# Supplementary material for: Effect of Electrode Belt and Body Positions on Regional Pulmonary Ventilation- and Perfusion-Related Impedance Changes Measured by Electric Impedance Tomography
Source: PLoS One. 2016 Jun 2;11(6):e0155913. doi: 10.1371/journal.pone.0155913 (PMC4890811; doi:10.1371/journal.pone.0155913)
Supplement: S1 Dataset — (ZIP) [file pone.0155913.s001.zip › Dataset/Fp05-semi-2i.txt]

Patient Name:	Fp5
Registry:	Fp5
Investigator:	 
Diagnosys:	 
Notes:	semi2i              
Sample Rate [Hz]:	50.08
Time Base 	Pixels Mean 	Pixels Sum 	UPPER RIGHT		UPPER LEFT		LOWER RIGHT		LOWER LEFT		QRS	ETCO2	Paw	Flow (L/min)	Volume	Analog1	Analog2	AnalogSum
0.000000	0.047229	27.912157	11.175429	6.567479	3.354670	6.814578	0.000000	-10.000000	-0.416667	25.333334	642.000000	1023.000000	1023.000000	2046.000000
0.020000	0.048335	28.566013	11.504742	6.976664	3.436886	6.647723	0.000000	-10.000000	-0.425000	25.433334	650.500000	1023.000000	1023.000000	2046.000000
0.040000	0.049334	29.156307	11.851861	7.151721	3.329172	6.823554	0.000000	-10.000000	-0.400000	25.183334	659.000000	1023.000000	1023.000000	2046.000000
0.060000	0.049410	29.201277	11.790632	7.394394	3.466522	6.549728	0.000000	-10.000000	-0.375000	24.850000	667.500000	1023.000000	1023.000000	2046.000000
0.080000	0.049421	29.207590	11.927471	7.379722	3.294132	6.606266	0.000000	-10.000000	-0.350000	24.083334	675.833313	1023.000000	1023.000000	2046.000000
0.100000	0.047992	28.363073	11.666076	7.473940	3.073180	6.149878	0.000000	-10.000000	-0.333333	23.533333	684.000000	1023.000000	1023.000000	2046.000000
0.120000	0.046264	27.342249	11.444133	7.422620	2.633882	5.841614	0.000000	-10.000000	-0.300000	22.750000	692.000000	1023.000000	1023.000000	2046.000000
0.140000	0.044299	26.180672	11.024384	7.349622	2.432010	5.374656	0.000000	-10.000000	-0.258333	21.683334	699.666687	1023.000000	1023.000000	2046.000000
0.160000	0.043265	25.569565	11.006708	7.072680	2.125380	5.364797	0.000000	-10.000000	-0.225000	20.233334	707.166687	1023.000000	1023.000000	2046.000000
0.180000	0.042661	25.212612	10.895184	7.136832	2.131435	5.049160	0.000000	-10.000000	-0.208333	19.166668	714.000000	1023.000000	1023.000000	2046.000000
0.200000	0.042913	25.361853	11.050206	7.178334	2.023499	5.109813	0.000000	-10.000000	-0.191667	18.583334	720.500000	1023.000000	1023.000000	2046.000000
0.220000	0.042936	25.375193	11.016032	7.300348	2.110016	4.948797	0.000000	-10.000000	-0.175000	18.066668	726.833313	1023.000000	1023.000000	2046.000000
0.240000	0.043384	25.640091	11.184194	7.244894	2.036727	5.174276	0.000000	-10.000000	-0.141667	17.366667	733.166687	1023.000000	1023.000000	2046.000000
0.260000	0.043505	25.711576	11.182392	7.364173	2.084911	5.080101	0.000000	-10.000000	-0.125000	16.116667	739.166687	1023.000000	1023.000000	2046.000000
0.280000	0.044123	26.076845	11.350781	7.337250	2.051171	5.337643	0.000000	-10.000000	-0.091667	14.416667	744.666687	1023.000000	1023.000000	2046.000000
0.300000	0.044513	26.307175	11.337748	7.511335	2.242676	5.215417	0.000000	-10.000000	-0.058333	11.883333	749.500000	1023.000000	1023.000000	2046.000000
0.320000	0.045164	26.692041	11.499029	7.480457	2.279377	5.433177	0.000000	-10.000000	-0.008333	8.883333	754.000000	1023.000000	1023.000000	2046.000000
0.340000	0.045321	26.784719	11.476472	7.548060	2.365952	5.394234	0.000000	-10.000000	0.025000	4.583333	757.500000	1023.000000	1023.000000	2046.000000
0.360000	0.046051	27.216131	11.684096	7.619932	2.322416	5.589687	0.000000	-10.000000	0.041667	0.400000	759.833313	1023.000000	1023.000000	2046.000000
0.380000	0.046372	27.405701	11.685936	7.783200	2.455240	5.481325	0.000000	-10.000000	0.058333	-3.550000	760.833313	1023.000000	1023.000000	2046.000000
0.400000	0.046588	27.533430	11.754026	7.719289	2.393355	5.666760	0.000000	-10.000000	0.075000	-6.633334	761.000000	1023.000000	1023.000000	2046.000000
0.420000	0.046334	27.383276	11.602036	7.802549	2.494742	5.483948	0.000000	-10.000000	0.100000	-9.433333	761.000000	1023.000000	1023.000000	2046.000000
0.440000	0.046149	27.273943	11.639374	7.617580	2.359980	5.657009	0.000000	-10.000000	0.125000	-12.050000	761.000000	1023.000000	1023.000000	2046.000000
0.460000	0.045487	26.882751	11.346595	7.558527	2.483973	5.493658	0.000000	-10.000000	0.175000	-13.950000	761.000000	1023.000000	1023.000000	2046.000000
0.480000	0.044652	26.389399	11.212675	7.278573	2.382048	5.516102	0.000000	-10.000000	0.225000	-15.933333	757.166687	1023.000000	1023.000000	2046.000000
0.500000	0.043902	25.946182	11.080127	6.998239	2.293152	5.574665	0.000000	-10.000000	0.316667	-18.983334	745.833313	1023.000000	1023.000000	2046.000000
0.520000	0.042903	25.355536	10.995849	6.763428	2.124223	5.472035	0.000000	-10.000000	0.375000	-21.433332	734.500000	1023.000000	1023.000000	2046.000000
0.540000	0.042352	25.030201	10.883282	6.591055	2.046963	5.508901	0.000000	-10.000000	0.458333	-23.766666	724.333313	1023.000000	1023.000000	2046.000000
0.560000	0.041565	24.564913	10.756242	6.452728	1.943593	5.412351	0.000000	-10.000000	0.500000	-24.883333	719.000000	1023.000000	1023.000000	2046.000000
0.580000	0.040961	24.208176	10.601232	6.272538	1.919689	5.414717	0.000000	-10.000000	0.558333	-26.533333	710.666687	1023.000000	1023.000000	2046.000000
0.600000	0.040199	23.757479	10.497434	6.093015	1.821889	5.345142	0.000000	-10.000000	0.608333	-27.800001	701.833313	1023.000000	1023.000000	2046.000000
0.620000	0.039737	23.484638	10.403916	6.028138	1.765548	5.287036	0.000000	-10.000000	0.658333	-28.966667	692.333313	1023.000000	1023.000000	2046.000000
0.640000	0.039265	23.205847	10.391041	5.886306	1.662149	5.266352	0.000000	-10.000000	0.725000	-29.983334	682.500000	1023.000000	1023.000000	2046.000000
0.660000	0.038380	22.682852	10.109438	5.753900	1.723595	5.095920	0.000000	-10.000000	0.766667	-30.916666	672.500000	1023.000000	1023.000000	2046.000000
0.680000	0.037716	22.290052	10.133608	5.566388	1.514487	5.075569	0.000000	-10.000000	0.800000	-31.700001	662.333313	1023.000000	1023.000000	2046.000000
0.700000	0.037218	21.995951	9.973750	5.490374	1.559464	4.972363	0.000000	-10.000000	0.800000	-31.900002	652.000000	1023.000000	1023.000000	2046.000000
0.720000	0.036596	21.628414	9.919450	5.315400	1.423880	4.969685	0.000000	-10.000000	0.808333	-32.233334	641.333313	1023.000000	1023.000000	2046.000000
0.740000	0.035912	21.224237	9.729815	5.314518	1.454518	4.725387	0.000000	-10.000000	0.800000	-32.133335	630.500000	1023.000000	1023.000000	2046.000000
0.760000	0.035310	20.868145	9.666928	5.170535	1.340533	4.690149	0.000000	-10.000000	0.800000	-32.450001	619.666687	1023.000000	1023.000000	2046.000000
0.780000	0.035290	20.856522	9.673023	5.197671	1.292721	4.693106	0.000000	-10.000000	0.791667	-32.549999	608.833313	1023.000000	1023.000000	2046.000000
0.800000	0.035058	20.719124	9.579396	5.135396	1.325009	4.679323	0.000000	-10.000000	0.816667	-32.916668	598.000000	1023.000000	1023.000000	2046.000000
0.820000	0.034424	20.344725	9.402354	5.133224	1.309110	4.500036	0.000000	-10.000000	0.825000	-33.016666	587.000000	1023.000000	1023.000000	2046.000000
0.840000	0.033979	20.081701	9.398534	4.995467	1.083525	4.604177	0.000000	-10.000000	0.841667	-33.183334	576.000000	1023.000000	1023.000000	2046.000000
0.860000	0.032830	19.402748	9.112907	4.991261	0.920363	4.378216	0.000000	-10.000000	0.858333	-33.450001	565.000000	1023.000000	1023.000000	2046.000000
0.880000	0.030995	18.318108	8.687714	4.724520	0.713200	4.192675	0.000000	-10.000000	0.891667	-33.833336	553.833313	1023.000000	1023.000000	2046.000000
0.900000	0.029001	17.139723	8.215970	4.492657	0.557001	3.874095	0.000000	-10.000000	0.908333	-33.916668	538.833313	1023.000000	1023.000000	2046.000000
0.920000	0.026468	15.642531	7.808598	4.166610	0.087786	3.579539	0.000000	-10.000000	0.908333	-33.816669	527.500000	1023.000000	1023.000000	2046.000000
0.940000	0.023720	14.018394	7.236879	4.118878	-0.307853	2.970489	0.000000	-10.000000	0.900000	-33.666668	516.166687	1023.000000	1023.000000	2046.000000
0.960000	0.020327	12.013530	6.682626	3.717259	-0.972194	2.585840	0.000000	-10.000000	0.883333	-33.316669	508.666656	1023.000000	1023.000000	2046.000000
0.980000	0.015708	9.283337	5.693977	3.313777	-1.486496	1.762078	0.000000	-10.000000	0.866667	-33.050003	497.500000	1023.000000	1023.000000	2046.000000
1.000000	0.012112	7.158440	5.103929	2.729876	-2.127427	1.452062	0.000000	-10.000000	0.833333	-32.833336	486.500000	1023.000000	1023.000000	2046.000000
1.020000	0.009240	5.460655	4.436721	2.491642	-2.321846	0.854138	0.000000	-10.000000	0.825000	-32.883335	475.500000	1023.000000	1023.000000	2046.000000
1.040000	0.007102	4.197348	4.145009	2.123496	-2.758216	0.687060	0.000000	-10.000000	0.816667	-32.866665	464.500000	1023.000000	1023.000000	2046.000000
1.060000	0.004994	2.951648	3.660459	1.938412	-2.945030	0.297808	0.000000	-10.000000	0.816667	-32.750000	453.500000	1023.000000	1023.000000	2046.000000
1.080000	0.003571	2.110571	3.417188	1.719887	-3.228345	0.201841	0.000000	-10.000000	0.808333	-32.516666	442.500000	1023.000000	1023.000000	2046.000000
1.100000	0.002084	1.231489	3.020050	1.571118	-3.312140	-0.047539	0.000000	-10.000000	0.800000	-32.316666	431.666656	1023.000000	1023.000000	2046.000000
1.120000	0.000985	0.582397	2.762802	1.335634	-3.434670	-0.081369	0.000000	-10.000000	0.800000	-31.816668	421.000000	1023.000000	1023.000000	2046.000000
1.140000	-0.000154	-0.090750	2.640209	1.121036	-3.663391	-0.188605	0.000000	-10.000000	0.791667	-31.766666	410.333344	1023.000000	1023.000000	2046.000000
1.160000	-0.000759	-0.448357	2.405562	1.114949	-3.575867	-0.393001	0.000000	-10.000000	0.791667	-31.400000	399.833344	1023.000000	1023.000000	2046.000000
1.180000	-0.000997	-0.589100	2.404882	0.897231	-3.650219	-0.240994	0.000000	-10.000000	0.783333	-31.466667	389.166656	1023.000000	1023.000000	2046.000000
1.200000	-0.001304	-0.770625	2.423274	0.915312	-3.717836	-0.391375	0.000000	-10.000000	0.775000	-31.000000	378.833344	1023.000000	1023.000000	2046.000000
1.220000	-0.001410	-0.833463	2.356668	0.946853	-3.684371	-0.452612	0.000000	-10.000000	0.758333	-30.883333	368.500000	1023.000000	1023.000000	2046.000000
1.240000	-0.001490	-0.880551	2.391493	0.826417	-3.776409	-0.322052	0.000000	-10.000000	0.725000	-30.450001	358.166656	1023.000000	1023.000000	2046.000000
1.260000	-0.002092	-1.236469	2.285938	0.771729	-3.830505	-0.463630	0.000000	-10.000000	0.700000	-30.166666	347.833344	1023.000000	1023.000000	2046.000000
1.280000	-0.002652	-1.567116	2.030602	0.736607	-3.727438	-0.606887	0.000000	-10.000000	0.666667	-29.683334	337.500000	1023.000000	1023.000000	2046.000000
1.300000	-0.003135	-1.852834	2.015815	0.458473	-3.866913	-0.460209	0.000000	-10.000000	0.658333	-29.316668	327.833344	1023.000000	1023.000000	2046.000000
1.320000	-0.004017	-2.374197	1.868423	0.318675	-3.924430	-0.636865	0.000000	-10.000000	0.641667	-28.916668	318.166656	1023.000000	1023.000000	2046.000000
1.340000	-0.004631	-2.736640	1.728589	0.112855	-3.949314	-0.628771	0.000000	-10.000000	0.641667	-28.600000	308.666656	1023.000000	1023.000000	2046.000000
1.360000	-0.005255	-3.105601	1.694825	-0.151660	-4.063065	-0.585701	0.000000	-10.000000	0.633333	-28.200001	299.000000	1023.000000	1023.000000	2046.000000
1.380000	-0.006208	-3.668652	1.546912	-0.306987	-4.151776	-0.756801	0.000000	-10.000000	0.633333	-28.000000	289.500000	1023.000000	1023.000000	2046.000000
1.400000	-0.006977	-4.123567	1.340633	-0.404398	-4.218902	-0.840901	0.000000	-10.000000	0.616667	-27.916668	280.166656	1023.000000	1023.000000	2046.000000
1.420000	-0.007470	-4.414487	1.329124	-0.654715	-4.363786	-0.725109	0.000000	-10.000000	0.625000	-27.900000	270.833344	1023.000000	1023.000000	2046.000000
1.440000	-0.008278	-4.892046	1.154862	-0.742956	-4.388552	-0.915400	0.000000	-10.000000	0.616667	-27.850000	261.666656	1023.000000	1023.000000	2046.000000
1.460000	-0.008829	-5.218111	1.002735	-0.850127	-4.423361	-0.947358	0.000000	-10.000000	0.625000	-27.683334	252.333328	1023.000000	1023.000000	2046.000000
1.480000	-0.009153	-5.409419	0.991934	-1.035695	-4.483314	-0.882344	0.000000	-10.000000	0.591667	-27.566668	243.000000	1023.000000	1023.000000	2046.000000
1.500000	-0.009689	-5.726061	0.852371	-1.084762	-4.458755	-1.034915	0.000000	-10.000000	0.575000	-27.283333	233.666672	1023.000000	1023.000000	2046.000000
1.520000	-0.009981	-5.898760	0.821276	-1.276734	-4.547512	-0.895790	0.000000	-10.000000	0.550000	-26.916666	224.500000	1023.000000	1023.000000	2046.000000
1.540000	-0.010506	-6.208759	0.649075	-1.307008	-4.471703	-1.079124	0.000000	-10.000000	0.550000	-26.466667	215.666672	1023.000000	1023.000000	2046.000000
1.560000	-0.010739	-6.346462	0.647636	-1.494573	-4.544611	-0.954915	0.000000	-10.000000	0.541667	-26.300001	206.833328	1023.000000	1023.000000	2046.000000
1.580000	-0.011279	-6.666173	0.551619	-1.652561	-4.571486	-0.993745	0.000000	-10.000000	0.533333	-25.983334	198.000000	1023.000000	1023.000000	2046.000000
1.600000	-0.011581	-6.844462	0.385902	-1.690087	-4.505948	-1.034329	0.000000	-10.000000	0.516667	-25.733334	189.333328	1023.000000	1023.000000	2046.000000
1.620000	-0.011393	-6.733483	0.464292	-1.799815	-4.535367	-0.862592	0.000000	-10.000000	0.508333	-25.133335	180.666672	1023.000000	1023.000000	2046.000000
1.640000	-0.011382	-6.726496	0.363525	-1.734017	-4.389474	-0.966530	0.000000	-10.000000	0.491667	-24.700001	172.333328	1023.000000	1023.000000	2046.000000
1.660000	-0.011571	-6.838736	0.314576	-1.847144	-4.421269	-0.884898	0.000000	-10.000000	0.483333	-24.250000	164.000000	1023.000000	1023.000000	2046.000000
1.680000	-0.011448	-6.766037	0.245681	-1.873990	-4.350718	-0.787009	0.000000	-10.000000	0.466667	-23.850000	156.000000	1023.000000	1023.000000	2046.000000
1.700000	-0.011704	-6.916932	0.220058	-1.844010	-4.438831	-0.854150	0.000000	-10.000000	0.458333	-23.500000	148.000000	1023.000000	1023.000000	2046.000000
1.720000	-0.013086	-7.733739	-0.044353	-2.164068	-4.704383	-0.820935	0.000000	-10.000000	0.450000	-23.200001	140.166672	1023.000000	1023.000000	2046.000000
1.740000	-0.015069	-8.905915	-0.753031	-2.472338	-4.639292	-1.041254	0.000000	-10.000000	0.425000	-22.950001	132.500000	1023.000000	1023.000000	2046.000000
1.760000	-0.017132	-10.124846	-1.149497	-2.929696	-4.975891	-1.069762	0.000000	-10.000000	0.391667	-22.533335	124.833336	1023.000000	1023.000000	2046.000000
1.780000	-0.019431	-11.483595	-1.534389	-3.103311	-5.344881	-1.501014	0.000000	-10.000000	0.358333	-21.850000	117.333336	1023.000000	1023.000000	2046.000000
1.800000	-0.021502	-12.707819	-1.972886	-3.277808	-5.620132	-1.836993	0.000000	-10.000000	0.341667	-20.850000	110.000000	1023.000000	1023.000000	2046.000000
1.820000	-0.024267	-14.341515	-2.586250	-3.604058	-5.926170	-2.225036	0.000000	-10.000000	0.325000	-19.950001	103.166664	1023.000000	1023.000000	2046.000000
1.840000	-0.027431	-16.211561	-3.262582	-3.971502	-6.319885	-2.657592	0.000000	-10.000000	0.291667	-19.050001	96.333336	1023.000000	1023.000000	2046.000000
1.860000	-0.030244	-17.874140	-3.787226	-4.409619	-6.751369	-2.925926	0.000000	-10.000000	0.266667	-18.650000	89.833336	1023.000000	1023.000000	2046.000000
1.880000	-0.032387	-19.140949	-4.426485	-4.628926	-6.862625	-3.222913	0.000000	-10.000000	0.266667	-18.466667	83.500000	1023.000000	1023.000000	2046.000000
1.900000	-0.034018	-20.104885	-4.759151	-4.886750	-7.103039	-3.355947	0.000000	-10.000000	0.258333	-18.300001	75.500000	1023.000000	1023.000000	2046.000000
1.920000	-0.035317	-20.872236	-5.094821	-4.989253	-7.214185	-3.573976	0.000000	-10.000000	0.250000	-18.100000	69.500000	1023.000000	1023.000000	2046.000000
1.940000	-0.036082	-21.324589	-5.237045	-5.257192	-7.424437	-3.405914	0.000000	-10.000000	0.233333	-17.650002	63.500000	1023.000000	1023.000000	2046.000000
1.960000	-0.036812	-21.756123	-5.492702	-5.273982	-7.386051	-3.603388	0.000000	-10.000000	0.233333	-17.416668	59.500000	1023.000000	1023.000000	2046.000000
1.980000	-0.037318	-22.055132	-5.615673	-5.366116	-7.428297	-3.645047	0.000000	-10.000000	0.225000	-16.983334	53.500000	1023.000000	1023.000000	2046.000000
2.000000	-0.037456	-22.136570	-5.486350	-5.555970	-7.630752	-3.463499	0.000000	-10.000000	0.208333	-16.450001	47.833332	1023.000000	1023.000000	2046.000000
2.020000	-0.037294	-22.040466	-5.577443	-5.363718	-7.463815	-3.635492	0.000000	-10.000000	0.200000	-15.883333	42.333332	1023.000000	1023.000000	2046.000000
2.040000	-0.036781	-21.737770	-5.432243	-5.299422	-7.425722	-3.580383	0.000000	-10.000000	0.191667	-15.150001	37.166668	1023.000000	1023.000000	2046.000000
2.060000	-0.036390	-21.506269	-5.185111	-5.362161	-7.535565	-3.423432	0.000000	-10.000000	0.183333	-14.450001	32.000000	1023.000000	1023.000000	2046.000000
2.080000	-0.036162	-21.371935	-5.271086	-5.182838	-7.320150	-3.597860	0.000000	-10.000000	0.166667	-13.600000	27.166666	1023.000000	1023.000000	2046.000000
2.100000	-0.035782	-21.147406	-5.124903	-5.256822	-7.355725	-3.409956	0.000000	-10.000000	0.141667	-12.900001	21.166666	1023.000000	1023.000000	2046.000000
2.120000	-0.035803	-21.159466	-5.013939	-5.357065	-7.422731	-3.365730	0.000000	-10.000000	0.116667	-12.416667	16.833334	1023.000000	1023.000000	2046.000000
2.140000	-0.035823	-21.171301	-5.183045	-5.352603	-7.205625	-3.430027	0.000000	-10.000000	0.100000	-12.050000	12.666667	1023.000000	1023.000000	2046.000000
2.160000	-0.035891	-21.211460	-5.075726	-5.548307	-7.282310	-3.305117	0.000000	-10.000000	0.100000	-11.616667	10.000000	1023.000000	1023.000000	2046.000000
2.180000	-0.036228	-21.410591	-5.087573	-5.707034	-7.266673	-3.349312	0.000000	-10.000000	0.091667	-11.083334	6.166667	1023.000000	1023.000000	2046.000000
2.200000	-0.036274	-21.438103	-5.123488	-5.883000	-7.229363	-3.202252	0.000000	-10.000000	0.083333	-10.450001	2.666667	1023.000000	1023.000000	2046.000000
2.220000	-0.036783	-21.738785	-5.209544	-6.004300	-7.239075	-3.285866	0.000000	-10.000000	0.075000	-9.983334	-0.500000	1023.000000	1023.000000	2046.000000
2.240000	-0.037190	-21.979027	-5.318224	-6.074568	-7.188511	-3.397724	0.000000	-10.000000	0.075000	-9.550000	-3.500000	1023.000000	1023.000000	2046.000000
2.260000	-0.037095	-21.923260	-5.247669	-6.262770	-7.265457	-3.147365	0.000000	-10.000000	0.066667	-9.250000	-6.666667	1023.000000	1023.000000	2046.000000
2.280000	-0.037427	-22.119263	-5.389279	-6.280907	-7.167764	-3.281313	0.000000	-10.000000	0.066667	-9.066667	-9.833333	1023.000000	1023.000000	2046.000000
2.300000	-0.037449	-22.132130	-5.377016	-6.356624	-7.144400	-3.254091	0.000000	-10.000000	0.058333	-8.916667	-13.000000	1023.000000	1023.000000	2046.000000
2.320000	-0.037119	-21.937311	-5.252354	-6.525148	-7.176849	-2.982959	0.000000	-10.000000	0.058333	-8.883333	-15.833333	1023.000000	1023.000000	2046.000000
2.340000	-0.037051	-21.897179	-5.359580	-6.489069	-6.948455	-3.100074	0.000000	-10.000000	0.050000	-8.750000	-18.666666	1023.000000	1023.000000	2046.000000
2.360000	-0.037037	-21.889021	-5.295619	-6.563856	-6.983676	-3.045871	0.000000	-10.000000	0.050000	-8.466667	-21.500000	1023.000000	1023.000000	2046.000000
2.380000	-0.036803	-21.750418	-5.162378	-6.705286	-7.052051	-2.830703	0.000000	-10.000000	0.058333	-8.050000	-24.500000	1023.000000	1023.000000	2046.000000
2.400000	-0.036594	-21.627249	-5.261866	-6.619183	-6.802063	-2.944136	0.000000	-10.000000	0.058333	-7.583333	-27.166666	1023.000000	1023.000000	2046.000000
2.420000	-0.036577	-21.617098	-5.221185	-6.669086	-6.816105	-2.910722	0.000000	-10.000000	0.058333	-7.116667	-29.833334	1023.000000	1023.000000	2046.000000
2.440000	-0.036303	-21.455194	-5.025716	-6.796014	-6.931726	-2.701739	0.000000	-10.000000	0.050000	-6.666667	-32.166668	1023.000000	1023.000000	2046.000000
2.460000	-0.036063	-21.312984	-5.169275	-6.658777	-6.654155	-2.830778	0.000000	-10.000000	0.050000	-6.266667	-34.500000	1023.000000	1023.000000	2046.000000
2.480000	-0.035981	-21.265049	-5.095164	-6.803515	-6.706140	-2.660231	0.000000	-10.000000	0.050000	-5.966667	-36.500000	1023.000000	1023.000000	2046.000000
2.500000	-0.035720	-21.110317	-4.927768	-6.843725	-6.746581	-2.592242	0.000000	-10.000000	0.050000	-5.716667	-38.500000	1023.000000	1023.000000	2046.000000
2.520000	-0.035167	-20.783623	-5.006365	-6.753963	-6.509476	-2.513818	0.000000	-10.000000	0.050000	-5.450000	-40.500000	1023.000000	1023.000000	2046.000000
2.540000	-0.034586	-20.440201	-4.911808	-6.714373	-6.420774	-2.393245	0.000000	-10.000000	0.050000	-5.183333	-42.333332	1023.000000	1023.000000	2046.000000
2.560000	-0.034510	-20.395128	-4.946331	-6.645130	-6.305545	-2.498122	0.000000	-10.000000	0.041667	-4.916667	-44.000000	1023.000000	1023.000000	2046.000000
2.580000	-0.033810	-19.981838	-4.656911	-6.765551	-6.440670	-2.118706	0.000000	-10.000000	0.033333	-4.683333	-45.666668	1023.000000	1023.000000	2046.000000
2.600000	-0.032984	-19.493284	-4.719302	-6.495311	-6.116719	-2.161952	0.000000	-10.000000	0.033333	-4.650000	-47.833332	1023.000000	1023.000000	2046.000000
2.620000	-0.033462	-19.776157	-4.800632	-6.640752	-6.281372	-2.053402	0.000000	-10.000000	0.041667	-4.766667	-49.833332	1023.000000	1023.000000	2046.000000
2.640000	-0.034760	-20.542925	-5.084116	-6.923840	-6.453976	-2.080993	0.000000	-10.000000	0.050000	-4.966667	-51.166668	1023.000000	1023.000000	2046.000000
2.660000	-0.035981	-21.264601	-5.492229	-7.072721	-6.491517	-2.208134	0.000000	-10.000000	0.041667	-4.883334	-52.166668	1023.000000	1023.000000	2046.000000
2.680000	-0.037640	-22.245405	-5.853535	-7.179698	-6.674383	-2.537791	0.000000	-10.000000	0.033333	-4.216667	-53.333332	1023.000000	1023.000000	2046.000000
2.700000	-0.039402	-23.286409	-6.099526	-7.208221	-7.007008	-2.971655	0.000000	-10.000000	0.016667	-2.500000	-54.833332	1023.000000	1023.000000	2046.000000
2.720000	-0.041645	-24.611942	-6.409091	-7.432600	-7.486304	-3.283947	0.000000	-10.000000	0.008333	-0.333333	-55.666668	1023.000000	1023.000000	2046.000000
2.740000	-0.044256	-26.155327	-7.087109	-7.586483	-7.710365	-3.771370	0.000000	-10.000000	0.000000	1.266667	-56.000000	1023.000000	1023.000000	2046.000000
2.760000	-0.046561	-27.517397	-7.578209	-7.842422	-8.055521	-4.041245	0.000000	-10.000000	0.008333	1.483333	-56.000000	1023.000000	1023.000000	2046.000000
2.780000	-0.048241	-28.510672	-7.921152	-7.963016	-8.281035	-4.345470	0.000000	-10.000000	0.008333	0.833333	-56.000000	1023.000000	1023.000000	2046.000000
2.800000	-0.048851	-28.870661	-8.046124	-8.057883	-8.479483	-4.287170	0.000000	-10.000000	0.025000	-0.383333	-56.000000	1023.000000	1023.000000	2046.000000
2.820000	-0.049388	-29.188377	-8.284547	-8.013219	-8.444931	-4.445681	0.000000	-10.000000	0.016667	-1.350000	-56.000000	1023.000000	1023.000000	2046.000000
2.840000	-0.049954	-29.522854	-8.494435	-7.986588	-8.502873	-4.538958	0.000000	-10.000000	0.025000	-2.166667	-56.333332	1023.000000	1023.000000	2046.000000
2.860000	-0.050100	-29.609081	-8.390969	-8.106728	-8.741103	-4.370281	0.000000	-10.000000	0.008333	-2.433333	-56.833332	1023.000000	1023.000000	2046.000000
2.880000	-0.049955	-29.523506	-8.509328	-7.961712	-8.601573	-4.450894	0.000000	-10.000000	0.016667	-2.583333	-57.666668	1023.000000	1023.000000	2046.000000
2.900000	-0.049710	-29.378418	-8.343635	-7.982998	-8.708307	-4.343479	0.000000	-10.000000	0.016667	-2.466667	-58.500000	1023.000000	1023.000000	2046.000000
2.920000	-0.049443	-29.220943	-8.396956	-7.757969	-8.535823	-4.530196	0.000000	-10.000000	0.025000	-2.066667	-59.333332	1023.000000	1023.000000	2046.000000
2.940000	-0.048200	-28.486277	-7.965870	-7.786782	-8.629520	-4.104106	0.000000	-10.000000	0.025000	-1.416667	-59.833332	1023.000000	1023.000000	2046.000000
2.960000	-0.047248	-27.923777	-7.844090	-7.446782	-8.366329	-4.266574	0.000000	-10.000000	0.016667	-0.716667	-60.000000	1023.000000	1023.000000	2046.000000
2.980000	-0.046424	-27.436417	-7.566213	-7.370636	-8.365632	-4.133935	0.000000	-10.000000	0.016667	-0.216667	-60.000000	1023.000000	1023.000000	2046.000000
3.000000	-0.045684	-26.999235	-7.318156	-7.279540	-8.334549	-4.066990	0.000000	-10.000000	0.008333	0.000000	-60.000000	1023.000000	1023.000000	2046.000000
3.020000	-0.044649	-26.387386	-7.182266	-7.161670	-8.109718	-3.933732	0.000000	-10.000000	0.016667	0.000000	-60.000000	1023.000000	1023.000000	2046.000000
3.040000	-0.044117	-26.073009	-6.965660	-7.201927	-8.106141	-3.799281	0.000000	-10.000000	0.016667	0.000000	-60.000000	1023.000000	1023.000000	2046.000000
3.060000	-0.044058	-26.038101	-6.990404	-7.125017	-7.938655	-3.984026	0.000000	-10.000000	0.025000	0.000000	-60.000000	1023.000000	1023.000000	2046.000000
3.080000	-0.043423	-25.662745	-6.717184	-7.295376	-7.998793	-3.651391	0.000000	-10.000000	0.016667	0.000000	-60.000000	1023.000000	1023.000000	2046.000000
3.100000	-0.043170	-25.513424	-6.719982	-7.280260	-7.803423	-3.709759	0.000000	-10.000000	0.008333	0.000000	-60.000000	1023.000000	1023.000000	2046.000000
3.120000	-0.043130	-25.489756	-6.774590	-7.318950	-7.675689	-3.720526	0.000000	-10.000000	0.000000	0.000000	-60.000000	1023.000000	1023.000000	2046.000000
3.140000	-0.043153	-25.503675	-6.607147	-7.510361	-7.808647	-3.577521	0.000000	-10.000000	0.016667	0.000000	-60.000000	1023.000000	1023.000000	2046.000000
3.160000	-0.042976	-25.399027	-6.672904	-7.501440	-7.636044	-3.588640	0.000000	-10.000000	0.025000	0.000000	-60.000000	1023.000000	1023.000000	2046.000000
3.180000	-0.042844	-25.320642	-6.602773	-7.576832	-7.650055	-3.490982	0.000000	-10.000000	0.033333	0.000000	-60.000000	1023.000000	1023.000000	2046.000000
3.200000	-0.042954	-25.385767	-6.574444	-7.661288	-7.671035	-3.479001	0.000000	-10.000000	0.016667	-0.650000	-60.000000	1023.000000	1023.000000	2046.000000
3.220000	-0.042496	-25.115005	-6.514376	-7.664687	-7.559653	-3.376288	0.000000	-10.000000	0.008333	-1.366667	-60.000000	1023.000000	1023.000000	2046.000000
3.240000	-0.042093	-24.876720	-6.382278	-7.706696	-7.539797	-3.247949	0.000000	-10.000000	0.000000	-2.133333	-60.333332	1023.000000	1023.000000	2046.000000
3.260000	-0.042053	-24.853525	-6.451453	-7.640678	-7.366241	-3.395151	0.000000	-10.000000	0.008333	-2.133333	-60.833332	1023.000000	1023.000000	2046.000000
3.280000	-0.041400	-24.467157	-6.241337	-7.759052	-7.398988	-3.067781	0.000000	-10.000000	0.016667	-1.933333	-61.500000	1023.000000	1023.000000	2046.000000
3.300000	-0.040958	-24.206062	-6.171805	-7.703775	-7.268708	-3.061774	0.000000	-10.000000	0.016667	-1.383333	-61.833332	1023.000000	1023.000000	2046.000000
3.320000	-0.040646	-24.021873	-6.146306	-7.649212	-7.156514	-3.069842	0.000000	-10.000000	0.008333	-0.733333	-62.000000	1023.000000	1023.000000	2046.000000
3.340000	-0.040303	-23.819117	-6.006858	-7.724708	-7.172663	-2.914887	0.000000	-10.000000	0.000000	-0.216667	-62.000000	1023.000000	1023.000000	2046.000000
3.360000	-0.039736	-23.483849	-5.965095	-7.611542	-6.987729	-2.919483	0.000000	-10.000000	0.008333	0.000000	-62.000000	1023.000000	1023.000000	2046.000000
3.380000	-0.039161	-23.143908	-5.782093	-7.651204	-6.986861	-2.723749	0.000000	-10.000000	0.008333	0.000000	-62.000000	1023.000000	1023.000000	2046.000000
3.400000	-0.039028	-23.065252	-5.885069	-7.538005	-6.778883	-2.863294	0.000000	-10.000000	0.008333	0.000000	-62.000000	1023.000000	1023.000000	2046.000000
3.420000	-0.038102	-22.518007	-5.682966	-7.586499	-6.717126	-2.531417	0.000000	-10.000000	0.000000	0.000000	-62.000000	1023.000000	1023.000000	2046.000000
3.440000	-0.037246	-22.012156	-5.563220	-7.435381	-6.512402	-2.501153	0.000000	-10.000000	0.000000	0.000000	-62.000000	1023.000000	1023.000000	2046.000000
3.460000	-0.036560	-21.606688	-5.522905	-7.313826	-6.308306	-2.461652	0.000000	-10.000000	0.000000	0.600000	-62.000000	1023.000000	1023.000000	2046.000000
3.480000	-0.035927	-21.232632	-5.214392	-7.315556	-6.454540	-2.248144	0.000000	-10.000000	0.000000	1.400000	-62.000000	1023.000000	1023.000000	2046.000000
3.500000	-0.034810	-20.572767	-5.177046	-7.091464	-6.187401	-2.116856	0.000000	-10.000000	0.000000	2.366667	-62.000000	1023.000000	1023.000000	2046.000000
3.520000	-0.034794	-20.563368	-5.078413	-7.177217	-6.363292	-1.944445	0.000000	-10.000000	0.000000	2.933333	-62.000000	1023.000000	1023.000000	2046.000000
3.540000	-0.035902	-21.218050	-5.530205	-7.323832	-6.253932	-2.110081	0.000000	-10.000000	-0.008333	3.566667	-62.000000	1023.000000	1023.000000	2046.000000
3.560000	-0.036232	-21.413239	-5.668391	-7.466177	-6.290597	-1.988073	0.000000	-10.000000	-0.016667	4.500000	-62.000000	1023.000000	1023.000000	2046.000000
3.580000	-0.037227	-22.000870	-5.867122	-7.405657	-6.425780	-2.302310	0.000000	-10.000000	-0.033333	5.950000	-62.000000	1023.000000	1023.000000	2046.000000
3.600000	-0.038279	-22.622826	-6.038721	-7.323540	-6.618440	-2.642124	0.000000	-10.000000	-0.050000	7.966667	-62.000000	1023.000000	1023.000000	2046.000000
3.620000	-0.040077	-23.685644	-6.287519	-7.430303	-7.028603	-2.939220	0.000000	-10.000000	-0.075000	10.183333	-62.000000	1023.000000	1023.000000	2046.000000
3.640000	-0.042054	-24.854095	-6.872301	-7.489060	-7.136378	-3.356356	0.000000	-10.000000	-0.108333	12.016667	-62.000000	1023.000000	1023.000000	2046.000000
3.660000	-0.043493	-25.704075	-7.129828	-7.702439	-7.397074	-3.474734	0.000000	-10.000000	-0.133333	13.233334	-48.000000	1023.000000	1023.000000	2046.000000
3.680000	-0.044260	-26.157902	-7.383350	-7.694215	-7.449546	-3.630790	0.000000	-10.000000	-0.141667	14.283334	-19.500000	1023.000000	1023.000000	2046.000000
3.700000	-0.044526	-26.314686	-7.484808	-7.700812	-7.500143	-3.628923	0.000000	-10.000000	-0.141667	15.183333	10.666667	1023.000000	1023.000000	2046.000000
3.720000	-0.044067	-26.043833	-7.528121	-7.536805	-7.369479	-3.609430	0.000000	-10.000000	-0.166667	16.266666	28.500000	1023.000000	1023.000000	2046.000000
3.740000	-0.043442	-25.674187	-7.415536	-7.426366	-7.322813	-3.509473	0.000000	-10.000000	-0.191667	17.316668	33.833332	1023.000000	1023.000000	2046.000000
3.760000	-0.042574	-25.160948	-7.223753	-7.311272	-7.300045	-3.325877	0.000000	-10.000000	-0.225000	18.516666	39.500000	1023.000000	1023.000000	2046.000000
3.780000	-0.041692	-24.640215	-7.119657	-7.111217	-7.127567	-3.281775	0.000000	-10.000000	-0.250000	19.783333	45.500000	1023.000000	1023.000000	2046.000000
3.800000	-0.040043	-23.665474	-6.775429	-6.928025	-6.975570	-2.986449	0.000000	-10.000000	-0.291667	20.966667	51.833332	1023.000000	1023.000000	2046.000000
3.820000	-0.038561	-22.789806	-6.577127	-6.623292	-6.627072	-2.962316	0.000000	-10.000000	-0.308333	22.050001	58.500000	1023.000000	1023.000000	2046.000000
3.840000	-0.036465	-21.550762	-6.051696	-6.457051	-6.532067	-2.509949	0.000000	-10.000000	-0.341667	22.800001	65.666664	1023.000000	1023.000000	2046.000000
3.860000	-0.034659	-20.483217	-5.662406	-6.057451	-6.246920	-2.516439	0.000000	-10.000000	-0.366667	23.483334	73.166664	1023.000000	1023.000000	2046.000000
3.880000	-0.032514	-19.215797	-5.254760	-5.812533	-5.971568	-2.176937	0.000000	-10.000000	-0.400000	24.050001	81.000000	1023.000000	1023.000000	2046.000000
3.900000	-0.030508	-18.030109	-4.862049	-5.506842	-5.608558	-2.052660	0.000000	-10.000000	-0.400000	24.650000	89.000000	1023.000000	1023.000000	2046.000000
3.920000	-0.028531	-16.861654	-4.434350	-5.357735	-5.342446	-1.727124	0.000000	-10.000000	-0.408333	24.983334	97.000000	1023.000000	1023.000000	2046.000000
3.940000	-0.027081	-16.004623	-4.131026	-5.208259	-5.063007	-1.602330	0.000000	-10.000000	-0.416667	25.283333	105.166664	1023.000000	1023.000000	2046.000000
3.960000	-0.025285	-14.943456	-3.729768	-5.112264	-4.839253	-1.262171	0.000000	-10.000000	-0.441667	25.633333	113.500000	1023.000000	1023.000000	2046.000000
3.980000	-0.023949	-14.154058	-3.520953	-4.932143	-4.484531	-1.216430	0.000000	-10.000000	-0.450000	26.033333	122.166664	1023.000000	1023.000000	2046.000000
4.000000	-0.022485	-13.288579	-3.097529	-4.953607	-4.394094	-0.843350	0.000000	-10.000000	-0.458333	26.366667	130.833328	1023.000000	1023.000000	2046.000000
4.020000	-0.021344	-12.614169	-2.855992	-4.801670	-4.163590	-0.792917	0.000000	-10.000000	-0.441667	26.700001	139.666672	1023.000000	1023.000000	2046.000000
4.040000	-0.019919	-11.771864	-2.542558	-4.764219	-4.018158	-0.446928	0.000000	-10.000000	-0.441667	26.850000	148.500000	1023.000000	1023.000000	2046.000000
4.060000	-0.018624	-11.007012	-2.426280	-4.519998	-3.628163	-0.432571	0.000000	-10.000000	-0.441667	26.950001	157.500000	1023.000000	1023.000000	2046.000000
4.080000	-0.017169	-10.146944	-1.995034	-4.523264	-3.601795	-0.026851	0.000000	-10.000000	-0.466667	27.116667	166.333328	1023.000000	1023.000000	2046.000000
4.100000	-0.015861	-9.373617	-1.850864	-4.280914	-3.263640	0.021800	0.000000	-10.000000	-0.500000	27.216667	175.333328	1023.000000	1023.000000	2046.000000
4.120000	-0.014179	-8.380043	-1.409419	-4.170831	-3.180691	0.380898	0.000000	-10.000000	-0.525000	27.883333	184.333328	1023.000000	1023.000000	2046.000000
4.140000	-0.012654	-7.478576	-1.289455	-3.892630	-2.729866	0.433374	0.000000	-10.000000	-0.541667	28.100000	193.500000	1023.000000	1023.000000	2046.000000
4.160000	-0.010914	-6.450034	-0.822704	-3.818510	-2.636177	0.827357	0.000000	-10.000000	-0.550000	28.650002	202.833328	1023.000000	1023.000000	2046.000000
4.180000	-0.009278	-5.483115	-0.612099	-3.523497	-2.261307	0.913787	0.000000	-10.000000	-0.566667	28.783335	212.166672	1023.000000	1023.000000	2046.000000
4.200000	-0.007467	-4.412722	-0.153516	-3.399630	-2.147027	1.287451	0.000000	-10.000000	-0.575000	28.966667	221.833328	1023.000000	1023.000000	2046.000000
4.220000	-0.005862	-3.464643	0.006132	-2.992960	-1.731637	1.253823	0.000000	-10.000000	-0.575000	28.800001	231.500000	1023.000000	1023.000000	2046.000000
4.240000	-0.004073	-2.407221	0.463005	-2.882553	-1.637385	1.649712	0.000000	-10.000000	-0.566667	28.800001	241.166672	1023.000000	1023.000000	2046.000000
4.260000	-0.002471	-1.460653	0.668775	-2.573360	-1.297022	1.740954	0.000000	-10.000000	-0.566667	29.183334	250.833328	1023.000000	1023.000000	2046.000000
4.280000	-0.000430	-0.254203	1.036709	-2.321287	-1.080984	2.111359	0.000000	-10.000000	-0.583333	29.816668	260.500000	1023.000000	1023.000000	2046.000000
4.300000	0.001441	0.851635	1.376145	-2.001545	-0.759584	2.236618	0.000000	-10.000000	-0.583333	30.049999	270.500000	1023.000000	1023.000000	2046.000000
4.320000	0.003453	2.040979	1.804390	-1.746260	-0.570708	2.553557	0.000000	-10.000000	-0.575000	29.950001	280.500000	1023.000000	1023.000000	2046.000000
4.340000	0.005609	3.314954	2.269234	-1.345306	-0.382740	2.773767	0.000000	-10.000000	-0.558333	29.416666	290.500000	1023.000000	1023.000000	2046.000000
4.360000	0.007397	4.371623	2.688542	-0.978256	-0.324486	2.985823	0.000000	-10.000000	-0.558333	29.166666	300.500000	1023.000000	1023.000000	2046.000000
4.380000	0.008146	4.814544	2.768162	-0.617459	-0.141306	2.805148	0.000000	-10.000000	-0.558333	28.966667	310.166656	1023.000000	1023.000000	2046.000000
4.400000	0.008677	5.128375	3.029252	-0.594952	-0.270308	2.964383	0.000000	-10.000000	-0.550000	29.083334	319.833344	1023.000000	1023.000000	2046.000000
4.420000	0.008250	4.875627	2.924618	-0.384609	-0.309020	2.644637	0.000000	-10.000000	-0.566667	29.216667	329.500000	1023.000000	1023.000000	2046.000000
4.440000	0.007252	4.285853	2.893979	-0.263569	-0.725727	2.381171	0.000000	-10.000000	-0.566667	29.500000	339.166656	1023.000000	1023.000000	2046.000000
4.460000	0.005601	3.310353	2.509895	-0.033738	-0.897195	1.731391	0.000000	-10.000000	-0.566667	29.600000	348.833344	1023.000000	1023.000000	2046.000000
4.480000	0.004118	2.433537	2.378961	-0.338459	-1.311510	1.704545	0.000000	-10.000000	-0.541667	29.283335	358.500000	1023.000000	1023.000000	2046.000000
4.500000	0.003042	1.797995	2.214930	-0.374672	-1.448375	1.406111	0.000000	-10.000000	-0.533333	29.016666	368.500000	1023.000000	1023.000000	2046.000000
4.520000	0.003305	1.952968	2.291439	-0.290796	-1.473398	1.425722	0.000000	-10.000000	-0.525000	28.683334	378.500000	1023.000000	1023.000000	2046.000000
4.540000	0.003653	2.158828	2.283858	-0.010218	-1.326955	1.212143	0.000000	-10.000000	-0.533333	28.683334	388.166656	1023.000000	1023.000000	2046.000000
4.560000	0.004563	2.696816	2.638884	0.059315	-1.447754	1.446371	0.000000	-10.000000	-0.550000	28.833334	397.833344	1023.000000	1023.000000	2046.000000
4.580000	0.005491	3.245229	2.774816	0.297405	-1.258896	1.431904	0.000000	-10.000000	-0.566667	29.166668	407.166656	1023.000000	1023.000000	2046.000000
4.600000	0.006784	4.009630	3.214804	0.416989	-1.363103	1.740941	0.000000	-10.000000	-0.566667	29.266666	416.833344	1023.000000	1023.000000	2046.000000
4.620000	0.007981	4.717007	3.266126	0.771374	-0.972902	1.652409	0.000000	-10.000000	-0.558333	29.133333	426.500000	1023.000000	1023.000000	2046.000000
4.640000	0.009641	5.697586	3.774009	0.901834	-0.976880	1.998623	0.000000	-10.000000	-0.550000	29.033333	436.500000	1023.000000	1023.000000	2046.000000
4.660000	0.011152	6.590835	3.922624	1.260928	-0.594700	2.001982	0.000000	-10.000000	-0.558333	29.150000	446.166656	1023.000000	1023.000000	2046.000000
4.680000	0.012901	7.624369	4.429157	1.411121	-0.588603	2.372694	0.000000	-10.000000	-0.566667	29.166666	452.500000	1023.000000	1023.000000	2046.000000
4.700000	0.015100	8.924011	4.795655	1.921674	-0.240293	2.446976	0.000000	-10.000000	-0.575000	29.233334	462.166656	1023.000000	1023.000000	2046.000000
4.720000	0.016981	10.035848	5.241479	2.212478	-0.077597	2.659488	0.000000	-10.000000	-0.566667	29.216667	472.000000	1023.000000	1023.000000	2046.000000
4.740000	0.018876	11.155983	5.671740	2.438921	0.080525	2.964797	0.000000	-10.000000	-0.558333	29.100000	485.000000	1023.000000	1023.000000	2046.000000
4.760000	0.020632	12.193758	6.000430	2.717711	0.352616	3.123001	0.000000	-10.000000	-0.541667	28.916666	494.666656	1023.000000	1023.000000	2046.000000
4.780000	0.022484	13.287898	6.374482	2.883432	0.556569	3.473416	0.000000	-10.000000	-0.533333	28.783333	504.333344	1023.000000	1023.000000	2046.000000
4.800000	0.023797	14.063848	6.649330	3.124671	0.761350	3.528496	0.000000	-10.000000	-0.516667	28.533333	514.000000	1023.000000	1023.000000	2046.000000
4.820000	0.024991	14.769828	6.836398	3.249391	0.965095	3.718945	0.000000	-10.000000	-0.508333	28.483334	523.666687	1023.000000	1023.000000	2046.000000
4.840000	0.026383	15.592557	7.249544	3.265218	1.000278	4.077517	0.000000	-10.000000	-0.500000	28.183332	533.166687	1023.000000	1023.000000	2046.000000
4.860000	0.027825	16.444454	7.426811	3.518584	1.296945	4.202114	0.000000	-10.000000	-0.491667	27.983334	542.666687	1023.000000	1023.000000	2046.000000
4.880000	0.029111	17.204617	7.737051	3.635171	1.401552	4.430844	0.000000	-10.000000	-0.475000	27.733334	552.000000	1023.000000	1023.000000	2046.000000
4.900000	0.030524	18.039934	7.980217	3.851195	1.592309	4.616214	0.000000	-10.000000	-0.475000	27.466667	561.333313	1023.000000	1023.000000	2046.000000
4.920000	0.031984	18.902449	8.311495	4.046021	1.705067	4.839867	0.000000	-10.000000	-0.458333	27.466667	570.500000	1023.000000	1023.000000	2046.000000
4.940000	0.033691	19.911503	8.662081	4.275447	1.868643	5.105332	0.000000	-10.000000	-0.458333	26.950001	579.666687	1023.000000	1023.000000	2046.000000
4.960000	0.034979	20.672394	8.830632	4.565554	2.160111	5.116096	0.000000	-10.000000	-0.441667	26.733334	588.833313	1023.000000	1023.000000	2046.000000
4.980000	0.036659	21.665266	9.136124	4.763080	2.383260	5.382801	0.000000	-10.000000	-0.450000	26.316668	597.833313	1023.000000	1023.000000	2046.000000
5.000000	0.038239	22.599033	9.567575	4.940915	2.452096	5.638447	0.000000	-10.000000	-0.466667	26.416668	606.666687	1023.000000	1023.000000	2046.000000
5.020000	0.040145	23.725901	9.798828	5.346273	2.851965	5.728835	0.000000	-10.000000	-0.450000	26.450001	615.333313	1023.000000	1023.000000	2046.000000
5.040000	0.042029	24.839005	10.216064	5.556181	2.986938	6.079821	0.000000	-10.000000	-0.433333	26.316668	624.166687	1023.000000	1023.000000	2046.000000
5.060000	0.043705	25.829504	10.551839	5.923975	3.211736	6.141954	0.000000	-10.000000	-0.400000	26.066668	633.000000	1023.000000	1023.000000	2046.000000
5.080000	0.045682	26.998144	10.993422	6.219187	3.392153	6.393383	0.000000	-10.000000	-0.400000	25.633333	641.833313	1023.000000	1023.000000	2046.000000
5.100000	0.047218	27.906012	11.431703	6.565603	3.426268	6.482438	0.000000	-10.000000	-0.383333	25.166666	653.166687	1023.000000	1023.000000	2046.000000
5.120000	0.048051	28.398132	11.720874	6.863240	3.410702	6.403318	0.000000	-10.000000	-0.366667	24.750000	661.500000	1023.000000	1023.000000	2046.000000
5.140000	0.048671	28.764683	11.934980	7.013401	3.346281	6.470021	0.000000	-10.000000	-0.350000	24.450001	669.666687	1023.000000	1023.000000	2046.000000
5.160000	0.048858	28.875189	11.994374	7.151423	3.363038	6.366353	0.000000	-10.000000	-0.350000	24.466667	675.333313	1023.000000	1023.000000	2046.000000
5.180000	0.048003	28.370062	11.789408	7.221178	3.286952	6.072526	0.000000	-10.000000	-0.341667	24.200001	683.666687	1023.000000	1023.000000	2046.000000
5.200000	0.046699	27.599058	11.670288	7.254459	2.849169	5.825142	0.000000	-10.000000	-0.325000	23.816668	692.000000	1023.000000	1023.000000	2046.000000
5.220000	0.044626	26.374046	11.267741	7.259637	2.571964	5.274705	0.000000	-10.000000	-0.291667	23.000000	700.000000	1023.000000	1023.000000	2046.000000
5.240000	0.042850	25.324617	10.925633	7.084766	2.327787	4.986430	0.000000	-10.000000	-0.250000	22.316668	707.666687	1023.000000	1023.000000	2046.000000
5.260000	0.042083	24.870874	10.961632	6.897299	2.040907	4.971037	0.000000	-10.000000	-0.233333	21.483334	715.166687	1023.000000	1023.000000	2046.000000
5.280000	0.042089	24.874634	10.902049	7.064358	2.185296	4.722929	0.000000	-10.000000	-0.225000	21.000000	722.333313	1023.000000	1023.000000	2046.000000
5.300000	0.042294	24.995810	11.039766	7.082475	2.091505	4.782064	0.000000	-10.000000	-0.250000	20.733334	729.500000	1023.000000	1023.000000	2046.000000
5.320000	0.042512	25.124571	11.160769	7.190653	2.074557	4.698593	0.000000	-10.000000	-0.241667	20.683334	736.500000	1023.000000	1023.000000	2046.000000
5.340000	0.043266	25.570179	11.378918	7.261819	2.046766	4.882677	0.000000	-10.000000	-0.250000	20.533335	743.500000	1023.000000	1023.000000	2046.000000
5.360000	0.043891	25.939447	11.523215	7.352307	2.111089	4.952836	0.000000	-10.000000	-0.225000	20.083334	750.333313	1023.000000	1023.000000	2046.000000
5.380000	0.044537	26.321442	11.580084	7.519310	2.302516	4.919532	0.000000	-10.000000	-0.200000	19.433334	757.000000	1023.000000	1023.000000	2046.000000
5.400000	0.045935	27.147833	12.008899	7.578241	2.279977	5.280717	0.000000	-10.000000	-0.166667	18.600000	763.666687	1023.000000	1023.000000	2046.000000
5.420000	0.046833	27.678459	11.993179	7.846694	2.668341	5.170245	0.000000	-10.000000	-0.133333	17.583334	770.166687	1023.000000	1023.000000	2046.000000
5.440000	0.047930	28.326626	12.282305	7.862154	2.681376	5.500791	0.000000	-10.000000	-0.116667	16.550001	776.333313	1023.000000	1023.000000	2046.000000
5.460000	0.049040	28.982700	12.524281	8.148034	2.812915	5.497471	0.000000	-10.000000	-0.083333	15.366667	782.000000	1023.000000	1023.000000	2046.000000
5.480000	0.050414	29.794718	12.756626	8.334146	2.978624	5.725322	0.000000	-10.000000	-0.066667	14.000000	787.166687	1023.000000	1023.000000	2046.000000
5.500000	0.051189	30.252813	12.952683	8.510584	3.030818	5.758727	0.000000	-10.000000	-0.033333	12.133334	792.166687	1023.000000	1023.000000	2046.000000
5.520000	0.051834	30.633810	12.986667	8.612913	3.223828	5.810401	0.000000	-10.000000	-0.016667	10.000000	796.500000	1023.000000	1023.000000	2046.000000
5.540000	0.052251	30.880587	13.164886	8.539076	3.149981	6.026643	0.000000	-10.000000	0.000000	7.233334	800.333313	1023.000000	1023.000000	2046.000000
5.560000	0.052361	30.945427	13.062354	8.566558	3.324921	5.991595	0.000000	-10.000000	0.016667	3.833333	803.166687	1023.000000	1023.000000	2046.000000
5.580000	0.052153	30.822462	13.072482	8.362321	3.232668	6.154990	0.000000	-10.000000	0.041667	-0.150000	805.000000	1023.000000	1023.000000	2046.000000
5.600000	0.051574	30.480000	12.901911	8.253155	3.250970	6.073964	0.000000	-10.000000	0.083333	-4.450000	805.833313	1023.000000	1023.000000	2046.000000
5.620000	0.051398	30.375978	12.842526	8.093903	3.221414	6.218135	0.000000	-10.000000	0.125000	-9.016666	806.000000	1023.000000	1023.000000	2046.000000
5.640000	0.050845	30.049551	12.691909	7.945499	3.184831	6.227311	0.000000	-10.000000	0.183333	-13.133334	806.000000	1023.000000	1023.000000	2046.000000
5.660000	0.050274	29.711971	12.521181	7.844635	3.190166	6.155987	0.000000	-10.000000	0.225000	-16.183334	806.000000	1023.000000	1023.000000	2046.000000
5.680000	0.050348	29.755541	12.554778	7.688718	3.135179	6.376866	0.000000	-10.000000	0.250000	-17.516666	806.000000	1023.000000	1023.000000	2046.000000
5.700000	0.050149	29.637840	12.463801	7.691338	3.223290	6.259411	0.000000	-10.000000	0.283333	-18.916666	796.833313	1023.000000	1023.000000	2046.000000
5.720000	0.049698	29.371401	12.274561	7.521655	3.327280	6.247906	0.000000	-10.000000	0.333333	-20.299999	785.333313	1023.000000	1023.000000	2046.000000
5.740000	0.049504	29.256798	12.369633	7.377112	3.090328	6.419726	0.000000	-10.000000	0.391667	-22.100000	771.333313	1023.000000	1023.000000	2046.000000
5.760000	0.048941	28.924313	12.250072	7.469131	3.065428	6.139681	0.000000	-10.000000	0.433333	-23.233334	763.833313	1023.000000	1023.000000	2046.000000
5.780000	0.047907	28.313267	11.954227	7.277728	3.016761	6.064550	0.000000	-10.000000	0.475000	-24.483334	756.000000	1023.000000	1023.000000	2046.000000
5.800000	0.046856	27.691757	11.916514	7.010794	2.699411	6.065039	0.000000	-10.000000	0.516667	-25.516666	747.833313	1023.000000	1023.000000	2046.000000
5.820000	0.045593	26.945171	11.596246	7.024051	2.671014	5.653861	0.000000	-10.000000	0.541667	-26.633333	739.333313	1023.000000	1023.000000	2046.000000
5.840000	0.043123	25.485682	11.079889	6.860965	2.307233	5.237594	0.000000	-10.000000	0.566667	-27.283333	730.500000	1023.000000	1023.000000	2046.000000
5.860000	0.039471	23.327257	10.505483	6.504651	1.596994	4.720130	0.000000	-10.000000	0.600000	-28.016666	721.500000	1023.000000	1023.000000	2046.000000
5.880000	0.035736	21.120136	9.680563	6.211265	1.194303	4.034007	0.000000	-10.000000	0.633333	-28.616667	712.166687	1023.000000	1023.000000	2046.000000
5.900000	0.032740	19.349524	9.098707	5.691034	0.791550	3.768232	0.000000	-10.000000	0.658333	-29.100000	702.500000	1023.000000	1023.000000	2046.000000
5.920000	0.030162	17.825970	8.642513	5.353234	0.464635	3.365589	0.000000	-10.000000	0.658333	-29.450001	692.666687	1023.000000	1023.000000	2046.000000
5.940000	0.028380	16.772802	8.316026	5.152144	0.184815	3.119816	0.000000	-10.000000	0.675000	-29.666668	683.000000	1023.000000	1023.000000	2046.000000
5.960000	0.026760	15.815313	8.024379	4.980865	-0.028861	2.838930	0.000000	-10.000000	0.666667	-29.850000	673.333313	1023.000000	1023.000000	2046.000000
5.980000	0.025216	14.902563	7.650618	4.803893	-0.161523	2.609576	0.000000	-10.000000	0.675000	-30.016666	663.500000	1023.000000	1023.000000	2046.000000
6.000000	0.023984	14.174376	7.504536	4.519409	-0.483619	2.634051	0.000000	-10.000000	0.675000	-30.066668	653.333313	1023.000000	1023.000000	2046.000000
6.020000	0.022879	13.521627	7.230162	4.431272	-0.508160	2.368354	0.000000	-10.000000	0.691667	-30.350000	643.000000	1023.000000	1023.000000	2046.000000
6.040000	0.022003	13.003812	7.065321	4.162806	-0.615650	2.391335	0.000000	-10.000000	0.716667	-30.616667	632.666687	1023.000000	1023.000000	2046.000000
6.060000	0.021109	12.475124	6.953863	3.979512	-0.737142	2.278891	0.000000	-10.000000	0.733333	-30.900002	622.500000	1023.000000	1023.000000	2046.000000
6.080000	0.020752	12.264213	6.769387	3.884973	-0.661285	2.271138	0.000000	-10.000000	0.766667	-31.316668	612.333313	1023.000000	1023.000000	2046.000000
6.100000	0.020658	12.208838	6.893821	3.854597	-0.806083	2.266504	0.000000	-10.000000	0.783333	-31.366667	602.000000	1023.000000	1023.000000	2046.000000
6.120000	0.020208	11.943186	6.730878	3.929104	-0.767763	2.050967	0.000000	-10.000000	0.800000	-31.633333	591.500000	1023.000000	1023.000000	2046.000000
6.140000	0.019864	11.739356	6.704389	3.818132	-0.952904	2.169739	0.000000	-10.000000	0.791667	-31.350000	581.000000	1023.000000	1023.000000	2046.000000
6.160000	0.019502	11.525900	6.576714	3.866571	-0.917740	2.000355	0.000000	-10.000000	0.783333	-31.400000	570.500000	1023.000000	1023.000000	2046.000000
6.180000	0.018923	11.183380	6.458614	3.655890	-1.007333	2.076209	0.000000	-10.000000	0.766667	-31.266666	560.000000	1023.000000	1023.000000	2046.000000
6.200000	0.017906	10.582542	6.251052	3.479508	-1.095532	1.947514	0.000000	-10.000000	0.766667	-31.366667	549.500000	1023.000000	1023.000000	2046.000000
6.220000	0.017152	10.136904	6.161527	3.319010	-1.219407	1.875773	0.000000	-10.000000	0.758333	-31.200001	539.000000	1023.000000	1023.000000	2046.000000
6.240000	0.016209	9.579368	5.991975	3.189846	-1.277566	1.675113	0.000000	-10.000000	0.775000	-31.316668	528.666687	1023.000000	1023.000000	2046.000000
6.260000	0.015423	9.115109	5.856039	2.951288	-1.394785	1.702567	0.000000	-10.000000	0.775000	-31.466667	518.166687	1023.000000	1023.000000	2046.000000
6.280000	0.014314	8.459751	5.705964	2.819130	-1.595951	1.530610	0.000000	-10.000000	0.791667	-31.683334	507.666656	1023.000000	1023.000000	2046.000000
6.300000	0.013662	8.074416	5.574785	2.753333	-1.683299	1.429597	0.000000	-10.000000	0.783333	-31.783333	497.000000	1023.000000	1023.000000	2046.000000
6.320000	0.012928	7.640322	5.532478	2.512455	-1.875964	1.471354	0.000000	-10.000000	0.783333	-31.750000	486.500000	1023.000000	1023.000000	2046.000000
6.340000	0.012110	7.157028	5.259895	2.465297	-1.810341	1.242176	0.000000	-10.000000	0.783333	-31.900000	476.000000	1023.000000	1023.000000	2046.000000
6.360000	0.011629	6.872808	5.285078	2.273141	-2.029892	1.344480	0.000000	-10.000000	0.791667	-31.733334	465.333344	1023.000000	1023.000000	2046.000000
6.380000	0.011090	6.554397	5.092925	2.324966	-1.928504	1.065010	0.000000	-10.000000	0.791667	-31.683334	454.666656	1023.000000	1023.000000	2046.000000
6.400000	0.010710	6.329437	5.096603	2.067019	-2.073823	1.239638	0.000000	-10.000000	0.783333	-31.550001	444.000000	1023.000000	1023.000000	2046.000000
6.420000	0.009983	5.900076	4.919785	2.023867	-2.086034	1.042459	0.000000	-10.000000	0.775000	-31.400002	433.500000	1023.000000	1023.000000	2046.000000
6.440000	0.009508	5.619284	4.822762	1.894984	-2.161053	1.062591	0.000000	-10.000000	0.766667	-31.316668	423.000000	1023.000000	1023.000000	2046.000000
6.460000	0.008981	5.308063	4.728471	1.865797	-2.163031	0.876825	0.000000	-10.000000	0.758333	-31.050001	412.666656	1023.000000	1023.000000	2046.000000
6.480000	0.008770	5.183359	4.628099	1.724575	-2.118693	0.949378	0.000000	-10.000000	0.750000	-30.950001	402.333344	1023.000000	1023.000000	2046.000000
6.500000	0.008689	5.135144	4.642914	1.657647	-2.158573	0.993156	0.000000	-10.000000	0.750000	-30.600000	392.000000	1023.000000	1023.000000	2046.000000
6.520000	0.008748	5.169822	4.536283	1.723264	-2.006919	0.917194	0.000000	-10.000000	0.733333	-30.400000	381.666656	1023.000000	1023.000000	2046.000000
6.540000	0.008535	5.044340	4.600585	1.510360	-2.157698	1.091092	0.000000	-10.000000	0.708333	-30.250000	371.500000	1023.000000	1023.000000	2046.000000
6.560000	0.008262	4.882833	4.530148	1.595869	-2.174982	0.931798	0.000000	-10.000000	0.675000	-30.016666	361.500000	1023.000000	1023.000000	2046.000000
6.580000	0.007546	4.459691	4.323166	1.533575	-2.285233	0.888183	0.000000	-10.000000	0.658333	-29.816668	351.500000	1023.000000	1023.000000	2046.000000
6.600000	0.005754	3.400880	3.919135	1.179133	-2.483881	0.786493	0.000000	-10.000000	0.658333	-29.616667	341.500000	1023.000000	1023.000000	2046.000000
6.620000	0.003452	2.040012	3.325150	0.787333	-2.608260	0.535790	0.000000	-10.000000	0.666667	-29.583334	331.500000	1023.000000	1023.000000	2046.000000
6.640000	0.001085	0.641050	2.853124	0.423109	-2.979069	0.343886	0.000000	-10.000000	0.666667	-29.250000	321.666656	1023.000000	1023.000000	2046.000000
6.660000	-0.001294	-0.764622	2.445334	0.309826	-3.320883	-0.198899	0.000000	-10.000000	0.650000	-28.666668	312.000000	1023.000000	1023.000000	2046.000000
6.680000	-0.003965	-2.343492	1.855034	-0.020772	-3.641445	-0.536308	0.000000	-10.000000	0.633333	-28.150002	305.666656	1023.000000	1023.000000	2046.000000
6.700000	-0.007713	-4.558190	1.104526	-0.502805	-4.169176	-0.990736	0.000000	-10.000000	0.616667	-27.833334	296.333344	1023.000000	1023.000000	2046.000000
6.720000	-0.011275	-6.663338	0.381441	-0.925295	-4.581457	-1.538027	0.000000	-10.000000	0.600000	-27.583334	287.000000	1023.000000	1023.000000	2046.000000
6.740000	-0.013840	-8.179618	-0.124793	-1.366403	-4.938470	-1.749952	0.000000	-10.000000	0.575000	-27.300001	274.666656	1023.000000	1023.000000	2046.000000
6.760000	-0.016127	-9.530887	-0.578347	-1.647272	-5.223203	-2.082065	0.000000	-10.000000	0.558333	-27.000000	265.500000	1023.000000	1023.000000	2046.000000
6.780000	-0.017762	-10.497394	-1.029207	-1.833434	-5.359668	-2.275084	0.000000	-10.000000	0.541667	-26.783335	256.500000	1023.000000	1023.000000	2046.000000
6.800000	-0.019239	-11.370067	-1.327677	-2.061017	-5.580971	-2.400401	0.000000	-10.000000	0.525000	-26.533335	247.666672	1023.000000	1023.000000	2046.000000
6.820000	-0.020426	-12.071498	-1.600867	-2.267906	-5.693420	-2.509304	0.000000	-10.000000	0.508333	-26.250000	238.833328	1023.000000	1023.000000	2046.000000
6.840000	-0.021254	-12.561173	-1.846912	-2.422590	-5.768844	-2.522827	0.000000	-10.000000	0.500000	-25.683334	230.000000	1023.000000	1023.000000	2046.000000
6.860000	-0.022003	-13.004022	-1.949815	-2.529005	-5.892755	-2.632447	0.000000	-10.000000	0.491667	-25.233334	221.333328	1023.000000	1023.000000	2046.000000
6.880000	-0.022310	-13.185028	-2.080685	-2.586104	-5.807553	-2.710686	0.000000	-10.000000	0.483333	-24.716667	213.000000	1023.000000	1023.000000	2046.000000
6.900000	-0.022081	-13.049908	-1.953277	-2.636125	-5.905740	-2.554766	0.000000	-10.000000	0.475000	-24.333334	205.000000	1023.000000	1023.000000	2046.000000
6.920000	-0.021967	-12.982585	-1.870653	-2.613793	-5.900227	-2.597911	0.000000	-10.000000	0.466667	-23.800001	197.000000	1023.000000	1023.000000	2046.000000
6.940000	-0.022025	-13.016633	-1.936849	-2.620174	-5.783082	-2.676528	0.000000	-10.000000	0.458333	-23.416666	189.000000	1023.000000	1023.000000	2046.000000
6.960000	-0.022082	-13.050539	-1.850971	-2.736683	-5.927240	-2.535645	0.000000	-10.000000	0.416667	-22.783333	181.000000	1023.000000	1023.000000	2046.000000
6.980000	-0.022324	-13.193414	-1.973335	-2.677623	-5.845979	-2.696477	0.000000	-10.000000	0.383333	-22.183334	173.333328	1023.000000	1023.000000	2046.000000
7.000000	-0.022748	-13.443784	-2.124549	-2.820305	-5.784247	-2.714683	0.000000	-10.000000	0.350000	-21.650002	165.833328	1023.000000	1023.000000	2046.000000
7.020000	-0.023206	-13.714621	-2.147269	-3.052491	-5.907017	-2.607843	0.000000	-10.000000	0.350000	-21.350000	158.666672	1023.000000	1023.000000	2046.000000
7.040000	-0.023779	-14.053246	-2.279536	-3.114042	-5.885992	-2.773675	0.000000	-10.000000	0.350000	-20.883333	151.500000	1023.000000	1023.000000	2046.000000
7.060000	-0.024208	-14.307052	-2.389886	-3.344133	-5.874604	-2.698428	0.000000	-10.000000	0.341667	-20.316668	144.500000	1023.000000	1023.000000	2046.000000
7.080000	-0.024872	-14.699267	-2.447050	-3.632437	-6.017242	-2.602537	0.000000	-10.000000	0.316667	-19.766666	137.666672	1023.000000	1023.000000	2046.000000
7.100000	-0.025696	-15.186278	-2.650554	-3.705324	-6.020155	-2.810245	0.000000	-10.000000	0.300000	-19.333334	131.000000	1023.000000	1023.000000	2046.000000
7.120000	-0.026122	-15.438259	-2.796987	-3.915402	-6.012595	-2.713274	0.000000	-10.000000	0.275000	-18.833334	124.666664	1023.000000	1023.000000	2046.000000
7.140000	-0.026582	-15.710244	-2.794257	-4.123150	-6.186581	-2.606256	0.000000	-10.000000	0.266667	-18.516666	118.500000	1023.000000	1023.000000	2046.000000
7.160000	-0.027032	-15.976144	-2.961284	-4.136141	-6.108253	-2.770467	0.000000	-10.000000	0.250000	-18.200001	112.500000	1023.000000	1023.000000	2046.000000
7.180000	-0.027256	-16.108290	-3.022687	-4.357943	-6.106509	-2.621150	0.000000	-10.000000	0.250000	-17.966667	106.500000	1023.000000	1023.000000	2046.000000
7.200000	-0.027512	-16.259737	-2.976808	-4.524673	-6.201923	-2.556333	0.000000	-10.000000	0.250000	-17.750000	100.500000	1023.000000	1023.000000	2046.000000
7.220000	-0.027703	-16.372377	-3.087766	-4.521633	-6.078111	-2.684868	0.000000	-10.000000	0.250000	-17.433332	94.500000	1023.000000	1023.000000	2046.000000
7.240000	-0.027771	-16.412556	-3.147239	-4.699496	-6.034507	-2.531313	0.000000	-10.000000	0.233333	-16.983334	88.500000	1023.000000	1023.000000	2046.000000
7.260000	-0.027887	-16.481153	-3.101880	-4.836355	-6.099481	-2.443438	0.000000	-10.000000	0.216667	-16.400002	82.833336	1023.000000	1023.000000	2046.000000
7.280000	-0.028061	-16.584066	-3.176033	-4.796740	-6.020154	-2.591140	0.000000	-10.000000	0.200000	-15.950001	77.333336	1023.000000	1023.000000	2046.000000
7.300000	-0.028055	-16.580727	-3.242933	-4.952606	-5.951491	-2.433696	0.000000	-10.000000	0.200000	-15.650001	72.000000	1023.000000	1023.000000	2046.000000
7.320000	-0.028301	-16.725729	-3.207781	-5.053152	-6.075792	-2.389004	0.000000	-10.000000	0.191667	-15.300000	66.666664	1023.000000	1023.000000	2046.000000
7.340000	-0.028409	-16.789967	-3.309846	-5.002548	-5.944173	-2.533398	0.000000	-10.000000	0.191667	-14.850000	61.500000	1023.000000	1023.000000	2046.000000
7.360000	-0.028362	-16.762163	-3.351400	-5.134393	-5.889702	-2.386669	0.000000	-10.000000	0.191667	-14.400001	56.666668	1023.000000	1023.000000	2046.000000
7.380000	-0.028187	-16.658281	-3.268222	-5.234091	-5.931225	-2.224743	0.000000	-10.000000	0.183333	-13.883333	51.833332	1023.000000	1023.000000	2046.000000
7.400000	-0.027885	-16.479906	-3.337716	-5.095045	-5.729992	-2.317153	0.000000	-10.000000	0.166667	-13.483334	47.333332	1023.000000	1023.000000	2046.000000
7.420000	-0.027574	-16.296421	-3.389660	-5.146197	-5.585499	-2.175065	0.000000	-10.000000	0.150000	-13.150001	42.666668	1023.000000	1023.000000	2046.000000
7.440000	-0.027399	-16.192625	-3.260494	-5.247877	-5.668245	-2.016009	0.000000	-10.000000	0.150000	-13.066667	39.666668	1023.000000	1023.000000	2046.000000
7.460000	-0.027053	-15.988413	-3.259331	-5.112932	-5.540945	-2.075205	0.000000	-10.000000	0.133333	-12.850000	35.333332	1023.000000	1023.000000	2046.000000
7.480000	-0.027159	-16.050859	-3.277601	-5.230684	-5.667523	-1.875050	0.000000	-10.000000	0.116667	-12.650000	32.666668	1023.000000	1023.000000	2046.000000
7.500000	-0.028315	-16.734461	-3.517550	-5.497945	-5.844128	-1.874839	0.000000	-10.000000	0.100000	-12.283333	27.333334	1023.000000	1023.000000	2046.000000
7.520000	-0.030026	-17.745480	-4.095422	-5.695770	-5.811635	-2.142651	0.000000	-10.000000	0.091667	-11.950000	23.333334	1023.000000	1023.000000	2046.000000
7.540000	-0.031949	-18.882092	-4.535761	-6.028212	-6.076111	-2.242009	0.000000	-10.000000	0.083333	-11.266666	18.000000	1023.000000	1023.000000	2046.000000
7.560000	-0.034033	-20.113489	-4.788650	-6.195309	-6.495786	-2.633744	0.000000	-10.000000	0.066667	-10.333334	14.000000	1023.000000	1023.000000	2046.000000
7.580000	-0.036306	-21.457077	-5.316637	-6.320280	-6.745202	-3.074958	0.000000	-10.000000	0.058333	-9.566668	11.333333	1023.000000	1023.000000	2046.000000
7.600000	-0.039400	-23.285212	-5.971139	-6.647290	-7.150269	-3.516513	0.000000	-10.000000	0.050000	-8.366667	8.166667	1023.000000	1023.000000	2046.000000
7.620000	-0.042432	-25.077328	-6.664328	-7.003595	-7.468925	-3.940480	0.000000	-10.000000	0.050000	-7.683333	5.666667	1023.000000	1023.000000	2046.000000
7.640000	-0.044420	-26.252132	-7.059793	-7.325853	-7.810236	-4.056250	0.000000	-10.000000	0.050000	-7.000000	3.166667	1023.000000	1023.000000	2046.000000
7.660000	-0.045762	-27.045099	-7.381641	-7.343320	-7.984459	-4.335677	0.000000	-10.000000	0.050000	-7.350000	1.166667	1023.000000	1023.000000	2046.000000
7.680000	-0.046780	-27.647051	-7.711789	-7.440610	-8.019403	-4.475248	0.000000	-10.000000	0.050000	-7.600000	-0.166667	1023.000000	1023.000000	2046.000000
7.700000	-0.047368	-27.994722	-7.884228	-7.558038	-8.153111	-4.399347	0.000000	-10.000000	0.050000	-7.800000	-3.166667	1023.000000	1023.000000	2046.000000
7.720000	-0.047817	-28.259594	-8.018493	-7.546284	-8.198941	-4.495875	0.000000	-10.000000	0.050000	-7.750000	-4.833333	1023.000000	1023.000000	2046.000000
7.740000	-0.047963	-28.346399	-8.127733	-7.554401	-8.176370	-4.487894	0.000000	-10.000000	0.050000	-7.566667	-7.500000	1023.000000	1023.000000	2046.000000
7.760000	-0.048003	-28.369844	-7.975061	-7.668958	-8.374855	-4.350971	0.000000	-10.000000	0.050000	-7.233334	-9.166667	1023.000000	1023.000000	2046.000000
7.780000	-0.047579	-28.119076	-7.994062	-7.502864	-8.183652	-4.438498	0.000000	-10.000000	0.041667	-6.466667	-12.166667	1023.000000	1023.000000	2046.000000
7.800000	-0.046825	-27.673466	-7.774067	-7.417718	-8.172912	-4.308769	0.000000	-10.000000	0.041667	-5.683333	-14.833333	1023.000000	1023.000000	2046.000000
7.820000	-0.046058	-27.220221	-7.544718	-7.315420	-8.129215	-4.230867	0.000000	-10.000000	0.041667	-4.883334	-17.500000	1023.000000	1023.000000	2046.000000
7.840000	-0.045332	-26.791218	-7.339365	-7.234496	-8.043918	-4.173440	0.000000	-10.000000	0.033333	-4.250000	-19.333334	1023.000000	1023.000000	2046.000000
7.860000	-0.044550	-26.329296	-7.125134	-7.197180	-8.008243	-3.998739	0.000000	-10.000000	0.025000	-3.683333	-20.833334	1023.000000	1023.000000	2046.000000
7.880000	-0.044048	-26.032661	-7.078151	-7.009213	-7.805912	-4.139385	0.000000	-10.000000	0.016667	-3.333333	-21.666666	1023.000000	1023.000000	2046.000000
7.900000	-0.043540	-25.731937	-6.934632	-7.124563	-7.771185	-3.901556	0.000000	-10.000000	0.016667	-3.416667	-22.833334	1023.000000	1023.000000	2046.000000
7.920000	-0.043610	-25.773401	-6.940561	-7.095742	-7.705721	-4.031377	0.000000	-10.000000	0.008333	-3.583333	-24.000000	1023.000000	1023.000000	2046.000000
7.940000	-0.043373	-25.633228	-6.835040	-7.227306	-7.687305	-3.883576	0.000000	-10.000000	0.016667	-3.600000	-25.666666	1023.000000	1023.000000	2046.000000
7.960000	-0.043460	-25.684628	-6.845179	-7.221919	-7.610643	-4.006887	0.000000	-10.000000	0.033333	-3.450000	-26.500000	1023.000000	1023.000000	2046.000000
7.980000	-0.043295	-25.587479	-6.836844	-7.375699	-7.517589	-3.857346	0.000000	-10.000000	0.041667	-3.033333	-27.666666	1023.000000	1023.000000	2046.000000
8.000000	-0.043447	-25.677053	-6.708244	-7.573208	-7.657383	-3.738218	0.000000	-10.000000	0.033333	-2.850000	-28.666666	1023.000000	1023.000000	2046.000000
8.020000	-0.043458	-25.683895	-6.795079	-7.600134	-7.516973	-3.771709	0.000000	-10.000000	0.033333	-2.700000	-30.000000	1023.000000	1023.000000	2046.000000
8.040000	-0.043494	-25.705084	-6.728697	-7.703009	-7.580486	-3.692891	0.000000	-10.000000	0.033333	-2.900000	-31.000000	1023.000000	1023.000000	2046.000000
8.060000	-0.043508	-25.712955	-6.758882	-7.751257	-7.493124	-3.709693	0.000000	-10.000000	0.033333	-3.016667	-31.666666	1023.000000	1023.000000	2046.000000
8.080000	-0.043251	-25.561357	-6.646754	-7.875919	-7.528310	-3.510375	0.000000	-10.000000	0.025000	-3.216667	-32.333332	1023.000000	1023.000000	2046.000000
8.100000	-0.043075	-25.457056	-6.681516	-7.803857	-7.347112	-3.624572	0.000000	-10.000000	0.025000	-3.450000	-33.500000	1023.000000	1023.000000	2046.000000
8.120000	-0.042659	-25.211613	-6.592536	-7.886797	-7.286653	-3.445627	0.000000	-10.000000	0.033333	-3.633333	-35.000000	1023.000000	1023.000000	2046.000000
8.140000	-0.042414	-25.066793	-6.487915	-7.952585	-7.285501	-3.340792	0.000000	-10.000000	0.041667	-3.700000	-36.166668	1023.000000	1023.000000	2046.000000
8.160000	-0.042055	-24.854799	-6.498126	-7.891466	-7.096719	-3.368489	0.000000	-10.000000	0.041667	-3.533333	-36.833332	1023.000000	1023.000000	2046.000000
8.180000	-0.041781	-24.692469	-6.364700	-7.936367	-7.139803	-3.251599	0.000000	-10.000000	0.041667	-3.283333	-38.000000	1023.000000	1023.000000	2046.000000
8.200000	-0.041577	-24.572105	-6.358288	-7.918562	-7.041472	-3.253784	0.000000	-10.000000	0.041667	-2.966667	-39.500000	1023.000000	1023.000000	2046.000000
8.220000	-0.041153	-24.321571	-6.300755	-7.955244	-6.956828	-3.108747	0.000000	-10.000000	0.050000	-2.766667	-40.666668	1023.000000	1023.000000	2046.000000
8.240000	-0.040829	-24.129751	-6.184710	-7.902976	-6.931653	-3.110413	0.000000	-10.000000	0.050000	-2.633333	-41.333332	1023.000000	1023.000000	2046.000000
8.260000	-0.040547	-23.963400	-6.194749	-7.870123	-6.798122	-3.100405	0.000000	-10.000000	0.050000	-2.550000	-42.166668	1023.000000	1023.000000	2046.000000
8.280000	-0.040237	-23.780155	-6.035270	-7.973993	-6.896107	-2.874785	0.000000	-10.000000	0.050000	-2.466667	-43.333332	1023.000000	1023.000000	2046.000000
8.300000	-0.039715	-23.471416	-6.009618	-7.817793	-6.689545	-2.954461	0.000000	-10.000000	0.050000	-2.400000	-44.333332	1023.000000	1023.000000	2046.000000
8.320000	-0.039087	-23.100525	-5.999321	-7.810230	-6.533741	-2.757233	0.000000	-10.000000	0.050000	-2.316667	-45.166668	1023.000000	1023.000000	2046.000000
8.340000	-0.038535	-22.774052	-5.818993	-7.763785	-6.538026	-2.653248	0.000000	-10.000000	0.050000	-2.233333	-45.666668	1023.000000	1023.000000	2046.000000
8.360000	-0.037926	-22.414320	-5.760973	-7.662303	-6.369890	-2.621154	0.000000	-10.000000	0.033333	-2.166667	-46.166668	1023.000000	1023.000000	2046.000000
8.380000	-0.037257	-22.018744	-5.547544	-7.726234	-6.429487	-2.315478	0.000000	-10.000000	0.025000	-2.166667	-46.666668	1023.000000	1023.000000	2046.000000
8.400000	-0.036931	-21.826094	-5.637658	-7.478823	-6.258251	-2.451361	0.000000	-10.000000	0.016667	-2.266667	-47.500000	1023.000000	1023.000000	2046.000000
8.420000	-0.037590	-22.215580	-5.766765	-7.709800	-6.449645	-2.289371	0.000000	-10.000000	0.025000	-2.400000	-48.166668	1023.000000	1023.000000	2046.000000
8.440000	-0.038677	-22.857946	-6.078944	-7.811970	-6.454625	-2.512408	0.000000	-10.000000	0.025000	-2.533333	-48.833332	1023.000000	1023.000000	2046.000000
8.460000	-0.039762	-23.499128	-6.383712	-8.005032	-6.574042	-2.536342	0.000000	-10.000000	0.016667	-2.316667	-49.333332	1023.000000	1023.000000	2046.000000
8.480000	-0.041464	-24.505144	-6.584189	-8.059093	-6.964979	-2.896885	0.000000	-10.000000	0.008333	-1.483333	-49.833332	1023.000000	1023.000000	2046.000000
8.500000	-0.043137	-25.494160	-6.888851	-7.982656	-7.225013	-3.397640	0.000000	-10.000000	0.000000	0.850000	-50.000000	1023.000000	1023.000000	2046.000000
8.520000	-0.045711	-27.014982	-7.413299	-8.192058	-7.622738	-3.786887	0.000000	-10.000000	0.000000	2.933333	-50.000000	1023.000000	1023.000000	2046.000000
8.540000	-0.048226	-28.501772	-7.947790	-8.405621	-7.938957	-4.209404	0.000000	-10.000000	0.000000	4.950000	-50.000000	1023.000000	1023.000000	2046.000000
8.560000	-0.049769	-29.413471	-8.336438	-8.587660	-8.151527	-4.337845	0.000000	-10.000000	-0.008333	5.500000	-50.000000	1023.000000	1023.000000	2046.000000
8.580000	-0.050756	-29.996943	-8.555212	-8.591875	-8.294948	-4.554908	0.000000	-10.000000	-0.025000	5.783333	-50.000000	1023.000000	1023.000000	2046.000000
8.600000	-0.051074	-30.184729	-8.787017	-8.503498	-8.227075	-4.667139	0.000000	-10.000000	-0.041667	6.033333	-50.000000	1023.000000	1023.000000	2046.000000
8.620000	-0.051133	-30.219816	-8.733204	-8.542315	-8.422008	-4.522290	0.000000	-10.000000	-0.050000	6.283333	-50.000000	1023.000000	1023.000000	2046.000000
8.640000	-0.050972	-30.124449	-8.765948	-8.400709	-8.366354	-4.591438	0.000000	-10.000000	-0.050000	6.800000	-50.000000	1023.000000	1023.000000	2046.000000
8.660000	-0.050586	-29.896528	-8.785136	-8.344708	-8.272460	-4.494224	0.000000	-10.000000	-0.033333	7.133334	-50.000000	1023.000000	1023.000000	2046.000000
8.680000	-0.050148	-29.637285	-8.646023	-8.326479	-8.320226	-4.344557	0.000000	-10.000000	-0.016667	7.466667	-50.000000	1023.000000	1023.000000	2046.000000
8.700000	-0.049259	-29.111807	-8.468371	-8.110688	-8.172435	-4.360312	0.000000	-10.000000	-0.016667	8.450000	-38.000000	1023.000000	1023.000000	2046.000000
8.720000	-0.047943	-28.334419	-8.257585	-8.008815	-7.986568	-4.081452	0.000000	-10.000000	-0.033333	9.100000	-26.000000	1023.000000	1023.000000	2046.000000
8.740000	-0.046472	-27.465097	-7.832171	-7.806755	-7.927915	-3.898255	0.000000	-10.000000	-0.058333	10.183333	-1.833333	1023.000000	1023.000000	2046.000000
8.760000	-0.044896	-26.533628	-7.512907	-7.531028	-7.691432	-3.798261	0.000000	-10.000000	-0.075000	10.866667	11.500000	1023.000000	1023.000000	2046.000000
8.780000	-0.043354	-25.621981	-7.142931	-7.385123	-7.510891	-3.583034	0.000000	-10.000000	-0.108333	12.216667	26.166666	1023.000000	1023.000000	2046.000000
8.800000	-0.041716	-24.654173	-6.855785	-7.132572	-7.190227	-3.475589	0.000000	-10.000000	-0.133333	13.516666	30.000000	1023.000000	1023.000000	2046.000000
8.820000	-0.040326	-23.832867	-6.574751	-7.075922	-7.000993	-3.181200	0.000000	-10.000000	-0.150000	14.683333	34.333332	1023.000000	1023.000000	2046.000000
8.840000	-0.039011	-23.055464	-6.291081	-6.890553	-6.717224	-3.156606	0.000000	-10.000000	-0.158333	15.400000	39.000000	1023.000000	1023.000000	2046.000000
8.860000	-0.037800	-22.340097	-6.077362	-6.898562	-6.425999	-2.938176	0.000000	-10.000000	-0.158333	16.116667	44.166668	1023.000000	1023.000000	2046.000000
8.880000	-0.036712	-21.696630	-5.868618	-6.869104	-6.238215	-2.720692	0.000000	-10.000000	-0.175000	17.066666	49.333332	1023.000000	1023.000000	2046.000000
8.900000	-0.035704	-21.101061	-5.604014	-6.824540	-6.124117	-2.548389	0.000000	-10.000000	-0.208333	18.333334	54.833332	1023.000000	1023.000000	2046.000000
8.920000	-0.034632	-20.467270	-5.454257	-6.717872	-5.819361	-2.475780	0.000000	-10.000000	-0.266667	19.650000	60.666668	1023.000000	1023.000000	2046.000000
8.940000	-0.033419	-19.750708	-5.240896	-6.728364	-5.641321	-2.140127	0.000000	-10.000000	-0.308333	21.100000	67.166664	1023.000000	1023.000000	2046.000000
8.960000	-0.032350	-19.119001	-5.045898	-6.640269	-5.471507	-1.961329	0.000000	-10.000000	-0.316667	22.250000	74.000000	1023.000000	1023.000000	2046.000000
8.980000	-0.031074	-18.364674	-4.781431	-6.526772	-5.271018	-1.785453	0.000000	-10.000000	-0.325000	23.083334	81.333336	1023.000000	1023.000000	2046.000000
9.000000	-0.029728	-17.569178	-4.579372	-6.450430	-5.019580	-1.519794	0.000000	-10.000000	-0.333333	23.550001	89.000000	1023.000000	1023.000000	2046.000000
9.020000	-0.028196	-16.663700	-4.332978	-6.340966	-4.753541	-1.236215	0.000000	-10.000000	-0.358333	23.916668	96.666664	1023.000000	1023.000000	2046.000000
9.040000	-0.026705	-15.782498	-3.996554	-6.120674	-4.569647	-1.095623	0.000000	-10.000000	-0.375000	24.383333	104.500000	1023.000000	1023.000000	2046.000000
9.060000	-0.025076	-14.819632	-3.784121	-5.870314	-4.227854	-0.937343	0.000000	-10.000000	-0.391667	24.833334	115.166664	1023.000000	1023.000000	2046.000000
9.080000	-0.023388	-13.822028	-3.445107	-5.762584	-4.015294	-0.599043	0.000000	-10.000000	-0.400000	25.150000	123.500000	1023.000000	1023.000000	2046.000000
9.100000	-0.021850	-12.913130	-3.146035	-5.525040	-3.778376	-0.463679	0.000000	-10.000000	-0.416667	25.416666	132.000000	1023.000000	1023.000000	2046.000000
9.120000	-0.020235	-11.958904	-2.877426	-5.328700	-3.505745	-0.247033	0.000000	-10.000000	-0.425000	25.299999	137.666672	1023.000000	1023.000000	2046.000000
9.140000	-0.018658	-11.027113	-2.592999	-5.125464	-3.280759	-0.027890	0.000000	-10.000000	-0.441667	25.566668	146.333328	1023.000000	1023.000000	2046.000000
9.160000	-0.017010	-10.052683	-2.214501	-4.898849	-3.108960	0.169627	0.000000	-10.000000	-0.441667	25.483334	154.666672	1023.000000	1023.000000	2046.000000
9.180000	-0.015306	-9.045797	-1.954266	-4.621056	-2.812863	0.342388	0.000000	-10.000000	-0.466667	26.000000	163.333328	1023.000000	1023.000000	2046.000000
9.200000	-0.013729	-8.113791	-1.650595	-4.472290	-2.651026	0.660120	0.000000	-10.000000	-0.458333	26.366667	171.833328	1023.000000	1023.000000	2046.000000
9.220000	-0.012205	-7.212909	-1.393792	-4.214158	-2.413868	0.808909	0.000000	-10.000000	-0.458333	26.866667	180.666672	1023.000000	1023.000000	2046.000000
9.240000	-0.010404	-6.148612	-1.155356	-3.942843	-2.098497	1.048085	0.000000	-10.000000	-0.450000	27.250000	189.500000	1023.000000	1023.000000	2046.000000
9.260000	-0.008758	-5.176163	-0.874536	-3.703075	-1.846621	1.248070	0.000000	-10.000000	-0.466667	27.400000	198.500000	1023.000000	1023.000000	2046.000000
9.280000	-0.006904	-4.080238	-0.446966	-3.388787	-1.667180	1.422695	0.000000	-10.000000	-0.483333	27.666668	207.500000	1023.000000	1023.000000	2046.000000
9.300000	-0.004765	-2.815991	-0.016549	-3.060386	-1.469674	1.730618	0.000000	-10.000000	-0.491667	27.783335	216.666672	1023.000000	1023.000000	2046.000000
9.320000	-0.003181	-1.880207	0.306644	-2.712613	-1.358382	1.884144	0.000000	-10.000000	-0.500000	27.933334	226.000000	1023.000000	1023.000000	2046.000000
9.340000	-0.002476	-1.463387	0.463854	-2.509763	-1.316072	1.898594	0.000000	-10.000000	-0.508333	27.916668	235.333328	1023.000000	1023.000000	2046.000000
9.360000	-0.002178	-1.287243	0.482372	-2.340801	-1.237106	1.808291	0.000000	-10.000000	-0.525000	28.100000	244.666672	1023.000000	1023.000000	2046.000000
9.380000	-0.003014	-1.781058	0.333045	-2.275730	-1.438293	1.599921	0.000000	-10.000000	-0.541667	28.299999	254.000000	1023.000000	1023.000000	2046.000000
9.400000	-0.004579	-2.706366	0.186972	-2.100731	-1.848621	1.056013	0.000000	-10.000000	-0.550000	28.783333	263.500000	1023.000000	1023.000000	2046.000000
9.420000	-0.006572	-3.884273	-0.181424	-2.132215	-2.196598	0.625964	0.000000	-10.000000	-0.541667	28.816668	273.000000	1023.000000	1023.000000	2046.000000
9.440000	-0.008116	-4.796777	-0.433489	-2.366906	-2.497260	0.500878	0.000000	-10.000000	-0.541667	28.933334	282.666656	1023.000000	1023.000000	2046.000000
9.460000	-0.008709	-5.146873	-0.526513	-2.384725	-2.575652	0.340018	0.000000	-10.000000	-0.550000	28.800001	292.166656	1023.000000	1023.000000	2046.000000
9.480000	-0.008495	-5.020491	-0.515635	-2.223582	-2.563981	0.282708	0.000000	-10.000000	-0.575000	29.166668	301.833344	1023.000000	1023.000000	2046.000000
9.500000	-0.007797	-4.607896	-0.303390	-2.023665	-2.598392	0.317550	0.000000	-10.000000	-0.608333	29.533335	311.500000	1023.000000	1023.000000	2046.000000
9.520000	-0.006975	-4.122255	-0.179192	-1.818287	-2.476502	0.351726	0.000000	-10.000000	-0.616667	30.200001	321.500000	1023.000000	1023.000000	2046.000000
9.540000	-0.005845	-3.454501	0.042004	-1.612313	-2.416188	0.531997	0.000000	-10.000000	-0.633333	30.833334	331.500000	1023.000000	1023.000000	2046.000000
9.560000	-0.004775	-2.821776	0.288315	-1.392627	-2.311751	0.594288	0.000000	-10.000000	-0.625000	31.200001	341.500000	1023.000000	1023.000000	2046.000000
9.580000	-0.003249	-1.920181	0.532159	-1.185831	-2.071210	0.804701	0.000000	-10.000000	-0.625000	31.266666	351.833344	1023.000000	1023.000000	2046.000000
9.600000	-0.001540	-0.910423	0.953002	-0.985314	-2.001846	1.123735	0.000000	-10.000000	-0.616667	30.983334	362.166656	1023.000000	1023.000000	2046.000000
9.620000	0.000067	0.039772	1.254660	-0.642322	-1.780647	1.208081	0.000000	-10.000000	-0.608333	31.016666	372.666656	1023.000000	1023.000000	2046.000000
9.640000	0.002034	1.202283	1.570411	-0.292089	-1.454715	1.378676	0.000000	-10.000000	-0.608333	31.000000	383.000000	1023.000000	1023.000000	2046.000000
9.660000	0.004224	2.496091	2.108477	-0.000849	-1.312901	1.701365	0.000000	-10.000000	-0.591667	30.733334	393.333344	1023.000000	1023.000000	2046.000000
9.680000	0.006167	3.644702	2.512040	0.351961	-1.074062	1.854763	0.000000	-10.000000	-0.608333	30.400002	403.500000	1023.000000	1023.000000	2046.000000
9.700000	0.008301	4.905630	2.924941	0.625440	-0.769600	2.124849	0.000000	-10.000000	-0.600000	30.200001	413.500000	1023.000000	1023.000000	2046.000000
9.720000	0.010097	5.967502	3.252271	0.852094	-0.501659	2.364797	0.000000	-10.000000	-0.608333	30.350000	423.833344	1023.000000	1023.000000	2046.000000
9.740000	0.011666	6.894786	3.586034	1.098630	-0.305922	2.516044	0.000000	-10.000000	-0.583333	30.333334	434.166656	1023.000000	1023.000000	2046.000000
9.760000	0.013125	7.756986	3.911753	1.269456	-0.130316	2.706093	0.000000	-10.000000	-0.591667	30.166666	444.500000	1023.000000	1023.000000	2046.000000
9.780000	0.014392	8.505753	4.190466	1.364941	-0.014209	2.964555	0.000000	-10.000000	-0.575000	29.983334	454.500000	1023.000000	1023.000000	2046.000000
9.800000	0.015578	9.206446	4.451983	1.514494	0.116218	3.123751	0.000000	-10.000000	-0.575000	29.650000	464.500000	1023.000000	1023.000000	2046.000000
9.820000	0.016987	10.039362	4.744817	1.666443	0.296202	3.331900	0.000000	-10.000000	-0.558333	29.333334	474.500000	1023.000000	1023.000000	2046.000000
9.840000	0.018408	10.879360	5.034821	1.831903	0.469455	3.543181	0.000000	-10.000000	-0.550000	28.983334	484.166656	1023.000000	1023.000000	2046.000000
9.860000	0.019951	11.791053	5.354142	2.014573	0.604752	3.817586	0.000000	-10.000000	-0.541667	28.750000	493.833344	1023.000000	1023.000000	2046.000000
9.880000	0.021378	12.634597	5.655507	2.245483	0.790016	3.943591	0.000000	-10.000000	-0.533333	28.550001	503.333344	1023.000000	1023.000000	2046.000000
9.900000	0.022947	13.561957	5.930901	2.458124	0.991909	4.181024	0.000000	-10.000000	-0.533333	28.600000	513.000000	1023.000000	1023.000000	2046.000000
9.920000	0.024480	14.467876	6.269349	2.676376	1.151683	4.370469	0.000000	-10.000000	-0.525000	28.733334	522.666687	1023.000000	1023.000000	2046.000000
9.940000	0.026256	15.517087	6.581582	2.980160	1.450422	4.504922	0.000000	-10.000000	-0.533333	29.000000	532.166687	1023.000000	1023.000000	2046.000000
9.960000	0.028117	16.616955	7.007271	3.196328	1.598948	4.814406	0.000000	-10.000000	-0.525000	28.866667	541.833313	1023.000000	1023.000000	2046.000000
9.980000	0.029863	17.649286	7.361709	3.582094	1.833198	4.872285	0.000000	-10.000000	-0.516667	28.750000	551.500000	1023.000000	1023.000000	2046.000000
10.000000	0.031869	18.834867	7.700166	3.888436	2.133750	5.112516	0.000000	-10.000000	-0.491667	28.416668	561.166687	1023.000000	1023.000000	2046.000000
10.020000	0.033694	19.913410	8.149858	4.106813	2.223210	5.433531	0.000000	-10.000000	-0.475000	28.283333	570.833313	1023.000000	1023.000000	2046.000000
10.040000	0.035344	20.888252	8.461173	4.479002	2.451578	5.496499	0.000000	-10.000000	-0.458333	27.799999	580.166687	1023.000000	1023.000000	2046.000000
10.060000	0.037163	21.963091	8.719595	4.723985	2.749719	5.769792	0.000000	-10.000000	-0.458333	27.383333	589.666687	1023.000000	1023.000000	2046.000000
10.080000	0.039047	23.076567	9.194747	5.037968	2.883916	5.959936	0.000000	-10.000000	-0.475000	26.816668	598.833313	1023.000000	1023.000000	2046.000000
10.100000	0.040767	24.093306	9.603905	5.339039	3.061180	6.089182	0.000000	-10.000000	-0.466667	26.750000	607.833313	1023.000000	1023.000000	2046.000000
10.120000	0.042512	25.124887	9.973810	5.694571	3.227173	6.229333	0.000000	-10.000000	-0.441667	26.483334	616.666687	1023.000000	1023.000000	2046.000000
10.140000	0.043366	25.629601	10.321689	5.990071	3.126956	6.190884	0.000000	-10.000000	-0.416667	26.266668	625.500000	1023.000000	1023.000000	2046.000000
10.160000	0.043563	25.745541	10.369928	6.196179	3.145530	6.033903	0.000000	-10.000000	-0.425000	25.916668	634.333313	1023.000000	1023.000000	2046.000000
10.180000	0.043699	25.826326	10.455516	6.221502	3.083328	6.065980	0.000000	-10.000000	-0.425000	25.733334	648.833313	1023.000000	1023.000000	2046.000000
10.200000	0.043167	25.511469	10.466040	6.299857	2.906601	5.838971	0.000000	-10.000000	-0.400000	25.200001	666.000000	1023.000000	1023.000000	2046.000000
10.220000	0.041847	24.731604	10.183104	6.376407	2.693741	5.478353	0.000000	-10.000000	-0.350000	24.266666	688.333313	1023.000000	1023.000000	2046.000000
10.240000	0.039716	23.472385	9.868048	6.297791	2.225000	5.081548	0.000000	-10.000000	-0.333333	23.583334	704.666687	1023.000000	1023.000000	2046.000000
10.260000	0.037869	22.380426	9.578998	6.147448	1.917497	4.736485	0.000000	-10.000000	-0.333333	23.333334	715.333313	1023.000000	1023.000000	2046.000000
10.280000	0.037110	21.931749	9.514956	6.017032	1.753676	4.646085	0.000000	-10.000000	-0.350000	23.450001	718.000000	1023.000000	1023.000000	2046.000000
10.300000	0.036894	21.804401	9.524580	6.057331	1.729849	4.492641	0.000000	-10.000000	-0.350000	23.450001	718.000000	1023.000000	1023.000000	2046.000000
10.320000	0.037187	21.977779	9.643385	6.139222	1.745015	4.450157	0.000000	-10.000000	-0.350000	23.450001	718.000000	1023.000000	1023.000000	2046.000000
10.340000	0.037749	22.309643	9.808969	6.200783	1.731561	4.568332	0.000000	-10.000000	-0.350000	23.450001	718.000000	1023.000000	1023.000000	2046.000000
10.360000	0.038233	22.595882	9.971992	6.384049	1.730520	4.509321	0.000000	-10.000000	-0.341667	23.500000	720.333313	1023.000000	1023.000000	2046.000000
10.380000	0.039067	23.088711	10.108521	6.486371	1.860554	4.633265	0.000000	-10.000000	-0.333333	23.383333	725.333313	1023.000000	1023.000000	2046.000000
10.400000	0.039982	23.629210	10.380943	6.618212	1.847057	4.782999	0.000000	-10.000000	-0.316667	23.266666	733.000000	1023.000000	1023.000000	2046.000000
10.420000	0.041161	24.326351	10.592184	6.893361	2.050052	4.790754	0.000000	-10.000000	-0.291667	22.933334	741.000000	1023.000000	1023.000000	2046.000000
10.440000	0.042551	25.147619	10.789065	7.017439	2.295405	5.045709	0.000000	-10.000000	-0.258333	22.283333	748.833313	1023.000000	1023.000000	2046.000000
10.460000	0.043747	25.854527	11.046755	7.179386	2.400159	5.228228	0.000000	-10.000000	-0.225000	21.549999	756.333313	1023.000000	1023.000000	2046.000000
10.480000	0.045354	26.804436	11.328305	7.506128	2.615879	5.354125	0.000000	-10.000000	-0.208333	20.833334	763.500000	1023.000000	1023.000000	2046.000000
10.500000	0.046806	27.662418	11.681033	7.728970	2.705167	5.547248	0.000000	-10.000000	-0.208333	20.216667	770.500000	1023.000000	1023.000000	2046.000000
10.520000	0.048248	28.514542	11.952912	7.944366	2.913422	5.703841	0.000000	-10.000000	-0.216667	19.716667	777.500000	1023.000000	1023.000000	2046.000000
10.540000	0.049551	29.284882	12.237212	8.055091	3.013556	5.979023	0.000000	-10.000000	-0.208333	19.083334	784.166687	1023.000000	1023.000000	2046.000000
10.560000	0.050501	29.846218	12.396398	8.234296	3.211431	6.004095	0.000000	-10.000000	-0.200000	18.666668	790.833313	1023.000000	1023.000000	2046.000000
10.580000	0.051183	30.249392	12.492674	8.204332	3.341560	6.210826	0.000000	-10.000000	-0.175000	18.383335	797.166687	1023.000000	1023.000000	2046.000000
10.600000	0.051717	30.564953	12.693056	8.219676	3.311715	6.340505	0.000000	-10.000000	-0.158333	17.916668	803.500000	1023.000000	1023.000000	2046.000000
10.620000	0.052511	31.034086	12.766365	8.281651	3.505851	6.480220	0.000000	-10.000000	-0.125000	17.366667	809.500000	1023.000000	1023.000000	2046.000000
10.640000	0.053154	31.413855	12.976042	8.268907	3.507300	6.661606	0.000000	-10.000000	-0.100000	16.200001	815.333313	1023.000000	1023.000000	2046.000000
10.660000	0.053890	31.849100	13.120876	8.398046	3.610421	6.719756	0.000000	-10.000000	-0.083333	15.066667	820.833313	1023.000000	1023.000000	2046.000000
10.680000	0.054842	32.411518	13.236983	8.483225	3.766374	6.924936	0.000000	-10.000000	-0.083333	14.133333	826.000000	1023.000000	1023.000000	2046.000000
10.700000	0.055435	32.762047	13.323980	8.542464	3.830578	7.065023	0.000000	-10.000000	-0.075000	13.116667	830.833313	1023.000000	1023.000000	2046.000000
10.720000	0.056372	33.316021	13.541601	8.615890	3.932462	7.226069	0.000000	-10.000000	-0.066667	11.900001	835.500000	1023.000000	1023.000000	2046.000000
10.740000	0.057534	34.002426	13.644299	8.785698	4.202968	7.369461	0.000000	-10.000000	-0.033333	10.050000	839.666687	1023.000000	1023.000000	2046.000000
10.760000	0.058567	34.613022	13.882483	8.942761	4.273407	7.514371	0.000000	-10.000000	-0.016667	8.033334	843.333313	1023.000000	1023.000000	2046.000000
10.780000	0.059817	35.351734	14.080475	9.171054	4.466925	7.633282	0.000000	-10.000000	0.008333	5.850000	846.166687	1023.000000	1023.000000	2046.000000
10.800000	0.060811	35.939167	14.316024	9.260932	4.505919	7.856293	0.000000	-10.000000	0.025000	3.183333	848.500000	1023.000000	1023.000000	2046.000000
10.820000	0.061273	36.212543	14.472510	9.484174	4.513742	7.742120	0.000000	-10.000000	0.041667	0.300000	850.000000	1023.000000	1023.000000	2046.000000
10.840000	0.061198	36.168091	14.460432	9.556627	4.499660	7.651370	0.000000	-10.000000	0.050000	-2.283334	850.833313	1023.000000	1023.000000	2046.000000
10.860000	0.060511	35.762215	14.306966	9.509731	4.363922	7.581596	0.000000	-10.000000	0.050000	-4.633333	851.000000	1023.000000	1023.000000	2046.000000
10.880000	0.059449	35.134563	14.105903	9.443867	4.259079	7.325715	0.000000	-10.000000	0.066667	-7.233334	851.000000	1023.000000	1023.000000	2046.000000
10.900000	0.057920	34.230858	13.759607	9.190494	4.099542	7.181213	0.000000	-10.000000	0.083333	-9.333333	851.000000	1023.000000	1023.000000	2046.000000
10.920000	0.054924	32.459881	13.223087	9.018456	3.611687	6.606650	0.000000	-10.000000	0.108333	-11.116667	851.000000	1023.000000	1023.000000	2046.000000
10.940000	0.051090	30.194317	12.435042	8.684927	3.118001	5.956347	0.000000	-10.000000	0.133333	-12.533334	851.000000	1023.000000	1023.000000	2046.000000
10.960000	0.047536	28.093733	11.803963	8.162583	2.562805	5.564382	0.000000	-10.000000	0.166667	-14.450000	847.333313	1023.000000	1023.000000	2046.000000
10.980000	0.045019	26.605946	11.364250	7.822990	2.238612	5.180093	0.000000	-10.000000	0.208333	-16.716667	834.666687	1023.000000	1023.000000	2046.000000
11.000000	0.043227	25.547255	10.986418	7.604707	2.062368	4.893763	0.000000	-10.000000	0.233333	-18.183332	822.000000	1023.000000	1023.000000	2046.000000
11.020000	0.041617	24.595650	10.685351	7.396305	1.817974	4.696021	0.000000	-10.000000	0.250000	-19.150000	813.000000	1023.000000	1023.000000	2046.000000
11.040000	0.040297	23.815432	10.479837	7.205095	1.602336	4.528163	0.000000	-10.000000	0.291667	-19.400000	810.833313	1023.000000	1023.000000	2046.000000
11.060000	0.039015	23.058002	10.119001	7.043024	1.521570	4.374407	0.000000	-10.000000	0.333333	-20.083334	806.500000	1023.000000	1023.000000	2046.000000
11.080000	0.037807	22.343992	9.903553	6.720881	1.312630	4.406928	0.000000	-10.000000	0.391667	-21.433334	799.833313	1023.000000	1023.000000	2046.000000
11.100000	0.036813	21.756247	9.752605	6.557438	1.171333	4.274870	0.000000	-10.000000	0.433333	-23.166668	792.666687	1023.000000	1023.000000	2046.000000
11.120000	0.036076	21.321095	9.539145	6.414455	1.171642	4.195853	0.000000	-10.000000	0.491667	-25.000000	785.000000	1023.000000	1023.000000	2046.000000
11.140000	0.035327	20.878363	9.379842	6.201473	1.121494	4.175553	0.000000	-10.000000	0.550000	-26.616667	776.666687	1023.000000	1023.000000	2046.000000
11.160000	0.034823	20.580647	9.269735	6.089352	1.123707	4.097853	0.000000	-10.000000	0.600000	-27.916668	767.833313	1023.000000	1023.000000	2046.000000
11.180000	0.034717	20.517681	9.249274	6.049073	1.114918	4.104415	0.000000	-10.000000	0.650000	-29.083334	758.333313	1023.000000	1023.000000	2046.000000
11.200000	0.034317	20.281311	9.170774	6.007011	1.041804	4.061721	0.000000	-10.000000	0.691667	-29.983334	748.500000	1023.000000	1023.000000	2046.000000
11.220000	0.033795	19.972870	9.123307	5.993625	0.891640	3.964297	0.000000	-10.000000	0.725000	-30.716667	738.500000	1023.000000	1023.000000	2046.000000
11.240000	0.033212	19.628237	8.980182	5.922555	0.835465	3.890033	0.000000	-10.000000	0.750000	-31.200001	728.333313	1023.000000	1023.000000	2046.000000
11.260000	0.032174	19.015003	8.816321	5.771533	0.672151	3.754998	0.000000	-10.000000	0.766667	-31.616667	718.000000	1023.000000	1023.000000	2046.000000
11.280000	0.031142	18.405148	8.636331	5.599850	0.565475	3.603492	0.000000	-10.000000	0.783333	-32.066666	707.500000	1023.000000	1023.000000	2046.000000
11.300000	0.030184	17.838734	8.453431	5.355104	0.471497	3.558702	0.000000	-10.000000	0.800000	-32.433334	696.833313	1023.000000	1023.000000	2046.000000
11.320000	0.029034	17.159079	8.349678	5.160878	0.272718	3.375806	0.000000	-10.000000	0.825000	-32.933334	686.000000	1023.000000	1023.000000	2046.000000
11.340000	0.028111	16.613676	8.222835	5.023884	0.129211	3.237747	0.000000	-10.000000	0.850000	-33.433334	675.000000	1023.000000	1023.000000	2046.000000
11.360000	0.027306	16.137560	8.072508	4.816315	0.008099	3.240638	0.000000	-10.000000	0.883333	-33.916668	663.833313	1023.000000	1023.000000	2046.000000
11.380000	0.026438	15.624938	7.965235	4.715224	-0.133019	3.077497	0.000000	-10.000000	0.916667	-34.250000	652.500000	1023.000000	1023.000000	2046.000000
11.400000	0.025797	15.245906	7.890804	4.533247	-0.228556	3.050411	0.000000	-10.000000	0.941667	-34.400002	641.000000	1023.000000	1023.000000	2046.000000
11.420000	0.025111	14.840858	7.696224	4.373214	-0.246820	3.018240	0.000000	-10.000000	0.941667	-34.483334	629.500000	1023.000000	1023.000000	2046.000000
11.440000	0.024455	14.452727	7.659170	4.265687	-0.384587	2.912457	0.000000	-10.000000	0.925000	-34.633335	618.000000	1023.000000	1023.000000	2046.000000
11.460000	0.024002	14.185096	7.624903	4.176238	-0.462916	2.846871	0.000000	-10.000000	0.925000	-34.633335	606.500000	1023.000000	1023.000000	2046.000000
11.480000	0.023426	13.844888	7.466434	4.033075	-0.491174	2.836552	0.000000	-10.000000	0.916667	-34.700001	595.000000	1023.000000	1023.000000	2046.000000
11.500000	0.022725	13.430445	7.371592	3.973831	-0.581535	2.666557	0.000000	-10.000000	0.925000	-34.600002	583.500000	1023.000000	1023.000000	2046.000000
11.520000	0.022065	13.040299	7.231935	3.850541	-0.624804	2.582628	0.000000	-10.000000	0.908333	-34.600002	571.833313	1023.000000	1023.000000	2046.000000
11.540000	0.021432	12.666129	7.224198	3.657687	-0.840837	2.625082	0.000000	-10.000000	0.908333	-34.400002	560.333313	1023.000000	1023.000000	2046.000000
11.560000	0.020701	12.234550	6.970665	3.654956	-0.795730	2.404660	0.000000	-10.000000	0.891667	-34.083332	548.833313	1023.000000	1023.000000	2046.000000
11.580000	0.019932	11.779775	6.896747	3.484496	-0.958050	2.356582	0.000000	-10.000000	0.891667	-33.916668	537.500000	1023.000000	1023.000000	2046.000000
11.600000	0.019313	11.413738	6.767310	3.405573	-0.991083	2.231939	0.000000	-10.000000	0.883333	-33.633335	526.166687	1023.000000	1023.000000	2046.000000
11.620000	0.018788	11.103887	6.656981	3.223900	-1.081913	2.304919	0.000000	-10.000000	0.858333	-33.616669	514.833313	1023.000000	1023.000000	2046.000000
11.640000	0.018068	10.678194	6.533400	3.160903	-1.159583	2.143475	0.000000	-10.000000	0.825000	-33.350002	503.666656	1023.000000	1023.000000	2046.000000
11.660000	0.017378	10.270279	6.420197	3.072097	-1.245171	2.023156	0.000000	-10.000000	0.808333	-33.200001	492.500000	1023.000000	1023.000000	2046.000000
11.680000	0.016934	10.008067	6.303620	2.935281	-1.269520	2.038686	0.000000	-10.000000	0.808333	-32.883335	481.500000	1023.000000	1023.000000	2046.000000
11.700000	0.016327	9.649069	6.168130	2.874751	-1.299656	1.905843	0.000000	-10.000000	0.808333	-32.683334	470.500000	1023.000000	1023.000000	2046.000000
11.720000	0.015770	9.320263	6.011118	2.800838	-1.321231	1.829539	0.000000	-10.000000	0.800000	-32.500000	459.500000	1023.000000	1023.000000	2046.000000
11.740000	0.015138	8.946838	5.838185	2.573020	-1.386431	1.922064	0.000000	-10.000000	0.783333	-32.250000	448.666656	1023.000000	1023.000000	2046.000000
11.760000	0.013984	8.264259	5.674491	2.465444	-1.603709	1.728034	0.000000	-10.000000	0.783333	-31.766666	438.000000	1023.000000	1023.000000	2046.000000
11.780000	0.013409	7.924912	5.441036	2.362808	-1.534189	1.655258	0.000000	-10.000000	0.783333	-31.733334	427.500000	1023.000000	1023.000000	2046.000000
11.800000	0.012808	7.569577	5.384022	2.227391	-1.728432	1.686596	0.000000	-10.000000	0.783333	-31.566668	417.000000	1023.000000	1023.000000	2046.000000
11.820000	0.011828	6.990181	5.058888	2.104257	-1.714496	1.541532	0.000000	-10.000000	0.766667	-31.700001	406.333344	1023.000000	1023.000000	2046.000000
11.840000	0.010224	6.042555	4.584554	1.786290	-1.811016	1.482726	0.000000	-10.000000	0.733333	-31.350000	395.833344	1023.000000	1023.000000	2046.000000
11.860000	0.007606	4.495287	4.178472	1.458025	-2.275256	1.134047	0.000000	-10.000000	0.733333	-31.200001	385.166656	1023.000000	1023.000000	2046.000000
11.880000	0.004797	2.835314	3.589934	1.245182	-2.616288	0.616485	0.000000	-10.000000	0.700000	-30.833334	374.833344	1023.000000	1023.000000	2046.000000
11.900000	0.001475	0.871840	2.986012	0.813606	-3.117974	0.190197	0.000000	-10.000000	0.675000	-30.266666	364.500000	1023.000000	1023.000000	2046.000000
11.920000	-0.002838	-1.676995	2.149629	0.251066	-3.706856	-0.370834	0.000000	-10.000000	0.641667	-29.483334	354.500000	1023.000000	1023.000000	2046.000000
11.940000	-0.006891	-4.072850	1.262038	-0.302876	-4.141815	-0.890197	0.000000	-10.000000	0.625000	-28.766666	344.666656	1023.000000	1023.000000	2046.000000
11.960000	-0.010180	-6.016537	0.627154	-0.765458	-4.584554	-1.293679	0.000000	-10.000000	0.616667	-28.433334	335.000000	1023.000000	1023.000000	2046.000000
11.980000	-0.012516	-7.396845	0.167012	-1.083017	-4.862822	-1.618018	0.000000	-10.000000	0.608333	-28.416668	325.500000	1023.000000	1023.000000	2046.000000
12.000000	-0.014159	-8.367958	-0.312512	-1.340061	-4.961815	-1.753569	0.000000	-10.000000	0.608333	-28.450001	316.000000	1023.000000	1023.000000	2046.000000
12.020000	-0.015777	-9.324146	-0.596477	-1.568164	-5.231944	-1.927562	0.000000	-10.000000	0.608333	-28.283333	306.500000	1023.000000	1023.000000	2046.000000
12.040000	-0.017025	-10.061997	-0.988126	-1.758502	-5.248534	-2.066835	0.000000	-10.000000	0.591667	-27.933334	297.000000	1023.000000	1023.000000	2046.000000
12.060000	-0.017841	-10.544075	-1.076523	-1.992693	-5.467754	-2.007104	0.000000	-10.000000	0.575000	-27.483334	287.666656	1023.000000	1023.000000	2046.000000
12.080000	-0.018663	-11.029738	-1.281279	-2.038285	-5.496964	-2.213211	0.000000	-10.000000	0.550000	-27.283335	278.500000	1023.000000	1023.000000	2046.000000
12.100000	-0.019078	-11.274944	-1.415151	-2.162550	-5.440294	-2.256949	0.000000	-10.000000	0.533333	-26.716667	269.500000	1023.000000	1023.000000	2046.000000
12.120000	-0.018904	-11.172071	-1.293886	-2.289734	-5.550905	-2.037546	0.000000	-10.000000	0.516667	-26.433334	260.666656	1023.000000	1023.000000	2046.000000
12.140000	-0.018889	-11.163663	-1.277340	-2.178247	-5.490504	-2.217571	0.000000	-10.000000	0.500000	-25.800001	251.833328	1023.000000	1023.000000	2046.000000
12.160000	-0.018766	-11.090491	-1.285145	-2.254137	-5.426293	-2.124916	0.000000	-10.000000	0.475000	-25.516666	243.166672	1023.000000	1023.000000	2046.000000
12.180000	-0.018936	-11.191436	-1.216412	-2.335940	-5.554509	-2.084574	0.000000	-10.000000	0.458333	-24.850000	234.500000	1023.000000	1023.000000	2046.000000
12.200000	-0.019288	-11.399440	-1.379084	-2.354130	-5.477379	-2.188846	0.000000	-10.000000	0.450000	-24.383333	226.166672	1023.000000	1023.000000	2046.000000
12.220000	-0.019823	-11.715576	-1.555072	-2.479757	-5.470851	-2.209896	0.000000	-10.000000	0.433333	-23.800001	218.000000	1023.000000	1023.000000	2046.000000
12.240000	-0.020569	-12.156353	-1.659147	-2.568877	-5.557420	-2.370910	0.000000	-10.000000	0.400000	-23.250000	207.666672	1023.000000	1023.000000	2046.000000
12.260000	-0.021020	-12.422929	-1.673862	-2.877434	-5.679605	-2.192029	0.000000	-10.000000	0.358333	-22.400000	195.000000	1023.000000	1023.000000	2046.000000
12.280000	-0.021731	-12.843122	-1.819467	-3.022681	-5.674131	-2.326844	0.000000	-10.000000	0.341667	-21.533333	180.166672	1023.000000	1023.000000	2046.000000
12.300000	-0.022172	-13.103659	-1.908196	-3.307700	-5.695027	-2.192736	0.000000	-10.000000	0.341667	-20.900000	170.333328	1023.000000	1023.000000	2046.000000
12.320000	-0.023040	-13.616487	-2.083001	-3.441774	-5.744414	-2.347298	0.000000	-10.000000	0.333333	-20.633333	163.166672	1023.000000	1023.000000	2046.000000
12.340000	-0.023550	-13.918324	-2.158664	-3.678349	-5.864827	-2.216483	0.000000	-10.000000	0.316667	-20.616667	160.833328	1023.000000	1023.000000	2046.000000
12.360000	-0.024146	-14.270494	-2.295373	-3.774355	-5.871330	-2.329435	0.000000	-10.000000	0.300000	-20.600000	158.500000	1023.000000	1023.000000	2046.000000
12.380000	-0.024486	-14.471511	-2.420526	-3.960848	-5.846876	-2.243261	0.000000	-10.000000	0.300000	-20.516666	156.166672	1023.000000	1023.000000	2046.000000
12.400000	-0.024853	-14.688210	-2.439249	-4.084891	-5.883188	-2.280882	0.000000	-10.000000	0.300000	-20.350000	151.666672	1023.000000	1023.000000	2046.000000
12.420000	-0.025081	-14.822913	-2.511755	-4.233608	-5.877225	-2.200324	0.000000	-10.000000	0.300000	-19.950001	145.000000	1023.000000	1023.000000	2046.000000
12.440000	-0.025251	-14.923189	-2.537761	-4.286110	-5.855773	-2.243544	0.000000	-10.000000	0.291667	-19.566668	138.333328	1023.000000	1023.000000	2046.000000
12.460000	-0.025223	-14.907043	-2.591633	-4.390306	-5.772982	-2.152122	0.000000	-10.000000	0.275000	-19.200001	131.833328	1023.000000	1023.000000	2046.000000
12.480000	-0.025524	-15.084490	-2.571046	-4.513061	-5.854846	-2.145536	0.000000	-10.000000	0.241667	-18.783333	125.500000	1023.000000	1023.000000	2046.000000
12.500000	-0.025591	-15.124400	-2.645450	-4.622233	-5.800166	-2.056551	0.000000	-10.000000	0.216667	-18.250000	119.166664	1023.000000	1023.000000	2046.000000
12.520000	-0.025844	-15.273869	-2.719489	-4.701553	-5.783840	-2.068987	0.000000	-10.000000	0.208333	-17.733334	113.166664	1023.000000	1023.000000	2046.000000
12.540000	-0.026087	-15.417425	-2.769811	-4.713559	-5.775787	-2.158267	0.000000	-10.000000	0.208333	-17.366667	107.166664	1023.000000	1023.000000	2046.000000
12.560000	-0.026167	-15.464577	-2.809888	-4.865690	-5.787649	-2.001350	0.000000	-10.000000	0.208333	-17.100000	101.500000	1023.000000	1023.000000	2046.000000
12.580000	-0.026427	-15.618339	-2.860271	-4.897329	-5.798128	-2.062611	0.000000	-10.000000	0.200000	-16.816668	95.666664	1023.000000	1023.000000	2046.000000
12.600000	-0.026490	-15.655803	-2.998829	-4.924924	-5.677657	-2.054393	0.000000	-10.000000	0.200000	-16.483334	90.000000	1023.000000	1023.000000	2046.000000
12.620000	-0.026755	-15.812127	-2.955256	-5.063828	-5.811411	-1.981633	0.000000	-10.000000	0.200000	-16.116667	84.500000	1023.000000	1023.000000	2046.000000
12.640000	-0.026813	-15.846322	-3.014517	-5.155594	-5.786744	-1.889467	0.000000	-10.000000	0.183333	-15.700001	79.000000	1023.000000	1023.000000	2046.000000
12.660000	-0.026983	-15.946975	-3.036730	-5.173192	-5.794565	-1.942488	0.000000	-10.000000	0.175000	-15.433333	73.666664	1023.000000	1023.000000	2046.000000
12.680000	-0.027047	-15.985031	-3.182857	-5.196908	-5.647776	-1.957489	0.000000	-10.000000	0.158333	-15.000000	68.500000	1023.000000	1023.000000	2046.000000
12.700000	-0.027076	-16.002201	-3.176883	-5.309385	-5.696602	-1.819331	0.000000	-10.000000	0.158333	-14.600000	63.666668	1023.000000	1023.000000	2046.000000
12.720000	-0.027302	-16.135229	-3.271309	-5.330758	-5.666861	-1.866301	0.000000	-10.000000	0.150000	-14.066668	58.833332	1023.000000	1023.000000	2046.000000
12.740000	-0.027507	-16.256489	-3.391199	-5.418166	-5.632002	-1.815121	0.000000	-10.000000	0.133333	-13.683333	54.166668	1023.000000	1023.000000	2046.000000
12.760000	-0.027837	-16.451754	-3.383430	-5.546489	-5.764301	-1.757534	0.000000	-10.000000	0.133333	-13.233334	49.500000	1023.000000	1023.000000	2046.000000
12.780000	-0.027709	-16.376081	-3.450001	-5.473301	-5.676023	-1.776757	0.000000	-10.000000	0.133333	-12.916667	45.166668	1023.000000	1023.000000	2046.000000
12.800000	-0.027846	-16.456896	-3.575197	-5.601713	-5.645329	-1.634657	0.000000	-10.000000	0.133333	-12.733334	40.833332	1023.000000	1023.000000	2046.000000
12.820000	-0.028748	-16.989971	-3.892589	-5.696786	-5.651830	-1.748766	0.000000	-10.000000	0.100000	-12.533333	36.500000	1023.000000	1023.000000	2046.000000
12.840000	-0.030268	-17.888130	-4.305335	-5.986862	-5.840599	-1.755334	0.000000	-10.000000	0.066667	-12.200000	32.166668	1023.000000	1023.000000	2046.000000
12.860000	-0.032529	-19.224789	-4.720390	-6.126318	-6.183103	-2.194977	0.000000	-10.000000	0.050000	-11.633333	28.000000	1023.000000	1023.000000	2046.000000
12.880000	-0.034579	-20.435942	-5.093096	-6.327744	-6.487073	-2.528030	0.000000	-10.000000	0.050000	-10.650000	24.166666	1023.000000	1023.000000	2046.000000
12.900000	-0.037725	-22.295185	-5.675085	-6.616185	-6.938052	-3.065863	0.000000	-10.000000	0.033333	-9.483334	20.666666	1023.000000	1023.000000	2046.000000
12.920000	-0.041113	-24.297588	-6.451400	-7.049309	-7.340882	-3.455996	0.000000	-10.000000	0.016667	-8.266666	17.500000	1023.000000	1023.000000	2046.000000
12.940000	-0.044045	-26.030384	-6.995567	-7.390136	-7.787662	-3.857021	0.000000	-10.000000	0.000000	-7.716667	14.833333	1023.000000	1023.000000	2046.000000
12.960000	-0.045862	-27.104521	-7.507668	-7.567551	-7.900908	-4.128395	0.000000	-10.000000	0.016667	-7.716667	12.166667	1023.000000	1023.000000	2046.000000
12.980000	-0.047010	-27.782864	-7.682989	-7.728396	-8.167468	-4.204010	0.000000	-10.000000	0.025000	-8.066667	9.666667	1023.000000	1023.000000	2046.000000
13.000000	-0.047901	-28.309383	-7.998491	-7.772204	-8.192788	-4.345900	0.000000	-10.000000	0.025000	-8.316667	6.833333	1023.000000	1023.000000	2046.000000
13.020000	-0.048433	-28.623623	-8.113629	-7.939527	-8.328241	-4.242225	0.000000	-10.000000	0.008333	-8.316667	4.166667	1023.000000	1023.000000	2046.000000
13.040000	-0.048874	-28.884575	-8.250616	-7.879561	-8.356720	-4.397677	0.000000	-10.000000	0.016667	-8.116667	1.666667	1023.000000	1023.000000	2046.000000
13.060000	-0.048938	-28.922430	-8.277314	-7.949632	-8.402541	-4.292943	0.000000	-10.000000	0.016667	-7.716667	-0.666667	1023.000000	1023.000000	2046.000000
13.080000	-0.048850	-28.870197	-8.232442	-7.934104	-8.400285	-4.303366	0.000000	-10.000000	0.025000	-7.216667	-3.000000	1023.000000	1023.000000	2046.000000
13.100000	-0.048289	-28.538570	-8.179838	-7.877151	-8.247764	-4.233818	0.000000	-10.000000	0.008333	-6.583333	-5.333333	1023.000000	1023.000000	2046.000000
13.120000	-0.047397	-28.011669	-7.902134	-7.793021	-8.256231	-4.060282	0.000000	-10.000000	0.008333	-5.966667	-7.500000	1023.000000	1023.000000	2046.000000
13.140000	-0.046675	-27.584890	-7.686669	-7.634629	-8.171293	-4.092298	0.000000	-10.000000	0.000000	-5.333333	-9.500000	1023.000000	1023.000000	2046.000000
13.160000	-0.045826	-27.083057	-7.533170	-7.581924	-8.010596	-3.957368	0.000000	-10.000000	0.000000	-4.616667	-11.333333	1023.000000	1023.000000	2046.000000
13.180000	-0.045207	-26.717234	-7.304192	-7.502652	-8.009824	-3.900565	0.000000	-10.000000	0.000000	-3.933333	-13.000000	1023.000000	1023.000000	2046.000000
13.200000	-0.044857	-26.510653	-7.256602	-7.431618	-7.917542	-3.904890	0.000000	-10.000000	0.000000	-3.366667	-14.333333	1023.000000	1023.000000	2046.000000
13.220000	-0.044459	-26.275043	-7.189594	-7.485705	-7.817233	-3.782512	0.000000	-10.000000	-0.008333	-3.166667	-15.500000	1023.000000	1023.000000	2046.000000
13.240000	-0.044327	-26.197432	-7.063928	-7.519231	-7.827177	-3.787096	0.000000	-10.000000	-0.008333	-3.116667	-16.500000	1023.000000	1023.000000	2046.000000
13.260000	-0.044360	-26.216763	-7.038377	-7.548107	-7.791255	-3.839025	0.000000	-10.000000	-0.008333	-3.000000	-17.500000	1023.000000	1023.000000	2046.000000
13.280000	-0.044223	-26.136057	-7.028085	-7.748450	-7.703486	-3.656036	0.000000	-10.000000	0.000000	-2.700000	-18.500000	1023.000000	1023.000000	2046.000000
13.300000	-0.044318	-26.192123	-6.959376	-7.851547	-7.716635	-3.664565	0.000000	-10.000000	0.000000	-2.350000	-19.333334	1023.000000	1023.000000	2046.000000
13.320000	-0.044413	-26.248270	-7.020125	-7.878906	-7.661680	-3.687560	0.000000	-10.000000	0.000000	-2.166667	-20.000000	1023.000000	1023.000000	2046.000000
13.340000	-0.044511	-26.306166	-7.001903	-8.013740	-7.690053	-3.600472	0.000000	-10.000000	0.000000	-2.183333	-20.666666	1023.000000	1023.000000	2046.000000
13.360000	-0.044444	-26.266405	-6.959554	-8.050849	-7.656516	-3.599485	0.000000	-10.000000	0.000000	-2.350000	-21.333334	1023.000000	1023.000000	2046.000000
13.380000	-0.044086	-26.054972	-6.917795	-8.139293	-7.592246	-3.405639	0.000000	-10.000000	0.000000	-2.583333	-22.166666	1023.000000	1023.000000	2046.000000
13.400000	-0.043893	-25.940712	-6.852858	-8.140944	-7.523826	-3.423085	0.000000	-10.000000	0.000000	-2.883333	-23.000000	1023.000000	1023.000000	2046.000000
13.420000	-0.043475	-25.693712	-6.837897	-8.224554	-7.390822	-3.240440	0.000000	-10.000000	0.000000	-3.150000	-24.000000	1023.000000	1023.000000	2046.000000
13.440000	-0.043128	-25.488554	-6.636898	-8.259713	-7.424833	-3.167109	0.000000	-10.000000	0.000000	-3.250000	-25.166666	1023.000000	1023.000000	2046.000000
13.460000	-0.042783	-25.284842	-6.687089	-8.165780	-7.261603	-3.170369	0.000000	-10.000000	0.000000	-3.166667	-26.333334	1023.000000	1023.000000	2046.000000
13.480000	-0.042492	-25.112993	-6.608088	-8.201602	-7.225395	-3.077908	0.000000	-10.000000	-0.008333	-2.983333	-27.500000	1023.000000	1023.000000	2046.000000
13.500000	-0.042072	-24.864285	-6.549490	-8.176649	-7.107733	-3.030412	0.000000	-10.000000	-0.008333	-2.766667	-28.333334	1023.000000	1023.000000	2046.000000
13.520000	-0.041646	-24.612551	-6.370970	-8.209829	-7.142652	-2.889099	0.000000	-10.000000	-0.016667	-2.583333	-29.166666	1023.000000	1023.000000	2046.000000
13.540000	-0.041352	-24.439127	-6.396591	-8.096469	-6.997157	-2.948910	0.000000	-10.000000	-0.016667	-2.383333	-30.000000	1023.000000	1023.000000	2046.000000
13.560000	-0.040969	-24.212957	-6.264286	-8.204748	-7.004055	-2.739871	0.000000	-10.000000	-0.025000	-2.233333	-30.833334	1023.000000	1023.000000	2046.000000
13.580000	-0.040623	-24.008274	-6.166172	-8.112601	-6.963417	-2.766084	0.000000	-10.000000	-0.016667	-2.100000	-31.666666	1023.000000	1023.000000	2046.000000
13.600000	-0.040126	-23.714602	-6.093477	-8.123075	-6.897187	-2.600863	0.000000	-10.000000	-0.008333	-1.983333	-32.333332	1023.000000	1023.000000	2046.000000
13.620000	-0.039984	-23.630384	-6.078445	-8.025504	-6.834871	-2.691563	0.000000	-10.000000	0.000000	-1.833333	-32.833332	1023.000000	1023.000000	2046.000000
13.640000	-0.039412	-23.292381	-6.054931	-8.044107	-6.666142	-2.527201	0.000000	-10.000000	0.000000	-1.583333	-33.000000	1023.000000	1023.000000	2046.000000
13.660000	-0.038980	-23.036903	-5.874278	-8.021985	-6.698027	-2.442613	0.000000	-10.000000	0.000000	-0.966667	-33.000000	1023.000000	1023.000000	2046.000000
13.680000	-0.038290	-22.629551	-5.884799	-7.887700	-6.496687	-2.360365	0.000000	-10.000000	-0.008333	-0.416667	-33.000000	1023.000000	1023.000000	2046.000000
13.700000	-0.037947	-22.426455	-5.835973	-7.837205	-6.425556	-2.327721	0.000000	-10.000000	-0.016667	0.000000	-33.000000	1023.000000	1023.000000	2046.000000
13.720000	-0.037455	-22.135836	-5.688592	-7.816829	-6.402721	-2.227692	0.000000	-10.000000	-0.025000	0.283333	-33.000000	1023.000000	1023.000000	2046.000000
13.740000	-0.036374	-21.496960	-5.475550	-7.773734	-6.296538	-1.951136	0.000000	-10.000000	-0.025000	0.900000	-33.000000	1023.000000	1023.000000	2046.000000
13.760000	-0.035855	-21.190550	-5.475143	-7.527264	-6.158498	-2.029645	0.000000	-10.000000	-0.016667	1.616667	-33.000000	1023.000000	1023.000000	2046.000000
13.780000	-0.035972	-21.259348	-5.599784	-7.679029	-6.137813	-1.842723	0.000000	-10.000000	-0.016667	2.183333	-33.000000	1023.000000	1023.000000	2046.000000
13.800000	-0.036868	-21.789000	-5.842924	-7.780226	-6.238625	-1.927224	0.000000	-10.000000	-0.016667	2.816667	-33.000000	1023.000000	1023.000000	2046.000000
13.820000	-0.038174	-22.560720	-6.113722	-7.903749	-6.477194	-2.066056	0.000000	-10.000000	-0.041667	4.016666	-33.000000	1023.000000	1023.000000	2046.000000
13.840000	-0.039676	-23.448742	-6.353571	-7.826635	-6.710386	-2.558149	0.000000	-10.000000	-0.050000	5.883334	-33.000000	1023.000000	1023.000000	2046.000000
13.860000	-0.041417	-24.477243	-6.693802	-7.892529	-6.978148	-2.912766	0.000000	-10.000000	-0.075000	8.083334	-33.000000	1023.000000	1023.000000	2046.000000
13.880000	-0.043990	-25.998251	-7.152985	-8.155856	-7.396661	-3.292748	0.000000	-10.000000	-0.083333	10.166667	-33.000000	1023.000000	1023.000000	2046.000000
13.900000	-0.045967	-27.166750	-7.699618	-8.307605	-7.571825	-3.587701	0.000000	-10.000000	-0.116667	11.716667	-33.000000	1023.000000	1023.000000	2046.000000
13.920000	-0.046962	-27.754320	-7.927346	-8.426853	-7.720290	-3.679830	0.000000	-10.000000	-0.133333	12.750000	-33.000000	1023.000000	1023.000000	2046.000000
13.940000	-0.047317	-27.964573	-8.091299	-8.314682	-7.708311	-3.850280	0.000000	-10.000000	-0.150000	13.516666	-14.666667	1023.000000	1023.000000	2046.000000
13.960000	-0.047190	-27.889418	-8.085388	-8.350838	-7.790838	-3.662354	0.000000	-10.000000	-0.150000	14.183333	5.000000	1023.000000	1023.000000	2046.000000
13.980000	-0.046813	-27.666298	-8.080554	-8.080929	-7.724005	-3.780809	0.000000	-10.000000	-0.166667	14.866667	26.166666	1023.000000	1023.000000	2046.000000
14.000000	-0.046049	-27.215057	-8.033376	-8.009036	-7.598350	-3.574296	0.000000	-10.000000	-0.183333	15.533334	30.666666	1023.000000	1023.000000	2046.000000
14.020000	-0.045157	-26.687906	-7.787332	-7.960893	-7.584750	-3.354932	0.000000	-10.000000	-0.208333	16.516666	35.666668	1023.000000	1023.000000	2046.000000
14.040000	-0.044122	-26.076172	-7.678210	-7.670640	-7.364601	-3.362720	0.000000	-10.000000	-0.225000	17.533335	41.000000	1023.000000	1023.000000	2046.000000
14.060000	-0.042661	-25.212671	-7.424060	-7.518172	-7.152819	-3.117620	0.000000	-10.000000	-0.258333	18.816668	46.666668	1023.000000	1023.000000	2046.000000
14.080000	-0.040950	-24.201349	-7.015014	-7.349349	-6.997741	-2.839246	0.000000	-10.000000	-0.291667	19.866667	52.833332	1023.000000	1023.000000	2046.000000
14.100000	-0.039050	-23.078724	-6.643633	-6.964122	-6.729456	-2.741513	0.000000	-10.000000	-0.316667	20.900000	59.333332	1023.000000	1023.000000	2046.000000
14.120000	-0.037048	-21.895351	-6.224102	-6.725008	-6.483180	-2.463062	0.000000	-10.000000	-0.350000	21.700001	66.166664	1023.000000	1023.000000	2046.000000
14.140000	-0.035240	-20.826698	-5.746102	-6.512863	-6.312665	-2.255067	0.000000	-10.000000	-0.341667	22.200001	73.333336	1023.000000	1023.000000	2046.000000
14.160000	-0.033541	-19.822884	-5.463130	-6.256621	-6.004223	-2.098909	0.000000	-10.000000	-0.333333	22.383333	80.666664	1023.000000	1023.000000	2046.000000
14.180000	-0.031814	-18.801987	-5.231995	-6.092192	-5.626471	-1.851329	0.000000	-10.000000	-0.316667	22.666666	88.166664	1023.000000	1023.000000	2046.000000
14.200000	-0.030586	-18.076401	-4.862211	-5.951578	-5.473954	-1.788658	0.000000	-10.000000	-0.333333	22.933334	95.500000	1023.000000	1023.000000	2046.000000
14.220000	-0.029297	-17.314325	-4.661651	-5.886034	-5.217611	-1.549029	0.000000	-10.000000	-0.366667	23.616667	103.166664	1023.000000	1023.000000	2046.000000
14.240000	-0.027963	-16.526037	-4.377441	-5.818310	-4.997350	-1.332935	0.000000	-10.000000	-0.391667	23.866667	111.000000	1023.000000	1023.000000	2046.000000
14.260000	-0.026888	-15.890592	-4.110548	-5.719845	-4.842372	-1.217826	0.000000	-10.000000	-0.425000	24.633333	119.000000	1023.000000	1023.000000	2046.000000
14.280000	-0.025679	-15.176290	-3.870667	-5.734880	-4.666502	-0.904240	0.000000	-10.000000	-0.433333	24.916666	127.000000	1023.000000	1023.000000	2046.000000
14.300000	-0.024464	-14.458422	-3.615983	-5.584077	-4.467333	-0.791029	0.000000	-10.000000	-0.441667	25.416666	135.333328	1023.000000	1023.000000	2046.000000
14.320000	-0.023190	-13.705036	-3.360746	-5.456952	-4.258867	-0.628471	0.000000	-10.000000	-0.450000	25.516666	143.666672	1023.000000	1023.000000	2046.000000
14.340000	-0.021759	-12.859681	-3.107529	-5.430422	-4.061385	-0.260345	0.000000	-10.000000	-0.466667	25.866667	152.333328	1023.000000	1023.000000	2046.000000
14.360000	-0.020252	-11.969083	-2.802324	-5.178333	-3.819318	-0.169107	0.000000	-10.000000	-0.475000	26.166668	160.833328	1023.000000	1023.000000	2046.000000
14.380000	-0.018596	-10.990061	-2.533412	-4.994165	-3.507442	0.044958	0.000000	-10.000000	-0.483333	26.550001	169.500000	1023.000000	1023.000000	2046.000000
14.400000	-0.017051	-10.076894	-2.256805	-4.845855	-3.287260	0.313026	0.000000	-10.000000	-0.491667	26.966667	178.166672	1023.000000	1023.000000	2046.000000
14.420000	-0.015293	-9.038296	-1.899550	-4.633366	-3.020913	0.515532	0.000000	-10.000000	-0.500000	27.383333	187.166672	1023.000000	1023.000000	2046.000000
14.440000	-0.013553	-8.009699	-1.562544	-4.372880	-2.748275	0.674000	0.000000	-10.000000	-0.508333	27.700001	196.333328	1023.000000	1023.000000	2046.000000
14.460000	-0.011821	-6.986365	-1.247598	-4.181965	-2.527623	0.970820	0.000000	-10.000000	-0.508333	28.100000	205.500000	1023.000000	1023.000000	2046.000000
14.480000	-0.009866	-5.830594	-0.865924	-3.960294	-2.261746	1.257370	0.000000	-10.000000	-0.525000	28.466667	214.833328	1023.000000	1023.000000	2046.000000
14.500000	-0.008145	-4.813987	-0.534354	-3.551023	-2.000205	1.271595	0.000000	-10.000000	-0.550000	28.783333	224.166672	1023.000000	1023.000000	2046.000000
14.520000	-0.006245	-3.690965	-0.160424	-3.376347	-1.817778	1.663583	0.000000	-10.000000	-0.575000	28.916666	233.833328	1023.000000	1023.000000	2046.000000
14.540000	-0.004342	-2.566014	0.213148	-3.039813	-1.573804	1.834455	0.000000	-10.000000	-0.591667	28.983334	243.500000	1023.000000	1023.000000	2046.000000
14.560000	-0.002637	-1.558525	0.502160	-2.704867	-1.311998	1.956180	0.000000	-10.000000	-0.591667	29.233334	253.166672	1023.000000	1023.000000	2046.000000
14.580000	-0.000989	-0.584211	0.811138	-2.571119	-1.156083	2.331852	0.000000	-10.000000	-0.608333	29.583334	266.166656	1023.000000	1023.000000	2046.000000
14.600000	0.000644	0.380678	1.098236	-2.278427	-0.910464	2.471333	0.000000	-10.000000	-0.616667	29.900002	275.833344	1023.000000	1023.000000	2046.000000
14.620000	0.002324	1.373781	1.367602	-1.920288	-0.636964	2.563432	0.000000	-10.000000	-0.616667	30.100000	285.833344	1023.000000	1023.000000	2046.000000
14.640000	0.004058	2.398252	1.768550	-1.777605	-0.515137	2.922444	0.000000	-10.000000	-0.600000	30.233334	292.500000	1023.000000	1023.000000	2046.000000
14.660000	0.006348	3.751423	2.255192	-1.369097	-0.276691	3.142019	0.000000	-10.000000	-0.600000	30.200001	302.500000	1023.000000	1023.000000	2046.000000
14.680000	0.008279	4.893159	2.674186	-0.866831	-0.103318	3.189122	0.000000	-10.000000	-0.608333	30.333334	312.500000	1023.000000	1023.000000	2046.000000
14.700000	0.009408	5.560307	2.922607	-0.671120	-0.081143	3.389963	0.000000	-10.000000	-0.616667	30.383333	322.500000	1023.000000	1023.000000	2046.000000
14.720000	0.009823	5.805410	3.056673	-0.537171	-0.067555	3.353464	0.000000	-10.000000	-0.633333	30.666668	332.833344	1023.000000	1023.000000	2046.000000
14.740000	0.008985	5.309992	2.914257	-0.373295	-0.178266	2.947297	0.000000	-10.000000	-0.633333	30.916668	343.166656	1023.000000	1023.000000	2046.000000
14.760000	0.007621	4.503789	2.789590	-0.330653	-0.578026	2.622878	0.000000	-10.000000	-0.658333	31.300001	353.500000	1023.000000	1023.000000	2046.000000
14.780000	0.005757	3.402204	2.483179	-0.340893	-0.939748	2.199667	0.000000	-10.000000	-0.633333	31.366667	363.833344	1023.000000	1023.000000	2046.000000
14.800000	0.004020	2.375653	2.171898	-0.459851	-1.198268	1.861874	0.000000	-10.000000	-0.633333	31.150000	374.166656	1023.000000	1023.000000	2046.000000
14.820000	0.003372	1.993113	2.075120	-0.511777	-1.320328	1.750098	0.000000	-10.000000	-0.625000	30.983334	384.500000	1023.000000	1023.000000	2046.000000
14.840000	0.003660	2.162775	2.171122	-0.418641	-1.346385	1.756678	0.000000	-10.000000	-0.650000	31.066668	394.833344	1023.000000	1023.000000	2046.000000
14.860000	0.004365	2.579505	2.372777	-0.089649	-1.311354	1.607731	0.000000	-10.000000	-0.675000	31.516666	405.166656	1023.000000	1023.000000	2046.000000
14.880000	0.005310	3.137969	2.603584	0.128172	-1.288305	1.694518	0.000000	-10.000000	-0.691667	32.083332	415.833344	1023.000000	1023.000000	2046.000000
14.900000	0.006394	3.779051	2.761224	0.298176	-1.155274	1.874925	0.000000	-10.000000	-0.683333	32.283333	426.333344	1023.000000	1023.000000	2046.000000
14.920000	0.007597	4.489957	3.079142	0.574004	-1.077914	1.914725	0.000000	-10.000000	-0.666667	32.049999	437.166656	1023.000000	1023.000000	2046.000000
14.940000	0.009111	5.384358	3.392479	0.747771	-0.967769	2.211878	0.000000	-10.000000	-0.641667	31.650000	447.833344	1023.000000	1023.000000	2046.000000
14.960000	0.010720	6.335478	3.707706	1.002099	-0.754114	2.379787	0.000000	-10.000000	-0.625000	31.550001	458.500000	1023.000000	1023.000000	2046.000000
14.980000	0.012505	7.390735	4.101674	1.360969	-0.533200	2.461292	0.000000	-10.000000	-0.616667	31.500000	469.000000	1023.000000	1023.000000	2046.000000
15.000000	0.014235	8.413052	4.401947	1.631820	-0.328574	2.707859	0.000000	-10.000000	-0.608333	31.183334	479.500000	1023.000000	1023.000000	2046.000000
15.020000	0.016302	9.634496	4.811428	1.915066	-0.085210	2.993212	0.000000	-10.000000	-0.616667	30.966667	490.000000	1023.000000	1023.000000	2046.000000
15.040000	0.018549	10.962487	5.409459	2.287311	0.034833	3.230885	0.000000	-10.000000	-0.600000	30.900000	500.333344	1023.000000	1023.000000	2046.000000
15.060000	0.020376	12.042499	5.714734	2.613257	0.346525	3.367983	0.000000	-10.000000	-0.591667	30.883333	510.666656	1023.000000	1023.000000	2046.000000
15.080000	0.022354	13.211243	6.104002	2.883662	0.609655	3.613922	0.000000	-10.000000	-0.575000	30.533333	521.000000	1023.000000	1023.000000	2046.000000
15.100000	0.024047	14.211788	6.458546	3.078562	0.783151	3.891528	0.000000	-10.000000	-0.575000	30.116667	531.333313	1023.000000	1023.000000	2046.000000
15.120000	0.025396	15.009162	6.657183	3.241299	1.044402	4.066277	0.000000	-10.000000	-0.575000	29.716667	541.500000	1023.000000	1023.000000	2046.000000
15.140000	0.026798	15.837908	6.955752	3.415853	1.193554	4.272749	0.000000	-10.000000	-0.575000	29.500000	551.500000	1023.000000	1023.000000	2046.000000
15.160000	0.027874	16.473801	7.168220	3.564179	1.346625	4.394778	0.000000	-10.000000	-0.566667	29.216667	561.500000	1023.000000	1023.000000	2046.000000
15.180000	0.029289	17.309553	7.533517	3.699239	1.463824	4.612973	0.000000	-10.000000	-0.558333	28.900000	571.166687	1023.000000	1023.000000	2046.000000
15.200000	0.030696	18.141472	7.769136	3.848254	1.635669	4.888413	0.000000	-10.000000	-0.533333	28.616667	580.833313	1023.000000	1023.000000	2046.000000
15.220000	0.032033	18.931561	8.015802	3.997240	1.798358	5.120161	0.000000	-10.000000	-0.516667	28.516666	590.333313	1023.000000	1023.000000	2046.000000
15.240000	0.033529	19.815929	8.385641	4.256861	1.909117	5.264311	0.000000	-10.000000	-0.500000	28.283333	600.000000	1023.000000	1023.000000	2046.000000
15.260000	0.035128	20.760733	8.618283	4.495785	2.149191	5.497473	0.000000	-10.000000	-0.508333	27.983334	609.500000	1023.000000	1023.000000	2046.000000
15.280000	0.036728	21.706003	8.982046	4.696232	2.307412	5.720314	0.000000	-10.000000	-0.500000	27.500000	618.833313	1023.000000	1023.000000	2046.000000
15.300000	0.038534	22.773787	9.288825	5.026075	2.606013	5.852873	0.000000	-10.000000	-0.491667	27.266666	628.166687	1023.000000	1023.000000	2046.000000
15.320000	0.040385	23.867741	9.682224	5.281156	2.758851	6.145509	0.000000	-10.000000	-0.475000	27.300001	637.333313	1023.000000	1023.000000	2046.000000
15.340000	0.042086	24.873003	10.085748	5.607798	2.933612	6.245845	0.000000	-10.000000	-0.466667	27.233334	646.500000	1023.000000	1023.000000	2046.000000
15.360000	0.043990	25.998253	10.411879	5.833889	3.218001	6.534484	0.000000	-10.000000	-0.450000	27.000000	655.500000	1023.000000	1023.000000	2046.000000
15.380000	0.045738	27.030865	10.753503	6.154363	3.400176	6.722823	0.000000	-10.000000	-0.433333	26.666668	664.500000	1023.000000	1023.000000	2046.000000
15.400000	0.047393	28.009054	11.100533	6.429529	3.579678	6.899315	0.000000	-10.000000	-0.425000	26.250000	673.500000	1023.000000	1023.000000	2046.000000
15.420000	0.049107	29.022022	11.450539	6.755917	3.822165	6.993401	0.000000	-10.000000	-0.416667	26.150002	682.333313	1023.000000	1023.000000	2046.000000
15.440000	0.050863	30.060242	11.814615	7.067887	4.001039	7.176701	0.000000	-10.000000	-0.400000	25.700001	691.166687	1023.000000	1023.000000	2046.000000
15.460000	0.052441	30.992544	12.224155	7.260586	4.089037	7.418765	0.000000	-10.000000	-0.400000	25.516666	699.666687	1023.000000	1023.000000	2046.000000
15.480000	0.053388	31.552084	12.520068	7.638786	4.117239	7.275990	0.000000	-10.000000	-0.391667	25.016666	708.333313	1023.000000	1023.000000	2046.000000
15.500000	0.053702	31.737598	12.689546	7.828361	3.994438	7.225254	0.000000	-10.000000	-0.383333	24.516666	716.666687	1023.000000	1023.000000	2046.000000
15.520000	0.053674	31.721222	12.711560	7.807434	3.935102	7.267126	0.000000	-10.000000	-0.358333	23.950001	725.000000	1023.000000	1023.000000	2046.000000
15.540000	0.053330	31.518007	12.721714	7.916575	3.858673	7.021044	0.000000	-10.000000	-0.350000	23.633333	733.000000	1023.000000	1023.000000	2046.000000
15.560000	0.052165	30.829571	12.510246	7.988602	3.626931	6.703791	0.000000	-10.000000	-0.333333	23.400000	741.000000	1023.000000	1023.000000	2046.000000
15.580000	0.050222	29.681448	12.176421	7.852551	3.256458	6.396018	0.000000	-10.000000	-0.300000	23.016666	749.000000	1023.000000	1023.000000	2046.000000
15.600000	0.048005	28.370905	11.869585	7.686528	2.854091	5.960701	0.000000	-10.000000	-0.250000	21.950001	756.666687	1023.000000	1023.000000	2046.000000
15.620000	0.046523	27.495367	11.610186	7.581074	2.654006	5.650101	0.000000	-10.000000	-0.225000	20.933334	764.166687	1023.000000	1023.000000	2046.000000
15.640000	0.046089	27.238367	11.611979	7.444363	2.543977	5.638047	0.000000	-10.000000	-0.225000	20.100000	771.333313	1023.000000	1023.000000	2046.000000
15.660000	0.046097	27.243191	11.699455	7.485506	2.528268	5.529960	0.000000	-10.000000	-0.250000	19.983334	778.166687	1023.000000	1023.000000	2046.000000
15.680000	0.046407	27.426310	11.850666	7.653179	2.498858	5.423607	0.000000	-10.000000	-0.275000	20.383333	784.833313	1023.000000	1023.000000	2046.000000
15.700000	0.047076	27.822071	11.957806	7.658543	2.592765	5.612958	0.000000	-10.000000	-0.291667	20.833334	789.166687	1023.000000	1023.000000	2046.000000
15.720000	0.047687	28.182777	12.153227	7.758048	2.603662	5.667840	0.000000	-10.000000	-0.266667	21.049999	796.166687	1023.000000	1023.000000	2046.000000
15.740000	0.048534	28.683556	12.384462	7.930328	2.659131	5.709634	0.000000	-10.000000	-0.250000	20.733334	803.166687	1023.000000	1023.000000	2046.000000
15.760000	0.049379	29.183128	12.493341	8.022689	2.802503	5.864595	0.000000	-10.000000	-0.225000	20.250000	812.500000	1023.000000	1023.000000	2046.000000
15.780000	0.050571	29.887381	12.780581	8.211084	2.912828	5.982888	0.000000	-10.000000	-0.233333	19.666668	819.333313	1023.000000	1023.000000	2046.000000
15.800000	0.051729	30.571762	12.981623	8.400130	3.118123	6.071886	0.000000	-10.000000	-0.216667	18.900000	826.000000	1023.000000	1023.000000	2046.000000
15.820000	0.052992	31.318518	13.196957	8.571235	3.289372	6.260953	0.000000	-10.000000	-0.191667	18.299999	832.333313	1023.000000	1023.000000	2046.000000
15.840000	0.054481	32.198174	13.566425	8.785747	3.375066	6.470936	0.000000	-10.000000	-0.166667	17.666666	838.500000	1023.000000	1023.000000	2046.000000
15.860000	0.055803	32.979416	13.884644	9.018428	3.508691	6.567652	0.000000	-10.000000	-0.141667	17.016666	844.500000	1023.000000	1023.000000	2046.000000
15.880000	0.057031	33.705086	14.064577	9.197022	3.754090	6.689394	0.000000	-10.000000	-0.141667	16.516666	850.333313	1023.000000	1023.000000	2046.000000
15.900000	0.058170	34.378189	14.253734	9.272026	3.904310	6.948122	0.000000	-10.000000	-0.125000	16.033333	856.000000	1023.000000	1023.000000	2046.000000
15.920000	0.058757	34.725117	14.382198	9.362601	3.990915	6.989401	0.000000	-10.000000	-0.116667	15.883333	861.500000	1023.000000	1023.000000	2046.000000
15.940000	0.059157	34.961662	14.448184	9.408599	4.083655	7.021223	0.000000	-10.000000	-0.116667	15.233334	866.833313	1023.000000	1023.000000	2046.000000
15.960000	0.059749	35.311954	14.569613	9.294480	4.120683	7.327178	0.000000	-10.000000	-0.108333	14.166667	872.000000	1023.000000	1023.000000	2046.000000
15.980000	0.060161	35.555092	14.700529	9.353966	4.136911	7.363685	0.000000	-10.000000	-0.091667	12.583333	877.000000	1023.000000	1023.000000	2046.000000
16.000000	0.060636	35.836060	14.702182	9.391645	4.292480	7.449754	0.000000	-10.000000	-0.041667	10.533334	881.500000	1023.000000	1023.000000	2046.000000
16.020000	0.061325	36.242954	14.833291	9.330397	4.303032	7.776234	0.000000	-10.000000	-0.016667	8.316667	885.333313	1023.000000	1023.000000	2046.000000
16.040001	0.061571	36.388264	14.873469	9.453402	4.338812	7.722580	0.000000	-10.000000	0.008333	5.866667	888.500000	1023.000000	1023.000000	2046.000000
16.059999	0.061900	36.582973	14.808543	9.441669	4.488603	7.844157	0.000000	-10.000000	0.008333	2.066667	890.833313	1023.000000	1023.000000	2046.000000
16.080000	0.062375	36.863853	14.891455	9.354709	4.526033	8.091657	0.000000	-10.000000	0.033333	-1.933333	892.333313	1023.000000	1023.000000	2046.000000
16.100000	0.062724	37.069790	14.909801	9.506254	4.643785	8.009951	0.000000	-10.000000	0.066667	-7.000000	892.833313	1023.000000	1023.000000	2046.000000
16.120001	0.063319	37.421700	14.928597	9.523431	4.753692	8.215980	0.000000	-10.000000	0.133333	-11.133333	893.000000	1023.000000	1023.000000	2046.000000
16.139999	0.063197	37.349503	15.007196	9.415466	4.620774	8.306065	0.000000	-10.000000	0.183333	-14.966667	893.000000	1023.000000	1023.000000	2046.000000
16.160000	0.063241	37.375683	14.993279	9.533834	4.656535	8.192038	0.000000	-10.000000	0.225000	-17.300001	893.000000	1023.000000	1023.000000	2046.000000
16.180000	0.062578	36.983856	14.889959	9.460552	4.515235	8.118108	0.000000	-10.000000	0.275000	-18.816668	884.833313	1023.000000	1023.000000	2046.000000
16.200001	0.061317	36.238056	14.665567	9.317347	4.337238	7.917902	0.000000	-10.000000	0.316667	-20.100000	874.500000	1023.000000	1023.000000	2046.000000
16.219999	0.059982	35.449516	14.365858	9.142654	4.187477	7.753527	0.000000	-10.000000	0.366667	-21.483334	861.833313	1023.000000	1023.000000	2046.000000
16.240000	0.058055	34.310360	14.005621	8.909737	3.921992	7.473011	0.000000	-10.000000	0.408333	-22.983334	854.666687	1023.000000	1023.000000	2046.000000
16.260000	0.054586	32.260521	13.279690	8.741172	3.492624	6.747037	0.000000	-10.000000	0.475000	-24.800001	847.000000	1023.000000	1023.000000	2046.000000
16.280001	0.050333	29.746708	12.522394	8.203786	2.781387	6.239140	0.000000	-10.000000	0.566667	-26.766666	838.666687	1023.000000	1023.000000	2046.000000
16.299999	0.046220	27.315973	11.752021	7.803730	2.216934	5.543288	0.000000	-10.000000	0.641667	-28.750000	829.833313	1023.000000	1023.000000	2046.000000
16.320000	0.043253	25.562569	11.170156	7.256764	1.828842	5.306805	0.000000	-10.000000	0.716667	-30.283333	820.333313	1023.000000	1023.000000	2046.000000
16.340000	0.040749	24.082861	10.753021	6.915740	1.504753	4.909347	0.000000	-10.000000	0.750000	-31.266666	810.166687	1023.000000	1023.000000	2046.000000
16.360001	0.038765	22.910223	10.301465	6.754660	1.284964	4.569134	0.000000	-10.000000	0.791667	-32.000000	799.833313	1023.000000	1023.000000	2046.000000
16.379999	0.037174	21.969889	10.011883	6.513752	1.034066	4.410188	0.000000	-10.000000	0.808333	-32.666668	789.000000	1023.000000	1023.000000	2046.000000
16.400000	0.035609	21.045156	9.715509	6.330868	0.833379	4.165401	0.000000	-10.000000	0.850000	-33.049999	778.166687	1023.000000	1023.000000	2046.000000
16.420000	0.034123	20.166647	9.424117	6.048470	0.580632	4.113429	0.000000	-10.000000	0.883333	-33.633335	767.000000	1023.000000	1023.000000	2046.000000
16.440001	0.032829	19.401979	9.162100	5.883744	0.448244	3.907891	0.000000	-10.000000	0.925000	-34.200001	755.833313	1023.000000	1023.000000	2046.000000
16.459999	0.031917	18.862673	8.929337	5.719534	0.377828	3.835974	0.000000	-10.000000	0.958333	-35.333336	744.500000	1023.000000	1023.000000	2046.000000
16.480000	0.031072	18.363401	8.766490	5.514311	0.313011	3.769589	0.000000	-10.000000	1.000000	-35.883335	732.833313	1023.000000	1023.000000	2046.000000
16.500000	0.030318	17.917763	8.525606	5.417776	0.343370	3.631011	0.000000	-10.000000	1.016667	-36.533337	721.000000	1023.000000	1023.000000	2046.000000
16.520000	0.030246	17.875198	8.612786	5.344231	0.241830	3.676350	0.000000	-10.000000	1.033333	-36.550003	708.666687	1023.000000	1023.000000	2046.000000
16.540001	0.029718	17.563213	8.576482	5.414579	0.124461	3.447693	0.000000	-10.000000	1.016667	-36.700001	696.333313	1023.000000	1023.000000	2046.000000
16.559999	0.029188	17.250357	8.409783	5.333318	0.056288	3.450968	0.000000	-10.000000	1.000000	-36.366669	684.000000	1023.000000	1023.000000	2046.000000
16.580000	0.028701	16.962023	8.362349	5.212687	-0.064125	3.451113	0.000000	-10.000000	0.966667	-36.233334	672.000000	1023.000000	1023.000000	2046.000000
16.600000	0.027914	16.496975	8.208083	5.152469	-0.132546	3.268969	0.000000	-10.000000	0.950000	-36.016666	660.000000	1023.000000	1023.000000	2046.000000
16.620001	0.027032	15.976084	7.976545	4.939650	-0.194215	3.254104	0.000000	-10.000000	0.950000	-35.850002	648.000000	1023.000000	1023.000000	2046.000000
16.639999	0.025944	15.332670	7.797084	4.765153	-0.268725	3.039159	0.000000	-10.000000	0.950000	-35.533333	636.000000	1023.000000	1023.000000	2046.000000
16.660000	0.025153	14.865178	7.741897	4.545017	-0.441849	3.020113	0.000000	-10.000000	0.941667	-35.400002	624.000000	1023.000000	1023.000000	2046.000000
16.680000	0.024134	14.263250	7.624829	4.322455	-0.638355	2.954321	0.000000	-10.000000	0.933333	-35.083332	612.000000	1023.000000	1023.000000	2046.000000
16.700001	0.023084	13.642828	7.384295	4.269361	-0.712284	2.701456	0.000000	-10.000000	0.933333	-35.316666	600.333313	1023.000000	1023.000000	2046.000000
16.719999	0.022457	13.271938	7.359550	4.028863	-0.891418	2.774942	0.000000	-10.000000	0.941667	-35.216667	588.666687	1023.000000	1023.000000	2046.000000
16.740000	0.021598	12.764660	7.179219	3.920792	-0.923591	2.588239	0.000000	-10.000000	0.950000	-35.383335	577.000000	1023.000000	1023.000000	2046.000000
16.760000	0.021065	12.449216	7.099452	3.726886	-1.019664	2.642542	0.000000	-10.000000	0.933333	-35.150002	565.000000	1023.000000	1023.000000	2046.000000
16.780001	0.020269	11.978824	6.937564	3.641087	-1.053426	2.453598	0.000000	-10.000000	0.916667	-35.083332	553.333313	1023.000000	1023.000000	2046.000000
16.799999	0.019804	11.704076	6.923450	3.501159	-1.147342	2.426808	0.000000	-10.000000	0.900000	-34.766666	541.666687	1023.000000	1023.000000	2046.000000
16.820000	0.019265	11.385712	6.799163	3.385755	-1.193726	2.394521	0.000000	-10.000000	0.908333	-34.583332	530.166687	1023.000000	1023.000000	2046.000000
16.840000	0.018506	10.937076	6.694389	3.296090	-1.289833	2.236430	0.000000	-10.000000	0.916667	-34.333332	518.500000	1023.000000	1023.000000	2046.000000
16.860001	0.018002	10.639407	6.588586	3.175167	-1.339708	2.215362	0.000000	-10.000000	0.900000	-34.083332	507.000000	1023.000000	1023.000000	2046.000000
16.879999	0.017483	10.332594	6.526266	3.007690	-1.449630	2.248267	0.000000	-10.000000	0.866667	-33.633335	495.666656	1023.000000	1023.000000	2046.000000
16.900000	0.016710	9.875765	6.309826	2.994767	-1.432891	2.004063	0.000000	-10.000000	0.841667	-33.400002	484.333344	1023.000000	1023.000000	2046.000000
16.920000	0.016054	9.488091	6.179298	2.783055	-1.544160	2.069898	0.000000	-10.000000	0.825000	-33.150002	473.166656	1023.000000	1023.000000	2046.000000
16.940001	0.015536	9.181958	6.182165	2.686323	-1.684811	1.998281	0.000000	-10.000000	0.808333	-32.950001	462.000000	1023.000000	1023.000000	2046.000000
16.959999	0.014999	8.864674	5.986046	2.619219	-1.667329	1.926738	0.000000	-10.000000	0.783333	-32.466667	451.166656	1023.000000	1023.000000	2046.000000
16.980000	0.014341	8.475691	5.853654	2.507064	-1.712643	1.827617	0.000000	-10.000000	0.775000	-32.183334	440.333344	1023.000000	1023.000000	2046.000000
17.000000	0.014083	8.323088	5.685900	2.446368	-1.629162	1.819983	0.000000	-10.000000	0.775000	-31.866667	429.666656	1023.000000	1023.000000	2046.000000
17.020000	0.013785	8.147038	5.672985	2.297120	-1.738092	1.915025	0.000000	-10.000000	0.766667	-31.633333	419.000000	1023.000000	1023.000000	2046.000000
17.040001	0.012906	7.627679	5.330553	2.264694	-1.657764	1.690196	0.000000	-10.000000	0.758333	-31.283333	408.333344	1023.000000	1023.000000	2046.000000
17.059999	0.012183	7.200293	5.236082	2.017020	-1.856394	1.803585	0.000000	-10.000000	0.750000	-31.033333	397.833344	1023.000000	1023.000000	2046.000000
17.080000	0.011957	7.066808	5.205752	2.000075	-1.883209	1.744190	0.000000	-10.000000	0.733333	-30.783333	387.500000	1023.000000	1023.000000	2046.000000
17.100000	0.011571	6.838697	5.081969	1.932314	-1.957990	1.782404	0.000000	-10.000000	0.733333	-30.549999	377.500000	1023.000000	1023.000000	2046.000000
17.120001	0.010079	5.956936	4.618996	1.680960	-2.003958	1.660939	0.000000	-10.000000	0.716667	-30.383333	367.333344	1023.000000	1023.000000	2046.000000
17.139999	0.007734	4.571002	4.056449	1.437150	-2.221605	1.299009	0.000000	-10.000000	0.708333	-30.133333	357.000000	1023.000000	1023.000000	2046.000000
17.160000	0.005129	3.030957	3.610654	1.021790	-2.712162	1.110675	0.000000	-10.000000	0.675000	-29.900000	346.666656	1023.000000	1023.000000	2046.000000
17.180000	0.002128	1.257820	2.997478	0.794090	-3.036381	0.502632	0.000000	-10.000000	0.641667	-29.183334	336.666656	1023.000000	1023.000000	2046.000000
17.200001	-0.001265	-0.747494	2.254143	0.364800	-3.433620	0.067184	0.000000	-10.000000	0.616667	-28.433334	327.000000	1023.000000	1023.000000	2046.000000
17.219999	-0.005207	-3.077624	1.529837	-0.235645	-4.018662	-0.353154	0.000000	-10.000000	0.583333	-27.733334	317.666656	1023.000000	1023.000000	2046.000000
17.240000	-0.009018	-5.329514	0.710779	-0.713762	-4.411978	-0.914554	0.000000	-10.000000	0.566667	-27.516666	308.500000	1023.000000	1023.000000	2046.000000
17.260000	-0.011842	-6.998911	0.108467	-1.147847	-4.753345	-1.206186	0.000000	-10.000000	0.541667	-27.450001	299.333344	1023.000000	1023.000000	2046.000000
17.280001	-0.013913	-8.222719	-0.283463	-1.456094	-5.026501	-1.456661	0.000000	-10.000000	0.533333	-27.450001	290.166656	1023.000000	1023.000000	2046.000000
17.299999	-0.015580	-9.207515	-0.682695	-1.642714	-5.200640	-1.681465	0.000000	-10.000000	0.533333	-27.333334	281.000000	1023.000000	1023.000000	2046.000000
17.320000	-0.017017	-10.056775	-1.045933	-1.932635	-5.372192	-1.706015	0.000000	-10.000000	0.525000	-27.083334	271.833344	1023.000000	1023.000000	2046.000000
17.340000	-0.018204	-10.758657	-1.301541	-2.052931	-5.474062	-1.930123	0.000000	-10.000000	0.525000	-26.566668	262.833344	1023.000000	1023.000000	2046.000000
17.360001	-0.018798	-11.109447	-1.435771	-2.223633	-5.584339	-1.865704	0.000000	-10.000000	0.516667	-26.050001	253.833328	1023.000000	1023.000000	2046.000000
17.379999	-0.019427	-11.481126	-1.576772	-2.394537	-5.628235	-1.881582	0.000000	-10.000000	0.516667	-25.583334	245.333328	1023.000000	1023.000000	2046.000000
17.400000	-0.019756	-11.675604	-1.593758	-2.361297	-5.661209	-2.059340	0.000000	-10.000000	0.508333	-25.050001	236.666672	1023.000000	1023.000000	2046.000000
17.420000	-0.019331	-11.424536	-1.465997	-2.441197	-5.674887	-1.842455	0.000000	-10.000000	0.491667	-24.600000	228.333328	1023.000000	1023.000000	2046.000000
17.440001	-0.019267	-11.386727	-1.450390	-2.433897	-5.615797	-1.886643	0.000000	-10.000000	0.475000	-24.050001	220.000000	1023.000000	1023.000000	2046.000000
17.459999	-0.019375	-11.450542	-1.457845	-2.368715	-5.576184	-2.047798	0.000000	-10.000000	0.433333	-23.516666	212.000000	1023.000000	1023.000000	2046.000000
17.480000	-0.019242	-11.372265	-1.415123	-2.508664	-5.622251	-1.826227	0.000000	-10.000000	0.400000	-22.950001	204.166672	1023.000000	1023.000000	2046.000000
17.500000	-0.019585	-11.574461	-1.498401	-2.564966	-5.597455	-1.913640	0.000000	-10.000000	0.375000	-22.400000	196.500000	1023.000000	1023.000000	2046.000000
17.520000	-0.020178	-11.924911	-1.725263	-2.585495	-5.514533	-2.099622	0.000000	-10.000000	0.366667	-22.116667	189.166672	1023.000000	1023.000000	2046.000000
17.540001	-0.020547	-12.143527	-1.695342	-2.845892	-5.663019	-1.939275	0.000000	-10.000000	0.358333	-21.633333	181.833328	1023.000000	1023.000000	2046.000000
17.559999	-0.021040	-12.434518	-1.699358	-3.043254	-5.736167	-1.955739	0.000000	-10.000000	0.350000	-21.183332	174.666672	1023.000000	1023.000000	2046.000000
17.580000	-0.021757	-12.858537	-1.930878	-3.142041	-5.649783	-2.135835	0.000000	-10.000000	0.341667	-20.566666	167.500000	1023.000000	1023.000000	2046.000000
17.600000	-0.022203	-13.122216	-1.958736	-3.461796	-5.786655	-1.915029	0.000000	-10.000000	0.325000	-20.083334	160.500000	1023.000000	1023.000000	2046.000000
17.620001	-0.022843	-13.500081	-2.093597	-3.612952	-5.793257	-2.000275	0.000000	-10.000000	0.291667	-19.516666	153.833328	1023.000000	1023.000000	2046.000000
17.639999	-0.023465	-13.867911	-2.251337	-3.687340	-5.829423	-2.099812	0.000000	-10.000000	0.266667	-19.200001	147.166672	1023.000000	1023.000000	2046.000000
17.660000	-0.023896	-14.122361	-2.280570	-3.917555	-5.957317	-1.966919	0.000000	-10.000000	0.250000	-18.916668	140.833328	1023.000000	1023.000000	2046.000000
17.680000	-0.024308	-14.366013	-2.347084	-4.042810	-5.972873	-2.003245	0.000000	-10.000000	0.250000	-18.816668	134.500000	1023.000000	1023.000000	2046.000000
17.700001	-0.024440	-14.443745	-2.406427	-4.185481	-5.950341	-1.901496	0.000000	-10.000000	0.250000	-18.683334	128.333328	1023.000000	1023.000000	2046.000000
17.719999	-0.024754	-14.629625	-2.428569	-4.269457	-5.963201	-1.968398	0.000000	-10.000000	0.250000	-18.383333	122.000000	1023.000000	1023.000000	2046.000000
17.740000	-0.024833	-14.676088	-2.513884	-4.372854	-5.880670	-1.908681	0.000000	-10.000000	0.233333	-18.133333	115.666664	1023.000000	1023.000000	2046.000000
17.760000	-0.024889	-14.709191	-2.475574	-4.536084	-5.943500	-1.754034	0.000000	-10.000000	0.225000	-17.783333	109.500000	1023.000000	1023.000000	2046.000000
17.780001	-0.025096	-14.831677	-2.569083	-4.522849	-5.855179	-1.884566	0.000000	-10.000000	0.208333	-17.500000	103.666664	1023.000000	1023.000000	2046.000000
17.799999	-0.025168	-14.874036	-2.576998	-4.660457	-5.891698	-1.744884	0.000000	-10.000000	0.208333	-17.183334	98.000000	1023.000000	1023.000000	2046.000000
17.820000	-0.025345	-14.978668	-2.624729	-4.703588	-5.846572	-1.803779	0.000000	-10.000000	0.200000	-16.966667	92.333336	1023.000000	1023.000000	2046.000000
17.840000	-0.025459	-15.046094	-2.702867	-4.760153	-5.816189	-1.766885	0.000000	-10.000000	0.200000	-16.800001	86.666664	1023.000000	1023.000000	2046.000000
17.860001	-0.025694	-15.185423	-2.709534	-4.862947	-5.898803	-1.714139	0.000000	-10.000000	0.200000	-16.533333	81.000000	1023.000000	1023.000000	2046.000000
17.879999	-0.025865	-15.286211	-2.820840	-4.878525	-5.802987	-1.783859	0.000000	-10.000000	0.200000	-16.316668	75.500000	1023.000000	1023.000000	2046.000000
17.900000	-0.025882	-15.296275	-2.810713	-5.050268	-5.847935	-1.587360	0.000000	-10.000000	0.200000	-16.066668	70.000000	1023.000000	1023.000000	2046.000000
17.920000	-0.026003	-15.367877	-2.848441	-5.030050	-5.826957	-1.662430	0.000000	-10.000000	0.191667	-15.800000	64.666664	1023.000000	1023.000000	2046.000000
17.940001	-0.025980	-15.353951	-3.006950	-5.048967	-5.668023	-1.630012	0.000000	-10.000000	0.191667	-15.483334	59.333332	1023.000000	1023.000000	2046.000000
17.959999	-0.025834	-15.267898	-2.957376	-5.176488	-5.716581	-1.417452	0.000000	-10.000000	0.183333	-15.083334	54.166668	1023.000000	1023.000000	2046.000000
17.980000	-0.025874	-15.291288	-3.007992	-5.115481	-5.643382	-1.524433	0.000000	-10.000000	0.183333	-14.833334	49.000000	1023.000000	1023.000000	2046.000000
18.000000	-0.026249	-15.513253	-3.040097	-5.305500	-5.790671	-1.376985	0.000000	-10.000000	0.166667	-14.400001	44.166668	1023.000000	1023.000000	2046.000000
18.020000	-0.025782	-15.237108	-3.037451	-5.205361	-5.618345	-1.375952	0.000000	-10.000000	0.166667	-14.166667	39.333332	1023.000000	1023.000000	2046.000000
18.040001	-0.025705	-15.191535	-3.059930	-5.209347	-5.592976	-1.329281	0.000000	-10.000000	0.158333	-13.850000	34.666668	1023.000000	1023.000000	2046.000000
18.059999	-0.026398	-15.601444	-3.332771	-5.445372	-5.653264	-1.170037	0.000000	-10.000000	0.166667	-13.633333	30.000000	1023.000000	1023.000000	2046.000000
18.080000	-0.028007	-16.552221	-3.741183	-5.672705	-5.801467	-1.336867	0.000000	-10.000000	0.158333	-13.266667	25.500000	1023.000000	1023.000000	2046.000000
18.100000	-0.030229	-17.865141	-4.286387	-5.842411	-6.023360	-1.712983	0.000000	-10.000000	0.133333	-12.650001	21.166666	1023.000000	1023.000000	2046.000000
18.120001	-0.032317	-19.099203	-4.619950	-6.093956	-6.424644	-1.960654	0.000000	-10.000000	0.091667	-11.633333	17.000000	1023.000000	1023.000000	2046.000000
18.139999	-0.034999	-20.684368	-5.103856	-6.287045	-6.780125	-2.513343	0.000000	-10.000000	0.066667	-10.150001	13.166667	1023.000000	1023.000000	2046.000000
18.160000	-0.038094	-22.513489	-5.810042	-6.670823	-7.151126	-2.881497	0.000000	-10.000000	0.058333	-8.750000	9.666667	1023.000000	1023.000000	2046.000000
18.180000	-0.041161	-24.325993	-6.404895	-7.039281	-7.604160	-3.277657	0.000000	-10.000000	0.066667	-7.933333	6.666667	1023.000000	1023.000000	2046.000000
18.200001	-0.043491	-25.703337	-7.013752	-7.259868	-7.779539	-3.650178	0.000000	-10.000000	0.058333	-7.933333	4.000000	1023.000000	1023.000000	2046.000000
18.219999	-0.044847	-26.504408	-7.303692	-7.467590	-8.020483	-3.712643	0.000000	-10.000000	0.066667	-8.366667	1.666667	1023.000000	1023.000000	2046.000000
18.240000	-0.045817	-27.077631	-7.509964	-7.549956	-8.208716	-3.808994	0.000000	-10.000000	0.066667	-8.683333	-0.833333	1023.000000	1023.000000	2046.000000
18.260000	-0.046738	-27.622026	-7.778153	-7.615996	-8.293507	-3.934370	0.000000	-10.000000	0.066667	-8.666667	-3.500000	1023.000000	1023.000000	2046.000000
18.280001	-0.047233	-27.914640	-7.865513	-7.687753	-8.399036	-3.962337	0.000000	-10.000000	0.058333	-8.400001	-6.500000	1023.000000	1023.000000	2046.000000
18.299999	-0.047340	-27.977911	-8.001817	-7.701863	-8.370224	-3.904007	0.000000	-10.000000	0.050000	-8.033334	-9.333333	1023.000000	1023.000000	2046.000000
18.320000	-0.047526	-28.087700	-8.009578	-7.767343	-8.444670	-3.866109	0.000000	-10.000000	0.050000	-7.566667	-12.000000	1023.000000	1023.000000	2046.000000
18.340000	-0.047146	-27.863325	-7.817949	-7.719929	-8.466262	-3.859185	0.000000	-10.000000	0.050000	-6.933333	-14.333333	1023.000000	1023.000000	2046.000000
18.360001	-0.046402	-27.423529	-7.699062	-7.575440	-8.346919	-3.802107	0.000000	-10.000000	0.050000	-6.333333	-16.500000	1023.000000	1023.000000	2046.000000
18.379999	-0.045603	-26.951511	-7.485080	-7.521357	-8.279925	-3.665149	0.000000	-10.000000	0.041667	-5.800000	-18.500000	1023.000000	1023.000000	2046.000000
18.400000	-0.044748	-26.446100	-7.189267	-7.418395	-8.272192	-3.566245	0.000000	-10.000000	0.041667	-5.216667	-20.500000	1023.000000	1023.000000	2046.000000
18.420000	-0.044227	-26.137920	-7.081300	-7.270907	-8.129878	-3.655836	0.000000	-10.000000	0.041667	-4.566667	-22.500000	1023.000000	1023.000000	2046.000000
18.440001	-0.043639	-25.790833	-6.974824	-7.254033	-8.017588	-3.544386	0.000000	-10.000000	0.033333	-4.050000	-24.166666	1023.000000	1023.000000	2046.000000
18.459999	-0.043174	-25.515892	-6.895029	-7.273077	-7.939816	-3.407971	0.000000	-10.000000	0.016667	-3.833333	-25.500000	1023.000000	1023.000000	2046.000000
18.480000	-0.043055	-25.445402	-6.813458	-7.315941	-7.905619	-3.410383	0.000000	-10.000000	0.000000	-3.833333	-26.666666	1023.000000	1023.000000	2046.000000
18.500000	-0.042929	-25.371092	-6.725352	-7.286284	-7.855963	-3.503492	0.000000	-10.000000	0.008333	-3.750000	-28.000000	1023.000000	1023.000000	2046.000000
18.520000	-0.042757	-25.269644	-6.659722	-7.404723	-7.808123	-3.397076	0.000000	-10.000000	0.016667	-3.533333	-29.333334	1023.000000	1023.000000	2046.000000
18.540001	-0.042851	-25.324898	-6.621446	-7.624287	-7.838290	-3.240875	0.000000	-10.000000	0.025000	-3.133333	-30.500000	1023.000000	1023.000000	2046.000000
18.559999	-0.042883	-25.343971	-6.544226	-7.690976	-7.836808	-3.271961	0.000000	-10.000000	0.025000	-2.916667	-31.500000	1023.000000	1023.000000	2046.000000
18.580000	-0.042994	-25.409163	-6.630599	-7.758753	-7.732717	-3.287094	0.000000	-10.000000	0.025000	-2.883333	-32.500000	1023.000000	1023.000000	2046.000000
18.600000	-0.043040	-25.436905	-6.691226	-7.849782	-7.665478	-3.230419	0.000000	-10.000000	0.025000	-3.050000	-33.500000	1023.000000	1023.000000	2046.000000
18.620001	-0.042828	-25.311541	-6.552812	-7.940699	-7.762183	-3.055849	0.000000	-10.000000	0.025000	-3.233333	-34.500000	1023.000000	1023.000000	2046.000000
18.639999	-0.042794	-25.291059	-6.587222	-7.939003	-7.651810	-3.113025	0.000000	-10.000000	0.025000	-3.466667	-35.500000	1023.000000	1023.000000	2046.000000
18.660000	-0.042557	-25.151468	-6.545278	-8.011324	-7.588785	-3.006082	0.000000	-10.000000	0.016667	-3.683333	-36.666668	1023.000000	1023.000000	2046.000000
18.680000	-0.042134	-24.901247	-6.415590	-8.045227	-7.577272	-2.863158	0.000000	-10.000000	0.008333	-3.750000	-38.000000	1023.000000	1023.000000	2046.000000
18.700001	-0.041836	-24.724947	-6.345542	-7.993930	-7.482204	-2.903271	0.000000	-10.000000	0.000000	-3.616667	-39.333332	1023.000000	1023.000000	2046.000000
18.719999	-0.041585	-24.576483	-6.372984	-8.026033	-7.339646	-2.837818	0.000000	-10.000000	0.008333	-3.333333	-40.500000	1023.000000	1023.000000	2046.000000
18.740000	-0.041023	-24.244801	-6.147859	-8.072720	-7.392485	-2.631737	0.000000	-10.000000	0.025000	-3.000000	-41.500000	1023.000000	1023.000000	2046.000000
18.760000	-0.040733	-24.073229	-6.134370	-8.024817	-7.251665	-2.662376	0.000000	-10.000000	0.025000	-2.700000	-42.500000	1023.000000	1023.000000	2046.000000
18.780001	-0.040483	-23.925442	-6.092915	-8.011113	-7.179925	-2.641490	0.000000	-10.000000	0.016667	-2.450000	-43.500000	1023.000000	1023.000000	2046.000000
18.799999	-0.039939	-23.603918	-5.952145	-8.036434	-7.173407	-2.441932	0.000000	-10.000000	0.016667	-2.316667	-44.333332	1023.000000	1023.000000	2046.000000
18.820000	-0.039703	-23.464245	-5.920885	-8.014524	-7.106602	-2.422235	0.000000	-10.000000	0.016667	-2.233333	-45.166668	1023.000000	1023.000000	2046.000000
18.840000	-0.039447	-23.313419	-5.836974	-7.965175	-7.060062	-2.451208	0.000000	-10.000000	0.016667	-2.233333	-46.000000	1023.000000	1023.000000	2046.000000
18.860001	-0.038881	-22.978651	-5.757792	-7.913768	-6.954967	-2.352123	0.000000	-10.000000	0.008333	-2.250000	-46.833332	1023.000000	1023.000000	2046.000000
18.879999	-0.038572	-22.796055	-5.752633	-7.925068	-6.850627	-2.267728	0.000000	-10.000000	0.008333	-2.216667	-47.500000	1023.000000	1023.000000	2046.000000
18.900000	-0.038005	-22.460804	-5.660346	-7.878699	-6.801025	-2.120734	0.000000	-10.000000	0.008333	-2.100000	-48.166668	1023.000000	1023.000000	2046.000000
18.920000	-0.037399	-22.102905	-5.538472	-7.776599	-6.688093	-2.099742	0.000000	-10.000000	0.000000	-1.783333	-48.666668	1023.000000	1023.000000	2046.000000
18.940001	-0.037035	-21.887451	-5.572368	-7.733787	-6.523329	-2.057968	0.000000	-10.000000	0.000000	-1.466667	-49.000000	1023.000000	1023.000000	2046.000000
18.959999	-0.036167	-21.374886	-5.338795	-7.718060	-6.559017	-1.759014	0.000000	-10.000000	0.008333	-1.216667	-49.000000	1023.000000	1023.000000	2046.000000
18.980000	-0.035640	-21.062984	-5.217474	-7.565504	-6.496564	-1.783442	0.000000	-10.000000	0.008333	-1.200000	-49.000000	1023.000000	1023.000000	2046.000000
19.000000	-0.035919	-21.227997	-5.352072	-7.596701	-6.521882	-1.757342	0.000000	-10.000000	0.008333	-1.383333	-49.000000	1023.000000	1023.000000	2046.000000
19.020000	-0.036799	-21.748226	-5.676501	-7.800378	-6.584704	-1.686642	0.000000	-10.000000	0.000000	-1.466667	-49.000000	1023.000000	1023.000000	2046.000000
19.040001	-0.038208	-22.580969	-5.999463	-7.926423	-6.740631	-1.914453	0.000000	-10.000000	0.000000	-1.033333	-49.000000	1023.000000	1023.000000	2046.000000
19.059999	-0.039949	-23.610121	-6.354988	-7.930101	-6.963093	-2.361940	0.000000	-10.000000	-0.008333	0.283333	-49.000000	1023.000000	1023.000000	2046.000000
19.080000	-0.041463	-24.504633	-6.514097	-7.982373	-7.364957	-2.643205	0.000000	-10.000000	-0.016667	2.116667	-49.000000	1023.000000	1023.000000	2046.000000
19.100000	-0.043848	-25.914307	-6.984513	-8.149375	-7.691066	-3.089353	0.000000	-10.000000	-0.025000	4.066667	-49.000000	1023.000000	1023.000000	2046.000000
19.120001	-0.046510	-27.487114	-7.589439	-8.332822	-7.984992	-3.579862	0.000000	-10.000000	-0.016667	5.200000	-49.000000	1023.000000	1023.000000	2046.000000
19.139999	-0.048348	-28.573896	-8.028120	-8.557810	-8.243991	-3.743976	0.000000	-10.000000	-0.016667	5.316667	-49.000000	1023.000000	1023.000000	2046.000000
19.160000	-0.049482	-29.243839	-8.209032	-8.660493	-8.479352	-3.894961	0.000000	-10.000000	-0.008333	4.483334	-49.000000	1023.000000	1023.000000	2046.000000
19.180000	-0.050145	-29.635809	-8.508608	-8.562956	-8.435102	-4.129143	0.000000	-10.000000	-0.008333	3.500000	-49.000000	1023.000000	1023.000000	2046.000000
19.200001	-0.050394	-29.783010	-8.583606	-8.586997	-8.558903	-4.053504	0.000000	-10.000000	-0.008333	3.016667	-49.000000	1023.000000	1023.000000	2046.000000
19.219999	-0.050449	-29.815308	-8.633907	-8.522977	-8.563670	-4.094755	0.000000	-10.000000	-0.016667	3.400000	-49.000000	1023.000000	1023.000000	2046.000000
19.240000	-0.050171	-29.651173	-8.535031	-8.572843	-8.655952	-3.887346	0.000000	-10.000000	-0.025000	4.000000	-49.000000	1023.000000	1023.000000	2046.000000
19.260000	-0.049831	-29.449881	-8.500258	-8.443340	-8.570267	-3.936015	0.000000	-10.000000	-0.033333	4.916667	-49.000000	1023.000000	1023.000000	2046.000000
19.280001	-0.049148	-29.046381	-8.378148	-8.298262	-8.466530	-3.903441	0.000000	-10.000000	-0.058333	5.850000	-49.000000	1023.000000	1023.000000	2046.000000
19.299999	-0.048151	-28.457188	-8.127707	-8.255448	-8.398407	-3.675626	0.000000	-10.000000	-0.066667	7.216667	-49.000000	1023.000000	1023.000000	2046.000000
19.320000	-0.046509	-27.487099	-7.806652	-7.956311	-8.157513	-3.566622	0.000000	-10.000000	-0.066667	8.350000	-49.000000	1023.000000	1023.000000	2046.000000
19.340000	-0.045051	-26.625145	-7.434274	-7.769460	-8.040219	-3.381192	0.000000	-10.000000	-0.066667	9.500000	-25.333334	1023.000000	1023.000000	2046.000000
19.360001	-0.043624	-25.781502	-7.165308	-7.542019	-7.752025	-3.322149	0.000000	-10.000000	-0.100000	11.233334	0.666667	1023.000000	1023.000000	2046.000000
19.379999	-0.042042	-24.846556	-6.787608	-7.494989	-7.587114	-2.976846	0.000000	-10.000000	-0.133333	12.783334	26.666666	1023.000000	1023.000000	2046.000000
19.400000	-0.040659	-24.029657	-6.516237	-7.273618	-7.343718	-2.896083	0.000000	-10.000000	-0.150000	14.166667	30.333334	1023.000000	1023.000000	2046.000000
19.420000	-0.039453	-23.316662	-6.363410	-7.101149	-7.014879	-2.837224	0.000000	-10.000000	-0.166667	14.816667	33.333332	1023.000000	1023.000000	2046.000000
19.440001	-0.038293	-22.631199	-6.059504	-7.168214	-6.844550	-2.558929	0.000000	-10.000000	-0.175000	15.966667	38.000000	1023.000000	1023.000000	2046.000000
19.459999	-0.037202	-21.986385	-5.886480	-7.066059	-6.537805	-2.496041	0.000000	-10.000000	-0.200000	17.266666	43.166668	1023.000000	1023.000000	2046.000000
19.480000	-0.036026	-21.291597	-5.584831	-7.102353	-6.422126	-2.182289	0.000000	-10.000000	-0.225000	18.733334	48.666668	1023.000000	1023.000000	2046.000000
19.500000	-0.035101	-20.744635	-5.425494	-7.024086	-6.162624	-2.132429	0.000000	-10.000000	-0.266667	20.033333	54.666668	1023.000000	1023.000000	2046.000000
19.520000	-0.034018	-20.104797	-5.205822	-7.086170	-5.979165	-1.833641	0.000000	-10.000000	-0.291667	21.000000	61.166668	1023.000000	1023.000000	2046.000000
19.540001	-0.032871	-19.426575	-4.966228	-6.990102	-5.750983	-1.719263	0.000000	-10.000000	-0.316667	21.683334	68.000000	1023.000000	1023.000000	2046.000000
19.559999	-0.031547	-18.644407	-4.739810	-6.894339	-5.550167	-1.460093	0.000000	-10.000000	-0.341667	22.416668	75.166664	1023.000000	1023.000000	2046.000000
19.580000	-0.030347	-17.935198	-4.497866	-6.829998	-5.351555	-1.255779	0.000000	-10.000000	-0.366667	23.233334	82.500000	1023.000000	1023.000000	2046.000000
19.600000	-0.028768	-17.001781	-4.306729	-6.634038	-4.969871	-1.091143	0.000000	-10.000000	-0.400000	24.150000	90.166664	1023.000000	1023.000000	2046.000000
19.620001	-0.027101	-16.016565	-3.929320	-6.512096	-4.814553	-0.760598	0.000000	-10.000000	-0.433333	25.016666	98.000000	1023.000000	1023.000000	2046.000000
19.639999	-0.025584	-15.119976	-3.771708	-6.299530	-4.403759	-0.644979	0.000000	-10.000000	-0.475000	25.850000	106.333336	1023.000000	1023.000000	2046.000000
19.660000	-0.023689	-14.000464	-3.357687	-6.204482	-4.205520	-0.232776	0.000000	-10.000000	-0.500000	26.683334	114.833336	1023.000000	1023.000000	2046.000000
19.680000	-0.021972	-12.985683	-3.009319	-5.978652	-3.969306	-0.028407	0.000000	-10.000000	-0.516667	27.366667	123.666664	1023.000000	1023.000000	2046.000000
19.700001	-0.020272	-11.980685	-2.763685	-5.698296	-3.643576	0.124871	0.000000	-10.000000	-0.525000	27.816668	129.500000	1023.000000	1023.000000	2046.000000
19.719999	-0.018686	-11.043653	-2.516799	-5.491137	-3.367889	0.332170	0.000000	-10.000000	-0.533333	28.383333	138.833328	1023.000000	1023.000000	2046.000000
19.740000	-0.016835	-9.949198	-2.180284	-5.246296	-3.088425	0.565808	0.000000	-10.000000	-0.558333	28.883333	148.333328	1023.000000	1023.000000	2046.000000
19.760000	-0.014965	-8.844520	-1.748287	-5.060858	-2.943476	0.908101	0.000000	-10.000000	-0.583333	29.516666	161.000000	1023.000000	1023.000000	2046.000000
19.780001	-0.013253	-7.832789	-1.515113	-4.689748	-2.600955	0.973027	0.000000	-10.000000	-0.600000	29.683332	170.666672	1023.000000	1023.000000	2046.000000
19.799999	-0.011496	-6.794302	-1.130852	-4.522092	-2.456736	1.315378	0.000000	-10.000000	-0.600000	30.000000	180.500000	1023.000000	1023.000000	2046.000000
19.820000	-0.009726	-5.747923	-0.896333	-4.197354	-2.105226	1.450989	0.000000	-10.000000	-0.600000	30.233334	190.500000	1023.000000	1023.000000	2046.000000
19.840000	-0.008123	-4.800470	-0.552492	-4.041319	-2.001595	1.794936	0.000000	-10.000000	-0.616667	30.550001	200.500000	1023.000000	1023.000000	2046.000000
19.860001	-0.006687	-3.951987	-0.412558	-3.718394	-1.645403	1.824368	0.000000	-10.000000	-0.625000	30.750000	210.666672	1023.000000	1023.000000	2046.000000
19.879999	-0.005136	-3.035636	-0.072056	-3.596341	-1.506093	2.138853	0.000000	-10.000000	-0.633333	30.800001	221.000000	1023.000000	1023.000000	2046.000000
19.900000	-0.003501	-2.069066	0.252238	-3.254029	-1.270121	2.202846	0.000000	-10.000000	-0.625000	30.866667	231.333328	1023.000000	1023.000000	2046.000000
19.920000	-0.001042	-0.615595	0.881238	-2.929662	-1.174424	2.607252	0.000000	-10.000000	-0.625000	30.816668	241.500000	1023.000000	1023.000000	2046.000000
19.940001	0.001083	0.640222	1.250198	-2.434203	-0.874178	2.698405	0.000000	-10.000000	-0.633333	31.016666	251.833328	1023.000000	1023.000000	2046.000000
19.959999	0.002405	1.421142	1.528188	-2.235584	-0.817543	2.946081	0.000000	-10.000000	-0.650000	31.433332	262.166656	1023.000000	1023.000000	2046.000000
19.980000	0.003068	1.813092	1.603710	-1.883099	-0.662968	2.755449	0.000000	-10.000000	-0.666667	31.866667	272.833344	1023.000000	1023.000000	2046.000000
20.000000	0.002403	1.420236	1.529588	-1.825526	-0.914308	2.630481	0.000000	-10.000000	-0.675000	32.216667	283.333344	1023.000000	1023.000000	2046.000000
20.020000	0.000913	0.539553	1.329505	-1.611068	-1.214391	2.035507	0.000000	-10.000000	-0.675000	32.000000	294.000000	1023.000000	1023.000000	2046.000000
20.040001	-0.000990	-0.585337	1.056109	-1.696784	-1.646603	1.701941	0.000000	-10.000000	-0.675000	32.066666	304.666656	1023.000000	1023.000000	2046.000000
20.059999	-0.002789	-1.648405	0.730447	-1.828925	-1.899901	1.349973	0.000000	-10.000000	-0.666667	31.833334	315.333344	1023.000000	1023.000000	2046.000000
20.080000	-0.003464	-2.047036	0.643240	-1.957218	-2.064642	1.331585	0.000000	-10.000000	-0.666667	32.000000	326.000000	1023.000000	1023.000000	2046.000000
20.100000	-0.003341	-1.974695	0.702879	-1.805266	-2.084409	1.212101	0.000000	-10.000000	-0.675000	31.983334	336.666656	1023.000000	1023.000000	2046.000000
20.120001	-0.002702	-1.596844	0.804121	-1.512260	-1.985908	1.097204	0.000000	-10.000000	-0.708333	32.233334	347.333344	1023.000000	1023.000000	2046.000000
20.139999	-0.001558	-0.920803	1.148759	-1.368850	-2.037733	1.337022	0.000000	-10.000000	-0.716667	32.600002	358.166656	1023.000000	1023.000000	2046.000000
20.160000	-0.000650	-0.384030	1.310322	-1.143033	-1.867162	1.315842	0.000000	-10.000000	-0.708333	32.683334	369.000000	1023.000000	1023.000000	2046.000000
20.180000	0.000704	0.415892	1.563460	-0.995618	-1.730771	1.578821	0.000000	-10.000000	-0.683333	32.633335	380.000000	1023.000000	1023.000000	2046.000000
20.200001	0.002083	1.231054	1.918971	-0.759916	-1.670251	1.742250	0.000000	-10.000000	-0.675000	32.333336	390.833344	1023.000000	1023.000000	2046.000000
20.219999	0.003710	2.192536	2.209604	-0.425719	-1.419843	1.828495	0.000000	-10.000000	-0.675000	32.066666	401.666656	1023.000000	1023.000000	2046.000000
20.240000	0.005454	3.223265	2.601600	-0.230377	-1.288890	2.140933	0.000000	-10.000000	-0.683333	32.050003	412.333344	1023.000000	1023.000000	2046.000000
20.260000	0.007229	4.272057	2.936728	0.090633	-1.061199	2.305895	0.000000	-10.000000	-0.683333	32.033333	423.000000	1023.000000	1023.000000	2046.000000
20.280001	0.009444	5.581283	3.376513	0.504654	-0.800584	2.500700	0.000000	-10.000000	-0.675000	32.033333	433.666656	1023.000000	1023.000000	2046.000000
20.299999	0.011548	6.824899	3.896001	0.811183	-0.661479	2.779193	0.000000	-10.000000	-0.650000	31.750000	444.333344	1023.000000	1023.000000	2046.000000
20.320000	0.013674	8.081318	4.304994	1.196663	-0.355480	2.935141	0.000000	-10.000000	-0.616667	31.233334	455.000000	1023.000000	1023.000000	2046.000000
20.340000	0.015629	9.236483	4.700353	1.471191	-0.136035	3.200974	0.000000	-10.000000	-0.583333	30.783333	465.500000	1023.000000	1023.000000	2046.000000
20.360001	0.017176	10.151115	5.042315	1.630938	0.058085	3.419778	0.000000	-10.000000	-0.575000	30.250000	476.000000	1023.000000	1023.000000	2046.000000
20.379999	0.018707	11.055983	5.273372	1.886737	0.386704	3.509170	0.000000	-10.000000	-0.583333	30.083334	486.333344	1023.000000	1023.000000	2046.000000
20.400000	0.020045	11.846395	5.615417	2.006135	0.421775	3.803069	0.000000	-10.000000	-0.600000	29.933334	496.500000	1023.000000	1023.000000	2046.000000
20.420000	0.021166	12.509212	5.834088	2.169377	0.611798	3.893949	0.000000	-10.000000	-0.591667	29.616667	506.500000	1023.000000	1023.000000	2046.000000
20.440001	0.022560	13.333005	6.104588	2.282620	0.783395	4.162404	0.000000	-10.000000	-0.575000	29.266666	516.333313	1023.000000	1023.000000	2046.000000
20.459999	0.024067	14.223827	6.463097	2.398029	0.893850	4.468853	0.000000	-10.000000	-0.550000	28.816668	526.000000	1023.000000	1023.000000	2046.000000
20.480000	0.025409	15.016607	6.662096	2.674917	1.113957	4.565637	0.000000	-10.000000	-0.533333	28.733334	535.666687	1023.000000	1023.000000	2046.000000
20.500000	0.026887	15.890392	6.985390	2.760844	1.209615	4.934545	0.000000	-10.000000	-0.525000	28.433334	545.166687	1023.000000	1023.000000	2046.000000
20.520000	0.028440	16.807821	7.270957	3.119913	1.450556	4.966394	0.000000	-10.000000	-0.508333	28.100000	554.833313	1023.000000	1023.000000	2046.000000
20.540001	0.030012	17.737080	7.627762	3.290427	1.520460	5.298431	0.000000	-10.000000	-0.500000	27.783333	564.166687	1023.000000	1023.000000	2046.000000
20.559999	0.031506	18.619837	7.886877	3.625591	1.802049	5.305320	0.000000	-10.000000	-0.475000	27.516666	573.666687	1023.000000	1023.000000	2046.000000
20.580000	0.033421	19.751554	8.331562	3.767700	1.943343	5.708949	0.000000	-10.000000	-0.466667	27.233334	582.833313	1023.000000	1023.000000	2046.000000
20.600000	0.035224	20.817385	8.651729	4.141456	2.239471	5.784729	0.000000	-10.000000	-0.450000	27.133333	592.000000	1023.000000	1023.000000	2046.000000
20.620001	0.037062	21.903885	9.039665	4.456465	2.397848	6.009907	0.000000	-10.000000	-0.450000	26.966667	601.000000	1023.000000	1023.000000	2046.000000
20.639999	0.038743	22.897213	9.386122	4.755914	2.617873	6.137304	0.000000	-10.000000	-0.441667	26.983334	610.000000	1023.000000	1023.000000	2046.000000
20.660000	0.040666	24.033484	9.687807	5.096450	2.934595	6.314632	0.000000	-10.000000	-0.441667	26.783333	619.000000	1023.000000	1023.000000	2046.000000
20.680000	0.042475	25.102970	10.111653	5.330527	3.049109	6.611681	0.000000	-10.000000	-0.441667	26.733334	628.000000	1023.000000	1023.000000	2046.000000
20.700001	0.043942	25.969700	10.351000	5.690279	3.331049	6.597373	0.000000	-10.000000	-0.450000	26.650000	634.000000	1023.000000	1023.000000	2046.000000
20.719999	0.045695	27.005745	10.771954	5.914158	3.481088	6.838545	0.000000	-10.000000	-0.441667	26.266666	643.000000	1023.000000	1023.000000	2046.000000
20.740000	0.047291	27.949146	11.243155	6.257281	3.455777	6.992934	0.000000	-10.000000	-0.433333	25.866667	651.833313	1023.000000	1023.000000	2046.000000
20.760000	0.047880	28.297112	11.431397	6.572790	3.476199	6.816727	0.000000	-10.000000	-0.425000	25.466667	660.666687	1023.000000	1023.000000	2046.000000
20.780001	0.048005	28.371033	11.547890	6.612004	3.346812	6.864327	0.000000	-10.000000	-0.416667	25.266666	669.000000	1023.000000	1023.000000	2046.000000
20.799999	0.047970	28.350189	11.560782	6.737936	3.348640	6.702831	0.000000	-10.000000	-0.400000	25.133333	677.500000	1023.000000	1023.000000	2046.000000
20.820000	0.047618	28.142145	11.525937	6.812433	3.249042	6.554732	0.000000	-10.000000	-0.375000	24.650000	688.666687	1023.000000	1023.000000	2046.000000
20.840000	0.046037	27.208136	11.254442	6.818348	2.910444	6.224901	0.000000	-10.000000	-0.358333	24.316668	697.000000	1023.000000	1023.000000	2046.000000
20.860001	0.044107	26.067526	10.973872	6.785601	2.546060	5.761992	0.000000	-10.000000	-0.333333	23.616667	705.000000	1023.000000	1023.000000	2046.000000
20.879999	0.042318	25.009874	10.747270	6.589765	2.185528	5.487312	0.000000	-10.000000	-0.308333	23.016666	713.000000	1023.000000	1023.000000	2046.000000
20.900000	0.041187	24.341236	10.598953	6.392351	2.036040	5.313891	0.000000	-10.000000	-0.275000	22.316666	721.000000	1023.000000	1023.000000	2046.000000
20.920000	0.040942	24.196688	10.517825	6.510759	2.138944	5.029160	0.000000	-10.000000	-0.275000	22.000000	728.666687	1023.000000	1023.000000	2046.000000
20.940001	0.041168	24.330544	10.749924	6.450100	1.949314	5.181205	0.000000	-10.000000	-0.300000	21.983334	736.166687	1023.000000	1023.000000	2046.000000
20.959999	0.041463	24.504719	10.827969	6.660840	2.022756	4.993155	0.000000	-10.000000	-0.316667	22.016666	743.500000	1023.000000	1023.000000	2046.000000
20.980000	0.042138	24.903732	11.019496	6.647026	2.027390	5.209821	0.000000	-10.000000	-0.316667	22.033333	748.500000	1023.000000	1023.000000	2046.000000
21.000000	0.042797	25.293314	11.202857	6.737194	2.079787	5.273476	0.000000	-10.000000	-0.283333	21.783333	753.333313	1023.000000	1023.000000	2046.000000
21.020000	0.043696	25.824095	11.367872	6.913068	2.207605	5.335550	0.000000	-10.000000	-0.258333	21.233334	760.500000	1023.000000	1023.000000	2046.000000
21.040001	0.044761	26.453493	11.647523	7.018472	2.295204	5.492295	0.000000	-10.000000	-0.241667	20.450001	770.000000	1023.000000	1023.000000	2046.000000
21.059999	0.046051	27.216423	11.821815	7.284949	2.578426	5.531233	0.000000	-10.000000	-0.233333	19.566668	779.333313	1023.000000	1023.000000	2046.000000
21.080000	0.047368	27.994600	12.110500	7.405389	2.648098	5.830613	0.000000	-10.000000	-0.233333	19.016666	783.833313	1023.000000	1023.000000	2046.000000
21.100000	0.048630	28.740196	12.332415	7.721245	2.884543	5.801994	0.000000	-10.000000	-0.216667	18.566668	790.166687	1023.000000	1023.000000	2046.000000
21.120001	0.050271	29.710398	12.758712	7.899281	2.949924	6.102482	0.000000	-10.000000	-0.191667	18.183334	796.333313	1023.000000	1023.000000	2046.000000
21.139999	0.051640	30.519184	13.042547	8.098798	3.108661	6.269178	0.000000	-10.000000	-0.166667	17.633335	804.500000	1023.000000	1023.000000	2046.000000
21.160000	0.052956	31.296774	13.253029	8.310278	3.323440	6.410027	0.000000	-10.000000	-0.150000	17.216667	808.500000	1023.000000	1023.000000	2046.000000
21.180000	0.053824	31.810232	13.454750	8.411125	3.409834	6.534523	0.000000	-10.000000	-0.150000	16.900002	812.500000	1023.000000	1023.000000	2046.000000
21.200001	0.054702	32.328724	13.568813	8.524844	3.615132	6.619935	0.000000	-10.000000	-0.150000	16.950001	816.500000	1023.000000	1023.000000	2046.000000
21.219999	0.055450	32.770794	13.805495	8.476450	3.584323	6.904524	0.000000	-10.000000	-0.150000	16.933334	822.166687	1023.000000	1023.000000	2046.000000
21.240000	0.056112	33.162468	13.899521	8.574799	3.755792	6.932355	0.000000	-10.000000	-0.133333	16.500000	829.833313	1023.000000	1023.000000	2046.000000
21.260000	0.056783	33.558659	14.070678	8.478037	3.779896	7.230046	0.000000	-10.000000	-0.108333	15.700000	837.166687	1023.000000	1023.000000	2046.000000
21.280001	0.057682	34.090221	14.221567	8.616819	3.921179	7.330656	0.000000	-10.000000	-0.083333	14.966667	842.833313	1023.000000	1023.000000	2046.000000
21.299999	0.058633	34.652222	14.375452	8.737269	3.988006	7.551492	0.000000	-10.000000	-0.100000	14.450000	846.166687	1023.000000	1023.000000	2046.000000
21.320000	0.059278	35.033222	14.449025	8.844642	4.137057	7.602500	0.000000	-10.000000	-0.108333	14.016666	849.333313	1023.000000	1023.000000	2046.000000
21.340000	0.060377	35.682518	14.578465	8.974062	4.346799	7.783190	0.000000	-10.000000	-0.116667	13.233334	854.166687	1023.000000	1023.000000	2046.000000
21.360001	0.061713	36.472298	14.935446	9.064486	4.370768	8.101599	0.000000	-10.000000	-0.083333	11.933333	860.000000	1023.000000	1023.000000	2046.000000
21.379999	0.062912	37.180843	15.077591	9.325383	4.657783	8.120085	0.000000	-10.000000	-0.058333	10.300000	865.666687	1023.000000	1023.000000	2046.000000
21.400000	0.064403	38.062397	15.327631	9.505072	4.835680	8.394014	0.000000	-10.000000	-0.033333	9.016667	869.666687	1023.000000	1023.000000	2046.000000
21.420000	0.065384	38.642212	15.585760	9.684734	4.855037	8.516680	0.000000	-10.000000	-0.016667	7.950000	872.000000	1023.000000	1023.000000	2046.000000
21.440001	0.066334	39.203461	15.776235	9.864176	4.943445	8.619603	0.000000	-10.000000	0.000000	6.433333	873.833313	1023.000000	1023.000000	2046.000000
21.459999	0.066540	39.324905	15.898703	9.955678	4.854152	8.616371	0.000000	-10.000000	0.025000	2.366667	876.500000	1023.000000	1023.000000	2046.000000
21.480000	0.066096	39.062611	15.834166	10.018728	4.738258	8.471458	0.000000	-10.000000	0.033333	-1.883333	878.166687	1023.000000	1023.000000	2046.000000
21.500000	0.065179	38.520603	15.612496	10.004487	4.673172	8.230448	0.000000	-10.000000	0.033333	-5.266666	879.000000	1023.000000	1023.000000	2046.000000
21.520000	0.063847	37.733429	15.332243	9.828217	4.472147	8.100825	0.000000	-10.000000	0.033333	-7.000000	879.000000	1023.000000	1023.000000	2046.000000
21.540001	0.061187	36.161648	14.857839	9.671487	4.050303	7.582021	0.000000	-10.000000	0.058333	-8.833334	879.000000	1023.000000	1023.000000	2046.000000
21.559999	0.057665	34.080177	14.199771	9.387652	3.519736	6.973017	0.000000	-10.000000	0.091667	-11.283334	879.000000	1023.000000	1023.000000	2046.000000
21.580000	0.053989	31.907368	13.530847	8.901458	2.997764	6.477300	0.000000	-10.000000	0.116667	-12.833333	879.000000	1023.000000	1023.000000	2046.000000
21.600000	0.051287	30.310911	12.936761	8.607105	2.815382	5.951663	0.000000	-10.000000	0.141667	-13.850000	879.000000	1023.000000	1023.000000	2046.000000
21.620001	0.049643	29.338903	12.795164	8.246641	2.420054	5.877045	0.000000	-10.000000	0.166667	-14.600000	871.166687	1023.000000	1023.000000	2046.000000
21.639999	0.048207	28.490635	12.463840	8.194549	2.337539	5.494708	0.000000	-10.000000	0.191667	-15.350000	861.500000	1023.000000	1023.000000	2046.000000
21.660000	0.047220	27.906879	12.304805	7.989466	2.158978	5.453630	0.000000	-10.000000	0.200000	-15.833333	848.333313	1023.000000	1023.000000	2046.000000
21.680000	0.046307	27.367682	12.175327	7.825339	1.955510	5.411505	0.000000	-10.000000	0.200000	-15.966667	843.000000	1023.000000	1023.000000	2046.000000
21.700001	0.045477	26.876818	11.963446	7.765645	1.924813	5.222914	0.000000	-10.000000	0.208333	-16.183334	837.833313	1023.000000	1023.000000	2046.000000
21.719999	0.044883	26.525656	11.791328	7.532534	1.912645	5.289148	0.000000	-10.000000	0.225000	-16.483334	834.166687	1023.000000	1023.000000	2046.000000
21.740000	0.044542	26.324526	11.807875	7.335800	1.809718	5.371134	0.000000	-10.000000	0.241667	-17.150000	828.500000	1023.000000	1023.000000	2046.000000
21.760000	0.044142	26.087843	11.665733	7.310613	1.921600	5.189897	0.000000	-10.000000	0.258333	-18.033333	822.500000	1023.000000	1023.000000	2046.000000
21.780001	0.043820	25.897850	11.495487	7.128606	2.002155	5.271602	0.000000	-10.000000	0.300000	-19.550001	814.333313	1023.000000	1023.000000	2046.000000
21.799999	0.043852	25.916416	11.622789	7.058333	1.835938	5.399354	0.000000	-10.000000	0.341667	-20.700001	808.166687	1023.000000	1023.000000	2046.000000
21.820000	0.043711	25.833431	11.575760	7.180570	1.878231	5.198872	0.000000	-10.000000	0.391667	-21.866667	801.666687	1023.000000	1023.000000	2046.000000
21.840000	0.043501	25.709009	11.451411	7.174267	1.895959	5.187372	0.000000	-10.000000	0.408333	-22.616667	794.333313	1023.000000	1023.000000	2046.000000
21.860001	0.043337	25.612055	11.422972	7.073968	1.815402	5.299715	0.000000	-10.000000	0.425000	-23.366667	787.000000	1023.000000	1023.000000	2046.000000
21.879999	0.042723	25.249498	11.242830	7.054824	1.801483	5.150362	0.000000	-10.000000	0.441667	-23.933334	779.333313	1023.000000	1023.000000	2046.000000
21.900000	0.041995	24.819132	11.087641	6.920959	1.775373	5.035159	0.000000	-10.000000	0.466667	-24.150002	771.166687	1023.000000	1023.000000	2046.000000
21.920000	0.041292	24.403538	10.930058	6.712604	1.703952	5.056923	0.000000	-10.000000	0.491667	-24.366667	763.000000	1023.000000	1023.000000	2046.000000
21.940001	0.040463	23.913565	10.794731	6.470761	1.603559	5.044512	0.000000	-10.000000	0.508333	-24.700001	754.666687	1023.000000	1023.000000	2046.000000
21.959999	0.039715	23.471281	10.723742	6.246359	1.515616	4.985564	0.000000	-10.000000	0.525000	-25.216667	749.166687	1023.000000	1023.000000	2046.000000
21.980000	0.039126	23.123623	10.607584	6.137953	1.445857	4.932230	0.000000	-10.000000	0.541667	-25.833334	740.666687	1023.000000	1023.000000	2046.000000
22.000000	0.038494	22.750238	10.504799	5.917436	1.314224	5.013779	0.000000	-10.000000	0.550000	-26.433334	732.166687	1023.000000	1023.000000	2046.000000
22.020000	0.037886	22.390839	10.434471	5.815435	1.246073	4.894859	0.000000	-10.000000	0.541667	-26.783335	723.333313	1023.000000	1023.000000	2046.000000
22.040001	0.037576	22.207600	10.335114	5.669308	1.272053	4.931123	0.000000	-10.000000	0.558333	-27.233334	714.500000	1023.000000	1023.000000	2046.000000
22.059999	0.037127	21.941927	10.253366	5.497166	1.221611	4.969785	0.000000	-10.000000	0.558333	-27.583334	705.500000	1023.000000	1023.000000	2046.000000
22.080000	0.036705	21.692472	10.218700	5.379207	1.166733	4.927834	0.000000	-10.000000	0.600000	-27.866667	696.166687	1023.000000	1023.000000	2046.000000
22.100000	0.036198	21.392967	10.146862	5.313653	1.135723	4.796729	0.000000	-10.000000	0.608333	-28.150000	686.833313	1023.000000	1023.000000	2046.000000
22.120001	0.035646	21.066515	9.979584	5.192392	1.143682	4.750856	0.000000	-10.000000	0.641667	-28.500000	677.333313	1023.000000	1023.000000	2046.000000
22.139999	0.035145	20.770544	9.980740	4.995357	0.971773	4.822675	0.000000	-10.000000	0.650000	-29.150000	664.666687	1023.000000	1023.000000	2046.000000
22.160000	0.034445	20.357090	9.826499	4.956707	0.946800	4.627084	0.000000	-10.000000	0.666667	-29.600000	655.000000	1023.000000	1023.000000	2046.000000
22.180000	0.033891	20.029383	9.638751	4.909505	0.980091	4.501034	0.000000	-10.000000	0.675000	-29.933334	645.166687	1023.000000	1023.000000	2046.000000
22.200001	0.033410	19.745176	9.651189	4.743223	0.767178	4.583587	0.000000	-10.000000	0.675000	-30.033333	638.500000	1023.000000	1023.000000	2046.000000
22.219999	0.032720	19.337700	9.511087	4.723416	0.714198	4.388999	0.000000	-10.000000	0.683333	-30.133333	628.500000	1023.000000	1023.000000	2046.000000
22.240000	0.032211	19.036484	9.343166	4.695467	0.702261	4.295591	0.000000	-10.000000	0.691667	-30.233334	618.500000	1023.000000	1023.000000	2046.000000
22.260000	0.031891	18.847305	9.363986	4.582212	0.556276	4.344831	0.000000	-10.000000	0.716667	-30.483334	608.500000	1023.000000	1023.000000	2046.000000
22.280001	0.031388	18.550270	9.237140	4.576923	0.556004	4.180203	0.000000	-10.000000	0.733333	-30.650000	598.166687	1023.000000	1023.000000	2046.000000
22.299999	0.031326	18.513929	9.157891	4.589561	0.620841	4.145635	0.000000	-10.000000	0.750000	-30.900000	587.833313	1023.000000	1023.000000	2046.000000
22.320000	0.030806	18.206518	9.070811	4.499145	0.518478	4.118083	0.000000	-10.000000	0.741667	-30.816666	577.500000	1023.000000	1023.000000	2046.000000
22.340000	0.030432	17.985046	8.962070	4.451697	0.524214	4.047065	0.000000	-10.000000	0.741667	-31.000000	567.333313	1023.000000	1023.000000	2046.000000
22.360001	0.030334	17.927429	9.018332	4.492231	0.365921	4.050945	0.000000	-10.000000	0.741667	-30.783333	557.000000	1023.000000	1023.000000	2046.000000
22.379999	0.029481	17.423288	8.806818	4.408653	0.212825	3.994992	0.000000	-10.000000	0.758333	-30.966667	546.666687	1023.000000	1023.000000	2046.000000
22.400000	0.027684	16.361156	8.346781	4.196629	0.050535	3.767212	0.000000	-10.000000	0.766667	-30.950001	536.333313	1023.000000	1023.000000	2046.000000
22.420000	0.025117	14.844245	7.697627	3.892889	-0.198146	3.451875	0.000000	-10.000000	0.766667	-31.200001	526.000000	1023.000000	1023.000000	2046.000000
22.440001	0.022192	13.115406	7.170764	3.593370	-0.701138	3.052410	0.000000	-10.000000	0.766667	-31.033333	515.666687	1023.000000	1023.000000	2046.000000
22.459999	0.018974	11.213733	6.670164	3.352061	-1.271649	2.463156	0.000000	-10.000000	0.733333	-30.600000	505.166656	1023.000000	1023.000000	2046.000000
22.480000	0.014954	8.837726	5.774192	2.941514	-1.717024	1.839043	0.000000	-10.000000	0.708333	-29.983334	495.000000	1023.000000	1023.000000	2046.000000
22.500000	0.010635	6.285316	4.943304	2.302165	-2.366046	1.405894	0.000000	-10.000000	0.683333	-29.466667	485.000000	1023.000000	1023.000000	2046.000000
22.520000	0.006874	4.062333	4.195034	1.919054	-2.787280	0.735525	0.000000	-10.000000	0.675000	-29.266666	475.333344	1023.000000	1023.000000	2046.000000
22.540001	0.004227	2.497928	3.676875	1.571781	-3.121105	0.370377	0.000000	-10.000000	0.675000	-29.083334	465.500000	1023.000000	1023.000000	2046.000000
22.559999	0.002428	1.434797	3.264518	1.297166	-3.354407	0.227520	0.000000	-10.000000	0.666667	-29.133333	455.666656	1023.000000	1023.000000	2046.000000
22.580000	0.000534	0.315698	2.917740	1.139119	-3.614653	-0.126509	0.000000	-10.000000	0.666667	-29.016666	446.000000	1023.000000	1023.000000	2046.000000
22.600000	-0.000885	-0.523330	2.567764	0.913551	-3.737909	-0.266736	0.000000	-10.000000	0.658333	-28.966667	436.333344	1023.000000	1023.000000	2046.000000
22.620001	-0.001862	-1.100169	2.369080	0.685843	-3.925313	-0.229779	0.000000	-10.000000	0.650000	-28.666666	426.666656	1023.000000	1023.000000	2046.000000
22.639999	-0.002951	-1.743795	2.160362	0.547743	-4.038368	-0.413532	0.000000	-10.000000	0.641667	-28.266666	417.000000	1023.000000	1023.000000	2046.000000
22.660000	-0.003639	-2.150793	1.967565	0.454557	-4.008328	-0.564586	0.000000	-10.000000	0.633333	-28.050001	407.666656	1023.000000	1023.000000	2046.000000
22.680000	-0.003837	-2.267696	1.994284	0.302108	-4.102667	-0.461421	0.000000	-10.000000	0.633333	-27.766668	398.333344	1023.000000	1023.000000	2046.000000
22.700001	-0.004094	-2.419611	1.954207	0.305004	-4.117235	-0.561586	0.000000	-10.000000	0.625000	-27.866667	389.000000	1023.000000	1023.000000	2046.000000
22.719999	-0.003950	-2.334576	2.000511	0.333083	-4.062211	-0.605960	0.000000	-10.000000	0.633333	-27.716667	379.666656	1023.000000	1023.000000	2046.000000
22.740000	-0.003865	-2.284088	2.137583	0.238967	-4.191989	-0.468649	0.000000	-10.000000	0.616667	-27.633333	370.333344	1023.000000	1023.000000	2046.000000
22.760000	-0.004311	-2.547767	1.924299	0.315895	-4.073140	-0.714821	0.000000	-10.000000	0.600000	-27.250000	361.166656	1023.000000	1023.000000	2046.000000
22.780001	-0.004756	-2.810864	1.802948	0.148339	-4.123598	-0.638553	0.000000	-10.000000	0.550000	-26.866667	352.000000	1023.000000	1023.000000	2046.000000
22.799999	-0.005376	-3.177279	1.758145	0.004003	-4.245077	-0.694350	0.000000	-10.000000	0.516667	-26.550001	343.000000	1023.000000	1023.000000	2046.000000
22.820000	-0.005903	-3.488631	1.592849	-0.063759	-4.220694	-0.797027	0.000000	-10.000000	0.516667	-26.350000	334.166656	1023.000000	1023.000000	2046.000000
22.840000	-0.006580	-3.888841	1.508638	-0.331076	-4.303401	-0.763001	0.000000	-10.000000	0.525000	-26.133333	325.500000	1023.000000	1023.000000	2046.000000
22.860001	-0.007221	-4.267606	1.440127	-0.494612	-4.345051	-0.868070	0.000000	-10.000000	0.541667	-26.016666	316.833344	1023.000000	1023.000000	2046.000000
22.879999	-0.007717	-4.560933	1.383595	-0.715338	-4.449756	-0.779434	0.000000	-10.000000	0.541667	-25.800001	308.166656	1023.000000	1023.000000	2046.000000
22.900000	-0.008592	-5.077841	1.185709	-0.824116	-4.497835	-0.941599	0.000000	-10.000000	0.533333	-25.816668	299.500000	1023.000000	1023.000000	2046.000000
22.920000	-0.009250	-5.466697	1.106248	-0.970096	-4.590911	-1.011938	0.000000	-10.000000	0.516667	-25.516666	290.833344	1023.000000	1023.000000	2046.000000
22.940001	-0.009651	-5.703602	1.040258	-1.153205	-4.685631	-0.905024	0.000000	-10.000000	0.500000	-25.366667	282.333344	1023.000000	1023.000000	2046.000000
22.959999	-0.010265	-6.066418	0.865199	-1.297546	-4.689927	-0.944143	0.000000	-10.000000	0.500000	-25.216667	273.833344	1023.000000	1023.000000	2046.000000
22.980000	-0.010639	-6.287410	0.942505	-1.470717	-4.836064	-0.923134	0.000000	-10.000000	0.500000	-25.266666	265.500000	1023.000000	1023.000000	2046.000000
23.000000	-0.010953	-6.473154	0.803071	-1.515968	-4.733018	-1.027240	0.000000	-10.000000	0.500000	-25.183332	257.000000	1023.000000	1023.000000	2046.000000
23.020000	-0.011266	-6.658414	0.728545	-1.710181	-4.761143	-0.915636	0.000000	-10.000000	0.500000	-24.850000	248.500000	1023.000000	1023.000000	2046.000000
23.040001	-0.011618	-6.866209	0.707698	-1.816969	-4.798305	-0.958633	0.000000	-10.000000	0.483333	-24.299999	240.166672	1023.000000	1023.000000	2046.000000
23.059999	-0.011940	-7.056270	0.581898	-1.855346	-4.747910	-1.034912	0.000000	-10.000000	0.475000	-23.816668	232.000000	1023.000000	1023.000000	2046.000000
23.080000	-0.012213	-7.217886	0.506765	-2.022949	-4.771136	-0.930566	0.000000	-10.000000	0.450000	-23.350000	224.000000	1023.000000	1023.000000	2046.000000
23.100000	-0.012672	-7.489015	0.481035	-2.114592	-4.844792	-1.010666	0.000000	-10.000000	0.433333	-23.033333	216.333328	1023.000000	1023.000000	2046.000000
23.120001	-0.013034	-7.703241	0.345730	-2.140997	-4.795700	-1.112274	0.000000	-10.000000	0.400000	-22.799999	208.666672	1023.000000	1023.000000	2046.000000
23.139999	-0.013262	-7.837800	0.273667	-2.296715	-4.832395	-0.982357	0.000000	-10.000000	0.391667	-22.583334	201.166672	1023.000000	1023.000000	2046.000000
23.160000	-0.013749	-8.125508	0.222727	-2.419546	-4.926730	-1.001959	0.000000	-10.000000	0.383333	-22.333334	193.500000	1023.000000	1023.000000	2046.000000
23.180000	-0.014123	-8.346712	0.094945	-2.405099	-4.894996	-1.141562	0.000000	-10.000000	0.391667	-22.033333	186.166672	1023.000000	1023.000000	2046.000000
23.200001	-0.014365	-8.489659	-0.033399	-2.523874	-4.857778	-1.074609	0.000000	-10.000000	0.383333	-21.783333	178.833328	1023.000000	1023.000000	2046.000000
23.219999	-0.014733	-8.707215	-0.018785	-2.704671	-5.003366	-0.980394	0.000000	-10.000000	0.383333	-21.650000	171.500000	1023.000000	1023.000000	2046.000000
23.240000	-0.014938	-8.828107	-0.153477	-2.679092	-4.876720	-1.118818	0.000000	-10.000000	0.366667	-21.383333	164.166672	1023.000000	1023.000000	2046.000000
23.260000	-0.015087	-8.916179	-0.315137	-2.780508	-4.776361	-1.044173	0.000000	-10.000000	0.366667	-21.133333	157.000000	1023.000000	1023.000000	2046.000000
23.280001	-0.015375	-9.086884	-0.332369	-2.890067	-4.887386	-0.977061	0.000000	-10.000000	0.350000	-20.816668	150.000000	1023.000000	1023.000000	2046.000000
23.299999	-0.016027	-9.472088	-0.486124	-2.901744	-4.919416	-1.164804	0.000000	-10.000000	0.350000	-20.500000	143.166672	1023.000000	1023.000000	2046.000000
23.320000	-0.016373	-9.676274	-0.662436	-3.067680	-4.855812	-1.090347	0.000000	-10.000000	0.333333	-20.000000	136.333328	1023.000000	1023.000000	2046.000000
23.340000	-0.016251	-9.604125	-0.610075	-3.166924	-4.956779	-0.870347	0.000000	-10.000000	0.325000	-19.616667	129.666672	1023.000000	1023.000000	2046.000000
23.360001	-0.016670	-9.852262	-0.760120	-3.167429	-4.940093	-0.984621	0.000000	-10.000000	0.291667	-19.216667	123.000000	1023.000000	1023.000000	2046.000000
23.379999	-0.017666	-10.440676	-1.170068	-3.390969	-4.895593	-0.984046	0.000000	-10.000000	0.266667	-19.066666	116.666664	1023.000000	1023.000000	2046.000000
23.400000	-0.019383	-11.455546	-1.575091	-3.695443	-5.165182	-1.019831	0.000000	-10.000000	0.250000	-18.633333	110.166664	1023.000000	1023.000000	2046.000000
23.420000	-0.021881	-12.931755	-2.043668	-3.925399	-5.528499	-1.434189	0.000000	-10.000000	0.250000	-18.200001	103.833336	1023.000000	1023.000000	2046.000000
23.440001	-0.024307	-14.365683	-2.525867	-4.104112	-5.814980	-1.920723	0.000000	-10.000000	0.241667	-17.416668	97.666664	1023.000000	1023.000000	2046.000000
23.459999	-0.027091	-16.010939	-3.046165	-4.514102	-6.268880	-2.181792	0.000000	-10.000000	0.225000	-16.450001	92.000000	1023.000000	1023.000000	2046.000000
23.480000	-0.030840	-18.226542	-3.846642	-4.971810	-6.708893	-2.699196	0.000000	-10.000000	0.208333	-15.483334	86.666664	1023.000000	1023.000000	2046.000000
23.500000	-0.034086	-20.144878	-4.558526	-5.338623	-7.048852	-3.198877	0.000000	-10.000000	0.200000	-14.816667	81.500000	1023.000000	1023.000000	2046.000000
23.520000	-0.036392	-21.507488	-5.092132	-5.643476	-7.332722	-3.439158	0.000000	-10.000000	0.208333	-14.666667	76.500000	1023.000000	1023.000000	2046.000000
23.540001	-0.038012	-22.464832	-5.471872	-5.889164	-7.548618	-3.555178	0.000000	-10.000000	0.216667	-14.616667	71.500000	1023.000000	1023.000000	2046.000000
23.559999	-0.039218	-23.178108	-5.699974	-6.074131	-7.757236	-3.646767	0.000000	-10.000000	0.216667	-14.583333	66.666664	1023.000000	1023.000000	2046.000000
23.580000	-0.040276	-23.803394	-6.035648	-6.135579	-7.806862	-3.825304	0.000000	-10.000000	0.208333	-14.400000	61.833332	1023.000000	1023.000000	2046.000000
23.600000	-0.040769	-24.094547	-6.196181	-6.266128	-7.850785	-3.781452	0.000000	-10.000000	0.191667	-14.016666	57.000000	1023.000000	1023.000000	2046.000000
23.620001	-0.040988	-24.223688	-6.179072	-6.371520	-7.980847	-3.692248	0.000000	-10.000000	0.175000	-13.683333	52.333332	1023.000000	1023.000000	2046.000000
23.639999	-0.041359	-24.442945	-6.309325	-6.387383	-7.940626	-3.805613	0.000000	-10.000000	0.158333	-13.166667	47.666668	1023.000000	1023.000000	2046.000000
23.660000	-0.041069	-24.271811	-6.279528	-6.350428	-7.858961	-3.782894	0.000000	-10.000000	0.141667	-12.683333	43.333332	1023.000000	1023.000000	2046.000000
23.680000	-0.040294	-23.814028	-6.017933	-6.327929	-7.909624	-3.558543	0.000000	-10.000000	0.125000	-11.966667	39.000000	1023.000000	1023.000000	2046.000000
23.700001	-0.039975	-23.625263	-5.970072	-6.207533	-7.771801	-3.675856	0.000000	-10.000000	0.108333	-11.350000	35.000000	1023.000000	1023.000000	2046.000000
23.719999	-0.039400	-23.285164	-5.818754	-6.168972	-7.699377	-3.598060	0.000000	-10.000000	0.100000	-10.733334	31.333334	1023.000000	1023.000000	2046.000000
23.740000	-0.038727	-22.887667	-5.548341	-6.163219	-7.750666	-3.425441	0.000000	-10.000000	0.091667	-10.016667	27.833334	1023.000000	1023.000000	2046.000000
23.760000	-0.038806	-22.934244	-5.657295	-6.043154	-7.603281	-3.630514	0.000000	-10.000000	0.083333	-9.350000	24.500000	1023.000000	1023.000000	2046.000000
23.780001	-0.038626	-22.828192	-5.585497	-6.176957	-7.593813	-3.471924	0.000000	-10.000000	0.075000	-8.916667	21.333334	1023.000000	1023.000000	2046.000000
23.799999	-0.038548	-22.781799	-5.467379	-6.290553	-7.619358	-3.404510	0.000000	-10.000000	0.066667	-8.600000	18.333334	1023.000000	1023.000000	2046.000000
23.820000	-0.038822	-22.943626	-5.558299	-6.294734	-7.530086	-3.560508	0.000000	-10.000000	0.058333	-8.333333	15.500000	1023.000000	1023.000000	2046.000000
23.840000	-0.038897	-22.987885	-5.586936	-6.513999	-7.458359	-3.428590	0.000000	-10.000000	0.050000	-7.900000	12.666667	1023.000000	1023.000000	2046.000000
23.860001	-0.038975	-23.033947	-5.505676	-6.679348	-7.552401	-3.296522	0.000000	-10.000000	0.050000	-7.416667	10.000000	1023.000000	1023.000000	2046.000000
23.879999	-0.039264	-23.205263	-5.573610	-6.714926	-7.498534	-3.418193	0.000000	-10.000000	0.050000	-6.966667	7.666667	1023.000000	1023.000000	2046.000000
23.900000	-0.039506	-23.348188	-5.621037	-6.865420	-7.498647	-3.363086	0.000000	-10.000000	0.050000	-6.633333	5.166667	1023.000000	1023.000000	2046.000000
23.920000	-0.039367	-23.266127	-5.564575	-6.885008	-7.519218	-3.297326	0.000000	-10.000000	0.050000	-6.516667	2.833333	1023.000000	1023.000000	2046.000000
23.940001	-0.039357	-23.259916	-5.561168	-7.069961	-7.498567	-3.130220	0.000000	-10.000000	0.050000	-6.450000	0.833333	1023.000000	1023.000000	2046.000000
23.959999	-0.039423	-23.298834	-5.580184	-7.066566	-7.416224	-3.235860	0.000000	-10.000000	0.050000	-6.466667	-0.833333	1023.000000	1023.000000	2046.000000
23.980000	-0.038960	-23.025400	-5.504812	-7.117810	-7.333704	-3.069075	0.000000	-10.000000	0.050000	-6.516667	-2.500000	1023.000000	1023.000000	2046.000000
24.000000	-0.038825	-22.945421	-5.414372	-7.226768	-7.353233	-2.951047	0.000000	-10.000000	0.050000	-6.466667	-4.666667	1023.000000	1023.000000	2046.000000
24.020000	-0.038756	-22.905027	-5.480471	-7.183334	-7.178919	-3.062303	0.000000	-10.000000	0.050000	-6.300000	-7.000000	1023.000000	1023.000000	2046.000000
24.040001	-0.038299	-22.634859	-5.360492	-7.230350	-7.177873	-2.866144	0.000000	-10.000000	0.050000	-6.033333	-9.333333	1023.000000	1023.000000	2046.000000
24.059999	-0.037966	-22.437792	-5.298057	-7.234165	-7.087818	-2.817751	0.000000	-10.000000	0.050000	-5.750000	-11.500000	1023.000000	1023.000000	2046.000000
24.080000	-0.037976	-22.444027	-5.336265	-7.234261	-6.991176	-2.882325	0.000000	-10.000000	0.050000	-5.500000	-13.166667	1023.000000	1023.000000	2046.000000
24.100000	-0.037536	-22.183523	-5.187786	-7.241335	-7.028514	-2.725887	0.000000	-10.000000	0.050000	-5.266667	-14.833333	1023.000000	1023.000000	2046.000000
24.120001	-0.037267	-22.024897	-5.148924	-7.256412	-6.942860	-2.676700	0.000000	-10.000000	0.050000	-5.116667	-16.500000	1023.000000	1023.000000	2046.000000
24.139999	-0.037212	-21.992323	-5.210388	-7.229227	-6.831409	-2.721300	0.000000	-10.000000	0.050000	-4.966667	-18.333334	1023.000000	1023.000000	2046.000000
24.160000	-0.036834	-21.768663	-5.074852	-7.298917	-6.882518	-2.512377	0.000000	-10.000000	0.050000	-4.850000	-20.000000	1023.000000	1023.000000	2046.000000
24.180000	-0.036506	-21.575157	-5.012458	-7.220706	-6.829953	-2.512038	0.000000	-10.000000	0.050000	-4.766667	-21.666666	1023.000000	1023.000000	2046.000000
24.200001	-0.036496	-21.568901	-5.069956	-7.209737	-6.727746	-2.561462	0.000000	-10.000000	0.050000	-4.683333	-23.166666	1023.000000	1023.000000	2046.000000
24.219999	-0.036152	-21.366087	-4.967906	-7.249541	-6.743053	-2.405586	0.000000	-10.000000	0.050000	-4.600000	-24.833334	1023.000000	1023.000000	2046.000000
24.240000	-0.035781	-21.146360	-4.953123	-7.235519	-6.634427	-2.323291	0.000000	-10.000000	0.050000	-4.433333	-26.333334	1023.000000	1023.000000	2046.000000
24.260000	-0.035589	-21.032970	-4.917050	-7.232001	-6.585022	-2.298897	0.000000	-10.000000	0.050000	-4.250000	-28.000000	1023.000000	1023.000000	2046.000000
24.280001	-0.035238	-20.825510	-4.980771	-7.141695	-6.414045	-2.288999	0.000000	-10.000000	0.050000	-3.983333	-29.333334	1023.000000	1023.000000	2046.000000
24.299999	-0.034926	-20.641304	-4.894485	-7.210389	-6.399269	-2.137162	0.000000	-10.000000	0.041667	-3.716667	-30.666666	1023.000000	1023.000000	2046.000000
24.320000	-0.034989	-20.678646	-4.776144	-7.290690	-6.538853	-2.072959	0.000000	-10.000000	0.041667	-3.466667	-31.833334	1023.000000	1023.000000	2046.000000
24.340000	-0.034140	-20.176996	-4.724318	-7.094409	-6.323136	-2.035134	0.000000	-10.000000	0.033333	-3.383333	-33.000000	1023.000000	1023.000000	2046.000000
24.360001	-0.033765	-19.955072	-4.709080	-7.101442	-6.274547	-1.870005	0.000000	-10.000000	0.033333	-3.450000	-34.166668	1023.000000	1023.000000	2046.000000
24.379999	-0.034486	-20.381241	-4.906307	-7.306929	-6.380922	-1.787082	0.000000	-10.000000	0.033333	-3.666667	-35.333332	1023.000000	1023.000000	2046.000000
24.400000	-0.035963	-21.254282	-5.387828	-7.368293	-6.422240	-2.075920	0.000000	-10.000000	0.033333	-3.816667	-36.666668	1023.000000	1023.000000	2046.000000
24.420000	-0.037610	-22.227589	-5.697858	-7.540779	-6.731645	-2.257307	0.000000	-10.000000	0.041667	-3.566667	-37.833332	1023.000000	1023.000000	2046.000000
24.440001	-0.039734	-23.482973	-5.941666	-7.639794	-7.167232	-2.734282	0.000000	-10.000000	0.041667	-2.500000	-39.000000	1023.000000	1023.000000	2046.000000
24.459999	-0.042232	-24.959129	-6.467135	-7.697356	-7.459448	-3.335191	0.000000	-10.000000	0.033333	-0.583333	-39.666668	1023.000000	1023.000000	2046.000000
24.480000	-0.045076	-26.639782	-7.055935	-8.030417	-7.865868	-3.687562	0.000000	-10.000000	0.025000	1.116667	-40.000000	1023.000000	1023.000000	2046.000000
24.500000	-0.047589	-28.125050	-7.565811	-8.373359	-8.254928	-3.930951	0.000000	-10.000000	0.016667	2.100000	-40.000000	1023.000000	1023.000000	2046.000000
24.520000	-0.049261	-29.113026	-7.944520	-8.449553	-8.473480	-4.245472	0.000000	-10.000000	0.033333	1.666667	-40.000000	1023.000000	1023.000000	2046.000000
24.540001	-0.050283	-29.717400	-8.149429	-8.498487	-8.622668	-4.446814	0.000000	-10.000000	0.041667	0.633333	-40.000000	1023.000000	1023.000000	2046.000000
24.559999	-0.050834	-30.043158	-8.364817	-8.545592	-8.724045	-4.408703	0.000000	-10.000000	0.050000	-0.716667	-40.000000	1023.000000	1023.000000	2046.000000
24.580000	-0.051088	-30.193188	-8.423565	-8.559015	-8.822373	-4.388234	0.000000	-10.000000	0.050000	-1.583333	-40.000000	1023.000000	1023.000000	2046.000000
24.600000	-0.051449	-30.406115	-8.501074	-8.552788	-8.907840	-4.444415	0.000000	-10.000000	0.050000	-2.050000	-40.166668	1023.000000	1023.000000	2046.000000
24.620001	-0.051482	-30.425714	-8.662624	-8.444532	-8.793684	-4.524874	0.000000	-10.000000	0.050000	-2.233333	-40.500000	1023.000000	1023.000000	2046.000000
24.639999	-0.051179	-30.246964	-8.495700	-8.499071	-8.900775	-4.351418	0.000000	-10.000000	0.050000	-2.233333	-41.166668	1023.000000	1023.000000	2046.000000
24.660000	-0.050775	-30.008272	-8.365144	-8.419128	-8.845385	-4.378615	0.000000	-10.000000	0.041667	-1.883333	-41.666668	1023.000000	1023.000000	2046.000000
24.680000	-0.049894	-29.487574	-8.268526	-8.212585	-8.700465	-4.305996	0.000000	-10.000000	0.041667	-1.083333	-42.000000	1023.000000	1023.000000	2046.000000
24.700001	-0.048747	-28.809717	-7.889323	-8.100775	-8.710111	-4.109510	0.000000	-10.000000	0.033333	-0.416667	-42.000000	1023.000000	1023.000000	2046.000000
24.719999	-0.047901	-28.309738	-7.593753	-7.925039	-8.648622	-4.142325	0.000000	-10.000000	0.033333	0.000000	-42.000000	1023.000000	1023.000000	2046.000000
24.740000	-0.046951	-27.747791	-7.487577	-7.695374	-8.442664	-4.122175	0.000000	-10.000000	0.025000	0.000000	-42.000000	1023.000000	1023.000000	2046.000000
24.760000	-0.046135	-27.265545	-7.283882	-7.669473	-8.367582	-3.944608	0.000000	-10.000000	0.016667	0.000000	-42.000000	1023.000000	1023.000000	2046.000000
24.780001	-0.045701	-27.009434	-7.141696	-7.605926	-8.302944	-3.958869	0.000000	-10.000000	0.016667	0.000000	-42.000000	1023.000000	1023.000000	2046.000000
24.799999	-0.045133	-26.673527	-7.063270	-7.586448	-8.158422	-3.865387	0.000000	-10.000000	0.025000	0.000000	-42.000000	1023.000000	1023.000000	2046.000000
24.820000	-0.044883	-26.525793	-6.941642	-7.603254	-8.134928	-3.845969	0.000000	-10.000000	0.033333	0.000000	-42.000000	1023.000000	1023.000000	2046.000000
24.840000	-0.044750	-26.447351	-6.812641	-7.651151	-8.122028	-3.861531	0.000000	-10.000000	0.033333	0.000000	-42.000000	1023.000000	1023.000000	2046.000000
24.860001	-0.044348	-26.209719	-6.728455	-7.780909	-8.041187	-3.659168	0.000000	-10.000000	0.025000	0.000000	-42.000000	1023.000000	1023.000000	2046.000000
24.879999	-0.044303	-26.183142	-6.720544	-7.851056	-7.940010	-3.671532	0.000000	-10.000000	0.025000	0.000000	-42.000000	1023.000000	1023.000000	2046.000000
24.900000	-0.044383	-26.230585	-6.710966	-7.891998	-7.912645	-3.714975	0.000000	-10.000000	0.025000	0.000000	-42.000000	1023.000000	1023.000000	2046.000000
24.920000	-0.043864	-25.923397	-6.505857	-8.006277	-7.978240	-3.433022	0.000000	-10.000000	0.033333	0.000000	-42.000000	1023.000000	1023.000000	2046.000000
24.940001	-0.043778	-25.872637	-6.638942	-7.948486	-7.733533	-3.551676	0.000000	-10.000000	0.033333	0.000000	-42.000000	1023.000000	1023.000000	2046.000000
24.959999	-0.043587	-25.760149	-6.581255	-7.988968	-7.709599	-3.480327	0.000000	-10.000000	0.041667	0.000000	-42.000000	1023.000000	1023.000000	2046.000000
24.980000	-0.043069	-25.453968	-6.335773	-8.135035	-7.775285	-3.207874	0.000000	-10.000000	0.041667	0.000000	-42.000000	1023.000000	1023.000000	2046.000000
25.000000	-0.042626	-25.192249	-6.415648	-7.999367	-7.466307	-3.310928	0.000000	-10.000000	0.041667	0.000000	-42.000000	1023.000000	1023.000000	2046.000000
25.020000	-0.042315	-25.008043	-6.280402	-8.058654	-7.500917	-3.168071	0.000000	-10.000000	0.033333	0.000000	-42.000000	1023.000000	1023.000000	2046.000000
25.040001	-0.041854	-24.735682	-6.102876	-8.109663	-7.491395	-3.031747	0.000000	-10.000000	0.025000	0.000000	-42.000000	1023.000000	1023.000000	2046.000000
25.059999	-0.041354	-24.440285	-6.129046	-7.973931	-7.277673	-3.059636	0.000000	-10.000000	0.033333	0.000000	-42.000000	1023.000000	1023.000000	2046.000000
25.080000	-0.040871	-24.154598	-5.981845	-8.026671	-7.259501	-2.886580	0.000000	-10.000000	0.033333	0.000000	-42.000000	1023.000000	1023.000000	2046.000000
25.100000	-0.040661	-24.030548	-5.941743	-7.927438	-7.170108	-2.991259	0.000000	-10.000000	0.041667	0.000000	-42.000000	1023.000000	1023.000000	2046.000000
25.120001	-0.039811	-23.528049	-5.684940	-8.004138	-7.203184	-2.635788	0.000000	-10.000000	0.041667	0.000000	-42.000000	1023.000000	1023.000000	2046.000000
25.139999	-0.039448	-23.313473	-5.713552	-7.871328	-6.988753	-2.739840	0.000000	-10.000000	0.050000	0.000000	-42.000000	1023.000000	1023.000000	2046.000000
25.160000	-0.039084	-23.098459	-5.673086	-7.777518	-6.903138	-2.744718	0.000000	-10.000000	0.050000	0.000000	-42.000000	1023.000000	1023.000000	2046.000000
25.180000	-0.038603	-22.814306	-5.393488	-7.886003	-7.053189	-2.481627	0.000000	-10.000000	0.050000	0.000000	-42.000000	1023.000000	1023.000000	2046.000000
25.200001	-0.037946	-22.425982	-5.405129	-7.681598	-6.770138	-2.569117	0.000000	-10.000000	0.050000	0.566667	-42.000000	1023.000000	1023.000000	2046.000000
25.219999	-0.037505	-22.165249	-5.368371	-7.689606	-6.681851	-2.425420	0.000000	-10.000000	0.041667	1.250000	-42.000000	1023.000000	1023.000000	2046.000000
25.240000	-0.037001	-21.867846	-5.198640	-7.675874	-6.655298	-2.338035	0.000000	-10.000000	0.033333	2.100000	-42.000000	1023.000000	1023.000000	2046.000000
25.260000	-0.036129	-21.352074	-5.156798	-7.580322	-6.420727	-2.194228	0.000000	-10.000000	0.025000	2.600000	-42.000000	1023.000000	1023.000000	2046.000000
25.280001	-0.035388	-20.914576	-4.962906	-7.528141	-6.377390	-2.046139	0.000000	-10.000000	0.016667	3.200000	-42.000000	1023.000000	1023.000000	2046.000000
25.299999	-0.035183	-20.793076	-5.083633	-7.408939	-6.111897	-2.188604	0.000000	-10.000000	0.008333	3.883333	-42.000000	1023.000000	1023.000000	2046.000000
25.320000	-0.033925	-20.049421	-4.658949	-7.524828	-6.230381	-1.635263	0.000000	-10.000000	0.000000	4.550000	-42.000000	1023.000000	1023.000000	2046.000000
25.340000	-0.032858	-19.419365	-4.550530	-7.163297	-5.965371	-1.740166	0.000000	-10.000000	0.000000	5.066667	-42.000000	1023.000000	1023.000000	2046.000000
25.360001	-0.032881	-19.432472	-4.727236	-7.114895	-5.876439	-1.713903	0.000000	-10.000000	0.000000	5.350000	-42.000000	1023.000000	1023.000000	2046.000000
25.379999	-0.033501	-19.799238	-4.839319	-7.337509	-6.029772	-1.592637	0.000000	-10.000000	-0.008333	5.516667	-42.000000	1023.000000	1023.000000	2046.000000
25.400000	-0.034273	-20.255320	-5.105057	-7.310430	-6.056235	-1.783599	0.000000	-10.000000	-0.016667	5.983334	-42.000000	1023.000000	1023.000000	2046.000000
25.420000	-0.035635	-21.060467	-5.330392	-7.332269	-6.318095	-2.079710	0.000000	-10.000000	-0.025000	7.066667	-42.000000	1023.000000	1023.000000	2046.000000
25.440001	-0.037317	-22.054506	-5.564355	-7.313635	-6.649617	-2.526899	0.000000	-10.000000	-0.041667	8.733334	-42.000000	1023.000000	1023.000000	2046.000000
25.459999	-0.039454	-23.317503	-6.050286	-7.363766	-6.899188	-3.004264	0.000000	-10.000000	-0.066667	10.583333	-31.333334	1023.000000	1023.000000	2046.000000
25.480000	-0.041683	-24.634575	-6.523662	-7.674247	-7.206980	-3.229686	0.000000	-10.000000	-0.091667	12.350000	-5.000000	1023.000000	1023.000000	2046.000000
25.500000	-0.043211	-25.537615	-6.831598	-7.869979	-7.418171	-3.417867	0.000000	-10.000000	-0.100000	13.450000	21.333334	1023.000000	1023.000000	2046.000000
25.520000	-0.043676	-25.812681	-7.030003	-7.770870	-7.387774	-3.624035	0.000000	-10.000000	-0.100000	14.000000	37.000000	1023.000000	1023.000000	2046.000000
25.540001	-0.043690	-25.820553	-6.974868	-7.814591	-7.531223	-3.499870	0.000000	-10.000000	-0.100000	14.000000	37.000000	1023.000000	1023.000000	2046.000000
25.559999	-0.043539	-25.731546	-7.050209	-7.664824	-7.410813	-3.605701	0.000000	-10.000000	-0.116667	14.433333	38.500000	1023.000000	1023.000000	2046.000000
25.580000	-0.042715	-25.244396	-6.957946	-7.527858	-7.331242	-3.427350	0.000000	-10.000000	-0.125000	15.100000	41.666668	1023.000000	1023.000000	2046.000000
25.600000	-0.041996	-24.819357	-6.805949	-7.388048	-7.273528	-3.351832	0.000000	-10.000000	-0.141667	16.183334	46.500000	1023.000000	1023.000000	2046.000000
25.620001	-0.041185	-24.340389	-6.704409	-7.217842	-7.087341	-3.330797	0.000000	-10.000000	-0.141667	16.950001	51.833332	1023.000000	1023.000000	2046.000000
25.639999	-0.039785	-23.512770	-6.334380	-7.123046	-7.051094	-3.004249	0.000000	-10.000000	-0.166667	17.783333	57.166668	1023.000000	1023.000000	2046.000000
25.660000	-0.038531	-22.771730	-6.220699	-6.777794	-6.677447	-3.095791	0.000000	-10.000000	-0.183333	18.466667	62.833332	1023.000000	1023.000000	2046.000000
25.680000	-0.036815	-21.757778	-5.824339	-6.615227	-6.533806	-2.784405	0.000000	-10.000000	-0.200000	19.166668	68.833336	1023.000000	1023.000000	2046.000000
25.700001	-0.035018	-20.695707	-5.311353	-6.369349	-6.444797	-2.570210	0.000000	-10.000000	-0.216667	19.716667	75.166664	1023.000000	1023.000000	2046.000000
25.719999	-0.033207	-19.625174	-5.027758	-5.991952	-6.073255	-2.532209	0.000000	-10.000000	-0.233333	20.250000	81.833336	1023.000000	1023.000000	2046.000000
25.740000	-0.031365	-18.536591	-4.602545	-5.865461	-5.873969	-2.194616	0.000000	-10.000000	-0.241667	20.566666	88.500000	1023.000000	1023.000000	2046.000000
25.760000	-0.029861	-17.648136	-4.280611	-5.697935	-5.638301	-2.031290	0.000000	-10.000000	-0.241667	20.683332	95.333336	1023.000000	1023.000000	2046.000000
25.780001	-0.028413	-16.792099	-4.120072	-5.462021	-5.226630	-1.983376	0.000000	-10.000000	-0.250000	20.683332	102.166664	1023.000000	1023.000000	2046.000000
25.799999	-0.027028	-15.973584	-3.710175	-5.494509	-5.152216	-1.616685	0.000000	-10.000000	-0.275000	21.000000	109.000000	1023.000000	1023.000000	2046.000000
25.820000	-0.025851	-15.277810	-3.393481	-5.395900	-4.990703	-1.497727	0.000000	-10.000000	-0.291667	21.366667	116.000000	1023.000000	1023.000000	2046.000000
25.840000	-0.024751	-14.627597	-3.240121	-5.250460	-4.693078	-1.443937	0.000000	-10.000000	-0.308333	22.033333	123.000000	1023.000000	1023.000000	2046.000000
25.860001	-0.023483	-13.878546	-2.919307	-5.259356	-4.575211	-1.124672	0.000000	-10.000000	-0.308333	22.450001	130.333328	1023.000000	1023.000000	2046.000000
25.879999	-0.022349	-13.208189	-2.648859	-5.202358	-4.436606	-0.920366	0.000000	-10.000000	-0.308333	22.916666	137.666672	1023.000000	1023.000000	2046.000000
25.900000	-0.021221	-12.541344	-2.494921	-5.034241	-4.148085	-0.864097	0.000000	-10.000000	-0.300000	22.950001	145.333328	1023.000000	1023.000000	2046.000000
25.920000	-0.019924	-11.775172	-2.254359	-4.977562	-3.945901	-0.597351	0.000000	-10.000000	-0.300000	23.283333	153.000000	1023.000000	1023.000000	2046.000000
25.940001	-0.018654	-11.024222	-1.879533	-4.920125	-3.907909	-0.316656	0.000000	-10.000000	-0.316667	23.600000	161.000000	1023.000000	1023.000000	2046.000000
25.959999	-0.017310	-10.230209	-1.728314	-4.693794	-3.534247	-0.273855	0.000000	-10.000000	-0.333333	24.000000	169.000000	1023.000000	1023.000000	2046.000000
25.980000	-0.015840	-9.361646	-1.493266	-4.535573	-3.275337	-0.057471	0.000000	-10.000000	-0.350000	24.083334	177.000000	1023.000000	1023.000000	2046.000000
26.000000	-0.014237	-8.413820	-1.159435	-4.389672	-3.104453	0.239740	0.000000	-10.000000	-0.358333	24.466667	185.000000	1023.000000	1023.000000	2046.000000
26.020000	-0.012704	-7.507865	-0.911549	-4.140940	-2.780431	0.325055	0.000000	-10.000000	-0.375000	24.783333	193.000000	1023.000000	1023.000000	2046.000000
26.040001	-0.011133	-6.579687	-0.641141	-3.984507	-2.518660	0.564621	0.000000	-10.000000	-0.400000	25.216667	201.000000	1023.000000	1023.000000	2046.000000
26.059999	-0.009509	-5.619879	-0.204025	-3.843237	-2.462345	0.889728	0.000000	-10.000000	-0.425000	25.516666	209.333328	1023.000000	1023.000000	2046.000000
26.080000	-0.007796	-4.607632	0.006372	-3.445779	-2.092041	0.923816	0.000000	-10.000000	-0.425000	25.933332	217.666672	1023.000000	1023.000000	2046.000000
26.100000	-0.006061	-3.581902	0.333424	-3.282696	-1.875408	1.242778	0.000000	-10.000000	-0.416667	26.166666	226.333328	1023.000000	1023.000000	2046.000000
26.120001	-0.004496	-2.657283	0.730325	-3.064067	-1.770938	1.447397	0.000000	-10.000000	-0.425000	26.433334	235.000000	1023.000000	1023.000000	2046.000000
26.139999	-0.002649	-1.565278	0.966002	-2.691998	-1.409874	1.570593	0.000000	-10.000000	-0.433333	26.583334	243.833328	1023.000000	1023.000000	2046.000000
26.160000	-0.001121	-0.662592	1.324227	-2.505329	-1.306619	1.825128	0.000000	-10.000000	-0.450000	26.983334	252.666672	1023.000000	1023.000000	2046.000000
26.180000	0.000260	0.153502	1.581604	-2.293311	-1.105227	1.970437	0.000000	-10.000000	-0.450000	27.300001	261.500000	1023.000000	1023.000000	2046.000000
26.200001	0.002116	1.250712	1.848138	-1.976070	-0.809058	2.187702	0.000000	-10.000000	-0.475000	27.683334	270.500000	1023.000000	1023.000000	2046.000000
26.219999	0.003685	2.177658	2.168252	-1.793492	-0.626416	2.429314	0.000000	-10.000000	-0.483333	28.016666	279.666656	1023.000000	1023.000000	2046.000000
26.240000	0.005156	3.047354	2.301818	-1.498722	-0.231523	2.475781	0.000000	-10.000000	-0.500000	28.166668	289.000000	1023.000000	1023.000000	2046.000000
26.260000	0.007449	4.402228	3.004920	-1.269100	-0.289033	2.955442	0.000000	-10.000000	-0.500000	28.433334	298.500000	1023.000000	1023.000000	2046.000000
26.280001	0.009229	5.454142	3.366889	-0.739185	-0.096708	2.923145	0.000000	-10.000000	-0.508333	28.466667	308.000000	1023.000000	1023.000000	2046.000000
26.299999	0.010084	5.959743	3.481381	-0.492986	0.029231	2.942116	0.000000	-10.000000	-0.508333	28.600000	317.500000	1023.000000	1023.000000	2046.000000
26.320000	0.010779	6.370143	3.692575	-0.367677	-0.032551	3.077796	0.000000	-10.000000	-0.525000	28.566668	327.000000	1023.000000	1023.000000	2046.000000
26.340000	0.010238	6.050409	3.628975	-0.215496	-0.150978	2.787910	0.000000	-10.000000	-0.541667	28.966667	336.500000	1023.000000	1023.000000	2046.000000
26.360001	0.008611	5.088844	3.329104	-0.090080	-0.417606	2.267425	0.000000	-10.000000	-0.533333	29.050001	346.000000	1023.000000	1023.000000	2046.000000
26.379999	0.006886	4.069805	3.151196	-0.092425	-0.916483	1.927517	0.000000	-10.000000	-0.516667	29.000000	355.666656	1023.000000	1023.000000	2046.000000
26.400000	0.004971	2.938149	2.826288	-0.228493	-1.230007	1.570362	0.000000	-10.000000	-0.483333	28.750000	365.333344	1023.000000	1023.000000	2046.000000
26.420000	0.003756	2.219855	2.565422	-0.368686	-1.333744	1.356864	0.000000	-10.000000	-0.475000	28.333334	375.000000	1023.000000	1023.000000	2046.000000
26.440001	0.003820	2.257831	2.608649	-0.297191	-1.400982	1.347355	0.000000	-10.000000	-0.466667	28.266666	384.500000	1023.000000	1023.000000	2046.000000
26.459999	0.004251	2.512158	2.764448	-0.064955	-1.400647	1.213312	0.000000	-10.000000	-0.483333	27.916668	394.000000	1023.000000	1023.000000	2046.000000
26.480000	0.004950	2.925535	2.821445	0.149158	-1.265989	1.220922	0.000000	-10.000000	-0.483333	28.183334	403.500000	1023.000000	1023.000000	2046.000000
26.500000	0.005710	3.374869	3.111543	0.236321	-1.383523	1.410529	0.000000	-10.000000	-0.491667	28.316668	413.000000	1023.000000	1023.000000	2046.000000
26.520000	0.006877	4.064470	3.286261	0.546432	-1.160993	1.392770	0.000000	-10.000000	-0.483333	28.400000	422.333344	1023.000000	1023.000000	2046.000000
26.540001	0.008033	4.747478	3.589031	0.597055	-1.131070	1.692462	0.000000	-10.000000	-0.475000	28.283335	431.833344	1023.000000	1023.000000	2046.000000
26.559999	0.009356	5.529426	3.933994	0.806027	-1.046232	1.835638	0.000000	-10.000000	-0.458333	27.983334	441.166656	1023.000000	1023.000000	2046.000000
26.580000	0.011056	6.534280	4.202611	1.157477	-0.751055	1.925247	0.000000	-10.000000	-0.458333	27.916668	453.833344	1023.000000	1023.000000	2046.000000
26.600000	0.012685	7.496552	4.551649	1.303761	-0.608321	2.249463	0.000000	-10.000000	-0.450000	27.933334	466.166656	1023.000000	1023.000000	2046.000000
26.620001	0.014269	8.433020	4.866741	1.647109	-0.417597	2.336766	0.000000	-10.000000	-0.441667	28.016666	475.500000	1023.000000	1023.000000	2046.000000
26.639999	0.016467	9.731817	5.322264	2.020756	-0.183677	2.572474	0.000000	-10.000000	-0.433333	28.000000	481.500000	1023.000000	1023.000000	2046.000000
26.660000	0.018268	10.796601	5.713760	2.324656	-0.019459	2.777644	0.000000	-10.000000	-0.441667	27.933334	487.666656	1023.000000	1023.000000	2046.000000
26.680000	0.020019	11.831399	6.016346	2.575525	0.272396	2.967133	0.000000	-10.000000	-0.433333	27.566668	497.000000	1023.000000	1023.000000	2046.000000
26.700001	0.021713	12.832603	6.415877	2.756341	0.374490	3.285893	0.000000	-10.000000	-0.416667	27.150000	506.333344	1023.000000	1023.000000	2046.000000
26.719999	0.022934	13.553844	6.555705	3.044761	0.695272	3.258107	0.000000	-10.000000	-0.400000	26.666668	515.500000	1023.000000	1023.000000	2046.000000
26.740000	0.024331	14.379559	6.883976	3.053774	0.813712	3.628097	0.000000	-10.000000	-0.383333	26.483334	524.500000	1023.000000	1023.000000	2046.000000
26.760000	0.025337	14.974070	7.150379	3.155911	0.895783	3.771997	0.000000	-10.000000	-0.383333	26.366667	533.333313	1023.000000	1023.000000	2046.000000
26.780001	0.026632	15.739796	7.312908	3.324471	1.172168	3.930249	0.000000	-10.000000	-0.366667	26.283335	542.166687	1023.000000	1023.000000	2046.000000
26.799999	0.027837	16.451569	7.658429	3.373487	1.187103	4.232550	0.000000	-10.000000	-0.383333	25.916668	551.000000	1023.000000	1023.000000	2046.000000
26.820000	0.029027	17.155241	7.885558	3.554148	1.360648	4.354887	0.000000	-10.000000	-0.400000	25.716667	559.666687	1023.000000	1023.000000	2046.000000
26.840000	0.030578	18.071739	8.107546	3.828630	1.590798	4.544764	0.000000	-10.000000	-0.416667	25.616667	568.333313	1023.000000	1023.000000	2046.000000
26.860001	0.032008	18.916666	8.456011	3.975390	1.658473	4.826792	0.000000	-10.000000	-0.416667	25.633333	576.833313	1023.000000	1023.000000	2046.000000
26.879999	0.033424	19.753527	8.687119	4.241081	1.910081	4.915246	0.000000	-10.000000	-0.400000	25.433332	585.500000	1023.000000	1023.000000	2046.000000
26.900000	0.035139	20.767212	9.013711	4.446892	2.071414	5.235196	0.000000	-10.000000	-0.383333	25.366667	594.000000	1023.000000	1023.000000	2046.000000
26.920000	0.036763	21.726688	9.353523	4.747104	2.282309	5.343751	0.000000	-10.000000	-0.383333	25.450001	602.500000	1023.000000	1023.000000	2046.000000
26.940001	0.038546	22.780621	9.639085	5.017574	2.581148	5.542814	0.000000	-10.000000	-0.383333	25.650000	611.000000	1023.000000	1023.000000	2046.000000
26.959999	0.040255	23.790873	10.035680	5.249009	2.679097	5.827088	0.000000	-10.000000	-0.391667	25.783333	619.500000	1023.000000	1023.000000	2046.000000
26.980000	0.041929	24.779959	10.329069	5.672812	2.946571	5.831507	0.000000	-10.000000	-0.375000	25.750000	628.166687	1023.000000	1023.000000	2046.000000
27.000000	0.043724	25.840931	10.678693	5.846402	3.179297	6.136539	0.000000	-10.000000	-0.375000	25.616667	636.666687	1023.000000	1023.000000	2046.000000
27.020000	0.045359	26.807104	11.055524	6.078408	3.277999	6.395174	0.000000	-10.000000	-0.383333	25.500000	645.333313	1023.000000	1023.000000	2046.000000
27.040001	0.046933	27.737385	11.276553	6.454890	3.624989	6.380953	0.000000	-10.000000	-0.400000	25.450001	653.666687	1023.000000	1023.000000	2046.000000
27.059999	0.048689	28.774902	11.642460	6.646607	3.771849	6.713987	0.000000	-10.000000	-0.400000	25.600000	662.333313	1023.000000	1023.000000	2046.000000
27.080000	0.050260	29.703442	12.116790	6.891934	3.814984	6.879734	0.000000	-10.000000	-0.391667	25.450001	670.666687	1023.000000	1023.000000	2046.000000
27.100000	0.051774	30.598671	12.379341	7.275990	4.024534	6.918806	0.000000	-10.000000	-0.375000	25.166668	679.333313	1023.000000	1023.000000	2046.000000
27.120001	0.052401	30.968937	12.649749	7.577278	3.919313	6.822598	0.000000	-10.000000	-0.350000	24.516668	687.666687	1023.000000	1023.000000	2046.000000
27.139999	0.052634	31.106445	12.727777	7.746229	3.901801	6.730639	0.000000	-10.000000	-0.325000	23.850000	696.000000	1023.000000	1023.000000	2046.000000
27.160000	0.052613	31.094372	12.866517	7.701573	3.718245	6.808036	0.000000	-10.000000	-0.316667	23.416668	704.000000	1023.000000	1023.000000	2046.000000
27.180000	0.052181	30.839029	12.754653	7.875989	3.736361	6.472026	0.000000	-10.000000	-0.316667	23.333334	712.000000	1023.000000	1023.000000	2046.000000
27.200001	0.050727	29.979599	12.459820	7.843915	3.491857	6.184007	0.000000	-10.000000	-0.316667	23.450001	720.000000	1023.000000	1023.000000	2046.000000
27.219999	0.048605	28.725725	12.199473	7.735015	2.988224	5.803014	0.000000	-10.000000	-0.291667	23.150000	727.666687	1023.000000	1023.000000	2046.000000
27.240000	0.046579	27.527939	11.878244	7.611178	2.685027	5.353489	0.000000	-10.000000	-0.266667	22.516666	735.333313	1023.000000	1023.000000	2046.000000
27.260000	0.045403	26.833296	11.675409	7.479770	2.580865	5.097252	0.000000	-10.000000	-0.233333	21.666668	742.833313	1023.000000	1023.000000	2046.000000
27.280001	0.045253	26.744814	11.805200	7.361237	2.438358	5.140020	0.000000	-10.000000	-0.216667	21.183334	750.333313	1023.000000	1023.000000	2046.000000
27.299999	0.045346	26.799517	11.882114	7.462953	2.448347	5.006103	0.000000	-10.000000	-0.216667	21.066668	757.500000	1023.000000	1023.000000	2046.000000
27.320000	0.045687	27.000750	11.947416	7.602002	2.529155	4.922177	0.000000	-10.000000	-0.233333	21.350000	764.500000	1023.000000	1023.000000	2046.000000
27.340000	0.046309	27.368790	12.192472	7.615889	2.476763	5.083666	0.000000	-10.000000	-0.250000	21.633333	771.666687	1023.000000	1023.000000	2046.000000
27.360001	0.047010	27.782721	12.328708	7.821324	2.624659	5.008029	0.000000	-10.000000	-0.241667	21.916668	778.833313	1023.000000	1023.000000	2046.000000
27.379999	0.047980	28.356258	12.522626	7.876327	2.751920	5.205385	0.000000	-10.000000	-0.233333	21.666668	786.166687	1023.000000	1023.000000	2046.000000
27.400000	0.049116	29.027302	12.824788	7.984259	2.802598	5.415657	0.000000	-10.000000	-0.233333	21.533335	793.333313	1023.000000	1023.000000	2046.000000
27.420000	0.050343	29.752573	13.083369	8.275839	2.973984	5.419381	0.000000	-10.000000	-0.241667	21.333334	800.666687	1023.000000	1023.000000	2046.000000
27.440001	0.051453	30.408459	13.173561	8.403889	3.257886	5.573123	0.000000	-10.000000	-0.233333	21.283335	807.833313	1023.000000	1023.000000	2046.000000
27.459999	0.052905	31.267067	13.589213	8.550452	3.251131	5.876269	0.000000	-10.000000	-0.225000	20.916668	815.000000	1023.000000	1023.000000	2046.000000
27.480000	0.054399	32.149757	13.876064	8.913764	3.484559	5.875371	0.000000	-10.000000	-0.208333	20.266666	822.000000	1023.000000	1023.000000	2046.000000
27.500000	0.056044	33.121994	14.177049	9.064890	3.669087	6.210970	0.000000	-10.000000	-0.208333	19.716667	828.833313	1023.000000	1023.000000	2046.000000
27.520000	0.057256	33.838154	14.455686	9.245996	3.758852	6.377621	0.000000	-10.000000	-0.200000	19.200001	835.500000	1023.000000	1023.000000	2046.000000
27.540001	0.058477	34.559765	14.702608	9.435654	3.944377	6.477128	0.000000	-10.000000	-0.200000	19.216667	842.000000	1023.000000	1023.000000	2046.000000
27.559999	0.059414	35.113731	14.826738	9.479271	4.121257	6.686466	0.000000	-10.000000	-0.200000	19.216667	848.333313	1023.000000	1023.000000	2046.000000
27.580000	0.060148	35.547241	14.987958	9.513057	4.182967	6.863261	0.000000	-10.000000	-0.191667	19.500000	854.833313	1023.000000	1023.000000	2046.000000
27.600000	0.060958	36.026150	15.089560	9.628916	4.386209	6.921465	0.000000	-10.000000	-0.191667	19.183334	861.166687	1023.000000	1023.000000	2046.000000
27.620001	0.061975	36.627399	15.273029	9.624424	4.503149	7.226799	0.000000	-10.000000	-0.191667	19.300001	867.833313	1023.000000	1023.000000	2046.000000
27.639999	0.062929	37.190880	15.529311	9.726918	4.509183	7.425468	0.000000	-10.000000	-0.200000	19.133333	874.166687	1023.000000	1023.000000	2046.000000
27.660000	0.064041	37.847973	15.668103	9.929547	4.703049	7.547273	0.000000	-10.000000	-0.200000	19.383333	880.666687	1023.000000	1023.000000	2046.000000
27.680000	0.065362	38.628883	15.925070	10.013717	4.792117	7.897979	0.000000	-10.000000	-0.200000	19.350000	887.000000	1023.000000	1023.000000	2046.000000
27.700001	0.066462	39.279144	16.179848	10.216173	4.888121	7.995003	0.000000	-10.000000	-0.200000	19.350000	893.500000	1023.000000	1023.000000	2046.000000
27.719999	0.067990	40.182293	16.368397	10.466259	5.179078	8.168560	0.000000	-10.000000	-0.183333	19.300001	900.000000	1023.000000	1023.000000	2046.000000
27.740000	0.069750	41.222244	16.714975	10.628524	5.379168	8.499576	0.000000	-10.000000	-0.166667	18.900002	906.333313	1023.000000	1023.000000	2046.000000
27.760000	0.071451	42.227440	17.039261	10.941478	5.610288	8.636413	0.000000	-10.000000	-0.158333	18.683334	912.833313	1023.000000	1023.000000	2046.000000
27.780001	0.073333	43.339909	17.352291	11.208331	5.856473	8.922813	0.000000	-10.000000	-0.166667	18.333334	919.166687	1023.000000	1023.000000	2046.000000
27.799999	0.074727	44.163918	17.735634	11.504785	5.913547	9.009952	0.000000	-10.000000	-0.166667	18.133333	925.500000	1023.000000	1023.000000	2046.000000
27.820000	0.076157	45.009068	18.028521	11.798560	6.078577	9.103412	0.000000	-10.000000	-0.158333	17.950001	931.500000	1023.000000	1023.000000	2046.000000
27.840000	0.076781	45.377399	18.323706	11.938759	5.925585	9.189348	0.000000	-10.000000	-0.141667	17.616667	937.500000	1023.000000	1023.000000	2046.000000
27.860001	0.076785	45.379868	18.275312	12.164146	6.007938	8.932472	0.000000	-10.000000	-0.125000	17.433334	943.500000	1023.000000	1023.000000	2046.000000
27.879999	0.076618	45.281338	18.284843	12.118814	5.906992	8.970688	0.000000	-10.000000	-0.125000	17.383333	949.333313	1023.000000	1023.000000	2046.000000
27.900000	0.075303	44.503849	18.027998	12.156631	5.684148	8.635072	0.000000	-10.000000	-0.133333	17.500000	955.000000	1023.000000	1023.000000	2046.000000
27.920000	0.072913	43.091679	17.530710	12.038354	5.320403	8.202209	0.000000	-10.000000	-0.133333	17.150000	960.666687	1023.000000	1023.000000	2046.000000
27.940001	0.070268	41.528572	17.062885	11.860150	4.884505	7.721031	0.000000	-10.000000	-0.108333	16.166666	966.500000	1023.000000	1023.000000	2046.000000
27.959999	0.068641	40.566730	16.770224	11.675602	4.671137	7.449769	0.000000	-10.000000	-0.083333	14.583333	972.166687	1023.000000	1023.000000	2046.000000
27.980000	0.067781	40.058521	16.599848	11.566404	4.561599	7.330668	0.000000	-10.000000	-0.066667	13.150000	977.333313	1023.000000	1023.000000	2046.000000
28.000000	0.067242	39.739891	16.562096	11.551437	4.424160	7.202198	0.000000	-10.000000	-0.050000	12.083333	981.833313	1023.000000	1023.000000	2046.000000
28.020000	0.067145	39.682938	16.560932	11.607320	4.417707	7.096979	0.000000	-10.000000	-0.025000	11.383333	986.000000	1023.000000	1023.000000	2046.000000
28.040001	0.067036	39.617977	16.607948	11.553425	4.284486	7.172118	0.000000	-10.000000	-0.008333	10.500000	990.000000	1023.000000	1023.000000	2046.000000
28.059999	0.066977	39.583317	16.597010	11.592468	4.296035	7.097803	0.000000	-10.000000	0.008333	9.066667	993.833313	1023.000000	1023.000000	2046.000000
28.080000	0.067162	39.693031	16.580385	11.499515	4.371487	7.241644	0.000000	-10.000000	0.016667	6.583333	997.333313	1023.000000	1023.000000	2046.000000
28.100000	0.067130	39.673855	16.679226	11.457693	4.232881	7.304055	0.000000	-10.000000	0.050000	2.766667	1000.000000	1023.000000	1023.000000	2046.000000
28.120001	0.067403	39.835278	16.700975	11.525384	4.350524	7.258395	0.000000	-10.000000	0.075000	-1.133333	1001.500000	1023.000000	1023.000000	2046.000000
28.139999	0.067596	39.949463	16.643213	11.463604	4.451987	7.390658	0.000000	-10.000000	0.100000	-4.900000	1002.000000	1023.000000	1023.000000	2046.000000
28.160000	0.067745	40.037048	16.689293	11.434593	4.424411	7.488751	0.000000	-10.000000	0.108333	-7.666667	1002.000000	1023.000000	1023.000000	2046.000000
28.180000	0.068176	40.292065	16.772341	11.574644	4.530117	7.414964	0.000000	-10.000000	0.116667	-10.000000	1002.000000	1023.000000	1023.000000	2046.000000
28.200001	0.068461	40.460480	16.763979	11.547875	4.574636	7.573990	0.000000	-10.000000	0.133333	-11.366667	1002.000000	1023.000000	1023.000000	2046.000000
28.219999	0.068361	40.401272	16.755089	11.576168	4.555652	7.514363	0.000000	-10.000000	0.141667	-12.416667	1002.000000	1023.000000	1023.000000	2046.000000
28.240000	0.068197	40.304653	16.677465	11.486280	4.604202	7.536704	0.000000	-10.000000	0.166667	-13.450000	998.333313	1023.000000	1023.000000	2046.000000
28.260000	0.067548	39.920872	16.588049	11.312996	4.499304	7.520523	0.000000	-10.000000	0.200000	-14.616667	989.833313	1023.000000	1023.000000	2046.000000
28.280001	0.066843	39.504116	16.340340	11.206741	4.590916	7.366119	0.000000	-10.000000	0.233333	-15.750000	979.666687	1023.000000	1023.000000	2046.000000
28.299999	0.066218	39.134865	16.270226	10.918116	4.459419	7.487106	0.000000	-10.000000	0.266667	-16.750000	971.166687	1023.000000	1023.000000	2046.000000
28.320000	0.065693	38.824825	16.143288	10.818218	4.476939	7.386380	0.000000	-10.000000	0.283333	-17.716667	965.500000	1023.000000	1023.000000	2046.000000
28.340000	0.065267	38.572586	16.017040	10.538126	4.443426	7.573993	0.000000	-10.000000	0.316667	-18.550001	959.500000	1023.000000	1023.000000	2046.000000
28.360001	0.064811	38.303101	15.963399	10.410337	4.334725	7.594641	0.000000	-10.000000	0.333333	-19.400000	953.333313	1023.000000	1023.000000	2046.000000
28.379999	0.064550	38.148930	15.800700	10.361233	4.412851	7.574145	0.000000	-10.000000	0.366667	-20.183334	947.000000	1023.000000	1023.000000	2046.000000
28.400000	0.064192	37.937588	15.791655	10.187037	4.298958	7.659940	0.000000	-10.000000	0.383333	-20.866667	940.166687	1023.000000	1023.000000	2046.000000
28.420000	0.064112	37.890041	15.697024	10.114634	4.404144	7.674241	0.000000	-10.000000	0.408333	-21.600000	933.166687	1023.000000	1023.000000	2046.000000
28.440001	0.063972	37.807682	15.752056	10.006259	4.297638	7.751728	0.000000	-10.000000	0.416667	-22.150002	926.000000	1023.000000	1023.000000	2046.000000
28.459999	0.063789	37.699047	15.657303	9.982731	4.387402	7.671612	0.000000	-10.000000	0.416667	-22.700001	918.666687	1023.000000	1023.000000	2046.000000
28.480000	0.063450	37.498722	15.616666	9.838442	4.329996	7.713617	0.000000	-10.000000	0.416667	-23.150000	911.000000	1023.000000	1023.000000	2046.000000
28.500000	0.063313	37.417782	15.604079	9.796222	4.341871	7.675610	0.000000	-10.000000	0.425000	-23.583334	903.000000	1023.000000	1023.000000	2046.000000
28.520000	0.063388	37.462425	15.532560	9.733235	4.435742	7.760890	0.000000	-10.000000	0.450000	-23.916666	895.000000	1023.000000	1023.000000	2046.000000
28.540001	0.063426	37.485008	15.529290	9.809424	4.494515	7.651779	0.000000	-10.000000	0.483333	-24.250000	887.000000	1023.000000	1023.000000	2046.000000
28.559999	0.063792	37.701313	15.526334	9.788639	4.613219	7.773119	0.000000	-10.000000	0.516667	-24.733334	879.000000	1023.000000	1023.000000	2046.000000
28.580000	0.063626	37.602776	15.634770	9.713390	4.443221	7.811395	0.000000	-10.000000	0.541667	-25.250000	871.000000	1023.000000	1023.000000	2046.000000
28.600000	0.063261	37.387516	15.432587	9.742874	4.499460	7.712596	0.000000	-10.000000	0.550000	-25.766666	862.666687	1023.000000	1023.000000	2046.000000
28.620001	0.061888	36.575653	15.227386	9.611012	4.240209	7.497046	0.000000	-10.000000	0.558333	-26.233334	854.166687	1023.000000	1023.000000	2046.000000
28.639999	0.060476	35.741570	14.912813	9.347310	4.112876	7.368571	0.000000	-10.000000	0.591667	-26.866667	845.333313	1023.000000	1023.000000	2046.000000
28.660000	0.058852	34.781670	14.598141	9.048096	3.899676	7.235757	0.000000	-10.000000	0.625000	-27.133333	836.333313	1023.000000	1023.000000	2046.000000
28.680000	0.056439	33.355621	14.084306	8.905728	3.648081	6.717509	0.000000	-10.000000	0.633333	-27.283333	827.166687	1023.000000	1023.000000	2046.000000
28.700001	0.053433	31.579090	13.531870	8.589226	3.178134	6.279860	0.000000	-10.000000	0.633333	-27.100000	818.000000	1023.000000	1023.000000	2046.000000
28.719999	0.049275	29.121275	12.807769	8.158528	2.466943	5.688035	0.000000	-10.000000	0.633333	-27.183334	809.000000	1023.000000	1023.000000	2046.000000
28.740000	0.045032	26.614098	11.943538	7.658418	1.979908	5.032235	0.000000	-10.000000	0.650000	-27.450001	800.000000	1023.000000	1023.000000	2046.000000
28.760000	0.041911	24.769262	11.289036	7.148547	1.637380	4.694299	0.000000	-10.000000	0.650000	-27.716667	790.833313	1023.000000	1023.000000	2046.000000
28.780001	0.039554	23.376202	10.939087	6.838834	1.219405	4.378877	0.000000	-10.000000	0.650000	-27.933332	781.666687	1023.000000	1023.000000	2046.000000
28.799999	0.037594	22.218296	10.539598	6.699164	1.008638	3.970897	0.000000	-10.000000	0.650000	-27.950001	772.333313	1023.000000	1023.000000	2046.000000
28.820000	0.036070	21.317410	10.199162	6.456252	0.851985	3.810011	0.000000	-10.000000	0.658333	-27.950001	763.000000	1023.000000	1023.000000	2046.000000
28.840000	0.034751	20.537590	9.917150	6.216448	0.625085	3.778907	0.000000	-10.000000	0.666667	-28.083334	753.666687	1023.000000	1023.000000	2046.000000
28.860001	0.033484	19.788826	9.672414	6.103880	0.441586	3.570946	0.000000	-10.000000	0.666667	-28.150000	744.166687	1023.000000	1023.000000	2046.000000
28.879999	0.032417	19.158388	9.411280	5.931926	0.352667	3.462516	0.000000	-10.000000	0.658333	-28.400000	734.833313	1023.000000	1023.000000	2046.000000
28.900000	0.031648	18.703827	9.249366	5.767822	0.251203	3.435436	0.000000	-10.000000	0.658333	-28.483334	725.166687	1023.000000	1023.000000	2046.000000
28.920000	0.031087	18.372644	9.185152	5.714529	0.187021	3.285942	0.000000	-10.000000	0.675000	-28.633333	715.833313	1023.000000	1023.000000	2046.000000
28.940001	0.030827	18.218845	9.062911	5.586627	0.245928	3.323378	0.000000	-10.000000	0.683333	-28.816668	706.166687	1023.000000	1023.000000	2046.000000
28.959999	0.030946	18.288836	9.157910	5.541689	0.160153	3.429083	0.000000	-10.000000	0.683333	-28.916668	696.666687	1023.000000	1023.000000	2046.000000
28.980000	0.030701	18.144180	9.086090	5.594415	0.143065	3.320609	0.000000	-10.000000	0.666667	-29.066668	687.000000	1023.000000	1023.000000	2046.000000
29.000000	0.030422	17.979240	8.957045	5.599713	0.164478	3.258005	0.000000	-10.000000	0.675000	-29.000000	677.333313	1023.000000	1023.000000	2046.000000
29.020000	0.030028	17.746510	8.925013	5.446652	0.002429	3.372416	0.000000	-10.000000	0.675000	-29.066668	667.500000	1023.000000	1023.000000	2046.000000
29.040001	0.029296	17.313845	8.724939	5.425182	-0.013735	3.177458	0.000000	-10.000000	0.683333	-29.050001	657.833313	1023.000000	1023.000000	2046.000000
29.059999	0.028627	16.918278	8.565032	5.251649	-0.076218	3.177815	0.000000	-10.000000	0.675000	-29.016666	648.166687	1023.000000	1023.000000	2046.000000
29.080000	0.027778	16.416916	8.469271	5.089885	-0.195671	3.053432	0.000000	-10.000000	0.666667	-28.700001	638.500000	1023.000000	1023.000000	2046.000000
29.100000	0.027246	16.102360	8.423954	4.789049	-0.315661	3.205019	0.000000	-10.000000	0.658333	-28.283333	628.833313	1023.000000	1023.000000	2046.000000
29.120001	0.026363	15.580537	8.258412	4.727920	-0.385124	2.979330	0.000000	-10.000000	0.650000	-27.950001	619.333313	1023.000000	1023.000000	2046.000000
29.139999	0.025717	15.198861	8.127907	4.538164	-0.465584	2.998374	0.000000	-10.000000	0.650000	-27.866667	610.000000	1023.000000	1023.000000	2046.000000
29.160000	0.024849	14.686028	8.039005	4.443032	-0.626363	2.830354	0.000000	-10.000000	0.658333	-28.016666	600.666687	1023.000000	1023.000000	2046.000000
29.180000	0.024385	14.411780	7.915519	4.262768	-0.693310	2.926804	0.000000	-10.000000	0.666667	-28.333334	591.333313	1023.000000	1023.000000	2046.000000
29.200001	0.023705	14.009542	7.803060	4.216535	-0.766028	2.755975	0.000000	-10.000000	0.683333	-28.766666	582.000000	1023.000000	1023.000000	2046.000000
29.219999	0.023458	13.863741	7.692401	4.090402	-0.724571	2.805508	0.000000	-10.000000	0.675000	-28.966667	572.333313	1023.000000	1023.000000	2046.000000
29.240000	0.022952	13.564418	7.676955	4.008473	-0.850505	2.729496	0.000000	-10.000000	0.683333	-29.166666	562.666687	1023.000000	1023.000000	2046.000000
29.260000	0.022606	13.360260	7.575451	3.972781	-0.851009	2.663037	0.000000	-10.000000	0.683333	-29.266666	553.000000	1023.000000	1023.000000	2046.000000
29.280001	0.022294	13.175928	7.573826	3.832238	-0.932866	2.702730	0.000000	-10.000000	0.691667	-29.283335	543.333313	1023.000000	1023.000000	2046.000000
29.299999	0.022112	13.068439	7.453116	3.828355	-0.813557	2.600526	0.000000	-10.000000	0.683333	-29.116667	533.500000	1023.000000	1023.000000	2046.000000
29.320000	0.022187	13.112667	7.557025	3.735276	-0.884892	2.705258	0.000000	-10.000000	0.683333	-28.716667	523.666687	1023.000000	1023.000000	2046.000000
29.340000	0.022363	13.216475	7.536954	3.744712	-0.800563	2.735371	0.000000	-10.000000	0.683333	-28.516666	514.000000	1023.000000	1023.000000	2046.000000
29.360001	0.022196	13.117871	7.540840	3.774321	-0.828746	2.631457	0.000000	-10.000000	0.675000	-28.183334	504.500000	1023.000000	1023.000000	2046.000000
29.379999	0.022300	13.179100	7.484974	3.672042	-0.792357	2.814440	0.000000	-10.000000	0.658333	-28.200001	495.000000	1023.000000	1023.000000	2046.000000
29.400000	0.021667	12.805011	7.452056	3.767323	-0.965907	2.551539	0.000000	-10.000000	0.650000	-28.200001	485.666656	1023.000000	1023.000000	2046.000000
29.420000	0.020341	12.021729	7.119569	3.472732	-1.134137	2.563565	0.000000	-10.000000	0.666667	-28.433334	476.333344	1023.000000	1023.000000	2046.000000
29.440001	0.018096	10.694815	6.619586	3.115749	-1.306466	2.265946	0.000000	-10.000000	0.675000	-28.600000	467.000000	1023.000000	1023.000000	2046.000000
29.459999	0.016105	9.518055	6.048375	2.732232	-1.374652	2.112100	0.000000	-10.000000	0.683333	-28.733334	457.333344	1023.000000	1023.000000	2046.000000
29.480000	0.013727	8.112603	5.674868	2.482565	-1.780364	1.735533	0.000000	-10.000000	0.675000	-28.866667	447.833344	1023.000000	1023.000000	2046.000000
29.500000	0.011570	6.837801	5.276205	2.281607	-2.133054	1.413043	0.000000	-10.000000	0.666667	-28.716667	438.166656	1023.000000	1023.000000	2046.000000
29.520000	0.008507	5.027675	4.642123	1.940633	-2.515532	0.960450	0.000000	-10.000000	0.675000	-28.600000	428.666656	1023.000000	1023.000000	2046.000000
29.540001	0.005066	2.994087	3.907150	1.502363	-2.928272	0.512847	0.000000	-10.000000	0.675000	-28.366667	419.000000	1023.000000	1023.000000	2046.000000
29.559999	0.001769	1.045209	3.343626	1.071528	-3.430340	0.060395	0.000000	-10.000000	0.683333	-28.250000	409.500000	1023.000000	1023.000000	2046.000000
29.580000	-0.000702	-0.414699	2.802242	0.786880	-3.697359	-0.306462	0.000000	-10.000000	0.683333	-28.233334	400.000000	1023.000000	1023.000000	2046.000000
29.600000	-0.002646	-1.563509	2.413468	0.471012	-3.976752	-0.471238	0.000000	-10.000000	0.675000	-28.116667	390.666656	1023.000000	1023.000000	2046.000000
29.620001	-0.004324	-2.555338	1.997740	0.309176	-4.107899	-0.754355	0.000000	-10.000000	0.675000	-28.100000	381.166656	1023.000000	1023.000000	2046.000000
29.639999	-0.005487	-3.242959	1.710526	0.059267	-4.257499	-0.755253	0.000000	-10.000000	0.658333	-27.900000	371.833344	1023.000000	1023.000000	2046.000000
29.660000	-0.006731	-3.977953	1.485229	-0.074466	-4.449335	-0.939381	0.000000	-10.000000	0.658333	-27.716667	362.500000	1023.000000	1023.000000	2046.000000
29.680000	-0.007568	-4.472590	1.232796	-0.252405	-4.466207	-0.986775	0.000000	-10.000000	0.633333	-27.400000	353.333344	1023.000000	1023.000000	2046.000000
29.700001	-0.008145	-4.813678	1.138054	-0.369255	-4.572483	-1.009995	0.000000	-10.000000	0.633333	-27.233334	344.166656	1023.000000	1023.000000	2046.000000
29.719999	-0.008365	-4.943489	1.125269	-0.362672	-4.604207	-1.101879	0.000000	-10.000000	0.633333	-27.166666	338.000000	1023.000000	1023.000000	2046.000000
29.740000	-0.008190	-4.840220	1.131861	-0.441083	-4.561169	-0.969828	0.000000	-10.000000	0.616667	-27.000000	329.000000	1023.000000	1023.000000	2046.000000
29.760000	-0.008179	-4.834030	1.254492	-0.460176	-4.648301	-0.980045	0.000000	-10.000000	0.583333	-26.450001	320.000000	1023.000000	1023.000000	2046.000000
29.780001	-0.008306	-4.908987	1.160077	-0.405634	-4.585201	-1.078228	0.000000	-10.000000	0.541667	-25.916666	308.166656	1023.000000	1023.000000	2046.000000
29.799999	-0.008547	-5.051080	1.120839	-0.532296	-4.624844	-1.014778	0.000000	-10.000000	0.541667	-25.299999	299.500000	1023.000000	1023.000000	2046.000000
29.820000	-0.009043	-5.344277	0.978643	-0.563898	-4.582994	-1.176029	0.000000	-10.000000	0.533333	-25.016666	291.166656	1023.000000	1023.000000	2046.000000
29.840000	-0.009465	-5.593655	0.885229	-0.762005	-4.636213	-1.080666	0.000000	-10.000000	0.525000	-24.583334	283.000000	1023.000000	1023.000000	2046.000000
29.860001	-0.010235	-6.048766	0.771261	-0.912123	-4.676326	-1.231578	0.000000	-10.000000	0.500000	-24.450001	274.666656	1023.000000	1023.000000	2046.000000
29.879999	-0.010762	-6.360505	0.671705	-1.150293	-4.672445	-1.209472	0.000000	-10.000000	0.491667	-24.050001	266.333344	1023.000000	1023.000000	2046.000000
29.900000	-0.011366	-6.717523	0.624849	-1.426806	-4.782579	-1.132986	0.000000	-10.000000	0.491667	-23.716667	258.166656	1023.000000	1023.000000	2046.000000
29.920000	-0.012255	-7.242775	0.449904	-1.570815	-4.834703	-1.287161	0.000000	-10.000000	0.475000	-23.216667	250.500000	1023.000000	1023.000000	2046.000000
29.940001	-0.012904	-7.626104	0.291174	-1.759928	-4.899677	-1.257673	0.000000	-10.000000	0.450000	-22.966667	242.833328	1023.000000	1023.000000	2046.000000
29.959999	-0.013461	-7.955175	0.276627	-2.017199	-5.059936	-1.154669	0.000000	-10.000000	0.416667	-22.550001	235.166672	1023.000000	1023.000000	2046.000000
29.980000	-0.014158	-8.367412	0.025100	-2.076473	-5.022474	-1.293565	0.000000	-10.000000	0.408333	-22.483334	227.500000	1023.000000	1023.000000	2046.000000
30.000000	-0.014447	-8.538203	-0.028696	-2.262465	-5.031067	-1.215975	0.000000	-10.000000	0.400000	-22.200001	220.000000	1023.000000	1023.000000	2046.000000
30.020000	-0.014891	-8.800715	-0.045856	-2.332962	-5.093751	-1.328146	0.000000	-10.000000	0.400000	-22.050001	212.500000	1023.000000	1023.000000	2046.000000
30.040001	-0.014988	-8.857917	-0.126377	-2.492232	-5.044826	-1.194482	0.000000	-10.000000	0.391667	-21.700001	205.166672	1023.000000	1023.000000	2046.000000
30.059999	-0.015209	-8.988420	-0.175676	-2.565201	-5.027597	-1.219946	0.000000	-10.000000	0.383333	-21.466667	198.000000	1023.000000	1023.000000	2046.000000
30.080000	-0.015523	-9.174360	-0.225488	-2.629252	-5.032277	-1.287343	0.000000	-10.000000	0.366667	-21.150000	190.833328	1023.000000	1023.000000	2046.000000
30.100000	-0.015576	-9.205156	-0.236869	-2.794109	-5.060609	-1.113570	0.000000	-10.000000	0.366667	-20.850000	183.833328	1023.000000	1023.000000	2046.000000
30.120001	-0.015980	-9.443913	-0.320575	-2.806612	-5.064949	-1.251778	0.000000	-10.000000	0.366667	-20.483334	176.833328	1023.000000	1023.000000	2046.000000
30.139999	-0.016178	-9.561064	-0.393671	-2.874900	-5.027138	-1.265354	0.000000	-10.000000	0.366667	-20.299999	170.166672	1023.000000	1023.000000	2046.000000
30.160000	-0.016400	-9.692450	-0.497516	-3.005042	-5.032834	-1.157057	0.000000	-10.000000	0.358333	-19.950001	163.333328	1023.000000	1023.000000	2046.000000
30.180000	-0.016632	-9.829286	-0.540179	-3.037534	-5.056036	-1.195536	0.000000	-10.000000	0.350000	-19.766666	156.666672	1023.000000	1023.000000	2046.000000
30.200001	-0.017014	-10.055181	-0.599792	-3.107466	-5.073743	-1.274179	0.000000	-10.000000	0.333333	-19.350000	150.000000	1023.000000	1023.000000	2046.000000
30.219999	-0.017157	-10.139743	-0.676310	-3.226537	-5.075740	-1.161156	0.000000	-10.000000	0.333333	-19.083334	143.500000	1023.000000	1023.000000	2046.000000
30.240000	-0.017291	-10.218974	-0.761200	-3.292947	-5.049337	-1.115489	0.000000	-10.000000	0.300000	-18.783333	137.000000	1023.000000	1023.000000	2046.000000
30.260000	-0.017638	-10.424273	-0.821831	-3.366168	-5.070446	-1.165829	0.000000	-10.000000	0.283333	-18.500000	130.666672	1023.000000	1023.000000	2046.000000
30.280001	-0.017851	-10.549746	-0.879756	-3.431693	-5.111096	-1.127200	0.000000	-10.000000	0.250000	-18.200001	124.500000	1023.000000	1023.000000	2046.000000
30.299999	-0.018059	-10.672681	-0.994865	-3.499204	-5.069302	-1.109310	0.000000	-10.000000	0.250000	-17.866667	118.500000	1023.000000	1023.000000	2046.000000
30.320000	-0.018412	-10.881772	-1.000693	-3.591970	-5.133499	-1.155610	0.000000	-10.000000	0.250000	-17.566668	112.500000	1023.000000	1023.000000	2046.000000
30.340000	-0.018588	-10.985767	-1.092387	-3.632080	-5.109569	-1.151731	0.000000	-10.000000	0.250000	-17.266666	106.666664	1023.000000	1023.000000	2046.000000
30.360001	-0.018698	-11.050617	-1.152212	-3.768840	-5.085957	-1.043608	0.000000	-10.000000	0.233333	-16.866667	101.000000	1023.000000	1023.000000	2046.000000
30.379999	-0.019144	-11.314044	-1.327905	-3.764606	-5.022367	-1.199166	0.000000	-10.000000	0.225000	-16.433334	95.333336	1023.000000	1023.000000	2046.000000
30.400000	-0.019592	-11.578705	-1.483919	-3.922346	-5.100964	-1.071477	0.000000	-10.000000	0.216667	-16.066668	89.833336	1023.000000	1023.000000	2046.000000
30.420000	-0.020214	-11.946315	-1.634153	-4.064065	-5.161799	-1.086298	0.000000	-10.000000	0.216667	-15.750000	84.333336	1023.000000	1023.000000	2046.000000
30.440001	-0.021130	-12.488083	-1.836100	-4.115514	-5.227057	-1.309412	0.000000	-10.000000	0.208333	-15.433333	79.166664	1023.000000	1023.000000	2046.000000
30.459999	-0.021943	-12.968533	-1.939876	-4.396068	-5.451362	-1.181226	0.000000	-10.000000	0.200000	-15.033334	74.000000	1023.000000	1023.000000	2046.000000
30.480000	-0.022049	-13.030867	-2.085136	-4.414759	-5.355164	-1.175807	0.000000	-10.000000	0.200000	-14.750000	69.000000	1023.000000	1023.000000	2046.000000
30.500000	-0.022405	-13.241314	-2.153420	-4.467569	-5.416232	-1.204094	0.000000	-10.000000	0.200000	-14.566667	64.000000	1023.000000	1023.000000	2046.000000
30.520000	-0.023248	-13.739500	-2.477676	-4.635590	-5.419843	-1.206391	0.000000	-10.000000	0.200000	-14.533334	59.166668	1023.000000	1023.000000	2046.000000
30.540001	-0.024345	-14.387963	-2.897079	-4.849401	-5.440825	-1.200659	0.000000	-10.000000	0.200000	-14.233334	54.333332	1023.000000	1023.000000	2046.000000
30.559999	-0.026272	-15.526587	-3.216514	-5.030256	-5.788436	-1.491380	0.000000	-10.000000	0.191667	-13.883333	49.666668	1023.000000	1023.000000	2046.000000
30.580000	-0.028551	-16.873682	-3.601808	-5.160217	-6.130568	-1.981090	0.000000	-10.000000	0.166667	-12.966667	45.000000	1023.000000	1023.000000	2046.000000
30.600000	-0.031398	-18.556465	-4.210882	-5.528049	-6.487755	-2.329778	0.000000	-10.000000	0.133333	-11.933333	40.666668	1023.000000	1023.000000	2046.000000
30.620001	-0.035240	-20.826675	-4.975096	-6.008910	-7.005070	-2.837601	0.000000	-10.000000	0.108333	-10.916667	36.666668	1023.000000	1023.000000	2046.000000
30.639999	-0.038760	-22.906950	-5.719763	-6.403740	-7.428234	-3.355213	0.000000	-10.000000	0.100000	-10.466666	33.000000	1023.000000	1023.000000	2046.000000
30.660000	-0.040815	-24.121626	-6.251250	-6.776447	-7.642058	-3.451871	0.000000	-10.000000	0.100000	-10.383333	29.500000	1023.000000	1023.000000	2046.000000
30.680000	-0.042325	-25.013962	-6.539086	-6.910254	-7.876151	-3.688471	0.000000	-10.000000	0.108333	-10.650000	26.000000	1023.000000	1023.000000	2046.000000
30.700001	-0.043479	-25.696211	-6.886722	-6.975507	-7.976017	-3.857964	0.000000	-10.000000	0.108333	-10.766666	22.500000	1023.000000	1023.000000	2046.000000
30.719999	-0.044246	-26.149662	-7.131686	-7.138707	-8.048693	-3.830577	0.000000	-10.000000	0.108333	-10.883333	20.166666	1023.000000	1023.000000	2046.000000
30.740000	-0.044674	-26.402109	-7.191558	-7.153502	-8.141401	-3.915647	0.000000	-10.000000	0.100000	-10.583334	16.666666	1023.000000	1023.000000	2046.000000
30.760000	-0.044778	-26.463802	-7.247040	-7.195850	-8.196768	-3.824144	0.000000	-10.000000	0.091667	-10.216667	13.166667	1023.000000	1023.000000	2046.000000
30.780001	-0.045079	-26.641436	-7.287072	-7.264438	-8.227791	-3.862135	0.000000	-10.000000	0.083333	-9.600000	8.500000	1023.000000	1023.000000	2046.000000
30.799999	-0.044720	-26.429789	-7.236091	-7.213240	-8.118675	-3.861782	0.000000	-10.000000	0.066667	-8.983334	5.166667	1023.000000	1023.000000	2046.000000
30.820000	-0.043881	-25.933916	-7.029231	-7.135164	-8.083432	-3.686089	0.000000	-10.000000	0.058333	-8.350000	2.333333	1023.000000	1023.000000	2046.000000
30.840000	-0.043200	-25.531403	-6.776555	-7.008410	-8.050137	-3.696301	0.000000	-10.000000	0.050000	-7.850000	-0.166667	1023.000000	1023.000000	2046.000000
30.860001	-0.042526	-25.133045	-6.656918	-6.952942	-7.918378	-3.604807	0.000000	-10.000000	0.050000	-7.433333	-2.333333	1023.000000	1023.000000	2046.000000
30.879999	-0.041992	-24.817047	-6.478999	-6.914213	-7.922764	-3.501071	0.000000	-10.000000	0.058333	-6.950000	-4.833333	1023.000000	1023.000000	2046.000000
30.900000	-0.041724	-24.658655	-6.420206	-6.797409	-7.821387	-3.619653	0.000000	-10.000000	0.058333	-6.633333	-7.166667	1023.000000	1023.000000	2046.000000
30.920000	-0.041433	-24.486771	-6.394657	-6.924673	-7.758935	-3.408506	0.000000	-10.000000	0.058333	-6.450000	-9.500000	1023.000000	1023.000000	2046.000000
30.940001	-0.041570	-24.567982	-6.349686	-6.955439	-7.742534	-3.520322	0.000000	-10.000000	0.050000	-6.450000	-11.500000	1023.000000	1023.000000	2046.000000
30.959999	-0.041528	-24.543270	-6.320802	-7.035458	-7.730492	-3.456519	0.000000	-10.000000	0.050000	-6.250000	-13.500000	1023.000000	1023.000000	2046.000000
30.980000	-0.041577	-24.572128	-6.264752	-7.165966	-7.713844	-3.427567	0.000000	-10.000000	0.050000	-5.900000	-15.500000	1023.000000	1023.000000	2046.000000
31.000000	-0.041702	-24.645702	-6.335890	-7.323065	-7.618686	-3.368061	0.000000	-10.000000	0.050000	-5.433333	-17.500000	1023.000000	1023.000000	2046.000000
31.020000	-0.041924	-24.776880	-6.302533	-7.461695	-7.691073	-3.321580	0.000000	-10.000000	0.050000	-5.133334	-19.500000	1023.000000	1023.000000	2046.000000
31.040001	-0.042026	-24.837393	-6.348262	-7.467105	-7.636981	-3.385044	0.000000	-10.000000	0.041667	-5.016667	-21.333334	1023.000000	1023.000000	2046.000000
31.059999	-0.041942	-24.787737	-6.231149	-7.655608	-7.723443	-3.177538	0.000000	-10.000000	0.041667	-5.050000	-23.000000	1023.000000	1023.000000	2046.000000
31.080000	-0.042079	-24.868505	-6.332190	-7.638468	-7.615464	-3.282383	0.000000	-10.000000	0.041667	-5.150000	-24.666666	1023.000000	1023.000000	2046.000000
31.100000	-0.041840	-24.727386	-6.264245	-7.754667	-7.597338	-3.111136	0.000000	-10.000000	0.050000	-5.333333	-26.500000	1023.000000	1023.000000	2046.000000
31.120001	-0.041620	-24.597486	-6.180758	-7.754289	-7.559843	-3.102598	0.000000	-10.000000	0.050000	-5.550000	-28.500000	1023.000000	1023.000000	2046.000000
31.139999	-0.041345	-24.434906	-6.201167	-7.812171	-7.406139	-3.015429	0.000000	-10.000000	0.050000	-5.600000	-30.166666	1023.000000	1023.000000	2046.000000
31.160000	-0.041037	-24.252916	-6.088270	-7.863966	-7.396070	-2.904609	0.000000	-10.000000	0.050000	-5.433333	-31.833334	1023.000000	1023.000000	2046.000000
31.180000	-0.040725	-24.068554	-6.037808	-7.832707	-7.311251	-2.886787	0.000000	-10.000000	0.050000	-5.116667	-33.500000	1023.000000	1023.000000	2046.000000
31.200001	-0.040275	-23.802662	-5.922958	-7.884686	-7.273052	-2.721965	0.000000	-10.000000	0.050000	-4.816667	-35.333332	1023.000000	1023.000000	2046.000000
31.219999	-0.040170	-23.740524	-5.958056	-7.811731	-7.155729	-2.815007	0.000000	-10.000000	0.041667	-4.516667	-37.000000	1023.000000	1023.000000	2046.000000
31.240000	-0.039894	-23.577087	-5.853112	-7.945086	-7.181150	-2.597739	0.000000	-10.000000	0.033333	-4.300000	-38.500000	1023.000000	1023.000000	2046.000000
31.260000	-0.039639	-23.426785	-5.808727	-7.857399	-7.102409	-2.658249	0.000000	-10.000000	0.033333	-4.133333	-40.000000	1023.000000	1023.000000	2046.000000
31.280001	-0.039270	-23.208853	-5.770399	-7.892182	-7.045740	-2.500533	0.000000	-10.000000	0.041667	-4.033333	-41.333332	1023.000000	1023.000000	2046.000000
31.299999	-0.039152	-23.138586	-5.720294	-7.879101	-7.010965	-2.528226	0.000000	-10.000000	0.041667	-3.966667	-42.666668	1023.000000	1023.000000	2046.000000
31.320000	-0.038820	-22.942549	-5.675465	-7.828726	-6.967238	-2.471119	0.000000	-10.000000	0.033333	-3.900000	-44.000000	1023.000000	1023.000000	2046.000000
31.340000	-0.038420	-22.706381	-5.585112	-7.846990	-6.933681	-2.340599	0.000000	-10.000000	0.033333	-3.850000	-45.333332	1023.000000	1023.000000	2046.000000
31.360001	-0.038305	-22.638174	-5.595450	-7.754146	-6.840264	-2.448313	0.000000	-10.000000	0.033333	-3.800000	-46.666668	1023.000000	1023.000000	2046.000000
31.379999	-0.037968	-22.439005	-5.517972	-7.848657	-6.861915	-2.210461	0.000000	-10.000000	0.041667	-3.733333	-48.000000	1023.000000	1023.000000	2046.000000
31.400000	-0.037776	-22.325811	-5.455433	-7.777862	-6.834959	-2.257557	0.000000	-10.000000	0.033333	-3.616667	-49.333332	1023.000000	1023.000000	2046.000000
31.420000	-0.037484	-22.152893	-5.486136	-7.726028	-6.676140	-2.264589	0.000000	-10.000000	0.033333	-3.450000	-50.500000	1023.000000	1023.000000	2046.000000
31.440001	-0.037143	-21.951799	-5.435784	-7.845999	-6.657945	-2.012071	0.000000	-10.000000	0.033333	-3.233333	-51.500000	1023.000000	1023.000000	2046.000000
31.459999	-0.037067	-21.906593	-5.452681	-7.746224	-6.596456	-2.111232	0.000000	-10.000000	0.041667	-3.000000	-52.500000	1023.000000	1023.000000	2046.000000
31.480000	-0.036803	-21.750402	-5.441132	-7.747888	-6.539241	-2.022142	0.000000	-10.000000	0.041667	-2.783333	-53.500000	1023.000000	1023.000000	2046.000000
31.500000	-0.036885	-21.799276	-5.418656	-7.884470	-6.606623	-1.889527	0.000000	-10.000000	0.033333	-2.616667	-54.500000	1023.000000	1023.000000	2046.000000
31.520000	-0.036253	-21.425388	-5.338683	-7.668958	-6.464717	-1.953031	0.000000	-10.000000	0.033333	-2.616667	-55.500000	1023.000000	1023.000000	2046.000000
31.540001	-0.035599	-21.039257	-5.238147	-7.646564	-6.436334	-1.718212	0.000000	-10.000000	0.033333	-2.783333	-56.500000	1023.000000	1023.000000	2046.000000
31.559999	-0.036070	-21.317430	-5.399157	-7.746940	-6.458088	-1.713247	0.000000	-10.000000	0.041667	-3.050000	-57.500000	1023.000000	1023.000000	2046.000000
31.580000	-0.037177	-21.971720	-5.771327	-7.835876	-6.538075	-1.826441	0.000000	-10.000000	0.025000	-3.116667	-58.500000	1023.000000	1023.000000	2046.000000
31.600000	-0.038837	-22.952917	-6.136923	-7.960617	-6.762916	-2.092462	0.000000	-10.000000	0.016667	-2.600000	-59.500000	1023.000000	1023.000000	2046.000000
31.620001	-0.040790	-24.106852	-6.401968	-8.033904	-7.134398	-2.536582	0.000000	-10.000000	0.000000	-1.033333	-60.333332	1023.000000	1023.000000	2046.000000
31.639999	-0.043083	-25.461882	-6.829112	-8.201833	-7.510263	-2.920674	0.000000	-10.000000	-0.008333	0.783333	-60.833332	1023.000000	1023.000000	2046.000000
31.660000	-0.046200	-27.304083	-7.436193	-8.427155	-7.947967	-3.492769	0.000000	-10.000000	-0.008333	2.416667	-61.000000	1023.000000	1023.000000	2046.000000
31.680000	-0.048619	-28.733843	-7.978858	-8.748569	-8.281936	-3.724481	0.000000	-10.000000	0.000000	3.033333	-61.000000	1023.000000	1023.000000	2046.000000
31.700001	-0.050288	-29.720413	-8.313346	-8.902331	-8.518311	-3.986425	0.000000	-10.000000	0.008333	2.816667	-61.000000	1023.000000	1023.000000	2046.000000
31.719999	-0.051290	-30.312155	-8.582218	-8.906728	-8.662054	-4.161154	0.000000	-10.000000	0.016667	1.700000	-61.000000	1023.000000	1023.000000	2046.000000
31.740000	-0.051855	-30.646219	-8.725759	-8.921247	-8.769129	-4.230085	0.000000	-10.000000	0.008333	0.616667	-61.000000	1023.000000	1023.000000	2046.000000
31.760000	-0.052120	-30.803102	-8.843260	-8.854631	-8.806233	-4.298979	0.000000	-10.000000	0.016667	0.000000	-61.000000	1023.000000	1023.000000	2046.000000
31.780001	-0.052058	-30.766123	-8.849780	-8.878021	-8.863913	-4.174409	0.000000	-10.000000	0.008333	0.616667	-61.000000	1023.000000	1023.000000	2046.000000
31.799999	-0.051965	-30.711527	-8.884098	-8.785588	-8.823515	-4.218326	0.000000	-10.000000	0.008333	1.533333	-61.000000	1023.000000	1023.000000	2046.000000
31.820000	-0.051580	-30.483639	-8.794611	-8.742846	-8.822177	-4.124004	0.000000	-10.000000	0.000000	2.850000	-61.000000	1023.000000	1023.000000	2046.000000
31.840000	-0.050817	-30.033018	-8.617395	-8.625607	-8.709426	-4.080589	0.000000	-10.000000	0.000000	3.983333	-61.000000	1023.000000	1023.000000	2046.000000
31.860001	-0.049838	-29.454121	-8.427769	-8.487577	-8.629195	-3.909579	0.000000	-10.000000	-0.008333	5.033333	-61.000000	1023.000000	1023.000000	2046.000000
31.879999	-0.048523	-28.676987	-8.081846	-8.274836	-8.511111	-3.809193	0.000000	-10.000000	-0.025000	5.850000	-61.000000	1023.000000	1023.000000	2046.000000
31.900000	-0.047291	-27.948835	-7.815473	-8.034479	-8.320781	-3.778104	0.000000	-10.000000	-0.025000	6.650000	-61.000000	1023.000000	1023.000000	2046.000000
31.920000	-0.045742	-27.033686	-7.366981	-8.001822	-8.252037	-3.412847	0.000000	-10.000000	-0.050000	7.583333	-61.000000	1023.000000	1023.000000	2046.000000
31.940001	-0.044564	-26.337217	-7.232775	-7.739614	-7.950076	-3.414752	0.000000	-10.000000	-0.041667	8.616667	-61.000000	1023.000000	1023.000000	2046.000000
31.959999	-0.043579	-25.755205	-7.045919	-7.674516	-7.773247	-3.261523	0.000000	-10.000000	-0.050000	9.500000	-61.000000	1023.000000	1023.000000	2046.000000
31.980000	-0.042543	-25.142620	-6.842086	-7.578998	-7.558413	-3.163123	0.000000	-10.000000	-0.041667	10.316667	-61.000000	1023.000000	1023.000000	2046.000000
32.000000	-0.041600	-24.585470	-6.489936	-7.681713	-7.509745	-2.904076	0.000000	-10.000000	-0.066667	11.216667	-33.000000	1023.000000	1023.000000	2046.000000
32.020000	-0.040859	-24.147413	-6.449531	-7.618033	-7.223799	-2.856050	0.000000	-10.000000	-0.100000	12.283334	-4.000000	1023.000000	1023.000000	2046.000000
32.040001	-0.040173	-23.742334	-6.246265	-7.704958	-7.124938	-2.666173	0.000000	-10.000000	-0.125000	13.666667	26.333334	1023.000000	1023.000000	2046.000000
32.060001	-0.039391	-23.280350	-6.117523	-7.643805	-6.900954	-2.618068	0.000000	-10.000000	-0.158333	15.100000	30.333334	1023.000000	1023.000000	2046.000000
32.080002	-0.038297	-22.633722	-5.865618	-7.733284	-6.762193	-2.272628	0.000000	-10.000000	-0.166667	16.316666	35.166668	1023.000000	1023.000000	2046.000000
32.099998	-0.037557	-22.196423	-5.779528	-7.614589	-6.511527	-2.290778	0.000000	-10.000000	-0.183333	17.200001	40.500000	1023.000000	1023.000000	2046.000000
32.119999	-0.036509	-21.576778	-5.637813	-7.605803	-6.295850	-2.037313	0.000000	-10.000000	-0.183333	17.916666	46.000000	1023.000000	1023.000000	2046.000000
32.139999	-0.035262	-20.839790	-5.325481	-7.552586	-6.133293	-1.828431	0.000000	-10.000000	-0.216667	18.766666	51.833332	1023.000000	1023.000000	2046.000000
32.160000	-0.033871	-20.017618	-5.104673	-7.431728	-5.874836	-1.606380	0.000000	-10.000000	-0.233333	19.516666	58.000000	1023.000000	1023.000000	2046.000000
32.180000	-0.032581	-19.255547	-4.875455	-7.317821	-5.638602	-1.423668	0.000000	-10.000000	-0.266667	20.400002	64.500000	1023.000000	1023.000000	2046.000000
32.200001	-0.031111	-18.386583	-4.634204	-7.092788	-5.342875	-1.316717	0.000000	-10.000000	-0.283333	21.166668	71.166664	1023.000000	1023.000000	2046.000000
32.220001	-0.029492	-17.430040	-4.286345	-7.065338	-5.176344	-0.902014	0.000000	-10.000000	-0.300000	22.033335	78.000000	1023.000000	1023.000000	2046.000000
32.240002	-0.027993	-16.543804	-4.096547	-6.812871	-4.812738	-0.821647	0.000000	-10.000000	-0.308333	22.733334	85.333336	1023.000000	1023.000000	2046.000000
32.259998	-0.026569	-15.702548	-3.880322	-6.641123	-4.545065	-0.636038	0.000000	-10.000000	-0.333333	23.416668	92.833336	1023.000000	1023.000000	2046.000000
32.279999	-0.024897	-14.714275	-3.487288	-6.515446	-4.398158	-0.313384	0.000000	-10.000000	-0.358333	23.933334	100.500000	1023.000000	1023.000000	2046.000000
32.299999	-0.023275	-13.755637	-3.202058	-6.269884	-4.128062	-0.155634	0.000000	-10.000000	-0.383333	24.333334	108.333336	1023.000000	1023.000000	2046.000000
32.320000	-0.021596	-12.763330	-2.966802	-6.067145	-3.854253	0.124871	0.000000	-10.000000	-0.391667	24.650000	116.500000	1023.000000	1023.000000	2046.000000
32.340000	-0.020121	-11.891287	-2.630551	-5.820617	-3.670743	0.230624	0.000000	-10.000000	-0.400000	24.816668	124.833336	1023.000000	1023.000000	2046.000000
32.360001	-0.018379	-10.861861	-2.323365	-5.631973	-3.451202	0.544678	0.000000	-10.000000	-0.416667	25.166666	133.000000	1023.000000	1023.000000	2046.000000
32.380001	-0.016805	-9.931930	-1.994745	-5.414520	-3.255524	0.732859	0.000000	-10.000000	-0.433333	25.450001	141.333328	1023.000000	1023.000000	2046.000000
32.400002	-0.015492	-9.155988	-1.876164	-5.122492	-2.955971	0.798641	0.000000	-10.000000	-0.450000	25.750000	149.666672	1023.000000	1023.000000	2046.000000
32.419998	-0.014079	-8.320798	-1.592068	-5.008313	-2.838696	1.118278	0.000000	-10.000000	-0.450000	26.200001	158.333328	1023.000000	1023.000000	2046.000000
32.439999	-0.012490	-7.381838	-1.287196	-4.783573	-2.586147	1.275078	0.000000	-10.000000	-0.441667	26.466667	166.833328	1023.000000	1023.000000	2046.000000
32.459999	-0.011220	-6.631075	-1.087531	-4.558011	-2.374005	1.388471	0.000000	-10.000000	-0.441667	26.900000	175.666672	1023.000000	1023.000000	2046.000000
32.480000	-0.009214	-5.445529	-0.646830	-4.376836	-2.191942	1.770079	0.000000	-10.000000	-0.433333	26.916668	184.500000	1023.000000	1023.000000	2046.000000
32.500000	-0.007271	-4.296869	-0.273468	-3.924539	-1.954998	1.856137	0.000000	-10.000000	-0.433333	27.033335	193.500000	1023.000000	1023.000000	2046.000000
32.520000	-0.005667	-3.349176	0.055123	-3.721924	-1.861047	2.178672	0.000000	-10.000000	-0.433333	27.166668	202.500000	1023.000000	1023.000000	2046.000000
32.540001	-0.004854	-2.868666	0.169047	-3.471035	-1.704977	2.138298	0.000000	-10.000000	-0.458333	27.250000	211.500000	1023.000000	1023.000000	2046.000000
32.560001	-0.004790	-2.830899	0.150821	-3.329758	-1.738974	2.087012	0.000000	-10.000000	-0.500000	27.833334	220.666672	1023.000000	1023.000000	2046.000000
32.580002	-0.005766	-3.407706	0.064500	-3.299603	-2.020088	1.847485	0.000000	-10.000000	-0.516667	28.133333	230.000000	1023.000000	1023.000000	2046.000000
32.599998	-0.007626	-4.507109	-0.269362	-3.049036	-2.291700	1.102989	0.000000	-10.000000	-0.525000	28.533333	239.333328	1023.000000	1023.000000	2046.000000
32.619999	-0.009732	-5.751331	-0.586114	-3.286275	-2.770375	0.891433	0.000000	-10.000000	-0.508333	28.483334	248.833328	1023.000000	1023.000000	2046.000000
32.639999	-0.011353	-6.709821	-0.940781	-3.463913	-2.921287	0.616160	0.000000	-10.000000	-0.508333	28.433334	258.166656	1023.000000	1023.000000	2046.000000
32.660000	-0.011818	-6.984715	-1.028309	-3.420294	-2.985818	0.449705	0.000000	-10.000000	-0.516667	28.583334	267.833344	1023.000000	1023.000000	2046.000000
32.680000	-0.011512	-6.803791	-0.920355	-3.331319	-3.059400	0.507282	0.000000	-10.000000	-0.533333	28.716667	277.166656	1023.000000	1023.000000	2046.000000
32.700001	-0.010870	-6.423919	-0.753152	-3.083014	-3.022366	0.434613	0.000000	-10.000000	-0.558333	29.316668	286.833344	1023.000000	1023.000000	2046.000000
32.720001	-0.009970	-5.892299	-0.582887	-2.912771	-2.964577	0.567936	0.000000	-10.000000	-0.566667	29.666666	293.166656	1023.000000	1023.000000	2046.000000
32.740002	-0.008926	-5.275361	-0.321945	-2.794372	-2.927117	0.768073	0.000000	-10.000000	-0.566667	30.033333	303.166656	1023.000000	1023.000000	2046.000000
32.759998	-0.007840	-4.633714	-0.146719	-2.564857	-2.728311	0.806173	0.000000	-10.000000	-0.558333	29.950001	313.166656	1023.000000	1023.000000	2046.000000
32.779999	-0.006393	-3.778193	0.139947	-2.378795	-2.585511	1.046166	0.000000	-10.000000	-0.550000	29.566668	326.500000	1023.000000	1023.000000	2046.000000
32.799999	-0.004777	-2.823235	0.543537	-2.125394	-2.437862	1.196484	0.000000	-10.000000	-0.550000	29.250000	336.333344	1023.000000	1023.000000	2046.000000
32.820000	-0.003204	-1.893452	0.782494	-1.863763	-2.164675	1.352492	0.000000	-10.000000	-0.550000	29.100000	346.000000	1023.000000	1023.000000	2046.000000
32.840000	-0.001342	-0.792924	1.182519	-1.683807	-2.010940	1.719304	0.000000	-10.000000	-0.550000	29.066668	355.666656	1023.000000	1023.000000	2046.000000
32.860001	0.000757	0.447609	1.687232	-1.198968	-1.795516	1.754861	0.000000	-10.000000	-0.550000	29.116667	365.333344	1023.000000	1023.000000	2046.000000
32.880001	0.002853	1.686322	2.067282	-0.889372	-1.518870	2.027282	0.000000	-10.000000	-0.533333	29.183334	375.000000	1023.000000	1023.000000	2046.000000
32.900002	0.004762	2.814592	2.453685	-0.636544	-1.273896	2.271348	0.000000	-10.000000	-0.516667	28.983334	384.666656	1023.000000	1023.000000	2046.000000
32.919998	0.006706	3.963309	2.854487	-0.319927	-0.992014	2.420763	0.000000	-10.000000	-0.500000	28.816668	394.500000	1023.000000	1023.000000	2046.000000
32.939999	0.008327	4.921381	3.178093	-0.183342	-0.794504	2.721133	0.000000	-10.000000	-0.500000	28.483334	404.166656	1023.000000	1023.000000	2046.000000
32.959999	0.009570	5.655648	3.455532	-0.036891	-0.656910	2.893917	0.000000	-10.000000	-0.508333	28.566668	413.833344	1023.000000	1023.000000	2046.000000
32.980000	0.010764	6.361531	3.727641	0.120391	-0.496091	3.009591	0.000000	-10.000000	-0.500000	28.500000	423.166656	1023.000000	1023.000000	2046.000000
33.000000	0.012096	7.148473	3.943389	0.160801	-0.318604	3.362887	0.000000	-10.000000	-0.491667	28.233334	432.833344	1023.000000	1023.000000	2046.000000
33.020000	0.013147	7.769594	4.239159	0.284229	-0.218459	3.464664	0.000000	-10.000000	-0.466667	28.033335	442.166656	1023.000000	1023.000000	2046.000000
33.040001	0.014363	8.488236	4.461231	0.418292	-0.055457	3.664170	0.000000	-10.000000	-0.450000	27.400002	451.666656	1023.000000	1023.000000	2046.000000
33.060001	0.015801	9.338614	4.819667	0.547800	0.019032	3.952116	0.000000	-10.000000	-0.433333	27.116667	460.833344	1023.000000	1023.000000	2046.000000
33.080002	0.017063	10.084337	4.934099	0.818094	0.303064	4.029080	0.000000	-10.000000	-0.416667	26.716667	470.000000	1023.000000	1023.000000	2046.000000
33.099998	0.018484	10.924300	5.276760	0.929589	0.371192	4.346760	0.000000	-10.000000	-0.408333	26.483334	479.000000	1023.000000	1023.000000	2046.000000
33.119999	0.019993	11.816049	5.615590	1.215583	0.535454	4.449421	0.000000	-10.000000	-0.408333	26.100000	488.000000	1023.000000	1023.000000	2046.000000
33.139999	0.021688	12.817809	5.879422	1.480138	0.802741	4.655509	0.000000	-10.000000	-0.416667	25.616667	496.666656	1023.000000	1023.000000	2046.000000
33.160000	0.023195	13.708182	6.210221	1.690553	0.919876	4.887532	0.000000	-10.000000	-0.416667	25.150000	505.333344	1023.000000	1023.000000	2046.000000
33.180000	0.024837	14.678607	6.559218	2.020665	1.101911	4.996812	0.000000	-10.000000	-0.408333	25.033333	513.666687	1023.000000	1023.000000	2046.000000
33.200001	0.026585	15.711715	6.790008	2.374730	1.397375	5.149601	0.000000	-10.000000	-0.391667	24.916668	522.166687	1023.000000	1023.000000	2046.000000
33.220001	0.028232	16.685349	7.180298	2.593788	1.502777	5.408485	0.000000	-10.000000	-0.383333	24.950001	530.500000	1023.000000	1023.000000	2046.000000
33.240002	0.029795	17.608879	7.485608	2.985209	1.709468	5.428594	0.000000	-10.000000	-0.366667	24.800001	538.833313	1023.000000	1023.000000	2046.000000
33.259998	0.031626	18.691219	7.807310	3.184615	1.902887	5.796408	0.000000	-10.000000	-0.358333	24.700001	547.000000	1023.000000	1023.000000	2046.000000
33.279999	0.033111	19.568697	8.095274	3.507778	2.105747	5.859897	0.000000	-10.000000	-0.350000	24.616667	555.333313	1023.000000	1023.000000	2046.000000
33.299999	0.034741	20.531946	8.353762	3.877626	2.380188	5.920370	0.000000	-10.000000	-0.341667	24.100000	563.666687	1023.000000	1023.000000	2046.000000
33.320000	0.036551	21.601833	8.878662	4.097037	2.384296	6.241838	0.000000	-10.000000	-0.333333	23.716667	572.000000	1023.000000	1023.000000	2046.000000
33.340000	0.038014	22.466099	9.212018	4.439469	2.540135	6.274477	0.000000	-10.000000	-0.316667	23.350000	580.000000	1023.000000	1023.000000	2046.000000
33.360001	0.038667	22.852270	9.352060	4.680542	2.539083	6.280584	0.000000	-10.000000	-0.308333	23.116667	587.666687	1023.000000	1023.000000	2046.000000
33.380001	0.038701	22.872217	9.516779	4.792725	2.386916	6.175797	0.000000	-10.000000	-0.316667	22.850000	595.333313	1023.000000	1023.000000	2046.000000
33.400002	0.038850	22.960085	9.582200	4.885359	2.377387	6.115139	0.000000	-10.000000	-0.316667	22.666668	603.000000	1023.000000	1023.000000	2046.000000
33.419998	0.037958	22.433023	9.421350	4.880550	2.210794	5.920329	0.000000	-10.000000	-0.300000	22.516668	610.666687	1023.000000	1023.000000	2046.000000
33.439999	0.036130	21.352945	9.107947	5.012455	1.891449	5.341095	0.000000	-10.000000	-0.258333	21.866667	618.333313	1023.000000	1023.000000	2046.000000
33.459999	0.033935	20.055321	8.817502	4.824055	1.355667	5.058096	0.000000	-10.000000	-0.241667	20.866667	625.666687	1023.000000	1023.000000	2046.000000
33.480000	0.031991	18.906952	8.467212	4.667887	1.112172	4.659680	0.000000	-10.000000	-0.225000	19.666668	632.833313	1023.000000	1023.000000	2046.000000
33.500000	0.030995	18.318207	8.319127	4.474940	0.944568	4.579573	0.000000	-10.000000	-0.208333	19.133333	639.500000	1023.000000	1023.000000	2046.000000
33.520000	0.030679	18.131435	8.356865	4.484569	0.856604	4.433398	0.000000	-10.000000	-0.191667	18.733334	646.000000	1023.000000	1023.000000	2046.000000
33.540001	0.030776	18.188700	8.435195	4.560730	0.834770	4.358004	0.000000	-10.000000	-0.191667	18.700001	652.333313	1023.000000	1023.000000	2046.000000
33.560001	0.031001	18.321802	8.537549	4.596570	0.798643	4.389041	0.000000	-10.000000	-0.175000	18.250000	658.500000	1023.000000	1023.000000	2046.000000
33.580002	0.031195	18.436298	8.569500	4.744448	0.860889	4.261461	0.000000	-10.000000	-0.141667	17.466667	664.500000	1023.000000	1023.000000	2046.000000
33.599998	0.031731	18.752766	8.735143	4.734816	0.818307	4.464499	0.000000	-10.000000	-0.091667	16.200001	670.500000	1023.000000	1023.000000	2046.000000
33.619999	0.032139	18.994223	8.757154	4.850012	0.992037	4.395020	0.000000	-10.000000	-0.075000	14.450000	676.166687	1023.000000	1023.000000	2046.000000
33.639999	0.032840	19.408480	8.938528	4.893204	1.014067	4.562680	0.000000	-10.000000	-0.050000	12.300000	681.333313	1023.000000	1023.000000	2046.000000
33.660000	0.033432	19.758158	9.050373	4.987574	1.117237	4.602974	0.000000	-10.000000	-0.033333	9.783334	685.833313	1023.000000	1023.000000	2046.000000
33.680000	0.033995	20.091208	9.088720	5.066951	1.259497	4.676039	0.000000	-10.000000	0.008333	5.833333	689.500000	1023.000000	1023.000000	2046.000000
33.700001	0.034759	20.542660	9.270773	5.150101	1.270684	4.851102	0.000000	-10.000000	0.033333	1.516667	692.166687	1023.000000	1023.000000	2046.000000
33.720001	0.035239	20.826357	9.429539	5.295723	1.256193	4.844902	0.000000	-10.000000	0.050000	-1.916667	693.500000	1023.000000	1023.000000	2046.000000
33.740002	0.035510	20.986444	9.438170	5.382349	1.321368	4.844558	0.000000	-10.000000	0.075000	-5.500000	694.000000	1023.000000	1023.000000	2046.000000
33.759998	0.035676	21.084782	9.455840	5.314062	1.310546	5.004334	0.000000	-10.000000	0.100000	-7.850000	694.000000	1023.000000	1023.000000	2046.000000
33.779999	0.035349	20.891520	9.357781	5.272999	1.338732	4.922009	0.000000	-10.000000	0.125000	-11.350000	694.000000	1023.000000	1023.000000	2046.000000
33.799999	0.034814	20.574903	9.237580	5.165682	1.297434	4.874207	0.000000	-10.000000	0.150000	-12.833334	694.000000	1023.000000	1023.000000	2046.000000
33.820000	0.034316	20.280962	9.184641	4.902103	1.190944	5.003273	0.000000	-10.000000	0.175000	-14.316668	694.000000	1023.000000	1023.000000	2046.000000
33.840000	0.033869	20.016438	9.092973	4.786805	1.195904	4.940755	0.000000	-10.000000	0.216667	-15.233334	685.666687	1023.000000	1023.000000	2046.000000
33.860001	0.033482	19.787582	9.017085	4.632186	1.179567	4.958745	0.000000	-10.000000	0.233333	-16.216667	675.500000	1023.000000	1023.000000	2046.000000
33.880001	0.033050	19.532616	8.992041	4.421935	1.072801	5.045838	0.000000	-10.000000	0.266667	-17.383333	663.333313	1023.000000	1023.000000	2046.000000
33.900002	0.032559	19.242147	8.886022	4.341469	1.018697	4.995959	0.000000	-10.000000	0.275000	-18.250000	657.500000	1023.000000	1023.000000	2046.000000
33.919998	0.032264	19.067873	8.727936	4.307206	1.091260	4.941471	0.000000	-10.000000	0.308333	-19.033333	651.500000	1023.000000	1023.000000	2046.000000
33.939999	0.031930	18.870678	8.714186	4.052977	0.986065	5.117449	0.000000	-10.000000	0.325000	-19.900000	645.166687	1023.000000	1023.000000	2046.000000
33.959999	0.031444	18.583122	8.579026	4.030969	1.063195	4.909932	0.000000	-10.000000	0.358333	-20.783333	638.500000	1023.000000	1023.000000	2046.000000
33.980000	0.031161	18.416353	8.532348	3.836052	1.022460	5.025494	0.000000	-10.000000	0.375000	-21.633333	631.500000	1023.000000	1023.000000	2046.000000
34.000000	0.030859	18.237782	8.516313	3.705491	1.016935	4.999044	0.000000	-10.000000	0.391667	-22.400000	624.333313	1023.000000	1023.000000	2046.000000
34.020000	0.031023	18.334629	8.498325	3.678389	1.146177	5.011738	0.000000	-10.000000	0.416667	-23.200001	616.833313	1023.000000	1023.000000	2046.000000
34.040001	0.030792	18.197971	8.524162	3.564754	1.023881	5.085173	0.000000	-10.000000	0.458333	-24.016668	609.000000	1023.000000	1023.000000	2046.000000
34.060001	0.030468	18.006336	8.491646	3.590284	0.972961	4.951446	0.000000	-10.000000	0.500000	-25.000000	601.000000	1023.000000	1023.000000	2046.000000
34.080002	0.029690	17.546799	8.333725	3.437223	0.803297	4.972554	0.000000	-10.000000	0.533333	-25.950001	592.666687	1023.000000	1023.000000	2046.000000
34.099998	0.028467	16.823990	8.165372	3.360884	0.562962	4.734771	0.000000	-10.000000	0.541667	-26.850000	584.000000	1023.000000	1023.000000	2046.000000
34.119999	0.027175	16.060680	7.832130	3.225913	0.456187	4.546449	0.000000	-10.000000	0.550000	-27.450001	575.000000	1023.000000	1023.000000	2046.000000
34.139999	0.025713	15.196342	7.641551	3.005955	0.165002	4.383834	0.000000	-10.000000	0.583333	-27.733334	565.833313	1023.000000	1023.000000	2046.000000
34.160000	0.023745	14.033569	7.203040	2.944580	-0.060700	3.946650	0.000000	-10.000000	0.600000	-27.850000	556.666687	1023.000000	1023.000000	2046.000000
34.180000	0.021081	12.459147	6.732437	2.777653	-0.576696	3.525754	0.000000	-10.000000	0.633333	-28.049999	547.333313	1023.000000	1023.000000	2046.000000
34.200001	0.017199	10.164904	5.992159	2.545228	-1.133703	2.761220	0.000000	-10.000000	0.633333	-28.383333	538.000000	1023.000000	1023.000000	2046.000000
34.220001	0.013606	8.041175	5.300546	2.087501	-1.673234	2.326363	0.000000	-10.000000	0.641667	-28.566668	528.500000	1023.000000	1023.000000	2046.000000
34.240002	0.010639	6.287812	4.808990	1.745465	-2.136262	1.869619	0.000000	-10.000000	0.641667	-28.816668	519.000000	1023.000000	1023.000000	2046.000000
34.259998	0.008458	4.998958	4.327938	1.501780	-2.379000	1.548240	0.000000	-10.000000	0.641667	-28.883333	509.333344	1023.000000	1023.000000	2046.000000
34.279999	0.006503	3.843389	3.968237	1.281706	-2.683046	1.276492	0.000000	-10.000000	0.650000	-29.033333	499.666656	1023.000000	1023.000000	2046.000000
34.299999	0.005081	3.002635	3.694170	1.158262	-2.896948	1.047151	0.000000	-10.000000	0.650000	-28.850000	490.000000	1023.000000	1023.000000	2046.000000
34.320000	0.003815	2.254786	3.410794	0.986684	-3.111830	0.969137	0.000000	-10.000000	0.650000	-28.966667	480.333344	1023.000000	1023.000000	2046.000000
34.340000	0.002366	1.398314	3.081242	0.867037	-3.237570	0.687604	0.000000	-10.000000	0.650000	-28.800001	470.833344	1023.000000	1023.000000	2046.000000
34.360001	0.001401	0.827784	2.890684	0.635841	-3.395389	0.696648	0.000000	-10.000000	0.650000	-28.766666	464.500000	1023.000000	1023.000000	2046.000000
34.380001	0.000708	0.418229	2.816421	0.522061	-3.534107	0.613854	0.000000	-10.000000	0.641667	-28.533333	455.000000	1023.000000	1023.000000	2046.000000
34.400002	0.000259	0.152963	2.676367	0.471021	-3.472654	0.478229	0.000000	-10.000000	0.633333	-28.566668	448.500000	1023.000000	1023.000000	2046.000000
34.419998	-0.000021	-0.012125	2.644345	0.297840	-3.546084	0.591773	0.000000	-10.000000	0.633333	-28.616667	438.833344	1023.000000	1023.000000	2046.000000
34.439999	-0.000030	-0.017777	2.684704	0.392642	-3.529605	0.434482	0.000000	-10.000000	0.625000	-28.416666	429.333344	1023.000000	1023.000000	2046.000000
34.459999	-0.000124	-0.073418	2.707625	0.372447	-3.613005	0.459516	0.000000	-10.000000	0.616667	-28.033333	416.666656	1023.000000	1023.000000	2046.000000
34.480000	-0.000500	-0.295616	2.571440	0.378110	-3.580471	0.335305	0.000000	-10.000000	0.600000	-27.633333	407.166656	1023.000000	1023.000000	2046.000000
34.500000	-0.000748	-0.441823	2.524908	0.264591	-3.657017	0.425694	0.000000	-10.000000	0.583333	-27.433334	400.833344	1023.000000	1023.000000	2046.000000
34.520000	-0.001221	-0.721798	2.448793	0.190085	-3.715828	0.355152	0.000000	-10.000000	0.566667	-27.366667	394.666656	1023.000000	1023.000000	2046.000000
34.540001	-0.001779	-1.051381	2.297195	0.043187	-3.710113	0.318349	0.000000	-10.000000	0.550000	-27.016666	382.500000	1023.000000	1023.000000	2046.000000
34.560001	-0.002547	-1.505298	2.178218	-0.191150	-3.799478	0.307111	0.000000	-10.000000	0.550000	-26.683332	373.500000	1023.000000	1023.000000	2046.000000
34.580002	-0.003147	-1.859584	2.179501	-0.373684	-3.930794	0.265392	0.000000	-10.000000	0.541667	-26.299999	364.666656	1023.000000	1023.000000	2046.000000
34.599998	-0.003837	-2.267540	2.005203	-0.532514	-3.943504	0.203275	0.000000	-10.000000	0.533333	-26.116667	356.000000	1023.000000	1023.000000	2046.000000
34.619999	-0.004693	-2.773711	1.858503	-0.721912	-4.068107	0.157805	0.000000	-10.000000	0.525000	-25.933334	347.333344	1023.000000	1023.000000	2046.000000
34.639999	-0.005301	-3.132627	1.765591	-0.818927	-4.129768	0.050476	0.000000	-10.000000	0.525000	-25.866667	335.666656	1023.000000	1023.000000	2046.000000
34.660000	-0.005855	-3.460123	1.645282	-0.959061	-4.208348	0.062005	0.000000	-10.000000	0.516667	-25.916666	327.000000	1023.000000	1023.000000	2046.000000
34.680000	-0.006364	-3.761130	1.572080	-1.134505	-4.277735	0.079030	0.000000	-10.000000	0.525000	-25.900000	315.500000	1023.000000	1023.000000	2046.000000
34.700001	-0.006713	-3.967490	1.470176	-1.157466	-4.220621	-0.059579	0.000000	-10.000000	0.533333	-25.866667	309.833344	1023.000000	1023.000000	2046.000000
34.720001	-0.006936	-4.099007	1.446197	-1.309713	-4.297235	0.061742	0.000000	-10.000000	0.541667	-25.816668	304.000000	1023.000000	1023.000000	2046.000000
34.740002	-0.007397	-4.371371	1.342301	-1.404243	-4.287863	-0.021567	0.000000	-10.000000	0.533333	-25.600000	298.166656	1023.000000	1023.000000	2046.000000
34.759998	-0.007683	-4.540674	1.238927	-1.446063	-4.226512	-0.107027	0.000000	-10.000000	0.516667	-25.166666	286.833344	1023.000000	1023.000000	2046.000000
34.779999	-0.007977	-4.714252	1.212984	-1.624271	-4.338748	0.035783	0.000000	-10.000000	0.508333	-24.716667	278.500000	1023.000000	1023.000000	2046.000000
34.799999	-0.008489	-5.016804	1.102193	-1.710963	-4.325427	-0.082607	0.000000	-10.000000	0.491667	-24.466667	270.333344	1023.000000	1023.000000	2046.000000
34.820000	-0.008720	-5.153314	0.969912	-1.743398	-4.226156	-0.153672	0.000000	-10.000000	0.491667	-24.366667	264.666656	1023.000000	1023.000000	2046.000000
34.840000	-0.008694	-5.138411	1.050682	-1.914928	-4.337058	0.062894	0.000000	-10.000000	0.475000	-24.016666	253.666672	1023.000000	1023.000000	2046.000000
34.860001	-0.008671	-5.124767	0.948724	-1.865092	-4.169805	-0.038595	0.000000	-10.000000	0.466667	-23.700001	245.333328	1023.000000	1023.000000	2046.000000
34.880001	-0.008478	-5.010474	0.961956	-1.908850	-4.133798	0.070218	0.000000	-10.000000	0.450000	-23.300001	237.666672	1023.000000	1023.000000	2046.000000
34.900002	-0.008477	-5.010029	0.980174	-2.019075	-4.135883	0.164755	0.000000	-10.000000	0.433333	-23.033333	232.666672	1023.000000	1023.000000	2046.000000
34.919998	-0.008416	-4.973832	1.020181	-1.992621	-4.220683	0.219292	0.000000	-10.000000	0.416667	-22.683332	222.666672	1023.000000	1023.000000	2046.000000
34.939999	-0.009257	-5.470984	0.806463	-2.064121	-4.317353	0.104026	0.000000	-10.000000	0.400000	-22.483334	215.000000	1023.000000	1023.000000	2046.000000
34.959999	-0.010830	-6.400603	0.348529	-2.337412	-4.376605	-0.035116	0.000000	-10.000000	0.391667	-22.383333	207.333328	1023.000000	1023.000000	2046.000000
34.980000	-0.012781	-7.553357	-0.148624	-2.715658	-4.594583	-0.094492	0.000000	-10.000000	0.383333	-22.316668	202.333328	1023.000000	1023.000000	2046.000000
35.000000	-0.015093	-8.920065	-0.611647	-2.971890	-4.880321	-0.456207	0.000000	-10.000000	0.366667	-21.750000	192.333328	1023.000000	1023.000000	2046.000000
35.020000	-0.017057	-10.080501	-1.016631	-3.124497	-5.123503	-0.815869	0.000000	-10.000000	0.341667	-20.916668	182.833328	1023.000000	1023.000000	2046.000000
35.040001	-0.019418	-11.475813	-1.444446	-3.393636	-5.512397	-1.125334	0.000000	-10.000000	0.316667	-20.133333	175.666672	1023.000000	1023.000000	2046.000000
35.060001	-0.022818	-13.485488	-2.194591	-3.726143	-5.871682	-1.693073	0.000000	-10.000000	0.316667	-19.500000	171.166672	1023.000000	1023.000000	2046.000000
35.080002	-0.026018	-15.376405	-2.860785	-4.194266	-6.273303	-2.048051	0.000000	-10.000000	0.316667	-19.116667	166.833328	1023.000000	1023.000000	2046.000000
35.099998	-0.028464	-16.822130	-3.319652	-4.532878	-6.673341	-2.296259	0.000000	-10.000000	0.300000	-18.766668	158.333328	1023.000000	1023.000000	2046.000000
35.119999	-0.030392	-17.961817	-3.798096	-4.665327	-6.824862	-2.673532	0.000000	-10.000000	0.266667	-18.766668	152.166672	1023.000000	1023.000000	2046.000000
35.139999	-0.031722	-18.747677	-4.092859	-4.955021	-7.031927	-2.667870	0.000000	-10.000000	0.250000	-18.700001	145.833328	1023.000000	1023.000000	2046.000000
35.160000	-0.032708	-19.330481	-4.287758	-5.060076	-7.196321	-2.786324	0.000000	-10.000000	0.250000	-18.500000	141.666672	1023.000000	1023.000000	2046.000000
35.180000	-0.033595	-19.854355	-4.608438	-5.134740	-7.213053	-2.898124	0.000000	-10.000000	0.250000	-18.166668	135.500000	1023.000000	1023.000000	2046.000000
35.200001	-0.034311	-20.278048	-4.681709	-5.347356	-7.420061	-2.828922	0.000000	-10.000000	0.250000	-17.816668	129.500000	1023.000000	1023.000000	2046.000000
35.220001	-0.034718	-20.518446	-4.858479	-5.347064	-7.327590	-2.985314	0.000000	-10.000000	0.233333	-17.216667	121.666664	1023.000000	1023.000000	2046.000000
35.240002	-0.034756	-20.540537	-4.818893	-5.423307	-7.408515	-2.889822	0.000000	-10.000000	0.225000	-16.600000	114.000000	1023.000000	1023.000000	2046.000000
35.259998	-0.034537	-20.411089	-4.773585	-5.333888	-7.351921	-2.951696	0.000000	-10.000000	0.216667	-16.100000	108.333336	1023.000000	1023.000000	2046.000000
35.279999	-0.034003	-20.095495	-4.622575	-5.336586	-7.294447	-2.841887	0.000000	-10.000000	0.225000	-15.916667	104.833336	1023.000000	1023.000000	2046.000000
35.299999	-0.033599	-19.857275	-4.436194	-5.335796	-7.340386	-2.744898	0.000000	-10.000000	0.216667	-15.733334	101.333336	1023.000000	1023.000000	2046.000000
35.320000	-0.033467	-19.778906	-4.404321	-5.251276	-7.277052	-2.846257	0.000000	-10.000000	0.208333	-15.233334	96.166664	1023.000000	1023.000000	2046.000000
35.340000	-0.033395	-19.736628	-4.347889	-5.372534	-7.313891	-2.702314	0.000000	-10.000000	0.200000	-14.666667	91.000000	1023.000000	1023.000000	2046.000000
35.360001	-0.033386	-19.730864	-4.456944	-5.302352	-7.137785	-2.833782	0.000000	-10.000000	0.191667	-14.116667	86.000000	1023.000000	1023.000000	2046.000000
35.380001	-0.033470	-19.780888	-4.352348	-5.490869	-7.217138	-2.720532	0.000000	-10.000000	0.183333	-13.800000	81.333336	1023.000000	1023.000000	2046.000000
35.400002	-0.033757	-19.950432	-4.439198	-5.599806	-7.162594	-2.748833	0.000000	-10.000000	0.175000	-13.466667	76.666664	1023.000000	1023.000000	2046.000000
35.419998	-0.034167	-20.192427	-4.458632	-5.817062	-7.220179	-2.696553	0.000000	-10.000000	0.150000	-13.016667	72.333336	1023.000000	1023.000000	2046.000000
35.439999	-0.034511	-20.395773	-4.597837	-5.898971	-7.098340	-2.800624	0.000000	-10.000000	0.125000	-12.416667	68.000000	1023.000000	1023.000000	2046.000000
35.459999	-0.034859	-20.601614	-4.550525	-6.152768	-7.271464	-2.626858	0.000000	-10.000000	0.108333	-11.766666	64.000000	1023.000000	1023.000000	2046.000000
35.480000	-0.035347	-20.890167	-4.739652	-6.171745	-7.190120	-2.788651	0.000000	-10.000000	0.108333	-11.383333	60.000000	1023.000000	1023.000000	2046.000000
35.500000	-0.035539	-21.003801	-4.705763	-6.402372	-7.300107	-2.595560	0.000000	-10.000000	0.116667	-11.100000	56.000000	1023.000000	1023.000000	2046.000000
35.520000	-0.035548	-21.008688	-4.699691	-6.468985	-7.255085	-2.584926	0.000000	-10.000000	0.108333	-10.966667	52.166668	1023.000000	1023.000000	2046.000000
35.540001	-0.035634	-21.059755	-4.750742	-6.543750	-7.217365	-2.547898	0.000000	-10.000000	0.108333	-10.816667	48.500000	1023.000000	1023.000000	2046.000000
35.560001	-0.035605	-21.042538	-4.714685	-6.640923	-7.226246	-2.460684	0.000000	-10.000000	0.100000	-10.650001	44.833332	1023.000000	1023.000000	2046.000000
35.580002	-0.035398	-20.920349	-4.776568	-6.605765	-7.024494	-2.513521	0.000000	-10.000000	0.100000	-10.500000	41.333332	1023.000000	1023.000000	2046.000000
35.599998	-0.035185	-20.794083	-4.667319	-6.713323	-7.081115	-2.332326	0.000000	-10.000000	0.100000	-10.200001	37.833332	1023.000000	1023.000000	2046.000000
35.619999	-0.035291	-20.856842	-4.720420	-6.734661	-6.986106	-2.415656	0.000000	-10.000000	0.091667	-9.966667	34.500000	1023.000000	1023.000000	2046.000000
35.639999	-0.035061	-20.721165	-4.712548	-6.817462	-6.922444	-2.268711	0.000000	-10.000000	0.075000	-9.583334	31.166666	1023.000000	1023.000000	2046.000000
35.660000	-0.034924	-20.640278	-4.643781	-6.850972	-6.905778	-2.239746	0.000000	-10.000000	0.058333	-9.183333	27.833334	1023.000000	1023.000000	2046.000000
35.680000	-0.034833	-20.586464	-4.646243	-6.853301	-6.867015	-2.219906	0.000000	-10.000000	0.058333	-8.850000	24.833334	1023.000000	1023.000000	2046.000000
35.700001	-0.034853	-20.598289	-4.609781	-6.930097	-6.903743	-2.154668	0.000000	-10.000000	0.058333	-8.483334	21.833334	1023.000000	1023.000000	2046.000000
35.720001	-0.034611	-20.455265	-4.685290	-6.856957	-6.719701	-2.193317	0.000000	-10.000000	0.075000	-8.300000	19.000000	1023.000000	1023.000000	2046.000000
35.740002	-0.034435	-20.351303	-4.558297	-6.956429	-6.820926	-2.015652	0.000000	-10.000000	0.066667	-8.016667	16.166666	1023.000000	1023.000000	2046.000000
35.759998	-0.034483	-20.379309	-4.600896	-6.903569	-6.751208	-2.123635	0.000000	-10.000000	0.075000	-7.916667	13.333333	1023.000000	1023.000000	2046.000000
35.779999	-0.034300	-20.271015	-4.579159	-6.999528	-6.754508	-1.937822	0.000000	-10.000000	0.066667	-7.750000	10.833333	1023.000000	1023.000000	2046.000000
35.799999	-0.034236	-20.233463	-4.614843	-6.970727	-6.671816	-1.976076	0.000000	-10.000000	0.066667	-7.666667	8.166667	1023.000000	1023.000000	2046.000000
35.820000	-0.034042	-20.118763	-4.517345	-6.995069	-6.743647	-1.862702	0.000000	-10.000000	0.058333	-7.450000	5.833333	1023.000000	1023.000000	2046.000000
35.840000	-0.034114	-20.161217	-4.638729	-6.996220	-6.595286	-1.930981	0.000000	-10.000000	0.050000	-7.233334	3.166667	1023.000000	1023.000000	2046.000000
35.860001	-0.033975	-20.079062	-4.585680	-7.060922	-6.622801	-1.809659	0.000000	-10.000000	0.050000	-6.966667	1.166667	1023.000000	1023.000000	2046.000000
35.880001	-0.033906	-20.038298	-4.677512	-7.035031	-6.488128	-1.837626	0.000000	-10.000000	0.050000	-6.716667	-0.833333	1023.000000	1023.000000	2046.000000
35.900002	-0.033774	-19.960215	-4.646755	-7.113823	-6.532671	-1.666965	0.000000	-10.000000	0.050000	-6.383333	-2.833333	1023.000000	1023.000000	2046.000000
35.919998	-0.034015	-20.102598	-4.810211	-7.056502	-6.400347	-1.835538	0.000000	-10.000000	0.050000	-6.033333	-5.166667	1023.000000	1023.000000	2046.000000
35.939999	-0.034132	-20.171724	-4.737446	-7.295609	-6.559383	-1.579286	0.000000	-10.000000	0.050000	-5.716667	-7.333333	1023.000000	1023.000000	2046.000000
35.959999	-0.033529	-19.815620	-4.720414	-7.078161	-6.377720	-1.639326	0.000000	-10.000000	0.050000	-5.466667	-9.000000	1023.000000	1023.000000	2046.000000
35.980000	-0.033216	-19.630814	-4.629708	-7.078406	-6.450453	-1.472247	0.000000	-10.000000	0.050000	-5.350000	-10.666667	1023.000000	1023.000000	2046.000000
36.000000	-0.033734	-19.936697	-4.868140	-7.122019	-6.389623	-1.556915	0.000000	-10.000000	0.041667	-5.366667	-12.500000	1023.000000	1023.000000	2046.000000
36.020000	-0.034660	-20.484056	-5.105252	-7.362417	-6.560787	-1.455601	0.000000	-10.000000	0.041667	-5.466667	-14.500000	1023.000000	1023.000000	2046.000000
36.040001	-0.036474	-21.556383	-5.551898	-7.386416	-6.744329	-1.873741	0.000000	-10.000000	0.041667	-5.333333	-16.500000	1023.000000	1023.000000	2046.000000
36.060001	-0.038441	-22.718901	-5.778103	-7.522173	-7.215559	-2.203066	0.000000	-10.000000	0.041667	-4.700000	-18.166666	1023.000000	1023.000000	2046.000000
36.080002	-0.041364	-24.446117	-6.363252	-7.622876	-7.557356	-2.902632	0.000000	-10.000000	0.025000	-3.200000	-19.666666	1023.000000	1023.000000	2046.000000
36.099998	-0.044645	-26.385361	-7.001650	-8.071088	-8.090426	-3.222198	0.000000	-10.000000	0.016667	-1.550000	-20.500000	1023.000000	1023.000000	2046.000000
36.119999	-0.047363	-27.991358	-7.593970	-8.336654	-8.397961	-3.662774	0.000000	-10.000000	0.016667	-0.350000	-21.000000	1023.000000	1023.000000	2046.000000
36.139999	-0.049231	-29.095398	-8.003233	-8.511370	-8.698102	-3.882693	0.000000	-10.000000	0.033333	-0.283333	-21.000000	1023.000000	1023.000000	2046.000000
36.160000	-0.050481	-29.834236	-8.293960	-8.597118	-8.833535	-4.109623	0.000000	-10.000000	0.041667	-1.016667	-21.000000	1023.000000	1023.000000	2046.000000
36.180000	-0.051166	-30.239355	-8.480929	-8.668417	-8.952530	-4.137479	0.000000	-10.000000	0.050000	-2.000000	-21.333334	1023.000000	1023.000000	2046.000000
36.200001	-0.051636	-30.516659	-8.651703	-8.615985	-8.989271	-4.259700	0.000000	-10.000000	0.041667	-2.783333	-22.000000	1023.000000	1023.000000	2046.000000
36.220001	-0.051790	-30.607615	-8.689350	-8.644695	-9.102859	-4.170708	0.000000	-10.000000	0.041667	-3.116667	-23.000000	1023.000000	1023.000000	2046.000000
36.240002	-0.052037	-30.753687	-8.739300	-8.675430	-9.144767	-4.194190	0.000000	-10.000000	0.033333	-3.183333	-24.000000	1023.000000	1023.000000	2046.000000
36.259998	-0.051753	-30.586079	-8.742068	-8.600187	-9.073188	-4.170637	0.000000	-10.000000	0.033333	-3.083333	-25.000000	1023.000000	1023.000000	2046.000000
36.279999	-0.051392	-30.372610	-8.621452	-8.588244	-9.055340	-4.107574	0.000000	-10.000000	0.016667	-2.800000	-26.000000	1023.000000	1023.000000	2046.000000
36.299999	-0.050605	-29.907549	-8.475381	-8.440813	-8.980069	-4.011285	0.000000	-10.000000	0.025000	-2.350000	-27.000000	1023.000000	1023.000000	2046.000000
36.320000	-0.049701	-29.373291	-8.161757	-8.295962	-8.954266	-3.961305	0.000000	-10.000000	0.016667	-1.883333	-27.666666	1023.000000	1023.000000	2046.000000
36.340000	-0.048762	-28.818254	-7.935562	-8.162091	-8.826675	-3.893927	0.000000	-10.000000	0.016667	-1.283333	-28.000000	1023.000000	1023.000000	2046.000000
36.360001	-0.047792	-28.244978	-7.671282	-8.051619	-8.779450	-3.742625	0.000000	-10.000000	0.008333	-0.683333	-28.000000	1023.000000	1023.000000	2046.000000
36.380001	-0.047089	-27.829432	-7.574055	-7.872844	-8.606571	-3.775962	0.000000	-10.000000	0.025000	-0.183333	-28.000000	1023.000000	1023.000000	2046.000000
36.400002	-0.046598	-27.539486	-7.422469	-7.926494	-8.572181	-3.618343	0.000000	-10.000000	0.025000	0.000000	-28.000000	1023.000000	1023.000000	2046.000000
36.419998	-0.046137	-27.266968	-7.326621	-7.848287	-8.420536	-3.671524	0.000000	-10.000000	0.025000	0.000000	-28.000000	1023.000000	1023.000000	2046.000000
36.439999	-0.045810	-27.073851	-7.142858	-7.951773	-8.482947	-3.496273	0.000000	-10.000000	0.016667	0.000000	-28.000000	1023.000000	1023.000000	2046.000000
36.459999	-0.045781	-27.056351	-7.142131	-7.960845	-8.379793	-3.573582	0.000000	-10.000000	0.025000	0.000000	-28.000000	1023.000000	1023.000000	2046.000000
36.480000	-0.045636	-26.970621	-7.113549	-8.085110	-8.295177	-3.476785	0.000000	-10.000000	0.033333	0.000000	-28.000000	1023.000000	1023.000000	2046.000000
36.500000	-0.045531	-26.908604	-7.001276	-8.214763	-8.308823	-3.383742	0.000000	-10.000000	0.033333	0.000000	-28.000000	1023.000000	1023.000000	2046.000000
36.520000	-0.045412	-26.838531	-7.013786	-8.256320	-8.217497	-3.350927	0.000000	-10.000000	0.033333	0.000000	-28.000000	1023.000000	1023.000000	2046.000000
36.540001	-0.045422	-26.844574	-6.982706	-8.381705	-8.226065	-3.254097	0.000000	-10.000000	0.033333	0.000000	-28.000000	1023.000000	1023.000000	2046.000000
36.560001	-0.045171	-26.695887	-6.953773	-8.376136	-8.093113	-3.272864	0.000000	-10.000000	0.041667	0.000000	-28.000000	1023.000000	1023.000000	2046.000000
36.580002	-0.044889	-26.529125	-6.820519	-8.481883	-8.165283	-3.061440	0.000000	-10.000000	0.041667	-0.583333	-28.000000	1023.000000	1023.000000	2046.000000
36.599998	-0.044760	-26.453125	-6.839828	-8.431980	-8.015977	-3.165340	0.000000	-10.000000	0.025000	-1.300000	-28.000000	1023.000000	1023.000000	2046.000000
36.619999	-0.044387	-26.232712	-6.758870	-8.553692	-7.965697	-2.954453	0.000000	-10.000000	0.025000	-2.100000	-28.333334	1023.000000	1023.000000	2046.000000
36.639999	-0.043937	-25.966581	-6.759202	-8.426470	-7.733236	-3.047675	0.000000	-10.000000	0.033333	-2.300000	-29.000000	1023.000000	1023.000000	2046.000000
36.660000	-0.043491	-25.703236	-6.532246	-8.572916	-7.859742	-2.738332	0.000000	-10.000000	0.041667	-2.283334	-29.833334	1023.000000	1023.000000	2046.000000
36.680000	-0.043255	-25.563683	-6.560780	-8.441070	-7.709514	-2.852319	0.000000	-10.000000	0.025000	-2.116667	-30.500000	1023.000000	1023.000000	2046.000000
36.700001	-0.042949	-25.383099	-6.466740	-8.449409	-7.658601	-2.808349	0.000000	-10.000000	0.025000	-1.900000	-30.833334	1023.000000	1023.000000	2046.000000
36.720001	-0.042540	-25.141241	-6.405207	-8.456600	-7.592117	-2.687317	0.000000	-10.000000	0.025000	-1.700000	-31.000000	1023.000000	1023.000000	2046.000000
36.740002	-0.042191	-24.935120	-6.341213	-8.392100	-7.494740	-2.707066	0.000000	-10.000000	0.033333	-1.516667	-31.000000	1023.000000	1023.000000	2046.000000
36.759998	-0.041717	-24.654854	-6.152889	-8.477372	-7.573129	-2.451464	0.000000	-10.000000	0.025000	-1.133333	-31.000000	1023.000000	1023.000000	2046.000000
36.779999	-0.041533	-24.545994	-6.270898	-8.310505	-7.342647	-2.621945	0.000000	-10.000000	0.033333	-0.633333	-31.000000	1023.000000	1023.000000	2046.000000
36.799999	-0.041034	-24.250946	-6.074616	-8.401203	-7.410638	-2.364488	0.000000	-10.000000	0.025000	-0.183333	-31.000000	1023.000000	1023.000000	2046.000000
36.820000	-0.040597	-23.993107	-6.134964	-8.242848	-7.175314	-2.439980	0.000000	-10.000000	0.016667	0.000000	-31.000000	1023.000000	1023.000000	2046.000000
36.840000	-0.040087	-23.691339	-5.915017	-8.310203	-7.242269	-2.223852	0.000000	-10.000000	0.000000	0.000000	-31.000000	1023.000000	1023.000000	2046.000000
36.860001	-0.039614	-23.412071	-5.824495	-8.239945	-7.180860	-2.166771	0.000000	-10.000000	0.000000	0.000000	-31.000000	1023.000000	1023.000000	2046.000000
36.880001	-0.039191	-23.161911	-5.771250	-8.161901	-7.069099	-2.159662	0.000000	-10.000000	0.008333	0.333333	-31.000000	1023.000000	1023.000000	2046.000000
36.900002	-0.038491	-22.747955	-5.735954	-8.113823	-6.881586	-2.016593	0.000000	-10.000000	0.008333	1.300000	-31.000000	1023.000000	1023.000000	2046.000000
36.919998	-0.037902	-22.399887	-5.646901	-8.051824	-6.765519	-1.935645	0.000000	-10.000000	0.008333	2.700000	-31.000000	1023.000000	1023.000000	2046.000000
36.939999	-0.037171	-21.967947	-5.475523	-7.998158	-6.720162	-1.774104	0.000000	-10.000000	-0.016667	4.266667	-31.000000	1023.000000	1023.000000	2046.000000
36.959999	-0.036582	-21.620113	-5.455711	-7.896464	-6.505590	-1.762347	0.000000	-10.000000	-0.025000	5.600000	-31.000000	1023.000000	1023.000000	2046.000000
36.980000	-0.035236	-20.824631	-5.128126	-7.826190	-6.470375	-1.399941	0.000000	-10.000000	-0.025000	6.783333	-31.000000	1023.000000	1023.000000	2046.000000
37.000000	-0.034415	-20.339014	-5.127627	-7.542801	-6.193035	-1.475550	0.000000	-10.000000	-0.025000	7.616667	-31.000000	1023.000000	1023.000000	2046.000000
37.020000	-0.034367	-20.311138	-5.169605	-7.640644	-6.211136	-1.289752	0.000000	-10.000000	-0.025000	8.233334	-31.000000	1023.000000	1023.000000	2046.000000
37.040001	-0.034722	-20.520863	-5.293231	-7.704349	-6.289246	-1.234036	0.000000	-10.000000	-0.041667	8.950000	-31.000000	1023.000000	1023.000000	2046.000000
37.060001	-0.035902	-21.218367	-5.688411	-7.693101	-6.314715	-1.522139	0.000000	-10.000000	-0.066667	10.266667	-31.000000	1023.000000	1023.000000	2046.000000
37.080002	-0.037070	-21.908663	-5.848869	-7.693433	-6.582032	-1.784328	0.000000	-10.000000	-0.108333	12.116667	-22.000000	1023.000000	1023.000000	2046.000000
37.099998	-0.038836	-22.952337	-6.173639	-7.656506	-6.837085	-2.285107	0.000000	-10.000000	-0.158333	14.950000	0.166667	1023.000000	1023.000000	2046.000000
37.119999	-0.041046	-24.258419	-6.678428	-7.886504	-7.121854	-2.571634	0.000000	-10.000000	-0.183333	17.033333	22.333334	1023.000000	1023.000000	2046.000000
37.139999	-0.042806	-25.298483	-7.044744	-8.068139	-7.347252	-2.838349	0.000000	-10.000000	-0.200000	18.400000	35.500000	1023.000000	1023.000000	2046.000000
37.160000	-0.043394	-25.645815	-7.268589	-8.075361	-7.321468	-2.980396	0.000000	-10.000000	-0.208333	18.616667	37.500000	1023.000000	1023.000000	2046.000000
37.180000	-0.043496	-25.706059	-7.216331	-8.051945	-7.444057	-2.993724	0.000000	-10.000000	-0.225000	18.983334	41.500000	1023.000000	1023.000000	2046.000000
37.200001	-0.042941	-25.377907	-7.118155	-7.948911	-7.429584	-2.881257	0.000000	-10.000000	-0.241667	19.533335	47.666668	1023.000000	1023.000000	2046.000000
37.220001	-0.042512	-25.124752	-7.137544	-7.763634	-7.272520	-2.951055	0.000000	-10.000000	-0.266667	20.400000	54.000000	1023.000000	1023.000000	2046.000000
37.240002	-0.041532	-24.545181	-6.908833	-7.717278	-7.263496	-2.655575	0.000000	-10.000000	-0.283333	21.133333	60.666668	1023.000000	1023.000000	2046.000000
37.259998	-0.040411	-23.882740	-6.814903	-7.403852	-6.986291	-2.677694	0.000000	-10.000000	-0.308333	21.900000	67.666664	1023.000000	1023.000000	2046.000000
37.279999	-0.039224	-23.181137	-6.553629	-7.305346	-6.877173	-2.444990	0.000000	-10.000000	-0.308333	22.366667	74.833336	1023.000000	1023.000000	2046.000000
37.299999	-0.037629	-22.238647	-6.219260	-7.083776	-6.703364	-2.232248	0.000000	-10.000000	-0.325000	22.850000	82.333336	1023.000000	1023.000000	2046.000000
37.320000	-0.036148	-21.363523	-5.968431	-6.807868	-6.438340	-2.148884	0.000000	-10.000000	-0.333333	23.183334	89.833336	1023.000000	1023.000000	2046.000000
37.340000	-0.033978	-20.081146	-5.470013	-6.510428	-6.245220	-1.855485	0.000000	-10.000000	-0.341667	23.083334	97.500000	1023.000000	1023.000000	2046.000000
37.360001	-0.032115	-18.979776	-5.029352	-6.200055	-6.026653	-1.723716	0.000000	-10.000000	-0.341667	23.316668	105.166664	1023.000000	1023.000000	2046.000000
37.380001	-0.030160	-17.824533	-4.646102	-5.947140	-5.769107	-1.462185	0.000000	-10.000000	-0.350000	23.583334	113.000000	1023.000000	1023.000000	2046.000000
37.400002	-0.028367	-16.764992	-4.277962	-5.721628	-5.497990	-1.267411	0.000000	-10.000000	-0.366667	23.900000	121.000000	1023.000000	1023.000000	2046.000000
37.419998	-0.026565	-15.700057	-3.994976	-5.429642	-5.117837	-1.157603	0.000000	-10.000000	-0.366667	23.783333	129.000000	1023.000000	1023.000000	2046.000000
37.439999	-0.024932	-14.734859	-3.554376	-5.379744	-4.997386	-0.803352	0.000000	-10.000000	-0.358333	23.750000	137.000000	1023.000000	1023.000000	2046.000000
37.459999	-0.023848	-14.094069	-3.361481	-5.172939	-4.723497	-0.836152	0.000000	-10.000000	-0.358333	23.950001	145.000000	1023.000000	1023.000000	2046.000000
37.480000	-0.022517	-13.307385	-3.039158	-5.171861	-4.590572	-0.505795	0.000000	-10.000000	-0.375000	24.333334	153.000000	1023.000000	1023.000000	2046.000000
37.500000	-0.021371	-12.630522	-2.788195	-5.078190	-4.380345	-0.383791	0.000000	-10.000000	-0.391667	24.583334	161.000000	1023.000000	1023.000000	2046.000000
37.520000	-0.020041	-11.844231	-2.500643	-5.023004	-4.219177	-0.101407	0.000000	-10.000000	-0.391667	24.833334	169.000000	1023.000000	1023.000000	2046.000000
37.540001	-0.019143	-11.313404	-2.320024	-4.918525	-4.035090	-0.039765	0.000000	-10.000000	-0.383333	24.550001	177.000000	1023.000000	1023.000000	2046.000000
37.560001	-0.017911	-10.585220	-2.096615	-4.867187	-3.823388	0.201970	0.000000	-10.000000	-0.383333	24.366667	185.333328	1023.000000	1023.000000	2046.000000
37.580002	-0.016714	-9.877877	-1.864642	-4.762982	-3.654369	0.404116	0.000000	-10.000000	-0.383333	24.083334	193.500000	1023.000000	1023.000000	2046.000000
37.599998	-0.015260	-9.018402	-1.573038	-4.587514	-3.458993	0.601142	0.000000	-10.000000	-0.391667	24.116667	201.833328	1023.000000	1023.000000	2046.000000
37.619999	-0.014019	-8.285322	-1.322109	-4.458894	-3.282498	0.778178	0.000000	-10.000000	-0.391667	24.150000	209.833328	1023.000000	1023.000000	2046.000000
37.639999	-0.012500	-7.387463	-1.126627	-4.239406	-2.909447	0.888017	0.000000	-10.000000	-0.400000	24.350000	218.000000	1023.000000	1023.000000	2046.000000
37.660000	-0.010893	-6.437851	-0.755307	-4.098912	-2.798667	1.215035	0.000000	-10.000000	-0.400000	24.600000	226.000000	1023.000000	1023.000000	2046.000000
37.680000	-0.009526	-5.629891	-0.497125	-3.864077	-2.565014	1.296324	0.000000	-10.000000	-0.400000	24.700001	234.000000	1023.000000	1023.000000	2046.000000
37.700001	-0.007972	-4.711273	-0.237581	-3.674911	-2.299252	1.500471	0.000000	-10.000000	-0.400000	24.516666	242.000000	1023.000000	1023.000000	2046.000000
37.720001	-0.006186	-3.655988	0.195920	-3.482699	-2.190458	1.821249	0.000000	-10.000000	-0.391667	24.400000	250.333328	1023.000000	1023.000000	2046.000000
37.740002	-0.004813	-2.844403	0.415711	-3.124505	-1.933443	1.797835	0.000000	-10.000000	-0.375000	24.083334	258.666656	1023.000000	1023.000000	2046.000000
37.759998	-0.003268	-1.931284	0.712474	-2.988501	-1.752136	2.096879	0.000000	-10.000000	-0.358333	24.266668	267.000000	1023.000000	1023.000000	2046.000000
37.779999	-0.001668	-0.985999	1.111318	-2.742425	-1.630879	2.275987	0.000000	-10.000000	-0.350000	24.133333	275.000000	1023.000000	1023.000000	2046.000000
37.799999	0.000013	0.007781	1.410182	-2.431314	-1.416427	2.445341	0.000000	-10.000000	-0.358333	24.500000	283.000000	1023.000000	1023.000000	2046.000000
37.820000	0.001598	0.944146	1.698147	-2.208226	-1.202171	2.656397	0.000000	-10.000000	-0.366667	24.266666	291.000000	1023.000000	1023.000000	2046.000000
37.840000	0.003005	1.775681	1.876544	-1.891804	-0.927752	2.718693	0.000000	-10.000000	-0.383333	24.600000	299.000000	1023.000000	1023.000000	2046.000000
37.860001	0.004686	2.769617	2.268312	-1.740806	-0.847966	3.090077	0.000000	-10.000000	-0.400000	24.583334	307.000000	1023.000000	1023.000000	2046.000000
37.880001	0.005886	3.478465	2.406108	-1.399890	-0.566520	3.038767	0.000000	-10.000000	-0.433333	25.083334	315.333344	1023.000000	1023.000000	2046.000000
37.900002	0.007193	4.251095	2.704589	-1.193361	-0.432189	3.172055	0.000000	-10.000000	-0.433333	25.666666	323.666656	1023.000000	1023.000000	2046.000000
37.919998	0.009402	5.556644	3.250516	-0.991424	-0.296450	3.594003	0.000000	-10.000000	-0.433333	25.983334	332.333344	1023.000000	1023.000000	2046.000000
37.939999	0.010996	6.498381	3.564490	-0.506266	-0.098992	3.539149	0.000000	-10.000000	-0.416667	26.033333	340.833344	1023.000000	1023.000000	2046.000000
37.959999	0.012296	7.266860	3.900270	-0.316822	-0.119332	3.802743	0.000000	-10.000000	-0.416667	25.583334	349.500000	1023.000000	1023.000000	2046.000000
37.980000	0.012715	7.514407	3.977350	-0.114833	-0.053085	3.704975	0.000000	-10.000000	-0.416667	25.450001	358.166656	1023.000000	1023.000000	2046.000000
38.000000	0.012842	7.589664	4.060202	-0.011534	-0.140532	3.681528	0.000000	-10.000000	-0.416667	25.350000	366.666656	1023.000000	1023.000000	2046.000000
38.020000	0.011606	6.859104	3.790564	0.109916	-0.299737	3.258361	0.000000	-10.000000	-0.425000	25.566668	375.166656	1023.000000	1023.000000	2046.000000
38.040001	0.009722	5.745777	3.517052	0.186474	-0.673127	2.715378	0.000000	-10.000000	-0.425000	25.866667	383.500000	1023.000000	1023.000000	2046.000000
38.060001	0.007772	4.593453	3.269727	0.086589	-1.169330	2.406466	0.000000	-10.000000	-0.416667	25.900002	392.166656	1023.000000	1023.000000	2046.000000
38.080002	0.005897	3.484866	2.876169	-0.059835	-1.390419	2.058951	0.000000	-10.000000	-0.416667	25.633333	400.833344	1023.000000	1023.000000	2046.000000
38.099998	0.005191	3.067639	2.747805	-0.062530	-1.442540	1.824905	0.000000	-10.000000	-0.408333	25.650000	409.500000	1023.000000	1023.000000	2046.000000
38.119999	0.005437	3.213539	2.930353	-0.082648	-1.615090	1.980924	0.000000	-10.000000	-0.425000	25.750000	418.000000	1023.000000	1023.000000	2046.000000
38.139999	0.005769	3.409616	2.986631	0.189673	-1.548031	1.781342	0.000000	-10.000000	-0.416667	26.150000	426.500000	1023.000000	1023.000000	2046.000000
38.160000	0.006423	3.795901	3.104883	0.398109	-1.465743	1.758652	0.000000	-10.000000	-0.416667	26.200001	435.166656	1023.000000	1023.000000	2046.000000
38.180000	0.007379	4.361239	3.437349	0.415596	-1.583008	2.091302	0.000000	-10.000000	-0.400000	26.283333	444.000000	1023.000000	1023.000000	2046.000000
38.200001	0.008371	4.947146	3.573491	0.670345	-1.372774	2.076085	0.000000	-10.000000	-0.400000	26.133333	452.833344	1023.000000	1023.000000	2046.000000
38.220001	0.009651	5.703645	3.846765	0.767484	-1.259444	2.348840	0.000000	-10.000000	-0.400000	26.183334	461.500000	1023.000000	1023.000000	2046.000000
38.240002	0.011079	6.547874	4.239554	0.992494	-1.174673	2.490499	0.000000	-10.000000	-0.408333	26.100000	470.166656	1023.000000	1023.000000	2046.000000
38.259998	0.012610	7.452251	4.458681	1.271682	-0.891992	2.613880	0.000000	-10.000000	-0.425000	26.050001	479.000000	1023.000000	1023.000000	2046.000000
38.279999	0.014275	8.436710	4.811940	1.460665	-0.780494	2.944600	0.000000	-10.000000	-0.425000	25.600000	487.666656	1023.000000	1023.000000	2046.000000
38.299999	0.016032	9.474630	5.110285	1.903025	-0.482955	2.944276	0.000000	-10.000000	-0.425000	25.633333	496.333344	1023.000000	1023.000000	2046.000000
38.320000	0.018051	10.668300	5.646939	2.125129	-0.447433	3.343664	0.000000	-10.000000	-0.425000	25.550001	504.833344	1023.000000	1023.000000	2046.000000
38.340000	0.019680	11.631048	5.907689	2.512122	-0.160325	3.371563	0.000000	-10.000000	-0.433333	25.783333	513.500000	1023.000000	1023.000000	2046.000000
38.360001	0.021552	12.737157	6.243029	2.679872	0.084159	3.730096	0.000000	-10.000000	-0.441667	25.600000	522.000000	1023.000000	1023.000000	2046.000000
38.380001	0.022717	13.425977	6.442471	2.898901	0.289624	3.794981	0.000000	-10.000000	-0.433333	25.549999	530.500000	1023.000000	1023.000000	2046.000000
38.400002	0.023997	14.182082	6.669624	3.045423	0.467249	3.999787	0.000000	-10.000000	-0.433333	25.383333	539.000000	1023.000000	1023.000000	2046.000000
38.419998	0.025175	14.878466	6.922725	3.108052	0.593990	4.253698	0.000000	-10.000000	-0.425000	25.500000	547.500000	1023.000000	1023.000000	2046.000000
38.439999	0.026187	15.476639	7.046556	3.281100	0.832587	4.316396	0.000000	-10.000000	-0.400000	25.233334	556.000000	1023.000000	1023.000000	2046.000000
38.459999	0.027320	16.146130	7.355326	3.318943	0.855151	4.616709	0.000000	-10.000000	-0.375000	24.916668	564.500000	1023.000000	1023.000000	2046.000000
38.480000	0.028421	16.796659	7.595255	3.418185	0.980574	4.802645	0.000000	-10.000000	-0.350000	24.333334	572.833313	1023.000000	1023.000000	2046.000000
38.500000	0.029554	17.466307	7.711274	3.652511	1.226399	4.876122	0.000000	-10.000000	-0.333333	23.750000	581.000000	1023.000000	1023.000000	2046.000000
38.520000	0.030885	18.253027	8.069655	3.707217	1.217515	5.258640	0.000000	-10.000000	-0.308333	23.150000	589.000000	1023.000000	1023.000000	2046.000000
38.540001	0.032119	18.982214	8.301120	3.935176	1.413653	5.332264	0.000000	-10.000000	-0.283333	22.533333	597.000000	1023.000000	1023.000000	2046.000000
38.560001	0.033598	19.856487	8.501142	4.184620	1.675447	5.495279	0.000000	-10.000000	-0.275000	22.216667	604.666687	1023.000000	1023.000000	2046.000000
38.580002	0.035083	20.734219	8.888242	4.326754	1.767079	5.752144	0.000000	-10.000000	-0.300000	21.900000	612.166687	1023.000000	1023.000000	2046.000000
38.599998	0.036636	21.651756	9.161903	4.643091	1.994481	5.852281	0.000000	-10.000000	-0.308333	21.783335	621.833313	1023.000000	1023.000000	2046.000000
38.619999	0.038321	22.647943	9.523107	4.794370	2.141588	6.188879	0.000000	-10.000000	-0.316667	21.966667	631.666687	1023.000000	1023.000000	2046.000000
38.639999	0.039811	23.528444	9.792085	5.160435	2.389369	6.186555	0.000000	-10.000000	-0.300000	22.200001	639.000000	1023.000000	1023.000000	2046.000000
38.660000	0.041526	24.542126	10.138034	5.432573	2.541475	6.430045	0.000000	-10.000000	-0.283333	22.166666	644.000000	1023.000000	1023.000000	2046.000000
38.680000	0.042925	25.368544	10.408200	5.650189	2.709751	6.600402	0.000000	-10.000000	-0.266667	22.016666	648.833313	1023.000000	1023.000000	2046.000000
38.700001	0.044419	26.251736	10.609073	5.944296	3.018054	6.680313	0.000000	-10.000000	-0.250000	21.750000	656.166687	1023.000000	1023.000000	2046.000000
38.720001	0.046044	27.211937	11.016648	6.129201	3.087318	6.978769	0.000000	-10.000000	-0.233333	21.450001	663.500000	1023.000000	1023.000000	2046.000000
38.740002	0.047141	27.860432	11.240345	6.438965	3.285009	6.896113	0.000000	-10.000000	-0.216667	20.883333	670.833313	1023.000000	1023.000000	2046.000000
38.759998	0.048585	28.713783	11.535505	6.611408	3.450814	7.116055	0.000000	-10.000000	-0.200000	19.883333	677.833313	1023.000000	1023.000000	2046.000000
38.779999	0.049389	29.188774	11.912110	6.786837	3.281962	7.207864	0.000000	-10.000000	-0.175000	18.650000	684.666687	1023.000000	1023.000000	2046.000000
38.799999	0.049027	28.974863	11.912797	6.914130	3.167370	6.980567	0.000000	-10.000000	-0.141667	16.933334	691.166687	1023.000000	1023.000000	2046.000000
38.820000	0.048426	28.619986	11.761888	6.973032	3.150574	6.734491	0.000000	-10.000000	-0.100000	15.233334	697.166687	1023.000000	1023.000000	2046.000000
38.840000	0.048058	28.402544	11.810449	6.891021	2.949512	6.751561	0.000000	-10.000000	-0.075000	13.050000	702.333313	1023.000000	1023.000000	2046.000000
38.860001	0.046340	27.386833	11.467112	6.808707	2.711002	6.400012	0.000000	-10.000000	-0.041667	10.733334	706.833313	1023.000000	1023.000000	2046.000000
38.880001	0.043753	25.858295	10.952314	6.748372	2.354337	5.803273	0.000000	-10.000000	-0.016667	8.066667	710.833313	1023.000000	1023.000000	2046.000000
38.900002	0.040836	24.134043	10.539431	6.487583	1.713991	5.393037	0.000000	-10.000000	0.008333	4.483334	714.000000	1023.000000	1023.000000	2046.000000
38.919998	0.037991	22.452751	9.949878	6.166032	1.415771	4.921071	0.000000	-10.000000	0.016667	0.783333	716.000000	1023.000000	1023.000000	2046.000000
38.939999	0.036159	21.369688	9.623499	5.889559	1.204898	4.651731	0.000000	-10.000000	0.025000	-2.450000	716.833313	1023.000000	1023.000000	2046.000000
38.959999	0.035055	20.717773	9.539776	5.688586	0.903467	4.585945	0.000000	-10.000000	0.033333	-4.483334	717.000000	1023.000000	1023.000000	2046.000000
38.980000	0.033853	20.007011	9.261992	5.628516	0.840105	4.276398	0.000000	-10.000000	0.041667	-5.950000	717.000000	1023.000000	1023.000000	2046.000000
39.000000	0.033101	19.562559	9.099821	5.511757	0.737407	4.213575	0.000000	-10.000000	0.050000	-7.450000	717.000000	1023.000000	1023.000000	2046.000000
39.020000	0.032654	19.298315	9.074859	5.380237	0.547955	4.295266	0.000000	-10.000000	0.066667	-8.700000	717.000000	1023.000000	1023.000000	2046.000000
39.040001	0.031796	18.791241	8.865085	5.349485	0.502735	4.073936	0.000000	-10.000000	0.091667	-10.083333	717.000000	1023.000000	1023.000000	2046.000000
39.060001	0.031491	18.611256	8.790795	5.190572	0.467546	4.162342	0.000000	-10.000000	0.125000	-11.533334	717.000000	1023.000000	1023.000000	2046.000000
39.080002	0.031444	18.583569	8.844638	5.114741	0.400943	4.223248	0.000000	-10.000000	0.141667	-12.816667	709.833313	1023.000000	1023.000000	2046.000000
39.099998	0.031129	18.397293	8.668255	5.146842	0.520137	4.062059	0.000000	-10.000000	0.141667	-13.850000	701.166687	1023.000000	1023.000000	2046.000000
39.119999	0.031113	18.387733	8.590793	4.989112	0.544108	4.263720	0.000000	-10.000000	0.158333	-14.600000	690.833313	1023.000000	1023.000000	2046.000000
39.139999	0.031423	18.571074	8.748058	5.076788	0.485110	4.261117	0.000000	-10.000000	0.175000	-15.266667	686.000000	1023.000000	1023.000000	2046.000000
39.160000	0.031509	18.621876	8.696750	5.260515	0.557375	4.107235	0.000000	-10.000000	0.200000	-15.800000	680.833313	1023.000000	1023.000000	2046.000000
39.180000	0.031607	18.679916	8.750948	5.122436	0.457196	4.349338	0.000000	-10.000000	0.200000	-16.183334	675.500000	1023.000000	1023.000000	2046.000000
39.200001	0.031587	18.667845	8.769941	5.129035	0.469004	4.299863	0.000000	-10.000000	0.200000	-16.533335	670.000000	1023.000000	1023.000000	2046.000000
39.220001	0.031248	18.467535	8.580681	5.175076	0.556466	4.155312	0.000000	-10.000000	0.208333	-16.716667	664.500000	1023.000000	1023.000000	2046.000000
39.240002	0.030728	18.159996	8.523869	4.859711	0.430525	4.345892	0.000000	-10.000000	0.216667	-16.983334	659.000000	1023.000000	1023.000000	2046.000000
39.259998	0.030096	17.786909	8.441749	4.726357	0.392358	4.226445	0.000000	-10.000000	0.233333	-17.216667	653.333313	1023.000000	1023.000000	2046.000000
39.279999	0.029664	17.531162	8.261451	4.640688	0.461756	4.167266	0.000000	-10.000000	0.250000	-17.750000	647.500000	1023.000000	1023.000000	2046.000000
39.299999	0.029110	17.203987	8.243296	4.270763	0.326891	4.363036	0.000000	-10.000000	0.258333	-18.466667	641.500000	1023.000000	1023.000000	2046.000000
39.320000	0.028483	16.833447	8.076189	4.185369	0.361080	4.210809	0.000000	-10.000000	0.291667	-19.233334	635.333313	1023.000000	1023.000000	2046.000000
39.340000	0.028225	16.680876	8.050295	4.068213	0.277661	4.284708	0.000000	-10.000000	0.316667	-19.866667	629.000000	1023.000000	1023.000000	2046.000000
39.360001	0.027897	16.487312	7.970229	3.932487	0.256174	4.328422	0.000000	-10.000000	0.333333	-20.133333	622.333313	1023.000000	1023.000000	2046.000000
39.380001	0.027398	16.191927	7.912444	3.822864	0.211982	4.244637	0.000000	-10.000000	0.316667	-20.300001	615.666687	1023.000000	1023.000000	2046.000000
39.400002	0.027398	16.192270	7.821390	3.831352	0.319099	4.220429	0.000000	-10.000000	0.316667	-20.516666	608.833313	1023.000000	1023.000000	2046.000000
39.419998	0.027198	16.074272	7.839968	3.582083	0.239038	4.413183	0.000000	-10.000000	0.333333	-20.933334	602.000000	1023.000000	1023.000000	2046.000000
39.439999	0.026756	15.812543	7.767931	3.504210	0.231920	4.308481	0.000000	-10.000000	0.350000	-21.166666	595.000000	1023.000000	1023.000000	2046.000000
39.459999	0.026577	15.707064	7.673552	3.467199	0.312771	4.253542	0.000000	-10.000000	0.350000	-21.450001	588.000000	1023.000000	1023.000000	2046.000000
39.480000	0.026416	15.611760	7.598023	3.327155	0.371365	4.315217	0.000000	-10.000000	0.366667	-21.600000	580.833313	1023.000000	1023.000000	2046.000000
39.500000	0.026614	15.729156	7.686924	3.298749	0.336582	4.406900	0.000000	-10.000000	0.383333	-22.049999	573.500000	1023.000000	1023.000000	2046.000000
39.520000	0.026591	15.715294	7.666925	3.373354	0.383040	4.291975	0.000000	-10.000000	0.400000	-22.450001	566.166687	1023.000000	1023.000000	2046.000000
39.540001	0.026340	15.566883	7.581050	3.318265	0.353053	4.314514	0.000000	-10.000000	0.425000	-23.183334	558.666687	1023.000000	1023.000000	2046.000000
39.560001	0.025891	15.301557	7.605224	3.311263	0.085218	4.299851	0.000000	-10.000000	0.458333	-23.966667	551.000000	1023.000000	1023.000000	2046.000000
39.580002	0.024614	14.546628	7.292400	3.180616	-0.031370	4.104981	0.000000	-10.000000	0.500000	-24.866667	543.000000	1023.000000	1023.000000	2046.000000
39.599998	0.022929	13.551017	6.879562	2.968514	-0.137510	3.840450	0.000000	-10.000000	0.516667	-25.616667	534.666687	1023.000000	1023.000000	2046.000000
39.619999	0.021552	12.737276	6.666997	2.791640	-0.434578	3.713217	0.000000	-10.000000	0.533333	-26.250000	526.166687	1023.000000	1023.000000	2046.000000
39.639999	0.019429	11.482705	6.249907	2.674657	-0.754826	3.312967	0.000000	-10.000000	0.541667	-26.733334	517.333313	1023.000000	1023.000000	2046.000000
39.660000	0.016199	9.573856	5.590594	2.565786	-1.158864	2.576341	0.000000	-10.000000	0.566667	-27.050001	508.500000	1023.000000	1023.000000	2046.000000
39.680000	0.012560	7.423225	4.963881	2.205848	-1.848653	2.102149	0.000000	-10.000000	0.600000	-27.400002	499.500000	1023.000000	1023.000000	2046.000000
39.700001	0.008852	5.231681	4.258497	1.756353	-2.381560	1.598391	0.000000	-10.000000	0.625000	-27.750000	490.333344	1023.000000	1023.000000	2046.000000
39.720001	0.005709	3.373929	3.638919	1.401455	-2.736250	1.069806	0.000000	-10.000000	0.633333	-28.133333	481.000000	1023.000000	1023.000000	2046.000000
39.740002	0.003711	2.193175	3.326135	1.169176	-3.143691	0.841554	0.000000	-10.000000	0.633333	-28.466667	471.666656	1023.000000	1023.000000	2046.000000
39.759998	0.002036	1.203482	2.985480	1.001531	-3.349869	0.566339	0.000000	-10.000000	0.641667	-28.683334	462.166656	1023.000000	1023.000000	2046.000000
39.779999	0.000495	0.292639	2.569802	0.929918	-3.451973	0.244893	0.000000	-10.000000	0.650000	-28.766668	452.666656	1023.000000	1023.000000	2046.000000
39.799999	-0.000727	-0.429692	2.375069	0.660983	-3.751428	0.285684	0.000000	-10.000000	0.650000	-28.583334	443.000000	1023.000000	1023.000000	2046.000000
39.820000	-0.001864	-1.101830	2.083013	0.568580	-3.836843	0.083421	0.000000	-10.000000	0.633333	-28.400000	433.500000	1023.000000	1023.000000	2046.000000
39.840000	-0.002742	-1.620626	1.820081	0.411987	-3.872139	0.019445	0.000000	-10.000000	0.616667	-28.083334	424.000000	1023.000000	1023.000000	2046.000000
39.860001	-0.003469	-2.050029	1.819129	0.205857	-4.136117	0.061100	0.000000	-10.000000	0.600000	-27.850000	414.666656	1023.000000	1023.000000	2046.000000
39.880001	-0.004080	-2.411015	1.635855	0.167799	-4.088692	-0.125977	0.000000	-10.000000	0.608333	-27.633333	405.333344	1023.000000	1023.000000	2046.000000
39.900002	-0.004369	-2.581989	1.532639	0.088082	-4.095007	-0.107703	0.000000	-10.000000	0.608333	-27.583334	396.166656	1023.000000	1023.000000	2046.000000
39.919998	-0.004483	-2.649401	1.693418	0.004621	-4.283017	-0.064423	0.000000	-10.000000	0.616667	-27.533333	386.833344	1023.000000	1023.000000	2046.000000
39.939999	-0.004683	-2.767612	1.588383	0.130643	-4.212546	-0.274092	0.000000	-10.000000	0.600000	-27.400000	377.666656	1023.000000	1023.000000	2046.000000
39.959999	-0.004740	-2.801270	1.609069	-0.011961	-4.296918	-0.101460	0.000000	-10.000000	0.583333	-27.150000	368.500000	1023.000000	1023.000000	2046.000000
39.980000	-0.005408	-3.196314	1.459878	-0.053990	-4.327886	-0.274318	0.000000	-10.000000	0.558333	-26.983334	359.500000	1023.000000	1023.000000	2046.000000
40.000000	-0.005852	-3.458654	1.279339	-0.089914	-4.277178	-0.370901	0.000000	-10.000000	0.541667	-26.666666	350.500000	1023.000000	1023.000000	2046.000000
40.020000	-0.006369	-3.764178	1.253527	-0.330567	-4.385736	-0.301402	0.000000	-10.000000	0.525000	-26.383333	341.666656	1023.000000	1023.000000	2046.000000
40.040001	-0.007181	-4.243722	1.174955	-0.566325	-4.503891	-0.348461	0.000000	-10.000000	0.508333	-25.916666	332.833344	1023.000000	1023.000000	2046.000000
40.060001	-0.007932	-4.687980	0.991483	-0.718300	-4.467435	-0.493728	0.000000	-10.000000	0.508333	-25.799999	324.166656	1023.000000	1023.000000	2046.000000
40.080002	-0.008470	-5.005807	0.908739	-0.879444	-4.514749	-0.520354	0.000000	-10.000000	0.508333	-25.650000	315.500000	1023.000000	1023.000000	2046.000000
40.099998	-0.009260	-5.472655	0.843428	-1.154071	-4.711766	-0.450245	0.000000	-10.000000	0.508333	-25.600000	306.833344	1023.000000	1023.000000	2046.000000
40.119999	-0.009906	-5.854535	0.732815	-1.236183	-4.739358	-0.611809	0.000000	-10.000000	0.508333	-25.383333	298.333344	1023.000000	1023.000000	2046.000000
40.139999	-0.010495	-6.202830	0.629088	-1.390878	-4.790124	-0.650916	0.000000	-10.000000	0.516667	-25.416666	289.833344	1023.000000	1023.000000	2046.000000
40.160000	-0.011094	-6.556383	0.520956	-1.598462	-4.889043	-0.589833	0.000000	-10.000000	0.516667	-25.400000	281.500000	1023.000000	1023.000000	2046.000000
40.180000	-0.011631	-6.873994	0.439036	-1.709908	-4.906084	-0.697039	0.000000	-10.000000	0.508333	-25.416668	273.000000	1023.000000	1023.000000	2046.000000
40.200001	-0.012109	-7.156244	0.375240	-1.781037	-4.928679	-0.821768	0.000000	-10.000000	0.500000	-25.050001	264.500000	1023.000000	1023.000000	2046.000000
40.220001	-0.012415	-7.337058	0.293452	-1.947270	-4.954275	-0.728964	0.000000	-10.000000	0.500000	-24.916668	256.166656	1023.000000	1023.000000	2046.000000
40.240002	-0.012851	-7.595030	0.218553	-2.035395	-4.956145	-0.822042	0.000000	-10.000000	0.491667	-24.750000	247.833328	1023.000000	1023.000000	2046.000000
40.259998	-0.013026	-7.698187	0.130054	-2.097415	-4.877889	-0.852937	0.000000	-10.000000	0.475000	-24.583334	239.500000	1023.000000	1023.000000	2046.000000
40.279999	-0.012915	-7.632629	0.231302	-2.259585	-4.937229	-0.667118	0.000000	-10.000000	0.458333	-24.283335	231.166672	1023.000000	1023.000000	2046.000000
40.299999	-0.012819	-7.576256	0.076757	-2.097680	-4.724286	-0.831048	0.000000	-10.000000	0.450000	-23.933334	223.000000	1023.000000	1023.000000	2046.000000
40.320000	-0.012795	-7.561837	0.183870	-2.256431	-4.814574	-0.674703	0.000000	-10.000000	0.458333	-23.750000	215.000000	1023.000000	1023.000000	2046.000000
40.340000	-0.012847	-7.592590	0.199487	-2.290231	-4.871160	-0.630687	0.000000	-10.000000	0.458333	-23.500000	207.000000	1023.000000	1023.000000	2046.000000
40.360001	-0.013096	-7.739788	0.125783	-2.279950	-4.966470	-0.619151	0.000000	-10.000000	0.458333	-23.266666	199.333328	1023.000000	1023.000000	2046.000000
40.380001	-0.014238	-8.414532	-0.187009	-2.473373	-5.041648	-0.712502	0.000000	-10.000000	0.433333	-22.866667	191.666672	1023.000000	1023.000000	2046.000000
40.400002	-0.015918	-9.407257	-0.642024	-2.806132	-5.119607	-0.839494	0.000000	-10.000000	0.408333	-22.550001	184.166672	1023.000000	1023.000000	2046.000000
40.419998	-0.017484	-10.333338	-1.003978	-3.226624	-5.328510	-0.774225	0.000000	-10.000000	0.375000	-21.966667	176.500000	1023.000000	1023.000000	2046.000000
40.439999	-0.019504	-11.527111	-1.610008	-3.254223	-5.368991	-1.293888	0.000000	-10.000000	0.358333	-21.316668	169.166672	1023.000000	1023.000000	2046.000000
40.459999	-0.021249	-12.558058	-1.746014	-3.493246	-5.841545	-1.477254	0.000000	-10.000000	0.341667	-20.400002	162.166672	1023.000000	1023.000000	2046.000000
40.480000	-0.023583	-13.937595	-2.073411	-3.779148	-6.296899	-1.788137	0.000000	-10.000000	0.316667	-19.666668	155.333328	1023.000000	1023.000000	2046.000000
40.500000	-0.026688	-15.772752	-2.926811	-4.018821	-6.475223	-2.351896	0.000000	-10.000000	0.283333	-18.966667	148.833328	1023.000000	1023.000000	2046.000000
40.520000	-0.029382	-17.364765	-3.406567	-4.469421	-6.914625	-2.574152	0.000000	-10.000000	0.258333	-18.333334	142.500000	1023.000000	1023.000000	2046.000000
40.540001	-0.031720	-18.746471	-3.857835	-4.761227	-7.214852	-2.912557	0.000000	-10.000000	0.241667	-17.716667	136.500000	1023.000000	1023.000000	2046.000000
40.560001	-0.032997	-19.501190	-4.304471	-4.859959	-7.241608	-3.095153	0.000000	-10.000000	0.233333	-17.083334	130.500000	1023.000000	1023.000000	2046.000000
40.580002	-0.034040	-20.117817	-4.541471	-5.031907	-7.396334	-3.148105	0.000000	-10.000000	0.183333	-15.900001	124.666664	1023.000000	1023.000000	2046.000000
40.599998	-0.034723	-20.521189	-4.649601	-5.166862	-7.548322	-3.156403	0.000000	-10.000000	0.116667	-13.316667	119.166664	1023.000000	1023.000000	2046.000000
40.619999	-0.034939	-20.648972	-4.905798	-5.076055	-7.394399	-3.272720	0.000000	-10.000000	0.041667	-9.500000	114.833336	1023.000000	1023.000000	2046.000000
40.639999	-0.034929	-20.643082	-4.834063	-5.146422	-7.506705	-3.155892	0.000000	-10.000000	0.008333	-5.216667	111.666664	1023.000000	1023.000000	2046.000000
40.660000	-0.034627	-20.464603	-4.619254	-5.228022	-7.635727	-2.981600	0.000000	-10.000000	0.000000	-2.050000	110.000000	1023.000000	1023.000000	2046.000000
40.680000	-0.034185	-20.203594	-4.693355	-4.974786	-7.380091	-3.155362	0.000000	-10.000000	0.000000	-0.416667	109.166664	1023.000000	1023.000000	2046.000000
40.700001	-0.033231	-19.639776	-4.449417	-4.888773	-7.360569	-2.941017	0.000000	-10.000000	0.016667	-0.316667	109.000000	1023.000000	1023.000000	2046.000000
40.720001	-0.032564	-19.245508	-4.099633	-4.937861	-7.503723	-2.704290	0.000000	-10.000000	0.033333	-1.166667	109.000000	1023.000000	1023.000000	2046.000000
40.740002	-0.032116	-18.980549	-4.110544	-4.783610	-7.269253	-2.817142	0.000000	-10.000000	0.050000	-3.116667	108.666664	1023.000000	1023.000000	2046.000000
40.759998	-0.031787	-18.786118	-4.015941	-4.724779	-7.234244	-2.811154	0.000000	-10.000000	0.050000	-5.016666	107.833336	1023.000000	1023.000000	2046.000000
40.779999	-0.031254	-18.470987	-3.808347	-4.811873	-7.301414	-2.549353	0.000000	-10.000000	0.050000	-6.366667	106.333336	1023.000000	1023.000000	2046.000000
40.799999	-0.030923	-18.275633	-3.782460	-4.768223	-7.109031	-2.615918	0.000000	-10.000000	0.041667	-6.533333	104.166664	1023.000000	1023.000000	2046.000000
40.820000	-0.030759	-18.178535	-3.722501	-4.732721	-7.032842	-2.690472	0.000000	-10.000000	0.016667	-4.366667	101.833336	1023.000000	1023.000000	2046.000000
40.840000	-0.030250	-17.877748	-3.457547	-4.920082	-7.109768	-2.390351	0.000000	-10.000000	0.008333	-1.916667	100.000000	1023.000000	1023.000000	2046.000000
40.860001	-0.030190	-17.842529	-3.512249	-4.908426	-6.941754	-2.480099	0.000000	-10.000000	0.000000	-0.133333	99.166664	1023.000000	1023.000000	2046.000000
40.880001	-0.030439	-17.989407	-3.489589	-4.990189	-6.985000	-2.524629	0.000000	-10.000000	0.016667	0.000000	99.000000	1023.000000	1023.000000	2046.000000
40.900002	-0.030046	-17.757404	-3.427995	-5.032598	-6.932328	-2.364483	0.000000	-10.000000	0.008333	-0.450000	99.000000	1023.000000	1023.000000	2046.000000
40.919998	-0.029977	-17.716223	-3.379452	-5.060115	-6.951920	-2.324737	0.000000	-10.000000	0.016667	-0.116667	99.000000	1023.000000	1023.000000	2046.000000
40.939999	-0.030009	-17.735460	-3.326081	-5.061409	-6.953220	-2.394750	0.000000	-10.000000	0.008333	-0.200000	99.000000	1023.000000	1023.000000	2046.000000
40.959999	-0.029482	-17.424034	-3.282813	-5.000179	-6.799842	-2.341201	0.000000	-10.000000	0.008333	0.000000	99.000000	1023.000000	1023.000000	2046.000000
40.980000	-0.029169	-17.238914	-3.205091	-4.997394	-6.764546	-2.271883	0.000000	-10.000000	0.000000	0.000000	99.000000	1023.000000	1023.000000	2046.000000
41.000000	-0.028549	-16.872204	-2.991530	-5.075697	-6.769729	-2.035249	0.000000	-10.000000	0.000000	0.000000	99.000000	1023.000000	1023.000000	2046.000000
41.020000	-0.027904	-16.491417	-2.929933	-4.932854	-6.552404	-2.076227	0.000000	-10.000000	0.016667	0.000000	99.000000	1023.000000	1023.000000	2046.000000
41.040001	-0.027631	-16.329668	-2.882327	-4.873760	-6.452162	-2.121419	0.000000	-10.000000	0.016667	0.000000	99.000000	1023.000000	1023.000000	2046.000000
41.060001	-0.026734	-15.799973	-2.673244	-4.888453	-6.384863	-1.853413	0.000000	-10.000000	0.016667	0.000000	99.000000	1023.000000	1023.000000	2046.000000
41.080002	-0.026348	-15.571607	-2.523726	-4.825402	-6.380032	-1.842447	0.000000	-10.000000	0.000000	0.000000	99.000000	1023.000000	1023.000000	2046.000000
41.099998	-0.026091	-15.419830	-2.438387	-4.762360	-6.314510	-1.904573	0.000000	-10.000000	0.008333	0.000000	99.000000	1023.000000	1023.000000	2046.000000
41.119999	-0.025357	-14.985961	-2.328090	-4.631685	-6.166202	-1.859983	0.000000	-10.000000	0.008333	0.000000	99.000000	1023.000000	1023.000000	2046.000000
41.139999	-0.024794	-14.653153	-2.215146	-4.636591	-6.089650	-1.711767	0.000000	-10.000000	0.025000	-0.300000	99.000000	1023.000000	1023.000000	2046.000000
41.160000	-0.024171	-14.284865	-1.978825	-4.628139	-6.103655	-1.574246	0.000000	-10.000000	0.016667	-0.533333	99.000000	1023.000000	1023.000000	2046.000000
41.180000	-0.023132	-13.670884	-1.902353	-4.403743	-5.814496	-1.550293	0.000000	-10.000000	0.016667	-0.533333	99.000000	1023.000000	1023.000000	2046.000000
41.200001	-0.022259	-13.154948	-1.767936	-4.287650	-5.662043	-1.437319	0.000000	-10.000000	0.000000	-0.233333	99.000000	1023.000000	1023.000000	2046.000000
41.220001	-0.021634	-12.785703	-1.545938	-4.278440	-5.700667	-1.260657	0.000000	-10.000000	0.008333	0.000000	99.000000	1023.000000	1023.000000	2046.000000
41.240002	-0.020457	-12.089890	-1.362797	-4.050591	-5.532886	-1.143616	0.000000	-10.000000	0.016667	0.000000	99.000000	1023.000000	1023.000000	2046.000000
41.259998	-0.020350	-12.027074	-1.322799	-3.975860	-5.639693	-1.088722	0.000000	-10.000000	0.025000	0.000000	99.000000	1023.000000	1023.000000	2046.000000
41.279999	-0.021407	-12.651664	-1.597709	-4.213559	-5.724925	-1.115472	0.000000	-10.000000	0.016667	0.000000	99.000000	1023.000000	1023.000000	2046.000000
41.299999	-0.022139	-13.084173	-1.906172	-4.335157	-5.687958	-1.154885	0.000000	-10.000000	0.008333	0.000000	99.000000	1023.000000	1023.000000	2046.000000
41.320000	-0.023344	-13.796487	-2.191342	-4.516294	-5.854618	-1.234232	0.000000	-10.000000	0.000000	0.000000	99.000000	1023.000000	1023.000000	2046.000000
41.340000	-0.024959	-14.750607	-2.515488	-4.522612	-6.040180	-1.672326	0.000000	-10.000000	0.000000	0.000000	99.000000	1023.000000	1023.000000	2046.000000
41.360001	-0.026866	-15.877831	-2.818151	-4.719302	-6.465870	-1.874509	0.000000	-10.000000	0.000000	0.000000	99.000000	1023.000000	1023.000000	2046.000000
41.380001	-0.029587	-17.485979	-3.452350	-5.009779	-6.769042	-2.254808	0.000000	-10.000000	0.033333	-1.100000	99.000000	1023.000000	1023.000000	2046.000000
41.400002	-0.032786	-19.376360	-4.180019	-5.378300	-7.113339	-2.704702	0.000000	-10.000000	0.033333	-2.350000	98.666664	1023.000000	1023.000000	2046.000000
41.419998	-0.034787	-20.559031	-4.616256	-5.624199	-7.419076	-2.899500	0.000000	-10.000000	0.075000	-4.583333	98.000000	1023.000000	1023.000000	2046.000000
41.439999	-0.036046	-21.303370	-4.855191	-5.784562	-7.657491	-3.006126	0.000000	-10.000000	0.041667	-6.800000	96.666664	1023.000000	1023.000000	2046.000000
41.459999	-0.037143	-21.951488	-5.152586	-5.810180	-7.772305	-3.216419	0.000000	-10.000000	0.050000	-6.166667	94.500000	1023.000000	1023.000000	2046.000000
41.480000	-0.037426	-22.118971	-5.349495	-5.734240	-7.754186	-3.281051	0.000000	-10.000000	0.025000	-5.116667	92.500000	1023.000000	1023.000000	2046.000000
41.500000	-0.037715	-22.289825	-5.381609	-5.803268	-7.900141	-3.204806	0.000000	-10.000000	0.041667	-3.266667	91.000000	1023.000000	1023.000000	2046.000000
41.520000	-0.038118	-22.527617	-5.472140	-5.763754	-7.957962	-3.333760	0.000000	-10.000000	0.050000	-3.833333	90.000000	1023.000000	1023.000000	2046.000000
41.540001	-0.037944	-22.425041	-5.546102	-5.699641	-7.847063	-3.332236	0.000000	-10.000000	0.033333	-4.416667	88.833336	1023.000000	1023.000000	2046.000000
41.560001	-0.037567	-22.201853	-5.402111	-5.682735	-7.894817	-3.222189	0.000000	-10.000000	0.041667	-4.833333	87.166664	1023.000000	1023.000000	2046.000000
41.580002	-0.037180	-21.973240	-5.246307	-5.620738	-7.950853	-3.155342	0.000000	-10.000000	0.050000	-6.000000	85.500000	1023.000000	1023.000000	2046.000000
41.599998	-0.036478	-21.558422	-5.119818	-5.373532	-7.809897	-3.255175	0.000000	-10.000000	0.058333	-6.483334	83.500000	1023.000000	1023.000000	2046.000000
41.619999	-0.035954	-21.249090	-4.905787	-5.349699	-7.842888	-3.150715	0.000000	-10.000000	0.066667	-7.100000	81.500000	1023.000000	1023.000000	2046.000000
41.639999	-0.035681	-21.087675	-4.760598	-5.382168	-7.921021	-3.023887	0.000000	-10.000000	0.066667	-7.800000	79.166664	1023.000000	1023.000000	2046.000000
41.660000	-0.035614	-21.048159	-4.858885	-5.279638	-7.749139	-3.160496	0.000000	-10.000000	0.141667	-10.416667	76.500000	1023.000000	1023.000000	2046.000000
41.680000	-0.035712	-21.105986	-4.862613	-5.444858	-7.784812	-3.013702	0.000000	-10.000000	0.225000	-14.583334	72.833336	1023.000000	1023.000000	2046.000000
41.700001	-0.036328	-21.469767	-4.925226	-5.625310	-7.867369	-3.051862	0.000000	-10.000000	0.325000	-18.983334	68.000000	1023.000000	1023.000000	2046.000000
41.720001	-0.036919	-21.818911	-5.161681	-5.679536	-7.726474	-3.251219	0.000000	-10.000000	0.358333	-21.183334	61.666668	1023.000000	1023.000000	2046.000000
41.740002	-0.037519	-22.173523	-5.136323	-6.029600	-7.906403	-3.101196	0.000000	-10.000000	0.333333	-20.883333	54.666668	1023.000000	1023.000000	2046.000000
41.759998	-0.038327	-22.651297	-5.317696	-6.278889	-7.901297	-3.153416	0.000000	-10.000000	0.275000	-19.050001	47.833332	1023.000000	1023.000000	2046.000000
41.779999	-0.038845	-22.957529	-5.442482	-6.447300	-7.910291	-3.157456	0.000000	-10.000000	0.225000	-17.133333	41.500000	1023.000000	1023.000000	2046.000000
41.799999	-0.039456	-23.318653	-5.498863	-6.647641	-7.975947	-3.196204	0.000000	-10.000000	0.191667	-15.583333	35.833332	1023.000000	1023.000000	2046.000000
41.820000	-0.039945	-23.607580	-5.665666	-6.763782	-7.889137	-3.288996	0.000000	-10.000000	0.183333	-14.533333	30.500000	1023.000000	1023.000000	2046.000000
41.840000	-0.040142	-23.723785	-5.628163	-7.004103	-8.008073	-3.083445	0.000000	-10.000000	0.175000	-13.750000	25.666666	1023.000000	1023.000000	2046.000000
41.860001	-0.040481	-23.924110	-5.786434	-7.014884	-7.857002	-3.265791	0.000000	-10.000000	0.158333	-13.083333	21.000000	1023.000000	1023.000000	2046.000000
41.880001	-0.040409	-23.881607	-5.671859	-7.276854	-7.931458	-3.001436	0.000000	-10.000000	0.133333	-12.516666	16.500000	1023.000000	1023.000000	2046.000000
41.900002	-0.040746	-24.081182	-5.813867	-7.312075	-7.809354	-3.145887	0.000000	-10.000000	0.108333	-12.150000	12.166667	1023.000000	1023.000000	2046.000000
41.919998	-0.040613	-24.002348	-5.688181	-7.454985	-7.886888	-2.972295	0.000000	-10.000000	0.100000	-12.016666	8.000000	1023.000000	1023.000000	2046.000000
41.939999	-0.040726	-24.069139	-5.838222	-7.400011	-7.659056	-3.171850	0.000000	-10.000000	0.100000	-11.933333	4.166667	1023.000000	1023.000000	2046.000000
41.959999	-0.040673	-24.037773	-5.861476	-7.535821	-7.617750	-3.022726	0.000000	-10.000000	0.091667	-11.683333	0.500000	1023.000000	1023.000000	2046.000000
41.980000	-0.040658	-24.028893	-5.755410	-7.679605	-7.692196	-2.901682	0.000000	-10.000000	0.091667	-11.100000	-2.833333	1023.000000	1023.000000	2046.000000
42.000000	-0.040718	-24.064602	-5.921560	-7.573709	-7.494255	-3.075079	0.000000	-10.000000	0.075000	-10.383333	-6.333333	1023.000000	1023.000000	2046.000000
42.020000	-0.040756	-24.086710	-5.804111	-7.761074	-7.621223	-2.900302	0.000000	-10.000000	0.075000	-9.650001	-9.666667	1023.000000	1023.000000	2046.000000
42.040001	-0.040776	-24.098475	-5.910237	-7.778915	-7.456045	-2.953277	0.000000	-10.000000	0.058333	-9.083334	-13.000000	1023.000000	1023.000000	2046.000000
42.060001	-0.040390	-23.870514	-5.768094	-7.907978	-7.496421	-2.698021	0.000000	-10.000000	0.058333	-8.600000	-16.000000	1023.000000	1023.000000	2046.000000
42.080002	-0.040158	-23.733662	-5.912871	-7.771995	-7.222833	-2.825963	0.000000	-10.000000	0.058333	-8.183333	-18.833334	1023.000000	1023.000000	2046.000000
42.099998	-0.039682	-23.451818	-5.757450	-7.863447	-7.241247	-2.589674	0.000000	-10.000000	0.066667	-7.783334	-21.666666	1023.000000	1023.000000	2046.000000
42.119999	-0.039396	-23.282995	-5.703762	-7.895720	-7.153124	-2.530389	0.000000	-10.000000	0.066667	-7.400000	-24.166666	1023.000000	1023.000000	2046.000000
42.139999	-0.038817	-22.940693	-5.581095	-7.933084	-7.139061	-2.287453	0.000000	-10.000000	0.058333	-7.100000	-26.833334	1023.000000	1023.000000	2046.000000
42.160000	-0.038796	-22.928425	-5.517604	-7.813579	-7.227580	-2.369661	0.000000	-10.000000	0.050000	-6.933333	-29.166666	1023.000000	1023.000000	2046.000000
42.180000	-0.039732	-23.481375	-5.854034	-7.953732	-7.205512	-2.468097	0.000000	-10.000000	0.050000	-6.816667	-31.500000	1023.000000	1023.000000	2046.000000
42.200001	-0.040782	-24.102089	-6.038022	-8.287904	-7.427226	-2.348938	0.000000	-10.000000	0.050000	-6.633333	-33.666668	1023.000000	1023.000000	2046.000000
42.220001	-0.041988	-24.815166	-6.410997	-8.351355	-7.382060	-2.670754	0.000000	-10.000000	0.041667	-6.116667	-36.000000	1023.000000	1023.000000	2046.000000
42.240002	-0.043434	-25.669695	-6.795458	-8.438949	-7.511426	-2.923862	0.000000	-10.000000	0.033333	-5.083333	-38.000000	1023.000000	1023.000000	2046.000000
42.259998	-0.045072	-26.637581	-6.859035	-8.520059	-8.045078	-3.213409	0.000000	-10.000000	0.016667	-3.116667	-39.666668	1023.000000	1023.000000	2046.000000
42.279999	-0.047455	-28.046040	-7.479987	-8.482228	-8.217877	-3.865948	0.000000	-10.000000	0.008333	-0.516667	-40.500000	1023.000000	1023.000000	2046.000000
42.299999	-0.049809	-29.437325	-7.923213	-8.790240	-8.630471	-4.093400	0.000000	-10.000000	0.000000	1.733333	-41.000000	1023.000000	1023.000000	2046.000000
42.320000	-0.051697	-30.553129	-8.290479	-9.029135	-8.924836	-4.308680	0.000000	-10.000000	0.000000	3.233333	-41.000000	1023.000000	1023.000000	2046.000000
42.340000	-0.052521	-31.040007	-8.597403	-8.951486	-8.937708	-4.553411	0.000000	-10.000000	0.000000	3.666667	-41.000000	1023.000000	1023.000000	2046.000000
42.360001	-0.052981	-31.311701	-8.702299	-8.957241	-9.082600	-4.569560	0.000000	-10.000000	0.000000	3.850000	-41.000000	1023.000000	1023.000000	2046.000000
42.380001	-0.053264	-31.479080	-8.760747	-8.971125	-9.168598	-4.578611	0.000000	-10.000000	0.000000	3.866667	-41.000000	1023.000000	1023.000000	2046.000000
42.400002	-0.053103	-31.383730	-8.919227	-8.775565	-9.024445	-4.664495	0.000000	-10.000000	0.000000	4.216667	-41.000000	1023.000000	1023.000000	2046.000000
42.419998	-0.052817	-31.215023	-8.879225	-8.773599	-9.057508	-4.504692	0.000000	-10.000000	0.000000	4.816667	-41.000000	1023.000000	1023.000000	2046.000000
42.439999	-0.052397	-30.966629	-8.663308	-8.765319	-9.128333	-4.409669	0.000000	-10.000000	-0.025000	5.783333	-41.000000	1023.000000	1023.000000	2046.000000
42.459999	-0.051599	-30.494913	-8.613076	-8.548916	-8.875967	-4.456954	0.000000	-10.000000	-0.033333	7.033333	-41.000000	1023.000000	1023.000000	2046.000000
42.480000	-0.050581	-29.893272	-8.465860	-8.435505	-8.699336	-4.292571	0.000000	-10.000000	-0.050000	8.483334	-41.000000	1023.000000	1023.000000	2046.000000
42.500000	-0.049183	-29.067242	-8.053177	-8.293563	-8.678679	-4.041823	0.000000	-10.000000	-0.050000	9.833334	-41.000000	1023.000000	1023.000000	2046.000000
42.520000	-0.047445	-28.040215	-7.679446	-7.960340	-8.370543	-4.029885	0.000000	-10.000000	-0.083333	11.366667	-20.000000	1023.000000	1023.000000	2046.000000
42.540001	-0.045999	-27.185350	-7.426070	-7.829490	-8.089625	-3.840165	0.000000	-10.000000	-0.125000	14.116667	5.166667	1023.000000	1023.000000	2046.000000
42.560001	-0.044033	-26.023632	-6.977576	-7.701166	-7.892663	-3.452227	0.000000	-10.000000	-0.158333	16.483334	30.333334	1023.000000	1023.000000	2046.000000
42.580002	-0.042340	-25.022692	-6.656191	-7.488265	-7.528663	-3.349573	0.000000	-10.000000	-0.175000	18.150000	34.500000	1023.000000	1023.000000	2046.000000
42.599998	-0.040992	-24.226238	-6.462317	-7.372623	-7.168358	-3.222940	0.000000	-10.000000	-0.191667	18.400000	36.500000	1023.000000	1023.000000	2046.000000
42.619999	-0.039513	-23.351990	-6.073819	-7.378988	-7.014868	-2.884315	0.000000	-10.000000	-0.225000	19.183332	40.500000	1023.000000	1023.000000	2046.000000
42.639999	-0.038241	-22.600637	-5.825545	-7.248594	-6.698856	-2.827644	0.000000	-10.000000	-0.291667	20.450001	46.833332	1023.000000	1023.000000	2046.000000
42.660000	-0.037234	-22.005579	-5.712625	-7.215826	-6.386698	-2.690432	0.000000	-10.000000	-0.350000	22.283333	53.333332	1023.000000	1023.000000	2046.000000
42.680000	-0.035784	-21.148596	-5.355528	-7.261906	-6.252740	-2.278421	0.000000	-10.000000	-0.416667	24.166666	60.500000	1023.000000	1023.000000	2046.000000
42.700001	-0.034530	-20.407135	-5.164628	-7.148545	-5.939575	-2.154388	0.000000	-10.000000	-0.450000	25.950001	68.166664	1023.000000	1023.000000	2046.000000
42.720001	-0.033500	-19.798393	-5.040412	-7.077859	-5.663294	-2.016827	0.000000	-10.000000	-0.475000	27.033333	76.666664	1023.000000	1023.000000	2046.000000
42.740002	-0.031902	-18.854338	-4.693022	-7.039502	-5.502420	-1.619394	0.000000	-10.000000	-0.483333	27.833334	85.500000	1023.000000	1023.000000	2046.000000
42.759998	-0.030375	-17.951668	-4.390554	-6.848982	-5.228667	-1.483466	0.000000	-10.000000	-0.508333	28.300001	94.666664	1023.000000	1023.000000	2046.000000
42.779999	-0.028828	-17.037561	-4.222868	-6.686929	-4.825671	-1.302094	0.000000	-10.000000	-0.541667	28.683334	104.000000	1023.000000	1023.000000	2046.000000
42.799999	-0.026958	-15.932302	-3.819357	-6.563972	-4.616363	-0.932609	0.000000	-10.000000	-0.575000	29.133333	113.666664	1023.000000	1023.000000	2046.000000
42.820000	-0.025147	-14.862083	-3.507042	-6.315614	-4.301220	-0.738207	0.000000	-10.000000	-0.591667	29.816668	123.166664	1023.000000	1023.000000	2046.000000
42.840000	-0.023460	-13.864652	-3.231991	-6.094339	-3.978539	-0.559782	0.000000	-10.000000	-0.608333	30.633333	133.166672	1023.000000	1023.000000	2046.000000
42.860001	-0.021484	-12.696866	-2.888162	-5.943348	-3.712104	-0.153252	0.000000	-10.000000	-0.608333	31.233334	143.166672	1023.000000	1023.000000	2046.000000
42.880001	-0.019598	-11.582246	-2.468915	-5.645007	-3.476954	0.008630	0.000000	-10.000000	-0.616667	31.366667	153.666672	1023.000000	1023.000000	2046.000000
42.900002	-0.017861	-10.555871	-2.227356	-5.381574	-3.134419	0.187478	0.000000	-10.000000	-0.625000	31.750000	164.000000	1023.000000	1023.000000	2046.000000
42.919998	-0.015871	-9.379649	-1.844072	-5.140996	-2.933923	0.539342	0.000000	-10.000000	-0.650000	31.800001	174.500000	1023.000000	1023.000000	2046.000000
42.939999	-0.014007	-8.278411	-1.459598	-4.827003	-2.717342	0.725533	0.000000	-10.000000	-0.658333	32.099998	185.000000	1023.000000	1023.000000	2046.000000
42.959999	-0.012436	-7.349914	-1.265613	-4.541312	-2.396661	0.853672	0.000000	-10.000000	-0.658333	32.000000	195.666672	1023.000000	1023.000000	2046.000000
42.980000	-0.010647	-6.292217	-0.949670	-4.352120	-2.219965	1.229538	0.000000	-10.000000	-0.650000	31.983334	206.333328	1023.000000	1023.000000	2046.000000
43.000000	-0.008896	-5.257391	-0.596805	-4.043074	-2.004879	1.387367	0.000000	-10.000000	-0.658333	31.933334	217.000000	1023.000000	1023.000000	2046.000000
43.020000	-0.007304	-4.316425	-0.469343	-3.750047	-1.579691	1.482656	0.000000	-10.000000	-0.658333	31.950001	227.666672	1023.000000	1023.000000	2046.000000
43.040001	-0.005339	-3.155094	0.100776	-3.538049	-1.572234	1.854413	0.000000	-10.000000	-0.658333	31.900000	238.333328	1023.000000	1023.000000	2046.000000
43.060001	-0.003153	-1.863504	0.550604	-3.034981	-1.296532	1.917405	0.000000	-10.000000	-0.650000	31.783335	249.000000	1023.000000	1023.000000	2046.000000
43.080002	-0.001093	-0.645886	0.967166	-2.690362	-1.132800	2.210109	0.000000	-10.000000	-0.650000	31.666668	259.666656	1023.000000	1023.000000	2046.000000
43.099998	-0.000124	-0.073059	1.239841	-2.441949	-1.136138	2.265188	0.000000	-10.000000	-0.650000	31.700001	270.166656	1023.000000	1023.000000	2046.000000
43.119999	0.000491	0.290200	1.302529	-2.167881	-1.025041	2.180593	0.000000	-10.000000	-0.658333	31.783335	280.833344	1023.000000	1023.000000	2046.000000
43.139999	-0.000047	-0.027753	1.309693	-2.115910	-1.244440	2.022904	0.000000	-10.000000	-0.666667	31.966667	291.333344	1023.000000	1023.000000	2046.000000
43.160000	-0.001428	-0.843862	1.122750	-1.950675	-1.561838	1.545899	0.000000	-10.000000	-0.683333	32.200001	302.000000	1023.000000	1023.000000	2046.000000
43.180000	-0.002834	-1.675173	0.926897	-1.885015	-1.933106	1.216051	0.000000	-10.000000	-0.683333	32.166668	312.666656	1023.000000	1023.000000	2046.000000
43.200001	-0.004288	-2.534416	0.725326	-1.973821	-2.239279	0.953358	0.000000	-10.000000	-0.675000	32.133335	323.500000	1023.000000	1023.000000	2046.000000
43.220001	-0.004892	-2.891229	0.544402	-1.995897	-2.223467	0.783732	0.000000	-10.000000	-0.658333	31.883333	334.333344	1023.000000	1023.000000	2046.000000
43.240002	-0.004596	-2.716241	0.694193	-1.932822	-2.330672	0.853060	0.000000	-10.000000	-0.650000	31.966667	345.000000	1023.000000	1023.000000	2046.000000
43.259998	-0.003953	-2.336130	0.786327	-1.631826	-2.195462	0.704830	0.000000	-10.000000	-0.658333	31.966667	355.666656	1023.000000	1023.000000	2046.000000
43.279999	-0.002919	-1.724887	1.039282	-1.494054	-2.144194	0.874078	0.000000	-10.000000	-0.658333	32.183334	366.333344	1023.000000	1023.000000	2046.000000
43.299999	-0.001965	-1.161522	1.309250	-1.344947	-2.142405	1.016580	0.000000	-10.000000	-0.658333	32.166668	377.000000	1023.000000	1023.000000	2046.000000
43.320000	-0.000659	-0.389595	1.514503	-1.055534	-1.945387	1.096822	0.000000	-10.000000	-0.650000	31.850000	387.666656	1023.000000	1023.000000	2046.000000
43.340000	0.000686	0.405356	1.938926	-0.956649	-1.972357	1.395436	0.000000	-10.000000	-0.650000	31.383333	398.333344	1023.000000	1023.000000	2046.000000
43.360001	0.002218	1.310549	2.192102	-0.634952	-1.676996	1.430395	0.000000	-10.000000	-0.641667	31.300001	409.000000	1023.000000	1023.000000	2046.000000
43.380001	0.004023	2.377408	2.593107	-0.406547	-1.552514	1.743362	0.000000	-10.000000	-0.625000	31.316668	419.333344	1023.000000	1023.000000	2046.000000
43.400002	0.005832	3.446628	2.823051	0.055971	-1.171183	1.738790	0.000000	-10.000000	-0.625000	31.333334	429.833344	1023.000000	1023.000000	2046.000000
43.419998	0.008037	4.749599	3.299282	0.294792	-0.977802	2.133326	0.000000	-10.000000	-0.616667	31.233334	440.166656	1023.000000	1023.000000	2046.000000
43.439999	0.010201	6.028779	3.863292	0.657652	-0.857542	2.365376	0.000000	-10.000000	-0.625000	31.300001	450.666656	1023.000000	1023.000000	2046.000000
43.459999	0.012320	7.281330	4.167029	1.077083	-0.482638	2.519855	0.000000	-10.000000	-0.608333	31.216667	461.000000	1023.000000	1023.000000	2046.000000
43.480000	0.014317	8.461556	4.622541	1.278558	-0.301831	2.862288	0.000000	-10.000000	-0.600000	31.100000	471.500000	1023.000000	1023.000000	2046.000000
43.500000	0.015956	9.429853	4.987390	1.484162	-0.098024	3.056326	0.000000	-10.000000	-0.591667	30.716667	482.000000	1023.000000	1023.000000	2046.000000
43.520000	0.017490	10.336593	5.207433	1.741829	0.155613	3.231718	0.000000	-10.000000	-0.583333	30.683332	492.333344	1023.000000	1023.000000	2046.000000
43.540001	0.018641	11.016996	5.479386	1.904553	0.257615	3.375442	0.000000	-10.000000	-0.591667	30.383333	502.500000	1023.000000	1023.000000	2046.000000
43.560001	0.019848	11.730283	5.671890	2.041578	0.464307	3.552508	0.000000	-10.000000	-0.591667	30.416666	512.500000	1023.000000	1023.000000	2046.000000
43.580002	0.021155	12.502763	6.027587	2.086770	0.502450	3.885954	0.000000	-10.000000	-0.566667	30.116667	522.500000	1023.000000	1023.000000	2046.000000
43.599998	0.022396	13.235905	6.250968	2.340981	0.729295	3.914661	0.000000	-10.000000	-0.550000	29.883333	532.833313	1023.000000	1023.000000	2046.000000
43.619999	0.023832	14.084783	6.507574	2.480292	0.910511	4.186406	0.000000	-10.000000	-0.525000	29.533333	542.833313	1023.000000	1023.000000	2046.000000
43.639999	0.025310	14.958165	6.885205	2.605491	0.960061	4.507408	0.000000	-10.000000	-0.516667	29.350000	552.833313	1023.000000	1023.000000	2046.000000
43.660000	0.026718	15.790111	7.104114	3.011514	1.198740	4.475743	0.000000	-10.000000	-0.500000	28.866667	562.500000	1023.000000	1023.000000	2046.000000
43.680000	0.028408	16.789110	7.433284	3.168988	1.401521	4.785317	0.000000	-10.000000	-0.483333	28.183334	572.333313	1023.000000	1023.000000	2046.000000
43.700001	0.030244	17.874180	7.821935	3.414293	1.568283	5.069669	0.000000	-10.000000	-0.475000	27.633333	582.000000	1023.000000	1023.000000	2046.000000
43.720001	0.031995	18.909325	8.170913	3.780621	1.782067	5.175725	0.000000	-10.000000	-0.458333	27.450001	591.333313	1023.000000	1023.000000	2046.000000
43.740002	0.033942	20.059990	8.474672	4.095799	2.109041	5.380478	0.000000	-10.000000	-0.450000	27.466667	600.500000	1023.000000	1023.000000	2046.000000
43.759998	0.035993	21.271927	8.913777	4.368223	2.275184	5.714743	0.000000	-10.000000	-0.450000	27.483334	609.666687	1023.000000	1023.000000	2046.000000
43.779999	0.037856	22.372831	9.260935	4.804674	2.547463	5.759759	0.000000	-10.000000	-0.450000	27.733334	618.833313	1023.000000	1023.000000	2046.000000
43.799999	0.039891	23.575424	9.665179	5.142528	2.820791	5.946926	0.000000	-10.000000	-0.441667	27.750000	628.166687	1023.000000	1023.000000	2046.000000
43.820000	0.041695	24.642036	10.184323	5.406473	2.809949	6.241292	0.000000	-10.000000	-0.433333	27.566668	637.333313	1023.000000	1023.000000	2046.000000
43.840000	0.042893	25.349672	10.474202	5.837839	2.927063	6.110567	0.000000	-10.000000	-0.416667	27.083334	646.500000	1023.000000	1023.000000	2046.000000
43.860001	0.043713	25.834320	10.734727	6.092066	2.905164	6.102364	0.000000	-10.000000	-0.408333	26.666668	655.500000	1023.000000	1023.000000	2046.000000
43.880001	0.043827	25.901943	10.831614	6.121937	2.798713	6.149681	0.000000	-10.000000	-0.391667	26.316668	664.500000	1023.000000	1023.000000	2046.000000
43.900002	0.043900	25.944738	10.890790	6.310444	2.831260	5.912245	0.000000	-10.000000	-0.391667	25.983334	673.333313	1023.000000	1023.000000	2046.000000
43.919998	0.043313	25.597977	10.784745	6.361348	2.703137	5.748746	0.000000	-10.000000	-0.383333	25.650000	682.166687	1023.000000	1023.000000	2046.000000
43.939999	0.041769	24.685318	10.594073	6.317088	2.292121	5.482036	0.000000	-10.000000	-0.366667	25.050001	690.666687	1023.000000	1023.000000	2046.000000
43.959999	0.039841	23.545767	10.241904	6.362497	2.003653	4.937714	0.000000	-10.000000	-0.333333	24.266666	699.333313	1023.000000	1023.000000	2046.000000
43.980000	0.038745	22.898064	10.048313	6.230644	1.819802	4.799305	0.000000	-10.000000	-0.308333	23.600000	707.500000	1023.000000	1023.000000	2046.000000
44.000000	0.038224	22.590464	10.106851	6.119323	1.591879	4.772412	0.000000	-10.000000	-0.300000	23.083334	715.500000	1023.000000	1023.000000	2046.000000
44.020000	0.038245	22.603090	10.124609	6.262607	1.675369	4.540505	0.000000	-10.000000	-0.300000	23.100000	723.166687	1023.000000	1023.000000	2046.000000
44.040001	0.038714	22.879953	10.219376	6.281166	1.722391	4.657021	0.000000	-10.000000	-0.308333	23.216667	731.000000	1023.000000	1023.000000	2046.000000
44.060001	0.039093	23.104050	10.495834	6.348159	1.562438	4.697618	0.000000	-10.000000	-0.308333	23.533333	738.833313	1023.000000	1023.000000	2046.000000
44.080002	0.039798	23.520773	10.601809	6.537130	1.712090	4.669744	0.000000	-10.000000	-0.308333	23.566668	746.500000	1023.000000	1023.000000	2046.000000
44.099998	0.040694	24.050123	10.836549	6.547896	1.741954	4.923723	0.000000	-10.000000	-0.300000	23.133333	754.166687	1023.000000	1023.000000	2046.000000
44.119999	0.041504	24.528643	11.009910	6.713678	1.868388	4.936666	0.000000	-10.000000	-0.283333	22.783335	762.000000	1023.000000	1023.000000	2046.000000
44.139999	0.042898	25.352505	11.275120	6.921895	2.070517	5.084973	0.000000	-10.000000	-0.250000	21.883335	769.833313	1023.000000	1023.000000	2046.000000
44.160000	0.044172	26.105547	11.488122	7.061806	2.270019	5.285600	0.000000	-10.000000	-0.233333	21.333334	777.333313	1023.000000	1023.000000	2046.000000
44.180000	0.045345	26.798973	11.686657	7.305816	2.490464	5.316036	0.000000	-10.000000	-0.233333	20.550001	784.500000	1023.000000	1023.000000	2046.000000
44.200001	0.047245	27.921518	12.186838	7.490352	2.551188	5.693140	0.000000	-10.000000	-0.250000	20.200001	791.500000	1023.000000	1023.000000	2046.000000
44.220001	0.048745	28.808527	12.483872	7.819929	2.770339	5.734386	0.000000	-10.000000	-0.233333	19.883333	798.333313	1023.000000	1023.000000	2046.000000
44.240002	0.050108	29.613585	12.690346	8.021358	3.022386	5.879494	0.000000	-10.000000	-0.233333	19.533333	805.000000	1023.000000	1023.000000	2046.000000
44.259998	0.051382	30.366495	13.051395	8.088465	3.039441	6.187194	0.000000	-10.000000	-0.216667	19.333334	811.666687	1023.000000	1023.000000	2046.000000
44.279999	0.052118	30.802034	13.076925	8.307992	3.298332	6.118785	0.000000	-10.000000	-0.233333	19.333334	818.166687	1023.000000	1023.000000	2046.000000
44.299999	0.052907	31.268021	13.179867	8.248109	3.427955	6.412089	0.000000	-10.000000	-0.225000	19.366667	824.666687	1023.000000	1023.000000	2046.000000
44.320000	0.053437	31.581518	13.348614	8.291277	3.401037	6.540589	0.000000	-10.000000	-0.233333	19.483334	831.000000	1023.000000	1023.000000	2046.000000
44.340000	0.054149	32.001846	13.460456	8.340040	3.541947	6.659404	0.000000	-10.000000	-0.216667	19.049999	837.500000	1023.000000	1023.000000	2046.000000
44.360001	0.055021	32.517563	13.681406	8.351653	3.580531	6.903970	0.000000	-10.000000	-0.191667	18.433332	844.000000	1023.000000	1023.000000	2046.000000
44.380001	0.055931	33.055466	13.814945	8.493473	3.748124	6.998925	0.000000	-10.000000	-0.166667	17.566666	850.333313	1023.000000	1023.000000	2046.000000
44.400002	0.057129	33.763065	14.053306	8.579214	3.815657	7.314888	0.000000	-10.000000	-0.150000	17.116667	856.333313	1023.000000	1023.000000	2046.000000
44.419998	0.058160	34.372459	14.184604	8.831474	4.051069	7.305312	0.000000	-10.000000	-0.150000	16.866667	862.000000	1023.000000	1023.000000	2046.000000
44.439999	0.059691	35.277264	14.484032	8.902255	4.217329	7.673650	0.000000	-10.000000	-0.150000	16.650000	867.666687	1023.000000	1023.000000	2046.000000
44.459999	0.061147	36.138142	14.799619	9.157739	4.390540	7.790245	0.000000	-10.000000	-0.150000	16.533333	873.166687	1023.000000	1023.000000	2046.000000
44.480000	0.062899	37.173206	15.091744	9.447321	4.622250	8.011891	0.000000	-10.000000	-0.141667	16.583334	878.833313	1023.000000	1023.000000	2046.000000
44.500000	0.064573	38.162868	15.458543	9.723130	4.768086	8.213111	0.000000	-10.000000	-0.125000	16.500000	884.333313	1023.000000	1023.000000	2046.000000
44.520000	0.065893	38.942669	15.714451	9.972280	4.973391	8.282548	0.000000	-10.000000	-0.091667	15.916667	890.000000	1023.000000	1023.000000	2046.000000
44.540001	0.066944	39.563797	15.940369	10.158369	5.013416	8.451643	0.000000	-10.000000	-0.066667	14.266666	895.333313	1023.000000	1023.000000	2046.000000
44.560001	0.067423	39.847172	16.201525	10.353379	4.883560	8.408708	0.000000	-10.000000	-0.033333	12.433333	900.333313	1023.000000	1023.000000	2046.000000
44.580002	0.067236	39.736481	16.150280	10.474988	4.889843	8.221370	0.000000	-10.000000	-0.016667	9.216667	905.833313	1023.000000	1023.000000	2046.000000
44.599998	0.066814	39.487034	16.131216	10.403543	4.742161	8.210114	0.000000	-10.000000	0.000000	7.033333	909.666687	1023.000000	1023.000000	2046.000000
44.619999	0.065502	38.711472	15.904310	10.354125	4.549281	7.903755	0.000000	-10.000000	0.008333	4.150000	912.833313	1023.000000	1023.000000	2046.000000
44.639999	0.062755	37.088245	15.225731	10.150478	4.284979	7.427058	0.000000	-10.000000	0.033333	1.116667	913.833313	1023.000000	1023.000000	2046.000000
44.660000	0.058972	34.852325	14.547613	9.718849	3.621659	6.964203	0.000000	-10.000000	0.066667	-3.283333	914.833313	1023.000000	1023.000000	2046.000000
44.680000	0.055497	32.798531	13.851218	9.391700	3.208526	6.347086	0.000000	-10.000000	0.108333	-8.316667	915.000000	1023.000000	1023.000000	2046.000000
44.700001	0.053161	31.417965	13.394763	8.938548	2.912720	6.171934	0.000000	-10.000000	0.150000	-12.150000	915.000000	1023.000000	1023.000000	2046.000000
44.720001	0.051338	30.340549	13.164187	8.681754	2.578002	5.916605	0.000000	-10.000000	0.200000	-14.933333	915.000000	1023.000000	1023.000000	2046.000000
44.740002	0.049977	29.536545	12.815452	8.602342	2.535372	5.583380	0.000000	-10.000000	0.233333	-16.083334	911.666687	1023.000000	1023.000000	2046.000000
44.759998	0.048824	28.855110	12.634038	8.312480	2.321967	5.586626	0.000000	-10.000000	0.250000	-16.916668	903.500000	1023.000000	1023.000000	2046.000000
44.779999	0.047636	28.152813	12.443433	8.171958	2.151472	5.385951	0.000000	-10.000000	0.275000	-18.000000	893.333313	1023.000000	1023.000000	2046.000000
44.799999	0.046599	27.539862	12.172593	7.948657	2.059502	5.359109	0.000000	-10.000000	0.316667	-19.350000	884.500000	1023.000000	1023.000000	2046.000000
44.820000	0.045604	26.952066	12.050653	7.720269	1.876161	5.304985	0.000000	-10.000000	0.375000	-20.866667	878.166687	1023.000000	1023.000000	2046.000000
44.840000	0.044894	26.532267	11.826937	7.612351	1.915846	5.177134	0.000000	-10.000000	0.425000	-22.366667	871.333313	1023.000000	1023.000000	2046.000000
44.860001	0.044465	26.278788	11.737077	7.425341	1.866396	5.249973	0.000000	-10.000000	0.475000	-23.950001	863.833313	1023.000000	1023.000000	2046.000000
44.880001	0.043752	25.857298	11.516968	7.327958	1.888067	5.124304	0.000000	-10.000000	0.533333	-25.533333	855.833313	1023.000000	1023.000000	2046.000000
44.900002	0.043550	25.738089	11.440645	7.265135	1.920141	5.112168	0.000000	-10.000000	0.591667	-27.050001	847.333313	1023.000000	1023.000000	2046.000000
44.919998	0.043343	25.615685	11.446904	7.228510	1.790484	5.149786	0.000000	-10.000000	0.633333	-28.133333	838.166687	1023.000000	1023.000000	2046.000000
44.939999	0.042916	25.363583	11.319440	7.263959	1.761275	5.018909	0.000000	-10.000000	0.658333	-28.933334	828.833313	1023.000000	1023.000000	2046.000000
44.959999	0.042503	25.119295	11.171878	7.134552	1.731094	5.081771	0.000000	-10.000000	0.666667	-29.400000	819.166687	1023.000000	1023.000000	2046.000000
44.980000	0.041674	24.629465	11.077285	7.015777	1.550437	4.985965	0.000000	-10.000000	0.675000	-29.816668	809.500000	1023.000000	1023.000000	2046.000000
45.000000	0.040611	24.001167	10.791242	6.892820	1.528847	4.788260	0.000000	-10.000000	0.683333	-30.083334	799.500000	1023.000000	1023.000000	2046.000000
45.020000	0.039630	23.421314	10.649652	6.577463	1.363457	4.830742	0.000000	-10.000000	0.691667	-30.300001	789.500000	1023.000000	1023.000000	2046.000000
45.040001	0.038575	22.797712	10.435302	6.372073	1.325446	4.664892	0.000000	-10.000000	0.708333	-30.700001	779.333313	1023.000000	1023.000000	2046.000000
45.060001	0.037667	22.261326	10.293424	6.089249	1.168000	4.710652	0.000000	-10.000000	0.741667	-31.250000	769.000000	1023.000000	1023.000000	2046.000000
45.080002	0.036713	21.697508	10.147501	5.927297	1.062590	4.560120	0.000000	-10.000000	0.775000	-31.800001	758.500000	1023.000000	1023.000000	2046.000000
45.099998	0.036151	21.365433	9.993797	5.729830	1.067961	4.573844	0.000000	-10.000000	0.800000	-32.299999	747.833313	1023.000000	1023.000000	2046.000000
45.119999	0.035473	20.964489	9.933293	5.510377	0.910863	4.609956	0.000000	-10.000000	0.800000	-32.400002	737.166687	1023.000000	1023.000000	2046.000000
45.139999	0.034897	20.624315	9.733916	5.477232	0.994830	4.418338	0.000000	-10.000000	0.800000	-32.533333	726.333313	1023.000000	1023.000000	2046.000000
45.160000	0.034619	20.459845	9.754281	5.282760	0.879801	4.543003	0.000000	-10.000000	0.800000	-32.400002	715.500000	1023.000000	1023.000000	2046.000000
45.180000	0.034326	20.286823	9.671510	5.208293	0.950989	4.456030	0.000000	-10.000000	0.800000	-32.299999	704.666687	1023.000000	1023.000000	2046.000000
45.200001	0.034367	20.311153	9.668199	5.098847	0.954110	4.589999	0.000000	-10.000000	0.808333	-32.233334	693.833313	1023.000000	1023.000000	2046.000000
45.220001	0.034199	20.211575	9.585814	5.119015	1.022244	4.484501	0.000000	-10.000000	0.808333	-32.333336	683.166687	1023.000000	1023.000000	2046.000000
45.240002	0.033996	20.091562	9.568336	5.016329	0.989589	4.517308	0.000000	-10.000000	0.816667	-32.633335	672.333313	1023.000000	1023.000000	2046.000000
45.259998	0.033472	19.782148	9.510333	4.916711	0.805625	4.549480	0.000000	-10.000000	0.808333	-32.716667	661.500000	1023.000000	1023.000000	2046.000000
45.279999	0.032293	19.085045	9.216493	4.917829	0.729572	4.221152	0.000000	-10.000000	0.816667	-32.950001	650.500000	1023.000000	1023.000000	2046.000000
45.299999	0.030797	18.200884	8.805173	4.564089	0.595896	4.235725	0.000000	-10.000000	0.816667	-33.150002	639.500000	1023.000000	1023.000000	2046.000000
45.320000	0.029199	17.256548	8.504420	4.318014	0.391089	4.043026	0.000000	-10.000000	0.816667	-33.283333	628.500000	1023.000000	1023.000000	2046.000000
45.340000	0.027389	16.187090	8.014639	4.173131	0.272281	3.727038	0.000000	-10.000000	0.808333	-33.150002	617.500000	1023.000000	1023.000000	2046.000000
45.360001	0.024987	14.767120	7.655726	4.010914	-0.236942	3.337422	0.000000	-10.000000	0.800000	-32.900002	606.500000	1023.000000	1023.000000	2046.000000
45.380001	0.021939	12.965665	7.051466	3.824553	-0.683726	2.773372	0.000000	-10.000000	0.816667	-32.933334	595.500000	1023.000000	1023.000000	2046.000000
45.400002	0.018107	10.701324	6.306062	3.339281	-1.269737	2.325718	0.000000	-10.000000	0.825000	-32.900002	584.500000	1023.000000	1023.000000	2046.000000
45.419998	0.014600	8.628478	5.565237	2.958666	-1.635352	1.739927	0.000000	-10.000000	0.825000	-33.083332	573.500000	1023.000000	1023.000000	2046.000000
45.439999	0.012034	7.111904	5.070514	2.530331	-1.992368	1.503426	0.000000	-10.000000	0.808333	-32.966667	562.500000	1023.000000	1023.000000	2046.000000
45.459999	0.009914	5.858922	4.735231	2.286983	-2.342340	1.179048	0.000000	-10.000000	0.791667	-32.716667	551.500000	1023.000000	1023.000000	2046.000000
45.480000	0.008229	4.863286	4.406019	2.077261	-2.605315	0.985321	0.000000	-10.000000	0.783333	-32.450001	540.500000	1023.000000	1023.000000	2046.000000
45.500000	0.006688	3.952888	3.984826	1.982954	-2.696345	0.681453	0.000000	-10.000000	0.775000	-32.133331	529.666687	1023.000000	1023.000000	2046.000000
45.520000	0.005406	3.194733	3.769573	1.675763	-2.949562	0.698961	0.000000	-10.000000	0.766667	-31.933334	519.000000	1023.000000	1023.000000	2046.000000
45.540001	0.004189	2.475885	3.516796	1.519268	-3.086222	0.526042	0.000000	-10.000000	0.758333	-31.583334	508.333344	1023.000000	1023.000000	2046.000000
45.560001	0.003355	1.982658	3.334245	1.354829	-3.173901	0.467484	0.000000	-10.000000	0.750000	-31.400000	497.833344	1023.000000	1023.000000	2046.000000
45.580002	0.002716	1.604976	3.224427	1.294358	-3.230503	0.316694	0.000000	-10.000000	0.741667	-31.333334	487.166656	1023.000000	1023.000000	2046.000000
45.599998	0.002767	1.635355	3.150262	1.203085	-3.141616	0.423625	0.000000	-10.000000	0.725000	-31.100000	476.833344	1023.000000	1023.000000	2046.000000
45.619999	0.002787	1.647096	3.278418	1.167708	-3.259264	0.460234	0.000000	-10.000000	0.708333	-31.000000	466.333344	1023.000000	1023.000000	2046.000000
45.639999	0.002494	1.473739	3.206113	1.212329	-3.246216	0.301513	0.000000	-10.000000	0.675000	-30.566668	456.000000	1023.000000	1023.000000	2046.000000
45.660000	0.002271	1.341902	3.151893	1.098085	-3.305526	0.397449	0.000000	-10.000000	0.658333	-30.283335	445.666656	1023.000000	1023.000000	2046.000000
45.680000	0.001670	0.986782	2.927369	1.069379	-3.259099	0.249133	0.000000	-10.000000	0.641667	-29.650000	435.500000	1023.000000	1023.000000	2046.000000
45.700001	0.000837	0.494830	2.807549	0.872363	-3.421480	0.236398	0.000000	-10.000000	0.650000	-29.516666	425.500000	1023.000000	1023.000000	2046.000000
45.720001	-0.000101	-0.059526	2.601872	0.777108	-3.437786	-0.000719	0.000000	-10.000000	0.650000	-29.366667	415.833344	1023.000000	1023.000000	2046.000000
45.740002	-0.000833	-0.492309	2.488724	0.448711	-3.537589	0.107845	0.000000	-10.000000	0.650000	-29.450001	409.500000	1023.000000	1023.000000	2046.000000
45.759998	-0.001837	-1.085553	2.386058	0.237492	-3.677352	-0.031751	0.000000	-10.000000	0.650000	-29.266666	399.833344	1023.000000	1023.000000	2046.000000
45.779999	-0.002697	-1.594008	2.193377	0.061725	-3.749610	-0.099499	0.000000	-10.000000	0.650000	-29.183332	389.833344	1023.000000	1023.000000	2046.000000
45.799999	-0.003624	-2.141970	2.118659	-0.144088	-3.951527	-0.165014	0.000000	-10.000000	0.650000	-28.883333	376.833344	1023.000000	1023.000000	2046.000000
45.820000	-0.004355	-2.573923	1.904678	-0.286675	-3.942881	-0.249045	0.000000	-10.000000	0.633333	-28.783333	367.166656	1023.000000	1023.000000	2046.000000
45.840000	-0.005030	-2.973001	1.835460	-0.532374	-4.091236	-0.184851	0.000000	-10.000000	0.633333	-28.700001	357.666656	1023.000000	1023.000000	2046.000000
45.860001	-0.005765	-3.407283	1.664157	-0.583221	-4.085095	-0.403123	0.000000	-10.000000	0.625000	-28.583334	348.000000	1023.000000	1023.000000	2046.000000
45.880001	-0.006192	-3.659524	1.648352	-0.833977	-4.189928	-0.283972	0.000000	-10.000000	0.633333	-28.566666	338.500000	1023.000000	1023.000000	2046.000000
45.900002	-0.006628	-3.917149	1.461021	-0.851595	-4.092886	-0.433690	0.000000	-10.000000	0.625000	-28.266666	329.000000	1023.000000	1023.000000	2046.000000
45.919998	-0.006981	-4.125955	1.487426	-1.008301	-4.220192	-0.384888	0.000000	-10.000000	0.616667	-28.133333	319.500000	1023.000000	1023.000000	2046.000000
45.939999	-0.007472	-4.416152	1.354479	-1.029331	-4.189068	-0.552231	0.000000	-10.000000	0.608333	-27.816668	310.000000	1023.000000	1023.000000	2046.000000
45.959999	-0.007810	-4.615533	1.365891	-1.250330	-4.322729	-0.408365	0.000000	-10.000000	0.583333	-27.483334	300.666656	1023.000000	1023.000000	2046.000000
45.980000	-0.008312	-4.912570	1.250615	-1.287768	-4.309428	-0.565990	0.000000	-10.000000	0.558333	-27.300001	291.500000	1023.000000	1023.000000	2046.000000
46.000000	-0.008672	-5.125134	1.189508	-1.436077	-4.370867	-0.507697	0.000000	-10.000000	0.533333	-26.966667	282.500000	1023.000000	1023.000000	2046.000000
46.020000	-0.009259	-5.471933	1.048561	-1.460595	-4.342868	-0.717030	0.000000	-10.000000	0.516667	-26.700001	273.500000	1023.000000	1023.000000	2046.000000
46.040001	-0.009389	-5.548941	1.035545	-1.638894	-4.384737	-0.560855	0.000000	-10.000000	0.500000	-26.250000	264.666656	1023.000000	1023.000000	2046.000000
46.060001	-0.009497	-5.612436	0.983732	-1.610937	-4.354850	-0.630381	0.000000	-10.000000	0.483333	-25.833334	255.833328	1023.000000	1023.000000	2046.000000
46.080002	-0.009423	-5.569012	0.924929	-1.662535	-4.300471	-0.530934	0.000000	-10.000000	0.475000	-25.616667	247.333328	1023.000000	1023.000000	2046.000000
46.099998	-0.009835	-5.812429	0.834043	-1.665392	-4.319180	-0.661901	0.000000	-10.000000	0.475000	-25.400002	238.666672	1023.000000	1023.000000	2046.000000
46.119999	-0.010125	-5.983727	0.762949	-1.860233	-4.337957	-0.548486	0.000000	-10.000000	0.475000	-25.116667	230.333328	1023.000000	1023.000000	2046.000000
46.139999	-0.010091	-5.964041	0.746825	-1.815076	-4.362446	-0.533342	0.000000	-10.000000	0.475000	-24.800001	222.000000	1023.000000	1023.000000	2046.000000
46.160000	-0.010681	-6.312762	0.555588	-1.855743	-4.364799	-0.647808	0.000000	-10.000000	0.466667	-24.433334	213.666672	1023.000000	1023.000000	2046.000000
46.180000	-0.011948	-7.061004	0.190356	-2.187477	-4.488868	-0.575016	0.000000	-10.000000	0.458333	-24.283333	205.333328	1023.000000	1023.000000	2046.000000
46.200001	-0.014140	-8.356685	-0.284119	-2.508237	-4.745089	-0.819239	0.000000	-10.000000	0.450000	-23.900000	197.000000	1023.000000	1023.000000	2046.000000
46.220001	-0.016693	-9.865563	-0.885619	-2.797376	-5.017338	-1.165231	0.000000	-10.000000	0.433333	-23.516666	189.000000	1023.000000	1023.000000	2046.000000
46.240002	-0.019287	-11.398467	-1.264263	-3.062218	-5.478572	-1.593415	0.000000	-10.000000	0.400000	-22.783335	181.333328	1023.000000	1023.000000	2046.000000
46.259998	-0.022108	-13.065534	-1.921557	-3.402902	-5.751581	-1.989493	0.000000	-10.000000	0.358333	-22.083334	173.833328	1023.000000	1023.000000	2046.000000
46.279999	-0.025567	-15.109925	-2.608492	-3.956838	-6.268722	-2.275874	0.000000	-10.000000	0.333333	-21.366667	166.666672	1023.000000	1023.000000	2046.000000
46.299999	-0.029037	-17.160767	-3.384485	-4.315650	-6.601153	-2.859479	0.000000	-10.000000	0.333333	-20.966667	159.500000	1023.000000	1023.000000	2046.000000
46.320000	-0.031483	-18.606295	-3.941952	-4.711679	-6.887374	-3.065291	0.000000	-10.000000	0.333333	-20.666668	152.500000	1023.000000	1023.000000	2046.000000
46.340000	-0.033188	-19.614229	-4.267066	-4.947473	-7.160198	-3.239493	0.000000	-10.000000	0.333333	-20.616667	145.500000	1023.000000	1023.000000	2046.000000
46.360001	-0.034514	-20.397577	-4.669404	-5.094776	-7.225729	-3.407670	0.000000	-10.000000	0.316667	-20.133333	138.500000	1023.000000	1023.000000	2046.000000
46.380001	-0.035549	-21.009573	-4.922841	-5.280890	-7.359437	-3.446407	0.000000	-10.000000	0.300000	-19.716667	131.833328	1023.000000	1023.000000	2046.000000
46.400002	-0.036380	-21.500286	-5.075554	-5.414581	-7.495937	-3.514215	0.000000	-10.000000	0.275000	-19.000000	125.166664	1023.000000	1023.000000	2046.000000
46.419998	-0.036924	-21.822294	-5.278187	-5.496830	-7.497111	-3.550165	0.000000	-10.000000	0.241667	-18.516666	118.833336	1023.000000	1023.000000	2046.000000
46.439999	-0.037225	-21.999905	-5.313085	-5.603973	-7.537202	-3.545645	0.000000	-10.000000	0.225000	-17.800001	112.500000	1023.000000	1023.000000	2046.000000
46.459999	-0.037143	-21.951275	-5.290024	-5.582929	-7.513659	-3.564663	0.000000	-10.000000	0.208333	-17.183334	106.666664	1023.000000	1023.000000	2046.000000
46.480000	-0.036554	-21.603476	-5.140700	-5.614397	-7.477019	-3.371359	0.000000	-10.000000	0.208333	-16.616667	101.000000	1023.000000	1023.000000	2046.000000
46.500000	-0.036341	-21.477470	-5.038992	-5.537246	-7.457770	-3.443462	0.000000	-10.000000	0.191667	-16.150000	95.500000	1023.000000	1023.000000	2046.000000
46.520000	-0.036037	-21.297657	-4.948238	-5.503213	-7.400894	-3.445312	0.000000	-10.000000	0.191667	-15.583333	90.166664	1023.000000	1023.000000	2046.000000
46.540001	-0.035795	-21.155052	-4.901681	-5.591938	-7.365160	-3.296272	0.000000	-10.000000	0.175000	-15.033334	85.000000	1023.000000	1023.000000	2046.000000
46.560001	-0.036161	-21.371185	-4.980051	-5.566316	-7.357266	-3.467553	0.000000	-10.000000	0.175000	-14.633333	80.000000	1023.000000	1023.000000	2046.000000
46.580002	-0.036386	-21.503872	-5.065775	-5.688056	-7.294807	-3.455233	0.000000	-10.000000	0.158333	-14.383333	75.000000	1023.000000	1023.000000	2046.000000
46.599998	-0.036541	-21.595795	-5.045735	-5.916529	-7.355000	-3.278532	0.000000	-10.000000	0.158333	-14.116667	70.166664	1023.000000	1023.000000	2046.000000
46.619999	-0.037011	-21.873499	-5.117813	-5.953448	-7.343326	-3.458911	0.000000	-10.000000	0.150000	-13.716666	65.500000	1023.000000	1023.000000	2046.000000
46.639999	-0.037358	-22.078844	-5.197528	-6.183349	-7.318884	-3.379083	0.000000	-10.000000	0.133333	-13.150000	60.833332	1023.000000	1023.000000	2046.000000
46.660000	-0.037838	-22.362427	-5.234375	-6.429809	-7.415901	-3.282343	0.000000	-10.000000	0.116667	-12.700000	56.333332	1023.000000	1023.000000	2046.000000
46.680000	-0.038369	-22.676260	-5.318452	-6.510080	-7.455483	-3.392245	0.000000	-10.000000	0.100000	-12.183333	52.000000	1023.000000	1023.000000	2046.000000
46.700001	-0.038579	-22.800348	-5.482126	-6.618740	-7.357849	-3.341633	0.000000	-10.000000	0.091667	-11.950000	48.000000	1023.000000	1023.000000	2046.000000
46.720001	-0.038819	-22.941877	-5.359706	-6.841280	-7.551526	-3.189365	0.000000	-10.000000	0.083333	-11.750000	44.000000	1023.000000	1023.000000	2046.000000
46.740002	-0.038939	-23.013083	-5.503844	-6.864870	-7.406695	-3.237674	0.000000	-10.000000	0.075000	-11.766666	41.333332	1023.000000	1023.000000	2046.000000
46.759998	-0.038918	-23.000450	-5.476077	-6.993360	-7.389853	-3.141160	0.000000	-10.000000	0.075000	-11.700000	37.333332	1023.000000	1023.000000	2046.000000
46.779999	-0.038945	-23.016352	-5.450433	-7.025062	-7.368017	-3.172841	0.000000	-10.000000	0.075000	-11.500000	33.500000	1023.000000	1023.000000	2046.000000
46.799999	-0.038710	-22.877405	-5.448831	-7.118148	-7.277279	-3.033147	0.000000	-10.000000	0.066667	-11.166667	28.500000	1023.000000	1023.000000	2046.000000
46.820000	-0.038636	-22.833851	-5.417481	-7.171338	-7.254474	-2.990557	0.000000	-10.000000	0.058333	-10.750000	24.833334	1023.000000	1023.000000	2046.000000
46.840000	-0.038551	-22.783936	-5.397340	-7.167696	-7.173207	-3.045692	0.000000	-10.000000	0.058333	-10.350000	21.333334	1023.000000	1023.000000	2046.000000
46.860001	-0.038303	-22.636953	-5.378240	-7.291667	-7.120894	-2.846153	0.000000	-10.000000	0.058333	-9.983334	17.833334	1023.000000	1023.000000	2046.000000
46.880001	-0.038251	-22.606590	-5.338470	-7.289093	-7.118264	-2.860765	0.000000	-10.000000	0.058333	-9.616667	14.500000	1023.000000	1023.000000	2046.000000
46.900002	-0.038104	-22.519699	-5.383143	-7.263370	-6.993249	-2.879937	0.000000	-10.000000	0.050000	-9.383333	12.166667	1023.000000	1023.000000	2046.000000
46.919998	-0.037901	-22.399292	-5.267214	-7.402619	-7.055433	-2.674025	0.000000	-10.000000	0.050000	-9.033334	9.000000	1023.000000	1023.000000	2046.000000
46.939999	-0.037827	-22.356018	-5.291850	-7.351190	-6.966143	-2.746836	0.000000	-10.000000	0.041667	-8.816667	6.000000	1023.000000	1023.000000	2046.000000
46.959999	-0.037666	-22.260723	-5.290883	-7.408164	-6.933559	-2.628117	0.000000	-10.000000	0.033333	-8.500000	2.333333	1023.000000	1023.000000	2046.000000
46.980000	-0.037622	-22.234379	-5.228860	-7.431690	-6.959650	-2.614178	0.000000	-10.000000	0.033333	-8.316667	-0.166667	1023.000000	1023.000000	2046.000000
47.000000	-0.037462	-22.140022	-5.274298	-7.466012	-6.865973	-2.533739	0.000000	-10.000000	0.041667	-8.050000	-2.666667	1023.000000	1023.000000	2046.000000
47.020000	-0.037248	-22.013615	-5.238060	-7.479157	-6.830080	-2.466317	0.000000	-10.000000	0.050000	-7.850000	-5.166667	1023.000000	1023.000000	2046.000000
47.040001	-0.037183	-21.974997	-5.295567	-7.395870	-6.727974	-2.555586	0.000000	-10.000000	0.050000	-7.566667	-7.833333	1023.000000	1023.000000	2046.000000
47.060001	-0.037038	-21.889395	-5.325405	-7.514367	-6.693389	-2.356234	0.000000	-10.000000	0.033333	-7.233334	-10.166667	1023.000000	1023.000000	2046.000000
47.080002	-0.037102	-21.927170	-5.306982	-7.505182	-6.731462	-2.383543	0.000000	-10.000000	0.025000	-6.850000	-12.833333	1023.000000	1023.000000	2046.000000
47.099998	-0.037168	-21.966118	-5.357899	-7.514544	-6.689333	-2.404342	0.000000	-10.000000	0.016667	-6.616667	-15.166667	1023.000000	1023.000000	2046.000000
47.119999	-0.036719	-21.700638	-5.263403	-7.501667	-6.671974	-2.263594	0.000000	-10.000000	0.016667	-6.500000	-17.500000	1023.000000	1023.000000	2046.000000
47.139999	-0.036705	-21.692696	-5.320861	-7.488307	-6.631913	-2.251616	0.000000	-10.000000	0.008333	-6.550000	-19.500000	1023.000000	1023.000000	2046.000000
47.160000	-0.037124	-21.940027	-5.511964	-7.697703	-6.638234	-2.092126	0.000000	-10.000000	0.016667	-6.550000	-21.500000	1023.000000	1023.000000	2046.000000
47.180000	-0.038456	-22.727600	-5.903655	-7.760806	-6.721622	-2.341519	0.000000	-10.000000	0.016667	-6.416667	-23.833334	1023.000000	1023.000000	2046.000000
47.200001	-0.040327	-23.833286	-6.298690	-7.995617	-7.018470	-2.520509	0.000000	-10.000000	0.016667	-5.833333	-26.166666	1023.000000	1023.000000	2046.000000
47.220001	-0.042565	-25.156015	-6.569112	-8.070154	-7.458817	-3.057933	0.000000	-10.000000	0.000000	-4.750000	-28.166666	1023.000000	1023.000000	2046.000000
47.240002	-0.045187	-26.705576	-7.212227	-8.292293	-7.711957	-3.489099	0.000000	-10.000000	0.000000	-3.283333	-29.666666	1023.000000	1023.000000	2046.000000
47.259998	-0.048606	-28.726339	-7.831604	-8.664276	-8.257382	-3.973077	0.000000	-10.000000	0.000000	-2.250000	-30.500000	1023.000000	1023.000000	2046.000000
47.279999	-0.051259	-30.294081	-8.404254	-8.962075	-8.595566	-4.332187	0.000000	-10.000000	0.008333	-2.016667	-31.000000	1023.000000	1023.000000	2046.000000
47.299999	-0.052728	-31.162264	-8.771348	-9.156631	-8.793112	-4.441172	0.000000	-10.000000	0.008333	-2.616667	-31.166666	1023.000000	1023.000000	2046.000000
47.320000	-0.053817	-31.805719	-9.011778	-9.157606	-8.936214	-4.700120	0.000000	-10.000000	0.008333	-3.366667	-31.833334	1023.000000	1023.000000	2046.000000
47.340000	-0.054402	-32.151634	-9.214072	-9.294771	-9.027784	-4.615006	0.000000	-10.000000	0.008333	-3.900000	-33.000000	1023.000000	1023.000000	2046.000000
47.360001	-0.054930	-32.463650	-9.329263	-9.270018	-9.136328	-4.728040	0.000000	-10.000000	0.016667	-4.133333	-34.333332	1023.000000	1023.000000	2046.000000
47.380001	-0.054974	-32.489426	-9.441278	-9.248300	-9.089558	-4.710290	0.000000	-10.000000	0.016667	-4.050000	-35.666668	1023.000000	1023.000000	2046.000000
47.400002	-0.055019	-32.516155	-9.382607	-9.284289	-9.202485	-4.646775	0.000000	-10.000000	0.008333	-3.766667	-37.000000	1023.000000	1023.000000	2046.000000
47.419998	-0.054880	-32.433804	-9.374145	-9.234023	-9.165488	-4.660148	0.000000	-10.000000	0.000000	-3.283333	-38.333332	1023.000000	1023.000000	2046.000000
47.439999	-0.054247	-32.059799	-9.253803	-9.248172	-9.078789	-4.479035	0.000000	-10.000000	0.000000	-2.683333	-39.333332	1023.000000	1023.000000	2046.000000
47.459999	-0.053361	-31.536148	-9.041326	-9.003167	-8.988631	-4.503024	0.000000	-10.000000	0.000000	-2.200000	-39.833332	1023.000000	1023.000000	2046.000000
47.480000	-0.052257	-30.884111	-8.744311	-8.912059	-8.917259	-4.310482	0.000000	-10.000000	-0.008333	-1.566667	-40.333332	1023.000000	1023.000000	2046.000000
47.500000	-0.051446	-30.404339	-8.485265	-8.758224	-8.863009	-4.297840	0.000000	-10.000000	-0.008333	-0.883333	-40.666668	1023.000000	1023.000000	2046.000000
47.520000	-0.050704	-29.965862	-8.343670	-8.644295	-8.711332	-4.266565	0.000000	-10.000000	-0.008333	-0.266667	-41.000000	1023.000000	1023.000000	2046.000000
47.540001	-0.050041	-29.574244	-8.205272	-8.613206	-8.636463	-4.119304	0.000000	-10.000000	0.000000	0.000000	-41.000000	1023.000000	1023.000000	2046.000000
47.560001	-0.049720	-29.384703	-8.084591	-8.524953	-8.603695	-4.171464	0.000000	-10.000000	0.000000	0.000000	-41.000000	1023.000000	1023.000000	2046.000000
47.580002	-0.049421	-29.207830	-8.025518	-8.586429	-8.479787	-4.116096	0.000000	-10.000000	0.000000	0.000000	-41.000000	1023.000000	1023.000000	2046.000000
47.599998	-0.049219	-29.088179	-7.937671	-8.673222	-8.459775	-4.017512	0.000000	-10.000000	0.000000	0.000000	-41.000000	1023.000000	1023.000000	2046.000000
47.619999	-0.049286	-29.128044	-7.891713	-8.752033	-8.443219	-4.041079	0.000000	-10.000000	0.000000	0.000000	-41.000000	1023.000000	1023.000000	2046.000000
47.639999	-0.049106	-29.021435	-7.861612	-8.896423	-8.368649	-3.894750	0.000000	-10.000000	0.000000	0.000000	-41.000000	1023.000000	1023.000000	2046.000000
47.660000	-0.049177	-29.063650	-7.811408	-8.948344	-8.391010	-3.912889	0.000000	-10.000000	0.000000	0.000000	-41.000000	1023.000000	1023.000000	2046.000000
47.680000	-0.049125	-29.032602	-7.840195	-9.013549	-8.338162	-3.840696	0.000000	-10.000000	0.000000	0.000000	-41.000000	1023.000000	1023.000000	2046.000000
47.700001	-0.049121	-29.030571	-7.770456	-9.087164	-8.364884	-3.808067	0.000000	-10.000000	0.000000	-0.533333	-41.000000	1023.000000	1023.000000	2046.000000
47.720001	-0.048862	-28.877592	-7.772333	-9.128658	-8.240674	-3.735926	0.000000	-10.000000	0.000000	-1.233333	-41.000000	1023.000000	1023.000000	2046.000000
47.740002	-0.048544	-28.689566	-7.624653	-9.220780	-8.242235	-3.601897	0.000000	-10.000000	0.000000	-1.933333	-41.000000	1023.000000	1023.000000	2046.000000
47.759998	-0.048221	-28.498442	-7.625332	-9.158066	-8.089734	-3.625310	0.000000	-10.000000	-0.008333	-2.216667	-41.500000	1023.000000	1023.000000	2046.000000
47.779999	-0.047801	-28.250246	-7.527498	-9.234895	-8.024181	-3.463673	0.000000	-10.000000	0.000000	-2.300000	-42.333332	1023.000000	1023.000000	2046.000000
47.799999	-0.047488	-28.065571	-7.477311	-9.171074	-7.909848	-3.507338	0.000000	-10.000000	0.008333	-2.316667	-43.333332	1023.000000	1023.000000	2046.000000
47.820000	-0.046996	-27.774557	-7.339249	-9.212958	-7.898911	-3.323439	0.000000	-10.000000	0.016667	-2.116667	-44.166668	1023.000000	1023.000000	2046.000000
47.840000	-0.046745	-27.626513	-7.329268	-9.108573	-7.784083	-3.404589	0.000000	-10.000000	0.008333	-1.950000	-44.666668	1023.000000	1023.000000	2046.000000
47.860001	-0.046341	-27.387289	-7.212051	-9.216871	-7.761204	-3.197163	0.000000	-10.000000	0.000000	-1.816667	-45.000000	1023.000000	1023.000000	2046.000000
47.880001	-0.046022	-27.198734	-7.199200	-9.103301	-7.638482	-3.257750	0.000000	-10.000000	0.000000	-1.750000	-45.000000	1023.000000	1023.000000	2046.000000
47.900002	-0.045572	-26.932795	-7.014353	-9.174679	-7.673413	-3.070351	0.000000	-10.000000	0.000000	-1.683333	-45.000000	1023.000000	1023.000000	2046.000000
47.919998	-0.045132	-26.672890	-7.023269	-9.038417	-7.528671	-3.082531	0.000000	-10.000000	0.000000	-1.633333	-45.000000	1023.000000	1023.000000	2046.000000
47.939999	-0.044951	-26.566059	-6.919698	-9.056715	-7.549967	-3.039679	0.000000	-10.000000	0.000000	-1.616667	-45.000000	1023.000000	1023.000000	2046.000000
47.959999	-0.044502	-26.300795	-6.850244	-9.053246	-7.446279	-2.951026	0.000000	-10.000000	0.008333	-1.250000	-45.000000	1023.000000	1023.000000	2046.000000
47.980000	-0.043884	-25.935600	-6.710592	-9.062364	-7.398878	-2.763767	0.000000	-10.000000	0.000000	-0.716667	-45.000000	1023.000000	1023.000000	2046.000000
48.000000	-0.043297	-25.588690	-6.743914	-8.893079	-7.194320	-2.757376	0.000000	-10.000000	-0.008333	-0.183333	-45.000000	1023.000000	1023.000000	2046.000000
48.020000	-0.042744	-25.261728	-6.644103	-8.858789	-7.116411	-2.642425	0.000000	-10.000000	-0.025000	0.000000	-45.000000	1023.000000	1023.000000	2046.000000
48.040001	-0.042240	-24.964128	-6.531336	-8.810567	-7.051451	-2.570775	0.000000	-10.000000	-0.025000	0.300000	-45.000000	1023.000000	1023.000000	2046.000000
48.060001	-0.041236	-24.370266	-6.275970	-8.739532	-7.006457	-2.348307	0.000000	-10.000000	-0.025000	0.850000	-45.000000	1023.000000	1023.000000	2046.000000
48.080002	-0.040795	-24.110050	-6.312315	-8.501404	-6.883987	-2.412344	0.000000	-10.000000	-0.016667	1.350000	-45.000000	1023.000000	1023.000000	2046.000000
48.099998	-0.041041	-24.255116	-6.478817	-8.646311	-6.884250	-2.245737	0.000000	-10.000000	-0.008333	1.550000	-45.000000	1023.000000	1023.000000	2046.000000
48.119999	-0.041901	-24.763504	-6.673673	-8.732052	-6.979408	-2.378372	0.000000	-10.000000	-0.008333	1.650000	-45.000000	1023.000000	1023.000000	2046.000000
48.139999	-0.043005	-25.415962	-6.950973	-8.937908	-7.160451	-2.366630	0.000000	-10.000000	-0.025000	2.933333	-45.000000	1023.000000	1023.000000	2046.000000
48.160000	-0.044536	-26.320700	-7.199181	-8.782189	-7.389246	-2.950084	0.000000	-10.000000	-0.041667	5.116667	-45.000000	1023.000000	1023.000000	2046.000000
48.180000	-0.046207	-27.308563	-7.579018	-8.887720	-7.613019	-3.228808	0.000000	-10.000000	-0.050000	7.150000	-45.000000	1023.000000	1023.000000	2046.000000
48.200001	-0.048713	-28.789322	-8.059844	-9.081372	-7.985973	-3.662132	0.000000	-10.000000	-0.066667	8.933333	-45.000000	1023.000000	1023.000000	2046.000000
48.220001	-0.050616	-29.913988	-8.545120	-9.243600	-8.204365	-3.920902	0.000000	-10.000000	-0.091667	10.500000	-45.000000	1023.000000	1023.000000	2046.000000
48.240002	-0.051622	-30.508348	-8.820404	-9.351381	-8.300184	-4.036378	0.000000	-10.000000	-0.125000	12.183333	-45.000000	1023.000000	1023.000000	2046.000000
48.259998	-0.051911	-30.679585	-8.872496	-9.273722	-8.361187	-4.172180	0.000000	-10.000000	-0.141667	12.983334	-45.000000	1023.000000	1023.000000	2046.000000
48.279999	-0.051592	-30.490652	-8.921065	-9.292327	-8.289634	-3.987626	0.000000	-10.000000	-0.150000	13.250000	-33.666668	1023.000000	1023.000000	2046.000000
48.299999	-0.051154	-30.232254	-8.871646	-9.114802	-8.227082	-4.018724	0.000000	-10.000000	-0.158333	13.733334	-10.666667	1023.000000	1023.000000	2046.000000
48.320000	-0.050252	-29.698853	-8.806464	-9.009025	-8.056875	-3.826488	0.000000	-10.000000	-0.191667	15.333333	15.666667	1023.000000	1023.000000	2046.000000
48.340000	-0.049349	-29.165438	-8.558108	-8.937574	-8.021198	-3.648556	0.000000	-10.000000	-0.233333	17.250000	32.500000	1023.000000	1023.000000	2046.000000
48.360001	-0.048211	-28.492416	-8.414489	-8.696454	-7.797357	-3.584117	0.000000	-10.000000	-0.266667	18.833334	37.666668	1023.000000	1023.000000	2046.000000
48.380001	-0.046695	-27.596933	-8.127876	-8.544693	-7.575064	-3.349299	0.000000	-10.000000	-0.283333	19.850000	41.500000	1023.000000	1023.000000	2046.000000
48.400002	-0.044936	-26.557402	-7.797239	-8.269619	-7.277717	-3.212826	0.000000	-10.000000	-0.308333	20.616667	45.833332	1023.000000	1023.000000	2046.000000
48.419998	-0.042736	-25.256870	-7.220616	-8.082579	-7.145693	-2.807983	0.000000	-10.000000	-0.341667	21.483334	52.666668	1023.000000	1023.000000	2046.000000
48.439999	-0.040825	-24.127373	-6.846851	-7.701629	-6.791811	-2.787083	0.000000	-10.000000	-0.375000	22.716667	62.333332	1023.000000	1023.000000	2046.000000
48.459999	-0.038674	-22.856228	-6.411309	-7.489201	-6.487692	-2.468025	0.000000	-10.000000	-0.391667	23.733334	69.666664	1023.000000	1023.000000	2046.000000
48.480000	-0.036905	-21.811148	-6.012683	-7.268731	-6.215509	-2.314224	0.000000	-10.000000	-0.400000	24.766666	80.000000	1023.000000	1023.000000	2046.000000
48.500000	-0.035127	-20.759869	-5.697484	-7.150928	-5.914642	-1.996814	0.000000	-10.000000	-0.400000	24.883333	85.500000	1023.000000	1023.000000	2046.000000
48.520000	-0.033662	-19.894417	-5.361346	-6.972023	-5.660707	-1.900341	0.000000	-10.000000	-0.416667	25.066668	93.666664	1023.000000	1023.000000	2046.000000
48.540001	-0.032179	-19.017893	-5.113137	-6.840168	-5.367031	-1.697557	0.000000	-10.000000	-0.441667	25.633333	102.000000	1023.000000	1023.000000	2046.000000
48.560001	-0.031018	-18.331829	-4.800029	-6.854324	-5.259389	-1.418087	0.000000	-10.000000	-0.466667	26.200001	110.333336	1023.000000	1023.000000	2046.000000
48.580002	-0.029863	-17.649204	-4.613901	-6.686277	-4.991734	-1.357292	0.000000	-10.000000	-0.483333	26.916668	122.000000	1023.000000	1023.000000	2046.000000
48.599998	-0.028429	-16.801428	-4.358790	-6.644910	-4.758168	-1.039559	0.000000	-10.000000	-0.491667	27.133333	128.000000	1023.000000	1023.000000	2046.000000
48.619999	-0.027389	-16.186625	-4.079256	-6.564995	-4.627108	-0.915265	0.000000	-10.000000	-0.525000	27.666668	140.000000	1023.000000	1023.000000	2046.000000
48.639999	-0.026017	-15.375757	-3.789067	-6.499797	-4.493695	-0.593198	0.000000	-10.000000	-0.550000	27.983334	146.000000	1023.000000	1023.000000	2046.000000
48.660000	-0.024518	-14.490048	-3.519500	-6.288642	-4.226805	-0.455101	0.000000	-10.000000	-0.566667	28.566668	155.166672	1023.000000	1023.000000	2046.000000
48.680000	-0.022874	-13.518312	-3.273794	-6.075402	-3.906878	-0.262239	0.000000	-10.000000	-0.566667	28.766666	161.333328	1023.000000	1023.000000	2046.000000
48.700001	-0.021273	-12.572141	-2.914272	-5.976903	-3.714022	0.033056	0.000000	-10.000000	-0.575000	29.216667	174.166672	1023.000000	1023.000000	2046.000000
48.720001	-0.019483	-11.514749	-2.627374	-5.709549	-3.426153	0.248328	0.000000	-10.000000	-0.591667	29.400000	183.833328	1023.000000	1023.000000	2046.000000
48.740002	-0.017757	-10.494425	-2.283041	-5.444534	-3.196716	0.429867	0.000000	-10.000000	-0.600000	29.466667	193.833328	1023.000000	1023.000000	2046.000000
48.759998	-0.015773	-9.321630	-1.967960	-5.187261	-2.869808	0.703399	0.000000	-10.000000	-0.616667	29.683334	200.166672	1023.000000	1023.000000	2046.000000
48.779999	-0.014108	-8.338024	-1.604346	-4.903618	-2.677320	0.847259	0.000000	-10.000000	-0.616667	29.800001	213.166672	1023.000000	1023.000000	2046.000000
48.799999	-0.012114	-7.159120	-1.235454	-4.659781	-2.449352	1.185467	0.000000	-10.000000	-0.616667	30.100000	222.833328	1023.000000	1023.000000	2046.000000
48.820000	-0.010194	-6.024430	-0.865730	-4.288167	-2.193246	1.322713	0.000000	-10.000000	-0.600000	29.900000	232.833328	1023.000000	1023.000000	2046.000000
48.840000	-0.008294	-4.901523	-0.582308	-3.978427	-1.896009	1.555220	0.000000	-10.000000	-0.625000	30.200001	242.833328	1023.000000	1023.000000	2046.000000
48.860001	-0.006588	-3.893251	-0.273150	-3.752733	-1.682983	1.815615	0.000000	-10.000000	-0.650000	30.500000	252.833328	1023.000000	1023.000000	2046.000000
48.880001	-0.004792	-2.832021	0.076634	-3.407805	-1.497346	1.996497	0.000000	-10.000000	-0.683333	30.966667	263.000000	1023.000000	1023.000000	2046.000000
48.900002	-0.002779	-1.642171	0.415748	-3.174887	-1.214187	2.331155	0.000000	-10.000000	-0.675000	31.183334	270.000000	1023.000000	1023.000000	2046.000000
48.919998	-0.001134	-0.670359	0.769950	-2.774196	-1.018204	2.352090	0.000000	-10.000000	-0.675000	31.250000	280.333344	1023.000000	1023.000000	2046.000000
48.939999	0.001364	0.806068	1.263653	-2.510695	-0.776905	2.830015	0.000000	-10.000000	-0.666667	31.433334	290.833344	1023.000000	1023.000000	2046.000000
48.959999	0.003359	1.985285	1.798939	-1.995156	-0.687960	2.869462	0.000000	-10.000000	-0.666667	31.533333	301.166656	1023.000000	1023.000000	2046.000000
48.980000	0.004923	2.909469	2.028837	-1.640145	-0.483469	3.004247	0.000000	-10.000000	-0.650000	31.549999	311.833344	1023.000000	1023.000000	2046.000000
49.000000	0.005366	3.171008	2.227752	-1.494816	-0.534949	2.973021	0.000000	-10.000000	-0.641667	31.616667	322.166656	1023.000000	1023.000000	2046.000000
49.020000	0.005141	3.038287	2.237378	-1.406935	-0.659368	2.867213	0.000000	-10.000000	-0.650000	31.450001	332.833344	1023.000000	1023.000000	2046.000000
49.040001	0.003803	2.247715	2.067996	-1.286638	-0.954997	2.421354	0.000000	-10.000000	-0.675000	31.733334	343.333344	1023.000000	1023.000000	2046.000000
49.060001	0.002123	1.254764	1.750932	-1.187878	-1.262330	1.954040	0.000000	-10.000000	-0.666667	31.533333	354.000000	1023.000000	1023.000000	2046.000000
49.080002	0.000321	0.189762	1.509081	-1.366260	-1.655642	1.702584	0.000000	-10.000000	-0.650000	31.416666	364.500000	1023.000000	1023.000000	2046.000000
49.099998	-0.000618	-0.365133	1.364087	-1.427011	-1.803990	1.501781	0.000000	-10.000000	-0.616667	30.983334	375.000000	1023.000000	1023.000000	2046.000000
49.119999	-0.000375	-0.221511	1.425491	-1.380284	-1.801947	1.535229	0.000000	-10.000000	-0.608333	30.933334	385.333344	1023.000000	1023.000000	2046.000000
49.139999	0.000071	0.041964	1.504474	-1.048566	-1.720505	1.306561	0.000000	-10.000000	-0.633333	31.083334	395.666656	1023.000000	1023.000000	2046.000000
49.160000	0.001054	0.623176	1.844523	-0.970417	-1.808906	1.557977	0.000000	-10.000000	-0.666667	31.416668	406.000000	1023.000000	1023.000000	2046.000000
49.180000	0.001983	1.171670	2.011808	-0.705113	-1.691087	1.556063	0.000000	-10.000000	-0.700000	31.833334	416.500000	1023.000000	1023.000000	2046.000000
49.200001	0.003459	2.044301	2.349971	-0.560474	-1.585533	1.840337	0.000000	-10.000000	-0.708333	32.016666	427.000000	1023.000000	1023.000000	2046.000000
49.220001	0.004749	2.806764	2.534554	-0.186556	-1.364383	1.823150	0.000000	-10.000000	-0.716667	32.266666	437.666656	1023.000000	1023.000000	2046.000000
49.240002	0.006331	3.741374	2.978206	-0.037740	-1.326046	2.126954	0.000000	-10.000000	-0.716667	32.049999	448.500000	1023.000000	1023.000000	2046.000000
49.259998	0.007953	4.700037	3.299386	0.324582	-1.109432	2.185500	0.000000	-10.000000	-0.708333	32.066666	459.333344	1023.000000	1023.000000	2046.000000
49.279999	0.009955	5.883183	3.588467	0.522937	-0.799550	2.571329	0.000000	-10.000000	-0.700000	31.983334	470.000000	1023.000000	1023.000000	2046.000000
49.299999	0.011941	7.056938	4.048130	0.985866	-0.600175	2.623117	0.000000	-10.000000	-0.700000	32.099998	480.666656	1023.000000	1023.000000	2046.000000
49.320000	0.014215	8.401067	4.550872	1.320373	-0.440270	2.970092	0.000000	-10.000000	-0.691667	32.083332	491.333344	1023.000000	1023.000000	2046.000000
49.340000	0.016212	9.581347	4.991161	1.621624	-0.200913	3.169474	0.000000	-10.000000	-0.675000	31.950001	502.000000	1023.000000	1023.000000	2046.000000
49.360001	0.018305	10.817977	5.325472	1.902410	0.131360	3.458735	0.000000	-10.000000	-0.666667	31.916668	512.666687	1023.000000	1023.000000	2046.000000
49.380001	0.019766	11.681611	5.653042	2.119611	0.330734	3.578224	0.000000	-10.000000	-0.658333	31.716667	523.333313	1023.000000	1023.000000	2046.000000
49.400002	0.021223	12.542810	5.985218	2.273703	0.436560	3.847329	0.000000	-10.000000	-0.650000	31.383333	534.000000	1023.000000	1023.000000	2046.000000
49.419998	0.022365	13.217561	6.190799	2.388601	0.643588	3.994573	0.000000	-10.000000	-0.616667	30.833334	544.333313	1023.000000	1023.000000	2046.000000
49.439999	0.023634	13.967960	6.446477	2.578564	0.820981	4.121938	0.000000	-10.000000	-0.608333	30.366667	554.833313	1023.000000	1023.000000	2046.000000
49.459999	0.024935	14.736763	6.853366	2.654673	0.860707	4.368017	0.000000	-10.000000	-0.600000	29.933334	565.166687	1023.000000	1023.000000	2046.000000
49.480000	0.026253	15.515813	7.081858	2.817142	1.017904	4.598907	0.000000	-10.000000	-0.608333	29.483334	575.500000	1023.000000	1023.000000	2046.000000
49.500000	0.027578	16.298563	7.388318	3.006275	1.148946	4.755025	0.000000	-10.000000	-0.583333	29.450001	585.166687	1023.000000	1023.000000	2046.000000
49.520000	0.029247	17.284945	7.635487	3.258301	1.417539	4.973619	0.000000	-10.000000	-0.583333	29.366667	594.833313	1023.000000	1023.000000	2046.000000
49.540001	0.030919	18.273302	8.103403	3.502550	1.489313	5.178036	0.000000	-10.000000	-0.583333	29.466667	604.500000	1023.000000	1023.000000	2046.000000
49.560001	0.032639	19.289845	8.354078	3.785031	1.761025	5.389711	0.000000	-10.000000	-0.600000	29.483334	614.500000	1023.000000	1023.000000	2046.000000
49.580002	0.034358	20.305685	8.761706	4.052660	1.924413	5.566905	0.000000	-10.000000	-0.591667	29.583334	624.500000	1023.000000	1023.000000	2046.000000
49.599998	0.036324	21.467449	9.094410	4.420065	2.228172	5.724802	0.000000	-10.000000	-0.575000	29.400002	634.500000	1023.000000	1023.000000	2046.000000
49.619999	0.038275	22.620358	9.550768	4.648082	2.391467	6.030040	0.000000	-10.000000	-0.558333	28.966667	644.166687	1023.000000	1023.000000	2046.000000
49.639999	0.040157	23.732845	9.847164	5.006784	2.678232	6.200664	0.000000	-10.000000	-0.550000	28.683334	653.833313	1023.000000	1023.000000	2046.000000
49.660000	0.042143	24.906616	10.283227	5.296657	2.890901	6.435832	0.000000	-10.000000	-0.533333	28.383333	663.333313	1023.000000	1023.000000	2046.000000
49.680000	0.044292	26.176743	10.705029	5.734204	3.186242	6.551268	0.000000	-10.000000	-0.533333	28.233334	673.000000	1023.000000	1023.000000	2046.000000
49.700001	0.046270	27.345661	11.293058	6.020169	3.212541	6.819893	0.000000	-10.000000	-0.516667	27.833334	682.333313	1023.000000	1023.000000	2046.000000
49.720001	0.047652	28.162319	11.580830	6.404677	3.382508	6.794305	0.000000	-10.000000	-0.516667	28.150000	691.666687	1023.000000	1023.000000	2046.000000
49.740002	0.048629	28.739656	11.918759	6.584441	3.323560	6.912895	0.000000	-10.000000	-0.500000	28.083334	701.000000	1023.000000	1023.000000	2046.000000
49.759998	0.048912	28.906710	11.969586	6.820580	3.354800	6.761744	0.000000	-10.000000	-0.508333	28.366667	710.500000	1023.000000	1023.000000	2046.000000
49.779999	0.049146	29.045305	12.145252	6.867096	3.296375	6.736582	0.000000	-10.000000	-0.525000	28.150000	720.000000	1023.000000	1023.000000	2046.000000
49.799999	0.048551	28.693516	12.027472	6.952334	3.173612	6.540098	0.000000	-10.000000	-0.541667	28.533333	729.333313	1023.000000	1023.000000	2046.000000
49.820000	0.046987	27.769119	11.785424	6.995866	2.881934	6.105895	0.000000	-10.000000	-0.541667	28.600000	738.833313	1023.000000	1023.000000	2046.000000
49.840000	0.045246	26.740444	11.468984	6.921531	2.575605	5.774325	0.000000	-10.000000	-0.525000	28.683334	748.333313	1023.000000	1023.000000	2046.000000
49.860001	0.044098	26.061689	11.371945	6.789339	2.302973	5.597433	0.000000	-10.000000	-0.508333	28.050001	758.000000	1023.000000	1023.000000	2046.000000
49.880001	0.043584	25.758051	11.328875	6.813111	2.249104	5.366961	0.000000	-10.000000	-0.491667	27.533333	767.333313	1023.000000	1023.000000	2046.000000
49.900002	0.043892	25.940157	11.430683	6.838995	2.259358	5.411121	0.000000	-10.000000	-0.483333	27.200001	776.666687	1023.000000	1023.000000	2046.000000
49.919998	0.044436	26.261410	11.669299	6.995760	2.249697	5.346653	0.000000	-10.000000	-0.483333	27.416666	785.833313	1023.000000	1023.000000	2046.000000
49.939999	0.045236	26.734446	11.843643	7.191422	2.329530	5.369851	0.000000	-10.000000	-0.483333	27.766666	795.000000	1023.000000	1023.000000	2046.000000
49.959999	0.046132	27.263920	12.057490	7.268486	2.397636	5.540307	0.000000	-10.000000	-0.475000	28.033333	804.166687	1023.000000	1023.000000	2046.000000
49.980000	0.047325	27.969244	12.348497	7.474345	2.509570	5.636832	0.000000	-10.000000	-0.458333	27.883333	813.333313	1023.000000	1023.000000	2046.000000
50.000000	0.048712	28.788696	12.647835	7.637093	2.642027	5.861740	0.000000	-10.000000	-0.441667	27.466667	822.666687	1023.000000	1023.000000	2046.000000
50.020000	0.050249	29.697098	12.996951	7.955422	2.834869	5.909857	0.000000	-10.000000	-0.433333	27.000000	831.833313	1023.000000	1023.000000	2046.000000
50.040001	0.051904	30.675217	13.204844	8.123697	3.132523	6.214153	0.000000	-10.000000	-0.416667	26.500000	841.000000	1023.000000	1023.000000	2046.000000
50.060001	0.053527	31.634300	13.607205	8.395307	3.260013	6.371776	0.000000	-10.000000	-0.408333	26.266666	850.000000	1023.000000	1023.000000	2046.000000
50.080002	0.055568	32.840916	14.061569	8.763351	3.450424	6.565572	0.000000	-10.000000	-0.400000	26.016666	858.833313	1023.000000	1023.000000	2046.000000
50.099998	0.057318	33.874798	14.418720	8.980406	3.658654	6.817019	0.000000	-10.000000	-0.416667	26.200001	867.500000	1023.000000	1023.000000	2046.000000
50.119999	0.059007	34.873360	14.734304	9.282733	3.933050	6.923270	0.000000	-10.000000	-0.416667	26.250000	876.166687	1023.000000	1023.000000	2046.000000
50.139999	0.060536	35.776527	14.979388	9.433419	4.132146	7.231573	0.000000	-10.000000	-0.433333	26.416666	885.000000	1023.000000	1023.000000	2046.000000
50.160000	0.061503	36.348427	15.184191	9.576540	4.257996	7.329702	0.000000	-10.000000	-0.433333	26.333334	893.833313	1023.000000	1023.000000	2046.000000
50.180000	0.062358	36.853596	15.260056	9.654580	4.433304	7.505652	0.000000	-10.000000	-0.433333	26.416666	902.666687	1023.000000	1023.000000	2046.000000
50.200001	0.063349	37.438972	15.579428	9.700023	4.420070	7.739453	0.000000	-10.000000	-0.433333	26.116667	911.333313	1023.000000	1023.000000	2046.000000
50.220001	0.064571	38.161758	15.762994	9.905944	4.607991	7.884829	0.000000	-10.000000	-0.416667	25.800001	920.166687	1023.000000	1023.000000	2046.000000
50.240002	0.065696	38.826378	16.020498	9.996943	4.706214	8.102723	0.000000	-10.000000	-0.416667	25.216667	928.833313	1023.000000	1023.000000	2046.000000
50.259998	0.067071	39.639015	16.221447	10.177548	4.902534	8.337486	0.000000	-10.000000	-0.391667	24.866667	937.500000	1023.000000	1023.000000	2046.000000
50.279999	0.068537	40.505424	16.607924	10.355581	4.945371	8.596547	0.000000	-10.000000	-0.383333	24.566668	945.833313	1023.000000	1023.000000	2046.000000
50.299999	0.070070	41.411144	16.816988	10.675985	5.218740	8.699430	0.000000	-10.000000	-0.366667	24.216667	954.000000	1023.000000	1023.000000	2046.000000
50.320000	0.071825	42.448708	17.227932	10.804614	5.343393	9.072770	0.000000	-10.000000	-0.350000	23.883333	962.000000	1023.000000	1023.000000	2046.000000
50.340000	0.073598	43.496208	17.459223	11.183056	5.710223	9.143705	0.000000	-10.000000	-0.325000	23.150002	970.000000	1023.000000	1023.000000	2046.000000
50.360001	0.075601	44.680393	17.930285	11.403094	5.866706	9.480309	0.000000	-10.000000	-0.300000	22.733334	978.000000	1023.000000	1023.000000	2046.000000
50.380001	0.077485	45.793571	18.282658	11.813352	6.119421	9.578141	0.000000	-10.000000	-0.283333	21.783335	985.666687	1023.000000	1023.000000	2046.000000
50.400002	0.079018	46.699345	18.658552	11.950396	6.215427	9.874969	0.000000	-10.000000	-0.266667	21.333334	993.166687	1023.000000	1023.000000	2046.000000
50.419998	0.080281	47.446182	18.940432	12.317771	6.330882	9.857098	0.000000	-10.000000	-0.250000	20.450001	1000.333313	1023.000000	1023.000000	2046.000000
50.439999	0.080930	47.829498	19.208733	12.499685	6.265625	9.855455	0.000000	-10.000000	-0.225000	19.683334	1007.500000	1023.000000	1023.000000	2046.000000
50.459999	0.081324	48.062443	19.311756	12.610283	6.234234	9.906171	0.000000	-10.000000	-0.191667	18.433334	1014.166687	1023.000000	1023.000000	2046.000000
50.480000	0.081104	47.932568	19.314386	12.660778	6.174699	9.782702	0.000000	-10.000000	-0.158333	17.200001	1020.500000	1023.000000	1023.000000	2046.000000
50.500000	0.080055	47.312607	19.033314	12.591547	6.060618	9.627128	0.000000	-10.000000	-0.150000	16.366667	1026.333374	1023.000000	1023.000000	2046.000000
50.520000	0.077243	45.650326	18.475573	12.482418	5.685318	9.007017	0.000000	-10.000000	-0.125000	15.450001	1032.000000	1023.000000	1023.000000	2046.000000
50.540001	0.074472	44.012806	18.040911	12.168795	5.130863	8.672239	0.000000	-10.000000	-0.108333	13.750000	1037.333374	1023.000000	1023.000000	2046.000000
50.560001	0.072268	42.710205	17.592178	11.990299	4.905849	8.221881	0.000000	-10.000000	-0.066667	11.583334	1042.333374	1023.000000	1023.000000	2046.000000
50.580002	0.071179	42.066860	17.459089	11.709666	4.689466	8.208637	0.000000	-10.000000	-0.058333	9.350000	1047.500000	1023.000000	1023.000000	2046.000000
50.599998	0.070379	41.594208	17.333456	11.743946	4.665725	7.851080	0.000000	-10.000000	-0.058333	8.050000	1051.833374	1023.000000	1023.000000	2046.000000
50.619999	0.070210	41.494083	17.419931	11.640437	4.510280	7.923433	0.000000	-10.000000	-0.075000	7.466667	1055.666626	1023.000000	1023.000000	2046.000000
50.639999	0.070111	41.435543	17.393419	11.708414	4.560215	7.773493	0.000000	-10.000000	-0.091667	7.466667	1057.500000	1023.000000	1023.000000	2046.000000
50.660000	0.070148	41.457600	17.467819	11.584432	4.485579	7.919767	0.000000	-10.000000	-0.083333	7.433333	1059.166626	1023.000000	1023.000000	2046.000000
50.680000	0.070082	41.418739	17.397717	11.571653	4.572097	7.877273	0.000000	-10.000000	-0.058333	6.466667	1060.666626	1023.000000	1023.000000	2046.000000
50.700001	0.069962	41.347725	17.456291	11.489154	4.503240	7.899043	0.000000	-10.000000	-0.025000	3.633333	1062.833374	1023.000000	1023.000000	2046.000000
50.720001	0.070366	41.586342	17.514359	11.499331	4.569467	8.003183	0.000000	-10.000000	0.000000	-0.150000	1064.333374	1023.000000	1023.000000	2046.000000
50.740002	0.070446	41.633308	17.475206	11.545916	4.660392	7.951796	0.000000	-10.000000	0.025000	-4.250000	1065.000000	1023.000000	1023.000000	2046.000000
50.759998	0.070718	41.794415	17.408970	11.531512	4.752731	8.101202	0.000000	-10.000000	0.041667	-7.416667	1065.000000	1023.000000	1023.000000	2046.000000
50.779999	0.070938	41.924465	17.531122	11.624700	4.711239	8.057404	0.000000	-10.000000	0.066667	-9.866667	1065.000000	1023.000000	1023.000000	2046.000000
50.799999	0.071392	42.192951	17.595505	11.614193	4.712359	8.270895	0.000000	-10.000000	0.083333	-11.466667	1065.000000	1023.000000	1023.000000	2046.000000
50.820000	0.071356	42.171242	17.487246	11.662249	4.841880	8.179867	0.000000	-10.000000	0.100000	-12.500000	1065.000000	1023.000000	1023.000000	2046.000000
50.840000	0.071178	42.066189	17.471231	11.471849	4.778289	8.344818	0.000000	-10.000000	0.100000	-13.333333	1061.500000	1023.000000	1023.000000	2046.000000
50.860001	0.070177	41.474323	17.123787	11.385862	4.833384	8.131290	0.000000	-10.000000	0.133333	-14.766666	1051.666626	1023.000000	1023.000000	2046.000000
50.880001	0.069286	40.947956	17.016575	11.066969	4.666445	8.197965	0.000000	-10.000000	0.166667	-15.833333	1041.833374	1023.000000	1023.000000	2046.000000
50.900002	0.068365	40.403706	16.737999	10.910421	4.640982	8.114303	0.000000	-10.000000	0.216667	-17.150000	1033.500000	1023.000000	1023.000000	2046.000000
50.919998	0.067398	39.831940	16.537987	10.628130	4.531223	8.134599	0.000000	-10.000000	0.266667	-18.266666	1029.500000	1023.000000	1023.000000	2046.000000
50.939999	0.066615	39.369740	16.267738	10.440481	4.545306	8.116213	0.000000	-10.000000	0.316667	-19.916666	1023.333313	1023.000000	1023.000000	2046.000000
50.959999	0.065825	38.902561	16.169390	10.225064	4.398248	8.109858	0.000000	-10.000000	0.366667	-21.666666	1016.833313	1023.000000	1023.000000	2046.000000
50.980000	0.065479	38.698109	16.095743	10.025457	4.314559	8.262352	0.000000	-10.000000	0.416667	-23.266666	1009.666687	1023.000000	1023.000000	2046.000000
51.000000	0.065209	38.538235	15.884558	10.012210	4.503079	8.138390	0.000000	-10.000000	0.475000	-24.833334	1002.000000	1023.000000	1023.000000	2046.000000
51.020000	0.065224	38.547142	15.881811	9.857881	4.491849	8.315602	0.000000	-10.000000	0.541667	-26.350000	993.666687	1023.000000	1023.000000	2046.000000
51.040001	0.064697	38.235760	15.697701	9.856373	4.522824	8.158864	0.000000	-10.000000	0.591667	-27.966667	984.833313	1023.000000	1023.000000	2046.000000
51.060001	0.064090	37.877045	15.603233	9.714133	4.389697	8.169980	0.000000	-10.000000	0.658333	-29.566668	975.333313	1023.000000	1023.000000	2046.000000
51.080002	0.063037	37.255062	15.424066	9.669385	4.164292	7.997318	0.000000	-10.000000	0.725000	-31.133333	965.500000	1023.000000	1023.000000	2046.000000
51.099998	0.061811	36.530472	15.131551	9.511071	4.035910	7.851940	0.000000	-10.000000	0.783333	-32.300003	955.166687	1023.000000	1023.000000	2046.000000
51.119999	0.060691	35.868374	14.914289	9.296159	3.848635	7.809290	0.000000	-10.000000	0.833333	-33.350002	944.500000	1023.000000	1023.000000	2046.000000
51.139999	0.058820	34.762783	14.498192	9.186551	3.699164	7.378875	0.000000	-10.000000	0.875000	-34.200001	933.333313	1023.000000	1023.000000	2046.000000
51.160000	0.056322	33.286137	14.003428	9.001965	3.273427	7.007315	0.000000	-10.000000	0.916667	-35.000000	921.833313	1023.000000	1023.000000	2046.000000
51.180000	0.052660	31.121853	13.311938	8.752954	2.730161	6.326800	0.000000	-10.000000	0.958333	-35.733334	910.000000	1023.000000	1023.000000	2046.000000
51.200001	0.048787	28.832832	12.554319	8.243874	2.126595	5.908045	0.000000	-10.000000	0.983333	-36.033333	898.000000	1023.000000	1023.000000	2046.000000
51.220001	0.045219	26.724335	11.838527	7.837315	1.706354	5.342140	0.000000	-10.000000	1.016667	-36.550003	886.000000	1023.000000	1023.000000	2046.000000
51.240002	0.042604	25.178926	11.423131	7.407367	1.246214	5.102215	0.000000	-10.000000	1.033333	-36.850002	874.000000	1023.000000	1023.000000	2046.000000
51.259998	0.040172	23.741695	10.917133	7.277985	0.999883	4.546694	0.000000	-10.000000	1.050000	-37.483334	861.666687	1023.000000	1023.000000	2046.000000
51.279999	0.038440	22.718100	10.623031	6.940872	0.678020	4.476179	0.000000	-10.000000	1.066667	-37.500000	849.166687	1023.000000	1023.000000	2046.000000
51.299999	0.036672	21.673258	10.153852	6.834203	0.581674	4.103528	0.000000	-10.000000	1.066667	-37.866669	836.500000	1023.000000	1023.000000	2046.000000
51.320000	0.035064	20.722647	9.871519	6.484344	0.286121	4.080663	0.000000	-10.000000	1.083333	-37.883335	824.000000	1023.000000	1023.000000	2046.000000
51.340000	0.033774	19.960566	9.608671	6.367143	0.158537	3.826215	0.000000	-10.000000	1.083333	-38.333332	811.333313	1023.000000	1023.000000	2046.000000
51.360001	0.032799	19.384296	9.477706	6.098359	-0.044299	3.852531	0.000000	-10.000000	1.116667	-38.516666	798.666687	1023.000000	1023.000000	2046.000000
51.380001	0.031932	18.871870	9.288630	6.023061	-0.051422	3.611600	0.000000	-10.000000	1.133333	-38.916668	785.666687	1023.000000	1023.000000	2046.000000
51.400002	0.031451	18.587709	9.217236	5.804781	-0.141323	3.707016	0.000000	-10.000000	1.166667	-39.066666	772.666687	1023.000000	1023.000000	2046.000000
51.419998	0.031069	18.361942	9.239082	5.900899	-0.212517	3.434479	0.000000	-10.000000	1.183333	-39.200001	759.500000	1023.000000	1023.000000	2046.000000
51.439999	0.030790	18.196781	9.181884	5.751852	-0.290527	3.553572	0.000000	-10.000000	1.191667	-39.383335	746.500000	1023.000000	1023.000000	2046.000000
51.459999	0.030021	17.742491	9.053833	5.771178	-0.414033	3.331513	0.000000	-10.000000	1.183333	-39.750000	733.500000	1023.000000	1023.000000	2046.000000
51.480000	0.029206	17.260984	8.882914	5.569465	-0.545260	3.353866	0.000000	-10.000000	1.175000	-39.666668	720.333313	1023.000000	1023.000000	2046.000000
51.500000	0.027973	16.532042	8.674349	5.519475	-0.706191	3.044409	0.000000	-10.000000	1.166667	-39.500000	707.166687	1023.000000	1023.000000	2046.000000
51.520000	0.027072	15.999269	8.469197	5.259864	-0.764310	3.034517	0.000000	-10.000000	1.158333	-39.216667	693.833313	1023.000000	1023.000000	2046.000000
51.540001	0.025922	15.320053	8.310473	5.009804	-0.880989	2.880765	0.000000	-10.000000	1.150000	-39.150002	680.666687	1023.000000	1023.000000	2046.000000
51.560001	0.024858	14.690990	8.096521	4.801376	-0.986922	2.780015	0.000000	-10.000000	1.133333	-38.650002	667.500000	1023.000000	1023.000000	2046.000000
51.580002	0.023651	13.977541	7.969346	4.577749	-1.210783	2.641229	0.000000	-10.000000	1.125000	-38.466667	654.666687	1023.000000	1023.000000	2046.000000
51.599998	0.022805	13.477668	7.783114	4.383455	-1.300612	2.611711	0.000000	-10.000000	1.125000	-38.333332	641.833313	1023.000000	1023.000000	2046.000000
51.619999	0.021711	12.831174	7.656082	4.193547	-1.465170	2.446715	0.000000	-10.000000	1.116667	-38.500000	629.000000	1023.000000	1023.000000	2046.000000
51.639999	0.020799	12.292283	7.454648	4.047826	-1.557558	2.347368	0.000000	-10.000000	1.125000	-38.333332	616.166687	1023.000000	1023.000000	2046.000000
51.660000	0.020077	11.865644	7.383395	3.919762	-1.661785	2.224272	0.000000	-10.000000	1.108333	-38.183334	603.500000	1023.000000	1023.000000	2046.000000
[truncated: 1,159,611 more chars]
