# Supplementary material for: Effect of Electrode Belt and Body Positions on Regional Pulmonary Ventilation- and Perfusion-Related Impedance Changes Measured by Electric Impedance Tomography
Source: PLoS One. 2016 Jun 2;11(6):e0155913. doi: 10.1371/journal.pone.0155913 (PMC4890811; doi:10.1371/journal.pone.0155913)
Supplement: S1 Dataset — (ZIP) [file pone.0155913.s001.zip › Dataset/Fp05-semi-4i.txt]

Patient Name:	Fp5
Registry:	Fp5
Investigator:	 
Diagnosys:	 
Notes:	semi4i              
Sample Rate [Hz]:	50.10
Time Base 	Pixels Mean 	Pixels Sum 	UPPER RIGHT		UPPER LEFT		LOWER RIGHT		LOWER LEFT		QRS	ETCO2	Paw	Flow (L/min)	Volume	Analog1	Analog2	AnalogSum
0.000000	0.001596	0.943468	0.451860	1.628242	-0.820904	-0.315732	0.000000	-10.000000	0.900000	-32.599998	328.833344	1023.000000	1023.000000	2046.000000
0.020000	-0.001683	-0.994936	-0.187130	1.356531	-1.393383	-0.770953	0.000000	-10.000000	0.850000	-31.733334	318.000000	1023.000000	1023.000000	2046.000000
0.040000	-0.004022	-2.377110	-0.578854	1.247853	-1.845816	-1.200293	0.000000	-10.000000	0.816667	-31.400000	307.333344	1023.000000	1023.000000	2046.000000
0.060000	-0.006205	-3.667438	-0.908882	1.120168	-2.253261	-1.625464	0.000000	-10.000000	0.825000	-31.283333	296.833344	1023.000000	1023.000000	2046.000000
0.080000	-0.007885	-4.660018	-1.380048	1.017625	-2.388664	-1.908932	0.000000	-10.000000	0.841667	-31.233334	286.333344	1023.000000	1023.000000	2046.000000
0.100000	-0.009295	-5.493353	-1.613896	0.931641	-2.732931	-2.078168	0.000000	-10.000000	0.841667	-31.183334	276.000000	1023.000000	1023.000000	2046.000000
0.120000	-0.011029	-6.518394	-1.869802	0.762752	-3.042163	-2.369181	0.000000	-10.000000	0.833333	-30.799999	265.666656	1023.000000	1023.000000	2046.000000
0.140000	-0.012632	-7.465658	-2.136242	0.501971	-3.285395	-2.545992	0.000000	-10.000000	0.825000	-30.566668	255.500000	1023.000000	1023.000000	2046.000000
0.160000	-0.014441	-8.534634	-2.252374	0.282997	-3.636655	-2.928602	0.000000	-10.000000	0.800000	-30.233334	245.166672	1023.000000	1023.000000	2046.000000
0.180000	-0.016221	-9.586534	-2.562220	-0.147599	-3.741028	-3.135686	0.000000	-10.000000	0.775000	-29.983334	234.833328	1023.000000	1023.000000	2046.000000
0.200000	-0.017610	-10.407376	-2.604002	-0.529985	-4.008356	-3.265033	0.000000	-10.000000	0.741667	-29.450001	224.666672	1023.000000	1023.000000	2046.000000
0.220000	-0.019057	-11.262411	-2.651806	-0.811741	-4.207655	-3.591209	0.000000	-10.000000	0.725000	-29.150000	215.000000	1023.000000	1023.000000	2046.000000
0.240000	-0.020232	-11.957086	-2.715587	-1.165896	-4.383864	-3.691738	0.000000	-10.000000	0.708333	-28.700001	205.333328	1023.000000	1023.000000	2046.000000
0.260000	-0.021527	-12.722707	-2.777083	-1.397657	-4.643145	-3.904822	0.000000	-10.000000	0.691667	-28.350000	195.833328	1023.000000	1023.000000	2046.000000
0.280000	-0.023056	-13.626099	-2.988175	-1.653111	-4.844801	-4.140012	0.000000	-10.000000	0.675000	-27.633333	186.333328	1023.000000	1023.000000	2046.000000
0.300000	-0.024217	-14.312453	-3.239568	-1.930948	-4.913059	-4.228878	0.000000	-10.000000	0.641667	-26.900000	177.166672	1023.000000	1023.000000	2046.000000
0.320000	-0.025663	-15.167123	-3.326587	-2.307043	-5.228231	-4.305263	0.000000	-10.000000	0.600000	-26.283335	168.000000	1023.000000	1023.000000	2046.000000
0.340000	-0.027636	-16.333063	-3.446496	-2.748896	-5.572304	-4.565367	0.000000	-10.000000	0.566667	-25.583334	159.333328	1023.000000	1023.000000	2046.000000
0.360000	-0.029289	-17.309914	-3.608664	-3.180779	-5.838518	-4.681952	0.000000	-10.000000	0.550000	-24.900002	150.666672	1023.000000	1023.000000	2046.000000
0.380000	-0.031055	-18.353220	-3.619970	-3.428169	-6.230418	-5.074664	0.000000	-10.000000	0.525000	-23.966667	142.333328	1023.000000	1023.000000	2046.000000
0.400000	-0.032559	-19.242538	-3.850823	-3.851177	-6.327048	-5.213491	0.000000	-10.000000	0.483333	-23.216667	134.333328	1023.000000	1023.000000	2046.000000
0.420000	-0.033943	-20.060314	-4.027615	-4.171392	-6.556642	-5.304667	0.000000	-10.000000	0.450000	-22.450001	126.666664	1023.000000	1023.000000	2046.000000
0.440000	-0.035660	-21.075138	-4.141971	-4.453632	-6.908172	-5.571362	0.000000	-10.000000	0.441667	-21.966667	119.333336	1023.000000	1023.000000	2046.000000
0.460000	-0.037167	-21.965853	-4.447842	-4.859146	-7.046596	-5.612269	0.000000	-10.000000	0.433333	-21.400000	111.833336	1023.000000	1023.000000	2046.000000
0.480000	-0.038665	-22.850815	-4.578051	-5.080082	-7.363906	-5.828775	0.000000	-10.000000	0.416667	-20.783333	104.666664	1023.000000	1023.000000	2046.000000
0.500000	-0.040091	-23.693735	-4.799850	-5.476844	-7.481635	-5.935406	0.000000	-10.000000	0.400000	-20.233334	97.666664	1023.000000	1023.000000	2046.000000
0.520000	-0.041011	-24.237270	-4.953743	-5.791425	-7.556954	-5.935147	0.000000	-10.000000	0.391667	-19.583334	91.000000	1023.000000	1023.000000	2046.000000
0.540000	-0.042202	-24.941513	-4.996266	-6.012396	-7.780873	-6.151978	0.000000	-10.000000	0.375000	-19.250000	84.500000	1023.000000	1023.000000	2046.000000
0.560000	-0.043131	-25.490612	-5.209370	-6.272244	-7.773427	-6.235570	0.000000	-10.000000	0.350000	-18.550001	78.000000	1023.000000	1023.000000	2046.000000
0.580000	-0.043835	-25.906696	-5.312306	-6.494818	-7.872710	-6.226862	0.000000	-10.000000	0.325000	-17.916668	71.666664	1023.000000	1023.000000	2046.000000
0.600000	-0.044762	-26.454153	-5.345469	-6.582390	-8.091945	-6.434349	0.000000	-10.000000	0.291667	-16.983334	65.666664	1023.000000	1023.000000	2046.000000
0.620000	-0.045561	-26.926661	-5.583657	-6.784795	-8.071364	-6.486845	0.000000	-10.000000	0.266667	-16.216667	60.000000	1023.000000	1023.000000	2046.000000
0.640000	-0.046065	-27.224318	-5.644741	-6.926696	-8.165703	-6.487178	0.000000	-10.000000	0.250000	-15.416667	54.666668	1023.000000	1023.000000	2046.000000
0.660000	-0.046788	-27.651693	-5.690689	-7.034541	-8.301252	-6.625211	0.000000	-10.000000	0.233333	-14.783334	49.500000	1023.000000	1023.000000	2046.000000
0.680000	-0.047380	-28.001312	-5.884336	-7.201292	-8.279992	-6.635692	0.000000	-10.000000	0.216667	-14.116667	44.666668	1023.000000	1023.000000	2046.000000
0.700000	-0.047814	-28.258297	-5.881635	-7.298300	-8.416619	-6.661742	0.000000	-10.000000	0.200000	-13.633333	40.000000	1023.000000	1023.000000	2046.000000
0.720000	-0.048072	-28.410822	-5.878639	-7.271996	-8.496568	-6.763620	0.000000	-10.000000	0.191667	-13.066667	35.500000	1023.000000	1023.000000	2046.000000
0.740000	-0.048035	-28.388638	-5.887454	-7.353363	-8.453203	-6.694618	0.000000	-10.000000	0.191667	-12.483334	31.166666	1023.000000	1023.000000	2046.000000
0.760000	-0.047589	-28.125050	-5.930690	-7.389285	-8.303325	-6.501750	0.000000	-10.000000	0.175000	-11.916667	27.000000	1023.000000	1023.000000	2046.000000
0.780000	-0.047383	-28.003412	-5.868020	-7.233076	-8.315374	-6.586943	0.000000	-10.000000	0.158333	-11.300000	23.000000	1023.000000	1023.000000	2046.000000
0.800000	-0.047386	-28.005079	-5.747376	-7.461488	-8.450157	-6.346057	0.000000	-10.000000	0.141667	-10.683333	19.166666	1023.000000	1023.000000	2046.000000
0.820000	-0.047894	-28.305546	-6.061660	-7.380926	-8.439564	-6.423395	0.000000	-10.000000	0.133333	-10.066668	15.500000	1023.000000	1023.000000	2046.000000
0.840000	-0.048896	-28.897406	-6.361891	-7.271025	-8.608843	-6.655646	0.000000	-10.000000	0.125000	-9.583334	12.166667	1023.000000	1023.000000	2046.000000
0.860000	-0.050388	-29.779514	-6.685049	-7.560076	-8.701453	-6.832935	0.000000	-10.000000	0.108333	-9.133333	9.000000	1023.000000	1023.000000	2046.000000
0.880000	-0.051367	-30.357805	-6.794332	-7.753395	-8.846377	-6.963702	0.000000	-10.000000	0.100000	-8.500000	6.000000	1023.000000	1023.000000	2046.000000
0.900000	-0.052530	-31.045406	-6.931610	-7.751897	-9.041356	-7.320544	0.000000	-10.000000	0.091667	-7.483334	3.166667	1023.000000	1023.000000	2046.000000
0.920000	-0.053021	-31.335497	-7.127318	-7.664916	-9.199326	-7.343937	0.000000	-10.000000	0.075000	-5.416667	1.000000	1023.000000	1023.000000	2046.000000
0.940000	-0.053893	-31.850765	-7.378144	-7.390230	-9.457774	-7.624616	0.000000	-10.000000	0.050000	-1.866667	-0.333333	1023.000000	1023.000000	2046.000000
0.960000	-0.054364	-32.129307	-7.804854	-7.347525	-9.410213	-7.566716	0.000000	-10.000000	0.025000	1.700000	-0.833333	1023.000000	1023.000000	2046.000000
0.980000	-0.054252	-32.062714	-7.961260	-7.199426	-9.458466	-7.443563	0.000000	-10.000000	0.008333	5.050000	-1.000000	1023.000000	1023.000000	2046.000000
1.000000	-0.053583	-31.667591	-8.126602	-7.011570	-9.203795	-7.325624	0.000000	-10.000000	0.000000	7.416667	-1.000000	1023.000000	1023.000000	2046.000000
1.020000	-0.052165	-30.829281	-8.144912	-6.833787	-8.948594	-6.901989	0.000000	-10.000000	-0.025000	9.866667	-1.000000	1023.000000	1023.000000	2046.000000
1.040000	-0.050652	-29.935148	-8.017812	-6.460755	-8.762448	-6.694132	0.000000	-10.000000	-0.066667	12.100000	-1.000000	1023.000000	1023.000000	2046.000000
1.060000	-0.049023	-28.972317	-8.009735	-6.189291	-8.344640	-6.428651	0.000000	-10.000000	-0.125000	14.200001	-1.000000	1023.000000	1023.000000	2046.000000
1.080000	-0.047200	-27.895462	-7.753876	-5.942041	-8.140106	-6.059439	0.000000	-10.000000	-0.150000	16.400002	3.166667	1023.000000	1023.000000	2046.000000
1.100000	-0.045670	-26.990807	-7.559811	-5.675467	-7.860133	-5.895396	0.000000	-10.000000	-0.141667	14.933333	7.500000	1023.000000	1023.000000	2046.000000
1.120000	-0.043838	-25.908062	-7.374383	-5.436212	-7.495282	-5.602184	0.000000	-10.000000	-0.083333	9.500000	7.833333	1023.000000	1023.000000	2046.000000
1.140000	-0.041946	-24.790152	-7.031350	-5.233667	-7.235382	-5.289752	0.000000	-10.000000	-0.033333	3.333333	4.000000	1023.000000	1023.000000	2046.000000
1.160000	-0.039764	-23.500336	-6.715653	-5.060544	-6.700726	-5.023413	0.000000	-10.000000	0.000000	0.000000	0.000000	1023.000000	1023.000000	2046.000000
1.180000	-0.037426	-22.119001	-6.391607	-4.907668	-6.221792	-4.597935	0.000000	-10.000000	0.000000	0.000000	0.000000	1023.000000	1023.000000	2046.000000
1.200000	-0.035328	-20.878563	-6.002223	-4.729382	-5.772260	-4.374698	0.000000	-10.000000	0.000000	0.000000	0.000000	1023.000000	1023.000000	2046.000000
1.220000	-0.032944	-19.469814	-5.692235	-4.627163	-5.196139	-3.954276	0.000000	-10.000000	0.000000	0.000000	0.000000	1023.000000	1023.000000	2046.000000
1.240000	-0.030652	-18.115074	-5.224764	-4.488119	-4.847680	-3.554511	0.000000	-10.000000	0.000000	0.000000	0.000000	1023.000000	1023.000000	2046.000000
1.260000	-0.028613	-16.910202	-4.843353	-4.321625	-4.371339	-3.373886	0.000000	-10.000000	0.000000	0.000000	0.000000	1023.000000	1023.000000	2046.000000
1.280000	-0.027038	-15.979710	-4.546741	-4.479701	-3.965480	-2.987787	0.000000	-10.000000	0.000000	0.000000	0.000000	1023.000000	1023.000000	2046.000000
1.300000	-0.025504	-15.072894	-4.259986	-4.466380	-3.633289	-2.713239	0.000000	-10.000000	0.000000	0.000000	0.000000	1023.000000	1023.000000	2046.000000
1.320000	-0.024343	-14.386930	-3.958236	-4.439501	-3.411046	-2.578148	0.000000	-10.000000	0.000000	0.000000	0.000000	1023.000000	1023.000000	2046.000000
1.340000	-0.023030	-13.610634	-3.792728	-4.453628	-3.060215	-2.304063	0.000000	-10.000000	0.000000	0.000000	0.000000	1023.000000	1023.000000	2046.000000
1.360000	-0.021630	-12.783357	-3.498497	-4.286872	-2.850130	-2.147858	0.000000	-10.000000	0.000000	0.000000	0.000000	1023.000000	1023.000000	2046.000000
1.380000	-0.020408	-12.061218	-3.320070	-4.250873	-2.499233	-1.991042	0.000000	-10.000000	0.000000	0.000000	0.000000	1023.000000	1023.000000	2046.000000
1.400000	-0.018915	-11.178468	-3.156855	-4.221746	-2.120621	-1.679245	0.000000	-10.000000	0.000000	0.000000	0.000000	1023.000000	1023.000000	2046.000000
1.420000	-0.017459	-10.318442	-2.948479	-4.094934	-1.857185	-1.417845	0.000000	-10.000000	0.000000	0.000000	0.000000	1023.000000	1023.000000	2046.000000
1.440000	-0.015834	-9.358043	-2.774709	-3.942742	-1.416203	-1.224388	0.000000	-10.000000	0.000000	0.000000	0.000000	1023.000000	1023.000000	2046.000000
1.460000	-0.013791	-8.150761	-2.498817	-3.818428	-1.032788	-0.800728	0.000000	-10.000000	0.000000	0.000000	0.000000	1023.000000	1023.000000	2046.000000
1.480000	-0.011773	-6.957706	-2.120636	-3.534481	-0.714963	-0.587626	0.000000	-10.000000	0.000000	0.000000	0.000000	1023.000000	1023.000000	2046.000000
1.500000	-0.009549	-5.643580	-1.882345	-3.415037	-0.170030	-0.176167	0.000000	-10.000000	0.000000	0.000000	0.000000	1023.000000	1023.000000	2046.000000
1.520000	-0.007237	-4.277284	-1.473502	-3.099973	0.143718	0.152474	0.000000	-10.000000	0.000000	0.000000	0.000000	1023.000000	1023.000000	2046.000000
1.540000	-0.005006	-2.958273	-1.158505	-2.879374	0.605056	0.474550	0.000000	-10.000000	0.000000	0.000000	0.000000	1023.000000	1023.000000	2046.000000
1.560000	-0.002600	-1.536495	-0.771698	-2.577982	0.948796	0.864389	0.000000	-10.000000	0.000000	0.000000	0.000000	1023.000000	1023.000000	2046.000000
1.580000	-0.000432	-0.255022	-0.398787	-2.203175	1.267734	1.079207	0.000000	-10.000000	0.000000	0.000000	0.000000	1023.000000	1023.000000	2046.000000
1.600000	0.002020	1.193884	-0.145871	-1.984826	1.776348	1.548233	0.000000	-10.000000	0.000000	0.000000	0.000000	1023.000000	1023.000000	2046.000000
1.620000	0.004373	2.584594	0.282862	-1.595351	2.013582	1.883501	0.000000	-10.000000	0.000000	0.000000	0.000000	1023.000000	1023.000000	2046.000000
1.640000	0.006718	3.970607	0.640556	-1.277591	2.377727	2.229916	0.000000	-10.000000	0.000000	0.000000	0.000000	1023.000000	1023.000000	2046.000000
1.660000	0.009174	5.422034	0.991561	-0.967567	2.775973	2.622066	0.000000	-10.000000	0.000000	0.000000	0.000000	1023.000000	1023.000000	2046.000000
1.680000	0.011643	6.880728	1.414245	-0.678465	3.085707	3.059240	0.000000	-10.000000	0.000000	0.000000	0.000000	1023.000000	1023.000000	2046.000000
1.700000	0.013909	8.220012	1.781184	-0.335506	3.468805	3.305529	0.000000	-10.000000	0.000000	0.000000	0.000000	1023.000000	1023.000000	2046.000000
1.720000	0.016705	9.872397	2.050913	0.023945	4.062306	3.735233	0.000000	-10.000000	0.000000	0.000000	0.000000	1023.000000	1023.000000	2046.000000
1.740000	0.019363	11.443758	2.642903	0.217681	4.185391	4.397783	0.000000	-10.000000	0.000000	0.000000	0.000000	1023.000000	1023.000000	2046.000000
1.760000	0.021314	12.596427	2.723291	0.879572	4.563359	4.430205	0.000000	-10.000000	0.000000	0.000000	0.000000	1023.000000	1023.000000	2046.000000
1.780000	0.022799	13.474473	2.688053	1.184747	4.844769	4.756906	0.000000	-10.000000	0.000000	0.000000	0.000000	1023.000000	1023.000000	2046.000000
1.800000	0.023656	13.980798	2.762524	1.442809	4.901710	4.873755	0.000000	-10.000000	0.000000	0.000000	0.000000	1023.000000	1023.000000	2046.000000
1.820000	0.024119	14.254513	2.808205	1.602958	5.025096	4.818254	0.000000	-10.000000	0.000000	0.000000	0.000000	1023.000000	1023.000000	2046.000000
1.840000	0.024455	14.453005	2.619029	1.850160	5.196858	4.786957	0.000000	-10.000000	0.000000	0.000000	0.000000	1023.000000	1023.000000	2046.000000
1.860000	0.024130	14.261031	2.423271	2.155675	4.999573	4.682511	0.000000	-10.000000	0.000000	0.000000	0.000000	1023.000000	1023.000000	2046.000000
1.880000	0.023667	13.987049	2.249683	2.387429	4.876991	4.472946	0.000000	-10.000000	0.000000	0.000000	0.000000	1023.000000	1023.000000	2046.000000
1.900000	0.024063	14.221252	2.165114	2.556595	4.937073	4.562469	0.000000	-10.000000	0.000000	0.000000	0.000000	1023.000000	1023.000000	2046.000000
1.920000	0.025090	14.828217	2.324439	2.926422	5.037234	4.540121	0.000000	-10.000000	0.000000	0.000000	0.000000	1023.000000	1023.000000	2046.000000
1.940000	0.026777	15.825409	2.426999	3.262330	5.291877	4.844203	0.000000	-10.000000	0.000000	0.000000	0.000000	1023.000000	1023.000000	2046.000000
1.960000	0.028339	16.748507	2.722982	3.710576	5.327578	4.987370	0.000000	-10.000000	0.000000	0.000000	0.000000	1023.000000	1023.000000	2046.000000
1.980000	0.029959	17.706049	2.845637	4.001925	5.622365	5.236121	0.000000	-10.000000	0.000000	0.000000	0.000000	1023.000000	1023.000000	2046.000000
2.000000	0.031650	18.704884	3.119641	4.342447	5.773024	5.469773	0.000000	-10.000000	0.000000	0.000000	0.000000	1023.000000	1023.000000	2046.000000
2.020000	0.033213	19.628967	3.348844	4.579146	6.068091	5.632885	0.000000	-10.000000	0.000000	0.000000	0.000000	1023.000000	1023.000000	2046.000000
2.040000	0.034705	20.510363	3.555324	4.740287	6.299315	5.915437	0.000000	-10.000000	0.000000	0.000000	0.000000	1023.000000	1023.000000	2046.000000
2.060000	0.036230	21.411747	3.896098	5.018436	6.473254	6.023959	0.000000	-10.000000	0.000000	0.000000	0.000000	1023.000000	1023.000000	2046.000000
2.080000	0.037929	22.416082	4.166934	5.136663	6.811332	6.301153	0.000000	-10.000000	0.000000	0.000000	0.000000	1023.000000	1023.000000	2046.000000
2.100000	0.039599	23.402721	4.610784	5.475879	6.882768	6.433291	0.000000	-10.000000	0.000000	0.000000	0.000000	1023.000000	1023.000000	2046.000000
2.120000	0.041161	24.326342	4.870301	5.777696	7.186176	6.492170	0.000000	-10.000000	0.000000	0.000000	0.000000	1023.000000	1023.000000	2046.000000
2.140000	0.042275	24.984371	5.041195	5.802699	7.364660	6.775817	0.000000	-10.000000	0.000000	0.000000	0.000000	1023.000000	1023.000000	2046.000000
2.160000	0.043088	25.465275	5.291066	5.984404	7.460186	6.729619	0.000000	-10.000000	0.000000	0.000000	0.000000	1023.000000	1023.000000	2046.000000
2.180000	0.043163	25.509335	5.430158	5.811245	7.529716	6.738214	0.000000	-10.000000	0.000000	0.000000	0.000000	1023.000000	1023.000000	2046.000000
2.200000	0.042415	25.067366	5.528438	5.482243	7.330208	6.726476	0.000000	-10.000000	0.000000	0.000000	0.000000	1023.000000	1023.000000	2046.000000
2.220000	0.040974	24.215557	5.443556	5.155744	7.132056	6.484200	0.000000	-10.000000	0.000000	0.000000	0.000000	1023.000000	1023.000000	2046.000000
2.240000	0.039575	23.388596	5.327809	4.767017	6.888316	6.405454	0.000000	-10.000000	0.000000	0.000000	0.000000	1023.000000	1023.000000	2046.000000
2.260000	0.037869	22.380480	5.281739	4.509866	6.550844	6.038031	0.000000	-10.000000	0.000000	0.000000	0.000000	1023.000000	1023.000000	2046.000000
2.280000	0.036383	21.502163	5.101626	4.205701	6.324517	5.870318	0.000000	-10.000000	0.000000	0.000000	0.000000	1023.000000	1023.000000	2046.000000
2.300000	0.034447	20.358284	4.998941	3.981396	5.908323	5.469623	0.000000	-10.000000	0.000000	0.000000	0.000000	1023.000000	1023.000000	2046.000000
2.320000	0.032485	19.198561	4.691291	3.579430	5.626209	5.301630	0.000000	-10.000000	0.000000	0.000000	0.000000	1023.000000	1023.000000	2046.000000
2.340000	0.030576	18.070225	4.569441	3.384977	5.213423	4.902383	0.000000	-10.000000	0.000000	0.000000	0.000000	1023.000000	1023.000000	2046.000000
2.360000	0.028725	16.976189	4.299041	3.025940	4.989527	4.661680	0.000000	-10.000000	0.000000	0.000000	0.000000	1023.000000	1023.000000	2046.000000
2.380000	0.026993	15.952712	4.200782	2.835025	4.595960	4.320944	0.000000	-10.000000	0.000000	0.000000	0.000000	1023.000000	1023.000000	2046.000000
2.400000	0.025393	15.007149	4.029015	2.695602	4.393268	3.889264	0.000000	-10.000000	0.000000	0.000000	0.000000	1023.000000	1023.000000	2046.000000
2.420000	0.024406	14.424037	3.982914	2.461726	4.188016	3.791380	0.000000	-10.000000	0.000000	0.000000	0.000000	1023.000000	1023.000000	2046.000000
2.440000	0.023481	13.877405	4.023053	2.373177	3.929268	3.551907	0.000000	-10.000000	0.000000	0.000000	0.000000	1023.000000	1023.000000	2046.000000
2.460000	0.022269	13.160754	3.852658	2.187376	3.763018	3.357703	0.000000	-10.000000	0.000000	0.000000	0.000000	1023.000000	1023.000000	2046.000000
2.480000	0.021467	12.687239	3.816059	2.272476	3.439891	3.158812	0.000000	-10.000000	0.000000	0.000000	0.000000	1023.000000	1023.000000	2046.000000
2.500000	0.019405	11.468099	3.521131	2.017393	2.951730	2.977844	0.000000	-10.000000	0.000000	0.000000	0.000000	1023.000000	1023.000000	2046.000000
2.520000	0.017589	10.395277	3.017628	2.145737	2.536515	2.695397	0.000000	-10.000000	0.000000	0.000000	0.000000	1023.000000	1023.000000	2046.000000
2.540000	0.015205	8.986297	2.554811	2.114980	2.048145	2.268360	0.000000	-10.000000	0.000000	0.000000	0.000000	1023.000000	1023.000000	2046.000000
2.560000	0.013258	7.835399	2.130387	1.872488	1.783156	2.049369	0.000000	-10.000000	0.000000	0.000000	0.000000	1023.000000	1023.000000	2046.000000
2.580000	0.011281	6.666913	2.003524	1.801980	1.275379	1.586030	0.000000	-10.000000	0.000000	0.000000	0.000000	1023.000000	1023.000000	2046.000000
2.600000	0.009537	5.636236	1.549454	1.871357	1.035053	1.180371	0.000000	-10.000000	0.000000	0.000000	0.000000	1023.000000	1023.000000	2046.000000
2.620000	0.007176	4.241244	1.197044	1.981617	0.382449	0.680134	0.000000	-10.000000	0.000000	0.000000	0.000000	1023.000000	1023.000000	2046.000000
2.640000	0.004223	2.495621	0.602030	1.911022	-0.139902	0.122470	0.000000	-10.000000	0.000000	0.000000	0.000000	1023.000000	1023.000000	2046.000000
2.660000	0.001471	0.869302	0.217149	1.799584	-0.771709	-0.375723	0.000000	-10.000000	0.000000	0.000000	0.000000	1023.000000	1023.000000	2046.000000
2.680000	-0.000563	-0.332599	-0.248350	1.642427	-0.981629	-0.745047	0.000000	-10.000000	0.000000	0.000000	0.000000	1023.000000	1023.000000	2046.000000
2.700000	-0.002338	-1.381526	-0.578380	1.544064	-1.331789	-1.015421	0.000000	-10.000000	0.000000	0.000000	0.000000	1023.000000	1023.000000	2046.000000
2.720000	-0.003900	-2.304636	-0.800805	1.509516	-1.722590	-1.290757	0.000000	-10.000000	0.000000	0.000000	0.000000	1023.000000	1023.000000	2046.000000
2.740000	-0.005428	-3.207790	-1.156989	1.346167	-1.943984	-1.452983	0.000000	-10.000000	0.000000	0.000000	0.000000	1023.000000	1023.000000	2046.000000
2.760000	-0.006916	-4.087355	-1.387437	1.285138	-2.264656	-1.720401	0.000000	-10.000000	0.000000	0.000000	0.000000	1023.000000	1023.000000	2046.000000
2.780000	-0.008563	-5.060507	-1.618422	1.030322	-2.505703	-1.966705	0.000000	-10.000000	0.000000	0.000000	0.000000	1023.000000	1023.000000	2046.000000
2.800000	-0.010319	-6.098564	-1.882063	0.733778	-2.781991	-2.168288	0.000000	-10.000000	0.000000	0.000000	0.000000	1023.000000	1023.000000	2046.000000
2.820000	-0.012100	-7.150832	-2.044183	0.400266	-3.043649	-2.463266	0.000000	-10.000000	0.000000	0.000000	0.000000	1023.000000	1023.000000	2046.000000
2.840000	-0.013325	-7.874875	-2.129153	0.021474	-3.216332	-2.550864	0.000000	-10.000000	0.000000	0.000000	0.000000	1023.000000	1023.000000	2046.000000
2.860000	-0.014600	-8.628860	-2.113885	-0.145314	-3.485650	-2.884012	0.000000	-10.000000	0.000000	0.000000	0.000000	1023.000000	1023.000000	2046.000000
2.880000	-0.015942	-9.421719	-2.290568	-0.511721	-3.576980	-3.042450	0.000000	-10.000000	0.000000	0.000000	0.000000	1023.000000	1023.000000	2046.000000
2.900000	-0.017442	-10.308152	-2.454411	-0.779332	-3.855050	-3.219359	0.000000	-10.000000	0.000000	0.000000	0.000000	1023.000000	1023.000000	2046.000000
2.920000	-0.019029	-11.246291	-2.607044	-1.027169	-4.097065	-3.515013	0.000000	-10.000000	0.000000	0.000000	0.000000	1023.000000	1023.000000	2046.000000
2.940000	-0.020691	-12.228209	-2.805404	-1.481014	-4.378869	-3.562923	0.000000	-10.000000	0.000000	0.000000	0.000000	1023.000000	1023.000000	2046.000000
2.960000	-0.022692	-13.410776	-2.909406	-1.866363	-4.751740	-3.883266	0.000000	-10.000000	0.000000	0.000000	0.000000	1023.000000	1023.000000	2046.000000
2.980000	-0.024485	-14.470645	-3.142937	-2.388249	-4.938153	-4.001305	0.000000	-10.000000	0.000000	0.000000	0.000000	1023.000000	1023.000000	2046.000000
3.000000	-0.026205	-15.487362	-3.161553	-2.650395	-5.322867	-4.352546	0.000000	-10.000000	0.000000	0.000000	0.000000	1023.000000	1023.000000	2046.000000
3.020000	-0.028044	-16.573841	-3.358226	-3.072660	-5.565085	-4.577869	0.000000	-10.000000	0.000000	0.000000	0.000000	1023.000000	1023.000000	2046.000000
3.040000	-0.029730	-17.570494	-3.514530	-3.413287	-5.864156	-4.778521	0.000000	-10.000000	0.000000	0.000000	0.000000	1023.000000	1023.000000	2046.000000
3.060000	-0.031615	-18.684294	-3.811470	-3.739038	-6.070504	-5.063283	0.000000	-10.000000	0.000000	0.000000	0.000000	1023.000000	1023.000000	2046.000000
3.080000	-0.033231	-19.639563	-3.965197	-4.126379	-6.400985	-5.147001	0.000000	-10.000000	0.000000	0.000000	0.000000	1023.000000	1023.000000	2046.000000
3.100000	-0.034890	-20.619768	-4.215973	-4.491262	-6.579494	-5.333039	0.000000	-10.000000	0.000000	0.000000	0.000000	1023.000000	1023.000000	2046.000000
3.120000	-0.036296	-21.450748	-4.388476	-4.792607	-6.813925	-5.455740	0.000000	-10.000000	0.000000	0.000000	0.000000	1023.000000	1023.000000	2046.000000
3.140000	-0.037657	-22.255411	-4.488835	-5.048015	-7.004045	-5.714515	0.000000	-10.000000	0.000000	0.000000	0.000000	1023.000000	1023.000000	2046.000000
3.160000	-0.038843	-22.956442	-4.714938	-5.452301	-7.085276	-5.703928	0.000000	-10.000000	0.000000	0.000000	0.000000	1023.000000	1023.000000	2046.000000
3.180000	-0.039853	-23.553299	-4.769490	-5.617887	-7.284825	-5.881096	0.000000	-10.000000	0.100000	-6.800000	0.000000	1023.000000	1023.000000	2046.000000
3.200000	-0.040937	-24.193499	-4.995993	-5.957967	-7.346836	-5.892704	0.000000	-10.000000	0.200000	-13.300000	0.000000	1023.000000	1023.000000	2046.000000
3.220000	-0.041752	-24.675196	-5.129365	-6.052506	-7.456732	-6.036592	0.000000	-10.000000	0.283333	-19.466667	0.000000	1023.000000	1023.000000	2046.000000
3.240000	-0.042806	-25.298248	-5.196524	-6.197023	-7.662992	-6.241710	0.000000	-10.000000	0.275000	-18.700001	0.000000	1023.000000	1023.000000	2046.000000
3.260000	-0.043386	-25.641317	-5.389772	-6.423706	-7.661777	-6.166063	0.000000	-10.000000	0.258333	-17.900000	0.000000	1023.000000	1023.000000	2046.000000
3.280000	-0.044208	-26.127060	-5.425462	-6.523428	-7.879417	-6.298753	0.000000	-10.000000	0.250000	-17.183334	0.000000	1023.000000	1023.000000	2046.000000
3.300000	-0.044945	-26.562206	-5.604586	-6.733337	-7.917700	-6.306582	0.000000	-10.000000	0.241667	-16.516666	0.000000	1023.000000	1023.000000	2046.000000
3.320000	-0.045599	-26.948828	-5.628882	-6.790941	-8.102894	-6.426112	0.000000	-10.000000	0.233333	-15.900001	0.000000	1023.000000	1023.000000	2046.000000
3.340000	-0.046343	-27.388987	-5.811355	-6.926783	-8.123436	-6.527413	0.000000	-10.000000	0.225000	-15.350000	0.000000	1023.000000	1023.000000	2046.000000
3.360000	-0.046809	-27.663923	-5.976679	-7.083613	-8.132322	-6.471308	0.000000	-10.000000	0.208333	-14.750000	0.000000	1023.000000	1023.000000	2046.000000
3.380000	-0.047393	-28.009069	-5.969798	-7.120997	-8.323448	-6.594826	0.000000	-10.000000	0.200000	-14.250000	0.000000	1023.000000	1023.000000	2046.000000
3.400000	-0.047972	-28.351641	-6.157934	-7.296206	-8.283317	-6.614184	0.000000	-10.000000	0.200000	-13.866667	0.000000	1023.000000	1023.000000	2046.000000
3.420000	-0.048473	-28.647776	-6.202573	-7.324087	-8.395429	-6.725687	0.000000	-10.000000	0.183333	-13.300000	0.000000	1023.000000	1023.000000	2046.000000
3.440000	-0.048921	-28.912306	-6.282311	-7.403298	-8.404160	-6.822537	0.000000	-10.000000	0.158333	-12.766667	0.000000	1023.000000	1023.000000	2046.000000
3.460000	-0.049034	-28.978846	-6.361231	-7.521413	-8.426836	-6.669365	0.000000	-10.000000	0.125000	-12.183333	0.000000	1023.000000	1023.000000	2046.000000
3.480000	-0.049181	-29.065941	-6.348178	-7.456392	-8.469966	-6.791405	0.000000	-10.000000	0.108333	-11.616667	0.000000	1023.000000	1023.000000	2046.000000
3.500000	-0.049435	-29.216328	-6.438271	-7.659115	-8.462726	-6.656215	0.000000	-10.000000	0.100000	-11.000000	0.000000	1023.000000	1023.000000	2046.000000
3.520000	-0.049070	-29.000553	-6.312465	-7.477971	-8.526075	-6.684042	0.000000	-10.000000	0.091667	-10.283334	0.000000	1023.000000	1023.000000	2046.000000
3.540000	-0.049360	-29.171843	-6.585465	-7.619897	-8.399685	-6.566796	0.000000	-10.000000	0.083333	-9.683333	0.000000	1023.000000	1023.000000	2046.000000
3.560000	-0.049495	-29.251823	-6.724131	-7.415156	-8.465444	-6.647094	0.000000	-10.000000	0.083333	-9.150001	0.000000	1023.000000	1023.000000	2046.000000
3.580000	-0.050389	-29.779781	-6.983978	-7.568503	-8.504827	-6.722473	0.000000	-10.000000	0.075000	-8.716667	0.000000	1023.000000	1023.000000	2046.000000
3.600000	-0.051668	-30.535595	-7.128057	-7.757289	-8.722843	-6.927406	0.000000	-10.000000	0.066667	-8.216667	0.000000	1023.000000	1023.000000	2046.000000
3.620000	-0.053337	-31.522005	-7.316653	-7.822362	-9.020387	-7.362604	0.000000	-10.000000	0.050000	-7.300000	0.000000	1023.000000	1023.000000	2046.000000
3.640000	-0.054430	-32.168030	-7.589608	-7.771456	-9.262629	-7.544337	0.000000	-10.000000	0.041667	-5.500000	0.000000	1023.000000	1023.000000	2046.000000
3.660000	-0.055469	-32.782169	-7.915704	-7.540452	-9.462999	-7.863016	0.000000	-10.000000	0.025000	-2.133333	0.000000	1023.000000	1023.000000	2046.000000
3.680000	-0.056587	-33.442989	-8.345115	-7.525403	-9.669923	-7.902551	0.000000	-10.000000	0.008333	1.016667	0.000000	1023.000000	1023.000000	2046.000000
3.700000	-0.057084	-33.736679	-8.520215	-7.374404	-9.834891	-8.007167	0.000000	-10.000000	-0.008333	3.883333	0.000000	1023.000000	1023.000000	2046.000000
3.720000	-0.056567	-33.431110	-8.800176	-7.314356	-9.584363	-7.732214	0.000000	-10.000000	-0.008333	5.583333	0.000000	1023.000000	1023.000000	2046.000000
3.740000	-0.055327	-32.698074	-8.768387	-6.986471	-9.444850	-7.498367	0.000000	-10.000000	-0.025000	7.600000	0.000000	1023.000000	1023.000000	2046.000000
3.760000	-0.053898	-31.853592	-8.818600	-6.739286	-9.116697	-7.179009	0.000000	-10.000000	-0.050000	9.700000	0.000000	1023.000000	1023.000000	2046.000000
3.780000	-0.052206	-30.854008	-8.606802	-6.381846	-8.962146	-6.903214	0.000000	-10.000000	-0.100000	12.083333	0.000000	1023.000000	1023.000000	2046.000000
3.800000	-0.050442	-29.811478	-8.564330	-6.083095	-8.537951	-6.626101	0.000000	-10.000000	-0.158333	14.366667	0.000000	1023.000000	1023.000000	2046.000000
3.820000	-0.048555	-28.695990	-8.239829	-5.786295	-8.358120	-6.311746	0.000000	-10.000000	-0.200000	16.783333	3.666667	1023.000000	1023.000000	2046.000000
3.840000	-0.046787	-27.651026	-8.078869	-5.573301	-7.986080	-6.012777	0.000000	-10.000000	-0.250000	18.900000	12.500000	1023.000000	1023.000000	2046.000000
3.860000	-0.044747	-26.445410	-7.743689	-5.278451	-7.644577	-5.778694	0.000000	-10.000000	-0.291667	21.200001	23.666666	1023.000000	1023.000000	2046.000000
3.880000	-0.042454	-25.090036	-7.459785	-5.140166	-7.101243	-5.388842	0.000000	-10.000000	-0.333333	23.116667	33.666668	1023.000000	1023.000000	2046.000000
3.900000	-0.040250	-23.787725	-7.030581	-4.939692	-6.741570	-5.075884	0.000000	-10.000000	-0.358333	24.466667	41.166668	1023.000000	1023.000000	2046.000000
3.920000	-0.038025	-22.472881	-6.752815	-4.907320	-6.171950	-4.640796	0.000000	-10.000000	-0.375000	25.100000	49.000000	1023.000000	1023.000000	2046.000000
3.940000	-0.035765	-21.137260	-6.301236	-4.677114	-5.774503	-4.384408	0.000000	-10.000000	-0.400000	25.633333	57.166668	1023.000000	1023.000000	2046.000000
3.960000	-0.033331	-19.698591	-6.069180	-4.568001	-5.090813	-3.970599	0.000000	-10.000000	-0.408333	26.166668	65.500000	1023.000000	1023.000000	2046.000000
3.980000	-0.030870	-18.244349	-5.551616	-4.438403	-4.705220	-3.549109	0.000000	-10.000000	-0.408333	26.600000	74.166664	1023.000000	1023.000000	2046.000000
4.000000	-0.029105	-17.201223	-5.209476	-4.482794	-4.255254	-3.253699	0.000000	-10.000000	-0.400000	26.716667	83.000000	1023.000000	1023.000000	2046.000000
4.020000	-0.027477	-16.239023	-4.731991	-4.434536	-3.997777	-3.074720	0.000000	-10.000000	-0.408333	26.866667	92.000000	1023.000000	1023.000000	2046.000000
4.040000	-0.025925	-15.321647	-4.596427	-4.502559	-3.509509	-2.713151	0.000000	-10.000000	-0.441667	27.366667	101.000000	1023.000000	1023.000000	2046.000000
4.060000	-0.024451	-14.450275	-4.181002	-4.418419	-3.342433	-2.508421	0.000000	-10.000000	-0.475000	28.033333	110.000000	1023.000000	1023.000000	2046.000000
4.080000	-0.022976	-13.578706	-4.018454	-4.379633	-2.929425	-2.251194	0.000000	-10.000000	-0.516667	28.733334	119.166664	1023.000000	1023.000000	2046.000000
4.100000	-0.021330	-12.605974	-3.711026	-4.246648	-2.636119	-2.012181	0.000000	-10.000000	-0.533333	29.150000	128.666672	1023.000000	1023.000000	2046.000000
4.120000	-0.019779	-11.689527	-3.610137	-4.171339	-2.144069	-1.763982	0.000000	-10.000000	-0.541667	29.266666	138.500000	1023.000000	1023.000000	2046.000000
4.140000	-0.018067	-10.677805	-3.289395	-4.033689	-1.891871	-1.462850	0.000000	-10.000000	-0.541667	29.400000	148.166672	1023.000000	1023.000000	2046.000000
4.160000	-0.016362	-9.669862	-3.146878	-3.991905	-1.458776	-1.072302	0.000000	-10.000000	-0.541667	29.500000	157.833328	1023.000000	1023.000000	2046.000000
4.180000	-0.014317	-8.461526	-2.797041	-3.662337	-1.104014	-0.898134	0.000000	-10.000000	-0.541667	29.733334	167.500000	1023.000000	1023.000000	2046.000000
4.200000	-0.012093	-7.146899	-2.578125	-3.493297	-0.575836	-0.499640	0.000000	-10.000000	-0.533333	29.800001	177.500000	1023.000000	1023.000000	2046.000000
4.220000	-0.009511	-5.621155	-2.182543	-3.235609	-0.130372	-0.072631	0.000000	-10.000000	-0.516667	30.166666	187.500000	1023.000000	1023.000000	2046.000000
4.240000	-0.007205	-4.258367	-1.780079	-2.969023	0.271427	0.219308	0.000000	-10.000000	-0.525000	30.116667	197.500000	1023.000000	1023.000000	2046.000000
4.260000	-0.004634	-2.738539	-1.391970	-2.627058	0.678015	0.602473	0.000000	-10.000000	-0.550000	30.250000	207.500000	1023.000000	1023.000000	2046.000000
4.280000	-0.002290	-1.353490	-0.962414	-2.242623	1.053872	0.797675	0.000000	-10.000000	-0.566667	30.150002	217.500000	1023.000000	1023.000000	2046.000000
4.300000	0.000720	0.425571	-0.571077	-1.975372	1.567556	1.404464	0.000000	-10.000000	-0.566667	30.383333	227.500000	1023.000000	1023.000000	2046.000000
4.320000	0.003659	2.162464	-0.021059	-1.537731	1.930193	1.791061	0.000000	-10.000000	-0.550000	30.566668	237.833328	1023.000000	1023.000000	2046.000000
4.340000	0.006342	3.748060	0.293617	-1.260046	2.445966	2.268523	0.000000	-10.000000	-0.558333	30.733334	248.166672	1023.000000	1023.000000	2046.000000
4.360000	0.009829	5.808798	0.832016	-0.662137	2.916854	2.722066	0.000000	-10.000000	-0.550000	30.650000	258.500000	1023.000000	1023.000000	2046.000000
4.380000	0.011962	7.069502	1.186494	-0.440253	3.166510	3.156751	0.000000	-10.000000	-0.550000	30.350000	268.500000	1023.000000	1023.000000	2046.000000
4.400000	0.014117	8.343073	1.283371	0.074094	3.478720	3.506887	0.000000	-10.000000	-0.525000	30.083334	278.500000	1023.000000	1023.000000	2046.000000
4.420000	0.015285	9.033438	1.419198	0.389843	3.608614	3.615783	0.000000	-10.000000	-0.558333	29.950001	288.500000	1023.000000	1023.000000	2046.000000
4.440000	0.016482	9.740673	1.432120	0.591006	3.898254	3.819293	0.000000	-10.000000	-0.566667	30.350000	302.000000	1023.000000	1023.000000	2046.000000
4.460000	0.017690	10.454664	1.601256	0.837780	4.036985	3.978643	0.000000	-10.000000	-0.583333	30.500000	315.666656	1023.000000	1023.000000	2046.000000
4.480000	0.018501	10.933901	1.628200	1.324498	4.133685	3.847518	0.000000	-10.000000	-0.558333	30.716667	326.000000	1023.000000	1023.000000	2046.000000
4.500000	0.018952	11.200655	1.388315	1.652374	4.293858	3.866107	0.000000	-10.000000	-0.533333	30.450001	332.833344	1023.000000	1023.000000	2046.000000
4.520000	0.019210	11.352990	1.301913	1.909747	4.241457	3.899873	0.000000	-10.000000	-0.508333	30.266666	339.500000	1023.000000	1023.000000	2046.000000
4.540000	0.019947	11.788392	1.391295	2.191331	4.321157	3.884609	0.000000	-10.000000	-0.466667	29.650000	349.500000	1023.000000	1023.000000	2046.000000
4.560000	0.021371	12.630005	1.520841	2.452060	4.533616	4.123489	0.000000	-10.000000	-0.466667	29.100000	359.500000	1023.000000	1023.000000	2046.000000
4.580000	0.023246	13.738099	1.813109	2.901284	4.700412	4.323294	0.000000	-10.000000	-0.475000	28.650000	369.500000	1023.000000	1023.000000	2046.000000
4.600000	0.025123	14.847621	2.018767	3.392299	4.990243	4.446312	0.000000	-10.000000	-0.491667	28.516666	379.333344	1023.000000	1023.000000	2046.000000
4.620000	0.027111	16.022400	2.205080	3.748928	5.338870	4.729521	0.000000	-10.000000	-0.483333	28.216667	389.000000	1023.000000	1023.000000	2046.000000
4.640000	0.029177	17.243694	2.478221	4.034443	5.606200	5.124830	0.000000	-10.000000	-0.475000	28.200001	398.333344	1023.000000	1023.000000	2046.000000
4.660000	0.030948	18.290411	2.862149	4.395727	5.769885	5.262650	0.000000	-10.000000	-0.458333	28.083334	407.833344	1023.000000	1023.000000	2046.000000
4.680000	0.032898	19.442694	3.107277	4.569477	6.192327	5.573613	0.000000	-10.000000	-0.433333	27.816668	417.166656	1023.000000	1023.000000	2046.000000
4.700000	0.035022	20.698195	3.477998	4.836604	6.505201	5.878391	0.000000	-10.000000	-0.408333	27.433332	426.666656	1023.000000	1023.000000	2046.000000
4.720000	0.037349	22.073055	4.069773	5.231616	6.721200	6.050467	0.000000	-10.000000	-0.400000	26.799999	435.833344	1023.000000	1023.000000	2046.000000
4.740000	0.039874	23.565300	4.464235	5.625330	7.219066	6.256669	0.000000	-10.000000	-0.391667	26.650000	445.000000	1023.000000	1023.000000	2046.000000
4.760000	0.042485	25.108463	4.882207	5.862737	7.652189	6.711330	0.000000	-10.000000	-0.375000	26.000000	453.833344	1023.000000	1023.000000	2046.000000
4.780000	0.044966	26.574636	5.386913	6.175610	7.984844	7.027269	0.000000	-10.000000	-0.358333	25.850000	462.500000	1023.000000	1023.000000	2046.000000
4.800000	0.047200	27.895103	5.813449	6.314656	8.436858	7.330140	0.000000	-10.000000	-0.350000	25.216667	471.166656	1023.000000	1023.000000	2046.000000
4.820000	0.048974	28.943718	6.198354	6.305755	8.776121	7.663487	0.000000	-10.000000	-0.341667	24.816668	479.666656	1023.000000	1023.000000	2046.000000
4.840000	0.050200	29.668341	6.526248	6.291865	8.946325	7.903902	0.000000	-10.000000	-0.333333	24.233334	488.000000	1023.000000	1023.000000	2046.000000
4.860000	0.051032	30.159952	6.780656	6.345287	9.076170	7.957839	0.000000	-10.000000	-0.316667	24.033335	496.000000	1023.000000	1023.000000	2046.000000
4.880000	0.052084	30.781483	6.939285	6.308759	9.325513	8.207926	0.000000	-10.000000	-0.291667	23.533335	504.000000	1023.000000	1023.000000	2046.000000
4.900000	0.053137	31.403788	7.097437	6.372756	9.484960	8.448634	0.000000	-10.000000	-0.258333	22.833334	512.000000	1023.000000	1023.000000	2046.000000
4.920000	0.053918	31.865519	7.329854	6.505486	9.502689	8.527489	0.000000	-10.000000	-0.216667	21.783333	519.833313	1023.000000	1023.000000	2046.000000
4.940000	0.054505	32.212463	7.368120	6.547494	9.699040	8.597810	0.000000	-10.000000	-0.200000	20.716667	527.333313	1023.000000	1023.000000	2046.000000
4.960000	0.055035	32.525818	7.394122	6.532305	9.817341	8.782051	0.000000	-10.000000	-0.166667	19.516666	534.500000	1023.000000	1023.000000	2046.000000
4.980000	0.055526	32.815605	7.474006	6.607891	9.873270	8.860436	0.000000	-10.000000	-0.125000	17.883333	541.166687	1023.000000	1023.000000	2046.000000
5.000000	0.055741	32.942635	7.597425	6.746110	9.870350	8.728748	0.000000	-10.000000	-0.058333	15.750000	547.500000	1023.000000	1023.000000	2046.000000
5.020000	0.055931	33.055138	7.525239	6.602327	10.068425	8.859147	0.000000	-10.000000	-0.008333	11.950001	553.000000	1023.000000	1023.000000	2046.000000
5.040000	0.055601	32.860359	7.687879	6.552263	9.853750	8.766468	0.000000	-10.000000	0.041667	6.300000	557.666687	1023.000000	1023.000000	2046.000000
5.060000	0.054782	32.376350	7.609294	6.381748	9.804955	8.580356	0.000000	-10.000000	0.083333	-0.200000	560.500000	1023.000000	1023.000000	2046.000000
5.080000	0.053862	31.832211	7.591732	6.116458	9.588789	8.535232	0.000000	-10.000000	0.141667	-6.783333	561.833313	1023.000000	1023.000000	2046.000000
5.100000	0.052615	31.095350	7.588751	6.058690	9.240911	8.206998	0.000000	-10.000000	0.208333	-12.233334	562.000000	1023.000000	1023.000000	2046.000000
5.120000	0.051506	30.440327	7.479586	5.969707	9.070781	7.920252	0.000000	-10.000000	0.283333	-16.700001	562.000000	1023.000000	1023.000000	2046.000000
5.140000	0.050729	29.981071	7.326812	5.829031	8.934721	7.890507	0.000000	-10.000000	0.358333	-19.700001	558.500000	1023.000000	1023.000000	2046.000000
5.160000	0.049697	29.370716	7.396536	5.756670	8.491160	7.726349	0.000000	-10.000000	0.425000	-21.900000	549.666687	1023.000000	1023.000000	2046.000000
5.180000	0.048203	28.488235	7.266246	5.623003	8.178636	7.420352	0.000000	-10.000000	0.508333	-24.133333	538.166687	1023.000000	1023.000000	2046.000000
5.200000	0.047173	27.879280	7.007344	5.709634	8.049515	7.112786	0.000000	-10.000000	0.591667	-26.283333	527.166687	1023.000000	1023.000000	2046.000000
5.220000	0.044707	26.421587	6.891398	5.327960	7.203629	6.998600	0.000000	-10.000000	0.683333	-28.500000	518.500000	1023.000000	1023.000000	2046.000000
5.240000	0.041680	24.632591	6.386250	5.459864	6.551044	6.235435	0.000000	-10.000000	0.758333	-30.283335	509.000000	1023.000000	1023.000000	2046.000000
5.260000	0.038654	22.844482	5.675526	5.154892	6.171392	5.842673	0.000000	-10.000000	0.816667	-31.666668	499.000000	1023.000000	1023.000000	2046.000000
5.280000	0.035688	21.091631	5.373623	4.830301	5.527648	5.360059	0.000000	-10.000000	0.841667	-32.500000	488.333344	1023.000000	1023.000000	2046.000000
5.300000	0.032800	19.385052	5.094673	4.540247	4.983326	4.766807	0.000000	-10.000000	0.866667	-32.950001	477.500000	1023.000000	1023.000000	2046.000000
5.320000	0.029981	17.718803	4.546272	4.516159	4.462164	4.194208	0.000000	-10.000000	0.900000	-33.316666	466.500000	1023.000000	1023.000000	2046.000000
5.340000	0.026357	15.577012	4.019242	4.614329	3.547249	3.396192	0.000000	-10.000000	0.916667	-33.566666	455.333344	1023.000000	1023.000000	2046.000000
5.360000	0.022601	13.357113	3.342218	4.521963	2.836044	2.656888	0.000000	-10.000000	0.941667	-33.849998	444.166656	1023.000000	1023.000000	2046.000000
5.380000	0.019814	11.710169	2.803457	4.321116	2.355836	2.229759	0.000000	-10.000000	0.966667	-34.216667	432.833344	1023.000000	1023.000000	2046.000000
5.400000	0.017789	10.513501	2.500218	4.207786	1.905099	1.900399	0.000000	-10.000000	1.016667	-34.633335	421.500000	1023.000000	1023.000000	2046.000000
5.420000	0.015906	9.400328	2.183800	4.263726	1.503739	1.449063	0.000000	-10.000000	1.025000	-35.100002	409.833344	1023.000000	1023.000000	2046.000000
5.440000	0.014020	8.285952	1.858064	4.245085	1.104123	1.078680	0.000000	-10.000000	1.000000	-35.000000	398.166656	1023.000000	1023.000000	2046.000000
5.460000	0.012351	7.299356	1.462787	4.121222	0.848312	0.867035	0.000000	-10.000000	0.975000	-34.916668	386.500000	1023.000000	1023.000000	2046.000000
5.480000	0.010645	6.291384	1.147332	3.974679	0.503688	0.665686	0.000000	-10.000000	0.958333	-34.666668	374.833344	1023.000000	1023.000000	2046.000000
5.500000	0.008887	5.251935	0.931033	3.818867	0.131267	0.370768	0.000000	-10.000000	0.966667	-34.833332	363.333344	1023.000000	1023.000000	2046.000000
5.520000	0.006657	3.934451	0.770319	3.544300	-0.358390	-0.021778	0.000000	-10.000000	0.958333	-34.766666	351.666656	1023.000000	1023.000000	2046.000000
5.540000	0.004787	2.829009	0.479937	3.123902	-0.509873	-0.264958	0.000000	-10.000000	0.958333	-34.866669	340.166656	1023.000000	1023.000000	2046.000000
5.560000	0.003445	2.035913	0.340002	2.752287	-0.663975	-0.392400	0.000000	-10.000000	0.958333	-34.516666	328.500000	1023.000000	1023.000000	2046.000000
5.580000	0.002330	1.377021	0.388033	2.504201	-0.975801	-0.539412	0.000000	-10.000000	0.958333	-34.516666	317.000000	1023.000000	1023.000000	2046.000000
5.600000	0.000891	0.526299	0.310604	2.321949	-1.255166	-0.851088	0.000000	-10.000000	0.950000	-34.033333	305.500000	1023.000000	1023.000000	2046.000000
5.620000	-0.000658	-0.388925	0.107427	2.079342	-1.467600	-1.108095	0.000000	-10.000000	0.941667	-33.850002	294.166656	1023.000000	1023.000000	2046.000000
5.640000	-0.002339	-1.382210	-0.155032	1.699709	-1.648904	-1.277982	0.000000	-10.000000	0.908333	-33.233334	282.833344	1023.000000	1023.000000	2046.000000
5.660000	-0.004222	-2.495310	-0.332937	1.290394	-2.013788	-1.438980	0.000000	-10.000000	0.875000	-32.850002	271.666656	1023.000000	1023.000000	2046.000000
5.680000	-0.006605	-3.903610	-0.529121	0.843864	-2.442650	-1.775702	0.000000	-10.000000	0.833333	-32.300003	260.666656	1023.000000	1023.000000	2046.000000
5.700000	-0.008980	-5.306892	-0.722533	0.445493	-2.845544	-2.184309	0.000000	-10.000000	0.808333	-31.716667	250.000000	1023.000000	1023.000000	2046.000000
5.720000	-0.011002	-6.501907	-0.986607	-0.014592	-3.072604	-2.428103	0.000000	-10.000000	0.791667	-30.916668	239.333328	1023.000000	1023.000000	2046.000000
5.740000	-0.012783	-7.554785	-1.170135	-0.422212	-3.363424	-2.599014	0.000000	-10.000000	0.783333	-30.200001	228.833328	1023.000000	1023.000000	2046.000000
5.760000	-0.014938	-8.828545	-1.350407	-0.764726	-3.794441	-2.918969	0.000000	-10.000000	0.775000	-29.650000	218.500000	1023.000000	1023.000000	2046.000000
5.780000	-0.017210	-10.171121	-1.651379	-1.102636	-4.132795	-3.284312	0.000000	-10.000000	0.750000	-29.383333	208.833328	1023.000000	1023.000000	2046.000000
5.800000	-0.019369	-11.446829	-1.990560	-1.596511	-4.394219	-3.465537	0.000000	-10.000000	0.716667	-29.016666	199.166672	1023.000000	1023.000000	2046.000000
5.820000	-0.021435	-12.667805	-2.199809	-2.029649	-4.803583	-3.634763	0.000000	-10.000000	0.700000	-28.750000	189.666672	1023.000000	1023.000000	2046.000000
5.840000	-0.023486	-13.880492	-2.342168	-2.322433	-5.228209	-3.987683	0.000000	-10.000000	0.683333	-28.433334	180.000000	1023.000000	1023.000000	2046.000000
5.860000	-0.025166	-14.872812	-2.701137	-2.714377	-5.266001	-4.191296	0.000000	-10.000000	0.666667	-28.116667	170.500000	1023.000000	1023.000000	2046.000000
5.880000	-0.026578	-15.707804	-2.857454	-3.104529	-5.494364	-4.251458	0.000000	-10.000000	0.650000	-27.616667	161.166672	1023.000000	1023.000000	2046.000000
5.900000	-0.028263	-16.703720	-2.998817	-3.361330	-5.779210	-4.564364	0.000000	-10.000000	0.625000	-27.016666	152.000000	1023.000000	1023.000000	2046.000000
5.920000	-0.029741	-17.576704	-3.261856	-3.714575	-5.873751	-4.726523	0.000000	-10.000000	0.591667	-26.416668	143.000000	1023.000000	1023.000000	2046.000000
5.940000	-0.030955	-18.294403	-3.457186	-4.028143	-6.063701	-4.745372	0.000000	-10.000000	0.558333	-25.616667	134.000000	1023.000000	1023.000000	2046.000000
5.960000	-0.032408	-19.152950	-3.587101	-4.191410	-6.345582	-5.028857	0.000000	-10.000000	0.533333	-24.950001	125.333336	1023.000000	1023.000000	2046.000000
5.980000	-0.033736	-19.937973	-3.852431	-4.474434	-6.433179	-5.177930	0.000000	-10.000000	0.516667	-24.299999	117.000000	1023.000000	1023.000000	2046.000000
6.000000	-0.034744	-20.533827	-4.095271	-4.740602	-6.524904	-5.173049	0.000000	-10.000000	0.483333	-23.799999	109.000000	1023.000000	1023.000000	2046.000000
6.020000	-0.035874	-21.201748	-4.123013	-4.871079	-6.829091	-5.378565	0.000000	-10.000000	0.458333	-23.183334	101.000000	1023.000000	1023.000000	2046.000000
6.040000	-0.036971	-21.849640	-4.340377	-5.111210	-6.908793	-5.489261	0.000000	-10.000000	0.425000	-22.300001	93.333336	1023.000000	1023.000000	2046.000000
6.060000	-0.037950	-22.428320	-4.521877	-5.376872	-7.037806	-5.491766	0.000000	-10.000000	0.408333	-21.466667	85.833336	1023.000000	1023.000000	2046.000000
6.080000	-0.039101	-23.108458	-4.567735	-5.511360	-7.377760	-5.651603	0.000000	-10.000000	0.383333	-20.666666	78.666664	1023.000000	1023.000000	2046.000000
6.100000	-0.040034	-23.659870	-4.745719	-5.663273	-7.440366	-5.810512	0.000000	-10.000000	0.366667	-19.966667	71.666664	1023.000000	1023.000000	2046.000000
6.120000	-0.040939	-24.195057	-4.958018	-5.862334	-7.490671	-5.884034	0.000000	-10.000000	0.350000	-19.433334	65.000000	1023.000000	1023.000000	2046.000000
6.140000	-0.041581	-24.574091	-5.051190	-6.025903	-7.607450	-5.889548	0.000000	-10.000000	0.333333	-18.866667	58.666668	1023.000000	1023.000000	2046.000000
6.160000	-0.042200	-24.940409	-5.129364	-6.127499	-7.728050	-5.955495	0.000000	-10.000000	0.308333	-18.316668	52.500000	1023.000000	1023.000000	2046.000000
6.180000	-0.042732	-25.254885	-5.243777	-6.162229	-7.772423	-6.076457	0.000000	-10.000000	0.275000	-17.466667	46.500000	1023.000000	1023.000000	2046.000000
6.200000	-0.043253	-25.562727	-5.341415	-6.274425	-7.841946	-6.104940	0.000000	-10.000000	0.250000	-16.633333	40.500000	1023.000000	1023.000000	2046.000000
6.220000	-0.043773	-25.870115	-5.469428	-6.401875	-7.894201	-6.104612	0.000000	-10.000000	0.233333	-15.933333	34.833332	1023.000000	1023.000000	2046.000000
6.240000	-0.043623	-25.781410	-5.485665	-6.272901	-7.892954	-6.129889	0.000000	-10.000000	0.216667	-15.200000	29.500000	1023.000000	1023.000000	2046.000000
6.260000	-0.044168	-26.103344	-5.500414	-6.559404	-8.106900	-5.936625	0.000000	-10.000000	0.208333	-14.450000	24.500000	1023.000000	1023.000000	2046.000000
6.280000	-0.044801	-26.477177	-5.758207	-6.416247	-8.137764	-6.164959	0.000000	-10.000000	0.200000	-13.766666	19.666666	1023.000000	1023.000000	2046.000000
6.300000	-0.045354	-26.803963	-6.115936	-6.547067	-8.054877	-6.086082	0.000000	-10.000000	0.191667	-13.250000	15.000000	1023.000000	1023.000000	2046.000000
6.320000	-0.046890	-27.712219	-6.295791	-6.721595	-8.375037	-6.319796	0.000000	-10.000000	0.175000	-12.716667	10.500000	1023.000000	1023.000000	2046.000000
6.340000	-0.048738	-28.804352	-6.558764	-6.885716	-8.569500	-6.790373	0.000000	-10.000000	0.141667	-11.966667	6.166667	1023.000000	1023.000000	2046.000000
6.360000	-0.050280	-29.715620	-6.831929	-7.001857	-8.847927	-7.033907	0.000000	-10.000000	0.108333	-10.633333	2.500000	1023.000000	1023.000000	2046.000000
6.380000	-0.051814	-30.622362	-7.119925	-6.867990	-9.276411	-7.358037	0.000000	-10.000000	0.075000	-8.583334	-0.666667	1023.000000	1023.000000	2046.000000
6.400000	-0.053733	-31.756323	-7.616261	-6.854548	-9.608679	-7.676834	0.000000	-10.000000	0.058333	-6.266667	-3.166667	1023.000000	1023.000000	2046.000000
6.420000	-0.055475	-32.785988	-8.176912	-6.955568	-9.790187	-7.863319	0.000000	-10.000000	0.050000	-4.733334	-5.166667	1023.000000	1023.000000	2046.000000
6.440000	-0.056392	-33.327824	-8.483551	-6.997299	-9.998551	-7.848424	0.000000	-10.000000	0.058333	-4.533333	-6.833333	1023.000000	1023.000000	2046.000000
6.460000	-0.056744	-33.535984	-8.681185	-6.902488	-10.037151	-7.915159	0.000000	-10.000000	0.075000	-5.183333	-8.333333	1023.000000	1023.000000	2046.000000
6.480000	-0.056618	-33.461300	-8.828586	-6.844999	-10.020741	-7.766976	0.000000	-10.000000	0.075000	-5.550000	-10.333333	1023.000000	1023.000000	2046.000000
6.500000	-0.056017	-33.106018	-8.814186	-6.651799	-10.029443	-7.610590	0.000000	-10.000000	0.058333	-4.616667	-12.000000	1023.000000	1023.000000	2046.000000
6.520000	-0.055344	-32.708534	-8.730335	-6.390136	-9.984891	-7.603171	0.000000	-10.000000	0.025000	-1.766667	-13.333333	1023.000000	1023.000000	2046.000000
6.540000	-0.054254	-32.064259	-8.710978	-6.278519	-9.679846	-7.394915	0.000000	-10.000000	-0.008333	1.783333	-13.833333	1023.000000	1023.000000	2046.000000
6.560000	-0.052903	-31.265934	-8.530317	-6.136818	-9.502428	-7.096370	0.000000	-10.000000	-0.033333	4.433333	-14.000000	1023.000000	1023.000000	2046.000000
6.580000	-0.051515	-30.445448	-8.232745	-5.899802	-9.337549	-6.975351	0.000000	-10.000000	-0.075000	8.383333	-14.000000	1023.000000	1023.000000	2046.000000
6.600000	-0.049760	-29.408190	-7.962628	-5.838191	-8.942301	-6.665070	0.000000	-10.000000	-0.125000	12.100000	-14.000000	1023.000000	1023.000000	2046.000000
6.620000	-0.047969	-28.349619	-7.654081	-5.782158	-8.605736	-6.307644	0.000000	-10.000000	-0.183333	16.316668	-14.000000	1023.000000	1023.000000	2046.000000
6.640000	-0.046405	-27.425400	-7.346552	-5.625661	-8.285402	-6.167783	0.000000	-10.000000	-0.225000	18.100000	-7.666667	1023.000000	1023.000000	2046.000000
6.660000	-0.044565	-26.337690	-7.158124	-5.613312	-7.760762	-5.805491	0.000000	-10.000000	-0.250000	19.766668	5.500000	1023.000000	1023.000000	2046.000000
6.680000	-0.042336	-25.020420	-6.871041	-5.554233	-7.239249	-5.355896	0.000000	-10.000000	-0.258333	21.150002	20.833334	1023.000000	1023.000000	2046.000000
6.700000	-0.040302	-23.818213	-6.524506	-5.435581	-6.843789	-5.014336	0.000000	-10.000000	-0.275000	22.100000	32.333332	1023.000000	1023.000000	2046.000000
6.720000	-0.038615	-22.821371	-6.186788	-5.434793	-6.433305	-4.766485	0.000000	-10.000000	-0.283333	22.633333	39.500000	1023.000000	1023.000000	2046.000000
6.740000	-0.037147	-21.954065	-5.972735	-5.559205	-5.956977	-4.465147	0.000000	-10.000000	-0.325000	23.316668	47.000000	1023.000000	1023.000000	2046.000000
6.760000	-0.035792	-21.153152	-5.638805	-5.652645	-5.710173	-4.151529	0.000000	-10.000000	-0.358333	24.250000	54.500000	1023.000000	1023.000000	2046.000000
6.780000	-0.034391	-20.325176	-5.288756	-5.559750	-5.473824	-4.002847	0.000000	-10.000000	-0.416667	25.300001	62.500000	1023.000000	1023.000000	2046.000000
6.800000	-0.032817	-19.394812	-5.135901	-5.520908	-4.969778	-3.768225	0.000000	-10.000000	-0.441667	26.566668	70.666664	1023.000000	1023.000000	2046.000000
6.820000	-0.031025	-18.335886	-4.857496	-5.502039	-4.606102	-3.370249	0.000000	-10.000000	-0.475000	27.566668	79.500000	1023.000000	1023.000000	2046.000000
6.840000	-0.029477	-17.421144	-4.607773	-5.328655	-4.235045	-3.249672	0.000000	-10.000000	-0.483333	28.500000	88.333336	1023.000000	1023.000000	2046.000000
6.860000	-0.027791	-16.424603	-4.496713	-5.323404	-3.706300	-2.898186	0.000000	-10.000000	-0.508333	28.883333	97.833336	1023.000000	1023.000000	2046.000000
6.880000	-0.026033	-15.385529	-4.231884	-5.203589	-3.369909	-2.580147	0.000000	-10.000000	-0.516667	29.000000	107.500000	1023.000000	1023.000000	2046.000000
6.900000	-0.024323	-14.375051	-3.902428	-5.021737	-3.100727	-2.350160	0.000000	-10.000000	-0.533333	29.216667	117.166664	1023.000000	1023.000000	2046.000000
6.920000	-0.022100	-13.060864	-3.721268	-4.841933	-2.468048	-2.029615	0.000000	-10.000000	-0.541667	29.316668	126.833336	1023.000000	1023.000000	2046.000000
6.940000	-0.019734	-11.662687	-3.380856	-4.686108	-2.038431	-1.557292	0.000000	-10.000000	-0.550000	29.666666	136.500000	1023.000000	1023.000000	2046.000000
6.960000	-0.017269	-10.206186	-2.972486	-4.320756	-1.575093	-1.337851	0.000000	-10.000000	-0.558333	29.900000	146.500000	1023.000000	1023.000000	2046.000000
6.980000	-0.014802	-8.748097	-2.681309	-4.105890	-1.065701	-0.895197	0.000000	-10.000000	-0.558333	30.250000	156.500000	1023.000000	1023.000000	2046.000000
7.000000	-0.012339	-7.292103	-2.206052	-3.777802	-0.768159	-0.540090	0.000000	-10.000000	-0.558333	30.633333	166.500000	1023.000000	1023.000000	2046.000000
7.020000	-0.009822	-5.804769	-1.891486	-3.435251	-0.244107	-0.233925	0.000000	-10.000000	-0.550000	30.733334	176.500000	1023.000000	1023.000000	2046.000000
7.040000	-0.007198	-4.253901	-1.596843	-3.184388	0.242235	0.285096	0.000000	-10.000000	-0.558333	30.783333	186.833328	1023.000000	1023.000000	2046.000000
7.060000	-0.004699	-2.776948	-1.153228	-2.795863	0.587142	0.585001	0.000000	-10.000000	-0.558333	30.800001	197.166672	1023.000000	1023.000000	2046.000000
7.080000	-0.002364	-1.397263	-0.813145	-2.508270	0.990458	0.933695	0.000000	-10.000000	-0.558333	30.833334	207.500000	1023.000000	1023.000000	2046.000000
7.100000	0.000206	0.121760	-0.399375	-2.197428	1.330197	1.388366	0.000000	-10.000000	-0.550000	31.016666	217.666672	1023.000000	1023.000000	2046.000000
7.120000	0.002724	1.609804	0.059819	-1.779267	1.642066	1.687185	0.000000	-10.000000	-0.550000	31.000000	228.000000	1023.000000	1023.000000	2046.000000
7.140000	0.005276	3.118191	0.373804	-1.502160	2.140767	2.105780	0.000000	-10.000000	-0.550000	30.850000	238.333328	1023.000000	1023.000000	2046.000000
7.160000	0.007870	4.651073	0.767060	-1.223922	2.513326	2.594609	0.000000	-10.000000	-0.550000	30.716667	248.500000	1023.000000	1023.000000	2046.000000
7.180000	0.010217	6.037982	1.184196	-0.901314	2.885432	2.869668	0.000000	-10.000000	-0.550000	30.900000	258.833344	1023.000000	1023.000000	2046.000000
7.200000	0.013519	7.989720	1.503436	-0.485960	3.533598	3.438645	0.000000	-10.000000	-0.541667	30.933334	269.166656	1023.000000	1023.000000	2046.000000
7.220000	0.015716	9.288112	1.974211	-0.183442	3.637690	3.859653	0.000000	-10.000000	-0.516667	30.416668	279.500000	1023.000000	1023.000000	2046.000000
7.240000	0.017995	10.634831	2.156566	0.456905	3.958373	4.062987	0.000000	-10.000000	-0.516667	29.816668	289.500000	1023.000000	1023.000000	2046.000000
7.260000	0.019645	11.609971	2.070720	0.766890	4.392262	4.380099	0.000000	-10.000000	-0.516667	29.766666	299.500000	1023.000000	1023.000000	2046.000000
7.280000	0.020729	12.250786	2.232221	1.026760	4.462169	4.529635	0.000000	-10.000000	-0.541667	30.049999	309.500000	1023.000000	1023.000000	2046.000000
7.300000	0.021331	12.606848	2.261621	1.222400	4.608949	4.513878	0.000000	-10.000000	-0.525000	30.183334	319.500000	1023.000000	1023.000000	2046.000000
7.320000	0.021526	12.721978	2.100208	1.490220	4.625094	4.506456	0.000000	-10.000000	-0.516667	29.783333	329.500000	1023.000000	1023.000000	2046.000000
7.340000	0.021225	12.543756	1.982552	1.845304	4.395083	4.320817	0.000000	-10.000000	-0.491667	29.316668	339.500000	1023.000000	1023.000000	2046.000000
7.360000	0.021033	12.430799	1.804749	2.079720	4.419260	4.127070	0.000000	-10.000000	-0.483333	28.683332	349.500000	1023.000000	1023.000000	2046.000000
7.380000	0.022025	13.017020	1.770545	2.256747	4.657388	4.332340	0.000000	-10.000000	-0.466667	28.216667	359.333344	1023.000000	1023.000000	2046.000000
7.400000	0.023526	13.903816	2.047707	2.691941	4.761731	4.402437	0.000000	-10.000000	-0.458333	28.033333	369.000000	1023.000000	1023.000000	2046.000000
7.420000	0.025283	14.942450	2.160462	3.029551	5.055395	4.697042	0.000000	-10.000000	-0.466667	28.016666	378.333344	1023.000000	1023.000000	2046.000000
7.440000	0.027235	16.096096	2.508988	3.538687	5.186197	4.862223	0.000000	-10.000000	-0.483333	28.283335	387.666656	1023.000000	1023.000000	2046.000000
7.460000	0.029092	17.193251	2.639281	3.916228	5.599780	5.037962	0.000000	-10.000000	-0.491667	28.466667	397.000000	1023.000000	1023.000000	2046.000000
7.480000	0.031232	18.458370	3.026193	4.175565	5.802177	5.454435	0.000000	-10.000000	-0.475000	28.216667	406.500000	1023.000000	1023.000000	2046.000000
7.500000	0.033054	19.534681	3.344702	4.482104	6.085179	5.622698	0.000000	-10.000000	-0.441667	27.933334	416.000000	1023.000000	1023.000000	2046.000000
7.520000	0.034923	20.639669	3.598842	4.732081	6.384282	5.924464	0.000000	-10.000000	-0.408333	27.216667	425.333344	1023.000000	1023.000000	2046.000000
7.540000	0.036848	21.777348	4.074989	5.057765	6.542392	6.102201	0.000000	-10.000000	-0.383333	26.533335	434.500000	1023.000000	1023.000000	2046.000000
7.560000	0.039183	23.157253	4.380210	5.310716	7.045800	6.420527	0.000000	-10.000000	-0.375000	25.733334	440.500000	1023.000000	1023.000000	2046.000000
7.580000	0.041712	24.651596	4.910444	5.693685	7.295937	6.751530	0.000000	-10.000000	-0.366667	25.083334	449.333344	1023.000000	1023.000000	2046.000000
7.600000	0.043939	25.968061	5.298654	5.999570	7.681817	6.988021	0.000000	-10.000000	-0.358333	24.900000	457.833344	1023.000000	1023.000000	2046.000000
7.620000	0.046280	27.351603	5.664212	6.218320	8.067685	7.401385	0.000000	-10.000000	-0.325000	24.400000	469.000000	1023.000000	1023.000000	2046.000000
7.640000	0.048352	28.576241	6.154679	6.488599	8.375997	7.556965	0.000000	-10.000000	-0.291667	23.683334	477.333344	1023.000000	1023.000000	2046.000000
7.660000	0.049827	29.447649	6.405913	6.435045	8.754349	7.852343	0.000000	-10.000000	-0.241667	22.600000	485.333344	1023.000000	1023.000000	2046.000000
7.680000	0.050751	29.994015	6.779318	6.352067	8.808453	8.054177	0.000000	-10.000000	-0.200000	21.583334	493.166656	1023.000000	1023.000000	2046.000000
7.700000	0.051123	30.213842	6.907888	6.165670	8.929932	8.210353	0.000000	-10.000000	-0.175000	20.600000	500.333344	1023.000000	1023.000000	2046.000000
7.720000	0.051542	30.461390	7.029939	6.144082	8.957445	8.329924	0.000000	-10.000000	-0.141667	19.050001	507.500000	1023.000000	1023.000000	2046.000000
7.740000	0.051584	30.486155	7.240957	6.157666	8.804391	8.283141	0.000000	-10.000000	-0.100000	16.633333	514.166687	1023.000000	1023.000000	2046.000000
7.760000	0.051229	30.276487	7.072770	6.076952	8.900267	8.226500	0.000000	-10.000000	-0.033333	12.750000	520.166687	1023.000000	1023.000000	2046.000000
7.780000	0.050567	29.885077	7.083641	6.027179	8.657244	8.117014	0.000000	-10.000000	0.033333	6.966667	525.166687	1023.000000	1023.000000	2046.000000
7.800000	0.049269	29.118048	6.847908	5.830115	8.508770	7.931255	0.000000	-10.000000	0.091667	0.650000	528.666687	1023.000000	1023.000000	2046.000000
7.820000	0.047826	28.265381	6.746247	5.571169	8.147783	7.800180	0.000000	-10.000000	0.158333	-5.866667	530.500000	1023.000000	1023.000000	2046.000000
7.840000	0.046465	27.460901	6.485011	5.348154	8.091408	7.536330	0.000000	-10.000000	0.216667	-11.116667	531.000000	1023.000000	1023.000000	2046.000000
7.860000	0.045271	26.755136	6.372824	5.138606	7.892369	7.351337	0.000000	-10.000000	0.266667	-15.350000	531.000000	1023.000000	1023.000000	2046.000000
7.880000	0.043994	26.000175	6.356846	4.862100	7.667835	7.113395	0.000000	-10.000000	0.308333	-18.066668	531.000000	1023.000000	1023.000000	2046.000000
7.900000	0.043178	25.518145	6.374234	4.712635	7.483369	6.947906	0.000000	-10.000000	0.358333	-19.716667	522.833313	1023.000000	1023.000000	2046.000000
7.920000	0.042081	24.869846	6.397351	4.550843	7.251404	6.670248	0.000000	-10.000000	0.408333	-21.450001	512.166687	1023.000000	1023.000000	2046.000000
7.940000	0.041174	24.334080	6.205485	4.403207	7.220918	6.504470	0.000000	-10.000000	0.475000	-22.966667	499.166656	1023.000000	1023.000000	2046.000000
7.960000	0.040007	23.644379	6.255569	4.322121	6.759683	6.307007	0.000000	-10.000000	0.516667	-24.416668	491.500000	1023.000000	1023.000000	2046.000000
7.980000	0.037429	22.120750	5.877285	4.110361	6.205533	5.927573	0.000000	-10.000000	0.558333	-25.583334	483.500000	1023.000000	1023.000000	2046.000000
8.000000	0.034992	20.680128	5.523286	4.221994	5.520768	5.414081	0.000000	-10.000000	0.600000	-26.916668	474.833344	1023.000000	1023.000000	2046.000000
8.020000	0.032200	19.030218	4.876266	3.960830	5.192968	5.000154	0.000000	-10.000000	0.650000	-28.083334	465.833344	1023.000000	1023.000000	2046.000000
8.040000	0.029758	17.587078	4.636889	3.729384	4.634603	4.586202	0.000000	-10.000000	0.691667	-28.966667	456.333344	1023.000000	1023.000000	2046.000000
8.060000	0.027295	16.131115	4.225521	3.502105	4.275904	4.127584	0.000000	-10.000000	0.700000	-29.316668	446.500000	1023.000000	1023.000000	2046.000000
8.080000	0.024748	14.626355	3.944144	3.585406	3.567993	3.528812	0.000000	-10.000000	0.700000	-29.633333	436.833344	1023.000000	1023.000000	2046.000000
8.100000	0.021623	12.779366	3.221985	3.584665	3.055045	2.917672	0.000000	-10.000000	0.700000	-29.783333	427.166656	1023.000000	1023.000000	2046.000000
8.120000	0.018612	10.999496	2.785400	3.489421	2.329935	2.394739	0.000000	-10.000000	0.716667	-29.966667	417.500000	1023.000000	1023.000000	2046.000000
8.140000	0.016034	9.475828	2.267853	3.316983	1.939777	1.951216	0.000000	-10.000000	0.733333	-30.100000	407.500000	1023.000000	1023.000000	2046.000000
8.160000	0.014150	8.362399	2.082514	3.326693	1.414159	1.539033	0.000000	-10.000000	0.750000	-30.233334	397.166656	1023.000000	1023.000000	2046.000000
8.180000	0.012497	7.385583	1.611876	3.296650	1.233637	1.243420	0.000000	-10.000000	0.766667	-30.266666	386.833344	1023.000000	1023.000000	2046.000000
8.200000	0.011149	6.589198	1.458093	3.355204	0.771536	1.004364	0.000000	-10.000000	0.750000	-30.166668	376.500000	1023.000000	1023.000000	2046.000000
8.220000	0.009642	5.698192	0.996293	3.313469	0.617122	0.771309	0.000000	-10.000000	0.733333	-29.933334	366.500000	1023.000000	1023.000000	2046.000000
8.240000	0.008155	4.819821	0.854523	3.200755	0.173938	0.590605	0.000000	-10.000000	0.700000	-29.966667	356.500000	1023.000000	1023.000000	2046.000000
8.260000	0.006399	3.781987	0.499386	2.939012	-0.032434	0.376024	0.000000	-10.000000	0.700000	-29.866667	346.500000	1023.000000	1023.000000	2046.000000
8.280000	0.004767	2.817379	0.377167	2.678642	-0.379090	0.140660	0.000000	-10.000000	0.700000	-29.933334	336.500000	1023.000000	1023.000000	2046.000000
8.300000	0.003240	1.914776	0.122372	2.310160	-0.476500	-0.041256	0.000000	-10.000000	0.716667	-29.700001	326.500000	1023.000000	1023.000000	2046.000000
8.320000	0.002039	1.205083	0.256070	2.092320	-0.849067	-0.294240	0.000000	-10.000000	0.733333	-29.650000	316.666656	1023.000000	1023.000000	2046.000000
8.340000	0.001009	0.596470	0.139528	1.835515	-0.907089	-0.471484	0.000000	-10.000000	0.750000	-29.600000	307.000000	1023.000000	1023.000000	2046.000000
8.360000	-0.000084	-0.049778	0.118265	1.569767	-1.128555	-0.609255	0.000000	-10.000000	0.741667	-29.466667	297.333344	1023.000000	1023.000000	2046.000000
8.380000	-0.001348	-0.796633	-0.104877	1.373407	-1.212873	-0.852290	0.000000	-10.000000	0.733333	-29.333334	287.500000	1023.000000	1023.000000	2046.000000
8.400000	-0.002736	-1.617258	-0.159308	1.036675	-1.546230	-0.948396	0.000000	-10.000000	0.716667	-28.950001	277.500000	1023.000000	1023.000000	2046.000000
8.420000	-0.004578	-2.705375	-0.414220	0.663748	-1.731527	-1.223376	0.000000	-10.000000	0.708333	-28.750000	267.833344	1023.000000	1023.000000	2046.000000
8.440000	-0.006336	-3.744369	-0.567687	0.199270	-2.041358	-1.334592	0.000000	-10.000000	0.691667	-28.433334	258.166656	1023.000000	1023.000000	2046.000000
8.460000	-0.008455	-4.996722	-0.714140	-0.175659	-2.369100	-1.737823	0.000000	-10.000000	0.675000	-28.033335	248.833328	1023.000000	1023.000000	2046.000000
8.480000	-0.010003	-5.911844	-0.746544	-0.531094	-2.700118	-1.934088	0.000000	-10.000000	0.641667	-27.416668	239.333328	1023.000000	1023.000000	2046.000000
8.500000	-0.011849	-7.002954	-0.957003	-0.780481	-2.915324	-2.350147	0.000000	-10.000000	0.616667	-26.783333	230.166672	1023.000000	1023.000000	2046.000000
8.520000	-0.013627	-8.053419	-1.153064	-1.174649	-3.243897	-2.481809	0.000000	-10.000000	0.600000	-26.466667	221.166672	1023.000000	1023.000000	2046.000000
8.540000	-0.015716	-9.288118	-1.385670	-1.517862	-3.577377	-2.807208	0.000000	-10.000000	0.591667	-26.216667	212.333328	1023.000000	1023.000000	2046.000000
8.560000	-0.017593	-10.397687	-1.562706	-1.901444	-3.951799	-2.981738	0.000000	-10.000000	0.583333	-26.100000	203.666672	1023.000000	1023.000000	2046.000000
8.580000	-0.019467	-11.504821	-1.921666	-2.205493	-4.088364	-3.289298	0.000000	-10.000000	0.566667	-25.866667	194.833328	1023.000000	1023.000000	2046.000000
8.600000	-0.021036	-12.432532	-1.989113	-2.530519	-4.479194	-3.433707	0.000000	-10.000000	0.566667	-25.966667	186.333328	1023.000000	1023.000000	2046.000000
8.620000	-0.022555	-13.330202	-2.250404	-2.888276	-4.608579	-3.582943	0.000000	-10.000000	0.550000	-25.866667	177.666672	1023.000000	1023.000000	2046.000000
8.640000	-0.023951	-14.154838	-2.296706	-3.121952	-4.925953	-3.810227	0.000000	-10.000000	0.541667	-25.566668	169.166672	1023.000000	1023.000000	2046.000000
8.660000	-0.025367	-14.991823	-2.655259	-3.443669	-4.971527	-3.921370	0.000000	-10.000000	0.525000	-25.283335	160.500000	1023.000000	1023.000000	2046.000000
8.680000	-0.026693	-15.775853	-2.701916	-3.653818	-5.326930	-4.093189	0.000000	-10.000000	0.525000	-24.716667	152.166672	1023.000000	1023.000000	2046.000000
8.700000	-0.028071	-16.590124	-2.965638	-3.873582	-5.444224	-4.306681	0.000000	-10.000000	0.516667	-24.483334	144.000000	1023.000000	1023.000000	2046.000000
8.720000	-0.029233	-17.276682	-3.119972	-4.069247	-5.680734	-4.406728	0.000000	-10.000000	0.500000	-23.866667	136.000000	1023.000000	1023.000000	2046.000000
8.740000	-0.030540	-18.049402	-3.306993	-4.239829	-5.856549	-4.646032	0.000000	-10.000000	0.483333	-23.600000	128.000000	1023.000000	1023.000000	2046.000000
8.760000	-0.031543	-18.641933	-3.545780	-4.484377	-5.949514	-4.662261	0.000000	-10.000000	0.458333	-23.050001	120.000000	1023.000000	1023.000000	2046.000000
8.780000	-0.032720	-19.337450	-3.646880	-4.645495	-6.197708	-4.847367	0.000000	-10.000000	0.441667	-22.733334	112.166664	1023.000000	1023.000000	2046.000000
8.800000	-0.033785	-19.966679	-3.897213	-4.907217	-6.287999	-4.874249	0.000000	-10.000000	0.416667	-22.283333	104.500000	1023.000000	1023.000000	2046.000000
8.820000	-0.034776	-20.552387	-3.951272	-5.001732	-6.529956	-5.069427	0.000000	-10.000000	0.408333	-21.950001	97.000000	1023.000000	1023.000000	2046.000000
8.840000	-0.035804	-21.160015	-4.229347	-5.231725	-6.563064	-5.135879	0.000000	-10.000000	0.400000	-21.516666	89.666664	1023.000000	1023.000000	2046.000000
8.860000	-0.036604	-21.633141	-4.273484	-5.366137	-6.798359	-5.195160	0.000000	-10.000000	0.400000	-21.033335	82.500000	1023.000000	1023.000000	2046.000000
8.880000	-0.037708	-22.285358	-4.444172	-5.515453	-6.911263	-5.414471	0.000000	-10.000000	0.383333	-20.450001	75.500000	1023.000000	1023.000000	2046.000000
8.900000	-0.038505	-22.756170	-4.633536	-5.684605	-7.000164	-5.437866	0.000000	-10.000000	0.366667	-19.833334	68.666664	1023.000000	1023.000000	2046.000000
8.920000	-0.039214	-23.175350	-4.655093	-5.683053	-7.171897	-5.665307	0.000000	-10.000000	0.350000	-19.316668	62.000000	1023.000000	1023.000000	2046.000000
8.940000	-0.039695	-23.459507	-4.917943	-5.821374	-7.108471	-5.611719	0.000000	-10.000000	0.341667	-18.716667	55.666668	1023.000000	1023.000000	2046.000000
8.960000	-0.040136	-23.720552	-4.911552	-5.927586	-7.299611	-5.581805	0.000000	-10.000000	0.325000	-18.000000	49.500000	1023.000000	1023.000000	2046.000000
8.980000	-0.040777	-24.098969	-5.105942	-5.941015	-7.299903	-5.752107	0.000000	-10.000000	0.291667	-17.266666	43.500000	1023.000000	1023.000000	2046.000000
9.000000	-0.040904	-24.174400	-5.011671	-6.135967	-7.529305	-5.497458	0.000000	-10.000000	0.266667	-16.650002	37.666668	1023.000000	1023.000000	2046.000000
9.020000	-0.041737	-24.666365	-5.296803	-6.059435	-7.547438	-5.762689	0.000000	-10.000000	0.250000	-16.100000	32.000000	1023.000000	1023.000000	2046.000000
9.040000	-0.042053	-24.853367	-5.692889	-6.077545	-7.432882	-5.650051	0.000000	-10.000000	0.250000	-15.700001	26.666666	1023.000000	1023.000000	2046.000000
9.060000	-0.043409	-25.654564	-5.822868	-6.193487	-7.734155	-5.904054	0.000000	-10.000000	0.250000	-15.266666	21.333334	1023.000000	1023.000000	2046.000000
9.080000	-0.045232	-26.731876	-6.147196	-6.479668	-7.914364	-6.190650	0.000000	-10.000000	0.233333	-14.716667	16.166666	1023.000000	1023.000000	2046.000000
9.100000	-0.047113	-27.843735	-6.305139	-6.597983	-8.326091	-6.614522	0.000000	-10.000000	0.200000	-13.666667	11.333333	1023.000000	1023.000000	2046.000000
9.120000	-0.048863	-28.877825	-6.799189	-6.643199	-8.507851	-6.927588	0.000000	-10.000000	0.150000	-12.000000	6.833333	1023.000000	1023.000000	2046.000000
9.140000	-0.050630	-29.922424	-7.141443	-6.610768	-8.976364	-7.193849	0.000000	-10.000000	0.108333	-9.950000	3.166667	1023.000000	1023.000000	2046.000000
9.160000	-0.052840	-31.228479	-7.720481	-6.741466	-9.296180	-7.470353	0.000000	-10.000000	0.091667	-8.350000	0.000000	1023.000000	1023.000000	2046.000000
9.180000	-0.054483	-32.199684	-8.048586	-6.823881	-9.662724	-7.664493	0.000000	-10.000000	0.091667	-7.833333	-2.500000	1023.000000	1023.000000	2046.000000
9.200000	-0.055380	-32.729519	-8.510941	-6.866347	-9.610003	-7.742229	0.000000	-10.000000	0.100000	-8.300000	-5.000000	1023.000000	1023.000000	2046.000000
9.220000	-0.055672	-32.902134	-8.621285	-6.807174	-9.785354	-7.688321	0.000000	-10.000000	0.100000	-8.900001	-7.833333	1023.000000	1023.000000	2046.000000
9.240000	-0.055893	-33.032909	-8.892867	-6.761180	-9.728161	-7.650700	0.000000	-10.000000	0.100000	-9.200001	-10.833333	1023.000000	1023.000000	2046.000000
9.260000	-0.055982	-33.085388	-8.814533	-6.647294	-9.923397	-7.700162	0.000000	-10.000000	0.100000	-9.050000	-14.000000	1023.000000	1023.000000	2046.000000
9.280000	-0.055924	-33.051319	-8.974784	-6.622779	-9.787293	-7.666464	0.000000	-10.000000	0.091667	-8.483334	-17.000000	1023.000000	1023.000000	2046.000000
9.300000	-0.056156	-33.188416	-8.907223	-6.539409	-9.943789	-7.797995	0.000000	-10.000000	0.091667	-7.566667	-19.833334	1023.000000	1023.000000	2046.000000
9.320000	-0.055954	-33.068600	-8.799143	-6.489822	-9.997164	-7.782471	0.000000	-10.000000	0.075000	-6.150000	-22.333334	1023.000000	1023.000000	2046.000000
9.340000	-0.055414	-32.749634	-8.765656	-6.389474	-9.801117	-7.793388	0.000000	-10.000000	0.066667	-3.383333	-24.333334	1023.000000	1023.000000	2046.000000
9.360000	-0.054255	-32.064976	-8.405975	-6.325596	-9.757550	-7.575856	0.000000	-10.000000	0.033333	-0.066667	-25.500000	1023.000000	1023.000000	2046.000000
9.380000	-0.053348	-31.528532	-8.280674	-6.338223	-9.509148	-7.400487	0.000000	-10.000000	0.016667	3.816667	-26.000000	1023.000000	1023.000000	2046.000000
9.400000	-0.051900	-30.672701	-7.980194	-6.230320	-9.291205	-7.170982	0.000000	-10.000000	-0.025000	7.600000	-26.000000	1023.000000	1023.000000	2046.000000
9.420000	-0.050355	-29.759769	-7.924992	-6.171138	-8.796048	-6.867590	0.000000	-10.000000	-0.075000	11.400000	-26.000000	1023.000000	1023.000000	2046.000000
9.440000	-0.048630	-28.740183	-7.633180	-6.088820	-8.475905	-6.542279	0.000000	-10.000000	-0.141667	14.533334	-26.000000	1023.000000	1023.000000	2046.000000
9.460000	-0.047315	-27.963028	-7.465608	-6.136159	-8.096455	-6.264806	0.000000	-10.000000	-0.166667	16.400000	-26.000000	1023.000000	1023.000000	2046.000000
9.480000	-0.045993	-27.182152	-7.080969	-6.204162	-7.889689	-6.007332	0.000000	-10.000000	-0.183333	17.550001	-17.500000	1023.000000	1023.000000	2046.000000
9.500000	-0.044989	-26.588430	-6.941074	-6.327047	-7.492764	-5.827545	0.000000	-10.000000	-0.200000	18.966667	0.000000	1023.000000	1023.000000	2046.000000
9.520000	-0.043945	-25.971453	-6.619991	-6.388672	-7.368688	-5.594102	0.000000	-10.000000	-0.241667	20.666668	19.833334	1023.000000	1023.000000	2046.000000
9.540000	-0.042815	-25.303555	-6.514048	-6.453595	-6.963908	-5.372003	0.000000	-10.000000	-0.275000	22.466667	33.666668	1023.000000	1023.000000	2046.000000
9.560000	-0.041435	-24.487894	-6.195556	-6.316030	-6.716260	-5.260048	0.000000	-10.000000	-0.291667	23.466667	38.500000	1023.000000	1023.000000	2046.000000
9.580000	-0.039891	-23.575430	-6.106802	-6.345376	-6.182383	-4.940869	0.000000	-10.000000	-0.333333	24.583334	46.333332	1023.000000	1023.000000	2046.000000
9.600000	-0.038441	-22.718491	-5.801471	-6.306389	-5.957248	-4.653384	0.000000	-10.000000	-0.375000	25.266666	54.333332	1023.000000	1023.000000	2046.000000
9.620000	-0.037011	-21.873503	-5.689730	-6.315220	-5.501517	-4.367037	0.000000	-10.000000	-0.408333	26.250000	65.333336	1023.000000	1023.000000	2046.000000
9.640000	-0.035169	-20.785116	-5.412516	-6.138870	-5.130047	-4.103682	0.000000	-10.000000	-0.408333	26.700001	73.833336	1023.000000	1023.000000	2046.000000
9.660000	-0.033295	-19.677372	-5.239555	-6.089371	-4.577610	-3.770835	0.000000	-10.000000	-0.425000	27.383333	82.666664	1023.000000	1023.000000	2046.000000
9.680000	-0.030937	-18.283733	-4.972147	-5.893071	-4.049304	-3.369210	0.000000	-10.000000	-0.458333	28.050001	91.500000	1023.000000	1023.000000	2046.000000
9.700000	-0.028956	-17.113127	-4.645817	-5.678323	-3.654660	-3.134327	0.000000	-10.000000	-0.508333	28.666668	100.833336	1023.000000	1023.000000	2046.000000
9.720000	-0.026364	-15.580955	-4.351373	-5.484725	-3.105427	-2.639430	0.000000	-10.000000	-0.533333	29.050001	110.166664	1023.000000	1023.000000	2046.000000
9.740000	-0.023949	-14.154019	-3.903121	-5.098723	-2.744972	-2.407202	0.000000	-10.000000	-0.550000	29.316668	119.833336	1023.000000	1023.000000	2046.000000
9.760000	-0.021444	-12.673534	-3.679853	-4.796528	-2.110682	-2.086470	0.000000	-10.000000	-0.550000	29.550001	129.500000	1023.000000	1023.000000	2046.000000
9.780000	-0.018787	-11.102861	-3.237419	-4.536096	-1.754822	-1.574525	0.000000	-10.000000	-0.558333	29.983334	139.500000	1023.000000	1023.000000	2046.000000
9.800000	-0.016374	-9.677149	-2.886781	-4.242743	-1.286110	-1.261514	0.000000	-10.000000	-0.558333	30.250000	149.500000	1023.000000	1023.000000	2046.000000
9.820000	-0.013712	-8.103960	-2.479568	-3.964205	-0.892090	-0.768097	0.000000	-10.000000	-0.558333	30.416666	159.500000	1023.000000	1023.000000	2046.000000
9.840000	-0.011326	-6.693795	-2.103131	-3.588926	-0.493041	-0.508698	0.000000	-10.000000	-0.550000	30.416666	169.500000	1023.000000	1023.000000	2046.000000
9.860000	-0.008716	-5.150979	-1.930877	-3.348757	0.099283	0.029372	0.000000	-10.000000	-0.550000	30.400000	179.500000	1023.000000	1023.000000	2046.000000
9.880000	-0.006326	-3.738879	-1.435356	-2.988650	0.375053	0.310075	0.000000	-10.000000	-0.550000	30.616667	189.833328	1023.000000	1023.000000	2046.000000
9.900000	-0.003717	-2.196770	-1.082129	-2.736156	0.802483	0.819032	0.000000	-10.000000	-0.558333	30.750000	200.166672	1023.000000	1023.000000	2046.000000
9.920000	-0.001255	-0.741818	-0.606688	-2.332231	1.138116	1.058986	0.000000	-10.000000	-0.566667	31.033335	210.500000	1023.000000	1023.000000	2046.000000
9.940000	0.001525	0.901030	-0.354991	-2.062354	1.731541	1.586834	0.000000	-10.000000	-0.583333	31.183334	220.666672	1023.000000	1023.000000	2046.000000
9.960000	0.003808	2.250756	0.104856	-1.730763	2.012293	1.864370	0.000000	-10.000000	-0.575000	31.266668	231.000000	1023.000000	1023.000000	2046.000000
9.980000	0.006777	4.005484	0.456915	-1.383458	2.528040	2.403986	0.000000	-10.000000	-0.575000	31.300001	241.500000	1023.000000	1023.000000	2046.000000
10.000000	0.009067	5.358408	0.902238	-1.033832	2.741712	2.748290	0.000000	-10.000000	-0.558333	31.033335	252.000000	1023.000000	1023.000000	2046.000000
10.020000	0.012087	7.143283	1.048268	-0.376869	3.264713	3.207172	0.000000	-10.000000	-0.558333	30.933334	259.000000	1023.000000	1023.000000	2046.000000
10.040000	0.013687	8.088843	1.130659	0.001243	3.528677	3.428263	0.000000	-10.000000	-0.558333	30.783333	269.333344	1023.000000	1023.000000	2046.000000
10.060000	0.015185	8.974559	1.248992	0.241535	3.739637	3.744396	0.000000	-10.000000	-0.583333	31.150000	279.666656	1023.000000	1023.000000	2046.000000
10.080000	0.015838	9.360512	1.256759	0.426660	3.944884	3.732209	0.000000	-10.000000	-0.608333	31.516666	290.000000	1023.000000	1023.000000	2046.000000
10.100000	0.016417	9.702644	1.242852	0.779361	3.913660	3.766772	0.000000	-10.000000	-0.591667	31.400000	300.500000	1023.000000	1023.000000	2046.000000
10.120000	0.015998	9.454568	0.960392	1.114237	3.875501	3.504438	0.000000	-10.000000	-0.558333	30.916666	310.833344	1023.000000	1023.000000	2046.000000
10.140000	0.015878	9.384110	0.847753	1.275945	3.768646	3.491767	0.000000	-10.000000	-0.500000	30.233334	324.500000	1023.000000	1023.000000	2046.000000
10.160000	0.016492	9.746661	0.856699	1.505240	3.885562	3.499161	0.000000	-10.000000	-0.491667	29.950001	334.500000	1023.000000	1023.000000	2046.000000
10.180000	0.018205	10.758886	1.005019	1.830375	4.138451	3.785042	0.000000	-10.000000	-0.483333	29.700001	341.166656	1023.000000	1023.000000	2046.000000
10.200000	0.019831	11.720010	1.219570	2.300797	4.340511	3.859132	0.000000	-10.000000	-0.516667	29.600000	351.166656	1023.000000	1023.000000	2046.000000
10.220000	0.021843	12.909252	1.450118	2.654168	4.595981	4.208984	0.000000	-10.000000	-0.508333	29.533333	361.166656	1023.000000	1023.000000	2046.000000
10.240000	0.023593	13.943198	1.757675	3.067757	4.793671	4.324095	0.000000	-10.000000	-0.500000	28.883333	374.500000	1023.000000	1023.000000	2046.000000
10.260000	0.025783	15.237525	2.004956	3.292931	5.171368	4.768270	0.000000	-10.000000	-0.458333	28.433334	384.166656	1023.000000	1023.000000	2046.000000
10.280000	0.027511	16.258928	2.385682	3.605342	5.341914	4.925991	0.000000	-10.000000	-0.433333	27.650000	393.833344	1023.000000	1023.000000	2046.000000
10.300000	0.029497	17.432573	2.598505	3.855819	5.726386	5.251863	0.000000	-10.000000	-0.408333	27.616667	403.166656	1023.000000	1023.000000	2046.000000
10.320000	0.031418	18.568308	2.972627	4.202129	5.993408	5.400143	0.000000	-10.000000	-0.383333	26.750000	412.500000	1023.000000	1023.000000	2046.000000
10.340000	0.033890	20.029207	3.412641	4.397292	6.354107	5.865168	0.000000	-10.000000	-0.366667	26.233334	418.500000	1023.000000	1023.000000	2046.000000
10.360000	0.036400	21.512590	3.891869	4.846747	6.736035	6.037940	0.000000	-10.000000	-0.350000	25.666668	427.333344	1023.000000	1023.000000	2046.000000
10.380000	0.038933	23.009239	4.287989	5.152832	7.155002	6.413417	0.000000	-10.000000	-0.350000	25.650000	436.166656	1023.000000	1023.000000	2046.000000
10.400000	0.041164	24.328079	4.761006	5.509094	7.448641	6.609337	0.000000	-10.000000	-0.350000	25.633333	445.000000	1023.000000	1023.000000	2046.000000
10.420000	0.043662	25.804453	5.128971	5.601695	7.942340	7.131447	0.000000	-10.000000	-0.333333	25.233334	453.666656	1023.000000	1023.000000	2046.000000
10.440000	0.045498	26.889290	5.578660	5.722290	8.287561	7.300778	0.000000	-10.000000	-0.316667	24.633333	464.666656	1023.000000	1023.000000	2046.000000
10.460000	0.046876	27.703621	5.926151	5.617103	8.530621	7.629745	0.000000	-10.000000	-0.300000	24.033335	475.666656	1023.000000	1023.000000	2046.000000
10.480000	0.047549	28.101217	6.213868	5.594083	8.595019	7.698247	0.000000	-10.000000	-0.291667	23.566668	483.666656	1023.000000	1023.000000	2046.000000
10.500000	0.048668	28.762596	6.381069	5.535337	8.793366	8.052823	0.000000	-10.000000	-0.275000	23.133333	489.000000	1023.000000	1023.000000	2046.000000
10.520000	0.049483	29.244467	6.611168	5.668580	8.916367	8.048350	0.000000	-10.000000	-0.258333	22.700001	494.333344	1023.000000	1023.000000	2046.000000
10.540000	0.050419	29.797911	6.707038	5.629155	9.139392	8.322326	0.000000	-10.000000	-0.241667	21.799999	502.000000	1023.000000	1023.000000	2046.000000
10.560000	0.051123	30.213472	6.910685	5.798483	9.185680	8.318624	0.000000	-10.000000	-0.233333	21.200001	507.000000	1023.000000	1023.000000	2046.000000
10.580000	0.051793	30.609936	6.911745	5.739758	9.400201	8.558233	0.000000	-10.000000	-0.208333	20.116667	516.500000	1023.000000	1023.000000	2046.000000
10.600000	0.052471	31.010170	7.071669	5.852339	9.437640	8.648522	0.000000	-10.000000	-0.191667	19.633333	521.000000	1023.000000	1023.000000	2046.000000
10.620000	0.052972	31.306215	7.107298	5.867265	9.629038	8.702616	0.000000	-10.000000	-0.141667	18.416666	527.833313	1023.000000	1023.000000	2046.000000
10.640000	0.053598	31.676165	7.256099	5.935199	9.722110	8.762757	0.000000	-10.000000	-0.091667	16.783333	532.166687	1023.000000	1023.000000	2046.000000
10.660000	0.053891	31.849745	7.399397	6.016180	9.821190	8.612978	0.000000	-10.000000	-0.008333	11.800000	539.500000	1023.000000	1023.000000	2046.000000
10.680000	0.054265	32.070778	7.555643	5.921802	9.864961	8.728373	0.000000	-10.000000	0.050000	4.833333	545.333313	1023.000000	1023.000000	2046.000000
10.700000	0.054260	32.067730	7.738985	5.850865	9.812995	8.664884	0.000000	-10.000000	0.091667	-1.233333	549.166687	1023.000000	1023.000000	2046.000000
10.720000	0.053966	31.893684	7.680926	5.690534	9.788324	8.733900	0.000000	-10.000000	0.133333	-6.933333	550.000000	1023.000000	1023.000000	2046.000000
10.740000	0.053625	31.692509	7.755609	5.859713	9.582759	8.494429	0.000000	-10.000000	0.191667	-10.833334	550.000000	1023.000000	1023.000000	2046.000000
10.760000	0.052272	30.892815	7.579908	5.586567	9.199202	8.527137	0.000000	-10.000000	0.275000	-15.466667	550.000000	1023.000000	1023.000000	2046.000000
10.780000	0.050438	29.808844	7.294144	5.840657	8.683655	7.990387	0.000000	-10.000000	0.325000	-17.116667	550.000000	1023.000000	1023.000000	2046.000000
10.800000	0.048106	28.430836	6.741846	5.558885	8.376634	7.753471	0.000000	-10.000000	0.366667	-18.366667	546.666687	1023.000000	1023.000000	2046.000000
10.820000	0.045874	27.111780	6.491081	5.401753	7.899376	7.319569	0.000000	-10.000000	0.383333	-19.283333	538.333313	1023.000000	1023.000000	2046.000000
10.840000	0.043467	25.688728	6.153535	5.096727	7.554078	6.884388	0.000000	-10.000000	0.408333	-20.600000	527.666687	1023.000000	1023.000000	2046.000000
10.860000	0.041103	24.292095	5.763294	5.111962	7.041680	6.375159	0.000000	-10.000000	0.441667	-22.133333	515.333313	1023.000000	1023.000000	2046.000000
10.880000	0.037787	22.332399	5.174743	5.086581	6.409870	5.661206	0.000000	-10.000000	0.491667	-23.700001	505.333344	1023.000000	1023.000000	2046.000000
10.900000	0.034418	20.340946	4.668111	4.923393	5.660705	5.088737	0.000000	-10.000000	0.533333	-24.866667	497.666656	1023.000000	1023.000000	2046.000000
10.920000	0.031621	18.688061	4.256633	4.768377	5.200310	4.462740	0.000000	-10.000000	0.558333	-25.366667	492.333344	1023.000000	1023.000000	2046.000000
10.940000	0.029712	17.559658	3.974632	4.649825	4.769575	4.165627	0.000000	-10.000000	0.575000	-25.733334	486.666656	1023.000000	1023.000000	2046.000000
10.960000	0.027829	16.446959	3.716908	4.681458	4.372789	3.675805	0.000000	-10.000000	0.583333	-26.283333	475.166656	1023.000000	1023.000000	2046.000000
10.980000	0.026260	15.519631	3.395409	4.633919	4.007439	3.482865	0.000000	-10.000000	0.583333	-26.766666	466.333344	1023.000000	1023.000000	2046.000000
11.000000	0.024422	14.433478	3.145458	4.603969	3.565860	3.118192	0.000000	-10.000000	0.600000	-27.183334	454.500000	1023.000000	1023.000000	2046.000000
11.020000	0.022934	13.553815	2.812861	4.425496	3.296038	3.019420	0.000000	-10.000000	0.633333	-27.516666	445.333344	1023.000000	1023.000000	2046.000000
11.040000	0.021177	12.515495	2.633898	4.329740	2.879719	2.672138	0.000000	-10.000000	0.666667	-28.083334	433.000000	1023.000000	1023.000000	2046.000000
11.060000	0.019508	11.529258	2.338403	4.045108	2.641127	2.504620	0.000000	-10.000000	0.683333	-28.366667	423.666656	1023.000000	1023.000000	2046.000000
11.080000	0.017691	10.455549	2.298316	3.844993	2.150514	2.161726	0.000000	-10.000000	0.691667	-28.549999	417.500000	1023.000000	1023.000000	2046.000000
11.100000	0.016454	9.724228	2.152586	3.482365	1.988598	2.100679	0.000000	-10.000000	0.700000	-28.716667	411.166656	1023.000000	1023.000000	2046.000000
11.120000	0.015364	9.080034	2.239280	3.350615	1.616095	1.874043	0.000000	-10.000000	0.716667	-29.016666	404.500000	1023.000000	1023.000000	2046.000000
11.140000	0.014203	8.393756	2.049804	3.062159	1.507930	1.773864	0.000000	-10.000000	0.716667	-29.316666	391.500000	1023.000000	1023.000000	2046.000000
11.160000	0.012956	7.656905	1.965617	2.972929	1.191691	1.526667	0.000000	-10.000000	0.716667	-29.400000	381.833344	1023.000000	1023.000000	2046.000000
11.180000	0.011606	6.859196	1.751128	2.671027	1.032216	1.404824	0.000000	-10.000000	0.700000	-29.383333	372.166656	1023.000000	1023.000000	2046.000000
11.200000	0.010038	5.932692	1.470184	2.243849	0.806459	1.412201	0.000000	-10.000000	0.691667	-28.883333	362.166656	1023.000000	1023.000000	2046.000000
11.220000	0.007813	4.617589	1.297875	1.876241	0.402769	1.040705	0.000000	-10.000000	0.691667	-28.266666	349.166656	1023.000000	1023.000000	2046.000000
11.240000	0.005779	3.415286	1.073718	1.346406	0.102939	0.892223	0.000000	-10.000000	0.691667	-27.666668	339.500000	1023.000000	1023.000000	2046.000000
11.260000	0.003901	2.305417	1.072963	1.099421	-0.374511	0.507544	0.000000	-10.000000	0.683333	-27.250000	333.500000	1023.000000	1023.000000	2046.000000
11.280000	0.002297	1.357800	0.771938	0.777361	-0.469103	0.277604	0.000000	-10.000000	0.658333	-26.833334	327.500000	1023.000000	1023.000000	2046.000000
11.300000	0.000573	0.338415	0.700189	0.467299	-0.913568	0.084495	0.000000	-10.000000	0.608333	-26.083334	315.666656	1023.000000	1023.000000	2046.000000
11.320000	-0.001263	-0.746633	0.386088	0.094988	-1.087817	-0.139892	0.000000	-10.000000	0.575000	-25.633335	306.833344	1023.000000	1023.000000	2046.000000
11.340000	-0.002887	-1.706250	0.228159	-0.196976	-1.429701	-0.307732	0.000000	-10.000000	0.533333	-25.016668	298.333344	1023.000000	1023.000000	2046.000000
11.360000	-0.004426	-2.615930	-0.021948	-0.538844	-1.565300	-0.489837	0.000000	-10.000000	0.516667	-24.433334	292.666656	1023.000000	1023.000000	2046.000000
11.380000	-0.005552	-3.281483	-0.156123	-0.807256	-1.772357	-0.545748	0.000000	-10.000000	0.475000	-23.400002	284.666656	1023.000000	1023.000000	2046.000000
11.400000	-0.006650	-3.930326	-0.305768	-1.069448	-1.853384	-0.701726	0.000000	-10.000000	0.433333	-22.416668	276.666656	1023.000000	1023.000000	2046.000000
11.420000	-0.007559	-4.467250	-0.427654	-1.295887	-2.000550	-0.743160	0.000000	-10.000000	0.383333	-21.116667	269.333344	1023.000000	1023.000000	2046.000000
11.440000	-0.008507	-5.027402	-0.551245	-1.397189	-2.090648	-0.988320	0.000000	-10.000000	0.341667	-19.716667	262.166656	1023.000000	1023.000000	2046.000000
11.460000	-0.009075	-5.363472	-0.710078	-1.621287	-2.077799	-0.954309	0.000000	-10.000000	0.291667	-17.799999	255.666672	1023.000000	1023.000000	2046.000000
11.480000	-0.009741	-5.756739	-0.729288	-1.728515	-2.285891	-1.013045	0.000000	-10.000000	0.208333	-15.116667	248.333328	1023.000000	1023.000000	2046.000000
11.500000	-0.010361	-6.123309	-0.801038	-1.811418	-2.345801	-1.165053	0.000000	-10.000000	0.141667	-12.983334	243.166672	1023.000000	1023.000000	2046.000000
11.520000	-0.010936	-6.462917	-0.963473	-2.000431	-2.362674	-1.136339	0.000000	-10.000000	0.100000	-11.233334	238.666672	1023.000000	1023.000000	2046.000000
11.540000	-0.011459	-6.772303	-0.890162	-2.048108	-2.585195	-1.248837	0.000000	-10.000000	0.116667	-10.966667	236.000000	1023.000000	1023.000000	2046.000000
11.560000	-0.012063	-7.129146	-0.994188	-2.147696	-2.624465	-1.362797	0.000000	-10.000000	0.116667	-10.850000	232.166672	1023.000000	1023.000000	2046.000000
11.580000	-0.012453	-7.359494	-1.119681	-2.305002	-2.633852	-1.300958	0.000000	-10.000000	0.116667	-10.833333	228.500000	1023.000000	1023.000000	2046.000000
11.600000	-0.012992	-7.678382	-1.071382	-2.339660	-2.844958	-1.422383	0.000000	-10.000000	0.108333	-10.566667	224.833328	1023.000000	1023.000000	2046.000000
11.620000	-0.013401	-7.920221	-1.161968	-2.454935	-2.834383	-1.468934	0.000000	-10.000000	0.108333	-10.066667	221.333328	1023.000000	1023.000000	2046.000000
11.640000	-0.013721	-8.108823	-1.172612	-2.520351	-2.917678	-1.498181	0.000000	-10.000000	0.108333	-9.550000	217.833328	1023.000000	1023.000000	2046.000000
11.660000	-0.013944	-8.240708	-1.117548	-2.486778	-3.000198	-1.636183	0.000000	-10.000000	0.100000	-8.966667	214.666672	1023.000000	1023.000000	2046.000000
11.680000	-0.013721	-8.108916	-1.167639	-2.579675	-2.879498	-1.482104	0.000000	-10.000000	0.100000	-8.083334	211.666672	1023.000000	1023.000000	2046.000000
11.700000	-0.013677	-8.083081	-1.090227	-2.530804	-2.972278	-1.489773	0.000000	-10.000000	0.100000	-7.466667	209.000000	1023.000000	1023.000000	2046.000000
11.720000	-0.013921	-8.227515	-1.099802	-2.541108	-3.004919	-1.581687	0.000000	-10.000000	0.100000	-7.033333	206.666672	1023.000000	1023.000000	2046.000000
11.740000	-0.013417	-7.929190	-1.069681	-2.488991	-2.948223	-1.422295	0.000000	-10.000000	0.100000	-7.016667	204.166672	1023.000000	1023.000000	2046.000000
11.760000	-0.014096	-8.330772	-1.214741	-2.497996	-3.080289	-1.537747	0.000000	-10.000000	0.100000	-7.150000	201.833328	1023.000000	1023.000000	2046.000000
11.780000	-0.014323	-8.464974	-1.487719	-2.383875	-3.034595	-1.558786	0.000000	-10.000000	0.091667	-7.466667	199.333328	1023.000000	1023.000000	2046.000000
11.800000	-0.015685	-9.269920	-1.713456	-2.509018	-3.340017	-1.707429	0.000000	-10.000000	0.091667	-7.450000	197.000000	1023.000000	1023.000000	2046.000000
11.820000	-0.017438	-10.306149	-1.878696	-2.681802	-3.615314	-2.130338	0.000000	-10.000000	0.091667	-7.133333	194.500000	1023.000000	1023.000000	2046.000000
11.840000	-0.019358	-11.440823	-2.137366	-2.922824	-3.938512	-2.442121	0.000000	-10.000000	0.100000	-6.566667	192.000000	1023.000000	1023.000000	2046.000000
11.860000	-0.020945	-12.378297	-2.319037	-2.831190	-4.344567	-2.883503	0.000000	-10.000000	0.091667	-6.233334	189.666672	1023.000000	1023.000000	2046.000000
11.880000	-0.022763	-13.452788	-2.744206	-2.813941	-4.609008	-3.285633	0.000000	-10.000000	0.091667	-5.850000	187.500000	1023.000000	1023.000000	2046.000000
11.900000	-0.024976	-14.760881	-3.206096	-2.892035	-5.072515	-3.590235	0.000000	-10.000000	0.083333	-5.583333	185.500000	1023.000000	1023.000000	2046.000000
11.920000	-0.026799	-15.837924	-3.521062	-2.939184	-5.394782	-3.982895	0.000000	-10.000000	0.083333	-5.416667	183.833328	1023.000000	1023.000000	2046.000000
11.940000	-0.027752	-16.401140	-3.793565	-3.014857	-5.552864	-4.039854	0.000000	-10.000000	0.083333	-5.566667	182.166672	1023.000000	1023.000000	2046.000000
11.960000	-0.028153	-16.638659	-3.880937	-2.846905	-5.735804	-4.175013	0.000000	-10.000000	0.075000	-5.183333	180.500000	1023.000000	1023.000000	2046.000000
11.980000	-0.028031	-16.566378	-4.030938	-2.712421	-5.664688	-4.158331	0.000000	-10.000000	0.066667	-2.983333	178.666672	1023.000000	1023.000000	2046.000000
12.000000	-0.027746	-16.397648	-4.032016	-2.583184	-5.745059	-4.037390	0.000000	-10.000000	0.050000	-0.366667	177.500000	1023.000000	1023.000000	2046.000000
12.020000	-0.027452	-16.224030	-3.841712	-2.450353	-5.867302	-4.064662	0.000000	-10.000000	0.050000	1.783333	177.000000	1023.000000	1023.000000	2046.000000
12.040000	-0.026993	-15.952988	-3.792469	-2.419667	-5.770155	-3.970696	0.000000	-10.000000	0.041667	2.616667	177.000000	1023.000000	1023.000000	2046.000000
12.060000	-0.026743	-15.805289	-3.671900	-2.256146	-5.823854	-4.053389	0.000000	-10.000000	0.066667	1.816667	177.000000	1023.000000	1023.000000	2046.000000
12.080000	-0.026562	-15.697906	-3.499391	-2.177526	-5.905221	-4.115768	0.000000	-10.000000	0.075000	0.166667	177.000000	1023.000000	1023.000000	2046.000000
12.100000	-0.025746	-15.215663	-3.317034	-2.168294	-5.749898	-3.980436	0.000000	-10.000000	0.133333	-3.750000	176.500000	1023.000000	1023.000000	2046.000000
12.120000	-0.024363	-14.398321	-3.063941	-2.039121	-5.493593	-3.801667	0.000000	-10.000000	0.141667	-8.550000	175.166672	1023.000000	1023.000000	2046.000000
12.140000	-0.022711	-13.422447	-2.754568	-1.851591	-5.211906	-3.604382	0.000000	-10.000000	0.116667	-7.850000	172.333328	1023.000000	1023.000000	2046.000000
12.160000	-0.020511	-12.122130	-2.477476	-1.761222	-4.684385	-3.199048	0.000000	-10.000000	0.091667	-4.516667	169.500000	1023.000000	1023.000000	2046.000000
12.180000	-0.018038	-10.660590	-2.264720	-1.669309	-4.049589	-2.676972	0.000000	-10.000000	0.050000	0.083333	167.500000	1023.000000	1023.000000	2046.000000
12.200000	-0.015913	-9.404545	-1.973547	-1.544661	-3.539595	-2.346743	0.000000	-10.000000	0.066667	0.750000	167.000000	1023.000000	1023.000000	2046.000000
12.220000	-0.014171	-8.374982	-1.748903	-1.617911	-3.008188	-1.999980	0.000000	-10.000000	0.041667	0.133333	167.000000	1023.000000	1023.000000	2046.000000
12.240000	-0.012788	-7.557637	-1.524379	-1.791441	-2.646800	-1.595017	0.000000	-10.000000	0.050000	0.450000	167.000000	1023.000000	1023.000000	2046.000000
12.260000	-0.012046	-7.119366	-1.293138	-1.851346	-2.474593	-1.500288	0.000000	-10.000000	0.050000	0.000000	167.000000	1023.000000	1023.000000	2046.000000
12.280000	-0.011662	-6.892127	-1.221503	-2.032616	-2.256999	-1.381008	0.000000	-10.000000	0.050000	0.000000	167.000000	1023.000000	1023.000000	2046.000000
12.300000	-0.011618	-6.866053	-1.279136	-2.206881	-2.090465	-1.289570	0.000000	-10.000000	0.050000	0.000000	167.000000	1023.000000	1023.000000	2046.000000
12.320000	-0.011643	-6.880921	-1.292291	-2.327343	-2.011453	-1.249834	0.000000	-10.000000	0.041667	0.000000	167.000000	1023.000000	1023.000000	2046.000000
12.340000	-0.012098	-7.149929	-1.314539	-2.444281	-2.043399	-1.347710	0.000000	-10.000000	0.041667	0.000000	167.000000	1023.000000	1023.000000	2046.000000
12.360000	-0.012313	-7.276972	-1.362378	-2.611856	-1.952216	-1.350523	0.000000	-10.000000	0.041667	0.000000	167.000000	1023.000000	1023.000000	2046.000000
12.380000	-0.012521	-7.399901	-1.441356	-2.851300	-1.854028	-1.253216	0.000000	-10.000000	0.050000	0.533333	167.000000	1023.000000	1023.000000	2046.000000
12.400000	-0.012734	-7.525725	-1.338842	-2.980783	-1.925417	-1.280684	0.000000	-10.000000	0.050000	1.050000	167.000000	1023.000000	1023.000000	2046.000000
12.420000	-0.012886	-7.615478	-1.271388	-3.062838	-1.920615	-1.360637	0.000000	-10.000000	0.058333	1.516667	167.000000	1023.000000	1023.000000	2046.000000
12.440000	-0.012974	-7.667727	-1.299393	-3.213390	-1.841462	-1.313481	0.000000	-10.000000	0.058333	1.166667	167.000000	1023.000000	1023.000000	2046.000000
12.460000	-0.012992	-7.678137	-1.160338	-3.177628	-1.954795	-1.385376	0.000000	-10.000000	0.058333	0.650000	167.000000	1023.000000	1023.000000	2046.000000
12.480000	-0.012815	-7.573519	-1.032950	-3.126227	-1.942930	-1.471412	0.000000	-10.000000	0.058333	0.183333	167.000000	1023.000000	1023.000000	2046.000000
12.500000	-0.012164	-7.189180	-0.935519	-3.122768	-1.821402	-1.309490	0.000000	-10.000000	0.058333	0.000000	167.000000	1023.000000	1023.000000	2046.000000
12.520000	-0.011391	-6.731882	-0.698425	-2.894923	-1.789404	-1.349130	0.000000	-10.000000	0.058333	0.000000	167.000000	1023.000000	1023.000000	2046.000000
12.540000	-0.010852	-6.413588	-0.574114	-2.779484	-1.734192	-1.325797	0.000000	-10.000000	0.050000	0.000000	167.000000	1023.000000	1023.000000	2046.000000
12.560000	-0.010729	-6.340891	-0.400470	-2.789894	-2.029273	-1.121254	0.000000	-10.000000	0.050000	0.000000	167.000000	1023.000000	1023.000000	2046.000000
12.580000	-0.011165	-6.598266	-0.541004	-2.440085	-2.196831	-1.420346	0.000000	-10.000000	0.050000	0.000000	167.000000	1023.000000	1023.000000	2046.000000
12.600000	-0.011822	-6.986655	-0.840576	-2.351394	-2.306169	-1.488515	0.000000	-10.000000	0.050000	0.000000	167.000000	1023.000000	1023.000000	2046.000000
12.620000	-0.012989	-7.676416	-1.085867	-2.453290	-2.508727	-1.628532	0.000000	-10.000000	0.050000	0.000000	167.000000	1023.000000	1023.000000	2046.000000
12.640000	-0.013785	-8.146790	-1.012792	-2.454356	-2.832546	-1.847095	0.000000	-10.000000	0.058333	0.000000	167.000000	1023.000000	1023.000000	2046.000000
12.660000	-0.014257	-8.425926	-1.009371	-2.289829	-3.016147	-2.110580	0.000000	-10.000000	0.058333	0.000000	167.000000	1023.000000	1023.000000	2046.000000
12.680000	-0.014698	-8.686321	-1.082816	-2.021690	-3.287998	-2.293818	0.000000	-10.000000	0.058333	0.000000	167.000000	1023.000000	1023.000000	2046.000000
12.700000	-0.015695	-9.275476	-1.288535	-1.681217	-3.680958	-2.624766	0.000000	-10.000000	0.058333	0.000000	167.000000	1023.000000	1023.000000	2046.000000
12.720000	-0.017225	-10.180199	-1.618386	-1.462338	-4.043599	-3.055876	0.000000	-10.000000	0.058333	0.000000	167.000000	1023.000000	1023.000000	2046.000000
12.740000	-0.018344	-10.841511	-1.956039	-1.429570	-4.224704	-3.231197	0.000000	-10.000000	0.058333	0.000000	167.000000	1023.000000	1023.000000	2046.000000
12.760000	-0.018844	-11.136725	-2.179817	-1.366011	-4.357195	-3.233702	0.000000	-10.000000	0.058333	0.000000	167.000000	1023.000000	1023.000000	2046.000000
12.780000	-0.018934	-11.189942	-2.204501	-1.166680	-4.580133	-3.238628	0.000000	-10.000000	0.058333	0.000000	167.000000	1023.000000	1023.000000	2046.000000
12.800000	-0.018737	-11.073407	-2.202759	-0.899853	-4.676286	-3.294509	0.000000	-10.000000	0.066667	0.000000	167.000000	1023.000000	1023.000000	2046.000000
12.820000	-0.018461	-10.910351	-2.185886	-0.774134	-4.689023	-3.261309	0.000000	-10.000000	0.058333	0.650000	167.000000	1023.000000	1023.000000	2046.000000
12.840000	-0.018178	-10.743354	-2.153461	-0.676519	-4.721033	-3.192341	0.000000	-10.000000	0.066667	1.466667	167.000000	1023.000000	1023.000000	2046.000000
12.860000	-0.018101	-10.697811	-2.081084	-0.561598	-4.820847	-3.234282	0.000000	-10.000000	0.066667	2.600000	167.000000	1023.000000	1023.000000	2046.000000
12.880000	-0.018071	-10.680057	-2.067798	-0.416947	-4.865979	-3.329332	0.000000	-10.000000	0.066667	3.650000	167.000000	1023.000000	1023.000000	2046.000000
12.900000	-0.018022	-10.650747	-1.913939	-0.366143	-5.037127	-3.333538	0.000000	-10.000000	0.066667	4.333333	167.000000	1023.000000	1023.000000	2046.000000
12.920000	-0.017641	-10.426093	-1.773491	-0.313990	-5.004561	-3.334051	0.000000	-10.000000	0.066667	4.300000	167.000000	1023.000000	1023.000000	2046.000000
12.940000	-0.017623	-10.415113	-1.822721	-0.352963	-4.893123	-3.346306	0.000000	-10.000000	0.083333	3.733333	167.000000	1023.000000	1023.000000	2046.000000
12.960000	-0.018117	-10.707070	-1.942512	-0.513404	-4.915657	-3.335499	0.000000	-10.000000	0.175000	-0.416667	167.000000	1023.000000	1023.000000	2046.000000
12.980000	-0.018992	-11.224185	-2.114363	-0.693625	-5.015164	-3.401032	0.000000	-10.000000	0.241667	-7.333333	166.333328	1023.000000	1023.000000	2046.000000
13.000000	-0.019906	-11.764267	-2.202279	-0.896859	-5.194837	-3.470292	0.000000	-10.000000	0.341667	-14.633333	163.500000	1023.000000	1023.000000	2046.000000
13.020000	-0.021198	-12.527949	-2.381639	-1.247439	-5.291027	-3.607843	0.000000	-10.000000	0.366667	-18.933334	158.666672	1023.000000	1023.000000	2046.000000
13.040000	-0.022691	-13.410227	-2.599886	-1.729707	-5.421012	-3.659622	0.000000	-10.000000	0.425000	-20.366667	152.166672	1023.000000	1023.000000	2046.000000
13.060000	-0.024449	-14.449397	-2.687436	-2.181952	-5.707410	-3.872598	0.000000	-10.000000	0.433333	-21.600000	145.333328	1023.000000	1023.000000	2046.000000
13.080000	-0.026450	-15.631954	-2.818453	-2.509674	-6.059142	-4.244686	0.000000	-10.000000	0.433333	-21.866667	138.166672	1023.000000	1023.000000	2046.000000
13.100000	-0.028527	-16.859512	-3.112403	-2.949038	-6.253590	-4.544481	0.000000	-10.000000	0.425000	-21.916666	130.833328	1023.000000	1023.000000	2046.000000
13.120000	-0.030401	-17.967218	-3.478173	-3.397067	-6.433215	-4.658764	0.000000	-10.000000	0.433333	-21.850000	123.500000	1023.000000	1023.000000	2046.000000
13.140000	-0.032541	-19.232006	-3.676148	-3.763951	-6.818969	-4.972937	0.000000	-10.000000	0.441667	-22.049999	116.166664	1023.000000	1023.000000	2046.000000
13.160000	-0.034595	-20.445724	-3.985240	-4.251071	-7.029888	-5.179526	0.000000	-10.000000	0.450000	-22.150000	108.833336	1023.000000	1023.000000	2046.000000
13.180000	-0.036433	-21.531776	-4.234347	-4.654203	-7.265012	-5.378215	0.000000	-10.000000	0.450000	-22.350000	101.500000	1023.000000	1023.000000	2046.000000
13.200000	-0.038256	-22.609518	-4.428973	-4.938442	-7.548458	-5.693645	0.000000	-10.000000	0.450000	-22.466667	94.000000	1023.000000	1023.000000	2046.000000
13.220000	-0.039792	-23.517294	-4.718874	-5.370431	-7.588788	-5.839200	0.000000	-10.000000	0.441667	-22.700001	86.500000	1023.000000	1023.000000	2046.000000
13.240000	-0.041141	-24.314133	-4.872417	-5.729632	-7.794154	-5.917928	0.000000	-10.000000	0.441667	-22.566668	78.833336	1023.000000	1023.000000	2046.000000
13.260000	-0.042541	-25.141983	-4.973822	-6.010871	-8.001050	-6.156239	0.000000	-10.000000	0.441667	-22.383333	71.333336	1023.000000	1023.000000	2046.000000
13.280000	-0.043913	-25.952328	-5.213708	-6.371622	-8.114718	-6.252280	0.000000	-10.000000	0.441667	-21.983334	63.833332	1023.000000	1023.000000	2046.000000
13.300000	-0.045136	-26.675419	-5.405590	-6.570835	-8.247337	-6.451657	0.000000	-10.000000	0.433333	-21.650002	56.500000	1023.000000	1023.000000	2046.000000
13.320000	-0.046207	-27.308167	-5.503918	-6.670691	-8.409952	-6.723606	0.000000	-10.000000	0.416667	-21.033335	49.166668	1023.000000	1023.000000	2046.000000
13.340000	-0.046773	-27.642750	-5.621126	-6.894014	-8.421881	-6.705730	0.000000	-10.000000	0.400000	-20.450001	42.166668	1023.000000	1023.000000	2046.000000
13.360000	-0.047000	-27.776741	-5.665431	-6.972219	-8.462763	-6.676327	0.000000	-10.000000	0.375000	-19.733334	35.333332	1023.000000	1023.000000	2046.000000
13.380000	-0.047448	-28.041964	-5.628406	-7.114726	-8.594187	-6.704645	0.000000	-10.000000	0.358333	-19.066668	28.833334	1023.000000	1023.000000	2046.000000
13.400000	-0.047438	-28.035812	-5.700680	-7.148760	-8.542652	-6.643720	0.000000	-10.000000	0.341667	-18.316668	22.500000	1023.000000	1023.000000	2046.000000
13.420000	-0.048814	-28.849348	-5.891061	-7.310462	-8.895180	-6.752645	0.000000	-10.000000	0.316667	-17.633333	16.500000	1023.000000	1023.000000	2046.000000
13.440000	-0.050040	-29.573439	-6.288594	-7.202344	-9.027925	-7.054575	0.000000	-10.000000	0.291667	-17.083334	10.500000	1023.000000	1023.000000	2046.000000
13.460000	-0.051634	-30.515902	-6.777566	-7.467681	-9.074449	-7.196206	0.000000	-10.000000	0.266667	-16.400002	4.833333	1023.000000	1023.000000	2046.000000
13.480000	-0.053214	-31.449730	-6.944697	-7.733488	-9.350147	-7.421397	0.000000	-10.000000	0.258333	-15.783334	-0.333333	1023.000000	1023.000000	2046.000000
13.500000	-0.054491	-32.204422	-7.125609	-7.862753	-9.475561	-7.740500	0.000000	-10.000000	0.233333	-14.916667	-5.166667	1023.000000	1023.000000	2046.000000
13.520000	-0.055422	-32.754227	-7.357505	-7.769376	-9.688286	-7.939061	0.000000	-10.000000	0.200000	-13.666667	-10.000000	1023.000000	1023.000000	2046.000000
13.540000	-0.056447	-33.360188	-7.582344	-7.571386	-9.985135	-8.221322	0.000000	-10.000000	0.150000	-11.666667	-14.666667	1023.000000	1023.000000	2046.000000
13.560000	-0.057687	-34.093113	-8.062291	-7.552215	-10.103115	-8.375492	0.000000	-10.000000	0.108333	-8.916667	-18.500000	1023.000000	1023.000000	2046.000000
13.580000	-0.058665	-34.670879	-8.397828	-7.636013	-10.349491	-8.287545	0.000000	-10.000000	0.083333	-6.283334	-21.333334	1023.000000	1023.000000	2046.000000
13.600000	-0.059003	-34.870644	-8.600292	-7.504325	-10.383597	-8.382428	0.000000	-10.000000	0.066667	-4.383333	-23.333334	1023.000000	1023.000000	2046.000000
13.620000	-0.058713	-34.699242	-8.809037	-7.458003	-10.222408	-8.209793	0.000000	-10.000000	0.058333	-2.650000	-25.000000	1023.000000	1023.000000	2046.000000
13.640000	-0.057720	-34.112350	-8.825785	-7.254435	-10.067296	-7.964835	0.000000	-10.000000	0.033333	-0.216667	-26.166666	1023.000000	1023.000000	2046.000000
13.660000	-0.056487	-33.383709	-8.714592	-7.020772	-9.850518	-7.797826	0.000000	-10.000000	0.008333	3.266667	-26.833334	1023.000000	1023.000000	2046.000000
13.680000	-0.054911	-32.452286	-8.698970	-6.861149	-9.397884	-7.494282	0.000000	-10.000000	-0.033333	7.700000	-27.000000	1023.000000	1023.000000	2046.000000
13.700000	-0.053184	-31.431543	-8.398828	-6.671766	-9.204710	-7.156241	0.000000	-10.000000	-0.108333	12.300000	-27.000000	1023.000000	1023.000000	2046.000000
13.720000	-0.051547	-30.464327	-8.133338	-6.376956	-8.928147	-7.025886	0.000000	-10.000000	-0.191667	16.733334	-27.000000	1023.000000	1023.000000	2046.000000
13.740000	-0.049491	-29.249348	-7.915640	-6.192469	-8.493737	-6.647501	0.000000	-10.000000	-0.266667	20.033335	-27.000000	1023.000000	1023.000000	2046.000000
13.760000	-0.047218	-27.906067	-7.482207	-5.986078	-8.137285	-6.300497	0.000000	-10.000000	-0.308333	22.600000	-9.666667	1023.000000	1023.000000	2046.000000
13.780000	-0.044991	-26.589725	-7.094766	-5.727451	-7.696854	-6.070652	0.000000	-10.000000	-0.358333	24.666668	9.833333	1023.000000	1023.000000	2046.000000
13.800000	-0.042694	-25.232386	-6.818575	-5.639668	-7.108674	-5.665469	0.000000	-10.000000	-0.416667	26.400000	32.166668	1023.000000	1023.000000	2046.000000
13.820000	-0.040015	-23.649092	-6.433607	-5.530262	-6.550670	-5.134552	0.000000	-10.000000	-0.475000	27.850000	40.333332	1023.000000	1023.000000	2046.000000
13.840000	-0.037242	-22.010202	-5.941530	-5.286314	-5.965943	-4.816416	0.000000	-10.000000	-0.508333	29.016666	49.333332	1023.000000	1023.000000	2046.000000
13.860000	-0.034598	-20.447254	-5.577607	-5.284014	-5.334355	-4.251279	0.000000	-10.000000	-0.516667	29.900000	58.833332	1023.000000	1023.000000	2046.000000
13.880000	-0.032392	-19.143724	-5.064694	-5.171257	-4.949260	-3.958513	0.000000	-10.000000	-0.541667	30.366667	68.500000	1023.000000	1023.000000	2046.000000
13.900000	-0.030470	-18.007721	-4.770978	-5.229110	-4.398087	-3.609547	0.000000	-10.000000	-0.575000	31.033335	78.500000	1023.000000	1023.000000	2046.000000
13.920000	-0.028545	-16.870327	-4.469372	-5.181084	-4.023537	-3.196334	0.000000	-10.000000	-0.633333	31.666668	88.833336	1023.000000	1023.000000	2046.000000
13.940000	-0.026699	-15.779233	-4.143583	-5.018178	-3.610669	-3.006802	0.000000	-10.000000	-0.683333	32.700001	99.333336	1023.000000	1023.000000	2046.000000
13.960000	-0.024738	-14.620131	-3.949494	-4.936855	-3.128631	-2.605151	0.000000	-10.000000	-0.700000	33.350002	110.166664	1023.000000	1023.000000	2046.000000
13.980000	-0.022756	-13.448591	-3.561660	-4.731543	-2.795036	-2.360353	0.000000	-10.000000	-0.716667	33.983334	121.166664	1023.000000	1023.000000	2046.000000
14.000000	-0.020894	-12.348282	-3.505006	-4.622840	-2.180166	-2.040269	0.000000	-10.000000	-0.700000	34.150002	132.500000	1023.000000	1023.000000	2046.000000
14.020000	-0.018813	-11.118773	-3.105729	-4.402526	-1.913844	-1.696673	0.000000	-10.000000	-0.708333	34.450001	143.833328	1023.000000	1023.000000	2046.000000
14.040000	-0.016591	-9.805470	-2.784141	-4.184538	-1.449355	-1.387436	0.000000	-10.000000	-0.708333	34.416668	155.333328	1023.000000	1023.000000	2046.000000
14.060000	-0.013824	-8.169966	-2.394950	-3.947845	-0.909804	-0.917367	0.000000	-10.000000	-0.708333	34.466667	166.666672	1023.000000	1023.000000	2046.000000
14.080000	-0.010655	-6.297188	-1.813839	-3.549299	-0.371583	-0.562467	0.000000	-10.000000	-0.725000	34.416668	178.333328	1023.000000	1023.000000	2046.000000
14.100000	-0.007570	-4.473722	-1.409891	-3.278672	0.264584	-0.049743	0.000000	-10.000000	-0.725000	34.849998	189.666672	1023.000000	1023.000000	2046.000000
14.120000	-0.004231	-2.500654	-0.952347	-2.801753	0.811242	0.442203	0.000000	-10.000000	-0.725000	35.049999	201.333328	1023.000000	1023.000000	2046.000000
14.140000	-0.001619	-0.956617	-0.446929	-2.599062	1.021860	1.067514	0.000000	-10.000000	-0.708333	34.950001	213.000000	1023.000000	1023.000000	2046.000000
14.160000	0.000523	0.308970	-0.424087	-2.038230	1.497093	1.274194	0.000000	-10.000000	-0.691667	34.500000	224.666672	1023.000000	1023.000000	2046.000000
14.180000	0.002792	1.649816	-0.240413	-1.546237	1.803973	1.632493	0.000000	-10.000000	-0.675000	33.983334	236.333328	1023.000000	1023.000000	2046.000000
14.200000	0.004474	2.644180	-0.059270	-1.173487	2.056307	1.820629	0.000000	-10.000000	-0.683333	33.933334	247.666672	1023.000000	1023.000000	2046.000000
14.220000	0.006727	3.975435	0.142128	-0.925653	2.453528	2.305431	0.000000	-10.000000	-0.716667	34.549999	259.000000	1023.000000	1023.000000	2046.000000
14.240000	0.008768	5.181713	0.476303	-0.474164	2.651791	2.527782	0.000000	-10.000000	-0.758333	35.166668	270.333344	1023.000000	1023.000000	2046.000000
14.260000	0.010566	6.244626	0.534976	0.031147	2.980960	2.697542	0.000000	-10.000000	-0.758333	35.299999	282.000000	1023.000000	1023.000000	2046.000000
14.280000	0.011814	6.982117	0.527341	0.487288	3.121709	2.845778	0.000000	-10.000000	-0.741667	34.966667	293.833344	1023.000000	1023.000000	2046.000000
14.300000	0.012960	7.659599	0.596313	0.956989	3.283427	2.822870	0.000000	-10.000000	-0.716667	34.566666	305.500000	1023.000000	1023.000000	2046.000000
14.320000	0.014690	8.681495	0.618823	1.283481	3.664368	3.114822	0.000000	-10.000000	-0.700000	34.283333	317.166656	1023.000000	1023.000000	2046.000000
14.340000	0.016875	9.973167	0.898582	1.715078	3.850640	3.508867	0.000000	-10.000000	-0.683333	33.799999	328.666656	1023.000000	1023.000000	2046.000000
14.360000	0.019102	11.289555	1.258367	2.242002	4.058107	3.731079	0.000000	-10.000000	-0.666667	33.716667	340.000000	1023.000000	1023.000000	2046.000000
14.380000	0.021430	12.665353	1.439362	2.665372	4.501071	4.059547	0.000000	-10.000000	-0.658333	33.666668	351.166656	1023.000000	1023.000000	2046.000000
14.400000	0.023689	14.000179	1.749516	3.040217	4.788118	4.422328	0.000000	-10.000000	-0.650000	33.583336	362.500000	1023.000000	1023.000000	2046.000000
14.420000	0.026037	15.387817	2.146940	3.520231	5.050005	4.670641	0.000000	-10.000000	-0.641667	33.383335	373.833344	1023.000000	1023.000000	2046.000000
14.440000	0.028108	16.611778	2.399969	3.863617	5.479492	4.868701	0.000000	-10.000000	-0.616667	32.933334	385.000000	1023.000000	1023.000000	2046.000000
14.460000	0.030726	18.159128	2.831919	4.100621	5.839629	5.386960	0.000000	-10.000000	-0.608333	32.433334	396.000000	1023.000000	1023.000000	2046.000000
14.480000	0.033337	19.701874	3.391426	4.496058	6.157794	5.656597	0.000000	-10.000000	-0.608333	32.033333	406.833344	1023.000000	1023.000000	2046.000000
14.500000	0.036184	21.384520	3.834053	4.835382	6.672145	6.042940	0.000000	-10.000000	-0.608333	31.516666	417.666656	1023.000000	1023.000000	2046.000000
14.520000	0.039008	23.053698	4.403239	5.271764	7.072235	6.306460	0.000000	-10.000000	-0.575000	31.283333	428.166656	1023.000000	1023.000000	2046.000000
14.540000	0.041453	24.498852	4.840784	5.609107	7.538397	6.510564	0.000000	-10.000000	-0.541667	30.799999	438.666656	1023.000000	1023.000000	2046.000000
14.560000	0.044362	26.217844	5.275348	5.692972	8.119267	7.130257	0.000000	-10.000000	-0.491667	30.433332	449.000000	1023.000000	1023.000000	2046.000000
14.580000	0.046459	27.457321	5.886088	5.827038	8.337341	7.406853	0.000000	-10.000000	-0.458333	29.500000	459.333344	1023.000000	1023.000000	2046.000000
14.600000	0.047959	28.343962	6.151353	5.736957	8.739326	7.716326	0.000000	-10.000000	-0.416667	28.666666	469.333344	1023.000000	1023.000000	2046.000000
14.620000	0.049332	29.155424	6.618427	5.831146	8.810810	7.895042	0.000000	-10.000000	-0.416667	27.866667	479.000000	1023.000000	1023.000000	2046.000000
14.640000	0.050591	29.899443	6.726710	5.877628	9.168305	8.126799	0.000000	-10.000000	-0.400000	27.266666	488.333344	1023.000000	1023.000000	2046.000000
14.660000	0.051724	30.568855	6.996289	6.024136	9.234407	8.314022	0.000000	-10.000000	-0.383333	26.583334	497.500000	1023.000000	1023.000000	2046.000000
14.680000	0.052483	31.017632	7.081626	6.082500	9.425831	8.427675	0.000000	-10.000000	-0.316667	25.650002	506.500000	1023.000000	1023.000000	2046.000000
14.700000	0.053307	31.504488	7.234076	6.127333	9.521203	8.621878	0.000000	-10.000000	-0.275000	24.466667	515.333313	1023.000000	1023.000000	2046.000000
14.720000	0.053944	31.880661	7.394228	6.314596	9.551099	8.620738	0.000000	-10.000000	-0.208333	22.733334	523.833313	1023.000000	1023.000000	2046.000000
14.740000	0.054335	32.111855	7.430485	6.388808	9.691463	8.601098	0.000000	-10.000000	-0.166667	20.500000	531.666687	1023.000000	1023.000000	2046.000000
14.760000	0.054674	32.312275	7.433759	6.285290	9.820837	8.772388	0.000000	-10.000000	-0.083333	17.283333	538.833313	1023.000000	1023.000000	2046.000000
14.780000	0.054515	32.218239	7.567300	6.256239	9.696026	8.698674	0.000000	-10.000000	0.000000	12.400000	545.166687	1023.000000	1023.000000	2046.000000
14.800000	0.053623	31.690918	7.603106	6.156244	9.528331	8.403237	0.000000	-10.000000	0.083333	4.900000	550.333313	1023.000000	1023.000000	2046.000000
14.820000	0.052954	31.295744	7.639902	5.915344	9.414935	8.325563	0.000000	-10.000000	0.141667	-2.683334	553.500000	1023.000000	1023.000000	2046.000000
14.840000	0.052221	30.862360	7.781564	5.781769	9.140066	8.158961	0.000000	-10.000000	0.216667	-10.383333	554.833313	1023.000000	1023.000000	2046.000000
14.860000	0.051568	30.476599	7.751994	5.765829	9.045456	7.913321	0.000000	-10.000000	0.300000	-15.566668	555.000000	1023.000000	1023.000000	2046.000000
14.880000	0.050786	30.014523	7.674544	5.543945	8.879008	7.917026	0.000000	-10.000000	0.400000	-19.966667	555.000000	1023.000000	1023.000000	2046.000000
14.900000	0.050416	29.795818	7.671003	5.620201	8.630859	7.873755	0.000000	-10.000000	0.483333	-22.550001	546.666687	1023.000000	1023.000000	2046.000000
14.920000	0.047931	28.327110	7.330838	5.599208	8.040648	7.356416	0.000000	-10.000000	0.558333	-24.766666	535.666687	1023.000000	1023.000000	2046.000000
14.940000	0.045736	27.030060	6.826109	5.629808	7.604295	6.969848	0.000000	-10.000000	0.641667	-26.933334	521.666687	1023.000000	1023.000000	2046.000000
14.960000	0.043046	25.440014	6.546897	5.468746	6.928226	6.496146	0.000000	-10.000000	0.708333	-28.766666	512.833313	1023.000000	1023.000000	2046.000000
14.980000	0.040289	23.810577	6.211729	5.189170	6.473203	5.936476	0.000000	-10.000000	0.775000	-30.266666	503.333344	1023.000000	1023.000000	2046.000000
15.000000	0.037812	22.346788	5.826697	4.995875	6.042870	5.481346	0.000000	-10.000000	0.825000	-31.433334	493.166656	1023.000000	1023.000000	2046.000000
15.020000	0.034893	20.621506	5.361100	5.022615	5.300075	4.937716	0.000000	-10.000000	0.900000	-32.750000	482.666656	1023.000000	1023.000000	2046.000000
15.040000	0.031115	18.388935	4.726033	5.089420	4.493995	4.079486	0.000000	-10.000000	0.941667	-33.866669	471.500000	1023.000000	1023.000000	2046.000000
15.060000	0.027662	16.348118	4.175854	4.935715	3.838712	3.397836	0.000000	-10.000000	1.008333	-34.750000	460.333344	1023.000000	1023.000000	2046.000000
15.080000	0.025155	14.866862	3.754042	4.830967	3.390788	2.891066	0.000000	-10.000000	1.041667	-35.500000	448.666656	1023.000000	1023.000000	2046.000000
15.100000	0.023027	13.608784	3.481226	4.710396	2.878828	2.538332	0.000000	-10.000000	1.100000	-36.299999	437.000000	1023.000000	1023.000000	2046.000000
15.120000	0.021118	12.480560	3.242076	4.773000	2.354517	2.110969	0.000000	-10.000000	1.125000	-36.716667	424.833344	1023.000000	1023.000000	2046.000000
15.140000	0.019186	11.339190	2.915724	4.850296	1.927660	1.645510	0.000000	-10.000000	1.133333	-36.933334	412.500000	1023.000000	1023.000000	2046.000000
15.160000	0.017251	10.195412	2.433566	4.674289	1.664314	1.423243	0.000000	-10.000000	1.141667	-36.733334	400.166656	1023.000000	1023.000000	2046.000000
15.180000	0.015510	9.166609	2.119285	4.444114	1.345238	1.257972	0.000000	-10.000000	1.141667	-36.616669	388.000000	1023.000000	1023.000000	2046.000000
15.200000	0.013397	7.917459	1.905848	4.192131	0.877077	0.942404	0.000000	-10.000000	1.141667	-36.483334	376.000000	1023.000000	1023.000000	2046.000000
15.220000	0.011197	6.617496	1.638462	3.829969	0.568987	0.580078	0.000000	-10.000000	1.125000	-36.600002	363.666656	1023.000000	1023.000000	2046.000000
15.240000	0.009293	5.492254	1.403337	3.395331	0.346006	0.347580	0.000000	-10.000000	1.116667	-36.766666	351.333344	1023.000000	1023.000000	2046.000000
15.260000	0.007725	4.565561	1.357244	3.085282	-0.061207	0.184242	0.000000	-10.000000	1.108333	-36.666668	339.000000	1023.000000	1023.000000	2046.000000
15.280000	0.005984	3.536380	1.352883	2.915473	-0.505091	-0.226886	0.000000	-10.000000	1.108333	-36.233334	327.000000	1023.000000	1023.000000	2046.000000
15.300000	0.004196	2.479841	1.019475	2.570818	-0.638077	-0.472375	0.000000	-10.000000	1.100000	-36.133335	315.000000	1023.000000	1023.000000	2046.000000
15.320000	0.002653	1.567876	0.755739	2.236339	-0.851535	-0.572667	0.000000	-10.000000	1.091667	-35.950001	303.000000	1023.000000	1023.000000	2046.000000
15.340000	0.000578	0.341586	0.590955	1.896382	-1.284385	-0.861367	0.000000	-10.000000	1.075000	-35.683334	291.000000	1023.000000	1023.000000	2046.000000
15.360000	-0.001929	-1.139774	0.306475	1.370705	-1.630260	-1.186694	0.000000	-10.000000	1.041667	-35.033337	279.000000	1023.000000	1023.000000	2046.000000
15.380000	-0.004349	-2.570472	-0.045814	0.827603	-1.947311	-1.404950	0.000000	-10.000000	1.016667	-34.350002	267.166656	1023.000000	1023.000000	2046.000000
15.400000	-0.006988	-4.130114	-0.120018	0.496311	-2.584791	-1.921617	0.000000	-10.000000	0.983333	-33.983334	255.500000	1023.000000	1023.000000	2046.000000
15.420000	-0.009427	-5.571626	-0.424997	0.078098	-2.882172	-2.342555	0.000000	-10.000000	0.966667	-33.450001	244.166672	1023.000000	1023.000000	2046.000000
15.440000	-0.011554	-6.828266	-0.666768	-0.373807	-3.213280	-2.574410	0.000000	-10.000000	0.916667	-32.966667	233.000000	1023.000000	1023.000000	2046.000000
15.460000	-0.014229	-8.409559	-0.907345	-0.816792	-3.671226	-3.014196	0.000000	-10.000000	0.883333	-32.450001	222.166672	1023.000000	1023.000000	2046.000000
15.480000	-0.016635	-9.831505	-1.247047	-1.331815	-3.974616	-3.278026	0.000000	-10.000000	0.841667	-32.100002	211.333328	1023.000000	1023.000000	2046.000000
15.500000	-0.019042	-11.253587	-1.442866	-1.739846	-4.480352	-3.590523	0.000000	-10.000000	0.833333	-31.783333	200.666672	1023.000000	1023.000000	2046.000000
15.520000	-0.021254	-12.560884	-1.781091	-2.093251	-4.708468	-3.978073	0.000000	-10.000000	0.833333	-31.433332	190.000000	1023.000000	1023.000000	2046.000000
15.540000	-0.023151	-13.682240	-2.121833	-2.557478	-4.851830	-4.151099	0.000000	-10.000000	0.841667	-31.066666	179.500000	1023.000000	1023.000000	2046.000000
15.560000	-0.024861	-14.692873	-2.329033	-2.947029	-5.124904	-4.291908	0.000000	-10.000000	0.833333	-30.650000	169.000000	1023.000000	1023.000000	2046.000000
15.580000	-0.026551	-15.691917	-2.466149	-3.205196	-5.418777	-4.601796	0.000000	-10.000000	0.800000	-30.033333	158.666672	1023.000000	1023.000000	2046.000000
15.600000	-0.028304	-16.727926	-2.720050	-3.608277	-5.609033	-4.790566	0.000000	-10.000000	0.750000	-29.350000	148.666672	1023.000000	1023.000000	2046.000000
15.620000	-0.029779	-17.599606	-2.969743	-3.947171	-5.819153	-4.863539	0.000000	-10.000000	0.716667	-28.550001	139.000000	1023.000000	1023.000000	2046.000000
15.640000	-0.031210	-18.445257	-3.105929	-4.142889	-6.127095	-5.069346	0.000000	-10.000000	0.683333	-27.716667	129.500000	1023.000000	1023.000000	2046.000000
15.660000	-0.032699	-19.324829	-3.342929	-4.318360	-6.317673	-5.345867	0.000000	-10.000000	0.641667	-26.833334	120.166664	1023.000000	1023.000000	2046.000000
15.680000	-0.034031	-20.112036	-3.568278	-4.597867	-6.474844	-5.471047	0.000000	-10.000000	0.583333	-26.066668	111.166664	1023.000000	1023.000000	2046.000000
15.700000	-0.035180	-20.791521	-3.877932	-4.843883	-6.510659	-5.559048	0.000000	-10.000000	0.550000	-25.316668	102.500000	1023.000000	1023.000000	2046.000000
15.720000	-0.036291	-21.448006	-4.008763	-5.077582	-6.751847	-5.609814	0.000000	-10.000000	0.533333	-24.700001	94.166664	1023.000000	1023.000000	2046.000000
15.740000	-0.037650	-22.251038	-4.120611	-5.286175	-7.048097	-5.796155	0.000000	-10.000000	0.525000	-23.966667	86.000000	1023.000000	1023.000000	2046.000000
15.760000	-0.038644	-22.838812	-4.331933	-5.490133	-7.099802	-5.916944	0.000000	-10.000000	0.491667	-23.266666	78.000000	1023.000000	1023.000000	2046.000000
15.780000	-0.039591	-23.398056	-4.451931	-5.699770	-7.277444	-5.968911	0.000000	-10.000000	0.450000	-22.466667	70.166664	1023.000000	1023.000000	2046.000000
15.800000	-0.040129	-23.716303	-4.438590	-5.755010	-7.484396	-6.038309	0.000000	-10.000000	0.416667	-21.700001	62.666668	1023.000000	1023.000000	2046.000000
15.820000	-0.040744	-24.079647	-4.506305	-5.819661	-7.582160	-6.171521	0.000000	-10.000000	0.391667	-20.883333	55.500000	1023.000000	1023.000000	2046.000000
15.840000	-0.041258	-24.383276	-4.622680	-6.022857	-7.599966	-6.137774	0.000000	-10.000000	0.383333	-20.000000	48.500000	1023.000000	1023.000000	2046.000000
15.860000	-0.040849	-24.141916	-4.735180	-6.012264	-7.427912	-5.966558	0.000000	-10.000000	0.366667	-19.216667	41.833332	1023.000000	1023.000000	2046.000000
15.880000	-0.041749	-24.673519	-4.861485	-6.113334	-7.696902	-6.001798	0.000000	-10.000000	0.350000	-18.500000	35.500000	1023.000000	1023.000000	2046.000000
15.900000	-0.042637	-25.198750	-5.178721	-5.978906	-7.815675	-6.225447	0.000000	-10.000000	0.325000	-17.916668	29.500000	1023.000000	1023.000000	2046.000000
15.920000	-0.044373	-26.224335	-5.586227	-6.240564	-8.038545	-6.358999	0.000000	-10.000000	0.291667	-17.350000	23.500000	1023.000000	1023.000000	2046.000000
15.940000	-0.046282	-27.352520	-5.731101	-6.485102	-8.426561	-6.709756	0.000000	-10.000000	0.266667	-16.733334	17.500000	1023.000000	1023.000000	2046.000000
15.960000	-0.048159	-28.462111	-5.933291	-6.674742	-8.731821	-7.122256	0.000000	-10.000000	0.225000	-15.933333	11.833333	1023.000000	1023.000000	2046.000000
15.980000	-0.049622	-29.326839	-6.315788	-6.742509	-8.904248	-7.364295	0.000000	-10.000000	0.191667	-14.466667	6.500000	1023.000000	1023.000000	2046.000000
16.000000	-0.051112	-30.207003	-6.714711	-6.677660	-9.220930	-7.593702	0.000000	-10.000000	0.141667	-12.500000	2.000000	1023.000000	1023.000000	2046.000000
16.020000	-0.053179	-31.428617	-7.237428	-6.671114	-9.530451	-7.989624	0.000000	-10.000000	0.116667	-10.450000	-1.833333	1023.000000	1023.000000	2046.000000
16.040001	-0.054940	-32.469753	-7.697284	-6.914623	-9.837448	-8.020399	0.000000	-10.000000	0.100000	-9.250000	-5.000000	1023.000000	1023.000000	2046.000000
16.059999	-0.055925	-33.051414	-7.965723	-6.943093	-10.083570	-8.059027	0.000000	-10.000000	0.108333	-9.083334	-8.000000	1023.000000	1023.000000	2046.000000
16.080000	-0.056481	-33.380039	-8.219529	-6.804762	-10.149161	-8.206587	0.000000	-10.000000	0.116667	-9.566667	-11.166667	1023.000000	1023.000000	2046.000000
16.100000	-0.056790	-33.562622	-8.494613	-6.864454	-10.083386	-8.120170	0.000000	-10.000000	0.125000	-9.966667	-14.500000	1023.000000	1023.000000	2046.000000
16.120001	-0.056876	-33.613449	-8.579520	-6.872887	-10.147096	-8.013947	0.000000	-10.000000	0.116667	-9.933333	-17.833334	1023.000000	1023.000000	2046.000000
16.139999	-0.057062	-33.723591	-8.540591	-6.821802	-10.273749	-8.087448	0.000000	-10.000000	0.108333	-9.600000	-21.166666	1023.000000	1023.000000	2046.000000
16.160000	-0.057303	-33.865929	-8.563047	-6.858228	-10.278822	-8.165833	0.000000	-10.000000	0.100000	-9.033334	-24.333334	1023.000000	1023.000000	2046.000000
16.180000	-0.057430	-33.941135	-8.561507	-6.955901	-10.324251	-8.099477	0.000000	-10.000000	0.100000	-8.200000	-27.500000	1023.000000	1023.000000	2046.000000
16.200001	-0.057247	-33.833252	-8.348531	-6.873011	-10.444671	-8.167039	0.000000	-10.000000	0.100000	-7.066667	-30.166666	1023.000000	1023.000000	2046.000000
16.219999	-0.057067	-33.726654	-8.196164	-6.827849	-10.420399	-8.282243	0.000000	-10.000000	0.091667	-5.766667	-32.500000	1023.000000	1023.000000	2046.000000
16.240000	-0.056675	-33.494808	-8.180369	-6.856778	-10.172960	-8.284701	0.000000	-10.000000	0.083333	-4.616667	-34.333332	1023.000000	1023.000000	2046.000000
16.260000	-0.056154	-33.187260	-8.033793	-6.855410	-10.128327	-8.169728	0.000000	-10.000000	0.066667	-3.266667	-35.833332	1023.000000	1023.000000	2046.000000
16.280001	-0.055492	-32.795506	-7.865163	-6.782769	-10.061347	-8.086227	0.000000	-10.000000	0.050000	-1.166667	-36.666668	1023.000000	1023.000000	2046.000000
16.299999	-0.054513	-32.216934	-7.732026	-6.759595	-9.808823	-7.916489	0.000000	-10.000000	0.033333	1.016667	-37.000000	1023.000000	1023.000000	2046.000000
16.320000	-0.053596	-31.675064	-7.614066	-6.882830	-9.561644	-7.616525	0.000000	-10.000000	0.008333	3.533333	-37.000000	1023.000000	1023.000000	2046.000000
16.340000	-0.052537	-31.049360	-7.431199	-6.988626	-9.294200	-7.335337	0.000000	-10.000000	0.000000	6.116667	-37.000000	1023.000000	1023.000000	2046.000000
16.360001	-0.051760	-30.590347	-7.197549	-7.039186	-9.170586	-7.183026	0.000000	-10.000000	-0.033333	9.516666	-37.000000	1023.000000	1023.000000	2046.000000
16.379999	-0.050892	-30.076982	-6.976213	-7.073450	-8.971179	-7.056140	0.000000	-10.000000	-0.100000	13.000000	-37.000000	1023.000000	1023.000000	2046.000000
16.400000	-0.049748	-29.400816	-6.914035	-7.100322	-8.535272	-6.851187	0.000000	-10.000000	-0.166667	16.116667	-37.000000	1023.000000	1023.000000	2046.000000
16.420000	-0.048582	-28.712051	-6.710320	-7.135551	-8.324322	-6.541859	0.000000	-10.000000	-0.225000	18.549999	-26.833334	1023.000000	1023.000000	2046.000000
16.440001	-0.047287	-27.946602	-6.557707	-7.039156	-7.999989	-6.349751	0.000000	-10.000000	-0.250000	20.916666	-3.500000	1023.000000	1023.000000	2046.000000
16.459999	-0.046139	-27.268091	-6.331245	-7.081943	-7.740711	-6.114192	0.000000	-10.000000	-0.291667	22.700001	22.333334	1023.000000	1023.000000	2046.000000
16.480000	-0.044717	-26.427809	-6.170187	-7.106176	-7.323330	-5.828116	0.000000	-10.000000	-0.316667	23.950001	38.000000	1023.000000	1023.000000	2046.000000
16.500000	-0.043032	-25.431627	-6.053450	-7.083541	-6.862336	-5.432299	0.000000	-10.000000	-0.350000	24.683334	43.000000	1023.000000	1023.000000	2046.000000
16.520000	-0.041088	-24.282812	-5.741428	-6.885853	-6.537291	-5.118242	0.000000	-10.000000	-0.375000	25.350000	48.500000	1023.000000	1023.000000	2046.000000
16.540001	-0.039137	-23.130098	-5.518788	-6.702143	-6.003367	-4.905799	0.000000	-10.000000	-0.400000	26.416668	56.833332	1023.000000	1023.000000	2046.000000
16.559999	-0.036740	-21.713184	-5.288455	-6.548471	-5.426720	-4.449538	0.000000	-10.000000	-0.425000	27.266666	65.666664	1023.000000	1023.000000	2046.000000
16.580000	-0.034348	-20.299913	-4.993327	-6.295834	-4.963276	-4.047477	0.000000	-10.000000	-0.458333	28.133333	74.500000	1023.000000	1023.000000	2046.000000
16.600000	-0.031982	-18.901096	-4.620596	-6.004091	-4.518094	-3.758317	0.000000	-10.000000	-0.500000	28.833334	83.833336	1023.000000	1023.000000	2046.000000
16.620001	-0.029568	-17.474808	-4.309749	-5.720354	-4.005499	-3.439205	0.000000	-10.000000	-0.500000	29.550001	93.166664	1023.000000	1023.000000	2046.000000
16.639999	-0.027042	-15.982093	-4.077565	-5.492401	-3.428902	-2.983226	0.000000	-10.000000	-0.525000	29.950001	102.833336	1023.000000	1023.000000	2046.000000
16.660000	-0.024500	-14.479234	-3.625567	-5.212918	-3.092536	-2.548213	0.000000	-10.000000	-0.533333	30.450001	112.500000	1023.000000	1023.000000	2046.000000
16.680000	-0.022106	-13.064466	-3.281024	-4.845344	-2.648670	-2.289429	0.000000	-10.000000	-0.558333	30.666668	122.833336	1023.000000	1023.000000	2046.000000
16.700001	-0.019606	-11.587193	-3.025962	-4.542194	-2.090296	-1.928739	0.000000	-10.000000	-0.550000	30.966667	133.166672	1023.000000	1023.000000	2046.000000
16.719999	-0.016929	-10.005328	-2.733277	-4.268403	-1.527625	-1.476023	0.000000	-10.000000	-0.566667	31.166666	143.500000	1023.000000	1023.000000	2046.000000
16.740000	-0.014258	-8.426295	-2.342698	-4.028077	-1.133299	-0.922221	0.000000	-10.000000	-0.575000	31.333334	153.833328	1023.000000	1023.000000	2046.000000
16.760000	-0.011672	-6.897863	-1.919153	-3.624922	-0.732345	-0.621443	0.000000	-10.000000	-0.591667	31.600000	164.166672	1023.000000	1023.000000	2046.000000
16.780001	-0.009138	-5.400602	-1.596076	-3.317402	-0.213049	-0.274075	0.000000	-10.000000	-0.591667	31.600000	174.833328	1023.000000	1023.000000	2046.000000
16.799999	-0.006606	-3.903960	-1.287346	-3.054631	0.260895	0.177121	0.000000	-10.000000	-0.608333	31.799999	185.333328	1023.000000	1023.000000	2046.000000
16.820000	-0.004088	-2.415797	-0.760228	-2.694551	0.486554	0.552428	0.000000	-10.000000	-0.608333	31.883333	196.000000	1023.000000	1023.000000	2046.000000
16.840000	-0.001860	-1.099200	-0.387812	-2.394404	0.859837	0.823179	0.000000	-10.000000	-0.616667	32.183334	206.666672	1023.000000	1023.000000	2046.000000
16.860001	0.000364	0.215055	-0.118459	-2.191705	1.323106	1.202114	0.000000	-10.000000	-0.625000	32.233334	217.333328	1023.000000	1023.000000	2046.000000
16.879999	0.002549	1.506579	0.251460	-1.992990	1.613311	1.634798	0.000000	-10.000000	-0.625000	32.483334	228.000000	1023.000000	1023.000000	2046.000000
16.900000	0.005587	3.301734	0.594332	-1.520561	2.162220	2.065742	0.000000	-10.000000	-0.625000	32.250000	238.666672	1023.000000	1023.000000	2046.000000
16.920000	0.007620	4.503124	0.973281	-1.228009	2.352998	2.404854	0.000000	-10.000000	-0.608333	32.116669	249.500000	1023.000000	1023.000000	2046.000000
16.940001	0.010185	6.019490	1.110206	-0.667647	2.821204	2.755727	0.000000	-10.000000	-0.600000	31.550001	260.333344	1023.000000	1023.000000	2046.000000
16.959999	0.012037	7.113712	1.159080	-0.379948	3.182786	3.151795	0.000000	-10.000000	-0.591667	31.333334	271.000000	1023.000000	1023.000000	2046.000000
16.980000	0.013587	8.029880	1.414096	-0.074027	3.320518	3.369293	0.000000	-10.000000	-0.608333	31.416668	281.333344	1023.000000	1023.000000	2046.000000
17.000000	0.014429	8.527252	1.492107	0.258982	3.477623	3.298541	0.000000	-10.000000	-0.625000	31.833334	291.833344	1023.000000	1023.000000	2046.000000
17.020000	0.014557	8.603106	1.352340	0.548516	3.515697	3.186552	0.000000	-10.000000	-0.641667	32.216667	302.333344	1023.000000	1023.000000	2046.000000
17.040001	0.014228	8.409029	1.026165	0.768864	3.529737	3.084264	0.000000	-10.000000	-0.608333	32.133335	313.166656	1023.000000	1023.000000	2046.000000
17.059999	0.014346	8.478195	1.008007	0.942976	3.450733	3.076479	0.000000	-10.000000	-0.575000	31.516668	323.833344	1023.000000	1023.000000	2046.000000
17.080000	0.015440	9.125042	1.135573	1.207320	3.629756	3.152393	0.000000	-10.000000	-0.525000	30.850000	334.500000	1023.000000	1023.000000	2046.000000
17.100000	0.016878	9.975151	1.312121	1.480880	3.841974	3.340176	0.000000	-10.000000	-0.508333	30.233334	345.000000	1023.000000	1023.000000	2046.000000
17.120001	0.018695	11.048867	1.496425	1.816792	4.101452	3.634197	0.000000	-10.000000	-0.500000	30.150000	355.333344	1023.000000	1023.000000	2046.000000
17.139999	0.020465	12.095020	1.817306	2.178737	4.232833	3.866144	0.000000	-10.000000	-0.516667	29.833334	365.500000	1023.000000	1023.000000	2046.000000
17.160000	0.022275	13.164280	2.101444	2.506366	4.485699	4.070770	0.000000	-10.000000	-0.533333	30.050001	375.500000	1023.000000	1023.000000	2046.000000
17.180000	0.024170	14.284468	2.398722	2.784521	4.825693	4.275531	0.000000	-10.000000	-0.516667	29.700001	385.500000	1023.000000	1023.000000	2046.000000
17.200001	0.026158	15.459196	2.621581	2.985516	5.284856	4.567244	0.000000	-10.000000	-0.475000	29.416668	395.500000	1023.000000	1023.000000	2046.000000
17.219999	0.028210	16.672346	3.000187	3.195497	5.573957	4.902704	0.000000	-10.000000	-0.450000	28.700001	405.166656	1023.000000	1023.000000	2046.000000
17.240000	0.030522	18.038414	3.492102	3.523772	5.855212	5.167328	0.000000	-10.000000	-0.441667	28.250000	414.833344	1023.000000	1023.000000	2046.000000
17.260000	0.032920	19.455627	4.007488	3.846566	6.196330	5.405243	0.000000	-10.000000	-0.433333	27.733334	424.166656	1023.000000	1023.000000	2046.000000
17.280001	0.035519	20.991762	4.405742	4.178161	6.629005	5.778855	0.000000	-10.000000	-0.408333	27.333334	433.666656	1023.000000	1023.000000	2046.000000
17.299999	0.038144	22.542833	4.810727	4.563037	7.048200	6.120870	0.000000	-10.000000	-0.391667	27.033333	442.833344	1023.000000	1023.000000	2046.000000
17.320000	0.040669	24.035646	5.355692	4.935236	7.359113	6.385605	0.000000	-10.000000	-0.375000	26.750000	452.000000	1023.000000	1023.000000	2046.000000
17.340000	0.042900	25.353653	5.748659	5.107544	7.844599	6.652850	0.000000	-10.000000	-0.341667	26.216667	461.000000	1023.000000	1023.000000	2046.000000
17.360001	0.044916	26.545507	6.121000	5.121618	8.248905	7.053984	0.000000	-10.000000	-0.333333	25.450001	469.833344	1023.000000	1023.000000	2046.000000
17.379999	0.046134	27.265120	6.511819	5.145543	8.338753	7.269005	0.000000	-10.000000	-0.325000	24.833334	478.500000	1023.000000	1023.000000	2046.000000
17.400000	0.047073	27.819901	6.716988	5.146976	8.527210	7.428727	0.000000	-10.000000	-0.325000	24.366667	486.833344	1023.000000	1023.000000	2046.000000
17.420000	0.048205	28.489296	6.886561	5.117451	8.754226	7.731057	0.000000	-10.000000	-0.291667	23.933334	495.000000	1023.000000	1023.000000	2046.000000
17.440001	0.049115	29.026882	7.117592	5.261497	8.794538	7.853255	0.000000	-10.000000	-0.258333	23.483334	503.000000	1023.000000	1023.000000	2046.000000
17.459999	0.049759	29.407721	7.182162	5.347351	9.003285	7.874923	0.000000	-10.000000	-0.216667	22.583334	511.000000	1023.000000	1023.000000	2046.000000
17.480000	0.050463	29.823593	7.133299	5.322206	9.272176	8.095913	0.000000	-10.000000	-0.191667	21.550001	518.666687	1023.000000	1023.000000	2046.000000
17.500000	0.051121	30.212591	7.241799	5.444231	9.309673	8.216889	0.000000	-10.000000	-0.175000	20.283333	526.000000	1023.000000	1023.000000	2046.000000
17.520000	0.051663	30.533079	7.297478	5.520298	9.458229	8.257073	0.000000	-10.000000	-0.133333	18.683334	532.833313	1023.000000	1023.000000	2046.000000
17.540001	0.052107	30.795315	7.258656	5.489598	9.626016	8.421045	0.000000	-10.000000	-0.066667	16.466667	539.333313	1023.000000	1023.000000	2046.000000
17.559999	0.052206	30.853746	7.475927	5.549499	9.462132	8.366188	0.000000	-10.000000	0.025000	12.600000	545.333313	1023.000000	1023.000000	2046.000000
17.580000	0.051998	30.730543	7.452919	5.502538	9.514816	8.260270	0.000000	-10.000000	0.075000	9.550000	549.166687	1023.000000	1023.000000	2046.000000
17.600000	0.051468	30.417459	7.333384	5.353825	9.520341	8.209910	0.000000	-10.000000	0.108333	3.116667	552.333313	1023.000000	1023.000000	2046.000000
17.620001	0.050615	29.913681	7.402369	5.224883	9.218914	8.067515	0.000000	-10.000000	0.141667	-3.450000	553.666687	1023.000000	1023.000000	2046.000000
17.639999	0.049737	29.394781	7.381094	5.154373	9.057451	7.801864	0.000000	-10.000000	0.200000	-11.383333	555.000000	1023.000000	1023.000000	2046.000000
17.660000	0.049119	29.029581	7.349575	4.999894	8.922646	7.757467	0.000000	-10.000000	0.258333	-15.450001	555.000000	1023.000000	1023.000000	2046.000000
17.680000	0.048586	28.714558	7.362710	4.893803	8.687506	7.770539	0.000000	-10.000000	0.325000	-17.950001	555.000000	1023.000000	1023.000000	2046.000000
17.700001	0.047905	28.311573	7.335533	4.969279	8.457465	7.549295	0.000000	-10.000000	0.383333	-19.633333	546.833313	1023.000000	1023.000000	2046.000000
17.719999	0.047175	27.880405	7.307775	4.922830	8.157568	7.492233	0.000000	-10.000000	0.433333	-21.416668	536.166687	1023.000000	1023.000000	2046.000000
17.740000	0.044932	26.554745	6.957126	4.811447	7.685320	7.100852	0.000000	-10.000000	0.483333	-23.066668	523.166687	1023.000000	1023.000000	2046.000000
17.760000	0.042810	25.300774	6.487514	4.765676	7.229310	6.818272	0.000000	-10.000000	0.525000	-24.666668	515.333313	1023.000000	1023.000000	2046.000000
17.780001	0.039884	23.571554	6.068181	4.563702	6.679206	6.260465	0.000000	-10.000000	0.583333	-25.966667	507.166656	1023.000000	1023.000000	2046.000000
17.799999	0.037342	22.068842	5.732495	4.214386	6.275266	5.846694	0.000000	-10.000000	0.633333	-27.233334	498.333344	1023.000000	1023.000000	2046.000000
17.820000	0.034896	20.623560	5.456816	4.012542	5.719386	5.434815	0.000000	-10.000000	0.675000	-28.283333	489.333344	1023.000000	1023.000000	2046.000000
17.840000	0.032183	19.020010	5.078002	4.188076	5.025426	4.728505	0.000000	-10.000000	0.725000	-29.366667	480.000000	1023.000000	1023.000000	2046.000000
17.860001	0.028571	16.885708	4.465817	4.273555	4.274170	3.872166	0.000000	-10.000000	0.758333	-30.383333	470.333344	1023.000000	1023.000000	2046.000000
17.879999	0.025330	14.970297	3.856675	4.095436	3.698790	3.319396	0.000000	-10.000000	0.808333	-31.433334	460.166656	1023.000000	1023.000000	2046.000000
17.900000	0.022925	13.548823	3.502126	3.916305	3.213099	2.917294	0.000000	-10.000000	0.850000	-32.366669	449.666656	1023.000000	1023.000000	2046.000000
17.920000	0.021071	12.452765	3.304197	3.895415	2.732564	2.520589	0.000000	-10.000000	0.900000	-33.150002	438.833344	1023.000000	1023.000000	2046.000000
17.940001	0.019322	11.419056	3.007230	3.904426	2.386048	2.121352	0.000000	-10.000000	0.933333	-33.700001	427.833344	1023.000000	1023.000000	2046.000000
17.959999	0.017835	10.540728	2.630491	3.827157	2.108814	1.974266	0.000000	-10.000000	0.958333	-34.066666	416.500000	1023.000000	1023.000000	2046.000000
17.980000	0.016276	9.619234	2.427395	3.858359	1.656098	1.677382	0.000000	-10.000000	0.975000	-34.233334	405.000000	1023.000000	1023.000000	2046.000000
18.000000	0.014525	8.584488	2.155160	3.742316	1.361892	1.325120	0.000000	-10.000000	0.975000	-34.233334	393.500000	1023.000000	1023.000000	2046.000000
18.020000	0.012885	7.615107	1.800715	3.463968	1.185357	1.165066	0.000000	-10.000000	0.958333	-33.983334	382.166656	1023.000000	1023.000000	2046.000000
18.040001	0.011195	6.616396	1.711159	3.165873	0.775126	0.964238	0.000000	-10.000000	0.933333	-33.900002	370.833344	1023.000000	1023.000000	2046.000000
18.059999	0.009689	5.726274	1.517382	2.872418	0.613660	0.722813	0.000000	-10.000000	0.925000	-33.799999	359.500000	1023.000000	1023.000000	2046.000000
18.080000	0.008558	5.058003	1.420392	2.583743	0.398499	0.655370	0.000000	-10.000000	0.933333	-33.799999	348.166656	1023.000000	1023.000000	2046.000000
18.100000	0.007432	4.392552	1.511392	2.481333	0.006137	0.393691	0.000000	-10.000000	0.933333	-33.350002	337.000000	1023.000000	1023.000000	2046.000000
18.120001	0.006197	3.662309	1.267241	2.319031	-0.056592	0.132628	0.000000	-10.000000	0.908333	-32.983334	326.000000	1023.000000	1023.000000	2046.000000
18.139999	0.005020	2.966874	1.054184	2.036430	-0.208285	0.084545	0.000000	-10.000000	0.875000	-32.300003	315.000000	1023.000000	1023.000000	2046.000000
18.160000	0.003466	2.048631	0.954706	1.748652	-0.573892	-0.080835	0.000000	-10.000000	0.841667	-32.083336	304.166656	1023.000000	1023.000000	2046.000000
18.180000	0.001315	0.777257	0.641316	1.308310	-0.820936	-0.351433	0.000000	-10.000000	0.825000	-31.400000	293.333344	1023.000000	1023.000000	2046.000000
18.200001	-0.000925	-0.546464	0.392878	0.801472	-1.218020	-0.522793	0.000000	-10.000000	0.791667	-30.916666	282.833344	1023.000000	1023.000000	2046.000000
18.219999	-0.003034	-1.792992	0.257362	0.560622	-1.670922	-0.940053	0.000000	-10.000000	0.750000	-29.983334	272.500000	1023.000000	1023.000000	2046.000000
18.240000	-0.005279	-3.119887	-0.011479	0.229119	-1.963220	-1.374307	0.000000	-10.000000	0.716667	-29.400000	262.500000	1023.000000	1023.000000	2046.000000
18.260000	-0.007269	-4.295832	-0.237330	-0.154432	-2.330174	-1.573896	0.000000	-10.000000	0.700000	-28.983334	252.666672	1023.000000	1023.000000	2046.000000
18.280001	-0.009493	-5.610197	-0.406185	-0.503551	-2.785048	-1.915413	0.000000	-10.000000	0.700000	-28.833334	243.000000	1023.000000	1023.000000	2046.000000
18.299999	-0.011912	-7.040259	-0.803949	-0.952025	-2.993108	-2.291176	0.000000	-10.000000	0.700000	-28.666668	233.333328	1023.000000	1023.000000	2046.000000
18.320000	-0.014142	-8.357705	-1.139610	-1.449947	-3.296586	-2.471562	0.000000	-10.000000	0.700000	-28.450001	223.833328	1023.000000	1023.000000	2046.000000
18.340000	-0.016192	-9.569218	-1.278295	-1.804352	-3.732584	-2.753987	0.000000	-10.000000	0.683333	-28.066668	214.333328	1023.000000	1023.000000	2046.000000
18.360001	-0.018091	-10.691696	-1.581224	-2.137382	-3.881632	-3.091458	0.000000	-10.000000	0.675000	-27.983334	205.000000	1023.000000	1023.000000	2046.000000
18.379999	-0.019656	-11.616801	-1.842573	-2.535577	-4.018501	-3.220149	0.000000	-10.000000	0.658333	-27.716667	195.666672	1023.000000	1023.000000	2046.000000
18.400000	-0.021378	-12.634187	-1.990616	-2.815364	-4.349000	-3.479206	0.000000	-10.000000	0.625000	-27.450001	186.333328	1023.000000	1023.000000	2046.000000
18.420000	-0.023041	-13.617485	-2.193230	-3.103599	-4.571396	-3.749260	0.000000	-10.000000	0.591667	-26.766666	177.166672	1023.000000	1023.000000	2046.000000
18.440001	-0.024473	-14.463374	-2.440030	-3.405427	-4.744597	-3.873320	0.000000	-10.000000	0.558333	-26.316668	168.166672	1023.000000	1023.000000	2046.000000
18.459999	-0.025960	-15.342203	-2.554785	-3.639479	-5.073370	-4.074570	0.000000	-10.000000	0.550000	-25.650002	159.500000	1023.000000	1023.000000	2046.000000
18.480000	-0.027458	-16.227959	-2.762536	-3.873473	-5.247645	-4.344304	0.000000	-10.000000	0.541667	-25.250000	151.000000	1023.000000	1023.000000	2046.000000
18.500000	-0.028754	-16.993328	-3.109676	-4.176332	-5.302863	-4.404457	0.000000	-10.000000	0.525000	-24.533333	142.500000	1023.000000	1023.000000	2046.000000
18.520000	-0.030046	-17.757351	-3.157403	-4.367479	-5.628506	-4.603963	0.000000	-10.000000	0.525000	-24.100000	134.166672	1023.000000	1023.000000	2046.000000
18.540001	-0.031498	-18.615368	-3.405930	-4.599872	-5.772903	-4.836664	0.000000	-10.000000	0.491667	-23.416668	126.000000	1023.000000	1023.000000	2046.000000
18.559999	-0.032624	-19.280674	-3.586662	-4.867431	-5.944568	-4.882014	0.000000	-10.000000	0.475000	-22.950001	118.333336	1023.000000	1023.000000	2046.000000
18.580000	-0.033751	-19.946899	-3.717701	-5.014781	-6.177245	-5.037172	0.000000	-10.000000	0.441667	-22.450001	110.666664	1023.000000	1023.000000	2046.000000
18.600000	-0.035057	-20.718744	-3.861857	-5.217489	-6.385770	-5.253627	0.000000	-10.000000	0.425000	-21.983334	103.333336	1023.000000	1023.000000	2046.000000
18.620001	-0.036147	-21.363071	-4.137868	-5.455554	-6.450126	-5.319524	0.000000	-10.000000	0.408333	-21.316668	95.833336	1023.000000	1023.000000	2046.000000
18.639999	-0.036916	-21.817356	-4.248493	-5.594601	-6.583549	-5.390711	0.000000	-10.000000	0.400000	-20.766666	88.833336	1023.000000	1023.000000	2046.000000
18.660000	-0.037716	-22.290142	-4.296329	-5.704906	-6.758548	-5.530360	0.000000	-10.000000	0.391667	-20.233334	81.833336	1023.000000	1023.000000	2046.000000
18.680000	-0.038367	-22.675186	-4.402250	-5.905204	-6.898082	-5.469649	0.000000	-10.000000	0.375000	-19.700001	75.166664	1023.000000	1023.000000	2046.000000
18.700001	-0.038861	-22.966669	-4.498848	-5.933738	-6.982886	-5.551195	0.000000	-10.000000	0.341667	-19.016666	68.666664	1023.000000	1023.000000	2046.000000
18.719999	-0.038900	-22.989853	-4.441338	-5.932443	-7.087920	-5.528153	0.000000	-10.000000	0.308333	-18.233334	62.500000	1023.000000	1023.000000	2046.000000
18.740000	-0.039817	-23.531664	-4.826384	-6.147593	-7.005348	-5.552340	0.000000	-10.000000	0.275000	-17.700001	56.500000	1023.000000	1023.000000	2046.000000
18.760000	-0.040324	-23.831594	-5.049948	-6.069879	-7.165419	-5.546348	0.000000	-10.000000	0.258333	-17.050001	50.500000	1023.000000	1023.000000	2046.000000
18.780001	-0.041937	-24.784914	-5.296025	-6.206704	-7.451936	-5.830247	0.000000	-10.000000	0.241667	-16.633333	44.666668	1023.000000	1023.000000	2046.000000
18.799999	-0.043884	-25.935598	-5.601684	-6.530582	-7.681017	-6.122314	0.000000	-10.000000	0.225000	-15.933333	39.000000	1023.000000	1023.000000	2046.000000
18.820000	-0.045685	-26.999630	-5.781339	-6.771774	-8.014303	-6.432213	0.000000	-10.000000	0.208333	-15.200000	33.666668	1023.000000	1023.000000	2046.000000
18.840000	-0.047276	-27.940041	-6.009621	-6.689625	-8.336199	-6.904597	0.000000	-10.000000	0.175000	-13.816667	28.666666	1023.000000	1023.000000	2046.000000
18.860001	-0.048896	-28.897272	-6.460822	-6.711333	-8.559319	-7.165799	0.000000	-10.000000	0.133333	-11.883333	24.166666	1023.000000	1023.000000	2046.000000
18.879999	-0.050754	-29.995710	-6.915471	-6.755781	-8.967273	-7.357186	0.000000	-10.000000	0.100000	-9.983334	20.166666	1023.000000	1023.000000	2046.000000
18.900000	-0.052634	-31.106710	-7.312469	-6.872231	-9.313712	-7.608298	0.000000	-10.000000	0.091667	-8.950000	16.666666	1023.000000	1023.000000	2046.000000
18.920000	-0.053978	-31.901146	-7.676327	-7.011027	-9.493954	-7.719838	0.000000	-10.000000	0.108333	-9.083333	13.500000	1023.000000	1023.000000	2046.000000
18.940001	-0.054590	-32.262947	-7.977095	-6.994822	-9.591312	-7.699718	0.000000	-10.000000	0.108333	-9.750000	10.500000	1023.000000	1023.000000	2046.000000
18.959999	-0.054775	-32.371765	-8.118022	-6.878031	-9.644883	-7.730829	0.000000	-10.000000	0.116667	-10.233334	7.333333	1023.000000	1023.000000	2046.000000
18.980000	-0.055227	-32.639179	-8.339584	-6.800504	-9.642620	-7.856471	0.000000	-10.000000	0.108333	-10.316667	4.000000	1023.000000	1023.000000	2046.000000
19.000000	-0.055419	-32.752567	-8.460159	-6.857285	-9.667203	-7.767920	0.000000	-10.000000	0.108333	-10.050000	0.833333	1023.000000	1023.000000	2046.000000
19.020000	-0.055561	-32.836559	-8.409184	-6.845394	-9.798493	-7.783488	0.000000	-10.000000	0.100000	-9.516666	-2.166667	1023.000000	1023.000000	2046.000000
19.040001	-0.055900	-33.037064	-8.392881	-6.804396	-9.898903	-7.940883	0.000000	-10.000000	0.100000	-8.783333	-5.000000	1023.000000	1023.000000	2046.000000
19.059999	-0.056011	-33.102676	-8.373306	-6.796745	-9.907752	-8.024871	0.000000	-10.000000	0.091667	-7.850000	-7.833333	1023.000000	1023.000000	2046.000000
19.080000	-0.055669	-32.900299	-8.251016	-6.872393	-9.883999	-7.892892	0.000000	-10.000000	0.083333	-6.883333	-10.666667	1023.000000	1023.000000	2046.000000
19.100000	-0.055534	-32.820515	-8.085039	-6.851744	-9.939968	-7.943762	0.000000	-10.000000	0.075000	-6.100000	-13.166667	1023.000000	1023.000000	2046.000000
19.120001	-0.055502	-32.801971	-8.041636	-6.791956	-9.865385	-8.102994	0.000000	-10.000000	0.066667	-5.266667	-15.333333	1023.000000	1023.000000	2046.000000
19.139999	-0.055365	-32.720741	-8.100220	-6.818495	-9.720096	-8.081931	0.000000	-10.000000	0.058333	-4.433333	-17.000000	1023.000000	1023.000000	2046.000000
19.160000	-0.055123	-32.577698	-8.090518	-6.895154	-9.635313	-7.956714	0.000000	-10.000000	0.050000	-3.683333	-18.333334	1023.000000	1023.000000	2046.000000
19.180000	-0.055210	-32.629314	-7.957533	-6.994985	-9.747087	-7.929711	0.000000	-10.000000	0.050000	-3.350000	-19.500000	1023.000000	1023.000000	2046.000000
19.200001	-0.055791	-32.972443	-7.967803	-7.265957	-9.766709	-7.971972	0.000000	-10.000000	0.050000	-3.383333	-20.666666	1023.000000	1023.000000	2046.000000
19.219999	-0.056225	-33.229084	-7.947496	-7.536246	-9.806280	-7.939062	0.000000	-10.000000	0.050000	-3.333333	-21.833334	1023.000000	1023.000000	2046.000000
19.240000	-0.056592	-33.445641	-7.907196	-7.707385	-9.873288	-7.957773	0.000000	-10.000000	0.041667	-2.483333	-23.000000	1023.000000	1023.000000	2046.000000
19.260000	-0.056710	-33.515854	-7.826615	-7.822770	-9.865736	-8.000734	0.000000	-10.000000	0.025000	-0.450000	-23.666666	1023.000000	1023.000000	2046.000000
19.280001	-0.056583	-33.440361	-7.764255	-7.879363	-9.780068	-8.016674	0.000000	-10.000000	0.008333	2.166667	-24.000000	1023.000000	1023.000000	2046.000000
19.299999	-0.055996	-33.093353	-7.807127	-7.985929	-9.491791	-7.808506	0.000000	-10.000000	-0.008333	5.250000	-24.000000	1023.000000	1023.000000	2046.000000
19.320000	-0.055222	-32.635925	-7.705957	-8.084171	-9.306981	-7.538815	0.000000	-10.000000	-0.033333	8.233334	-24.000000	1023.000000	1023.000000	2046.000000
19.340000	-0.054442	-32.175434	-7.492278	-8.128698	-9.183148	-7.371311	0.000000	-10.000000	-0.066667	11.166667	-24.000000	1023.000000	1023.000000	2046.000000
19.360001	-0.053464	-31.597103	-7.445743	-8.152430	-8.784904	-7.214026	0.000000	-10.000000	-0.116667	13.516666	-24.000000	1023.000000	1023.000000	2046.000000
19.379999	-0.051997	-30.730366	-7.231221	-8.134054	-8.482927	-6.882163	0.000000	-10.000000	-0.133333	15.383333	-24.000000	1023.000000	1023.000000	2046.000000
19.400000	-0.050314	-29.735485	-6.962714	-8.028293	-8.180715	-6.563764	0.000000	-10.000000	-0.175000	17.150000	-8.333333	1023.000000	1023.000000	2046.000000
19.420000	-0.048537	-28.685570	-6.769289	-7.860451	-7.724622	-6.331207	0.000000	-10.000000	-0.208333	19.450001	11.000000	1023.000000	1023.000000	2046.000000
19.440001	-0.046805	-27.661533	-6.553368	-7.688472	-7.326892	-6.092802	0.000000	-10.000000	-0.258333	21.183334	30.333334	1023.000000	1023.000000	2046.000000
19.459999	-0.044753	-26.449066	-6.361655	-7.530982	-6.845406	-5.711022	0.000000	-10.000000	-0.283333	22.700001	36.333332	1023.000000	1023.000000	2046.000000
19.480000	-0.042422	-25.071428	-6.091744	-7.334312	-6.382881	-5.262491	0.000000	-10.000000	-0.316667	23.466667	41.333332	1023.000000	1023.000000	2046.000000
19.500000	-0.040153	-23.730185	-5.711616	-7.067200	-6.021535	-4.929835	0.000000	-10.000000	-0.358333	24.666666	49.000000	1023.000000	1023.000000	2046.000000
19.520000	-0.038026	-22.473568	-5.462404	-6.824115	-5.568447	-4.618604	0.000000	-10.000000	-0.391667	25.816668	57.166668	1023.000000	1023.000000	2046.000000
19.540001	-0.035561	-21.016327	-5.169883	-6.592904	-5.089717	-4.163823	0.000000	-10.000000	-0.400000	26.683334	65.500000	1023.000000	1023.000000	2046.000000
19.559999	-0.033192	-19.616667	-4.879405	-6.291703	-4.627777	-3.817782	0.000000	-10.000000	-0.416667	27.333334	74.333336	1023.000000	1023.000000	2046.000000
19.580000	-0.030827	-18.218569	-4.555550	-6.021997	-4.135033	-3.505989	0.000000	-10.000000	-0.433333	27.850000	83.333336	1023.000000	1023.000000	2046.000000
19.600000	-0.028267	-16.705826	-4.302405	-5.785078	-3.581924	-3.036418	0.000000	-10.000000	-0.466667	28.350000	92.500000	1023.000000	1023.000000	2046.000000
19.620001	-0.025744	-15.214415	-3.930202	-5.472683	-3.159774	-2.651755	0.000000	-10.000000	-0.491667	28.650000	101.833336	1023.000000	1023.000000	2046.000000
19.639999	-0.023400	-13.829658	-3.596209	-5.174268	-2.703693	-2.355487	0.000000	-10.000000	-0.525000	29.033335	111.333336	1023.000000	1023.000000	2046.000000
19.660000	-0.021146	-12.497385	-3.261651	-4.894700	-2.322624	-2.018411	0.000000	-10.000000	-0.550000	29.216667	121.000000	1023.000000	1023.000000	2046.000000
19.680000	-0.018604	-10.995246	-2.916887	-4.604307	-1.875563	-1.598489	0.000000	-10.000000	-0.558333	29.750000	130.666672	1023.000000	1023.000000	2046.000000
19.700001	-0.016319	-9.644506	-2.518052	-4.312749	-1.557757	-1.255946	0.000000	-10.000000	-0.558333	30.033333	140.500000	1023.000000	1023.000000	2046.000000
19.719999	-0.014188	-8.385345	-2.220801	-4.060532	-1.148327	-0.955685	0.000000	-10.000000	-0.550000	30.616667	150.500000	1023.000000	1023.000000	2046.000000
19.740000	-0.011638	-6.878171	-1.992473	-3.719219	-0.613851	-0.552628	0.000000	-10.000000	-0.550000	30.650000	160.666672	1023.000000	1023.000000	2046.000000
19.760000	-0.008824	-5.215037	-1.505972	-3.497715	-0.318890	0.107540	0.000000	-10.000000	-0.541667	30.800001	171.000000	1023.000000	1023.000000	2046.000000
19.780001	-0.006746	-3.986876	-1.364142	-2.901725	0.063367	0.215624	0.000000	-10.000000	-0.525000	30.600000	181.333328	1023.000000	1023.000000	2046.000000
19.799999	-0.004901	-2.896762	-1.345732	-2.585014	0.445946	0.588038	0.000000	-10.000000	-0.525000	30.716667	191.500000	1023.000000	1023.000000	2046.000000
19.820000	-0.003095	-1.828999	-1.186218	-2.295166	0.727662	0.924723	0.000000	-10.000000	-0.533333	30.750000	201.500000	1023.000000	1023.000000	2046.000000
19.840000	-0.001896	-1.120827	-1.105425	-1.992463	1.006783	0.970278	0.000000	-10.000000	-0.558333	31.200001	211.833328	1023.000000	1023.000000	2046.000000
19.860001	-0.001291	-0.763242	-1.125082	-1.712738	1.168673	0.905906	0.000000	-10.000000	-0.566667	31.400002	222.166672	1023.000000	1023.000000	2046.000000
19.879999	-0.001123	-0.663810	-1.326558	-1.422658	1.234182	0.851224	0.000000	-10.000000	-0.575000	31.633333	232.833328	1023.000000	1023.000000	2046.000000
19.900000	-0.001109	-0.655235	-1.485020	-1.280832	1.250327	0.860290	0.000000	-10.000000	-0.566667	31.283333	243.166672	1023.000000	1023.000000	2046.000000
19.920000	-0.000400	-0.236270	-1.436823	-1.083537	1.313050	0.971040	0.000000	-10.000000	-0.541667	31.216667	253.833328	1023.000000	1023.000000	2046.000000
19.940001	0.000916	0.541540	-1.267822	-0.801142	1.486810	1.123694	0.000000	-10.000000	-0.516667	31.016666	264.166656	1023.000000	1023.000000	2046.000000
19.959999	0.002540	1.501410	-1.033085	-0.468903	1.671392	1.332006	0.000000	-10.000000	-0.508333	30.816668	274.666656	1023.000000	1023.000000	2046.000000
19.980000	0.004422	2.613558	-0.773339	-0.084852	1.925646	1.546103	0.000000	-10.000000	-0.525000	30.766666	285.000000	1023.000000	1023.000000	2046.000000
20.000000	0.006427	3.798200	-0.542005	0.235493	2.204842	1.899870	0.000000	-10.000000	-0.525000	30.700001	295.333344	1023.000000	1023.000000	2046.000000
20.020000	0.008500	5.023280	-0.225021	0.513897	2.468581	2.265823	0.000000	-10.000000	-0.516667	30.633333	305.500000	1023.000000	1023.000000	2046.000000
20.040001	0.010557	6.239342	0.168909	0.875999	2.683810	2.510623	0.000000	-10.000000	-0.491667	30.033335	315.500000	1023.000000	1023.000000	2046.000000
20.059999	0.012442	7.353375	0.455350	1.212780	3.006382	2.678864	0.000000	-10.000000	-0.491667	29.383333	325.500000	1023.000000	1023.000000	2046.000000
20.080000	0.014677	8.674108	0.730683	1.475159	3.449011	3.019255	0.000000	-10.000000	-0.491667	29.183334	335.500000	1023.000000	1023.000000	2046.000000
20.100000	0.017273	10.208092	1.186335	1.764225	3.822739	3.434792	0.000000	-10.000000	-0.491667	28.950001	345.500000	1023.000000	1023.000000	2046.000000
20.120001	0.019954	11.792657	1.701236	2.207844	4.130503	3.753074	0.000000	-10.000000	-0.475000	28.816668	355.166656	1023.000000	1023.000000	2046.000000
20.139999	0.022506	13.301084	2.199609	2.596098	4.480028	4.025349	0.000000	-10.000000	-0.458333	28.350000	364.833344	1023.000000	1023.000000	2046.000000
20.160000	0.024876	14.701734	2.541192	2.909382	4.975121	4.276040	0.000000	-10.000000	-0.433333	27.850000	374.333344	1023.000000	1023.000000	2046.000000
20.180000	0.027432	16.212505	2.998795	3.086617	5.398976	4.728117	0.000000	-10.000000	-0.408333	27.416668	383.833344	1023.000000	1023.000000	2046.000000
20.200001	0.029583	17.483494	3.452699	3.204745	5.752341	5.073709	0.000000	-10.000000	-0.375000	26.933334	393.000000	1023.000000	1023.000000	2046.000000
20.219999	0.031179	18.427004	3.874650	3.196698	6.006983	5.348673	0.000000	-10.000000	-0.366667	26.466667	402.000000	1023.000000	1023.000000	2046.000000
20.240000	0.032301	19.089746	4.155984	3.212669	6.185777	5.535316	0.000000	-10.000000	-0.358333	25.933334	411.000000	1023.000000	1023.000000	2046.000000
20.260000	0.033480	19.786877	4.381793	3.228311	6.405776	5.770997	0.000000	-10.000000	-0.375000	25.433334	419.666656	1023.000000	1023.000000	2046.000000
20.280001	0.034832	20.585632	4.541625	3.295161	6.714097	6.034749	0.000000	-10.000000	-0.366667	25.083334	428.333344	1023.000000	1023.000000	2046.000000
20.299999	0.036080	21.323215	4.770155	3.407976	6.835629	6.309455	0.000000	-10.000000	-0.350000	24.583334	436.666656	1023.000000	1023.000000	2046.000000
20.320000	0.037089	21.919813	4.971200	3.573569	6.965507	6.409536	0.000000	-10.000000	-0.316667	24.150000	445.000000	1023.000000	1023.000000	2046.000000
20.340000	0.038014	22.466406	4.993181	3.710538	7.239438	6.523249	0.000000	-10.000000	-0.300000	23.816668	453.000000	1023.000000	1023.000000	2046.000000
20.360001	0.039227	23.182959	5.121916	3.814410	7.423044	6.823588	0.000000	-10.000000	-0.283333	23.316668	461.000000	1023.000000	1023.000000	2046.000000
20.379999	0.040573	23.978607	5.365560	3.999882	7.552726	7.060439	0.000000	-10.000000	-0.250000	22.799999	469.000000	1023.000000	1023.000000	2046.000000
20.400000	0.041988	24.814711	5.564023	4.211629	7.838243	7.200815	0.000000	-10.000000	-0.216667	21.950001	476.666656	1023.000000	1023.000000	2046.000000
20.420000	0.043505	25.711731	5.740171	4.303911	8.158290	7.509358	0.000000	-10.000000	-0.191667	21.216667	484.166656	1023.000000	1023.000000	2046.000000
20.440001	0.044934	26.555727	6.021911	4.459291	8.299886	7.774639	0.000000	-10.000000	-0.191667	20.283333	491.333344	1023.000000	1023.000000	2046.000000
20.459999	0.046158	27.279118	6.280912	4.669210	8.450178	7.878818	0.000000	-10.000000	-0.150000	19.033333	498.333344	1023.000000	1023.000000	2046.000000
20.480000	0.047014	27.785101	6.373761	4.831798	8.658062	7.921481	0.000000	-10.000000	-0.100000	17.183334	505.000000	1023.000000	1023.000000	2046.000000
20.500000	0.047752	28.221373	6.505486	4.919488	8.728301	8.068097	0.000000	-10.000000	-0.025000	14.266667	511.000000	1023.000000	1023.000000	2046.000000
20.520000	0.048103	28.429083	6.679220	5.042157	8.631119	8.076587	0.000000	-10.000000	0.025000	9.750000	516.333313	1023.000000	1023.000000	2046.000000
20.540001	0.048017	28.377850	6.800599	5.112167	8.537647	7.927436	0.000000	-10.000000	0.066667	3.583333	520.166687	1023.000000	1023.000000	2046.000000
20.559999	0.047938	28.331118	6.789676	4.990808	8.544972	8.005661	0.000000	-10.000000	0.108333	-2.283333	522.333313	1023.000000	1023.000000	2046.000000
20.580000	0.047916	28.318285	6.779756	4.987164	8.513617	8.037749	0.000000	-10.000000	0.150000	-7.866667	523.000000	1023.000000	1023.000000	2046.000000
20.600000	0.047439	28.036715	6.788700	4.989767	8.335608	7.922639	0.000000	-10.000000	0.200000	-11.933333	523.000000	1023.000000	1023.000000	2046.000000
20.620001	0.047044	27.802986	6.798958	4.945226	8.198527	7.860275	0.000000	-10.000000	0.250000	-15.583334	523.000000	1023.000000	1023.000000	2046.000000
20.639999	0.045353	26.803705	6.541557	4.845291	7.813609	7.603248	0.000000	-10.000000	0.316667	-17.783335	519.500000	1023.000000	1023.000000	2046.000000
20.660000	0.043455	25.681765	6.215428	4.918684	7.279729	7.267923	0.000000	-10.000000	0.366667	-19.350000	511.000000	1023.000000	1023.000000	2046.000000
20.680000	0.040870	24.154091	5.804529	4.783597	6.810812	6.755152	0.000000	-10.000000	0.400000	-20.616667	500.166656	1023.000000	1023.000000	2046.000000
20.700001	0.038541	22.777758	5.440721	4.430935	6.487852	6.418249	0.000000	-10.000000	0.408333	-21.550001	490.500000	1023.000000	1023.000000	2046.000000
20.719999	0.036231	21.412661	5.080558	4.260596	6.070876	6.000631	0.000000	-10.000000	0.425000	-22.550001	483.333344	1023.000000	1023.000000	2046.000000
20.740000	0.033193	19.617058	4.597993	4.371591	5.360911	5.286564	0.000000	-10.000000	0.475000	-23.450001	475.833344	1023.000000	1023.000000	2046.000000
20.760000	0.029473	17.418421	3.913599	4.358216	4.661150	4.485455	0.000000	-10.000000	0.516667	-24.483334	468.000000	1023.000000	1023.000000	2046.000000
20.780001	0.026194	15.480374	3.354774	4.109528	4.043753	3.972319	0.000000	-10.000000	0.558333	-25.316668	459.666656	1023.000000	1023.000000	2046.000000
20.799999	0.023873	14.109217	3.006580	4.076835	3.560471	3.465330	0.000000	-10.000000	0.575000	-26.083334	451.166656	1023.000000	1023.000000	2046.000000
20.820000	0.022083	13.051276	2.744511	4.002162	3.232419	3.072185	0.000000	-10.000000	0.591667	-26.566668	442.333344	1023.000000	1023.000000	2046.000000
20.840000	0.020734	12.253976	2.459944	3.988697	2.928953	2.876381	0.000000	-10.000000	0.591667	-26.816668	433.666656	1023.000000	1023.000000	2046.000000
20.860001	0.019398	11.464019	2.243334	4.081654	2.565859	2.573173	0.000000	-10.000000	0.575000	-26.616667	424.833344	1023.000000	1023.000000	2046.000000
20.879999	0.017930	10.596457	1.989686	4.000492	2.266231	2.340048	0.000000	-10.000000	0.558333	-26.150000	416.000000	1023.000000	1023.000000	2046.000000
20.900000	0.016700	9.869644	1.807341	3.910319	1.947454	2.204530	0.000000	-10.000000	0.550000	-26.016666	407.166656	1023.000000	1023.000000	2046.000000
20.920000	0.015292	9.037848	1.642912	3.773662	1.694197	1.927078	0.000000	-10.000000	0.566667	-26.000000	398.500000	1023.000000	1023.000000	2046.000000
20.940001	0.013925	8.229400	1.467217	3.499236	1.531594	1.731353	0.000000	-10.000000	0.575000	-26.333334	389.833344	1023.000000	1023.000000	2046.000000
20.959999	0.013197	7.799577	1.420303	3.296287	1.397481	1.685508	0.000000	-10.000000	0.591667	-26.250000	381.000000	1023.000000	1023.000000	2046.000000
20.980000	0.012349	7.298411	1.512735	3.170641	1.172501	1.442533	0.000000	-10.000000	0.583333	-26.200001	372.166656	1023.000000	1023.000000	2046.000000
21.000000	0.011797	6.972208	1.536240	3.008417	1.081535	1.346016	0.000000	-10.000000	0.583333	-26.083334	363.500000	1023.000000	1023.000000	2046.000000
21.020000	0.011098	6.559062	1.517691	2.875922	0.899496	1.265954	0.000000	-10.000000	0.575000	-26.000000	354.833344	1023.000000	1023.000000	2046.000000
21.040001	0.010139	5.992077	1.439396	2.773319	0.751666	1.027695	0.000000	-10.000000	0.566667	-25.900000	346.166656	1023.000000	1023.000000	2046.000000
21.059999	0.009336	5.517620	1.230428	2.489619	0.744357	1.053216	0.000000	-10.000000	0.558333	-25.633333	337.500000	1023.000000	1023.000000	2046.000000
21.080000	0.008098	4.786076	1.165776	2.182563	0.485921	0.951817	0.000000	-10.000000	0.550000	-25.266666	328.833344	1023.000000	1023.000000	2046.000000
21.100000	0.006328	3.739692	0.938053	1.790296	0.302715	0.708627	0.000000	-10.000000	0.533333	-24.900002	320.333344	1023.000000	1023.000000	2046.000000
21.120001	0.004769	2.818208	0.842591	1.392108	-0.023513	0.607023	0.000000	-10.000000	0.516667	-24.433334	312.000000	1023.000000	1023.000000	2046.000000
21.139999	0.003038	1.795692	0.835377	1.173098	-0.460007	0.247225	0.000000	-10.000000	0.516667	-24.083334	304.000000	1023.000000	1023.000000	2046.000000
21.160000	0.001436	0.848634	0.616361	0.852807	-0.641265	0.020731	0.000000	-10.000000	0.533333	-23.833334	296.000000	1023.000000	1023.000000	2046.000000
21.180000	-0.000081	-0.047882	0.411144	0.558018	-0.899711	-0.117333	0.000000	-10.000000	0.550000	-23.816668	288.000000	1023.000000	1023.000000	2046.000000
21.200001	-0.001995	-1.179027	0.229100	0.289889	-1.238801	-0.459215	0.000000	-10.000000	0.533333	-24.000000	280.000000	1023.000000	1023.000000	2046.000000
21.219999	-0.003955	-2.337376	-0.090440	-0.037535	-1.444193	-0.765208	0.000000	-10.000000	0.533333	-24.016666	272.000000	1023.000000	1023.000000	2046.000000
21.240000	-0.005632	-3.328627	-0.326755	-0.416877	-1.712759	-0.872236	0.000000	-10.000000	0.533333	-24.066668	264.000000	1023.000000	1023.000000	2046.000000
21.260000	-0.007225	-4.270258	-0.478113	-0.631543	-2.040933	-1.119669	0.000000	-10.000000	0.541667	-24.083334	256.000000	1023.000000	1023.000000	2046.000000
21.280001	-0.008852	-5.231493	-0.644252	-0.885754	-2.317852	-1.383636	0.000000	-10.000000	0.533333	-24.283335	248.000000	1023.000000	1023.000000	2046.000000
21.299999	-0.010357	-6.120768	-0.866684	-1.231465	-2.468408	-1.554211	0.000000	-10.000000	0.525000	-24.316668	240.000000	1023.000000	1023.000000	2046.000000
21.320000	-0.011679	-6.902517	-1.062070	-1.492145	-2.661757	-1.686545	0.000000	-10.000000	0.525000	-24.233334	232.000000	1023.000000	1023.000000	2046.000000
21.340000	-0.013082	-7.731288	-1.284683	-1.697407	-2.887796	-1.861402	0.000000	-10.000000	0.525000	-24.183334	223.833328	1023.000000	1023.000000	2046.000000
21.360001	-0.014693	-8.683474	-1.444091	-1.897345	-3.151868	-2.190169	0.000000	-10.000000	0.525000	-24.050001	215.500000	1023.000000	1023.000000	2046.000000
21.379999	-0.016161	-9.550965	-1.634942	-2.159745	-3.355834	-2.400445	0.000000	-10.000000	0.516667	-24.100000	207.166672	1023.000000	1023.000000	2046.000000
21.400000	-0.017441	-10.307896	-1.766634	-2.390184	-3.602920	-2.548158	0.000000	-10.000000	0.508333	-23.833334	199.000000	1023.000000	1023.000000	2046.000000
21.420000	-0.018422	-10.887151	-1.753016	-2.480913	-3.861152	-2.792069	0.000000	-10.000000	0.500000	-23.816668	191.166672	1023.000000	1023.000000	2046.000000
21.440001	-0.018999	-11.228327	-1.819216	-2.632926	-3.913511	-2.862674	0.000000	-10.000000	0.500000	-23.466667	183.500000	1023.000000	1023.000000	2046.000000
21.459999	-0.019401	-11.466016	-1.893531	-2.757870	-3.967335	-2.847279	0.000000	-10.000000	0.475000	-23.266666	175.833328	1023.000000	1023.000000	2046.000000
21.480000	-0.019835	-11.722665	-2.030605	-2.723328	-4.060718	-2.908014	0.000000	-10.000000	0.450000	-22.866667	168.000000	1023.000000	1023.000000	2046.000000
21.500000	-0.020981	-12.399822	-2.048144	-2.990266	-4.458049	-2.903363	0.000000	-10.000000	0.425000	-22.683332	160.333328	1023.000000	1023.000000	2046.000000
21.520000	-0.022604	-13.359106	-2.647792	-2.956098	-4.531908	-3.223309	0.000000	-10.000000	0.416667	-22.250000	152.666672	1023.000000	1023.000000	2046.000000
21.540001	-0.024776	-14.642357	-3.018080	-3.174014	-5.000656	-3.449606	0.000000	-10.000000	0.408333	-22.083334	145.333328	1023.000000	1023.000000	2046.000000
21.559999	-0.027162	-16.052887	-3.374696	-3.408992	-5.340211	-3.928987	0.000000	-10.000000	0.400000	-21.550001	137.833328	1023.000000	1023.000000	2046.000000
21.580000	-0.029172	-17.240873	-3.672372	-3.737281	-5.517430	-4.313790	0.000000	-10.000000	0.391667	-21.283335	130.666672	1023.000000	1023.000000	2046.000000
21.600000	-0.030833	-18.222139	-3.837965	-3.869074	-5.911465	-4.603635	0.000000	-10.000000	0.383333	-20.483334	123.500000	1023.000000	1023.000000	2046.000000
21.620001	-0.032769	-19.366259	-4.171745	-3.804488	-6.320872	-5.069153	0.000000	-10.000000	0.333333	-19.450001	116.833336	1023.000000	1023.000000	2046.000000
21.639999	-0.035204	-20.805397	-4.681655	-3.930915	-6.729129	-5.463699	0.000000	-10.000000	0.300000	-18.316668	110.500000	1023.000000	1023.000000	2046.000000
21.660000	-0.037465	-22.141706	-5.142210	-4.113246	-7.174647	-5.711605	0.000000	-10.000000	0.275000	-17.616667	104.500000	1023.000000	1023.000000	2046.000000
21.680000	-0.039337	-23.248007	-5.506648	-4.173699	-7.529610	-6.038050	0.000000	-10.000000	0.291667	-17.533333	98.500000	1023.000000	1023.000000	2046.000000
21.700001	-0.040577	-23.981070	-5.852636	-4.245374	-7.677443	-6.205616	0.000000	-10.000000	0.300000	-17.833334	92.500000	1023.000000	1023.000000	2046.000000
21.719999	-0.041328	-24.424911	-6.145351	-4.306361	-7.793064	-6.180136	0.000000	-10.000000	0.300000	-17.983334	86.500000	1023.000000	1023.000000	2046.000000
21.740000	-0.042124	-24.895258	-6.299129	-4.262356	-8.049321	-6.284452	0.000000	-10.000000	0.291667	-18.016668	80.500000	1023.000000	1023.000000	2046.000000
21.760000	-0.042972	-25.396723	-6.489609	-4.306649	-8.153021	-6.447444	0.000000	-10.000000	0.283333	-17.683334	74.500000	1023.000000	1023.000000	2046.000000
21.780001	-0.043744	-25.852821	-6.602565	-4.477467	-8.306424	-6.466366	0.000000	-10.000000	0.275000	-17.316668	68.500000	1023.000000	1023.000000	2046.000000
21.799999	-0.044580	-26.346487	-6.673276	-4.540828	-8.535720	-6.596662	0.000000	-10.000000	0.266667	-16.716667	62.666668	1023.000000	1023.000000	2046.000000
21.820000	-0.045420	-26.843119	-6.737074	-4.628328	-8.663472	-6.814245	0.000000	-10.000000	0.241667	-16.150000	57.000000	1023.000000	1023.000000	2046.000000
21.840000	-0.045564	-26.928343	-6.722647	-4.744522	-8.674421	-6.786752	0.000000	-10.000000	0.233333	-15.616667	51.666668	1023.000000	1023.000000	2046.000000
21.860001	-0.045899	-27.126280	-6.586661	-4.774399	-8.826821	-6.938399	0.000000	-10.000000	0.225000	-15.133333	46.500000	1023.000000	1023.000000	2046.000000
21.879999	-0.046294	-27.359823	-6.680855	-4.962835	-8.756593	-6.959541	0.000000	-10.000000	0.225000	-14.433333	41.500000	1023.000000	1023.000000	2046.000000
21.900000	-0.046819	-27.669741	-6.658895	-5.085755	-8.912654	-7.012436	0.000000	-10.000000	0.191667	-13.516666	36.666668	1023.000000	1023.000000	2046.000000
21.920000	-0.047189	-27.888691	-6.715171	-5.150344	-8.895706	-7.127470	0.000000	-10.000000	0.158333	-12.583333	32.166668	1023.000000	1023.000000	2046.000000
21.940001	-0.047555	-28.105083	-6.851580	-5.404939	-8.852437	-6.996127	0.000000	-10.000000	0.133333	-11.866667	28.000000	1023.000000	1023.000000	2046.000000
21.959999	-0.048439	-28.627274	-6.858212	-5.635553	-9.021159	-7.112350	0.000000	-10.000000	0.125000	-11.366667	24.000000	1023.000000	1023.000000	2046.000000
21.980000	-0.049400	-29.195589	-6.945140	-5.998501	-9.072329	-7.179619	0.000000	-10.000000	0.125000	-10.900001	20.166666	1023.000000	1023.000000	2046.000000
22.000000	-0.050350	-29.756601	-6.979865	-6.323117	-9.233915	-7.219706	0.000000	-10.000000	0.116667	-10.366667	16.500000	1023.000000	1023.000000	2046.000000
22.020000	-0.051376	-30.363304	-6.985937	-6.477462	-9.431051	-7.468854	0.000000	-10.000000	0.108333	-9.650001	13.166667	1023.000000	1023.000000	2046.000000
22.040001	-0.052344	-30.935537	-7.116636	-6.787512	-9.490245	-7.541144	0.000000	-10.000000	0.100000	-8.950000	10.000000	1023.000000	1023.000000	2046.000000
22.059999	-0.053189	-31.434502	-7.308939	-7.001712	-9.523756	-7.600095	0.000000	-10.000000	0.100000	-8.366667	7.000000	1023.000000	1023.000000	2046.000000
22.080000	-0.054141	-31.997177	-7.487669	-7.236459	-9.605696	-7.667356	0.000000	-10.000000	0.100000	-7.983334	4.166667	1023.000000	1023.000000	2046.000000
22.100000	-0.055064	-32.542713	-7.531802	-7.401023	-9.777358	-7.832531	0.000000	-10.000000	0.100000	-7.733334	1.666667	1023.000000	1023.000000	2046.000000
22.120001	-0.055726	-32.933922	-7.616348	-7.671713	-9.787986	-7.857875	0.000000	-10.000000	0.100000	-7.550000	-0.500000	1023.000000	1023.000000	2046.000000
22.139999	-0.056209	-33.219296	-7.666741	-7.890606	-9.805470	-7.856480	0.000000	-10.000000	0.100000	-7.400000	-2.833333	1023.000000	1023.000000	2046.000000
22.160000	-0.056611	-33.457020	-7.634697	-7.975158	-9.885217	-7.961947	0.000000	-10.000000	0.100000	-7.183333	-5.166667	1023.000000	1023.000000	2046.000000
22.180000	-0.056943	-33.653343	-7.661619	-8.151035	-9.843519	-7.997169	0.000000	-10.000000	0.091667	-6.833333	-7.666667	1023.000000	1023.000000	2046.000000
22.200001	-0.057081	-33.734890	-7.747691	-8.313660	-9.768919	-7.904622	0.000000	-10.000000	0.083333	-6.350000	-10.000000	1023.000000	1023.000000	2046.000000
22.219999	-0.057211	-33.811825	-7.746840	-8.313753	-9.795867	-7.955365	0.000000	-10.000000	0.075000	-5.850000	-12.333333	1023.000000	1023.000000	2046.000000
22.240000	-0.057413	-33.931107	-7.788347	-8.377748	-9.740957	-8.024053	0.000000	-10.000000	0.083333	-5.250000	-14.166667	1023.000000	1023.000000	2046.000000
22.260000	-0.057399	-33.922928	-7.778858	-8.433912	-9.763124	-7.947033	0.000000	-10.000000	0.083333	-4.633333	-15.833333	1023.000000	1023.000000	2046.000000
22.280001	-0.057410	-33.929497	-7.767985	-8.364087	-9.745842	-8.051584	0.000000	-10.000000	0.083333	-4.033333	-17.166666	1023.000000	1023.000000	2046.000000
22.299999	-0.057312	-33.871674	-7.867737	-8.478583	-9.606407	-7.918945	0.000000	-10.000000	0.066667	-3.583333	-18.666666	1023.000000	1023.000000	2046.000000
22.320000	-0.057248	-33.833717	-7.782190	-8.436847	-9.702865	-7.911817	0.000000	-10.000000	0.066667	-3.250000	-19.833334	1023.000000	1023.000000	2046.000000
22.340000	-0.057050	-33.716415	-7.714147	-8.453415	-9.672186	-7.876669	0.000000	-10.000000	0.066667	-2.916667	-21.000000	1023.000000	1023.000000	2046.000000
22.360001	-0.056722	-33.522453	-7.697084	-8.463460	-9.596057	-7.765854	0.000000	-10.000000	0.058333	-2.166667	-22.000000	1023.000000	1023.000000	2046.000000
22.379999	-0.056244	-33.240051	-7.558533	-8.328545	-9.605252	-7.747721	0.000000	-10.000000	0.050000	-0.816667	-22.666666	1023.000000	1023.000000	2046.000000
22.400000	-0.055571	-32.842552	-7.521290	-8.195530	-9.406345	-7.719388	0.000000	-10.000000	0.041667	1.216667	-23.000000	1023.000000	1023.000000	2046.000000
22.420000	-0.054393	-32.146206	-7.460673	-8.184173	-9.127144	-7.374215	0.000000	-10.000000	0.033333	3.766667	-23.000000	1023.000000	1023.000000	2046.000000
22.440001	-0.053232	-31.460316	-7.245193	-8.007369	-9.000446	-7.207308	0.000000	-10.000000	0.008333	6.716667	-23.000000	1023.000000	1023.000000	2046.000000
22.459999	-0.051782	-30.602999	-7.085809	-7.914891	-8.657957	-6.944342	0.000000	-10.000000	-0.033333	9.683333	-23.000000	1023.000000	1023.000000	2046.000000
22.480000	-0.050110	-29.615004	-6.868960	-7.785975	-8.347302	-6.612767	0.000000	-10.000000	-0.083333	12.533333	-23.000000	1023.000000	1023.000000	2046.000000
22.500000	-0.048396	-28.602005	-6.585844	-7.534958	-8.104764	-6.376439	0.000000	-10.000000	-0.125000	14.599999	-23.000000	1023.000000	1023.000000	2046.000000
22.520000	-0.046715	-27.608326	-6.357736	-7.314852	-7.741332	-6.194407	0.000000	-10.000000	-0.166667	16.700001	-15.333333	1023.000000	1023.000000	2046.000000
22.540001	-0.044661	-26.394428	-6.179451	-7.079343	-7.279161	-5.856472	0.000000	-10.000000	-0.191667	18.216667	0.500000	1023.000000	1023.000000	2046.000000
22.559999	-0.042738	-25.258270	-5.776835	-7.012659	-7.182060	-5.286717	0.000000	-10.000000	-0.208333	19.766666	18.333334	1023.000000	1023.000000	2046.000000
22.580000	-0.040886	-24.163486	-5.826971	-6.635357	-6.612905	-5.088253	0.000000	-10.000000	-0.208333	20.450001	28.500000	1023.000000	1023.000000	2046.000000
22.600000	-0.039266	-23.206263	-5.830823	-6.326263	-6.287870	-4.761306	0.000000	-10.000000	-0.208333	21.100000	35.166668	1023.000000	1023.000000	2046.000000
22.620001	-0.038276	-22.621222	-5.832297	-6.061462	-6.062585	-4.664876	0.000000	-10.000000	-0.233333	21.733334	42.333332	1023.000000	1023.000000	2046.000000
22.639999	-0.037621	-22.234180	-5.830564	-5.941677	-5.849554	-4.612385	0.000000	-10.000000	-0.275000	23.083334	51.833332	1023.000000	1023.000000	2046.000000
22.660000	-0.036870	-21.790344	-5.881536	-5.757290	-5.713670	-4.437848	0.000000	-10.000000	-0.341667	24.300001	59.333332	1023.000000	1023.000000	2046.000000
22.680000	-0.036354	-21.484943	-5.930182	-5.364048	-5.643898	-4.546816	0.000000	-10.000000	-0.383333	25.766666	67.166664	1023.000000	1023.000000	2046.000000
22.700001	-0.036219	-21.405331	-6.163505	-5.158119	-5.517152	-4.566556	0.000000	-10.000000	-0.416667	26.600000	75.666664	1023.000000	1023.000000	2046.000000
22.719999	-0.035712	-21.105524	-6.244086	-5.035840	-5.399257	-4.426342	0.000000	-10.000000	-0.408333	27.316668	84.500000	1023.000000	1023.000000	2046.000000
22.740000	-0.034718	-20.518236	-6.254920	-4.716649	-5.168845	-4.377823	0.000000	-10.000000	-0.408333	27.566668	93.500000	1023.000000	1023.000000	2046.000000
22.760000	-0.033070	-19.544443	-6.192333	-4.462162	-4.789762	-4.100185	0.000000	-10.000000	-0.400000	27.566668	102.500000	1023.000000	1023.000000	2046.000000
22.780001	-0.031293	-18.494032	-6.125357	-4.140508	-4.477051	-3.751116	0.000000	-10.000000	-0.408333	27.466667	111.666664	1023.000000	1023.000000	2046.000000
22.799999	-0.029442	-17.400387	-5.884645	-3.725395	-4.260498	-3.529849	0.000000	-10.000000	-0.425000	27.650000	120.833336	1023.000000	1023.000000	2046.000000
22.820000	-0.027383	-16.183397	-5.650865	-3.424703	-3.880901	-3.226928	0.000000	-10.000000	-0.441667	27.850000	130.166672	1023.000000	1023.000000	2046.000000
22.840000	-0.025192	-14.888719	-5.434624	-3.126535	-3.458747	-2.868812	0.000000	-10.000000	-0.458333	28.233334	139.333328	1023.000000	1023.000000	2046.000000
22.860001	-0.023227	-13.727129	-5.102397	-2.791651	-3.214114	-2.618967	0.000000	-10.000000	-0.475000	28.400000	148.833328	1023.000000	1023.000000	2046.000000
22.879999	-0.021059	-12.445600	-4.747635	-2.454908	-2.853302	-2.389755	0.000000	-10.000000	-0.483333	28.883333	158.166672	1023.000000	1023.000000	2046.000000
22.900000	-0.018594	-10.989131	-4.438905	-2.222275	-2.332393	-1.995557	0.000000	-10.000000	-0.483333	29.100000	167.833328	1023.000000	1023.000000	2046.000000
22.920000	-0.016055	-9.488789	-3.942151	-1.937019	-2.008736	-1.600881	0.000000	-10.000000	-0.483333	29.016666	177.500000	1023.000000	1023.000000	2046.000000
22.940001	-0.013539	-8.001763	-3.484516	-1.600271	-1.583680	-1.333296	0.000000	-10.000000	-0.491667	28.966667	187.166672	1023.000000	1023.000000	2046.000000
22.959999	-0.011060	-6.536214	-3.051704	-1.420599	-1.102664	-0.961247	0.000000	-10.000000	-0.491667	28.716667	196.833328	1023.000000	1023.000000	2046.000000
22.980000	-0.008372	-4.947893	-2.647471	-1.224378	-0.552097	-0.523948	0.000000	-10.000000	-0.483333	28.766666	206.333328	1023.000000	1023.000000	2046.000000
23.000000	-0.005888	-3.479954	-2.139124	-1.048560	-0.141558	-0.150713	0.000000	-10.000000	-0.475000	28.400000	216.000000	1023.000000	1023.000000	2046.000000
23.020000	-0.003919	-2.316000	-1.602637	-0.970357	0.187424	0.069570	0.000000	-10.000000	-0.466667	28.433334	225.500000	1023.000000	1023.000000	2046.000000
23.040001	-0.002317	-1.369502	-1.322058	-1.093994	0.617507	0.429044	0.000000	-10.000000	-0.458333	28.116667	235.000000	1023.000000	1023.000000	2046.000000
23.059999	-0.000776	-0.458595	-0.965711	-1.064098	0.822387	0.748827	0.000000	-10.000000	-0.450000	28.050001	244.500000	1023.000000	1023.000000	2046.000000
23.080000	0.000697	0.412173	-0.593245	-0.970121	0.994744	0.980795	0.000000	-10.000000	-0.466667	28.050001	254.000000	1023.000000	1023.000000	2046.000000
23.100000	0.002043	1.207457	-0.328569	-0.869059	1.271495	1.133590	0.000000	-10.000000	-0.475000	28.383333	263.333344	1023.000000	1023.000000	2046.000000
23.120001	0.003519	2.079628	-0.155539	-0.830301	1.600139	1.465329	0.000000	-10.000000	-0.475000	28.400000	272.833344	1023.000000	1023.000000	2046.000000
23.139999	0.004828	2.853146	0.081933	-0.680476	1.785459	1.666230	0.000000	-10.000000	-0.458333	28.250000	282.166656	1023.000000	1023.000000	2046.000000
23.160000	0.006092	3.600165	0.290596	-0.501821	2.019944	1.791447	0.000000	-10.000000	-0.450000	27.650000	291.666656	1023.000000	1023.000000	2046.000000
23.180000	0.007663	4.528559	0.390349	-0.443057	2.439612	2.141654	0.000000	-10.000000	-0.441667	27.616667	300.833344	1023.000000	1023.000000	2046.000000
23.200001	0.009420	5.566972	0.646289	-0.297988	2.729128	2.489543	0.000000	-10.000000	-0.425000	27.433334	310.166656	1023.000000	1023.000000	2046.000000
23.219999	0.011450	6.766737	1.002983	-0.007219	3.068979	2.701993	0.000000	-10.000000	-0.408333	27.466667	319.333344	1023.000000	1023.000000	2046.000000
23.240000	0.013403	7.921123	1.296390	0.152259	3.501146	2.971328	0.000000	-10.000000	-0.400000	27.150000	328.500000	1023.000000	1023.000000	2046.000000
23.260000	0.015523	9.173986	1.614318	0.320385	3.846508	3.392775	0.000000	-10.000000	-0.391667	26.783333	337.500000	1023.000000	1023.000000	2046.000000
23.280001	0.017629	10.418970	2.024815	0.708584	4.144784	3.540787	0.000000	-10.000000	-0.366667	26.616667	346.500000	1023.000000	1023.000000	2046.000000
23.299999	0.019920	11.772830	2.278708	0.876167	4.580706	4.037249	0.000000	-10.000000	-0.341667	26.150000	355.500000	1023.000000	1023.000000	2046.000000
23.320000	0.022068	13.042384	2.700448	1.261234	4.826316	4.254387	0.000000	-10.000000	-0.316667	25.816668	364.333344	1023.000000	1023.000000	2046.000000
23.340000	0.024184	14.292692	2.971421	1.482197	5.195161	4.643913	0.000000	-10.000000	-0.325000	25.333334	373.166656	1023.000000	1023.000000	2046.000000
23.360001	0.026332	15.562170	3.397854	1.941452	5.382521	4.840343	0.000000	-10.000000	-0.308333	25.033333	381.666656	1023.000000	1023.000000	2046.000000
23.379999	0.028537	16.865168	3.587469	2.246624	5.836678	5.194397	0.000000	-10.000000	-0.308333	24.883333	390.000000	1023.000000	1023.000000	2046.000000
23.400000	0.030690	18.137749	3.973920	2.612895	6.038690	5.512244	0.000000	-10.000000	-0.291667	24.516666	398.333344	1023.000000	1023.000000	2046.000000
23.420000	0.032839	19.407558	4.282223	2.881353	6.396084	5.847900	0.000000	-10.000000	-0.308333	24.400002	406.666656	1023.000000	1023.000000	2046.000000
23.440001	0.035019	20.696404	4.567142	3.120469	6.727564	6.281228	0.000000	-10.000000	-0.308333	24.200001	415.000000	1023.000000	1023.000000	2046.000000
23.459999	0.036969	21.848541	4.816138	3.505346	7.108593	6.418465	0.000000	-10.000000	-0.308333	24.100000	423.000000	1023.000000	1023.000000	2046.000000
23.480000	0.039253	23.198658	5.077846	3.760420	7.518767	6.841626	0.000000	-10.000000	-0.283333	23.700001	431.000000	1023.000000	1023.000000	2046.000000
23.500000	0.041500	24.526350	5.589586	4.020760	7.596727	7.319278	0.000000	-10.000000	-0.258333	23.116667	439.000000	1023.000000	1023.000000	2046.000000
23.520000	0.043106	25.475494	5.546181	4.536374	7.965275	7.427665	0.000000	-10.000000	-0.225000	22.516666	446.833344	1023.000000	1023.000000	2046.000000
23.540001	0.044085	26.054220	5.537951	5.003988	7.991261	7.521021	0.000000	-10.000000	-0.208333	22.233334	454.500000	1023.000000	1023.000000	2046.000000
23.559999	0.044258	26.156609	5.409688	5.173686	8.095921	7.477314	0.000000	-10.000000	-0.200000	22.016666	461.833344	1023.000000	1023.000000	2046.000000
23.580000	0.044329	26.198261	5.287097	5.120770	8.166587	7.623807	0.000000	-10.000000	-0.200000	21.950001	466.666656	1023.000000	1023.000000	2046.000000
23.600000	0.043847	25.913376	5.175459	5.368902	8.016688	7.352327	0.000000	-10.000000	-0.166667	21.066668	474.000000	1023.000000	1023.000000	2046.000000
23.620001	0.042567	25.156967	4.761134	5.558497	7.742291	7.095045	0.000000	-10.000000	-0.116667	19.266666	481.166656	1023.000000	1023.000000	2046.000000
23.639999	0.040934	24.191883	4.476081	5.712335	7.283438	6.720030	0.000000	-10.000000	-0.050000	16.366667	490.333344	1023.000000	1023.000000	2046.000000
23.660000	0.039778	23.509027	4.231387	5.850256	7.104913	6.322471	0.000000	-10.000000	-0.008333	12.850000	496.333344	1023.000000	1023.000000	2046.000000
23.680000	0.039289	23.219894	4.097691	5.838989	7.026103	6.257112	0.000000	-10.000000	0.041667	8.266666	501.333344	1023.000000	1023.000000	2046.000000
23.700001	0.038714	22.879976	3.986153	5.944054	6.820991	6.128778	0.000000	-10.000000	0.083333	2.550000	504.833344	1023.000000	1023.000000	2046.000000
23.719999	0.037785	22.330706	3.932987	6.055981	6.486256	5.855482	0.000000	-10.000000	0.125000	-2.883333	506.500000	1023.000000	1023.000000	2046.000000
23.740000	0.036759	21.724550	3.746413	5.985569	6.263164	5.729403	0.000000	-10.000000	0.141667	-6.183333	507.000000	1023.000000	1023.000000	2046.000000
23.760000	0.035586	21.031574	3.708821	5.979953	5.889786	5.453016	0.000000	-10.000000	0.208333	-10.550000	507.000000	1023.000000	1023.000000	2046.000000
23.780001	0.034275	20.256279	3.601163	5.933685	5.642485	5.078946	0.000000	-10.000000	0.291667	-14.849999	507.000000	1023.000000	1023.000000	2046.000000
23.799999	0.032802	19.385851	3.424977	5.649579	5.407080	4.904215	0.000000	-10.000000	0.400000	-19.916666	503.333344	1023.000000	1023.000000	2046.000000
23.820000	0.031475	18.601442	3.410003	5.480742	5.041594	4.669103	0.000000	-10.000000	0.475000	-22.266666	494.000000	1023.000000	1023.000000	2046.000000
23.840000	0.030158	17.823591	3.422415	5.278104	4.788395	4.334676	0.000000	-10.000000	0.525000	-24.066668	482.000000	1023.000000	1023.000000	2046.000000
23.860001	0.029288	17.309399	3.432378	5.140329	4.596210	4.140481	0.000000	-10.000000	0.566667	-25.366667	470.833344	1023.000000	1023.000000	2046.000000
23.879999	0.028332	16.744492	3.544172	5.132778	4.220177	3.847364	0.000000	-10.000000	0.583333	-26.083334	465.333344	1023.000000	1023.000000	2046.000000
23.900000	0.027295	16.131290	3.430933	5.083788	4.106630	3.509940	0.000000	-10.000000	0.608333	-26.666668	459.666656	1023.000000	1023.000000	2046.000000
23.920000	0.026580	15.708754	3.332978	4.886777	4.000735	3.488262	0.000000	-10.000000	0.625000	-27.016666	450.666656	1023.000000	1023.000000	2046.000000
23.940001	0.025337	14.974295	3.307824	4.721506	3.671382	3.273583	0.000000	-10.000000	0.650000	-27.450001	438.666656	1023.000000	1023.000000	2046.000000
23.959999	0.023640	13.971381	3.123678	4.380150	3.499288	2.968264	0.000000	-10.000000	0.666667	-27.566666	429.500000	1023.000000	1023.000000	2046.000000
23.980000	0.021743	12.850214	2.988373	3.857213	3.131185	2.873443	0.000000	-10.000000	0.666667	-27.533333	423.500000	1023.000000	1023.000000	2046.000000
24.000000	0.019820	11.713330	2.916658	3.629103	2.699135	2.468434	0.000000	-10.000000	0.658333	-27.250000	414.333344	1023.000000	1023.000000	2046.000000
24.020000	0.018067	10.677419	2.782508	3.306673	2.441459	2.146779	0.000000	-10.000000	0.650000	-26.933334	402.166656	1023.000000	1023.000000	2046.000000
24.040001	0.016504	9.753809	2.641960	3.006739	2.130368	1.974741	0.000000	-10.000000	0.650000	-26.816668	390.000000	1023.000000	1023.000000	2046.000000
24.059999	0.014527	8.585472	2.484378	2.794096	1.743176	1.563822	0.000000	-10.000000	0.650000	-26.866667	384.000000	1023.000000	1023.000000	2046.000000
24.080000	0.012623	7.460466	2.173476	2.390787	1.475039	1.421165	0.000000	-10.000000	0.658333	-27.050001	378.166656	1023.000000	1023.000000	2046.000000
24.100000	0.010577	6.251043	1.977594	2.196957	1.065534	1.010958	0.000000	-10.000000	0.658333	-27.116667	369.166656	1023.000000	1023.000000	2046.000000
24.120001	0.008865	5.239124	1.624930	1.845859	0.937187	0.831148	0.000000	-10.000000	0.658333	-27.183332	360.166656	1023.000000	1023.000000	2046.000000
24.139999	0.007402	4.374337	1.519833	1.513427	0.595762	0.745316	0.000000	-10.000000	0.650000	-27.416666	351.000000	1023.000000	1023.000000	2046.000000
24.160000	0.005831	3.446390	1.324900	1.331154	0.383757	0.406580	0.000000	-10.000000	0.650000	-27.483334	341.833344	1023.000000	1023.000000	2046.000000
24.180000	0.004513	2.667295	1.139152	1.054673	0.175817	0.297652	0.000000	-10.000000	0.650000	-27.550001	332.666656	1023.000000	1023.000000	2046.000000
24.200001	0.003072	1.815600	0.969967	0.910369	-0.075061	0.010324	0.000000	-10.000000	0.650000	-27.216667	320.500000	1023.000000	1023.000000	2046.000000
24.219999	0.001610	0.951447	0.683042	0.664668	-0.207780	-0.188483	0.000000	-10.000000	0.650000	-27.033335	311.500000	1023.000000	1023.000000	2046.000000
24.240000	0.000257	0.151760	0.564814	0.435503	-0.544865	-0.303691	0.000000	-10.000000	0.650000	-26.766668	299.500000	1023.000000	1023.000000	2046.000000
24.260000	-0.001295	-0.765543	0.349335	0.214241	-0.757659	-0.571460	0.000000	-10.000000	0.633333	-26.566668	290.500000	1023.000000	1023.000000	2046.000000
24.280001	-0.002794	-1.651534	0.149827	-0.064103	-1.024345	-0.712913	0.000000	-10.000000	0.616667	-26.416668	284.500000	1023.000000	1023.000000	2046.000000
24.299999	-0.004326	-2.556752	0.017374	-0.188304	-1.358534	-1.027288	0.000000	-10.000000	0.600000	-26.383333	278.666656	1023.000000	1023.000000	2046.000000
24.320000	-0.005533	-3.269859	-0.160312	-0.288356	-1.498087	-1.323104	0.000000	-10.000000	0.591667	-26.283335	269.833344	1023.000000	1023.000000	2046.000000
24.340000	-0.006191	-3.659081	-0.336043	-0.506504	-1.554233	-1.262301	0.000000	-10.000000	0.583333	-26.216667	258.166656	1023.000000	1023.000000	2046.000000
24.360001	-0.007204	-4.257594	-0.329761	-0.585450	-1.888501	-1.453883	0.000000	-10.000000	0.575000	-26.116667	249.333328	1023.000000	1023.000000	2046.000000
24.379999	-0.008248	-4.874630	-0.527764	-0.774791	-1.994174	-1.577902	0.000000	-10.000000	0.566667	-26.100000	243.666672	1023.000000	1023.000000	2046.000000
24.400000	-0.008735	-5.162360	-0.573224	-0.803407	-2.193531	-1.592198	0.000000	-10.000000	0.558333	-26.033333	237.833328	1023.000000	1023.000000	2046.000000
24.420000	-0.010771	-6.365451	-0.919911	-0.851305	-2.633149	-1.961086	0.000000	-10.000000	0.558333	-25.883333	226.333328	1023.000000	1023.000000	2046.000000
24.440001	-0.012812	-7.571774	-1.505495	-0.944267	-2.851173	-2.270839	0.000000	-10.000000	0.566667	-25.783335	217.666672	1023.000000	1023.000000	2046.000000
24.459999	-0.015342	-9.067134	-1.966319	-1.264964	-3.276999	-2.558852	0.000000	-10.000000	0.566667	-25.550001	206.166672	1023.000000	1023.000000	2046.000000
24.480000	-0.017855	-10.552217	-2.198945	-1.578319	-3.714790	-3.060162	0.000000	-10.000000	0.558333	-25.400000	200.333328	1023.000000	1023.000000	2046.000000
24.500000	-0.020074	-11.863623	-2.476277	-1.912225	-4.053502	-3.421619	0.000000	-10.000000	0.541667	-25.083334	191.666672	1023.000000	1023.000000	2046.000000
24.520000	-0.022119	-13.072497	-2.722261	-1.866024	-4.556316	-3.927896	0.000000	-10.000000	0.533333	-24.549999	186.166672	1023.000000	1023.000000	2046.000000
24.540001	-0.024726	-14.613346	-3.223282	-1.867088	-5.018067	-4.504910	0.000000	-10.000000	0.508333	-23.816668	178.000000	1023.000000	1023.000000	2046.000000
24.559999	-0.027521	-16.264992	-3.845367	-2.099868	-5.457038	-4.862719	0.000000	-10.000000	0.475000	-22.833334	170.000000	1023.000000	1023.000000	2046.000000
24.580000	-0.029682	-17.542015	-4.241005	-2.283439	-5.928373	-5.089198	0.000000	-10.000000	0.450000	-22.183334	162.333328	1023.000000	1023.000000	2046.000000
24.600000	-0.031505	-18.619480	-4.617905	-2.344987	-6.234560	-5.422029	0.000000	-10.000000	0.441667	-21.883333	152.500000	1023.000000	1023.000000	2046.000000
24.620001	-0.032811	-19.391455	-4.994959	-2.466837	-6.435965	-5.493693	0.000000	-10.000000	0.450000	-22.000000	145.333328	1023.000000	1023.000000	2046.000000
24.639999	-0.033852	-20.006556	-5.273481	-2.396028	-6.655070	-5.681975	0.000000	-10.000000	0.441667	-21.950001	135.666672	1023.000000	1023.000000	2046.000000
24.660000	-0.034846	-20.593838	-5.485569	-2.409295	-6.820842	-5.878132	0.000000	-10.000000	0.433333	-21.750000	130.833328	1023.000000	1023.000000	2046.000000
24.680000	-0.035662	-21.075979	-5.718365	-2.587862	-6.892189	-5.877563	0.000000	-10.000000	0.425000	-21.383335	123.500000	1023.000000	1023.000000	2046.000000
24.700001	-0.036728	-21.706139	-5.755106	-2.748989	-7.196598	-6.005446	0.000000	-10.000000	0.416667	-21.266668	118.666664	1023.000000	1023.000000	2046.000000
24.719999	-0.037987	-22.450518	-5.903582	-2.929898	-7.385872	-6.231165	0.000000	-10.000000	0.408333	-20.666668	109.166664	1023.000000	1023.000000	2046.000000
24.740000	-0.038823	-22.944395	-5.984334	-3.201867	-7.546161	-6.212031	0.000000	-10.000000	0.400000	-20.233334	102.166664	1023.000000	1023.000000	2046.000000
24.760000	-0.039335	-23.246847	-5.918582	-3.278525	-7.660339	-6.389401	0.000000	-10.000000	0.391667	-19.450001	95.500000	1023.000000	1023.000000	2046.000000
24.780001	-0.039881	-23.569725	-5.883708	-3.401689	-7.703600	-6.580729	0.000000	-10.000000	0.391667	-19.133333	91.166664	1023.000000	1023.000000	2046.000000
24.799999	-0.040545	-23.962164	-6.025487	-3.706731	-7.668939	-6.561007	0.000000	-10.000000	0.366667	-18.583334	84.833336	1023.000000	1023.000000	2046.000000
24.820000	-0.041297	-24.406679	-6.020957	-3.900528	-7.885191	-6.600002	0.000000	-10.000000	0.341667	-17.966667	78.500000	1023.000000	1023.000000	2046.000000
24.840000	-0.042056	-24.855291	-6.068521	-4.092734	-8.002275	-6.691761	0.000000	-10.000000	0.291667	-17.116667	72.500000	1023.000000	1023.000000	2046.000000
24.860001	-0.042812	-25.301880	-6.249203	-4.402548	-7.960452	-6.689678	0.000000	-10.000000	0.266667	-16.299999	66.833336	1023.000000	1023.000000	2046.000000
24.879999	-0.043904	-25.947035	-6.291602	-4.746994	-8.181050	-6.727389	0.000000	-10.000000	0.250000	-15.666667	61.500000	1023.000000	1023.000000	2046.000000
24.900000	-0.045205	-26.716341	-6.250974	-5.029198	-8.463628	-6.972540	0.000000	-10.000000	0.250000	-15.133334	56.333332	1023.000000	1023.000000	2046.000000
24.920000	-0.046437	-27.444244	-6.385679	-5.357646	-8.532185	-7.168734	0.000000	-10.000000	0.241667	-14.516667	51.166668	1023.000000	1023.000000	2046.000000
24.940001	-0.047391	-28.008234	-6.518137	-5.690333	-8.612039	-7.187726	0.000000	-10.000000	0.225000	-13.850000	46.333332	1023.000000	1023.000000	2046.000000
24.959999	-0.048527	-28.679628	-6.618527	-5.887620	-8.820086	-7.353395	0.000000	-10.000000	0.208333	-13.116667	41.666668	1023.000000	1023.000000	2046.000000
24.980000	-0.049754	-29.404543	-6.799821	-6.169302	-8.940346	-7.495074	0.000000	-10.000000	0.183333	-12.450000	37.333332	1023.000000	1023.000000	2046.000000
25.000000	-0.050933	-30.101587	-6.988421	-6.544653	-9.069032	-7.499482	0.000000	-10.000000	0.166667	-11.900000	33.000000	1023.000000	1023.000000	2046.000000
25.020000	-0.051912	-30.679750	-7.027336	-6.778955	-9.298300	-7.575160	0.000000	-10.000000	0.150000	-11.366667	29.000000	1023.000000	1023.000000	2046.000000
25.040001	-0.052710	-31.151649	-7.076571	-6.913472	-9.364001	-7.797606	0.000000	-10.000000	0.141667	-11.016666	25.333334	1023.000000	1023.000000	2046.000000
25.059999	-0.053406	-31.563057	-7.242634	-7.176462	-9.310715	-7.833246	0.000000	-10.000000	0.125000	-10.650001	21.666666	1023.000000	1023.000000	2046.000000
25.080000	-0.053738	-31.759195	-7.310193	-7.460172	-9.272704	-7.716127	0.000000	-10.000000	0.108333	-10.316667	18.166666	1023.000000	1023.000000	2046.000000
25.100000	-0.054172	-32.015617	-7.236004	-7.545103	-9.416744	-7.817766	0.000000	-10.000000	0.100000	-9.900001	14.500000	1023.000000	1023.000000	2046.000000
25.120001	-0.054615	-32.277225	-7.347178	-7.737287	-9.365179	-7.827580	0.000000	-10.000000	0.100000	-9.350000	11.166667	1023.000000	1023.000000	2046.000000
25.139999	-0.054809	-32.391838	-7.394582	-7.865928	-9.367517	-7.763812	0.000000	-10.000000	0.100000	-8.716667	8.166667	1023.000000	1023.000000	2046.000000
25.160000	-0.055095	-32.561176	-7.329328	-7.853304	-9.469890	-7.908656	0.000000	-10.000000	0.100000	-8.050000	5.333333	1023.000000	1023.000000	2046.000000
25.180000	-0.055219	-32.634350	-7.456704	-7.898991	-9.323754	-7.954901	0.000000	-10.000000	0.091667	-7.350000	2.833333	1023.000000	1023.000000	2046.000000
25.200001	-0.055159	-32.598778	-7.522058	-8.021278	-9.271721	-7.783720	0.000000	-10.000000	0.091667	-6.833333	0.500000	1023.000000	1023.000000	2046.000000
25.219999	-0.055347	-32.710323	-7.428456	-8.038634	-9.449671	-7.793561	0.000000	-10.000000	0.091667	-6.300000	-1.500000	1023.000000	1023.000000	2046.000000
25.240000	-0.055561	-32.836555	-7.446437	-8.048569	-9.477514	-7.864034	0.000000	-10.000000	0.100000	-5.983334	-3.500000	1023.000000	1023.000000	2046.000000
25.260000	-0.055597	-32.858120	-7.530785	-8.146175	-9.371233	-7.809927	0.000000	-10.000000	0.091667	-5.633333	-5.500000	1023.000000	1023.000000	2046.000000
25.280001	-0.055465	-32.779877	-7.435741	-8.092490	-9.430953	-7.820694	0.000000	-10.000000	0.100000	-5.366667	-7.333333	1023.000000	1023.000000	2046.000000
25.299999	-0.055596	-32.857414	-7.426929	-8.109707	-9.463011	-7.857768	0.000000	-10.000000	0.100000	-5.083333	-9.000000	1023.000000	1023.000000	2046.000000
25.320000	-0.055255	-32.655521	-7.509645	-8.132611	-9.257313	-7.755953	0.000000	-10.000000	0.100000	-4.750000	-10.666667	1023.000000	1023.000000	2046.000000
25.340000	-0.055120	-32.575802	-7.436185	-8.115389	-9.321866	-7.702363	0.000000	-10.000000	0.091667	-4.316667	-12.166667	1023.000000	1023.000000	2046.000000
25.360001	-0.054867	-32.426643	-7.342701	-8.067099	-9.314451	-7.702394	0.000000	-10.000000	0.075000	-3.633333	-13.666667	1023.000000	1023.000000	2046.000000
25.379999	-0.054114	-31.981613	-7.331045	-8.034026	-9.075661	-7.540882	0.000000	-10.000000	0.066667	-1.833333	-14.833333	1023.000000	1023.000000	2046.000000
25.400000	-0.053149	-31.411249	-7.142204	-7.954046	-8.998445	-7.316555	0.000000	-10.000000	0.050000	0.533333	-15.666667	1023.000000	1023.000000	2046.000000
25.420000	-0.051956	-30.706280	-6.952699	-7.713821	-8.789257	-7.250503	0.000000	-10.000000	0.025000	3.666667	-16.000000	1023.000000	1023.000000	2046.000000
25.440001	-0.050415	-29.795372	-6.860595	-7.684493	-8.417747	-6.832536	0.000000	-10.000000	0.000000	6.916667	-16.000000	1023.000000	1023.000000	2046.000000
25.459999	-0.048861	-28.876566	-6.567418	-7.479615	-8.230104	-6.599428	0.000000	-10.000000	-0.041667	10.333334	-16.000000	1023.000000	1023.000000	2046.000000
25.480000	-0.047605	-28.134529	-6.459823	-7.336845	-7.900249	-6.437613	0.000000	-10.000000	-0.083333	13.333334	-16.000000	1023.000000	1023.000000	2046.000000
25.500000	-0.045283	-26.762091	-6.200744	-7.173394	-7.529963	-5.857989	0.000000	-10.000000	-0.133333	15.416667	-16.000000	1023.000000	1023.000000	2046.000000
25.520000	-0.044100	-26.062860	-6.071814	-6.898156	-7.331744	-5.761147	0.000000	-10.000000	-0.166667	16.900002	-9.333333	1023.000000	1023.000000	2046.000000
25.540001	-0.042384	-25.049198	-6.097901	-6.500817	-6.920218	-5.530261	0.000000	-10.000000	-0.208333	18.916668	8.666667	1023.000000	1023.000000	2046.000000
25.559999	-0.041016	-24.240253	-6.116559	-6.406382	-6.575184	-5.142129	0.000000	-10.000000	-0.241667	20.466667	26.666666	1023.000000	1023.000000	2046.000000
25.580000	-0.040003	-23.641544	-5.998909	-6.237060	-6.424579	-4.980997	0.000000	-10.000000	-0.275000	21.700001	38.000000	1023.000000	1023.000000	2046.000000
25.600000	-0.039545	-23.371351	-6.107099	-6.130112	-6.195769	-4.938372	0.000000	-10.000000	-0.291667	22.033335	40.333332	1023.000000	1023.000000	2046.000000
25.620001	-0.038897	-22.988230	-6.179344	-5.846987	-6.096004	-4.865895	0.000000	-10.000000	-0.316667	22.966667	45.000000	1023.000000	1023.000000	2046.000000
25.639999	-0.038963	-23.027180	-6.314204	-5.478188	-6.190992	-5.043796	0.000000	-10.000000	-0.366667	24.533333	52.333332	1023.000000	1023.000000	2046.000000
25.660000	-0.038939	-23.012806	-6.574293	-5.326659	-6.064590	-5.047265	0.000000	-10.000000	-0.391667	25.900000	60.166668	1023.000000	1023.000000	2046.000000
25.680000	-0.037938	-22.421635	-6.676241	-5.197886	-5.769948	-4.777560	0.000000	-10.000000	-0.408333	26.783333	68.666664	1023.000000	1023.000000	2046.000000
25.700001	-0.036383	-21.502619	-6.577127	-4.854990	-5.514393	-4.556108	0.000000	-10.000000	-0.400000	26.966667	77.500000	1023.000000	1023.000000	2046.000000
25.719999	-0.034592	-20.443661	-6.497550	-4.439399	-5.131495	-4.375219	0.000000	-10.000000	-0.400000	27.250000	86.500000	1023.000000	1023.000000	2046.000000
25.740000	-0.032636	-19.288086	-6.443013	-4.132183	-4.740508	-3.972383	0.000000	-10.000000	-0.408333	27.500000	95.500000	1023.000000	1023.000000	2046.000000
25.760000	-0.030454	-17.998169	-6.146609	-3.720017	-4.517931	-3.613611	0.000000	-10.000000	-0.416667	27.799999	104.666664	1023.000000	1023.000000	2046.000000
25.780001	-0.028532	-16.862478	-5.887167	-3.289716	-4.198794	-3.486801	0.000000	-10.000000	-0.433333	28.016666	114.000000	1023.000000	1023.000000	2046.000000
25.799999	-0.026165	-15.463268	-5.682801	-3.045322	-3.713690	-3.021455	0.000000	-10.000000	-0.450000	28.350000	123.333336	1023.000000	1023.000000	2046.000000
25.820000	-0.024081	-14.231592	-5.283894	-2.653567	-3.491846	-2.802285	0.000000	-10.000000	-0.475000	28.650000	132.833328	1023.000000	1023.000000	2046.000000
25.840000	-0.021756	-12.857899	-5.044375	-2.352138	-2.978773	-2.482613	0.000000	-10.000000	-0.491667	29.016666	142.333328	1023.000000	1023.000000	2046.000000
25.860001	-0.019155	-11.320683	-4.554613	-2.072296	-2.629504	-2.064269	0.000000	-10.000000	-0.500000	29.049999	152.000000	1023.000000	1023.000000	2046.000000
25.879999	-0.016637	-9.832188	-4.001402	-1.695836	-2.290599	-1.844350	0.000000	-10.000000	-0.500000	29.200001	161.666672	1023.000000	1023.000000	2046.000000
25.900000	-0.014080	-8.321154	-3.774110	-1.560383	-1.643248	-1.343413	0.000000	-10.000000	-0.508333	29.133333	171.500000	1023.000000	1023.000000	2046.000000
25.920000	-0.011582	-6.845216	-3.228011	-1.252397	-1.283207	-1.081601	0.000000	-10.000000	-0.508333	29.233334	181.166672	1023.000000	1023.000000	2046.000000
25.940001	-0.009105	-5.381330	-2.872718	-1.168071	-0.718339	-0.622201	0.000000	-10.000000	-0.500000	29.100000	190.833328	1023.000000	1023.000000	2046.000000
25.959999	-0.006821	-4.031138	-2.224440	-1.042463	-0.507438	-0.256798	0.000000	-10.000000	-0.475000	28.800001	200.500000	1023.000000	1023.000000	2046.000000
25.980000	-0.005052	-2.985531	-1.793641	-1.041533	-0.121764	-0.028593	0.000000	-10.000000	-0.450000	28.266668	210.333328	1023.000000	1023.000000	2046.000000
26.000000	-0.003440	-2.033059	-1.542578	-1.095117	0.267979	0.336658	0.000000	-10.000000	-0.441667	27.966667	220.000000	1023.000000	1023.000000	2046.000000
26.020000	-0.002140	-1.264679	-1.162982	-1.044253	0.403056	0.539500	0.000000	-10.000000	-0.441667	27.850000	229.333328	1023.000000	1023.000000	2046.000000
26.040001	-0.000857	-0.506521	-0.976575	-1.026203	0.730005	0.766253	0.000000	-10.000000	-0.450000	28.033333	238.500000	1023.000000	1023.000000	2046.000000
26.059999	0.000640	0.378292	-0.630252	-0.963188	0.862128	1.109605	0.000000	-10.000000	-0.450000	27.900000	247.833328	1023.000000	1023.000000	2046.000000
26.080000	0.002081	1.229711	-0.363637	-0.761875	1.144649	1.210575	0.000000	-10.000000	-0.450000	27.983334	257.166656	1023.000000	1023.000000	2046.000000
26.100000	0.003619	2.138876	-0.309862	-0.707734	1.597174	1.559298	0.000000	-10.000000	-0.441667	27.700001	266.500000	1023.000000	1023.000000	2046.000000
26.120001	0.004961	2.931976	0.065616	-0.519651	1.666396	1.719615	0.000000	-10.000000	-0.441667	27.866667	275.666656	1023.000000	1023.000000	2046.000000
26.139999	0.006709	3.965137	0.177767	-0.494707	2.129576	2.152500	0.000000	-10.000000	-0.433333	27.916666	285.000000	1023.000000	1023.000000	2046.000000
26.160000	0.008563	5.060465	0.600351	-0.243786	2.328327	2.375574	0.000000	-10.000000	-0.425000	27.916666	294.333344	1023.000000	1023.000000	2046.000000
26.180000	0.010747	6.351326	0.796441	-0.063268	2.880198	2.737954	0.000000	-10.000000	-0.408333	27.833334	303.666656	1023.000000	1023.000000	2046.000000
26.200001	0.013046	7.710119	1.253519	0.260009	3.184019	3.012572	0.000000	-10.000000	-0.408333	27.466667	313.000000	1023.000000	1023.000000	2046.000000
26.219999	0.015242	9.008228	1.545621	0.466423	3.649149	3.347034	0.000000	-10.000000	-0.408333	27.466667	322.333344	1023.000000	1023.000000	2046.000000
26.240000	0.017443	10.308913	2.046683	0.778069	3.807573	3.676588	0.000000	-10.000000	-0.408333	27.250000	331.500000	1023.000000	1023.000000	2046.000000
26.260000	0.019683	11.632752	2.231510	1.113906	4.326126	3.961210	0.000000	-10.000000	-0.383333	27.000000	340.500000	1023.000000	1023.000000	2046.000000
26.280001	0.022164	13.099071	2.663628	1.426871	4.588706	4.419865	0.000000	-10.000000	-0.366667	26.700001	349.500000	1023.000000	1023.000000	2046.000000
26.299999	0.024407	14.424428	2.988636	1.790275	5.005705	4.639810	0.000000	-10.000000	-0.333333	26.250000	358.500000	1023.000000	1023.000000	2046.000000
26.320000	0.026592	15.715678	3.246943	2.035882	5.353062	5.079792	0.000000	-10.000000	-0.350000	26.100000	367.333344	1023.000000	1023.000000	2046.000000
26.340000	0.028638	16.925070	3.665464	2.461218	5.552988	5.245399	0.000000	-10.000000	-0.333333	25.766666	376.166656	1023.000000	1023.000000	2046.000000
26.360001	0.030810	18.208715	3.840989	2.668297	6.038743	5.660686	0.000000	-10.000000	-0.350000	25.283335	384.833344	1023.000000	1023.000000	2046.000000
26.379999	0.032980	19.490900	4.221619	3.029229	6.259186	5.980867	0.000000	-10.000000	-0.316667	24.683334	393.500000	1023.000000	1023.000000	2046.000000
26.400000	0.034849	20.595707	4.450461	3.331479	6.632758	6.181008	0.000000	-10.000000	-0.308333	23.883333	401.833344	1023.000000	1023.000000	2046.000000
26.420000	0.036661	21.666813	4.754940	3.529800	6.841386	6.540686	0.000000	-10.000000	-0.275000	23.466667	410.000000	1023.000000	1023.000000	2046.000000
26.440001	0.038297	22.633408	5.122629	3.909679	6.955029	6.646071	0.000000	-10.000000	-0.250000	22.616667	417.833344	1023.000000	1023.000000	2046.000000
26.459999	0.040019	23.651051	5.232192	4.090895	7.397621	6.930343	0.000000	-10.000000	-0.225000	22.200001	425.500000	1023.000000	1023.000000	2046.000000
26.480000	0.041499	24.525631	5.475833	4.251383	7.523831	7.274583	0.000000	-10.000000	-0.208333	21.633333	432.833344	1023.000000	1023.000000	2046.000000
26.500000	0.042497	25.115759	5.608238	4.483833	7.722160	7.301529	0.000000	-10.000000	-0.191667	21.166668	440.166656	1023.000000	1023.000000	2046.000000
26.520000	0.043660	25.803183	5.691997	4.623743	7.977685	7.509757	0.000000	-10.000000	-0.183333	20.366667	447.333344	1023.000000	1023.000000	2046.000000
26.540001	0.045589	26.942833	6.127762	4.929018	8.052918	7.833133	0.000000	-10.000000	-0.150000	18.883333	454.333344	1023.000000	1023.000000	2046.000000
26.559999	0.045947	27.154678	6.099449	5.177731	8.060992	7.816506	0.000000	-10.000000	-0.100000	16.983334	461.000000	1023.000000	1023.000000	2046.000000
26.580000	0.046200	27.304342	5.871227	5.448932	8.105243	7.878940	0.000000	-10.000000	-0.033333	14.366667	467.000000	1023.000000	1023.000000	2046.000000
26.600000	0.045024	26.608967	5.675552	5.494391	7.814582	7.624442	0.000000	-10.000000	0.016667	11.200001	472.333344	1023.000000	1023.000000	2046.000000
26.620001	0.043021	25.425234	5.421913	5.274817	7.531870	7.196634	0.000000	-10.000000	0.050000	6.566667	476.500000	1023.000000	1023.000000	2046.000000
26.639999	0.040505	23.938435	5.032898	5.023604	7.113984	6.767947	0.000000	-10.000000	0.083333	1.416667	479.333344	1023.000000	1023.000000	2046.000000
26.660000	0.037249	22.014347	4.543556	5.076240	6.345164	6.049387	0.000000	-10.000000	0.116667	-3.750000	480.666656	1023.000000	1023.000000	2046.000000
26.680000	0.033575	19.843105	3.763968	4.918009	5.782424	5.378704	0.000000	-10.000000	0.166667	-8.600000	481.000000	1023.000000	1023.000000	2046.000000
26.700001	0.030737	18.165836	3.258207	4.712417	5.223145	4.972066	0.000000	-10.000000	0.225000	-12.666667	481.000000	1023.000000	1023.000000	2046.000000
26.719999	0.028669	16.943424	3.098393	4.703331	4.683829	4.457871	0.000000	-10.000000	0.275000	-16.033335	481.000000	1023.000000	1023.000000	2046.000000
26.740000	0.026911	15.904218	2.727076	4.620728	4.457104	4.099310	0.000000	-10.000000	0.316667	-18.000000	477.500000	1023.000000	1023.000000	2046.000000
26.760000	0.025448	15.039836	2.679899	4.683128	3.903231	3.773578	0.000000	-10.000000	0.350000	-19.683334	468.666656	1023.000000	1023.000000	2046.000000
26.780001	0.023671	13.989569	2.392776	4.682455	3.550878	3.363461	0.000000	-10.000000	0.400000	-21.250000	457.500000	1023.000000	1023.000000	2046.000000
26.799999	0.022190	13.114470	2.089554	4.568437	3.321419	3.135060	0.000000	-10.000000	0.466667	-22.683334	447.333344	1023.000000	1023.000000	2046.000000
26.820000	0.020550	12.145042	2.043427	4.469051	2.790323	2.842241	0.000000	-10.000000	0.525000	-24.133333	439.833344	1023.000000	1023.000000	2046.000000
26.840000	0.018902	11.170938	1.837480	4.254584	2.553990	2.524883	0.000000	-10.000000	0.575000	-25.433334	431.833344	1023.000000	1023.000000	2046.000000
26.860001	0.017384	10.273869	1.705315	4.027170	2.249083	2.292301	0.000000	-10.000000	0.616667	-26.583334	423.333344	1023.000000	1023.000000	2046.000000
26.879999	0.015867	9.377472	1.706843	3.955103	1.864310	1.851215	0.000000	-10.000000	0.650000	-27.583334	414.500000	1023.000000	1023.000000	2046.000000
26.900000	0.014960	8.841180	1.584971	3.697404	1.823450	1.735354	0.000000	-10.000000	0.683333	-28.233334	405.166656	1023.000000	1023.000000	2046.000000
26.920000	0.014188	8.384829	1.659045	3.586197	1.523253	1.616333	0.000000	-10.000000	0.691667	-28.766666	395.833344	1023.000000	1023.000000	2046.000000
26.940001	0.013085	7.733304	1.652639	3.506813	1.271581	1.302271	0.000000	-10.000000	0.700000	-28.883333	386.166656	1023.000000	1023.000000	2046.000000
26.959999	0.011920	7.044797	1.451628	3.258848	1.094282	1.240039	0.000000	-10.000000	0.700000	-28.883333	376.500000	1023.000000	1023.000000	2046.000000
26.980000	0.010719	6.335145	1.387905	3.216264	0.796542	0.934433	0.000000	-10.000000	0.700000	-28.800001	366.833344	1023.000000	1023.000000	2046.000000
27.000000	0.009060	5.354722	1.096574	2.867153	0.669317	0.721678	0.000000	-10.000000	0.700000	-28.850000	357.166656	1023.000000	1023.000000	2046.000000
27.020000	0.007140	4.219820	0.912478	2.402616	0.300017	0.604710	0.000000	-10.000000	0.708333	-28.850000	347.666656	1023.000000	1023.000000	2046.000000
27.040001	0.005080	3.002158	0.818358	2.059490	-0.126551	0.250862	0.000000	-10.000000	0.708333	-28.883333	338.000000	1023.000000	1023.000000	2046.000000
27.059999	0.003149	1.861081	0.653485	1.630227	-0.451053	0.028422	0.000000	-10.000000	0.708333	-28.666668	328.333344	1023.000000	1023.000000	2046.000000
27.080000	0.001430	0.845371	0.669855	1.394764	-0.924443	-0.294804	0.000000	-10.000000	0.700000	-28.533335	318.833344	1023.000000	1023.000000	2046.000000
27.100000	-0.000523	-0.308863	0.420042	1.133625	-1.208585	-0.653945	0.000000	-10.000000	0.700000	-28.350000	309.166656	1023.000000	1023.000000	2046.000000
27.120001	-0.002361	-1.395068	0.131547	0.719588	-1.454025	-0.792178	0.000000	-10.000000	0.700000	-28.450001	299.833344	1023.000000	1023.000000	2046.000000
27.139999	-0.004502	-2.660763	-0.022222	0.423258	-1.940174	-1.121624	0.000000	-10.000000	0.700000	-28.533333	290.166656	1023.000000	1023.000000	2046.000000
27.160000	-0.006436	-3.803902	-0.374916	0.001334	-2.105215	-1.325106	0.000000	-10.000000	0.691667	-28.466667	280.833344	1023.000000	1023.000000	2046.000000
27.180000	-0.008129	-4.804093	-0.571367	-0.313817	-2.416773	-1.502137	0.000000	-10.000000	0.683333	-28.166668	271.166656	1023.000000	1023.000000	2046.000000
27.200001	-0.009928	-5.867561	-0.778010	-0.633052	-2.641010	-1.815490	0.000000	-10.000000	0.675000	-27.816668	261.833344	1023.000000	1023.000000	2046.000000
27.219999	-0.011315	-6.686899	-1.016668	-0.963469	-2.763390	-1.943372	0.000000	-10.000000	0.683333	-27.483334	252.500000	1023.000000	1023.000000	2046.000000
27.240000	-0.012789	-7.558192	-1.123621	-1.166631	-3.038615	-2.229326	0.000000	-10.000000	0.675000	-27.133333	243.333328	1023.000000	1023.000000	2046.000000
27.260000	-0.014297	-8.449586	-1.447674	-1.547578	-3.146336	-2.307999	0.000000	-10.000000	0.641667	-26.733334	234.333328	1023.000000	1023.000000	2046.000000
27.280001	-0.015863	-9.375275	-1.494389	-1.697113	-3.557226	-2.626546	0.000000	-10.000000	0.591667	-26.216667	225.333328	1023.000000	1023.000000	2046.000000
27.299999	-0.017370	-10.265736	-1.819766	-2.001555	-3.623047	-2.821367	0.000000	-10.000000	0.566667	-25.716667	216.666672	1023.000000	1023.000000	2046.000000
27.320000	-0.018598	-10.991324	-2.014432	-2.205739	-3.836415	-2.934739	0.000000	-10.000000	0.566667	-25.333334	208.000000	1023.000000	1023.000000	2046.000000
27.340000	-0.020080	-11.867402	-2.197028	-2.409248	-4.006265	-3.254861	0.000000	-10.000000	0.566667	-25.066668	199.500000	1023.000000	1023.000000	2046.000000
27.360001	-0.021528	-12.722970	-2.431273	-2.710801	-4.246129	-3.334766	0.000000	-10.000000	0.558333	-24.933334	191.166672	1023.000000	1023.000000	2046.000000
27.379999	-0.022875	-13.519410	-2.445588	-2.859492	-4.623883	-3.590448	0.000000	-10.000000	0.550000	-24.600000	183.000000	1023.000000	1023.000000	2046.000000
27.400000	-0.024296	-14.358901	-2.806180	-3.155000	-4.675123	-3.722598	0.000000	-10.000000	0.533333	-24.433334	174.833328	1023.000000	1023.000000	2046.000000
27.420000	-0.025548	-15.098991	-2.875044	-3.328337	-5.010859	-3.884751	0.000000	-10.000000	0.525000	-24.100000	166.500000	1023.000000	1023.000000	2046.000000
27.440001	-0.026899	-15.897604	-3.148093	-3.533224	-5.105801	-4.110485	0.000000	-10.000000	0.508333	-23.900000	158.166672	1023.000000	1023.000000	2046.000000
27.459999	-0.027773	-16.413961	-3.172102	-3.691644	-5.367695	-4.182520	0.000000	-10.000000	0.508333	-23.550001	150.333328	1023.000000	1023.000000	2046.000000
27.480000	-0.028627	-16.918482	-3.226717	-3.770610	-5.576365	-4.344790	0.000000	-10.000000	0.475000	-23.183334	142.666672	1023.000000	1023.000000	2046.000000
27.500000	-0.029407	-17.379814	-3.480985	-3.979182	-5.573223	-4.346424	0.000000	-10.000000	0.450000	-22.766666	135.000000	1023.000000	1023.000000	2046.000000
27.520000	-0.029984	-17.720657	-3.564140	-3.905477	-5.708219	-4.542822	0.000000	-10.000000	0.416667	-22.333334	127.333336	1023.000000	1023.000000	2046.000000
27.540001	-0.030644	-18.110447	-3.717529	-4.258316	-5.800686	-4.333916	0.000000	-10.000000	0.408333	-21.800001	119.833336	1023.000000	1023.000000	2046.000000
27.559999	-0.031835	-18.814659	-3.948662	-4.248124	-6.108668	-4.509206	0.000000	-10.000000	0.400000	-21.333334	112.666664	1023.000000	1023.000000	2046.000000
27.580000	-0.033477	-19.785154	-4.278892	-4.271870	-6.408700	-4.825693	0.000000	-10.000000	0.400000	-20.933334	105.500000	1023.000000	1023.000000	2046.000000
27.600000	-0.035592	-21.035076	-4.796186	-4.632503	-6.565845	-5.040541	0.000000	-10.000000	0.391667	-20.566668	98.500000	1023.000000	1023.000000	2046.000000
27.620001	-0.037723	-22.294014	-5.023114	-4.894901	-6.960213	-5.415786	0.000000	-10.000000	0.358333	-19.983334	91.500000	1023.000000	1023.000000	2046.000000
27.639999	-0.039852	-23.552549	-5.273258	-5.106404	-7.309288	-5.863599	0.000000	-10.000000	0.325000	-19.133333	84.833336	1023.000000	1023.000000	2046.000000
27.660000	-0.041463	-24.504610	-5.619198	-5.131176	-7.630462	-6.123772	0.000000	-10.000000	0.283333	-18.116667	78.500000	1023.000000	1023.000000	2046.000000
27.680000	-0.043638	-25.789846	-5.958475	-4.994025	-8.210158	-6.627187	0.000000	-10.000000	0.258333	-16.733334	72.500000	1023.000000	1023.000000	2046.000000
27.700001	-0.046018	-27.196838	-6.566054	-5.205609	-8.548646	-6.876530	0.000000	-10.000000	0.241667	-15.333333	66.833336	1023.000000	1023.000000	2046.000000
27.719999	-0.047608	-28.136250	-6.880176	-5.264303	-8.936945	-7.054826	0.000000	-10.000000	0.225000	-14.350000	61.666668	1023.000000	1023.000000	2046.000000
27.740000	-0.048952	-28.930519	-7.291358	-5.386809	-9.040577	-7.211775	0.000000	-10.000000	0.225000	-14.066667	56.833332	1023.000000	1023.000000	2046.000000
27.760000	-0.049666	-29.352459	-7.583767	-5.388113	-9.195232	-7.185346	0.000000	-10.000000	0.225000	-14.216666	52.166668	1023.000000	1023.000000	2046.000000
27.780001	-0.050118	-29.619606	-7.745920	-5.236310	-9.348911	-7.288466	0.000000	-10.000000	0.233333	-14.383333	47.333332	1023.000000	1023.000000	2046.000000
27.799999	-0.050650	-29.934221	-7.900218	-5.216756	-9.428529	-7.388718	0.000000	-10.000000	0.241667	-14.266666	42.666668	1023.000000	1023.000000	2046.000000
27.820000	-0.050897	-30.080166	-8.067651	-5.260245	-9.399529	-7.352739	0.000000	-10.000000	0.241667	-13.950000	37.833332	1023.000000	1023.000000	2046.000000
27.840000	-0.051265	-30.297338	-8.014575	-5.265253	-9.601927	-7.415585	0.000000	-10.000000	0.233333	-13.433333	33.333332	1023.000000	1023.000000	2046.000000
27.860001	-0.051787	-30.606184	-8.064417	-5.277577	-9.672684	-7.591505	0.000000	-10.000000	0.200000	-12.800000	28.666666	1023.000000	1023.000000	2046.000000
27.879999	-0.052027	-30.747849	-8.139014	-5.422197	-9.673826	-7.512810	0.000000	-10.000000	0.158333	-11.966667	24.333334	1023.000000	1023.000000	2046.000000
27.900000	-0.052053	-30.763166	-7.910802	-5.418440	-9.859851	-7.574074	0.000000	-10.000000	0.141667	-11.150000	20.333334	1023.000000	1023.000000	2046.000000
27.920000	-0.052230	-30.867817	-7.884681	-5.500701	-9.771858	-7.710577	0.000000	-10.000000	0.125000	-10.483334	16.666666	1023.000000	1023.000000	2046.000000
27.940001	-0.052417	-30.978636	-7.986134	-5.687844	-9.662107	-7.642551	0.000000	-10.000000	0.116667	-9.833333	13.333333	1023.000000	1023.000000	2046.000000
27.959999	-0.052651	-31.116926	-7.845362	-5.788867	-9.790420	-7.692276	0.000000	-10.000000	0.100000	-9.083333	9.833333	1023.000000	1023.000000	2046.000000
27.980000	-0.052926	-31.279037	-8.015307	-5.963090	-9.626214	-7.674425	0.000000	-10.000000	0.091667	-8.300000	6.833333	1023.000000	1023.000000	2046.000000
28.000000	-0.053335	-31.521246	-7.905114	-6.118464	-9.821877	-7.675788	0.000000	-10.000000	0.091667	-7.750000	4.000000	1023.000000	1023.000000	2046.000000
28.020000	-0.054014	-31.922464	-7.939692	-6.405179	-9.811187	-7.766408	0.000000	-10.000000	0.091667	-7.366667	1.666667	1023.000000	1023.000000	2046.000000
28.040001	-0.054817	-32.396751	-8.019391	-6.803910	-9.851216	-7.722235	0.000000	-10.000000	0.100000	-7.100000	-0.500000	1023.000000	1023.000000	2046.000000
28.059999	-0.055542	-32.825394	-7.927310	-7.037182	-10.023809	-7.837092	0.000000	-10.000000	0.100000	-6.683333	-2.500000	1023.000000	1023.000000	2046.000000
28.080000	-0.056456	-33.365288	-8.062652	-7.288726	-10.007120	-8.006790	0.000000	-10.000000	0.091667	-6.166667	-4.500000	1023.000000	1023.000000	2046.000000
28.100000	-0.057200	-33.805206	-8.036998	-7.485828	-10.202764	-8.079617	0.000000	-10.000000	0.091667	-5.500000	-6.500000	1023.000000	1023.000000	2046.000000
28.120001	-0.058021	-34.290634	-8.237541	-7.684141	-10.166997	-8.201954	0.000000	-10.000000	0.091667	-4.900000	-8.500000	1023.000000	1023.000000	2046.000000
28.139999	-0.058508	-34.578106	-8.315796	-7.905799	-10.228128	-8.128381	0.000000	-10.000000	0.083333	-4.450000	-10.166667	1023.000000	1023.000000	2046.000000
28.160000	-0.059287	-35.038887	-8.337653	-8.105302	-10.312831	-8.283102	0.000000	-10.000000	0.066667	-4.183333	-11.666667	1023.000000	1023.000000	2046.000000
28.180000	-0.059648	-35.252056	-8.424900	-8.347402	-10.265487	-8.214268	0.000000	-10.000000	0.058333	-3.983333	-13.000000	1023.000000	1023.000000	2046.000000
28.200001	-0.060056	-35.493328	-8.272718	-8.436787	-10.463630	-8.320193	0.000000	-10.000000	0.066667	-3.850000	-14.333333	1023.000000	1023.000000	2046.000000
28.219999	-0.060045	-35.486652	-8.439560	-8.585329	-10.169714	-8.292049	0.000000	-10.000000	0.066667	-3.600000	-15.666667	1023.000000	1023.000000	2046.000000
28.240000	-0.059681	-35.271317	-8.274439	-8.611659	-10.233299	-8.151918	0.000000	-10.000000	0.058333	-3.033333	-16.833334	1023.000000	1023.000000	2046.000000
28.260000	-0.059247	-35.014927	-8.288309	-8.632431	-10.010168	-8.084020	0.000000	-10.000000	0.050000	-1.383333	-17.666666	1023.000000	1023.000000	2046.000000
28.280001	-0.058194	-34.392456	-8.106149	-8.604360	-9.892849	-7.789097	0.000000	-10.000000	0.041667	0.983333	-18.000000	1023.000000	1023.000000	2046.000000
28.299999	-0.056984	-33.677616	-7.920918	-8.413303	-9.627298	-7.716096	0.000000	-10.000000	0.008333	4.200000	-18.000000	1023.000000	1023.000000	2046.000000
28.320000	-0.055285	-32.673630	-7.847099	-8.331697	-9.193352	-7.301480	0.000000	-10.000000	-0.025000	7.483334	-18.000000	1023.000000	1023.000000	2046.000000
28.340000	-0.053823	-31.809414	-7.572139	-8.111794	-8.964205	-7.161277	0.000000	-10.000000	-0.058333	10.600000	-18.000000	1023.000000	1023.000000	2046.000000
28.360001	-0.052210	-30.855892	-7.423509	-8.074018	-8.630935	-6.727430	0.000000	-10.000000	-0.091667	13.116667	-18.000000	1023.000000	1023.000000	2046.000000
28.379999	-0.050416	-29.795952	-7.069673	-7.783898	-8.410420	-6.531960	0.000000	-10.000000	-0.133333	14.983334	-18.000000	1023.000000	1023.000000	2046.000000
28.400000	-0.048596	-28.720409	-6.955498	-7.664040	-7.923664	-6.177207	0.000000	-10.000000	-0.175000	16.799999	-11.000000	1023.000000	1023.000000	2046.000000
28.420000	-0.046499	-27.481113	-6.677753	-7.408696	-7.577839	-5.816825	0.000000	-10.000000	-0.200000	18.533333	3.500000	1023.000000	1023.000000	2046.000000
28.440001	-0.044644	-26.384619	-6.506246	-7.235764	-7.121048	-5.521562	0.000000	-10.000000	-0.241667	20.383333	22.500000	1023.000000	1023.000000	2046.000000
28.459999	-0.042485	-25.108772	-6.129278	-6.945338	-6.846209	-5.187948	0.000000	-10.000000	-0.275000	21.883333	36.833332	1023.000000	1023.000000	2046.000000
28.480000	-0.040434	-23.896242	-5.974255	-6.742217	-6.297143	-4.882628	0.000000	-10.000000	-0.300000	22.833334	43.666668	1023.000000	1023.000000	2046.000000
28.500000	-0.038080	-22.504997	-5.669160	-6.478383	-5.902306	-4.455149	0.000000	-10.000000	-0.308333	23.566666	48.666668	1023.000000	1023.000000	2046.000000
28.520000	-0.036131	-21.353188	-5.453886	-6.207449	-5.476604	-4.215248	0.000000	-10.000000	-0.333333	24.100000	54.000000	1023.000000	1023.000000	2046.000000
28.540001	-0.033905	-20.037813	-5.142374	-5.932954	-5.142823	-3.819661	0.000000	-10.000000	-0.375000	25.016666	62.000000	1023.000000	1023.000000	2046.000000
28.559999	-0.032065	-18.950663	-4.841256	-5.692255	-4.802598	-3.614554	0.000000	-10.000000	-0.400000	25.799999	70.166664	1023.000000	1023.000000	2046.000000
28.580000	-0.029767	-17.592470	-4.549018	-5.535915	-4.369843	-3.137693	0.000000	-10.000000	-0.416667	26.666666	78.666664	1023.000000	1023.000000	2046.000000
28.600000	-0.027700	-16.370827	-4.339313	-5.081178	-3.868615	-3.081721	0.000000	-10.000000	-0.416667	27.316668	87.500000	1023.000000	1023.000000	2046.000000
28.620001	-0.025185	-14.884535	-3.976704	-5.138162	-3.540983	-2.228685	0.000000	-10.000000	-0.433333	27.850000	96.500000	1023.000000	1023.000000	2046.000000
28.639999	-0.023291	-13.765096	-3.799778	-4.505546	-3.217617	-2.242155	0.000000	-10.000000	-0.441667	27.950001	105.666664	1023.000000	1023.000000	2046.000000
28.660000	-0.021012	-12.418205	-3.810256	-4.145944	-2.639939	-1.822067	0.000000	-10.000000	-0.458333	28.066668	115.000000	1023.000000	1023.000000	2046.000000
28.680000	-0.019249	-11.376408	-3.622146	-3.808098	-2.399811	-1.546353	0.000000	-10.000000	-0.475000	28.283333	124.333336	1023.000000	1023.000000	2046.000000
28.700001	-0.018041	-10.662237	-3.671271	-3.702267	-1.972619	-1.316081	0.000000	-10.000000	-0.508333	28.966667	133.833328	1023.000000	1023.000000	2046.000000
28.719999	-0.017115	-10.115067	-3.530587	-3.446508	-1.918369	-1.219603	0.000000	-10.000000	-0.533333	29.616667	143.166672	1023.000000	1023.000000	2046.000000
28.740000	-0.016896	-9.985396	-3.695271	-3.052034	-1.789492	-1.448599	0.000000	-10.000000	-0.550000	29.900000	152.833328	1023.000000	1023.000000	2046.000000
28.760000	-0.016868	-9.969034	-3.853132	-2.879156	-1.795090	-1.441657	0.000000	-10.000000	-0.558333	30.150000	162.500000	1023.000000	1023.000000	2046.000000
28.780001	-0.016460	-9.727573	-3.856788	-2.685332	-1.706602	-1.478851	0.000000	-10.000000	-0.550000	30.300001	172.666672	1023.000000	1023.000000	2046.000000
28.799999	-0.015234	-9.003500	-3.834399	-2.471730	-1.484621	-1.212749	0.000000	-10.000000	-0.541667	30.250000	183.000000	1023.000000	1023.000000	2046.000000
28.820000	-0.013719	-8.107867	-3.693248	-2.051698	-1.236814	-1.126107	0.000000	-10.000000	-0.525000	30.116667	193.333328	1023.000000	1023.000000	2046.000000
28.840000	-0.011466	-6.776168	-3.494509	-1.693215	-0.891741	-0.696704	0.000000	-10.000000	-0.525000	30.166668	203.500000	1023.000000	1023.000000	2046.000000
28.860001	-0.009583	-5.663686	-3.229130	-1.317768	-0.635220	-0.481569	0.000000	-10.000000	-0.533333	30.550001	213.500000	1023.000000	1023.000000	2046.000000
28.879999	-0.007379	-4.360706	-2.941943	-0.995032	-0.318584	-0.105146	0.000000	-10.000000	-0.533333	30.683334	223.500000	1023.000000	1023.000000	2046.000000
28.900000	-0.005346	-3.159464	-2.674387	-0.632433	0.060480	0.086876	0.000000	-10.000000	-0.525000	30.500000	233.500000	1023.000000	1023.000000	2046.000000
28.920000	-0.002952	-1.744591	-2.317669	-0.331042	0.377664	0.526456	0.000000	-10.000000	-0.500000	30.233334	243.666672	1023.000000	1023.000000	2046.000000
28.940001	-0.000869	-0.513870	-2.037861	0.021377	0.779583	0.723031	0.000000	-10.000000	-0.491667	30.066668	254.000000	1023.000000	1023.000000	2046.000000
28.959999	0.001547	0.914471	-1.582931	0.316242	1.039808	1.141352	0.000000	-10.000000	-0.491667	29.766668	264.333344	1023.000000	1023.000000	2046.000000
28.980000	0.004145	2.449713	-1.162331	0.691030	1.533944	1.387071	0.000000	-10.000000	-0.483333	29.683334	274.333344	1023.000000	1023.000000	2046.000000
29.000000	0.007093	4.192060	-0.562569	1.054505	1.845231	1.854892	0.000000	-10.000000	-0.483333	29.200001	284.000000	1023.000000	1023.000000	2046.000000
29.020000	0.009442	5.580221	-0.189364	1.317662	2.302734	2.149188	0.000000	-10.000000	-0.483333	28.950001	293.666656	1023.000000	1023.000000	2046.000000
29.040001	0.012090	7.144968	0.339357	1.547375	2.696364	2.561871	0.000000	-10.000000	-0.491667	28.500000	303.333344	1023.000000	1023.000000	2046.000000
29.059999	0.014455	8.543126	0.783317	1.781899	3.183089	2.794822	0.000000	-10.000000	-0.475000	28.416668	313.000000	1023.000000	1023.000000	2046.000000
29.080000	0.016673	9.853460	1.178382	1.722904	3.669561	3.282613	0.000000	-10.000000	-0.441667	27.833334	322.500000	1023.000000	1023.000000	2046.000000
29.100000	0.018090	10.691112	1.663451	1.717687	3.813329	3.496645	0.000000	-10.000000	-0.425000	27.283335	332.000000	1023.000000	1023.000000	2046.000000
29.120001	0.019266	11.386023	1.882696	1.655149	4.040060	3.808117	0.000000	-10.000000	-0.408333	26.833334	341.166656	1023.000000	1023.000000	2046.000000
29.139999	0.020663	12.211792	2.278846	1.774429	4.179937	3.978580	0.000000	-10.000000	-0.416667	26.866667	350.166656	1023.000000	1023.000000	2046.000000
29.160000	0.021998	13.000525	2.364470	1.828821	4.525733	4.281501	0.000000	-10.000000	-0.400000	26.933332	359.000000	1023.000000	1023.000000	2046.000000
29.180000	0.023499	13.888070	2.698334	2.036883	4.688832	4.464021	0.000000	-10.000000	-0.391667	26.700001	368.000000	1023.000000	1023.000000	2046.000000
29.200001	0.024605	14.541339	2.744874	2.101082	4.981900	4.713483	0.000000	-10.000000	-0.366667	26.433334	377.000000	1023.000000	1023.000000	2046.000000
29.219999	0.025955	15.339220	3.031427	2.356955	5.079092	4.871747	0.000000	-10.000000	-0.375000	26.316668	386.000000	1023.000000	1023.000000	2046.000000
29.240000	0.027477	16.239107	3.045212	2.466465	5.579597	5.147833	0.000000	-10.000000	-0.366667	26.316668	394.833344	1023.000000	1023.000000	2046.000000
29.260000	0.029362	17.353130	3.339190	2.600809	5.833952	5.579178	0.000000	-10.000000	-0.375000	26.316668	403.666656	1023.000000	1023.000000	2046.000000
29.280001	0.031213	18.446817	3.664793	2.874626	6.176940	5.730458	0.000000	-10.000000	-0.358333	26.150000	412.333344	1023.000000	1023.000000	2046.000000
29.299999	0.033416	19.748980	3.996013	3.097636	6.549574	6.105757	0.000000	-10.000000	-0.375000	25.816668	421.166656	1023.000000	1023.000000	2046.000000
29.320000	0.035447	20.949020	4.376392	3.402852	6.844710	6.325065	0.000000	-10.000000	-0.366667	25.866667	429.833344	1023.000000	1023.000000	2046.000000
29.340000	0.037730	22.298670	4.641067	3.669091	7.276999	6.711514	0.000000	-10.000000	-0.366667	25.566668	438.500000	1023.000000	1023.000000	2046.000000
29.360001	0.039707	23.467007	5.068523	4.009913	7.473380	6.915190	0.000000	-10.000000	-0.350000	25.466667	447.166656	1023.000000	1023.000000	2046.000000
29.379999	0.041803	24.705599	5.324209	4.333874	7.806308	7.241209	0.000000	-10.000000	-0.333333	24.816668	455.666656	1023.000000	1023.000000	2046.000000
29.400000	0.043899	25.944548	5.779274	4.691744	7.986031	7.487500	0.000000	-10.000000	-0.316667	24.300001	464.000000	1023.000000	1023.000000	2046.000000
29.420000	0.045997	27.184067	5.897692	4.992124	8.473959	7.820292	0.000000	-10.000000	-0.275000	23.633333	472.000000	1023.000000	1023.000000	2046.000000
29.440001	0.047749	28.219444	6.313659	5.330347	8.537785	8.037653	0.000000	-10.000000	-0.241667	22.766666	480.000000	1023.000000	1023.000000	2046.000000
29.459999	0.049158	29.052099	6.442868	5.498226	8.822007	8.288999	0.000000	-10.000000	-0.183333	21.500000	487.833344	1023.000000	1023.000000	2046.000000
29.480000	0.050471	29.828564	6.812551	5.782856	8.854806	8.378351	0.000000	-10.000000	-0.150000	19.783333	495.333344	1023.000000	1023.000000	2046.000000
29.500000	0.051383	30.367277	6.836473	5.846354	9.145174	8.539276	0.000000	-10.000000	-0.083333	17.366667	502.166656	1023.000000	1023.000000	2046.000000
29.520000	0.051891	30.667376	7.021724	5.899214	9.117415	8.629023	0.000000	-10.000000	-0.033333	14.133333	508.333344	1023.000000	1023.000000	2046.000000
29.540001	0.051963	30.710150	7.018794	5.848835	9.156990	8.685531	0.000000	-10.000000	0.033333	8.966666	513.500000	1023.000000	1023.000000	2046.000000
29.559999	0.052336	30.930304	7.133451	5.998966	9.152824	8.645061	0.000000	-10.000000	0.075000	2.650000	517.333313	1023.000000	1023.000000	2046.000000
29.580000	0.050964	30.119720	6.929866	5.903608	8.888869	8.397378	0.000000	-10.000000	0.116667	-3.683333	519.333313	1023.000000	1023.000000	2046.000000
29.600000	0.049618	29.324289	6.629887	5.960136	8.509176	8.225090	0.000000	-10.000000	0.175000	-9.300000	520.000000	1023.000000	1023.000000	2046.000000
29.620001	0.047002	27.777891	6.220160	5.824039	8.017503	7.716191	0.000000	-10.000000	0.216667	-13.250000	520.000000	1023.000000	1023.000000	2046.000000
29.639999	0.044660	26.394184	5.852953	5.470533	7.663038	7.407660	0.000000	-10.000000	0.258333	-16.100000	520.000000	1023.000000	1023.000000	2046.000000
29.660000	0.041955	24.795687	5.592733	5.245625	7.064845	6.892482	0.000000	-10.000000	0.275000	-17.250000	516.333313	1023.000000	1023.000000	2046.000000
29.680000	0.038918	23.000347	4.970229	5.178013	6.568306	6.283800	0.000000	-10.000000	0.325000	-18.966667	505.333344	1023.000000	1023.000000	2046.000000
29.700001	0.035343	20.887938	4.360085	5.147582	5.758165	5.622104	0.000000	-10.000000	0.366667	-20.350000	494.333344	1023.000000	1023.000000	2046.000000
29.719999	0.031656	18.708883	3.716675	5.015630	5.111571	4.865008	0.000000	-10.000000	0.416667	-21.733334	484.666656	1023.000000	1023.000000	2046.000000
29.740000	0.029204	17.259502	3.373701	4.860137	4.576915	4.448750	0.000000	-10.000000	0.433333	-22.366667	479.833344	1023.000000	1023.000000	2046.000000
29.760000	0.027137	16.038118	3.148805	4.917818	4.095182	3.876314	0.000000	-10.000000	0.483333	-23.250000	472.500000	1023.000000	1023.000000	2046.000000
29.780001	0.025565	15.108941	2.771988	4.869112	3.868913	3.598928	0.000000	-10.000000	0.516667	-24.266666	464.833344	1023.000000	1023.000000	2046.000000
29.799999	0.024126	14.258235	2.558420	4.927532	3.467692	3.304590	0.000000	-10.000000	0.550000	-25.016666	456.666656	1023.000000	1023.000000	2046.000000
29.820000	0.022316	13.188989	2.348509	4.900614	3.003211	2.936654	0.000000	-10.000000	0.566667	-25.850000	448.166656	1023.000000	1023.000000	2046.000000
29.840000	0.020755	12.266206	2.067589	4.761851	2.731668	2.705098	0.000000	-10.000000	0.608333	-26.716667	439.333344	1023.000000	1023.000000	2046.000000
29.860001	0.019334	11.426241	1.976068	4.603568	2.346406	2.500198	0.000000	-10.000000	0.658333	-27.666666	430.500000	1023.000000	1023.000000	2046.000000
29.879999	0.017762	10.497419	1.843095	4.497100	2.037386	2.119838	0.000000	-10.000000	0.691667	-28.466667	421.333344	1023.000000	1023.000000	2046.000000
29.900000	0.016309	9.638792	1.627558	4.291184	1.918647	1.801403	0.000000	-10.000000	0.716667	-28.983334	412.000000	1023.000000	1023.000000	2046.000000
29.920000	0.015345	9.068827	1.541107	3.977679	1.759032	1.791009	0.000000	-10.000000	0.750000	-29.433334	402.333344	1023.000000	1023.000000	2046.000000
29.940001	0.014392	8.505831	1.712391	3.930301	1.377152	1.485987	0.000000	-10.000000	0.783333	-29.933334	392.500000	1023.000000	1023.000000	2046.000000
29.959999	0.013289	7.853671	1.605840	3.726871	1.216637	1.304323	0.000000	-10.000000	0.800000	-30.333334	382.500000	1023.000000	1023.000000	2046.000000
29.980000	0.012257	7.243680	1.489681	3.521504	1.015915	1.216579	0.000000	-10.000000	0.800000	-30.583334	372.333344	1023.000000	1023.000000	2046.000000
30.000000	0.011069	6.541723	1.424135	3.407544	0.728883	0.981160	0.000000	-10.000000	0.808333	-30.466667	362.000000	1023.000000	1023.000000	2046.000000
30.020000	0.009490	5.608573	1.128689	3.073326	0.596715	0.809844	0.000000	-10.000000	0.808333	-30.383333	351.666656	1023.000000	1023.000000	2046.000000
30.040001	0.007798	4.608829	0.912662	2.685242	0.309895	0.701029	0.000000	-10.000000	0.808333	-30.200001	341.500000	1023.000000	1023.000000	2046.000000
30.059999	0.005423	3.205094	0.743530	2.251171	-0.121336	0.331729	0.000000	-10.000000	0.800000	-30.100000	331.500000	1023.000000	1023.000000	2046.000000
30.080000	0.003383	1.999303	0.560841	1.865457	-0.486115	0.059120	0.000000	-10.000000	0.783333	-29.733334	321.500000	1023.000000	1023.000000	2046.000000
30.100000	0.001541	0.910460	0.520198	1.611776	-0.912133	-0.309382	0.000000	-10.000000	0.758333	-29.366667	311.500000	1023.000000	1023.000000	2046.000000
30.120001	-0.000433	-0.256053	0.294780	1.270608	-1.175661	-0.645780	0.000000	-10.000000	0.725000	-29.016666	301.833344	1023.000000	1023.000000	2046.000000
30.139999	-0.002213	-1.307776	0.048709	0.903354	-1.479947	-0.779892	0.000000	-10.000000	0.716667	-28.916668	292.166656	1023.000000	1023.000000	2046.000000
30.160000	-0.004559	-2.694587	-0.144408	0.549652	-1.952290	-1.147541	0.000000	-10.000000	0.700000	-28.783335	282.500000	1023.000000	1023.000000	2046.000000
30.180000	-0.006754	-3.991907	-0.479204	0.089958	-2.234057	-1.368604	0.000000	-10.000000	0.700000	-28.650002	272.833344	1023.000000	1023.000000	2046.000000
30.200001	-0.008474	-5.008432	-0.701310	-0.238627	-2.493816	-1.574679	0.000000	-10.000000	0.691667	-28.500000	263.166656	1023.000000	1023.000000	2046.000000
30.219999	-0.010388	-6.139329	-0.884439	-0.567213	-2.776188	-1.911488	0.000000	-10.000000	0.691667	-28.466667	253.833328	1023.000000	1023.000000	2046.000000
30.240000	-0.012146	-7.178326	-1.201554	-0.941926	-2.887835	-2.147011	0.000000	-10.000000	0.691667	-28.300001	244.166672	1023.000000	1023.000000	2046.000000
30.260000	-0.013635	-8.058521	-1.395012	-1.260289	-3.117641	-2.285579	0.000000	-10.000000	0.683333	-28.066668	234.833328	1023.000000	1023.000000	2046.000000
30.280001	-0.015516	-9.170110	-1.545669	-1.564048	-3.466032	-2.594361	0.000000	-10.000000	0.666667	-27.783335	225.500000	1023.000000	1023.000000	2046.000000
30.299999	-0.017283	-10.214294	-1.833269	-1.849396	-3.646034	-2.885596	0.000000	-10.000000	0.650000	-27.483334	216.333328	1023.000000	1023.000000	2046.000000
30.320000	-0.018643	-11.018002	-1.960756	-2.162249	-3.895077	-2.999919	0.000000	-10.000000	0.625000	-27.133333	207.166672	1023.000000	1023.000000	2046.000000
30.340000	-0.019730	-11.660337	-2.031948	-2.281352	-4.103557	-3.243481	0.000000	-10.000000	0.608333	-26.600000	198.000000	1023.000000	1023.000000	2046.000000
30.360001	-0.020775	-12.278151	-2.178884	-2.474558	-4.192164	-3.432545	0.000000	-10.000000	0.575000	-26.416666	189.166672	1023.000000	1023.000000	2046.000000
30.379999	-0.021438	-12.669824	-2.311123	-2.716736	-4.252518	-3.389446	0.000000	-10.000000	0.566667	-26.033333	180.333328	1023.000000	1023.000000	2046.000000
30.400000	-0.022139	-13.084428	-2.241896	-2.769747	-4.596944	-3.475840	0.000000	-10.000000	0.566667	-25.900000	171.666672	1023.000000	1023.000000	2046.000000
30.420000	-0.024174	-14.286544	-2.634996	-3.088469	-4.906664	-3.656415	0.000000	-10.000000	0.566667	-25.400000	163.000000	1023.000000	1023.000000	2046.000000
30.440001	-0.025732	-15.207504	-3.042269	-3.071804	-5.229942	-3.863489	0.000000	-10.000000	0.566667	-25.183334	154.500000	1023.000000	1023.000000	2046.000000
30.459999	-0.028263	-16.703192	-3.545370	-3.314682	-5.547525	-4.295614	0.000000	-10.000000	0.550000	-24.866667	146.166672	1023.000000	1023.000000	2046.000000
30.480000	-0.030376	-17.952423	-3.943070	-3.692498	-5.806686	-4.510170	0.000000	-10.000000	0.533333	-24.400000	138.000000	1023.000000	1023.000000	2046.000000
30.500000	-0.032347	-19.117052	-4.049355	-3.938133	-6.199722	-4.929842	0.000000	-10.000000	0.508333	-23.833334	130.000000	1023.000000	1023.000000	2046.000000
30.520000	-0.033959	-20.069687	-4.326349	-4.098324	-6.481349	-5.163664	0.000000	-10.000000	0.475000	-22.916666	122.000000	1023.000000	1023.000000	2046.000000
30.540001	-0.035613	-21.047413	-4.548237	-3.987287	-6.905597	-5.606292	0.000000	-10.000000	0.433333	-21.933332	114.166664	1023.000000	1023.000000	2046.000000
30.559999	-0.037782	-22.329174	-5.156041	-4.065031	-7.167072	-5.941031	0.000000	-10.000000	0.383333	-20.600000	106.666664	1023.000000	1023.000000	2046.000000
30.580000	-0.039800	-23.521715	-5.519321	-4.197107	-7.661726	-6.143561	0.000000	-10.000000	0.358333	-19.566668	99.833336	1023.000000	1023.000000	2046.000000
30.600000	-0.041772	-24.687273	-5.966249	-4.407869	-7.952345	-6.360809	0.000000	-10.000000	0.350000	-19.016666	93.166664	1023.000000	1023.000000	2046.000000
30.620001	-0.042953	-25.385111	-6.302589	-4.475405	-8.183978	-6.423139	0.000000	-10.000000	0.358333	-18.900000	86.833336	1023.000000	1023.000000	2046.000000
30.639999	-0.043951	-25.975168	-6.543319	-4.401795	-8.386406	-6.643649	0.000000	-10.000000	0.358333	-18.950001	80.500000	1023.000000	1023.000000	2046.000000
30.660000	-0.044583	-26.348545	-6.921299	-4.461622	-8.366665	-6.598958	0.000000	-10.000000	0.341667	-18.650000	74.333336	1023.000000	1023.000000	2046.000000
30.680000	-0.045350	-26.801857	-6.935941	-4.427302	-8.669767	-6.768847	0.000000	-10.000000	0.316667	-18.150000	68.000000	1023.000000	1023.000000	2046.000000
30.700001	-0.045964	-27.164959	-7.075234	-4.586677	-8.744081	-6.758967	0.000000	-10.000000	0.283333	-17.549999	62.000000	1023.000000	1023.000000	2046.000000
30.719999	-0.046617	-27.550661	-7.097726	-4.593994	-8.917422	-6.941519	0.000000	-10.000000	0.275000	-16.900000	56.166668	1023.000000	1023.000000	2046.000000
30.740000	-0.047215	-27.903839	-7.248261	-4.702307	-8.916601	-7.036669	0.000000	-10.000000	0.258333	-16.200001	50.666668	1023.000000	1023.000000	2046.000000
30.760000	-0.047503	-28.074186	-7.107222	-4.754038	-9.140682	-7.072243	0.000000	-10.000000	0.258333	-15.450000	45.166668	1023.000000	1023.000000	2046.000000
30.780001	-0.047882	-28.298124	-7.112002	-4.927783	-9.114104	-7.144234	0.000000	-10.000000	0.241667	-14.850000	40.000000	1023.000000	1023.000000	2046.000000
30.799999	-0.048030	-28.385900	-7.056385	-5.055987	-9.128706	-7.144822	0.000000	-10.000000	0.225000	-14.300000	35.000000	1023.000000	1023.000000	2046.000000
30.820000	-0.048700	-28.781778	-7.064044	-5.151905	-9.230085	-7.335742	0.000000	-10.000000	0.200000	-13.616667	30.166666	1023.000000	1023.000000	2046.000000
30.840000	-0.049000	-28.959047	-7.221226	-5.311820	-9.100618	-7.325382	0.000000	-10.000000	0.175000	-12.800000	25.500000	1023.000000	1023.000000	2046.000000
30.860001	-0.049172	-29.060503	-7.188770	-5.458993	-9.171356	-7.241385	0.000000	-10.000000	0.158333	-12.033334	21.166666	1023.000000	1023.000000	2046.000000
30.879999	-0.050184	-29.658463	-7.272561	-5.745640	-9.266017	-7.374244	0.000000	-10.000000	0.141667	-11.466667	17.166666	1023.000000	1023.000000	2046.000000
30.900000	-0.051027	-30.157074	-7.300870	-6.146474	-9.390400	-7.319329	0.000000	-10.000000	0.133333	-11.083334	13.500000	1023.000000	1023.000000	2046.000000
30.920000	-0.052209	-30.855661	-7.319839	-6.390481	-9.565168	-7.580173	0.000000	-10.000000	0.116667	-10.600000	9.833333	1023.000000	1023.000000	2046.000000
30.940001	-0.053229	-31.458366	-7.536798	-6.733711	-9.532795	-7.655061	0.000000	-10.000000	0.108333	-9.983334	6.333333	1023.000000	1023.000000	2046.000000
30.959999	-0.054123	-31.986914	-7.550060	-6.931208	-9.756268	-7.749380	0.000000	-10.000000	0.100000	-9.133333	3.000000	1023.000000	1023.000000	2046.000000
30.980000	-0.055217	-32.633522	-7.754044	-7.172608	-9.786719	-7.920152	0.000000	-10.000000	0.091667	-8.483334	0.333333	1023.000000	1023.000000	2046.000000
31.000000	-0.056071	-33.137890	-7.873861	-7.482964	-9.919334	-7.861729	0.000000	-10.000000	0.091667	-7.816667	-2.166667	1023.000000	1023.000000	2046.000000
31.020000	-0.057035	-33.707840	-7.884560	-7.664680	-10.129548	-8.029052	0.000000	-10.000000	0.091667	-7.450000	-4.666667	1023.000000	1023.000000	2046.000000
31.040001	-0.057726	-34.116165	-8.027687	-7.898712	-10.069884	-8.119882	0.000000	-10.000000	0.091667	-7.066667	-7.166667	1023.000000	1023.000000	2046.000000
31.059999	-0.058021	-34.290562	-8.054780	-8.137130	-10.067591	-8.031060	0.000000	-10.000000	0.091667	-6.900000	-9.500000	1023.000000	1023.000000	2046.000000
31.080000	-0.058461	-34.550205	-8.047563	-8.266581	-10.119827	-8.116233	0.000000	-10.000000	0.091667	-6.700000	-11.833333	1023.000000	1023.000000	2046.000000
31.100000	-0.058833	-34.770493	-8.170096	-8.427627	-9.991366	-8.181405	0.000000	-10.000000	0.091667	-6.466667	-14.166667	1023.000000	1023.000000	2046.000000
31.120001	-0.058883	-34.799904	-8.145803	-8.605508	-10.012566	-8.036026	0.000000	-10.000000	0.075000	-6.000000	-16.500000	1023.000000	1023.000000	2046.000000
31.139999	-0.059025	-34.883751	-8.109295	-8.603345	-10.057129	-8.113980	0.000000	-10.000000	0.066667	-5.433333	-18.500000	1023.000000	1023.000000	2046.000000
31.160000	-0.059082	-34.917713	-8.233326	-8.645020	-9.905031	-8.134338	0.000000	-10.000000	0.058333	-4.716667	-20.166666	1023.000000	1023.000000	2046.000000
31.180000	-0.058761	-34.727509	-8.076483	-8.630186	-9.985779	-8.035060	0.000000	-10.000000	0.066667	-3.900000	-21.666666	1023.000000	1023.000000	2046.000000
31.200001	-0.058426	-34.529968	-8.012929	-8.561227	-9.892576	-8.063236	0.000000	-10.000000	0.050000	-2.600000	-22.833334	1023.000000	1023.000000	2046.000000
31.219999	-0.057648	-34.070213	-7.988372	-8.552674	-9.691300	-7.837865	0.000000	-10.000000	0.041667	-0.500000	-23.666666	1023.000000	1023.000000	2046.000000
31.240000	-0.056810	-33.574913	-7.783571	-8.413684	-9.672783	-7.704875	0.000000	-10.000000	0.016667	1.900000	-24.000000	1023.000000	1023.000000	2046.000000
31.260000	-0.055639	-32.882618	-7.721108	-8.328742	-9.330460	-7.502309	0.000000	-10.000000	0.008333	4.783333	-24.000000	1023.000000	1023.000000	2046.000000
31.280001	-0.054099	-31.972513	-7.549130	-8.238456	-9.079595	-7.105333	0.000000	-10.000000	-0.008333	7.650000	-24.000000	1023.000000	1023.000000	2046.000000
31.299999	-0.052598	-31.085245	-7.318388	-8.029346	-8.815454	-6.922055	0.000000	-10.000000	-0.041667	10.566667	-24.000000	1023.000000	1023.000000	2046.000000
31.320000	-0.050932	-30.100529	-7.226241	-7.902855	-8.371720	-6.599712	0.000000	-10.000000	-0.083333	13.150000	-24.000000	1023.000000	1023.000000	2046.000000
31.340000	-0.049219	-29.088480	-6.886003	-7.715837	-8.208018	-6.278621	0.000000	-10.000000	-0.116667	14.966666	-24.000000	1023.000000	1023.000000	2046.000000
31.360001	-0.047473	-28.056835	-6.756884	-7.581834	-7.747172	-5.970945	0.000000	-10.000000	-0.150000	16.883333	-16.000000	1023.000000	1023.000000	2046.000000
31.379999	-0.045473	-26.874605	-6.505744	-7.383963	-7.401908	-5.582989	0.000000	-10.000000	-0.200000	18.833334	2.833333	1023.000000	1023.000000	2046.000000
31.400000	-0.043608	-25.772160	-6.343546	-7.145857	-6.907463	-5.375293	0.000000	-10.000000	-0.250000	20.483334	21.666666	1023.000000	1023.000000	2046.000000
31.420000	-0.041437	-24.489151	-6.047709	-6.949537	-6.583810	-4.908093	0.000000	-10.000000	-0.266667	21.916668	34.833332	1023.000000	1023.000000	2046.000000
31.440001	-0.039570	-23.385630	-5.755746	-6.639162	-6.254200	-4.736521	0.000000	-10.000000	-0.275000	22.666668	39.666668	1023.000000	1023.000000	2046.000000
31.459999	-0.037516	-22.171951	-5.655915	-6.447045	-5.758512	-4.310480	0.000000	-10.000000	-0.291667	23.566668	47.166668	1023.000000	1023.000000	2046.000000
31.480000	-0.035726	-21.114168	-5.347934	-6.169625	-5.531835	-4.064775	0.000000	-10.000000	-0.333333	24.183334	55.000000	1023.000000	1023.000000	2046.000000
31.500000	-0.034040	-20.117580	-5.209062	-5.946581	-5.134560	-3.827377	0.000000	-10.000000	-0.366667	24.966667	63.000000	1023.000000	1023.000000	2046.000000
31.520000	-0.032278	-19.076248	-4.883914	-5.772482	-4.906692	-3.513160	0.000000	-10.000000	-0.391667	25.950001	71.000000	1023.000000	1023.000000	2046.000000
31.540001	-0.030572	-18.068235	-4.751540	-5.557707	-4.454934	-3.304054	0.000000	-10.000000	-0.400000	26.883333	79.333336	1023.000000	1023.000000	2046.000000
31.559999	-0.028005	-16.550966	-4.501041	-5.263987	-4.006851	-2.779089	0.000000	-10.000000	-0.416667	27.400000	88.166664	1023.000000	1023.000000	2046.000000
31.580000	-0.026321	-15.555851	-4.247446	-4.978971	-3.742015	-2.587419	0.000000	-10.000000	-0.433333	27.716667	97.333336	1023.000000	1023.000000	2046.000000
31.600000	-0.023889	-14.118514	-4.219126	-4.522707	-3.191107	-2.185574	0.000000	-10.000000	-0.450000	27.766666	106.500000	1023.000000	1023.000000	2046.000000
31.620001	-0.021973	-12.986178	-4.106686	-4.215925	-2.835334	-1.828233	0.000000	-10.000000	-0.458333	27.916668	115.666664	1023.000000	1023.000000	2046.000000
31.639999	-0.020413	-12.064326	-3.975913	-3.939502	-2.481416	-1.667495	0.000000	-10.000000	-0.483333	28.350000	125.000000	1023.000000	1023.000000	2046.000000
31.660000	-0.019203	-11.348878	-3.959496	-3.797684	-2.137225	-1.454473	0.000000	-10.000000	-0.533333	29.000000	134.333328	1023.000000	1023.000000	2046.000000
31.680000	-0.018586	-10.984072	-3.984611	-3.435465	-2.085578	-1.478418	0.000000	-10.000000	-0.558333	29.666668	143.833328	1023.000000	1023.000000	2046.000000
31.700001	-0.018956	-11.202957	-4.156196	-3.169980	-2.133838	-1.742943	0.000000	-10.000000	-0.566667	29.950001	153.500000	1023.000000	1023.000000	2046.000000
31.719999	-0.018929	-11.187086	-4.325520	-3.161023	-2.048007	-1.652535	0.000000	-10.000000	-0.533333	30.050001	163.500000	1023.000000	1023.000000	2046.000000
31.740000	-0.017947	-10.606624	-4.267219	-2.874249	-1.880204	-1.584952	0.000000	-10.000000	-0.516667	30.150000	173.500000	1023.000000	1023.000000	2046.000000
31.760000	-0.016498	-9.750160	-4.193281	-2.521942	-1.581289	-1.453648	0.000000	-10.000000	-0.508333	30.150000	183.500000	1023.000000	1023.000000	2046.000000
31.780001	-0.014425	-8.525183	-4.070358	-2.235606	-1.191717	-1.027502	0.000000	-10.000000	-0.516667	30.433334	193.500000	1023.000000	1023.000000	2046.000000
31.799999	-0.012350	-7.299046	-3.759556	-1.801131	-1.006605	-0.731754	0.000000	-10.000000	-0.525000	30.483334	203.833328	1023.000000	1023.000000	2046.000000
31.820000	-0.010388	-6.139163	-3.489131	-1.421484	-0.683169	-0.545378	0.000000	-10.000000	-0.533333	30.650000	214.166672	1023.000000	1023.000000	2046.000000
31.840000	-0.008078	-4.773816	-3.215367	-1.198175	-0.279735	-0.080540	0.000000	-10.000000	-0.533333	30.516666	224.500000	1023.000000	1023.000000	2046.000000
31.860001	-0.005930	-3.504863	-2.819681	-0.798888	-0.005675	0.119381	0.000000	-10.000000	-0.533333	30.500000	234.500000	1023.000000	1023.000000	2046.000000
31.879999	-0.003835	-2.266305	-2.557266	-0.589955	0.421313	0.459603	0.000000	-10.000000	-0.533333	30.550001	244.500000	1023.000000	1023.000000	2046.000000
31.900000	-0.001405	-0.830596	-2.162662	-0.286582	0.734977	0.883671	0.000000	-10.000000	-0.525000	30.566668	254.833328	1023.000000	1023.000000	2046.000000
31.920000	0.000971	0.573947	-1.691251	0.067510	1.086120	1.111568	0.000000	-10.000000	-0.516667	30.500000	265.166656	1023.000000	1023.000000	2046.000000
31.940001	0.003700	2.186479	-1.192322	0.383033	1.524279	1.471490	0.000000	-10.000000	-0.483333	29.966667	275.500000	1023.000000	1023.000000	2046.000000
31.959999	0.006452	3.813018	-0.731011	0.640644	1.961458	1.941928	0.000000	-10.000000	-0.483333	29.549999	285.500000	1023.000000	1023.000000	2046.000000
31.980000	0.008878	5.246761	-0.219925	0.943993	2.276155	2.246538	0.000000	-10.000000	-0.500000	29.133333	295.500000	1023.000000	1023.000000	2046.000000
32.000000	0.011480	6.784895	0.198930	1.161379	2.830283	2.594302	0.000000	-10.000000	-0.516667	29.033333	305.166656	1023.000000	1023.000000	2046.000000
32.020000	0.014116	8.342356	0.699809	1.239321	3.314536	3.088690	0.000000	-10.000000	-0.491667	28.766666	314.833344	1023.000000	1023.000000	2046.000000
32.040001	0.015884	9.387738	1.244469	1.282324	3.525682	3.335264	0.000000	-10.000000	-0.458333	28.333334	324.500000	1023.000000	1023.000000	2046.000000
32.060001	0.017197	10.163536	1.562108	1.284211	3.803786	3.513432	0.000000	-10.000000	-0.441667	27.816668	334.166656	1023.000000	1023.000000	2046.000000
32.080002	0.018577	10.978839	1.786981	1.253269	4.048346	3.890243	0.000000	-10.000000	-0.450000	27.566668	343.500000	1023.000000	1023.000000	2046.000000
32.099998	0.019913	11.768433	2.148457	1.411274	4.145678	4.063025	0.000000	-10.000000	-0.441667	27.733334	352.500000	1023.000000	1023.000000	2046.000000
32.119999	0.021338	12.610554	2.293545	1.502810	4.502655	4.311544	0.000000	-10.000000	-0.433333	27.816668	361.833344	1023.000000	1023.000000	2046.000000
32.139999	0.022753	13.446982	2.456002	1.632374	4.731039	4.627568	0.000000	-10.000000	-0.416667	27.600000	371.166656	1023.000000	1023.000000	2046.000000
32.160000	0.024028	14.200610	2.685757	1.874329	4.935600	4.704924	0.000000	-10.000000	-0.408333	27.100000	380.500000	1023.000000	1023.000000	2046.000000
32.180000	0.025495	15.067465	2.817399	1.977220	5.276013	4.996832	0.000000	-10.000000	-0.400000	26.933334	389.500000	1023.000000	1023.000000	2046.000000
32.200001	0.027159	16.051163	3.083345	2.156230	5.487508	5.324078	0.000000	-10.000000	-0.400000	26.866667	398.500000	1023.000000	1023.000000	2046.000000
32.220001	0.029006	17.142605	3.365062	2.444665	5.844913	5.487965	0.000000	-10.000000	-0.391667	26.850000	407.500000	1023.000000	1023.000000	2046.000000
32.240002	0.031096	18.377483	3.588465	2.629153	6.315033	5.844832	0.000000	-10.000000	-0.383333	26.733334	416.500000	1023.000000	1023.000000	2046.000000
32.259998	0.033262	19.657560	4.004009	2.868562	6.594948	6.190042	0.000000	-10.000000	-0.375000	26.350000	425.500000	1023.000000	1023.000000	2046.000000
32.279999	0.035223	20.816790	4.299225	3.156510	6.977007	6.384048	0.000000	-10.000000	-0.366667	26.100000	434.333344	1023.000000	1023.000000	2046.000000
32.299999	0.037506	22.166204	4.668280	3.414548	7.294935	6.788443	0.000000	-10.000000	-0.350000	25.633335	443.166656	1023.000000	1023.000000	2046.000000
32.320000	0.039798	23.520750	5.148710	3.875810	7.543695	6.952534	0.000000	-10.000000	-0.325000	25.300001	451.666656	1023.000000	1023.000000	2046.000000
32.340000	0.042311	25.005629	5.457070	4.156720	8.015311	7.376528	0.000000	-10.000000	-0.316667	24.816668	460.333344	1023.000000	1023.000000	2046.000000
32.360001	0.044745	26.444088	5.824526	4.488171	8.317416	7.813974	0.000000	-10.000000	-0.308333	24.300001	468.666656	1023.000000	1023.000000	2046.000000
32.380001	0.047200	27.894945	6.204418	5.028453	8.675860	7.986214	0.000000	-10.000000	-0.291667	23.683334	477.000000	1023.000000	1023.000000	2046.000000
32.400002	0.049304	29.138727	6.568694	5.093252	8.875789	8.600993	0.000000	-10.000000	-0.250000	22.683334	485.000000	1023.000000	1023.000000	2046.000000
32.419998	0.050553	29.876831	6.701222	5.527050	8.930823	8.717735	0.000000	-10.000000	-0.208333	21.650000	492.666656	1023.000000	1023.000000	2046.000000
32.439999	0.050976	30.126656	6.644935	5.930289	8.955523	8.595909	0.000000	-10.000000	-0.183333	20.500000	500.000000	1023.000000	1023.000000	2046.000000
32.459999	0.050564	29.883350	6.463373	5.941161	8.973335	8.505482	0.000000	-10.000000	-0.158333	19.200001	506.833344	1023.000000	1023.000000	2046.000000
32.480000	0.050110	29.614773	6.339435	5.873072	8.926207	8.476059	0.000000	-10.000000	-0.100000	17.350000	513.500000	1023.000000	1023.000000	2046.000000
32.500000	0.048952	28.930880	6.192776	5.874861	8.643421	8.219822	0.000000	-10.000000	-0.016667	14.216667	519.666687	1023.000000	1023.000000	2046.000000
32.520000	0.046975	27.762270	5.763145	6.036927	8.236626	7.725572	0.000000	-10.000000	0.058333	8.650001	525.166687	1023.000000	1023.000000	2046.000000
32.540001	0.044229	26.139507	5.321275	6.010883	7.641795	7.165554	0.000000	-10.000000	0.108333	1.933333	529.166687	1023.000000	1023.000000	2046.000000
32.560001	0.041730	24.662447	4.874499	5.862642	7.213926	6.711380	0.000000	-10.000000	0.141667	-5.050000	531.333313	1023.000000	1023.000000	2046.000000
32.580002	0.040018	23.650776	4.608001	5.697569	6.866129	6.479076	0.000000	-10.000000	0.208333	-10.633333	532.000000	1023.000000	1023.000000	2046.000000
32.599998	0.038409	22.699726	4.414812	5.676836	6.485572	6.122506	0.000000	-10.000000	0.258333	-14.950000	532.000000	1023.000000	1023.000000	2046.000000
32.619999	0.036952	21.838629	4.221455	5.731537	6.131936	5.753700	0.000000	-10.000000	0.316667	-17.733334	532.000000	1023.000000	1023.000000	2046.000000
32.639999	0.035522	20.993391	4.015588	5.723545	5.861308	5.392951	0.000000	-10.000000	0.350000	-19.100000	524.166687	1023.000000	1023.000000	2046.000000
32.660000	0.034168	20.193157	3.834973	5.540154	5.585801	5.232228	0.000000	-10.000000	0.391667	-20.300001	514.000000	1023.000000	1023.000000	2046.000000
32.680000	0.032764	19.363411	3.677512	5.388574	5.291393	5.005931	0.000000	-10.000000	0.441667	-21.650000	501.500000	1023.000000	1023.000000	2046.000000
32.700001	0.031097	18.378559	3.566267	5.233353	4.937784	4.641154	0.000000	-10.000000	0.483333	-23.050001	494.333344	1023.000000	1023.000000	2046.000000
32.720001	0.029409	17.380693	3.365133	5.013003	4.719380	4.283178	0.000000	-10.000000	0.525000	-24.166668	486.833344	1023.000000	1023.000000	2046.000000
32.740002	0.028140	16.630796	3.311567	4.708501	4.502332	4.108396	0.000000	-10.000000	0.558333	-25.133333	478.666656	1023.000000	1023.000000	2046.000000
32.759998	0.027096	16.013826	3.413666	4.587162	4.152923	3.860077	0.000000	-10.000000	0.583333	-25.983334	470.166656	1023.000000	1023.000000	2046.000000
32.779999	0.026133	15.444884	3.452688	4.538257	3.923057	3.530881	0.000000	-10.000000	0.616667	-26.900000	461.333344	1023.000000	1023.000000	2046.000000
32.799999	0.024983	14.764981	3.296957	4.342680	3.794252	3.331093	0.000000	-10.000000	0.650000	-27.566668	452.500000	1023.000000	1023.000000	2046.000000
32.820000	0.023906	14.128655	3.244170	4.170899	3.496505	3.217082	0.000000	-10.000000	0.683333	-28.116667	443.333344	1023.000000	1023.000000	2046.000000
32.840000	0.022547	13.325160	3.116649	4.006599	3.232406	2.969506	0.000000	-10.000000	0.700000	-28.583334	434.000000	1023.000000	1023.000000	2046.000000
32.860001	0.020726	12.249180	2.935179	3.655697	2.947702	2.710602	0.000000	-10.000000	0.691667	-28.850000	424.333344	1023.000000	1023.000000	2046.000000
32.880001	0.018595	10.989467	2.734137	3.157877	2.529688	2.567766	0.000000	-10.000000	0.700000	-29.050001	414.666656	1023.000000	1023.000000	2046.000000
32.900002	0.016488	9.744540	2.711644	2.827200	2.012106	2.193591	0.000000	-10.000000	0.700000	-29.233334	405.000000	1023.000000	1023.000000	2046.000000
32.919998	0.014649	8.657482	2.510798	2.484158	1.771506	1.891019	0.000000	-10.000000	0.708333	-29.299999	395.333344	1023.000000	1023.000000	2046.000000
32.939999	0.012854	7.596834	2.343547	2.201048	1.383596	1.668643	0.000000	-10.000000	0.700000	-29.450001	385.500000	1023.000000	1023.000000	2046.000000
32.959999	0.010657	6.298564	2.128910	1.944325	0.936394	1.288936	0.000000	-10.000000	0.716667	-29.433334	375.500000	1023.000000	1023.000000	2046.000000
32.980000	0.008486	5.015079	1.805929	1.543391	0.606169	1.059591	0.000000	-10.000000	0.750000	-29.683334	365.500000	1023.000000	1023.000000	2046.000000
33.000000	0.006384	3.773128	1.535916	1.244074	0.189675	0.803463	0.000000	-10.000000	0.783333	-29.766666	355.666656	1023.000000	1023.000000	2046.000000
33.020000	0.004451	2.630539	1.305504	1.018550	-0.174597	0.481082	0.000000	-10.000000	0.783333	-29.983334	346.000000	1023.000000	1023.000000	2046.000000
33.040001	0.002661	1.572816	1.067771	0.721240	-0.425432	0.209237	0.000000	-10.000000	0.766667	-30.050001	336.000000	1023.000000	1023.000000	2046.000000
33.060001	0.001161	0.686281	0.805776	0.391240	-0.560101	0.049365	0.000000	-10.000000	0.766667	-30.183334	325.833344	1023.000000	1023.000000	2046.000000
33.080002	-0.000449	-0.265491	0.640756	0.160361	-0.925139	-0.141470	0.000000	-10.000000	0.783333	-30.116667	315.500000	1023.000000	1023.000000	2046.000000
33.099998	-0.001993	-1.177902	0.443263	-0.040369	-1.153061	-0.427734	0.000000	-10.000000	0.800000	-29.966667	305.500000	1023.000000	1023.000000	2046.000000
33.119999	-0.003433	-2.028852	0.190792	-0.297187	-1.303532	-0.618925	0.000000	-10.000000	0.766667	-29.700001	295.500000	1023.000000	1023.000000	2046.000000
33.139999	-0.004855	-2.869363	0.001154	-0.474227	-1.567656	-0.828634	0.000000	-10.000000	0.750000	-29.350000	285.833344	1023.000000	1023.000000	2046.000000
33.160000	-0.006586	-3.892545	-0.171842	-0.682374	-1.887608	-1.150723	0.000000	-10.000000	0.716667	-29.049999	276.166656	1023.000000	1023.000000	2046.000000
33.180000	-0.007979	-4.715444	-0.434553	-1.000763	-2.037894	-1.242234	0.000000	-10.000000	0.725000	-28.750000	266.500000	1023.000000	1023.000000	2046.000000
33.200001	-0.009615	-5.682562	-0.597366	-1.194146	-2.378420	-1.512630	0.000000	-10.000000	0.708333	-28.633333	256.833344	1023.000000	1023.000000	2046.000000
33.220001	-0.011302	-6.679628	-0.798685	-1.446675	-2.659935	-1.774334	0.000000	-10.000000	0.700000	-28.433332	247.166672	1023.000000	1023.000000	2046.000000
33.240002	-0.012824	-7.578768	-1.072649	-1.690790	-2.842290	-1.973038	0.000000	-10.000000	0.691667	-28.383333	237.833328	1023.000000	1023.000000	2046.000000
33.259998	-0.014485	-8.560528	-1.309719	-1.901067	-3.147254	-2.202488	0.000000	-10.000000	0.691667	-28.283333	228.166672	1023.000000	1023.000000	2046.000000
33.279999	-0.016189	-9.567725	-1.548990	-2.067263	-3.423037	-2.528435	0.000000	-10.000000	0.691667	-28.200001	218.833328	1023.000000	1023.000000	2046.000000
33.299999	-0.017753	-10.492261	-1.824214	-2.334610	-3.578648	-2.754788	0.000000	-10.000000	0.675000	-28.033333	209.333328	1023.000000	1023.000000	2046.000000
33.320000	-0.018982	-11.218534	-2.002017	-2.564806	-3.799714	-2.851996	0.000000	-10.000000	0.658333	-27.616667	200.166672	1023.000000	1023.000000	2046.000000
33.340000	-0.020053	-11.851089	-2.062608	-2.683085	-4.086524	-3.018871	0.000000	-10.000000	0.650000	-27.266666	191.000000	1023.000000	1023.000000	2046.000000
33.360001	-0.021152	-12.500608	-2.275694	-2.827659	-4.176072	-3.221183	0.000000	-10.000000	0.616667	-26.783333	182.000000	1023.000000	1023.000000	2046.000000
33.380001	-0.022322	-13.192592	-2.423391	-3.127892	-4.412863	-3.228446	0.000000	-10.000000	0.583333	-26.549999	173.000000	1023.000000	1023.000000	2046.000000
33.400002	-0.022982	-13.582463	-2.567683	-3.065999	-4.517785	-3.430996	0.000000	-10.000000	0.550000	-26.100000	164.000000	1023.000000	1023.000000	2046.000000
33.419998	-0.024420	-14.432409	-2.871156	-3.271413	-4.704206	-3.585634	0.000000	-10.000000	0.550000	-25.733334	155.333328	1023.000000	1023.000000	2046.000000
33.439999	-0.025643	-15.155130	-3.278536	-3.319333	-4.898010	-3.659252	0.000000	-10.000000	0.541667	-25.233334	146.666672	1023.000000	1023.000000	2046.000000
33.459999	-0.027989	-16.541431	-3.595107	-3.496956	-5.393637	-4.055732	0.000000	-10.000000	0.525000	-24.783333	138.333328	1023.000000	1023.000000	2046.000000
33.480000	-0.030546	-18.052700	-3.954072	-3.926325	-5.732127	-4.440176	0.000000	-10.000000	0.508333	-24.316666	130.000000	1023.000000	1023.000000	2046.000000
33.500000	-0.032877	-19.430502	-4.226512	-4.174320	-6.151555	-4.878115	0.000000	-10.000000	0.466667	-23.500000	122.000000	1023.000000	1023.000000	2046.000000
33.520000	-0.035178	-20.790115	-4.519097	-4.254245	-6.602507	-5.414267	0.000000	-10.000000	0.425000	-22.466667	114.166664	1023.000000	1023.000000	2046.000000
33.540001	-0.037349	-22.073065	-5.030821	-4.375234	-6.985180	-5.681830	0.000000	-10.000000	0.383333	-21.000000	106.666664	1023.000000	1023.000000	2046.000000
33.560001	-0.040126	-23.714680	-5.532529	-4.436860	-7.557463	-6.187829	0.000000	-10.000000	0.366667	-19.683334	99.500000	1023.000000	1023.000000	2046.000000
33.580002	-0.042475	-25.102892	-6.120239	-4.736183	-7.885087	-6.361382	0.000000	-10.000000	0.358333	-18.883333	92.833336	1023.000000	1023.000000	2046.000000
33.599998	-0.044163	-26.100075	-6.442687	-4.799904	-8.227221	-6.630261	0.000000	-10.000000	0.333333	-18.549999	86.500000	1023.000000	1023.000000	2046.000000
33.619999	-0.045242	-26.737766	-6.769719	-4.824649	-8.382319	-6.761080	0.000000	-10.000000	0.341667	-18.666666	80.500000	1023.000000	1023.000000	2046.000000
33.639999	-0.045994	-27.182415	-7.102024	-4.907259	-8.479708	-6.693424	0.000000	-10.000000	0.341667	-18.666666	74.166664	1023.000000	1023.000000	2046.000000
33.660000	-0.046717	-27.609602	-7.211183	-4.882530	-8.722442	-6.793448	0.000000	-10.000000	0.341667	-18.400000	67.833336	1023.000000	1023.000000	2046.000000
33.680000	-0.047323	-27.967817	-7.389692	-5.013255	-8.767537	-6.797332	0.000000	-10.000000	0.300000	-17.766666	61.500000	1023.000000	1023.000000	2046.000000
33.700001	-0.048038	-28.390242	-7.388266	-5.089890	-9.007065	-6.905021	0.000000	-10.000000	0.266667	-17.033335	55.833332	1023.000000	1023.000000	2046.000000
33.720001	-0.048740	-28.805122	-7.441437	-5.154808	-9.110578	-7.098299	0.000000	-10.000000	0.241667	-16.266666	50.166668	1023.000000	1023.000000	2046.000000
33.740002	-0.049093	-29.014034	-7.531005	-5.246443	-9.123525	-7.113061	0.000000	-10.000000	0.225000	-15.566668	44.833332	1023.000000	1023.000000	2046.000000
33.759998	-0.049454	-29.227377	-7.444237	-5.303656	-9.208652	-7.270833	0.000000	-10.000000	0.208333	-14.733334	39.500000	1023.000000	1023.000000	2046.000000
33.779999	-0.049512	-29.261486	-7.370244	-5.482277	-9.201075	-7.207891	0.000000	-10.000000	0.200000	-14.016666	34.666668	1023.000000	1023.000000	2046.000000
33.799999	-0.049931	-29.508991	-7.292515	-5.578281	-9.288500	-7.349695	0.000000	-10.000000	0.191667	-13.166667	29.833334	1023.000000	1023.000000	2046.000000
33.820000	-0.050118	-29.619778	-7.423124	-5.742308	-9.179991	-7.274355	0.000000	-10.000000	0.166667	-12.266666	25.333334	1023.000000	1023.000000	2046.000000
33.840000	-0.050572	-29.888166	-7.396617	-5.805227	-9.264181	-7.422142	0.000000	-10.000000	0.150000	-11.500000	21.166666	1023.000000	1023.000000	2046.000000
33.860001	-0.050968	-30.122025	-7.538930	-6.083758	-9.170804	-7.328531	0.000000	-10.000000	0.133333	-10.900000	17.500000	1023.000000	1023.000000	2046.000000
33.880001	-0.051660	-30.531267	-7.472239	-6.299996	-9.377178	-7.381853	0.000000	-10.000000	0.125000	-10.616667	13.833333	1023.000000	1023.000000	2046.000000
33.900002	-0.052581	-31.075417	-7.544880	-6.564696	-9.403680	-7.562160	0.000000	-10.000000	0.108333	-10.233334	10.333333	1023.000000	1023.000000	2046.000000
33.919998	-0.053605	-31.680561	-7.634941	-6.922034	-9.518661	-7.604925	0.000000	-10.000000	0.100000	-9.750000	6.833333	1023.000000	1023.000000	2046.000000
33.939999	-0.054630	-32.286301	-7.593446	-7.134813	-9.759550	-7.798490	0.000000	-10.000000	0.100000	-9.016666	3.666667	1023.000000	1023.000000	2046.000000
33.959999	-0.055543	-32.826153	-7.757391	-7.436847	-9.745554	-7.886363	0.000000	-10.000000	0.100000	-8.166667	0.833333	1023.000000	1023.000000	2046.000000
33.980000	-0.056407	-33.336372	-7.867330	-7.643387	-9.876594	-7.949063	0.000000	-10.000000	0.100000	-7.466667	-1.500000	1023.000000	1023.000000	2046.000000
34.000000	-0.057415	-33.932220	-7.971127	-7.770239	-10.005884	-8.184972	0.000000	-10.000000	0.100000	-6.933333	-3.666667	1023.000000	1023.000000	2046.000000
34.020000	-0.058020	-34.289833	-8.110417	-8.125001	-10.013501	-8.040915	0.000000	-10.000000	0.100000	-6.616667	-6.000000	1023.000000	1023.000000	2046.000000
34.040001	-0.058740	-34.715302	-8.075619	-8.274627	-10.193990	-8.171064	0.000000	-10.000000	0.091667	-6.366667	-8.333333	1023.000000	1023.000000	2046.000000
34.060001	-0.059195	-34.984531	-8.223053	-8.543590	-10.075324	-8.142564	0.000000	-10.000000	0.083333	-6.150000	-10.500000	1023.000000	1023.000000	2046.000000
34.080002	-0.059550	-35.194275	-8.198241	-8.689625	-10.158702	-8.147705	0.000000	-10.000000	0.083333	-5.883334	-12.500000	1023.000000	1023.000000	2046.000000
34.099998	-0.059810	-35.347992	-8.234861	-8.718177	-10.076914	-8.318039	0.000000	-10.000000	0.091667	-5.433333	-14.500000	1023.000000	1023.000000	2046.000000
34.119999	-0.059721	-35.295013	-8.243369	-8.888932	-10.026156	-8.136555	0.000000	-10.000000	0.083333	-4.766666	-16.166666	1023.000000	1023.000000	2046.000000
34.139999	-0.059649	-35.252586	-8.187965	-8.836308	-10.007849	-8.220465	0.000000	-10.000000	0.066667	-3.783333	-17.666666	1023.000000	1023.000000	2046.000000
34.160000	-0.059166	-34.966984	-8.194126	-8.837605	-9.864252	-8.070998	0.000000	-10.000000	0.041667	-1.750000	-18.833334	1023.000000	1023.000000	2046.000000
34.180000	-0.058543	-34.598846	-8.020199	-8.733507	-9.837503	-8.007638	0.000000	-10.000000	0.033333	0.783333	-19.666666	1023.000000	1023.000000	2046.000000
34.200001	-0.057330	-33.882275	-7.984739	-8.716257	-9.519665	-7.661612	0.000000	-10.000000	0.016667	3.916667	-20.000000	1023.000000	1023.000000	2046.000000
34.220001	-0.056131	-33.173180	-7.810409	-8.509712	-9.285263	-7.567796	0.000000	-10.000000	0.000000	7.016667	-20.000000	1023.000000	1023.000000	2046.000000
34.240002	-0.054488	-32.202404	-7.646264	-8.424262	-8.976094	-7.155784	0.000000	-10.000000	-0.033333	10.116667	-20.000000	1023.000000	1023.000000	2046.000000
34.259998	-0.053023	-31.336416	-7.429945	-8.192759	-8.684138	-7.029575	0.000000	-10.000000	-0.083333	12.833333	-20.000000	1023.000000	1023.000000	2046.000000
34.279999	-0.051208	-30.264088	-7.242393	-8.096385	-8.352287	-6.573023	0.000000	-10.000000	-0.116667	14.816667	-20.000000	1023.000000	1023.000000	2046.000000
34.299999	-0.049507	-29.258764	-7.026694	-7.907370	-7.984911	-6.339789	0.000000	-10.000000	-0.158333	16.683334	-12.833333	1023.000000	1023.000000	2046.000000
34.320000	-0.047696	-28.188562	-6.839515	-7.682029	-7.631892	-6.035126	0.000000	-10.000000	-0.183333	18.350000	2.000000	1023.000000	1023.000000	2046.000000
34.340000	-0.045774	-27.052145	-6.653736	-7.527605	-7.194699	-5.676105	0.000000	-10.000000	-0.233333	19.933334	19.166666	1023.000000	1023.000000	2046.000000
34.360001	-0.043859	-25.920919	-6.355933	-7.311098	-6.929145	-5.324745	0.000000	-10.000000	-0.275000	21.083334	31.333334	1023.000000	1023.000000	2046.000000
34.380001	-0.041862	-24.740255	-6.102819	-7.049706	-6.523342	-5.064388	0.000000	-10.000000	-0.291667	22.216667	38.333332	1023.000000	1023.000000	2046.000000
34.400002	-0.039781	-23.510695	-5.843711	-6.816793	-6.146816	-4.703375	0.000000	-10.000000	-0.316667	23.333334	45.500000	1023.000000	1023.000000	2046.000000
34.419998	-0.037907	-22.403315	-5.644238	-6.578658	-5.760767	-4.419652	0.000000	-10.000000	-0.333333	24.400000	53.166668	1023.000000	1023.000000	2046.000000
34.439999	-0.035879	-21.204615	-5.336008	-6.375787	-5.446020	-4.046799	0.000000	-10.000000	-0.375000	25.316668	61.000000	1023.000000	1023.000000	2046.000000
34.459999	-0.034052	-20.124447	-5.096515	-6.116536	-5.067524	-3.843871	0.000000	-10.000000	-0.391667	26.133333	69.333336	1023.000000	1023.000000	2046.000000
34.480000	-0.031520	-18.628149	-4.834209	-5.736986	-4.573555	-3.483398	0.000000	-10.000000	-0.408333	26.650000	78.000000	1023.000000	1023.000000	2046.000000
34.500000	-0.029657	-17.527004	-4.535943	-5.635532	-4.311334	-3.044195	0.000000	-10.000000	-0.408333	27.083334	87.000000	1023.000000	1023.000000	2046.000000
34.520000	-0.027223	-16.088791	-4.564126	-5.108091	-3.719211	-2.697364	0.000000	-10.000000	-0.425000	27.400000	96.000000	1023.000000	1023.000000	2046.000000
34.540001	-0.025387	-15.003670	-4.453346	-4.682333	-3.358886	-2.509104	0.000000	-10.000000	-0.433333	27.816668	105.000000	1023.000000	1023.000000	2046.000000
34.560001	-0.023892	-14.120396	-4.377744	-4.568240	-3.034450	-2.139961	0.000000	-10.000000	-0.475000	28.466667	114.166664	1023.000000	1023.000000	2046.000000
34.580002	-0.022879	-13.521528	-4.299384	-4.323258	-2.841186	-2.057700	0.000000	-10.000000	-0.508333	28.866667	123.500000	1023.000000	1023.000000	2046.000000
34.599998	-0.022109	-13.066711	-4.338923	-4.040977	-2.600301	-2.086510	0.000000	-10.000000	-0.541667	29.266666	129.833328	1023.000000	1023.000000	2046.000000
34.619999	-0.021833	-12.903456	-4.545434	-3.815483	-2.494732	-2.047807	0.000000	-10.000000	-0.558333	29.550001	139.500000	1023.000000	1023.000000	2046.000000
34.639999	-0.021897	-12.941189	-4.592971	-3.560670	-2.541724	-2.245823	0.000000	-10.000000	-0.558333	30.066668	149.333328	1023.000000	1023.000000	2046.000000
34.660000	-0.021316	-12.597462	-4.713706	-3.505057	-2.301689	-2.077010	0.000000	-10.000000	-0.541667	30.466667	162.666672	1023.000000	1023.000000	2046.000000
34.680000	-0.020103	-11.881023	-4.510494	-3.126481	-2.190535	-2.053513	0.000000	-10.000000	-0.508333	30.266666	173.000000	1023.000000	1023.000000	2046.000000
34.700001	-0.018360	-10.850946	-4.468951	-2.890697	-1.766211	-1.725089	0.000000	-10.000000	-0.508333	29.883333	183.333328	1023.000000	1023.000000	2046.000000
34.720001	-0.016387	-9.684864	-4.265277	-2.537200	-1.534223	-1.348163	0.000000	-10.000000	-0.533333	29.700001	193.500000	1023.000000	1023.000000	2046.000000
34.740002	-0.014327	-8.466971	-3.983612	-2.131487	-1.255633	-1.096239	0.000000	-10.000000	-0.550000	30.083334	203.166672	1023.000000	1023.000000	2046.000000
34.759998	-0.012211	-7.216910	-3.682776	-1.869331	-0.966929	-0.697874	0.000000	-10.000000	-0.533333	30.283335	213.000000	1023.000000	1023.000000	2046.000000
34.779999	-0.010105	-5.971920	-3.344333	-1.436130	-0.606672	-0.584785	0.000000	-10.000000	-0.508333	30.300001	223.000000	1023.000000	1023.000000	2046.000000
34.799999	-0.007836	-4.631304	-3.129138	-1.191734	-0.162051	-0.148381	0.000000	-10.000000	-0.500000	30.050001	233.333328	1023.000000	1023.000000	2046.000000
34.820000	-0.005624	-3.323588	-2.728998	-0.897448	0.062958	0.239900	0.000000	-10.000000	-0.508333	29.866667	243.500000	1023.000000	1023.000000	2046.000000
34.840000	-0.003339	-1.973206	-2.309560	-0.595893	0.414942	0.517306	0.000000	-10.000000	-0.508333	29.783333	253.500000	1023.000000	1023.000000	2046.000000
34.860001	-0.000470	-0.277970	-1.873626	-0.264761	0.886487	0.973929	0.000000	-10.000000	-0.491667	29.533333	263.500000	1023.000000	1023.000000	2046.000000
34.880001	0.002207	1.304173	-1.314467	0.214058	1.212545	1.192037	0.000000	-10.000000	-0.500000	29.550001	273.333344	1023.000000	1023.000000	2046.000000
34.900002	0.004897	2.893918	-0.976723	0.377187	1.786865	1.706589	0.000000	-10.000000	-0.500000	29.583334	283.000000	1023.000000	1023.000000	2046.000000
34.919998	0.007574	4.475945	-0.409494	0.668763	2.137473	2.079202	0.000000	-10.000000	-0.516667	29.400000	292.666656	1023.000000	1023.000000	2046.000000
34.939999	0.010090	5.962972	0.035440	0.765981	2.651269	2.510282	0.000000	-10.000000	-0.466667	29.116667	302.500000	1023.000000	1023.000000	2046.000000
34.959999	0.012232	7.228982	0.546532	0.824150	2.976758	2.881542	0.000000	-10.000000	-0.458333	28.616667	312.500000	1023.000000	1023.000000	2046.000000
34.980000	0.013680	8.084809	1.011545	0.872495	3.159070	3.041698	0.000000	-10.000000	-0.450000	28.516666	322.166656	1023.000000	1023.000000	2046.000000
35.000000	0.015179	8.970983	1.183017	0.812802	3.513858	3.461306	0.000000	-10.000000	-0.475000	28.316668	331.833344	1023.000000	1023.000000	2046.000000
35.020000	0.016596	9.808415	1.561468	0.998490	3.618807	3.629651	0.000000	-10.000000	-0.483333	28.400000	341.166656	1023.000000	1023.000000	2046.000000
35.040001	0.017803	10.521697	1.728649	1.039088	3.877243	3.876717	0.000000	-10.000000	-0.483333	28.316668	350.666656	1023.000000	1023.000000	2046.000000
35.060001	0.019272	11.389575	1.912212	1.169255	4.157787	4.150321	0.000000	-10.000000	-0.466667	28.133333	360.000000	1023.000000	1023.000000	2046.000000
35.080002	0.020501	12.116181	2.160234	1.408691	4.302212	4.245044	0.000000	-10.000000	-0.450000	27.850000	369.500000	1023.000000	1023.000000	2046.000000
35.099998	0.022059	13.036728	2.174566	1.471078	4.753430	4.637653	0.000000	-10.000000	-0.425000	27.666666	378.833344	1023.000000	1023.000000	2046.000000
35.119999	0.023574	13.932030	2.542329	1.710427	4.838790	4.840484	0.000000	-10.000000	-0.416667	27.600000	388.166656	1023.000000	1023.000000	2046.000000
35.139999	0.025590	15.123739	2.720333	1.885530	5.349947	5.167929	0.000000	-10.000000	-0.400000	27.366667	397.333344	1023.000000	1023.000000	2046.000000
35.160000	0.027746	16.398010	3.080180	2.153136	5.672364	5.492331	0.000000	-10.000000	-0.408333	26.983334	406.500000	1023.000000	1023.000000	2046.000000
35.180000	0.029747	17.580324	3.418406	2.483998	6.013674	5.664246	0.000000	-10.000000	-0.408333	26.883333	415.500000	1023.000000	1023.000000	2046.000000
35.200001	0.031988	18.905079	3.686290	2.711805	6.472451	6.034534	0.000000	-10.000000	-0.408333	26.750000	424.500000	1023.000000	1023.000000	2046.000000
35.220001	0.034379	20.318146	4.055351	3.035386	6.783890	6.443519	0.000000	-10.000000	-0.391667	26.733334	433.500000	1023.000000	1023.000000	2046.000000
35.240002	0.036683	21.679667	4.528450	3.446110	7.018072	6.687034	0.000000	-10.000000	-0.383333	26.600000	442.500000	1023.000000	1023.000000	2046.000000
35.259998	0.039177	23.153803	4.856957	3.770752	7.440683	7.085412	0.000000	-10.000000	-0.375000	26.416668	451.333344	1023.000000	1023.000000	2046.000000
35.279999	0.041825	24.718836	5.254848	4.217432	7.786200	7.460356	0.000000	-10.000000	-0.383333	26.300001	460.166656	1023.000000	1023.000000	2046.000000
35.299999	0.044283	26.171074	5.641047	4.670597	8.126528	7.732902	0.000000	-10.000000	-0.366667	25.783333	469.000000	1023.000000	1023.000000	2046.000000
35.320000	0.046625	27.555086	5.811432	4.901845	8.620613	8.221195	0.000000	-10.000000	-0.358333	25.400000	477.666656	1023.000000	1023.000000	2046.000000
35.340000	0.049671	29.355492	6.268273	5.455273	9.039549	8.592398	0.000000	-10.000000	-0.316667	24.866667	486.333344	1023.000000	1023.000000	2046.000000
35.360001	0.051179	30.246878	6.628154	5.619344	9.046702	8.952676	0.000000	-10.000000	-0.308333	24.333334	494.666656	1023.000000	1023.000000	2046.000000
35.380001	0.052660	31.121914	6.645367	6.076462	9.285292	9.114793	0.000000	-10.000000	-0.283333	23.816668	503.000000	1023.000000	1023.000000	2046.000000
35.400002	0.053138	31.404638	6.717659	6.389576	9.275759	9.021645	0.000000	-10.000000	-0.275000	23.300001	511.000000	1023.000000	1023.000000	2046.000000
35.419998	0.053328	31.516886	6.553719	6.472985	9.459598	9.030584	0.000000	-10.000000	-0.258333	22.866667	518.833313	1023.000000	1023.000000	2046.000000
35.439999	0.053406	31.563023	6.611001	6.544311	9.367491	9.040222	0.000000	-10.000000	-0.225000	22.483334	526.500000	1023.000000	1023.000000	2046.000000
35.459999	0.052960	31.299307	6.388696	6.761591	9.325966	8.823053	0.000000	-10.000000	-0.175000	21.250000	534.000000	1023.000000	1023.000000	2046.000000
35.480000	0.051987	30.724163	6.057509	6.960717	9.086206	8.619730	0.000000	-10.000000	-0.100000	19.266666	541.333313	1023.000000	1023.000000	2046.000000
35.500000	0.050420	29.798162	5.870624	7.115075	8.675737	8.136726	0.000000	-10.000000	-0.033333	15.883333	548.166687	1023.000000	1023.000000	2046.000000
35.520000	0.049311	29.143002	5.602555	7.095857	8.593707	7.850883	0.000000	-10.000000	0.008333	11.700000	554.000000	1023.000000	1023.000000	2046.000000
35.540001	0.048503	28.664986	5.464025	7.048435	8.385882	7.766642	0.000000	-10.000000	0.050000	5.266667	558.666687	1023.000000	1023.000000	2046.000000
35.560001	0.047333	27.973593	5.439544	7.103810	7.984825	7.445413	0.000000	-10.000000	0.091667	-0.833333	561.500000	1023.000000	1023.000000	2046.000000
35.580002	0.046110	27.251198	5.160199	6.998490	7.809421	7.283089	0.000000	-10.000000	0.158333	-7.450000	562.833313	1023.000000	1023.000000	2046.000000
35.599998	0.044676	26.403440	5.091951	6.978272	7.358268	6.974950	0.000000	-10.000000	0.200000	-10.866667	563.000000	1023.000000	1023.000000	2046.000000
35.619999	0.043248	25.559561	4.817823	6.869084	7.219656	6.652997	0.000000	-10.000000	0.283333	-15.600000	563.000000	1023.000000	1023.000000	2046.000000
35.639999	0.041835	24.724510	4.702950	6.623960	6.854182	6.543418	0.000000	-10.000000	0.358333	-18.866667	559.333313	1023.000000	1023.000000	2046.000000
35.660000	0.039803	23.523525	4.551422	6.463611	6.457179	6.051314	0.000000	-10.000000	0.475000	-22.916668	550.000000	1023.000000	1023.000000	2046.000000
35.680000	0.038097	22.515085	4.379439	6.166113	6.146730	5.822803	0.000000	-10.000000	0.558333	-25.283335	538.000000	1023.000000	1023.000000	2046.000000
35.700001	0.036488	21.564251	4.445969	6.059653	5.726125	5.332504	0.000000	-10.000000	0.658333	-27.500000	526.500000	1023.000000	1023.000000	2046.000000
35.720001	0.035237	20.824783	4.406176	5.838255	5.475540	5.104813	0.000000	-10.000000	0.741667	-29.616667	517.333313	1023.000000	1023.000000	2046.000000
35.740002	0.033889	20.028637	4.458662	5.731640	5.017177	4.821159	0.000000	-10.000000	0.816667	-31.450001	507.333344	1023.000000	1023.000000	2046.000000
35.759998	0.032278	19.076342	4.356095	5.565659	4.676580	4.478007	0.000000	-10.000000	0.866667	-32.766666	496.833344	1023.000000	1023.000000	2046.000000
35.779999	0.030986	18.312958	4.161604	5.402124	4.448730	4.300499	0.000000	-10.000000	0.908333	-33.600002	486.000000	1023.000000	1023.000000	2046.000000
35.799999	0.029390	17.369230	4.078755	5.254561	4.119489	3.916425	0.000000	-10.000000	0.933333	-33.900002	474.833344	1023.000000	1023.000000	2046.000000
35.820000	0.027364	16.172264	3.762128	4.790235	3.903116	3.716786	0.000000	-10.000000	0.941667	-33.900002	463.500000	1023.000000	1023.000000	2046.000000
35.840000	0.025190	14.887266	3.681389	4.334730	3.370114	3.501033	0.000000	-10.000000	0.941667	-33.666668	452.166656	1023.000000	1023.000000	2046.000000
35.860001	0.023003	13.594635	3.585456	4.031247	2.926256	3.051676	0.000000	-10.000000	0.925000	-33.333332	441.000000	1023.000000	1023.000000	2046.000000
35.880001	0.020950	12.381577	3.422982	3.680253	2.529806	2.748537	0.000000	-10.000000	0.916667	-33.299999	430.000000	1023.000000	1023.000000	2046.000000
35.900002	0.018641	11.016705	3.296463	3.404910	2.010409	2.304923	0.000000	-10.000000	0.916667	-33.250000	418.833344	1023.000000	1023.000000	2046.000000
35.919998	0.016447	9.720091	2.940541	3.054641	1.717569	2.007341	0.000000	-10.000000	0.933333	-33.400002	407.666656	1023.000000	1023.000000	2046.000000
35.939999	0.014037	8.295983	2.714448	2.703195	1.216243	1.662097	0.000000	-10.000000	0.950000	-33.633335	396.500000	1023.000000	1023.000000	2046.000000
35.959999	0.011807	6.977697	2.374796	2.336820	0.910626	1.355455	0.000000	-10.000000	0.958333	-33.866669	385.333344	1023.000000	1023.000000	2046.000000
35.980000	0.009803	5.793592	2.215281	2.090482	0.480817	1.007012	0.000000	-10.000000	0.975000	-34.049999	374.000000	1023.000000	1023.000000	2046.000000
36.000000	0.007858	4.644252	1.907352	1.752314	0.309055	0.675531	0.000000	-10.000000	0.975000	-33.783333	362.500000	1023.000000	1023.000000	2046.000000
36.020000	0.006249	3.693212	1.675514	1.452326	0.064697	0.500675	0.000000	-10.000000	0.975000	-33.566669	351.166656	1023.000000	1023.000000	2046.000000
36.040001	0.004418	2.611066	1.546280	1.202143	-0.310264	0.172907	0.000000	-10.000000	0.941667	-33.433334	340.000000	1023.000000	1023.000000	2046.000000
36.060001	0.002654	1.568534	1.264004	0.829988	-0.565261	0.039803	0.000000	-10.000000	0.908333	-33.266670	329.000000	1023.000000	1023.000000	2046.000000
36.080002	0.000819	0.484080	1.072866	0.641334	-0.939894	-0.290226	0.000000	-10.000000	0.866667	-33.050003	318.000000	1023.000000	1023.000000	2046.000000
36.099998	-0.000924	-0.545999	0.757132	0.366771	-1.125352	-0.544550	0.000000	-10.000000	0.850000	-32.650002	307.000000	1023.000000	1023.000000	2046.000000
36.119999	-0.002575	-1.521744	0.467904	0.137512	-1.397528	-0.729633	0.000000	-10.000000	0.841667	-32.350002	296.000000	1023.000000	1023.000000	2046.000000
36.139999	-0.004538	-2.681801	0.261052	-0.134209	-1.762181	-1.046463	0.000000	-10.000000	0.841667	-32.150002	285.166656	1023.000000	1023.000000	2046.000000
36.160000	-0.006389	-3.775992	-0.121893	-0.512409	-1.974425	-1.167264	0.000000	-10.000000	0.841667	-32.016666	274.333344	1023.000000	1023.000000	2046.000000
36.180000	-0.008298	-4.903867	-0.285452	-0.679925	-2.409249	-1.529241	0.000000	-10.000000	0.841667	-31.916668	263.666656	1023.000000	1023.000000	2046.000000
36.200001	-0.010195	-6.025409	-0.682495	-0.938185	-2.566446	-1.838283	0.000000	-10.000000	0.825000	-31.566668	253.000000	1023.000000	1023.000000	2046.000000
36.220001	-0.011848	-7.001946	-1.012028	-1.216979	-2.823503	-1.949436	0.000000	-10.000000	0.808333	-31.266666	242.666672	1023.000000	1023.000000	2046.000000
36.240002	-0.013950	-8.244512	-1.188922	-1.449726	-3.241496	-2.364367	0.000000	-10.000000	0.800000	-30.966667	232.166672	1023.000000	1023.000000	2046.000000
36.259998	-0.015783	-9.327859	-1.525771	-1.774443	-3.442423	-2.585222	0.000000	-10.000000	0.800000	-30.750000	221.833328	1023.000000	1023.000000	2046.000000
36.279999	-0.017224	-10.179182	-1.654529	-2.046968	-3.738199	-2.739486	0.000000	-10.000000	0.783333	-30.366667	211.500000	1023.000000	1023.000000	2046.000000
36.299999	-0.018652	-11.023353	-1.748956	-2.151712	-4.055912	-3.066772	0.000000	-10.000000	0.750000	-29.900000	201.500000	1023.000000	1023.000000	2046.000000
36.320000	-0.019822	-11.714947	-1.993228	-2.434407	-4.116361	-3.170951	0.000000	-10.000000	0.716667	-29.533335	191.500000	1023.000000	1023.000000	2046.000000
36.340000	-0.021090	-12.463912	-2.163893	-2.703388	-4.367892	-3.228739	0.000000	-10.000000	0.700000	-29.166668	181.500000	1023.000000	1023.000000	2046.000000
36.360001	-0.021692	-12.820188	-2.312937	-2.732037	-4.390273	-3.384940	0.000000	-10.000000	0.691667	-28.850000	171.833328	1023.000000	1023.000000	2046.000000
36.380001	-0.023299	-13.769716	-2.551508	-3.019631	-4.716159	-3.482418	0.000000	-10.000000	0.675000	-28.350000	162.166672	1023.000000	1023.000000	2046.000000
36.400002	-0.024713	-14.605571	-2.874522	-2.913931	-4.948925	-3.868193	0.000000	-10.000000	0.658333	-27.800001	152.833328	1023.000000	1023.000000	2046.000000
36.419998	-0.026820	-15.850674	-3.327225	-3.242936	-5.227997	-4.052516	0.000000	-10.000000	0.641667	-27.083334	143.500000	1023.000000	1023.000000	2046.000000
36.439999	-0.029542	-17.459225	-3.627379	-3.554915	-5.685559	-4.591372	0.000000	-10.000000	0.600000	-26.216667	134.500000	1023.000000	1023.000000	2046.000000
36.459999	-0.031913	-18.860296	-3.981580	-3.947723	-6.008109	-4.922884	0.000000	-10.000000	0.550000	-25.150000	125.666664	1023.000000	1023.000000	2046.000000
36.480000	-0.034060	-20.129333	-4.221763	-3.916551	-6.494787	-5.496232	0.000000	-10.000000	0.483333	-23.800001	117.166664	1023.000000	1023.000000	2046.000000
36.500000	-0.036185	-21.385431	-4.754011	-4.074604	-6.817502	-5.739314	0.000000	-10.000000	0.433333	-22.316668	109.166664	1023.000000	1023.000000	2046.000000
36.520000	-0.038837	-22.952831	-5.168848	-4.165502	-7.467489	-6.150992	0.000000	-10.000000	0.383333	-20.916668	101.666664	1023.000000	1023.000000	2046.000000
36.540001	-0.041268	-24.389498	-5.798508	-4.379856	-7.756086	-6.455048	0.000000	-10.000000	0.375000	-20.033335	94.666664	1023.000000	1023.000000	2046.000000
36.560001	-0.043057	-25.446623	-6.088424	-4.515071	-8.189917	-6.653211	0.000000	-10.000000	0.375000	-19.733334	88.000000	1023.000000	1023.000000	2046.000000
36.580002	-0.044209	-26.127802	-6.545584	-4.640039	-8.228181	-6.713999	0.000000	-10.000000	0.375000	-19.583334	81.500000	1023.000000	1023.000000	2046.000000
36.599998	-0.044954	-26.567892	-6.698051	-4.586212	-8.498936	-6.784694	0.000000	-10.000000	0.358333	-19.516666	77.166664	1023.000000	1023.000000	2046.000000
36.619999	-0.045777	-27.054317	-7.070136	-4.701833	-8.483258	-6.799090	0.000000	-10.000000	0.333333	-18.966667	70.833336	1023.000000	1023.000000	2046.000000
36.639999	-0.046495	-27.478607	-7.076269	-4.739211	-8.777543	-6.885584	0.000000	-10.000000	0.300000	-18.383333	64.666664	1023.000000	1023.000000	2046.000000
36.660000	-0.047191	-27.889963	-7.185733	-4.810455	-8.831696	-7.062079	0.000000	-10.000000	0.275000	-17.550001	56.500000	1023.000000	1023.000000	2046.000000
36.680000	-0.047693	-28.186705	-7.236220	-4.984353	-8.957734	-7.008398	0.000000	-10.000000	0.258333	-16.733334	50.500000	1023.000000	1023.000000	2046.000000
36.700001	-0.048373	-28.588459	-7.270438	-5.046605	-9.053690	-7.217726	0.000000	-10.000000	0.241667	-15.966667	44.833332	1023.000000	1023.000000	2046.000000
36.720001	-0.048688	-28.774837	-7.234749	-5.261547	-9.140281	-7.138261	0.000000	-10.000000	0.225000	-15.216667	39.333332	1023.000000	1023.000000	2046.000000
36.740002	-0.049009	-28.964340	-7.055392	-5.322837	-9.267053	-7.319058	0.000000	-10.000000	0.208333	-14.516667	34.166668	1023.000000	1023.000000	2046.000000
36.759998	-0.049247	-29.104921	-7.136575	-5.531579	-9.172992	-7.263776	0.000000	-10.000000	0.208333	-13.683333	29.333334	1023.000000	1023.000000	2046.000000
36.779999	-0.049626	-29.329184	-7.092442	-5.610735	-9.240847	-7.385160	0.000000	-10.000000	0.183333	-12.816667	24.666666	1023.000000	1023.000000	2046.000000
36.799999	-0.050140	-29.633018	-7.208384	-5.836606	-9.208693	-7.379335	0.000000	-10.000000	0.158333	-12.016666	20.333334	1023.000000	1023.000000	2046.000000
36.820000	-0.050524	-29.859741	-7.158899	-5.982436	-9.347088	-7.371318	0.000000	-10.000000	0.133333	-11.400000	16.333334	1023.000000	1023.000000	2046.000000
36.840000	-0.051361	-30.354351	-7.250261	-6.192790	-9.395106	-7.516195	0.000000	-10.000000	0.125000	-10.983334	12.666667	1023.000000	1023.000000	2046.000000
36.860001	-0.052198	-30.848860	-7.403551	-6.605223	-9.363673	-7.476412	0.000000	-10.000000	0.116667	-10.600000	9.166667	1023.000000	1023.000000	2046.000000
36.880001	-0.053192	-31.436207	-7.316701	-6.871747	-9.640191	-7.607568	0.000000	-10.000000	0.108333	-10.050000	5.500000	1023.000000	1023.000000	2046.000000
36.900002	-0.054264	-32.070217	-7.463545	-7.157352	-9.662030	-7.787288	0.000000	-10.000000	0.100000	-9.250000	2.333333	1023.000000	1023.000000	2046.000000
36.919998	-0.055208	-32.627914	-7.475770	-7.357899	-9.889408	-7.904836	0.000000	-10.000000	0.091667	-8.333334	-0.500000	1023.000000	1023.000000	2046.000000
36.939999	-0.056170	-33.196522	-7.653635	-7.538645	-9.930335	-8.073906	0.000000	-10.000000	0.083333	-7.433333	-3.000000	1023.000000	1023.000000	2046.000000
36.959999	-0.056864	-33.606354	-7.839674	-7.780505	-9.950177	-8.035998	0.000000	-10.000000	0.083333	-6.700000	-5.333333	1023.000000	1023.000000	2046.000000
36.980000	-0.057729	-34.117809	-7.811653	-7.965227	-10.186984	-8.153947	0.000000	-10.000000	0.083333	-6.166667	-7.500000	1023.000000	1023.000000	2046.000000
37.000000	-0.058229	-34.413433	-7.998589	-8.228582	-10.070584	-8.115676	0.000000	-10.000000	0.075000	-5.766667	-9.500000	1023.000000	1023.000000	2046.000000
37.020000	-0.058540	-34.597107	-7.840044	-8.325247	-10.274855	-8.156960	0.000000	-10.000000	0.066667	-5.316667	-11.500000	1023.000000	1023.000000	2046.000000
37.040001	-0.058589	-34.626236	-7.935389	-8.401709	-10.101548	-8.187589	0.000000	-10.000000	0.050000	-4.333333	-13.333333	1023.000000	1023.000000	2046.000000
37.060001	-0.058091	-34.331661	-7.957721	-8.495208	-9.906951	-7.971784	0.000000	-10.000000	0.033333	-1.783333	-14.833333	1023.000000	1023.000000	2046.000000
37.080002	-0.057326	-33.879887	-7.769728	-8.414055	-9.858671	-7.837434	0.000000	-10.000000	0.000000	1.400000	-15.666667	1023.000000	1023.000000	2046.000000
37.099998	-0.056469	-33.373070	-7.741034	-8.406056	-9.545725	-7.680254	0.000000	-10.000000	-0.016667	3.916667	-16.000000	1023.000000	1023.000000	2046.000000
37.119999	-0.055131	-32.582642	-7.574966	-8.387275	-9.295623	-7.324780	0.000000	-10.000000	-0.041667	7.383334	-16.000000	1023.000000	1023.000000	2046.000000
37.139999	-0.053789	-31.789248	-7.335503	-8.187857	-9.070764	-7.195126	0.000000	-10.000000	-0.075000	10.700000	-16.000000	1023.000000	1023.000000	2046.000000
37.160000	-0.052140	-30.814713	-7.292033	-8.053969	-8.568191	-6.900520	0.000000	-10.000000	-0.125000	14.566667	-16.000000	1023.000000	1023.000000	2046.000000
37.180000	-0.050292	-29.722715	-6.986731	-7.851272	-8.350636	-6.534077	0.000000	-10.000000	-0.158333	15.800000	-16.000000	1023.000000	1023.000000	2046.000000
37.200001	-0.048580	-28.710873	-6.793596	-7.637317	-7.976315	-6.303644	0.000000	-10.000000	-0.183333	17.550001	-2.666667	1023.000000	1023.000000	2046.000000
37.220001	-0.046864	-27.696371	-6.617093	-7.547097	-7.653039	-5.879141	0.000000	-10.000000	-0.208333	19.016666	12.333333	1023.000000	1023.000000	2046.000000
37.240002	-0.044897	-26.534388	-6.288143	-7.216266	-7.351748	-5.678231	0.000000	-10.000000	-0.258333	21.016666	29.500000	1023.000000	1023.000000	2046.000000
37.259998	-0.042812	-25.302092	-6.161791	-7.082232	-6.799356	-5.258712	0.000000	-10.000000	-0.300000	21.816668	33.333332	1023.000000	1023.000000	2046.000000
37.279999	-0.040596	-23.992041	-5.795285	-6.826133	-6.482072	-4.888550	0.000000	-10.000000	-0.325000	23.033333	40.333332	1023.000000	1023.000000	2046.000000
37.299999	-0.038389	-22.687847	-5.567849	-6.626358	-5.961667	-4.531974	0.000000	-10.000000	-0.341667	23.833334	47.833332	1023.000000	1023.000000	2046.000000
37.320000	-0.036129	-21.352470	-5.320849	-6.416125	-5.511978	-4.103519	0.000000	-10.000000	-0.375000	25.200001	58.166668	1023.000000	1023.000000	2046.000000
37.340000	-0.033930	-20.052597	-4.964457	-6.053610	-5.162669	-3.871860	0.000000	-10.000000	-0.400000	25.783333	66.500000	1023.000000	1023.000000	2046.000000
37.360001	-0.031723	-18.748055	-4.873789	-5.825264	-4.522624	-3.526377	0.000000	-10.000000	-0.416667	26.550001	75.166664	1023.000000	1023.000000	2046.000000
37.380001	-0.029466	-17.414114	-4.435061	-5.502104	-4.313687	-3.163263	0.000000	-10.000000	-0.425000	27.100000	83.833336	1023.000000	1023.000000	2046.000000
37.400002	-0.027569	-16.293526	-4.275328	-5.327214	-3.801974	-2.889010	0.000000	-10.000000	-0.450000	27.900002	92.833336	1023.000000	1023.000000	2046.000000
37.419998	-0.025722	-15.201448	-3.891882	-5.048027	-3.622502	-2.639037	0.000000	-10.000000	-0.475000	28.533335	102.000000	1023.000000	1023.000000	2046.000000
37.439999	-0.023490	-13.882806	-3.750753	-4.722896	-3.028021	-2.381136	0.000000	-10.000000	-0.491667	29.016668	111.500000	1023.000000	1023.000000	2046.000000
37.459999	-0.020826	-12.308376	-3.281703	-4.595777	-2.759307	-1.671589	0.000000	-10.000000	-0.508333	29.350000	121.000000	1023.000000	1023.000000	2046.000000
37.480000	-0.018654	-11.024510	-3.261186	-4.106800	-2.213692	-1.442832	0.000000	-10.000000	-0.508333	29.466667	130.666672	1023.000000	1023.000000	2046.000000
37.500000	-0.016371	-9.675390	-2.947907	-3.547305	-2.005928	-1.174250	0.000000	-10.000000	-0.508333	29.383335	137.166672	1023.000000	1023.000000	2046.000000
37.520000	-0.014586	-8.620585	-3.034886	-3.334697	-1.412203	-0.838799	0.000000	-10.000000	-0.525000	29.566668	143.833328	1023.000000	1023.000000	2046.000000
37.540001	-0.012951	-7.654199	-2.844666	-3.105548	-1.147597	-0.556388	0.000000	-10.000000	-0.566667	29.950001	150.500000	1023.000000	1023.000000	2046.000000
37.560001	-0.012110	-7.157147	-2.921593	-2.835003	-0.829324	-0.571226	0.000000	-10.000000	-0.591667	30.616667	163.833328	1023.000000	1023.000000	2046.000000
37.580002	-0.011824	-6.988202	-2.902817	-2.519598	-0.939814	-0.625972	0.000000	-10.000000	-0.591667	31.083334	177.500000	1023.000000	1023.000000	2046.000000
37.599998	-0.012076	-7.137112	-3.115410	-2.341636	-0.892762	-0.787304	0.000000	-10.000000	-0.575000	31.433334	187.833328	1023.000000	1023.000000	2046.000000
37.619999	-0.011548	-6.824844	-3.220160	-2.291822	-0.734839	-0.578023	0.000000	-10.000000	-0.566667	31.133333	194.833328	1023.000000	1023.000000	2046.000000
37.639999	-0.010403	-6.148453	-3.110711	-1.973883	-0.535872	-0.527987	0.000000	-10.000000	-0.558333	30.850000	205.166672	1023.000000	1023.000000	2046.000000
37.660000	-0.008669	-5.123154	-2.936425	-1.708255	-0.297121	-0.181354	0.000000	-10.000000	-0.558333	30.900000	218.833328	1023.000000	1023.000000	2046.000000
37.680000	-0.006767	-3.999122	-2.655262	-1.203285	-0.093472	-0.047102	0.000000	-10.000000	-0.566667	31.316666	229.166672	1023.000000	1023.000000	2046.000000
37.700001	-0.004646	-2.745600	-2.544065	-0.928463	0.369742	0.357187	0.000000	-10.000000	-0.583333	31.566666	236.000000	1023.000000	1023.000000	2046.000000
37.720001	-0.002337	-1.381019	-2.146397	-0.555137	0.595785	0.724729	0.000000	-10.000000	-0.575000	31.350000	246.333328	1023.000000	1023.000000	2046.000000
37.740002	-0.000260	-0.153596	-1.842021	-0.283405	0.983381	0.988448	0.000000	-10.000000	-0.566667	31.066668	260.333344	1023.000000	1023.000000	2046.000000
37.759998	0.002078	1.228014	-1.410054	0.044698	1.222167	1.371203	0.000000	-10.000000	-0.550000	30.866667	270.833344	1023.000000	1023.000000	2046.000000
37.779999	0.004031	2.382162	-1.061650	0.420570	1.491162	1.532080	0.000000	-10.000000	-0.541667	30.800001	277.833344	1023.000000	1023.000000	2046.000000
37.799999	0.006567	3.880973	-0.783743	0.650137	2.011620	2.002959	0.000000	-10.000000	-0.525000	30.716667	284.500000	1023.000000	1023.000000	2046.000000
37.820000	0.009297	5.494392	-0.166777	1.072345	2.303385	2.285440	0.000000	-10.000000	-0.508333	30.250000	298.166656	1023.000000	1023.000000	2046.000000
37.840000	0.011996	7.089512	0.193303	1.403213	2.811341	2.681656	0.000000	-10.000000	-0.500000	29.783333	308.500000	1023.000000	1023.000000	2046.000000
37.860001	0.014575	8.613646	0.789307	1.783411	3.057607	2.983321	0.000000	-10.000000	-0.483333	29.250000	321.833344	1023.000000	1023.000000	2046.000000
37.880001	0.017201	10.165945	1.074775	2.010171	3.733010	3.347989	0.000000	-10.000000	-0.466667	29.100000	328.166656	1023.000000	1023.000000	2046.000000
37.900002	0.020007	11.823854	1.652644	2.224895	4.121437	3.824878	0.000000	-10.000000	-0.466667	28.966667	337.833344	1023.000000	1023.000000	2046.000000
37.919998	0.022123	13.074818	2.150102	2.251727	4.526450	4.146539	0.000000	-10.000000	-0.475000	28.716667	344.500000	1023.000000	1023.000000	2046.000000
37.939999	0.023548	13.916629	2.528904	2.163401	4.721745	4.502579	0.000000	-10.000000	-0.466667	28.233334	357.500000	1023.000000	1023.000000	2046.000000
37.959999	0.024808	14.661392	2.828053	2.276072	4.926506	4.630761	0.000000	-10.000000	-0.433333	27.816668	370.166656	1023.000000	1023.000000	2046.000000
37.980000	0.026219	15.495301	2.973823	2.321952	5.226968	4.972558	0.000000	-10.000000	-0.408333	27.666666	379.500000	1023.000000	1023.000000	2046.000000
38.000000	0.027461	16.229177	3.278982	2.518406	5.356969	5.074820	0.000000	-10.000000	-0.400000	27.616667	385.500000	1023.000000	1023.000000	2046.000000
38.020000	0.028823	17.034441	3.351925	2.607083	5.694086	5.381347	0.000000	-10.000000	-0.391667	27.266666	391.666656	1023.000000	1023.000000	2046.000000
38.040001	0.029974	17.714703	3.639769	2.822085	5.767599	5.485251	0.000000	-10.000000	-0.375000	26.783335	400.833344	1023.000000	1023.000000	2046.000000
38.060001	0.031252	18.469925	3.631054	2.894045	6.146230	5.798595	0.000000	-10.000000	-0.358333	26.350000	410.000000	1023.000000	1023.000000	2046.000000
38.080002	0.032711	19.332405	3.925720	3.078928	6.241128	6.086628	0.000000	-10.000000	-0.333333	26.016668	421.666656	1023.000000	1023.000000	2046.000000
38.099998	0.034263	20.249693	4.125729	3.257617	6.610088	6.256259	0.000000	-10.000000	-0.316667	25.816668	430.333344	1023.000000	1023.000000	2046.000000
38.119999	0.036035	21.296637	4.398794	3.449326	6.892835	6.555681	0.000000	-10.000000	-0.291667	25.116667	438.833344	1023.000000	1023.000000	2046.000000
38.139999	0.037750	22.310440	4.773798	3.694114	7.117040	6.725490	0.000000	-10.000000	-0.291667	24.566668	444.500000	1023.000000	1023.000000	2046.000000
38.160000	0.039532	23.363192	4.918608	3.825298	7.562285	7.057001	0.000000	-10.000000	-0.258333	23.383333	455.500000	1023.000000	1023.000000	2046.000000
38.180000	0.041326	24.423758	5.307794	4.176678	7.715399	7.223886	0.000000	-10.000000	-0.225000	22.200001	466.000000	1023.000000	1023.000000	2046.000000
38.200001	0.042912	25.360765	5.562749	4.349262	8.000383	7.448370	0.000000	-10.000000	-0.183333	20.983334	473.666656	1023.000000	1023.000000	2046.000000
38.220001	0.044648	26.387049	5.923914	4.584427	8.163177	7.715530	0.000000	-10.000000	-0.175000	20.066666	478.500000	1023.000000	1023.000000	2046.000000
38.240002	0.046099	27.244560	6.291054	4.883438	8.230931	7.839139	0.000000	-10.000000	-0.125000	18.883333	483.166656	1023.000000	1023.000000	2046.000000
38.259998	0.047024	27.791056	6.292802	4.957367	8.491760	8.049125	0.000000	-10.000000	-0.058333	14.816667	491.500000	1023.000000	1023.000000	2046.000000
38.279999	0.047963	28.346241	6.490712	5.301780	8.559834	7.993916	0.000000	-10.000000	0.008333	11.083333	497.333344	1023.000000	1023.000000	2046.000000
38.299999	0.048002	28.368931	6.613401	5.155532	8.395863	8.204135	0.000000	-10.000000	0.050000	5.516666	502.333344	1023.000000	1023.000000	2046.000000
38.320000	0.046466	27.461555	6.328210	5.236819	8.024503	7.872024	0.000000	-10.000000	0.091667	1.200000	504.000000	1023.000000	1023.000000	2046.000000
38.340000	0.044458	26.274561	6.125745	5.166656	7.480053	7.502109	0.000000	-10.000000	0.141667	-4.883333	505.666656	1023.000000	1023.000000	2046.000000
38.360001	0.042106	24.884611	5.585184	4.859642	7.296566	7.143219	0.000000	-10.000000	0.191667	-9.850000	506.000000	1023.000000	1023.000000	2046.000000
38.380001	0.039904	23.583084	5.456006	4.577741	6.743311	6.806026	0.000000	-10.000000	0.225000	-13.650000	506.000000	1023.000000	1023.000000	2046.000000
38.400002	0.037473	22.146612	4.976140	4.453183	6.418908	6.298382	0.000000	-10.000000	0.266667	-16.049999	506.000000	1023.000000	1023.000000	2046.000000
38.419998	0.034504	20.392029	4.464545	4.480137	5.715810	5.731536	0.000000	-10.000000	0.316667	-17.416666	502.333344	1023.000000	1023.000000	2046.000000
38.439999	0.030867	18.242605	3.953528	4.456383	4.904436	4.928259	0.000000	-10.000000	0.366667	-18.883333	493.166656	1023.000000	1023.000000	2046.000000
38.459999	0.028051	16.578335	3.374654	4.230088	4.495061	4.478532	0.000000	-10.000000	0.416667	-20.450001	481.833344	1023.000000	1023.000000	2046.000000
38.480000	0.026013	15.373895	3.143961	4.233284	4.028763	3.967886	0.000000	-10.000000	0.433333	-21.850000	471.833344	1023.000000	1023.000000	2046.000000
38.500000	0.024147	14.271143	2.793570	4.154398	3.739289	3.583886	0.000000	-10.000000	0.466667	-22.883333	464.666656	1023.000000	1023.000000	2046.000000
38.520000	0.022570	13.339125	2.658274	4.168097	3.213673	3.299082	0.000000	-10.000000	0.491667	-23.733334	457.000000	1023.000000	1023.000000	2046.000000
38.540001	0.020841	12.316834	2.348789	4.158814	2.915692	2.893538	0.000000	-10.000000	0.516667	-24.366667	449.000000	1023.000000	1023.000000	2046.000000
38.560001	0.019431	11.483795	2.097404	4.053518	2.594606	2.738267	0.000000	-10.000000	0.533333	-24.916668	440.833344	1023.000000	1023.000000	2046.000000
38.580002	0.017938	10.601133	1.916278	3.944361	2.310342	2.430153	0.000000	-10.000000	0.541667	-25.433334	432.500000	1023.000000	1023.000000	2046.000000
38.599998	0.016375	9.677581	1.671139	3.684007	2.064595	2.257840	0.000000	-10.000000	0.566667	-26.033335	424.000000	1023.000000	1023.000000	2046.000000
38.619999	0.014761	8.723474	1.664805	3.567962	1.626715	1.863993	0.000000	-10.000000	0.600000	-26.816668	415.333344	1023.000000	1023.000000	2046.000000
38.639999	0.013601	8.038023	1.506416	3.268851	1.492636	1.770120	0.000000	-10.000000	0.633333	-27.383333	406.500000	1023.000000	1023.000000	2046.000000
38.660000	0.012707	7.510066	1.598523	3.129136	1.249146	1.533261	0.000000	-10.000000	0.666667	-27.916666	397.333344	1023.000000	1023.000000	2046.000000
38.680000	0.011853	7.005324	1.587636	2.956464	1.013387	1.447837	0.000000	-10.000000	0.675000	-28.250000	388.000000	1023.000000	1023.000000	2046.000000
38.700001	0.010644	6.290704	1.581952	2.866459	0.724857	1.117436	0.000000	-10.000000	0.691667	-28.566668	378.500000	1023.000000	1023.000000	2046.000000
38.720001	0.009641	5.697931	1.345902	2.621111	0.639751	1.091167	0.000000	-10.000000	0.691667	-28.733334	369.000000	1023.000000	1023.000000	2046.000000
38.740002	0.008272	4.889001	1.313452	2.377354	0.316547	0.881649	0.000000	-10.000000	0.700000	-28.716667	359.333344	1023.000000	1023.000000	2046.000000
38.759998	0.006497	3.839663	0.984650	1.920884	0.157736	0.776393	0.000000	-10.000000	0.700000	-28.700001	349.833344	1023.000000	1023.000000	2046.000000
38.779999	0.004335	2.562000	0.934592	1.614941	-0.387631	0.400098	0.000000	-10.000000	0.691667	-28.683334	340.166656	1023.000000	1023.000000	2046.000000
38.799999	0.002434	1.438257	0.661515	1.177434	-0.620153	0.219461	0.000000	-10.000000	0.683333	-28.616667	330.666656	1023.000000	1023.000000	2046.000000
38.820000	0.000782	0.462245	0.672863	0.966347	-1.026655	-0.150310	0.000000	-10.000000	0.675000	-28.466667	321.000000	1023.000000	1023.000000	2046.000000
38.840000	-0.000998	-0.590107	0.434258	0.629901	-1.261190	-0.393075	0.000000	-10.000000	0.675000	-28.183334	311.666656	1023.000000	1023.000000	2046.000000
38.860001	-0.002812	-1.662076	0.348483	0.379430	-1.707258	-0.682729	0.000000	-10.000000	0.675000	-28.033335	302.333344	1023.000000	1023.000000	2046.000000
38.880001	-0.004973	-2.939279	0.004344	0.031352	-1.933260	-1.041715	0.000000	-10.000000	0.666667	-28.133333	293.000000	1023.000000	1023.000000	2046.000000
38.900002	-0.006612	-3.907886	-0.230558	-0.340515	-2.170720	-1.166093	0.000000	-10.000000	0.658333	-28.166668	283.500000	1023.000000	1023.000000	2046.000000
38.919998	-0.008407	-4.968812	-0.365193	-0.596910	-2.464418	-1.542291	0.000000	-10.000000	0.666667	-28.283335	274.000000	1023.000000	1023.000000	2046.000000
38.939999	-0.010001	-5.910700	-0.594429	-1.066004	-2.632120	-1.618147	0.000000	-10.000000	0.675000	-28.166668	264.666656	1023.000000	1023.000000	2046.000000
38.959999	-0.011596	-6.852975	-0.616042	-1.251620	-2.989688	-1.995625	0.000000	-10.000000	0.683333	-28.250000	255.166672	1023.000000	1023.000000	2046.000000
38.980000	-0.013189	-7.794797	-0.971683	-1.580091	-3.009295	-2.233728	0.000000	-10.000000	0.666667	-28.000000	245.833328	1023.000000	1023.000000	2046.000000
39.000000	-0.014565	-8.608046	-1.045567	-1.804904	-3.327350	-2.430224	0.000000	-10.000000	0.658333	-27.850000	236.333328	1023.000000	1023.000000	2046.000000
39.020000	-0.016119	-9.526566	-1.300269	-2.101922	-3.436416	-2.687959	0.000000	-10.000000	0.650000	-27.483334	227.166672	1023.000000	1023.000000	2046.000000
39.040001	-0.017592	-10.396952	-1.476779	-2.313761	-3.733709	-2.872703	0.000000	-10.000000	0.650000	-27.250000	218.000000	1023.000000	1023.000000	2046.000000
39.060001	-0.019149	-11.316806	-1.645229	-2.571198	-3.969361	-3.131018	0.000000	-10.000000	0.650000	-26.966667	209.000000	1023.000000	1023.000000	2046.000000
39.080002	-0.020549	-12.144316	-1.933510	-2.849870	-4.112674	-3.248262	0.000000	-10.000000	0.633333	-26.666668	200.000000	1023.000000	1023.000000	2046.000000
39.099998	-0.021989	-12.995625	-2.055254	-2.981113	-4.393992	-3.565266	0.000000	-10.000000	0.608333	-26.516666	191.000000	1023.000000	1023.000000	2046.000000
39.119999	-0.023422	-13.842446	-2.377008	-3.310529	-4.520355	-3.634555	0.000000	-10.000000	0.583333	-26.183334	182.166672	1023.000000	1023.000000	2046.000000
39.139999	-0.024825	-14.671377	-2.396069	-3.450365	-4.941792	-3.883151	0.000000	-10.000000	0.575000	-25.833334	173.500000	1023.000000	1023.000000	2046.000000
39.160000	-0.026330	-15.560922	-2.770794	-3.734866	-5.034450	-4.020812	0.000000	-10.000000	0.566667	-25.550001	164.833328	1023.000000	1023.000000	2046.000000
39.180000	-0.027543	-16.278036	-2.911177	-3.922813	-5.311864	-4.132183	0.000000	-10.000000	0.558333	-25.250000	156.333328	1023.000000	1023.000000	2046.000000
39.200001	-0.028866	-17.059671	-3.149574	-4.115119	-5.440437	-4.354542	0.000000	-10.000000	0.533333	-24.783335	147.666672	1023.000000	1023.000000	2046.000000
39.220001	-0.030144	-17.815258	-3.329728	-4.327539	-5.679995	-4.477995	0.000000	-10.000000	0.516667	-24.350000	139.333328	1023.000000	1023.000000	2046.000000
39.240002	-0.031469	-18.598383	-3.406148	-4.476088	-5.991970	-4.724178	0.000000	-10.000000	0.508333	-23.950001	131.000000	1023.000000	1023.000000	2046.000000
39.259998	-0.032486	-19.199240	-3.706271	-4.678850	-5.997897	-4.816222	0.000000	-10.000000	0.508333	-23.783333	123.000000	1023.000000	1023.000000	2046.000000
39.279999	-0.033240	-19.644829	-3.720259	-4.779268	-6.266915	-4.878387	0.000000	-10.000000	0.475000	-23.316668	115.333336	1023.000000	1023.000000	2046.000000
39.299999	-0.034106	-20.156427	-3.978586	-4.911523	-6.291240	-4.975079	0.000000	-10.000000	0.450000	-22.766666	107.666664	1023.000000	1023.000000	2046.000000
39.320000	-0.035132	-20.763094	-4.001621	-5.112495	-6.641809	-5.007169	0.000000	-10.000000	0.416667	-22.133333	100.166664	1023.000000	1023.000000	2046.000000
39.340000	-0.035426	-20.936726	-4.171657	-5.095988	-6.560679	-5.108402	0.000000	-10.000000	0.416667	-21.550001	92.666664	1023.000000	1023.000000	2046.000000
39.360001	-0.036346	-21.480656	-4.348413	-5.368103	-6.774241	-4.989900	0.000000	-10.000000	0.400000	-20.883333	85.500000	1023.000000	1023.000000	2046.000000
39.380001	-0.037241	-22.009186	-4.638604	-5.228743	-6.893885	-5.247954	0.000000	-10.000000	0.391667	-20.433334	78.500000	1023.000000	1023.000000	2046.000000
39.400002	-0.038613	-22.820217	-4.975789	-5.436594	-7.104946	-5.302890	0.000000	-10.000000	0.375000	-19.866667	71.666664	1023.000000	1023.000000	2046.000000
39.419998	-0.040652	-24.025135	-5.105887	-5.599230	-7.556225	-5.763793	0.000000	-10.000000	0.341667	-19.533333	65.000000	1023.000000	1023.000000	2046.000000
39.439999	-0.042809	-25.299854	-5.553065	-5.935140	-7.752225	-6.059425	0.000000	-10.000000	0.316667	-18.883333	58.666668	1023.000000	1023.000000	2046.000000
39.459999	-0.044668	-26.398636	-5.707164	-5.976981	-8.230139	-6.484354	0.000000	-10.000000	0.275000	-18.016666	52.500000	1023.000000	1023.000000	2046.000000
39.480000	-0.046644	-27.566551	-6.185432	-6.084177	-8.531208	-6.765732	0.000000	-10.000000	0.250000	-16.683334	46.500000	1023.000000	1023.000000	2046.000000
39.500000	-0.049186	-29.069120	-6.599325	-6.078372	-9.109967	-7.281456	0.000000	-10.000000	0.216667	-15.100000	40.833332	1023.000000	1023.000000	2046.000000
39.520000	-0.051316	-30.327648	-7.274178	-6.312467	-9.288136	-7.452868	0.000000	-10.000000	0.208333	-13.750000	35.666668	1023.000000	1023.000000	2046.000000
39.540001	-0.052603	-31.088314	-7.487319	-6.463782	-9.631367	-7.505847	0.000000	-10.000000	0.200000	-13.050000	31.166666	1023.000000	1023.000000	2046.000000
39.560001	-0.053583	-31.667761	-7.916704	-6.524874	-9.651758	-7.574424	0.000000	-10.000000	0.200000	-13.033334	26.666666	1023.000000	1023.000000	2046.000000
39.580002	-0.054116	-31.982769	-8.058580	-6.380307	-9.864412	-7.679471	0.000000	-10.000000	0.200000	-13.283334	22.333334	1023.000000	1023.000000	2046.000000
39.599998	-0.054501	-32.210171	-8.343699	-6.366432	-9.799719	-7.700319	0.000000	-10.000000	0.208333	-13.233334	17.666666	1023.000000	1023.000000	2046.000000
39.619999	-0.054621	-32.281067	-8.302283	-6.374819	-9.984313	-7.619649	0.000000	-10.000000	0.191667	-12.900001	13.333333	1023.000000	1023.000000	2046.000000
39.639999	-0.055130	-32.581921	-8.405333	-6.419191	-10.024775	-7.732621	0.000000	-10.000000	0.175000	-12.283334	9.000000	1023.000000	1023.000000	2046.000000
39.660000	-0.055390	-32.735199	-8.418008	-6.455806	-10.135079	-7.726305	0.000000	-10.000000	0.141667	-11.583334	5.000000	1023.000000	1023.000000	2046.000000
39.680000	-0.055841	-33.001812	-8.392603	-6.446754	-10.247075	-7.915380	0.000000	-10.000000	0.125000	-10.800000	1.500000	1023.000000	1023.000000	2046.000000
39.700001	-0.055740	-32.942272	-8.405335	-6.523511	-10.155861	-7.857564	0.000000	-10.000000	0.100000	-9.966667	-1.833333	1023.000000	1023.000000	2046.000000
39.720001	-0.055544	-32.826668	-8.183728	-6.500026	-10.177038	-7.965874	0.000000	-10.000000	0.091667	-9.216667	-4.833333	1023.000000	1023.000000	2046.000000
39.740002	-0.055609	-32.864742	-8.190271	-6.683915	-10.114877	-7.875679	0.000000	-10.000000	0.100000	-8.566667	-8.000000	1023.000000	1023.000000	2046.000000
39.759998	-0.055731	-32.936970	-8.046113	-6.674091	-10.223192	-7.993574	0.000000	-10.000000	0.108333	-7.833333	-10.833333	1023.000000	1023.000000	2046.000000
39.779999	-0.055773	-32.961967	-8.198339	-6.791634	-10.027249	-7.944745	0.000000	-10.000000	0.108333	-7.116667	-13.333333	1023.000000	1023.000000	2046.000000
39.799999	-0.055827	-32.993927	-8.131433	-6.925388	-10.088590	-7.848515	0.000000	-10.000000	0.091667	-6.366667	-15.833333	1023.000000	1023.000000	2046.000000
39.820000	-0.056274	-33.257797	-8.141953	-7.099464	-10.064635	-7.951744	0.000000	-10.000000	0.083333	-5.966667	-17.833334	1023.000000	1023.000000	2046.000000
39.840000	-0.056770	-33.551006	-8.063004	-7.407588	-10.189598	-7.890817	0.000000	-10.000000	0.075000	-5.700000	-19.833334	1023.000000	1023.000000	2046.000000
39.860001	-0.057446	-33.950500	-7.999532	-7.585244	-10.305117	-8.060609	0.000000	-10.000000	0.066667	-5.416667	-21.500000	1023.000000	1023.000000	2046.000000
39.880001	-0.057632	-34.060287	-8.075353	-7.831003	-10.197477	-7.956455	0.000000	-10.000000	0.058333	-4.416667	-23.500000	1023.000000	1023.000000	2046.000000
39.900002	-0.057731	-34.118824	-7.924565	-7.885248	-10.271009	-8.038003	0.000000	-10.000000	0.041667	-1.800000	-25.000000	1023.000000	1023.000000	2046.000000
39.919998	-0.057271	-33.846989	-7.987669	-7.977591	-10.033452	-7.848278	0.000000	-10.000000	0.016667	1.366667	-25.833334	1023.000000	1023.000000	2046.000000
39.939999	-0.057021	-33.699600	-7.774083	-8.030467	-10.096047	-7.799001	0.000000	-10.000000	0.000000	5.100000	-26.000000	1023.000000	1023.000000	2046.000000
39.959999	-0.056195	-33.211040	-7.877829	-8.147597	-9.663695	-7.521917	0.000000	-10.000000	-0.033333	8.233334	-26.000000	1023.000000	1023.000000	2046.000000
39.980000	-0.055279	-32.669731	-7.660808	-8.114281	-9.478906	-7.415738	0.000000	-10.000000	-0.066667	11.266666	-26.000000	1023.000000	1023.000000	2046.000000
40.000000	-0.054115	-31.981796	-7.547329	-8.179114	-9.177498	-7.077855	0.000000	-10.000000	-0.108333	13.716667	-26.000000	1023.000000	1023.000000	2046.000000
40.020000	-0.052828	-31.221193	-7.354393	-8.070960	-8.842418	-6.953423	0.000000	-10.000000	-0.141667	15.400001	-26.000000	1023.000000	1023.000000	2046.000000
40.040001	-0.051114	-30.208460	-7.226532	-8.036496	-8.443315	-6.502117	0.000000	-10.000000	-0.166667	17.000000	-10.000000	1023.000000	1023.000000	2046.000000
40.060001	-0.049508	-29.259296	-6.969726	-7.832126	-8.128357	-6.329088	0.000000	-10.000000	-0.191667	18.450001	7.500000	1023.000000	1023.000000	2046.000000
40.080002	-0.047618	-28.142414	-6.800174	-7.720448	-7.696729	-5.925065	0.000000	-10.000000	-0.225000	20.050001	27.333334	1023.000000	1023.000000	2046.000000
40.099998	-0.045671	-26.991739	-6.397992	-7.437759	-7.453448	-5.702539	0.000000	-10.000000	-0.258333	21.500000	33.500000	1023.000000	1023.000000	2046.000000
40.119999	-0.043591	-25.762512	-6.271328	-7.295393	-6.890689	-5.305102	0.000000	-10.000000	-0.291667	22.733334	40.666668	1023.000000	1023.000000	2046.000000
40.139999	-0.041273	-24.392277	-5.910851	-6.982360	-6.529828	-4.969238	0.000000	-10.000000	-0.316667	23.783335	48.166668	1023.000000	1023.000000	2046.000000
40.160000	-0.039178	-23.153923	-5.737096	-6.751021	-6.026821	-4.638985	0.000000	-10.000000	-0.341667	24.716667	56.000000	1023.000000	1023.000000	2046.000000
40.180000	-0.036875	-21.792988	-5.289975	-6.462620	-5.741046	-4.299347	0.000000	-10.000000	-0.375000	25.416668	64.000000	1023.000000	1023.000000	2046.000000
40.200001	-0.034583	-20.438402	-5.161379	-6.210245	-5.122011	-3.944767	0.000000	-10.000000	-0.383333	26.100000	72.166664	1023.000000	1023.000000	2046.000000
40.220001	-0.032056	-18.945179	-4.755656	-5.896389	-4.762384	-3.530750	0.000000	-10.000000	-0.383333	26.516666	80.666664	1023.000000	1023.000000	2046.000000
40.240002	-0.029809	-17.617298	-4.564338	-5.679695	-4.223597	-3.149669	0.000000	-10.000000	-0.400000	26.966667	89.500000	1023.000000	1023.000000	2046.000000
40.259998	-0.027464	-16.231058	-4.196137	-5.369459	-3.846641	-2.818822	0.000000	-10.000000	-0.425000	27.383333	98.500000	1023.000000	1023.000000	2046.000000
40.279999	-0.025108	-14.838704	-3.920201	-5.019281	-3.333053	-2.566169	0.000000	-10.000000	-0.458333	27.833334	107.500000	1023.000000	1023.000000	2046.000000
40.299999	-0.022477	-13.284148	-3.573058	-4.753727	-2.888551	-2.068812	0.000000	-10.000000	-0.475000	28.400000	116.666664	1023.000000	1023.000000	2046.000000
40.320000	-0.020383	-12.046124	-3.238965	-4.467706	-2.516032	-1.823422	0.000000	-10.000000	-0.500000	28.816668	126.000000	1023.000000	1023.000000	2046.000000
40.340000	-0.018202	-10.757154	-2.905065	-4.255085	-2.191596	-1.405409	0.000000	-10.000000	-0.516667	29.383333	135.666672	1023.000000	1023.000000	2046.000000
40.360001	-0.016017	-9.466217	-2.681310	-3.829008	-1.682980	-1.272919	0.000000	-10.000000	-0.533333	29.716667	145.500000	1023.000000	1023.000000	2046.000000
40.380001	-0.013221	-7.813771	-2.261490	-3.757597	-1.313387	-0.481297	0.000000	-10.000000	-0.533333	30.150000	155.500000	1023.000000	1023.000000	2046.000000
40.400002	-0.011067	-6.540635	-2.140003	-3.192099	-0.866150	-0.342383	0.000000	-10.000000	-0.508333	30.050001	165.500000	1023.000000	1023.000000	2046.000000
40.419998	-0.008420	-4.975966	-1.941764	-2.688691	-0.461191	0.115679	0.000000	-10.000000	-0.500000	30.033335	175.500000	1023.000000	1023.000000	2046.000000
40.439999	-0.006851	-4.048803	-1.899534	-2.343997	-0.106450	0.301177	0.000000	-10.000000	-0.525000	30.133333	188.833328	1023.000000	1023.000000	2046.000000
40.459999	-0.005446	-3.218504	-1.854057	-2.221403	0.209784	0.647172	0.000000	-10.000000	-0.575000	30.750000	202.166672	1023.000000	1023.000000	2046.000000
40.480000	-0.004726	-2.793130	-1.738095	-1.921196	0.285991	0.580169	0.000000	-10.000000	-0.600000	31.250000	212.166672	1023.000000	1023.000000	2046.000000
40.500000	-0.004459	-2.635400	-1.926220	-1.664485	0.392696	0.562608	0.000000	-10.000000	-0.583333	31.450001	218.833328	1023.000000	1023.000000	2046.000000
40.520000	-0.004658	-2.752793	-2.019446	-1.420308	0.255136	0.431825	0.000000	-10.000000	-0.558333	31.166668	225.833328	1023.000000	1023.000000	2046.000000
40.540001	-0.004473	-2.643505	-2.143931	-1.261860	0.406072	0.356214	0.000000	-10.000000	-0.541667	30.733334	236.166672	1023.000000	1023.000000	2046.000000
40.560001	-0.002958	-1.748439	-2.079978	-1.022562	0.677762	0.676339	0.000000	-10.000000	-0.525000	30.500000	246.500000	1023.000000	1023.000000	2046.000000
40.580002	-0.001409	-0.832563	-1.830178	-0.665933	0.833738	0.829810	0.000000	-10.000000	-0.525000	30.433332	256.666656	1023.000000	1023.000000	2046.000000
40.599998	0.000670	0.396196	-1.611875	-0.305716	1.125345	1.188443	0.000000	-10.000000	-0.525000	30.566668	267.000000	1023.000000	1023.000000	2046.000000
40.619999	0.002651	1.566945	-1.294755	0.166773	1.360582	1.334346	0.000000	-10.000000	-0.541667	30.600000	277.333344	1023.000000	1023.000000	2046.000000
40.639999	0.004826	2.852022	-1.144825	0.409650	1.784251	1.802945	0.000000	-10.000000	-0.541667	30.666668	287.500000	1023.000000	1023.000000	2046.000000
40.660000	0.006876	4.063722	-0.677161	0.770915	1.952890	2.017078	0.000000	-10.000000	-0.550000	30.616667	297.500000	1023.000000	1023.000000	2046.000000
40.680000	0.008943	5.285527	-0.415300	0.991964	2.308444	2.400418	0.000000	-10.000000	-0.541667	30.150000	307.833344	1023.000000	1023.000000	2046.000000
40.700001	0.011112	6.567488	0.020655	1.383313	2.542463	2.621057	0.000000	-10.000000	-0.550000	29.800001	318.166656	1023.000000	1023.000000	2046.000000
40.720001	0.013474	7.963147	0.245190	1.599116	3.054923	3.063919	0.000000	-10.000000	-0.516667	29.366667	328.166656	1023.000000	1023.000000	2046.000000
40.740002	0.015924	9.411087	0.870684	2.006180	3.263732	3.270492	0.000000	-10.000000	-0.525000	29.300001	337.833344	1023.000000	1023.000000	2046.000000
40.759998	0.018786	11.102438	1.286752	2.295280	3.760447	3.759960	0.000000	-10.000000	-0.508333	29.166666	347.500000	1023.000000	1023.000000	2046.000000
40.779999	0.021125	12.485061	1.717770	2.726141	4.127715	3.913435	0.000000	-10.000000	-0.508333	29.100000	357.500000	1023.000000	1023.000000	2046.000000
40.799999	0.024019	14.195306	2.037527	2.963029	4.764242	4.430508	0.000000	-10.000000	-0.475000	28.766666	367.166656	1023.000000	1023.000000	2046.000000
40.820000	0.026368	15.583228	2.588120	3.204922	5.093300	4.696886	0.000000	-10.000000	-0.458333	28.350000	376.833344	1023.000000	1023.000000	2046.000000
40.840000	0.028464	16.822489	3.001410	3.232521	5.518372	5.070185	0.000000	-10.000000	-0.433333	27.783333	386.166656	1023.000000	1023.000000	2046.000000
40.860001	0.029960	17.706575	3.480645	3.246039	5.654436	5.325456	0.000000	-10.000000	-0.416667	27.266666	395.666656	1023.000000	1023.000000	2046.000000
40.880001	0.031134	18.399931	3.599347	3.235749	5.999977	5.564858	0.000000	-10.000000	-0.400000	26.716667	404.833344	1023.000000	1023.000000	2046.000000
40.900002	0.032456	19.181547	3.927922	3.335672	6.074640	5.843314	0.000000	-10.000000	-0.383333	26.550001	414.000000	1023.000000	1023.000000	2046.000000
40.919998	0.033421	19.751877	4.045749	3.441152	6.288552	5.976425	0.000000	-10.000000	-0.366667	26.383333	422.833344	1023.000000	1023.000000	2046.000000
40.939999	0.034872	20.609221	4.252683	3.603140	6.498736	6.254661	0.000000	-10.000000	-0.341667	25.916668	431.666656	1023.000000	1023.000000	2046.000000
40.959999	0.035866	21.197039	4.429532	3.778031	6.690163	6.299314	0.000000	-10.000000	-0.341667	25.216667	440.333344	1023.000000	1023.000000	2046.000000
40.980000	0.037197	21.983334	4.473552	3.834723	6.998015	6.677043	0.000000	-10.000000	-0.333333	24.466667	448.833344	1023.000000	1023.000000	2046.000000
41.000000	0.038342	22.659889	4.729136	4.058197	7.085351	6.787204	0.000000	-10.000000	-0.325000	24.183334	457.000000	1023.000000	1023.000000	2046.000000
41.020000	0.040104	23.701593	4.921764	4.158828	7.456448	7.164553	0.000000	-10.000000	-0.308333	23.766666	465.000000	1023.000000	1023.000000	2046.000000
41.040001	0.041712	24.651514	5.268572	4.443320	7.697373	7.242249	0.000000	-10.000000	-0.300000	23.683334	473.000000	1023.000000	1023.000000	2046.000000
41.060001	0.043640	25.791164	5.474566	4.583371	8.126118	7.607111	0.000000	-10.000000	-0.275000	23.216667	481.000000	1023.000000	1023.000000	2046.000000
41.080002	0.045352	26.803043	5.901521	4.847825	8.307272	7.746424	0.000000	-10.000000	-0.250000	22.850000	489.000000	1023.000000	1023.000000	2046.000000
41.099998	0.047345	27.981133	6.157504	5.022431	8.687836	8.113362	0.000000	-10.000000	-0.216667	21.850000	496.666656	1023.000000	1023.000000	2046.000000
41.119999	0.049326	29.151865	6.599417	5.384348	8.875826	8.292274	0.000000	-10.000000	-0.208333	20.933334	504.166656	1023.000000	1023.000000	2046.000000
41.139999	0.050838	30.045418	6.751167	5.495392	9.190764	8.608093	0.000000	-10.000000	-0.175000	19.516666	511.333344	1023.000000	1023.000000	2046.000000
41.160000	0.052417	30.978420	7.008787	5.855318	9.380166	8.734150	0.000000	-10.000000	-0.108333	17.549999	518.166687	1023.000000	1023.000000	2046.000000
41.180000	0.052992	31.318092	7.242420	5.800340	9.235771	9.039561	0.000000	-10.000000	-0.025000	14.216667	524.333313	1023.000000	1023.000000	2046.000000
41.200001	0.052498	31.026577	7.142858	6.044629	9.020800	8.818291	0.000000	-10.000000	0.041667	8.983334	529.500000	1023.000000	1023.000000	2046.000000
41.220001	0.050974	30.125465	6.807782	6.077669	8.763423	8.476592	0.000000	-10.000000	0.075000	2.583333	533.333313	1023.000000	1023.000000	2046.000000
41.240002	0.049130	29.035936	6.437238	5.813073	8.479275	8.306351	0.000000	-10.000000	0.108333	-3.666667	535.333313	1023.000000	1023.000000	2046.000000
41.259998	0.047083	27.826050	6.225355	5.646398	8.106103	7.848195	0.000000	-10.000000	0.166667	-8.983334	536.000000	1023.000000	1023.000000	2046.000000
41.279999	0.044910	26.541740	5.827713	5.418268	7.800480	7.495280	0.000000	-10.000000	0.216667	-12.733334	536.000000	1023.000000	1023.000000	2046.000000
41.299999	0.042219	24.951195	5.414061	5.458053	7.163094	6.915988	0.000000	-10.000000	0.266667	-15.716667	536.000000	1023.000000	1023.000000	2046.000000
41.320000	0.038737	22.893473	4.764947	5.456771	6.571755	6.099998	0.000000	-10.000000	0.316667	-17.750000	532.333313	1023.000000	1023.000000	2046.000000
41.340000	0.035968	21.257015	4.290575	5.214954	6.022800	5.728686	0.000000	-10.000000	0.375000	-19.666666	523.500000	1023.000000	1023.000000	2046.000000
41.360001	0.033611	19.864059	4.025889	5.176879	5.530846	5.130445	0.000000	-10.000000	0.416667	-21.166666	512.166687	1023.000000	1023.000000	2046.000000
41.380001	0.031894	18.849319	3.727195	5.062564	5.221338	4.838222	0.000000	-10.000000	0.433333	-22.483334	502.166656	1023.000000	1023.000000	2046.000000
41.400002	0.030212	17.855499	3.609476	5.150205	4.723890	4.371928	0.000000	-10.000000	0.458333	-23.233334	494.666656	1023.000000	1023.000000	2046.000000
41.419998	0.028614	16.911058	3.254455	5.083900	4.477530	4.095174	0.000000	-10.000000	0.483333	-24.050001	487.000000	1023.000000	1023.000000	2046.000000
41.439999	0.027066	15.996045	3.136720	5.033364	4.003835	3.822126	0.000000	-10.000000	0.516667	-24.683334	479.000000	1023.000000	1023.000000	2046.000000
41.459999	0.025322	14.965278	2.828776	4.844883	3.741475	3.550143	0.000000	-10.000000	0.550000	-25.666668	470.666656	1023.000000	1023.000000	2046.000000
41.480000	0.023849	14.094783	2.803969	4.743442	3.335179	3.212193	0.000000	-10.000000	0.600000	-26.433334	462.000000	1023.000000	1023.000000	2046.000000
41.500000	0.022117	13.070963	2.525048	4.469070	3.153105	2.923740	0.000000	-10.000000	0.633333	-27.300001	453.000000	1023.000000	1023.000000	2046.000000
41.520000	0.020962	12.388477	2.500763	4.239575	2.874257	2.773883	0.000000	-10.000000	0.666667	-27.850000	443.833344	1023.000000	1023.000000	2046.000000
41.540001	0.019680	11.630737	2.519956	4.020770	2.594990	2.495022	0.000000	-10.000000	0.683333	-28.533333	434.666656	1023.000000	1023.000000	2046.000000
41.560001	0.018969	11.210845	2.583097	3.893969	2.329513	2.404266	0.000000	-10.000000	0.700000	-29.116667	425.166656	1023.000000	1023.000000	2046.000000
41.580002	0.017692	10.455974	2.532237	3.764309	2.082625	2.076804	0.000000	-10.000000	0.700000	-29.616667	415.500000	1023.000000	1023.000000	2046.000000
41.599998	0.016722	9.882446	2.364186	3.539116	1.934677	2.044466	0.000000	-10.000000	0.716667	-29.766666	405.500000	1023.000000	1023.000000	2046.000000
41.619999	0.015130	8.941916	2.189385	3.313136	1.675459	1.763936	0.000000	-10.000000	0.750000	-29.766666	395.500000	1023.000000	1023.000000	2046.000000
41.639999	0.013518	7.989057	2.056667	2.938792	1.337195	1.656403	0.000000	-10.000000	0.783333	-29.833334	385.500000	1023.000000	1023.000000	2046.000000
41.660000	0.011228	6.636003	1.841466	2.562683	0.978884	1.252970	0.000000	-10.000000	0.766667	-29.966667	375.500000	1023.000000	1023.000000	2046.000000
41.680000	0.009403	5.556987	1.663422	2.160509	0.677651	1.055406	0.000000	-10.000000	0.750000	-29.966667	365.500000	1023.000000	1023.000000	2046.000000
41.700001	0.007232	4.274284	1.635323	1.870042	0.142524	0.626394	0.000000	-10.000000	0.733333	-29.916668	355.500000	1023.000000	1023.000000	2046.000000
41.720001	0.005365	3.170763	1.484202	1.496097	-0.218630	0.409094	0.000000	-10.000000	0.766667	-29.866667	345.500000	1023.000000	1023.000000	2046.000000
41.740002	0.003021	1.785211	1.302134	1.255976	-0.719392	-0.053506	0.000000	-10.000000	0.783333	-30.100000	335.500000	1023.000000	1023.000000	2046.000000
41.759998	0.000976	0.576939	0.931901	0.880117	-0.948586	-0.286493	0.000000	-10.000000	0.800000	-30.283333	325.500000	1023.000000	1023.000000	2046.000000
41.779999	-0.001257	-0.742874	0.716492	0.560792	-1.388117	-0.632041	0.000000	-10.000000	0.800000	-30.650000	315.500000	1023.000000	1023.000000	2046.000000
41.799999	-0.003262	-1.928006	0.364806	0.186117	-1.586970	-0.891959	0.000000	-10.000000	0.800000	-30.800001	305.500000	1023.000000	1023.000000	2046.000000
41.820000	-0.005055	-2.987428	0.296269	-0.130696	-1.990622	-1.162379	0.000000	-10.000000	0.808333	-30.950001	295.166656	1023.000000	1023.000000	2046.000000
41.840000	-0.006738	-3.982086	-0.064574	-0.500117	-2.071041	-1.346354	0.000000	-10.000000	0.808333	-30.916668	284.833344	1023.000000	1023.000000	2046.000000
41.860001	-0.008432	-4.983043	-0.152256	-0.690875	-2.457227	-1.682685	0.000000	-10.000000	0.800000	-30.783335	274.500000	1023.000000	1023.000000	2046.000000
41.880001	-0.010113	-5.976821	-0.507844	-1.053104	-2.575425	-1.840449	0.000000	-10.000000	0.775000	-30.516666	264.500000	1023.000000	1023.000000	2046.000000
41.900002	-0.011906	-7.036195	-0.631196	-1.262715	-2.976154	-2.166130	0.000000	-10.000000	0.758333	-30.216667	254.333328	1023.000000	1023.000000	2046.000000
41.919998	-0.013539	-8.001375	-0.980164	-1.591552	-3.101803	-2.327857	0.000000	-10.000000	0.750000	-29.900000	244.166672	1023.000000	1023.000000	2046.000000
41.939999	-0.015287	-9.034723	-1.177728	-1.772745	-3.413830	-2.670420	0.000000	-10.000000	0.750000	-29.800001	234.166672	1023.000000	1023.000000	2046.000000
41.959999	-0.016967	-10.027725	-1.393356	-2.160975	-3.716344	-2.757050	0.000000	-10.000000	0.733333	-29.483334	224.333328	1023.000000	1023.000000	2046.000000
41.980000	-0.018759	-11.086829	-1.657969	-2.344872	-3.945464	-3.138524	0.000000	-10.000000	0.716667	-29.316668	214.500000	1023.000000	1023.000000	2046.000000
42.000000	-0.020191	-11.933111	-1.894603	-2.688449	-4.169096	-3.180963	0.000000	-10.000000	0.691667	-28.883333	204.500000	1023.000000	1023.000000	2046.000000
42.020000	-0.021894	-12.939646	-2.088537	-2.840792	-4.449418	-3.560898	0.000000	-10.000000	0.683333	-28.566668	194.833328	1023.000000	1023.000000	2046.000000
42.040001	-0.023244	-13.737138	-2.360976	-3.128762	-4.611732	-3.635668	0.000000	-10.000000	0.675000	-28.100000	185.333328	1023.000000	1023.000000	2046.000000
42.060001	-0.024832	-14.675884	-2.520326	-3.279554	-4.936252	-3.939752	0.000000	-10.000000	0.650000	-27.666668	176.000000	1023.000000	1023.000000	2046.000000
42.080002	-0.026231	-15.502496	-2.804352	-3.537649	-5.087616	-4.072878	0.000000	-10.000000	0.625000	-27.383333	166.666672	1023.000000	1023.000000	2046.000000
42.099998	-0.027535	-16.273327	-2.845708	-3.704268	-5.427519	-4.295832	0.000000	-10.000000	0.583333	-26.966667	157.500000	1023.000000	1023.000000	2046.000000
42.119999	-0.028510	-16.849663	-3.146160	-3.870964	-5.422108	-4.410431	0.000000	-10.000000	0.566667	-26.566668	148.500000	1023.000000	1023.000000	2046.000000
42.139999	-0.029569	-17.475075	-3.168131	-3.987239	-5.765059	-4.554647	0.000000	-10.000000	0.541667	-25.966667	139.666672	1023.000000	1023.000000	2046.000000
42.160000	-0.030282	-17.896454	-3.387205	-4.191244	-5.799255	-4.518750	0.000000	-10.000000	0.525000	-25.400000	131.000000	1023.000000	1023.000000	2046.000000
42.180000	-0.031313	-18.506096	-3.560369	-4.244739	-5.935889	-4.765100	0.000000	-10.000000	0.508333	-24.799999	122.500000	1023.000000	1023.000000	2046.000000
42.200001	-0.031909	-18.858055	-3.540102	-4.492973	-6.254262	-4.570718	0.000000	-10.000000	0.483333	-24.133333	114.166664	1023.000000	1023.000000	2046.000000
42.220001	-0.033138	-19.584330	-3.898300	-4.523911	-6.320723	-4.841397	0.000000	-10.000000	0.450000	-23.383333	106.000000	1023.000000	1023.000000	2046.000000
42.240002	-0.033962	-20.071630	-4.181875	-4.572564	-6.513203	-4.803988	0.000000	-10.000000	0.416667	-22.766666	98.333336	1023.000000	1023.000000	2046.000000
42.259998	-0.036007	-21.280272	-4.641004	-4.835097	-6.698929	-5.105243	0.000000	-10.000000	0.391667	-22.250000	90.666664	1023.000000	1023.000000	2046.000000
42.279999	-0.038159	-22.551809	-4.803944	-5.045948	-7.183970	-5.517947	0.000000	-10.000000	0.375000	-21.716667	83.333336	1023.000000	1023.000000	2046.000000
42.299999	-0.040551	-23.965483	-5.211334	-5.304601	-7.452917	-5.996630	0.000000	-10.000000	0.358333	-20.966667	76.000000	1023.000000	1023.000000	2046.000000
42.320000	-0.042281	-24.987856	-5.537216	-5.376138	-7.835282	-6.239219	0.000000	-10.000000	0.316667	-19.816668	69.166664	1023.000000	1023.000000	2046.000000
42.340000	-0.044603	-26.360357	-5.968473	-5.418314	-8.265016	-6.708554	0.000000	-10.000000	0.275000	-18.366667	62.666668	1023.000000	1023.000000	2046.000000
42.360001	-0.046954	-27.749762	-6.518914	-5.585493	-8.691543	-6.953811	0.000000	-10.000000	0.225000	-16.866667	56.500000	1023.000000	1023.000000	2046.000000
42.380001	-0.049330	-29.154020	-6.909615	-5.740008	-9.192593	-7.311804	0.000000	-10.000000	0.208333	-15.800000	50.833332	1023.000000	1023.000000	2046.000000
42.400002	-0.050558	-29.879568	-7.335178	-5.875457	-9.351657	-7.317275	0.000000	-10.000000	0.200000	-15.416667	45.500000	1023.000000	1023.000000	2046.000000
42.419998	-0.051529	-30.453512	-7.656897	-5.881932	-9.450922	-7.463760	0.000000	-10.000000	0.208333	-15.583333	40.333332	1023.000000	1023.000000	2046.000000
42.439999	-0.052194	-30.846376	-7.910664	-5.931622	-9.604127	-7.399965	0.000000	-10.000000	0.208333	-15.783334	35.000000	1023.000000	1023.000000	2046.000000
42.459999	-0.052923	-31.277740	-8.033381	-5.889763	-9.800281	-7.554316	0.000000	-10.000000	0.208333	-15.716667	29.666666	1023.000000	1023.000000	2046.000000
42.480000	-0.053156	-31.415279	-8.204614	-5.944022	-9.768291	-7.498353	0.000000	-10.000000	0.200000	-15.366667	24.500000	1023.000000	1023.000000	2046.000000
42.500000	-0.053717	-31.746988	-8.153681	-5.952119	-9.976191	-7.664999	0.000000	-10.000000	0.191667	-14.766666	19.500000	1023.000000	1023.000000	2046.000000
42.520000	-0.054141	-31.997295	-8.276471	-6.075721	-9.994997	-7.650105	0.000000	-10.000000	0.183333	-14.000000	14.666667	1023.000000	1023.000000	2046.000000
42.540001	-0.054594	-32.265118	-8.181764	-6.043603	-10.188057	-7.851694	0.000000	-10.000000	0.150000	-12.983334	9.833333	1023.000000	1023.000000	2046.000000
42.560001	-0.054388	-32.143112	-8.177583	-6.211804	-10.026415	-7.727312	0.000000	-10.000000	0.125000	-12.050000	5.333333	1023.000000	1023.000000	2046.000000
42.580002	-0.054489	-32.203037	-7.939536	-6.247587	-10.159909	-7.856006	0.000000	-10.000000	0.091667	-11.100000	1.500000	1023.000000	1023.000000	2046.000000
42.599998	-0.054639	-32.291676	-7.982503	-6.417646	-10.058676	-7.832852	0.000000	-10.000000	0.083333	-10.400000	-1.833333	1023.000000	1023.000000	2046.000000
42.619999	-0.054832	-32.405869	-7.902106	-6.412237	-10.164414	-7.927113	0.000000	-10.000000	0.075000	-9.450000	-4.833333	1023.000000	1023.000000	2046.000000
42.639999	-0.054921	-32.458042	-8.059368	-6.589141	-9.974763	-7.834772	0.000000	-10.000000	0.075000	-8.716667	-8.000000	1023.000000	1023.000000	2046.000000
42.660000	-0.055146	-32.591530	-7.985684	-6.701087	-10.068853	-7.835905	0.000000	-10.000000	0.083333	-7.933333	-10.833333	1023.000000	1023.000000	2046.000000
42.680000	-0.055558	-32.835056	-8.041198	-6.953598	-9.997159	-7.843103	0.000000	-10.000000	0.075000	-7.516667	-13.666667	1023.000000	1023.000000	2046.000000
42.700001	-0.056194	-33.210690	-7.871102	-7.150365	-10.277315	-7.911908	0.000000	-10.000000	0.066667	-6.983334	-16.166666	1023.000000	1023.000000	2046.000000
42.720001	-0.056621	-33.462975	-7.932921	-7.405683	-10.165199	-7.959170	0.000000	-10.000000	0.041667	-5.816667	-18.500000	1023.000000	1023.000000	2046.000000
42.740002	-0.056647	-33.478630	-7.809451	-7.533691	-10.251301	-7.884185	0.000000	-10.000000	0.016667	-2.683333	-20.333334	1023.000000	1023.000000	2046.000000
42.759998	-0.056456	-33.365517	-7.840519	-7.655774	-10.050887	-7.818336	0.000000	-10.000000	-0.008333	1.083333	-21.500000	1023.000000	1023.000000	2046.000000
42.779999	-0.055969	-33.077690	-7.731349	-7.704686	-10.007524	-7.634130	0.000000	-10.000000	-0.033333	5.433333	-22.000000	1023.000000	1023.000000	2046.000000
42.799999	-0.055345	-32.708729	-7.744106	-7.780433	-9.700801	-7.483387	0.000000	-10.000000	-0.058333	8.750000	-22.000000	1023.000000	1023.000000	2046.000000
42.820000	-0.054364	-32.129017	-7.592163	-7.843500	-9.509161	-7.184194	0.000000	-10.000000	-0.091667	11.866667	-22.000000	1023.000000	1023.000000	2046.000000
42.840000	-0.053377	-31.545862	-7.514553	-7.877096	-9.179072	-6.975141	0.000000	-10.000000	-0.150000	14.300000	-22.000000	1023.000000	1023.000000	2046.000000
42.860001	-0.052075	-30.776154	-7.265491	-7.781872	-8.979021	-6.749770	0.000000	-10.000000	-0.191667	16.266666	-22.000000	1023.000000	1023.000000	2046.000000
42.880001	-0.050507	-29.849749	-7.198735	-7.740547	-8.477959	-6.432508	0.000000	-10.000000	-0.241667	17.933332	-6.666667	1023.000000	1023.000000	2046.000000
42.900002	-0.048626	-28.737844	-6.982414	-7.560634	-8.117340	-6.077456	0.000000	-10.000000	-0.266667	19.566668	10.166667	1023.000000	1023.000000	2046.000000
42.919998	-0.046769	-27.640642	-6.751049	-7.389310	-7.692033	-5.808249	0.000000	-10.000000	-0.316667	20.983334	29.166666	1023.000000	1023.000000	2046.000000
42.939999	-0.044627	-26.374733	-6.471152	-7.175733	-7.328004	-5.399843	0.000000	-10.000000	-0.333333	22.316668	35.333332	1023.000000	1023.000000	2046.000000
42.959999	-0.042595	-25.173594	-6.266002	-6.923836	-6.865538	-5.118218	0.000000	-10.000000	-0.366667	23.483334	42.500000	1023.000000	1023.000000	2046.000000
42.980000	-0.040356	-23.850677	-5.999766	-6.734105	-6.461988	-4.654819	0.000000	-10.000000	-0.375000	24.416668	50.166668	1023.000000	1023.000000	2046.000000
43.000000	-0.038125	-22.532099	-5.677729	-6.413704	-6.026540	-4.414126	0.000000	-10.000000	-0.408333	25.416668	58.166668	1023.000000	1023.000000	2046.000000
43.020000	-0.035695	-21.095781	-5.415305	-6.207275	-5.540747	-3.932454	0.000000	-10.000000	-0.408333	26.233334	66.500000	1023.000000	1023.000000	2046.000000
43.040001	-0.033411	-19.745676	-5.053090	-5.836412	-5.215601	-3.640574	0.000000	-10.000000	-0.425000	26.866667	75.166664	1023.000000	1023.000000	2046.000000
43.060001	-0.030955	-18.294214	-4.819728	-5.615308	-4.633066	-3.226111	0.000000	-10.000000	-0.441667	27.350000	84.000000	1023.000000	1023.000000	2046.000000
43.080002	-0.028532	-16.862263	-4.494922	-5.302561	-4.251320	-2.813460	0.000000	-10.000000	-0.475000	27.783335	93.166664	1023.000000	1023.000000	2046.000000
43.099998	-0.026164	-15.463019	-4.290088	-5.030403	-3.649230	-2.493298	0.000000	-10.000000	-0.491667	28.250000	102.333336	1023.000000	1023.000000	2046.000000
43.119999	-0.023702	-14.008044	-3.871764	-4.746521	-3.298477	-2.091282	0.000000	-10.000000	-0.508333	28.500000	111.833336	1023.000000	1023.000000	2046.000000
43.139999	-0.021353	-12.619823	-3.628205	-4.461568	-2.773267	-1.756783	0.000000	-10.000000	-0.508333	28.416668	121.166664	1023.000000	1023.000000	2046.000000
43.160000	-0.018982	-11.218342	-3.252987	-4.131097	-2.455228	-1.379029	0.000000	-10.000000	-0.516667	28.450001	130.833328	1023.000000	1023.000000	2046.000000
43.180000	-0.016630	-9.828391	-2.940313	-3.811224	-1.992694	-1.084160	0.000000	-10.000000	-0.525000	28.833334	140.166672	1023.000000	1023.000000	2046.000000
43.200001	-0.014455	-8.542661	-2.578995	-3.560493	-1.700556	-0.702617	0.000000	-10.000000	-0.566667	29.550001	149.833328	1023.000000	1023.000000	2046.000000
43.220001	-0.012534	-7.407666	-2.339758	-3.319777	-1.293244	-0.454887	0.000000	-10.000000	-0.591667	30.083334	159.500000	1023.000000	1023.000000	2046.000000
43.240002	-0.010306	-6.091061	-2.048579	-3.023947	-0.916316	-0.102219	0.000000	-10.000000	-0.608333	30.550001	169.500000	1023.000000	1023.000000	2046.000000
43.259998	-0.007931	-4.687362	-1.684050	-2.778500	-0.566002	0.341190	0.000000	-10.000000	-0.591667	30.550001	179.500000	1023.000000	1023.000000	2046.000000
43.279999	-0.005526	-3.265843	-1.411920	-2.383968	-0.229679	0.759724	0.000000	-10.000000	-0.575000	30.633333	189.833328	1023.000000	1023.000000	2046.000000
43.299999	-0.003066	-1.811879	-1.349510	-1.839420	0.288337	1.088714	0.000000	-10.000000	-0.558333	30.400002	200.166672	1023.000000	1023.000000	2046.000000
43.320000	-0.001059	-0.625763	-1.206019	-1.445625	0.598306	1.427576	0.000000	-10.000000	-0.575000	30.183334	210.500000	1023.000000	1023.000000	2046.000000
43.340000	0.000259	0.153298	-1.179734	-1.308056	0.966067	1.675021	0.000000	-10.000000	-0.591667	30.333334	220.500000	1023.000000	1023.000000	2046.000000
43.360001	0.001005	0.593848	-1.073656	-0.981359	1.036358	1.612504	0.000000	-10.000000	-0.608333	30.633333	230.500000	1023.000000	1023.000000	2046.000000
43.380001	0.001228	0.725573	-1.288542	-0.761217	1.178156	1.597177	0.000000	-10.000000	-0.583333	30.950001	240.500000	1023.000000	1023.000000	2046.000000
43.400002	0.000826	0.487992	-1.346948	-0.514459	0.931743	1.417656	0.000000	-10.000000	-0.583333	30.633333	250.833328	1023.000000	1023.000000	2046.000000
43.419998	0.000775	0.457848	-1.519137	-0.482882	1.024491	1.435376	0.000000	-10.000000	-0.566667	30.300001	261.166656	1023.000000	1023.000000	2046.000000
43.439999	0.001688	0.997364	-1.435685	-0.152739	1.180758	1.405030	0.000000	-10.000000	-0.566667	29.833334	271.500000	1023.000000	1023.000000	2046.000000
43.459999	0.003396	2.006922	-1.325975	0.101656	1.488162	1.743079	0.000000	-10.000000	-0.533333	29.833334	281.500000	1023.000000	1023.000000	2046.000000
43.480000	0.005120	3.025634	-1.028956	0.517780	1.641781	1.895030	0.000000	-10.000000	-0.533333	29.750000	291.500000	1023.000000	1023.000000	2046.000000
43.500000	0.007186	4.247167	-0.782745	0.834497	1.888520	2.306896	0.000000	-10.000000	-0.533333	29.900002	301.500000	1023.000000	1023.000000	2046.000000
43.520000	0.009078	5.364945	-0.533068	1.205377	2.227430	2.465205	0.000000	-10.000000	-0.550000	29.950001	311.500000	1023.000000	1023.000000	2046.000000
43.540001	0.011308	6.683015	-0.220863	1.494934	2.525840	2.883103	0.000000	-10.000000	-0.541667	29.633333	321.500000	1023.000000	1023.000000	2046.000000
43.560001	0.013161	7.778342	0.064751	1.726284	2.849913	3.137394	0.000000	-10.000000	-0.525000	29.300001	331.500000	1023.000000	1023.000000	2046.000000
43.580002	0.015318	9.052658	0.450662	2.054293	3.110326	3.437377	0.000000	-10.000000	-0.508333	28.600000	341.166656	1023.000000	1023.000000	2046.000000
43.599998	0.017355	10.256532	0.770856	2.326622	3.470557	3.688496	0.000000	-10.000000	-0.500000	28.316668	350.833344	1023.000000	1023.000000	2046.000000
43.619999	0.019946	11.787815	1.249820	2.658850	3.818882	4.060264	0.000000	-10.000000	-0.475000	27.950001	360.166656	1023.000000	1023.000000	2046.000000
43.639999	0.022448	13.267039	1.689191	3.018645	4.232319	4.326885	0.000000	-10.000000	-0.450000	27.550001	369.666656	1023.000000	1023.000000	2046.000000
43.660000	0.024946	14.743295	2.118852	3.344455	4.598579	4.681409	0.000000	-10.000000	-0.433333	26.950001	378.833344	1023.000000	1023.000000	2046.000000
43.680000	0.027266	16.114491	2.446651	3.593064	5.102345	4.972429	0.000000	-10.000000	-0.425000	26.366667	388.000000	1023.000000	1023.000000	2046.000000
43.700001	0.029768	17.593119	2.876361	3.770484	5.528930	5.417344	0.000000	-10.000000	-0.416667	25.783335	396.833344	1023.000000	1023.000000	2046.000000
43.720001	0.031693	18.730328	3.319991	3.918381	5.930080	5.561873	0.000000	-10.000000	-0.400000	25.283335	405.500000	1023.000000	1023.000000	2046.000000
43.740002	0.033184	19.611776	3.751068	3.823663	6.097976	5.939069	0.000000	-10.000000	-0.391667	24.950001	414.000000	1023.000000	1023.000000	2046.000000
43.759998	0.034165	20.191460	3.986851	3.842971	6.268893	6.092745	0.000000	-10.000000	-0.383333	24.650000	422.500000	1023.000000	1023.000000	2046.000000
43.779999	0.035260	20.838882	4.131280	3.818285	6.506180	6.383137	0.000000	-10.000000	-0.366667	24.383333	430.833344	1023.000000	1023.000000	2046.000000
43.799999	0.036120	21.346687	4.371509	3.985825	6.577232	6.412122	0.000000	-10.000000	-0.341667	24.000000	439.000000	1023.000000	1023.000000	2046.000000
43.820000	0.037202	21.986160	4.471563	4.036446	6.815018	6.663134	0.000000	-10.000000	-0.316667	23.650002	447.000000	1023.000000	1023.000000	2046.000000
43.840000	0.038135	22.537870	4.693777	4.206455	6.885610	6.752030	0.000000	-10.000000	-0.283333	23.150002	455.000000	1023.000000	1023.000000	2046.000000
43.860001	0.039050	23.078793	4.707156	4.217794	7.181943	6.971900	0.000000	-10.000000	-0.266667	22.300001	462.833344	1023.000000	1023.000000	2046.000000
43.880001	0.040050	23.669682	4.931443	4.379986	7.268891	7.089361	0.000000	-10.000000	-0.241667	21.450001	470.500000	1023.000000	1023.000000	2046.000000
43.900002	0.041348	24.436699	5.015288	4.430357	7.625821	7.365233	0.000000	-10.000000	-0.241667	20.716667	477.666656	1023.000000	1023.000000	2046.000000
43.919998	0.042435	25.079275	5.317891	4.621685	7.718976	7.420723	0.000000	-10.000000	-0.225000	19.750000	484.666656	1023.000000	1023.000000	2046.000000
43.939999	0.043525	25.723410	5.383032	4.620566	8.096684	7.623127	0.000000	-10.000000	-0.191667	18.750000	491.500000	1023.000000	1023.000000	2046.000000
43.959999	0.044603	26.360426	5.783525	4.808856	8.134297	7.633748	0.000000	-10.000000	-0.133333	16.900002	498.166656	1023.000000	1023.000000	2046.000000
43.980000	0.045909	27.132063	6.051386	4.925797	8.322273	7.832607	0.000000	-10.000000	-0.075000	14.733334	504.166656	1023.000000	1023.000000	2046.000000
44.000000	0.046878	27.704819	6.298767	5.098225	8.433607	7.874219	0.000000	-10.000000	-0.033333	11.633333	509.333344	1023.000000	1023.000000	2046.000000
44.020000	0.047730	28.208471	6.407251	5.157157	8.548196	8.095867	0.000000	-10.000000	0.016667	6.983334	513.666687	1023.000000	1023.000000	2046.000000
44.040001	0.048394	28.600885	6.499321	5.487450	8.661400	7.952716	0.000000	-10.000000	0.058333	1.833333	516.833313	1023.000000	1023.000000	2046.000000
44.060001	0.047744	28.216719	6.546703	5.210880	8.262201	8.196934	0.000000	-10.000000	0.091667	-3.266667	518.500000	1023.000000	1023.000000	2046.000000
44.080002	0.046604	27.543058	6.342852	5.500769	7.921885	7.777551	0.000000	-10.000000	0.108333	-7.516667	519.000000	1023.000000	1023.000000	2046.000000
44.099998	0.044756	26.450804	5.854423	5.354214	7.727962	7.514206	0.000000	-10.000000	0.125000	-10.866667	519.000000	1023.000000	1023.000000	2046.000000
44.119999	0.043191	25.525759	5.667454	5.228446	7.372098	7.257760	0.000000	-10.000000	0.141667	-13.283334	519.000000	1023.000000	1023.000000	2046.000000
44.139999	0.041431	24.485432	5.474756	5.017999	7.060006	6.932672	0.000000	-10.000000	0.166667	-14.283334	519.000000	1023.000000	1023.000000	2046.000000
44.160000	0.039546	23.371479	5.097723	4.972050	6.708166	6.593540	0.000000	-10.000000	0.200000	-15.116667	511.666656	1023.000000	1023.000000	2046.000000
44.180000	0.036677	21.675833	4.590273	5.094178	6.095827	5.895554	0.000000	-10.000000	0.241667	-16.266666	502.500000	1023.000000	1023.000000	2046.000000
44.200001	0.033662	19.894402	4.036662	4.949288	5.486767	5.421684	0.000000	-10.000000	0.291667	-17.783333	491.333344	1023.000000	1023.000000	2046.000000
44.220001	0.031003	18.322554	3.703255	4.825166	4.957803	4.836328	0.000000	-10.000000	0.325000	-19.383333	485.333344	1023.000000	1023.000000	2046.000000
44.240002	0.029219	17.268513	3.406392	4.763002	4.585943	4.513176	0.000000	-10.000000	0.358333	-20.716667	478.833344	1023.000000	1023.000000	2046.000000
44.259998	0.027605	16.314442	3.207617	4.839234	4.197443	4.070148	0.000000	-10.000000	0.375000	-21.700001	472.000000	1023.000000	1023.000000	2046.000000
44.279999	0.026246	15.511127	2.854375	4.762488	3.978609	3.915656	0.000000	-10.000000	0.400000	-22.483334	464.666656	1023.000000	1023.000000	2046.000000
44.299999	0.024731	14.615859	2.736742	4.860586	3.474078	3.544454	0.000000	-10.000000	0.425000	-23.116667	457.333344	1023.000000	1023.000000	2046.000000
44.320000	0.023466	13.868679	2.451435	4.710960	3.262486	3.443798	0.000000	-10.000000	0.458333	-23.933334	449.666656	1023.000000	1023.000000	2046.000000
44.340000	0.022151	13.090989	2.364303	4.732976	2.868710	3.125000	0.000000	-10.000000	0.491667	-24.816668	441.833344	1023.000000	1023.000000	2046.000000
44.360001	0.020811	12.299128	2.094016	4.520847	2.743439	2.940826	0.000000	-10.000000	0.525000	-25.766666	433.500000	1023.000000	1023.000000	2046.000000
44.380001	0.019448	11.493490	2.065023	4.357057	2.335670	2.735739	0.000000	-10.000000	0.541667	-26.416668	424.833344	1023.000000	1023.000000	2046.000000
44.400002	0.018392	10.869400	1.987698	4.130939	2.203347	2.547415	0.000000	-10.000000	0.566667	-26.916668	416.000000	1023.000000	1023.000000	2046.000000
44.419998	0.017667	10.441413	2.080322	4.025642	1.912627	2.422822	0.000000	-10.000000	0.608333	-27.466667	406.833344	1023.000000	1023.000000	2046.000000
44.439999	0.016706	9.872977	1.951240	3.866105	1.802926	2.252706	0.000000	-10.000000	0.641667	-28.033333	397.666656	1023.000000	1023.000000	2046.000000
44.459999	0.015621	9.231791	1.967449	3.810006	1.457309	1.997028	0.000000	-10.000000	0.666667	-28.299999	388.333344	1023.000000	1023.000000	2046.000000
44.480000	0.014728	8.704474	1.790669	3.554825	1.344333	2.014648	0.000000	-10.000000	0.658333	-28.516666	379.000000	1023.000000	1023.000000	2046.000000
44.500000	0.013340	7.883827	1.676941	3.465292	1.070500	1.671093	0.000000	-10.000000	0.666667	-28.650000	369.333344	1023.000000	1023.000000	2046.000000
44.520000	0.011627	6.871768	1.463001	3.033120	0.767164	1.608483	0.000000	-10.000000	0.666667	-28.883333	359.833344	1023.000000	1023.000000	2046.000000
44.540001	0.009484	5.604978	1.299978	2.605243	0.392763	1.306994	0.000000	-10.000000	0.675000	-28.750000	350.166656	1023.000000	1023.000000	2046.000000
44.560001	0.007601	4.492426	1.267868	2.282238	-0.062404	1.004724	0.000000	-10.000000	0.666667	-28.500000	340.666656	1023.000000	1023.000000	2046.000000
44.580002	0.005763	3.406198	1.029292	1.960429	-0.317897	0.734374	0.000000	-10.000000	0.666667	-28.500000	331.000000	1023.000000	1023.000000	2046.000000
44.599998	0.003701	2.187285	0.871935	1.675932	-0.751926	0.391344	0.000000	-10.000000	0.666667	-28.700001	321.500000	1023.000000	1023.000000	2046.000000
44.619999	0.001572	0.929053	0.614130	1.267198	-1.133842	0.181567	0.000000	-10.000000	0.675000	-28.850000	312.000000	1023.000000	1023.000000	2046.000000
44.639999	-0.000769	-0.454722	0.294623	0.993077	-1.474383	-0.268039	0.000000	-10.000000	0.675000	-28.966667	302.333344	1023.000000	1023.000000	2046.000000
44.660000	-0.002701	-1.596390	0.057725	0.666579	-1.846037	-0.474658	0.000000	-10.000000	0.675000	-29.133333	292.500000	1023.000000	1023.000000	2046.000000
44.680000	-0.004670	-2.760038	-0.216264	0.292028	-2.091924	-0.743877	0.000000	-10.000000	0.683333	-29.383333	282.833344	1023.000000	1023.000000	2046.000000
44.700001	-0.006411	-3.788651	-0.404728	0.005403	-2.348896	-1.040430	0.000000	-10.000000	0.691667	-29.400000	273.166656	1023.000000	1023.000000	2046.000000
44.720001	-0.008064	-4.765767	-0.689184	-0.367328	-2.527388	-1.181867	0.000000	-10.000000	0.691667	-29.300001	263.500000	1023.000000	1023.000000	2046.000000
44.740002	-0.009899	-5.850603	-0.841533	-0.675352	-2.838848	-1.494871	0.000000	-10.000000	0.675000	-29.133333	253.500000	1023.000000	1023.000000	2046.000000
44.759998	-0.011567	-6.836141	-1.085506	-0.967608	-3.082585	-1.700442	0.000000	-10.000000	0.658333	-28.816668	243.833328	1023.000000	1023.000000	2046.000000
44.779999	-0.013352	-7.890904	-1.321897	-1.203174	-3.289083	-2.076750	0.000000	-10.000000	0.658333	-28.683334	234.166672	1023.000000	1023.000000	2046.000000
44.799999	-0.014996	-8.862605	-1.508910	-1.572140	-3.597140	-2.184416	0.000000	-10.000000	0.658333	-28.466667	224.666672	1023.000000	1023.000000	2046.000000
44.820000	-0.016786	-9.920235	-1.810573	-1.882520	-3.750482	-2.476660	0.000000	-10.000000	0.666667	-28.416668	215.000000	1023.000000	1023.000000	2046.000000
44.840000	-0.018558	-10.967767	-1.963895	-2.073090	-4.078625	-2.852156	0.000000	-10.000000	0.650000	-28.150000	205.666672	1023.000000	1023.000000	2046.000000
44.860001	-0.020093	-11.875033	-2.264746	-2.430017	-4.224662	-2.955609	0.000000	-10.000000	0.650000	-28.000000	196.333328	1023.000000	1023.000000	2046.000000
44.880001	-0.021819	-12.895074	-2.449890	-2.636990	-4.501040	-3.307153	0.000000	-10.000000	0.641667	-27.850000	187.000000	1023.000000	1023.000000	2046.000000
44.900002	-0.023336	-13.791612	-2.646699	-2.920314	-4.759861	-3.464736	0.000000	-10.000000	0.633333	-27.600000	177.666672	1023.000000	1023.000000	2046.000000
44.919998	-0.024853	-14.688037	-2.866616	-3.123826	-4.943459	-3.754136	0.000000	-10.000000	0.616667	-27.250000	168.333328	1023.000000	1023.000000	2046.000000
44.939999	-0.026288	-15.536113	-3.059749	-3.368846	-5.226061	-3.881456	0.000000	-10.000000	0.583333	-26.800001	159.166672	1023.000000	1023.000000	2046.000000
44.959999	-0.027623	-16.325083	-3.293301	-3.601247	-5.341695	-4.088841	0.000000	-10.000000	0.566667	-26.350000	150.166672	1023.000000	1023.000000	2046.000000
44.980000	-0.029072	-17.181793	-3.425521	-3.786575	-5.674349	-4.295350	0.000000	-10.000000	0.533333	-25.800001	141.500000	1023.000000	1023.000000	2046.000000
45.000000	-0.030381	-17.954947	-3.726248	-4.012401	-5.730562	-4.485734	0.000000	-10.000000	0.516667	-25.283333	133.000000	1023.000000	1023.000000	2046.000000
45.020000	-0.031572	-18.659145	-3.804663	-4.113834	-5.999627	-4.741022	0.000000	-10.000000	0.491667	-24.750000	124.500000	1023.000000	1023.000000	2046.000000
45.040001	-0.032643	-19.291819	-4.041792	-4.388874	-6.098878	-4.762275	0.000000	-10.000000	0.483333	-24.266666	116.166664	1023.000000	1023.000000	2046.000000
45.060001	-0.033639	-19.880831	-4.085476	-4.379829	-6.396939	-5.018588	0.000000	-10.000000	0.441667	-23.550001	108.000000	1023.000000	1023.000000	2046.000000
45.080002	-0.034441	-20.354366	-4.302315	-4.602227	-6.464834	-4.984990	0.000000	-10.000000	0.416667	-22.716667	100.166664	1023.000000	1023.000000	2046.000000
45.099998	-0.035613	-21.047453	-4.343806	-4.706840	-6.784624	-5.212182	0.000000	-10.000000	0.375000	-22.083334	92.500000	1023.000000	1023.000000	2046.000000
45.119999	-0.036018	-21.286388	-4.524614	-4.741378	-6.821743	-5.198652	0.000000	-10.000000	0.366667	-21.400002	85.166664	1023.000000	1023.000000	2046.000000
45.139999	-0.037269	-22.026249	-4.685995	-4.959939	-7.063468	-5.316846	0.000000	-10.000000	0.350000	-20.800001	78.000000	1023.000000	1023.000000	2046.000000
45.160000	-0.037667	-22.261084	-5.029848	-4.868989	-7.037716	-5.324531	0.000000	-10.000000	0.341667	-20.183334	71.166664	1023.000000	1023.000000	2046.000000
45.180000	-0.039025	-23.063557	-5.321331	-4.988628	-7.222270	-5.531326	0.000000	-10.000000	0.325000	-19.616667	64.333336	1023.000000	1023.000000	2046.000000
45.200001	-0.040796	-24.110167	-5.523602	-5.175143	-7.571993	-5.839428	0.000000	-10.000000	0.291667	-19.000000	57.833332	1023.000000	1023.000000	2046.000000
45.220001	-0.042802	-25.296133	-5.858386	-5.445071	-7.813134	-6.179541	0.000000	-10.000000	0.250000	-18.166666	51.500000	1023.000000	1023.000000	2046.000000
45.240002	-0.044972	-26.578377	-6.087918	-5.520843	-8.306769	-6.662848	0.000000	-10.000000	0.208333	-16.966667	45.500000	1023.000000	1023.000000	2046.000000
45.259998	-0.046981	-27.765514	-6.501946	-5.589886	-8.696424	-6.977259	0.000000	-10.000000	0.191667	-15.516667	39.833332	1023.000000	1023.000000	2046.000000
45.279999	-0.049337	-29.158066	-7.117691	-5.664581	-9.004675	-7.371119	0.000000	-10.000000	0.158333	-13.800000	34.666668	1023.000000	1023.000000	2046.000000
45.299999	-0.051492	-30.431608	-7.468470	-5.813709	-9.504848	-7.644580	0.000000	-10.000000	0.141667	-12.700000	30.166666	1023.000000	1023.000000	2046.000000
45.320000	-0.052880	-31.252003	-7.981348	-5.977476	-9.587530	-7.705649	0.000000	-10.000000	0.125000	-12.300000	26.000000	1023.000000	1023.000000	2046.000000
45.340000	-0.053761	-31.772787	-8.217920	-5.900457	-9.780087	-7.874323	0.000000	-10.000000	0.133333	-12.366667	21.833334	1023.000000	1023.000000	2046.000000
45.360001	-0.054038	-31.936541	-8.480742	-5.888409	-9.795977	-7.771412	0.000000	-10.000000	0.133333	-12.466667	17.500000	1023.000000	1023.000000	2046.000000
45.380001	-0.054469	-32.191139	-8.635368	-5.871648	-9.865349	-7.818775	0.000000	-10.000000	0.116667	-12.216667	13.166667	1023.000000	1023.000000	2046.000000
45.400002	-0.054749	-32.356693	-8.594922	-5.801641	-10.065990	-7.894138	0.000000	-10.000000	0.108333	-11.833334	9.000000	1023.000000	1023.000000	2046.000000
45.419998	-0.054945	-32.472645	-8.742883	-5.870355	-10.003384	-7.856025	0.000000	-10.000000	0.100000	-11.316667	5.166667	1023.000000	1023.000000	2046.000000
45.439999	-0.055272	-32.665554	-8.648153	-5.801915	-10.178427	-8.037059	0.000000	-10.000000	0.083333	-10.483334	1.833333	1023.000000	1023.000000	2046.000000
45.459999	-0.055328	-32.698631	-8.667654	-5.980751	-10.161862	-7.888363	0.000000	-10.000000	0.066667	-9.550000	-1.333333	1023.000000	1023.000000	2046.000000
45.480000	-0.055262	-32.660095	-8.474145	-5.928854	-10.226911	-8.030185	0.000000	-10.000000	0.050000	-8.383333	-4.166667	1023.000000	1023.000000	2046.000000
45.500000	-0.054866	-32.425735	-8.392519	-6.059743	-10.078966	-7.894508	0.000000	-10.000000	0.050000	-7.500000	-7.000000	1023.000000	1023.000000	2046.000000
45.520000	-0.054814	-32.394951	-8.286488	-6.102159	-10.017975	-7.988329	0.000000	-10.000000	0.050000	-6.633333	-9.333333	1023.000000	1023.000000	2046.000000
45.540001	-0.054489	-32.202896	-8.078629	-6.118136	-10.040024	-7.966108	0.000000	-10.000000	0.050000	-5.483334	-11.500000	1023.000000	1023.000000	2046.000000
45.560001	-0.053929	-31.872139	-8.107904	-6.180054	-9.813751	-7.770430	0.000000	-10.000000	0.033333	-3.600000	-13.333333	1023.000000	1023.000000	2046.000000
45.580002	-0.053232	-31.459908	-7.953893	-6.170589	-9.675466	-7.659959	0.000000	-10.000000	0.016667	-0.750000	-14.500000	1023.000000	1023.000000	2046.000000
45.599998	-0.052486	-31.018936	-7.815871	-6.318006	-9.491564	-7.393495	0.000000	-10.000000	-0.008333	2.066667	-15.000000	1023.000000	1023.000000	2046.000000
45.619999	-0.051850	-30.643354	-7.693958	-6.438242	-9.222008	-7.289147	0.000000	-10.000000	-0.033333	5.183333	-15.000000	1023.000000	1023.000000	2046.000000
45.639999	-0.051142	-30.224991	-7.470770	-6.606713	-9.105398	-7.042110	0.000000	-10.000000	-0.066667	8.183333	-15.000000	1023.000000	1023.000000	2046.000000
45.660000	-0.050350	-29.756901	-7.307866	-6.710958	-8.840160	-6.897916	0.000000	-10.000000	-0.108333	11.416667	-15.000000	1023.000000	1023.000000	2046.000000
45.680000	-0.049539	-29.277443	-7.063911	-6.654321	-8.701812	-6.857399	0.000000	-10.000000	-0.158333	14.083334	-15.000000	1023.000000	1023.000000	2046.000000
45.700001	-0.048455	-28.636889	-7.040411	-6.775254	-8.349509	-6.471714	0.000000	-10.000000	-0.200000	16.300001	-15.000000	1023.000000	1023.000000	2046.000000
45.720001	-0.047561	-28.108763	-6.868654	-6.718412	-8.126035	-6.395660	0.000000	-10.000000	-0.233333	18.133333	-2.333333	1023.000000	1023.000000	2046.000000
45.740002	-0.046466	-27.461246	-6.689016	-6.766322	-7.853402	-6.152507	0.000000	-10.000000	-0.258333	19.583334	12.166667	1023.000000	1023.000000	2046.000000
45.759998	-0.045078	-26.641056	-6.592149	-6.754419	-7.408978	-5.885510	0.000000	-10.000000	-0.291667	20.816668	28.833334	1023.000000	1023.000000	2046.000000
45.779999	-0.043559	-25.743156	-6.334818	-6.706321	-7.121836	-5.580182	0.000000	-10.000000	-0.325000	21.833334	35.166668	1023.000000	1023.000000	2046.000000
45.799999	-0.041828	-24.720577	-6.237837	-6.689829	-6.580712	-5.212199	0.000000	-10.000000	-0.333333	22.766668	42.333332	1023.000000	1023.000000	2046.000000
45.820000	-0.039941	-23.605328	-5.868598	-6.422712	-6.256833	-5.057185	0.000000	-10.000000	-0.350000	23.383333	49.666668	1023.000000	1023.000000	2046.000000
45.840000	-0.037821	-22.352465	-5.767720	-6.291440	-5.636319	-4.656985	0.000000	-10.000000	-0.366667	24.133333	57.333332	1023.000000	1023.000000	2046.000000
45.860001	-0.035624	-21.054075	-5.366814	-6.034507	-5.286994	-4.365760	0.000000	-10.000000	-0.391667	24.800001	65.166664	1023.000000	1023.000000	2046.000000
45.880001	-0.033386	-19.731318	-5.146379	-5.845226	-4.772608	-3.967104	0.000000	-10.000000	-0.416667	25.516668	73.500000	1023.000000	1023.000000	2046.000000
45.900002	-0.031097	-18.378210	-4.809942	-5.497673	-4.323604	-3.746992	0.000000	-10.000000	-0.441667	26.233334	82.000000	1023.000000	1023.000000	2046.000000
45.919998	-0.028726	-16.977234	-4.466628	-5.315254	-3.928581	-3.266770	0.000000	-10.000000	-0.458333	26.900002	90.666664	1023.000000	1023.000000	2046.000000
45.939999	-0.026381	-15.590940	-4.209669	-5.006833	-3.404239	-2.970198	0.000000	-10.000000	-0.475000	27.500000	99.500000	1023.000000	1023.000000	2046.000000
45.959999	-0.024125	-14.257584	-3.851699	-4.714863	-3.056880	-2.634142	0.000000	-10.000000	-0.475000	27.766666	108.500000	1023.000000	1023.000000	2046.000000
45.980000	-0.021756	-12.857964	-3.612545	-4.516489	-2.529514	-2.199416	0.000000	-10.000000	-0.491667	27.916666	117.666664	1023.000000	1023.000000	2046.000000
46.000000	-0.019290	-11.400484	-3.221648	-4.215978	-2.163658	-1.799201	0.000000	-10.000000	-0.500000	28.066668	127.000000	1023.000000	1023.000000	2046.000000
46.020000	-0.016797	-9.927037	-2.932120	-3.942873	-1.642176	-1.409870	0.000000	-10.000000	-0.525000	28.316668	136.333328	1023.000000	1023.000000	2046.000000
46.040001	-0.014357	-8.485150	-2.517398	-3.588141	-1.296095	-1.083516	0.000000	-10.000000	-0.533333	28.633333	145.833328	1023.000000	1023.000000	2046.000000
46.060001	-0.012043	-7.117534	-2.255755	-3.318414	-0.809131	-0.734233	0.000000	-10.000000	-0.541667	29.000000	155.166672	1023.000000	1023.000000	2046.000000
46.080002	-0.009677	-5.719128	-1.896233	-3.019901	-0.464375	-0.338620	0.000000	-10.000000	-0.541667	29.083334	164.833328	1023.000000	1023.000000	2046.000000
46.099998	-0.007536	-4.453640	-1.634576	-2.733789	-0.052540	-0.032735	0.000000	-10.000000	-0.550000	29.266666	174.500000	1023.000000	1023.000000	2046.000000
46.119999	-0.005551	-3.280392	-1.217502	-2.472636	0.112617	0.297130	0.000000	-10.000000	-0.550000	29.183332	184.500000	1023.000000	1023.000000	2046.000000
46.139999	-0.003852	-2.276669	-1.074117	-2.254303	0.538506	0.513245	0.000000	-10.000000	-0.558333	29.466667	194.166672	1023.000000	1023.000000	2046.000000
46.160000	-0.002046	-1.209251	-0.710392	-2.101299	0.707857	0.894584	0.000000	-10.000000	-0.566667	29.650000	203.833328	1023.000000	1023.000000	2046.000000
46.180000	0.000627	0.370688	-0.332167	-1.718634	1.121530	1.299959	0.000000	-10.000000	-0.575000	29.950001	213.500000	1023.000000	1023.000000	2046.000000
46.200001	0.002695	1.592862	-0.122567	-1.324026	1.473876	1.565579	0.000000	-10.000000	-0.575000	29.950001	223.500000	1023.000000	1023.000000	2046.000000
46.220001	0.005206	3.076734	0.006331	-0.756893	1.950403	1.876892	0.000000	-10.000000	-0.575000	29.766666	233.500000	1023.000000	1023.000000	2046.000000
46.240002	0.007318	4.324866	0.183439	-0.391966	2.262290	2.271103	0.000000	-10.000000	-0.583333	29.716667	243.500000	1023.000000	1023.000000	2046.000000
46.259998	0.008657	5.116360	0.262957	-0.190658	2.596919	2.447141	0.000000	-10.000000	-0.600000	29.816666	253.500000	1023.000000	1023.000000	2046.000000
46.279999	0.009356	5.529189	0.370443	0.048323	2.644895	2.465528	0.000000	-10.000000	-0.583333	30.283333	263.500000	1023.000000	1023.000000	2046.000000
46.299999	0.009252	5.467732	0.141675	0.345862	2.727344	2.252852	0.000000	-10.000000	-0.558333	30.100000	273.500000	1023.000000	1023.000000	2046.000000
46.320000	0.008604	5.085229	-0.002202	0.521474	2.442075	2.123882	0.000000	-10.000000	-0.533333	29.950001	283.500000	1023.000000	1023.000000	2046.000000
46.340000	0.008388	4.957495	-0.166940	0.599777	2.469133	2.055525	0.000000	-10.000000	-0.525000	29.333334	293.500000	1023.000000	1023.000000	2046.000000
46.360001	0.009351	5.526289	-0.014741	0.839519	2.518005	2.183506	0.000000	-10.000000	-0.525000	29.083334	303.500000	1023.000000	1023.000000	2046.000000
46.380001	0.010733	6.343158	0.059680	1.173373	2.803813	2.306293	0.000000	-10.000000	-0.516667	28.850000	313.333344	1023.000000	1023.000000	2046.000000
46.400002	0.012602	7.447539	0.294766	1.554292	2.952170	2.646312	0.000000	-10.000000	-0.525000	28.733334	323.000000	1023.000000	1023.000000	2046.000000
46.419998	0.014388	8.503026	0.481276	1.962825	3.215843	2.843083	0.000000	-10.000000	-0.525000	28.783333	332.666656	1023.000000	1023.000000	2046.000000
46.439999	0.016555	9.784024	0.735287	2.336112	3.527005	3.185620	0.000000	-10.000000	-0.516667	28.416666	345.500000	1023.000000	1023.000000	2046.000000
46.459999	0.018469	10.915159	1.094027	2.729067	3.765197	3.326869	0.000000	-10.000000	-0.500000	28.266666	358.166656	1023.000000	1023.000000	2046.000000
46.480000	0.020584	12.165257	1.312677	2.919151	4.127466	3.805964	0.000000	-10.000000	-0.483333	28.066666	367.500000	1023.000000	1023.000000	2046.000000
46.500000	0.022470	13.279541	1.700300	3.315382	4.340359	3.923501	0.000000	-10.000000	-0.466667	27.816666	373.666656	1023.000000	1023.000000	2046.000000
46.520000	0.024670	14.579716	1.974333	3.492497	4.751065	4.361821	0.000000	-10.000000	-0.458333	27.683332	379.833344	1023.000000	1023.000000	2046.000000
46.540001	0.027157	16.050003	2.500639	3.990259	5.061972	4.497134	0.000000	-10.000000	-0.433333	27.133333	389.166656	1023.000000	1023.000000	2046.000000
46.560001	0.029833	17.631353	2.827024	4.282188	5.594346	4.927795	0.000000	-10.000000	-0.416667	26.966667	398.333344	1023.000000	1023.000000	2046.000000
46.580002	0.032266	19.069466	3.323744	4.687396	5.856150	5.202176	0.000000	-10.000000	-0.400000	26.616667	407.333344	1023.000000	1023.000000	2046.000000
46.599998	0.034547	20.417143	3.635429	4.892887	6.328805	5.560021	0.000000	-10.000000	-0.400000	26.566668	416.166656	1023.000000	1023.000000	2046.000000
46.619999	0.037149	21.955317	4.112076	5.179375	6.757315	5.906551	0.000000	-10.000000	-0.400000	26.466667	422.000000	1023.000000	1023.000000	2046.000000
46.639999	0.038967	23.029669	4.510764	5.264735	7.142405	6.111765	0.000000	-10.000000	-0.400000	25.766666	431.000000	1023.000000	1023.000000	2046.000000
46.660000	0.040515	23.944473	4.915424	5.170675	7.312153	6.546222	0.000000	-10.000000	-0.400000	25.183334	439.666656	1023.000000	1023.000000	2046.000000
46.680000	0.041474	24.510967	5.116576	5.159611	7.512783	6.721998	0.000000	-10.000000	-0.383333	24.650000	451.000000	1023.000000	1023.000000	2046.000000
46.700001	0.042302	25.000240	5.327035	5.144936	7.583811	6.944458	0.000000	-10.000000	-0.358333	24.516666	459.000000	1023.000000	1023.000000	2046.000000
46.720001	0.043042	25.438025	5.464156	5.271884	7.772240	6.929744	0.000000	-10.000000	-0.316667	24.050001	467.000000	1023.000000	1023.000000	2046.000000
46.740002	0.043875	25.929976	5.559375	5.286741	7.894395	7.189465	0.000000	-10.000000	-0.275000	23.066668	475.000000	1023.000000	1023.000000	2046.000000
46.759998	0.044407	26.244423	5.720953	5.356818	7.947837	7.218815	0.000000	-10.000000	-0.225000	21.583334	483.000000	1023.000000	1023.000000	2046.000000
46.779999	0.044752	26.448658	5.750077	5.371129	7.987072	7.340382	0.000000	-10.000000	-0.166667	19.533335	490.666656	1023.000000	1023.000000	2046.000000
46.799999	0.044816	26.486002	5.763408	5.420361	8.056974	7.245258	0.000000	-10.000000	-0.100000	16.833334	497.666656	1023.000000	1023.000000	2046.000000
46.820000	0.045059	26.629669	5.780756	5.255175	8.129408	7.464329	0.000000	-10.000000	-0.033333	13.383334	503.666656	1023.000000	1023.000000	2046.000000
46.840000	0.044973	26.579237	5.927825	5.278725	8.065783	7.306905	0.000000	-10.000000	0.025000	8.183333	508.666656	1023.000000	1023.000000	2046.000000
46.860001	0.044696	26.415213	5.846624	5.097616	8.143535	7.327438	0.000000	-10.000000	0.066667	2.133333	512.333313	1023.000000	1023.000000	2046.000000
46.880001	0.044090	26.057064	6.003461	5.091778	7.949588	7.012237	0.000000	-10.000000	0.100000	-3.916667	514.333313	1023.000000	1023.000000	2046.000000
46.900002	0.044033	26.023649	6.013201	4.930624	7.970314	7.109510	0.000000	-10.000000	0.158333	-9.016666	515.000000	1023.000000	1023.000000	2046.000000
46.919998	0.043801	25.886343	6.202914	4.956459	7.757893	6.969077	0.000000	-10.000000	0.200000	-12.816667	515.000000	1023.000000	1023.000000	2046.000000
46.939999	0.043566	25.747513	6.149359	4.873657	7.700235	7.024262	0.000000	-10.000000	0.241667	-15.750001	515.000000	1023.000000	1023.000000	2046.000000
46.959999	0.043297	25.588816	6.222794	5.202453	7.543161	6.620409	0.000000	-10.000000	0.275000	-17.533335	511.333344	1023.000000	1023.000000	2046.000000
46.980000	0.042146	24.908491	6.039530	4.795783	7.191615	6.881563	0.000000	-10.000000	0.350000	-19.916668	500.166656	1023.000000	1023.000000	2046.000000
47.000000	0.039894	23.577644	5.708521	5.000809	6.588275	6.280038	0.000000	-10.000000	0.416667	-21.733334	489.000000	1023.000000	1023.000000	2046.000000
47.020000	0.037512	22.169840	5.209983	4.841945	6.163554	5.954358	0.000000	-10.000000	0.466667	-23.416666	479.000000	1023.000000	1023.000000	2046.000000
47.040001	0.034862	20.603231	4.980024	4.729003	5.529401	5.364802	0.000000	-10.000000	0.500000	-24.333334	473.666656	1023.000000	1023.000000	2046.000000
47.060001	0.032646	19.293755	4.561652	4.414740	5.223547	5.093817	0.000000	-10.000000	0.558333	-25.650000	465.500000	1023.000000	1023.000000	2046.000000
47.080002	0.030136	17.810179	4.364009	4.377740	4.568911	4.499518	0.000000	-10.000000	0.625000	-27.000000	456.833344	1023.000000	1023.000000	2046.000000
47.099998	0.027318	16.144867	3.756980	4.392025	4.025507	3.970354	0.000000	-10.000000	0.683333	-28.266668	447.833344	1023.000000	1023.000000	2046.000000
47.119999	0.023927	14.140599	3.286603	4.482208	3.236904	3.134884	0.000000	-10.000000	0.725000	-29.433334	438.333344	1023.000000	1023.000000	2046.000000
47.139999	0.021229	12.546294	2.693039	4.295382	2.836198	2.721676	0.000000	-10.000000	0.758333	-30.333334	428.500000	1023.000000	1023.000000	2046.000000
47.160000	0.019136	11.309575	2.547215	4.299588	2.239901	2.222870	0.000000	-10.000000	0.783333	-31.000000	418.500000	1023.000000	1023.000000	2046.000000
47.180000	0.017443	10.308908	2.160524	4.212793	2.015370	1.920220	0.000000	-10.000000	0.800000	-31.516666	408.166656	1023.000000	1023.000000	2046.000000
47.200001	0.015997	9.454418	2.026296	4.334340	1.553049	1.540733	0.000000	-10.000000	0.800000	-31.900002	397.666656	1023.000000	1023.000000	2046.000000
47.220001	0.014617	8.638928	1.616698	4.358789	1.401354	1.262088	0.000000	-10.000000	0.800000	-31.850000	387.000000	1023.000000	1023.000000	2046.000000
47.240002	0.013176	7.786886	1.447467	4.323020	0.958010	1.058388	0.000000	-10.000000	0.800000	-31.783335	376.333344	1023.000000	1023.000000	2046.000000
47.259998	0.011564	6.834278	1.124543	4.172662	0.744853	0.792219	0.000000	-10.000000	0.800000	-31.750000	365.666656	1023.000000	1023.000000	2046.000000
47.279999	0.009995	5.907201	0.984864	4.069912	0.346971	0.505453	0.000000	-10.000000	0.791667	-31.933334	355.000000	1023.000000	1023.000000	2046.000000
47.299999	0.008182	4.835460	0.620348	3.762731	0.195554	0.256827	0.000000	-10.000000	0.791667	-31.966667	344.333344	1023.000000	1023.000000	2046.000000
47.320000	0.006856	4.051667	0.585705	3.477844	-0.162551	0.150669	0.000000	-10.000000	0.791667	-31.833334	333.833344	1023.000000	1023.000000	2046.000000
47.340000	0.005574	3.294238	0.416549	3.191628	-0.251403	-0.062535	0.000000	-10.000000	0.800000	-31.750000	323.166656	1023.000000	1023.000000	2046.000000
47.360001	0.004410	2.606153	0.536010	2.964068	-0.649267	-0.244657	0.000000	-10.000000	0.800000	-31.666666	312.666656	1023.000000	1023.000000	2046.000000
47.380001	0.002891	1.708459	0.217544	2.700393	-0.708330	-0.501147	0.000000	-10.000000	0.791667	-31.616667	302.000000	1023.000000	1023.000000	2046.000000
47.400002	0.001644	0.971799	0.113444	2.442902	-0.992844	-0.591703	0.000000	-10.000000	0.775000	-31.200001	291.500000	1023.000000	1023.000000	2046.000000
47.419998	-0.000048	-0.028204	-0.165414	2.153099	-1.167019	-0.848870	0.000000	-10.000000	0.750000	-30.750000	281.000000	1023.000000	1023.000000	2046.000000
47.439999	-0.002073	-1.225083	-0.280253	1.725109	-1.625054	-1.044884	0.000000	-10.000000	0.716667	-30.116667	270.666656	1023.000000	1023.000000	2046.000000
47.459999	-0.004376	-2.585984	-0.631707	1.174105	-1.837670	-1.290712	0.000000	-10.000000	0.683333	-29.750000	260.500000	1023.000000	1023.000000	2046.000000
47.480000	-0.006477	-3.827818	-0.611278	0.784981	-2.385395	-1.616126	0.000000	-10.000000	0.658333	-29.250000	250.666672	1023.000000	1023.000000	2046.000000
47.500000	-0.008586	-5.074491	-0.904198	0.334690	-2.622448	-1.882534	0.000000	-10.000000	0.633333	-28.783335	241.000000	1023.000000	1023.000000	2046.000000
47.520000	-0.010816	-6.392185	-0.987607	0.072770	-3.117629	-2.359720	0.000000	-10.000000	0.633333	-28.166668	231.500000	1023.000000	1023.000000	2046.000000
47.540001	-0.012763	-7.542791	-1.372459	-0.369712	-3.284857	-2.515764	0.000000	-10.000000	0.625000	-27.800001	222.000000	1023.000000	1023.000000	2046.000000
47.560001	-0.015006	-8.868580	-1.566845	-0.686242	-3.718885	-2.896607	0.000000	-10.000000	0.633333	-27.516666	212.666672	1023.000000	1023.000000	2046.000000
47.580002	-0.016982	-10.036545	-1.838929	-1.125331	-4.005505	-3.066779	0.000000	-10.000000	0.616667	-27.400000	203.500000	1023.000000	1023.000000	2046.000000
47.599998	-0.019051	-11.259249	-2.154770	-1.497982	-4.205868	-3.400630	0.000000	-10.000000	0.591667	-27.183334	194.500000	1023.000000	1023.000000	2046.000000
47.619999	-0.020658	-12.208668	-2.213206	-1.821288	-4.565264	-3.608911	0.000000	-10.000000	0.566667	-27.083334	188.500000	1023.000000	1023.000000	2046.000000
47.639999	-0.022532	-13.316527	-2.577573	-2.266130	-4.661648	-3.811176	0.000000	-10.000000	0.550000	-26.766668	179.500000	1023.000000	1023.000000	2046.000000
47.660000	-0.024205	-14.305070	-2.616887	-2.562843	-5.060595	-4.064746	0.000000	-10.000000	0.541667	-26.316668	170.500000	1023.000000	1023.000000	2046.000000
47.680000	-0.025542	-15.095483	-2.950562	-2.886883	-5.085560	-4.172478	0.000000	-10.000000	0.533333	-25.800001	158.666672	1023.000000	1023.000000	2046.000000
47.700001	-0.027064	-15.994845	-3.100579	-3.093933	-5.328545	-4.471787	0.000000	-10.000000	0.516667	-25.250000	150.000000	1023.000000	1023.000000	2046.000000
47.720001	-0.028468	-16.824417	-3.276073	-3.396884	-5.608990	-4.542470	0.000000	-10.000000	0.508333	-24.716667	141.500000	1023.000000	1023.000000	2046.000000
47.740002	-0.029910	-17.677023	-3.544888	-3.594079	-5.748593	-4.789464	0.000000	-10.000000	0.491667	-24.150002	133.166672	1023.000000	1023.000000	2046.000000
47.759998	-0.030956	-18.295202	-3.645150	-3.807782	-5.977646	-4.864625	0.000000	-10.000000	0.475000	-23.616667	125.000000	1023.000000	1023.000000	2046.000000
47.779999	-0.032276	-19.075361	-3.927983	-4.080440	-6.049682	-5.017257	0.000000	-10.000000	0.441667	-23.116667	117.166664	1023.000000	1023.000000	2046.000000
47.799999	-0.033447	-19.767302	-3.994970	-4.212275	-6.369891	-5.190165	0.000000	-10.000000	0.416667	-22.533335	109.500000	1023.000000	1023.000000	2046.000000
47.820000	-0.034757	-20.541630	-4.285497	-4.435019	-6.456277	-5.364837	0.000000	-10.000000	0.391667	-22.000000	102.000000	1023.000000	1023.000000	2046.000000
47.840000	-0.035573	-21.023726	-4.317556	-4.621046	-6.693513	-5.391610	0.000000	-10.000000	0.375000	-21.433334	94.666664	1023.000000	1023.000000	2046.000000
47.860001	-0.036730	-21.707436	-4.615690	-4.846250	-6.706955	-5.538542	0.000000	-10.000000	0.358333	-20.816668	87.500000	1023.000000	1023.000000	2046.000000
47.880001	-0.037741	-22.304735	-4.603679	-4.921417	-7.056722	-5.722917	0.000000	-10.000000	0.350000	-20.316668	80.500000	1023.000000	1023.000000	2046.000000
47.900002	-0.038669	-22.853544	-4.912010	-5.176810	-7.014848	-5.749877	0.000000	-10.000000	0.325000	-19.833334	73.833336	1023.000000	1023.000000	2046.000000
47.919998	-0.039548	-23.372725	-4.911743	-5.269865	-7.294486	-5.896631	0.000000	-10.000000	0.291667	-19.300001	67.166664	1023.000000	1023.000000	2046.000000
47.939999	-0.040251	-23.788458	-5.159863	-5.469431	-7.227688	-5.931475	0.000000	-10.000000	0.258333	-18.650000	60.833332	1023.000000	1023.000000	2046.000000
47.959999	-0.041272	-24.391516	-5.164315	-5.534615	-7.529897	-6.162690	0.000000	-10.000000	0.241667	-17.983334	54.500000	1023.000000	1023.000000	2046.000000
47.980000	-0.041855	-24.736027	-5.382712	-5.717946	-7.525493	-6.109876	0.000000	-10.000000	0.233333	-17.383333	48.500000	1023.000000	1023.000000	2046.000000
48.000000	-0.042734	-25.255690	-5.487354	-5.775170	-7.702349	-6.290816	0.000000	-10.000000	0.216667	-16.850000	42.666668	1023.000000	1023.000000	2046.000000
48.020000	-0.043357	-25.624182	-5.535118	-5.901516	-7.928204	-6.259343	0.000000	-10.000000	0.208333	-16.066668	37.000000	1023.000000	1023.000000	2046.000000
48.040001	-0.044477	-26.285957	-5.791083	-6.046001	-8.014384	-6.434489	0.000000	-10.000000	0.200000	-15.433334	31.666666	1023.000000	1023.000000	2046.000000
48.060001	-0.044403	-26.242300	-5.801843	-5.845062	-8.038938	-6.556458	0.000000	-10.000000	0.200000	-14.750000	26.500000	1023.000000	1023.000000	2046.000000
48.080002	-0.045366	-26.811405	-5.985388	-6.267869	-8.203663	-6.354485	0.000000	-10.000000	0.200000	-14.300000	21.666666	1023.000000	1023.000000	2046.000000
48.099998	-0.045938	-27.149565	-6.122840	-6.075960	-8.359321	-6.591444	0.000000	-10.000000	0.200000	-13.866667	16.833334	1023.000000	1023.000000	2046.000000
48.119999	-0.046566	-27.520388	-6.514622	-6.127978	-8.243256	-6.634532	0.000000	-10.000000	0.183333	-13.533334	12.333333	1023.000000	1023.000000	2046.000000
48.139999	-0.047793	-28.245911	-6.606483	-6.285741	-8.487892	-6.865795	0.000000	-10.000000	0.150000	-13.066667	7.666667	1023.000000	1023.000000	2046.000000
48.160000	-0.049453	-29.226959	-6.836643	-6.556389	-8.741073	-7.092854	0.000000	-10.000000	0.116667	-12.350000	3.500000	1023.000000	1023.000000	2046.000000
48.180000	-0.051186	-30.250872	-7.153216	-6.624114	-8.978350	-7.495191	0.000000	-10.000000	0.091667	-11.166667	-0.500000	1023.000000	1023.000000	2046.000000
48.200001	-0.052784	-31.195436	-7.350567	-6.561381	-9.425231	-7.858258	0.000000	-10.000000	0.075000	-9.400000	-3.833333	1023.000000	1023.000000	2046.000000
48.220001	-0.054758	-32.362160	-7.891786	-6.676877	-9.719878	-8.073617	0.000000	-10.000000	0.058333	-7.533333	-6.833333	1023.000000	1023.000000	2046.000000
48.240002	-0.056809	-33.573990	-8.388536	-6.745871	-10.017592	-8.421991	0.000000	-10.000000	0.050000	-6.250000	-9.333333	1023.000000	1023.000000	2046.000000
48.259998	-0.058003	-34.279686	-8.628346	-6.799216	-10.339454	-8.512671	0.000000	-10.000000	0.050000	-6.150000	-11.500000	1023.000000	1023.000000	2046.000000
48.279999	-0.058772	-34.734055	-9.008498	-6.940435	-10.338942	-8.446178	0.000000	-10.000000	0.066667	-6.716667	-13.500000	1023.000000	1023.000000	2046.000000
48.299999	-0.058993	-34.864780	-9.122101	-6.728499	-10.463859	-8.550321	0.000000	-10.000000	0.075000	-7.283333	-15.666667	1023.000000	1023.000000	2046.000000
48.320000	-0.058916	-34.819427	-9.358904	-6.685559	-10.360500	-8.414465	0.000000	-10.000000	0.075000	-7.500000	-18.000000	1023.000000	1023.000000	2046.000000
48.340000	-0.059058	-34.903191	-9.320631	-6.592040	-10.482850	-8.507668	0.000000	-10.000000	0.058333	-7.333333	-20.500000	1023.000000	1023.000000	2046.000000
48.360001	-0.059116	-34.937504	-9.229878	-6.608729	-10.657827	-8.441068	0.000000	-10.000000	0.050000	-6.950000	-23.000000	1023.000000	1023.000000	2046.000000
48.380001	-0.059105	-34.931328	-9.283570	-6.599069	-10.573843	-8.474844	0.000000	-10.000000	0.050000	-6.283333	-25.333334	1023.000000	1023.000000	2046.000000
48.400002	-0.059009	-34.874382	-9.131969	-6.445514	-10.707333	-8.589566	0.000000	-10.000000	0.050000	-5.250000	-27.500000	1023.000000	1023.000000	2046.000000
48.419998	-0.058490	-34.567715	-9.075769	-6.527835	-10.527119	-8.436992	0.000000	-10.000000	0.033333	-3.800000	-29.166666	1023.000000	1023.000000	2046.000000
48.439999	-0.057779	-34.147522	-8.644866	-6.405413	-10.636348	-8.460896	0.000000	-10.000000	0.016667	-1.566667	-30.333334	1023.000000	1023.000000	2046.000000
48.459999	-0.056586	-33.442425	-8.618106	-6.544303	-10.208810	-8.071206	0.000000	-10.000000	-0.016667	1.033333	-30.833334	1023.000000	1023.000000	2046.000000
48.480000	-0.055511	-32.806786	-8.394019	-6.414676	-10.006360	-7.991733	0.000000	-10.000000	-0.033333	4.183333	-31.000000	1023.000000	1023.000000	2046.000000
48.500000	-0.054168	-32.013054	-8.206139	-6.426940	-9.738672	-7.641304	0.000000	-10.000000	-0.058333	7.416667	-31.000000	1023.000000	1023.000000	2046.000000
48.520000	-0.052960	-31.299568	-8.074094	-6.374995	-9.401693	-7.448787	0.000000	-10.000000	-0.075000	10.333334	-31.000000	1023.000000	1023.000000	2046.000000
48.540001	-0.051620	-30.507278	-7.829011	-6.485897	-9.153729	-7.038640	0.000000	-10.000000	-0.108333	12.516666	-31.000000	1023.000000	1023.000000	2046.000000
48.560001	-0.050640	-29.928032	-7.689905	-6.628467	-8.766082	-6.843578	0.000000	-10.000000	-0.133333	13.883333	-31.000000	1023.000000	1023.000000	2046.000000
48.580002	-0.049889	-29.484524	-7.291761	-6.692056	-8.741179	-6.759529	0.000000	-10.000000	-0.175000	15.200001	-22.000000	1023.000000	1023.000000	2046.000000
48.599998	-0.049011	-28.965317	-7.253957	-6.845478	-8.373324	-6.492558	0.000000	-10.000000	-0.200000	16.900002	-3.666667	1023.000000	1023.000000	2046.000000
48.619999	-0.048123	-28.440487	-6.945438	-6.789415	-8.273457	-6.432177	0.000000	-10.000000	-0.225000	18.216667	14.666667	1023.000000	1023.000000	2046.000000
48.639999	-0.046918	-27.728436	-6.850814	-6.874797	-7.902790	-6.100035	0.000000	-10.000000	-0.241667	19.916668	28.166666	1023.000000	1023.000000	2046.000000
48.660000	-0.045917	-27.137184	-6.611608	-6.735068	-7.761291	-6.029217	0.000000	-10.000000	-0.258333	20.733334	34.666668	1023.000000	1023.000000	2046.000000
48.680000	-0.044677	-26.404182	-6.629145	-6.867427	-7.298319	-5.609293	0.000000	-10.000000	-0.291667	21.916666	43.666668	1023.000000	1023.000000	2046.000000
48.700001	-0.043417	-25.659676	-6.388605	-6.722809	-7.016360	-5.531901	0.000000	-10.000000	-0.308333	22.650000	50.833332	1023.000000	1023.000000	2046.000000
48.720001	-0.041743	-24.670012	-6.193934	-6.728489	-6.632609	-5.114979	0.000000	-10.000000	-0.333333	23.366667	58.333332	1023.000000	1023.000000	2046.000000
48.740002	-0.040227	-23.774067	-6.012836	-6.596958	-6.227635	-4.936638	0.000000	-10.000000	-0.358333	24.283333	68.666664	1023.000000	1023.000000	2046.000000
48.759998	-0.038105	-22.520117	-5.745896	-6.433685	-5.791884	-4.548651	0.000000	-10.000000	-0.383333	24.783333	76.666664	1023.000000	1023.000000	2046.000000
48.779999	-0.036147	-21.362638	-5.552955	-6.295267	-5.272697	-4.241719	0.000000	-10.000000	-0.400000	25.450001	84.666664	1023.000000	1023.000000	2046.000000
48.799999	-0.033981	-20.082676	-5.115569	-6.000522	-5.000011	-3.966574	0.000000	-10.000000	-0.408333	25.616667	90.333336	1023.000000	1023.000000	2046.000000
48.820000	-0.031746	-18.762119	-4.999307	-5.789435	-4.369818	-3.603559	0.000000	-10.000000	-0.408333	26.166666	98.666664	1023.000000	1023.000000	2046.000000
48.840000	-0.029499	-17.433790	-4.578866	-5.493010	-4.048200	-3.313715	0.000000	-10.000000	-0.408333	26.483334	107.333336	1023.000000	1023.000000	2046.000000
48.860001	-0.027180	-16.063662	-4.223820	-5.270702	-3.683853	-2.885285	0.000000	-10.000000	-0.408333	26.816668	116.000000	1023.000000	1023.000000	2046.000000
48.880001	-0.024924	-14.729855	-4.063858	-4.942051	-3.100135	-2.623811	0.000000	-10.000000	-0.425000	26.933334	125.000000	1023.000000	1023.000000	2046.000000
48.900002	-0.022597	-13.355070	-3.578874	-4.663412	-2.854916	-2.257869	0.000000	-10.000000	-0.441667	27.300001	134.000000	1023.000000	1023.000000	2046.000000
48.919998	-0.020321	-12.009919	-3.323571	-4.464995	-2.401094	-1.820258	0.000000	-10.000000	-0.450000	27.483334	143.000000	1023.000000	1023.000000	2046.000000
48.939999	-0.018100	-10.696814	-3.064095	-4.123108	-1.938254	-1.571357	0.000000	-10.000000	-0.450000	27.500000	152.166672	1023.000000	1023.000000	2046.000000
48.959999	-0.015705	-9.281819	-2.642118	-3.857190	-1.636321	-1.146191	0.000000	-10.000000	-0.450000	27.516666	161.333328	1023.000000	1023.000000	2046.000000
48.980000	-0.013410	-7.925321	-2.369923	-3.634715	-1.187611	-0.733072	0.000000	-10.000000	-0.450000	27.500000	170.500000	1023.000000	1023.000000	2046.000000
49.000000	-0.011104	-6.562552	-2.148910	-3.331370	-0.646313	-0.435960	0.000000	-10.000000	-0.466667	27.800001	179.666672	1023.000000	1023.000000	2046.000000
49.020000	-0.008723	-5.155233	-1.715981	-2.997130	-0.332654	-0.109467	0.000000	-10.000000	-0.483333	28.050001	189.000000	1023.000000	1023.000000	2046.000000
49.040001	-0.006384	-3.773102	-1.329789	-2.743681	0.010359	0.290010	0.000000	-10.000000	-0.500000	28.383333	198.333328	1023.000000	1023.000000	2046.000000
49.060001	-0.004134	-2.443202	-1.140011	-2.431466	0.491948	0.636328	0.000000	-10.000000	-0.500000	28.550001	207.833328	1023.000000	1023.000000	2046.000000
49.080002	-0.002481	-1.466248	-0.795207	-2.151839	0.623753	0.857046	0.000000	-10.000000	-0.500000	28.633333	217.166672	1023.000000	1023.000000	2046.000000
49.099998	-0.000898	-0.530448	-0.518545	-1.960999	0.807935	1.141161	0.000000	-10.000000	-0.500000	28.800001	226.833328	1023.000000	1023.000000	2046.000000
49.119999	0.000693	0.409588	-0.388800	-1.750749	1.162367	1.386770	0.000000	-10.000000	-0.500000	28.866667	236.166672	1023.000000	1023.000000	2046.000000
49.139999	0.002633	1.556095	-0.202405	-1.385665	1.629338	1.514827	0.000000	-10.000000	-0.500000	28.866667	245.833328	1023.000000	1023.000000	2046.000000
49.160000	0.004959	2.930613	0.372892	-1.309244	1.713691	2.153275	0.000000	-10.000000	-0.500000	28.783333	255.500000	1023.000000	1023.000000	2046.000000
49.180000	0.007176	4.241045	0.547530	-0.789532	2.079557	2.403490	0.000000	-10.000000	-0.500000	28.516666	265.166656	1023.000000	1023.000000	2046.000000
49.200001	0.009404	5.557586	0.558911	-0.337078	2.619055	2.716698	0.000000	-10.000000	-0.508333	28.316668	274.833344	1023.000000	1023.000000	2046.000000
49.220001	0.010938	6.464364	0.833166	-0.034433	2.722566	2.943064	0.000000	-10.000000	-0.516667	28.333334	284.166656	1023.000000	1023.000000	2046.000000
49.240002	0.011996	7.089452	0.886304	0.066746	2.949306	3.187096	0.000000	-10.000000	-0.516667	28.483334	293.833344	1023.000000	1023.000000	2046.000000
49.259998	0.012372	7.311808	0.796925	0.333765	3.115828	3.065290	0.000000	-10.000000	-0.516667	28.549999	303.166656	1023.000000	1023.000000	2046.000000
49.279999	0.011896	7.030467	0.724701	0.628159	2.836384	2.841222	0.000000	-10.000000	-0.508333	28.500000	312.833344	1023.000000	1023.000000	2046.000000
49.299999	0.011200	6.619167	0.391417	0.743677	2.784784	2.699289	0.000000	-10.000000	-0.491667	28.166666	322.166656	1023.000000	1023.000000	2046.000000
49.320000	0.011206	6.622575	0.288054	0.838350	2.820335	2.675836	0.000000	-10.000000	-0.466667	28.049999	331.666656	1023.000000	1023.000000	2046.000000
49.340000	0.012384	7.318935	0.518576	1.191512	2.880590	2.728257	0.000000	-10.000000	-0.441667	27.650000	341.000000	1023.000000	1023.000000	2046.000000
49.360001	0.014008	8.278894	0.609387	1.494453	3.125571	3.049484	0.000000	-10.000000	-0.441667	27.450001	350.333344	1023.000000	1023.000000	2046.000000
49.380001	0.015708	9.283303	0.769589	1.972509	3.367914	3.173291	0.000000	-10.000000	-0.441667	27.383335	359.500000	1023.000000	1023.000000	2046.000000
49.400002	0.017680	10.448683	1.172230	2.340420	3.439131	3.496902	0.000000	-10.000000	-0.450000	27.483334	368.500000	1023.000000	1023.000000	2046.000000
49.419998	0.019655	11.616059	1.208791	2.612627	3.931987	3.862655	0.000000	-10.000000	-0.450000	27.366667	377.666656	1023.000000	1023.000000	2046.000000
49.439999	0.021445	12.673788	1.571977	3.019686	4.108031	3.974094	0.000000	-10.000000	-0.441667	27.083334	386.833344	1023.000000	1023.000000	2046.000000
49.459999	0.023589	13.941182	1.947546	3.265398	4.363662	4.364576	0.000000	-10.000000	-0.433333	26.516666	396.000000	1023.000000	1023.000000	2046.000000
49.480000	0.025430	15.029248	2.078519	3.555738	4.821699	4.573291	0.000000	-10.000000	-0.433333	26.200001	405.000000	1023.000000	1023.000000	2046.000000
49.500000	0.027690	16.364830	2.557622	3.903606	5.090653	4.812948	0.000000	-10.000000	-0.441667	25.833334	413.833344	1023.000000	1023.000000	2046.000000
49.520000	0.030324	17.921366	3.049953	4.206554	5.441645	5.223213	0.000000	-10.000000	-0.450000	25.866667	422.500000	1023.000000	1023.000000	2046.000000
49.540001	0.032818	19.395605	3.399179	4.572999	5.912167	5.511261	0.000000	-10.000000	-0.433333	25.950001	431.166656	1023.000000	1023.000000	2046.000000
49.560001	0.035251	20.833061	3.825632	4.923694	6.287709	5.796027	0.000000	-10.000000	-0.425000	25.783333	439.833344	1023.000000	1023.000000	2046.000000
49.580002	0.037690	22.274969	4.133026	5.177353	6.805421	6.159170	0.000000	-10.000000	-0.408333	25.583334	448.500000	1023.000000	1023.000000	2046.000000
49.599998	0.039839	23.545055	4.611886	5.363247	7.139732	6.430190	0.000000	-10.000000	-0.391667	25.016666	457.000000	1023.000000	1023.000000	2046.000000
49.619999	0.041652	24.616467	5.035575	5.322501	7.403826	6.854564	0.000000	-10.000000	-0.366667	24.666668	462.666656	1023.000000	1023.000000	2046.000000
49.639999	0.042659	25.211374	5.161976	5.245429	7.730880	7.073090	0.000000	-10.000000	-0.333333	24.116667	471.000000	1023.000000	1023.000000	2046.000000
49.660000	0.043611	25.773922	5.548414	5.356313	7.717377	7.151819	0.000000	-10.000000	-0.316667	23.783335	479.166656	1023.000000	1023.000000	2046.000000
49.680000	0.044441	26.264639	5.760026	5.306535	7.788402	7.409676	0.000000	-10.000000	-0.266667	22.950001	490.000000	1023.000000	1023.000000	2046.000000
49.700001	0.045134	26.674482	5.753566	5.320236	8.042216	7.558465	0.000000	-10.000000	-0.233333	21.750000	497.666656	1023.000000	1023.000000	2046.000000
49.720001	0.045509	26.895716	5.905490	5.479044	8.027127	7.484054	0.000000	-10.000000	-0.175000	19.616667	505.000000	1023.000000	1023.000000	2046.000000
49.740002	0.045874	27.111721	5.963619	5.413870	8.064145	7.670086	0.000000	-10.000000	-0.116667	17.166666	511.833344	1023.000000	1023.000000	2046.000000
49.759998	0.045953	27.157991	5.892756	5.401324	8.154531	7.709380	0.000000	-10.000000	-0.050000	14.033333	518.000000	1023.000000	1023.000000	2046.000000
49.779999	0.045745	27.035555	5.909896	5.345183	8.118475	7.662001	0.000000	-10.000000	0.000000	10.566667	523.333313	1023.000000	1023.000000	2046.000000
49.799999	0.045634	26.969769	6.017798	5.252644	8.044890	7.654436	0.000000	-10.000000	0.041667	5.466667	527.333313	1023.000000	1023.000000	2046.000000
49.820000	0.045435	26.852278	5.977359	5.163347	8.119561	7.592012	0.000000	-10.000000	0.075000	0.433333	529.833313	1023.000000	1023.000000	2046.000000
49.840000	0.044819	26.488125	5.946846	5.056928	8.111780	7.372570	0.000000	-10.000000	0.108333	-4.716667	530.833313	1023.000000	1023.000000	2046.000000
49.860001	0.044231	26.140406	6.078223	4.899529	7.878349	7.284305	0.000000	-10.000000	0.125000	-8.750000	531.000000	1023.000000	1023.000000	2046.000000
49.880001	0.043595	25.764620	5.943338	4.720573	7.872890	7.227818	0.000000	-10.000000	0.150000	-12.283333	531.000000	1023.000000	1023.000000	2046.000000
49.900002	0.042856	25.327808	6.037767	4.744071	7.597274	6.948697	0.000000	-10.000000	0.191667	-14.750000	531.000000	1023.000000	1023.000000	2046.000000
49.919998	0.042548	25.145981	6.015912	4.631670	7.493795	7.004604	0.000000	-10.000000	0.233333	-16.250000	527.500000	1023.000000	1023.000000	2046.000000
49.939999	0.042091	24.875828	5.979728	4.639065	7.376177	6.880857	0.000000	-10.000000	0.283333	-17.533335	519.000000	1023.000000	1023.000000	2046.000000
49.959999	0.041613	24.593197	6.043580	4.668218	7.102589	6.778811	0.000000	-10.000000	0.333333	-18.883333	508.500000	1023.000000	1023.000000	2046.000000
49.980000	0.041075	24.275175	5.831835	4.766552	7.128098	6.548688	0.000000	-10.000000	0.375000	-20.333334	499.166656	1023.000000	1023.000000	2046.000000
50.000000	0.039553	23.375595	5.849589	4.548674	6.532275	6.445056	0.000000	-10.000000	0.408333	-21.700001	492.333344	1023.000000	1023.000000	2046.000000
50.020000	0.037350	22.073694	5.423229	4.557642	6.062078	6.030746	0.000000	-10.000000	0.433333	-22.983334	485.166656	1023.000000	1023.000000	2046.000000
50.040001	0.034662	20.485325	4.918326	4.419970	5.639158	5.507872	0.000000	-10.000000	0.475000	-24.083334	477.666656	1023.000000	1023.000000	2046.000000
50.060001	0.032444	19.174526	4.695580	4.179464	5.156715	5.142766	0.000000	-10.000000	0.516667	-24.816668	469.666656	1023.000000	1023.000000	2046.000000
50.080002	0.030094	17.785482	4.327468	3.889982	4.835411	4.732623	0.000000	-10.000000	0.541667	-25.066668	461.333344	1023.000000	1023.000000	2046.000000
50.099998	0.027774	16.414331	4.004995	3.935805	4.353199	4.120332	0.000000	-10.000000	0.550000	-25.350000	452.833344	1023.000000	1023.000000	2046.000000
50.119999	0.025019	14.786233	3.418821	3.967585	3.818663	3.581165	0.000000	-10.000000	0.550000	-25.933334	444.500000	1023.000000	1023.000000	2046.000000
50.139999	0.021597	12.763582	2.801224	3.897240	3.178399	2.886720	0.000000	-10.000000	0.575000	-26.633333	435.833344	1023.000000	1023.000000	2046.000000
50.160000	0.018933	11.189144	2.473745	3.818010	2.552099	2.345289	0.000000	-10.000000	0.608333	-27.266666	427.000000	1023.000000	1023.000000	2046.000000
50.180000	0.016919	9.999082	1.999366	3.742132	2.333919	1.923665	0.000000	-10.000000	0.641667	-27.483334	417.833344	1023.000000	1023.000000	2046.000000
50.200001	0.015356	9.075675	1.821389	3.757881	1.892025	1.604381	0.000000	-10.000000	0.650000	-27.933334	408.666656	1023.000000	1023.000000	2046.000000
50.220001	0.013999	8.273263	1.499067	3.698002	1.629067	1.447127	0.000000	-10.000000	0.641667	-28.066668	399.333344	1023.000000	1023.000000	2046.000000
50.240002	0.012545	7.414004	1.290968	3.856518	1.235940	1.030579	0.000000	-10.000000	0.650000	-28.250000	390.000000	1023.000000	1023.000000	2046.000000
50.259998	0.011355	6.711020	1.020148	3.763690	0.964484	0.962698	0.000000	-10.000000	0.650000	-28.333334	380.500000	1023.000000	1023.000000	2046.000000
50.279999	0.009974	5.894504	0.667492	3.694026	0.829259	0.703726	0.000000	-10.000000	0.658333	-28.466667	371.000000	1023.000000	1023.000000	2046.000000
50.299999	0.008575	5.067843	0.675356	3.506214	0.332239	0.554034	0.000000	-10.000000	0.658333	-28.733334	361.500000	1023.000000	1023.000000	2046.000000
50.320000	0.007071	4.179201	0.326184	3.259156	0.266575	0.327287	0.000000	-10.000000	0.658333	-28.766666	352.000000	1023.000000	1023.000000	2046.000000
50.340000	0.006059	3.580602	0.365491	3.048255	-0.015243	0.182097	0.000000	-10.000000	0.675000	-28.783335	342.333344	1023.000000	1023.000000	2046.000000
50.360001	0.005228	3.089555	0.321021	2.723807	-0.107620	0.152346	0.000000	-10.000000	0.666667	-28.883333	332.833344	1023.000000	1023.000000	2046.000000
50.380001	0.004278	2.528274	0.466227	2.609560	-0.450033	-0.097480	0.000000	-10.000000	0.666667	-28.850000	323.166656	1023.000000	1023.000000	2046.000000
50.400002	0.003163	1.869075	0.202445	2.350419	-0.496271	-0.187518	0.000000	-10.000000	0.658333	-28.816668	313.500000	1023.000000	1023.000000	2046.000000
50.419998	0.002002	1.183210	0.110069	2.228646	-0.686011	-0.469493	0.000000	-10.000000	0.658333	-28.450001	303.833344	1023.000000	1023.000000	2046.000000
50.439999	0.000723	0.427023	-0.125133	1.820189	-0.829835	-0.438199	0.000000	-10.000000	0.658333	-28.250000	294.333344	1023.000000	1023.000000	2046.000000
50.459999	-0.001246	-0.736158	-0.205668	1.494427	-1.248469	-0.776448	0.000000	-10.000000	0.650000	-27.816668	285.000000	1023.000000	1023.000000	2046.000000
50.480000	-0.003405	-2.012450	-0.525569	0.941317	-1.461268	-0.966929	0.000000	-10.000000	0.616667	-27.516666	275.666656	1023.000000	1023.000000	2046.000000
50.500000	-0.005271	-3.115027	-0.576228	0.604690	-1.872880	-1.270610	0.000000	-10.000000	0.583333	-26.983334	266.500000	1023.000000	1023.000000	2046.000000
50.520000	-0.007308	-4.319228	-0.725158	0.256691	-2.191037	-1.659724	0.000000	-10.000000	0.550000	-26.566668	257.500000	1023.000000	1023.000000	2046.000000
50.540001	-0.009259	-5.472270	-0.921533	-0.102381	-2.569727	-1.878627	0.000000	-10.000000	0.558333	-26.400000	248.666672	1023.000000	1023.000000	2046.000000
50.560001	-0.011538	-6.819135	-1.129663	-0.374292	-2.991995	-2.323185	0.000000	-10.000000	0.566667	-26.450001	242.833328	1023.000000	1023.000000	2046.000000
50.580002	-0.013657	-8.071035	-1.503482	-0.871728	-3.227496	-2.468331	0.000000	-10.000000	0.583333	-26.650000	234.000000	1023.000000	1023.000000	2046.000000
50.599998	-0.015790	-9.332096	-1.721303	-1.218129	-3.625580	-2.767085	0.000000	-10.000000	0.575000	-26.700001	225.000000	1023.000000	1023.000000	2046.000000
50.619999	-0.017831	-10.538238	-2.078592	-1.661714	-3.820899	-2.977034	0.000000	-10.000000	0.566667	-26.750000	216.000000	1023.000000	1023.000000	2046.000000
50.639999	-0.019591	-11.578243	-2.139470	-1.962869	-4.197025	-3.278879	0.000000	-10.000000	0.550000	-26.700001	207.166672	1023.000000	1023.000000	2046.000000
50.660000	-0.021408	-12.651918	-2.439071	-2.352051	-4.311172	-3.549624	0.000000	-10.000000	0.550000	-26.516666	198.333328	1023.000000	1023.000000	2046.000000
50.680000	-0.022846	-13.501969	-2.570303	-2.669646	-4.566747	-3.695274	0.000000	-10.000000	0.541667	-26.133333	186.666672	1023.000000	1023.000000	2046.000000
50.700001	-0.024460	-14.455634	-2.836735	-2.951083	-4.700013	-3.967803	0.000000	-10.000000	0.533333	-25.700001	177.833328	1023.000000	1023.000000	2046.000000
50.720001	-0.025939	-15.330113	-2.975899	-3.211989	-5.014355	-4.127872	0.000000	-10.000000	0.525000	-25.133333	169.333328	1023.000000	1023.000000	2046.000000
50.740002	-0.027550	-16.281862	-3.194569	-3.475447	-5.198936	-4.412910	0.000000	-10.000000	0.516667	-24.700001	161.000000	1023.000000	1023.000000	2046.000000
50.759998	-0.028676	-16.947376	-3.385605	-3.744617	-5.359034	-4.458121	0.000000	-10.000000	0.508333	-24.250000	152.833328	1023.000000	1023.000000	2046.000000
50.779999	-0.030184	-17.838530	-3.550494	-3.935542	-5.593822	-4.758673	0.000000	-10.000000	0.483333	-23.783333	144.666672	1023.000000	1023.000000	2046.000000
50.799999	-0.031368	-18.538574	-3.835999	-4.223936	-5.704119	-4.774520	0.000000	-10.000000	0.466667	-23.383333	139.166672	1023.000000	1023.000000	2046.000000
50.820000	-0.032740	-19.349470	-3.915870	-4.367665	-6.012670	-5.053265	0.000000	-10.000000	0.441667	-23.100000	131.333328	1023.000000	1023.000000	2046.000000
50.840000	-0.033782	-19.965080	-4.204984	-4.617346	-6.048903	-5.093847	0.000000	-10.000000	0.433333	-23.049999	126.166664	1023.000000	1023.000000	2046.000000
50.860001	-0.034897	-20.624233	-4.257026	-4.715420	-6.340912	-5.310874	0.000000	-10.000000	0.416667	-22.583334	116.000000	1023.000000	1023.000000	2046.000000
50.880001	-0.035988	-21.268812	-4.493811	-4.994931	-6.445728	-5.334343	0.000000	-10.000000	0.408333	-21.983334	108.666664	1023.000000	1023.000000	2046.000000
50.900002	-0.037162	-21.962486	-4.555772	-5.117397	-6.786145	-5.503172	0.000000	-10.000000	0.400000	-21.383333	101.333336	1023.000000	1023.000000	2046.000000
50.919998	-0.038273	-22.619514	-4.815450	-5.299052	-6.821860	-5.683153	0.000000	-10.000000	0.375000	-20.800001	94.333336	1023.000000	1023.000000	2046.000000
50.939999	-0.039035	-23.069420	-4.923015	-5.482913	-6.969199	-5.694292	0.000000	-10.000000	0.350000	-20.400000	89.666664	1023.000000	1023.000000	2046.000000
50.959999	-0.040090	-23.693359	-5.076631	-5.637543	-7.108765	-5.870421	0.000000	-10.000000	0.333333	-19.883333	82.833336	1023.000000	1023.000000	2046.000000
50.980000	-0.040827	-24.128616	-5.227902	-5.749610	-7.219595	-5.931509	0.000000	-10.000000	0.341667	-19.583334	78.333336	1023.000000	1023.000000	2046.000000
51.000000	-0.041614	-24.593687	-5.253985	-5.803854	-7.475709	-6.060139	0.000000	-10.000000	0.316667	-18.816668	69.833336	1023.000000	1023.000000	2046.000000
51.020000	-0.042381	-25.047052	-5.475421	-5.967880	-7.497015	-6.106736	0.000000	-10.000000	0.283333	-17.866667	61.500000	1023.000000	1023.000000	2046.000000
51.040001	-0.043222	-25.544388	-5.590594	-6.088717	-7.723865	-6.141212	0.000000	-10.000000	0.233333	-17.000000	53.500000	1023.000000	1023.000000	2046.000000
51.060001	-0.043816	-25.895185	-5.679088	-6.085221	-7.796621	-6.334255	0.000000	-10.000000	0.225000	-16.316668	47.833332	1023.000000	1023.000000	2046.000000
51.080002	-0.044316	-26.190981	-5.715631	-6.384179	-8.048021	-6.043150	0.000000	-10.000000	0.208333	-15.850000	42.333332	1023.000000	1023.000000	2046.000000
51.099998	-0.045176	-26.698761	-6.047512	-6.235275	-8.051553	-6.364421	0.000000	-10.000000	0.208333	-15.416667	37.166668	1023.000000	1023.000000	2046.000000
51.119999	-0.045778	-27.054749	-6.405757	-6.301133	-7.993276	-6.354582	0.000000	-10.000000	0.208333	-15.100000	31.833334	1023.000000	1023.000000	2046.000000
51.139999	-0.047041	-27.801050	-6.521129	-6.419830	-8.273105	-6.586987	0.000000	-10.000000	0.216667	-14.866667	28.333334	1023.000000	1023.000000	2046.000000
51.160000	-0.048972	-28.942383	-6.857558	-6.739534	-8.509285	-6.836005	0.000000	-10.000000	0.216667	-14.633333	25.000000	1023.000000	1023.000000	2046.000000
51.180000	-0.050981	-30.129717	-6.997647	-6.780612	-8.997885	-7.353572	0.000000	-10.000000	0.175000	-13.600000	20.500000	1023.000000	1023.000000	2046.000000
51.200001	-0.052999	-31.322538	-7.500329	-6.896488	-9.249661	-7.676059	0.000000	-10.000000	0.133333	-12.083334	14.666667	1023.000000	1023.000000	2046.000000
51.220001	-0.054940	-32.469704	-7.894204	-6.930958	-9.697314	-7.947227	0.000000	-10.000000	0.100000	-10.633334	10.333333	1023.000000	1023.000000	2046.000000
51.240002	-0.057273	-33.848415	-8.477072	-7.090352	-10.012769	-8.268224	0.000000	-10.000000	0.100000	-10.033334	6.666667	1023.000000	1023.000000	2046.000000
51.259998	-0.058831	-34.769222	-8.830958	-7.279921	-10.357067	-8.301275	0.000000	-10.000000	0.100000	-10.183333	3.500000	1023.000000	1023.000000	2046.000000
51.279999	-0.059796	-35.339684	-9.095743	-7.216871	-10.501599	-8.525469	0.000000	-10.000000	0.100000	-10.466667	-0.833333	1023.000000	1023.000000	2046.000000
51.299999	-0.060084	-35.509830	-9.478189	-7.186631	-10.392590	-8.452420	0.000000	-10.000000	0.100000	-10.683333	-3.833333	1023.000000	1023.000000	2046.000000
51.320000	-0.060142	-35.544147	-9.479308	-7.049404	-10.577761	-8.437675	0.000000	-10.000000	0.100000	-10.633333	-6.000000	1023.000000	1023.000000	2046.000000
51.340000	-0.060348	-35.665779	-9.600939	-7.038959	-10.595077	-8.430803	0.000000	-10.000000	0.083333	-9.933333	-9.333333	1023.000000	1023.000000	2046.000000
51.360001	-0.060214	-35.586594	-9.547581	-6.974027	-10.696544	-8.368441	0.000000	-10.000000	0.075000	-8.883333	-12.666667	1023.000000	1023.000000	2046.000000
51.380001	-0.059987	-35.452190	-9.458027	-6.856695	-10.709476	-8.427995	0.000000	-10.000000	0.058333	-6.950000	-16.833334	1023.000000	1023.000000	2046.000000
51.400002	-0.059389	-35.098778	-9.543947	-6.770977	-10.471864	-8.311992	0.000000	-10.000000	0.058333	-5.533333	-18.666666	1023.000000	1023.000000	2046.000000
51.419998	-0.058427	-34.530121	-9.223136	-6.672656	-10.470765	-8.163565	0.000000	-10.000000	0.033333	-2.550000	-20.000000	1023.000000	1023.000000	2046.000000
51.439999	-0.057147	-33.773705	-8.990444	-6.660679	-10.197834	-7.924748	0.000000	-10.000000	0.016667	1.933333	-20.500000	1023.000000	1023.000000	2046.000000
51.459999	-0.055521	-32.812962	-8.696660	-6.570428	-9.900062	-7.645811	0.000000	-10.000000	-0.033333	7.716667	-21.000000	1023.000000	1023.000000	2046.000000
51.480000	-0.054067	-31.953514	-8.481131	-6.517560	-9.524526	-7.430298	0.000000	-10.000000	-0.066667	11.400000	-21.000000	1023.000000	1023.000000	2046.000000
51.500000	-0.052390	-30.962208	-8.374204	-6.534088	-9.016431	-7.037486	0.000000	-10.000000	-0.125000	13.966666	-21.000000	1023.000000	1023.000000	2046.000000
51.520000	-0.050641	-29.928659	-8.027966	-6.429470	-8.757273	-6.713950	0.000000	-10.000000	-0.150000	15.650000	-21.000000	1023.000000	1023.000000	2046.000000
51.540001	-0.049365	-29.174635	-7.876006	-6.470444	-8.338106	-6.490079	0.000000	-10.000000	-0.175000	17.333334	-21.000000	1023.000000	1023.000000	2046.000000
51.560001	-0.047871	-28.291748	-7.479863	-6.548618	-8.116744	-6.146521	0.000000	-10.000000	-0.183333	18.100000	-6.000000	1023.000000	1023.000000	2046.000000
51.580002	-0.046867	-27.698389	-7.256309	-6.614202	-7.780962	-6.046916	0.000000	-10.000000	-0.208333	19.383333	12.666667	1023.000000	1023.000000	2046.000000
51.599998	-0.045499	-26.890083	-7.010950	-6.700555	-7.487579	-5.690999	0.000000	-10.000000	-0.233333	20.666668	31.333334	1023.000000	1023.000000	2046.000000
51.619999	-0.044357	-26.215010	-6.734798	-6.600287	-7.241277	-5.638648	0.000000	-10.000000	-0.275000	22.166668	37.333332	1023.000000	1023.000000	2046.000000
51.639999	-0.043042	-25.437933	-6.650348	-6.613627	-6.852527	-5.321432	0.000000	-10.000000	-0.308333	22.983334	42.333332	1023.000000	1023.000000	2046.000000
51.660000	-0.041864	-24.741676	-6.352520	-6.519899	-6.683792	-5.185465	0.000000	-10.000000	-0.341667	24.050001	49.666668	1023.000000	1023.000000	2046.000000
51.680000	-0.040543	-23.961134	-6.341927	-6.536945	-6.196096	-4.886166	0.000000	-10.000000	-0.366667	24.750000	57.666668	1023.000000	1023.000000	2046.000000
51.700001	-0.038909	-22.995054	-6.088714	-6.446141	-5.875141	-4.585059	0.000000	-10.000000	-0.383333	25.616667	68.500000	1023.000000	1023.000000	2046.000000
[truncated: 1,060,204 more chars]
