# Supplementary material for: Effect of Electrode Belt and Body Positions on Regional Pulmonary Ventilation- and Perfusion-Related Impedance Changes Measured by Electric Impedance Tomography
Source: PLoS One. 2016 Jun 2;11(6):e0155913. doi: 10.1371/journal.pone.0155913 (PMC4890811; doi:10.1371/journal.pone.0155913)
Supplement: S1 Dataset — (ZIP) [file pone.0155913.s001.zip › Dataset/Fp05-semi-6i.txt]

Patient Name:	Fp5
Registry:	Fp5
Investigator:	 
Diagnosys:	 
Notes:	semi6i              
Sample Rate [Hz]:	50.08
Time Base 	Pixels Mean 	Pixels Sum 	UPPER RIGHT		UPPER LEFT		LOWER RIGHT		LOWER LEFT		QRS	ETCO2	Paw	Flow (L/min)	Volume	Analog1	Analog2	AnalogSum
0.000000	0.019918	11.771612	1.561725	0.912529	5.533446	3.763912	0.000000	-10.000000	-0.483333	27.883333	317.500000	1023.000000	1023.000000	2046.000000
0.020000	0.022087	13.053212	1.866537	1.234968	5.878095	4.073612	0.000000	-10.000000	-0.466667	27.583334	326.833344	1023.000000	1023.000000	2046.000000
0.040000	0.024380	14.408860	1.991772	1.528050	6.368174	4.520864	0.000000	-10.000000	-0.450000	27.166668	336.000000	1023.000000	1023.000000	2046.000000
0.060000	0.025578	15.116507	2.064834	1.680323	6.550539	4.820810	0.000000	-10.000000	-0.458333	26.883333	345.166656	1023.000000	1023.000000	2046.000000
0.080000	0.027034	15.977086	2.070242	1.873437	7.033626	4.999782	0.000000	-10.000000	-0.458333	26.900000	354.166656	1023.000000	1023.000000	2046.000000
0.100000	0.028283	16.715168	2.257899	1.989783	7.186410	5.281076	0.000000	-10.000000	-0.458333	26.916666	363.166656	1023.000000	1023.000000	2046.000000
0.120000	0.029921	17.683027	2.384866	2.169229	7.574912	5.554019	0.000000	-10.000000	-0.450000	27.083334	372.000000	1023.000000	1023.000000	2046.000000
0.140000	0.031242	18.464300	2.470445	2.684474	7.698431	5.610950	0.000000	-10.000000	-0.441667	26.566668	381.000000	1023.000000	1023.000000	2046.000000
0.160000	0.032325	19.103886	2.564969	3.082692	7.707839	5.748384	0.000000	-10.000000	-0.441667	25.866667	390.000000	1023.000000	1023.000000	2046.000000
0.180000	0.034217	20.222239	2.706923	3.539748	8.040510	5.935056	0.000000	-10.000000	-0.425000	25.266666	398.833344	1023.000000	1023.000000	2046.000000
0.200000	0.035848	21.186365	2.987457	3.911760	8.115603	6.171546	0.000000	-10.000000	-0.425000	24.900000	407.500000	1023.000000	1023.000000	2046.000000
0.220000	0.038430	22.712025	3.186472	4.480767	8.590578	6.454208	0.000000	-10.000000	-0.416667	24.833334	415.833344	1023.000000	1023.000000	2046.000000
0.240000	0.040390	23.870255	3.537541	4.986711	8.564006	6.781997	0.000000	-10.000000	-0.433333	24.866667	424.000000	1023.000000	1023.000000	2046.000000
0.260000	0.043085	25.463171	3.802869	5.614977	8.978113	7.067212	0.000000	-10.000000	-0.425000	24.850000	432.333344	1023.000000	1023.000000	2046.000000
0.280000	0.045178	26.700319	4.171072	6.084878	9.015799	7.428571	0.000000	-10.000000	-0.408333	24.666668	440.666656	1023.000000	1023.000000	2046.000000
0.300000	0.047738	28.213333	4.367616	6.624352	9.576906	7.644459	0.000000	-10.000000	-0.375000	24.150000	449.000000	1023.000000	1023.000000	2046.000000
0.320000	0.049429	29.212772	4.689662	7.005000	9.622931	7.895180	0.000000	-10.000000	-0.350000	23.466667	457.000000	1023.000000	1023.000000	2046.000000
0.340000	0.051582	30.484777	4.870207	7.385765	10.146155	8.082650	0.000000	-10.000000	-0.316667	22.683332	465.000000	1023.000000	1023.000000	2046.000000
0.360000	0.052834	31.224630	5.158601	7.464760	10.218370	8.382899	0.000000	-10.000000	-0.291667	21.883333	472.666656	1023.000000	1023.000000	2046.000000
0.380000	0.054635	32.289101	5.368665	7.634870	10.712006	8.573563	0.000000	-10.000000	-0.266667	21.066668	480.166656	1023.000000	1023.000000	2046.000000
0.400000	0.055721	32.931103	5.504863	7.842239	10.845858	8.738142	0.000000	-10.000000	-0.233333	19.750000	487.333344	1023.000000	1023.000000	2046.000000
0.420000	0.056649	33.479431	5.495151	7.884677	11.223336	8.876268	0.000000	-10.000000	-0.175000	17.950001	494.166656	1023.000000	1023.000000	2046.000000
0.440000	0.056828	33.585629	5.484522	7.888214	11.297546	8.915346	0.000000	-10.000000	-0.108333	15.233334	500.500000	1023.000000	1023.000000	2046.000000
0.460000	0.056669	33.491344	5.555103	7.680511	11.264550	8.991181	0.000000	-10.000000	-0.050000	11.816668	506.000000	1023.000000	1023.000000	2046.000000
0.480000	0.056641	33.474815	5.626430	7.549942	11.368476	8.929967	0.000000	-10.000000	-0.008333	6.483334	510.666656	1023.000000	1023.000000	2046.000000
0.500000	0.055548	32.828945	5.739048	7.321373	11.046347	8.722178	0.000000	-10.000000	0.025000	1.166667	513.833313	1023.000000	1023.000000	2046.000000
0.520000	0.054228	32.048706	5.785923	6.965917	10.766024	8.530843	0.000000	-10.000000	0.050000	-4.083333	515.500000	1023.000000	1023.000000	2046.000000
0.540000	0.052756	31.179085	5.682440	6.652062	10.592502	8.252082	0.000000	-10.000000	0.091667	-8.283334	516.000000	1023.000000	1023.000000	2046.000000
0.560000	0.050542	29.870323	5.503605	6.211131	10.110307	8.045280	0.000000	-10.000000	0.141667	-12.050000	516.000000	1023.000000	1023.000000	2046.000000
0.580000	0.048874	28.884382	5.217937	5.975919	9.934905	7.755622	0.000000	-10.000000	0.200000	-15.150001	516.000000	1023.000000	1023.000000	2046.000000
0.600000	0.046682	27.588911	4.936263	5.758659	9.457874	7.436115	0.000000	-10.000000	0.233333	-17.166668	512.500000	1023.000000	1023.000000	2046.000000
0.620000	0.044832	26.495495	4.581677	5.557275	9.243078	7.113465	0.000000	-10.000000	0.266667	-18.566668	503.833344	1023.000000	1023.000000	2046.000000
0.640000	0.042598	25.175573	4.277353	5.357442	8.776942	6.763835	0.000000	-10.000000	0.300000	-19.766668	493.000000	1023.000000	1023.000000	2046.000000
0.660000	0.040788	24.105438	4.088609	5.074108	8.480692	6.462029	0.000000	-10.000000	0.333333	-20.600000	483.333344	1023.000000	1023.000000	2046.000000
0.680000	0.039095	23.105278	3.892161	5.011244	8.150921	6.050952	0.000000	-10.000000	0.358333	-21.550001	476.500000	1023.000000	1023.000000	2046.000000
0.700000	0.037216	21.994377	3.681390	4.790830	7.819915	5.702241	0.000000	-10.000000	0.375000	-22.300001	469.333344	1023.000000	1023.000000	2046.000000
0.720000	0.035627	21.055538	3.434555	4.735857	7.603687	5.281438	0.000000	-10.000000	0.391667	-23.100000	461.833344	1023.000000	1023.000000	2046.000000
0.740000	0.033432	19.758015	3.287615	4.472448	7.066111	4.931840	0.000000	-10.000000	0.408333	-23.650002	454.000000	1023.000000	1023.000000	2046.000000
0.760000	0.031728	18.751371	3.090658	4.286633	6.790155	4.583924	0.000000	-10.000000	0.441667	-24.200001	446.000000	1023.000000	1023.000000	2046.000000
0.780000	0.029960	17.706495	2.955067	4.287881	6.373979	4.089569	0.000000	-10.000000	0.475000	-24.783335	438.000000	1023.000000	1023.000000	2046.000000
0.800000	0.028347	16.752920	2.838087	4.103678	6.010680	3.800476	0.000000	-10.000000	0.500000	-25.200001	429.833344	1023.000000	1023.000000	2046.000000
0.820000	0.027275	16.119596	2.782506	4.067820	5.765971	3.503299	0.000000	-10.000000	0.508333	-25.683334	421.500000	1023.000000	1023.000000	2046.000000
0.840000	0.025467	15.050967	2.713376	3.816020	5.184997	3.336574	0.000000	-10.000000	0.525000	-25.966667	412.833344	1023.000000	1023.000000	2046.000000
0.860000	0.023797	14.064002	2.720247	3.728564	4.572143	3.043049	0.000000	-10.000000	0.541667	-26.683334	404.166656	1023.000000	1023.000000	2046.000000
0.880000	0.021957	12.976354	2.382719	3.637076	4.222761	2.733798	0.000000	-10.000000	0.566667	-27.133333	395.333344	1023.000000	1023.000000	2046.000000
0.900000	0.019736	11.664018	1.993425	3.601466	3.619799	2.449328	0.000000	-10.000000	0.583333	-27.583334	389.500000	1023.000000	1023.000000	2046.000000
0.920000	0.016903	9.989804	1.464070	3.312444	3.177523	2.035767	0.000000	-10.000000	0.600000	-27.716667	380.166656	1023.000000	1023.000000	2046.000000
0.940000	0.014683	8.677581	1.121782	3.097296	2.911720	1.546783	0.000000	-10.000000	0.616667	-27.950001	370.666656	1023.000000	1023.000000	2046.000000
0.960000	0.012071	7.133847	0.997239	2.706698	2.265995	1.163915	0.000000	-10.000000	0.616667	-27.983334	358.000000	1023.000000	1023.000000	2046.000000
0.980000	0.010055	5.942769	0.831379	2.545208	1.764855	0.801327	0.000000	-10.000000	0.616667	-28.000000	348.666656	1023.000000	1023.000000	2046.000000
1.000000	0.008191	4.840932	0.468290	2.711778	1.301658	0.359207	0.000000	-10.000000	0.583333	-27.666666	339.333344	1023.000000	1023.000000	2046.000000
1.020000	0.005858	3.461931	0.293550	2.771073	0.451003	-0.053695	0.000000	-10.000000	0.566667	-27.583334	330.166656	1023.000000	1023.000000	2046.000000
1.040000	0.004667	2.758053	0.122437	2.963828	0.165592	-0.493803	0.000000	-10.000000	0.550000	-27.516666	320.833344	1023.000000	1023.000000	2046.000000
1.060000	0.003338	1.972508	0.149458	2.916621	-0.431194	-0.662376	0.000000	-10.000000	0.550000	-27.483334	311.666656	1023.000000	1023.000000	2046.000000
1.080000	0.002825	1.669433	0.030430	3.117151	-0.570940	-0.907209	0.000000	-10.000000	0.550000	-27.400000	305.500000	1023.000000	1023.000000	2046.000000
1.100000	0.001632	0.964526	-0.068539	3.306911	-1.127012	-1.146834	0.000000	-10.000000	0.541667	-27.200001	296.500000	1023.000000	1023.000000	2046.000000
1.120000	0.000770	0.455001	-0.313239	3.565118	-1.308423	-1.488455	0.000000	-10.000000	0.533333	-27.133333	287.333344	1023.000000	1023.000000	2046.000000
1.140000	-0.000762	-0.450400	-0.438147	3.597133	-1.895470	-1.713916	0.000000	-10.000000	0.516667	-27.033335	275.166656	1023.000000	1023.000000	2046.000000
1.160000	-0.001872	-1.106420	-0.647930	3.555417	-2.081549	-1.932358	0.000000	-10.000000	0.516667	-26.916668	266.000000	1023.000000	1023.000000	2046.000000
1.180000	-0.003355	-1.982953	-0.839032	3.540859	-2.456307	-2.228473	0.000000	-10.000000	0.516667	-26.783333	257.166656	1023.000000	1023.000000	2046.000000
1.200000	-0.005203	-3.075194	-1.115990	3.322215	-2.785085	-2.496333	0.000000	-10.000000	0.516667	-26.583334	248.333328	1023.000000	1023.000000	2046.000000
1.220000	-0.006733	-3.979295	-1.375947	3.042104	-2.907431	-2.738021	0.000000	-10.000000	0.516667	-26.400000	239.500000	1023.000000	1023.000000	2046.000000
1.240000	-0.008891	-5.254635	-1.503744	2.588793	-3.313829	-3.025855	0.000000	-10.000000	0.508333	-26.266666	230.666672	1023.000000	1023.000000	2046.000000
1.260000	-0.010494	-6.201705	-1.770726	2.192785	-3.364538	-3.259226	0.000000	-10.000000	0.508333	-26.133333	221.833328	1023.000000	1023.000000	2046.000000
1.280000	-0.012782	-7.554144	-2.106265	1.848372	-3.719887	-3.576364	0.000000	-10.000000	0.483333	-25.650000	213.166672	1023.000000	1023.000000	2046.000000
1.300000	-0.014651	-8.658838	-2.438732	1.522195	-3.843277	-3.899024	0.000000	-10.000000	0.466667	-25.066668	204.500000	1023.000000	1023.000000	2046.000000
1.320000	-0.016589	-9.804061	-2.643618	1.118334	-4.141950	-4.136827	0.000000	-10.000000	0.450000	-24.366667	196.166672	1023.000000	1023.000000	2046.000000
1.340000	-0.018581	-10.981297	-2.762850	0.616035	-4.487054	-4.347427	0.000000	-10.000000	0.450000	-23.866667	188.000000	1023.000000	1023.000000	2046.000000
1.360000	-0.020194	-11.934811	-2.913593	0.268842	-4.620093	-4.669967	0.000000	-10.000000	0.433333	-23.400000	180.000000	1023.000000	1023.000000	2046.000000
1.380000	-0.022544	-13.323373	-2.986895	-0.195155	-5.153234	-4.988088	0.000000	-10.000000	0.400000	-22.950001	172.166672	1023.000000	1023.000000	2046.000000
1.400000	-0.024151	-14.273114	-3.155573	-0.470797	-5.297439	-5.349306	0.000000	-10.000000	0.375000	-22.533333	164.500000	1023.000000	1023.000000	2046.000000
1.420000	-0.026215	-15.493217	-3.265203	-0.806821	-5.819735	-5.601459	0.000000	-10.000000	0.350000	-22.049999	157.166672	1023.000000	1023.000000	2046.000000
1.440000	-0.027630	-16.329567	-3.431351	-1.090723	-5.958756	-5.848738	0.000000	-10.000000	0.350000	-21.650000	149.833328	1023.000000	1023.000000	2046.000000
1.460000	-0.029386	-17.367199	-3.543082	-1.277031	-6.448385	-6.098701	0.000000	-10.000000	0.333333	-21.100000	142.666672	1023.000000	1023.000000	2046.000000
1.480000	-0.030754	-18.175421	-3.778725	-1.518752	-6.535304	-6.342640	0.000000	-10.000000	0.341667	-20.733334	135.500000	1023.000000	1023.000000	2046.000000
1.500000	-0.032593	-19.262375	-3.852724	-1.849175	-7.044329	-6.516146	0.000000	-10.000000	0.333333	-20.450001	128.500000	1023.000000	1023.000000	2046.000000
1.520000	-0.033621	-19.870287	-4.059323	-2.043022	-6.987904	-6.780039	0.000000	-10.000000	0.333333	-20.483334	123.833336	1023.000000	1023.000000	2046.000000
1.540000	-0.035111	-20.750490	-4.147607	-2.283995	-7.304981	-7.013906	0.000000	-10.000000	0.325000	-20.200001	117.000000	1023.000000	1023.000000	2046.000000
1.560000	-0.036035	-21.296822	-4.326728	-2.463210	-7.288211	-7.218672	0.000000	-10.000000	0.300000	-19.700001	110.333336	1023.000000	1023.000000	2046.000000
1.580000	-0.037529	-22.179649	-4.401431	-2.716494	-7.679044	-7.382680	0.000000	-10.000000	0.275000	-19.066668	101.666664	1023.000000	1023.000000	2046.000000
1.600000	-0.038522	-22.766327	-4.604841	-2.879282	-7.708166	-7.574038	0.000000	-10.000000	0.250000	-18.466667	95.333336	1023.000000	1023.000000	2046.000000
1.620000	-0.039341	-23.250538	-4.799378	-2.975315	-7.713235	-7.762609	0.000000	-10.000000	0.250000	-18.116667	91.166664	1023.000000	1023.000000	2046.000000
1.640000	-0.040631	-24.012690	-4.933072	-3.137986	-7.963253	-7.978379	0.000000	-10.000000	0.241667	-17.683332	87.166664	1023.000000	1023.000000	2046.000000
1.660000	-0.041241	-24.373140	-5.051208	-3.322141	-7.964316	-8.035477	0.000000	-10.000000	0.225000	-17.100000	81.333336	1023.000000	1023.000000	2046.000000
1.680000	-0.042176	-24.925926	-5.189764	-3.413473	-8.122546	-8.200144	0.000000	-10.000000	0.208333	-16.400000	73.833336	1023.000000	1023.000000	2046.000000
1.700000	-0.043217	-25.541189	-5.245235	-3.644748	-8.385091	-8.266115	0.000000	-10.000000	0.200000	-15.766666	66.333336	1023.000000	1023.000000	2046.000000
1.720000	-0.043671	-25.809450	-5.406260	-3.671607	-8.268918	-8.462666	0.000000	-10.000000	0.200000	-15.500000	62.833332	1023.000000	1023.000000	2046.000000
1.740000	-0.044617	-26.368753	-5.439080	-3.770451	-8.552598	-8.606625	0.000000	-10.000000	0.200000	-15.183333	59.333332	1023.000000	1023.000000	2046.000000
1.760000	-0.044838	-26.499407	-5.507463	-3.838387	-8.453820	-8.699737	0.000000	-10.000000	0.200000	-14.883333	56.000000	1023.000000	1023.000000	2046.000000
1.780000	-0.045819	-27.079279	-5.463689	-4.006505	-8.842720	-8.766366	0.000000	-10.000000	0.183333	-14.316667	49.666668	1023.000000	1023.000000	2046.000000
1.800000	-0.046184	-27.294748	-5.590727	-4.087093	-8.740673	-8.876256	0.000000	-10.000000	0.166667	-13.683333	43.333332	1023.000000	1023.000000	2046.000000
1.820000	-0.046897	-27.716303	-5.629148	-4.169970	-8.937417	-8.979768	0.000000	-10.000000	0.150000	-13.183333	38.666668	1023.000000	1023.000000	2046.000000
1.840000	-0.047167	-27.875589	-5.798475	-4.170929	-8.775295	-9.130892	0.000000	-10.000000	0.133333	-12.783333	35.666668	1023.000000	1023.000000	2046.000000
1.860000	-0.048123	-28.440971	-5.816240	-4.333425	-9.122256	-9.169049	0.000000	-10.000000	0.108333	-12.300000	31.666666	1023.000000	1023.000000	2046.000000
1.880000	-0.048346	-28.572626	-5.929033	-4.394442	-8.968717	-9.280436	0.000000	-10.000000	0.083333	-11.633333	26.333334	1023.000000	1023.000000	2046.000000
1.900000	-0.048917	-28.910116	-5.927536	-4.423073	-9.229072	-9.330434	0.000000	-10.000000	0.075000	-11.133333	22.333334	1023.000000	1023.000000	2046.000000
1.920000	-0.048811	-28.847521	-5.923042	-4.523429	-9.130668	-9.270381	0.000000	-10.000000	0.075000	-10.816667	19.666666	1023.000000	1023.000000	2046.000000
1.940000	-0.049268	-29.117561	-5.856213	-4.638866	-9.383181	-9.239302	0.000000	-10.000000	0.075000	-10.500000	17.166666	1023.000000	1023.000000	2046.000000
1.960000	-0.049042	-28.983610	-5.910787	-4.512266	-9.194591	-9.365968	0.000000	-10.000000	0.066667	-10.116667	13.500000	1023.000000	1023.000000	2046.000000
1.980000	-0.049447	-29.223383	-5.904692	-4.588543	-9.419613	-9.310534	0.000000	-10.000000	0.058333	-9.666667	9.166667	1023.000000	1023.000000	2046.000000
2.000000	-0.049608	-29.318237	-6.091548	-4.621469	-9.274282	-9.330936	0.000000	-10.000000	0.058333	-9.316667	4.833333	1023.000000	1023.000000	2046.000000
2.020000	-0.050601	-29.905062	-6.278646	-4.774348	-9.372538	-9.479529	0.000000	-10.000000	0.066667	-9.016666	1.000000	1023.000000	1023.000000	2046.000000
2.040000	-0.052072	-30.774334	-6.262941	-5.227610	-9.649439	-9.634343	0.000000	-10.000000	0.058333	-8.583334	-1.833333	1023.000000	1023.000000	2046.000000
2.060000	-0.053095	-31.379158	-6.404352	-5.319235	-9.655441	-10.000130	0.000000	-10.000000	0.041667	-8.233334	-3.500000	1023.000000	1023.000000	2046.000000
2.080000	-0.054168	-32.013321	-6.446075	-5.372249	-10.067111	-10.127887	0.000000	-10.000000	0.016667	-7.316667	-5.166667	1023.000000	1023.000000	2046.000000
2.100000	-0.054322	-32.104168	-6.552098	-5.108137	-10.134507	-10.309425	0.000000	-10.000000	0.008333	-5.366667	-7.000000	1023.000000	1023.000000	2046.000000
2.120000	-0.055034	-32.525295	-6.494712	-5.037476	-10.641125	-10.351984	0.000000	-10.000000	0.000000	-3.416667	-9.000000	1023.000000	1023.000000	2046.000000
2.140000	-0.054587	-32.261082	-6.353572	-4.817487	-10.712694	-10.377329	0.000000	-10.000000	0.000000	-2.233333	-10.500000	1023.000000	1023.000000	2046.000000
2.160000	-0.054159	-32.007790	-6.172369	-4.578228	-10.924074	-10.333120	0.000000	-10.000000	0.000000	-2.416667	-10.833333	1023.000000	1023.000000	2046.000000
2.180000	-0.053207	-31.445154	-6.135542	-4.223003	-10.805435	-10.281174	0.000000	-10.000000	0.000000	-2.816667	-11.333333	1023.000000	1023.000000	2046.000000
2.200000	-0.052567	-31.067120	-5.963118	-3.995727	-10.885356	-10.222919	0.000000	-10.000000	0.000000	-3.116667	-12.166667	1023.000000	1023.000000	2046.000000
2.220000	-0.051827	-30.629599	-5.919899	-3.670632	-10.879017	-10.160050	0.000000	-10.000000	0.000000	-3.116667	-13.333333	1023.000000	1023.000000	2046.000000
2.240000	-0.050875	-30.067122	-5.781778	-3.491421	-10.780582	-10.013341	0.000000	-10.000000	-0.008333	-1.933333	-14.333333	1023.000000	1023.000000	2046.000000
2.260000	-0.050069	-29.590845	-5.661791	-3.301375	-10.770844	-9.856835	0.000000	-10.000000	-0.025000	0.200000	-14.833333	1023.000000	1023.000000	2046.000000
2.280000	-0.048906	-28.903200	-5.563309	-3.233571	-10.462935	-9.643385	0.000000	-10.000000	-0.050000	3.016667	-15.000000	1023.000000	1023.000000	2046.000000
2.300000	-0.048074	-28.411871	-5.516990	-3.062553	-10.351746	-9.480583	0.000000	-10.000000	-0.075000	6.116667	-15.000000	1023.000000	1023.000000	2046.000000
2.320000	-0.046749	-27.628473	-5.448766	-3.013671	-9.874360	-9.291677	0.000000	-10.000000	-0.100000	9.150000	-15.000000	1023.000000	1023.000000	2046.000000
2.340000	-0.046006	-27.189411	-5.334710	-3.101221	-9.736906	-9.016574	0.000000	-10.000000	-0.133333	12.133333	-15.000000	1023.000000	1023.000000	2046.000000
2.360000	-0.044835	-26.497667	-5.335442	-3.129815	-9.225949	-8.806462	0.000000	-10.000000	-0.158333	13.866667	-15.000000	1023.000000	1023.000000	2046.000000
2.380000	-0.044053	-26.035130	-5.257649	-3.141626	-9.049111	-8.586742	0.000000	-10.000000	-0.200000	15.266667	-15.000000	1023.000000	1023.000000	2046.000000
2.400000	-0.042774	-25.279652	-5.304043	-3.180905	-8.483672	-8.311032	0.000000	-10.000000	-0.216667	16.250000	-2.333333	1023.000000	1023.000000	2046.000000
2.420000	-0.041610	-24.591686	-5.159645	-3.330562	-8.146756	-7.954722	0.000000	-10.000000	-0.241667	17.566668	11.833333	1023.000000	1023.000000	2046.000000
2.440000	-0.040473	-23.919750	-4.953188	-3.504607	-7.900870	-7.561086	0.000000	-10.000000	-0.241667	18.650000	28.000000	1023.000000	1023.000000	2046.000000
2.460000	-0.039322	-23.239136	-4.833866	-3.655161	-7.423873	-7.326235	0.000000	-10.000000	-0.266667	19.400000	33.833332	1023.000000	1023.000000	2046.000000
2.480000	-0.038550	-22.783131	-4.673129	-3.877612	-7.239946	-6.992445	0.000000	-10.000000	-0.291667	20.183334	40.166668	1023.000000	1023.000000	2046.000000
2.500000	-0.037302	-22.045362	-4.561051	-4.045667	-6.793499	-6.645145	0.000000	-10.000000	-0.333333	21.383333	49.333332	1023.000000	1023.000000	2046.000000
2.520000	-0.036266	-21.432966	-4.419374	-3.983371	-6.607488	-6.422734	0.000000	-10.000000	-0.358333	22.400002	56.166668	1023.000000	1023.000000	2046.000000
2.540000	-0.034641	-20.472685	-4.374208	-3.897460	-6.058430	-6.142588	0.000000	-10.000000	-0.383333	23.316668	66.000000	1023.000000	1023.000000	2046.000000
2.560000	-0.033493	-19.794418	-4.314534	-3.896117	-5.789484	-5.794283	0.000000	-10.000000	-0.391667	23.583334	71.000000	1023.000000	1023.000000	2046.000000
2.580000	-0.032005	-18.915043	-4.245686	-3.885778	-5.286786	-5.496794	0.000000	-10.000000	-0.408333	24.050001	81.333336	1023.000000	1023.000000	2046.000000
2.600000	-0.030816	-18.212189	-4.167078	-3.833188	-4.981269	-5.230653	0.000000	-10.000000	-0.425000	24.550001	89.500000	1023.000000	1023.000000	2046.000000
2.620000	-0.029074	-17.182974	-4.121603	-3.774406	-4.350422	-4.936543	0.000000	-10.000000	-0.441667	25.050001	97.666664	1023.000000	1023.000000	2046.000000
2.640000	-0.027635	-16.332378	-3.942677	-3.767976	-4.079962	-4.541764	0.000000	-10.000000	-0.450000	25.450001	103.333336	1023.000000	1023.000000	2046.000000
2.660000	-0.025585	-15.120562	-3.823221	-3.674241	-3.448110	-4.174991	0.000000	-10.000000	-0.458333	25.566668	108.833336	1023.000000	1023.000000	2046.000000
2.680000	-0.023741	-14.030798	-3.541315	-3.506654	-3.116859	-3.865970	0.000000	-10.000000	-0.458333	25.916666	117.333336	1023.000000	1023.000000	2046.000000
2.700000	-0.021175	-12.514636	-3.264679	-3.244096	-2.469165	-3.536696	0.000000	-10.000000	-0.475000	26.183334	125.833336	1023.000000	1023.000000	2046.000000
2.720000	-0.019245	-11.373644	-2.980970	-3.122580	-2.145585	-3.124509	0.000000	-10.000000	-0.483333	26.383333	134.666672	1023.000000	1023.000000	2046.000000
2.740000	-0.017046	-10.074439	-2.691087	-2.976224	-1.647120	-2.760007	0.000000	-10.000000	-0.491667	26.533335	143.333328	1023.000000	1023.000000	2046.000000
2.760000	-0.015083	-8.913793	-2.457909	-2.805837	-1.295002	-2.355044	0.000000	-10.000000	-0.475000	26.850000	152.166672	1023.000000	1023.000000	2046.000000
2.780000	-0.012626	-7.461691	-2.193673	-2.583206	-0.690568	-1.994243	0.000000	-10.000000	-0.458333	27.166666	161.000000	1023.000000	1023.000000	2046.000000
2.800000	-0.010884	-6.432552	-1.923023	-2.450531	-0.507585	-1.551413	0.000000	-10.000000	-0.450000	27.216667	170.166672	1023.000000	1023.000000	2046.000000
2.820000	-0.008449	-4.993362	-1.685266	-2.294184	0.083843	-1.097756	0.000000	-10.000000	-0.450000	27.299999	179.333328	1023.000000	1023.000000	2046.000000
2.840000	-0.006592	-3.896044	-1.406056	-2.098527	0.334057	-0.725518	0.000000	-10.000000	-0.450000	27.383333	188.500000	1023.000000	1023.000000	2046.000000
2.860000	-0.004035	-2.384434	-1.225356	-1.810039	1.031721	-0.380759	0.000000	-10.000000	-0.466667	27.466667	197.500000	1023.000000	1023.000000	2046.000000
2.880000	-0.002228	-1.316990	-0.879374	-1.715565	1.192404	0.085545	0.000000	-10.000000	-0.483333	27.500000	206.500000	1023.000000	1023.000000	2046.000000
2.900000	0.000728	0.430132	-0.513056	-1.421627	1.900730	0.464085	0.000000	-10.000000	-0.500000	27.733334	215.666672	1023.000000	1023.000000	2046.000000
2.920000	0.003006	1.776362	-0.008003	-1.208458	2.121030	0.871793	0.000000	-10.000000	-0.500000	27.883333	225.000000	1023.000000	1023.000000	2046.000000
2.940000	0.005749	3.397773	0.350192	-1.082373	2.725259	1.404694	0.000000	-10.000000	-0.500000	28.083334	234.333328	1023.000000	1023.000000	2046.000000
2.960000	0.007834	4.630020	0.768654	-0.846795	2.924146	1.784015	0.000000	-10.000000	-0.491667	27.933334	243.666672	1023.000000	1023.000000	2046.000000
2.980000	0.010225	6.043053	0.902024	-0.528471	3.588184	2.081316	0.000000	-10.000000	-0.491667	27.816668	253.000000	1023.000000	1023.000000	2046.000000
3.000000	0.012315	7.278443	1.083433	-0.323017	3.911176	2.606851	0.000000	-10.000000	-0.491667	27.583334	262.333344	1023.000000	1023.000000	2046.000000
3.020000	0.013946	8.241810	0.967358	-0.081480	4.448281	2.907651	0.000000	-10.000000	-0.483333	27.500000	271.500000	1023.000000	1023.000000	2046.000000
3.040000	0.015122	8.937003	1.090675	0.007671	4.646385	3.192273	0.000000	-10.000000	-0.475000	27.383333	280.666656	1023.000000	1023.000000	2046.000000
3.060000	0.016435	9.713156	1.138090	0.170796	5.044305	3.359964	0.000000	-10.000000	-0.466667	27.400000	289.833344	1023.000000	1023.000000	2046.000000
3.080000	0.017360	10.259914	1.262795	0.374099	5.086960	3.536060	0.000000	-10.000000	-0.466667	27.300001	299.000000	1023.000000	1023.000000	2046.000000
3.100000	0.018249	10.785073	1.257139	0.817949	5.112114	3.597871	0.000000	-10.000000	-0.458333	27.350000	308.166656	1023.000000	1023.000000	2046.000000
3.120000	0.019213	11.354706	1.439835	1.158610	5.073953	3.682308	0.000000	-10.000000	-0.450000	27.000000	317.333344	1023.000000	1023.000000	2046.000000
3.140000	0.021056	12.444279	1.557179	1.558984	5.449724	3.878393	0.000000	-10.000000	-0.450000	26.799999	326.500000	1023.000000	1023.000000	2046.000000
3.160000	0.022956	13.567009	1.833329	1.948119	5.650961	4.134600	0.000000	-10.000000	-0.466667	26.400000	335.333344	1023.000000	1023.000000	2046.000000
3.180000	0.025360	14.987871	1.998076	2.499129	6.040375	4.450290	0.000000	-10.000000	-0.466667	26.600000	344.166656	1023.000000	1023.000000	2046.000000
3.200000	0.027478	16.239353	2.327083	2.970820	6.099370	4.842081	0.000000	-10.000000	-0.466667	26.616667	353.000000	1023.000000	1023.000000	2046.000000
3.220000	0.030170	17.830568	2.539505	3.670557	6.514250	5.106256	0.000000	-10.000000	-0.450000	27.066668	362.000000	1023.000000	1023.000000	2046.000000
3.240000	0.032524	19.221527	2.879025	4.143670	6.752524	5.446308	0.000000	-10.000000	-0.450000	26.833334	371.000000	1023.000000	1023.000000	2046.000000
3.260000	0.035197	20.801311	3.097651	4.736380	7.259826	5.707455	0.000000	-10.000000	-0.433333	26.850000	380.000000	1023.000000	1023.000000	2046.000000
3.280000	0.036807	21.752842	3.364109	4.994048	7.338975	6.055710	0.000000	-10.000000	-0.425000	26.250000	389.000000	1023.000000	1023.000000	2046.000000
3.300000	0.039141	23.132505	3.492743	5.409403	7.913548	6.316812	0.000000	-10.000000	-0.425000	25.866667	397.833344	1023.000000	1023.000000	2046.000000
3.320000	0.040887	24.164494	3.752689	5.576910	8.149143	6.685752	0.000000	-10.000000	-0.433333	25.366667	406.500000	1023.000000	1023.000000	2046.000000
3.340000	0.043349	25.619226	3.971360	5.900387	8.786771	6.960709	0.000000	-10.000000	-0.425000	25.066668	415.000000	1023.000000	1023.000000	2046.000000
3.360000	0.044854	26.508451	4.199845	6.073720	8.994313	7.240573	0.000000	-10.000000	-0.408333	24.700001	423.500000	1023.000000	1023.000000	2046.000000
3.380000	0.046705	27.602531	4.220094	6.251871	9.612645	7.517921	0.000000	-10.000000	-0.391667	24.450001	431.833344	1023.000000	1023.000000	2046.000000
3.400000	0.048232	28.504980	4.447174	6.338004	9.875875	7.843927	0.000000	-10.000000	-0.375000	24.066668	440.000000	1023.000000	1023.000000	2046.000000
3.420000	0.050496	29.843126	4.768230	6.422129	10.426137	8.226629	0.000000	-10.000000	-0.358333	23.866667	448.000000	1023.000000	1023.000000	2046.000000
3.440000	0.052191	30.845058	5.230794	6.549638	10.599984	8.464642	0.000000	-10.000000	-0.333333	23.266666	456.000000	1023.000000	1023.000000	2046.000000
3.460000	0.053424	31.573490	5.579217	6.392788	10.813612	8.787872	0.000000	-10.000000	-0.308333	22.850000	464.000000	1023.000000	1023.000000	2046.000000
3.480000	0.054304	32.093544	5.831584	6.368835	10.944597	8.948527	0.000000	-10.000000	-0.266667	22.050001	471.666656	1023.000000	1023.000000	2046.000000
3.500000	0.054605	32.271370	6.002822	6.169743	10.987966	9.110837	0.000000	-10.000000	-0.216667	20.916668	479.166656	1023.000000	1023.000000	2046.000000
3.520000	0.054814	32.395256	5.997419	6.159759	11.125584	9.112496	0.000000	-10.000000	-0.158333	19.083334	486.333344	1023.000000	1023.000000	2046.000000
3.540000	0.054083	31.963137	5.888708	6.021963	10.955901	9.096564	0.000000	-10.000000	-0.091667	16.600000	493.166656	1023.000000	1023.000000	2046.000000
3.560000	0.053431	31.577847	5.634641	5.985870	10.968319	8.989017	0.000000	-10.000000	-0.041667	13.116667	499.166656	1023.000000	1023.000000	2046.000000
3.580000	0.052244	30.875908	5.480884	5.821732	10.704612	8.868682	0.000000	-10.000000	0.008333	8.850000	504.000000	1023.000000	1023.000000	2046.000000
3.600000	0.051550	30.466143	5.192076	5.810427	10.787354	8.676287	0.000000	-10.000000	0.033333	2.983333	507.666656	1023.000000	1023.000000	2046.000000
3.620000	0.050028	29.566704	5.091279	5.681680	10.386882	8.406863	0.000000	-10.000000	0.066667	-2.116667	509.833344	1023.000000	1023.000000	2046.000000
3.640000	0.049238	29.099792	4.964193	5.599728	10.376517	8.159354	0.000000	-10.000000	0.091667	-7.366667	510.833344	1023.000000	1023.000000	2046.000000
3.660000	0.048210	28.492268	5.038754	5.530840	9.972116	7.950557	0.000000	-10.000000	0.125000	-10.850000	511.000000	1023.000000	1023.000000	2046.000000
3.680000	0.047840	28.273342	5.067372	5.530312	9.930776	7.744882	0.000000	-10.000000	0.150000	-13.916667	511.000000	1023.000000	1023.000000	2046.000000
3.700000	0.047012	27.784365	5.065922	5.336737	9.635948	7.745757	0.000000	-10.000000	0.183333	-15.566667	511.000000	1023.000000	1023.000000	2046.000000
3.720000	0.045938	27.149429	5.019186	5.262463	9.309270	7.558509	0.000000	-10.000000	0.225000	-16.799999	503.166656	1023.000000	1023.000000	2046.000000
3.740000	0.044048	26.032370	4.769119	5.289982	8.868649	7.104618	0.000000	-10.000000	0.275000	-18.033333	493.333344	1023.000000	1023.000000	2046.000000
3.760000	0.042157	24.914982	4.437044	5.231914	8.354894	6.891131	0.000000	-10.000000	0.316667	-19.266666	481.500000	1023.000000	1023.000000	2046.000000
3.780000	0.039906	23.584261	3.917560	5.106491	8.146929	6.413282	0.000000	-10.000000	0.358333	-20.433332	475.166656	1023.000000	1023.000000	2046.000000
3.800000	0.037133	21.945700	3.763726	4.800578	7.438998	5.942399	0.000000	-10.000000	0.383333	-21.466667	468.500000	1023.000000	1023.000000	2046.000000
3.820000	0.035126	20.759335	3.522827	4.576786	7.213917	5.445805	0.000000	-10.000000	0.400000	-22.400000	461.333344	1023.000000	1023.000000	2046.000000
3.840000	0.032503	19.209206	3.389249	4.404897	6.440463	4.974596	0.000000	-10.000000	0.433333	-23.466667	453.833344	1023.000000	1023.000000	2046.000000
3.860000	0.030469	18.007118	3.048656	4.645774	5.990603	4.322085	0.000000	-10.000000	0.466667	-24.400002	446.000000	1023.000000	1023.000000	2046.000000
3.880000	0.027726	16.386061	2.777673	4.744284	5.145996	3.718108	0.000000	-10.000000	0.516667	-25.416668	437.833344	1023.000000	1023.000000	2046.000000
3.900000	0.026057	15.399454	2.654374	4.757133	4.697421	3.290527	0.000000	-10.000000	0.541667	-26.183334	429.333344	1023.000000	1023.000000	2046.000000
3.920000	0.024619	14.549891	2.600115	4.868440	4.209580	2.871754	0.000000	-10.000000	0.558333	-26.766666	420.500000	1023.000000	1023.000000	2046.000000
3.940000	0.023490	13.882378	2.530794	4.965965	3.809367	2.576252	0.000000	-10.000000	0.591667	-27.150000	411.500000	1023.000000	1023.000000	2046.000000
3.960000	0.022528	13.313813	2.404468	5.189155	3.471377	2.248812	0.000000	-10.000000	0.583333	-27.483334	402.500000	1023.000000	1023.000000	2046.000000
3.980000	0.020934	12.371811	2.238189	5.230774	2.894465	2.008382	0.000000	-10.000000	0.600000	-27.783333	393.333344	1023.000000	1023.000000	2046.000000
4.000000	0.019974	11.804705	1.987015	5.433691	2.704384	1.679615	0.000000	-10.000000	0.600000	-27.933334	384.000000	1023.000000	1023.000000	2046.000000
4.020000	0.018241	10.780154	1.834644	5.408596	2.107133	1.429781	0.000000	-10.000000	0.608333	-28.083334	374.666656	1023.000000	1023.000000	2046.000000
4.040000	0.017102	10.107114	1.591481	5.464150	1.925792	1.125691	0.000000	-10.000000	0.625000	-28.200001	365.333344	1023.000000	1023.000000	2046.000000
4.060000	0.015284	9.032714	1.335897	5.399177	1.455133	0.842507	0.000000	-10.000000	0.616667	-28.400002	356.000000	1023.000000	1023.000000	2046.000000
4.080000	0.013793	8.151377	1.206123	5.114805	1.199332	0.631117	0.000000	-10.000000	0.641667	-28.550001	346.500000	1023.000000	1023.000000	2046.000000
4.100000	0.011851	7.003700	1.064332	4.833304	0.742849	0.363215	0.000000	-10.000000	0.641667	-28.533335	337.000000	1023.000000	1023.000000	2046.000000
4.120000	0.010180	6.016198	0.755522	4.568209	0.593801	0.098666	0.000000	-10.000000	0.650000	-28.516666	327.500000	1023.000000	1023.000000	2046.000000
4.140000	0.007734	4.570637	0.484943	4.202193	0.015125	-0.131624	0.000000	-10.000000	0.650000	-28.416666	318.000000	1023.000000	1023.000000	2046.000000
4.160000	0.005695	3.365952	0.111459	3.824074	-0.156740	-0.412841	0.000000	-10.000000	0.633333	-28.283333	308.500000	1023.000000	1023.000000	2046.000000
4.180000	0.003270	1.932311	-0.090042	3.402111	-0.748248	-0.631510	0.000000	-10.000000	0.600000	-27.866667	299.000000	1023.000000	1023.000000	2046.000000
4.200000	0.001267	0.748760	-0.447423	3.015251	-0.951566	-0.867503	0.000000	-10.000000	0.558333	-27.350000	289.666656	1023.000000	1023.000000	2046.000000
4.220000	-0.001337	-0.789909	-0.620077	2.479177	-1.503870	-1.145138	0.000000	-10.000000	0.533333	-26.916668	280.500000	1023.000000	1023.000000	2046.000000
4.240000	-0.003483	-2.058622	-0.795836	2.143054	-1.825967	-1.579873	0.000000	-10.000000	0.525000	-26.483334	271.666656	1023.000000	1023.000000	2046.000000
4.260000	-0.006143	-3.630461	-0.958617	1.703373	-2.448902	-1.926315	0.000000	-10.000000	0.525000	-26.083334	262.833344	1023.000000	1023.000000	2046.000000
4.280000	-0.008104	-4.789573	-1.194101	1.399051	-2.716526	-2.277997	0.000000	-10.000000	0.516667	-25.833334	254.166672	1023.000000	1023.000000	2046.000000
4.300000	-0.010390	-6.140488	-1.430708	1.089895	-3.173277	-2.626398	0.000000	-10.000000	0.508333	-25.566668	245.500000	1023.000000	1023.000000	2046.000000
4.320000	-0.012677	-7.492316	-1.580161	0.707803	-3.646195	-2.973763	0.000000	-10.000000	0.491667	-25.383333	237.000000	1023.000000	1023.000000	2046.000000
4.340000	-0.014491	-8.564106	-1.845441	0.416002	-3.811260	-3.323407	0.000000	-10.000000	0.483333	-25.183334	228.500000	1023.000000	1023.000000	2046.000000
4.360000	-0.016522	-9.764427	-2.015564	0.090628	-4.206983	-3.632508	0.000000	-10.000000	0.483333	-25.266666	220.000000	1023.000000	1023.000000	2046.000000
4.380000	-0.017994	-10.634695	-2.236094	-0.159539	-4.264621	-3.974442	0.000000	-10.000000	0.475000	-25.150000	211.500000	1023.000000	1023.000000	2046.000000
4.400000	-0.019780	-11.690206	-2.328170	-0.463027	-4.667544	-4.231464	0.000000	-10.000000	0.475000	-24.916666	203.166672	1023.000000	1023.000000	2046.000000
4.420000	-0.021224	-12.543523	-2.499150	-0.740666	-4.801373	-4.502335	0.000000	-10.000000	0.458333	-24.450001	195.000000	1023.000000	1023.000000	2046.000000
4.440000	-0.022969	-13.574603	-2.647838	-0.976966	-5.153958	-4.795841	0.000000	-10.000000	0.425000	-23.950001	187.000000	1023.000000	1023.000000	2046.000000
4.460000	-0.024470	-14.461620	-2.946165	-1.191951	-5.278971	-5.044533	0.000000	-10.000000	0.400000	-23.333334	179.000000	1023.000000	1023.000000	2046.000000
4.480000	-0.026152	-15.455645	-3.132286	-1.518379	-5.546512	-5.258468	0.000000	-10.000000	0.375000	-22.883333	171.000000	1023.000000	1023.000000	2046.000000
4.500000	-0.027697	-16.368967	-3.372646	-1.641893	-5.796953	-5.557475	0.000000	-10.000000	0.375000	-22.600000	163.333328	1023.000000	1023.000000	2046.000000
4.520000	-0.029148	-17.226736	-3.627656	-1.862547	-5.922006	-5.814528	0.000000	-10.000000	0.366667	-22.333334	155.666672	1023.000000	1023.000000	2046.000000
4.540000	-0.030762	-18.180471	-3.798897	-2.038345	-6.300135	-6.043093	0.000000	-10.000000	0.366667	-22.066668	148.333328	1023.000000	1023.000000	2046.000000
4.560000	-0.031675	-18.720106	-4.009459	-2.179944	-6.282182	-6.248521	0.000000	-10.000000	0.366667	-21.666668	140.833328	1023.000000	1023.000000	2046.000000
4.580000	-0.033188	-19.613827	-4.136225	-2.378300	-6.673159	-6.426143	0.000000	-10.000000	0.358333	-21.433334	133.666672	1023.000000	1023.000000	2046.000000
4.600000	-0.034061	-20.129822	-4.298842	-2.436981	-6.685755	-6.708243	0.000000	-10.000000	0.350000	-20.950001	126.500000	1023.000000	1023.000000	2046.000000
4.620000	-0.035370	-20.903408	-4.389038	-2.686144	-7.027882	-6.800344	0.000000	-10.000000	0.341667	-20.533333	119.500000	1023.000000	1023.000000	2046.000000
4.640000	-0.036527	-21.587566	-4.528458	-2.815155	-7.238809	-7.005145	0.000000	-10.000000	0.333333	-20.050001	112.666664	1023.000000	1023.000000	2046.000000
4.660000	-0.037139	-21.949120	-4.662313	-2.881451	-7.199584	-7.205773	0.000000	-10.000000	0.300000	-19.566668	106.000000	1023.000000	1023.000000	2046.000000
4.680000	-0.037915	-22.408045	-4.624905	-3.013000	-7.526493	-7.243648	0.000000	-10.000000	0.275000	-18.983334	99.500000	1023.000000	1023.000000	2046.000000
4.700000	-0.038597	-22.810783	-4.700973	-3.220152	-7.651563	-7.238097	0.000000	-10.000000	0.241667	-18.416668	93.000000	1023.000000	1023.000000	2046.000000
4.720000	-0.038921	-23.002375	-4.763305	-3.306248	-7.602809	-7.330013	0.000000	-10.000000	0.233333	-17.900000	86.666664	1023.000000	1023.000000	2046.000000
4.740000	-0.039305	-23.229433	-4.763023	-3.120221	-7.793250	-7.552938	0.000000	-10.000000	0.216667	-17.483334	80.666664	1023.000000	1023.000000	2046.000000
4.760000	-0.039976	-23.625990	-4.868035	-3.395422	-7.879205	-7.483327	0.000000	-10.000000	0.216667	-17.083334	75.000000	1023.000000	1023.000000	2046.000000
4.780000	-0.040689	-24.047010	-5.031183	-3.464684	-7.971755	-7.579388	0.000000	-10.000000	0.208333	-16.733334	69.333336	1023.000000	1023.000000	2046.000000
4.800000	-0.042220	-24.951853	-5.221783	-3.718600	-8.247942	-7.763528	0.000000	-10.000000	0.208333	-16.316668	63.833332	1023.000000	1023.000000	2046.000000
4.820000	-0.043705	-25.829435	-5.383410	-4.103875	-8.253775	-8.088374	0.000000	-10.000000	0.191667	-15.800000	58.333332	1023.000000	1023.000000	2046.000000
4.840000	-0.045583	-26.939646	-5.386984	-4.401249	-8.701617	-8.449795	0.000000	-10.000000	0.183333	-15.200000	53.166668	1023.000000	1023.000000	2046.000000
4.860000	-0.046496	-27.479128	-5.524432	-4.438083	-8.830745	-8.685868	0.000000	-10.000000	0.158333	-14.233334	48.000000	1023.000000	1023.000000	2046.000000
4.880000	-0.047271	-27.937334	-5.548120	-4.461729	-9.124469	-8.803017	0.000000	-10.000000	0.125000	-13.016667	43.333332	1023.000000	1023.000000	2046.000000
4.900000	-0.048038	-28.390526	-5.572524	-4.262570	-9.561678	-8.993754	0.000000	-10.000000	0.083333	-11.600000	39.000000	1023.000000	1023.000000	2046.000000
4.920000	-0.048087	-28.419212	-5.533615	-4.151752	-9.686437	-9.047408	0.000000	-10.000000	0.066667	-10.616667	35.166668	1023.000000	1023.000000	2046.000000
4.940000	-0.048117	-28.437317	-5.386548	-3.988679	-9.938750	-9.123340	0.000000	-10.000000	0.058333	-10.233334	31.500000	1023.000000	1023.000000	2046.000000
4.960000	-0.047826	-28.264988	-5.331659	-3.735909	-10.042943	-9.154476	0.000000	-10.000000	0.066667	-10.283333	28.000000	1023.000000	1023.000000	2046.000000
4.980000	-0.047459	-28.048115	-5.319742	-3.553797	-9.999411	-9.175165	0.000000	-10.000000	0.058333	-10.400000	24.500000	1023.000000	1023.000000	2046.000000
5.000000	-0.047720	-28.202738	-5.222489	-3.377578	-10.350795	-9.251877	0.000000	-10.000000	0.058333	-10.133333	21.000000	1023.000000	1023.000000	2046.000000
5.020000	-0.047597	-28.130047	-5.280978	-3.295866	-10.251978	-9.301226	0.000000	-10.000000	0.050000	-9.866667	17.666666	1023.000000	1023.000000	2046.000000
5.040000	-0.047864	-28.287771	-5.226688	-3.245842	-10.402996	-9.412246	0.000000	-10.000000	0.041667	-9.400001	14.333333	1023.000000	1023.000000	2046.000000
5.060000	-0.048060	-28.403395	-5.270964	-3.156960	-10.503180	-9.472291	0.000000	-10.000000	0.050000	-8.950001	11.166667	1023.000000	1023.000000	2046.000000
5.080000	-0.048335	-28.566141	-5.381252	-3.225160	-10.418408	-9.541321	0.000000	-10.000000	0.041667	-8.183333	8.166667	1023.000000	1023.000000	2046.000000
5.100000	-0.049036	-28.980515	-5.351797	-3.318139	-10.654253	-9.656326	0.000000	-10.000000	0.041667	-7.383333	5.500000	1023.000000	1023.000000	2046.000000
5.120000	-0.049196	-29.074804	-5.459254	-3.433445	-10.423761	-9.758344	0.000000	-10.000000	0.016667	-6.683333	3.000000	1023.000000	1023.000000	2046.000000
5.140000	-0.049899	-29.490540	-5.519327	-3.564892	-10.519249	-9.887072	0.000000	-10.000000	0.016667	-6.116667	1.000000	1023.000000	1023.000000	2046.000000
5.160000	-0.050428	-29.803156	-5.657403	-3.634735	-10.507068	-10.003948	0.000000	-10.000000	0.008333	-5.566667	-0.833333	1023.000000	1023.000000	2046.000000
5.180000	-0.050816	-30.032278	-5.793168	-3.825475	-10.398278	-10.015356	0.000000	-10.000000	0.008333	-4.883333	-2.166667	1023.000000	1023.000000	2046.000000
5.200000	-0.051462	-30.414251	-5.850110	-3.993335	-10.551252	-10.019554	0.000000	-10.000000	0.000000	-4.216667	-3.833333	1023.000000	1023.000000	2046.000000
5.220000	-0.051962	-30.709309	-6.016755	-4.314578	-10.381933	-9.996043	0.000000	-10.000000	0.000000	-3.750000	-5.166667	1023.000000	1023.000000	2046.000000
5.240000	-0.053062	-31.359612	-6.043929	-4.629291	-10.658983	-10.027409	0.000000	-10.000000	0.008333	-3.433333	-6.500000	1023.000000	1023.000000	2046.000000
5.260000	-0.053634	-31.697441	-6.151624	-4.914240	-10.547617	-10.083961	0.000000	-10.000000	0.008333	-3.116667	-7.500000	1023.000000	1023.000000	2046.000000
5.280000	-0.054358	-32.125286	-6.107224	-5.133708	-10.818338	-10.066016	0.000000	-10.000000	0.008333	-2.266667	-8.333333	1023.000000	1023.000000	2046.000000
5.300000	-0.054141	-31.997316	-6.225139	-5.199070	-10.577678	-9.995430	0.000000	-10.000000	-0.008333	-0.533333	-8.833333	1023.000000	1023.000000	2046.000000
5.320000	-0.053997	-31.911955	-6.151401	-5.232974	-10.704619	-9.822959	0.000000	-10.000000	-0.025000	1.716667	-9.000000	1023.000000	1023.000000	2046.000000
5.340000	-0.052938	-31.286121	-6.147743	-5.211425	-10.363672	-9.563280	0.000000	-10.000000	-0.050000	4.466667	-9.000000	1023.000000	1023.000000	2046.000000
5.360000	-0.052264	-30.888298	-6.050395	-5.306086	-10.226583	-9.305234	0.000000	-10.000000	-0.066667	7.300000	-9.000000	1023.000000	1023.000000	2046.000000
5.380000	-0.051427	-30.393457	-6.023740	-5.285752	-9.985351	-9.098615	0.000000	-10.000000	-0.091667	10.100000	-9.000000	1023.000000	1023.000000	2046.000000
5.400000	-0.050122	-29.622124	-5.978838	-5.347235	-9.475921	-8.820130	0.000000	-10.000000	-0.125000	12.316667	-9.000000	1023.000000	1023.000000	2046.000000
5.420000	-0.048931	-28.918131	-5.808807	-5.345675	-9.260960	-8.502690	0.000000	-10.000000	-0.166667	14.000000	-9.000000	1023.000000	1023.000000	2046.000000
5.440000	-0.047377	-27.999605	-5.714404	-5.356410	-8.706762	-8.222029	0.000000	-10.000000	-0.208333	15.633333	-3.666667	1023.000000	1023.000000	2046.000000
5.460000	-0.045906	-27.130249	-5.593617	-5.314576	-8.372078	-7.849977	0.000000	-10.000000	-0.241667	17.200001	7.500000	1023.000000	1023.000000	2046.000000
5.480000	-0.043913	-25.952681	-5.437033	-5.248466	-7.763826	-7.503356	0.000000	-10.000000	-0.275000	18.733334	20.666666	1023.000000	1023.000000	2046.000000
5.500000	-0.042313	-25.006767	-5.224747	-5.147717	-7.493690	-7.140614	0.000000	-10.000000	-0.308333	20.116667	30.500000	1023.000000	1023.000000	2046.000000
5.520000	-0.040141	-23.723360	-5.057682	-5.006018	-6.843887	-6.815773	0.000000	-10.000000	-0.341667	21.350000	37.000000	1023.000000	1023.000000	2046.000000
5.540000	-0.038311	-22.641968	-4.863276	-4.879768	-6.472263	-6.426660	0.000000	-10.000000	-0.375000	22.383333	43.833332	1023.000000	1023.000000	2046.000000
5.560000	-0.036123	-21.348925	-4.720731	-4.714036	-5.834269	-6.079888	0.000000	-10.000000	-0.383333	23.100000	51.333332	1023.000000	1023.000000	2046.000000
5.580000	-0.034504	-20.392073	-4.481765	-4.581236	-5.582290	-5.746782	0.000000	-10.000000	-0.391667	23.450001	59.000000	1023.000000	1023.000000	2046.000000
5.600000	-0.032357	-19.123198	-4.316370	-4.373374	-4.989433	-5.444022	0.000000	-10.000000	-0.408333	24.033333	66.666664	1023.000000	1023.000000	2046.000000
5.620000	-0.030167	-17.828735	-3.970267	-4.197990	-4.611064	-5.049414	0.000000	-10.000000	-0.425000	24.400000	74.500000	1023.000000	1023.000000	2046.000000
5.640000	-0.027459	-16.228231	-3.615763	-4.002767	-4.064374	-4.545328	0.000000	-10.000000	-0.458333	25.200001	82.500000	1023.000000	1023.000000	2046.000000
5.660000	-0.024837	-14.678761	-3.245924	-3.958694	-3.465193	-4.008950	0.000000	-10.000000	-0.475000	25.616667	90.833336	1023.000000	1023.000000	2046.000000
5.680000	-0.022408	-13.243239	-2.957200	-3.656733	-3.041294	-3.588012	0.000000	-10.000000	-0.500000	26.116667	99.333336	1023.000000	1023.000000	2046.000000
5.700000	-0.019707	-11.647007	-2.763288	-3.252731	-2.321630	-3.309358	0.000000	-10.000000	-0.483333	26.549999	108.000000	1023.000000	1023.000000	2046.000000
5.720000	-0.018063	-10.674993	-2.467522	-3.265829	-2.184994	-2.756647	0.000000	-10.000000	-0.466667	26.666666	116.833336	1023.000000	1023.000000	2046.000000
5.740000	-0.015981	-9.444985	-2.444156	-3.023532	-1.555854	-2.421444	0.000000	-10.000000	-0.458333	26.966667	125.666664	1023.000000	1023.000000	2046.000000
5.760000	-0.014949	-8.835041	-2.503919	-2.963032	-1.292012	-2.076079	0.000000	-10.000000	-0.475000	27.016666	134.500000	1023.000000	1023.000000	2046.000000
5.780000	-0.013307	-7.864700	-2.426185	-2.817550	-0.818625	-1.802340	0.000000	-10.000000	-0.500000	27.633333	143.500000	1023.000000	1023.000000	2046.000000
5.800000	-0.012184	-7.200540	-2.213048	-2.816498	-0.695781	-1.475213	0.000000	-10.000000	-0.525000	28.016668	152.666672	1023.000000	1023.000000	2046.000000
5.820000	-0.010532	-6.224288	-2.130388	-2.433851	-0.362910	-1.297141	0.000000	-10.000000	-0.541667	28.500000	162.000000	1023.000000	1023.000000	2046.000000
5.840000	-0.009285	-5.487606	-2.004483	-2.097560	-0.322294	-1.063269	0.000000	-10.000000	-0.558333	28.750000	171.500000	1023.000000	1023.000000	2046.000000
5.860000	-0.007382	-4.362847	-1.743658	-1.710791	-0.053094	-0.855304	0.000000	-10.000000	-0.558333	28.900000	181.000000	1023.000000	1023.000000	2046.000000
5.880000	-0.005637	-3.331496	-1.444254	-1.414495	0.070520	-0.543266	0.000000	-10.000000	-0.558333	28.916668	190.666672	1023.000000	1023.000000	2046.000000
5.900000	-0.003107	-1.836386	-1.222464	-0.989414	0.541530	-0.166039	0.000000	-10.000000	-0.550000	28.883333	200.333328	1023.000000	1023.000000	2046.000000
5.920000	-0.000772	-0.456325	-0.950663	-0.466026	0.767089	0.193275	0.000000	-10.000000	-0.558333	29.016666	210.000000	1023.000000	1023.000000	2046.000000
5.940000	0.001488	0.879472	-0.684102	0.001465	1.015800	0.546310	0.000000	-10.000000	-0.566667	29.200001	219.666672	1023.000000	1023.000000	2046.000000
5.960000	0.004327	2.557143	-0.374616	0.597935	1.493070	0.840753	0.000000	-10.000000	-0.566667	29.283333	229.500000	1023.000000	1023.000000	2046.000000
5.980000	0.006501	3.842067	-0.051401	0.997529	1.698292	1.197646	0.000000	-10.000000	-0.558333	29.166668	239.166672	1023.000000	1023.000000	2046.000000
6.000000	0.009123	5.391737	0.231609	1.399855	2.194788	1.565486	0.000000	-10.000000	-0.550000	28.950001	248.833328	1023.000000	1023.000000	2046.000000
6.020000	0.011155	6.592814	0.480533	1.785513	2.456851	1.869918	0.000000	-10.000000	-0.550000	28.766668	258.500000	1023.000000	1023.000000	2046.000000
6.040000	0.013306	7.863979	0.642409	2.041106	2.946161	2.234303	0.000000	-10.000000	-0.550000	28.650002	268.166656	1023.000000	1023.000000	2046.000000
6.060000	0.015557	9.193932	0.857546	2.269063	3.502754	2.564569	0.000000	-10.000000	-0.541667	28.633333	277.833344	1023.000000	1023.000000	2046.000000
6.080000	0.017429	10.300369	1.095102	2.415497	3.856071	2.933699	0.000000	-10.000000	-0.525000	28.500000	287.166656	1023.000000	1023.000000	2046.000000
6.100000	0.019729	11.659724	1.144427	2.696349	4.538742	3.280207	0.000000	-10.000000	-0.508333	28.416666	296.833344	1023.000000	1023.000000	2046.000000
6.120000	0.021409	12.652669	1.332838	2.845346	4.844368	3.630118	0.000000	-10.000000	-0.500000	27.983334	306.166656	1023.000000	1023.000000	2046.000000
6.140000	0.024196	14.299933	1.507751	3.046124	5.669533	4.076524	0.000000	-10.000000	-0.483333	27.666668	315.666656	1023.000000	1023.000000	2046.000000
6.160000	0.026290	15.537533	1.998317	3.044941	5.931038	4.563238	0.000000	-10.000000	-0.475000	27.516666	325.000000	1023.000000	1023.000000	2046.000000
6.180000	0.028613	16.910421	2.349862	3.152538	6.456638	4.951383	0.000000	-10.000000	-0.458333	27.416668	334.333344	1023.000000	1023.000000	2046.000000
6.200000	0.029943	17.696144	2.697932	3.124807	6.618180	5.255225	0.000000	-10.000000	-0.466667	26.966667	343.500000	1023.000000	1023.000000	2046.000000
6.220000	0.031510	18.622379	2.938760	3.112833	7.011716	5.559071	0.000000	-10.000000	-0.466667	26.583334	352.500000	1023.000000	1023.000000	2046.000000
6.240000	0.032522	19.220539	3.112908	3.004688	7.221381	5.881562	0.000000	-10.000000	-0.466667	26.250000	361.333344	1023.000000	1023.000000	2046.000000
6.260000	0.033993	20.089897	3.205565	3.095014	7.663002	6.126317	0.000000	-10.000000	-0.450000	26.133333	370.166656	1023.000000	1023.000000	2046.000000
6.280000	0.034805	20.569832	3.242921	3.116781	7.831094	6.379035	0.000000	-10.000000	-0.441667	25.633333	379.000000	1023.000000	1023.000000	2046.000000
6.300000	0.036413	21.520117	3.302095	3.286042	8.285583	6.646396	0.000000	-10.000000	-0.441667	25.350000	387.666656	1023.000000	1023.000000	2046.000000
6.320000	0.037551	22.192846	3.430207	3.450392	8.454971	6.857275	0.000000	-10.000000	-0.450000	24.966667	396.333344	1023.000000	1023.000000	2046.000000
6.340000	0.039131	23.126202	3.572067	3.565395	8.818925	7.169816	0.000000	-10.000000	-0.450000	24.883333	404.666656	1023.000000	1023.000000	2046.000000
6.360000	0.041450	24.496988	3.872282	3.890817	9.349080	7.384809	0.000000	-10.000000	-0.441667	24.866667	413.000000	1023.000000	1023.000000	2046.000000
6.380000	0.043445	25.675957	4.304492	4.206312	9.592328	7.572824	0.000000	-10.000000	-0.425000	24.816668	421.166656	1023.000000	1023.000000	2046.000000
6.400000	0.046178	27.291080	4.713239	4.461056	10.105849	8.010937	0.000000	-10.000000	-0.400000	24.566668	429.500000	1023.000000	1023.000000	2046.000000
6.420000	0.048777	28.827108	5.039355	4.599552	10.642140	8.546061	0.000000	-10.000000	-0.375000	23.950001	437.833344	1023.000000	1023.000000	2046.000000
6.440000	0.050533	29.865189	5.386654	4.979829	10.756990	8.741715	0.000000	-10.000000	-0.358333	23.600000	446.000000	1023.000000	1023.000000	2046.000000
6.460000	0.052007	30.735943	5.566380	5.161510	10.975079	9.032973	0.000000	-10.000000	-0.333333	22.916668	454.000000	1023.000000	1023.000000	2046.000000
6.480000	0.053339	31.523376	5.537616	5.557808	11.187874	9.240077	0.000000	-10.000000	-0.291667	22.200001	461.666656	1023.000000	1023.000000	2046.000000
6.500000	0.053283	31.490429	5.484463	5.585239	11.125520	9.295208	0.000000	-10.000000	-0.241667	20.683334	469.166656	1023.000000	1023.000000	2046.000000
6.520000	0.053960	31.890600	5.333472	5.789557	11.463711	9.303861	0.000000	-10.000000	-0.183333	18.833334	476.333344	1023.000000	1023.000000	2046.000000
6.540000	0.053280	31.488771	5.404574	5.771543	11.118784	9.193871	0.000000	-10.000000	-0.125000	16.233334	483.166656	1023.000000	1023.000000	2046.000000
6.560000	0.052980	31.311174	5.359838	5.815150	11.037093	9.099094	0.000000	-10.000000	-0.058333	12.800000	489.000000	1023.000000	1023.000000	2046.000000
6.580000	0.051824	30.627932	5.192751	6.090765	10.587182	8.757233	0.000000	-10.000000	0.000000	7.116667	493.833344	1023.000000	1023.000000	2046.000000
6.600000	0.050245	29.694527	4.902995	6.210268	10.183507	8.397758	0.000000	-10.000000	0.041667	0.916667	497.000000	1023.000000	1023.000000	2046.000000
6.620000	0.049247	29.105026	4.783784	6.444332	9.883314	7.993596	0.000000	-10.000000	0.075000	-5.266667	498.666656	1023.000000	1023.000000	2046.000000
6.640000	0.048074	28.411547	4.681735	6.575167	9.407767	7.746878	0.000000	-10.000000	0.100000	-9.616667	499.000000	1023.000000	1023.000000	2046.000000
6.660000	0.047127	27.852106	4.560430	6.674526	9.049474	7.567676	0.000000	-10.000000	0.141667	-12.950000	499.000000	1023.000000	1023.000000	2046.000000
6.680000	0.046614	27.548773	4.397436	6.925793	8.844251	7.381293	0.000000	-10.000000	0.175000	-15.166667	499.000000	1023.000000	1023.000000	2046.000000
6.700000	0.045688	27.001509	4.302841	7.220279	8.369601	7.108788	0.000000	-10.000000	0.208333	-16.549999	495.333344	1023.000000	1023.000000	2046.000000
6.720000	0.044571	26.341534	4.200991	7.381689	7.947086	6.811768	0.000000	-10.000000	0.225000	-17.766666	486.500000	1023.000000	1023.000000	2046.000000
6.740000	0.043799	25.885029	4.045123	7.513320	7.803996	6.522590	0.000000	-10.000000	0.275000	-18.983334	475.666656	1023.000000	1023.000000	2046.000000
6.760000	0.042396	25.056080	4.020442	7.527344	7.261646	6.246648	0.000000	-10.000000	0.316667	-20.333334	466.166656	1023.000000	1023.000000	2046.000000
6.780000	0.040791	24.107525	3.825572	7.427424	6.906715	5.947814	0.000000	-10.000000	0.358333	-21.466667	459.333344	1023.000000	1023.000000	2046.000000
6.800000	0.039548	23.372602	3.763447	7.261954	6.672042	5.675159	0.000000	-10.000000	0.375000	-22.450001	452.166656	1023.000000	1023.000000	2046.000000
6.820000	0.037813	22.347456	3.726500	7.066925	6.225674	5.328356	0.000000	-10.000000	0.416667	-23.200001	444.666656	1023.000000	1023.000000	2046.000000
6.840000	0.036488	21.564556	3.498710	6.944624	6.103565	5.017657	0.000000	-10.000000	0.458333	-23.966667	437.000000	1023.000000	1023.000000	2046.000000
6.860000	0.034303	20.272991	3.232680	6.698967	5.682163	4.659182	0.000000	-10.000000	0.491667	-24.450001	429.000000	1023.000000	1023.000000	2046.000000
6.880000	0.032075	18.956614	2.981160	6.304050	5.265739	4.405664	0.000000	-10.000000	0.508333	-24.933334	421.000000	1023.000000	1023.000000	2046.000000
6.900000	0.030210	17.854322	2.686327	6.028169	5.043396	4.096429	0.000000	-10.000000	0.508333	-25.283333	412.666656	1023.000000	1023.000000	2046.000000
6.920000	0.027593	16.307587	2.497833	5.650409	4.400007	3.759337	0.000000	-10.000000	0.508333	-25.650000	404.166656	1023.000000	1023.000000	2046.000000
6.940000	0.025349	14.981309	2.295831	5.237496	3.987300	3.460682	0.000000	-10.000000	0.500000	-25.933334	395.500000	1023.000000	1023.000000	2046.000000
6.960000	0.023181	13.700269	2.224195	4.851950	3.528096	3.096028	0.000000	-10.000000	0.516667	-26.133333	386.833344	1023.000000	1023.000000	2046.000000
6.980000	0.020612	12.181526	2.082030	4.387120	2.973904	2.738472	0.000000	-10.000000	0.525000	-26.383333	378.166656	1023.000000	1023.000000	2046.000000
7.000000	0.018592	10.987724	1.935443	4.076001	2.531245	2.445035	0.000000	-10.000000	0.541667	-26.566668	369.333344	1023.000000	1023.000000	2046.000000
7.020000	0.016646	9.837788	1.688825	3.885263	2.174017	2.089681	0.000000	-10.000000	0.550000	-26.750000	360.500000	1023.000000	1023.000000	2046.000000
7.040000	0.014357	8.485051	1.502791	3.680791	1.620509	1.680960	0.000000	-10.000000	0.566667	-26.850000	351.500000	1023.000000	1023.000000	2046.000000
7.060000	0.012234	7.230541	1.234041	3.357214	1.234801	1.404485	0.000000	-10.000000	0.566667	-27.033335	342.500000	1023.000000	1023.000000	2046.000000
7.080000	0.010516	6.214840	0.987566	3.128659	0.976605	1.122010	0.000000	-10.000000	0.558333	-27.116667	333.500000	1023.000000	1023.000000	2046.000000
7.100000	0.008102	4.788303	0.777332	2.772696	0.416990	0.821285	0.000000	-10.000000	0.550000	-27.266668	324.500000	1023.000000	1023.000000	2046.000000
7.120000	0.006076	3.590959	0.520584	2.484297	0.062161	0.523917	0.000000	-10.000000	0.541667	-27.100000	315.500000	1023.000000	1023.000000	2046.000000
7.140000	0.004324	2.555359	0.264800	2.248528	-0.182826	0.224856	0.000000	-10.000000	0.533333	-27.150002	306.500000	1023.000000	1023.000000	2046.000000
7.160000	0.002533	1.496943	-0.069575	2.076082	-0.398977	-0.110587	0.000000	-10.000000	0.525000	-27.016666	297.333344	1023.000000	1023.000000	2046.000000
7.180000	0.000460	0.271565	-0.314249	1.883915	-0.791467	-0.506635	0.000000	-10.000000	0.533333	-26.816668	288.166656	1023.000000	1023.000000	2046.000000
7.200000	-0.001660	-0.981073	-0.582732	1.585843	-1.196854	-0.787330	0.000000	-10.000000	0.525000	-26.616667	279.166656	1023.000000	1023.000000	2046.000000
7.220000	-0.003343	-1.975436	-0.850722	1.363466	-1.392940	-1.095240	0.000000	-10.000000	0.516667	-26.416668	270.333344	1023.000000	1023.000000	2046.000000
7.240000	-0.005064	-2.992867	-1.034415	1.207743	-1.713071	-1.453124	0.000000	-10.000000	0.500000	-26.250000	261.666656	1023.000000	1023.000000	2046.000000
7.260000	-0.007063	-4.174172	-1.119860	0.918338	-2.229791	-1.742859	0.000000	-10.000000	0.508333	-26.066668	252.833328	1023.000000	1023.000000	2046.000000
7.280000	-0.008935	-5.280311	-1.404007	0.692301	-2.492162	-2.076443	0.000000	-10.000000	0.508333	-25.833334	244.166672	1023.000000	1023.000000	2046.000000
7.300000	-0.010494	-6.202089	-1.648608	0.523308	-2.666289	-2.410500	0.000000	-10.000000	0.508333	-25.733334	235.500000	1023.000000	1023.000000	2046.000000
7.320000	-0.012266	-7.249182	-1.814259	0.337649	-3.075205	-2.697368	0.000000	-10.000000	0.500000	-25.416668	227.000000	1023.000000	1023.000000	2046.000000
7.340000	-0.013831	-8.174047	-2.011582	0.154361	-3.314669	-3.002157	0.000000	-10.000000	0.491667	-25.016666	218.500000	1023.000000	1023.000000	2046.000000
7.360000	-0.014927	-8.821823	-2.076896	-0.070242	-3.541960	-3.132726	0.000000	-10.000000	0.475000	-24.816668	210.166672	1023.000000	1023.000000	2046.000000
7.380000	-0.015890	-9.391002	-2.103195	-0.315070	-3.728421	-3.244316	0.000000	-10.000000	0.458333	-24.550001	201.833328	1023.000000	1023.000000	2046.000000
7.400000	-0.017176	-10.151151	-2.185339	-0.377406	-4.008469	-3.579937	0.000000	-10.000000	0.450000	-24.483334	193.500000	1023.000000	1023.000000	2046.000000
7.420000	-0.018883	-11.159837	-2.381037	-0.473389	-4.422144	-3.883266	0.000000	-10.000000	0.450000	-24.266668	185.166672	1023.000000	1023.000000	2046.000000
7.440000	-0.020388	-12.049366	-2.681144	-0.639424	-4.680068	-4.048729	0.000000	-10.000000	0.450000	-24.200001	177.000000	1023.000000	1023.000000	2046.000000
7.460000	-0.022466	-13.277349	-3.055962	-0.826622	-4.921243	-4.473521	0.000000	-10.000000	0.450000	-24.166668	169.000000	1023.000000	1023.000000	2046.000000
7.480000	-0.025265	-14.931356	-3.285285	-1.335789	-5.416592	-4.893690	0.000000	-10.000000	0.450000	-23.966667	161.000000	1023.000000	1023.000000	2046.000000
7.500000	-0.027213	-16.082842	-3.442359	-1.793335	-5.509063	-5.338085	0.000000	-10.000000	0.433333	-23.633333	153.000000	1023.000000	1023.000000	2046.000000
7.520000	-0.029286	-17.308018	-3.554992	-2.029122	-5.940645	-5.783258	0.000000	-10.000000	0.408333	-22.983334	145.166672	1023.000000	1023.000000	2046.000000
7.540000	-0.031150	-18.409727	-3.691558	-2.150115	-6.445457	-6.122598	0.000000	-10.000000	0.366667	-22.233334	137.500000	1023.000000	1023.000000	2046.000000
7.560000	-0.032274	-19.074224	-3.789522	-2.072433	-6.808211	-6.404057	0.000000	-10.000000	0.350000	-21.183334	130.166672	1023.000000	1023.000000	2046.000000
7.580000	-0.033347	-19.707905	-3.721524	-1.980207	-7.323244	-6.682929	0.000000	-10.000000	0.341667	-20.366667	123.166664	1023.000000	1023.000000	2046.000000
7.600000	-0.034066	-20.132851	-3.779119	-1.894880	-7.617092	-6.841760	0.000000	-10.000000	0.341667	-19.850000	116.333336	1023.000000	1023.000000	2046.000000
7.620000	-0.034074	-20.137907	-3.793613	-1.723561	-7.673527	-6.947206	0.000000	-10.000000	0.333333	-19.733334	109.666664	1023.000000	1023.000000	2046.000000
7.640000	-0.034517	-20.399643	-3.864354	-1.553789	-7.916251	-7.065248	0.000000	-10.000000	0.316667	-19.716667	103.000000	1023.000000	1023.000000	2046.000000
7.660000	-0.035187	-20.795536	-3.910131	-1.487890	-8.195349	-7.202166	0.000000	-10.000000	0.300000	-19.450001	96.500000	1023.000000	1023.000000	2046.000000
7.680000	-0.035553	-21.011597	-3.949465	-1.433038	-8.316062	-7.313032	0.000000	-10.000000	0.275000	-19.066668	90.000000	1023.000000	1023.000000	2046.000000
7.700000	-0.036130	-21.352644	-4.006195	-1.363740	-8.479848	-7.502861	0.000000	-10.000000	0.258333	-18.466667	83.666664	1023.000000	1023.000000	2046.000000
7.720000	-0.037136	-21.947565	-4.128967	-1.443532	-8.727711	-7.647355	0.000000	-10.000000	0.233333	-17.766666	77.500000	1023.000000	1023.000000	2046.000000
7.740000	-0.037784	-22.330523	-4.254090	-1.416531	-8.823108	-7.836794	0.000000	-10.000000	0.216667	-17.050001	71.500000	1023.000000	1023.000000	2046.000000
7.760000	-0.038291	-22.630121	-4.307042	-1.531673	-8.850779	-7.940629	0.000000	-10.000000	0.200000	-16.366667	65.833336	1023.000000	1023.000000	2046.000000
7.780000	-0.039467	-23.324831	-4.373360	-1.792611	-9.047789	-8.111071	0.000000	-10.000000	0.191667	-15.833334	60.333332	1023.000000	1023.000000	2046.000000
7.800000	-0.040721	-24.066301	-4.519791	-2.112655	-9.145662	-8.288193	0.000000	-10.000000	0.175000	-15.366667	55.166668	1023.000000	1023.000000	2046.000000
7.820000	-0.041641	-24.609941	-4.767272	-2.330561	-9.088326	-8.423784	0.000000	-10.000000	0.166667	-14.766667	50.000000	1023.000000	1023.000000	2046.000000
7.840000	-0.042532	-25.136669	-4.948625	-2.518450	-9.127684	-8.541910	0.000000	-10.000000	0.158333	-14.050000	45.000000	1023.000000	1023.000000	2046.000000
7.860000	-0.043731	-25.844831	-5.052968	-2.770966	-9.339417	-8.681482	0.000000	-10.000000	0.141667	-13.366667	40.333332	1023.000000	1023.000000	2046.000000
7.880000	-0.044505	-26.302706	-5.225575	-3.040884	-9.311897	-8.724350	0.000000	-10.000000	0.108333	-12.816667	35.833332	1023.000000	1023.000000	2046.000000
7.900000	-0.045604	-26.952211	-5.343339	-3.300916	-9.468190	-8.839766	0.000000	-10.000000	0.083333	-12.233334	31.500000	1023.000000	1023.000000	2046.000000
7.920000	-0.047170	-27.877609	-5.440361	-3.747703	-9.744882	-8.944663	0.000000	-10.000000	0.075000	-11.600000	27.500000	1023.000000	1023.000000	2046.000000
7.940000	-0.048279	-28.533096	-5.523661	-4.065446	-9.867495	-9.076495	0.000000	-10.000000	0.066667	-10.950000	23.666666	1023.000000	1023.000000	2046.000000
7.960000	-0.049059	-28.993626	-5.682288	-4.209729	-9.894507	-9.207102	0.000000	-10.000000	0.058333	-10.316667	20.166666	1023.000000	1023.000000	2046.000000
7.980000	-0.050241	-29.692493	-5.734219	-4.378308	-10.254754	-9.325213	0.000000	-10.000000	0.050000	-9.716667	16.500000	1023.000000	1023.000000	2046.000000
8.000000	-0.050937	-30.103966	-5.918664	-4.480625	-10.259218	-9.445460	0.000000	-10.000000	0.058333	-9.166667	13.166667	1023.000000	1023.000000	2046.000000
8.020000	-0.051630	-30.513144	-6.056719	-4.581567	-10.328610	-9.546247	0.000000	-10.000000	0.058333	-8.766667	10.166667	1023.000000	1023.000000	2046.000000
8.040000	-0.052752	-31.176693	-6.096004	-4.826845	-10.629118	-9.624726	0.000000	-10.000000	0.058333	-8.483334	7.333333	1023.000000	1023.000000	2046.000000
8.060000	-0.053052	-31.353750	-6.199382	-4.983395	-10.501844	-9.669128	0.000000	-10.000000	0.041667	-8.283334	4.500000	1023.000000	1023.000000	2046.000000
8.080000	-0.053605	-31.680737	-6.237338	-5.059799	-10.597514	-9.786085	0.000000	-10.000000	0.033333	-8.166667	1.833333	1023.000000	1023.000000	2046.000000
8.100000	-0.054243	-32.057331	-6.309937	-5.288334	-10.630355	-9.828709	0.000000	-10.000000	0.016667	-7.933333	-0.500000	1023.000000	1023.000000	2046.000000
8.120000	-0.054313	-32.098694	-6.423646	-5.318107	-10.452998	-9.903941	0.000000	-10.000000	0.016667	-7.566667	-2.833333	1023.000000	1023.000000	2046.000000
8.140000	-0.055094	-32.560539	-6.405772	-5.463415	-10.691341	-10.000011	0.000000	-10.000000	0.016667	-7.050000	-5.166667	1023.000000	1023.000000	2046.000000
8.160000	-0.055047	-32.532677	-6.470047	-5.550851	-10.498069	-10.013710	0.000000	-10.000000	0.025000	-6.466667	-7.500000	1023.000000	1023.000000	2046.000000
8.180000	-0.055405	-32.744339	-6.506383	-5.599492	-10.583488	-10.054974	0.000000	-10.000000	0.016667	-5.950000	-9.500000	1023.000000	1023.000000	2046.000000
8.200000	-0.055638	-32.881992	-6.512602	-5.743441	-10.586613	-10.039337	0.000000	-10.000000	0.008333	-5.433333	-11.500000	1023.000000	1023.000000	2046.000000
8.220000	-0.055562	-32.836967	-6.575886	-5.707014	-10.450525	-10.103541	0.000000	-10.000000	0.000000	-5.000000	-13.500000	1023.000000	1023.000000	2046.000000
8.240000	-0.055640	-32.883057	-6.537493	-5.708464	-10.498370	-10.138731	0.000000	-10.000000	0.000000	-4.566667	-15.166667	1023.000000	1023.000000	2046.000000
8.260000	-0.055886	-33.028553	-6.495673	-5.809645	-10.620103	-10.103131	0.000000	-10.000000	0.000000	-4.166667	-16.833334	1023.000000	1023.000000	2046.000000
8.280000	-0.055398	-32.740261	-6.464517	-5.791355	-10.471530	-10.012858	0.000000	-10.000000	0.000000	-3.466667	-18.166666	1023.000000	1023.000000	2046.000000
8.300000	-0.054397	-32.148880	-6.346338	-5.656600	-10.220454	-9.925488	0.000000	-10.000000	-0.016667	-1.716667	-19.333334	1023.000000	1023.000000	2046.000000
8.320000	-0.053296	-31.497749	-6.109662	-5.615672	-10.130406	-9.642010	0.000000	-10.000000	-0.033333	0.700000	-19.833334	1023.000000	1023.000000	2046.000000
8.340000	-0.051556	-30.469812	-5.869292	-5.586347	-9.725538	-9.288635	0.000000	-10.000000	-0.066667	3.866667	-20.000000	1023.000000	1023.000000	2046.000000
8.360000	-0.049604	-29.315937	-5.639501	-5.486364	-9.371457	-8.818615	0.000000	-10.000000	-0.083333	7.050000	-20.000000	1023.000000	1023.000000	2046.000000
8.380000	-0.048071	-28.409922	-5.475677	-5.074060	-9.045016	-8.815167	0.000000	-10.000000	-0.116667	10.083334	-20.000000	1023.000000	1023.000000	2046.000000
8.400000	-0.046532	-27.500586	-5.349626	-5.180637	-8.743164	-8.227157	0.000000	-10.000000	-0.150000	12.616667	-20.000000	1023.000000	1023.000000	2046.000000
8.420000	-0.045493	-26.886433	-5.357211	-5.015450	-8.527854	-7.985918	0.000000	-10.000000	-0.183333	14.216667	-20.000000	1023.000000	1023.000000	2046.000000
8.440000	-0.044774	-26.461569	-5.402976	-5.042127	-8.278205	-7.738261	0.000000	-10.000000	-0.216667	15.766667	-12.833333	1023.000000	1023.000000	2046.000000
8.460000	-0.043753	-25.857973	-5.389937	-5.075473	-7.846425	-7.546138	0.000000	-10.000000	-0.233333	17.200001	1.833333	1023.000000	1023.000000	2046.000000
8.480000	-0.043266	-25.570114	-5.321543	-5.096576	-7.760934	-7.391062	0.000000	-10.000000	-0.275000	18.950001	18.666666	1023.000000	1023.000000	2046.000000
8.500000	-0.041801	-24.704536	-5.266495	-4.919828	-7.437497	-7.080717	0.000000	-10.000000	-0.333333	21.100000	32.833332	1023.000000	1023.000000	2046.000000
8.520000	-0.040422	-23.889387	-5.196916	-4.508349	-7.345874	-6.838249	0.000000	-10.000000	-0.383333	22.916666	42.000000	1023.000000	1023.000000	2046.000000
8.540000	-0.038945	-23.016781	-4.997936	-4.216794	-7.274120	-6.527932	0.000000	-10.000000	-0.408333	24.166666	49.000000	1023.000000	1023.000000	2046.000000
8.560000	-0.036657	-21.664499	-4.789083	-3.747694	-6.835808	-6.291914	0.000000	-10.000000	-0.408333	24.450001	54.333332	1023.000000	1023.000000	2046.000000
8.580000	-0.034718	-20.518620	-4.433058	-3.400287	-6.745338	-5.939937	0.000000	-10.000000	-0.416667	24.600000	59.833332	1023.000000	1023.000000	2046.000000
8.600000	-0.032205	-19.033264	-4.309631	-2.939653	-6.189340	-5.594641	0.000000	-10.000000	-0.433333	24.816668	68.000000	1023.000000	1023.000000	2046.000000
8.620000	-0.030169	-17.829630	-4.108199	-2.536016	-5.981321	-5.204093	0.000000	-10.000000	-0.450000	25.116667	76.000000	1023.000000	1023.000000	2046.000000
8.640000	-0.028044	-16.574221	-3.907869	-2.140327	-5.659727	-4.866297	0.000000	-10.000000	-0.475000	25.516668	84.333336	1023.000000	1023.000000	2046.000000
8.660000	-0.025589	-15.123114	-3.727870	-1.693945	-5.171669	-4.529630	0.000000	-10.000000	-0.491667	25.950001	92.833336	1023.000000	1023.000000	2046.000000
8.680000	-0.023859	-14.100696	-3.485681	-1.390710	-4.966795	-4.257510	0.000000	-10.000000	-0.500000	26.266666	101.500000	1023.000000	1023.000000	2046.000000
8.700000	-0.021692	-12.819778	-3.306845	-1.136767	-4.472886	-3.903281	0.000000	-10.000000	-0.483333	26.583334	110.166664	1023.000000	1023.000000	2046.000000
8.720000	-0.019532	-11.543459	-3.091850	-0.819600	-4.058681	-3.573328	0.000000	-10.000000	-0.483333	26.950001	119.000000	1023.000000	1023.000000	2046.000000
8.740000	-0.017627	-10.417508	-2.860359	-0.700686	-3.606801	-3.249661	0.000000	-10.000000	-0.483333	27.416668	128.000000	1023.000000	1023.000000	2046.000000
8.760000	-0.015337	-9.063962	-2.793730	-0.487822	-2.875988	-2.906422	0.000000	-10.000000	-0.500000	27.600000	137.000000	1023.000000	1023.000000	2046.000000
8.780000	-0.013903	-8.216687	-2.589737	-0.401581	-2.643092	-2.582277	0.000000	-10.000000	-0.500000	27.683334	146.166672	1023.000000	1023.000000	2046.000000
8.800000	-0.011745	-6.941108	-2.478156	-0.327701	-1.977142	-2.158109	0.000000	-10.000000	-0.500000	27.616667	155.333328	1023.000000	1023.000000	2046.000000
8.820000	-0.009564	-5.652122	-2.170641	-0.259708	-1.556872	-1.664900	0.000000	-10.000000	-0.500000	27.566668	164.666672	1023.000000	1023.000000	2046.000000
8.840000	-0.007190	-4.249062	-1.938432	-0.195451	-0.909814	-1.205364	0.000000	-10.000000	-0.483333	27.400000	173.833328	1023.000000	1023.000000	2046.000000
8.860000	-0.005562	-3.286976	-1.606990	-0.227929	-0.641095	-0.810962	0.000000	-10.000000	-0.483333	27.316668	183.000000	1023.000000	1023.000000	2046.000000
8.880000	-0.003744	-2.212811	-1.283893	-0.350659	-0.205375	-0.372884	0.000000	-10.000000	-0.483333	27.450001	192.000000	1023.000000	1023.000000	2046.000000
8.900000	-0.002176	-1.286177	-1.032429	-0.340009	0.169201	-0.082940	0.000000	-10.000000	-0.491667	27.616667	201.166672	1023.000000	1023.000000	2046.000000
8.920000	-0.000934	-0.552183	-0.790210	-0.500921	0.438594	0.300353	0.000000	-10.000000	-0.483333	27.433334	210.333328	1023.000000	1023.000000	2046.000000
8.940000	0.000780	0.461264	-0.682842	-0.401158	0.944368	0.600896	0.000000	-10.000000	-0.483333	27.466667	219.666672	1023.000000	1023.000000	2046.000000
8.960000	0.001871	1.106024	-0.537098	-0.442689	1.136099	0.949712	0.000000	-10.000000	-0.491667	27.350000	228.833328	1023.000000	1023.000000	2046.000000
8.980000	0.003668	2.167735	-0.507219	-0.359273	1.741240	1.292987	0.000000	-10.000000	-0.500000	27.716667	238.000000	1023.000000	1023.000000	2046.000000
9.000000	0.005154	3.045983	-0.381050	-0.229354	2.050272	1.606116	0.000000	-10.000000	-0.508333	27.766666	247.166672	1023.000000	1023.000000	2046.000000
9.020000	0.006904	4.080215	-0.298985	-0.106497	2.527918	1.957778	0.000000	-10.000000	-0.508333	28.166668	256.333344	1023.000000	1023.000000	2046.000000
9.040000	0.009303	5.498354	-0.117345	0.103798	3.160729	2.351173	0.000000	-10.000000	-0.508333	28.316668	265.833344	1023.000000	1023.000000	2046.000000
9.060000	0.011208	6.623792	0.247312	0.262138	3.416172	2.698169	0.000000	-10.000000	-0.500000	28.383333	275.166656	1023.000000	1023.000000	2046.000000
9.080000	0.013829	8.172778	0.558087	0.505801	4.079653	3.029238	0.000000	-10.000000	-0.500000	28.166666	284.833344	1023.000000	1023.000000	2046.000000
9.100000	0.016346	9.660389	0.902481	0.830105	4.558643	3.369160	0.000000	-10.000000	-0.516667	28.216667	294.166656	1023.000000	1023.000000	2046.000000
9.120000	0.018965	11.208513	1.284044	1.047957	5.091834	3.784678	0.000000	-10.000000	-0.525000	28.066668	303.666656	1023.000000	1023.000000	2046.000000
9.140000	0.022097	13.059303	1.700920	1.429995	5.691216	4.237172	0.000000	-10.000000	-0.533333	28.250000	313.000000	1023.000000	1023.000000	2046.000000
9.160000	0.024756	14.630666	2.097547	1.558873	6.103031	4.871214	0.000000	-10.000000	-0.525000	28.116667	322.333344	1023.000000	1023.000000	2046.000000
9.180000	0.028072	16.590696	2.479288	1.980450	6.762052	5.368907	0.000000	-10.000000	-0.525000	28.600000	331.666656	1023.000000	1023.000000	2046.000000
9.200000	0.030084	17.779434	2.816973	2.399479	6.971607	5.591377	0.000000	-10.000000	-0.508333	28.416666	341.000000	1023.000000	1023.000000	2046.000000
9.220000	0.032359	19.124323	2.913267	2.675266	7.449809	6.085982	0.000000	-10.000000	-0.508333	28.483334	350.666656	1023.000000	1023.000000	2046.000000
9.240000	0.033444	19.765507	2.978329	2.842851	7.561407	6.382921	0.000000	-10.000000	-0.491667	27.866667	360.166656	1023.000000	1023.000000	2046.000000
9.260000	0.034862	20.603146	3.008714	3.009046	8.001487	6.583899	0.000000	-10.000000	-0.508333	27.816668	369.666656	1023.000000	1023.000000	2046.000000
9.280000	0.036690	21.683764	3.212566	3.243803	8.376925	6.850471	0.000000	-10.000000	-0.516667	27.833334	378.833344	1023.000000	1023.000000	2046.000000
9.300000	0.037944	22.425159	3.439801	3.482689	8.507652	6.995017	0.000000	-10.000000	-0.525000	27.950001	388.166656	1023.000000	1023.000000	2046.000000
9.320000	0.039663	23.440844	3.464914	3.985857	8.812541	7.177531	0.000000	-10.000000	-0.500000	27.816668	397.500000	1023.000000	1023.000000	2046.000000
9.340000	0.040755	24.086397	3.688969	4.452748	8.646063	7.298617	0.000000	-10.000000	-0.466667	27.200001	406.833344	1023.000000	1023.000000	2046.000000
9.360000	0.042770	25.276991	3.908318	4.806254	8.980010	7.582411	0.000000	-10.000000	-0.433333	26.850000	416.000000	1023.000000	1023.000000	2046.000000
9.380000	0.044864	26.514469	4.202128	5.334853	9.149361	7.828128	0.000000	-10.000000	-0.441667	26.566668	425.000000	1023.000000	1023.000000	2046.000000
9.400000	0.047281	27.942844	4.434358	5.794922	9.525416	8.188149	0.000000	-10.000000	-0.441667	26.633333	434.000000	1023.000000	1023.000000	2046.000000
9.420000	0.049942	29.515657	4.688400	6.479090	9.866737	8.481430	0.000000	-10.000000	-0.458333	26.850000	442.833344	1023.000000	1023.000000	2046.000000
9.440000	0.052254	30.881956	5.041625	6.994043	10.023618	8.822670	0.000000	-10.000000	-0.450000	27.000000	451.666656	1023.000000	1023.000000	2046.000000
9.460000	0.055048	32.533306	5.289092	7.636582	10.492656	9.114977	0.000000	-10.000000	-0.441667	26.933334	460.666656	1023.000000	1023.000000	2046.000000
9.480000	0.056986	33.678802	5.605895	8.128928	10.611867	9.332112	0.000000	-10.000000	-0.425000	26.216667	469.833344	1023.000000	1023.000000	2046.000000
9.500000	0.059090	34.922352	5.840189	8.480833	10.975526	9.625804	0.000000	-10.000000	-0.400000	25.466667	478.666656	1023.000000	1023.000000	2046.000000
9.520000	0.061079	36.097813	5.972663	8.941773	11.366827	9.816548	0.000000	-10.000000	-0.366667	24.266666	487.333344	1023.000000	1023.000000	2046.000000
9.540000	0.062159	36.735889	6.252989	9.005810	11.449859	10.027231	0.000000	-10.000000	-0.316667	23.233334	495.666656	1023.000000	1023.000000	2046.000000
9.560000	0.063529	37.545822	6.366897	9.125568	11.843141	10.210216	0.000000	-10.000000	-0.250000	21.233334	503.666656	1023.000000	1023.000000	2046.000000
9.580000	0.064751	38.267776	6.378163	9.308062	12.245821	10.335730	0.000000	-10.000000	-0.183333	19.033335	511.000000	1023.000000	1023.000000	2046.000000
9.600000	0.064971	38.397995	6.419143	9.366033	12.253408	10.359409	0.000000	-10.000000	-0.116667	15.733334	517.500000	1023.000000	1023.000000	2046.000000
9.620000	0.064980	38.402996	6.400789	9.262751	12.346011	10.393448	0.000000	-10.000000	-0.058333	12.400001	523.500000	1023.000000	1023.000000	2046.000000
9.640000	0.065362	38.629063	6.493611	9.217401	12.521957	10.396091	0.000000	-10.000000	-0.008333	8.233334	528.166687	1023.000000	1023.000000	2046.000000
9.660000	0.065005	38.418171	6.657184	9.075884	12.359410	10.325691	0.000000	-10.000000	0.016667	3.216666	531.833313	1023.000000	1023.000000	2046.000000
9.680000	0.064186	37.933891	6.770874	8.732355	12.161693	10.268970	0.000000	-10.000000	0.033333	-1.316667	533.833313	1023.000000	1023.000000	2046.000000
9.700000	0.063166	37.331314	6.827989	8.411442	12.021785	10.070099	0.000000	-10.000000	0.058333	-5.816667	534.833313	1023.000000	1023.000000	2046.000000
9.720000	0.061341	36.252247	6.785736	8.071088	11.597920	9.797504	0.000000	-10.000000	0.116667	-9.366667	535.000000	1023.000000	1023.000000	2046.000000
9.740000	0.059137	34.950253	6.563910	7.682130	11.192443	9.511770	0.000000	-10.000000	0.175000	-13.200000	535.000000	1023.000000	1023.000000	2046.000000
9.760000	0.057276	33.850136	6.287742	7.419639	10.883587	9.259167	0.000000	-10.000000	0.241667	-16.299999	535.000000	1023.000000	1023.000000	2046.000000
9.780000	0.055183	32.613247	5.967508	7.253375	10.513835	8.878531	0.000000	-10.000000	0.291667	-18.716667	527.500000	1023.000000	1023.000000	2046.000000
9.800000	0.052691	31.140171	5.638729	6.942370	10.010667	8.548405	0.000000	-10.000000	0.350000	-21.066668	515.166687	1023.000000	1023.000000	2046.000000
9.820000	0.050856	30.055677	5.420605	6.703425	9.670231	8.261417	0.000000	-10.000000	0.383333	-22.550001	502.833344	1023.000000	1023.000000	2046.000000
9.840000	0.048960	28.935108	5.192719	6.561570	9.283701	7.897118	0.000000	-10.000000	0.433333	-23.983334	495.333344	1023.000000	1023.000000	2046.000000
9.860000	0.046725	27.614542	5.028721	6.301115	8.760303	7.524403	0.000000	-10.000000	0.475000	-24.966667	490.000000	1023.000000	1023.000000	2046.000000
9.880000	0.044947	26.563816	4.809807	6.160170	8.495726	7.098113	0.000000	-10.000000	0.541667	-26.233334	481.666656	1023.000000	1023.000000	2046.000000
9.900000	0.042646	25.203503	4.643811	6.031328	7.944925	6.583439	0.000000	-10.000000	0.600000	-27.316668	473.000000	1023.000000	1023.000000	2046.000000
9.920000	0.040331	23.835617	4.531193	5.768323	7.407767	6.128334	0.000000	-10.000000	0.641667	-28.250000	463.833344	1023.000000	1023.000000	2046.000000
9.940000	0.038869	22.971371	4.344938	5.644030	7.215586	5.766819	0.000000	-10.000000	0.658333	-29.233334	454.333344	1023.000000	1023.000000	2046.000000
9.960000	0.037069	21.907753	4.310062	5.465828	6.692947	5.438916	0.000000	-10.000000	0.658333	-29.800001	444.500000	1023.000000	1023.000000	2046.000000
9.980000	0.035779	21.145592	4.164559	5.286867	6.492072	5.202094	0.000000	-10.000000	0.683333	-30.283333	434.500000	1023.000000	1023.000000	2046.000000
10.000000	0.033567	19.838284	4.077538	5.198890	5.789508	4.772347	0.000000	-10.000000	0.716667	-30.466667	424.500000	1023.000000	1023.000000	2046.000000
10.020000	0.031185	18.430054	3.710724	5.093032	5.335389	4.290908	0.000000	-10.000000	0.741667	-30.916666	414.500000	1023.000000	1023.000000	2046.000000
10.040000	0.028472	16.826763	3.225583	4.994926	4.657950	3.948304	0.000000	-10.000000	0.758333	-31.250000	404.166656	1023.000000	1023.000000	2046.000000
10.060000	0.025185	14.884574	2.674570	4.642771	4.153103	3.414130	0.000000	-10.000000	0.775000	-31.566668	393.833344	1023.000000	1023.000000	2046.000000
10.080000	0.022219	13.131285	2.297549	4.309202	3.670558	2.853976	0.000000	-10.000000	0.783333	-31.600000	383.166656	1023.000000	1023.000000	2046.000000
10.100000	0.019342	11.431362	2.134658	3.805708	3.134203	2.356793	0.000000	-10.000000	0.775000	-31.666668	372.666656	1023.000000	1023.000000	2046.000000
10.120000	0.017228	10.181698	1.933518	3.648418	2.738078	1.861683	0.000000	-10.000000	0.758333	-31.383333	362.000000	1023.000000	1023.000000	2046.000000
10.140000	0.014309	8.456549	1.598837	3.632489	1.918663	1.306559	0.000000	-10.000000	0.733333	-30.983334	351.666656	1023.000000	1023.000000	2046.000000
10.160000	0.011937	7.054704	1.177027	3.777502	1.414754	0.685421	0.000000	-10.000000	0.716667	-30.550001	341.500000	1023.000000	1023.000000	2046.000000
10.180000	0.009678	5.719896	1.122811	3.696959	0.651247	0.248879	0.000000	-10.000000	0.691667	-30.066668	331.166656	1023.000000	1023.000000	2046.000000
10.200000	0.008667	5.122176	0.986785	3.771827	0.393497	-0.029933	0.000000	-10.000000	0.683333	-30.000000	321.166656	1023.000000	1023.000000	2046.000000
10.220000	0.007169	4.237031	0.889516	3.889726	-0.171975	-0.370237	0.000000	-10.000000	0.675000	-29.416668	311.166656	1023.000000	1023.000000	2046.000000
10.240000	0.006330	3.741004	0.651685	4.098059	-0.337537	-0.671203	0.000000	-10.000000	0.666667	-29.483334	301.500000	1023.000000	1023.000000	2046.000000
10.260000	0.004828	2.853247	0.466756	4.242701	-0.883611	-0.972599	0.000000	-10.000000	0.650000	-29.033335	291.500000	1023.000000	1023.000000	2046.000000
10.280000	0.003572	2.111006	0.263806	4.256038	-1.207382	-1.201456	0.000000	-10.000000	0.625000	-28.916668	281.666656	1023.000000	1023.000000	2046.000000
10.300000	0.002094	1.237796	0.012172	4.360458	-1.587668	-1.547166	0.000000	-10.000000	0.608333	-28.350000	272.000000	1023.000000	1023.000000	2046.000000
10.320000	0.000204	0.120328	-0.340661	4.233773	-1.925203	-1.847581	0.000000	-10.000000	0.583333	-27.966667	262.500000	1023.000000	1023.000000	2046.000000
10.340000	-0.001302	-0.769204	-0.613295	4.101303	-2.169212	-2.087999	0.000000	-10.000000	0.583333	-27.800001	253.166672	1023.000000	1023.000000	2046.000000
10.360000	-0.003685	-2.177866	-0.839130	3.689565	-2.661276	-2.367025	0.000000	-10.000000	0.566667	-27.383333	243.833328	1023.000000	1023.000000	2046.000000
10.380000	-0.005733	-3.388049	-1.050620	3.153183	-2.901374	-2.589237	0.000000	-10.000000	0.558333	-27.383333	234.666672	1023.000000	1023.000000	2046.000000
10.400000	-0.007855	-4.642520	-1.380041	2.769278	-3.133022	-2.898735	0.000000	-10.000000	0.533333	-26.900000	225.500000	1023.000000	1023.000000	2046.000000
10.420000	-0.010646	-6.291998	-1.739957	2.338532	-3.543242	-3.347332	0.000000	-10.000000	0.533333	-26.866667	216.500000	1023.000000	1023.000000	2046.000000
10.440000	-0.012594	-7.443138	-2.091800	1.946311	-3.656873	-3.640776	0.000000	-10.000000	0.516667	-26.350000	207.666672	1023.000000	1023.000000	2046.000000
10.460000	-0.014895	-8.802850	-2.283220	1.540406	-4.129305	-3.930731	0.000000	-10.000000	0.508333	-25.866667	198.833328	1023.000000	1023.000000	2046.000000
10.480000	-0.016904	-9.990223	-2.437433	1.042705	-4.423013	-4.172482	0.000000	-10.000000	0.491667	-25.283335	190.333328	1023.000000	1023.000000	2046.000000
10.500000	-0.019035	-11.249746	-2.613275	0.668777	-4.784668	-4.520579	0.000000	-10.000000	0.483333	-24.683334	181.833328	1023.000000	1023.000000	2046.000000
10.520000	-0.021334	-12.608501	-2.772558	0.164058	-5.169136	-4.830866	0.000000	-10.000000	0.466667	-24.150002	173.500000	1023.000000	1023.000000	2046.000000
10.540000	-0.023184	-13.702014	-2.980105	-0.153619	-5.374279	-5.194011	0.000000	-10.000000	0.450000	-23.633333	165.500000	1023.000000	1023.000000	2046.000000
10.560000	-0.025282	-14.941397	-3.081016	-0.441672	-5.907576	-5.511133	0.000000	-10.000000	0.433333	-23.133333	157.666672	1023.000000	1023.000000	2046.000000
10.580000	-0.027043	-15.982201	-3.224931	-0.757920	-6.220311	-5.779038	0.000000	-10.000000	0.408333	-22.550001	150.000000	1023.000000	1023.000000	2046.000000
10.600000	-0.028493	-16.839157	-3.463169	-0.983963	-6.408028	-5.983998	0.000000	-10.000000	0.375000	-22.150002	142.333328	1023.000000	1023.000000	2046.000000
10.620000	-0.030474	-18.010139	-3.574101	-1.308722	-6.884067	-6.243249	0.000000	-10.000000	0.350000	-21.600000	134.833328	1023.000000	1023.000000	2046.000000
10.640000	-0.031461	-18.593225	-3.777739	-1.480966	-6.861249	-6.473272	0.000000	-10.000000	0.341667	-21.483334	127.666664	1023.000000	1023.000000	2046.000000
10.660000	-0.033113	-19.569508	-3.825069	-1.762631	-7.285227	-6.696581	0.000000	-10.000000	0.341667	-21.133333	120.500000	1023.000000	1023.000000	2046.000000
10.680000	-0.034085	-20.144495	-3.969710	-1.955463	-7.288392	-6.930932	0.000000	-10.000000	0.341667	-20.783333	113.500000	1023.000000	1023.000000	2046.000000
10.700000	-0.035503	-20.982351	-4.071289	-2.167047	-7.585967	-7.158050	0.000000	-10.000000	0.341667	-20.200001	106.500000	1023.000000	1023.000000	2046.000000
10.720000	-0.036567	-21.611027	-4.252067	-2.361660	-7.646434	-7.350867	0.000000	-10.000000	0.316667	-19.516666	99.833336	1023.000000	1023.000000	2046.000000
10.740000	-0.037575	-22.206993	-4.464549	-2.460730	-7.728818	-7.552896	0.000000	-10.000000	0.283333	-19.033335	93.166664	1023.000000	1023.000000	2046.000000
10.760000	-0.038851	-22.960665	-4.566895	-2.752544	-8.000524	-7.640703	0.000000	-10.000000	0.241667	-18.450001	86.833336	1023.000000	1023.000000	2046.000000
10.780000	-0.039562	-23.381113	-4.809228	-2.840572	-7.926309	-7.805004	0.000000	-10.000000	0.225000	-17.833334	80.500000	1023.000000	1023.000000	2046.000000
10.800000	-0.040893	-24.167877	-4.913765	-3.051624	-8.266735	-7.935754	0.000000	-10.000000	0.216667	-17.183334	74.666664	1023.000000	1023.000000	2046.000000
10.820000	-0.041410	-24.473124	-5.097405	-3.114059	-8.171912	-8.089747	0.000000	-10.000000	0.208333	-16.533333	69.000000	1023.000000	1023.000000	2046.000000
10.840000	-0.042477	-25.103922	-5.142375	-3.194457	-8.510096	-8.256994	0.000000	-10.000000	0.200000	-16.016666	63.500000	1023.000000	1023.000000	2046.000000
10.860000	-0.042895	-25.350767	-5.257878	-3.331547	-8.451622	-8.309720	0.000000	-10.000000	0.191667	-15.450001	58.166668	1023.000000	1023.000000	2046.000000
10.880000	-0.043664	-25.805597	-5.296655	-3.379970	-8.681771	-8.447201	0.000000	-10.000000	0.183333	-14.983334	53.000000	1023.000000	1023.000000	2046.000000
10.900000	-0.044281	-26.170191	-5.415247	-3.512159	-8.646130	-8.596655	0.000000	-10.000000	0.175000	-14.533334	48.000000	1023.000000	1023.000000	2046.000000
10.920000	-0.044721	-26.430401	-5.459224	-3.562939	-8.749899	-8.658338	0.000000	-10.000000	0.166667	-14.150000	43.166668	1023.000000	1023.000000	2046.000000
10.940000	-0.045413	-26.838835	-5.444382	-3.669195	-8.951208	-8.774050	0.000000	-10.000000	0.141667	-13.666667	38.500000	1023.000000	1023.000000	2046.000000
10.960000	-0.045332	-26.790962	-5.546563	-3.709312	-8.774517	-8.760570	0.000000	-10.000000	0.116667	-13.066667	33.833332	1023.000000	1023.000000	2046.000000
10.980000	-0.045801	-27.068455	-5.390919	-3.876473	-9.072292	-8.728771	0.000000	-10.000000	0.100000	-12.516667	29.333334	1023.000000	1023.000000	2046.000000
11.000000	-0.045672	-26.991896	-5.394279	-3.957246	-8.946434	-8.693938	0.000000	-10.000000	0.100000	-11.916667	25.000000	1023.000000	1023.000000	2046.000000
11.020000	-0.045787	-27.059975	-5.410080	-3.648252	-9.042501	-8.959143	0.000000	-10.000000	0.091667	-11.466667	21.000000	1023.000000	1023.000000	2046.000000
11.040000	-0.046166	-27.284107	-5.426508	-3.991653	-9.150765	-8.715180	0.000000	-10.000000	0.075000	-10.950000	17.333334	1023.000000	1023.000000	2046.000000
11.060000	-0.046232	-27.323120	-5.620754	-3.918224	-9.010552	-8.773589	0.000000	-10.000000	0.075000	-10.600000	13.666667	1023.000000	1023.000000	2046.000000
11.080000	-0.047616	-28.141293	-5.749325	-4.107475	-9.265302	-9.019191	0.000000	-10.000000	0.066667	-10.183333	10.333333	1023.000000	1023.000000	2046.000000
11.100000	-0.049014	-28.967491	-5.872303	-4.510220	-9.362099	-9.222870	0.000000	-10.000000	0.058333	-9.733334	6.833333	1023.000000	1023.000000	2046.000000
11.120000	-0.050029	-29.567320	-5.969568	-4.656303	-9.437129	-9.504318	0.000000	-10.000000	0.041667	-8.866667	3.666667	1023.000000	1023.000000	2046.000000
11.140000	-0.051218	-30.269865	-5.977035	-4.759872	-9.862599	-9.670359	0.000000	-10.000000	0.025000	-7.300000	0.833333	1023.000000	1023.000000	2046.000000
11.160000	-0.051348	-30.346571	-6.023716	-4.610676	-9.953102	-9.759076	0.000000	-10.000000	0.016667	-5.383333	-1.166667	1023.000000	1023.000000	2046.000000
11.180000	-0.051543	-30.461620	-6.012856	-4.336519	-10.213517	-9.898728	0.000000	-10.000000	0.000000	-3.766667	-2.666667	1023.000000	1023.000000	2046.000000
11.200000	-0.051621	-30.508013	-5.882558	-4.190129	-10.523935	-9.911391	0.000000	-10.000000	0.008333	-3.066667	-3.833333	1023.000000	1023.000000	2046.000000
11.220000	-0.050905	-30.084871	-5.769451	-3.934113	-10.492113	-9.889194	0.000000	-10.000000	0.016667	-3.200000	-5.000000	1023.000000	1023.000000	2046.000000
11.240000	-0.050446	-29.813625	-5.646354	-3.614103	-10.678328	-9.874841	0.000000	-10.000000	0.016667	-3.716667	-6.166667	1023.000000	1023.000000	2046.000000
11.260000	-0.049664	-29.351486	-5.583624	-3.403117	-10.615131	-9.749614	0.000000	-10.000000	0.008333	-4.050000	-7.333333	1023.000000	1023.000000	2046.000000
11.280000	-0.048697	-28.779858	-5.512511	-3.079105	-10.527354	-9.660888	0.000000	-10.000000	0.000000	-3.583333	-8.666667	1023.000000	1023.000000	2046.000000
11.300000	-0.048212	-28.493540	-5.347268	-2.935979	-10.662683	-9.547609	0.000000	-10.000000	-0.008333	-1.500000	-9.500000	1023.000000	1023.000000	2046.000000
11.320000	-0.046978	-27.764191	-5.293883	-2.739221	-10.384421	-9.346664	0.000000	-10.000000	-0.025000	1.250000	-10.000000	1023.000000	1023.000000	2046.000000
11.340000	-0.045634	-26.969673	-5.184678	-2.541377	-10.129769	-9.113848	0.000000	-10.000000	-0.050000	4.900000	-10.000000	1023.000000	1023.000000	2046.000000
11.360000	-0.044645	-26.385378	-5.090637	-2.456444	-9.958908	-8.879389	0.000000	-10.000000	-0.083333	8.350000	-10.000000	1023.000000	1023.000000	2046.000000
11.380000	-0.043472	-25.691763	-4.991153	-2.570742	-9.563462	-8.566406	0.000000	-10.000000	-0.125000	11.600000	-10.000000	1023.000000	1023.000000	2046.000000
11.400000	-0.042132	-24.900084	-4.925735	-2.613445	-9.026232	-8.334672	0.000000	-10.000000	-0.166667	14.066667	-10.000000	1023.000000	1023.000000	2046.000000
11.420000	-0.041229	-24.366589	-4.901979	-2.611665	-8.706834	-8.146111	0.000000	-10.000000	-0.208333	15.533334	-10.000000	1023.000000	1023.000000	2046.000000
11.440000	-0.040188	-23.750999	-4.813507	-2.765345	-8.386116	-7.786032	0.000000	-10.000000	-0.233333	17.183334	1.000000	1023.000000	1023.000000	2046.000000
11.460000	-0.038506	-22.757338	-4.744318	-2.778611	-7.777924	-7.456485	0.000000	-10.000000	-0.266667	18.350000	13.500000	1023.000000	1023.000000	2046.000000
11.480000	-0.037250	-22.014797	-4.621625	-2.855625	-7.453215	-7.084332	0.000000	-10.000000	-0.283333	19.600000	28.000000	1023.000000	1023.000000	2046.000000
11.500000	-0.036049	-21.304737	-4.436071	-3.068928	-7.126859	-6.672878	0.000000	-10.000000	-0.300000	20.200001	33.833332	1023.000000	1023.000000	2046.000000
11.520000	-0.034681	-20.496340	-4.315900	-3.196450	-6.644076	-6.339913	0.000000	-10.000000	-0.316667	21.133333	40.333332	1023.000000	1023.000000	2046.000000
11.540000	-0.033899	-20.034035	-4.126551	-3.317244	-6.501640	-6.088601	0.000000	-10.000000	-0.341667	21.666668	47.166668	1023.000000	1023.000000	2046.000000
11.560000	-0.032811	-19.391052	-4.026106	-3.413396	-6.120970	-5.830581	0.000000	-10.000000	-0.366667	22.583334	54.166668	1023.000000	1023.000000	2046.000000
11.580000	-0.031181	-18.427696	-3.965056	-3.307515	-5.618216	-5.536909	0.000000	-10.000000	-0.383333	23.166668	61.500000	1023.000000	1023.000000	2046.000000
11.600000	-0.030203	-17.850145	-3.891128	-3.295959	-5.430357	-5.232701	0.000000	-10.000000	-0.400000	24.083334	69.166664	1023.000000	1023.000000	2046.000000
11.620000	-0.028603	-16.904327	-3.850945	-3.290945	-4.906242	-4.856195	0.000000	-10.000000	-0.425000	24.733334	77.000000	1023.000000	1023.000000	2046.000000
11.640000	-0.027174	-16.059767	-3.769048	-3.185365	-4.515402	-4.589951	0.000000	-10.000000	-0.441667	25.166668	85.333336	1023.000000	1023.000000	2046.000000
11.660000	-0.026060	-15.401594	-3.716568	-3.242125	-4.174489	-4.268411	0.000000	-10.000000	-0.450000	25.400000	93.666664	1023.000000	1023.000000	2046.000000
11.680000	-0.024272	-14.344641	-3.588945	-3.205731	-3.660364	-3.889601	0.000000	-10.000000	-0.466667	25.433334	102.333336	1023.000000	1023.000000	2046.000000
11.700000	-0.021973	-12.986030	-3.373766	-3.027358	-3.039210	-3.545696	0.000000	-10.000000	-0.483333	25.750000	110.666664	1023.000000	1023.000000	2046.000000
11.720000	-0.020169	-11.919991	-3.034094	-2.873316	-2.792121	-3.220461	0.000000	-10.000000	-0.491667	26.100000	119.333336	1023.000000	1023.000000	2046.000000
11.740000	-0.017967	-10.618490	-2.822736	-2.790565	-2.193665	-2.811525	0.000000	-10.000000	-0.475000	26.616667	127.833336	1023.000000	1023.000000	2046.000000
11.760000	-0.015349	-9.071163	-2.580920	-2.553958	-1.504288	-2.431998	0.000000	-10.000000	-0.475000	26.683334	136.666672	1023.000000	1023.000000	2046.000000
11.780000	-0.012991	-7.677651	-2.143884	-2.327126	-1.167681	-2.038959	0.000000	-10.000000	-0.483333	27.066668	145.500000	1023.000000	1023.000000	2046.000000
11.800000	-0.010264	-6.065847	-1.666653	-2.172708	-0.694733	-1.531753	0.000000	-10.000000	-0.508333	27.466667	154.500000	1023.000000	1023.000000	2046.000000
11.820000	-0.007044	-4.163047	-1.271187	-1.896029	-0.049094	-0.946738	0.000000	-10.000000	-0.508333	27.966667	163.666672	1023.000000	1023.000000	2046.000000
11.840000	-0.004372	-2.583788	-0.849647	-1.412181	0.353064	-0.675023	0.000000	-10.000000	-0.508333	27.916668	173.000000	1023.000000	1023.000000	2046.000000
11.860000	-0.002920	-1.725549	-0.678866	-1.451828	0.554003	-0.148857	0.000000	-10.000000	-0.500000	27.683334	182.333328	1023.000000	1023.000000	2046.000000
11.880000	-0.001031	-0.609416	-0.631224	-1.341155	1.038555	0.324408	0.000000	-10.000000	-0.491667	27.450001	191.500000	1023.000000	1023.000000	2046.000000
11.900000	0.000324	0.191548	-0.632474	-1.213919	1.502112	0.535828	0.000000	-10.000000	-0.491667	27.633333	200.666672	1023.000000	1023.000000	2046.000000
11.920000	0.001553	0.917659	-0.527022	-1.090537	1.753093	0.782125	0.000000	-10.000000	-0.508333	27.750000	209.833328	1023.000000	1023.000000	2046.000000
11.940000	0.003208	1.896096	-0.245869	-1.018126	2.061685	1.098406	0.000000	-10.000000	-0.533333	28.250000	219.166672	1023.000000	1023.000000	2046.000000
11.960000	0.005229	3.090405	-0.145075	-0.575162	2.510176	1.300465	0.000000	-10.000000	-0.550000	28.416668	228.333328	1023.000000	1023.000000	2046.000000
11.980000	0.006792	4.014137	-0.005467	-0.188912	2.628073	1.580443	0.000000	-10.000000	-0.541667	28.716667	237.833328	1023.000000	1023.000000	2046.000000
12.000000	0.008359	4.940067	0.261579	0.154568	2.715682	1.808238	0.000000	-10.000000	-0.533333	28.466667	247.333328	1023.000000	1023.000000	2046.000000
12.020000	0.010457	6.180109	0.487786	0.438754	3.095131	2.158438	0.000000	-10.000000	-0.516667	28.300001	257.000000	1023.000000	1023.000000	2046.000000
12.040000	0.012961	7.660199	0.724095	0.969310	3.545166	2.421628	0.000000	-10.000000	-0.516667	28.000000	266.500000	1023.000000	1023.000000	2046.000000
12.060000	0.015029	8.882242	0.945277	1.405800	3.725298	2.805867	0.000000	-10.000000	-0.525000	28.150000	276.000000	1023.000000	1023.000000	2046.000000
12.080000	0.017565	10.380829	1.202272	1.942713	4.035929	3.199914	0.000000	-10.000000	-0.541667	28.683334	285.333344	1023.000000	1023.000000	2046.000000
12.100000	0.020423	12.069831	1.437077	2.571185	4.542510	3.519059	0.000000	-10.000000	-0.558333	29.033333	294.833344	1023.000000	1023.000000	2046.000000
12.120000	0.022644	13.382390	1.813181	3.040949	4.665795	3.862465	0.000000	-10.000000	-0.550000	29.000000	304.500000	1023.000000	1023.000000	2046.000000
12.140000	0.025236	14.914712	2.053496	3.453081	5.181988	4.226146	0.000000	-10.000000	-0.533333	28.600000	314.166656	1023.000000	1023.000000	2046.000000
12.160000	0.027480	16.240757	2.250920	3.911650	5.541062	4.537125	0.000000	-10.000000	-0.516667	28.300001	323.833344	1023.000000	1023.000000	2046.000000
12.180000	0.029342	17.340969	2.405984	4.140844	5.905880	4.888261	0.000000	-10.000000	-0.508333	28.350000	333.166656	1023.000000	1023.000000	2046.000000
12.200000	0.031835	18.814396	2.647911	4.418190	6.530918	5.217378	0.000000	-10.000000	-0.508333	28.000000	342.666656	1023.000000	1023.000000	2046.000000
12.220000	0.033581	19.846506	2.850675	4.633311	6.810299	5.552220	0.000000	-10.000000	-0.483333	27.966667	352.000000	1023.000000	1023.000000	2046.000000
12.240000	0.035446	20.948597	2.986840	4.766706	7.299647	5.895403	0.000000	-10.000000	-0.475000	27.766666	361.333344	1023.000000	1023.000000	2046.000000
12.260000	0.037806	22.343170	3.156648	5.008049	7.917075	6.261399	0.000000	-10.000000	-0.458333	27.566668	370.666656	1023.000000	1023.000000	2046.000000
12.280000	0.039887	23.573242	3.489505	5.182658	8.285113	6.615966	0.000000	-10.000000	-0.458333	27.150000	379.833344	1023.000000	1023.000000	2046.000000
12.300000	0.042117	24.891130	3.904369	5.263266	8.685271	7.038224	0.000000	-10.000000	-0.441667	26.683334	389.000000	1023.000000	1023.000000	2046.000000
12.320000	0.044335	26.202106	4.351957	5.325593	9.118755	7.405801	0.000000	-10.000000	-0.441667	26.333334	398.000000	1023.000000	1023.000000	2046.000000
12.340000	0.045963	27.164339	4.704959	5.336234	9.432645	7.690501	0.000000	-10.000000	-0.441667	25.916668	407.000000	1023.000000	1023.000000	2046.000000
12.360000	0.046820	27.670389	4.999299	5.206376	9.497464	7.967252	0.000000	-10.000000	-0.441667	25.583334	415.666656	1023.000000	1023.000000	2046.000000
12.380000	0.047633	28.151022	5.136549	5.106468	9.727126	8.180880	0.000000	-10.000000	-0.425000	25.200001	424.333344	1023.000000	1023.000000	2046.000000
12.400000	0.048595	28.719690	5.135712	5.090006	10.062337	8.431637	0.000000	-10.000000	-0.400000	24.866667	432.666656	1023.000000	1023.000000	2046.000000
12.420000	0.049735	29.393183	5.180314	5.210372	10.368277	8.634218	0.000000	-10.000000	-0.383333	24.200001	441.000000	1023.000000	1023.000000	2046.000000
12.440000	0.050859	30.057766	5.220040	5.398319	10.659764	8.779643	0.000000	-10.000000	-0.358333	23.850000	449.000000	1023.000000	1023.000000	2046.000000
12.460000	0.051724	30.569117	5.329631	5.497885	10.755448	8.986153	0.000000	-10.000000	-0.316667	23.016666	457.000000	1023.000000	1023.000000	2046.000000
12.480000	0.052718	31.156517	5.437695	5.599411	10.964931	9.154479	0.000000	-10.000000	-0.258333	21.933334	465.000000	1023.000000	1023.000000	2046.000000
12.500000	0.053975	31.899145	5.556666	5.788272	11.271117	9.283089	0.000000	-10.000000	-0.208333	19.983334	472.666656	1023.000000	1023.000000	2046.000000
12.520000	0.055090	32.558384	5.641342	6.070854	11.577281	9.268907	0.000000	-10.000000	-0.150000	17.700001	479.833344	1023.000000	1023.000000	2046.000000
12.540000	0.055305	32.685085	5.764988	6.117687	11.466103	9.336308	0.000000	-10.000000	-0.091667	14.750000	486.000000	1023.000000	1023.000000	2046.000000
12.560000	0.055187	32.615421	5.819478	6.128234	11.366194	9.301517	0.000000	-10.000000	-0.033333	10.866667	491.333344	1023.000000	1023.000000	2046.000000
12.580000	0.055195	32.620018	5.826807	6.169290	11.407866	9.216057	0.000000	-10.000000	0.008333	5.233334	495.666656	1023.000000	1023.000000	2046.000000
12.600000	0.055084	32.554657	5.815491	6.289566	11.387837	9.061764	0.000000	-10.000000	0.033333	-0.183333	498.500000	1023.000000	1023.000000	2046.000000
12.620000	0.054638	32.290924	5.890708	6.263857	11.143526	8.992834	0.000000	-10.000000	0.058333	-5.316667	499.833344	1023.000000	1023.000000	2046.000000
12.640000	0.054352	32.122017	5.877266	6.202604	11.016582	9.025564	0.000000	-10.000000	0.083333	-8.900000	500.000000	1023.000000	1023.000000	2046.000000
12.660000	0.053999	31.913311	5.886379	6.175961	10.864327	8.986644	0.000000	-10.000000	0.125000	-12.050000	500.000000	1023.000000	1023.000000	2046.000000
12.680000	0.053270	31.482813	5.806728	6.427290	10.615341	8.633452	0.000000	-10.000000	0.175000	-14.350000	500.000000	1023.000000	1023.000000	2046.000000
12.700000	0.051169	30.241037	5.618650	6.198565	9.948108	8.475713	0.000000	-10.000000	0.216667	-16.083334	496.333344	1023.000000	1023.000000	2046.000000
12.720000	0.049115	29.026951	5.174585	6.018820	9.617913	8.215632	0.000000	-10.000000	0.266667	-17.600000	487.500000	1023.000000	1023.000000	2046.000000
12.740000	0.046850	27.688135	4.791388	5.844891	9.361274	7.690583	0.000000	-10.000000	0.308333	-19.033333	476.666656	1023.000000	1023.000000	2046.000000
12.760000	0.044450	26.270182	4.647323	5.562344	8.822744	7.237771	0.000000	-10.000000	0.341667	-20.150000	467.333344	1023.000000	1023.000000	2046.000000
12.780000	0.041798	24.702431	4.477642	5.318968	8.186345	6.719475	0.000000	-10.000000	0.366667	-21.400000	460.833344	1023.000000	1023.000000	2046.000000
12.800000	0.039333	23.245703	4.140154	5.314705	7.551417	6.239427	0.000000	-10.000000	0.400000	-22.583334	453.666656	1023.000000	1023.000000	2046.000000
12.820000	0.036762	21.726624	3.738925	5.566558	6.869302	5.551839	0.000000	-10.000000	0.450000	-23.983334	446.000000	1023.000000	1023.000000	2046.000000
12.840000	0.034278	20.258165	3.564023	5.683798	6.023856	4.986489	0.000000	-10.000000	0.491667	-25.183334	438.000000	1023.000000	1023.000000	2046.000000
12.860000	0.032838	19.407188	3.486181	5.716227	5.641849	4.562932	0.000000	-10.000000	0.533333	-26.100000	429.666656	1023.000000	1023.000000	2046.000000
12.880000	0.031570	18.658077	3.360786	5.952350	5.211294	4.133647	0.000000	-10.000000	0.583333	-27.033335	421.000000	1023.000000	1023.000000	2046.000000
12.900000	0.029914	17.679247	3.211460	6.068793	4.664537	3.734457	0.000000	-10.000000	0.625000	-27.716667	411.833344	1023.000000	1023.000000	2046.000000
12.920000	0.028751	16.991590	3.023288	6.287223	4.288090	3.392990	0.000000	-10.000000	0.650000	-28.216667	405.666656	1023.000000	1023.000000	2046.000000
12.940000	0.027021	15.969393	2.700743	6.491161	3.818437	2.959052	0.000000	-10.000000	0.658333	-28.366667	396.166656	1023.000000	1023.000000	2046.000000
12.960000	0.025094	14.830280	2.526069	6.455520	3.261412	2.587279	0.000000	-10.000000	0.658333	-28.733334	386.833344	1023.000000	1023.000000	2046.000000
12.980000	0.023914	14.133225	2.261598	6.515954	3.079840	2.275833	0.000000	-10.000000	0.658333	-29.049999	374.166656	1023.000000	1023.000000	2046.000000
13.000000	0.021752	12.855216	2.061830	6.415818	2.506598	1.870970	0.000000	-10.000000	0.666667	-29.400000	364.500000	1023.000000	1023.000000	2046.000000
13.020000	0.020229	11.955146	1.847505	6.253816	2.322842	1.530983	0.000000	-10.000000	0.666667	-29.533335	354.500000	1023.000000	1023.000000	2046.000000
13.040000	0.017927	10.595011	1.711994	5.864569	1.760088	1.258359	0.000000	-10.000000	0.683333	-29.650002	344.500000	1023.000000	1023.000000	2046.000000
13.060000	0.016026	9.471531	1.454872	5.536663	1.532304	0.947692	0.000000	-10.000000	0.683333	-29.766666	334.500000	1023.000000	1023.000000	2046.000000
13.080000	0.013728	8.113327	1.128472	5.291140	1.080222	0.613493	0.000000	-10.000000	0.691667	-29.716667	324.500000	1023.000000	1023.000000	2046.000000
13.100000	0.010838	6.405190	0.754257	4.792068	0.576513	0.282353	0.000000	-10.000000	0.675000	-29.616667	314.666656	1023.000000	1023.000000	2046.000000
13.120000	0.008631	5.101172	0.354785	4.377162	0.372764	-0.003539	0.000000	-10.000000	0.658333	-29.416668	305.000000	1023.000000	1023.000000	2046.000000
13.140000	0.005731	3.387202	0.126994	3.897561	-0.266700	-0.370653	0.000000	-10.000000	0.650000	-29.150002	295.333344	1023.000000	1023.000000	2046.000000
13.160000	0.003568	2.108883	-0.145298	3.486553	-0.500353	-0.732019	0.000000	-10.000000	0.633333	-28.783335	285.500000	1023.000000	1023.000000	2046.000000
13.180000	0.000616	0.363879	-0.360425	2.991153	-1.152044	-1.114806	0.000000	-10.000000	0.625000	-28.183334	275.833344	1023.000000	1023.000000	2046.000000
13.200000	-0.001898	-1.121968	-0.569234	2.486714	-1.577357	-1.462091	0.000000	-10.000000	0.608333	-27.750000	266.500000	1023.000000	1023.000000	2046.000000
13.220000	-0.004045	-2.390430	-0.822915	2.198589	-1.951117	-1.814987	0.000000	-10.000000	0.591667	-27.466667	257.333344	1023.000000	1023.000000	2046.000000
13.240000	-0.006657	-3.934324	-1.009230	1.796720	-2.539972	-2.181841	0.000000	-10.000000	0.558333	-27.233334	248.166672	1023.000000	1023.000000	2046.000000
13.260000	-0.008557	-5.056924	-1.275630	1.520471	-2.741663	-2.560103	0.000000	-10.000000	0.533333	-26.900002	239.000000	1023.000000	1023.000000	2046.000000
13.280000	-0.010944	-6.467718	-1.427562	1.175076	-3.316368	-2.898863	0.000000	-10.000000	0.533333	-26.733334	230.000000	1023.000000	1023.000000	2046.000000
13.300000	-0.013063	-7.719994	-1.657205	0.811424	-3.596612	-3.277601	0.000000	-10.000000	0.525000	-26.583334	221.000000	1023.000000	1023.000000	2046.000000
13.320000	-0.014759	-8.722345	-1.850016	0.557204	-3.835611	-3.593923	0.000000	-10.000000	0.516667	-26.550001	212.166672	1023.000000	1023.000000	2046.000000
13.340000	-0.016871	-9.970984	-1.992239	0.175250	-4.273925	-3.880071	0.000000	-10.000000	0.500000	-26.266666	203.333328	1023.000000	1023.000000	2046.000000
13.360000	-0.018418	-10.885061	-2.111866	-0.082327	-4.477367	-4.213501	0.000000	-10.000000	0.500000	-25.983334	194.666672	1023.000000	1023.000000	2046.000000
13.380000	-0.019933	-11.780571	-2.370074	-0.260178	-4.591370	-4.558949	0.000000	-10.000000	0.500000	-25.583334	185.833328	1023.000000	1023.000000	2046.000000
13.400000	-0.022054	-13.034198	-2.595016	-0.582245	-5.008824	-4.848112	0.000000	-10.000000	0.491667	-25.116667	177.333328	1023.000000	1023.000000	2046.000000
13.420000	-0.023451	-13.859327	-2.826813	-0.813891	-5.113923	-5.104701	0.000000	-10.000000	0.483333	-24.633333	169.000000	1023.000000	1023.000000	2046.000000
13.440000	-0.025426	-15.026598	-3.072588	-1.096268	-5.519798	-5.337944	0.000000	-10.000000	0.466667	-24.016666	161.000000	1023.000000	1023.000000	2046.000000
13.460000	-0.027064	-15.994886	-3.269248	-1.374352	-5.750166	-5.601120	0.000000	-10.000000	0.458333	-23.583334	153.000000	1023.000000	1023.000000	2046.000000
13.480000	-0.028282	-16.714624	-3.548647	-1.526392	-5.785851	-5.853734	0.000000	-10.000000	0.433333	-23.200001	145.000000	1023.000000	1023.000000	2046.000000
13.500000	-0.030058	-17.764490	-3.691435	-1.773781	-6.194134	-6.105141	0.000000	-10.000000	0.408333	-22.783333	137.166672	1023.000000	1023.000000	2046.000000
13.520000	-0.031341	-18.522806	-3.884018	-1.961222	-6.290993	-6.386572	0.000000	-10.000000	0.375000	-22.433332	129.500000	1023.000000	1023.000000	2046.000000
13.540000	-0.032770	-19.366871	-4.080486	-2.160828	-6.549133	-6.576424	0.000000	-10.000000	0.358333	-21.866667	122.000000	1023.000000	1023.000000	2046.000000
13.560000	-0.034152	-20.183867	-4.196389	-2.386315	-6.775517	-6.825644	0.000000	-10.000000	0.350000	-21.633333	114.666664	1023.000000	1023.000000	2046.000000
13.580000	-0.034693	-20.503733	-4.336095	-2.440424	-6.715838	-7.011375	0.000000	-10.000000	0.341667	-21.100000	107.500000	1023.000000	1023.000000	2046.000000
13.600000	-0.035677	-21.085194	-4.319480	-2.610577	-7.068355	-7.086782	0.000000	-10.000000	0.333333	-20.716667	100.500000	1023.000000	1023.000000	2046.000000
13.620000	-0.035800	-21.157806	-4.358291	-2.771643	-6.962603	-7.065269	0.000000	-10.000000	0.316667	-20.000000	93.500000	1023.000000	1023.000000	2046.000000
13.640000	-0.036702	-21.691023	-4.384813	-2.854137	-7.256337	-7.195735	0.000000	-10.000000	0.291667	-19.483334	86.833336	1023.000000	1023.000000	2046.000000
13.660000	-0.037207	-21.989594	-4.469171	-2.951257	-7.286790	-7.282377	0.000000	-10.000000	0.266667	-19.066668	80.333336	1023.000000	1023.000000	2046.000000
13.680000	-0.037999	-22.457588	-4.569985	-2.962137	-7.557682	-7.367786	0.000000	-10.000000	0.250000	-18.666668	74.000000	1023.000000	1023.000000	2046.000000
13.700000	-0.039282	-23.215660	-4.828102	-3.159035	-7.710383	-7.518140	0.000000	-10.000000	0.241667	-18.166668	67.666664	1023.000000	1023.000000	2046.000000
13.720000	-0.040871	-24.154716	-5.075451	-3.406002	-7.837157	-7.836107	0.000000	-10.000000	0.233333	-17.550001	61.500000	1023.000000	1023.000000	2046.000000
13.740000	-0.042947	-25.381737	-5.142922	-3.912034	-8.178303	-8.148478	0.000000	-10.000000	0.216667	-16.966667	55.666668	1023.000000	1023.000000	2046.000000
13.760000	-0.044060	-26.039492	-5.240471	-4.092718	-8.277306	-8.428998	0.000000	-10.000000	0.200000	-15.966667	50.000000	1023.000000	1023.000000	2046.000000
13.780000	-0.045229	-26.730097	-5.281506	-4.151896	-8.663673	-8.633022	0.000000	-10.000000	0.166667	-14.550000	44.833332	1023.000000	1023.000000	2046.000000
13.800000	-0.045574	-26.934055	-5.325364	-3.989098	-8.794024	-8.825570	0.000000	-10.000000	0.133333	-13.033334	40.166668	1023.000000	1023.000000	2046.000000
13.820000	-0.046096	-27.242886	-5.213204	-3.858622	-9.265238	-8.905822	0.000000	-10.000000	0.108333	-12.050000	36.000000	1023.000000	1023.000000	2046.000000
13.840000	-0.046338	-27.385750	-5.117118	-3.743777	-9.525129	-8.999724	0.000000	-10.000000	0.100000	-11.650001	32.000000	1023.000000	1023.000000	2046.000000
13.860000	-0.045854	-27.099718	-5.073626	-3.500959	-9.491250	-9.033883	0.000000	-10.000000	0.091667	-11.566667	28.000000	1023.000000	1023.000000	2046.000000
13.880000	-0.045855	-27.100405	-5.000899	-3.270864	-9.753715	-9.074925	0.000000	-10.000000	0.091667	-11.483334	24.000000	1023.000000	1023.000000	2046.000000
13.900000	-0.045691	-27.003565	-5.004833	-3.083836	-9.827013	-9.087883	0.000000	-10.000000	0.083333	-11.350000	20.000000	1023.000000	1023.000000	2046.000000
13.920000	-0.045540	-26.913977	-5.050496	-2.848219	-9.798144	-9.217116	0.000000	-10.000000	0.083333	-11.200001	17.333334	1023.000000	1023.000000	2046.000000
13.940000	-0.046072	-27.228399	-4.980133	-2.868397	-10.117791	-9.262079	0.000000	-10.000000	0.066667	-10.700001	13.666667	1023.000000	1023.000000	2046.000000
13.960000	-0.046168	-27.285172	-5.002985	-2.881067	-10.103123	-9.297997	0.000000	-10.000000	0.058333	-10.000000	10.166667	1023.000000	1023.000000	2046.000000
13.980000	-0.046374	-27.407207	-5.101532	-2.812799	-10.128507	-9.364369	0.000000	-10.000000	0.050000	-9.033334	5.666667	1023.000000	1023.000000	2046.000000
14.000000	-0.047048	-27.805471	-5.143441	-2.934640	-10.304286	-9.423103	0.000000	-10.000000	0.041667	-8.116667	2.666667	1023.000000	1023.000000	2046.000000
14.020000	-0.047467	-28.052788	-5.198568	-3.088430	-10.206557	-9.559234	0.000000	-10.000000	0.033333	-7.350000	0.333333	1023.000000	1023.000000	2046.000000
14.040000	-0.047986	-28.359993	-5.303909	-3.217161	-10.144320	-9.694602	0.000000	-10.000000	0.016667	-6.600000	-1.666667	1023.000000	1023.000000	2046.000000
14.060000	-0.048975	-28.943951	-5.377399	-3.475199	-10.301956	-9.789396	0.000000	-10.000000	0.008333	-5.850000	-3.500000	1023.000000	1023.000000	2046.000000
14.080000	-0.049452	-29.226107	-5.535570	-3.659371	-10.195702	-9.835464	0.000000	-10.000000	0.000000	-4.950000	-5.500000	1023.000000	1023.000000	2046.000000
14.100000	-0.049672	-29.356417	-5.614557	-3.802902	-10.089911	-9.849047	0.000000	-10.000000	0.008333	-4.150000	-7.333333	1023.000000	1023.000000	2046.000000
14.120000	-0.050520	-29.857212	-5.684114	-4.130620	-10.226562	-9.815916	0.000000	-10.000000	0.008333	-3.500000	-8.833333	1023.000000	1023.000000	2046.000000
14.140000	-0.050869	-30.063814	-5.762037	-4.435027	-10.120199	-9.746552	0.000000	-10.000000	0.008333	-2.516667	-10.000000	1023.000000	1023.000000	2046.000000
14.160000	-0.050940	-30.105541	-5.664065	-4.632516	-10.153430	-9.655530	0.000000	-10.000000	-0.008333	-0.583333	-10.666667	1023.000000	1023.000000	2046.000000
14.180000	-0.051263	-30.296272	-5.635977	-4.844731	-10.242020	-9.573545	0.000000	-10.000000	-0.025000	2.000000	-11.000000	1023.000000	1023.000000	2046.000000
14.200000	-0.050641	-29.928856	-5.613954	-4.976650	-10.016130	-9.322121	0.000000	-10.000000	-0.058333	5.366667	-11.000000	1023.000000	1023.000000	2046.000000
14.220000	-0.049688	-29.365555	-5.603825	-4.958436	-9.728586	-9.074707	0.000000	-10.000000	-0.083333	8.733334	-11.000000	1023.000000	1023.000000	2046.000000
14.240000	-0.049090	-29.012009	-5.526267	-4.997931	-9.663870	-8.823942	0.000000	-10.000000	-0.116667	11.816667	-11.000000	1023.000000	1023.000000	2046.000000
14.260000	-0.048125	-28.441828	-5.503870	-5.049270	-9.374055	-8.514633	0.000000	-10.000000	-0.158333	14.066667	-11.000000	1023.000000	1023.000000	2046.000000
14.280000	-0.046874	-27.702536	-5.493448	-5.046766	-8.920544	-8.241777	0.000000	-10.000000	-0.200000	15.600000	-11.000000	1023.000000	1023.000000	2046.000000
14.300000	-0.045707	-27.012909	-5.462099	-5.034365	-8.570767	-7.945676	0.000000	-10.000000	-0.225000	16.966667	0.333333	1023.000000	1023.000000	2046.000000
14.320000	-0.044574	-26.342960	-5.268703	-5.158431	-8.306028	-7.609798	0.000000	-10.000000	-0.241667	18.333334	13.166667	1023.000000	1023.000000	2046.000000
14.340000	-0.042819	-25.306015	-5.159004	-5.126574	-7.765254	-7.255185	0.000000	-10.000000	-0.266667	19.566666	28.166666	1023.000000	1023.000000	2046.000000
14.360000	-0.041020	-24.243042	-5.060002	-4.963951	-7.271862	-6.947227	0.000000	-10.000000	-0.308333	20.833334	34.000000	1023.000000	1023.000000	2046.000000
14.380000	-0.039398	-23.284073	-4.823965	-4.943019	-6.914546	-6.602543	0.000000	-10.000000	-0.350000	21.800001	40.833332	1023.000000	1023.000000	2046.000000
14.400000	-0.037297	-22.042355	-4.678202	-4.804983	-6.294517	-6.264652	0.000000	-10.000000	-0.391667	22.816668	47.833332	1023.000000	1023.000000	2046.000000
14.420000	-0.034644	-20.474655	-4.410293	-4.551301	-5.620612	-5.892450	0.000000	-10.000000	-0.425000	23.750000	55.333332	1023.000000	1023.000000	2046.000000
14.440000	-0.032285	-19.080564	-4.006570	-4.434212	-5.222813	-5.416969	0.000000	-10.000000	-0.450000	24.833334	63.000000	1023.000000	1023.000000	2046.000000
14.460000	-0.029736	-17.574036	-3.591980	-4.310150	-4.777068	-4.894837	0.000000	-10.000000	-0.458333	25.666668	71.166664	1023.000000	1023.000000	2046.000000
14.480000	-0.027068	-15.997447	-3.340455	-3.851991	-4.151852	-4.653150	0.000000	-10.000000	-0.466667	26.316668	79.666664	1023.000000	1023.000000	2046.000000
14.500000	-0.025337	-14.973932	-3.217021	-3.879228	-3.806063	-4.071620	0.000000	-10.000000	-0.450000	26.416668	88.333336	1023.000000	1023.000000	2046.000000
14.520000	-0.023429	-13.846763	-3.198102	-3.654657	-3.303237	-3.690767	0.000000	-10.000000	-0.466667	26.433334	97.166664	1023.000000	1023.000000	2046.000000
14.540000	-0.022111	-13.067411	-3.147277	-3.606170	-2.913249	-3.400715	0.000000	-10.000000	-0.475000	26.516666	106.000000	1023.000000	1023.000000	2046.000000
14.560000	-0.020915	-12.360862	-3.030300	-3.536413	-2.614041	-3.180107	0.000000	-10.000000	-0.508333	27.116667	114.833336	1023.000000	1023.000000	2046.000000
14.580000	-0.019154	-11.320112	-2.872062	-3.480627	-2.171136	-2.796287	0.000000	-10.000000	-0.533333	28.050001	123.666664	1023.000000	1023.000000	2046.000000
14.600000	-0.017026	-10.062565	-2.715325	-3.211494	-1.699311	-2.436435	0.000000	-10.000000	-0.558333	28.750000	129.500000	1023.000000	1023.000000	2046.000000
14.620000	-0.014874	-8.790758	-2.569004	-2.769805	-1.356663	-2.095285	0.000000	-10.000000	-0.583333	29.366667	139.166672	1023.000000	1023.000000	2046.000000
14.640000	-0.012653	-7.477655	-2.244078	-2.297934	-1.161708	-1.773936	0.000000	-10.000000	-0.583333	29.600000	149.166672	1023.000000	1023.000000	2046.000000
14.660000	-0.010752	-6.354716	-1.961495	-2.012337	-0.951888	-1.428997	0.000000	-10.000000	-0.591667	29.783333	162.500000	1023.000000	1023.000000	2046.000000
14.680000	-0.008330	-4.923218	-1.721362	-1.631260	-0.550312	-1.020284	0.000000	-10.000000	-0.600000	29.816668	172.166672	1023.000000	1023.000000	2046.000000
14.700000	-0.005540	-3.274249	-1.426028	-1.094067	-0.127452	-0.626702	0.000000	-10.000000	-0.608333	30.166668	181.833328	1023.000000	1023.000000	2046.000000
14.720000	-0.002845	-1.681500	-1.156795	-0.527046	0.241472	-0.239131	0.000000	-10.000000	-0.608333	30.466667	191.666672	1023.000000	1023.000000	2046.000000
14.740000	-0.000407	-0.240506	-0.847506	-0.039693	0.477570	0.169123	0.000000	-10.000000	-0.600000	30.600000	198.500000	1023.000000	1023.000000	2046.000000
14.760000	0.002087	1.233294	-0.547714	0.385109	0.838523	0.557376	0.000000	-10.000000	-0.591667	30.683334	208.833328	1023.000000	1023.000000	2046.000000
14.780000	0.004861	2.872988	-0.266597	0.816556	1.343862	0.979166	0.000000	-10.000000	-0.591667	30.550001	219.333328	1023.000000	1023.000000	2046.000000
14.800000	0.007267	4.294810	-0.023575	1.225902	1.760333	1.332150	0.000000	-10.000000	-0.591667	30.683334	233.166672	1023.000000	1023.000000	2046.000000
14.820000	0.009175	5.422318	0.168970	1.507762	2.108171	1.637416	0.000000	-10.000000	-0.600000	30.533333	243.500000	1023.000000	1023.000000	2046.000000
14.840000	0.011283	6.668211	0.402609	1.668221	2.574543	2.022838	0.000000	-10.000000	-0.600000	30.700001	250.166672	1023.000000	1023.000000	2046.000000
14.860000	0.013668	8.077550	0.540657	1.925712	3.207947	2.403234	0.000000	-10.000000	-0.600000	30.366667	260.333344	1023.000000	1023.000000	2046.000000
14.880000	0.015938	9.419492	0.676858	2.184790	3.803875	2.753968	0.000000	-10.000000	-0.591667	30.366667	270.666656	1023.000000	1023.000000	2046.000000
14.900000	0.018002	10.639377	0.859405	2.365960	4.292849	3.121163	0.000000	-10.000000	-0.591667	30.016666	284.333344	1023.000000	1023.000000	2046.000000
14.920000	0.020281	11.986366	1.142907	2.412108	4.832771	3.598580	0.000000	-10.000000	-0.591667	29.900002	291.166656	1023.000000	1023.000000	2046.000000
14.940000	0.022816	13.484365	1.464180	2.438832	5.474720	4.106633	0.000000	-10.000000	-0.583333	29.400002	301.000000	1023.000000	1023.000000	2046.000000
14.960000	0.025064	14.813085	1.874292	2.515775	5.918828	4.504189	0.000000	-10.000000	-0.566667	29.250000	307.500000	1023.000000	1023.000000	2046.000000
14.980000	0.026353	15.574592	2.327446	2.370131	5.995254	4.881761	0.000000	-10.000000	-0.541667	28.700001	320.500000	1023.000000	1023.000000	2046.000000
15.000000	0.028258	16.700243	2.525441	2.387338	6.566920	5.220543	0.000000	-10.000000	-0.541667	28.533333	330.166656	1023.000000	1023.000000	2046.000000
15.020000	0.029693	17.548487	2.739659	2.440487	6.918021	5.450320	0.000000	-10.000000	-0.533333	28.333334	343.000000	1023.000000	1023.000000	2046.000000
15.040000	0.030694	18.140335	2.837621	2.391419	7.146749	5.764545	0.000000	-10.000000	-0.525000	28.383333	352.500000	1023.000000	1023.000000	2046.000000
15.060000	0.032244	19.056408	2.907603	2.507146	7.586417	6.055242	0.000000	-10.000000	-0.508333	28.200001	358.833344	1023.000000	1023.000000	2046.000000
15.080000	0.033858	20.009855	2.963023	2.713385	8.029043	6.304403	0.000000	-10.000000	-0.500000	28.033335	368.166656	1023.000000	1023.000000	2046.000000
15.100000	0.034940	20.649712	3.079197	2.776590	8.190221	6.603705	0.000000	-10.000000	-0.483333	27.583334	377.500000	1023.000000	1023.000000	2046.000000
15.120000	0.037099	21.925793	3.259836	3.033918	8.745518	6.886521	0.000000	-10.000000	-0.483333	26.983334	389.833344	1023.000000	1023.000000	2046.000000
15.140000	0.039097	23.106092	3.601525	3.314633	9.044195	7.145741	0.000000	-10.000000	-0.483333	26.400000	396.000000	1023.000000	1023.000000	2046.000000
15.160000	0.041115	24.298697	3.921881	3.484473	9.406031	7.486311	0.000000	-10.000000	-0.483333	26.266666	402.000000	1023.000000	1023.000000	2046.000000
15.180000	0.043550	25.738186	4.250665	3.823656	9.914052	7.749813	0.000000	-10.000000	-0.458333	25.916668	410.833344	1023.000000	1023.000000	2046.000000
15.200000	0.045466	26.870169	4.500444	4.052732	10.251961	8.065031	0.000000	-10.000000	-0.433333	25.566668	422.500000	1023.000000	1023.000000	2046.000000
15.220000	0.047223	27.908985	4.770100	4.225515	10.546739	8.366632	0.000000	-10.000000	-0.425000	25.000000	434.000000	1023.000000	1023.000000	2046.000000
15.240000	0.049526	29.269579	5.095056	4.487056	10.983021	8.704447	0.000000	-10.000000	-0.425000	24.800001	439.666656	1023.000000	1023.000000	2046.000000
15.260000	0.052022	30.745028	5.431681	4.880651	11.416874	9.015821	0.000000	-10.000000	-0.408333	24.333334	448.000000	1023.000000	1023.000000	2046.000000
15.280000	0.054209	32.037502	5.825847	5.146959	11.646342	9.418353	0.000000	-10.000000	-0.375000	23.950001	456.166656	1023.000000	1023.000000	2046.000000
15.300000	0.056524	33.405956	6.113915	5.416617	11.998216	9.877207	0.000000	-10.000000	-0.333333	23.350000	467.000000	1023.000000	1023.000000	2046.000000
15.320000	0.059127	34.943985	6.406685	5.940512	12.523730	10.073060	0.000000	-10.000000	-0.283333	22.616667	475.000000	1023.000000	1023.000000	2046.000000
15.340000	0.059919	35.412033	6.539242	6.007466	12.412944	10.452382	0.000000	-10.000000	-0.241667	21.383333	482.666656	1023.000000	1023.000000	2046.000000
15.360000	0.060474	35.740105	6.447186	6.189358	12.488004	10.615558	0.000000	-10.000000	-0.208333	20.366667	487.666656	1023.000000	1023.000000	2046.000000
15.380000	0.060301	35.638157	6.256777	6.266996	12.601551	10.512833	0.000000	-10.000000	-0.150000	17.866667	494.500000	1023.000000	1023.000000	2046.000000
15.400000	0.059416	35.115124	6.236290	6.205054	12.296515	10.377266	0.000000	-10.000000	-0.091667	14.633333	500.666656	1023.000000	1023.000000	2046.000000
15.420000	0.058765	34.730232	6.148974	6.217025	12.239094	10.125139	0.000000	-10.000000	-0.016667	9.583334	508.166656	1023.000000	1023.000000	2046.000000
15.440000	0.057329	33.881466	5.909019	6.372247	11.802125	9.798078	0.000000	-10.000000	0.008333	6.416667	511.166656	1023.000000	1023.000000	2046.000000
15.460000	0.055357	32.716183	5.596448	6.481135	11.236391	9.402209	0.000000	-10.000000	0.041667	1.633333	513.333313	1023.000000	1023.000000	2046.000000
15.480000	0.054198	32.030827	5.400468	6.736720	10.903836	8.989801	0.000000	-10.000000	0.066667	-2.500000	514.166687	1023.000000	1023.000000	2046.000000
15.500000	0.052757	31.179596	5.260674	6.873948	10.358472	8.686502	0.000000	-10.000000	0.125000	-9.133333	515.000000	1023.000000	1023.000000	2046.000000
15.520000	0.052032	30.751005	5.087771	7.139939	10.064827	8.458467	0.000000	-10.000000	0.166667	-12.800000	515.000000	1023.000000	1023.000000	2046.000000
15.540000	0.051722	30.567583	4.969920	7.505751	9.833858	8.258056	0.000000	-10.000000	0.200000	-15.683333	515.000000	1023.000000	1023.000000	2046.000000
15.560000	0.050618	29.915148	4.825793	7.754599	9.289402	8.045355	0.000000	-10.000000	0.216667	-16.350000	511.666656	1023.000000	1023.000000	2046.000000
15.580000	0.050094	29.605602	4.647989	7.982298	9.106584	7.868731	0.000000	-10.000000	0.250000	-17.700001	501.500000	1023.000000	1023.000000	2046.000000
15.600000	0.049310	29.142206	4.579261	8.227149	8.783197	7.552598	0.000000	-10.000000	0.283333	-18.666668	491.333344	1023.000000	1023.000000	2046.000000
15.620000	0.047806	28.253141	4.462299	8.188110	8.336800	7.265933	0.000000	-10.000000	0.300000	-19.650000	482.500000	1023.000000	1023.000000	2046.000000
15.640000	0.046685	27.590611	4.281439	8.230412	8.160128	6.918631	0.000000	-10.000000	0.325000	-20.383333	478.166656	1023.000000	1023.000000	2046.000000
15.660000	0.045371	26.814465	4.237324	8.154586	7.847079	6.575476	0.000000	-10.000000	0.358333	-21.400000	471.500000	1023.000000	1023.000000	2046.000000
15.680000	0.043341	25.614746	4.216801	7.813179	7.303358	6.281408	0.000000	-10.000000	0.391667	-22.350000	464.333344	1023.000000	1023.000000	2046.000000
15.700000	0.041820	24.715559	4.043725	7.573580	7.145662	5.952591	0.000000	-10.000000	0.433333	-23.583334	454.166656	1023.000000	1023.000000	2046.000000
15.720000	0.039770	23.504120	3.854970	7.418254	6.734258	5.496636	0.000000	-10.000000	0.475000	-24.700001	443.500000	1023.000000	1023.000000	2046.000000
15.740000	0.037198	21.984182	3.553892	6.971979	6.311854	5.146457	0.000000	-10.000000	0.516667	-25.583334	435.333344	1023.000000	1023.000000	2046.000000
15.760000	0.035153	20.775364	3.228743	6.663258	6.110380	4.772984	0.000000	-10.000000	0.533333	-26.016666	426.666656	1023.000000	1023.000000	2046.000000
15.780000	0.032571	19.249243	2.956276	6.267638	5.583050	4.442278	0.000000	-10.000000	0.541667	-26.283335	420.833344	1023.000000	1023.000000	2046.000000
15.800000	0.029761	17.588619	2.764736	5.761017	4.979090	4.083775	0.000000	-10.000000	0.558333	-26.600000	412.166656	1023.000000	1023.000000	2046.000000
15.820000	0.027448	16.221901	2.634010	5.260273	4.572421	3.755197	0.000000	-10.000000	0.575000	-26.850000	406.333344	1023.000000	1023.000000	2046.000000
15.840000	0.024876	14.701820	2.433191	4.905105	4.052233	3.311292	0.000000	-10.000000	0.575000	-26.883333	397.500000	1023.000000	1023.000000	2046.000000
15.860000	0.022465	13.276835	2.211762	4.555634	3.551874	2.957564	0.000000	-10.000000	0.600000	-27.233334	388.500000	1023.000000	1023.000000	2046.000000
15.880000	0.020495	12.112596	2.060401	4.305326	3.180367	2.566501	0.000000	-10.000000	0.616667	-27.549999	379.500000	1023.000000	1023.000000	2046.000000
15.900000	0.018104	10.699553	1.905186	4.047042	2.550445	2.196879	0.000000	-10.000000	0.650000	-28.133333	370.166656	1023.000000	1023.000000	2046.000000
15.920000	0.015632	9.238263	1.695809	3.677283	2.029891	1.835280	0.000000	-10.000000	0.641667	-28.333334	360.833344	1023.000000	1023.000000	2046.000000
15.940000	0.013637	8.059649	1.480379	3.401712	1.679998	1.497561	0.000000	-10.000000	0.641667	-28.333334	351.166656	1023.000000	1023.000000	2046.000000
15.960000	0.011381	6.726243	1.268675	3.092308	1.198273	1.166987	0.000000	-10.000000	0.650000	-28.433334	341.833344	1023.000000	1023.000000	2046.000000
15.980000	0.009223	5.450857	0.977454	2.770529	0.835792	0.867083	0.000000	-10.000000	0.658333	-28.566668	332.166656	1023.000000	1023.000000	2046.000000
16.000000	0.007418	4.383892	0.736205	2.627075	0.580197	0.440415	0.000000	-10.000000	0.650000	-28.666668	322.833344	1023.000000	1023.000000	2046.000000
16.020000	0.005075	2.999520	0.434599	2.341430	0.110120	0.113371	0.000000	-10.000000	0.641667	-28.500000	313.166656	1023.000000	1023.000000	2046.000000
16.040001	0.003031	1.791293	0.149557	2.077239	-0.233703	-0.201800	0.000000	-10.000000	0.641667	-28.283335	303.833344	1023.000000	1023.000000	2046.000000
16.059999	0.001282	0.757675	-0.182461	1.895693	-0.443901	-0.511656	0.000000	-10.000000	0.641667	-28.083334	294.333344	1023.000000	1023.000000	2046.000000
16.080000	-0.000670	-0.395744	-0.428267	1.662952	-0.790828	-0.839601	0.000000	-10.000000	0.625000	-27.850000	285.000000	1023.000000	1023.000000	2046.000000
16.100000	-0.001928	-1.139462	-0.527470	1.443196	-1.017675	-1.037514	0.000000	-10.000000	0.591667	-27.550001	275.666656	1023.000000	1023.000000	2046.000000
16.120001	-0.002808	-1.659807	-0.511396	1.276676	-1.228064	-1.197023	0.000000	-10.000000	0.566667	-27.233334	266.500000	1023.000000	1023.000000	2046.000000
16.139999	-0.004633	-2.738295	-0.647135	1.162169	-1.706275	-1.547054	0.000000	-10.000000	0.541667	-27.050001	257.333344	1023.000000	1023.000000	2046.000000
16.160000	-0.006556	-3.874881	-0.879348	0.973926	-2.065094	-1.904366	0.000000	-10.000000	0.533333	-26.650000	248.333328	1023.000000	1023.000000	2046.000000
16.180000	-0.008169	-4.828010	-1.204800	0.855396	-2.375154	-2.103451	0.000000	-10.000000	0.525000	-26.500000	239.333328	1023.000000	1023.000000	2046.000000
16.200001	-0.010636	-6.286075	-1.626288	0.592323	-2.677527	-2.574583	0.000000	-10.000000	0.525000	-26.283335	230.666672	1023.000000	1023.000000	2046.000000
16.219999	-0.013594	-8.034320	-1.994866	0.119770	-3.152200	-3.007024	0.000000	-10.000000	0.533333	-26.533335	221.833328	1023.000000	1023.000000	2046.000000
16.240000	-0.015851	-9.368225	-2.170462	-0.380489	-3.382118	-3.435156	0.000000	-10.000000	0.525000	-26.450001	213.000000	1023.000000	1023.000000	2046.000000
16.260000	-0.017695	-10.457680	-2.290752	-0.626551	-3.648469	-3.891907	0.000000	-10.000000	0.516667	-26.183334	204.000000	1023.000000	1023.000000	2046.000000
16.280001	-0.019807	-11.706109	-2.454323	-0.759273	-4.204586	-4.287928	0.000000	-10.000000	0.500000	-25.550001	195.333328	1023.000000	1023.000000	2046.000000
16.299999	-0.021269	-12.570221	-2.577000	-0.731150	-4.608106	-4.653964	0.000000	-10.000000	0.483333	-24.766666	186.666672	1023.000000	1023.000000	2046.000000
16.320000	-0.022266	-13.159051	-2.634153	-0.610647	-4.918772	-4.995479	0.000000	-10.000000	0.475000	-24.083334	178.333328	1023.000000	1023.000000	2046.000000
16.340000	-0.023607	-13.951611	-2.616960	-0.576005	-5.457836	-5.300810	0.000000	-10.000000	0.458333	-23.700001	170.166672	1023.000000	1023.000000	2046.000000
16.360001	-0.024203	-14.304251	-2.649496	-0.488619	-5.701308	-5.464828	0.000000	-10.000000	0.458333	-23.550001	162.500000	1023.000000	1023.000000	2046.000000
16.379999	-0.024336	-14.382833	-2.698490	-0.284318	-5.771043	-5.628983	0.000000	-10.000000	0.450000	-23.566668	154.833328	1023.000000	1023.000000	2046.000000
16.400000	-0.025308	-14.956828	-2.796823	-0.209928	-6.105615	-5.844462	0.000000	-10.000000	0.433333	-23.283333	147.000000	1023.000000	1023.000000	2046.000000
16.420000	-0.026363	-15.580431	-2.933010	-0.188105	-6.375672	-6.083644	0.000000	-10.000000	0.416667	-22.983334	139.000000	1023.000000	1023.000000	2046.000000
16.440001	-0.027248	-16.103819	-3.064507	-0.236061	-6.548936	-6.254315	0.000000	-10.000000	0.400000	-22.533333	131.333328	1023.000000	1023.000000	2046.000000
16.459999	-0.028073	-16.590921	-3.177982	-0.248558	-6.723393	-6.440989	0.000000	-10.000000	0.383333	-22.100000	123.833336	1023.000000	1023.000000	2046.000000
16.480000	-0.029326	-17.331724	-3.316422	-0.315963	-6.991409	-6.707930	0.000000	-10.000000	0.358333	-21.483334	116.500000	1023.000000	1023.000000	2046.000000
16.500000	-0.030723	-18.157486	-3.475154	-0.600762	-7.235490	-6.846079	0.000000	-10.000000	0.333333	-20.750000	109.333336	1023.000000	1023.000000	2046.000000
16.520000	-0.031985	-18.903431	-3.633083	-0.904451	-7.338278	-7.027619	0.000000	-10.000000	0.325000	-20.433334	102.333336	1023.000000	1023.000000	2046.000000
16.540001	-0.033121	-19.574438	-3.794521	-1.173367	-7.406181	-7.200369	0.000000	-10.000000	0.316667	-19.833334	95.500000	1023.000000	1023.000000	2046.000000
16.559999	-0.034618	-20.459124	-4.006452	-1.418105	-7.597520	-7.437047	0.000000	-10.000000	0.283333	-19.350000	88.833336	1023.000000	1023.000000	2046.000000
16.580000	-0.036257	-21.427841	-4.259331	-1.745496	-7.820158	-7.602857	0.000000	-10.000000	0.241667	-18.200001	82.500000	1023.000000	1023.000000	2046.000000
16.600000	-0.037488	-22.155199	-4.472761	-2.080973	-7.908245	-7.693221	0.000000	-10.000000	0.208333	-17.450001	76.500000	1023.000000	1023.000000	2046.000000
16.620001	-0.038332	-22.654169	-4.598939	-2.384762	-7.909425	-7.761043	0.000000	-10.000000	0.200000	-16.583334	70.666664	1023.000000	1023.000000	2046.000000
16.639999	-0.039793	-23.517908	-4.634298	-2.746392	-8.246465	-7.890754	0.000000	-10.000000	0.200000	-16.000000	65.000000	1023.000000	1023.000000	2046.000000
16.660000	-0.041193	-24.345280	-4.783234	-3.110543	-8.395005	-8.056498	0.000000	-10.000000	0.200000	-15.200001	59.666668	1023.000000	1023.000000	2046.000000
16.680000	-0.042116	-24.890717	-4.823392	-3.360888	-8.487410	-8.219026	0.000000	-10.000000	0.191667	-14.383333	54.500000	1023.000000	1023.000000	2046.000000
16.700001	-0.043459	-25.684149	-5.003348	-3.516325	-8.732198	-8.432277	0.000000	-10.000000	0.166667	-13.433333	49.666668	1023.000000	1023.000000	2046.000000
16.719999	-0.044555	-26.332088	-5.122371	-3.784456	-8.916842	-8.508419	0.000000	-10.000000	0.133333	-12.733334	45.166668	1023.000000	1023.000000	2046.000000
16.740000	-0.045350	-26.801659	-5.208055	-3.899476	-9.070431	-8.623697	0.000000	-10.000000	0.108333	-12.133333	41.000000	1023.000000	1023.000000	2046.000000
16.760000	-0.046569	-27.522282	-5.357705	-4.059738	-9.307472	-8.797367	0.000000	-10.000000	0.091667	-11.766666	37.000000	1023.000000	1023.000000	2046.000000
16.780001	-0.047134	-27.856188	-5.454088	-4.298275	-9.267129	-8.836696	0.000000	-10.000000	0.091667	-11.400001	33.000000	1023.000000	1023.000000	2046.000000
16.799999	-0.048246	-28.513199	-5.504095	-4.509854	-9.524642	-8.974609	0.000000	-10.000000	0.091667	-11.183333	29.000000	1023.000000	1023.000000	2046.000000
16.820000	-0.048720	-28.793486	-5.606733	-4.631981	-9.427242	-9.127528	0.000000	-10.000000	0.100000	-10.966667	25.333334	1023.000000	1023.000000	2046.000000
16.840000	-0.049146	-29.045433	-5.656335	-4.730980	-9.412379	-9.245738	0.000000	-10.000000	0.083333	-10.700000	21.666666	1023.000000	1023.000000	2046.000000
16.860001	-0.050030	-29.567846	-5.746128	-4.923262	-9.557152	-9.341306	0.000000	-10.000000	0.075000	-10.316667	18.166666	1023.000000	1023.000000	2046.000000
16.879999	-0.050175	-29.653534	-5.844466	-5.023498	-9.400475	-9.385097	0.000000	-10.000000	0.058333	-9.833334	14.666667	1023.000000	1023.000000	2046.000000
16.900000	-0.051068	-30.180944	-5.869721	-5.201526	-9.643566	-9.466130	0.000000	-10.000000	0.058333	-9.366667	11.333333	1023.000000	1023.000000	2046.000000
16.920000	-0.051312	-30.325291	-5.924428	-5.321140	-9.595332	-9.484391	0.000000	-10.000000	0.058333	-8.850000	8.333333	1023.000000	1023.000000	2046.000000
16.940001	-0.051483	-30.426741	-6.011628	-5.274827	-9.531920	-9.608365	0.000000	-10.000000	0.058333	-8.366667	5.333333	1023.000000	1023.000000	2046.000000
16.959999	-0.052201	-30.850782	-6.052694	-5.475380	-9.731019	-9.591690	0.000000	-10.000000	0.058333	-7.900000	2.666667	1023.000000	1023.000000	2046.000000
16.980000	-0.052219	-30.861441	-6.126652	-5.457674	-9.593570	-9.683545	0.000000	-10.000000	0.050000	-7.533333	0.333333	1023.000000	1023.000000	2046.000000
17.000000	-0.052496	-31.024946	-6.086967	-5.509826	-9.731092	-9.697062	0.000000	-10.000000	0.041667	-7.200000	-2.000000	1023.000000	1023.000000	2046.000000
17.020000	-0.052784	-31.195581	-6.180195	-5.582366	-9.716715	-9.716306	0.000000	-10.000000	0.033333	-6.833333	-4.166667	1023.000000	1023.000000	2046.000000
17.040001	-0.052650	-31.116003	-6.172146	-5.585473	-9.628295	-9.730089	0.000000	-10.000000	0.025000	-6.450000	-6.500000	1023.000000	1023.000000	2046.000000
17.059999	-0.053323	-31.513733	-6.231441	-5.702217	-9.808503	-9.771572	0.000000	-10.000000	0.033333	-6.066667	-8.500000	1023.000000	1023.000000	2046.000000
17.080000	-0.053315	-31.509041	-6.244066	-5.704855	-9.732631	-9.827490	0.000000	-10.000000	0.041667	-5.716667	-10.500000	1023.000000	1023.000000	2046.000000
17.100000	-0.053289	-31.494093	-6.215516	-5.718936	-9.762814	-9.796827	0.000000	-10.000000	0.041667	-5.266667	-12.500000	1023.000000	1023.000000	2046.000000
17.120001	-0.053220	-31.452919	-6.219813	-5.760451	-9.741651	-9.731005	0.000000	-10.000000	0.033333	-4.633333	-14.333333	1023.000000	1023.000000	2046.000000
17.139999	-0.052066	-30.771088	-6.039777	-5.650949	-9.518863	-9.561499	0.000000	-10.000000	0.016667	-3.516667	-16.000000	1023.000000	1023.000000	2046.000000
17.160000	-0.051301	-30.318710	-5.895328	-5.624502	-9.487007	-9.311872	0.000000	-10.000000	0.000000	-1.400000	-17.166666	1023.000000	1023.000000	2046.000000
17.180000	-0.049746	-29.400126	-5.737521	-5.337357	-9.093610	-9.231637	0.000000	-10.000000	-0.016667	1.066667	-17.833334	1023.000000	1023.000000	2046.000000
17.200001	-0.048196	-28.484051	-5.614071	-5.373459	-8.765078	-8.731443	0.000000	-10.000000	-0.041667	4.083333	-18.000000	1023.000000	1023.000000	2046.000000
17.219999	-0.047215	-27.903799	-5.597899	-5.282913	-8.582491	-8.440496	0.000000	-10.000000	-0.066667	6.950000	-18.000000	1023.000000	1023.000000	2046.000000
17.240000	-0.046440	-27.446236	-5.495018	-5.418025	-8.362007	-8.171184	0.000000	-10.000000	-0.100000	9.833333	-18.000000	1023.000000	1023.000000	2046.000000
17.260000	-0.045793	-27.063425	-5.438920	-5.469957	-8.092066	-8.062483	0.000000	-10.000000	-0.133333	12.183333	-18.000000	1023.000000	1023.000000	2046.000000
17.280001	-0.045401	-26.831953	-5.421949	-5.534065	-7.918529	-7.957411	0.000000	-10.000000	-0.175000	14.000000	-18.000000	1023.000000	1023.000000	2046.000000
17.299999	-0.044038	-26.026384	-5.356766	-5.348954	-7.598580	-7.722084	0.000000	-10.000000	-0.233333	16.133333	-11.166667	1023.000000	1023.000000	2046.000000
17.320000	-0.043025	-25.427929	-5.263704	-5.015337	-7.644355	-7.504532	0.000000	-10.000000	-0.291667	18.683334	5.000000	1023.000000	1023.000000	2046.000000
17.340000	-0.041389	-24.461061	-5.081997	-4.711922	-7.541904	-7.125237	0.000000	-10.000000	-0.333333	20.700001	21.166666	1023.000000	1023.000000	2046.000000
17.360001	-0.039137	-23.129873	-4.848410	-4.213911	-7.182506	-6.885047	0.000000	-10.000000	-0.358333	22.333334	33.000000	1023.000000	1023.000000	2046.000000
17.379999	-0.037065	-21.905451	-4.548063	-3.837215	-7.010969	-6.509204	0.000000	-10.000000	-0.350000	22.933334	37.833332	1023.000000	1023.000000	2046.000000
17.400000	-0.034550	-20.418934	-4.324899	-3.363003	-6.598927	-6.132103	0.000000	-10.000000	-0.358333	23.550001	45.333332	1023.000000	1023.000000	2046.000000
17.420000	-0.032051	-18.942194	-4.151031	-2.814870	-6.202187	-5.774107	0.000000	-10.000000	-0.366667	23.800001	53.000000	1023.000000	1023.000000	2046.000000
17.440001	-0.030313	-17.914867	-3.988709	-2.445238	-6.025433	-5.455487	0.000000	-10.000000	-0.408333	24.233334	61.000000	1023.000000	1023.000000	2046.000000
17.459999	-0.027974	-16.532440	-3.849268	-2.092003	-5.539146	-5.052022	0.000000	-10.000000	-0.433333	24.933334	69.000000	1023.000000	1023.000000	2046.000000
17.480000	-0.025748	-15.217214	-3.671649	-1.730055	-5.073970	-4.741539	0.000000	-10.000000	-0.466667	25.600000	77.333336	1023.000000	1023.000000	2046.000000
17.500000	-0.023868	-14.105837	-3.468559	-1.477503	-4.751246	-4.408528	0.000000	-10.000000	-0.475000	26.333334	85.833336	1023.000000	1023.000000	2046.000000
17.520000	-0.021767	-12.864572	-3.333030	-1.263007	-4.208458	-4.060076	0.000000	-10.000000	-0.491667	27.033335	94.500000	1023.000000	1023.000000	2046.000000
17.540001	-0.019344	-11.432206	-3.061942	-0.999486	-3.613071	-3.757706	0.000000	-10.000000	-0.483333	27.483334	103.333336	1023.000000	1023.000000	2046.000000
17.559999	-0.017873	-10.563070	-2.920742	-0.978560	-3.271927	-3.391842	0.000000	-10.000000	-0.491667	27.666668	112.333336	1023.000000	1023.000000	2046.000000
17.580000	-0.016034	-9.475986	-2.876974	-0.883363	-2.680162	-3.035488	0.000000	-10.000000	-0.491667	27.666668	121.666664	1023.000000	1023.000000	2046.000000
17.600000	-0.013853	-8.186997	-2.670333	-0.754588	-2.102101	-2.659976	0.000000	-10.000000	-0.508333	27.883333	130.833328	1023.000000	1023.000000	2046.000000
17.620001	-0.011948	-7.061149	-2.473141	-0.782049	-1.574702	-2.231257	0.000000	-10.000000	-0.508333	28.066668	140.166672	1023.000000	1023.000000	2046.000000
17.639999	-0.009611	-5.680179	-2.198064	-0.827200	-0.974437	-1.680478	0.000000	-10.000000	-0.516667	28.316668	149.500000	1023.000000	1023.000000	2046.000000
17.660000	-0.007633	-4.511078	-1.758080	-0.856219	-0.584969	-1.311810	0.000000	-10.000000	-0.508333	28.266666	159.000000	1023.000000	1023.000000	2046.000000
17.680000	-0.006454	-3.814063	-1.445879	-1.075348	-0.361608	-0.931227	0.000000	-10.000000	-0.508333	28.200001	168.333328	1023.000000	1023.000000	2046.000000
17.700001	-0.005166	-3.053182	-1.171333	-1.240227	-0.063278	-0.578344	0.000000	-10.000000	-0.500000	28.000000	177.833328	1023.000000	1023.000000	2046.000000
17.719999	-0.003365	-1.988527	-0.949999	-1.161322	0.416391	-0.293598	0.000000	-10.000000	-0.500000	28.050001	187.166672	1023.000000	1023.000000	2046.000000
17.740000	-0.002220	-1.312058	-0.811017	-1.211218	0.657192	0.052985	0.000000	-10.000000	-0.500000	28.116667	196.666672	1023.000000	1023.000000	2046.000000
17.760000	-0.000683	-0.403791	-0.643827	-1.216730	1.007610	0.449156	0.000000	-10.000000	-0.491667	27.900000	206.000000	1023.000000	1023.000000	2046.000000
17.780001	0.001065	0.629253	-0.607097	-1.069417	1.528839	0.776928	0.000000	-10.000000	-0.491667	27.716667	215.333328	1023.000000	1023.000000	2046.000000
17.799999	0.002384	1.408755	-0.554192	-1.016421	1.901127	1.078241	0.000000	-10.000000	-0.491667	27.700001	224.500000	1023.000000	1023.000000	2046.000000
17.820000	0.003704	2.188793	-0.459479	-1.025401	2.219624	1.454048	0.000000	-10.000000	-0.483333	27.850000	233.666672	1023.000000	1023.000000	2046.000000
17.840000	0.005906	3.490214	-0.307996	-0.833082	2.848919	1.782372	0.000000	-10.000000	-0.466667	27.750000	243.000000	1023.000000	1023.000000	2046.000000
17.860001	0.007927	4.684656	0.006929	-0.593535	3.238435	2.032827	0.000000	-10.000000	-0.458333	27.533333	252.333328	1023.000000	1023.000000	2046.000000
17.879999	0.009975	5.895252	0.274036	-0.446801	3.707407	2.360610	0.000000	-10.000000	-0.475000	27.383333	261.500000	1023.000000	1023.000000	2046.000000
17.900000	0.012734	7.526072	0.693919	-0.198832	4.265071	2.765914	0.000000	-10.000000	-0.491667	27.433334	270.666656	1023.000000	1023.000000	2046.000000
17.920000	0.015777	9.324117	1.191707	0.104041	4.835857	3.192512	0.000000	-10.000000	-0.500000	27.616667	279.833344	1023.000000	1023.000000	2046.000000
17.940001	0.018218	10.766670	1.636825	0.312606	5.179071	3.638169	0.000000	-10.000000	-0.500000	27.750000	289.166656	1023.000000	1023.000000	2046.000000
17.959999	0.021124	12.484350	1.961912	0.621591	5.727781	4.173066	0.000000	-10.000000	-0.500000	28.016666	298.333344	1023.000000	1023.000000	2046.000000
17.980000	0.023804	14.067931	2.286165	1.115537	6.208083	4.458147	0.000000	-10.000000	-0.491667	28.133333	307.666656	1023.000000	1023.000000	2046.000000
18.000000	0.025232	14.912162	2.349523	1.257625	6.431629	4.873386	0.000000	-10.000000	-0.475000	27.933334	317.000000	1023.000000	1023.000000	2046.000000
18.020000	0.026934	15.917924	2.337450	1.455928	6.860831	5.263715	0.000000	-10.000000	-0.458333	27.516666	326.333344	1023.000000	1023.000000	2046.000000
18.040001	0.027821	16.442419	2.339710	1.592555	7.083395	5.426758	0.000000	-10.000000	-0.450000	26.883333	335.500000	1023.000000	1023.000000	2046.000000
18.059999	0.029163	17.235462	2.492845	1.684235	7.346819	5.711564	0.000000	-10.000000	-0.450000	26.733334	344.666656	1023.000000	1023.000000	2046.000000
18.080000	0.031060	18.356672	2.676094	1.983732	7.738321	5.958525	0.000000	-10.000000	-0.441667	26.500000	353.666656	1023.000000	1023.000000	2046.000000
18.100000	0.032368	19.129347	2.743817	2.465118	7.845012	6.075400	0.000000	-10.000000	-0.433333	26.316666	362.666656	1023.000000	1023.000000	2046.000000
18.120001	0.033591	19.852356	2.795994	2.856921	7.979987	6.219454	0.000000	-10.000000	-0.425000	26.049999	371.333344	1023.000000	1023.000000	2046.000000
18.139999	0.035255	20.835831	3.037940	3.307520	8.136485	6.353886	0.000000	-10.000000	-0.425000	25.416666	380.166656	1023.000000	1023.000000	2046.000000
18.160000	0.036814	21.757103	3.263766	3.670196	8.255713	6.567428	0.000000	-10.000000	-0.408333	24.816668	388.666656	1023.000000	1023.000000	2046.000000
18.180000	0.039159	23.142849	3.500244	4.151686	8.577120	6.913798	0.000000	-10.000000	-0.400000	24.450001	397.000000	1023.000000	1023.000000	2046.000000
18.200001	0.041472	24.509676	3.789770	4.825804	8.783364	7.110737	0.000000	-10.000000	-0.391667	24.166666	405.166656	1023.000000	1023.000000	2046.000000
18.219999	0.043414	25.657501	4.081210	5.334186	8.832943	7.409162	0.000000	-10.000000	-0.391667	24.233334	413.500000	1023.000000	1023.000000	2046.000000
18.240000	0.045921	27.139019	4.363384	5.907102	9.171017	7.697515	0.000000	-10.000000	-0.383333	23.950001	421.833344	1023.000000	1023.000000	2046.000000
18.260000	0.048177	28.472498	4.643300	6.439781	9.474082	7.915335	0.000000	-10.000000	-0.366667	23.966667	430.000000	1023.000000	1023.000000	2046.000000
18.280001	0.049687	29.365253	4.837275	6.744959	9.625726	8.157294	0.000000	-10.000000	-0.350000	23.600000	438.000000	1023.000000	1023.000000	2046.000000
18.299999	0.051534	30.456547	5.016272	7.052732	9.983868	8.403675	0.000000	-10.000000	-0.316667	22.900002	445.833344	1023.000000	1023.000000	2046.000000
18.320000	0.052871	31.246620	5.255445	7.261170	10.157178	8.572828	0.000000	-10.000000	-0.266667	21.866667	453.500000	1023.000000	1023.000000	2046.000000
18.340000	0.053641	31.701593	5.351439	7.330616	10.326109	8.693430	0.000000	-10.000000	-0.216667	20.466667	460.833344	1023.000000	1023.000000	2046.000000
18.360001	0.054424	32.164738	5.368830	7.375599	10.569847	8.850461	0.000000	-10.000000	-0.150000	18.283333	467.833344	1023.000000	1023.000000	2046.000000
18.379999	0.054661	32.304604	5.318869	7.466269	10.738668	8.780798	0.000000	-10.000000	-0.091667	15.533334	474.333344	1023.000000	1023.000000	2046.000000
18.400000	0.054001	31.914360	5.175042	7.353606	10.693837	8.691874	0.000000	-10.000000	-0.033333	11.633333	480.000000	1023.000000	1023.000000	2046.000000
18.420000	0.053203	31.443153	5.161675	7.106259	10.573391	8.601828	0.000000	-10.000000	0.008333	6.200000	484.666656	1023.000000	1023.000000	2046.000000
18.440001	0.052632	31.105320	5.183568	6.912646	10.522547	8.486560	0.000000	-10.000000	0.041667	0.600000	487.500000	1023.000000	1023.000000	2046.000000
18.459999	0.051006	30.144558	5.197205	6.507444	10.147773	8.292136	0.000000	-10.000000	0.075000	-4.816667	488.833344	1023.000000	1023.000000	2046.000000
18.480000	0.049346	29.163523	5.213680	6.103816	9.802594	8.043433	0.000000	-10.000000	0.100000	-8.850000	489.000000	1023.000000	1023.000000	2046.000000
18.500000	0.047662	28.168425	5.150852	5.800632	9.498199	7.718741	0.000000	-10.000000	0.150000	-12.533334	489.000000	1023.000000	1023.000000	2046.000000
18.520000	0.045496	26.887852	4.960866	5.522820	9.033296	7.370871	0.000000	-10.000000	0.208333	-15.483334	489.000000	1023.000000	1023.000000	2046.000000
18.540001	0.043145	25.498802	4.651214	5.158608	8.570635	7.118345	0.000000	-10.000000	0.275000	-17.666668	485.333344	1023.000000	1023.000000	2046.000000
18.559999	0.041209	24.354685	4.355559	4.980427	8.233792	6.784906	0.000000	-10.000000	0.325000	-19.666668	476.333344	1023.000000	1023.000000	2046.000000
18.580000	0.038684	22.862120	4.039277	4.780786	7.689117	6.352939	0.000000	-10.000000	0.366667	-21.383333	465.000000	1023.000000	1023.000000	2046.000000
18.600000	0.036330	21.470741	3.703832	4.511690	7.256318	5.998902	0.000000	-10.000000	0.408333	-22.833334	454.666656	1023.000000	1023.000000	2046.000000
18.620001	0.034552	20.420063	3.466169	4.384604	6.949667	5.619622	0.000000	-10.000000	0.450000	-23.916668	447.000000	1023.000000	1023.000000	2046.000000
18.639999	0.032122	18.984079	3.255438	4.152789	6.379805	5.196047	0.000000	-10.000000	0.483333	-24.833334	439.000000	1023.000000	1023.000000	2046.000000
18.660000	0.030186	17.840111	3.028615	3.986027	6.032850	4.792619	0.000000	-10.000000	0.516667	-25.616667	430.666656	1023.000000	1023.000000	2046.000000
18.680000	0.028268	16.706123	2.840194	3.918072	5.615500	4.332359	0.000000	-10.000000	0.541667	-26.283333	422.166656	1023.000000	1023.000000	2046.000000
18.700001	0.025971	15.348931	2.677253	3.702747	5.082485	3.886446	0.000000	-10.000000	0.558333	-26.883333	413.333344	1023.000000	1023.000000	2046.000000
18.719999	0.024672	14.581196	2.521551	3.635672	4.887875	3.536098	0.000000	-10.000000	0.575000	-27.283333	404.500000	1023.000000	1023.000000	2046.000000
18.740000	0.023169	13.692601	2.504564	3.505188	4.401512	3.281337	0.000000	-10.000000	0.600000	-27.750000	395.333344	1023.000000	1023.000000	2046.000000
18.760000	0.021808	12.888583	2.415700	3.282978	4.054489	3.135416	0.000000	-10.000000	0.633333	-28.016666	386.000000	1023.000000	1023.000000	2046.000000
18.780001	0.020515	12.124414	2.334637	3.329376	3.634681	2.825721	0.000000	-10.000000	0.650000	-28.283333	376.666656	1023.000000	1023.000000	2046.000000
18.799999	0.018292	10.810817	2.111902	3.137884	3.050392	2.510638	0.000000	-10.000000	0.658333	-28.566668	367.166656	1023.000000	1023.000000	2046.000000
18.820000	0.016685	9.860682	1.657004	3.091908	2.787466	2.324303	0.000000	-10.000000	0.658333	-28.833334	357.666656	1023.000000	1023.000000	2046.000000
18.840000	0.013930	8.232377	1.183304	2.873109	2.305115	1.870849	0.000000	-10.000000	0.658333	-28.933334	348.000000	1023.000000	1023.000000	2046.000000
18.860001	0.011238	6.641404	0.882628	2.493583	1.807865	1.457328	0.000000	-10.000000	0.650000	-28.983334	338.333344	1023.000000	1023.000000	2046.000000
18.879999	0.009167	5.417850	0.688115	2.150488	1.530038	1.049208	0.000000	-10.000000	0.650000	-28.900000	328.666656	1023.000000	1023.000000	2046.000000
18.900000	0.006927	4.093677	0.586683	2.004498	0.914001	0.588494	0.000000	-10.000000	0.641667	-28.750000	319.000000	1023.000000	1023.000000	2046.000000
18.920000	0.004862	2.873174	0.341311	2.063400	0.338996	0.129467	0.000000	-10.000000	0.633333	-28.400000	309.500000	1023.000000	1023.000000	2046.000000
18.940001	0.002907	1.717779	0.137171	2.214110	-0.304213	-0.329288	0.000000	-10.000000	0.600000	-27.866667	300.000000	1023.000000	1023.000000	2046.000000
18.959999	0.001224	0.723417	0.029224	2.172418	-0.821218	-0.657007	0.000000	-10.000000	0.608333	-27.566668	290.666656	1023.000000	1023.000000	2046.000000
18.980000	0.000292	0.172285	-0.084729	2.347315	-1.081791	-1.008510	0.000000	-10.000000	0.583333	-27.266666	281.500000	1023.000000	1023.000000	2046.000000
19.000000	-0.000877	-0.518114	-0.226429	2.464933	-1.468986	-1.287632	0.000000	-10.000000	0.600000	-27.183334	272.500000	1023.000000	1023.000000	2046.000000
19.020000	-0.001579	-0.933197	-0.376871	2.680613	-1.674436	-1.562503	0.000000	-10.000000	0.566667	-27.233334	263.500000	1023.000000	1023.000000	2046.000000
19.040001	-0.003135	-1.852502	-0.536845	2.796221	-2.199818	-1.912061	0.000000	-10.000000	0.566667	-27.216667	254.333328	1023.000000	1023.000000	2046.000000
19.059999	-0.004268	-2.522211	-0.731135	2.839934	-2.461119	-2.169890	0.000000	-10.000000	0.550000	-27.183332	245.166672	1023.000000	1023.000000	2046.000000
19.080000	-0.005846	-3.454692	-0.930846	2.839032	-2.809519	-2.553359	0.000000	-10.000000	0.533333	-26.750000	236.000000	1023.000000	1023.000000	2046.000000
19.100000	-0.007710	-4.556876	-1.218901	2.652164	-3.144494	-2.845644	0.000000	-10.000000	0.516667	-26.650000	227.000000	1023.000000	1023.000000	2046.000000
19.120001	-0.009129	-5.395401	-1.416037	2.514182	-3.361548	-3.131998	0.000000	-10.000000	0.500000	-26.350000	218.166672	1023.000000	1023.000000	2046.000000
19.139999	-0.011178	-6.606033	-1.631234	2.151501	-3.679557	-3.446743	0.000000	-10.000000	0.508333	-26.316668	209.333328	1023.000000	1023.000000	2046.000000
19.160000	-0.013333	-7.880006	-1.888664	1.688127	-3.941904	-3.737565	0.000000	-10.000000	0.508333	-25.900000	200.666672	1023.000000	1023.000000	2046.000000
19.180000	-0.015278	-9.029449	-2.169099	1.297641	-4.163614	-3.994377	0.000000	-10.000000	0.508333	-25.666668	192.000000	1023.000000	1023.000000	2046.000000
19.200001	-0.017267	-10.204707	-2.499726	0.991358	-4.381349	-4.314990	0.000000	-10.000000	0.500000	-25.300001	183.500000	1023.000000	1023.000000	2046.000000
19.219999	-0.019621	-11.596037	-2.805515	0.591776	-4.743083	-4.639215	0.000000	-10.000000	0.483333	-24.850000	175.166672	1023.000000	1023.000000	2046.000000
19.240000	-0.021472	-12.689774	-3.065108	0.202845	-4.954834	-4.872677	0.000000	-10.000000	0.466667	-24.316668	167.000000	1023.000000	1023.000000	2046.000000
19.260000	-0.023011	-13.599582	-3.223715	-0.200839	-5.123511	-5.051517	0.000000	-10.000000	0.433333	-23.766666	159.000000	1023.000000	1023.000000	2046.000000
19.280001	-0.025051	-14.804982	-3.305978	-0.621494	-5.564158	-5.313353	0.000000	-10.000000	0.400000	-23.183334	151.000000	1023.000000	1023.000000	2046.000000
19.299999	-0.027145	-16.042685	-3.401474	-1.079749	-5.964883	-5.596579	0.000000	-10.000000	0.366667	-22.550001	143.000000	1023.000000	1023.000000	2046.000000
19.320000	-0.028580	-16.890518	-3.565641	-1.347314	-6.134727	-5.842836	0.000000	-10.000000	0.350000	-21.850000	135.333328	1023.000000	1023.000000	2046.000000
19.340000	-0.030167	-17.828588	-3.688752	-1.541651	-6.441574	-6.156610	0.000000	-10.000000	0.350000	-21.250000	128.000000	1023.000000	1023.000000	2046.000000
19.360001	-0.031990	-18.905914	-3.816878	-1.877787	-6.830772	-6.380478	0.000000	-10.000000	0.341667	-20.633333	121.000000	1023.000000	1023.000000	2046.000000
19.379999	-0.033362	-19.717146	-4.003185	-2.113081	-7.055660	-6.545220	0.000000	-10.000000	0.325000	-20.216667	114.166664	1023.000000	1023.000000	2046.000000
19.400000	-0.034445	-20.356796	-4.085637	-2.242450	-7.227066	-6.801643	0.000000	-10.000000	0.283333	-19.716667	107.333336	1023.000000	1023.000000	2046.000000
19.420000	-0.035897	-21.215368	-4.206045	-2.476298	-7.504311	-7.028714	0.000000	-10.000000	0.275000	-19.616667	100.833336	1023.000000	1023.000000	2046.000000
19.440001	-0.037195	-21.982466	-4.372907	-2.768746	-7.641188	-7.199625	0.000000	-10.000000	0.258333	-19.133333	94.166664	1023.000000	1023.000000	2046.000000
19.459999	-0.038441	-22.718723	-4.467546	-3.000565	-7.847642	-7.402968	0.000000	-10.000000	0.266667	-18.833334	87.833336	1023.000000	1023.000000	2046.000000
19.480000	-0.039311	-23.233028	-4.583310	-3.175238	-7.909691	-7.564790	0.000000	-10.000000	0.241667	-18.183334	81.500000	1023.000000	1023.000000	2046.000000
19.500000	-0.040019	-23.651230	-4.738152	-3.323167	-7.911317	-7.678594	0.000000	-10.000000	0.225000	-17.583334	75.500000	1023.000000	1023.000000	2046.000000
19.520000	-0.041127	-24.305853	-4.846676	-3.458496	-8.123886	-7.876795	0.000000	-10.000000	0.208333	-16.950001	69.500000	1023.000000	1023.000000	2046.000000
19.540001	-0.042291	-24.994143	-4.986824	-3.660917	-8.337274	-8.009129	0.000000	-10.000000	0.200000	-16.350000	63.833332	1023.000000	1023.000000	2046.000000
19.559999	-0.043092	-25.467596	-5.220968	-3.754869	-8.340458	-8.151300	0.000000	-10.000000	0.200000	-15.900001	58.333332	1023.000000	1023.000000	2046.000000
19.580000	-0.043520	-25.720181	-5.338510	-3.820894	-8.307048	-8.253730	0.000000	-10.000000	0.191667	-15.366667	53.166668	1023.000000	1023.000000	2046.000000
19.600000	-0.044319	-26.192562	-5.394280	-3.906942	-8.487140	-8.404200	0.000000	-10.000000	0.175000	-14.833334	48.000000	1023.000000	1023.000000	2046.000000
19.620001	-0.045269	-26.753834	-5.479600	-4.058670	-8.686161	-8.529403	0.000000	-10.000000	0.158333	-14.300000	43.000000	1023.000000	1023.000000	2046.000000
19.639999	-0.045966	-27.166073	-5.544791	-4.220994	-8.839228	-8.561059	0.000000	-10.000000	0.150000	-13.650001	38.166668	1023.000000	1023.000000	2046.000000
19.660000	-0.046266	-27.343115	-5.640476	-4.288452	-8.798779	-8.615408	0.000000	-10.000000	0.133333	-13.016667	33.500000	1023.000000	1023.000000	2046.000000
19.680000	-0.046682	-27.588963	-5.664773	-4.356905	-8.873007	-8.694278	0.000000	-10.000000	0.116667	-12.500000	29.166666	1023.000000	1023.000000	2046.000000
19.700001	-0.047370	-27.995520	-5.725052	-4.420875	-8.980877	-8.868715	0.000000	-10.000000	0.100000	-12.166667	25.000000	1023.000000	1023.000000	2046.000000
19.719999	-0.047874	-28.293341	-5.782259	-4.499824	-9.045141	-8.966118	0.000000	-10.000000	0.091667	-11.716667	21.000000	1023.000000	1023.000000	2046.000000
19.740000	-0.048014	-28.376308	-5.797879	-4.580507	-9.045560	-8.952361	0.000000	-10.000000	0.083333	-11.166667	17.000000	1023.000000	1023.000000	2046.000000
19.760000	-0.047939	-28.331724	-5.739952	-4.700735	-9.046001	-8.845037	0.000000	-10.000000	0.066667	-10.633333	13.333333	1023.000000	1023.000000	2046.000000
19.780001	-0.047826	-28.265100	-5.692071	-4.677354	-9.067650	-8.828026	0.000000	-10.000000	0.066667	-10.283334	9.666667	1023.000000	1023.000000	2046.000000
19.799999	-0.048050	-28.397697	-5.697396	-4.503918	-9.142826	-9.053556	0.000000	-10.000000	0.058333	-9.850000	6.333333	1023.000000	1023.000000	2046.000000
19.820000	-0.048459	-28.639112	-5.827522	-4.725736	-9.200721	-8.885133	0.000000	-10.000000	0.058333	-9.433333	3.166667	1023.000000	1023.000000	2046.000000
19.840000	-0.048850	-28.870609	-5.989989	-4.800190	-9.183993	-8.896437	0.000000	-10.000000	0.050000	-9.016666	0.500000	1023.000000	1023.000000	2046.000000
19.860001	-0.049809	-29.437086	-6.134244	-4.973612	-9.225771	-9.103458	0.000000	-10.000000	0.050000	-8.850000	-2.166667	1023.000000	1023.000000	2046.000000
19.879999	-0.051146	-30.227112	-6.116756	-5.286209	-9.469292	-9.354856	0.000000	-10.000000	0.050000	-8.633333	-5.000000	1023.000000	1023.000000	2046.000000
19.900000	-0.052454	-31.000050	-6.246990	-5.492959	-9.644144	-9.615955	0.000000	-10.000000	0.033333	-7.966667	-7.833333	1023.000000	1023.000000	2046.000000
19.920000	-0.052813	-31.212444	-6.309246	-5.451341	-9.754344	-9.697514	0.000000	-10.000000	0.016667	-6.533333	-10.666667	1023.000000	1023.000000	2046.000000
19.940001	-0.052861	-31.240576	-6.297422	-5.173595	-9.966088	-9.803469	0.000000	-10.000000	0.000000	-4.433333	-12.833333	1023.000000	1023.000000	2046.000000
19.959999	-0.053328	-31.516726	-6.207743	-5.006153	-10.396166	-9.906665	0.000000	-10.000000	0.008333	-2.633333	-14.333333	1023.000000	1023.000000	2046.000000
19.980000	-0.053042	-31.348112	-6.143280	-4.863917	-10.505943	-9.834972	0.000000	-10.000000	0.008333	-1.800000	-14.833333	1023.000000	1023.000000	2046.000000
20.000000	-0.051993	-30.727716	-5.918729	-4.574269	-10.473753	-9.760965	0.000000	-10.000000	0.016667	-2.083333	-15.166667	1023.000000	1023.000000	2046.000000
20.020000	-0.051350	-30.348104	-5.793187	-4.228758	-10.578736	-9.747423	0.000000	-10.000000	0.025000	-2.866667	-15.666667	1023.000000	1023.000000	2046.000000
20.040001	-0.050783	-30.012732	-5.708742	-3.941558	-10.620810	-9.741624	0.000000	-10.000000	0.025000	-3.416667	-16.500000	1023.000000	1023.000000	2046.000000
20.059999	-0.049795	-29.429068	-5.588830	-3.702078	-10.540219	-9.597941	0.000000	-10.000000	0.016667	-3.250000	-17.500000	1023.000000	1023.000000	2046.000000
20.080000	-0.048758	-28.816145	-5.431100	-3.445575	-10.459249	-9.480221	0.000000	-10.000000	0.000000	-1.616667	-18.333334	1023.000000	1023.000000	2046.000000
20.100000	-0.048062	-28.404621	-5.311586	-3.353846	-10.450172	-9.289017	0.000000	-10.000000	-0.016667	1.016667	-18.833334	1023.000000	1023.000000	2046.000000
20.120001	-0.046791	-27.653709	-5.270180	-3.201599	-10.105085	-9.076844	0.000000	-10.000000	-0.050000	4.666667	-19.000000	1023.000000	1023.000000	2046.000000
20.139999	-0.045330	-26.789766	-5.131727	-3.095044	-9.772527	-8.790469	0.000000	-10.000000	-0.083333	8.383333	-19.000000	1023.000000	1023.000000	2046.000000
20.160000	-0.044348	-26.209766	-5.021613	-3.093217	-9.480150	-8.614785	0.000000	-10.000000	-0.125000	11.716667	-19.000000	1023.000000	1023.000000	2046.000000
20.180000	-0.043496	-25.706244	-4.959963	-3.210687	-9.179673	-8.355920	0.000000	-10.000000	-0.166667	14.133333	-19.000000	1023.000000	1023.000000	2046.000000
20.200001	-0.042266	-24.979414	-4.987567	-3.204361	-8.669016	-8.118471	0.000000	-10.000000	-0.216667	15.916667	-19.000000	1023.000000	1023.000000	2046.000000
20.219999	-0.040823	-24.126579	-4.910787	-3.194152	-8.227910	-7.793731	0.000000	-10.000000	-0.258333	17.450001	-5.000000	1023.000000	1023.000000	2046.000000
20.240000	-0.039938	-23.603222	-4.826285	-3.374666	-7.944858	-7.457413	0.000000	-10.000000	-0.283333	19.000000	10.500000	1023.000000	1023.000000	2046.000000
20.260000	-0.038582	-22.801777	-4.731731	-3.531797	-7.507643	-7.030604	0.000000	-10.000000	-0.300000	19.966667	28.166666	1023.000000	1023.000000	2046.000000
20.280001	-0.037007	-21.871014	-4.589619	-3.668346	-6.993757	-6.619291	0.000000	-10.000000	-0.325000	20.850000	34.166668	1023.000000	1023.000000	2046.000000
20.299999	-0.036112	-21.342203	-4.372747	-3.785228	-6.800460	-6.383766	0.000000	-10.000000	-0.350000	21.700001	41.000000	1023.000000	1023.000000	2046.000000
20.320000	-0.035107	-20.748184	-4.244539	-3.976725	-6.465258	-6.061663	0.000000	-10.000000	-0.375000	22.750000	48.000000	1023.000000	1023.000000	2046.000000
20.340000	-0.033641	-19.881855	-4.159792	-3.980544	-5.973161	-5.768357	0.000000	-10.000000	-0.400000	23.966667	55.333332	1023.000000	1023.000000	2046.000000
20.360001	-0.032106	-18.974905	-4.055500	-3.894906	-5.575023	-5.449475	0.000000	-10.000000	-0.416667	24.666666	63.000000	1023.000000	1023.000000	2046.000000
20.379999	-0.030939	-18.284838	-3.923249	-3.914429	-5.308965	-5.138195	0.000000	-10.000000	-0.458333	25.416666	71.333336	1023.000000	1023.000000	2046.000000
20.400000	-0.029612	-17.500696	-3.901776	-3.880322	-4.874537	-4.844062	0.000000	-10.000000	-0.475000	25.883333	79.666664	1023.000000	1023.000000	2046.000000
20.420000	-0.028150	-16.636684	-3.831709	-3.916230	-4.405174	-4.483572	0.000000	-10.000000	-0.483333	26.500000	88.333336	1023.000000	1023.000000	2046.000000
20.440001	-0.026303	-15.545248	-3.761862	-3.805466	-3.828676	-4.149243	0.000000	-10.000000	-0.466667	26.800001	97.000000	1023.000000	1023.000000	2046.000000
20.459999	-0.024580	-14.526932	-3.610282	-3.746969	-3.376268	-3.793413	0.000000	-10.000000	-0.466667	26.950001	106.000000	1023.000000	1023.000000	2046.000000
20.480000	-0.022920	-13.545671	-3.425909	-3.673741	-2.981225	-3.464796	0.000000	-10.000000	-0.483333	27.116667	115.000000	1023.000000	1023.000000	2046.000000
20.500000	-0.020901	-12.352730	-3.179224	-3.559758	-2.535922	-3.077825	0.000000	-10.000000	-0.500000	27.400000	127.166664	1023.000000	1023.000000	2046.000000
20.520000	-0.018512	-10.940885	-2.899415	-3.377254	-1.966545	-2.697670	0.000000	-10.000000	-0.508333	27.933334	139.333328	1023.000000	1023.000000	2046.000000
20.540001	-0.016024	-9.470235	-2.565200	-3.126629	-1.419853	-2.358553	0.000000	-10.000000	-0.516667	28.316668	148.500000	1023.000000	1023.000000	2046.000000
20.559999	-0.013804	-8.158099	-2.201409	-2.944803	-1.019524	-1.992362	0.000000	-10.000000	-0.533333	28.700001	154.666672	1023.000000	1023.000000	2046.000000
20.580000	-0.011285	-6.669317	-1.773047	-2.792801	-0.575588	-1.527881	0.000000	-10.000000	-0.541667	28.700001	161.000000	1023.000000	1023.000000	2046.000000
20.600000	-0.008104	-4.789737	-1.322193	-2.557967	0.062227	-0.971803	0.000000	-10.000000	-0.550000	28.850000	170.666672	1023.000000	1023.000000	2046.000000
20.620001	-0.005179	-3.060690	-0.894070	-2.230727	0.497340	-0.433233	0.000000	-10.000000	-0.550000	29.016666	180.166672	1023.000000	1023.000000	2046.000000
20.639999	-0.003078	-1.819235	-0.619890	-1.997422	0.866730	-0.068652	0.000000	-10.000000	-0.550000	29.233334	189.833328	1023.000000	1023.000000	2046.000000
20.660000	-0.001111	-0.656551	-0.475267	-1.899471	1.263823	0.454363	0.000000	-10.000000	-0.550000	29.266666	199.500000	1023.000000	1023.000000	2046.000000
20.680000	0.000587	0.346831	-0.458292	-1.702427	1.733761	0.773789	0.000000	-10.000000	-0.550000	29.066668	209.500000	1023.000000	1023.000000	2046.000000
20.700001	0.001857	1.097296	-0.383061	-1.569571	2.057140	0.992787	0.000000	-10.000000	-0.558333	28.966667	219.166672	1023.000000	1023.000000	2046.000000
20.719999	0.003349	1.979379	-0.221385	-1.549750	2.387122	1.363392	0.000000	-10.000000	-0.575000	29.100000	228.833328	1023.000000	1023.000000	2046.000000
20.740000	0.005330	3.150193	-0.003650	-1.371458	2.799899	1.725402	0.000000	-10.000000	-0.591667	29.383333	238.500000	1023.000000	1023.000000	2046.000000
20.760000	0.007292	4.309412	0.128605	-0.833306	3.105010	1.909103	0.000000	-10.000000	-0.600000	29.483334	248.500000	1023.000000	1023.000000	2046.000000
20.780001	0.008764	5.179519	0.301513	-0.381215	3.189690	2.069532	0.000000	-10.000000	-0.591667	29.650000	258.166656	1023.000000	1023.000000	2046.000000
20.799999	0.010466	6.185675	0.569433	-0.101270	3.320650	2.396862	0.000000	-10.000000	-0.575000	29.350000	267.833344	1023.000000	1023.000000	2046.000000
20.820000	0.012960	7.659431	0.767427	0.300308	3.822337	2.769359	0.000000	-10.000000	-0.575000	29.350000	277.500000	1023.000000	1023.000000	2046.000000
20.840000	0.015183	8.973372	1.002277	0.831892	4.073047	3.066157	0.000000	-10.000000	-0.583333	29.283333	287.500000	1023.000000	1023.000000	2046.000000
20.860001	0.017605	10.404398	1.272741	1.275333	4.331068	3.525256	0.000000	-10.000000	-0.583333	29.316668	297.500000	1023.000000	1023.000000	2046.000000
20.879999	0.020447	12.084222	1.509731	1.941376	4.778496	3.854619	0.000000	-10.000000	-0.566667	29.350000	307.333344	1023.000000	1023.000000	2046.000000
20.900000	0.022801	13.475430	1.857082	2.464729	4.963073	4.190546	0.000000	-10.000000	-0.550000	29.166668	317.000000	1023.000000	1023.000000	2046.000000
20.920000	0.025562	15.107000	2.108439	2.978500	5.486347	4.533714	0.000000	-10.000000	-0.550000	29.400002	326.666656	1023.000000	1023.000000	2046.000000
20.940001	0.027812	16.436787	2.372358	3.492439	5.769349	4.802640	0.000000	-10.000000	-0.525000	29.133335	336.500000	1023.000000	1023.000000	2046.000000
20.959999	0.029730	17.570274	2.535434	3.716905	6.127178	5.190756	0.000000	-10.000000	-0.508333	28.850000	346.333344	1023.000000	1023.000000	2046.000000
20.980000	0.032202	19.031284	2.761774	4.011077	6.691997	5.566436	0.000000	-10.000000	-0.483333	28.250000	356.000000	1023.000000	1023.000000	2046.000000
21.000000	0.034051	20.124411	2.996988	4.237074	7.038503	5.851847	0.000000	-10.000000	-0.475000	27.850000	365.500000	1023.000000	1023.000000	2046.000000
21.020000	0.036155	21.367636	3.035916	4.493724	7.615812	6.222184	0.000000	-10.000000	-0.466667	27.633333	374.833344	1023.000000	1023.000000	2046.000000
21.040001	0.038132	22.535988	3.175866	4.801809	8.062575	6.495738	0.000000	-10.000000	-0.458333	27.583334	384.166656	1023.000000	1023.000000	2046.000000
21.059999	0.040023	23.653498	3.442678	4.842340	8.426847	6.941633	0.000000	-10.000000	-0.458333	27.333334	393.333344	1023.000000	1023.000000	2046.000000
21.080000	0.042654	25.208601	3.737076	5.039350	9.072556	7.359618	0.000000	-10.000000	-0.433333	26.966667	402.500000	1023.000000	1023.000000	2046.000000
21.100000	0.044746	26.444702	4.230101	5.164979	9.364071	7.685552	0.000000	-10.000000	-0.425000	26.300001	411.500000	1023.000000	1023.000000	2046.000000
21.120001	0.046282	27.352690	4.647954	5.064475	9.594782	8.045479	0.000000	-10.000000	-0.425000	26.016666	420.333344	1023.000000	1023.000000	2046.000000
21.139999	0.048051	28.398193	4.979836	5.077462	9.990462	8.350434	0.000000	-10.000000	-0.433333	25.433334	429.166656	1023.000000	1023.000000	2046.000000
21.160000	0.049186	29.069067	5.206341	5.011758	10.250906	8.600061	0.000000	-10.000000	-0.425000	25.066668	437.666656	1023.000000	1023.000000	2046.000000
21.180000	0.049829	29.449194	5.357775	4.917200	10.363734	8.810487	0.000000	-10.000000	-0.408333	24.833334	446.000000	1023.000000	1023.000000	2046.000000
21.200001	0.050872	30.065275	5.344584	4.975654	10.725516	9.019520	0.000000	-10.000000	-0.383333	24.383333	454.333344	1023.000000	1023.000000	2046.000000
21.219999	0.051923	30.686594	5.396590	5.197611	10.960145	9.132247	0.000000	-10.000000	-0.358333	23.866667	462.666656	1023.000000	1023.000000	2046.000000
21.240000	0.052228	30.866861	5.453232	5.175259	10.938281	9.300091	0.000000	-10.000000	-0.300000	22.666668	471.000000	1023.000000	1023.000000	2046.000000
21.260000	0.053119	31.393610	5.468570	5.253710	11.229849	9.441481	0.000000	-10.000000	-0.250000	21.266666	478.666656	1023.000000	1023.000000	2046.000000
21.280001	0.053829	31.812832	5.456664	5.449455	11.490617	9.416097	0.000000	-10.000000	-0.166667	19.083334	485.833344	1023.000000	1023.000000	2046.000000
21.299999	0.053775	31.781292	5.612350	5.482115	11.301267	9.385560	0.000000	-10.000000	-0.091667	15.950000	492.500000	1023.000000	1023.000000	2046.000000
21.320000	0.053579	31.664934	5.606485	5.441206	11.234776	9.382465	0.000000	-10.000000	-0.016667	11.650000	498.500000	1023.000000	1023.000000	2046.000000
21.340000	0.053343	31.525791	5.527730	5.466812	11.304103	9.227146	0.000000	-10.000000	0.033333	5.166667	503.166656	1023.000000	1023.000000	2046.000000
21.360001	0.052208	30.854712	5.564978	5.379576	10.923714	8.986443	0.000000	-10.000000	0.058333	-1.100000	505.833344	1023.000000	1023.000000	2046.000000
21.379999	0.051018	30.151464	5.434236	5.203557	10.766909	8.746764	0.000000	-10.000000	0.100000	-7.600000	506.833344	1023.000000	1023.000000	2046.000000
21.400000	0.050090	29.603338	5.314273	5.231805	10.616438	8.440823	0.000000	-10.000000	0.150000	-11.916667	507.000000	1023.000000	1023.000000	2046.000000
21.420000	0.049004	28.961433	5.374086	5.089697	10.179158	8.318492	0.000000	-10.000000	0.200000	-15.483334	507.000000	1023.000000	1023.000000	2046.000000
21.440001	0.048632	28.741243	5.389406	5.101549	10.066271	8.184018	0.000000	-10.000000	0.241667	-17.366667	503.666656	1023.000000	1023.000000	2046.000000
21.459999	0.047457	28.046898	5.364887	5.007138	9.623841	8.051031	0.000000	-10.000000	0.266667	-18.650000	495.500000	1023.000000	1023.000000	2046.000000
21.480000	0.046144	27.270987	5.242017	5.107625	9.289361	7.631984	0.000000	-10.000000	0.316667	-20.083334	485.000000	1023.000000	1023.000000	2046.000000
21.500000	0.043982	25.993185	4.915798	4.986361	8.783000	7.308026	0.000000	-10.000000	0.366667	-21.500000	475.500000	1023.000000	1023.000000	2046.000000
21.520000	0.040953	24.203121	4.494614	4.818978	8.010996	6.878534	0.000000	-10.000000	0.425000	-22.983334	468.333344	1023.000000	1023.000000	2046.000000
21.540001	0.037931	22.417217	4.036270	4.490310	7.514596	6.376042	0.000000	-10.000000	0.483333	-24.183334	460.833344	1023.000000	1023.000000	2046.000000
21.559999	0.035296	20.860220	3.757938	4.288967	7.051959	5.761355	0.000000	-10.000000	0.525000	-25.416668	452.666656	1023.000000	1023.000000	2046.000000
21.580000	0.032412	19.155489	3.609441	3.929426	6.349047	5.267573	0.000000	-10.000000	0.566667	-26.350000	444.166656	1023.000000	1023.000000	2046.000000
21.600000	0.030074	17.773506	3.202171	4.039953	5.867108	4.664276	0.000000	-10.000000	0.583333	-27.150000	435.333344	1023.000000	1023.000000	2046.000000
21.620001	0.027042	15.981869	2.854682	4.205854	4.910649	4.010683	0.000000	-10.000000	0.608333	-27.800001	426.333344	1023.000000	1023.000000	2046.000000
21.639999	0.024650	14.568171	2.615280	4.236771	4.202990	3.513130	0.000000	-10.000000	0.633333	-28.166668	417.000000	1023.000000	1023.000000	2046.000000
21.660000	0.023443	13.854891	2.457678	4.383700	3.902558	3.110955	0.000000	-10.000000	0.650000	-28.700001	407.666656	1023.000000	1023.000000	2046.000000
21.680000	0.021874	12.927350	2.458414	4.526407	3.256171	2.686357	0.000000	-10.000000	0.666667	-28.950001	398.166656	1023.000000	1023.000000	2046.000000
21.700001	0.020703	12.235758	2.320631	4.646403	2.861517	2.407207	0.000000	-10.000000	0.675000	-29.350000	388.500000	1023.000000	1023.000000	2046.000000
21.719999	0.019814	11.710228	2.100013	4.906004	2.629351	2.074860	0.000000	-10.000000	0.675000	-29.516666	378.500000	1023.000000	1023.000000	2046.000000
21.740000	0.018195	10.753478	1.948625	5.048271	2.015285	1.741297	0.000000	-10.000000	0.666667	-29.500000	368.500000	1023.000000	1023.000000	2046.000000
21.760000	0.016680	9.857794	1.694671	5.033316	1.665295	1.464511	0.000000	-10.000000	0.650000	-29.583334	358.666656	1023.000000	1023.000000	2046.000000
21.780001	0.015445	9.128113	1.487846	5.017051	1.386140	1.237076	0.000000	-10.000000	0.658333	-29.500000	349.000000	1023.000000	1023.000000	2046.000000
21.799999	0.013419	7.930600	1.258820	4.994522	0.822346	0.854912	0.000000	-10.000000	0.666667	-29.600000	339.333344	1023.000000	1023.000000	2046.000000
21.820000	0.011664	6.893676	1.034359	4.747298	0.494664	0.617354	0.000000	-10.000000	0.666667	-29.550001	329.500000	1023.000000	1023.000000	2046.000000
21.840000	0.010062	5.946473	0.796365	4.501671	0.317060	0.331377	0.000000	-10.000000	0.666667	-29.616667	319.500000	1023.000000	1023.000000	2046.000000
21.860001	0.007777	4.596209	0.621839	4.100778	-0.179867	0.053459	0.000000	-10.000000	0.666667	-29.583334	309.500000	1023.000000	1023.000000	2046.000000
21.879999	0.005718	3.379047	0.341655	3.703690	-0.470187	-0.196111	0.000000	-10.000000	0.666667	-29.416668	299.500000	1023.000000	1023.000000	2046.000000
21.900000	0.003745	2.213372	-0.031083	3.406259	-0.646682	-0.515123	0.000000	-10.000000	0.658333	-28.983334	289.833344	1023.000000	1023.000000	2046.000000
21.920000	0.001119	0.661388	-0.306380	2.898180	-1.121090	-0.809322	0.000000	-10.000000	0.641667	-28.549999	280.166656	1023.000000	1023.000000	2046.000000
21.940001	-0.001145	-0.676966	-0.618160	2.453684	-1.407860	-1.104630	0.000000	-10.000000	0.625000	-28.166666	270.833344	1023.000000	1023.000000	2046.000000
21.959999	-0.003273	-1.934569	-0.868713	2.064666	-1.654173	-1.476349	0.000000	-10.000000	0.583333	-27.633333	261.333344	1023.000000	1023.000000	2046.000000
21.980000	-0.006085	-3.596460	-1.012617	1.519796	-2.236455	-1.867185	0.000000	-10.000000	0.558333	-27.233334	252.166672	1023.000000	1023.000000	2046.000000
22.000000	-0.008382	-4.953769	-1.229776	1.006101	-2.559027	-2.171067	0.000000	-10.000000	0.533333	-26.750000	243.000000	1023.000000	1023.000000	2046.000000
22.020000	-0.010443	-6.171834	-1.433301	0.797742	-2.907151	-2.629123	0.000000	-10.000000	0.533333	-26.516666	234.000000	1023.000000	1023.000000	2046.000000
22.040001	-0.013014	-7.691191	-1.612353	0.445728	-3.454376	-3.070190	0.000000	-10.000000	0.516667	-26.000000	225.166672	1023.000000	1023.000000	2046.000000
22.059999	-0.014926	-8.821377	-1.860977	0.117755	-3.718163	-3.359992	0.000000	-10.000000	0.508333	-25.716667	216.500000	1023.000000	1023.000000	2046.000000
22.080000	-0.016768	-9.910133	-2.042949	-0.101938	-4.070509	-3.694737	0.000000	-10.000000	0.500000	-25.366667	208.000000	1023.000000	1023.000000	2046.000000
22.100000	-0.018960	-11.205189	-2.176008	-0.510080	-4.543312	-3.975789	0.000000	-10.000000	0.508333	-25.200001	199.500000	1023.000000	1023.000000	2046.000000
22.120001	-0.020341	-12.021584	-2.411065	-0.754605	-4.652980	-4.202933	0.000000	-10.000000	0.500000	-24.983334	191.166672	1023.000000	1023.000000	2046.000000
22.139999	-0.021949	-12.972024	-2.518562	-0.940678	-4.951855	-4.560929	0.000000	-10.000000	0.491667	-24.733334	182.666672	1023.000000	1023.000000	2046.000000
22.160000	-0.023796	-14.063327	-2.641002	-1.301507	-5.303327	-4.817491	0.000000	-10.000000	0.475000	-24.400000	174.333328	1023.000000	1023.000000	2046.000000
22.180000	-0.025133	-14.853344	-2.877061	-1.490744	-5.384488	-5.101051	0.000000	-10.000000	0.475000	-23.916666	166.000000	1023.000000	1023.000000	2046.000000
22.200001	-0.026547	-15.689386	-3.067983	-1.675918	-5.606910	-5.338576	0.000000	-10.000000	0.466667	-23.550001	158.000000	1023.000000	1023.000000	2046.000000
22.219999	-0.028434	-16.804340	-3.274408	-2.004867	-6.000200	-5.524866	0.000000	-10.000000	0.433333	-23.083334	150.333328	1023.000000	1023.000000	2046.000000
22.240000	-0.029612	-17.500875	-3.554588	-2.170161	-6.013156	-5.762969	0.000000	-10.000000	0.400000	-22.733334	142.666672	1023.000000	1023.000000	2046.000000
22.260000	-0.031202	-18.440575	-3.744183	-2.345389	-6.350377	-6.000626	0.000000	-10.000000	0.366667	-22.100000	135.166672	1023.000000	1023.000000	2046.000000
22.280001	-0.032476	-19.193380	-3.982583	-2.490318	-6.490567	-6.229912	0.000000	-10.000000	0.358333	-21.516666	127.666664	1023.000000	1023.000000	2046.000000
22.299999	-0.033405	-19.742373	-4.175863	-2.631175	-6.538974	-6.396360	0.000000	-10.000000	0.341667	-20.850000	120.500000	1023.000000	1023.000000	2046.000000
22.320000	-0.034864	-20.604641	-4.278838	-2.808631	-6.937871	-6.579301	0.000000	-10.000000	0.333333	-20.466667	113.500000	1023.000000	1023.000000	2046.000000
22.340000	-0.036048	-21.304617	-4.386351	-3.045650	-7.165413	-6.707204	0.000000	-10.000000	0.325000	-20.150000	106.666664	1023.000000	1023.000000	2046.000000
22.360001	-0.036988	-21.859936	-4.488763	-3.201921	-7.314772	-6.854479	0.000000	-10.000000	0.308333	-19.700001	100.000000	1023.000000	1023.000000	2046.000000
22.379999	-0.037699	-22.280293	-4.659801	-3.247826	-7.316768	-7.055896	0.000000	-10.000000	0.283333	-19.016668	93.500000	1023.000000	1023.000000	2046.000000
22.400000	-0.038427	-22.710403	-4.685885	-3.307827	-7.468136	-7.248555	0.000000	-10.000000	0.258333	-18.416668	87.000000	1023.000000	1023.000000	2046.000000
22.420000	-0.039221	-23.179768	-4.714435	-3.447526	-7.693020	-7.324786	0.000000	-10.000000	0.241667	-17.816668	80.666664	1023.000000	1023.000000	2046.000000
22.440001	-0.039330	-23.243967	-4.772016	-3.577120	-7.602069	-7.292762	0.000000	-10.000000	0.225000	-17.333334	74.833336	1023.000000	1023.000000	2046.000000
22.459999	-0.039987	-23.632095	-4.706823	-3.671922	-7.894464	-7.358885	0.000000	-10.000000	0.208333	-16.766666	69.166664	1023.000000	1023.000000	2046.000000
22.480000	-0.040521	-23.948093	-4.787249	-3.694731	-7.975597	-7.490516	0.000000	-10.000000	0.200000	-16.350000	63.666668	1023.000000	1023.000000	2046.000000
22.500000	-0.040624	-24.008947	-4.868779	-3.750561	-7.991205	-7.398401	0.000000	-10.000000	0.200000	-15.966667	58.000000	1023.000000	1023.000000	2046.000000
22.520000	-0.041461	-24.503515	-5.101557	-3.764880	-8.037864	-7.599216	0.000000	-10.000000	0.200000	-15.466667	52.666668	1023.000000	1023.000000	2046.000000
22.540001	-0.043143	-25.497501	-5.252643	-4.072322	-8.328505	-7.844032	0.000000	-10.000000	0.200000	-14.916667	47.500000	1023.000000	1023.000000	2046.000000
22.559999	-0.044887	-26.528479	-5.341998	-4.456371	-8.548377	-8.181732	0.000000	-10.000000	0.183333	-14.333334	42.666668	1023.000000	1023.000000	2046.000000
22.580000	-0.046041	-27.209948	-5.467941	-4.688284	-8.646506	-8.407214	0.000000	-10.000000	0.158333	-13.483334	37.833332	1023.000000	1023.000000	2046.000000
22.600000	-0.046701	-27.600197	-5.550407	-4.629331	-8.778765	-8.641695	0.000000	-10.000000	0.108333	-12.183333	33.333332	1023.000000	1023.000000	2046.000000
22.620001	-0.047532	-28.091141	-5.565620	-4.523552	-9.211273	-8.790694	0.000000	-10.000000	0.075000	-10.516666	29.166666	1023.000000	1023.000000	2046.000000
22.639999	-0.048151	-28.457422	-5.509356	-4.409133	-9.664558	-8.874374	0.000000	-10.000000	0.050000	-9.166667	25.666666	1023.000000	1023.000000	2046.000000
22.660000	-0.048082	-28.416531	-5.383069	-4.262836	-9.862106	-8.908519	0.000000	-10.000000	0.050000	-8.416667	22.666666	1023.000000	1023.000000	2046.000000
22.680000	-0.047558	-28.106750	-5.289157	-4.005432	-9.891585	-8.920576	0.000000	-10.000000	0.058333	-8.450000	19.833334	1023.000000	1023.000000	2046.000000
22.700001	-0.046988	-27.769852	-5.246452	-3.725829	-9.895800	-8.901772	0.000000	-10.000000	0.066667	-8.766666	17.000000	1023.000000	1023.000000	2046.000000
22.719999	-0.046774	-27.643568	-5.201512	-3.481331	-9.984102	-8.976622	0.000000	-10.000000	0.075000	-8.966667	14.000000	1023.000000	1023.000000	2046.000000
22.740000	-0.046913	-27.725336	-5.163152	-3.431159	-10.159972	-8.971052	0.000000	-10.000000	0.066667	-8.783334	11.000000	1023.000000	1023.000000	2046.000000
22.760000	-0.047042	-27.801935	-5.145481	-3.354567	-10.243663	-9.058226	0.000000	-10.000000	0.058333	-8.300000	8.166667	1023.000000	1023.000000	2046.000000
22.780001	-0.046867	-27.698242	-5.142025	-3.257885	-10.198986	-9.099347	0.000000	-10.000000	0.041667	-7.666667	5.333333	1023.000000	1023.000000	2046.000000
22.799999	-0.046915	-27.726530	-5.180255	-3.168604	-10.179564	-9.198106	0.000000	-10.000000	0.033333	-6.850000	2.833333	1023.000000	1023.000000	2046.000000
22.820000	-0.047457	-28.046797	-5.193993	-3.210338	-10.368682	-9.273786	0.000000	-10.000000	0.025000	-5.950000	0.833333	1023.000000	1023.000000	2046.000000
22.840000	-0.047945	-28.335785	-5.184051	-3.403867	-10.401560	-9.346308	0.000000	-10.000000	0.025000	-5.166667	-0.833333	1023.000000	1023.000000	2046.000000
22.860001	-0.048176	-28.471762	-5.248744	-3.594433	-10.259425	-9.369159	0.000000	-10.000000	0.025000	-4.500000	-2.166667	1023.000000	1023.000000	2046.000000
22.879999	-0.048282	-28.534710	-5.383394	-3.538758	-10.106003	-9.506555	0.000000	-10.000000	0.016667	-3.766667	-3.666667	1023.000000	1023.000000	2046.000000
22.900000	-0.048566	-28.702324	-5.409821	-3.640858	-10.121148	-9.530497	0.000000	-10.000000	0.008333	-2.516667	-4.833333	1023.000000	1023.000000	2046.000000
22.920000	-0.048645	-28.749241	-5.460358	-3.772758	-10.079281	-9.436842	0.000000	-10.000000	0.000000	-0.833333	-5.666667	1023.000000	1023.000000	2046.000000
22.940001	-0.048471	-28.646112	-5.450329	-3.997834	-9.985624	-9.212324	0.000000	-10.000000	-0.008333	1.266667	-6.000000	1023.000000	1023.000000	2046.000000
22.959999	-0.048014	-28.376066	-5.431654	-4.201398	-9.801948	-8.941066	0.000000	-10.000000	-0.016667	3.800000	-6.000000	1023.000000	1023.000000	2046.000000
22.980000	-0.047316	-27.963890	-5.385604	-4.387075	-9.528958	-8.662252	0.000000	-10.000000	-0.050000	6.866667	-6.000000	1023.000000	1023.000000	2046.000000
23.000000	-0.046774	-27.643646	-5.313561	-4.578758	-9.300149	-8.451177	0.000000	-10.000000	-0.091667	9.950000	-6.000000	1023.000000	1023.000000	2046.000000
23.020000	-0.046378	-27.409187	-5.316416	-4.678527	-9.147662	-8.266581	0.000000	-10.000000	-0.150000	12.800000	-6.000000	1023.000000	1023.000000	2046.000000
23.040001	-0.045666	-26.988365	-5.276279	-4.793976	-8.951324	-7.966785	0.000000	-10.000000	-0.200000	14.900001	-6.000000	1023.000000	1023.000000	2046.000000
23.059999	-0.044414	-26.248493	-5.180545	-4.755954	-8.618583	-7.693410	0.000000	-10.000000	-0.225000	16.650000	-1.166667	1023.000000	1023.000000	2046.000000
23.080000	-0.042870	-25.336136	-5.092793	-4.686408	-8.146987	-7.409948	0.000000	-10.000000	-0.258333	18.033333	9.000000	1023.000000	1023.000000	2046.000000
23.100000	-0.042023	-24.835348	-4.991973	-4.780376	-7.958435	-7.104565	0.000000	-10.000000	-0.275000	19.383333	21.333334	1023.000000	1023.000000	2046.000000
23.120001	-0.040564	-23.973347	-4.902661	-4.784574	-7.494362	-6.791749	0.000000	-10.000000	-0.308333	20.500000	31.000000	1023.000000	1023.000000	2046.000000
23.139999	-0.038676	-22.857735	-4.787533	-4.723547	-6.918977	-6.427677	0.000000	-10.000000	-0.333333	21.350000	37.833332	1023.000000	1023.000000	2046.000000
23.160000	-0.037100	-21.926104	-4.660833	-4.695659	-6.492109	-6.077502	0.000000	-10.000000	-0.358333	22.300001	44.833332	1023.000000	1023.000000	2046.000000
23.180000	-0.035470	-20.962492	-4.471174	-4.709512	-6.088120	-5.693686	0.000000	-10.000000	-0.383333	23.283335	52.166668	1023.000000	1023.000000	2046.000000
23.200001	-0.033351	-19.710403	-4.324503	-4.587047	-5.484716	-5.314138	0.000000	-10.000000	-0.400000	24.233334	59.833332	1023.000000	1023.000000	2046.000000
23.219999	-0.031083	-18.370152	-4.135964	-4.321069	-4.869727	-5.043391	0.000000	-10.000000	-0.425000	24.850000	67.833336	1023.000000	1023.000000	2046.000000
23.240000	-0.029195	-17.254038	-3.849606	-4.188490	-4.548659	-4.667282	0.000000	-10.000000	-0.441667	25.299999	76.000000	1023.000000	1023.000000	2046.000000
23.260000	-0.027116	-16.025774	-3.650521	-4.084023	-4.047354	-4.243877	0.000000	-10.000000	-0.466667	25.750000	84.333336	1023.000000	1023.000000	2046.000000
23.280001	-0.024642	-14.563468	-3.410552	-3.885189	-3.439111	-3.828615	0.000000	-10.000000	-0.483333	26.299999	92.666664	1023.000000	1023.000000	2046.000000
23.299999	-0.022106	-13.064750	-3.142808	-3.611095	-2.849013	-3.461834	0.000000	-10.000000	-0.500000	26.633333	101.333336	1023.000000	1023.000000	2046.000000
23.320000	-0.020212	-11.945167	-2.861750	-3.494759	-2.561788	-3.026870	0.000000	-10.000000	-0.500000	26.916666	110.000000	1023.000000	1023.000000	2046.000000
23.340000	-0.018112	-10.704444	-2.583611	-3.432117	-2.151383	-2.537333	0.000000	-10.000000	-0.491667	27.216667	119.000000	1023.000000	1023.000000	2046.000000
23.360001	-0.015610	-9.225286	-2.375805	-3.183001	-1.540063	-2.126417	0.000000	-10.000000	-0.500000	27.733334	128.166672	1023.000000	1023.000000	2046.000000
23.379999	-0.012889	-7.617510	-2.107976	-2.864992	-0.892362	-1.752179	0.000000	-10.000000	-0.516667	28.216667	137.333328	1023.000000	1023.000000	2046.000000
23.400000	-0.010523	-6.219009	-1.619598	-2.677192	-0.598622	-1.323598	0.000000	-10.000000	-0.541667	28.733334	146.833328	1023.000000	1023.000000	2046.000000
23.420000	-0.007976	-4.713629	-1.163175	-2.580953	-0.181205	-0.788296	0.000000	-10.000000	-0.550000	29.133333	156.166672	1023.000000	1023.000000	2046.000000
23.440001	-0.005129	-3.031084	-0.790039	-2.390139	0.408999	-0.259905	0.000000	-10.000000	-0.550000	29.383333	165.833328	1023.000000	1023.000000	2046.000000
23.459999	-0.002310	-1.365328	-0.597240	-1.903404	1.146918	-0.011602	0.000000	-10.000000	-0.541667	29.216667	175.500000	1023.000000	1023.000000	2046.000000
23.480000	-0.000245	-0.144838	-0.341270	-1.805687	1.422917	0.579203	0.000000	-10.000000	-0.533333	28.916668	185.500000	1023.000000	1023.000000	2046.000000
23.500000	0.001495	0.883329	-0.282566	-1.626611	1.814963	0.977542	0.000000	-10.000000	-0.516667	28.783333	195.166672	1023.000000	1023.000000	2046.000000
23.520000	0.002854	1.686499	-0.270777	-1.549898	2.182868	1.324307	0.000000	-10.000000	-0.533333	28.600000	204.833328	1023.000000	1023.000000	2046.000000
23.540001	0.004512	2.666636	-0.092641	-1.415610	2.528718	1.646169	0.000000	-10.000000	-0.558333	29.066666	214.333328	1023.000000	1023.000000	2046.000000
23.559999	0.006334	3.743662	0.064695	-1.140300	2.918632	1.900635	0.000000	-10.000000	-0.591667	29.350000	224.000000	1023.000000	1023.000000	2046.000000
23.580000	0.007602	4.492739	0.197934	-0.685084	2.994354	1.985536	0.000000	-10.000000	-0.591667	29.833334	233.666672	1023.000000	1023.000000	2046.000000
23.600000	0.008637	5.104465	0.289086	-0.345043	3.032662	2.127760	0.000000	-10.000000	-0.558333	29.550001	243.500000	1023.000000	1023.000000	2046.000000
23.620001	0.010278	6.074325	0.474483	-0.021998	3.246419	2.375421	0.000000	-10.000000	-0.541667	29.133333	253.500000	1023.000000	1023.000000	2046.000000
23.639999	0.012778	7.552043	0.656330	0.461131	3.740020	2.694562	0.000000	-10.000000	-0.533333	28.933334	263.333344	1023.000000	1023.000000	2046.000000
23.660000	0.014941	8.830381	0.908021	0.964410	3.967671	2.990279	0.000000	-10.000000	-0.550000	29.066668	273.000000	1023.000000	1023.000000	2046.000000
23.680000	0.017143	10.131216	1.239600	1.385992	4.104729	3.400897	0.000000	-10.000000	-0.558333	29.483334	282.666656	1023.000000	1023.000000	2046.000000
23.700001	0.019864	11.739561	1.486290	1.916888	4.498165	3.838218	0.000000	-10.000000	-0.558333	29.500000	292.500000	1023.000000	1023.000000	2046.000000
23.719999	0.022841	13.499129	1.840670	2.553816	4.943666	4.160978	0.000000	-10.000000	-0.558333	29.583334	302.500000	1023.000000	1023.000000	2046.000000
23.740000	0.025608	15.134210	2.154464	3.119245	5.344771	4.515730	0.000000	-10.000000	-0.541667	29.300001	312.500000	1023.000000	1023.000000	2046.000000
23.760000	0.027602	16.312693	2.386794	3.497156	5.621804	4.806940	0.000000	-10.000000	-0.525000	29.133333	322.166656	1023.000000	1023.000000	2046.000000
23.780001	0.029746	17.579920	2.549937	3.869930	6.024723	5.135329	0.000000	-10.000000	-0.500000	28.500000	331.833344	1023.000000	1023.000000	2046.000000
23.799999	0.031785	18.785088	2.760321	4.118388	6.428676	5.477702	0.000000	-10.000000	-0.483333	28.033335	341.333344	1023.000000	1023.000000	2046.000000
23.820000	0.034042	20.118547	2.990381	4.348468	6.929890	5.849808	0.000000	-10.000000	-0.466667	27.533335	350.833344	1023.000000	1023.000000	2046.000000
23.840000	0.036130	21.352608	3.072175	4.668064	7.464268	6.148101	0.000000	-10.000000	-0.458333	27.283335	360.166656	1023.000000	1023.000000	2046.000000
23.860001	0.037902	22.399799	3.209927	4.895370	7.844776	6.449728	0.000000	-10.000000	-0.450000	27.033335	369.333344	1023.000000	1023.000000	2046.000000
23.879999	0.039554	23.376406	3.423832	5.015698	8.138117	6.798759	0.000000	-10.000000	-0.450000	26.600000	378.500000	1023.000000	1023.000000	2046.000000
23.900000	0.041674	24.629486	3.705964	5.069710	8.637004	7.216809	0.000000	-10.000000	-0.441667	26.183334	387.333344	1023.000000	1023.000000	2046.000000
23.920000	0.044110	26.068947	4.146706	5.175262	9.111040	7.635939	0.000000	-10.000000	-0.425000	25.633333	396.166656	1023.000000	1023.000000	2046.000000
23.940001	0.045673	26.992748	4.491643	5.218009	9.421415	7.861682	0.000000	-10.000000	-0.408333	25.333334	402.000000	1023.000000	1023.000000	2046.000000
23.959999	0.046866	27.697990	4.870763	5.127035	9.537049	8.163144	0.000000	-10.000000	-0.383333	24.700001	410.666656	1023.000000	1023.000000	2046.000000
23.980000	0.048015	28.376598	5.132792	5.036064	9.787295	8.420446	0.000000	-10.000000	-0.350000	24.183334	419.000000	1023.000000	1023.000000	2046.000000
24.000000	0.048969	28.940611	5.252056	5.035541	10.085617	8.567397	0.000000	-10.000000	-0.300000	23.066668	430.000000	1023.000000	1023.000000	2046.000000
24.020000	0.049275	29.121487	5.314027	5.019758	10.089265	8.698437	0.000000	-10.000000	-0.250000	22.116667	437.666656	1023.000000	1023.000000	2046.000000
24.040001	0.049544	29.280451	5.273821	4.927494	10.186947	8.892189	0.000000	-10.000000	-0.208333	20.550001	445.166656	1023.000000	1023.000000	2046.000000
24.059999	0.050042	29.574942	5.218829	5.038861	10.383873	8.933379	0.000000	-10.000000	-0.150000	18.650002	452.166656	1023.000000	1023.000000	2046.000000
24.080000	0.049874	29.475817	5.127982	5.103423	10.370855	8.873557	0.000000	-10.000000	-0.100000	16.000000	458.666656	1023.000000	1023.000000	2046.000000
24.100000	0.049431	29.213610	5.127621	5.014391	10.234899	8.836699	0.000000	-10.000000	-0.041667	12.466667	464.500000	1023.000000	1023.000000	2046.000000
24.120001	0.049351	29.166506	5.115026	5.081652	10.296738	8.673089	0.000000	-10.000000	0.000000	7.166667	469.333344	1023.000000	1023.000000	2046.000000
24.139999	0.049131	29.036709	5.243449	5.131773	10.204108	8.457377	0.000000	-10.000000	0.050000	1.016667	472.833344	1023.000000	1023.000000	2046.000000
24.160000	0.048397	28.602427	5.368388	4.984033	9.946198	8.303807	0.000000	-10.000000	0.083333	-5.133333	474.500000	1023.000000	1023.000000	2046.000000
24.180000	0.047712	28.198017	5.378636	4.795727	9.815808	8.207847	0.000000	-10.000000	0.125000	-10.050000	475.000000	1023.000000	1023.000000	2046.000000
24.200001	0.046929	27.735296	5.312971	4.835901	9.596951	7.989471	0.000000	-10.000000	0.183333	-13.816667	475.000000	1023.000000	1023.000000	2046.000000
24.219999	0.045055	26.627426	5.132805	4.830689	9.086098	7.577835	0.000000	-10.000000	0.250000	-16.566668	475.000000	1023.000000	1023.000000	2046.000000
24.240000	0.043245	25.557667	4.806904	4.764525	8.602962	7.383276	0.000000	-10.000000	0.308333	-18.333334	467.500000	1023.000000	1023.000000	2046.000000
24.260000	0.040925	24.186380	4.319317	4.570666	8.260650	7.035748	0.000000	-10.000000	0.341667	-19.866667	457.833344	1023.000000	1023.000000	2046.000000
24.280001	0.038872	22.973072	4.079890	4.461516	7.842552	6.589114	0.000000	-10.000000	0.375000	-21.049999	445.833344	1023.000000	1023.000000	2046.000000
24.299999	0.036371	21.495094	3.959519	4.217602	7.187418	6.130555	0.000000	-10.000000	0.391667	-21.933334	439.000000	1023.000000	1023.000000	2046.000000
24.320000	0.034300	20.271130	3.785910	4.043868	6.653595	5.787756	0.000000	-10.000000	0.400000	-22.550001	431.666656	1023.000000	1023.000000	2046.000000
24.340000	0.032258	19.064299	3.411156	4.196524	6.155872	5.300747	0.000000	-10.000000	0.433333	-23.350000	424.000000	1023.000000	1023.000000	2046.000000
24.360001	0.030182	17.837275	3.113554	4.469790	5.585116	4.668815	0.000000	-10.000000	0.466667	-24.083334	416.000000	1023.000000	1023.000000	2046.000000
24.379999	0.028286	16.717281	2.981559	4.559971	4.994096	4.181655	0.000000	-10.000000	0.500000	-24.783333	408.000000	1023.000000	1023.000000	2046.000000
24.400000	0.026942	15.922891	2.898039	4.623263	4.537547	3.864043	0.000000	-10.000000	0.508333	-25.100000	400.000000	1023.000000	1023.000000	2046.000000
24.420000	0.025933	15.326457	2.766747	4.781333	4.239125	3.539251	0.000000	-10.000000	0.508333	-25.283335	391.666656	1023.000000	1023.000000	2046.000000
24.440001	0.025086	14.825725	2.669595	5.005459	3.874630	3.276040	0.000000	-10.000000	0.508333	-25.366667	383.333344	1023.000000	1023.000000	2046.000000
24.459999	0.023536	13.909691	2.457228	5.195544	3.342036	2.914882	0.000000	-10.000000	0.516667	-25.416668	374.666656	1023.000000	1023.000000	2046.000000
24.480000	0.021822	12.896516	2.232618	5.153562	2.860933	2.649403	0.000000	-10.000000	0.533333	-25.500000	366.333344	1023.000000	1023.000000	2046.000000
24.500000	0.020441	12.080549	2.035333	5.152133	2.489226	2.403857	0.000000	-10.000000	0.550000	-26.000000	357.666656	1023.000000	1023.000000	2046.000000
24.520000	0.019131	11.306709	1.790710	5.195864	2.211538	2.108598	0.000000	-10.000000	0.550000	-26.500000	349.000000	1023.000000	1023.000000	2046.000000
24.540001	0.017810	10.525564	1.643473	5.237991	1.844556	1.799543	0.000000	-10.000000	0.550000	-27.000000	340.000000	1023.000000	1023.000000	2046.000000
24.559999	0.016166	9.554382	1.563730	4.974488	1.453363	1.562802	0.000000	-10.000000	0.566667	-26.966667	331.000000	1023.000000	1023.000000	2046.000000
24.580000	0.014577	8.614733	1.427281	4.710099	1.140659	1.336694	0.000000	-10.000000	0.566667	-26.966667	322.000000	1023.000000	1023.000000	2046.000000
24.600000	0.012959	7.658927	1.241706	4.481966	0.874841	1.060416	0.000000	-10.000000	0.566667	-26.733334	313.000000	1023.000000	1023.000000	2046.000000
24.620001	0.011376	6.723300	0.950097	4.260522	0.740258	0.772422	0.000000	-10.000000	0.541667	-26.466667	304.166656	1023.000000	1023.000000	2046.000000
24.639999	0.009285	5.487205	0.633429	3.872685	0.442304	0.538786	0.000000	-10.000000	0.525000	-26.066668	295.500000	1023.000000	1023.000000	2046.000000
24.660000	0.006941	4.102311	0.374285	3.433474	0.009422	0.285131	0.000000	-10.000000	0.525000	-25.700001	286.833344	1023.000000	1023.000000	2046.000000
24.680000	0.004586	2.710226	0.173844	2.924821	-0.457008	0.068569	0.000000	-10.000000	0.516667	-25.416668	278.166656	1023.000000	1023.000000	2046.000000
24.700001	0.002514	1.485723	-0.031414	2.496169	-0.772852	-0.206180	0.000000	-10.000000	0.516667	-25.033333	269.500000	1023.000000	1023.000000	2046.000000
24.719999	0.000067	0.039477	-0.199611	2.138532	-1.202925	-0.696519	0.000000	-10.000000	0.500000	-24.816668	261.166656	1023.000000	1023.000000	2046.000000
24.740000	-0.002702	-1.597015	-0.400891	1.638401	-1.774707	-1.059818	0.000000	-10.000000	0.500000	-24.633333	253.000000	1023.000000	1023.000000	2046.000000
24.760000	-0.004954	-2.927532	-0.663213	1.340381	-2.158761	-1.445939	0.000000	-10.000000	0.500000	-24.700001	244.833328	1023.000000	1023.000000	2046.000000
24.780001	-0.006770	-4.001178	-0.890425	1.126640	-2.407435	-1.829957	0.000000	-10.000000	0.500000	-24.716667	236.500000	1023.000000	1023.000000	2046.000000
24.799999	-0.009216	-5.446589	-1.052383	0.748030	-2.949584	-2.192652	0.000000	-10.000000	0.500000	-24.883333	228.166672	1023.000000	1023.000000	2046.000000
24.820000	-0.011494	-6.793085	-1.251314	0.372824	-3.405368	-2.509228	0.000000	-10.000000	0.500000	-24.799999	220.000000	1023.000000	1023.000000	2046.000000
24.840000	-0.013135	-7.762625	-1.448271	0.070936	-3.585567	-2.799723	0.000000	-10.000000	0.500000	-24.799999	211.666672	1023.000000	1023.000000	2046.000000
24.860001	-0.014778	-8.733623	-1.640613	-0.130876	-3.776359	-3.185775	0.000000	-10.000000	0.500000	-24.566668	203.333328	1023.000000	1023.000000	2046.000000
24.879999	-0.016764	-9.907660	-1.764825	-0.427299	-4.178122	-3.537415	0.000000	-10.000000	0.500000	-24.566668	195.000000	1023.000000	1023.000000	2046.000000
24.900000	-0.018453	-10.905934	-1.934442	-0.686627	-4.496365	-3.788502	0.000000	-10.000000	0.491667	-24.283335	187.000000	1023.000000	1023.000000	2046.000000
24.920000	-0.019894	-11.757277	-2.248920	-0.872730	-4.538575	-4.097052	0.000000	-10.000000	0.483333	-24.116667	179.000000	1023.000000	1023.000000	2046.000000
24.940001	-0.021653	-12.796638	-2.483440	-1.054937	-4.865540	-4.392722	0.000000	-10.000000	0.466667	-23.766668	171.000000	1023.000000	1023.000000	2046.000000
24.959999	-0.023576	-13.933696	-2.759485	-1.348032	-5.210484	-4.615695	0.000000	-10.000000	0.466667	-23.600000	163.000000	1023.000000	1023.000000	2046.000000
24.980000	-0.025131	-14.852551	-3.016042	-1.607297	-5.403235	-4.825977	0.000000	-10.000000	0.458333	-23.266668	155.000000	1023.000000	1023.000000	2046.000000
25.000000	-0.026485	-15.652508	-3.253905	-1.808053	-5.590100	-5.000450	0.000000	-10.000000	0.441667	-22.783335	147.166672	1023.000000	1023.000000	2046.000000
25.020000	-0.027836	-16.451077	-3.457387	-1.886595	-5.799625	-5.307471	0.000000	-10.000000	0.416667	-22.450001	139.500000	1023.000000	1023.000000	2046.000000
25.040001	-0.029555	-17.466942	-3.640672	-2.063316	-6.144474	-5.618480	0.000000	-10.000000	0.400000	-22.166668	132.166672	1023.000000	1023.000000	2046.000000
25.059999	-0.030613	-18.092518	-3.812635	-2.259799	-6.293669	-5.726414	0.000000	-10.000000	0.383333	-21.950001	124.666664	1023.000000	1023.000000	2046.000000
25.080000	-0.031593	-18.671284	-3.961575	-2.351102	-6.424887	-5.933719	0.000000	-10.000000	0.366667	-21.566668	117.333336	1023.000000	1023.000000	2046.000000
25.100000	-0.033181	-19.610147	-4.057145	-2.575448	-6.837605	-6.139950	0.000000	-10.000000	0.350000	-21.116667	110.000000	1023.000000	1023.000000	2046.000000
25.120001	-0.034300	-20.271065	-4.229031	-2.758358	-6.988083	-6.295592	0.000000	-10.000000	0.350000	-20.716667	103.000000	1023.000000	1023.000000	2046.000000
25.139999	-0.035295	-20.859413	-4.425094	-2.751008	-7.075113	-6.608197	0.000000	-10.000000	0.350000	-20.283333	96.166664	1023.000000	1023.000000	2046.000000
25.160000	-0.036584	-21.620975	-4.555662	-2.981535	-7.346887	-6.736891	0.000000	-10.000000	0.341667	-19.850000	89.333336	1023.000000	1023.000000	2046.000000
25.180000	-0.036999	-21.866266	-4.653366	-3.057163	-7.338855	-6.816882	0.000000	-10.000000	0.308333	-19.300001	82.833336	1023.000000	1023.000000	2046.000000
25.200001	-0.037748	-22.308910	-4.663680	-3.175289	-7.603432	-6.866509	0.000000	-10.000000	0.275000	-18.716667	76.333336	1023.000000	1023.000000	2046.000000
25.219999	-0.038375	-22.679724	-4.637507	-3.351960	-7.783640	-6.906615	0.000000	-10.000000	0.250000	-18.233334	70.000000	1023.000000	1023.000000	2046.000000
25.240000	-0.038491	-22.748100	-4.678932	-3.204962	-7.704628	-7.159579	0.000000	-10.000000	0.233333	-17.733334	63.666668	1023.000000	1023.000000	2046.000000
25.260000	-0.039375	-23.270521	-4.764310	-3.379974	-8.046846	-7.079391	0.000000	-10.000000	0.225000	-17.350000	57.833332	1023.000000	1023.000000	2046.000000
25.280001	-0.039600	-23.403677	-5.004303	-3.368994	-7.876431	-7.153951	0.000000	-10.000000	0.208333	-16.683334	52.166668	1023.000000	1023.000000	2046.000000
25.299999	-0.041290	-24.402287	-5.173482	-3.609472	-8.236820	-7.382512	0.000000	-10.000000	0.208333	-16.250000	46.833332	1023.000000	1023.000000	2046.000000
25.320000	-0.042962	-25.390385	-5.277105	-4.030894	-8.419106	-7.663279	0.000000	-10.000000	0.200000	-15.600000	41.333332	1023.000000	1023.000000	2046.000000
25.340000	-0.044531	-26.317730	-5.408136	-4.290554	-8.587222	-8.031817	0.000000	-10.000000	0.191667	-14.866667	36.166668	1023.000000	1023.000000	2046.000000
25.360001	-0.045898	-27.125952	-5.462434	-4.428967	-8.966209	-8.268339	0.000000	-10.000000	0.166667	-13.616667	31.000000	1023.000000	1023.000000	2046.000000
25.379999	-0.046245	-27.330770	-5.585797	-4.319206	-9.007708	-8.418059	0.000000	-10.000000	0.116667	-12.066667	26.333334	1023.000000	1023.000000	2046.000000
25.400000	-0.047070	-27.818520	-5.535098	-4.192434	-9.560986	-8.530003	0.000000	-10.000000	0.091667	-10.750000	22.333334	1023.000000	1023.000000	2046.000000
25.420000	-0.047177	-27.881641	-5.401461	-4.057076	-9.791425	-8.631680	0.000000	-10.000000	0.083333	-10.050000	18.833334	1023.000000	1023.000000	2046.000000
25.440001	-0.047256	-27.928579	-5.310348	-3.821764	-10.074667	-8.721801	0.000000	-10.000000	0.083333	-9.966667	15.500000	1023.000000	1023.000000	2046.000000
25.459999	-0.046516	-27.490911	-5.221946	-3.561221	-10.005238	-8.702507	0.000000	-10.000000	0.083333	-10.066667	12.166667	1023.000000	1023.000000	2046.000000
25.480000	-0.046492	-27.476931	-5.209121	-3.325131	-10.204150	-8.738527	0.000000	-10.000000	0.066667	-10.016667	8.833333	1023.000000	1023.000000	2046.000000
25.500000	-0.046296	-27.360992	-5.147313	-3.258799	-10.242007	-8.712873	0.000000	-10.000000	0.075000	-9.833334	5.500000	1023.000000	1023.000000	2046.000000
25.520000	-0.046340	-27.386992	-5.150855	-3.070888	-10.343413	-8.821836	0.000000	-10.000000	0.058333	-9.350000	2.333333	1023.000000	1023.000000	2046.000000
25.540001	-0.046652	-27.571348	-5.144896	-3.052117	-10.457335	-8.917000	0.000000	-10.000000	0.058333	-8.800000	-0.500000	1023.000000	1023.000000	2046.000000
25.559999	-0.046527	-27.497522	-5.138608	-2.982893	-10.402768	-8.973252	0.000000	-10.000000	0.050000	-8.000000	-3.000000	1023.000000	1023.000000	2046.000000
25.580000	-0.046987	-27.769123	-5.227334	-2.985690	-10.496416	-9.059685	0.000000	-10.000000	0.041667	-7.200000	-5.666667	1023.000000	1023.000000	2046.000000
25.600000	-0.047581	-28.120111	-5.253409	-3.141410	-10.587089	-9.138203	0.000000	-10.000000	0.041667	-6.366667	-8.166667	1023.000000	1023.000000	2046.000000
25.620001	-0.048053	-28.399580	-5.266925	-3.393786	-10.571094	-9.167776	0.000000	-10.000000	0.025000	-5.716667	-10.500000	1023.000000	1023.000000	2046.000000
25.639999	-0.048266	-28.525156	-5.394825	-3.489350	-10.394142	-9.246839	0.000000	-10.000000	0.033333	-5.000000	-12.333333	1023.000000	1023.000000	2046.000000
25.660000	-0.048781	-28.829453	-5.498588	-3.570386	-10.383374	-9.377105	0.000000	-10.000000	0.025000	-4.200000	-14.000000	1023.000000	1023.000000	2046.000000
25.680000	-0.049488	-29.247339	-5.585354	-3.721928	-10.483682	-9.456376	0.000000	-10.000000	0.041667	-3.300000	-15.333333	1023.000000	1023.000000	2046.000000
25.700001	-0.049280	-29.124546	-5.682759	-3.883306	-10.223541	-9.334939	0.000000	-10.000000	0.025000	-2.216667	-16.333334	1023.000000	1023.000000	2046.000000
25.719999	-0.049652	-29.344505	-5.702021	-4.109093	-10.290816	-9.242575	0.000000	-10.000000	0.008333	-0.783333	-16.833334	1023.000000	1023.000000	2046.000000
25.740000	-0.049956	-29.523916	-5.635970	-4.467943	-10.334366	-9.085639	0.000000	-10.000000	-0.025000	1.266667	-17.000000	1023.000000	1023.000000	2046.000000
25.760000	-0.049420	-29.207376	-5.603643	-4.643381	-10.045254	-8.915098	0.000000	-10.000000	-0.050000	3.983333	-17.000000	1023.000000	1023.000000	2046.000000
25.780001	-0.048909	-28.905127	-5.523821	-4.723168	-9.935575	-8.722564	0.000000	-10.000000	-0.075000	7.300000	-17.000000	1023.000000	1023.000000	2046.000000
25.799999	-0.048438	-28.626757	-5.468710	-4.852761	-9.855659	-8.449627	0.000000	-10.000000	-0.108333	10.666667	-17.000000	1023.000000	1023.000000	2046.000000
25.820000	-0.047189	-27.888916	-5.482825	-4.774407	-9.383301	-8.248383	0.000000	-10.000000	-0.158333	13.483334	-17.000000	1023.000000	1023.000000	2046.000000
25.840000	-0.046384	-27.413170	-5.354833	-4.801185	-9.279697	-7.977454	0.000000	-10.000000	-0.200000	15.316667	-17.000000	1023.000000	1023.000000	2046.000000
25.860001	-0.045320	-26.784037	-5.266157	-4.926475	-8.940520	-7.650885	0.000000	-10.000000	-0.225000	16.700001	-10.166667	1023.000000	1023.000000	2046.000000
25.879999	-0.043946	-25.972197	-5.193976	-4.939296	-8.487339	-7.351585	0.000000	-10.000000	-0.233333	18.016666	4.000000	1023.000000	1023.000000	2046.000000
25.900000	-0.042769	-25.276560	-5.138729	-4.950409	-8.139277	-7.048144	0.000000	-10.000000	-0.258333	19.283333	20.166666	1023.000000	1023.000000	2046.000000
25.920000	-0.041324	-24.422657	-5.002854	-4.931790	-7.738593	-6.749421	0.000000	-10.000000	-0.291667	20.350000	31.833334	1023.000000	1023.000000	2046.000000
25.940001	-0.039307	-23.230175	-4.874888	-4.813376	-7.119056	-6.422854	0.000000	-10.000000	-0.316667	20.833334	36.166668	1023.000000	1023.000000	2046.000000
25.959999	-0.037651	-22.251453	-4.701382	-4.713800	-6.724734	-6.111536	0.000000	-10.000000	-0.341667	21.733334	43.333332	1023.000000	1023.000000	2046.000000
25.980000	-0.035977	-21.262541	-4.524008	-4.679241	-6.339711	-5.719580	0.000000	-10.000000	-0.358333	22.633333	50.500000	1023.000000	1023.000000	2046.000000
26.000000	-0.033918	-20.045301	-4.283456	-4.615596	-5.843456	-5.302793	0.000000	-10.000000	-0.383333	23.783335	60.333332	1023.000000	1023.000000	2046.000000
26.020000	-0.031499	-18.615784	-4.088721	-4.357158	-5.218829	-4.951075	0.000000	-10.000000	-0.391667	24.450001	68.000000	1023.000000	1023.000000	2046.000000
26.040001	-0.029557	-17.468269	-3.851980	-4.167150	-4.833978	-4.615161	0.000000	-10.000000	-0.425000	24.966667	76.166664	1023.000000	1023.000000	2046.000000
26.059999	-0.027564	-16.290363	-3.643132	-4.018017	-4.390739	-4.238475	0.000000	-10.000000	-0.450000	25.400000	84.500000	1023.000000	1023.000000	2046.000000
26.080000	-0.025037	-14.796959	-3.382832	-3.812229	-3.801682	-3.800216	0.000000	-10.000000	-0.475000	25.916668	93.000000	1023.000000	1023.000000	2046.000000
26.100000	-0.022728	-13.432328	-3.124541	-3.576999	-3.339288	-3.391500	0.000000	-10.000000	-0.466667	26.466667	101.500000	1023.000000	1023.000000	2046.000000
26.120001	-0.020942	-12.376710	-2.885212	-3.465424	-3.023510	-3.002564	0.000000	-10.000000	-0.458333	26.750000	110.166664	1023.000000	1023.000000	2046.000000
26.139999	-0.018504	-10.935626	-2.657071	-3.295040	-2.448622	-2.534893	0.000000	-10.000000	-0.450000	27.100000	119.000000	1023.000000	1023.000000	2046.000000
26.160000	-0.015969	-9.437752	-2.377692	-3.008880	-1.880269	-2.170910	0.000000	-10.000000	-0.466667	27.450001	128.000000	1023.000000	1023.000000	2046.000000
26.180000	-0.013619	-8.048635	-1.958567	-2.854340	-1.544986	-1.690742	0.000000	-10.000000	-0.491667	28.116667	137.166672	1023.000000	1023.000000	2046.000000
26.200001	-0.010663	-6.302113	-1.549594	-2.674784	-0.899331	-1.178404	0.000000	-10.000000	-0.516667	28.566668	146.333328	1023.000000	1023.000000	2046.000000
26.219999	-0.007949	-4.697698	-1.122937	-2.441680	-0.461550	-0.671531	0.000000	-10.000000	-0.516667	28.750000	155.833328	1023.000000	1023.000000	2046.000000
26.240000	-0.005759	-3.403271	-0.891788	-2.027918	0.001328	-0.484894	0.000000	-10.000000	-0.508333	28.866667	165.333328	1023.000000	1023.000000	2046.000000
26.260000	-0.003356	-1.983655	-0.684629	-2.025956	0.523698	0.203232	0.000000	-10.000000	-0.508333	28.650002	175.000000	1023.000000	1023.000000	2046.000000
26.280001	-0.001457	-0.860879	-0.602003	-1.800783	0.957026	0.584881	0.000000	-10.000000	-0.525000	28.700001	184.666672	1023.000000	1023.000000	2046.000000
26.299999	-0.000148	-0.087318	-0.597702	-1.744785	1.311990	0.943179	0.000000	-10.000000	-0.541667	28.633333	194.166672	1023.000000	1023.000000	2046.000000
26.320000	0.001546	0.913972	-0.481151	-1.591037	1.750114	1.236046	0.000000	-10.000000	-0.566667	29.050001	203.833328	1023.000000	1023.000000	2046.000000
26.340000	0.003216	1.900801	-0.329968	-1.324947	2.092612	1.463104	0.000000	-10.000000	-0.583333	29.366667	213.500000	1023.000000	1023.000000	2046.000000
26.360001	0.004285	2.532621	-0.122246	-0.996920	2.030478	1.621309	0.000000	-10.000000	-0.583333	29.816668	223.500000	1023.000000	1023.000000	2046.000000
26.379999	0.005473	3.234271	-0.002581	-0.616501	2.080014	1.773338	0.000000	-10.000000	-0.575000	29.783335	233.500000	1023.000000	1023.000000	2046.000000
26.400000	0.007421	4.385838	0.171285	-0.294717	2.432141	2.077129	0.000000	-10.000000	-0.558333	29.683334	243.333328	1023.000000	1023.000000	2046.000000
26.420000	0.009738	5.755005	0.420231	0.142350	2.811957	2.380467	0.000000	-10.000000	-0.566667	29.416666	253.000000	1023.000000	1023.000000	2046.000000
26.440001	0.011790	6.967683	0.604094	0.659248	3.033052	2.671290	0.000000	-10.000000	-0.575000	29.483334	262.666656	1023.000000	1023.000000	2046.000000
26.459999	0.014119	8.344422	0.876427	1.136936	3.242864	3.088195	0.000000	-10.000000	-0.591667	29.750000	272.500000	1023.000000	1023.000000	2046.000000
26.480000	0.017055	10.079443	1.166221	1.742700	3.702113	3.468408	0.000000	-10.000000	-0.600000	29.850000	282.500000	1023.000000	1023.000000	2046.000000
26.500000	0.019948	11.789392	1.541845	2.382773	4.053978	3.810796	0.000000	-10.000000	-0.591667	29.666668	295.833344	1023.000000	1023.000000	2046.000000
26.520000	0.022176	13.106279	1.844679	2.848448	4.306548	4.106605	0.000000	-10.000000	-0.583333	29.300001	305.833344	1023.000000	1023.000000	2046.000000
26.540001	0.024400	14.420320	2.099223	3.190649	4.640766	4.489682	0.000000	-10.000000	-0.566667	29.133333	315.833344	1023.000000	1023.000000	2046.000000
26.559999	0.026725	15.794359	2.248586	3.571750	5.132832	4.841192	0.000000	-10.000000	-0.550000	29.016666	322.500000	1023.000000	1023.000000	2046.000000
26.580000	0.029112	17.205313	2.441683	3.904260	5.689125	5.170244	0.000000	-10.000000	-0.533333	28.983334	332.166656	1023.000000	1023.000000	2046.000000
26.600000	0.031360	18.533693	2.673147	4.201942	6.158065	5.500540	0.000000	-10.000000	-0.516667	28.733334	341.833344	1023.000000	1023.000000	2046.000000
26.620001	0.033274	19.664730	2.862051	4.435202	6.527023	5.840453	0.000000	-10.000000	-0.508333	28.333334	351.333344	1023.000000	1023.000000	2046.000000
26.639999	0.035360	20.897797	2.971973	4.604883	7.063612	6.257329	0.000000	-10.000000	-0.500000	28.100000	361.000000	1023.000000	1023.000000	2046.000000
26.660000	0.037675	22.265795	3.207868	4.851562	7.645339	6.561025	0.000000	-10.000000	-0.491667	27.733334	370.333344	1023.000000	1023.000000	2046.000000
26.680000	0.040131	23.717497	3.576731	4.991744	8.118999	7.030023	0.000000	-10.000000	-0.475000	27.650002	379.666656	1023.000000	1023.000000	2046.000000
26.700001	0.041962	24.799286	4.026778	5.014393	8.400618	7.357497	0.000000	-10.000000	-0.458333	27.133333	388.833344	1023.000000	1023.000000	2046.000000
26.719999	0.043803	25.887825	4.471179	4.947689	8.703854	7.765104	0.000000	-10.000000	-0.441667	26.833334	398.000000	1023.000000	1023.000000	2046.000000
26.740000	0.045791	27.062687	4.847056	4.971907	9.100272	8.143452	0.000000	-10.000000	-0.433333	26.350000	407.000000	1023.000000	1023.000000	2046.000000
26.760000	0.046872	27.701277	5.086415	4.965513	9.301336	8.348012	0.000000	-10.000000	-0.433333	25.950001	416.000000	1023.000000	1023.000000	2046.000000
26.780001	0.047701	28.191143	5.187491	4.925131	9.545326	8.533194	0.000000	-10.000000	-0.433333	25.700001	424.666656	1023.000000	1023.000000	2046.000000
26.799999	0.048780	28.828833	5.286622	4.938954	9.786337	8.816918	0.000000	-10.000000	-0.425000	25.216667	433.333344	1023.000000	1023.000000	2046.000000
26.820000	0.050062	29.586464	5.307884	5.087304	10.154089	9.037188	0.000000	-10.000000	-0.400000	24.616667	441.666656	1023.000000	1023.000000	2046.000000
26.840000	0.050982	30.130548	5.345109	5.191222	10.344777	9.249442	0.000000	-10.000000	-0.358333	23.683332	450.000000	1023.000000	1023.000000	2046.000000
26.860001	0.051848	30.642082	5.430070	5.284116	10.473132	9.454764	0.000000	-10.000000	-0.325000	22.916666	458.000000	1023.000000	1023.000000	2046.000000
26.879999	0.053149	31.411291	5.573828	5.430390	10.764069	9.643004	0.000000	-10.000000	-0.291667	22.200001	465.833344	1023.000000	1023.000000	2046.000000
26.900000	0.054912	32.453281	5.809034	5.745946	11.111377	9.786924	0.000000	-10.000000	-0.258333	21.166668	473.500000	1023.000000	1023.000000	2046.000000
26.920000	0.056341	33.297497	6.035677	6.041591	11.358716	9.861513	0.000000	-10.000000	-0.208333	19.866667	480.666656	1023.000000	1023.000000	2046.000000
26.940001	0.057316	33.873737	6.242713	6.116161	11.457298	10.057566	0.000000	-10.000000	-0.133333	17.600000	487.666656	1023.000000	1023.000000	2046.000000
26.959999	0.057976	34.264076	6.429484	6.041919	11.453032	10.339641	0.000000	-10.000000	-0.066667	14.350000	494.000000	1023.000000	1023.000000	2046.000000
26.980000	0.058645	34.659451	6.457329	6.287106	11.611948	10.303068	0.000000	-10.000000	0.000000	9.300000	499.500000	1023.000000	1023.000000	2046.000000
27.000000	0.057810	34.165653	6.407058	6.373651	11.361481	10.023464	0.000000	-10.000000	0.041667	2.716667	503.333344	1023.000000	1023.000000	2046.000000
27.020000	0.056241	33.238701	6.156756	6.268093	10.908376	9.905475	0.000000	-10.000000	0.083333	-3.583333	505.333344	1023.000000	1023.000000	2046.000000
27.040001	0.053962	31.891485	5.758637	6.025793	10.535933	9.571123	0.000000	-10.000000	0.133333	-9.400001	506.000000	1023.000000	1023.000000	2046.000000
27.059999	0.052414	30.976889	5.489163	5.885410	10.355747	9.246569	0.000000	-10.000000	0.175000	-13.100000	506.000000	1023.000000	1023.000000	2046.000000
27.080000	0.050801	30.023344	5.385491	5.758777	9.990120	8.888957	0.000000	-10.000000	0.216667	-15.950001	506.000000	1023.000000	1023.000000	2046.000000
27.100000	0.048915	28.908567	5.234663	5.681941	9.446219	8.545744	0.000000	-10.000000	0.250000	-17.533333	502.333344	1023.000000	1023.000000	2046.000000
27.120001	0.046802	27.660151	4.886093	5.767974	8.894388	8.111695	0.000000	-10.000000	0.300000	-19.033333	493.333344	1023.000000	1023.000000	2046.000000
27.139999	0.044935	26.556845	4.578371	5.981510	8.399914	7.597051	0.000000	-10.000000	0.341667	-20.416668	482.000000	1023.000000	1023.000000	2046.000000
27.160000	0.043412	25.656384	4.401691	6.148314	7.955750	7.150629	0.000000	-10.000000	0.375000	-21.600000	472.000000	1023.000000	1023.000000	2046.000000
27.180000	0.041630	24.603315	4.288835	6.214545	7.386890	6.713046	0.000000	-10.000000	0.391667	-22.600000	464.666656	1023.000000	1023.000000	2046.000000
27.200001	0.040187	23.750755	4.199059	6.304888	6.884092	6.362717	0.000000	-10.000000	0.400000	-23.416668	457.000000	1023.000000	1023.000000	2046.000000
27.219999	0.039161	23.144230	3.983541	6.511014	6.632297	6.017378	0.000000	-10.000000	0.433333	-24.050001	449.000000	1023.000000	1023.000000	2046.000000
27.240000	0.037675	22.265835	3.831007	6.719136	6.119410	5.596282	0.000000	-10.000000	0.466667	-24.583334	441.000000	1023.000000	1023.000000	2046.000000
27.260000	0.036042	21.301058	3.632402	6.768448	5.671988	5.228221	0.000000	-10.000000	0.500000	-24.983334	433.000000	1023.000000	1023.000000	2046.000000
27.280001	0.035133	20.763428	3.487478	6.887707	5.515149	4.873093	0.000000	-10.000000	0.508333	-25.300001	424.833344	1023.000000	1023.000000	2046.000000
27.299999	0.033452	19.770285	3.390062	6.860867	5.022980	4.496376	0.000000	-10.000000	0.516667	-25.566668	416.500000	1023.000000	1023.000000	2046.000000
27.320000	0.031973	18.896198	3.255724	6.718177	4.664594	4.257703	0.000000	-10.000000	0.533333	-25.850000	407.833344	1023.000000	1023.000000	2046.000000
27.340000	0.030633	18.104023	3.194963	6.491705	4.418154	3.999201	0.000000	-10.000000	0.541667	-26.150002	399.166656	1023.000000	1023.000000	2046.000000
27.360001	0.029269	17.297934	3.099672	6.378814	4.178571	3.640876	0.000000	-10.000000	0.550000	-26.383333	390.333344	1023.000000	1023.000000	2046.000000
27.379999	0.027180	16.063356	2.908629	6.145523	3.745250	3.263954	0.000000	-10.000000	0.550000	-26.683334	381.666656	1023.000000	1023.000000	2046.000000
27.400000	0.025221	14.905588	2.674553	5.797075	3.430012	3.003947	0.000000	-10.000000	0.558333	-26.733334	372.833344	1023.000000	1023.000000	2046.000000
27.420000	0.023390	13.823318	2.357120	5.478872	3.269727	2.717599	0.000000	-10.000000	0.550000	-26.933334	364.000000	1023.000000	1023.000000	2046.000000
27.440001	0.021040	12.434592	2.089453	5.051974	2.831406	2.461760	0.000000	-10.000000	0.550000	-26.766666	355.000000	1023.000000	1023.000000	2046.000000
27.459999	0.018728	11.068365	1.880577	4.608246	2.358661	2.220881	0.000000	-10.000000	0.533333	-26.733334	346.000000	1023.000000	1023.000000	2046.000000
27.480000	0.016546	9.778813	1.685406	4.090703	1.973398	2.029308	0.000000	-10.000000	0.525000	-26.483334	337.000000	1023.000000	1023.000000	2046.000000
27.500000	0.014427	8.526496	1.489121	3.694577	1.636596	1.706201	0.000000	-10.000000	0.516667	-25.983334	328.166656	1023.000000	1023.000000	2046.000000
27.520000	0.012005	7.095047	1.354685	3.339547	1.041049	1.359766	0.000000	-10.000000	0.508333	-25.733334	319.500000	1023.000000	1023.000000	2046.000000
27.540001	0.009802	5.793263	1.078050	3.051233	0.619315	1.044665	0.000000	-10.000000	0.508333	-25.483334	311.000000	1023.000000	1023.000000	2046.000000
27.559999	0.007801	4.610654	0.866298	2.773649	0.228797	0.741910	0.000000	-10.000000	0.500000	-25.733334	302.500000	1023.000000	1023.000000	2046.000000
27.580000	0.005919	3.498230	0.687524	2.564183	-0.152692	0.399216	0.000000	-10.000000	0.500000	-25.766666	293.833344	1023.000000	1023.000000	2046.000000
27.600000	0.003686	2.178425	0.459369	2.259803	-0.609735	0.068988	0.000000	-10.000000	0.508333	-25.650000	285.166656	1023.000000	1023.000000	2046.000000
27.620001	0.001637	0.967430	0.260768	1.925259	-1.027568	-0.191030	0.000000	-10.000000	0.508333	-25.683334	276.500000	1023.000000	1023.000000	2046.000000
27.639999	-0.000246	-0.145506	0.077249	1.639371	-1.395852	-0.466275	0.000000	-10.000000	0.508333	-25.683334	268.000000	1023.000000	1023.000000	2046.000000
27.660000	-0.001777	-1.050099	-0.108342	1.441551	-1.625973	-0.757334	0.000000	-10.000000	0.500000	-25.483334	259.500000	1023.000000	1023.000000	2046.000000
27.680000	-0.003563	-2.105695	-0.351334	1.250049	-1.916929	-1.087482	0.000000	-10.000000	0.500000	-25.116667	251.000000	1023.000000	1023.000000	2046.000000
27.700001	-0.005603	-3.311560	-0.637642	0.996599	-2.270057	-1.400459	0.000000	-10.000000	0.508333	-24.766668	242.500000	1023.000000	1023.000000	2046.000000
27.719999	-0.007460	-4.408904	-0.929988	0.752871	-2.579605	-1.652182	0.000000	-10.000000	0.508333	-24.383333	234.166672	1023.000000	1023.000000	2046.000000
27.740000	-0.009059	-5.354014	-1.226505	0.555829	-2.729232	-1.954105	0.000000	-10.000000	0.508333	-24.150000	226.000000	1023.000000	1023.000000	2046.000000
27.760000	-0.010775	-6.367799	-1.507018	0.405127	-3.011938	-2.253970	0.000000	-10.000000	0.491667	-23.783333	218.000000	1023.000000	1023.000000	2046.000000
27.780001	-0.012942	-7.648580	-1.673941	0.106273	-3.528615	-2.552297	0.000000	-10.000000	0.483333	-23.616667	210.000000	1023.000000	1023.000000	2046.000000
27.799999	-0.014770	-8.729190	-1.891039	-0.166723	-3.813159	-2.858269	0.000000	-10.000000	0.466667	-23.500000	202.000000	1023.000000	1023.000000	2046.000000
27.820000	-0.016242	-9.598934	-2.112099	-0.376543	-4.025465	-3.084827	0.000000	-10.000000	0.458333	-23.433332	194.333328	1023.000000	1023.000000	2046.000000
27.840000	-0.017619	-10.412753	-2.308682	-0.484706	-4.161735	-3.457630	0.000000	-10.000000	0.450000	-23.533333	186.666672	1023.000000	1023.000000	2046.000000
27.860001	-0.019265	-11.385777	-2.455953	-0.641159	-4.516058	-3.772608	0.000000	-10.000000	0.433333	-23.250000	179.000000	1023.000000	1023.000000	2046.000000
27.879999	-0.020569	-12.156196	-2.555739	-0.829026	-4.808339	-3.963091	0.000000	-10.000000	0.408333	-23.083334	171.000000	1023.000000	1023.000000	2046.000000
27.900000	-0.021246	-12.556610	-2.656678	-0.990766	-4.827087	-4.082079	0.000000	-10.000000	0.391667	-22.733334	163.333328	1023.000000	1023.000000	2046.000000
27.920000	-0.022031	-13.020276	-2.702496	-1.218961	-5.001623	-4.097197	0.000000	-10.000000	0.391667	-22.483334	155.666672	1023.000000	1023.000000	2046.000000
27.940001	-0.023234	-13.731318	-2.763020	-1.088153	-5.278550	-4.601594	0.000000	-10.000000	0.400000	-22.166668	150.666672	1023.000000	1023.000000	2046.000000
27.959999	-0.024471	-14.462551	-2.943828	-1.410606	-5.579654	-4.528464	0.000000	-10.000000	0.383333	-21.916668	143.166672	1023.000000	1023.000000	2046.000000
27.980000	-0.025552	-15.101460	-3.234382	-1.453525	-5.709618	-4.703935	0.000000	-10.000000	0.375000	-21.883333	135.833328	1023.000000	1023.000000	2046.000000
28.000000	-0.027869	-16.470419	-3.513867	-1.722686	-6.149409	-5.084458	0.000000	-10.000000	0.358333	-21.566668	126.166664	1023.000000	1023.000000	2046.000000
28.020000	-0.030192	-17.843643	-3.747561	-2.201501	-6.435648	-5.458931	0.000000	-10.000000	0.358333	-21.250000	119.000000	1023.000000	1023.000000	2046.000000
28.040001	-0.031917	-18.863096	-3.926379	-2.560582	-6.523216	-5.852920	0.000000	-10.000000	0.333333	-20.466667	112.000000	1023.000000	1023.000000	2046.000000
28.059999	-0.033713	-19.924524	-4.031160	-2.779592	-6.915969	-6.197804	0.000000	-10.000000	0.300000	-19.566668	105.166664	1023.000000	1023.000000	2046.000000
28.080000	-0.035120	-20.756132	-4.135938	-2.836453	-7.338939	-6.444802	0.000000	-10.000000	0.266667	-18.416666	98.666664	1023.000000	1023.000000	2046.000000
28.100000	-0.036008	-21.280973	-4.129034	-2.762248	-7.718135	-6.671556	0.000000	-10.000000	0.241667	-17.549999	92.500000	1023.000000	1023.000000	2046.000000
28.120001	-0.036555	-21.603937	-4.101643	-2.630086	-8.024319	-6.847889	0.000000	-10.000000	0.225000	-17.083334	86.500000	1023.000000	1023.000000	2046.000000
28.139999	-0.037131	-21.944286	-4.034750	-2.484218	-8.364426	-7.060894	0.000000	-10.000000	0.216667	-17.066668	80.666664	1023.000000	1023.000000	2046.000000
28.160000	-0.037267	-22.025074	-4.001612	-2.347335	-8.566225	-7.109901	0.000000	-10.000000	0.216667	-17.050001	75.000000	1023.000000	1023.000000	2046.000000
28.180000	-0.037080	-21.914278	-4.073622	-2.097553	-8.504997	-7.238106	0.000000	-10.000000	0.216667	-16.883333	69.333336	1023.000000	1023.000000	2046.000000
28.200001	-0.037675	-22.265947	-4.071242	-1.974988	-8.839390	-7.380327	0.000000	-10.000000	0.208333	-16.500000	63.666668	1023.000000	1023.000000	2046.000000
28.219999	-0.038256	-22.609385	-4.103377	-1.992821	-9.030356	-7.482830	0.000000	-10.000000	0.200000	-16.050001	58.000000	1023.000000	1023.000000	2046.000000
28.240000	-0.038525	-22.768066	-4.084771	-1.945739	-9.116953	-7.620604	0.000000	-10.000000	0.200000	-15.533334	52.666668	1023.000000	1023.000000	2046.000000
28.260000	-0.039027	-23.064880	-4.159338	-1.902151	-9.221355	-7.782036	0.000000	-10.000000	0.183333	-14.883333	47.500000	1023.000000	1023.000000	2046.000000
28.280001	-0.040001	-23.640345	-4.257593	-1.963881	-9.485484	-7.933387	0.000000	-10.000000	0.166667	-14.183333	42.666668	1023.000000	1023.000000	2046.000000
28.299999	-0.040681	-24.042410	-4.398658	-2.118173	-9.463433	-8.062146	0.000000	-10.000000	0.150000	-13.500000	37.833332	1023.000000	1023.000000	2046.000000
28.320000	-0.041274	-24.393085	-4.452110	-2.324852	-9.405760	-8.210363	0.000000	-10.000000	0.133333	-12.883333	33.333332	1023.000000	1023.000000	2046.000000
28.340000	-0.042465	-25.096909	-4.579226	-2.540310	-9.596949	-8.380424	0.000000	-10.000000	0.116667	-12.300000	29.000000	1023.000000	1023.000000	2046.000000
28.360001	-0.043563	-25.745615	-4.771763	-2.723116	-9.675486	-8.575250	0.000000	-10.000000	0.091667	-11.600000	25.000000	1023.000000	1023.000000	2046.000000
28.379999	-0.044376	-26.226368	-4.926742	-2.982338	-9.698037	-8.619251	0.000000	-10.000000	0.075000	-10.966667	21.000000	1023.000000	1023.000000	2046.000000
28.400000	-0.044910	-26.541840	-5.075321	-3.185406	-9.608311	-8.672803	0.000000	-10.000000	0.058333	-10.316667	17.333334	1023.000000	1023.000000	2046.000000
28.420000	-0.046101	-27.245749	-5.122573	-3.497069	-9.881752	-8.744354	0.000000	-10.000000	0.050000	-9.883333	13.833333	1023.000000	1023.000000	2046.000000
28.440001	-0.047229	-27.912249	-5.251391	-3.899331	-10.006006	-8.755521	0.000000	-10.000000	0.050000	-9.316667	10.666667	1023.000000	1023.000000	2046.000000
28.459999	-0.048110	-28.432947	-5.356925	-4.142005	-10.018979	-8.915037	0.000000	-10.000000	0.050000	-8.683333	7.500000	1023.000000	1023.000000	2046.000000
28.480000	-0.049091	-29.012774	-5.469077	-4.333373	-10.146124	-9.064200	0.000000	-10.000000	0.050000	-7.916667	4.666667	1023.000000	1023.000000	2046.000000
28.500000	-0.050202	-29.669477	-5.565015	-4.519678	-10.409180	-9.175604	0.000000	-10.000000	0.041667	-7.216667	2.166667	1023.000000	1023.000000	2046.000000
28.520000	-0.051056	-30.173956	-5.686860	-4.668693	-10.553686	-9.264716	0.000000	-10.000000	0.025000	-6.716667	0.166667	1023.000000	1023.000000	2046.000000
28.540001	-0.051808	-30.618378	-5.832004	-4.856778	-10.652337	-9.277259	0.000000	-10.000000	0.008333	-6.450000	-1.000000	1023.000000	1023.000000	2046.000000
28.559999	-0.052250	-30.879587	-5.915178	-4.943367	-10.683230	-9.337811	0.000000	-10.000000	0.000000	-6.300000	-2.166667	1023.000000	1023.000000	2046.000000
28.580000	-0.052773	-31.189016	-6.042254	-5.077880	-10.649076	-9.419806	0.000000	-10.000000	0.016667	-6.066667	-4.166667	1023.000000	1023.000000	2046.000000
28.600000	-0.053311	-31.506826	-6.054947	-5.225537	-10.750669	-9.475674	0.000000	-10.000000	0.016667	-5.783333	-6.833333	1023.000000	1023.000000	2046.000000
28.620001	-0.053636	-31.698652	-6.056130	-5.334241	-10.804397	-9.503884	0.000000	-10.000000	0.025000	-5.266667	-9.500000	1023.000000	1023.000000	2046.000000
28.639999	-0.053379	-31.547104	-6.021237	-5.420945	-10.674549	-9.430373	0.000000	-10.000000	0.016667	-4.883334	-10.833333	1023.000000	1023.000000	2046.000000
28.660000	-0.052689	-31.139431	-6.021541	-5.438437	-10.402063	-9.277390	0.000000	-10.000000	-0.008333	-2.050000	-12.000000	1023.000000	1023.000000	2046.000000
28.680000	-0.051967	-30.712225	-5.940673	-5.435123	-10.242852	-9.093577	0.000000	-10.000000	-0.050000	1.366667	-12.500000	1023.000000	1023.000000	2046.000000
28.700001	-0.051030	-30.158958	-5.784593	-5.442755	-10.027240	-8.904370	0.000000	-10.000000	-0.091667	6.250000	-13.000000	1023.000000	1023.000000	2046.000000
28.719999	-0.049360	-29.171795	-5.587163	-5.380941	-9.641266	-8.562425	0.000000	-10.000000	-0.100000	8.633333	-13.000000	1023.000000	1023.000000	2046.000000
28.740000	-0.047153	-27.867294	-5.319398	-5.234520	-9.092096	-8.221280	0.000000	-10.000000	-0.108333	11.016667	-13.000000	1023.000000	1023.000000	2046.000000
28.760000	-0.045033	-26.614605	-4.983903	-5.156053	-8.698410	-7.776238	0.000000	-10.000000	-0.158333	13.066667	-13.000000	1023.000000	1023.000000	2046.000000
28.780001	-0.043191	-25.525900	-4.693131	-4.903887	-8.383292	-7.545589	0.000000	-10.000000	-0.208333	15.616667	-13.000000	1023.000000	1023.000000	2046.000000
28.799999	-0.041827	-24.719801	-4.591107	-4.891609	-8.101745	-7.135340	0.000000	-10.000000	-0.250000	17.250000	-13.000000	1023.000000	1023.000000	2046.000000
28.820000	-0.040133	-23.718660	-4.595153	-4.702413	-7.626575	-6.794519	0.000000	-10.000000	-0.266667	18.766666	3.333333	1023.000000	1023.000000	2046.000000
28.840000	-0.039249	-23.195955	-4.539111	-4.688691	-7.469910	-6.498244	0.000000	-10.000000	-0.283333	19.783335	19.666666	1023.000000	1023.000000	2046.000000
28.860001	-0.038404	-22.697012	-4.570024	-4.770361	-7.077722	-6.278905	0.000000	-10.000000	-0.300000	20.800001	36.000000	1023.000000	1023.000000	2046.000000
28.879999	-0.036938	-21.830156	-4.428444	-4.750443	-6.642134	-6.009134	0.000000	-10.000000	-0.358333	21.783335	40.666668	1023.000000	1023.000000	2046.000000
28.900000	-0.034830	-20.584604	-4.297941	-4.478298	-6.060866	-5.747499	0.000000	-10.000000	-0.416667	22.766666	45.333332	1023.000000	1023.000000	2046.000000
28.920000	-0.033195	-19.618391	-4.190404	-4.112764	-5.861390	-5.453833	0.000000	-10.000000	-0.483333	24.816668	55.166668	1023.000000	1023.000000	2046.000000
28.940001	-0.031391	-18.552187	-4.051096	-3.742554	-5.658684	-5.099853	0.000000	-10.000000	-0.491667	25.883333	60.333332	1023.000000	1023.000000	2046.000000
28.959999	-0.029173	-17.241482	-3.776107	-3.402355	-5.348836	-4.714184	0.000000	-10.000000	-0.491667	27.216667	71.500000	1023.000000	1023.000000	2046.000000
28.980000	-0.026568	-15.701941	-3.513985	-2.928476	-4.860898	-4.398582	0.000000	-10.000000	-0.483333	27.483334	77.500000	1023.000000	1023.000000	2046.000000
29.000000	-0.024450	-14.449818	-3.247150	-2.516507	-4.640317	-4.045844	0.000000	-10.000000	-0.475000	27.700001	86.500000	1023.000000	1023.000000	2046.000000
29.020000	-0.022217	-13.130211	-3.015190	-2.130691	-4.332135	-3.652195	0.000000	-10.000000	-0.475000	27.716667	95.666664	1023.000000	1023.000000	2046.000000
29.040001	-0.019803	-11.703620	-2.823726	-1.757503	-3.916639	-3.205751	0.000000	-10.000000	-0.475000	27.733334	104.833336	1023.000000	1023.000000	2046.000000
29.059999	-0.017214	-10.173326	-2.626305	-1.236737	-3.449443	-2.860841	0.000000	-10.000000	-0.491667	27.933334	117.166664	1023.000000	1023.000000	2046.000000
29.080000	-0.014935	-8.826495	-2.342597	-0.813595	-3.146105	-2.524199	0.000000	-10.000000	-0.516667	28.483334	126.333336	1023.000000	1023.000000	2046.000000
29.100000	-0.012925	-7.638947	-2.098956	-0.512157	-2.862261	-2.165572	0.000000	-10.000000	-0.541667	29.033335	135.500000	1023.000000	1023.000000	2046.000000
29.120001	-0.010663	-6.301946	-1.922746	-0.239856	-2.346540	-1.792804	0.000000	-10.000000	-0.550000	29.450001	141.833328	1023.000000	1023.000000	2046.000000
29.139999	-0.008220	-4.858119	-1.655233	-0.012991	-1.771245	-1.418651	0.000000	-10.000000	-0.550000	29.366667	148.500000	1023.000000	1023.000000	2046.000000
29.160000	-0.006111	-3.611553	-1.439822	0.201322	-1.303098	-1.069955	0.000000	-10.000000	-0.558333	29.383333	158.500000	1023.000000	1023.000000	2046.000000
29.180000	-0.004304	-2.543642	-1.249849	0.331996	-0.897270	-0.728519	0.000000	-10.000000	-0.566667	29.366667	168.166672	1023.000000	1023.000000	2046.000000
29.200001	-0.002123	-1.254820	-1.055300	0.433988	-0.353026	-0.280482	0.000000	-10.000000	-0.566667	29.216667	177.833328	1023.000000	1023.000000	2046.000000
29.219999	0.000453	0.267729	-0.745351	0.507298	0.231667	0.274115	0.000000	-10.000000	-0.566667	28.950001	187.500000	1023.000000	1023.000000	2046.000000
29.240000	0.003098	1.830690	-0.497076	0.627500	0.941529	0.758737	0.000000	-10.000000	-0.558333	28.700001	200.500000	1023.000000	1023.000000	2046.000000
29.260000	0.004835	2.857493	-0.083151	0.635183	1.194882	1.110580	0.000000	-10.000000	-0.558333	28.733334	213.500000	1023.000000	1023.000000	2046.000000
29.280001	0.006690	3.954075	0.268199	0.547597	1.596273	1.542007	0.000000	-10.000000	-0.550000	28.783333	223.166672	1023.000000	1023.000000	2046.000000
29.299999	0.008631	5.101195	0.482394	0.553204	2.142136	1.923461	0.000000	-10.000000	-0.550000	28.866667	229.500000	1023.000000	1023.000000	2046.000000
29.320000	0.009919	5.862411	0.711536	0.521374	2.380217	2.249284	0.000000	-10.000000	-0.550000	29.016666	235.833328	1023.000000	1023.000000	2046.000000
29.340000	0.011152	6.590962	0.868712	0.458079	2.712038	2.552134	0.000000	-10.000000	-0.550000	29.183334	245.500000	1023.000000	1023.000000	2046.000000
29.360001	0.012895	7.621128	0.939233	0.552146	3.234672	2.895077	0.000000	-10.000000	-0.550000	29.316668	255.333328	1023.000000	1023.000000	2046.000000
29.379999	0.014291	8.445711	0.957138	0.702858	3.605587	3.180128	0.000000	-10.000000	-0.550000	29.050001	268.333344	1023.000000	1023.000000	2046.000000
29.400000	0.015759	9.313840	1.045861	0.787437	3.953134	3.527408	0.000000	-10.000000	-0.550000	28.766666	278.000000	1023.000000	1023.000000	2046.000000
29.420000	0.017818	10.530391	1.105201	0.995634	4.558473	3.871083	0.000000	-10.000000	-0.558333	28.883333	287.666656	1023.000000	1023.000000	2046.000000
29.440001	0.020027	11.836201	1.321844	1.279273	5.039220	4.195864	0.000000	-10.000000	-0.558333	29.133333	294.000000	1023.000000	1023.000000	2046.000000
29.459999	0.022137	13.082765	1.728311	1.409277	5.338117	4.607059	0.000000	-10.000000	-0.558333	29.216667	303.666656	1023.000000	1023.000000	2046.000000
29.480000	0.024674	14.582395	2.014713	1.684585	5.964150	4.918946	0.000000	-10.000000	-0.541667	29.049999	313.500000	1023.000000	1023.000000	2046.000000
29.500000	0.027077	16.002350	2.322055	2.012032	6.395642	5.272621	0.000000	-10.000000	-0.525000	28.666666	323.166656	1023.000000	1023.000000	2046.000000
29.520000	0.029258	17.291557	2.593625	2.273489	6.806766	5.617677	0.000000	-10.000000	-0.516667	28.549999	332.833344	1023.000000	1023.000000	2046.000000
29.540001	0.032031	18.930225	2.844292	2.579746	7.482537	6.023651	0.000000	-10.000000	-0.508333	28.200001	342.333344	1023.000000	1023.000000	2046.000000
29.559999	0.034241	20.236464	3.187616	2.873796	7.767102	6.407949	0.000000	-10.000000	-0.508333	28.233334	352.000000	1023.000000	1023.000000	2046.000000
29.580000	0.036431	21.530592	3.540905	3.080112	8.066744	6.842831	0.000000	-10.000000	-0.500000	28.050001	361.333344	1023.000000	1023.000000	2046.000000
29.600000	0.038900	22.989759	3.873462	3.372934	8.496474	7.246888	0.000000	-10.000000	-0.500000	27.983334	370.666656	1023.000000	1023.000000	2046.000000
29.620001	0.041397	24.465601	4.048707	3.773818	9.037654	7.605423	0.000000	-10.000000	-0.491667	27.883333	380.000000	1023.000000	1023.000000	2046.000000
29.639999	0.043268	25.571507	4.423767	4.018632	9.193888	7.935219	0.000000	-10.000000	-0.475000	27.716667	389.333344	1023.000000	1023.000000	2046.000000
29.660000	0.045910	27.132805	4.731196	4.354126	9.737040	8.310443	0.000000	-10.000000	-0.458333	27.400000	398.666656	1023.000000	1023.000000	2046.000000
29.680000	0.048576	28.708378	5.129095	4.818256	10.118168	8.642859	0.000000	-10.000000	-0.450000	26.966667	407.833344	1023.000000	1023.000000	2046.000000
29.700001	0.050788	30.015629	5.554084	5.051470	10.382355	9.027719	0.000000	-10.000000	-0.450000	26.733334	417.000000	1023.000000	1023.000000	2046.000000
29.719999	0.053250	31.470798	5.911885	5.224559	10.792673	9.541681	0.000000	-10.000000	-0.450000	26.366667	426.000000	1023.000000	1023.000000	2046.000000
29.740000	0.055603	32.861115	6.243257	5.706636	11.135065	9.776158	0.000000	-10.000000	-0.450000	26.066668	434.833344	1023.000000	1023.000000	2046.000000
29.760000	0.056987	33.679173	6.365900	5.848519	11.360446	10.104306	0.000000	-10.000000	-0.433333	25.433334	443.500000	1023.000000	1023.000000	2046.000000
29.780001	0.058819	34.762177	6.233485	6.294237	11.860870	10.373583	0.000000	-10.000000	-0.416667	24.966667	452.166656	1023.000000	1023.000000	2046.000000
29.799999	0.059272	35.029545	6.183991	6.461398	11.877676	10.506477	0.000000	-10.000000	-0.391667	24.516666	460.666656	1023.000000	1023.000000	2046.000000
29.820000	0.059535	35.185112	6.219597	6.494246	11.862364	10.608904	0.000000	-10.000000	-0.375000	24.250000	469.000000	1023.000000	1023.000000	2046.000000
29.840000	0.060075	35.504105	6.284647	6.548868	11.979555	10.691033	0.000000	-10.000000	-0.341667	23.833334	477.000000	1023.000000	1023.000000	2046.000000
29.860001	0.060638	35.837254	6.187915	6.877110	12.070387	10.701843	0.000000	-10.000000	-0.308333	23.033335	485.000000	1023.000000	1023.000000	2046.000000
29.879999	0.060353	35.668400	6.144020	7.217403	11.749671	10.557305	0.000000	-10.000000	-0.266667	22.016666	492.833344	1023.000000	1023.000000	2046.000000
29.900000	0.060755	35.906239	6.122077	7.563471	11.730258	10.490435	0.000000	-10.000000	-0.241667	20.600000	500.333344	1023.000000	1023.000000	2046.000000
29.920000	0.061578	36.392876	6.180127	7.994623	11.752648	10.465479	0.000000	-10.000000	-0.191667	18.883333	507.500000	1023.000000	1023.000000	2046.000000
29.940001	0.061795	36.520855	6.245610	8.277377	11.558754	10.439113	0.000000	-10.000000	-0.125000	16.550001	514.166687	1023.000000	1023.000000	2046.000000
29.959999	0.062185	36.751282	6.259754	8.632676	11.458396	10.400455	0.000000	-10.000000	-0.050000	13.433334	520.166687	1023.000000	1023.000000	2046.000000
29.980000	0.062331	36.837822	6.217849	9.190247	11.297838	10.131888	0.000000	-10.000000	0.000000	9.433333	525.166687	1023.000000	1023.000000	2046.000000
30.000000	0.061697	36.462757	6.141410	9.416348	10.990496	9.914505	0.000000	-10.000000	0.033333	3.550000	528.833313	1023.000000	1023.000000	2046.000000
30.020000	0.061111	36.116665	6.081133	9.533807	10.759794	9.741930	0.000000	-10.000000	0.058333	-1.983333	531.000000	1023.000000	1023.000000	2046.000000
30.040001	0.060211	35.584530	5.999782	9.659183	10.454863	9.470701	0.000000	-10.000000	0.116667	-8.000000	531.833313	1023.000000	1023.000000	2046.000000
30.059999	0.058911	34.816586	5.884490	9.573776	10.092260	9.266060	0.000000	-10.000000	0.175000	-12.133333	532.000000	1023.000000	1023.000000	2046.000000
30.080000	0.057886	34.210480	5.739338	9.510905	9.972365	8.987872	0.000000	-10.000000	0.233333	-15.650001	532.000000	1023.000000	1023.000000	2046.000000
30.100000	0.056649	33.479622	5.670273	9.358560	9.694606	8.756185	0.000000	-10.000000	0.275000	-17.666668	528.666687	1023.000000	1023.000000	2046.000000
30.120001	0.055059	32.539639	5.628037	9.108009	9.319829	8.483763	0.000000	-10.000000	0.316667	-19.200001	520.166687	1023.000000	1023.000000	2046.000000
30.139999	0.053722	31.749577	5.417844	8.972352	9.178966	8.180415	0.000000	-10.000000	0.358333	-20.650000	509.500000	1023.000000	1023.000000	2046.000000
30.160000	0.051477	30.423056	5.181721	8.670034	8.767060	7.804240	0.000000	-10.000000	0.383333	-21.533333	499.666656	1023.000000	1023.000000	2046.000000
30.180000	0.049376	29.181488	4.851118	8.255236	8.573356	7.501780	0.000000	-10.000000	0.383333	-22.366667	492.500000	1023.000000	1023.000000	2046.000000
30.200001	0.047362	27.991055	4.550591	7.954135	8.349817	7.136512	0.000000	-10.000000	0.400000	-22.816668	484.833344	1023.000000	1023.000000	2046.000000
30.219999	0.044571	26.341373	4.359444	7.482975	7.760913	6.738043	0.000000	-10.000000	0.425000	-23.533333	477.333344	1023.000000	1023.000000	2046.000000
30.240000	0.041894	24.759441	4.256879	6.922308	7.218562	6.361693	0.000000	-10.000000	0.458333	-23.966667	469.666656	1023.000000	1023.000000	2046.000000
30.260000	0.039519	23.355703	4.084212	6.519087	6.829401	5.923002	0.000000	-10.000000	0.483333	-24.333334	461.666656	1023.000000	1023.000000	2046.000000
30.280001	0.036592	21.625681	3.996705	6.062643	6.109528	5.456805	0.000000	-10.000000	0.491667	-24.750000	453.333344	1023.000000	1023.000000	2046.000000
30.299999	0.034431	20.349012	3.757307	5.712429	5.762969	5.116309	0.000000	-10.000000	0.516667	-25.366667	445.000000	1023.000000	1023.000000	2046.000000
30.320000	0.032078	18.957954	3.518425	5.462242	5.241842	4.735445	0.000000	-10.000000	0.533333	-26.299999	436.666656	1023.000000	1023.000000	2046.000000
30.340000	0.029502	17.435549	3.259580	5.120897	4.725374	4.329699	0.000000	-10.000000	0.566667	-27.033333	428.000000	1023.000000	1023.000000	2046.000000
30.360001	0.027423	16.206820	2.962612	4.863926	4.416759	3.963523	0.000000	-10.000000	0.600000	-27.400000	418.833344	1023.000000	1023.000000	2046.000000
30.379999	0.025028	14.791808	2.719593	4.511825	3.910305	3.650085	0.000000	-10.000000	0.600000	-27.666668	409.666656	1023.000000	1023.000000	2046.000000
30.400000	0.023595	13.944575	2.529276	4.279338	3.772668	3.363294	0.000000	-10.000000	0.583333	-27.766666	400.333344	1023.000000	1023.000000	2046.000000
30.420000	0.022033	13.021514	2.496069	4.043435	3.297295	3.184715	0.000000	-10.000000	0.566667	-27.800001	391.166656	1023.000000	1023.000000	2046.000000
30.440001	0.020500	12.115620	2.383557	3.797152	2.973785	2.961125	0.000000	-10.000000	0.583333	-27.700001	381.833344	1023.000000	1023.000000	2046.000000
30.459999	0.019356	11.439228	2.286640	3.880052	2.726486	2.546051	0.000000	-10.000000	0.583333	-27.533333	372.666656	1023.000000	1023.000000	2046.000000
30.480000	0.016934	10.008158	2.005320	3.601496	2.129264	2.272078	0.000000	-10.000000	0.566667	-27.549999	363.500000	1023.000000	1023.000000	2046.000000
30.500000	0.015117	8.934094	1.632879	3.408188	1.837262	2.055766	0.000000	-10.000000	0.575000	-27.650000	354.333344	1023.000000	1023.000000	2046.000000
30.520000	0.012948	7.652194	1.186347	3.212645	1.583155	1.670048	0.000000	-10.000000	0.591667	-27.683334	345.000000	1023.000000	1023.000000	2046.000000
30.540001	0.010437	6.168047	0.932940	2.861552	1.053893	1.319661	0.000000	-10.000000	0.608333	-27.616667	335.666656	1023.000000	1023.000000	2046.000000
30.559999	0.008919	5.271382	0.724292	2.582464	0.976026	0.988600	0.000000	-10.000000	0.583333	-27.233334	326.500000	1023.000000	1023.000000	2046.000000
30.580000	0.007137	4.218114	0.727020	2.432963	0.396421	0.661711	0.000000	-10.000000	0.566667	-27.100000	317.500000	1023.000000	1023.000000	2046.000000
30.600000	0.005487	3.242995	0.501071	2.440351	-0.007659	0.309232	0.000000	-10.000000	0.533333	-26.866667	308.500000	1023.000000	1023.000000	2046.000000
30.620001	0.004053	2.395363	0.269727	2.588229	-0.431193	-0.031400	0.000000	-10.000000	0.525000	-26.700001	299.500000	1023.000000	1023.000000	2046.000000
30.639999	0.002211	1.306474	0.164701	2.586858	-1.048724	-0.396360	0.000000	-10.000000	0.516667	-26.333334	290.666656	1023.000000	1023.000000	2046.000000
30.660000	0.001270	0.750351	0.080422	2.654991	-1.261914	-0.723148	0.000000	-10.000000	0.516667	-26.000000	281.833344	1023.000000	1023.000000	2046.000000
30.680000	0.000394	0.233036	0.006984	2.780024	-1.606807	-0.947164	0.000000	-10.000000	0.500000	-25.833334	273.166656	1023.000000	1023.000000	2046.000000
30.700001	-0.000975	-0.576392	-0.119800	2.801305	-2.027117	-1.230779	0.000000	-10.000000	0.491667	-25.750000	264.500000	1023.000000	1023.000000	2046.000000
30.719999	-0.001768	-1.045063	-0.289356	2.931630	-2.217948	-1.469388	0.000000	-10.000000	0.491667	-25.750000	255.833328	1023.000000	1023.000000	2046.000000
30.740000	-0.003371	-1.992258	-0.426552	2.961544	-2.729894	-1.797356	0.000000	-10.000000	0.500000	-25.650000	247.333328	1023.000000	1023.000000	2046.000000
30.760000	-0.004629	-2.735696	-0.641479	2.911753	-2.950216	-2.055754	0.000000	-10.000000	0.500000	-25.400000	238.666672	1023.000000	1023.000000	2046.000000
30.780001	-0.006139	-3.628318	-0.976511	2.888744	-3.165816	-2.374735	0.000000	-10.000000	0.500000	-25.183334	230.333328	1023.000000	1023.000000	2046.000000
30.799999	-0.008021	-4.740686	-1.193268	2.652240	-3.588783	-2.610875	0.000000	-10.000000	0.500000	-24.783335	221.666672	1023.000000	1023.000000	2046.000000
30.820000	-0.009348	-5.524830	-1.368603	2.312462	-3.659290	-2.809399	0.000000	-10.000000	0.491667	-24.650002	213.333328	1023.000000	1023.000000	2046.000000
30.840000	-0.011213	-6.626826	-1.530545	1.959986	-3.956387	-3.099880	0.000000	-10.000000	0.491667	-24.383335	205.000000	1023.000000	1023.000000	2046.000000
30.860001	-0.013368	-7.900738	-1.856922	1.552831	-4.160547	-3.436100	0.000000	-10.000000	0.475000	-24.450001	197.000000	1023.000000	1023.000000	2046.000000
30.879999	-0.014964	-8.843491	-2.141369	1.279048	-4.268292	-3.712878	0.000000	-10.000000	0.458333	-23.950001	189.000000	1023.000000	1023.000000	2046.000000
30.900000	-0.017133	-10.125786	-2.368113	0.957704	-4.669740	-4.045637	0.000000	-10.000000	0.425000	-23.483334	181.000000	1023.000000	1023.000000	2046.000000
30.920000	-0.018513	-10.940977	-2.512169	0.615856	-4.782700	-4.261964	0.000000	-10.000000	0.408333	-22.916668	173.000000	1023.000000	1023.000000	2046.000000
30.940001	-0.020075	-11.864368	-2.614028	0.280032	-5.104270	-4.426103	0.000000	-10.000000	0.391667	-22.716667	165.333328	1023.000000	1023.000000	2046.000000
30.959999	-0.022052	-13.032893	-2.751344	-0.164834	-5.438969	-4.677745	0.000000	-10.000000	0.383333	-22.350000	157.666672	1023.000000	1023.000000	2046.000000
30.980000	-0.023718	-14.017417	-2.906897	-0.494891	-5.621849	-4.993780	0.000000	-10.000000	0.366667	-21.883333	150.333328	1023.000000	1023.000000	2046.000000
31.000000	-0.026050	-15.395610	-3.022104	-0.920895	-6.193577	-5.259034	0.000000	-10.000000	0.358333	-21.333334	143.000000	1023.000000	1023.000000	2046.000000
31.020000	-0.027429	-16.210398	-3.276809	-1.153654	-6.292745	-5.487190	0.000000	-10.000000	0.350000	-20.950001	136.000000	1023.000000	1023.000000	2046.000000
31.040001	-0.029273	-17.300348	-3.426897	-1.388752	-6.744626	-5.740074	0.000000	-10.000000	0.341667	-20.516666	129.000000	1023.000000	1023.000000	2046.000000
31.059999	-0.030727	-18.159475	-3.627849	-1.637868	-6.950786	-5.942973	0.000000	-10.000000	0.325000	-20.000000	122.166664	1023.000000	1023.000000	2046.000000
31.080000	-0.031984	-18.902496	-3.752278	-1.831176	-7.187596	-6.131447	0.000000	-10.000000	0.291667	-19.500000	115.500000	1023.000000	1023.000000	2046.000000
31.100000	-0.033523	-19.812183	-3.873415	-2.136841	-7.474544	-6.327384	0.000000	-10.000000	0.266667	-19.100000	109.000000	1023.000000	1023.000000	2046.000000
31.120001	-0.034393	-20.326504	-4.002748	-2.329036	-7.489813	-6.504908	0.000000	-10.000000	0.250000	-19.000000	102.666664	1023.000000	1023.000000	2046.000000
31.139999	-0.035761	-21.134487	-4.124952	-2.476484	-7.740194	-6.792857	0.000000	-10.000000	0.250000	-18.716667	96.166664	1023.000000	1023.000000	2046.000000
31.160000	-0.036834	-21.769133	-4.337098	-2.742236	-7.804651	-6.885147	0.000000	-10.000000	0.250000	-18.283335	89.833336	1023.000000	1023.000000	2046.000000
31.180000	-0.037851	-22.369848	-4.406806	-2.868180	-8.000656	-7.094207	0.000000	-10.000000	0.241667	-17.700001	83.500000	1023.000000	1023.000000	2046.000000
31.200001	-0.039116	-23.117460	-4.559861	-3.101949	-8.210529	-7.245120	0.000000	-10.000000	0.225000	-17.183334	77.833336	1023.000000	1023.000000	2046.000000
31.219999	-0.039800	-23.521997	-4.767584	-3.242904	-8.141938	-7.369573	0.000000	-10.000000	0.208333	-16.783333	72.166664	1023.000000	1023.000000	2046.000000
31.240000	-0.040910	-24.177950	-4.843285	-3.426396	-8.427702	-7.480567	0.000000	-10.000000	0.200000	-16.383333	66.666664	1023.000000	1023.000000	2046.000000
31.260000	-0.041687	-24.636988	-5.033375	-3.546119	-8.397817	-7.659676	0.000000	-10.000000	0.200000	-15.933333	61.000000	1023.000000	1023.000000	2046.000000
31.280001	-0.042426	-25.073822	-5.134740	-3.620937	-8.544031	-7.774115	0.000000	-10.000000	0.191667	-15.250000	55.666668	1023.000000	1023.000000	2046.000000
31.299999	-0.043418	-25.659906	-5.211373	-3.802525	-8.744993	-7.901015	0.000000	-10.000000	0.191667	-14.750000	50.666668	1023.000000	1023.000000	2046.000000
31.320000	-0.043699	-25.825848	-5.355252	-3.801774	-8.635839	-8.032981	0.000000	-10.000000	0.175000	-14.183333	45.833332	1023.000000	1023.000000	2046.000000
31.340000	-0.044593	-26.354336	-5.367002	-3.933034	-8.914432	-8.139869	0.000000	-10.000000	0.166667	-13.900000	41.000000	1023.000000	1023.000000	2046.000000
31.360001	-0.044957	-26.569859	-5.433865	-4.017215	-8.874246	-8.244531	0.000000	-10.000000	0.150000	-13.416667	36.333332	1023.000000	1023.000000	2046.000000
31.379999	-0.045801	-27.068569	-5.494320	-4.139587	-9.089040	-8.345622	0.000000	-10.000000	0.141667	-13.016666	31.833334	1023.000000	1023.000000	2046.000000
31.400000	-0.045831	-27.086096	-5.599850	-4.144535	-8.911982	-8.429729	0.000000	-10.000000	0.125000	-12.533334	27.500000	1023.000000	1023.000000	2046.000000
31.420000	-0.046119	-27.256308	-5.507375	-4.196093	-9.106980	-8.445860	0.000000	-10.000000	0.108333	-12.000000	23.166666	1023.000000	1023.000000	2046.000000
31.440001	-0.046265	-27.342587	-5.456607	-4.403432	-9.154260	-8.328288	0.000000	-10.000000	0.091667	-11.450000	19.000000	1023.000000	1023.000000	2046.000000
31.459999	-0.046038	-27.208454	-5.423270	-4.357052	-9.115512	-8.312619	0.000000	-10.000000	0.083333	-10.833333	15.333333	1023.000000	1023.000000	2046.000000
31.480000	-0.046518	-27.492096	-5.483874	-4.351388	-9.213237	-8.443597	0.000000	-10.000000	0.075000	-10.300000	11.833333	1023.000000	1023.000000	2046.000000
31.500000	-0.046567	-27.521164	-5.562944	-4.407207	-9.167750	-8.383262	0.000000	-10.000000	0.066667	-9.900001	8.500000	1023.000000	1023.000000	2046.000000
31.520000	-0.047413	-28.021217	-5.771404	-4.473973	-9.320292	-8.455548	0.000000	-10.000000	0.066667	-9.616667	5.166667	1023.000000	1023.000000	2046.000000
31.540001	-0.048587	-28.715145	-5.940117	-4.741117	-9.395041	-8.638869	0.000000	-10.000000	0.066667	-9.416667	2.166667	1023.000000	1023.000000	2046.000000
31.559999	-0.049863	-29.469139	-5.982728	-4.981855	-9.568995	-8.935560	0.000000	-10.000000	0.058333	-9.150001	-0.666667	1023.000000	1023.000000	2046.000000
31.580000	-0.051006	-30.144283	-6.056671	-5.247712	-9.725529	-9.114371	0.000000	-10.000000	0.041667	-8.500000	-3.500000	1023.000000	1023.000000	2046.000000
31.600000	-0.051380	-30.365335	-6.160465	-5.093915	-9.802034	-9.308921	0.000000	-10.000000	0.016667	-7.133334	-6.166667	1023.000000	1023.000000	2046.000000
31.620001	-0.051933	-30.692682	-6.130711	-4.976695	-10.214303	-9.370974	0.000000	-10.000000	0.008333	-5.066667	-8.500000	1023.000000	1023.000000	2046.000000
31.639999	-0.051722	-30.567919	-6.064432	-4.684505	-10.403780	-9.415202	0.000000	-10.000000	0.000000	-3.050000	-10.000000	1023.000000	1023.000000	2046.000000
31.660000	-0.051378	-30.364246	-5.851373	-4.520079	-10.637085	-9.355710	0.000000	-10.000000	0.000000	-1.700000	-10.833333	1023.000000	1023.000000	2046.000000
31.680000	-0.049748	-29.400831	-5.684146	-4.095928	-10.407772	-9.212986	0.000000	-10.000000	0.000000	-0.816667	-11.000000	1023.000000	1023.000000	2046.000000
31.700001	-0.048352	-28.575926	-5.452766	-3.744667	-10.460496	-8.917996	0.000000	-10.000000	-0.008333	0.366667	-11.000000	1023.000000	1023.000000	2046.000000
31.719999	-0.046490	-27.475538	-5.325410	-3.310272	-10.099898	-8.739958	0.000000	-10.000000	-0.025000	2.266667	-11.000000	1023.000000	1023.000000	2046.000000
31.740000	-0.045372	-26.815044	-5.114035	-3.075776	-10.132325	-8.492908	0.000000	-10.000000	-0.041667	5.133333	-11.000000	1023.000000	1023.000000	2046.000000
31.760000	-0.043580	-25.755541	-5.020995	-2.842849	-9.678380	-8.213317	0.000000	-10.000000	-0.075000	8.350000	-11.000000	1023.000000	1023.000000	2046.000000
31.780001	-0.042436	-25.079664	-4.844633	-2.637485	-9.635860	-7.961685	0.000000	-10.000000	-0.116667	11.550000	-11.000000	1023.000000	1023.000000	2046.000000
31.799999	-0.040808	-24.117384	-4.841972	-2.446966	-9.119383	-7.709063	0.000000	-10.000000	-0.175000	14.116667	-11.000000	1023.000000	1023.000000	2046.000000
31.820000	-0.039656	-23.436626	-4.673840	-2.389905	-8.927107	-7.445773	0.000000	-10.000000	-0.216667	15.833334	-11.000000	1023.000000	1023.000000	2046.000000
31.840000	-0.038563	-22.791000	-4.553319	-2.503217	-8.527489	-7.206976	0.000000	-10.000000	-0.241667	17.316668	0.333333	1023.000000	1023.000000	2046.000000
31.860001	-0.037259	-22.020346	-4.480745	-2.509385	-8.090561	-6.939655	0.000000	-10.000000	-0.275000	18.566668	13.166667	1023.000000	1023.000000	2046.000000
31.879999	-0.035681	-21.087631	-4.420055	-2.525185	-7.458463	-6.683928	0.000000	-10.000000	-0.308333	20.083334	28.166666	1023.000000	1023.000000	2046.000000
31.900000	-0.034425	-20.345245	-4.328139	-2.537955	-7.138284	-6.340866	0.000000	-10.000000	-0.350000	21.316668	34.166668	1023.000000	1023.000000	2046.000000
31.920000	-0.032489	-19.201111	-4.210509	-2.596765	-6.469363	-5.924473	0.000000	-10.000000	-0.358333	22.266666	41.000000	1023.000000	1023.000000	2046.000000
31.940001	-0.031079	-18.367920	-3.991255	-2.638742	-6.157678	-5.580245	0.000000	-10.000000	-0.383333	22.966667	48.333332	1023.000000	1023.000000	2046.000000
31.959999	-0.029515	-17.443638	-3.825744	-2.813020	-5.632793	-5.172080	0.000000	-10.000000	-0.375000	23.483334	56.000000	1023.000000	1023.000000	2046.000000
31.980000	-0.028114	-16.615585	-3.588360	-2.937151	-5.267698	-4.822375	0.000000	-10.000000	-0.391667	24.033333	63.666668	1023.000000	1023.000000	2046.000000
32.000000	-0.027115	-16.025230	-3.355360	-3.101065	-5.021233	-4.547573	0.000000	-10.000000	-0.400000	24.566668	71.666664	1023.000000	1023.000000	2046.000000
32.020000	-0.025337	-14.973920	-3.255183	-3.054003	-4.436881	-4.227853	0.000000	-10.000000	-0.441667	25.200001	79.666664	1023.000000	1023.000000	2046.000000
32.040001	-0.024209	-14.307747	-3.150961	-3.042719	-4.213902	-3.900165	0.000000	-10.000000	-0.475000	25.933334	88.166664	1023.000000	1023.000000	2046.000000
32.060001	-0.022298	-13.178341	-3.079358	-2.948241	-3.585303	-3.565439	0.000000	-10.000000	-0.483333	26.400000	96.500000	1023.000000	1023.000000	2046.000000
32.080002	-0.021243	-12.554687	-2.971677	-2.943367	-3.392038	-3.247606	0.000000	-10.000000	-0.475000	26.916666	105.166664	1023.000000	1023.000000	2046.000000
32.099998	-0.019393	-11.461528	-2.930630	-2.867920	-2.773412	-2.889566	0.000000	-10.000000	-0.466667	27.200001	114.000000	1023.000000	1023.000000	2046.000000
32.119999	-0.018178	-10.742915	-2.807661	-2.840677	-2.470025	-2.624552	0.000000	-10.000000	-0.458333	27.283333	123.166664	1023.000000	1023.000000	2046.000000
32.139999	-0.015874	-9.381555	-2.736127	-2.674931	-1.721016	-2.249481	0.000000	-10.000000	-0.475000	27.516666	132.333328	1023.000000	1023.000000	2046.000000
32.160000	-0.014199	-8.391567	-2.451357	-2.671134	-1.432010	-1.837065	0.000000	-10.000000	-0.483333	27.766666	141.500000	1023.000000	1023.000000	2046.000000
32.180000	-0.011530	-6.814174	-2.151710	-2.421023	-0.747564	-1.493877	0.000000	-10.000000	-0.500000	28.083334	150.666672	1023.000000	1023.000000	2046.000000
32.200001	-0.009478	-5.601719	-1.838855	-2.257899	-0.391174	-1.113791	0.000000	-10.000000	-0.508333	28.233334	160.000000	1023.000000	1023.000000	2046.000000
32.220001	-0.007051	-4.167205	-1.518025	-2.084896	0.178550	-0.742835	0.000000	-10.000000	-0.525000	28.550001	169.333328	1023.000000	1023.000000	2046.000000
32.240002	-0.004493	-2.655311	-1.135520	-1.766749	0.640802	-0.393844	0.000000	-10.000000	-0.541667	29.016666	178.833328	1023.000000	1023.000000	2046.000000
32.259998	-0.001982	-1.171251	-0.700873	-1.606442	1.060507	0.075556	0.000000	-10.000000	-0.558333	29.350000	188.500000	1023.000000	1023.000000	2046.000000
32.279999	0.001447	0.855018	-0.310416	-1.320257	1.823376	0.662315	0.000000	-10.000000	-0.566667	29.549999	198.333328	1023.000000	1023.000000	2046.000000
32.299999	0.004052	2.394680	0.131639	-1.073604	2.134517	1.202128	0.000000	-10.000000	-0.583333	29.799999	208.000000	1023.000000	1023.000000	2046.000000
32.320000	0.006722	3.972791	0.414807	-0.654834	2.691765	1.521053	0.000000	-10.000000	-0.591667	29.700001	217.666672	1023.000000	1023.000000	2046.000000
32.340000	0.008857	5.234210	0.666201	-0.533716	3.041705	2.060020	0.000000	-10.000000	-0.583333	29.550001	227.500000	1023.000000	1023.000000	2046.000000
32.360001	0.010200	6.028123	0.690183	-0.425130	3.365947	2.397123	0.000000	-10.000000	-0.558333	28.983334	237.500000	1023.000000	1023.000000	2046.000000
32.380001	0.011800	6.973707	0.657120	-0.226220	3.927785	2.615022	0.000000	-10.000000	-0.550000	29.133333	247.500000	1023.000000	1023.000000	2046.000000
32.400002	0.013117	7.752212	0.845488	-0.083857	4.128659	2.861922	0.000000	-10.000000	-0.566667	29.166668	257.166656	1023.000000	1023.000000	2046.000000
32.419998	0.014974	8.849612	1.027430	0.131044	4.560670	3.130468	0.000000	-10.000000	-0.583333	29.700001	266.833344	1023.000000	1023.000000	2046.000000
32.439999	0.016812	9.935605	1.159702	0.610696	4.800034	3.365173	0.000000	-10.000000	-0.566667	29.300001	276.500000	1023.000000	1023.000000	2046.000000
32.459999	0.018092	10.692098	1.341952	0.962636	4.803648	3.583861	0.000000	-10.000000	-0.533333	28.966667	286.500000	1023.000000	1023.000000	2046.000000
32.480000	0.020247	11.966182	1.489765	1.405667	5.242372	3.828379	0.000000	-10.000000	-0.508333	28.333334	296.333344	1023.000000	1023.000000	2046.000000
32.500000	0.022139	13.084366	1.744222	1.853519	5.409069	4.077556	0.000000	-10.000000	-0.500000	28.233334	309.000000	1023.000000	1023.000000	2046.000000
32.520000	0.024591	14.533333	1.929314	2.280666	5.868468	4.454885	0.000000	-10.000000	-0.500000	28.100000	318.333344	1023.000000	1023.000000	2046.000000
32.540001	0.026987	15.949465	2.230223	2.931393	6.057103	4.730745	0.000000	-10.000000	-0.516667	28.516666	330.833344	1023.000000	1023.000000	2046.000000
32.560001	0.029460	17.410879	2.523766	3.448622	6.302501	5.135989	0.000000	-10.000000	-0.533333	28.883333	337.166656	1023.000000	1023.000000	2046.000000
32.580002	0.032420	19.160070	2.826820	4.169981	6.770849	5.392420	0.000000	-10.000000	-0.533333	29.016666	346.833344	1023.000000	1023.000000	2046.000000
32.599998	0.034724	20.522001	3.107099	4.630297	7.012605	5.772000	0.000000	-10.000000	-0.516667	28.566668	353.500000	1023.000000	1023.000000	2046.000000
32.619999	0.037399	22.102942	3.368302	5.133868	7.533045	6.067726	0.000000	-10.000000	-0.500000	28.233334	363.166656	1023.000000	1023.000000	2046.000000
32.639999	0.039198	23.165833	3.564635	5.483013	7.723094	6.395090	0.000000	-10.000000	-0.491667	27.933332	372.666656	1023.000000	1023.000000	2046.000000
32.660000	0.041679	24.632307	3.809734	5.751952	8.280394	6.790227	0.000000	-10.000000	-0.491667	27.816668	382.000000	1023.000000	1023.000000	2046.000000
32.680000	0.043745	25.853502	4.090826	6.053665	8.660052	7.048959	0.000000	-10.000000	-0.475000	27.683334	391.333344	1023.000000	1023.000000	2046.000000
32.700001	0.045643	26.975245	4.238885	6.253966	9.075686	7.406708	0.000000	-10.000000	-0.466667	27.400002	400.500000	1023.000000	1023.000000	2046.000000
32.720001	0.047796	28.247383	4.362117	6.512265	9.660412	7.712588	0.000000	-10.000000	-0.466667	26.983334	409.666656	1023.000000	1023.000000	2046.000000
32.740002	0.049388	29.188564	4.573152	6.638473	9.925937	8.051003	0.000000	-10.000000	-0.475000	26.283335	418.833344	1023.000000	1023.000000	2046.000000
32.759998	0.051914	30.680929	4.913337	6.802815	10.532581	8.432197	0.000000	-10.000000	-0.475000	25.766666	427.833344	1023.000000	1023.000000	2046.000000
32.779999	0.053812	31.802896	5.353431	6.933625	10.780160	8.735681	0.000000	-10.000000	-0.450000	25.200001	436.500000	1023.000000	1023.000000	2046.000000
32.799999	0.055576	32.845413	5.783959	6.833677	11.066972	9.160803	0.000000	-10.000000	-0.425000	24.850000	444.833344	1023.000000	1023.000000	2046.000000
32.820000	0.057010	33.692940	6.120109	6.898178	11.262056	9.412595	0.000000	-10.000000	-0.400000	24.400000	453.166656	1023.000000	1023.000000	2046.000000
32.840000	0.058182	34.385380	6.339220	6.767475	11.592700	9.685986	0.000000	-10.000000	-0.375000	24.183334	461.500000	1023.000000	1023.000000	2046.000000
32.860001	0.059306	35.049690	6.452863	6.862465	11.890282	9.844079	0.000000	-10.000000	-0.350000	23.783333	469.833344	1023.000000	1023.000000	2046.000000
32.880001	0.060232	35.597107	6.509400	6.839873	12.149820	10.098012	0.000000	-10.000000	-0.333333	23.350000	477.833344	1023.000000	1023.000000	2046.000000
32.900002	0.061106	36.113663	6.529574	7.022287	12.339777	10.222026	0.000000	-10.000000	-0.300000	22.600000	485.500000	1023.000000	1023.000000	2046.000000
32.919998	0.061784	36.514614	6.530827	7.065625	12.549671	10.368491	0.000000	-10.000000	-0.291667	21.633333	493.000000	1023.000000	1023.000000	2046.000000
32.939999	0.062805	37.117779	6.598571	7.240294	12.751982	10.526932	0.000000	-10.000000	-0.258333	20.600000	500.333344	1023.000000	1023.000000	2046.000000
32.959999	0.063497	37.527020	6.694973	7.302184	12.883481	10.646382	0.000000	-10.000000	-0.216667	18.983334	507.500000	1023.000000	1023.000000	2046.000000
32.980000	0.064231	37.960735	6.727628	7.464983	13.112858	10.655267	0.000000	-10.000000	-0.125000	16.683334	514.166687	1023.000000	1023.000000	2046.000000
33.000000	0.063911	37.771236	6.793070	7.433278	12.965465	10.579425	0.000000	-10.000000	-0.050000	12.816667	520.166687	1023.000000	1023.000000	2046.000000
33.020000	0.063966	37.803761	6.780098	7.510552	13.105985	10.407125	0.000000	-10.000000	0.016667	7.716667	525.166687	1023.000000	1023.000000	2046.000000
33.040001	0.062793	37.110542	6.824846	7.381238	12.750536	10.153922	0.000000	-10.000000	0.050000	1.466667	528.666687	1023.000000	1023.000000	2046.000000
33.060001	0.062272	36.802959	6.766497	7.308642	12.778578	9.949244	0.000000	-10.000000	0.083333	-4.400000	530.500000	1023.000000	1023.000000	2046.000000
33.080002	0.061501	36.347324	6.756361	7.284982	12.540223	9.765759	0.000000	-10.000000	0.108333	-9.583333	531.000000	1023.000000	1023.000000	2046.000000
33.099998	0.060652	35.845524	6.735647	7.072221	12.275264	9.762392	0.000000	-10.000000	0.150000	-13.183333	531.000000	1023.000000	1023.000000	2046.000000
33.119999	0.059965	35.439240	6.726860	7.097737	11.993921	9.620722	0.000000	-10.000000	0.200000	-15.800000	531.000000	1023.000000	1023.000000	2046.000000
33.139999	0.058449	34.543633	6.586017	7.252502	11.567610	9.137505	0.000000	-10.000000	0.250000	-17.516666	527.166687	1023.000000	1023.000000	2046.000000
33.160000	0.056433	33.351906	6.288797	6.994716	11.104701	8.963692	0.000000	-10.000000	0.300000	-19.200001	518.000000	1023.000000	1023.000000	2046.000000
33.180000	0.053524	31.632572	5.793113	6.739526	10.473687	8.626245	0.000000	-10.000000	0.350000	-20.799999	506.500000	1023.000000	1023.000000	2046.000000
33.200001	0.050871	30.064837	5.373054	6.504642	10.116771	8.070370	0.000000	-10.000000	0.391667	-22.216667	496.333344	1023.000000	1023.000000	2046.000000
33.220001	0.047870	28.290939	5.173280	6.142387	9.463444	7.511828	0.000000	-10.000000	0.425000	-23.383333	488.833344	1023.000000	1023.000000	2046.000000
33.240002	0.045228	26.729834	4.977911	5.862418	8.899085	6.990420	0.000000	-10.000000	0.458333	-24.250000	481.000000	1023.000000	1023.000000	2046.000000
33.259998	0.042862	25.331673	4.601475	5.907121	8.419955	6.403122	0.000000	-10.000000	0.491667	-25.116667	473.000000	1023.000000	1023.000000	2046.000000
33.279999	0.039330	23.244297	4.119064	6.014846	7.433924	5.676462	0.000000	-10.000000	0.516667	-25.850000	464.666656	1023.000000	1023.000000	2046.000000
33.299999	0.036685	21.681040	3.850428	6.047957	6.659372	5.123282	0.000000	-10.000000	0.533333	-26.616667	456.000000	1023.000000	1023.000000	2046.000000
33.320000	0.035044	20.710707	3.722957	6.150319	6.218658	4.618773	0.000000	-10.000000	0.575000	-27.300001	447.000000	1023.000000	1023.000000	2046.000000
33.340000	0.033179	19.608679	3.624359	6.224580	5.591398	4.168342	0.000000	-10.000000	0.608333	-27.883333	437.833344	1023.000000	1023.000000	2046.000000
33.360001	0.031873	18.836996	3.479405	6.345590	5.169034	3.842966	0.000000	-10.000000	0.633333	-28.333334	428.666656	1023.000000	1023.000000	2046.000000
33.380001	0.030573	18.068380	3.235613	6.599617	4.765444	3.467708	0.000000	-10.000000	0.633333	-28.566668	419.166656	1023.000000	1023.000000	2046.000000
33.400002	0.028823	17.034533	2.958559	6.642959	4.223709	3.209306	0.000000	-10.000000	0.641667	-28.600000	409.833344	1023.000000	1023.000000	2046.000000
33.419998	0.027704	16.372849	2.715050	6.792664	3.928268	2.936866	0.000000	-10.000000	0.650000	-28.700001	400.166656	1023.000000	1023.000000	2046.000000
33.439999	0.025818	15.258585	2.478954	6.785874	3.385753	2.608004	0.000000	-10.000000	0.650000	-28.783333	390.666656	1023.000000	1023.000000	2046.000000
33.459999	0.024277	14.347562	2.206223	6.730899	3.050753	2.359687	0.000000	-10.000000	0.641667	-28.933332	381.000000	1023.000000	1023.000000	2046.000000
33.480000	0.022789	13.468507	2.061635	6.598602	2.701912	2.106359	0.000000	-10.000000	0.641667	-28.783333	371.333344	1023.000000	1023.000000	2046.000000
33.500000	0.020738	12.256292	1.925452	6.184550	2.258333	1.887957	0.000000	-10.000000	0.641667	-28.916666	361.833344	1023.000000	1023.000000	2046.000000
33.520000	0.019036	11.250400	1.740946	5.865451	1.972436	1.671567	0.000000	-10.000000	0.641667	-29.100000	352.166656	1023.000000	1023.000000	2046.000000
33.540001	0.017325	10.239189	1.456732	5.623568	1.741455	1.417435	0.000000	-10.000000	0.633333	-29.233334	342.500000	1023.000000	1023.000000	2046.000000
33.560001	0.014780	8.734731	1.089678	5.183940	1.349711	1.111401	0.000000	-10.000000	0.625000	-28.950001	332.666656	1023.000000	1023.000000	2046.000000
33.580002	0.012729	7.522695	0.780917	4.758684	1.096166	0.886928	0.000000	-10.000000	0.633333	-28.716667	323.000000	1023.000000	1023.000000	2046.000000
33.599998	0.010602	6.265574	0.516501	4.414439	0.789640	0.544994	0.000000	-10.000000	0.625000	-28.416668	313.333344	1023.000000	1023.000000	2046.000000
33.619999	0.007806	4.613615	0.325664	3.879140	0.144086	0.264725	0.000000	-10.000000	0.616667	-28.250000	303.833344	1023.000000	1023.000000	2046.000000
33.639999	0.005525	3.265226	0.084771	3.373606	-0.155570	-0.037581	0.000000	-10.000000	0.591667	-27.816668	294.333344	1023.000000	1023.000000	2046.000000
33.660000	0.003009	1.778043	-0.072775	2.948314	-0.675658	-0.421838	0.000000	-10.000000	0.575000	-27.433334	285.166656	1023.000000	1023.000000	2046.000000
33.680000	0.000546	0.322860	-0.323891	2.579543	-1.139549	-0.793244	0.000000	-10.000000	0.558333	-27.016668	276.000000	1023.000000	1023.000000	2046.000000
33.700001	-0.001303	-0.770303	-0.495952	2.366570	-1.428911	-1.212011	0.000000	-10.000000	0.550000	-26.783335	267.000000	1023.000000	1023.000000	2046.000000
33.720001	-0.003995	-2.360754	-0.704352	1.942183	-2.034713	-1.563871	0.000000	-10.000000	0.550000	-26.850000	258.000000	1023.000000	1023.000000	2046.000000
33.740002	-0.006209	-3.669787	-0.966927	1.597392	-2.383569	-1.916683	0.000000	-10.000000	0.541667	-26.950001	249.000000	1023.000000	1023.000000	2046.000000
33.759998	-0.007787	-4.602031	-1.161314	1.334341	-2.555764	-2.219295	0.000000	-10.000000	0.533333	-26.916666	240.000000	1023.000000	1023.000000	2046.000000
33.779999	-0.010133	-5.988576	-1.336644	0.935653	-3.004960	-2.582625	0.000000	-10.000000	0.525000	-26.950001	231.000000	1023.000000	1023.000000	2046.000000
33.799999	-0.011863	-7.011131	-1.488885	0.633025	-3.238921	-2.916350	0.000000	-10.000000	0.533333	-26.866667	222.000000	1023.000000	1023.000000	2046.000000
33.820000	-0.013360	-7.895994	-1.609439	0.380612	-3.436567	-3.230600	0.000000	-10.000000	0.541667	-26.783333	213.000000	1023.000000	1023.000000	2046.000000
33.840000	-0.015495	-9.157757	-1.753283	0.060195	-3.894469	-3.570200	0.000000	-10.000000	0.533333	-26.533333	204.166672	1023.000000	1023.000000	2046.000000
33.860001	-0.017219	-10.176610	-2.006950	-0.245288	-4.108092	-3.816280	0.000000	-10.000000	0.516667	-26.200001	195.333328	1023.000000	1023.000000	2046.000000
33.880001	-0.018698	-11.050591	-2.283920	-0.359912	-4.244035	-4.162723	0.000000	-10.000000	0.500000	-25.833334	186.666672	1023.000000	1023.000000	2046.000000
33.900002	-0.020818	-12.303323	-2.557552	-0.723366	-4.613683	-4.408722	0.000000	-10.000000	0.500000	-25.333334	178.000000	1023.000000	1023.000000	2046.000000
33.919998	-0.022106	-13.064513	-2.809837	-0.851106	-4.706700	-4.696870	0.000000	-10.000000	0.483333	-24.950001	169.500000	1023.000000	1023.000000	2046.000000
33.939999	-0.024127	-14.259308	-3.003236	-1.124829	-5.176956	-4.954287	0.000000	-10.000000	0.466667	-24.583334	161.166672	1023.000000	1023.000000	2046.000000
33.959999	-0.025726	-15.203811	-3.282855	-1.386121	-5.388735	-5.146100	0.000000	-10.000000	0.450000	-24.216667	153.000000	1023.000000	1023.000000	2046.000000
33.980000	-0.026885	-15.888856	-3.458552	-1.501695	-5.545149	-5.383460	0.000000	-10.000000	0.450000	-23.750000	145.000000	1023.000000	1023.000000	2046.000000
34.000000	-0.028480	-16.831501	-3.623834	-1.652584	-5.879495	-5.675589	0.000000	-10.000000	0.433333	-23.400000	137.000000	1023.000000	1023.000000	2046.000000
34.020000	-0.029709	-17.557995	-3.820735	-1.844843	-6.013700	-5.878716	0.000000	-10.000000	0.408333	-23.033333	129.166672	1023.000000	1023.000000	2046.000000
34.040001	-0.030935	-18.282574	-3.957249	-1.961720	-6.253633	-6.109972	0.000000	-10.000000	0.375000	-22.683332	121.500000	1023.000000	1023.000000	2046.000000
34.060001	-0.032263	-19.067165	-4.051288	-2.147757	-6.550260	-6.317860	0.000000	-10.000000	0.366667	-22.333334	114.000000	1023.000000	1023.000000	2046.000000
34.080002	-0.032625	-19.281250	-4.159352	-2.200938	-6.542376	-6.378584	0.000000	-10.000000	0.358333	-21.900000	106.500000	1023.000000	1023.000000	2046.000000
34.099998	-0.033566	-19.837725	-4.159328	-2.420304	-6.812054	-6.446039	0.000000	-10.000000	0.358333	-21.483334	99.166664	1023.000000	1023.000000	2046.000000
34.119999	-0.033899	-20.034483	-4.165931	-2.536989	-6.911054	-6.420509	0.000000	-10.000000	0.333333	-20.816668	92.000000	1023.000000	1023.000000	2046.000000
34.139999	-0.034510	-20.395243	-4.200361	-2.450235	-7.082712	-6.661934	0.000000	-10.000000	0.333333	-20.300001	85.000000	1023.000000	1023.000000	2046.000000
34.160000	-0.035471	-20.963467	-4.387836	-2.647810	-7.233203	-6.694617	0.000000	-10.000000	0.300000	-19.666668	78.166664	1023.000000	1023.000000	2046.000000
34.180000	-0.036319	-21.464569	-4.635556	-2.706871	-7.272536	-6.849606	0.000000	-10.000000	0.283333	-19.266666	71.666664	1023.000000	1023.000000	2046.000000
34.200001	-0.038329	-22.652657	-4.831789	-3.059881	-7.628368	-7.132618	0.000000	-10.000000	0.266667	-18.833334	65.166664	1023.000000	1023.000000	2046.000000
34.220001	-0.040205	-23.761354	-4.995994	-3.475478	-7.809985	-7.479898	0.000000	-10.000000	0.266667	-18.450001	58.833332	1023.000000	1023.000000	2046.000000
34.240002	-0.041360	-24.443665	-5.014071	-3.695615	-7.944510	-7.789470	0.000000	-10.000000	0.250000	-17.633333	52.500000	1023.000000	1023.000000	2046.000000
34.259998	-0.042907	-25.357759	-5.126565	-3.843809	-8.333594	-8.053792	0.000000	-10.000000	0.208333	-16.483334	46.833332	1023.000000	1023.000000	2046.000000
34.279999	-0.043561	-25.744431	-5.246553	-3.729694	-8.524398	-8.243786	0.000000	-10.000000	0.175000	-14.916667	41.333332	1023.000000	1023.000000	2046.000000
34.299999	-0.044160	-26.098347	-5.157290	-3.543293	-9.001250	-8.396513	0.000000	-10.000000	0.158333	-13.783334	36.500000	1023.000000	1023.000000	2046.000000
34.320000	-0.044454	-26.272383	-5.084235	-3.479205	-9.275629	-8.433314	0.000000	-10.000000	0.150000	-12.983334	31.666666	1023.000000	1023.000000	2046.000000
34.340000	-0.043986	-25.995794	-4.950613	-3.155172	-9.337155	-8.552853	0.000000	-10.000000	0.133333	-12.866667	27.333334	1023.000000	1023.000000	2046.000000
34.360001	-0.044248	-26.150755	-4.961783	-3.011555	-9.592789	-8.584628	0.000000	-10.000000	0.116667	-12.766667	23.000000	1023.000000	1023.000000	2046.000000
34.380001	-0.043975	-25.989386	-4.962879	-2.808406	-9.602798	-8.615303	0.000000	-10.000000	0.100000	-12.633333	19.000000	1023.000000	1023.000000	2046.000000
34.400002	-0.044047	-26.031977	-4.941910	-2.623448	-9.755291	-8.711328	0.000000	-10.000000	0.091667	-12.233334	14.666667	1023.000000	1023.000000	2046.000000
34.419998	-0.044314	-26.189703	-4.949418	-2.608031	-9.869946	-8.762309	0.000000	-10.000000	0.091667	-11.816667	10.500000	1023.000000	1023.000000	2046.000000
34.439999	-0.044461	-26.276516	-4.949562	-2.477527	-9.957066	-8.892362	0.000000	-10.000000	0.083333	-11.250000	6.500000	1023.000000	1023.000000	2046.000000
34.459999	-0.045104	-26.656231	-5.044700	-2.531436	-10.078399	-9.001696	0.000000	-10.000000	0.091667	-10.566667	3.000000	1023.000000	1023.000000	2046.000000
34.480000	-0.045149	-26.683056	-5.086600	-2.519610	-10.024442	-9.052404	0.000000	-10.000000	0.075000	-9.633333	-0.166667	1023.000000	1023.000000	2046.000000
34.500000	-0.046060	-27.221563	-5.154426	-2.780455	-10.141508	-9.145175	0.000000	-10.000000	0.066667	-8.766666	-3.166667	1023.000000	1023.000000	2046.000000
34.520000	-0.046302	-27.364279	-5.192518	-2.913767	-9.997032	-9.260962	0.000000	-10.000000	0.050000	-8.083333	-5.833333	1023.000000	1023.000000	2046.000000
34.540001	-0.047310	-27.960184	-5.306669	-3.117152	-10.139304	-9.397059	0.000000	-10.000000	0.050000	-7.433333	-8.666667	1023.000000	1023.000000	2046.000000
34.560001	-0.047940	-28.332457	-5.506545	-3.307539	-10.047039	-9.471333	0.000000	-10.000000	0.050000	-6.700000	-11.166667	1023.000000	1023.000000	2046.000000
34.580002	-0.048166	-28.466188	-5.593468	-3.417931	-9.933209	-9.521581	0.000000	-10.000000	0.033333	-5.883333	-13.500000	1023.000000	1023.000000	2046.000000
34.599998	-0.049139	-29.041065	-5.664314	-3.763723	-10.124924	-9.488104	0.000000	-10.000000	0.025000	-5.216667	-15.500000	1023.000000	1023.000000	2046.000000
34.619999	-0.049653	-29.345081	-5.796897	-4.026708	-10.020349	-9.501129	0.000000	-10.000000	0.016667	-4.766667	-17.166666	1023.000000	1023.000000	2046.000000
34.639999	-0.050951	-30.112307	-5.823708	-4.354578	-10.338632	-9.595388	0.000000	-10.000000	0.016667	-4.383333	-18.833334	1023.000000	1023.000000	2046.000000
34.660000	-0.051551	-30.466759	-5.938763	-4.634248	-10.237538	-9.656210	0.000000	-10.000000	0.008333	-3.833333	-20.166666	1023.000000	1023.000000	2046.000000
34.680000	-0.052564	-31.065289	-5.970044	-4.815548	-10.512077	-9.767619	0.000000	-10.000000	0.000000	-3.050000	-21.500000	1023.000000	1023.000000	2046.000000
34.700001	-0.052697	-31.143660	-6.072799	-4.921511	-10.412287	-9.737062	0.000000	-10.000000	0.000000	-1.716667	-22.333334	1023.000000	1023.000000	2046.000000
34.720001	-0.052730	-31.163471	-6.092045	-4.953080	-10.449717	-9.668630	0.000000	-10.000000	-0.008333	-0.283333	-22.833334	1023.000000	1023.000000	2046.000000
34.740002	-0.052513	-31.035151	-6.076348	-5.068237	-10.387319	-9.503247	0.000000	-10.000000	-0.025000	1.750000	-23.000000	1023.000000	1023.000000	2046.000000
34.759998	-0.051545	-30.463272	-6.048593	-5.073594	-10.083185	-9.257899	0.000000	-10.000000	-0.050000	4.283333	-23.000000	1023.000000	1023.000000	2046.000000
34.779999	-0.051029	-30.158123	-6.022107	-5.151020	-9.916574	-9.068422	0.000000	-10.000000	-0.066667	7.433333	-23.000000	1023.000000	1023.000000	2046.000000
34.799999	-0.049614	-29.322083	-5.928985	-5.188470	-9.462620	-8.742007	0.000000	-10.000000	-0.091667	10.350000	-23.000000	1023.000000	1023.000000	2046.000000
34.820000	-0.048645	-28.748905	-5.806682	-5.202870	-9.241456	-8.497896	0.000000	-10.000000	-0.125000	12.933333	-23.000000	1023.000000	1023.000000	2046.000000
34.840000	-0.047195	-27.892328	-5.719562	-5.198146	-8.787454	-8.187166	0.000000	-10.000000	-0.175000	14.766666	-23.000000	1023.000000	1023.000000	2046.000000
34.860001	-0.045496	-26.888247	-5.509399	-5.118636	-8.384911	-7.875301	0.000000	-10.000000	-0.225000	16.549999	-15.166667	1023.000000	1023.000000	2046.000000
34.880001	-0.044219	-26.133532	-5.403357	-5.118906	-8.049213	-7.562054	0.000000	-10.000000	-0.250000	17.883333	1.000000	1023.000000	1023.000000	2046.000000
34.900002	-0.042125	-24.895967	-5.222863	-4.948544	-7.459231	-7.265330	0.000000	-10.000000	-0.275000	19.200001	19.166666	1023.000000	1023.000000	2046.000000
34.919998	-0.040374	-23.861322	-4.988771	-4.853001	-7.087564	-6.931986	0.000000	-10.000000	-0.291667	20.250000	31.666666	1023.000000	1023.000000	2046.000000
34.939999	-0.037620	-22.233192	-4.655357	-4.618644	-6.443443	-6.515748	0.000000	-10.000000	-0.341667	21.216667	38.166668	1023.000000	1023.000000	2046.000000
34.959999	-0.035397	-20.919872	-4.264485	-4.560349	-6.095859	-5.999179	0.000000	-10.000000	-0.366667	22.333334	45.000000	1023.000000	1023.000000	2046.000000
34.980000	-0.032545	-19.234217	-4.025613	-4.208467	-5.383859	-5.616280	0.000000	-10.000000	-0.391667	23.316668	52.333332	1023.000000	1023.000000	2046.000000
35.000000	-0.031034	-18.341026	-3.785800	-4.096066	-5.161912	-5.297248	0.000000	-10.000000	-0.391667	24.116667	60.000000	1023.000000	1023.000000	2046.000000
35.020000	-0.028888	-17.072697	-3.747377	-3.905886	-4.592208	-4.827226	0.000000	-10.000000	-0.408333	24.650000	68.000000	1023.000000	1023.000000	2046.000000
35.040001	-0.027884	-16.479292	-3.747567	-3.883992	-4.262731	-4.585001	0.000000	-10.000000	-0.425000	25.083334	76.000000	1023.000000	1023.000000	2046.000000
35.060001	-0.026525	-15.676063	-3.745105	-3.855543	-3.756439	-4.318975	0.000000	-10.000000	-0.450000	25.516668	84.333336	1023.000000	1023.000000	2046.000000
35.080002	-0.025273	-14.936274	-3.573455	-3.834358	-3.487719	-4.040742	0.000000	-10.000000	-0.483333	25.950001	92.833336	1023.000000	1023.000000	2046.000000
35.099998	-0.023109	-13.657302	-3.450963	-3.585805	-2.873573	-3.746962	0.000000	-10.000000	-0.491667	26.616667	101.500000	1023.000000	1023.000000	2046.000000
35.119999	-0.021727	-12.840605	-3.321624	-3.256995	-2.784583	-3.477402	0.000000	-10.000000	-0.508333	27.366667	110.166664	1023.000000	1023.000000	2046.000000
35.139999	-0.019557	-11.558440	-3.177266	-2.771361	-2.403830	-3.205983	0.000000	-10.000000	-0.500000	28.233334	119.166664	1023.000000	1023.000000	2046.000000
35.160000	-0.017611	-10.408074	-2.874434	-2.469759	-2.247084	-2.816797	0.000000	-10.000000	-0.516667	28.433334	128.500000	1023.000000	1023.000000	2046.000000
35.180000	-0.015086	-8.915700	-2.557139	-2.013598	-1.852368	-2.492596	0.000000	-10.000000	-0.525000	28.800001	138.000000	1023.000000	1023.000000	2046.000000
35.200001	-0.012906	-7.627304	-2.321402	-1.629753	-1.571604	-2.104546	0.000000	-10.000000	-0.533333	28.800001	147.500000	1023.000000	1023.000000	2046.000000
35.220001	-0.010176	-6.013783	-2.134805	-1.073933	-1.059335	-1.745710	0.000000	-10.000000	-0.533333	28.950001	157.000000	1023.000000	1023.000000	2046.000000
35.240002	-0.008151	-4.817129	-1.863973	-0.675507	-0.939865	-1.337784	0.000000	-10.000000	-0.541667	29.100000	166.666672	1023.000000	1023.000000	2046.000000
35.259998	-0.005302	-3.133616	-1.602294	-0.142640	-0.435843	-0.952839	0.000000	-10.000000	-0.550000	29.133333	176.500000	1023.000000	1023.000000	2046.000000
35.279999	-0.003255	-1.923656	-1.321608	0.252357	-0.223836	-0.630570	0.000000	-10.000000	-0.558333	29.383333	186.333328	1023.000000	1023.000000	2046.000000
35.299999	-0.000600	-0.354397	-1.108560	0.676631	0.340944	-0.263412	0.000000	-10.000000	-0.558333	29.100000	196.000000	1023.000000	1023.000000	2046.000000
35.320000	0.001257	0.742994	-0.908884	1.014245	0.595987	0.041647	0.000000	-10.000000	-0.566667	29.049999	205.666672	1023.000000	1023.000000	2046.000000
35.340000	0.003591	2.122281	-0.619543	1.142171	1.094182	0.505471	0.000000	-10.000000	-0.575000	29.016666	215.333328	1023.000000	1023.000000	2046.000000
35.360001	0.005678	3.355975	-0.429434	1.432421	1.569479	0.783509	0.000000	-10.000000	-0.566667	29.316668	225.000000	1023.000000	1023.000000	2046.000000
35.380001	0.007488	4.425354	-0.370159	1.525123	2.070937	1.199453	0.000000	-10.000000	-0.558333	29.350000	234.666672	1023.000000	1023.000000	2046.000000
35.400002	0.009878	5.838024	-0.179023	1.754822	2.682903	1.579322	0.000000	-10.000000	-0.550000	29.500000	244.500000	1023.000000	1023.000000	2046.000000
35.419998	0.011883	7.022610	0.051517	1.828177	3.138360	2.004557	0.000000	-10.000000	-0.525000	29.200001	254.500000	1023.000000	1023.000000	2046.000000
35.439999	0.014570	8.611032	0.394866	1.878846	3.773434	2.563887	0.000000	-10.000000	-0.508333	28.800001	264.333344	1023.000000	1023.000000	2046.000000
35.459999	0.016459	9.727460	0.788894	1.943819	4.078576	2.916171	0.000000	-10.000000	-0.491667	28.216667	274.000000	1023.000000	1023.000000	2046.000000
35.480000	0.018267	10.795795	1.073911	1.868862	4.538287	3.314736	0.000000	-10.000000	-0.491667	27.883333	283.333344	1023.000000	1023.000000	2046.000000
35.500000	0.020238	11.960877	1.430106	1.935166	4.949970	3.645635	0.000000	-10.000000	-0.483333	27.750000	292.666656	1023.000000	1023.000000	2046.000000
35.520000	0.021270	12.570344	1.638898	1.811801	5.130055	3.989589	0.000000	-10.000000	-0.483333	27.750000	302.000000	1023.000000	1023.000000	2046.000000
35.540001	0.022988	13.585877	1.754207	1.832814	5.649892	4.348963	0.000000	-10.000000	-0.491667	27.650000	311.333344	1023.000000	1023.000000	2046.000000
35.560001	0.024069	14.224692	1.835224	1.958207	5.897039	4.534222	0.000000	-10.000000	-0.483333	27.733334	320.666656	1023.000000	1023.000000	2046.000000
35.580002	0.025294	14.948912	1.776823	2.028630	6.323385	4.820073	0.000000	-10.000000	-0.466667	27.316668	329.833344	1023.000000	1023.000000	2046.000000
35.599998	0.027134	16.036190	1.868237	2.225816	6.802844	5.139293	0.000000	-10.000000	-0.450000	26.933334	339.000000	1023.000000	1023.000000	2046.000000
35.619999	0.028535	16.864225	2.051702	2.404661	7.017007	5.390855	0.000000	-10.000000	-0.466667	26.516666	348.000000	1023.000000	1023.000000	2046.000000
35.639999	0.030403	17.968294	2.296102	2.516673	7.412948	5.742570	0.000000	-10.000000	-0.483333	26.400000	357.000000	1023.000000	1023.000000	2046.000000
35.660000	0.032836	19.406235	2.591906	2.789308	7.952529	6.072491	0.000000	-10.000000	-0.483333	26.316668	365.833344	1023.000000	1023.000000	2046.000000
35.680000	0.034651	20.478951	2.814212	3.058754	8.286283	6.319701	0.000000	-10.000000	-0.450000	26.150000	374.666656	1023.000000	1023.000000	2046.000000
35.700001	0.036801	21.749535	3.093182	3.255258	8.715148	6.685946	0.000000	-10.000000	-0.425000	25.866667	383.333344	1023.000000	1023.000000	2046.000000
35.720001	0.039246	23.194668	3.342174	3.617369	9.233280	7.001845	0.000000	-10.000000	-0.425000	25.500000	392.166656	1023.000000	1023.000000	2046.000000
35.740002	0.041016	24.240555	3.660707	3.788619	9.435446	7.355782	0.000000	-10.000000	-0.433333	25.066668	400.666656	1023.000000	1023.000000	2046.000000
35.759998	0.043368	25.630297	3.962039	4.052144	9.864467	7.751647	0.000000	-10.000000	-0.425000	24.833334	409.166656	1023.000000	1023.000000	2046.000000
35.779999	0.045492	26.885517	4.269789	4.405409	10.172874	8.037444	0.000000	-10.000000	-0.408333	24.716667	417.500000	1023.000000	1023.000000	2046.000000
35.799999	0.047443	28.038702	4.468390	4.597077	10.554908	8.418326	0.000000	-10.000000	-0.400000	24.450001	425.833344	1023.000000	1023.000000	2046.000000
35.820000	0.049739	29.395500	4.776194	4.947412	10.912074	8.759820	0.000000	-10.000000	-0.383333	24.233334	434.000000	1023.000000	1023.000000	2046.000000
35.840000	0.051520	30.448523	5.030967	5.284617	11.126013	9.006927	0.000000	-10.000000	-0.366667	23.816668	442.000000	1023.000000	1023.000000	2046.000000
35.860001	0.053352	31.531033	5.257077	5.470754	11.457488	9.345715	0.000000	-10.000000	-0.333333	23.500000	450.000000	1023.000000	1023.000000	2046.000000
35.880001	0.055661	32.895428	5.604694	5.898146	11.808262	9.584325	0.000000	-10.000000	-0.308333	22.783333	458.000000	1023.000000	1023.000000	2046.000000
35.900002	0.057206	33.808460	5.936255	6.136018	11.935786	9.800403	0.000000	-10.000000	-0.258333	21.533333	465.666656	1023.000000	1023.000000	2046.000000
35.919998	0.058172	34.379753	6.110600	6.152664	12.037378	10.079110	0.000000	-10.000000	-0.208333	19.666666	473.166656	1023.000000	1023.000000	2046.000000
35.939999	0.059372	35.088573	6.161581	6.363718	12.282957	10.280317	0.000000	-10.000000	-0.141667	17.133333	480.000000	1023.000000	1023.000000	2046.000000
35.959999	0.059542	35.189228	6.248073	6.605899	12.211706	10.123549	0.000000	-10.000000	-0.075000	13.733334	486.333344	1023.000000	1023.000000	2046.000000
35.980000	0.058949	34.838768	6.081997	6.597683	11.956935	10.202152	0.000000	-10.000000	-0.016667	9.183333	491.500000	1023.000000	1023.000000	2046.000000
36.000000	0.057616	34.051117	5.665316	6.645120	11.871331	9.869350	0.000000	-10.000000	0.033333	3.133333	495.333344	1023.000000	1023.000000	2046.000000
36.020000	0.055150	32.593803	5.427215	6.372254	11.340001	9.454332	0.000000	-10.000000	0.058333	-2.183333	497.333344	1023.000000	1023.000000	2046.000000
36.040001	0.053101	31.382618	5.210523	6.078870	11.012744	9.080482	0.000000	-10.000000	0.083333	-7.216667	498.000000	1023.000000	1023.000000	2046.000000
36.060001	0.051165	30.238657	4.992427	6.022645	10.581149	8.642436	0.000000	-10.000000	0.108333	-10.633333	498.000000	1023.000000	1023.000000	2046.000000
36.080002	0.048225	28.501030	4.624812	6.059190	9.754436	8.062593	0.000000	-10.000000	0.150000	-14.000000	498.000000	1023.000000	1023.000000	2046.000000
36.099998	0.045790	27.062105	4.284250	6.193263	9.052947	7.531646	0.000000	-10.000000	0.200000	-16.166666	498.000000	1023.000000	1023.000000	2046.000000
36.119999	0.044387	26.232883	4.027438	6.437670	8.695202	7.072573	0.000000	-10.000000	0.250000	-18.033333	490.166656	1023.000000	1023.000000	2046.000000
36.139999	0.042726	25.250828	3.884662	6.609357	8.121239	6.635570	0.000000	-10.000000	0.316667	-19.750000	477.833344	1023.000000	1023.000000	2046.000000
36.160000	0.041187	24.341333	3.669001	6.738114	7.639023	6.295196	0.000000	-10.000000	0.366667	-20.966667	465.500000	1023.000000	1023.000000	2046.000000
36.180000	0.040170	23.740398	3.526974	7.000250	7.202170	6.011003	0.000000	-10.000000	0.400000	-21.883333	458.666656	1023.000000	1023.000000	2046.000000
36.200001	0.038487	22.745796	3.349898	7.252236	6.593546	5.550115	0.000000	-10.000000	0.416667	-22.666666	453.666656	1023.000000	1023.000000	2046.000000
36.220001	0.036821	21.761435	3.118312	7.362093	6.140690	5.140339	0.000000	-10.000000	0.450000	-23.650000	446.000000	1023.000000	1023.000000	2046.000000
36.240002	0.035580	21.028059	3.036502	7.504151	5.797900	4.689506	0.000000	-10.000000	0.500000	-24.666666	438.000000	1023.000000	1023.000000	2046.000000
36.259998	0.033749	19.945559	2.869338	7.479063	5.338320	4.258837	0.000000	-10.000000	0.533333	-25.566668	429.833344	1023.000000	1023.000000	2046.000000
36.279999	0.032158	19.005209	2.695405	7.439974	4.961479	3.908351	0.000000	-10.000000	0.583333	-26.416666	421.333344	1023.000000	1023.000000	2046.000000
36.299999	0.030628	18.101006	2.629923	7.184672	4.639765	3.646645	0.000000	-10.000000	0.616667	-27.116667	412.500000	1023.000000	1023.000000	2046.000000
36.320000	0.028394	16.780895	2.511919	6.879155	4.144567	3.245255	0.000000	-10.000000	0.650000	-27.700001	403.500000	1023.000000	1023.000000	2046.000000
36.340000	0.026444	15.628598	2.313109	6.569643	3.815532	2.930314	0.000000	-10.000000	0.650000	-27.850000	394.333344	1023.000000	1023.000000	2046.000000
36.360001	0.024266	14.340933	2.011487	6.265856	3.505497	2.558093	0.000000	-10.000000	0.650000	-28.200001	385.000000	1023.000000	1023.000000	2046.000000
36.380001	0.021679	12.812400	1.680153	5.849299	3.077575	2.205373	0.000000	-10.000000	0.658333	-28.233334	375.666656	1023.000000	1023.000000	2046.000000
36.400002	0.019489	11.517910	1.349185	5.408675	2.801355	1.958694	0.000000	-10.000000	0.658333	-28.366667	366.166656	1023.000000	1023.000000	2046.000000
36.419998	0.017174	10.149932	1.149374	4.991014	2.338301	1.671243	0.000000	-10.000000	0.658333	-28.450001	356.833344	1023.000000	1023.000000	2046.000000
36.439999	0.014415	8.519046	0.949954	4.411884	1.749119	1.408088	0.000000	-10.000000	0.633333	-28.233334	347.166656	1023.000000	1023.000000	2046.000000
36.459999	0.012152	7.181969	0.724253	4.060674	1.397342	0.999700	0.000000	-10.000000	0.633333	-28.366667	337.833344	1023.000000	1023.000000	2046.000000
36.480000	0.009375	5.540859	0.500403	3.609696	0.791285	0.639474	0.000000	-10.000000	0.633333	-28.183332	328.333344	1023.000000	1023.000000	2046.000000
36.500000	0.007320	4.325919	0.326017	3.291749	0.405168	0.302984	0.000000	-10.000000	0.650000	-28.366667	319.000000	1023.000000	1023.000000	2046.000000
36.520000	0.005110	3.020297	0.175761	3.015805	-0.098797	-0.072472	0.000000	-10.000000	0.633333	-28.350000	309.500000	1023.000000	1023.000000	2046.000000
36.540001	0.002662	1.573135	-0.061504	2.629804	-0.594950	-0.400216	0.000000	-10.000000	0.633333	-28.333334	300.000000	1023.000000	1023.000000	2046.000000
36.560001	0.000975	0.576068	-0.240294	2.405421	-0.844177	-0.744882	0.000000	-10.000000	0.625000	-28.516666	290.666656	1023.000000	1023.000000	2046.000000
36.580002	-0.001414	-0.835450	-0.447268	2.049354	-1.330395	-1.107141	0.000000	-10.000000	0.633333	-28.483334	281.166656	1023.000000	1023.000000	2046.000000
36.599998	-0.003106	-1.835748	-0.687822	1.738591	-1.491018	-1.395499	0.000000	-10.000000	0.633333	-28.383333	271.666656	1023.000000	1023.000000	2046.000000
36.619999	-0.005313	-3.140106	-0.807275	1.441877	-1.980408	-1.794300	0.000000	-10.000000	0.633333	-28.033333	262.000000	1023.000000	1023.000000	2046.000000
36.639999	-0.006884	-4.068515	-1.051111	1.152360	-2.109499	-2.060266	0.000000	-10.000000	0.633333	-27.783333	252.666672	1023.000000	1023.000000	2046.000000
36.660000	-0.008337	-4.927060	-1.217142	0.957798	-2.368287	-2.299429	0.000000	-10.000000	0.608333	-27.533333	243.500000	1023.000000	1023.000000	2046.000000
36.680000	-0.009906	-5.854379	-1.400482	0.572695	-2.624771	-2.401821	0.000000	-10.000000	0.583333	-27.049999	234.333328	1023.000000	1023.000000	2046.000000
36.700001	-0.011317	-6.688568	-1.624213	0.519730	-2.849254	-2.734830	0.000000	-10.000000	0.541667	-26.616667	225.333328	1023.000000	1023.000000	2046.000000
36.720001	-0.013577	-8.023906	-1.839651	0.277709	-3.333231	-3.128733	0.000000	-10.000000	0.525000	-26.350000	216.333328	1023.000000	1023.000000	2046.000000
36.740002	-0.014936	-8.827325	-2.146682	0.118444	-3.488981	-3.310105	0.000000	-10.000000	0.508333	-26.016666	207.666672	1023.000000	1023.000000	2046.000000
36.759998	-0.017462	-10.320029	-2.526754	-0.142907	-3.929793	-3.720575	0.000000	-10.000000	0.508333	-25.733334	198.833328	1023.000000	1023.000000	2046.000000
36.779999	-0.019511	-11.530950	-2.887309	-0.538609	-4.074127	-4.030905	0.000000	-10.000000	0.500000	-25.366667	190.333328	1023.000000	1023.000000	2046.000000
36.799999	-0.021305	-12.591427	-2.984487	-0.906290	-4.303977	-4.396674	0.000000	-10.000000	0.500000	-25.200001	181.666672	1023.000000	1023.000000	2046.000000
36.820000	-0.023333	-13.789640	-3.053041	-1.240756	-4.684487	-4.811357	0.000000	-10.000000	0.491667	-24.933334	173.333328	1023.000000	1023.000000	2046.000000
36.840000	-0.024795	-14.653650	-3.181816	-1.408025	-4.979619	-5.084191	0.000000	-10.000000	0.466667	-24.216667	165.000000	1023.000000	1023.000000	2046.000000
36.860001	-0.025476	-15.056493	-3.278203	-1.285395	-5.199002	-5.293893	0.000000	-10.000000	0.433333	-23.433334	157.000000	1023.000000	1023.000000	2046.000000
36.880001	-0.026779	-15.826241	-3.262467	-1.169352	-5.773637	-5.620785	0.000000	-10.000000	0.400000	-22.600000	149.166672	1023.000000	1023.000000	2046.000000
36.900002	-0.027652	-16.342550	-3.316623	-1.194206	-6.078290	-5.753431	0.000000	-10.000000	0.383333	-22.083334	141.500000	1023.000000	1023.000000	2046.000000
36.919998	-0.027829	-16.447033	-3.320279	-1.021707	-6.159057	-5.945991	0.000000	-10.000000	0.366667	-21.733334	134.166672	1023.000000	1023.000000	2046.000000
36.939999	-0.028504	-16.845715	-3.270201	-0.921540	-6.535741	-6.118232	0.000000	-10.000000	0.358333	-21.500000	127.000000	1023.000000	1023.000000	2046.000000
36.959999	-0.029360	-17.351999	-3.386936	-0.841470	-6.795207	-6.328387	0.000000	-10.000000	0.350000	-21.350000	119.833336	1023.000000	1023.000000	2046.000000
36.980000	-0.029618	-17.504463	-3.460158	-0.764077	-6.860690	-6.419539	0.000000	-10.000000	0.350000	-20.950001	112.666664	1023.000000	1023.000000	2046.000000
37.000000	-0.030651	-18.114939	-3.541290	-0.726676	-7.183987	-6.662987	0.000000	-10.000000	0.341667	-20.483334	105.500000	1023.000000	1023.000000	2046.000000
37.020000	-0.031629	-18.692459	-3.694004	-0.771727	-7.389372	-6.837357	0.000000	-10.000000	0.316667	-19.816668	98.666664	1023.000000	1023.000000	2046.000000
37.040001	-0.032344	-19.115351	-3.900412	-0.751429	-7.435299	-7.028211	0.000000	-10.000000	0.283333	-19.150000	92.000000	1023.000000	1023.000000	2046.000000
37.060001	-0.033243	-19.646461	-3.934843	-0.927137	-7.648085	-7.136396	0.000000	-10.000000	0.241667	-18.350000	85.666664	1023.000000	1023.000000	2046.000000
37.080002	-0.034739	-20.530462	-4.026754	-1.254157	-7.917756	-7.331795	0.000000	-10.000000	0.225000	-17.816668	79.500000	1023.000000	1023.000000	2046.000000
37.099998	-0.036051	-21.306242	-4.235717	-1.529324	-7.966765	-7.574436	0.000000	-10.000000	0.208333	-17.266666	73.500000	1023.000000	1023.000000	2046.000000
37.119999	-0.036973	-21.850748	-4.371006	-1.738337	-8.029998	-7.711408	0.000000	-10.000000	0.200000	-16.583334	67.833336	1023.000000	1023.000000	2046.000000
37.139999	-0.038353	-22.666777	-4.531589	-1.967953	-8.256330	-7.910904	0.000000	-10.000000	0.183333	-15.733334	62.333332	1023.000000	1023.000000	2046.000000
37.160000	-0.039451	-23.315327	-4.740944	-2.261590	-8.292494	-8.020297	0.000000	-10.000000	0.183333	-14.766666	57.166668	1023.000000	1023.000000	2046.000000
37.180000	-0.040158	-23.733315	-4.797902	-2.547659	-8.339565	-8.048189	0.000000	-10.000000	0.183333	-14.283334	52.166668	1023.000000	1023.000000	2046.000000
37.200001	-0.041332	-24.427116	-4.874979	-2.836247	-8.535376	-8.180514	0.000000	-10.000000	0.175000	-13.750000	47.500000	1023.000000	1023.000000	2046.000000
37.220001	-0.042868	-25.334829	-4.978955	-3.298021	-8.775737	-8.282117	0.000000	-10.000000	0.150000	-13.300000	42.833332	1023.000000	1023.000000	2046.000000
37.240002	-0.044020	-26.016045	-5.066152	-3.592938	-8.929075	-8.427878	0.000000	-10.000000	0.125000	-12.466667	38.333332	1023.000000	1023.000000	2046.000000
37.259998	-0.044810	-26.482464	-5.216442	-3.722220	-9.001287	-8.542516	0.000000	-10.000000	0.108333	-11.666667	34.000000	1023.000000	1023.000000	2046.000000
37.279999	-0.045978	-27.172762	-5.330454	-3.855725	-9.240047	-8.746536	0.000000	-10.000000	0.091667	-11.033334	30.166666	1023.000000	1023.000000	2046.000000
37.299999	-0.047099	-27.835646	-5.507318	-4.061872	-9.434025	-8.832431	0.000000	-10.000000	0.075000	-10.616667	26.500000	1023.000000	1023.000000	2046.000000
37.320000	-0.047715	-28.199442	-5.601936	-4.240193	-9.476011	-8.881301	0.000000	-10.000000	0.066667	-10.233334	23.000000	1023.000000	1023.000000	2046.000000
37.340000	-0.048439	-28.627651	-5.690511	-4.365745	-9.564309	-9.007086	0.000000	-10.000000	0.058333	-9.933333	19.500000	1023.000000	1023.000000	2046.000000
37.360001	-0.049456	-29.228254	-5.777724	-4.608139	-9.712476	-9.129915	0.000000	-10.000000	0.066667	-9.633333	16.166666	1023.000000	1023.000000	2046.000000
37.380001	-0.050013	-29.557905	-5.921517	-4.833603	-9.649771	-9.153014	0.000000	-10.000000	0.058333	-9.366667	13.000000	1023.000000	1023.000000	2046.000000
37.400002	-0.050364	-29.765175	-5.950450	-4.832082	-9.641946	-9.340697	0.000000	-10.000000	0.058333	-8.983334	10.000000	1023.000000	1023.000000	2046.000000
37.419998	-0.051110	-30.206142	-5.993517	-5.039011	-9.777599	-9.396014	0.000000	-10.000000	0.058333	-8.616667	7.000000	1023.000000	1023.000000	2046.000000
37.439999	-0.051297	-30.316652	-6.081743	-5.119051	-9.691151	-9.424706	0.000000	-10.000000	0.058333	-8.166667	4.166667	1023.000000	1023.000000	2046.000000
37.459999	-0.051675	-30.539810	-6.142546	-5.182165	-9.703882	-9.511217	0.000000	-10.000000	0.050000	-7.683333	1.666667	1023.000000	1023.000000	2046.000000
37.480000	-0.052273	-30.893291	-6.164637	-5.369353	-9.835552	-9.523750	0.000000	-10.000000	0.041667	-7.133333	-0.500000	1023.000000	1023.000000	2046.000000
37.500000	-0.052229	-30.867302	-6.246399	-5.388576	-9.684588	-9.547739	0.000000	-10.000000	0.041667	-6.683333	-2.500000	1023.000000	1023.000000	2046.000000
37.520000	-0.052686	-31.137590	-6.271482	-5.394948	-9.820430	-9.650728	0.000000	-10.000000	0.050000	-6.333333	-4.833333	1023.000000	1023.000000	2046.000000
37.540001	-0.052757	-31.179626	-6.317636	-5.514573	-9.754683	-9.592735	0.000000	-10.000000	0.050000	-6.016667	-7.166667	1023.000000	1023.000000	2046.000000
37.560001	-0.052704	-31.148302	-6.294031	-5.463407	-9.729362	-9.661502	0.000000	-10.000000	0.050000	-5.750000	-9.333333	1023.000000	1023.000000	2046.000000
37.580002	-0.053182	-31.430475	-6.319691	-5.582081	-9.837184	-9.691520	0.000000	-10.000000	0.050000	-5.483334	-11.000000	1023.000000	1023.000000	2046.000000
37.599998	-0.053232	-31.460363	-6.358529	-5.661691	-9.781994	-9.658150	0.000000	-10.000000	0.033333	-5.233334	-12.666667	1023.000000	1023.000000	2046.000000
37.619999	-0.053219	-31.452255	-6.338448	-5.657701	-9.767716	-9.688391	0.000000	-10.000000	0.016667	-4.933333	-14.500000	1023.000000	1023.000000	2046.000000
37.639999	-0.053740	-31.760626	-6.356478	-5.685829	-9.930397	-9.787923	0.000000	-10.000000	0.008333	-4.600000	-16.166666	1023.000000	1023.000000	2046.000000
37.660000	-0.053771	-31.778847	-6.440572	-5.730043	-9.801816	-9.806416	0.000000	-10.000000	0.016667	-4.183333	-17.833334	1023.000000	1023.000000	2046.000000
37.680000	-0.053383	-31.549141	-6.417641	-5.692480	-9.685690	-9.753331	0.000000	-10.000000	0.016667	-3.650000	-19.166666	1023.000000	1023.000000	2046.000000
37.700001	-0.053238	-31.463892	-6.331614	-5.727054	-9.735738	-9.669485	0.000000	-10.000000	0.008333	-2.566667	-20.500000	1023.000000	1023.000000	2046.000000
37.720001	-0.052396	-30.965750	-6.170143	-5.817993	-9.616106	-9.361508	0.000000	-10.000000	0.000000	-0.933333	-21.333334	1023.000000	1023.000000	2046.000000
37.740002	-0.051047	-30.168669	-6.041705	-5.585964	-9.350828	-9.190172	0.000000	-10.000000	-0.008333	1.283333	-21.833334	1023.000000	1023.000000	2046.000000
37.759998	-0.050227	-29.684362	-5.884754	-5.498359	-9.273393	-9.027858	0.000000	-10.000000	-0.033333	3.833333	-22.000000	1023.000000	1023.000000	2046.000000
37.779999	-0.048978	-28.945932	-5.820753	-5.485135	-9.013750	-8.626295	0.000000	-10.000000	-0.058333	6.550000	-22.000000	1023.000000	1023.000000	2046.000000
37.799999	-0.047885	-28.300091	-5.850512	-5.360907	-8.688751	-8.399921	0.000000	-10.000000	-0.075000	8.950001	-22.000000	1023.000000	1023.000000	2046.000000
37.820000	-0.047186	-27.887079	-5.820048	-5.391641	-8.401483	-8.273908	0.000000	-10.000000	-0.091667	10.883333	-22.000000	1023.000000	1023.000000	2046.000000
37.840000	-0.047133	-27.855404	-5.707948	-5.566072	-8.389190	-8.192194	0.000000	-10.000000	-0.125000	12.600000	-22.000000	1023.000000	1023.000000	2046.000000
37.860001	-0.046468	-27.462484	-5.680050	-5.600587	-8.205275	-7.976573	0.000000	-10.000000	-0.183333	14.583334	-22.000000	1023.000000	1023.000000	2046.000000
37.880001	-0.045075	-26.639202	-5.630227	-5.264226	-7.967824	-7.776925	0.000000	-10.000000	-0.233333	16.916668	-7.000000	1023.000000	1023.000000	2046.000000
37.900002	-0.044121	-26.075214	-5.523164	-4.902808	-8.068473	-7.580770	0.000000	-10.000000	-0.275000	18.983334	9.666667	1023.000000	1023.000000	2046.000000
37.919998	-0.042226	-24.955393	-5.357662	-4.519371	-7.826240	-7.252120	0.000000	-10.000000	-0.291667	20.483334	28.500000	1023.000000	1023.000000	2046.000000
37.939999	-0.039948	-23.609398	-5.023283	-4.060264	-7.598279	-6.927572	0.000000	-10.000000	-0.316667	21.433334	34.833332	1023.000000	1023.000000	2046.000000
37.959999	-0.037823	-22.353151	-4.763574	-3.650354	-7.363115	-6.576108	0.000000	-10.000000	-0.350000	22.033335	41.833332	1023.000000	1023.000000	2046.000000
37.980000	-0.035259	-20.837873	-4.561322	-3.120241	-6.954291	-6.202020	0.000000	-10.000000	-0.366667	22.733334	49.166668	1023.000000	1023.000000	2046.000000
38.000000	-0.033378	-19.726290	-4.430903	-2.647348	-6.712256	-5.935782	0.000000	-10.000000	-0.375000	23.283333	56.500000	1023.000000	1023.000000	2046.000000
38.020000	-0.031110	-18.385899	-4.289289	-2.247415	-6.290061	-5.559133	0.000000	-10.000000	-0.383333	23.983334	64.166664	1023.000000	1023.000000	2046.000000
38.040001	-0.029538	-17.457115	-4.143454	-1.947442	-6.108925	-5.257295	0.000000	-10.000000	-0.416667	24.616667	72.000000	1023.000000	1023.000000	2046.000000
38.060001	-0.027330	-16.152170	-4.039955	-1.650182	-5.532024	-4.930010	0.000000	-10.000000	-0.433333	25.150002	80.166664	1023.000000	1023.000000	2046.000000
38.080002	-0.025731	-15.207273	-3.873320	-1.352814	-5.264401	-4.716739	0.000000	-10.000000	-0.458333	25.683334	88.500000	1023.000000	1023.000000	2046.000000
38.099998	-0.023595	-13.944534	-3.773983	-1.195889	-4.603399	-4.371264	0.000000	-10.000000	-0.450000	26.200001	97.000000	1023.000000	1023.000000	2046.000000
38.119999	-0.021865	-12.922097	-3.525224	-1.054219	-4.285651	-4.057003	0.000000	-10.000000	-0.458333	26.333334	105.666664	1023.000000	1023.000000	2046.000000
38.139999	-0.020182	-11.927329	-3.482430	-1.025284	-3.706263	-3.713353	0.000000	-10.000000	-0.466667	26.566668	114.333336	1023.000000	1023.000000	2046.000000
38.160000	-0.018376	-10.860346	-3.399757	-0.885112	-3.149470	-3.426006	0.000000	-10.000000	-0.475000	26.716667	123.166664	1023.000000	1023.000000	2046.000000
38.180000	-0.016745	-9.896236	-3.228745	-0.903835	-2.728615	-3.035042	0.000000	-10.000000	-0.475000	27.133333	132.000000	1023.000000	1023.000000	2046.000000
38.200001	-0.014220	-8.403808	-2.971575	-0.830930	-2.047979	-2.553324	0.000000	-10.000000	-0.450000	27.216667	141.166672	1023.000000	1023.000000	2046.000000
38.220001	-0.012692	-7.501195	-2.673791	-0.916216	-1.705993	-2.205195	0.000000	-10.000000	-0.450000	27.200001	150.333328	1023.000000	1023.000000	2046.000000
38.240002	-0.010957	-6.475542	-2.359604	-1.106310	-1.266937	-1.742691	0.000000	-10.000000	-0.450000	27.033333	159.500000	1023.000000	1023.000000	2046.000000
38.259998	-0.009449	-5.584469	-2.053843	-1.200688	-0.932917	-1.397021	0.000000	-10.000000	-0.458333	27.050001	168.500000	1023.000000	1023.000000	2046.000000
38.279999	-0.008281	-4.894020	-1.802666	-1.334713	-0.680004	-1.076637	0.000000	-10.000000	-0.466667	27.200001	177.500000	1023.000000	1023.000000	2046.000000
38.299999	-0.006370	-3.764912	-1.581944	-1.264458	-0.179650	-0.738861	0.000000	-10.000000	-0.475000	27.433334	186.500000	1023.000000	1023.000000	2046.000000
38.320000	-0.005324	-3.146739	-1.417791	-1.282390	-0.002135	-0.444423	0.000000	-10.000000	-0.475000	27.416666	195.666672	1023.000000	1023.000000	2046.000000
38.340000	-0.003597	-2.126096	-1.319747	-1.184503	0.517370	-0.139215	0.000000	-10.000000	-0.466667	27.433332	204.833328	1023.000000	1023.000000	2046.000000
38.360001	-0.002543	-1.502695	-1.234064	-1.152988	0.741757	0.142599	0.000000	-10.000000	-0.458333	27.166666	214.000000	1023.000000	1023.000000	2046.000000
38.380001	-0.000873	-0.515922	-1.221332	-1.045253	1.282955	0.467708	0.000000	-10.000000	-0.466667	27.183334	223.000000	1023.000000	1023.000000	2046.000000
38.400002	0.000338	0.199744	-1.064741	-1.028153	1.497305	0.795333	0.000000	-10.000000	-0.466667	26.883333	232.000000	1023.000000	1023.000000	2046.000000
38.419998	0.002554	1.509390	-0.926730	-0.901057	2.149133	1.188044	0.000000	-10.000000	-0.466667	27.166668	241.000000	1023.000000	1023.000000	2046.000000
38.439999	0.004372	2.583787	-0.587666	-0.739152	2.424640	1.485965	0.000000	-10.000000	-0.450000	27.183334	250.000000	1023.000000	1023.000000	2046.000000
38.459999	0.006965	4.116087	-0.307836	-0.458227	3.070344	1.811806	0.000000	-10.000000	-0.450000	27.316668	259.166656	1023.000000	1023.000000	2046.000000
38.480000	0.009121	5.390360	0.120131	-0.241919	3.397690	2.114458	0.000000	-10.000000	-0.458333	27.216667	268.333344	1023.000000	1023.000000	2046.000000
38.500000	0.011667	6.895481	0.449689	-0.011657	3.982361	2.475087	0.000000	-10.000000	-0.475000	27.150000	280.500000	1023.000000	1023.000000	2046.000000
38.520000	0.014531	8.587782	0.842010	0.287922	4.519256	2.938594	0.000000	-10.000000	-0.491667	27.083334	289.500000	1023.000000	1023.000000	2046.000000
38.540001	0.017007	10.050919	1.304730	0.444490	4.831035	3.470662	0.000000	-10.000000	-0.500000	27.316668	298.666656	1023.000000	1023.000000	2046.000000
38.560001	0.020096	11.876939	1.660707	0.852217	5.431463	3.932552	0.000000	-10.000000	-0.483333	27.533335	304.833344	1023.000000	1023.000000	2046.000000
38.580002	0.021708	12.829380	1.886378	1.105899	5.680288	4.156815	0.000000	-10.000000	-0.458333	27.416668	314.166656	1023.000000	1023.000000	2046.000000
38.599998	0.023415	13.838046	1.932617	1.261740	6.022470	4.621218	0.000000	-10.000000	-0.441667	27.066668	323.333344	1023.000000	1023.000000	2046.000000
38.619999	0.024767	14.637114	1.864038	1.425993	6.488055	4.859028	0.000000	-10.000000	-0.441667	26.666668	332.500000	1023.000000	1023.000000	2046.000000
38.639999	0.025731	15.207086	1.923449	1.618925	6.658172	5.006540	0.000000	-10.000000	-0.466667	26.466667	341.333344	1023.000000	1023.000000	2046.000000
38.660000	0.027576	16.297510	2.065692	1.798285	7.118454	5.315079	0.000000	-10.000000	-0.466667	26.450001	350.166656	1023.000000	1023.000000	2046.000000
38.680000	0.028884	17.070280	2.209914	2.110405	7.234286	5.515675	0.000000	-10.000000	-0.458333	26.166666	359.000000	1023.000000	1023.000000	2046.000000
38.700001	0.030193	17.843813	2.295145	2.528438	7.354935	5.665297	0.000000	-10.000000	-0.433333	25.950001	367.833344	1023.000000	1023.000000	2046.000000
38.720001	0.031717	18.744703	2.385777	3.044168	7.526996	5.787762	0.000000	-10.000000	-0.416667	25.283333	376.500000	1023.000000	1023.000000	2046.000000
38.740002	0.033319	19.691446	2.626111	3.370352	7.676102	6.018882	0.000000	-10.000000	-0.408333	24.900000	385.000000	1023.000000	1023.000000	2046.000000
38.759998	0.035467	20.961143	2.856418	3.924437	7.980417	6.199872	0.000000	-10.000000	-0.400000	24.666666	393.500000	1023.000000	1023.000000	2046.000000
38.779999	0.037371	22.086117	3.060143	4.367634	8.142788	6.515552	0.000000	-10.000000	-0.400000	24.633333	401.833344	1023.000000	1023.000000	2046.000000
38.799999	0.039939	23.603842	3.273799	5.030323	8.492421	6.807299	0.000000	-10.000000	-0.400000	24.600000	410.000000	1023.000000	1023.000000	2046.000000
38.820000	0.042023	24.835758	3.608059	5.578578	8.587365	7.061756	0.000000	-10.000000	-0.400000	24.633333	418.000000	1023.000000	1023.000000	2046.000000
38.840000	0.044903	26.537752	3.892610	6.191075	9.064192	7.389876	0.000000	-10.000000	-0.391667	24.433334	426.333344	1023.000000	1023.000000	2046.000000
38.860001	0.046800	27.658522	4.260692	6.613528	9.138693	7.645609	0.000000	-10.000000	-0.375000	24.416668	434.666656	1023.000000	1023.000000	2046.000000
38.880001	0.048895	28.896910	4.440650	6.968190	9.555280	7.932789	0.000000	-10.000000	-0.350000	23.933334	443.000000	1023.000000	1023.000000	2046.000000
38.900002	0.050764	30.001348	4.673697	7.296984	9.832205	8.198462	0.000000	-10.000000	-0.333333	23.666666	451.000000	1023.000000	1023.000000	2046.000000
38.919998	0.052467	31.008175	4.887854	7.400062	10.216057	8.504202	0.000000	-10.000000	-0.316667	22.716667	459.000000	1023.000000	1023.000000	2046.000000
38.939999	0.054241	32.056572	5.111844	7.744180	10.558153	8.642396	0.000000	-10.000000	-0.283333	21.900000	466.666656	1023.000000	1023.000000	2046.000000
38.959999	0.055208	32.627636	5.192650	7.772557	10.788456	8.873974	0.000000	-10.000000	-0.250000	21.133333	471.666656	1023.000000	1023.000000	2046.000000
38.980000	0.056299	33.272484	5.190314	7.947471	11.155434	8.979265	0.000000	-10.000000	-0.200000	19.766666	478.666656	1023.000000	1023.000000	2046.000000
39.000000	0.056809	33.574093	5.207565	7.847529	11.330082	9.188915	0.000000	-10.000000	-0.141667	17.766666	485.500000	1023.000000	1023.000000	2046.000000
39.020000	0.057793	34.155384	5.335031	7.853250	11.631766	9.335336	0.000000	-10.000000	-0.083333	14.950000	494.000000	1023.000000	1023.000000	2046.000000
39.040001	0.057610	34.047535	5.576498	7.621273	11.410423	9.439340	0.000000	-10.000000	-0.033333	12.416667	499.333344	1023.000000	1023.000000	2046.000000
39.060001	0.057667	34.081196	5.730184	7.441627	11.476384	9.433002	0.000000	-10.000000	-0.016667	9.516666	503.833344	1023.000000	1023.000000	2046.000000
39.080002	0.056656	33.483406	5.901491	7.142013	11.130028	9.309875	0.000000	-10.000000	0.008333	5.183333	507.500000	1023.000000	1023.000000	2046.000000
39.099998	0.055708	32.923355	5.789501	6.891546	11.099267	9.143041	0.000000	-10.000000	0.025000	0.400000	509.833344	1023.000000	1023.000000	2046.000000
39.119999	0.053988	31.907045	5.618267	6.694878	10.727101	8.866800	0.000000	-10.000000	0.058333	-4.783333	510.833344	1023.000000	1023.000000	2046.000000
39.139999	0.052261	30.886456	5.320590	6.407843	10.488753	8.669269	0.000000	-10.000000	0.100000	-9.233334	511.000000	1023.000000	1023.000000	2046.000000
39.160000	0.050314	29.735628	5.006316	6.209146	10.131213	8.388952	0.000000	-10.000000	0.150000	-13.000000	511.000000	1023.000000	1023.000000	2046.000000
39.180000	0.048216	28.495426	4.710075	5.909938	9.717555	8.157857	0.000000	-10.000000	0.200000	-15.650001	511.000000	1023.000000	1023.000000	2046.000000
39.200001	0.046672	27.583111	4.446052	5.784991	9.485205	7.866864	0.000000	-10.000000	0.250000	-17.266666	507.333344	1023.000000	1023.000000	2046.000000
39.220001	0.044521	26.312191	4.289739	5.575766	8.979136	7.467549	0.000000	-10.000000	0.300000	-18.566668	498.500000	1023.000000	1023.000000	2046.000000
39.240002	0.042978	25.399799	4.089839	5.463054	8.746156	7.100752	0.000000	-10.000000	0.341667	-19.966667	487.333344	1023.000000	1023.000000	2046.000000
39.259998	0.041213	24.357058	3.978560	5.342603	8.308999	6.726895	0.000000	-10.000000	0.375000	-21.283333	477.500000	1023.000000	1023.000000	2046.000000
39.279999	0.039139	23.131290	3.751755	5.135041	7.923117	6.321377	0.000000	-10.000000	0.400000	-22.500000	470.333344	1023.000000	1023.000000	2046.000000
39.299999	0.037389	22.096956	3.595153	5.010126	7.607318	5.884360	0.000000	-10.000000	0.441667	-23.616667	462.833344	1023.000000	1023.000000	2046.000000
39.320000	0.035171	20.786209	3.478814	4.829539	7.030697	5.447160	0.000000	-10.000000	0.483333	-24.650000	455.000000	1023.000000	1023.000000	2046.000000
39.340000	0.033435	19.759830	3.359005	4.636747	6.665691	5.098387	0.000000	-10.000000	0.516667	-25.650000	446.666656	1023.000000	1023.000000	2046.000000
39.360001	0.032059	18.946661	3.230020	4.555028	6.370558	4.791055	0.000000	-10.000000	0.533333	-26.400000	438.166656	1023.000000	1023.000000	2046.000000
39.380001	0.030114	17.797085	3.166086	4.311727	5.784490	4.534782	0.000000	-10.000000	0.575000	-27.066668	429.333344	1023.000000	1023.000000	2046.000000
39.400002	0.028677	16.948273	2.988864	4.456780	5.527943	3.974686	0.000000	-10.000000	0.616667	-27.600000	420.333344	1023.000000	1023.000000	2046.000000
39.419998	0.026030	15.383987	2.650460	4.189029	4.873290	3.671208	0.000000	-10.000000	0.666667	-28.133333	411.000000	1023.000000	1023.000000	2046.000000
39.439999	0.023345	13.796603	2.194751	3.963231	4.302535	3.336087	0.000000	-10.000000	0.675000	-28.833334	401.666656	1023.000000	1023.000000	2046.000000
39.459999	0.020594	12.170998	1.667436	3.687810	3.957993	2.857759	0.000000	-10.000000	0.683333	-29.183334	392.166656	1023.000000	1023.000000	2046.000000
39.480000	0.017487	10.334770	1.399849	3.261419	3.321783	2.351719	0.000000	-10.000000	0.683333	-29.450001	382.500000	1023.000000	1023.000000	2046.000000
39.500000	0.015276	9.027989	1.229581	2.984808	2.952690	1.860911	0.000000	-10.000000	0.691667	-29.316668	372.500000	1023.000000	1023.000000	2046.000000
39.520000	0.012881	7.612850	1.047816	2.949826	2.252116	1.363092	0.000000	-10.000000	0.691667	-29.650002	362.500000	1023.000000	1023.000000	2046.000000
39.540001	0.010787	6.375210	0.732238	3.021080	1.673515	0.948378	0.000000	-10.000000	0.675000	-29.616667	352.500000	1023.000000	1023.000000	2046.000000
39.560001	0.008550	5.052756	0.510452	3.148401	0.905327	0.488576	0.000000	-10.000000	0.658333	-29.500000	342.666656	1023.000000	1023.000000	2046.000000
39.580002	0.007170	4.237298	0.416855	3.195001	0.482770	0.142673	0.000000	-10.000000	0.650000	-29.116667	333.000000	1023.000000	1023.000000	2046.000000
39.599998	0.006435	3.802997	0.358207	3.382967	0.177849	-0.116026	0.000000	-10.000000	0.650000	-29.049999	323.333344	1023.000000	1023.000000	2046.000000
39.619999	0.005238	3.095862	0.281446	3.487882	-0.298914	-0.374553	0.000000	-10.000000	0.658333	-29.333334	313.500000	1023.000000	1023.000000	2046.000000
39.639999	0.004567	2.699054	0.045553	3.786637	-0.508912	-0.624224	0.000000	-10.000000	0.658333	-29.366667	303.500000	1023.000000	1023.000000	2046.000000
39.660000	0.003206	1.894448	-0.117787	3.905680	-0.974225	-0.919221	0.000000	-10.000000	0.658333	-29.266666	293.833344	1023.000000	1023.000000	2046.000000
39.680000	0.002285	1.350643	-0.282444	3.979778	-1.200235	-1.146455	0.000000	-10.000000	0.641667	-28.833334	284.166656	1023.000000	1023.000000	2046.000000
39.700001	0.000496	0.292926	-0.401467	3.915890	-1.737569	-1.483929	0.000000	-10.000000	0.625000	-28.650000	274.666656	1023.000000	1023.000000	2046.000000
39.720001	-0.000727	-0.429655	-0.699197	3.795238	-1.815116	-1.710580	0.000000	-10.000000	0.608333	-28.216667	265.000000	1023.000000	1023.000000	2046.000000
39.740002	-0.002558	-1.511635	-0.852335	3.589296	-2.217628	-2.030968	0.000000	-10.000000	0.600000	-27.966667	255.666672	1023.000000	1023.000000	2046.000000
39.759998	-0.004387	-2.592748	-1.103864	3.209691	-2.351202	-2.347373	0.000000	-10.000000	0.600000	-27.716667	246.333328	1023.000000	1023.000000	2046.000000
39.779999	-0.006303	-3.725302	-1.253048	2.812454	-2.676320	-2.608388	0.000000	-10.000000	0.583333	-27.683334	237.000000	1023.000000	1023.000000	2046.000000
39.799999	-0.008587	-5.074749	-1.591764	2.340294	-2.922619	-2.900661	0.000000	-10.000000	0.550000	-27.250000	227.666672	1023.000000	1023.000000	2046.000000
39.820000	-0.010713	-6.331501	-1.950437	2.001103	-3.147690	-3.234476	0.000000	-10.000000	0.525000	-26.850000	218.666672	1023.000000	1023.000000	2046.000000
39.840000	-0.013092	-7.737092	-2.223446	1.517316	-3.480602	-3.550359	0.000000	-10.000000	0.508333	-26.216667	209.833328	1023.000000	1023.000000	2046.000000
39.860001	-0.014926	-8.821342	-2.420613	1.109272	-3.689790	-3.820211	0.000000	-10.000000	0.500000	-25.866667	201.000000	1023.000000	1023.000000	2046.000000
39.880001	-0.017406	-10.286828	-2.587542	0.570695	-4.158759	-4.111223	0.000000	-10.000000	0.491667	-25.300001	192.333328	1023.000000	1023.000000	2046.000000
39.900002	-0.019247	-11.374849	-2.755265	0.149566	-4.400480	-4.368670	0.000000	-10.000000	0.475000	-24.933334	183.833328	1023.000000	1023.000000	2046.000000
39.919998	-0.021624	-12.780019	-2.878978	-0.250074	-4.894221	-4.756747	0.000000	-10.000000	0.475000	-24.416668	175.500000	1023.000000	1023.000000	2046.000000
39.939999	-0.023266	-13.750354	-3.084572	-0.525609	-5.051783	-5.088389	0.000000	-10.000000	0.458333	-23.966667	167.166672	1023.000000	1023.000000	2046.000000
39.959999	-0.025424	-15.025379	-3.151918	-0.892216	-5.636709	-5.344537	0.000000	-10.000000	0.458333	-23.583334	159.166672	1023.000000	1023.000000	2046.000000
39.980000	-0.026758	-15.814208	-3.336795	-1.099416	-5.796402	-5.581594	0.000000	-10.000000	0.441667	-23.233334	151.500000	1023.000000	1023.000000	2046.000000
40.000000	-0.028475	-16.828552	-3.490544	-1.336635	-6.157238	-5.844135	0.000000	-10.000000	0.416667	-23.033335	143.833328	1023.000000	1023.000000	2046.000000
40.020000	-0.030312	-17.914562	-3.673501	-1.660163	-6.489960	-6.090938	0.000000	-10.000000	0.375000	-22.650000	136.166672	1023.000000	1023.000000	2046.000000
40.040001	-0.031472	-18.599955	-3.831094	-1.887393	-6.576348	-6.305120	0.000000	-10.000000	0.358333	-22.299999	128.500000	1023.000000	1023.000000	2046.000000
40.060001	-0.032966	-19.482803	-3.932398	-2.071053	-6.866155	-6.613197	0.000000	-10.000000	0.350000	-21.799999	121.166664	1023.000000	1023.000000	2046.000000
40.080002	-0.034385	-20.321648	-4.020271	-2.449575	-7.110878	-6.740922	0.000000	-10.000000	0.358333	-21.366667	113.833336	1023.000000	1023.000000	2046.000000
40.099998	-0.035266	-20.842056	-4.190450	-2.577682	-7.116962	-6.956964	0.000000	-10.000000	0.341667	-20.850000	106.666664	1023.000000	1023.000000	2046.000000
40.119999	-0.036881	-21.796623	-4.326804	-2.833117	-7.451277	-7.185426	0.000000	-10.000000	0.325000	-20.166668	99.666664	1023.000000	1023.000000	2046.000000
40.139999	-0.037696	-22.278103	-4.544622	-2.994787	-7.394955	-7.343740	0.000000	-10.000000	0.291667	-19.483334	93.000000	1023.000000	1023.000000	2046.000000
40.160000	-0.039027	-23.065054	-4.709274	-3.133049	-7.646566	-7.576165	0.000000	-10.000000	0.258333	-18.833334	86.666664	1023.000000	1023.000000	2046.000000
40.180000	-0.039958	-23.615114	-4.807381	-3.351645	-7.753210	-7.702878	0.000000	-10.000000	0.225000	-18.316668	80.333336	1023.000000	1023.000000	2046.000000
40.200001	-0.040874	-24.156521	-4.974328	-3.419911	-7.902224	-7.860058	0.000000	-10.000000	0.208333	-17.799999	74.333336	1023.000000	1023.000000	2046.000000
40.220001	-0.041889	-24.756159	-5.064960	-3.665091	-8.107137	-7.918971	0.000000	-10.000000	0.200000	-17.299999	68.333336	1023.000000	1023.000000	2046.000000
40.240002	-0.042462	-25.094763	-5.252356	-3.680235	-8.059174	-8.102999	0.000000	-10.000000	0.200000	-16.750000	62.500000	1023.000000	1023.000000	2046.000000
40.259998	-0.043570	-25.749754	-5.296711	-3.845516	-8.335003	-8.272523	0.000000	-10.000000	0.191667	-16.250000	56.833332	1023.000000	1023.000000	2046.000000
40.279999	-0.044153	-26.094601	-5.329895	-4.002329	-8.427043	-8.335334	0.000000	-10.000000	0.183333	-15.733334	51.333332	1023.000000	1023.000000	2046.000000
40.299999	-0.044633	-26.378010	-5.411320	-4.095809	-8.444736	-8.426145	0.000000	-10.000000	0.175000	-15.200000	46.166668	1023.000000	1023.000000	2046.000000
40.320000	-0.045662	-26.986076	-5.499597	-4.181879	-8.692676	-8.611924	0.000000	-10.000000	0.166667	-14.716667	41.000000	1023.000000	1023.000000	2046.000000
40.340000	-0.046082	-27.234543	-5.588636	-4.305267	-8.671965	-8.668675	0.000000	-10.000000	0.158333	-14.100000	36.000000	1023.000000	1023.000000	2046.000000
40.360001	-0.046233	-27.323956	-5.639050	-4.307518	-8.606766	-8.770622	0.000000	-10.000000	0.150000	-13.566667	31.333334	1023.000000	1023.000000	2046.000000
40.380001	-0.046795	-27.655731	-5.618713	-4.429783	-8.820696	-8.786540	0.000000	-10.000000	0.125000	-12.933333	26.666666	1023.000000	1023.000000	2046.000000
40.400002	-0.046939	-27.740753	-5.620472	-4.568310	-8.815199	-8.736773	0.000000	-10.000000	0.100000	-12.350000	22.333334	1023.000000	1023.000000	2046.000000
40.419998	-0.046910	-27.723721	-5.611777	-4.502647	-8.839107	-8.770188	0.000000	-10.000000	0.066667	-11.900001	18.000000	1023.000000	1023.000000	2046.000000
40.439999	-0.047321	-27.966616	-5.579511	-4.584896	-8.959160	-8.843048	0.000000	-10.000000	0.058333	-11.383333	14.166667	1023.000000	1023.000000	2046.000000
40.459999	-0.047175	-27.880512	-5.740753	-4.551240	-8.818943	-8.769575	0.000000	-10.000000	0.050000	-10.983334	10.500000	1023.000000	1023.000000	2046.000000
40.480000	-0.048191	-28.481081	-5.864774	-4.646064	-9.061086	-8.909157	0.000000	-10.000000	0.050000	-10.616667	6.833333	1023.000000	1023.000000	2046.000000
40.500000	-0.049610	-29.319412	-6.025835	-5.025700	-9.213525	-9.054353	0.000000	-10.000000	0.050000	-10.250000	3.500000	1023.000000	1023.000000	2046.000000
40.520000	-0.050553	-29.876970	-6.070589	-5.281155	-9.209881	-9.315347	0.000000	-10.000000	0.041667	-9.633333	0.333333	1023.000000	1023.000000	2046.000000
40.540001	-0.051986	-30.723969	-6.093590	-5.442166	-9.616659	-9.571554	0.000000	-10.000000	0.025000	-8.366667	-2.500000	1023.000000	1023.000000	2046.000000
40.560001	-0.052328	-30.925695	-6.271109	-5.347015	-9.587645	-9.719927	0.000000	-10.000000	0.008333	-6.600000	-5.166667	1023.000000	1023.000000	2046.000000
40.580002	-0.052803	-31.206751	-6.253787	-5.174100	-9.991981	-9.786883	0.000000	-10.000000	0.000000	-4.750000	-7.333333	1023.000000	1023.000000	2046.000000
40.599998	-0.052916	-31.273439	-6.134480	-5.051609	-10.312459	-9.774891	0.000000	-10.000000	0.000000	-3.616667	-8.833333	1023.000000	1023.000000	2046.000000
40.619999	-0.052262	-30.886959	-6.008646	-4.723846	-10.337852	-9.816614	0.000000	-10.000000	0.000000	-3.433333	-10.166667	1023.000000	1023.000000	2046.000000
40.639999	-0.051911	-30.679199	-5.853740	-4.502563	-10.572396	-9.750500	0.000000	-10.000000	0.008333	-3.983333	-11.333333	1023.000000	1023.000000	2046.000000
40.660000	-0.051021	-30.153214	-5.804398	-4.157548	-10.437799	-9.753469	0.000000	-10.000000	0.008333	-4.516667	-12.833333	1023.000000	1023.000000	2046.000000
40.680000	-0.050741	-29.987947	-5.674638	-3.922680	-10.632448	-9.758182	0.000000	-10.000000	0.016667	-4.666667	-14.166667	1023.000000	1023.000000	2046.000000
40.700001	-0.050136	-29.630083	-5.615043	-3.739150	-10.578620	-9.697270	0.000000	-10.000000	0.008333	-4.233333	-15.833333	1023.000000	1023.000000	2046.000000
40.720001	-0.049748	-29.401009	-5.509804	-3.573031	-10.665723	-9.652452	0.000000	-10.000000	0.000000	-3.016667	-17.166666	1023.000000	1023.000000	2046.000000
40.740002	-0.049389	-29.189013	-5.474257	-3.488868	-10.641352	-9.584537	0.000000	-10.000000	-0.025000	-0.783333	-18.333334	1023.000000	1023.000000	2046.000000
40.759998	-0.048504	-28.666082	-5.493405	-3.279185	-10.369992	-9.523499	0.000000	-10.000000	-0.050000	1.933333	-18.833334	1023.000000	1023.000000	2046.000000
40.779999	-0.047974	-28.352917	-5.418908	-3.315316	-10.305928	-9.312763	0.000000	-10.000000	-0.075000	5.216667	-19.000000	1023.000000	1023.000000	2046.000000
40.799999	-0.046669	-27.581390	-5.310401	-3.359433	-9.867647	-9.043908	0.000000	-10.000000	-0.091667	8.283334	-19.000000	1023.000000	1023.000000	2046.000000
40.820000	-0.045977	-27.172312	-5.193071	-3.410633	-9.707647	-8.860959	0.000000	-10.000000	-0.125000	11.283334	-19.000000	1023.000000	1023.000000	2046.000000
40.840000	-0.045094	-26.650503	-5.270807	-3.459797	-9.276253	-8.643647	0.000000	-10.000000	-0.166667	13.600000	-19.000000	1023.000000	1023.000000	2046.000000
40.860001	-0.043718	-25.837116	-5.218967	-3.446492	-8.792714	-8.378943	0.000000	-10.000000	-0.216667	15.433334	-19.000000	1023.000000	1023.000000	2046.000000
40.880001	-0.042945	-25.380396	-5.115670	-3.595810	-8.594446	-8.074470	0.000000	-10.000000	-0.241667	16.900002	-5.333333	1023.000000	1023.000000	2046.000000
40.900002	-0.041844	-24.730066	-5.060649	-3.830080	-8.179591	-7.659745	0.000000	-10.000000	-0.266667	18.066668	9.833333	1023.000000	1023.000000	2046.000000
40.919998	-0.040574	-23.979296	-4.900285	-3.974606	-7.771618	-7.332786	0.000000	-10.000000	-0.283333	19.000000	27.333334	1023.000000	1023.000000	2046.000000
40.939999	-0.039849	-23.550604	-4.757992	-4.176076	-7.567587	-7.048948	0.000000	-10.000000	-0.308333	20.100000	33.166668	1023.000000	1023.000000	2046.000000
40.959999	-0.038733	-22.891264	-4.645838	-4.310683	-7.186133	-6.748610	0.000000	-10.000000	-0.316667	20.850000	37.500000	1023.000000	1023.000000	2046.000000
40.980000	-0.037353	-22.075552	-4.546386	-4.255403	-6.760958	-6.512806	0.000000	-10.000000	-0.350000	21.950001	44.333332	1023.000000	1023.000000	2046.000000
41.000000	-0.036317	-21.463217	-4.453430	-4.324094	-6.513705	-6.171987	0.000000	-10.000000	-0.375000	22.766666	51.666668	1023.000000	1023.000000	2046.000000
41.020000	-0.034611	-20.455149	-4.349960	-4.266331	-6.020465	-5.818392	0.000000	-10.000000	-0.408333	23.766666	61.500000	1023.000000	1023.000000	2046.000000
41.040001	-0.033158	-19.596603	-4.244423	-4.158196	-5.635561	-5.558424	0.000000	-10.000000	-0.425000	24.483334	69.166664	1023.000000	1023.000000	2046.000000
41.060001	-0.031910	-18.858957	-4.218518	-4.191867	-5.227719	-5.220852	0.000000	-10.000000	-0.458333	25.000000	77.333336	1023.000000	1023.000000	2046.000000
41.080002	-0.030052	-17.760895	-4.166575	-4.144493	-4.595556	-4.854270	0.000000	-10.000000	-0.483333	25.516666	85.666664	1023.000000	1023.000000	2046.000000
41.099998	-0.028468	-16.824839	-4.010593	-4.046294	-4.202229	-4.565722	0.000000	-10.000000	-0.508333	25.916666	94.333336	1023.000000	1023.000000	2046.000000
41.119999	-0.026656	-15.753693	-3.862125	-4.014864	-3.694477	-4.182228	0.000000	-10.000000	-0.525000	26.416666	102.833336	1023.000000	1023.000000	2046.000000
41.139999	-0.024314	-14.369326	-3.614310	-3.822414	-3.102153	-3.830448	0.000000	-10.000000	-0.525000	27.066668	111.666664	1023.000000	1023.000000	2046.000000
41.160000	-0.022253	-13.151787	-3.290194	-3.753197	-2.734297	-3.374099	0.000000	-10.000000	-0.525000	27.516666	120.500000	1023.000000	1023.000000	2046.000000
41.180000	-0.019964	-11.798768	-3.054549	-3.563092	-2.165220	-3.015907	0.000000	-10.000000	-0.525000	27.950001	129.500000	1023.000000	1023.000000	2046.000000
41.200001	-0.017452	-10.313890	-2.740901	-3.307408	-1.589722	-2.675860	0.000000	-10.000000	-0.541667	28.016666	138.666672	1023.000000	1023.000000	2046.000000
41.220001	-0.015506	-9.164253	-2.446191	-3.137824	-1.279136	-2.301103	0.000000	-10.000000	-0.550000	28.266666	148.000000	1023.000000	1023.000000	2046.000000
41.240002	-0.012890	-7.617704	-2.175313	-2.990192	-0.675339	-1.776861	0.000000	-10.000000	-0.558333	28.633333	157.500000	1023.000000	1023.000000	2046.000000
41.259998	-0.010688	-6.316823	-1.870435	-2.761586	-0.292132	-1.392671	0.000000	-10.000000	-0.566667	29.050001	167.000000	1023.000000	1023.000000	2046.000000
41.279999	-0.008614	-5.090858	-1.646351	-2.600325	0.135499	-0.979682	0.000000	-10.000000	-0.575000	28.950001	176.666672	1023.000000	1023.000000	2046.000000
41.299999	-0.006097	-3.603038	-1.361967	-2.321812	0.683172	-0.602432	0.000000	-10.000000	-0.583333	28.916668	186.333328	1023.000000	1023.000000	2046.000000
41.320000	-0.003828	-2.262371	-0.963483	-2.109698	0.995149	-0.184339	0.000000	-10.000000	-0.591667	28.966667	196.000000	1023.000000	1023.000000	2046.000000
41.340000	-0.001095	-0.647056	-0.495334	-1.934751	1.459310	0.323720	0.000000	-10.000000	-0.608333	29.500000	205.666672	1023.000000	1023.000000	2046.000000
41.360001	0.002141	1.265400	-0.058862	-1.641829	2.119647	0.846444	0.000000	-10.000000	-0.616667	29.666666	215.500000	1023.000000	1023.000000	2046.000000
41.380001	0.004538	2.681798	0.382175	-1.436296	2.385053	1.350866	0.000000	-10.000000	-0.625000	29.700001	225.500000	1023.000000	1023.000000	2046.000000
41.400002	0.007277	4.300515	0.569572	-1.030340	3.157730	1.603553	0.000000	-10.000000	-0.608333	29.683334	235.500000	1023.000000	1023.000000	2046.000000
41.419998	0.009257	5.470797	0.775158	-0.904684	3.466993	2.133330	0.000000	-10.000000	-0.591667	29.500000	245.500000	1023.000000	1023.000000	2046.000000
41.439999	0.011077	6.546667	0.745134	-0.794462	4.002957	2.593037	0.000000	-10.000000	-0.583333	29.250000	255.166672	1023.000000	1023.000000	2046.000000
41.459999	0.012707	7.510020	0.758090	-0.484998	4.426445	2.810483	0.000000	-10.000000	-0.608333	29.233334	264.833344	1023.000000	1023.000000	2046.000000
41.480000	0.013969	8.255924	0.931073	-0.428218	4.664947	3.088122	0.000000	-10.000000	-0.616667	29.383335	274.500000	1023.000000	1023.000000	2046.000000
41.500000	0.015681	9.267694	1.059654	-0.129875	5.030002	3.307913	0.000000	-10.000000	-0.616667	29.600000	284.500000	1023.000000	1023.000000	2046.000000
41.520000	0.016692	9.865141	1.173763	0.282928	5.002879	3.405570	0.000000	-10.000000	-0.600000	29.400002	294.500000	1023.000000	1023.000000	2046.000000
41.540001	0.018191	10.750591	1.262776	0.660533	5.226302	3.600981	0.000000	-10.000000	-0.583333	29.150002	304.166656	1023.000000	1023.000000	2046.000000
41.560001	0.019768	11.682860	1.501213	1.115496	5.314609	3.751543	0.000000	-10.000000	-0.566667	28.783335	313.833344	1023.000000	1023.000000	2046.000000
41.580002	0.021869	12.924795	1.690944	1.488067	5.687580	4.058205	0.000000	-10.000000	-0.550000	28.633333	323.333344	1023.000000	1023.000000	2046.000000
41.599998	0.024375	14.405717	1.867870	2.106031	6.071611	4.360206	0.000000	-10.000000	-0.558333	28.566668	333.000000	1023.000000	1023.000000	2046.000000
41.619999	0.026408	15.607091	2.217038	2.571193	6.120316	4.698544	0.000000	-10.000000	-0.558333	28.600000	342.666656	1023.000000	1023.000000	2046.000000
41.639999	0.029414	17.383896	2.515259	3.214159	6.606214	5.048265	0.000000	-10.000000	-0.558333	28.566668	352.166656	1023.000000	1023.000000	2046.000000
41.660000	0.031721	18.746893	2.903672	3.786602	6.747340	5.309278	0.000000	-10.000000	-0.533333	28.316668	361.833344	1023.000000	1023.000000	2046.000000
41.680000	0.034412	20.337738	3.124193	4.292599	7.275169	5.645776	0.000000	-10.000000	-0.516667	28.116667	371.166656	1023.000000	1023.000000	2046.000000
41.700001	0.036606	21.634005	3.341382	4.785527	7.609745	5.897351	0.000000	-10.000000	-0.500000	27.816668	380.666656	1023.000000	1023.000000	2046.000000
41.720001	0.038431	22.712440	3.527135	5.064210	7.877726	6.243369	0.000000	-10.000000	-0.500000	27.633333	390.000000	1023.000000	1023.000000	2046.000000
41.740002	0.040964	24.209463	3.813997	5.348683	8.411530	6.635253	0.000000	-10.000000	-0.483333	27.466667	399.333344	1023.000000	1023.000000	2046.000000
41.759998	0.043079	25.459608	4.062016	5.699939	8.798190	6.899463	0.000000	-10.000000	-0.475000	27.200001	408.500000	1023.000000	1023.000000	2046.000000
41.779999	0.044806	26.480085	4.191624	5.865355	9.194100	7.229006	0.000000	-10.000000	-0.466667	26.766666	417.500000	1023.000000	1023.000000	2046.000000
41.799999	0.046791	27.653288	4.309688	6.063325	9.719656	7.560619	0.000000	-10.000000	-0.466667	26.383333	426.500000	1023.000000	1023.000000	2046.000000
41.820000	0.048594	28.718967	4.507115	6.256526	10.118800	7.836526	0.000000	-10.000000	-0.458333	26.133333	432.500000	1023.000000	1023.000000	2046.000000
41.840000	0.050125	29.623919	4.822884	6.291195	10.410744	8.099095	0.000000	-10.000000	-0.433333	25.683334	438.333344	1023.000000	1023.000000	2046.000000
41.860001	0.052225	30.864840	5.247522	6.278272	10.856539	8.482507	0.000000	-10.000000	-0.383333	24.466667	446.833344	1023.000000	1023.000000	2046.000000
41.880001	0.053044	31.349180	5.661969	6.227211	10.839378	8.620622	0.000000	-10.000000	-0.308333	22.616667	457.833344	1023.000000	1023.000000	2046.000000
41.900002	0.053432	31.578203	5.871572	6.039222	10.924911	8.742499	0.000000	-10.000000	-0.216667	20.283333	468.333344	1023.000000	1023.000000	2046.000000
41.919998	0.053457	31.592966	5.963453	5.930078	11.017322	8.682114	0.000000	-10.000000	-0.158333	18.650000	473.166656	1023.000000	1023.000000	2046.000000
41.939999	0.052228	30.866943	5.886277	5.637122	10.774186	8.569358	0.000000	-10.000000	-0.083333	14.566667	479.500000	1023.000000	1023.000000	2046.000000
41.959999	0.051268	30.299265	5.657479	5.438787	10.748459	8.454541	0.000000	-10.000000	-0.041667	11.483334	483.500000	1023.000000	1023.000000	2046.000000
41.980000	0.049363	29.173420	5.426690	5.264262	10.365411	8.117057	0.000000	-10.000000	0.033333	3.350000	489.000000	1023.000000	1023.000000	2046.000000
42.000000	0.047289	27.947851	5.088921	5.028049	10.017077	7.813804	0.000000	-10.000000	0.083333	-3.983333	490.500000	1023.000000	1023.000000	2046.000000
42.020000	0.045626	26.965054	4.747062	4.925274	9.863024	7.429694	0.000000	-10.000000	0.133333	-11.316667	492.000000	1023.000000	1023.000000	2046.000000
42.040001	0.043375	25.634802	4.560020	4.719956	9.353167	7.001659	0.000000	-10.000000	0.200000	-15.650001	492.000000	1023.000000	1023.000000	2046.000000
42.060001	0.041485	24.517576	4.413653	4.484192	8.919859	6.699871	0.000000	-10.000000	0.250000	-17.700001	492.000000	1023.000000	1023.000000	2046.000000
42.080002	0.040056	23.673349	4.329649	4.410153	8.637227	6.296321	0.000000	-10.000000	0.325000	-20.850000	482.833344	1023.000000	1023.000000	2046.000000
42.099998	0.038492	22.748632	4.285961	4.324173	8.203299	5.935200	0.000000	-10.000000	0.383333	-22.483334	471.166656	1023.000000	1023.000000	2046.000000
42.119999	0.036818	21.759245	4.220068	4.164920	7.809616	5.564642	0.000000	-10.000000	0.450000	-24.466667	456.833344	1023.000000	1023.000000	2046.000000
42.139999	0.035349	20.891365	4.096474	4.004146	7.475372	5.315373	0.000000	-10.000000	0.491667	-25.350000	451.666656	1023.000000	1023.000000	2046.000000
42.160000	0.033370	19.721514	3.922368	4.158628	6.978536	4.661982	0.000000	-10.000000	0.525000	-26.483334	443.000000	1023.000000	1023.000000	2046.000000
42.180000	0.030373	17.950205	3.591103	3.737210	6.251760	4.370132	0.000000	-10.000000	0.550000	-27.266668	437.000000	1023.000000	1023.000000	2046.000000
42.200001	0.028065	16.586205	3.068734	3.697527	5.841270	3.978672	0.000000	-10.000000	0.608333	-28.600000	424.833344	1023.000000	1023.000000	2046.000000
42.220001	0.024763	14.634871	2.667919	3.392806	5.111401	3.462745	0.000000	-10.000000	0.650000	-29.400002	415.333344	1023.000000	1023.000000	2046.000000
42.240002	0.022071	13.043983	2.410923	3.010930	4.618783	3.003346	0.000000	-10.000000	0.708333	-30.283335	402.500000	1023.000000	1023.000000	2046.000000
42.259998	0.019833	11.721301	2.227615	2.862602	4.176610	2.454475	0.000000	-10.000000	0.733333	-30.616667	395.833344	1023.000000	1023.000000	2046.000000
42.279999	0.017376	10.269464	2.013546	2.755264	3.479189	2.021466	0.000000	-10.000000	0.750000	-30.683334	388.833344	1023.000000	1023.000000	2046.000000
42.299999	0.015123	8.937901	1.670956	2.913749	2.820982	1.532214	0.000000	-10.000000	0.750000	-30.883333	378.500000	1023.000000	1023.000000	2046.000000
42.320000	0.012651	7.476574	1.444703	3.035455	1.983214	1.013201	0.000000	-10.000000	0.750000	-31.166668	364.500000	1023.000000	1023.000000	2046.000000
42.340000	0.010925	6.456857	1.219597	3.084527	1.515787	0.636945	0.000000	-10.000000	0.750000	-31.466667	354.166656	1023.000000	1023.000000	2046.000000
42.360001	0.010040	5.933612	1.125475	3.284662	1.198266	0.325210	0.000000	-10.000000	0.750000	-31.583334	343.500000	1023.000000	1023.000000	2046.000000
42.380001	0.008521	5.036001	1.006466	3.422211	0.622427	-0.015102	0.000000	-10.000000	0.741667	-31.700001	333.166656	1023.000000	1023.000000	2046.000000
42.400002	0.007283	4.304103	0.760874	3.509863	0.254942	-0.221575	0.000000	-10.000000	0.733333	-31.816666	322.833344	1023.000000	1023.000000	2046.000000
42.419998	0.006141	3.629418	0.563521	3.691354	-0.123668	-0.501789	0.000000	-10.000000	0.725000	-31.633333	315.833344	1023.000000	1023.000000	2046.000000
42.439999	0.004378	2.587107	0.335206	3.745153	-0.638021	-0.855230	0.000000	-10.000000	0.700000	-31.100000	305.166656	1023.000000	1023.000000	2046.000000
42.459999	0.003124	1.846282	0.049876	3.762778	-0.815291	-1.151081	0.000000	-10.000000	0.675000	-30.566668	294.500000	1023.000000	1023.000000	2046.000000
42.480000	0.001234	0.729480	-0.140037	3.656254	-1.313234	-1.473503	0.000000	-10.000000	0.666667	-30.483334	284.166656	1023.000000	1023.000000	2046.000000
42.500000	-0.001003	-0.592878	-0.466728	3.314276	-1.718917	-1.721510	0.000000	-10.000000	0.666667	-30.383333	277.500000	1023.000000	1023.000000	2046.000000
42.520000	-0.002680	-1.583891	-0.660487	2.978124	-1.913738	-1.987790	0.000000	-10.000000	0.666667	-30.350000	267.500000	1023.000000	1023.000000	2046.000000
42.540001	-0.005154	-3.046155	-0.945468	2.569608	-2.321824	-2.348471	0.000000	-10.000000	0.633333	-30.000000	257.500000	1023.000000	1023.000000	2046.000000
42.560001	-0.007352	-4.345201	-1.323167	2.182201	-2.572122	-2.632112	0.000000	-10.000000	0.633333	-29.616667	244.166672	1023.000000	1023.000000	2046.000000
42.580002	-0.009308	-5.501298	-1.686143	1.874700	-2.701854	-2.988001	0.000000	-10.000000	0.616667	-28.983334	230.833328	1023.000000	1023.000000	2046.000000
42.599998	-0.012017	-7.102285	-1.902781	1.388303	-3.284255	-3.303553	0.000000	-10.000000	0.616667	-28.483334	220.833328	1023.000000	1023.000000	2046.000000
42.619999	-0.014205	-8.395126	-2.167909	0.898815	-3.591375	-3.534658	0.000000	-10.000000	0.583333	-28.050001	214.500000	1023.000000	1023.000000	2046.000000
42.639999	-0.016012	-9.463181	-2.346361	0.522372	-3.846375	-3.792818	0.000000	-10.000000	0.558333	-27.566668	205.333328	1023.000000	1023.000000	2046.000000
42.660000	-0.018694	-11.048400	-2.455551	0.036430	-4.466191	-4.163088	0.000000	-10.000000	0.525000	-26.633333	193.166672	1023.000000	1023.000000	2046.000000
42.680000	-0.020444	-12.082359	-2.670085	-0.288098	-4.592335	-4.531841	0.000000	-10.000000	0.508333	-25.950001	184.000000	1023.000000	1023.000000	2046.000000
42.700001	-0.022577	-13.343158	-2.870226	-0.608043	-5.016557	-4.848331	0.000000	-10.000000	0.491667	-25.266666	178.166672	1023.000000	1023.000000	2046.000000
42.720001	-0.024636	-14.560019	-2.984469	-1.015379	-5.510280	-5.049891	0.000000	-10.000000	0.475000	-24.900000	172.500000	1023.000000	1023.000000	2046.000000
42.740002	-0.025930	-15.324884	-3.156760	-1.163213	-5.634459	-5.370453	0.000000	-10.000000	0.441667	-24.266666	161.500000	1023.000000	1023.000000	2046.000000
42.759998	-0.027960	-16.524277	-3.329819	-1.427207	-6.113611	-5.653640	0.000000	-10.000000	0.433333	-23.850000	150.666672	1023.000000	1023.000000	2046.000000
42.779999	-0.029364	-17.354237	-3.508395	-1.704597	-6.246333	-5.894910	0.000000	-10.000000	0.433333	-23.566668	142.666672	1023.000000	1023.000000	2046.000000
42.799999	-0.030831	-18.221209	-3.681618	-1.863829	-6.449047	-6.226715	0.000000	-10.000000	0.416667	-23.250000	137.333328	1023.000000	1023.000000	2046.000000
42.820000	-0.032421	-19.160603	-3.758975	-2.258970	-6.797416	-6.345240	0.000000	-10.000000	0.383333	-22.783333	132.333328	1023.000000	1023.000000	2046.000000
42.840000	-0.033318	-19.690960	-3.902988	-2.405366	-6.809418	-6.573188	0.000000	-10.000000	0.333333	-22.016666	122.333336	1023.000000	1023.000000	2046.000000
42.860001	-0.034796	-20.564482	-3.990528	-2.621320	-7.141646	-6.810988	0.000000	-10.000000	0.316667	-21.549999	115.000000	1023.000000	1023.000000	2046.000000
42.880001	-0.035789	-21.151190	-4.200385	-2.811235	-7.179173	-6.960397	0.000000	-10.000000	0.300000	-20.833334	105.333336	1023.000000	1023.000000	2046.000000
42.900002	-0.037120	-21.937723	-4.351482	-2.934752	-7.447729	-7.203761	0.000000	-10.000000	0.300000	-20.416666	100.666664	1023.000000	1023.000000	2046.000000
42.919998	-0.038285	-22.626318	-4.480259	-3.213979	-7.645334	-7.286747	0.000000	-10.000000	0.283333	-19.883333	93.666664	1023.000000	1023.000000	2046.000000
42.939999	-0.038948	-23.018299	-4.707844	-3.255641	-7.602664	-7.452150	0.000000	-10.000000	0.250000	-19.516666	89.166664	1023.000000	1023.000000	2046.000000
42.959999	-0.040263	-23.795250	-4.832209	-3.413571	-7.879816	-7.669654	0.000000	-10.000000	0.216667	-18.866667	82.666664	1023.000000	1023.000000	2046.000000
42.980000	-0.040889	-24.165308	-4.991097	-3.547954	-7.856383	-7.769875	0.000000	-10.000000	0.200000	-18.050001	76.500000	1023.000000	1023.000000	2046.000000
43.000000	-0.042110	-24.887306	-5.088889	-3.664683	-8.155169	-7.978565	0.000000	-10.000000	0.200000	-17.466667	70.500000	1023.000000	1023.000000	2046.000000
43.020000	-0.042533	-25.136927	-5.152517	-3.776874	-8.148788	-8.058747	0.000000	-10.000000	0.200000	-16.866667	64.500000	1023.000000	1023.000000	2046.000000
43.040001	-0.043507	-25.712736	-5.200959	-3.905381	-8.417540	-8.188857	0.000000	-10.000000	0.183333	-16.166666	57.000000	1023.000000	1023.000000	2046.000000
43.060001	-0.043845	-25.912594	-5.294598	-4.015539	-8.350965	-8.251493	0.000000	-10.000000	0.166667	-15.483334	51.500000	1023.000000	1023.000000	2046.000000
43.080002	-0.044618	-26.369244	-5.302447	-4.079672	-8.583672	-8.403452	0.000000	-10.000000	0.150000	-14.950001	46.333332	1023.000000	1023.000000	2046.000000
43.099998	-0.045300	-26.772490	-5.391925	-4.254218	-8.630430	-8.495915	0.000000	-10.000000	0.133333	-14.716667	43.000000	1023.000000	1023.000000	2046.000000
43.119999	-0.045706	-27.012482	-5.483683	-4.239556	-8.639384	-8.649858	0.000000	-10.000000	0.133333	-14.216667	38.000000	1023.000000	1023.000000	2046.000000
43.139999	-0.046301	-27.364008	-5.528380	-4.353264	-8.762816	-8.719548	0.000000	-10.000000	0.133333	-13.683333	33.333332	1023.000000	1023.000000	2046.000000
43.160000	-0.046440	-27.446089	-5.589599	-4.354152	-8.745194	-8.757144	0.000000	-10.000000	0.133333	-13.016667	28.666666	1023.000000	1023.000000	2046.000000
43.180000	-0.046994	-27.773520	-5.493627	-4.575130	-8.980009	-8.724752	0.000000	-10.000000	0.108333	-12.416667	24.333334	1023.000000	1023.000000	2046.000000
43.200001	-0.046780	-27.647179	-5.552258	-4.500200	-8.870346	-8.724375	0.000000	-10.000000	0.075000	-11.866667	20.000000	1023.000000	1023.000000	2046.000000
43.220001	-0.047207	-27.899368	-5.530727	-4.551330	-9.010327	-8.806984	0.000000	-10.000000	0.066667	-11.350000	16.166666	1023.000000	1023.000000	2046.000000
43.240002	-0.047120	-27.847919	-5.615751	-4.580204	-8.917151	-8.734813	0.000000	-10.000000	0.058333	-10.850000	12.500000	1023.000000	1023.000000	2046.000000
43.259998	-0.048052	-28.398624	-5.784584	-4.724500	-9.084389	-8.805152	0.000000	-10.000000	0.050000	-10.416667	9.000000	1023.000000	1023.000000	2046.000000
43.279999	-0.048949	-28.928671	-5.896653	-4.966829	-9.101163	-8.964025	0.000000	-10.000000	0.041667	-10.050000	5.500000	1023.000000	1023.000000	2046.000000
43.299999	-0.050596	-29.902386	-5.961123	-5.327973	-9.378344	-9.234946	0.000000	-10.000000	0.041667	-9.800000	2.333333	1023.000000	1023.000000	2046.000000
43.320000	-0.051553	-30.467752	-6.079575	-5.376534	-9.462569	-9.549074	0.000000	-10.000000	0.041667	-9.150001	-0.666667	1023.000000	1023.000000	2046.000000
43.340000	-0.052443	-30.993933	-6.142377	-5.436407	-9.752550	-9.662599	0.000000	-10.000000	0.025000	-7.983334	-3.500000	1023.000000	1023.000000	2046.000000
43.360001	-0.052712	-31.152658	-6.256828	-5.152324	-9.932416	-9.811091	0.000000	-10.000000	0.000000	-6.183333	-6.166667	1023.000000	1023.000000	2046.000000
43.380001	-0.052894	-31.260193	-6.136642	-5.027695	-10.291311	-9.804544	0.000000	-10.000000	-0.008333	-4.450000	-8.166667	1023.000000	1023.000000	2046.000000
43.400002	-0.052627	-31.102818	-6.012831	-4.733693	-10.472563	-9.883730	0.000000	-10.000000	-0.016667	-3.433333	-9.500000	1023.000000	1023.000000	2046.000000
43.419998	-0.052060	-30.767508	-5.834821	-4.560026	-10.554426	-9.818235	0.000000	-10.000000	-0.008333	-3.433333	-10.500000	1023.000000	1023.000000	2046.000000
43.439999	-0.051585	-30.486597	-5.755162	-4.266859	-10.692233	-9.772345	0.000000	-10.000000	-0.008333	-4.133333	-11.833333	1023.000000	1023.000000	2046.000000
43.459999	-0.051059	-30.175592	-5.733380	-4.062066	-10.626081	-9.754066	0.000000	-10.000000	0.000000	-4.800000	-13.166667	1023.000000	1023.000000	2046.000000
43.480000	-0.051062	-30.177738	-5.639521	-3.881465	-10.849028	-9.807726	0.000000	-10.000000	0.000000	-5.066667	-14.833333	1023.000000	1023.000000	2046.000000
43.500000	-0.050622	-29.917744	-5.610443	-3.800207	-10.725507	-9.781586	0.000000	-10.000000	0.000000	-4.916667	-16.500000	1023.000000	1023.000000	2046.000000
43.520000	-0.050842	-30.047829	-5.603471	-3.697344	-10.870504	-9.876510	0.000000	-10.000000	0.000000	-4.516667	-18.166666	1023.000000	1023.000000	2046.000000
43.540001	-0.050718	-29.974129	-5.711790	-3.629306	-10.696130	-9.936903	0.000000	-10.000000	0.000000	-3.866667	-19.666666	1023.000000	1023.000000	2046.000000
43.560001	-0.051018	-30.151585	-5.667415	-3.684659	-10.858731	-9.940781	0.000000	-10.000000	0.000000	-2.933333	-20.833334	1023.000000	1023.000000	2046.000000
43.580002	-0.050593	-29.900339	-5.639366	-3.746655	-10.610575	-9.903744	0.000000	-10.000000	-0.008333	-1.600000	-21.666666	1023.000000	1023.000000	2046.000000
43.599998	-0.050729	-29.980783	-5.588512	-3.857955	-10.649626	-9.884691	0.000000	-10.000000	-0.025000	-0.266667	-22.000000	1023.000000	1023.000000	2046.000000
43.619999	-0.049860	-29.467386	-5.638262	-3.818050	-10.226892	-9.784183	0.000000	-10.000000	-0.041667	1.583333	-22.000000	1023.000000	1023.000000	2046.000000
43.639999	-0.049509	-29.259819	-5.590387	-3.972146	-10.167675	-9.529612	0.000000	-10.000000	-0.066667	4.150000	-22.000000	1023.000000	1023.000000	2046.000000
43.660000	-0.048123	-28.440699	-5.579781	-3.983727	-9.646316	-9.230876	0.000000	-10.000000	-0.091667	7.566667	-22.000000	1023.000000	1023.000000	2046.000000
43.680000	-0.047599	-28.130795	-5.539932	-4.162579	-9.485132	-8.943151	0.000000	-10.000000	-0.133333	10.750000	-22.000000	1023.000000	1023.000000	2046.000000
43.700001	-0.046490	-27.475578	-5.497937	-4.358025	-8.998899	-8.620717	0.000000	-10.000000	-0.166667	13.300000	-22.000000	1023.000000	1023.000000	2046.000000
43.720001	-0.046226	-27.319611	-5.351320	-4.617238	-8.974211	-8.376842	0.000000	-10.000000	-0.208333	15.083334	-22.000000	1023.000000	1023.000000	2046.000000
43.740002	-0.045069	-26.635803	-5.251654	-4.757511	-8.539268	-8.087372	0.000000	-10.000000	-0.258333	16.833334	-14.333333	1023.000000	1023.000000	2046.000000
43.759998	-0.044352	-26.212086	-5.078486	-4.866557	-8.457262	-7.809782	0.000000	-10.000000	-0.300000	18.433334	1.500000	1023.000000	1023.000000	2046.000000
43.779999	-0.042953	-25.385405	-5.107394	-4.849877	-7.918971	-7.509162	0.000000	-10.000000	-0.341667	20.183334	19.500000	1023.000000	1023.000000	2046.000000
43.799999	-0.041885	-24.753990	-5.011685	-4.822151	-7.679576	-7.240578	0.000000	-10.000000	-0.366667	21.500000	32.166668	1023.000000	1023.000000	2046.000000
43.820000	-0.040290	-23.811190	-4.905017	-4.864674	-7.213593	-6.827905	0.000000	-10.000000	-0.383333	22.633333	39.000000	1023.000000	1023.000000	2046.000000
43.840000	-0.039068	-23.089235	-4.796731	-4.772611	-6.940417	-6.579475	0.000000	-10.000000	-0.391667	23.416668	46.333332	1023.000000	1023.000000	2046.000000
43.860001	-0.037511	-22.169157	-4.727931	-4.852894	-6.376491	-6.211843	0.000000	-10.000000	-0.400000	24.050001	54.000000	1023.000000	1023.000000	2046.000000
43.880001	-0.035967	-21.256498	-4.651226	-4.757733	-5.877984	-5.969557	0.000000	-10.000000	-0.425000	24.633333	62.000000	1023.000000	1023.000000	2046.000000
43.900002	-0.034325	-20.285948	-4.527853	-4.738715	-5.395786	-5.623594	0.000000	-10.000000	-0.450000	25.150000	70.166664	1023.000000	1023.000000	2046.000000
43.919998	-0.032157	-19.004770	-4.372103	-4.578193	-4.781971	-5.272504	0.000000	-10.000000	-0.475000	25.733334	78.500000	1023.000000	1023.000000	2046.000000
43.939999	-0.030449	-17.995531	-4.140812	-4.551156	-4.415781	-4.887782	0.000000	-10.000000	-0.491667	26.150000	87.000000	1023.000000	1023.000000	2046.000000
43.959999	-0.027979	-16.535521	-3.898866	-4.291299	-3.768549	-4.576807	0.000000	-10.000000	-0.491667	26.650000	95.666664	1023.000000	1023.000000	2046.000000
43.980000	-0.026106	-15.428761	-3.573529	-4.202727	-3.461129	-4.191374	0.000000	-10.000000	-0.491667	27.033335	104.500000	1023.000000	1023.000000	2046.000000
44.000000	-0.023536	-13.910051	-3.354824	-3.996154	-2.810563	-3.748510	0.000000	-10.000000	-0.508333	27.366667	113.500000	1023.000000	1023.000000	2046.000000
44.020000	-0.021589	-12.759031	-3.020451	-3.842219	-2.494274	-3.402087	0.000000	-10.000000	-0.533333	27.433334	122.500000	1023.000000	1023.000000	2046.000000
44.040001	-0.019091	-11.283006	-2.813494	-3.560176	-1.875782	-3.033554	0.000000	-10.000000	-0.541667	27.583334	131.666672	1023.000000	1023.000000	2046.000000
44.060001	-0.016934	-10.007810	-2.488054	-3.455673	-1.473454	-2.590628	0.000000	-10.000000	-0.533333	27.683334	140.833328	1023.000000	1023.000000	2046.000000
44.080002	-0.014795	-8.743670	-2.242376	-3.252137	-1.103526	-2.145631	0.000000	-10.000000	-0.533333	28.016666	150.166672	1023.000000	1023.000000	2046.000000
44.099998	-0.012247	-7.237869	-2.086348	-2.996847	-0.396762	-1.757912	0.000000	-10.000000	-0.541667	28.483334	159.333328	1023.000000	1023.000000	2046.000000
44.119999	-0.010379	-6.133866	-1.699847	-2.858953	-0.230611	-1.344454	0.000000	-10.000000	-0.541667	28.633333	168.833328	1023.000000	1023.000000	2046.000000
44.139999	-0.007839	-4.632851	-1.469494	-2.586250	0.351207	-0.928314	0.000000	-10.000000	-0.550000	28.616667	178.333328	1023.000000	1023.000000	2046.000000
44.160000	-0.005418	-3.201972	-1.170991	-2.419315	0.872343	-0.484009	0.000000	-10.000000	-0.566667	28.766666	188.000000	1023.000000	1023.000000	2046.000000
44.180000	-0.003090	-1.826335	-0.738956	-2.148329	1.179384	-0.118434	0.000000	-10.000000	-0.591667	29.083334	197.666672	1023.000000	1023.000000	2046.000000
44.200001	-0.000038	-0.022603	-0.242775	-1.904838	1.734022	0.390988	0.000000	-10.000000	-0.600000	29.450001	207.333328	1023.000000	1023.000000	2046.000000
44.220001	0.002264	1.337818	0.163767	-1.743749	1.997929	0.919871	0.000000	-10.000000	-0.600000	29.516666	217.000000	1023.000000	1023.000000	2046.000000
44.240002	0.005112	3.021303	0.502580	-1.374728	2.632773	1.260678	0.000000	-10.000000	-0.591667	29.666668	226.666672	1023.000000	1023.000000	2046.000000
44.259998	0.006940	4.101472	0.673873	-1.270415	3.011221	1.686792	0.000000	-10.000000	-0.591667	29.533335	236.500000	1023.000000	1023.000000	2046.000000
44.279999	0.009606	5.677088	0.704677	-0.923019	3.687553	2.207877	0.000000	-10.000000	-0.575000	29.083334	246.500000	1023.000000	1023.000000	2046.000000
44.299999	0.011048	6.529604	0.688843	-0.772068	4.129483	2.483346	0.000000	-10.000000	-0.575000	28.783335	256.333344	1023.000000	1023.000000	2046.000000
44.320000	0.012491	7.382431	0.781434	-0.590743	4.434063	2.757677	0.000000	-10.000000	-0.575000	28.866667	266.000000	1023.000000	1023.000000	2046.000000
44.340000	0.014032	8.292786	0.893949	-0.460137	4.828889	3.030084	0.000000	-10.000000	-0.583333	29.316668	275.666656	1023.000000	1023.000000	2046.000000
44.360001	0.014876	8.792006	0.969729	-0.117514	4.785898	3.153894	0.000000	-10.000000	-0.583333	29.533335	285.500000	1023.000000	1023.000000	2046.000000
44.380001	0.016115	9.523976	1.012825	0.353989	4.931911	3.225251	0.000000	-10.000000	-0.566667	29.316668	295.333344	1023.000000	1023.000000	2046.000000
44.400002	0.017129	10.123231	1.276106	0.627981	4.841507	3.377637	0.000000	-10.000000	-0.541667	28.666668	305.000000	1023.000000	1023.000000	2046.000000
44.419998	0.019413	11.473236	1.427315	1.089475	5.282841	3.673606	0.000000	-10.000000	-0.525000	28.150000	314.500000	1023.000000	1023.000000	2046.000000
44.439999	0.021576	12.751279	1.684618	1.523704	5.531819	4.011138	0.000000	-10.000000	-0.516667	27.766666	324.000000	1023.000000	1023.000000	2046.000000
44.459999	0.023931	14.143327	1.948823	2.175664	5.766079	4.252761	0.000000	-10.000000	-0.533333	27.933334	333.333344	1023.000000	1023.000000	2046.000000
44.480000	0.026622	15.733525	2.253861	2.688071	6.106869	4.684724	0.000000	-10.000000	-0.550000	28.300001	342.666656	1023.000000	1023.000000	2046.000000
44.500000	0.029151	17.228174	2.584651	3.314704	6.327145	5.001676	0.000000	-10.000000	-0.550000	28.466667	355.333344	1023.000000	1023.000000	2046.000000
44.520000	0.031757	18.768093	2.879952	3.840027	6.719388	5.328724	0.000000	-10.000000	-0.541667	28.366667	365.000000	1023.000000	1023.000000	2046.000000
44.540001	0.034216	20.221739	3.139901	4.355001	7.079301	5.647537	0.000000	-10.000000	-0.516667	28.083334	374.500000	1023.000000	1023.000000	2046.000000
44.560001	0.036253	21.425529	3.331688	4.695262	7.399032	5.999547	0.000000	-10.000000	-0.500000	27.966667	380.666656	1023.000000	1023.000000	2046.000000
44.580002	0.038531	22.771633	3.495396	5.115460	7.899586	6.261191	0.000000	-10.000000	-0.483333	27.683334	390.000000	1023.000000	1023.000000	2046.000000
44.599998	0.040384	23.867220	3.772755	5.310084	8.196568	6.587812	0.000000	-10.000000	-0.466667	27.166668	399.333344	1023.000000	1023.000000	2046.000000
44.619999	0.042702	25.237057	3.917567	5.670194	8.791905	6.857389	0.000000	-10.000000	-0.450000	26.616667	408.500000	1023.000000	1023.000000	2046.000000
44.639999	0.044113	26.070780	4.104040	5.741909	9.019337	7.205494	0.000000	-10.000000	-0.441667	25.800001	417.500000	1023.000000	1023.000000	2046.000000
44.660000	0.046059	27.220839	4.178964	6.006754	9.568310	7.466810	0.000000	-10.000000	-0.433333	25.433334	426.333344	1023.000000	1023.000000	2046.000000
44.680000	0.047581	28.120304	4.406909	6.047841	9.882872	7.782683	0.000000	-10.000000	-0.425000	24.866667	434.833344	1023.000000	1023.000000	2046.000000
44.700001	0.049736	29.393755	4.743972	6.167577	10.403436	8.078770	0.000000	-10.000000	-0.400000	24.550001	443.333344	1023.000000	1023.000000	2046.000000
44.720001	0.050815	30.031786	5.241827	6.004004	10.375841	8.410113	0.000000	-10.000000	-0.358333	23.350000	451.666656	1023.000000	1023.000000	2046.000000
44.740002	0.052391	30.963362	5.474561	5.941675	10.852968	8.694157	0.000000	-10.000000	-0.325000	22.566668	459.666656	1023.000000	1023.000000	2046.000000
44.759998	0.052612	31.093742	5.729181	5.765507	10.757473	8.841580	0.000000	-10.000000	-0.266667	21.600000	467.166656	1023.000000	1023.000000	2046.000000
44.779999	0.053136	31.403170	5.799161	5.684036	11.038229	8.881743	0.000000	-10.000000	-0.225000	20.350000	474.333344	1023.000000	1023.000000	2046.000000
44.799999	0.052322	30.922419	5.816435	5.510467	10.755558	8.839960	0.000000	-10.000000	-0.150000	18.066666	481.500000	1023.000000	1023.000000	2046.000000
44.820000	0.051952	30.703609	5.592718	5.478329	10.852845	8.779717	0.000000	-10.000000	-0.091667	14.650001	488.000000	1023.000000	1023.000000	2046.000000
44.840000	0.050499	29.845041	5.322541	5.293359	10.624844	8.604299	0.000000	-10.000000	-0.025000	9.900001	493.500000	1023.000000	1023.000000	2046.000000
44.860001	0.048813	28.848392	5.084578	5.186925	10.277713	8.299177	0.000000	-10.000000	0.016667	3.433334	497.333344	1023.000000	1023.000000	2046.000000
44.880001	0.047144	27.862263	4.845210	4.928543	10.038817	8.049694	0.000000	-10.000000	0.058333	-2.816667	499.333344	1023.000000	1023.000000	2046.000000
44.900002	0.045257	26.746777	4.668882	4.818168	9.601823	7.657904	0.000000	-10.000000	0.100000	-9.116667	500.000000	1023.000000	1023.000000	2046.000000
44.919998	0.043650	25.797068	4.463072	4.678407	9.378784	7.276803	0.000000	-10.000000	0.166667	-13.700000	500.000000	1023.000000	1023.000000	2046.000000
44.939999	0.041646	24.612892	4.327151	4.592680	8.847718	6.845343	0.000000	-10.000000	0.241667	-17.750000	500.000000	1023.000000	1023.000000	2046.000000
44.959999	0.040052	23.670706	4.193020	4.442731	8.580736	6.454219	0.000000	-10.000000	0.316667	-20.150000	492.833344	1023.000000	1023.000000	2046.000000
44.980000	0.038020	22.469564	4.059117	4.358850	8.039555	6.012043	0.000000	-10.000000	0.375000	-22.116667	483.166656	1023.000000	1023.000000	2046.000000
45.000000	0.036861	21.784750	3.937630	4.282071	7.859381	5.705668	0.000000	-10.000000	0.425000	-23.650000	470.833344	1023.000000	1023.000000	2046.000000
45.020000	0.034715	20.516739	3.931474	4.027517	7.106397	5.451351	0.000000	-10.000000	0.475000	-24.983334	463.000000	1023.000000	1023.000000	2046.000000
45.040001	0.033324	19.694775	3.725442	4.192388	6.850784	4.926161	0.000000	-10.000000	0.508333	-26.016666	454.666656	1023.000000	1023.000000	2046.000000
45.060001	0.030356	17.940403	3.338374	3.926399	6.101259	4.574370	0.000000	-10.000000	0.550000	-27.283333	446.000000	1023.000000	1023.000000	2046.000000
45.080002	0.027965	16.527601	2.765775	3.940865	5.730303	4.090659	0.000000	-10.000000	0.591667	-28.100000	436.833344	1023.000000	1023.000000	2046.000000
45.099998	0.024559	14.514407	2.355254	3.547403	4.997470	3.614280	0.000000	-10.000000	0.633333	-28.966667	427.500000	1023.000000	1023.000000	2046.000000
45.119999	0.022075	13.046127	2.031628	3.241504	4.641412	3.131583	0.000000	-10.000000	0.650000	-29.383333	418.000000	1023.000000	1023.000000	2046.000000
45.139999	0.019246	11.374539	1.876315	2.850301	3.999579	2.648344	0.000000	-10.000000	0.658333	-29.883333	408.333344	1023.000000	1023.000000	2046.000000
45.160000	0.017308	10.228748	1.680993	2.869754	3.577109	2.100893	0.000000	-10.000000	0.675000	-30.283333	398.333344	1023.000000	1023.000000	2046.000000
45.180000	0.014446	8.537455	1.406090	2.872195	2.669126	1.590045	0.000000	-10.000000	0.708333	-30.550001	388.000000	1023.000000	1023.000000	2046.000000
45.200001	0.012198	7.209184	1.117771	2.999603	2.021758	1.070051	0.000000	-10.000000	0.733333	-30.750000	377.666656	1023.000000	1023.000000	2046.000000
45.220001	0.010437	6.168356	0.976720	3.099867	1.444269	0.647501	0.000000	-10.000000	0.733333	-30.816668	367.500000	1023.000000	1023.000000	2046.000000
45.240002	0.009125	5.392841	0.852499	3.139127	1.034928	0.366287	0.000000	-10.000000	0.733333	-30.833334	357.166656	1023.000000	1023.000000	2046.000000
45.259998	0.008336	4.926406	0.778063	3.323894	0.728091	0.096358	0.000000	-10.000000	0.733333	-31.066668	346.833344	1023.000000	1023.000000	2046.000000
45.279999	0.006860	4.054406	0.626282	3.398196	0.202114	-0.172186	0.000000	-10.000000	0.733333	-31.000000	336.500000	1023.000000	1023.000000	2046.000000
45.299999	0.005946	3.514054	0.423938	3.635871	-0.073761	-0.471994	0.000000	-10.000000	0.700000	-31.050001	326.166656	1023.000000	1023.000000	2046.000000
45.320000	0.004306	2.545000	0.201741	3.649251	-0.572029	-0.733963	0.000000	-10.000000	0.683333	-30.866667	315.833344	1023.000000	1023.000000	2046.000000
45.340000	0.003003	1.774931	-0.046972	3.726819	-0.787842	-1.117074	0.000000	-10.000000	0.683333	-30.799999	305.500000	1023.000000	1023.000000	2046.000000
45.360001	0.000960	0.567112	-0.236503	3.548867	-1.372138	-1.373114	0.000000	-10.000000	0.700000	-30.366667	295.500000	1023.000000	1023.000000	2046.000000
45.380001	-0.000545	-0.322140	-0.529828	3.397961	-1.566904	-1.623368	0.000000	-10.000000	0.683333	-30.133333	285.500000	1023.000000	1023.000000	2046.000000
45.400002	-0.002484	-1.467915	-0.748031	3.073225	-1.892262	-1.900846	0.000000	-10.000000	0.666667	-29.750000	275.500000	1023.000000	1023.000000	2046.000000
45.419998	-0.004692	-2.772801	-1.069363	2.626774	-2.132878	-2.197334	0.000000	-10.000000	0.641667	-29.766666	265.500000	1023.000000	1023.000000	2046.000000
45.439999	-0.006436	-3.803576	-1.321980	2.333059	-2.325803	-2.488851	0.000000	-10.000000	0.625000	-29.500000	255.500000	1023.000000	1023.000000	2046.000000
45.459999	-0.009038	-5.341487	-1.626384	1.868838	-2.779625	-2.804316	0.000000	-10.000000	0.608333	-29.150000	245.500000	1023.000000	1023.000000	2046.000000
45.480000	-0.010933	-6.461264	-1.916306	1.453886	-2.942423	-3.056420	0.000000	-10.000000	0.591667	-28.750000	235.666672	1023.000000	1023.000000	2046.000000
45.500000	-0.013491	-7.973073	-2.147766	0.949389	-3.400751	-3.373945	0.000000	-10.000000	0.575000	-28.000000	226.000000	1023.000000	1023.000000	2046.000000
45.520000	-0.015458	-9.135435	-2.381307	0.486977	-3.631152	-3.609952	0.000000	-10.000000	0.541667	-27.500000	216.666672	1023.000000	1023.000000	2046.000000
45.540001	-0.018067	-10.677630	-2.533883	0.101496	-4.179042	-4.066201	0.000000	-10.000000	0.516667	-26.733334	207.500000	1023.000000	1023.000000	2046.000000
45.560001	-0.020054	-11.852070	-2.737568	-0.371904	-4.418068	-4.324529	0.000000	-10.000000	0.500000	-26.133333	198.666672	1023.000000	1023.000000	2046.000000
45.580002	-0.022192	-13.115396	-2.884339	-0.702420	-4.852563	-4.676073	0.000000	-10.000000	0.491667	-25.549999	189.833328	1023.000000	1023.000000	2046.000000
45.599998	-0.024094	-14.239497	-3.075253	-0.992350	-5.152631	-5.019263	0.000000	-10.000000	0.475000	-24.916666	181.333328	1023.000000	1023.000000	2046.000000
45.619999	-0.025892	-15.301892	-3.201157	-1.200800	-5.593632	-5.306304	0.000000	-10.000000	0.458333	-24.549999	173.000000	1023.000000	1023.000000	2046.000000
45.639999	-0.027769	-16.411194	-3.371200	-1.560656	-5.928899	-5.550440	0.000000	-10.000000	0.450000	-24.150000	165.000000	1023.000000	1023.000000	2046.000000
45.660000	-0.029213	-17.264833	-3.581374	-1.745492	-6.142677	-5.795290	0.000000	-10.000000	0.433333	-23.900000	157.000000	1023.000000	1023.000000	2046.000000
45.680000	-0.031058	-18.355104	-3.737923	-2.038944	-6.525093	-6.053144	0.000000	-10.000000	0.416667	-23.583334	149.000000	1023.000000	1023.000000	2046.000000
45.700001	-0.032088	-18.963881	-3.905150	-2.170962	-6.561266	-6.326501	0.000000	-10.000000	0.383333	-23.100000	141.000000	1023.000000	1023.000000	2046.000000
45.720001	-0.033806	-19.979376	-3.979312	-2.511195	-6.966357	-6.522512	0.000000	-10.000000	0.366667	-22.650000	133.166672	1023.000000	1023.000000	2046.000000
45.740002	-0.034879	-20.613520	-4.149157	-2.764809	-6.987392	-6.712162	0.000000	-10.000000	0.350000	-22.083334	125.500000	1023.000000	1023.000000	2046.000000
45.759998	-0.036474	-21.556101	-4.319420	-2.941921	-7.326297	-6.968463	0.000000	-10.000000	0.350000	-21.383333	115.833336	1023.000000	1023.000000	2046.000000
45.779999	-0.037456	-22.136665	-4.525161	-3.127224	-7.347869	-7.136411	0.000000	-10.000000	0.350000	-20.799999	108.666664	1023.000000	1023.000000	2046.000000
45.799999	-0.038712	-22.878887	-4.669431	-3.322007	-7.597584	-7.289865	0.000000	-10.000000	0.350000	-20.299999	101.666664	1023.000000	1023.000000	2046.000000
45.820000	-0.039862	-23.558167	-4.830414	-3.522499	-7.727266	-7.477989	0.000000	-10.000000	0.325000	-19.833334	97.166664	1023.000000	1023.000000	2046.000000
45.840000	-0.040833	-24.132311	-5.023427	-3.561779	-7.861944	-7.685162	0.000000	-10.000000	0.291667	-19.216667	90.500000	1023.000000	1023.000000	2046.000000
45.860001	-0.041675	-24.629951	-5.127376	-3.798151	-7.980649	-7.723777	0.000000	-10.000000	0.250000	-18.500000	84.000000	1023.000000	1023.000000	2046.000000
45.880001	-0.042564	-25.155499	-5.222931	-3.841320	-8.140586	-7.950661	0.000000	-10.000000	0.225000	-17.916668	77.666664	1023.000000	1023.000000	2046.000000
45.900002	-0.043575	-25.753069	-5.299616	-4.076813	-8.339180	-8.037459	0.000000	-10.000000	0.208333	-17.266666	71.666664	1023.000000	1023.000000	2046.000000
45.919998	-0.043955	-25.977308	-5.407604	-4.082801	-8.276138	-8.210766	0.000000	-10.000000	0.200000	-16.616667	66.000000	1023.000000	1023.000000	2046.000000
45.939999	-0.044990	-26.589159	-5.452479	-4.268448	-8.557040	-8.311192	0.000000	-10.000000	0.200000	-16.066668	60.500000	1023.000000	1023.000000	2046.000000
45.959999	-0.045321	-26.784695	-5.549329	-4.317257	-8.523542	-8.394565	0.000000	-10.000000	0.191667	-15.516666	55.166668	1023.000000	1023.000000	2046.000000
45.980000	-0.046027	-27.202137	-5.539948	-4.375005	-8.742237	-8.544948	0.000000	-10.000000	0.175000	-14.883333	50.000000	1023.000000	1023.000000	2046.000000
46.000000	-0.046731	-27.618254	-5.595369	-4.545784	-8.857074	-8.620028	0.000000	-10.000000	0.158333	-14.316667	45.000000	1023.000000	1023.000000	2046.000000
46.020000	-0.047079	-27.823551	-5.741124	-4.529178	-8.789213	-8.764035	0.000000	-10.000000	0.150000	-13.733334	40.166668	1023.000000	1023.000000	2046.000000
46.040001	-0.047833	-28.269585	-5.798968	-4.679345	-8.949236	-8.842036	0.000000	-10.000000	0.125000	-13.166667	35.500000	1023.000000	1023.000000	2046.000000
46.060001	-0.047915	-28.317993	-5.872163	-4.693571	-8.877976	-8.874283	0.000000	-10.000000	0.100000	-12.466667	31.166666	1023.000000	1023.000000	2046.000000
46.080002	-0.048545	-28.689947	-5.888821	-4.759518	-9.122378	-8.919230	0.000000	-10.000000	0.075000	-11.783334	27.000000	1023.000000	1023.000000	2046.000000
46.099998	-0.048395	-28.601311	-5.843778	-4.840811	-9.059789	-8.856934	0.000000	-10.000000	0.066667	-10.950001	23.000000	1023.000000	1023.000000	2046.000000
46.119999	-0.048615	-28.731699	-5.839004	-4.857675	-9.187474	-8.847546	0.000000	-10.000000	0.058333	-10.050000	19.333334	1023.000000	1023.000000	2046.000000
46.139999	-0.048164	-28.464884	-5.770602	-4.750392	-9.037978	-8.905910	0.000000	-10.000000	0.041667	-9.166667	16.000000	1023.000000	1023.000000	2046.000000
46.160000	-0.048238	-28.508583	-5.751435	-4.828147	-9.156251	-8.772750	0.000000	-10.000000	0.033333	-8.333334	13.000000	1023.000000	1023.000000	2046.000000
46.180000	-0.047914	-28.316887	-5.868593	-4.899827	-8.883122	-8.665345	0.000000	-10.000000	0.025000	-7.400000	10.166667	1023.000000	1023.000000	2046.000000
46.200001	-0.048552	-28.694033	-5.900506	-5.016691	-8.999635	-8.777201	0.000000	-10.000000	0.016667	-6.116667	7.666667	1023.000000	1023.000000	2046.000000
46.220001	-0.048663	-28.759674	-5.916037	-5.246921	-8.813761	-8.782955	0.000000	-10.000000	0.000000	-3.700000	5.666667	1023.000000	1023.000000	2046.000000
46.240002	-0.048958	-28.933983	-5.888675	-5.304158	-8.950189	-8.790963	0.000000	-10.000000	-0.033333	-0.183333	4.500000	1023.000000	1023.000000	2046.000000
46.259998	-0.048138	-28.449263	-5.903796	-5.251418	-8.696621	-8.597428	0.000000	-10.000000	-0.075000	4.383333	4.000000	1023.000000	1023.000000	2046.000000
46.279999	-0.047551	-28.102587	-5.750667	-4.983407	-8.865144	-8.503368	0.000000	-10.000000	-0.133333	9.066667	4.000000	1023.000000	1023.000000	2046.000000
46.299999	-0.045966	-27.166138	-5.662099	-4.648143	-8.635505	-8.220390	0.000000	-10.000000	-0.175000	12.766667	4.000000	1023.000000	1023.000000	2046.000000
46.320000	-0.044695	-26.414833	-5.368861	-4.366727	-8.680780	-7.998464	0.000000	-10.000000	-0.216667	15.083334	4.000000	1023.000000	1023.000000	2046.000000
46.340000	-0.042465	-25.096737	-5.112880	-3.925013	-8.312719	-7.746126	0.000000	-10.000000	-0.225000	16.166666	4.000000	1023.000000	1023.000000	2046.000000
46.360001	-0.040503	-23.937124	-4.837280	-3.551110	-8.134795	-7.413939	0.000000	-10.000000	-0.233333	17.100000	10.333333	1023.000000	1023.000000	2046.000000
46.380001	-0.038430	-22.712046	-4.680662	-3.071350	-7.815033	-7.145000	0.000000	-10.000000	-0.233333	18.200001	18.166666	1023.000000	1023.000000	2046.000000
46.400002	-0.036729	-21.706686	-4.561408	-2.788863	-7.506954	-6.849460	0.000000	-10.000000	-0.266667	19.250000	28.333334	1023.000000	1023.000000	2046.000000
46.419998	-0.034868	-20.606970	-4.325442	-2.493950	-7.247174	-6.540403	0.000000	-10.000000	-0.308333	20.300001	34.166668	1023.000000	1023.000000	2046.000000
46.439999	-0.032995	-19.500212	-4.304605	-2.272331	-6.687274	-6.236001	0.000000	-10.000000	-0.358333	21.416668	41.000000	1023.000000	1023.000000	2046.000000
46.459999	-0.031602	-18.677013	-4.142500	-2.076951	-6.488430	-5.969133	0.000000	-10.000000	-0.366667	22.433334	47.833332	1023.000000	1023.000000	2046.000000
46.480000	-0.029614	-17.502068	-4.069880	-1.897594	-5.896415	-5.638179	0.000000	-10.000000	-0.383333	23.516666	55.333332	1023.000000	1023.000000	2046.000000
46.500000	-0.027958	-16.523417	-3.835690	-1.870559	-5.473922	-5.343245	0.000000	-10.000000	-0.400000	24.300001	63.000000	1023.000000	1023.000000	2046.000000
46.520000	-0.026236	-15.505420	-3.719286	-1.719767	-4.974000	-5.092367	0.000000	-10.000000	-0.433333	25.066668	71.000000	1023.000000	1023.000000	2046.000000
46.540001	-0.024393	-14.416513	-3.636155	-1.724814	-4.327893	-4.727652	0.000000	-10.000000	-0.466667	25.483334	79.166664	1023.000000	1023.000000	2046.000000
46.560001	-0.022741	-13.439998	-3.400194	-1.621248	-3.948620	-4.469936	0.000000	-10.000000	-0.483333	25.900000	87.500000	1023.000000	1023.000000	2046.000000
46.580002	-0.020422	-12.069323	-3.273311	-1.629409	-3.186860	-3.979742	0.000000	-10.000000	-0.500000	26.133333	96.166664	1023.000000	1023.000000	2046.000000
46.599998	-0.018939	-11.193067	-3.007340	-1.744850	-2.860853	-3.580024	0.000000	-10.000000	-0.500000	26.250000	104.833336	1023.000000	1023.000000	2046.000000
46.619999	-0.017181	-10.153764	-2.744761	-1.865695	-2.341959	-3.201349	0.000000	-10.000000	-0.500000	26.166666	113.500000	1023.000000	1023.000000	2046.000000
46.639999	-0.016116	-9.524693	-2.487255	-2.101210	-2.110501	-2.825727	0.000000	-10.000000	-0.500000	26.183332	122.166664	1023.000000	1023.000000	2046.000000
46.660000	-0.014535	-8.590454	-2.312826	-2.131749	-1.613839	-2.532040	0.000000	-10.000000	-0.500000	26.350000	131.000000	1023.000000	1023.000000	2046.000000
46.680000	-0.013488	-7.971354	-2.063338	-2.275846	-1.424487	-2.207683	0.000000	-10.000000	-0.508333	26.716667	139.833328	1023.000000	1023.000000	2046.000000
46.700001	-0.011596	-6.853137	-1.961789	-2.191007	-0.845186	-1.855156	0.000000	-10.000000	-0.500000	26.983334	148.666672	1023.000000	1023.000000	2046.000000
46.720001	-0.010498	-6.204031	-1.800549	-2.185963	-0.679996	-1.537522	0.000000	-10.000000	-0.491667	27.133333	157.500000	1023.000000	1023.000000	2046.000000
46.740002	-0.008710	-5.147884	-1.763306	-2.026011	-0.123241	-1.235326	0.000000	-10.000000	-0.475000	27.100000	166.500000	1023.000000	1023.000000	2046.000000
46.759998	-0.007701	-4.551023	-1.698508	-2.054182	0.087310	-0.885644	0.000000	-10.000000	-0.466667	27.016666	175.666672	1023.000000	1023.000000	2046.000000
46.779999	-0.005829	-3.444980	-1.671106	-1.953282	0.693000	-0.513592	0.000000	-10.000000	-0.475000	27.033333	184.833328	1023.000000	1023.000000	2046.000000
46.799999	-0.004352	-2.571819	-1.494905	-1.909803	0.993987	-0.161098	0.000000	-10.000000	-0.475000	27.133333	194.000000	1023.000000	1023.000000	2046.000000
46.820000	-0.001788	-1.056953	-1.205232	-1.686828	1.596970	0.238137	0.000000	-10.000000	-0.491667	27.450001	203.000000	1023.000000	1023.000000	2046.000000
46.840000	0.000073	0.043001	-0.883956	-1.533407	1.900416	0.559949	0.000000	-10.000000	-0.483333	27.716667	212.000000	1023.000000	1023.000000	2046.000000
46.860001	0.002784	1.645237	-0.530018	-1.316943	2.522536	0.969663	0.000000	-10.000000	-0.491667	27.916666	221.166672	1023.000000	1023.000000	2046.000000
46.880001	0.004810	2.842630	-0.198294	-1.166873	2.848438	1.359360	0.000000	-10.000000	-0.491667	28.133333	230.333328	1023.000000	1023.000000	2046.000000
46.900002	0.007527	4.448725	0.008512	-0.843216	3.560553	1.722876	0.000000	-10.000000	-0.500000	28.250000	239.833328	1023.000000	1023.000000	2046.000000
46.919998	0.009434	5.575305	0.306384	-0.651042	3.822716	2.097247	0.000000	-10.000000	-0.483333	28.183334	249.166672	1023.000000	1023.000000	2046.000000
46.939999	0.012151	7.181530	0.604546	-0.419891	4.410817	2.586059	0.000000	-10.000000	-0.475000	28.050001	258.666656	1023.000000	1023.000000	2046.000000
46.959999	0.014440	8.533804	0.953701	-0.132062	4.764996	2.947169	0.000000	-10.000000	-0.475000	27.900000	268.000000	1023.000000	1023.000000	2046.000000
46.980000	0.016872	9.971276	1.213080	0.116290	5.285095	3.356811	0.000000	-10.000000	-0.483333	27.900000	277.333344	1023.000000	1023.000000	2046.000000
47.000000	0.019269	11.388270	1.434365	0.463272	5.753969	3.736665	0.000000	-10.000000	-0.491667	27.783335	286.666656	1023.000000	1023.000000	2046.000000
47.020000	0.021482	12.696151	1.763120	0.621039	6.100988	4.211005	0.000000	-10.000000	-0.491667	27.816668	296.000000	1023.000000	1023.000000	2046.000000
47.040001	0.024211	14.308858	2.100998	1.029752	6.629572	4.548537	0.000000	-10.000000	-0.491667	27.833334	305.333344	1023.000000	1023.000000	2046.000000
47.060001	0.026640	15.744004	2.496825	1.311927	6.997774	4.937478	0.000000	-10.000000	-0.491667	27.766666	314.666656	1023.000000	1023.000000	2046.000000
47.080002	0.029709	17.557856	2.888059	1.642042	7.641940	5.385815	0.000000	-10.000000	-0.491667	27.650000	323.833344	1023.000000	1023.000000	2046.000000
47.099998	0.031866	18.832907	3.271740	1.840167	7.845885	5.875115	0.000000	-10.000000	-0.500000	27.666668	333.166656	1023.000000	1023.000000	2046.000000
47.119999	0.034895	20.622810	3.607782	2.327664	8.541276	6.146088	0.000000	-10.000000	-0.483333	27.483334	342.333344	1023.000000	1023.000000	2046.000000
47.139999	0.036602	21.631706	3.773044	2.407632	8.817866	6.633165	0.000000	-10.000000	-0.466667	27.383335	351.500000	1023.000000	1023.000000	2046.000000
47.160000	0.038751	22.901783	3.773071	2.854913	9.296228	6.977571	0.000000	-10.000000	-0.450000	26.866667	360.500000	1023.000000	1023.000000	2046.000000
47.180000	0.039768	23.502752	3.761906	2.959035	9.531740	7.250070	0.000000	-10.000000	-0.450000	26.983334	369.500000	1023.000000	1023.000000	2046.000000
47.200001	0.041097	24.288557	3.869998	3.160075	9.815458	7.443025	0.000000	-10.000000	-0.450000	26.766666	378.500000	1023.000000	1023.000000	2046.000000
47.220001	0.041815	24.712791	4.000723	3.265227	9.893386	7.553456	0.000000	-10.000000	-0.441667	26.783333	387.500000	1023.000000	1023.000000	2046.000000
47.240002	0.042565	25.155888	4.023502	3.678171	9.875982	7.578232	0.000000	-10.000000	-0.416667	26.166668	396.500000	1023.000000	1023.000000	2046.000000
47.259998	0.043303	25.591906	4.044863	4.021065	9.908677	7.617302	0.000000	-10.000000	-0.391667	25.333334	405.333344	1023.000000	1023.000000	2046.000000
47.279999	0.043761	25.862766	4.150361	4.414262	9.724395	7.573750	0.000000	-10.000000	-0.350000	24.383333	413.833344	1023.000000	1023.000000	2046.000000
47.299999	0.045310	26.777952	4.257478	4.782724	10.037073	7.700677	0.000000	-10.000000	-0.316667	23.100000	422.000000	1023.000000	1023.000000	2046.000000
47.320000	0.046084	27.235790	4.449902	5.171684	9.864703	7.749502	0.000000	-10.000000	-0.250000	21.966667	430.000000	1023.000000	1023.000000	2046.000000
47.340000	0.047181	27.883698	4.584807	5.681504	9.796530	7.820857	0.000000	-10.000000	-0.200000	20.200001	437.666656	1023.000000	1023.000000	2046.000000
47.360001	0.047959	28.343895	4.681715	6.120378	9.758104	7.783697	0.000000	-10.000000	-0.125000	17.700001	444.833344	1023.000000	1023.000000	2046.000000
47.380001	0.048009	28.373503	4.731643	6.528156	9.460406	7.653297	0.000000	-10.000000	-0.066667	14.116667	451.166656	1023.000000	1023.000000	2046.000000
47.400002	0.047892	28.304438	4.689578	6.751190	9.371877	7.491794	0.000000	-10.000000	0.008333	7.866667	456.500000	1023.000000	1023.000000	2046.000000
47.419998	0.046450	27.452232	4.562962	6.852745	8.910664	7.125863	0.000000	-10.000000	0.058333	1.166667	460.333344	1023.000000	1023.000000	2046.000000
47.439999	0.045317	26.782230	4.373682	6.934715	8.739640	6.734193	0.000000	-10.000000	0.125000	-6.400000	462.333344	1023.000000	1023.000000	2046.000000
47.459999	0.043252	25.562191	4.164034	6.750411	8.213045	6.434701	0.000000	-10.000000	0.191667	-12.100000	463.000000	1023.000000	1023.000000	2046.000000
47.480000	0.041663	24.622972	4.066685	6.665814	7.878277	6.012197	0.000000	-10.000000	0.275000	-17.033333	463.000000	1023.000000	1023.000000	2046.000000
47.500000	0.039421	23.297812	3.844122	6.509105	7.404886	5.539700	0.000000	-10.000000	0.350000	-20.583334	459.333344	1023.000000	1023.000000	2046.000000
47.520000	0.037560	22.198191	3.613535	6.421667	7.086876	5.076113	0.000000	-10.000000	0.433333	-23.050001	450.333344	1023.000000	1023.000000	2046.000000
47.540001	0.034428	20.346804	3.252728	6.116193	6.441694	4.536189	0.000000	-10.000000	0.508333	-25.116667	438.333344	1023.000000	1023.000000	2046.000000
47.560001	0.031960	18.888536	2.903952	5.775492	6.105102	4.103990	0.000000	-10.000000	0.583333	-26.716667	427.000000	1023.000000	1023.000000	2046.000000
47.580002	0.029067	17.178509	2.588019	5.456254	5.543505	3.590731	0.000000	-10.000000	0.625000	-27.833334	417.833344	1023.000000	1023.000000	2046.000000
47.599998	0.026292	15.538341	2.311270	4.952842	5.045068	3.229160	0.000000	-10.000000	0.658333	-28.650000	408.666656	1023.000000	1023.000000	2046.000000
47.619999	0.023895	14.122027	2.132305	4.626948	4.597115	2.765660	0.000000	-10.000000	0.675000	-29.166668	399.166656	1023.000000	1023.000000	2046.000000
47.639999	0.020787	12.285196	2.063096	3.998650	3.842862	2.380589	0.000000	-10.000000	0.691667	-29.633333	389.500000	1023.000000	1023.000000	2046.000000
47.660000	0.018400	10.874269	1.843832	3.599592	3.431875	1.998970	0.000000	-10.000000	0.700000	-29.966667	379.500000	1023.000000	1023.000000	2046.000000
47.680000	0.016295	9.630557	1.734625	3.344332	2.921914	1.629687	0.000000	-10.000000	0.716667	-30.316668	369.500000	1023.000000	1023.000000	2046.000000
47.700001	0.013733	8.116369	1.457809	3.053694	2.367468	1.237398	0.000000	-10.000000	0.733333	-30.700001	359.500000	1023.000000	1023.000000	2046.000000
47.720001	0.011796	6.971653	1.195284	2.841594	2.068141	0.866634	0.000000	-10.000000	0.758333	-31.016666	349.166656	1023.000000	1023.000000	2046.000000
47.740002	0.009144	5.404269	0.970974	2.489741	1.436804	0.506750	0.000000	-10.000000	0.758333	-31.233334	338.833344	1023.000000	1023.000000	2046.000000
47.759998	0.006791	4.013767	0.689380	2.114711	1.031788	0.177889	0.000000	-10.000000	0.775000	-31.383333	328.333344	1023.000000	1023.000000	2046.000000
47.779999	0.004924	2.910343	0.413892	1.927456	0.710931	-0.141936	0.000000	-10.000000	0.766667	-31.383333	318.000000	1023.000000	1023.000000	2046.000000
47.799999	0.002475	1.462818	0.132877	1.638656	0.209479	-0.518195	0.000000	-10.000000	0.766667	-31.400002	307.500000	1023.000000	1023.000000	2046.000000
47.820000	0.000480	0.283644	-0.207779	1.392524	-0.030268	-0.870833	0.000000	-10.000000	0.750000	-31.183334	297.000000	1023.000000	1023.000000	2046.000000
47.840000	-0.002002	-1.183340	-0.484095	1.121709	-0.539846	-1.281108	0.000000	-10.000000	0.750000	-30.983334	286.666656	1023.000000	1023.000000	2046.000000
47.860001	-0.003832	-2.264865	-0.757476	0.853370	-0.859674	-1.501085	0.000000	-10.000000	0.733333	-30.416668	276.333344	1023.000000	1023.000000	2046.000000
47.880001	-0.005426	-3.206952	-0.894242	0.749081	-1.194344	-1.867446	0.000000	-10.000000	0.716667	-30.150000	266.166656	1023.000000	1023.000000	2046.000000
47.900002	-0.007206	-4.258947	-1.113011	0.430613	-1.518481	-2.058069	0.000000	-10.000000	0.700000	-29.866667	256.166656	1023.000000	1023.000000	2046.000000
47.919998	-0.008640	-5.106164	-1.288679	0.236042	-1.793944	-2.259582	0.000000	-10.000000	0.700000	-29.966667	246.333328	1023.000000	1023.000000	2046.000000
47.939999	-0.010881	-6.430512	-1.503605	0.194579	-2.337627	-2.783860	0.000000	-10.000000	0.691667	-29.833334	236.500000	1023.000000	1023.000000	2046.000000
47.959999	-0.012807	-7.568916	-1.815417	-0.100686	-2.706863	-2.945950	0.000000	-10.000000	0.675000	-29.900002	226.500000	1023.000000	1023.000000	2046.000000
47.980000	-0.015519	-9.171779	-2.295009	-0.298515	-3.243212	-3.335043	0.000000	-10.000000	0.666667	-29.566668	216.500000	1023.000000	1023.000000	2046.000000
48.000000	-0.017986	-10.629965	-2.715776	-0.697757	-3.491004	-3.725429	0.000000	-10.000000	0.658333	-29.583334	206.500000	1023.000000	1023.000000	2046.000000
48.020000	-0.020666	-12.213680	-2.933502	-1.145098	-3.971180	-4.163900	0.000000	-10.000000	0.658333	-29.083334	196.500000	1023.000000	1023.000000	2046.000000
48.040001	-0.022588	-13.349453	-3.024907	-1.537857	-4.231597	-4.555092	0.000000	-10.000000	0.641667	-28.733334	186.666672	1023.000000	1023.000000	2046.000000
48.060001	-0.024426	-14.435702	-3.196586	-1.657913	-4.623487	-4.957717	0.000000	-10.000000	0.608333	-27.883333	177.000000	1023.000000	1023.000000	2046.000000
48.080002	-0.025936	-15.328151	-3.367878	-1.617653	-5.036405	-5.306215	0.000000	-10.000000	0.558333	-27.016666	167.666672	1023.000000	1023.000000	2046.000000
48.099998	-0.027346	-16.161331	-3.451373	-1.495363	-5.555820	-5.658775	0.000000	-10.000000	0.525000	-26.116667	158.666672	1023.000000	1023.000000	2046.000000
48.119999	-0.028331	-16.743731	-3.440806	-1.543692	-5.965857	-5.793375	0.000000	-10.000000	0.508333	-25.366667	150.000000	1023.000000	1023.000000	2046.000000
48.139999	-0.029097	-17.196522	-3.426461	-1.382588	-6.345700	-6.041775	0.000000	-10.000000	0.508333	-24.983334	141.500000	1023.000000	1023.000000	2046.000000
48.160000	-0.029688	-17.545473	-3.562115	-1.276032	-6.454822	-6.252505	0.000000	-10.000000	0.508333	-24.733334	133.166672	1023.000000	1023.000000	2046.000000
48.180000	-0.030321	-17.919500	-3.564931	-1.156248	-6.785565	-6.412756	0.000000	-10.000000	0.500000	-24.416668	125.000000	1023.000000	1023.000000	2046.000000
48.200001	-0.030952	-18.292694	-3.664021	-1.102942	-6.933994	-6.591737	0.000000	-10.000000	0.483333	-24.033333	117.000000	1023.000000	1023.000000	2046.000000
48.220001	-0.031854	-18.825508	-3.753572	-1.037549	-7.234517	-6.799869	0.000000	-10.000000	0.450000	-23.500000	109.000000	1023.000000	1023.000000	2046.000000
48.240002	-0.032788	-19.377447	-3.806422	-1.088459	-7.437117	-7.045450	0.000000	-10.000000	0.416667	-22.883333	101.000000	1023.000000	1023.000000	2046.000000
48.259998	-0.033920	-20.046768	-3.935860	-1.159138	-7.712317	-7.239454	0.000000	-10.000000	0.383333	-22.116667	93.333336	1023.000000	1023.000000	2046.000000
48.279999	-0.034800	-20.567039	-4.050944	-1.288546	-7.836285	-7.391265	0.000000	-10.000000	0.358333	-21.333334	85.833336	1023.000000	1023.000000	2046.000000
48.299999	-0.036066	-21.315010	-4.160885	-1.502025	-8.052674	-7.599426	0.000000	-10.000000	0.341667	-20.583334	78.666664	1023.000000	1023.000000	2046.000000
48.320000	-0.037179	-21.972496	-4.377544	-1.823096	-8.011639	-7.760216	0.000000	-10.000000	0.325000	-19.933334	71.833336	1023.000000	1023.000000	2046.000000
48.340000	-0.038902	-22.990805	-4.445060	-2.150009	-8.413797	-7.981938	0.000000	-10.000000	0.291667	-19.116667	65.166664	1023.000000	1023.000000	2046.000000
48.360001	-0.039995	-23.637251	-4.735950	-2.352658	-8.349962	-8.198680	0.000000	-10.000000	0.258333	-18.366667	58.833332	1023.000000	1023.000000	2046.000000
48.380001	-0.041437	-24.489033	-4.904364	-2.703606	-8.566170	-8.314893	0.000000	-10.000000	0.225000	-17.250000	52.500000	1023.000000	1023.000000	2046.000000
48.400002	-0.042414	-25.066513	-5.012861	-2.970634	-8.658121	-8.424896	0.000000	-10.000000	0.208333	-16.533335	46.833332	1023.000000	1023.000000	2046.000000
48.419998	-0.043513	-25.716379	-5.042330	-3.408072	-8.815606	-8.450371	0.000000	-10.000000	0.200000	-15.733334	41.333332	1023.000000	1023.000000	2046.000000
48.439999	-0.044928	-26.552475	-5.153282	-3.654488	-9.070457	-8.674250	0.000000	-10.000000	0.183333	-15.150001	36.166668	1023.000000	1023.000000	2046.000000
48.459999	-0.045853	-27.098991	-5.318076	-3.958336	-9.009073	-8.813505	0.000000	-10.000000	0.175000	-14.283334	31.000000	1023.000000	1023.000000	2046.000000
48.480000	-0.047433	-28.032963	-5.417793	-4.283698	-9.356806	-8.974667	0.000000	-10.000000	0.141667	-13.383333	26.333334	1023.000000	1023.000000	2046.000000
48.500000	-0.048267	-28.525570	-5.593182	-4.382946	-9.431241	-9.118201	0.000000	-10.000000	0.116667	-12.633333	22.000000	1023.000000	1023.000000	2046.000000
48.520000	-0.049236	-29.098217	-5.717791	-4.573938	-9.599242	-9.207247	0.000000	-10.000000	0.091667	-11.933333	18.000000	1023.000000	1023.000000	2046.000000
48.540001	-0.050150	-29.638395	-5.804243	-4.696234	-9.850053	-9.287867	0.000000	-10.000000	0.091667	-11.466667	14.000000	1023.000000	1023.000000	2046.000000
48.560001	-0.050723	-29.977016	-5.913444	-4.876972	-9.828467	-9.358132	0.000000	-10.000000	0.100000	-10.966667	10.000000	1023.000000	1023.000000	2046.000000
48.580002	-0.051779	-30.601469	-6.010749	-5.084082	-10.069973	-9.436666	0.000000	-10.000000	0.100000	-10.650001	6.166667	1023.000000	1023.000000	2046.000000
48.599998	-0.052278	-30.896181	-6.099201	-5.121829	-10.020097	-9.655053	0.000000	-10.000000	0.091667	-10.216667	2.666667	1023.000000	1023.000000	2046.000000
48.619999	-0.052808	-31.209332	-6.119212	-5.361303	-10.039561	-9.689256	0.000000	-10.000000	0.083333	-9.866667	-0.333333	1023.000000	1023.000000	2046.000000
48.639999	-0.053501	-31.619184	-6.191366	-5.447455	-10.171462	-9.808900	0.000000	-10.000000	0.066667	-9.316667	-3.333333	1023.000000	1023.000000	2046.000000
48.660000	-0.053644	-31.703581	-6.291417	-5.566647	-10.002384	-9.843133	0.000000	-10.000000	0.058333	-8.783334	-6.333333	1023.000000	1023.000000	2046.000000
48.680000	-0.054397	-32.148663	-6.320014	-5.713889	-10.226439	-9.888321	0.000000	-10.000000	0.050000	-8.083334	-9.333333	1023.000000	1023.000000	2046.000000
48.700001	-0.054440	-32.173756	-6.433173	-5.746015	-10.044163	-9.950403	0.000000	-10.000000	0.050000	-7.416667	-12.000000	1023.000000	1023.000000	2046.000000
48.720001	-0.054936	-32.466885	-6.457263	-5.871576	-10.185765	-9.952280	0.000000	-10.000000	0.050000	-6.733334	-14.333333	1023.000000	1023.000000	2046.000000
48.740002	-0.054652	-32.299316	-6.487103	-5.851667	-9.992285	-9.968262	0.000000	-10.000000	0.041667	-6.016667	-16.500000	1023.000000	1023.000000	2046.000000
48.759998	-0.054972	-32.488304	-6.445370	-5.957713	-10.116533	-9.968686	0.000000	-10.000000	0.025000	-5.266667	-18.500000	1023.000000	1023.000000	2046.000000
48.779999	-0.054654	-32.300789	-6.424642	-5.861538	-10.041252	-9.973358	0.000000	-10.000000	0.008333	-4.316667	-20.333334	1023.000000	1023.000000	2046.000000
48.799999	-0.054232	-32.051003	-6.365835	-5.942921	-9.897819	-9.844427	0.000000	-10.000000	0.000000	-2.916667	-21.833334	1023.000000	1023.000000	2046.000000
48.820000	-0.053674	-31.721256	-6.239961	-5.925314	-9.874043	-9.681939	0.000000	-10.000000	-0.008333	-0.616667	-22.666666	1023.000000	1023.000000	2046.000000
48.840000	-0.052576	-31.072231	-6.200214	-5.906136	-9.476120	-9.489760	0.000000	-10.000000	-0.025000	2.000000	-23.000000	1023.000000	1023.000000	2046.000000
48.860001	-0.051623	-30.509111	-6.062922	-5.847582	-9.357287	-9.241320	0.000000	-10.000000	-0.050000	5.100000	-23.000000	1023.000000	1023.000000	2046.000000
48.880001	-0.050253	-29.699488	-5.941608	-5.780777	-8.967693	-9.009411	0.000000	-10.000000	-0.066667	8.000000	-23.000000	1023.000000	1023.000000	2046.000000
48.900002	-0.049133	-29.037512	-5.754325	-5.752722	-8.802999	-8.727466	0.000000	-10.000000	-0.091667	10.816667	-23.000000	1023.000000	1023.000000	2046.000000
48.919998	-0.047483	-28.062717	-5.656103	-5.658900	-8.269030	-8.478685	0.000000	-10.000000	-0.125000	12.983334	-23.000000	1023.000000	1023.000000	2046.000000
48.939999	-0.046243	-27.329475	-5.497187	-5.576211	-8.042828	-8.213248	0.000000	-10.000000	-0.158333	14.766666	-23.000000	1023.000000	1023.000000	2046.000000
48.959999	-0.044036	-26.025064	-5.229667	-5.367925	-7.524959	-7.902514	0.000000	-10.000000	-0.200000	16.400000	-15.000000	1023.000000	1023.000000	2046.000000
48.980000	-0.042287	-24.991339	-4.851682	-5.372817	-7.268473	-7.498367	0.000000	-10.000000	-0.233333	18.050001	1.500000	1023.000000	1023.000000	2046.000000
49.000000	-0.040098	-23.697960	-4.571050	-5.182418	-6.808026	-7.136467	0.000000	-10.000000	-0.283333	19.533335	20.000000	1023.000000	1023.000000	2046.000000
49.020000	-0.038004	-22.460096	-4.245418	-4.914762	-6.414686	-6.885229	0.000000	-10.000000	-0.316667	20.750000	32.833332	1023.000000	1023.000000	2046.000000
49.040001	-0.036243	-21.419905	-4.214129	-4.859334	-5.948031	-6.398410	0.000000	-10.000000	-0.325000	21.683334	39.500000	1023.000000	1023.000000	2046.000000
49.060001	-0.034411	-20.336994	-4.210175	-4.746827	-5.426909	-5.953082	0.000000	-10.000000	-0.341667	22.250000	46.666668	1023.000000	1023.000000	2046.000000
49.080002	-0.033149	-19.590830	-4.219792	-4.657141	-5.042751	-5.671146	0.000000	-10.000000	-0.358333	22.866667	53.833332	1023.000000	1023.000000	2046.000000
49.099998	-0.032030	-18.929712	-4.251550	-4.734715	-4.575559	-5.367889	0.000000	-10.000000	-0.408333	23.366667	61.333332	1023.000000	1023.000000	2046.000000
49.119999	-0.031164	-18.418194	-4.152653	-4.606892	-4.444062	-5.214588	0.000000	-10.000000	-0.433333	24.450001	69.000000	1023.000000	1023.000000	2046.000000
49.139999	-0.029770	-17.594229	-4.210636	-4.382383	-4.010003	-4.991206	0.000000	-10.000000	-0.466667	25.500000	77.000000	1023.000000	1023.000000	2046.000000
49.160000	-0.028769	-17.002417	-4.112833	-4.048828	-4.092593	-4.748162	0.000000	-10.000000	-0.466667	26.549999	85.333336	1023.000000	1023.000000	2046.000000
49.180000	-0.026990	-15.951143	-3.983811	-3.711478	-3.807150	-4.448705	0.000000	-10.000000	-0.475000	26.933334	94.000000	1023.000000	1023.000000	2046.000000
49.200001	-0.025260	-14.928662	-3.667603	-3.336749	-3.651424	-4.272885	0.000000	-10.000000	-0.466667	27.416668	103.000000	1023.000000	1023.000000	2046.000000
49.220001	-0.022719	-13.426803	-3.451126	-2.926930	-3.126628	-3.922119	0.000000	-10.000000	-0.491667	27.850000	112.000000	1023.000000	1023.000000	2046.000000
49.240002	-0.020784	-12.283321	-3.189159	-2.537881	-2.936022	-3.620261	0.000000	-10.000000	-0.508333	28.300001	121.166664	1023.000000	1023.000000	2046.000000
49.259998	-0.017889	-10.572504	-2.948599	-2.004680	-2.403934	-3.215290	0.000000	-10.000000	-0.533333	28.533333	130.500000	1023.000000	1023.000000	2046.000000
49.279999	-0.015884	-9.387175	-2.644256	-1.517766	-2.318104	-2.907048	0.000000	-10.000000	-0.533333	28.683332	140.000000	1023.000000	1023.000000	2046.000000
49.299999	-0.013101	-7.742744	-2.412192	-1.024647	-1.730179	-2.575726	0.000000	-10.000000	-0.541667	28.850000	149.666672	1023.000000	1023.000000	2046.000000
49.320000	-0.011087	-6.552636	-2.105805	-0.676998	-1.493477	-2.276356	0.000000	-10.000000	-0.533333	29.033333	159.166672	1023.000000	1023.000000	2046.000000
49.340000	-0.008573	-5.066617	-1.878811	-0.364840	-0.957252	-1.865714	0.000000	-10.000000	-0.533333	28.966667	168.833328	1023.000000	1023.000000	2046.000000
49.360001	-0.006845	-4.045506	-1.672252	-0.030625	-0.723369	-1.619259	0.000000	-10.000000	-0.533333	28.783335	178.500000	1023.000000	1023.000000	2046.000000
49.380001	-0.004510	-2.665220	-1.498805	0.117525	-0.117525	-1.166414	0.000000	-10.000000	-0.525000	28.683334	188.166672	1023.000000	1023.000000	2046.000000
49.400002	-0.002636	-1.557831	-1.325930	0.357331	0.244453	-0.833685	0.000000	-10.000000	-0.525000	28.633333	197.833328	1023.000000	1023.000000	2046.000000
49.419998	-0.000662	-0.391483	-1.228181	0.515926	0.762410	-0.441637	0.000000	-10.000000	-0.533333	28.816668	207.333328	1023.000000	1023.000000	2046.000000
49.439999	0.001324	0.782193	-1.087065	0.699198	1.271474	-0.101414	0.000000	-10.000000	-0.533333	28.500000	217.000000	1023.000000	1023.000000	2046.000000
49.459999	0.003164	1.869834	-0.875409	0.687354	1.739680	0.318209	0.000000	-10.000000	-0.533333	28.450001	226.500000	1023.000000	1023.000000	2046.000000
49.480000	0.005813	3.435339	-0.557088	0.745037	2.411514	0.835876	0.000000	-10.000000	-0.491667	28.000000	236.000000	1023.000000	1023.000000	2046.000000
49.500000	0.007459	4.408048	-0.167568	0.666109	2.713977	1.195530	0.000000	-10.000000	-0.483333	27.750000	245.500000	1023.000000	1023.000000	2046.000000
49.520000	0.009531	5.632838	0.229156	0.590868	3.214362	1.598451	0.000000	-10.000000	-0.466667	27.450001	254.833328	1023.000000	1023.000000	2046.000000
49.540001	0.010662	6.301330	0.573926	0.483604	3.332539	1.911261	0.000000	-10.000000	-0.475000	27.500000	264.000000	1023.000000	1023.000000	2046.000000
49.560001	0.012669	7.487506	0.828138	0.403121	3.889980	2.366267	0.000000	-10.000000	-0.475000	27.616667	273.166656	1023.000000	1023.000000	2046.000000
49.580002	0.013934	8.235143	0.990375	0.476115	4.138501	2.630152	0.000000	-10.000000	-0.466667	27.600000	282.333344	1023.000000	1023.000000	2046.000000
49.599998	0.015735	9.299556	1.110737	0.543741	4.668503	2.976576	0.000000	-10.000000	-0.458333	27.433334	291.666656	1023.000000	1023.000000	2046.000000
49.619999	0.016967	10.027560	1.155005	0.684384	4.934313	3.253858	0.000000	-10.000000	-0.450000	27.316668	300.833344	1023.000000	1023.000000	2046.000000
49.639999	0.018620	11.004383	1.185397	0.787852	5.447563	3.583570	0.000000	-10.000000	-0.450000	27.183334	310.000000	1023.000000	1023.000000	2046.000000
49.660000	0.019915	11.769688	1.305260	0.907541	5.697407	3.859480	0.000000	-10.000000	-0.450000	27.250000	319.000000	1023.000000	1023.000000	2046.000000
49.680000	0.022266	13.159450	1.484972	1.123599	6.326561	4.224317	0.000000	-10.000000	-0.441667	27.250000	328.000000	1023.000000	1023.000000	2046.000000
49.700001	0.023918	14.135408	1.782110	1.295020	6.551839	4.506439	0.000000	-10.000000	-0.425000	27.000000	337.166656	1023.000000	1023.000000	2046.000000
49.720001	0.026283	15.533109	1.974418	1.548562	7.173183	4.836946	0.000000	-10.000000	-0.408333	26.600000	346.166656	1023.000000	1023.000000	2046.000000
49.740002	0.027949	16.517761	2.318248	1.745711	7.349825	5.103977	0.000000	-10.000000	-0.391667	26.166668	355.166656	1023.000000	1023.000000	2046.000000
49.759998	0.030308	17.912231	2.518342	2.071061	7.928538	5.394290	0.000000	-10.000000	-0.408333	25.883333	364.000000	1023.000000	1023.000000	2046.000000
49.779999	0.032086	18.963110	2.829801	2.271653	8.132524	5.729133	0.000000	-10.000000	-0.408333	25.416668	372.666656	1023.000000	1023.000000	2046.000000
49.799999	0.034589	20.442366	3.159316	2.519318	8.645443	6.118289	0.000000	-10.000000	-0.425000	25.050001	381.333344	1023.000000	1023.000000	2046.000000
49.820000	0.036837	21.770430	3.537449	2.801242	8.898880	6.532857	0.000000	-10.000000	-0.400000	24.850000	389.666656	1023.000000	1023.000000	2046.000000
49.840000	0.039737	23.484455	3.902165	3.074115	9.472158	7.036017	0.000000	-10.000000	-0.383333	24.533333	398.000000	1023.000000	1023.000000	2046.000000
49.860001	0.041844	24.729738	4.212520	3.509240	9.650879	7.357100	0.000000	-10.000000	-0.341667	24.066668	406.000000	1023.000000	1023.000000	2046.000000
49.880001	0.043612	25.774899	4.414880	3.716130	9.990322	7.653566	0.000000	-10.000000	-0.316667	22.933334	414.000000	1023.000000	1023.000000	2046.000000
49.900002	0.044925	26.550627	4.465798	4.044436	10.143654	7.896740	0.000000	-10.000000	-0.275000	22.083334	422.000000	1023.000000	1023.000000	2046.000000
49.919998	0.045146	26.681271	4.358770	4.050465	10.246373	8.025663	0.000000	-10.000000	-0.233333	20.416668	429.666656	1023.000000	1023.000000	2046.000000
49.939999	0.045122	26.666845	4.311349	4.173919	10.234825	7.946752	0.000000	-10.000000	-0.175000	18.700001	436.833344	1023.000000	1023.000000	2046.000000
49.959999	0.045116	26.663551	4.347040	4.132609	10.293010	7.890894	0.000000	-10.000000	-0.108333	16.200001	443.333344	1023.000000	1023.000000	2046.000000
49.980000	0.044437	26.262051	4.275003	4.260284	10.037887	7.688877	0.000000	-10.000000	-0.050000	13.183333	449.166656	1023.000000	1023.000000	2046.000000
50.000000	0.043354	25.622372	4.031390	4.467127	9.734487	7.389368	0.000000	-10.000000	0.008333	8.266666	454.166656	1023.000000	1023.000000	2046.000000
50.020000	0.041958	24.797232	3.823066	4.800368	9.205119	6.968678	0.000000	-10.000000	0.033333	2.350000	457.666656	1023.000000	1023.000000	2046.000000
50.040001	0.040690	24.047915	3.657604	4.926166	8.803954	6.660190	0.000000	-10.000000	0.066667	-3.283333	459.500000	1023.000000	1023.000000	2046.000000
50.060001	0.039714	23.471096	3.507726	5.111511	8.472742	6.379117	0.000000	-10.000000	0.100000	-7.983334	460.000000	1023.000000	1023.000000	2046.000000
50.080002	0.038662	22.849527	3.370720	5.249050	8.081060	6.148697	0.000000	-10.000000	0.133333	-11.450001	460.000000	1023.000000	1023.000000	2046.000000
50.099998	0.037736	22.302078	3.290157	5.555414	7.625048	5.831459	0.000000	-10.000000	0.175000	-14.316668	460.000000	1023.000000	1023.000000	2046.000000
50.119999	0.036724	21.703735	3.138016	5.735291	7.270292	5.560135	0.000000	-10.000000	0.208333	-15.916667	460.000000	1023.000000	1023.000000	2046.000000
50.139999	0.035476	20.966064	3.056747	5.941014	6.766757	5.201545	0.000000	-10.000000	0.250000	-17.366667	452.166656	1023.000000	1023.000000	2046.000000
50.160000	0.034325	20.286127	2.901791	6.089462	6.540825	4.754049	0.000000	-10.000000	0.308333	-19.333334	439.833344	1023.000000	1023.000000	2046.000000
50.180000	0.032324	19.103661	2.780306	6.028185	5.922667	4.372504	0.000000	-10.000000	0.358333	-20.866667	427.500000	1023.000000	1023.000000	2046.000000
50.200001	0.030700	18.143518	2.621712	6.013583	5.588379	3.919844	0.000000	-10.000000	0.408333	-22.450001	420.500000	1023.000000	1023.000000	2046.000000
50.220001	0.028616	16.911915	2.476873	5.716478	5.172073	3.546490	0.000000	-10.000000	0.433333	-23.350000	415.500000	1023.000000	1023.000000	2046.000000
50.240002	0.026627	15.736671	2.373292	5.563637	4.674851	3.124891	0.000000	-10.000000	0.483333	-24.716667	407.666656	1023.000000	1023.000000	2046.000000
50.259998	0.024629	14.555531	2.179619	5.302736	4.362672	2.710504	0.000000	-10.000000	0.525000	-25.983334	399.500000	1023.000000	1023.000000	2046.000000
50.279999	0.021880	12.930853	1.899678	5.010512	3.792429	2.228233	0.000000	-10.000000	0.583333	-27.133333	390.666656	1023.000000	1023.000000	2046.000000
50.299999	0.019352	11.437113	1.587441	4.715199	3.392614	1.741858	0.000000	-10.000000	0.616667	-28.033333	381.666656	1023.000000	1023.000000	2046.000000
50.320000	0.016751	9.899974	1.241281	4.173145	3.064696	1.420851	0.000000	-10.000000	0.666667	-28.700001	372.166656	1023.000000	1023.000000	2046.000000
50.340000	0.013956	8.248246	0.940348	3.749551	2.457464	1.100883	0.000000	-10.000000	0.666667	-29.150000	362.666656	1023.000000	1023.000000	2046.000000
50.360001	0.011624	6.869580	0.684953	3.375602	2.074564	0.734461	0.000000	-10.000000	0.675000	-29.366667	353.000000	1023.000000	1023.000000	2046.000000
50.380001	0.008673	5.125989	0.539326	2.806639	1.359551	0.420473	0.000000	-10.000000	0.666667	-29.250000	343.333344	1023.000000	1023.000000	2046.000000
50.400002	0.006261	3.700245	0.327985	2.447787	0.895701	0.028772	0.000000	-10.000000	0.683333	-29.100000	333.500000	1023.000000	1023.000000	2046.000000
50.419998	0.003957	2.338413	0.089702	2.104613	0.475840	-0.331742	0.000000	-10.000000	0.691667	-29.183332	323.666656	1023.000000	1023.000000	2046.000000
50.439999	0.001720	1.016644	-0.080088	1.867846	-0.080049	-0.691066	0.000000	-10.000000	0.700000	-29.216667	314.000000	1023.000000	1023.000000	2046.000000
50.459999	-0.000251	-0.148542	-0.293638	1.515194	-0.400108	-0.969990	0.000000	-10.000000	0.691667	-29.483334	304.333344	1023.000000	1023.000000	2046.000000
50.480000	-0.002709	-1.600767	-0.510684	1.273155	-0.998857	-1.364382	0.000000	-10.000000	0.691667	-29.400000	294.500000	1023.000000	1023.000000	2046.000000
50.500000	-0.004677	-2.764357	-0.804873	1.024193	-1.237055	-1.746622	0.000000	-10.000000	0.683333	-29.433334	278.166656	1023.000000	1023.000000	2046.000000
50.520000	-0.006852	-4.049372	-0.963519	0.642115	-1.715254	-2.012713	0.000000	-10.000000	0.683333	-29.200001	265.166656	1023.000000	1023.000000	2046.000000
50.540001	-0.008823	-5.214336	-1.197745	0.448969	-2.047832	-2.417729	0.000000	-10.000000	0.675000	-29.100000	255.500000	1023.000000	1023.000000	2046.000000
50.560001	-0.011100	-6.559877	-1.524970	0.063707	-2.361981	-2.736633	0.000000	-10.000000	0.666667	-29.066668	252.166672	1023.000000	1023.000000	2046.000000
50.580002	-0.012846	-7.592131	-1.784021	-0.142253	-2.582735	-3.083123	0.000000	-10.000000	0.658333	-28.983334	245.500000	1023.000000	1023.000000	2046.000000
50.599998	-0.015160	-8.959517	-1.975052	-0.501987	-3.101011	-3.381467	0.000000	-10.000000	0.633333	-28.700001	235.666672	1023.000000	1023.000000	2046.000000
50.619999	-0.016713	-9.877180	-2.328186	-0.715851	-3.179276	-3.653867	0.000000	-10.000000	0.625000	-28.400000	226.000000	1023.000000	1023.000000	2046.000000
50.639999	-0.018917	-11.179853	-2.603159	-0.991827	-3.639294	-3.945573	0.000000	-10.000000	0.616667	-28.066668	216.666672	1023.000000	1023.000000	2046.000000
50.660000	-0.020274	-11.981830	-2.800711	-1.135085	-3.793193	-4.252841	0.000000	-10.000000	0.600000	-27.616667	207.333328	1023.000000	1023.000000	2046.000000
50.680000	-0.022301	-13.179775	-2.995987	-1.383926	-4.262878	-4.536983	0.000000	-10.000000	0.566667	-27.033333	198.166672	1023.000000	1023.000000	2046.000000
50.700001	-0.023446	-13.856734	-3.167917	-1.587234	-4.375814	-4.725770	0.000000	-10.000000	0.525000	-26.483334	189.000000	1023.000000	1023.000000	2046.000000
50.720001	-0.025307	-14.956586	-3.345181	-1.765474	-4.832039	-5.013893	0.000000	-10.000000	0.508333	-26.016666	180.166672	1023.000000	1023.000000	2046.000000
50.740002	-0.026615	-15.729641	-3.578364	-1.890401	-4.939020	-5.321856	0.000000	-10.000000	0.508333	-25.700001	171.500000	1023.000000	1023.000000	2046.000000
50.759998	-0.028434	-16.804392	-3.714117	-2.128042	-5.439752	-5.522482	0.000000	-10.000000	0.508333	-25.383333	163.000000	1023.000000	1023.000000	2046.000000
50.779999	-0.029450	-17.405237	-3.912298	-2.266366	-5.498583	-5.727989	0.000000	-10.000000	0.500000	-25.016666	154.500000	1023.000000	1023.000000	2046.000000
50.799999	-0.031128	-18.396723	-4.073688	-2.413397	-5.906161	-6.003476	0.000000	-10.000000	0.483333	-24.566668	146.166672	1023.000000	1023.000000	2046.000000
50.820000	-0.031733	-18.754486	-4.206265	-2.524183	-5.906164	-6.117873	0.000000	-10.000000	0.466667	-23.983334	138.000000	1023.000000	1023.000000	2046.000000
50.840000	-0.032660	-19.302074	-4.161981	-2.732324	-6.260106	-6.147663	0.000000	-10.000000	0.441667	-23.366667	130.000000	1023.000000	1023.000000	2046.000000
50.860001	-0.033103	-19.564163	-4.209398	-2.833754	-6.302504	-6.218507	0.000000	-10.000000	0.416667	-22.900000	122.000000	1023.000000	1023.000000	2046.000000
50.880001	-0.034262	-20.248865	-4.295048	-2.825327	-6.612497	-6.515994	0.000000	-10.000000	0.400000	-22.333334	114.333336	1023.000000	1023.000000	2046.000000
50.900002	-0.035303	-20.864273	-4.491257	-2.955672	-6.833395	-6.583948	0.000000	-10.000000	0.400000	-21.983334	106.833336	1023.000000	1023.000000	2046.000000
50.919998	-0.036612	-21.637512	-4.766141	-3.149481	-6.970738	-6.751153	0.000000	-10.000000	0.391667	-21.433334	99.666664	1023.000000	1023.000000	2046.000000
50.939999	-0.038727	-22.887598	-5.003892	-3.425142	-7.343482	-7.115082	0.000000	-10.000000	0.375000	-21.016666	92.500000	1023.000000	1023.000000	2046.000000
50.959999	-0.040235	-23.778843	-5.191180	-3.784157	-7.377772	-7.425735	0.000000	-10.000000	0.350000	-20.500000	85.500000	1023.000000	1023.000000	2046.000000
50.980000	-0.041953	-24.794504	-5.287103	-4.056821	-7.650236	-7.800344	0.000000	-10.000000	0.316667	-19.716667	78.500000	1023.000000	1023.000000	2046.000000
51.000000	-0.043361	-25.626642	-5.352065	-4.145370	-8.080857	-8.048349	0.000000	-10.000000	0.275000	-18.516666	71.833336	1023.000000	1023.000000	2046.000000
51.020000	-0.044121	-26.075470	-5.479917	-4.018325	-8.254239	-8.322989	0.000000	-10.000000	0.233333	-17.100000	65.666664	1023.000000	1023.000000	2046.000000
51.040001	-0.045215	-26.721853	-5.482381	-3.965310	-8.831709	-8.442454	0.000000	-10.000000	0.208333	-15.916667	60.000000	1023.000000	1023.000000	2046.000000
51.060001	-0.045185	-26.704586	-5.413639	-3.776134	-8.976827	-8.537987	0.000000	-10.000000	0.200000	-15.283334	54.666668	1023.000000	1023.000000	2046.000000
51.080002	-0.045569	-26.931431	-5.344034	-3.671193	-9.300775	-8.615429	0.000000	-10.000000	0.200000	-15.033334	49.500000	1023.000000	1023.000000	2046.000000
51.099998	-0.045249	-26.742184	-5.286317	-3.376045	-9.357497	-8.722322	0.000000	-10.000000	0.191667	-14.950000	44.500000	1023.000000	1023.000000	2046.000000
51.119999	-0.045600	-26.949640	-5.304784	-3.294572	-9.599902	-8.750381	0.000000	-10.000000	0.191667	-14.833333	39.500000	1023.000000	1023.000000	2046.000000
51.139999	-0.045472	-26.873734	-5.297477	-3.101065	-9.640475	-8.834718	0.000000	-10.000000	0.183333	-14.516666	34.666668	1023.000000	1023.000000	2046.000000
51.160000	-0.045939	-27.149778	-5.346504	-3.081630	-9.786929	-8.934716	0.000000	-10.000000	0.183333	-14.133333	29.833334	1023.000000	1023.000000	2046.000000
51.180000	-0.046364	-27.400928	-5.310200	-3.040318	-10.001169	-9.049241	0.000000	-10.000000	0.175000	-13.550000	25.166666	1023.000000	1023.000000	2046.000000
51.200001	-0.046587	-27.533106	-5.372817	-3.019008	-9.925107	-9.216172	0.000000	-10.000000	0.150000	-12.800000	20.500000	1023.000000	1023.000000	2046.000000
51.220001	-0.047333	-27.973801	-5.481860	-3.075686	-10.125763	-9.290493	0.000000	-10.000000	0.125000	-11.900000	16.166666	1023.000000	1023.000000	2046.000000
51.240002	-0.047540	-28.096056	-5.529869	-3.205938	-9.976315	-9.383935	0.000000	-10.000000	0.100000	-10.950000	12.166667	1023.000000	1023.000000	2046.000000
51.259998	-0.048662	-28.758980	-5.565784	-3.465978	-10.211980	-9.515238	0.000000	-10.000000	0.091667	-10.266666	8.500000	1023.000000	1023.000000	2046.000000
51.279999	-0.049138	-29.040483	-5.732472	-3.603507	-10.044464	-9.660039	0.000000	-10.000000	0.075000	-9.533334	5.166667	1023.000000	1023.000000	2046.000000
51.299999	-0.050154	-29.640965	-5.829095	-3.799191	-10.211458	-9.801220	0.000000	-10.000000	0.058333	-8.800000	2.166667	1023.000000	1023.000000	2046.000000
51.320000	-0.050498	-29.844393	-5.929495	-3.967211	-10.084484	-9.863201	0.000000	-10.000000	0.050000	-7.950000	-0.333333	1023.000000	1023.000000	2046.000000
51.340000	-0.051489	-30.429737	-6.018599	-4.246480	-10.264021	-9.900638	0.000000	-10.000000	0.050000	-7.283333	-2.833333	1023.000000	1023.000000	2046.000000
51.360001	-0.051820	-30.625566	-6.130745	-4.505915	-10.126803	-9.862103	0.000000	-10.000000	0.050000	-6.816667	-5.166667	1023.000000	1023.000000	2046.000000
51.380001	-0.053219	-31.452282	-6.173273	-4.875663	-10.453912	-9.949434	0.000000	-10.000000	0.041667	-6.400000	-7.500000	1023.000000	1023.000000	2046.000000
51.400002	-0.053825	-31.810692	-6.212215	-5.141258	-10.443896	-10.013322	0.000000	-10.000000	0.041667	-5.950000	-9.500000	1023.000000	1023.000000	2046.000000
51.419998	-0.054901	-32.446747	-6.251008	-5.367568	-10.683314	-10.144858	0.000000	-10.000000	0.041667	-5.400000	-11.500000	1023.000000	1023.000000	2046.000000
51.439999	-0.055712	-32.925785	-6.424137	-5.610079	-10.721472	-10.170095	0.000000	-10.000000	0.041667	-4.850000	-13.333333	1023.000000	1023.000000	2046.000000
51.459999	-0.056234	-33.234257	-6.543135	-5.676804	-10.779606	-10.234711	0.000000	-10.000000	0.033333	-4.400000	-15.000000	1023.000000	1023.000000	2046.000000
51.480000	-0.056891	-33.622623	-6.610665	-5.789187	-10.936238	-10.286530	0.000000	-10.000000	0.025000	-4.116667	-16.333334	1023.000000	1023.000000	2046.000000
51.500000	-0.057370	-33.905518	-6.747688	-5.892704	-10.938378	-10.326748	0.000000	-10.000000	0.033333	-3.950000	-17.666666	1023.000000	1023.000000	2046.000000
51.520000	-0.058153	-34.368416	-6.908164	-6.062879	-10.998759	-10.398614	0.000000	-10.000000	0.041667	-3.883333	-19.000000	1023.000000	1023.000000	2046.000000
51.540001	-0.058356	-34.488567	-6.927138	-6.165628	-10.964379	-10.431423	0.000000	-10.000000	0.033333	-3.833333	-20.333334	1023.000000	1023.000000	2046.000000
51.560001	-0.058953	-34.841198	-7.064008	-6.299647	-10.985178	-10.492365	0.000000	-10.000000	0.025000	-3.833333	-21.666666	1023.000000	1023.000000	2046.000000
51.580002	-0.058882	-34.799358	-7.044905	-6.356860	-10.896283	-10.501312	0.000000	-10.000000	0.016667	-3.683333	-23.000000	1023.000000	1023.000000	2046.000000
51.599998	-0.059299	-35.045506	-7.092388	-6.455472	-10.952760	-10.544887	0.000000	-10.000000	0.033333	-3.383333	-24.333334	1023.000000	1023.000000	2046.000000
51.619999	-0.059453	-35.136997	-7.138105	-6.568373	-10.877643	-10.552876	0.000000	-10.000000	0.025000	-2.916667	-25.500000	1023.000000	1023.000000	2046.000000
51.639999	-0.059263	-35.024387	-7.134647	-6.499635	-10.791392	-10.598712	0.000000	-10.000000	0.016667	-2.300000	-26.333334	1023.000000	1023.000000	2046.000000
[truncated: 1,054,266 more chars]
