# Supplementary material for: Effect of Electrode Belt and Body Positions on Regional Pulmonary Ventilation- and Perfusion-Related Impedance Changes Measured by Electric Impedance Tomography
Source: PLoS One. 2016 Jun 2;11(6):e0155913. doi: 10.1371/journal.pone.0155913 (PMC4890811; doi:10.1371/journal.pone.0155913)
Supplement: S1 Dataset — (ZIP) [file pone.0155913.s001.zip › Dataset/Fp05-stan-2i.txt]

Patient Name:	Fp5
Registry:	Fp5
Investigator:	 
Diagnosys:	 
Notes:	st�ende2i           
Sample Rate [Hz]:	50.07
Time Base 	Pixels Mean 	Pixels Sum 	UPPER RIGHT		UPPER LEFT		LOWER RIGHT		LOWER LEFT		QRS	ETCO2	Paw	Flow (L/min)	Volume	Analog1	Analog2	AnalogSum
0.000000	0.002020	1.193675	3.205736	0.838910	-2.730376	-0.120595	0.000000	-10.000000	1.275000	-41.166668	314.833344	1023.000000	1023.000000	2046.000000
0.020000	0.000709	0.418851	2.906399	0.667291	-2.838515	-0.316325	0.000000	-10.000000	1.233333	-40.633335	305.666656	1023.000000	1023.000000	2046.000000
0.040000	-0.000599	-0.354007	2.541219	0.537164	-2.900215	-0.532173	0.000000	-10.000000	1.191667	-39.716667	292.000000	1023.000000	1023.000000	2046.000000
0.060000	-0.001911	-1.129491	2.262098	0.370983	-3.041971	-0.720600	0.000000	-10.000000	1.133333	-38.600002	274.500000	1023.000000	1023.000000	2046.000000
0.080000	-0.003069	-1.813827	1.894773	0.196538	-3.062944	-0.842194	0.000000	-10.000000	1.075000	-37.433334	257.333344	1023.000000	1023.000000	2046.000000
0.100000	-0.004092	-2.418116	1.619635	-0.008376	-3.105232	-0.924143	0.000000	-10.000000	1.016667	-36.650002	244.666672	1023.000000	1023.000000	2046.000000
0.120000	-0.004990	-2.949134	1.453880	-0.219186	-3.247266	-0.936562	0.000000	-10.000000	0.975000	-35.850002	232.333328	1023.000000	1023.000000	2046.000000
0.140000	-0.006084	-3.595350	1.302686	-0.428952	-3.486933	-0.982152	0.000000	-10.000000	0.950000	-35.299999	224.166672	1023.000000	1023.000000	2046.000000
0.160000	-0.007329	-4.331485	1.218402	-0.736374	-3.853161	-0.960353	0.000000	-10.000000	0.916667	-34.333332	212.333328	1023.000000	1023.000000	2046.000000
0.180000	-0.008686	-5.133210	0.990493	-0.874078	-4.133241	-1.116384	0.000000	-10.000000	0.891667	-33.666668	204.833328	1023.000000	1023.000000	2046.000000
0.200000	-0.010542	-6.230057	0.496321	-1.185624	-4.261542	-1.279212	0.000000	-10.000000	0.833333	-32.500000	190.166672	1023.000000	1023.000000	2046.000000
0.220000	-0.012554	-7.419444	-0.070016	-1.677949	-4.329381	-1.342098	0.000000	-10.000000	0.775000	-31.400000	175.666672	1023.000000	1023.000000	2046.000000
0.240000	-0.014279	-8.438734	-0.562531	-1.973265	-4.357088	-1.545850	0.000000	-10.000000	0.733333	-30.550001	165.000000	1023.000000	1023.000000	2046.000000
0.260000	-0.016020	-9.467566	-1.011149	-2.193735	-4.472950	-1.789732	0.000000	-10.000000	0.700000	-30.050001	158.166672	1023.000000	1023.000000	2046.000000
0.280000	-0.017764	-10.498804	-1.374128	-2.344066	-4.679560	-2.101051	0.000000	-10.000000	0.658333	-29.416668	151.500000	1023.000000	1023.000000	2046.000000
0.300000	-0.019660	-11.619251	-1.841737	-2.574312	-4.878958	-2.324244	0.000000	-10.000000	0.608333	-28.400000	141.666672	1023.000000	1023.000000	2046.000000
0.320000	-0.021967	-12.982486	-2.373560	-2.954858	-5.171444	-2.482622	0.000000	-10.000000	0.558333	-27.100000	132.166672	1023.000000	1023.000000	2046.000000
0.340000	-0.024295	-14.358329	-2.816269	-3.342838	-5.495259	-2.703964	0.000000	-10.000000	0.525000	-25.983334	123.166664	1023.000000	1023.000000	2046.000000
0.360000	-0.026515	-15.670655	-3.267782	-3.710618	-5.783914	-2.908342	0.000000	-10.000000	0.500000	-25.166668	114.500000	1023.000000	1023.000000	2046.000000
0.380000	-0.028405	-16.787336	-3.606141	-4.001319	-6.095491	-3.084385	0.000000	-10.000000	0.483333	-24.850000	106.166664	1023.000000	1023.000000	2046.000000
0.400000	-0.030001	-17.730518	-3.907208	-4.223368	-6.358291	-3.241652	0.000000	-10.000000	0.466667	-24.283333	98.000000	1023.000000	1023.000000	2046.000000
0.420000	-0.031418	-18.568193	-4.193228	-4.363349	-6.592322	-3.419295	0.000000	-10.000000	0.433333	-23.716667	90.000000	1023.000000	1023.000000	2046.000000
0.440000	-0.032472	-19.190687	-4.397130	-4.471739	-6.733574	-3.588244	0.000000	-10.000000	0.400000	-22.966667	82.000000	1023.000000	1023.000000	2046.000000
0.460000	-0.033181	-19.609781	-4.415920	-4.571214	-6.932667	-3.689980	0.000000	-10.000000	0.366667	-22.299999	71.666664	1023.000000	1023.000000	2046.000000
0.480000	-0.033255	-19.653486	-4.376595	-4.556673	-7.064614	-3.655605	0.000000	-10.000000	0.350000	-21.716667	64.000000	1023.000000	1023.000000	2046.000000
0.500000	-0.033346	-19.707737	-4.297696	-4.458800	-7.172719	-3.778523	0.000000	-10.000000	0.358333	-21.033333	56.666668	1023.000000	1023.000000	2046.000000
0.520000	-0.033444	-19.765285	-4.217133	-4.468749	-7.273793	-3.805612	0.000000	-10.000000	0.341667	-20.483334	52.166668	1023.000000	1023.000000	2046.000000
0.540000	-0.033605	-19.860445	-4.227827	-4.514425	-7.304575	-3.813619	0.000000	-10.000000	0.308333	-19.616667	45.333332	1023.000000	1023.000000	2046.000000
0.560000	-0.033732	-19.935461	-4.251487	-4.534082	-7.308319	-3.841574	0.000000	-10.000000	0.266667	-18.616667	38.833332	1023.000000	1023.000000	2046.000000
0.580000	-0.033805	-19.979027	-4.319528	-4.633656	-7.212978	-3.812865	0.000000	-10.000000	0.241667	-17.750000	32.500000	1023.000000	1023.000000	2046.000000
0.600000	-0.033976	-20.079979	-4.369826	-4.718565	-7.186845	-3.804742	0.000000	-10.000000	0.233333	-17.016666	26.500000	1023.000000	1023.000000	2046.000000
0.620000	-0.034258	-20.246540	-4.374763	-4.836670	-7.243280	-3.791826	0.000000	-10.000000	0.216667	-16.400000	20.833334	1023.000000	1023.000000	2046.000000
0.640000	-0.034570	-20.430595	-4.431598	-4.944924	-7.284036	-3.770038	0.000000	-10.000000	0.200000	-15.233334	15.333333	1023.000000	1023.000000	2046.000000
0.660000	-0.034923	-20.639393	-4.514944	-5.060920	-7.311812	-3.751717	0.000000	-10.000000	0.158333	-13.916667	10.500000	1023.000000	1023.000000	2046.000000
0.680000	-0.035285	-20.853285	-4.580000	-5.110554	-7.328797	-3.833934	0.000000	-10.000000	0.116667	-12.316667	5.666667	1023.000000	1023.000000	2046.000000
0.700000	-0.035492	-20.975857	-4.722793	-5.152954	-7.187860	-3.912251	0.000000	-10.000000	0.091667	-10.916667	2.000000	1023.000000	1023.000000	2046.000000
0.720000	-0.035417	-20.931604	-4.844806	-5.189041	-6.984486	-3.913270	0.000000	-10.000000	0.075000	-9.000000	-1.500000	1023.000000	1023.000000	2046.000000
0.740000	-0.035240	-20.826782	-4.858207	-5.286059	-6.887821	-3.794695	0.000000	-10.000000	0.050000	-6.333333	-4.000000	1023.000000	1023.000000	2046.000000
0.760000	-0.034670	-20.490120	-4.810783	-5.314319	-6.681647	-3.683370	0.000000	-10.000000	0.008333	-2.283333	-6.000000	1023.000000	1023.000000	2046.000000
0.780000	-0.033821	-19.988253	-4.582432	-5.338895	-6.580024	-3.486901	0.000000	-10.000000	-0.033333	1.716667	-6.833333	1023.000000	1023.000000	2046.000000
0.800000	-0.032755	-19.358242	-4.257788	-5.364100	-6.513540	-3.222815	0.000000	-10.000000	-0.083333	6.216667	-7.000000	1023.000000	1023.000000	2046.000000
0.820000	-0.031482	-18.605742	-3.900218	-5.314630	-6.383394	-3.007500	0.000000	-10.000000	-0.133333	10.166667	-7.000000	1023.000000	1023.000000	2046.000000
0.840000	-0.030204	-17.850460	-3.740535	-5.126422	-6.037367	-2.946137	0.000000	-10.000000	-0.191667	14.233334	-7.000000	1023.000000	1023.000000	2046.000000
0.860000	-0.028790	-17.015087	-3.636663	-4.959207	-5.586017	-2.833201	0.000000	-10.000000	-0.250000	17.433334	-7.000000	1023.000000	1023.000000	2046.000000
0.880000	-0.027241	-16.099518	-3.423610	-4.814010	-5.196844	-2.665055	0.000000	-10.000000	-0.325000	20.200001	-1.666667	1023.000000	1023.000000	2046.000000
0.900000	-0.025518	-15.081140	-3.143333	-4.719173	-4.839958	-2.378675	0.000000	-10.000000	-0.400000	22.700001	9.666667	1023.000000	1023.000000	2046.000000
0.920000	-0.023787	-14.057921	-2.823508	-4.638380	-4.525104	-2.070930	0.000000	-10.000000	-0.466667	25.083334	23.666666	1023.000000	1023.000000	2046.000000
0.940000	-0.021859	-12.918881	-2.459457	-4.493195	-4.195746	-1.770483	0.000000	-10.000000	-0.516667	27.066668	35.166668	1023.000000	1023.000000	2046.000000
0.960000	-0.019779	-11.689154	-1.981498	-4.339109	-3.931338	-1.437208	0.000000	-10.000000	-0.575000	28.800001	43.833332	1023.000000	1023.000000	2046.000000
0.980000	-0.017664	-10.439450	-1.462779	-4.154068	-3.736328	-1.086275	0.000000	-10.000000	-0.608333	30.266666	53.000000	1023.000000	1023.000000	2046.000000
1.000000	-0.015716	-9.288170	-1.128006	-3.896106	-3.426110	-0.837947	0.000000	-10.000000	-0.666667	31.500000	63.000000	1023.000000	1023.000000	2046.000000
1.020000	-0.014185	-8.383611	-0.785161	-3.615854	-3.338572	-0.644024	0.000000	-10.000000	-0.691667	32.383335	73.333336	1023.000000	1023.000000	2046.000000
1.040000	-0.012912	-7.630973	-0.661901	-3.428544	-3.079167	-0.461362	0.000000	-10.000000	-0.741667	33.116669	84.166664	1023.000000	1023.000000	2046.000000
1.060000	-0.011772	-6.956969	-0.512596	-3.329544	-2.847973	-0.266857	0.000000	-10.000000	-0.766667	33.483334	95.000000	1023.000000	1023.000000	2046.000000
1.080000	-0.010493	-6.201172	-0.387290	-3.132973	-2.553290	-0.127618	0.000000	-10.000000	-0.775000	34.033333	106.000000	1023.000000	1023.000000	2046.000000
1.100000	-0.009634	-5.693527	-0.296509	-2.932461	-2.393163	-0.071394	0.000000	-10.000000	-0.783333	34.416668	117.333336	1023.000000	1023.000000	2046.000000
1.120000	-0.009120	-5.389664	-0.177073	-2.627458	-2.367628	-0.217505	0.000000	-10.000000	-0.791667	34.950001	128.666672	1023.000000	1023.000000	2046.000000
1.140000	-0.009152	-5.409040	-0.270381	-2.516956	-2.323703	-0.298000	0.000000	-10.000000	-0.800000	35.116669	140.333328	1023.000000	1023.000000	2046.000000
1.160000	-0.009641	-5.697849	-0.462470	-2.499415	-2.309551	-0.426413	0.000000	-10.000000	-0.808333	35.200001	152.000000	1023.000000	1023.000000	2046.000000
1.180000	-0.009618	-5.684048	-0.526804	-2.386405	-2.224067	-0.546773	0.000000	-10.000000	-0.808333	35.150002	163.833328	1023.000000	1023.000000	2046.000000
1.200000	-0.008909	-5.265140	-0.431403	-2.130540	-2.080889	-0.622307	0.000000	-10.000000	-0.833333	35.533333	175.500000	1023.000000	1023.000000	2046.000000
1.220000	-0.007869	-4.650345	-0.142149	-1.930158	-2.030305	-0.547733	0.000000	-10.000000	-0.825000	35.516666	187.166672	1023.000000	1023.000000	2046.000000
1.240000	-0.006629	-3.917922	0.230837	-1.695311	-2.019608	-0.433840	0.000000	-10.000000	-0.800000	35.816669	199.000000	1023.000000	1023.000000	2046.000000
1.260000	-0.005069	-2.995789	0.647941	-1.439330	-1.943265	-0.261135	0.000000	-10.000000	-0.783333	35.533333	211.000000	1023.000000	1023.000000	2046.000000
1.280000	-0.003361	-1.986323	1.174019	-1.201543	-1.927659	-0.031139	0.000000	-10.000000	-0.783333	35.366669	223.000000	1023.000000	1023.000000	2046.000000
1.300000	-0.001368	-0.808761	1.690458	-0.801510	-1.772570	0.074862	0.000000	-10.000000	-0.791667	34.933334	234.833328	1023.000000	1023.000000	2046.000000
1.320000	0.000676	0.399513	2.077895	-0.411447	-1.492429	0.225494	0.000000	-10.000000	-0.775000	34.599998	246.500000	1023.000000	1023.000000	2046.000000
1.340000	0.002844	1.680629	2.616836	0.032455	-1.295768	0.327106	0.000000	-10.000000	-0.741667	34.516666	258.166656	1023.000000	1023.000000	2046.000000
1.360000	0.005086	3.005654	3.061631	0.375662	-0.955448	0.523809	0.000000	-10.000000	-0.708333	34.099998	269.666656	1023.000000	1023.000000	2046.000000
1.380000	0.007172	4.238708	3.432378	0.728508	-0.570129	0.647951	0.000000	-10.000000	-0.683333	33.766666	281.166656	1023.000000	1023.000000	2046.000000
1.400000	0.009302	5.497184	3.826395	0.971574	-0.211483	0.910699	0.000000	-10.000000	-0.650000	33.150002	292.500000	1023.000000	1023.000000	2046.000000
1.420000	0.011445	6.764009	4.215235	1.234956	0.179811	1.134007	0.000000	-10.000000	-0.641667	32.533333	303.666656	1023.000000	1023.000000	2046.000000
1.440000	0.013554	8.010180	4.635943	1.473171	0.519908	1.381158	0.000000	-10.000000	-0.633333	31.933334	314.666656	1023.000000	1023.000000	2046.000000
1.460000	0.015562	9.196858	5.082657	1.648409	0.779288	1.686504	0.000000	-10.000000	-0.641667	31.650002	325.333344	1023.000000	1023.000000	2046.000000
1.480000	0.017431	10.301982	5.446227	1.834519	1.059548	1.961689	0.000000	-10.000000	-0.608333	31.216667	336.000000	1023.000000	1023.000000	2046.000000
1.500000	0.019196	11.345129	5.864802	1.913988	1.217454	2.348885	0.000000	-10.000000	-0.583333	31.033333	346.500000	1023.000000	1023.000000	2046.000000
1.520000	0.020749	12.262721	6.282560	2.019168	1.312517	2.648475	0.000000	-10.000000	-0.566667	30.466667	357.000000	1023.000000	1023.000000	2046.000000
1.540000	0.022213	13.127778	6.665595	2.188563	1.409047	2.864574	0.000000	-10.000000	-0.566667	30.049999	367.333344	1023.000000	1023.000000	2046.000000
1.560000	0.023824	14.080142	6.946258	2.441888	1.664422	3.027574	0.000000	-10.000000	-0.558333	29.450001	377.500000	1023.000000	1023.000000	2046.000000
1.580000	0.025425	15.025991	7.129341	2.723013	2.008740	3.164898	0.000000	-10.000000	-0.550000	28.983334	387.333344	1023.000000	1023.000000	2046.000000
1.600000	0.026975	15.942006	7.303159	3.035169	2.373775	3.229904	0.000000	-10.000000	-0.550000	28.816668	397.000000	1023.000000	1023.000000	2046.000000
1.620000	0.028565	16.882025	7.552370	3.232654	2.670617	3.426384	0.000000	-10.000000	-0.541667	28.783333	406.666656	1023.000000	1023.000000	2046.000000
1.640000	0.030219	17.859335	7.778531	3.390610	3.014548	3.675647	0.000000	-10.000000	-0.525000	28.766666	416.166656	1023.000000	1023.000000	2046.000000
1.660000	0.031797	18.792185	8.120835	3.535031	3.198777	3.937542	0.000000	-10.000000	-0.500000	28.416666	425.833344	1023.000000	1023.000000	2046.000000
1.680000	0.033286	19.672081	8.467207	3.670573	3.344952	4.189350	0.000000	-10.000000	-0.475000	27.966667	435.333344	1023.000000	1023.000000	2046.000000
1.700000	0.034777	20.553192	8.824792	3.786845	3.490309	4.451246	0.000000	-10.000000	-0.450000	27.433334	444.833344	1023.000000	1023.000000	2046.000000
1.720000	0.036386	21.503857	9.260934	3.959741	3.579897	4.703284	0.000000	-10.000000	-0.425000	27.166668	454.000000	1023.000000	1023.000000	2046.000000
1.740000	0.037952	22.429428	9.628710	4.236074	3.703199	4.861445	0.000000	-10.000000	-0.408333	26.583334	463.000000	1023.000000	1023.000000	2046.000000
1.760000	0.039551	23.374592	9.870679	4.634237	3.967222	4.902454	0.000000	-10.000000	-0.391667	26.083334	472.000000	1023.000000	1023.000000	2046.000000
1.780000	0.041105	24.292776	10.120739	4.955843	4.178361	5.037832	0.000000	-10.000000	-0.383333	25.433334	480.833344	1023.000000	1023.000000	2046.000000
1.800000	0.042514	25.126062	10.330728	5.277242	4.374992	5.143101	0.000000	-10.000000	-0.366667	25.066668	489.500000	1023.000000	1023.000000	2046.000000
1.820000	0.043475	25.693726	10.406157	5.525513	4.556780	5.205277	0.000000	-10.000000	-0.341667	24.583334	497.833344	1023.000000	1023.000000	2046.000000
1.840000	0.044394	26.236931	10.465732	5.634439	4.844449	5.292312	0.000000	-10.000000	-0.308333	23.900002	506.000000	1023.000000	1023.000000	2046.000000
1.860000	0.045021	26.607229	10.573494	5.753473	4.929996	5.350266	0.000000	-10.000000	-0.258333	22.766666	514.000000	1023.000000	1023.000000	2046.000000
1.880000	0.044399	26.239944	10.487301	5.813098	4.721519	5.218027	0.000000	-10.000000	-0.208333	21.266666	521.833313	1023.000000	1023.000000	2046.000000
1.900000	0.042396	25.056116	10.085202	5.682241	4.354870	4.933804	0.000000	-10.000000	-0.133333	18.933334	529.333313	1023.000000	1023.000000	2046.000000
1.920000	0.039725	23.477306	9.660316	5.388978	3.866316	4.561695	0.000000	-10.000000	-0.058333	15.383333	536.166687	1023.000000	1023.000000	2046.000000
1.940000	0.037600	22.221710	9.326606	5.082140	3.477419	4.335546	0.000000	-10.000000	-0.008333	10.533334	542.000000	1023.000000	1023.000000	2046.000000
1.960000	0.036085	21.326277	9.154964	4.877286	3.156857	4.137169	0.000000	-10.000000	0.025000	4.733334	546.333313	1023.000000	1023.000000	2046.000000
1.980000	0.034734	20.527777	8.996447	4.790297	2.831929	3.909105	0.000000	-10.000000	0.050000	-0.416667	548.833313	1023.000000	1023.000000	2046.000000
2.000000	0.033302	19.681494	8.723165	4.826886	2.618121	3.513322	0.000000	-10.000000	0.091667	-5.383334	549.833313	1023.000000	1023.000000	2046.000000
2.020000	0.032150	19.000633	8.336356	4.845541	2.663232	3.155504	0.000000	-10.000000	0.141667	-9.533334	550.000000	1023.000000	1023.000000	2046.000000
2.040000	0.030946	18.289186	8.111701	4.670846	2.499751	3.006888	0.000000	-10.000000	0.200000	-13.683333	550.000000	1023.000000	1023.000000	2046.000000
2.060000	0.029862	17.648251	8.038316	4.370559	2.209758	3.029618	0.000000	-10.000000	0.291667	-17.166668	550.000000	1023.000000	1023.000000	2046.000000
2.080000	0.028952	17.110723	8.021325	4.133101	1.918799	3.037498	0.000000	-10.000000	0.375000	-20.233334	542.500000	1023.000000	1023.000000	2046.000000
2.100000	0.027708	16.375166	7.780357	4.048290	1.691493	2.855027	0.000000	-10.000000	0.475000	-23.150000	532.500000	1023.000000	1023.000000	2046.000000
2.120000	0.026844	15.864910	7.502713	4.130795	1.684473	2.546928	0.000000	-10.000000	0.558333	-25.900000	519.500000	1023.000000	1023.000000	2046.000000
2.140000	0.026154	15.457312	7.257812	4.170634	1.689272	2.339594	0.000000	-10.000000	0.675000	-28.500000	510.833344	1023.000000	1023.000000	2046.000000
2.160000	0.025424	15.025408	7.104288	4.005536	1.537052	2.378533	0.000000	-10.000000	0.766667	-30.800001	501.166656	1023.000000	1023.000000	2046.000000
2.180000	0.024418	14.430895	7.164838	3.810769	1.034817	2.420471	0.000000	-10.000000	0.850000	-32.549999	490.833344	1023.000000	1023.000000	2046.000000
2.200000	0.023385	13.820256	6.968489	3.805685	0.824634	2.221449	0.000000	-10.000000	0.908333	-33.750000	480.000000	1023.000000	1023.000000	2046.000000
2.220000	0.022181	13.108731	6.627880	3.806234	0.780678	1.893940	0.000000	-10.000000	0.958333	-34.716667	468.666656	1023.000000	1023.000000	2046.000000
2.240000	0.021107	12.474395	6.382009	3.659363	0.681180	1.751842	0.000000	-10.000000	1.025000	-35.333336	457.000000	1023.000000	1023.000000	2046.000000
2.260000	0.019840	11.725554	6.351576	3.249715	0.251868	1.872394	0.000000	-10.000000	1.066667	-36.116669	445.166656	1023.000000	1023.000000	2046.000000
2.280000	0.018445	10.901153	6.253531	3.062572	-0.135926	1.720976	0.000000	-10.000000	1.100000	-36.833336	433.166656	1023.000000	1023.000000	2046.000000
2.300000	0.017132	10.124721	5.841002	3.038340	-0.102372	1.347750	0.000000	-10.000000	1.133333	-37.833336	421.000000	1023.000000	1023.000000	2046.000000
2.320000	0.015878	9.383668	5.499462	2.756246	-0.154868	1.282828	0.000000	-10.000000	1.166667	-38.616669	408.333344	1023.000000	1023.000000	2046.000000
2.340000	0.014554	8.601506	5.319242	2.381493	-0.449078	1.349850	0.000000	-10.000000	1.208333	-39.116669	395.500000	1023.000000	1023.000000	2046.000000
2.360000	0.012952	7.654839	5.084928	2.178668	-0.824371	1.215614	0.000000	-10.000000	1.225000	-39.316669	382.500000	1023.000000	1023.000000	2046.000000
2.380000	0.011423	6.750717	4.584983	2.125395	-0.780814	0.821153	0.000000	-10.000000	1.241667	-39.516666	369.500000	1023.000000	1023.000000	2046.000000
2.400000	0.010192	6.023753	4.361804	1.826378	-0.933034	0.768605	0.000000	-10.000000	1.250000	-39.766666	356.333344	1023.000000	1023.000000	2046.000000
2.420000	0.008848	5.229139	4.282677	1.521927	-1.372584	0.797119	0.000000	-10.000000	1.250000	-40.100002	343.000000	1023.000000	1023.000000	2046.000000
2.440000	0.007610	4.497556	4.064184	1.443055	-1.570045	0.560362	0.000000	-10.000000	1.225000	-39.983334	329.666656	1023.000000	1023.000000	2046.000000
2.460000	0.006426	3.797817	3.648760	1.320964	-1.501268	0.329361	0.000000	-10.000000	1.208333	-39.799999	316.333344	1023.000000	1023.000000	2046.000000
2.480000	0.005146	3.041301	3.384228	1.079986	-1.668077	0.245165	0.000000	-10.000000	1.191667	-39.616669	303.000000	1023.000000	1023.000000	2046.000000
2.500000	0.003667	2.167175	3.248822	0.737561	-2.120618	0.301410	0.000000	-10.000000	1.183333	-39.283333	289.666656	1023.000000	1023.000000	2046.000000
2.520000	0.001865	1.102274	2.701679	0.710940	-2.175523	-0.134822	0.000000	-10.000000	1.175000	-39.000000	276.500000	1023.000000	1023.000000	2046.000000
2.540000	-0.000145	-0.085701	2.072202	0.345220	-2.184119	-0.319004	0.000000	-10.000000	1.158333	-38.650002	263.666656	1023.000000	1023.000000	2046.000000
2.560000	-0.002142	-1.266052	1.822047	-0.307475	-2.612707	-0.167917	0.000000	-10.000000	1.150000	-38.516666	250.833328	1023.000000	1023.000000	2046.000000
2.580000	-0.003990	-2.358367	1.537218	-0.591093	-2.948510	-0.355982	0.000000	-10.000000	1.116667	-37.983334	238.000000	1023.000000	1023.000000	2046.000000
2.600000	-0.005950	-3.516661	0.999884	-0.637102	-3.047311	-0.832132	0.000000	-10.000000	1.083333	-37.216667	225.333328	1023.000000	1023.000000	2046.000000
2.620000	-0.007856	-4.642602	0.566678	-0.824028	-3.254165	-1.131087	0.000000	-10.000000	1.041667	-36.516670	213.000000	1023.000000	1023.000000	2046.000000
2.640000	-0.010342	-6.112239	0.082794	-1.234095	-3.647053	-1.313884	0.000000	-10.000000	1.000000	-35.833336	201.000000	1023.000000	1023.000000	2046.000000
2.660000	-0.013344	-7.886014	-0.389354	-1.730286	-4.237386	-1.528987	0.000000	-10.000000	0.958333	-35.049999	189.000000	1023.000000	1023.000000	2046.000000
2.680000	-0.016374	-9.677272	-1.115698	-1.921708	-4.508283	-2.131583	0.000000	-10.000000	0.908333	-34.033333	177.166672	1023.000000	1023.000000	2046.000000
2.700000	-0.018826	-11.126184	-1.695056	-2.211838	-4.662093	-2.557196	0.000000	-10.000000	0.866667	-33.433334	165.666672	1023.000000	1023.000000	2046.000000
2.720000	-0.020893	-12.347873	-1.994066	-2.615633	-5.062385	-2.675789	0.000000	-10.000000	0.833333	-32.966667	154.500000	1023.000000	1023.000000	2046.000000
2.740000	-0.022796	-13.472439	-2.235552	-2.817190	-5.533924	-2.885772	0.000000	-10.000000	0.808333	-32.316666	143.500000	1023.000000	1023.000000	2046.000000
2.760000	-0.024444	-14.446671	-2.674508	-2.845463	-5.657351	-3.269349	0.000000	-10.000000	0.783333	-31.500002	132.833328	1023.000000	1023.000000	2046.000000
2.780000	-0.025824	-15.262142	-3.068632	-2.937008	-5.706877	-3.549625	0.000000	-10.000000	0.733333	-30.583334	122.166664	1023.000000	1023.000000	2046.000000
2.800000	-0.026695	-15.777036	-3.234053	-3.144890	-5.778464	-3.619629	0.000000	-10.000000	0.691667	-29.783335	111.833336	1023.000000	1023.000000	2046.000000
2.820000	-0.027113	-16.023998	-3.138882	-3.371225	-6.082029	-3.431862	0.000000	-10.000000	0.666667	-29.216667	101.833336	1023.000000	1023.000000	2046.000000
2.840000	-0.027386	-16.185064	-2.981738	-3.396009	-6.352873	-3.454443	0.000000	-10.000000	0.633333	-28.450001	92.166664	1023.000000	1023.000000	2046.000000
2.860000	-0.027977	-16.534483	-3.011439	-3.320390	-6.528918	-3.673735	0.000000	-10.000000	0.591667	-27.666668	82.833336	1023.000000	1023.000000	2046.000000
2.880000	-0.028192	-16.661469	-3.194908	-3.240075	-6.417665	-3.808820	0.000000	-10.000000	0.533333	-26.500000	73.500000	1023.000000	1023.000000	2046.000000
2.900000	-0.028494	-16.839766	-3.383310	-3.222924	-6.297212	-3.936319	0.000000	-10.000000	0.500000	-25.150000	64.666664	1023.000000	1023.000000	2046.000000
2.920000	-0.028863	-17.058161	-3.472199	-3.349079	-6.315138	-3.921744	0.000000	-10.000000	0.466667	-24.066668	56.166668	1023.000000	1023.000000	2046.000000
2.940000	-0.029315	-17.325392	-3.435195	-3.637025	-6.494344	-3.758827	0.000000	-10.000000	0.425000	-22.983334	48.166668	1023.000000	1023.000000	2046.000000
2.960000	-0.029893	-17.666832	-3.431089	-3.750460	-6.695987	-3.789296	0.000000	-10.000000	0.383333	-22.333334	40.500000	1023.000000	1023.000000	2046.000000
2.980000	-0.030576	-18.070538	-3.628483	-3.799162	-6.682829	-3.960064	0.000000	-10.000000	0.358333	-21.700001	33.166668	1023.000000	1023.000000	2046.000000
3.000000	-0.031182	-18.428469	-3.882576	-3.887663	-6.564218	-4.094011	0.000000	-10.000000	0.350000	-21.033335	25.833334	1023.000000	1023.000000	2046.000000
3.020000	-0.031754	-18.766611	-4.097570	-4.209464	-6.475713	-3.983864	0.000000	-10.000000	0.341667	-20.350000	18.833334	1023.000000	1023.000000	2046.000000
3.040000	-0.032495	-19.204536	-4.091145	-4.532807	-6.718611	-3.861972	0.000000	-10.000000	0.308333	-19.616667	12.000000	1023.000000	1023.000000	2046.000000
3.060000	-0.033138	-19.584608	-4.163325	-4.799853	-6.881096	-3.740333	0.000000	-10.000000	0.275000	-19.216667	5.666667	1023.000000	1023.000000	2046.000000
3.080000	-0.033961	-20.070906	-4.254427	-4.916293	-7.076335	-3.823850	0.000000	-10.000000	0.250000	-18.750000	-0.500000	1023.000000	1023.000000	2046.000000
3.100000	-0.034601	-20.449469	-4.509455	-4.954210	-7.010827	-3.974977	0.000000	-10.000000	0.250000	-18.350000	-6.500000	1023.000000	1023.000000	2046.000000
3.120000	-0.035079	-20.731670	-4.773018	-5.023138	-6.841347	-4.094168	0.000000	-10.000000	0.250000	-17.783335	-12.500000	1023.000000	1023.000000	2046.000000
3.140000	-0.035569	-21.021212	-4.916780	-5.222283	-6.808162	-4.073988	0.000000	-10.000000	0.241667	-17.450001	-18.500000	1023.000000	1023.000000	2046.000000
3.160000	-0.036023	-21.289860	-4.835052	-5.506986	-7.061504	-3.886319	0.000000	-10.000000	0.241667	-17.066668	-24.166666	1023.000000	1023.000000	2046.000000
3.180000	-0.036674	-21.674166	-4.892519	-5.579295	-7.225037	-3.977315	0.000000	-10.000000	0.233333	-16.733334	-29.833334	1023.000000	1023.000000	2046.000000
3.200000	-0.037039	-21.890280	-5.117414	-5.547183	-7.059871	-4.165812	0.000000	-10.000000	0.233333	-16.366667	-35.333332	1023.000000	1023.000000	2046.000000
3.220000	-0.037291	-22.038994	-5.317331	-5.652087	-6.894016	-4.175561	0.000000	-10.000000	0.216667	-15.950001	-41.000000	1023.000000	1023.000000	2046.000000
3.240000	-0.037346	-22.071592	-5.313178	-5.874157	-6.921090	-3.963166	0.000000	-10.000000	0.200000	-15.200000	-46.333332	1023.000000	1023.000000	2046.000000
3.260000	-0.037600	-22.221670	-5.266366	-6.037910	-7.118811	-3.798584	0.000000	-10.000000	0.175000	-14.400001	-51.333332	1023.000000	1023.000000	2046.000000
3.280000	-0.038312	-22.642197	-5.326784	-6.053431	-7.344386	-3.917595	0.000000	-10.000000	0.166667	-13.650001	-56.166668	1023.000000	1023.000000	2046.000000
3.300000	-0.039257	-23.200653	-5.695190	-6.057652	-7.307117	-4.140694	0.000000	-10.000000	0.141667	-13.083334	-60.666668	1023.000000	1023.000000	2046.000000
3.320000	-0.040385	-23.867252	-6.177713	-6.378674	-7.170162	-4.140703	0.000000	-10.000000	0.125000	-12.733334	-65.000000	1023.000000	1023.000000	2046.000000
3.340000	-0.041597	-24.583797	-6.459326	-6.837798	-7.273065	-4.013608	0.000000	-10.000000	0.108333	-12.516666	-69.000000	1023.000000	1023.000000	2046.000000
3.360000	-0.042631	-25.194681	-6.569327	-7.107304	-7.550424	-3.967627	0.000000	-10.000000	0.108333	-12.600000	-73.333336	1023.000000	1023.000000	2046.000000
3.380000	-0.043867	-25.925507	-6.929961	-7.041171	-7.596188	-4.358186	0.000000	-10.000000	0.108333	-12.283334	-77.666664	1023.000000	1023.000000	2046.000000
3.400000	-0.045011	-26.601322	-7.270288	-7.045336	-7.600224	-4.685474	0.000000	-10.000000	0.091667	-11.533334	-82.000000	1023.000000	1023.000000	2046.000000
3.420000	-0.046580	-27.528805	-7.737141	-7.262675	-7.666079	-4.862912	0.000000	-10.000000	0.075000	-9.883333	-85.666664	1023.000000	1023.000000	2046.000000
3.440000	-0.048328	-28.561970	-7.988693	-7.657124	-8.048570	-4.867583	0.000000	-10.000000	0.058333	-8.200000	-88.833336	1023.000000	1023.000000	2046.000000
3.460000	-0.049951	-29.521170	-8.210765	-7.901331	-8.445788	-4.963285	0.000000	-10.000000	0.050000	-6.466667	-91.500000	1023.000000	1023.000000	2046.000000
3.480000	-0.051251	-30.289524	-8.534727	-7.839726	-8.584847	-5.330223	0.000000	-10.000000	0.041667	-5.116667	-93.666664	1023.000000	1023.000000	2046.000000
3.500000	-0.051805	-30.616493	-8.790895	-7.725687	-8.478299	-5.621612	0.000000	-10.000000	0.025000	-3.116667	-95.500000	1023.000000	1023.000000	2046.000000
3.520000	-0.051800	-30.614090	-8.800222	-7.801097	-8.520775	-5.491996	0.000000	-10.000000	0.000000	-0.366667	-96.500000	1023.000000	1023.000000	2046.000000
3.540000	-0.051600	-30.495436	-8.508017	-7.780828	-8.814396	-5.392195	0.000000	-10.000000	-0.033333	2.850000	-97.000000	1023.000000	1023.000000	2046.000000
3.560000	-0.050858	-30.057245	-8.464257	-7.441234	-8.553926	-5.597828	0.000000	-10.000000	-0.066667	6.400000	-97.000000	1023.000000	1023.000000	2046.000000
3.580000	-0.049506	-29.258274	-8.218369	-7.315039	-8.297287	-5.427580	0.000000	-10.000000	-0.108333	9.833334	-97.000000	1023.000000	1023.000000	2046.000000
3.600000	-0.047793	-28.245729	-7.602597	-7.142651	-8.407847	-5.092634	0.000000	-10.000000	-0.150000	13.183333	-97.000000	1023.000000	1023.000000	2046.000000
3.620000	-0.046161	-27.281034	-7.231759	-6.688047	-8.179918	-5.181312	0.000000	-10.000000	-0.200000	15.450000	-97.000000	1023.000000	1023.000000	2046.000000
3.640000	-0.044217	-26.132446	-6.920221	-6.426550	-7.729016	-5.056659	0.000000	-10.000000	-0.241667	17.516666	-77.000000	1023.000000	1023.000000	2046.000000
3.660000	-0.042347	-25.027142	-6.383871	-6.362629	-7.585112	-4.695529	0.000000	-10.000000	-0.283333	19.316668	-36.500000	1023.000000	1023.000000	2046.000000
3.680000	-0.040394	-23.872873	-5.874619	-6.154668	-7.386100	-4.457488	0.000000	-10.000000	-0.308333	21.300001	6.333333	1023.000000	1023.000000	2046.000000
3.700000	-0.038503	-22.755306	-5.622122	-5.804753	-6.865032	-4.463399	0.000000	-10.000000	-0.341667	22.750000	31.666666	1023.000000	1023.000000	2046.000000
3.720000	-0.036561	-21.607830	-5.293348	-5.734334	-6.431830	-4.148318	0.000000	-10.000000	-0.366667	23.833334	39.166668	1023.000000	1023.000000	2046.000000
3.740000	-0.034743	-20.533253	-4.825472	-5.725916	-6.290405	-3.691459	0.000000	-10.000000	-0.416667	24.800001	47.000000	1023.000000	1023.000000	2046.000000
3.760000	-0.033401	-19.739727	-4.524986	-5.524372	-6.160964	-3.529405	0.000000	-10.000000	-0.450000	25.733334	55.166668	1023.000000	1023.000000	2046.000000
3.780000	-0.031865	-18.832258	-4.387372	-5.204045	-5.699450	-3.541393	0.000000	-10.000000	-0.483333	26.816668	63.500000	1023.000000	1023.000000	2046.000000
3.800000	-0.030223	-17.861843	-4.142044	-5.091627	-5.311609	-3.316561	0.000000	-10.000000	-0.508333	27.733334	72.333336	1023.000000	1023.000000	2046.000000
3.820000	-0.028538	-16.865810	-3.791900	-5.125571	-5.073375	-2.874964	0.000000	-10.000000	-0.533333	28.650000	81.333336	1023.000000	1023.000000	2046.000000
3.840000	-0.027063	-15.994081	-3.357981	-4.968802	-5.031107	-2.636189	0.000000	-10.000000	-0.566667	29.283333	90.833336	1023.000000	1023.000000	2046.000000
3.860000	-0.025530	-15.087944	-3.199954	-4.633929	-4.602681	-2.651380	0.000000	-10.000000	-0.591667	29.950001	100.500000	1023.000000	1023.000000	2046.000000
3.880000	-0.023623	-13.961254	-2.965312	-4.556064	-4.151136	-2.288741	0.000000	-10.000000	-0.600000	30.400000	110.500000	1023.000000	1023.000000	2046.000000
3.900000	-0.021925	-12.957807	-2.535001	-4.509678	-4.019821	-1.893305	0.000000	-10.000000	-0.591667	30.716667	120.500000	1023.000000	1023.000000	2046.000000
3.920000	-0.020298	-11.996242	-2.195100	-4.291710	-3.836356	-1.673075	0.000000	-10.000000	-0.575000	30.783335	130.666672	1023.000000	1023.000000	2046.000000
3.940000	-0.018642	-11.017551	-1.981583	-3.932219	-3.387431	-1.716318	0.000000	-10.000000	-0.583333	30.766666	141.000000	1023.000000	1023.000000	2046.000000
3.960000	-0.016799	-9.928056	-1.666220	-3.820175	-3.024876	-1.416785	0.000000	-10.000000	-0.591667	30.816668	151.333328	1023.000000	1023.000000	2046.000000
3.980000	-0.015112	-8.930903	-1.153813	-3.699892	-3.027131	-1.050068	0.000000	-10.000000	-0.600000	30.950001	161.500000	1023.000000	1023.000000	2046.000000
4.000000	-0.013409	-7.924861	-0.851163	-3.323237	-2.675848	-1.074613	0.000000	-10.000000	-0.600000	30.983334	171.833328	1023.000000	1023.000000	2046.000000
4.020000	-0.011278	-6.665579	-0.457613	-3.289492	-2.302169	-0.616304	0.000000	-10.000000	-0.600000	31.150000	182.166672	1023.000000	1023.000000	2046.000000
4.040000	-0.009271	-5.478874	-0.005572	-3.113612	-2.137859	-0.221831	0.000000	-10.000000	-0.616667	31.250000	192.500000	1023.000000	1023.000000	2046.000000
4.060000	-0.007431	-4.391867	0.231139	-2.596347	-1.720182	-0.306477	0.000000	-10.000000	-0.633333	31.400000	202.833328	1023.000000	1023.000000	2046.000000
4.080000	-0.005278	-3.119132	0.519745	-2.278897	-1.305494	-0.054486	0.000000	-10.000000	-0.650000	31.633333	213.166672	1023.000000	1023.000000	2046.000000
4.100000	-0.003628	-2.144166	0.894107	-2.074650	-1.210144	0.246521	0.000000	-10.000000	-0.658333	31.850000	223.833328	1023.000000	1023.000000	2046.000000
4.120000	-0.002136	-1.262346	1.263914	-1.895727	-1.204685	0.574152	0.000000	-10.000000	-0.683333	32.216667	234.333328	1023.000000	1023.000000	2046.000000
4.140000	-0.000662	-0.391123	1.500738	-1.587121	-0.945257	0.640516	0.000000	-10.000000	-0.708333	32.766666	245.166672	1023.000000	1023.000000	2046.000000
4.160000	0.000694	0.410195	1.608236	-1.306507	-0.567564	0.676030	0.000000	-10.000000	-0.725000	33.216667	256.000000	1023.000000	1023.000000	2046.000000
4.180000	0.001412	0.834456	1.767428	-1.187558	-0.554674	0.809261	0.000000	-10.000000	-0.733333	33.500000	267.000000	1023.000000	1023.000000	2046.000000
4.200000	0.001208	0.714032	1.943447	-1.006610	-0.952045	0.729239	0.000000	-10.000000	-0.725000	33.316669	278.166656	1023.000000	1023.000000	2046.000000
4.220000	0.000368	0.217569	1.559006	-0.816576	-0.850985	0.326124	0.000000	-10.000000	-0.716667	33.083336	289.333344	1023.000000	1023.000000	2046.000000
4.240000	-0.000097	-0.057527	1.422043	-0.862532	-0.831829	0.214792	0.000000	-10.000000	-0.700000	32.950001	300.500000	1023.000000	1023.000000	2046.000000
4.260000	0.000099	0.058727	1.667226	-0.897307	-1.055396	0.344204	0.000000	-10.000000	-0.700000	32.933334	311.500000	1023.000000	1023.000000	2046.000000
4.280000	0.000972	0.574498	1.975314	-0.542771	-1.096283	0.238238	0.000000	-10.000000	-0.716667	33.250000	322.500000	1023.000000	1023.000000	2046.000000
4.300000	0.002072	1.224549	2.107855	-0.109841	-0.819819	0.046354	0.000000	-10.000000	-0.733333	33.416668	333.500000	1023.000000	1023.000000	2046.000000
4.320000	0.003489	2.061840	2.306208	0.137821	-0.544406	0.162217	0.000000	-10.000000	-0.741667	33.600002	344.666656	1023.000000	1023.000000	2046.000000
4.340000	0.004797	2.835035	2.749826	0.259521	-0.577900	0.403588	0.000000	-10.000000	-0.716667	33.266666	355.833344	1023.000000	1023.000000	2046.000000
4.360000	0.006272	3.706626	3.221988	0.469959	-0.593219	0.607898	0.000000	-10.000000	-0.691667	32.833336	367.000000	1023.000000	1023.000000	2046.000000
4.380000	0.008103	4.788929	3.530978	0.976438	-0.274845	0.556357	0.000000	-10.000000	-0.641667	32.183334	381.500000	1023.000000	1023.000000	2046.000000
4.400000	0.009965	5.889067	3.777921	1.323275	0.101322	0.686549	0.000000	-10.000000	-0.616667	31.450001	396.000000	1023.000000	1023.000000	2046.000000
4.420000	0.012100	7.151007	4.256792	1.665858	0.321641	0.906716	0.000000	-10.000000	-0.591667	30.866667	406.833344	1023.000000	1023.000000	2046.000000
4.440000	0.014040	8.297824	4.704105	1.930693	0.541565	1.121461	0.000000	-10.000000	-0.583333	30.700001	413.833344	1023.000000	1023.000000	2046.000000
4.460000	0.016018	9.466920	5.123542	2.085675	0.753902	1.503801	0.000000	-10.000000	-0.558333	30.566668	420.666656	1023.000000	1023.000000	2046.000000
4.480000	0.018008	10.642985	5.637175	2.355378	0.897768	1.752664	0.000000	-10.000000	-0.558333	30.433334	431.000000	1023.000000	1023.000000	2046.000000
4.500000	0.020002	11.821264	6.001972	2.731099	1.243019	1.845174	0.000000	-10.000000	-0.558333	29.883335	441.333344	1023.000000	1023.000000	2046.000000
4.520000	0.021938	12.965547	6.388283	3.022275	1.582479	1.972509	0.000000	-10.000000	-0.583333	29.900002	451.500000	1023.000000	1023.000000	2046.000000
4.540000	0.023919	14.136386	6.663228	3.188998	2.021751	2.262409	0.000000	-10.000000	-0.583333	29.883333	461.500000	1023.000000	1023.000000	2046.000000
4.560000	0.025839	15.271056	7.173337	3.210306	2.133459	2.753955	0.000000	-10.000000	-0.566667	30.050001	471.500000	1023.000000	1023.000000	2046.000000
4.580000	0.027338	16.156721	7.563743	3.323657	2.224745	3.044576	0.000000	-10.000000	-0.550000	29.666668	481.500000	1023.000000	1023.000000	2046.000000
4.600000	0.028683	16.951628	7.949575	3.536756	2.274976	3.190319	0.000000	-10.000000	-0.516667	29.233334	491.333344	1023.000000	1023.000000	2046.000000
4.620000	0.029941	17.694891	8.096806	3.843104	2.574709	3.180272	0.000000	-10.000000	-0.491667	28.400002	501.000000	1023.000000	1023.000000	2046.000000
4.640000	0.031333	18.517832	8.210856	4.026023	2.951813	3.329140	0.000000	-10.000000	-0.425000	27.550001	510.500000	1023.000000	1023.000000	2046.000000
4.660000	0.032446	19.175411	8.361562	4.112117	3.195676	3.506056	0.000000	-10.000000	-0.350000	26.050001	519.833313	1023.000000	1023.000000	2046.000000
4.680000	0.033293	19.676203	8.654214	4.078705	3.117082	3.826201	0.000000	-10.000000	-0.266667	23.883333	528.833313	1023.000000	1023.000000	2046.000000
4.700000	0.034015	20.102993	8.868548	4.219748	3.112734	3.901963	0.000000	-10.000000	-0.191667	20.500000	537.166687	1023.000000	1023.000000	2046.000000
4.720000	0.034576	20.434170	8.778326	4.394149	3.429522	3.832172	0.000000	-10.000000	-0.100000	16.366667	544.666687	1023.000000	1023.000000	2046.000000
4.740000	0.034933	20.645401	8.738129	4.273603	3.636120	3.997549	0.000000	-10.000000	-0.025000	11.133333	550.833313	1023.000000	1023.000000	2046.000000
4.760000	0.034977	20.671526	8.924011	3.999041	3.438696	4.309778	0.000000	-10.000000	0.050000	4.233333	555.333313	1023.000000	1023.000000	2046.000000
4.780000	0.034463	20.367691	8.889549	3.949328	3.271749	4.257064	0.000000	-10.000000	0.083333	-2.566667	557.833313	1023.000000	1023.000000	2046.000000
4.800000	0.033949	20.063618	8.657717	4.147943	3.367971	3.889987	0.000000	-10.000000	0.150000	-9.616667	558.833313	1023.000000	1023.000000	2046.000000
4.820000	0.033297	19.678463	8.393226	4.018447	3.373470	3.893321	0.000000	-10.000000	0.216667	-14.383333	559.000000	1023.000000	1023.000000	2046.000000
4.840000	0.032225	19.044739	8.248398	3.765607	3.051683	3.979051	0.000000	-10.000000	0.325000	-18.733334	559.000000	1023.000000	1023.000000	2046.000000
4.860000	0.030766	18.182644	8.043350	3.619720	2.669876	3.849698	0.000000	-10.000000	0.408333	-21.533333	551.500000	1023.000000	1023.000000	2046.000000
4.880000	0.029449	17.404293	7.760540	3.509593	2.523240	3.610920	0.000000	-10.000000	0.508333	-24.283333	541.333313	1023.000000	1023.000000	2046.000000
4.900000	0.027971	16.530823	7.382715	3.382756	2.416416	3.348937	0.000000	-10.000000	0.591667	-26.600000	528.166687	1023.000000	1023.000000	2046.000000
4.920000	0.025605	15.132752	6.808156	3.244112	2.122999	2.957484	0.000000	-10.000000	0.675000	-28.700001	519.166687	1023.000000	1023.000000	2046.000000
4.940000	0.022210	13.125951	6.070859	2.942137	1.589973	2.522981	0.000000	-10.000000	0.758333	-30.433334	509.500000	1023.000000	1023.000000	2046.000000
4.960000	0.018098	10.695702	5.417512	2.372687	0.764919	2.140584	0.000000	-10.000000	0.841667	-32.183334	499.333344	1023.000000	1023.000000	2046.000000
4.980000	0.014197	8.390210	4.808907	1.909881	0.019069	1.652354	0.000000	-10.000000	0.925000	-33.950001	488.833344	1023.000000	1023.000000	2046.000000
5.000000	0.011013	6.508795	4.154212	1.704312	-0.333981	0.984251	0.000000	-10.000000	1.000000	-35.466667	477.666656	1023.000000	1023.000000	2046.000000
5.020000	0.008289	4.898998	3.558975	1.418142	-0.601456	0.523337	0.000000	-10.000000	1.083333	-37.166668	465.833344	1023.000000	1023.000000	2046.000000
5.040000	0.005802	3.429018	3.169003	1.112189	-1.079934	0.227761	0.000000	-10.000000	1.150000	-38.549999	453.333344	1023.000000	1023.000000	2046.000000
5.060000	0.003440	2.033165	2.872507	0.864623	-1.628314	-0.075651	0.000000	-10.000000	1.208333	-39.650002	440.333344	1023.000000	1023.000000	2046.000000
5.080000	0.001429	0.844542	2.569383	0.750750	-2.017404	-0.458187	0.000000	-10.000000	1.250000	-40.333332	427.000000	1023.000000	1023.000000	2046.000000
5.100000	-0.000459	-0.271419	2.138623	0.649692	-2.188361	-0.871373	0.000000	-10.000000	1.266667	-40.599998	413.666656	1023.000000	1023.000000	2046.000000
5.120000	-0.001608	-0.950273	1.850470	0.378933	-2.240237	-0.939439	0.000000	-10.000000	1.266667	-41.099998	400.166656	1023.000000	1023.000000	2046.000000
5.140000	-0.002951	-1.743996	1.763583	0.014933	-2.633936	-0.888576	0.000000	-10.000000	1.266667	-41.016666	386.500000	1023.000000	1023.000000	2046.000000
5.160000	-0.004037	-2.385631	1.777485	0.005707	-3.043041	-1.125783	0.000000	-10.000000	1.266667	-41.033333	372.666656	1023.000000	1023.000000	2046.000000
5.180000	-0.004919	-2.906992	1.499052	0.112984	-3.012595	-1.506433	0.000000	-10.000000	1.266667	-40.616665	359.000000	1023.000000	1023.000000	2046.000000
5.200000	-0.005905	-3.490026	1.273049	0.007064	-3.146236	-1.623903	0.000000	-10.000000	1.233333	-40.166668	345.500000	1023.000000	1023.000000	2046.000000
5.220000	-0.006832	-4.037878	1.270906	-0.147992	-3.592955	-1.567836	0.000000	-10.000000	1.200000	-39.483334	332.166656	1023.000000	1023.000000	2046.000000
5.240000	-0.007819	-4.621037	1.074237	-0.113836	-3.726747	-1.854690	0.000000	-10.000000	1.150000	-38.600002	319.000000	1023.000000	1023.000000	2046.000000
5.260000	-0.008624	-5.096801	0.717639	-0.251726	-3.626801	-1.935912	0.000000	-10.000000	1.100000	-37.700001	306.000000	1023.000000	1023.000000	2046.000000
5.280000	-0.009703	-5.734434	0.528896	-0.579790	-3.834457	-1.849082	0.000000	-10.000000	1.050000	-36.716667	293.333344	1023.000000	1023.000000	2046.000000
5.300000	-0.010963	-6.479269	0.484180	-0.885603	-4.271143	-1.806703	0.000000	-10.000000	1.000000	-35.966667	281.000000	1023.000000	1023.000000	2046.000000
5.320000	-0.012173	-7.194016	0.230196	-1.041215	-4.392091	-1.990907	0.000000	-10.000000	0.958333	-35.366669	269.000000	1023.000000	1023.000000	2046.000000
5.340000	-0.013374	-7.903890	-0.130839	-1.153591	-4.335105	-2.284355	0.000000	-10.000000	0.925000	-34.800003	257.333344	1023.000000	1023.000000	2046.000000
5.360000	-0.014546	-8.596895	-0.423359	-1.373546	-4.381587	-2.418404	0.000000	-10.000000	0.900000	-34.300003	245.666672	1023.000000	1023.000000	2046.000000
5.380000	-0.015642	-9.244325	-0.606242	-1.749144	-4.581313	-2.307626	0.000000	-10.000000	0.858333	-33.666668	234.333328	1023.000000	1023.000000	2046.000000
5.400000	-0.016843	-9.953928	-0.719849	-1.963013	-4.916597	-2.354468	0.000000	-10.000000	0.825000	-33.133335	223.000000	1023.000000	1023.000000	2046.000000
5.420000	-0.017967	-10.618579	-0.954943	-2.023316	-5.031735	-2.608584	0.000000	-10.000000	0.800000	-32.549999	212.000000	1023.000000	1023.000000	2046.000000
5.440000	-0.018900	-11.169883	-1.264947	-2.180178	-4.962052	-2.762705	0.000000	-10.000000	0.791667	-31.966667	201.166672	1023.000000	1023.000000	2046.000000
5.460000	-0.019747	-11.670704	-1.501099	-2.417863	-4.975144	-2.776597	0.000000	-10.000000	0.775000	-31.516666	190.500000	1023.000000	1023.000000	2046.000000
5.480000	-0.020621	-12.187154	-1.693854	-2.625986	-5.047723	-2.819590	0.000000	-10.000000	0.741667	-30.933332	180.000000	1023.000000	1023.000000	2046.000000
5.500000	-0.021318	-12.598973	-1.868606	-2.912724	-5.105844	-2.711800	0.000000	-10.000000	0.708333	-30.416666	169.666672	1023.000000	1023.000000	2046.000000
5.520000	-0.022223	-13.133603	-2.074146	-3.122221	-5.191235	-2.746000	0.000000	-10.000000	0.683333	-29.683334	159.500000	1023.000000	1023.000000	2046.000000
5.540000	-0.022864	-13.512736	-2.190409	-3.241556	-5.341904	-2.738867	0.000000	-10.000000	0.666667	-29.133333	149.500000	1023.000000	1023.000000	2046.000000
5.560000	-0.024020	-14.195907	-2.313180	-3.492607	-5.623075	-2.767044	0.000000	-10.000000	0.641667	-28.383333	139.833328	1023.000000	1023.000000	2046.000000
5.580000	-0.025403	-15.013245	-2.577529	-3.754420	-5.890198	-2.791097	0.000000	-10.000000	0.600000	-27.766666	130.333328	1023.000000	1023.000000	2046.000000
5.600000	-0.027194	-16.071552	-2.976583	-4.146013	-6.063060	-2.885896	0.000000	-10.000000	0.583333	-26.933334	121.166664	1023.000000	1023.000000	2046.000000
5.620000	-0.028908	-17.084860	-3.456757	-4.435027	-6.095705	-3.097372	0.000000	-10.000000	0.550000	-26.500000	112.000000	1023.000000	1023.000000	2046.000000
5.640000	-0.030402	-17.967394	-3.925757	-4.600759	-6.100302	-3.340577	0.000000	-10.000000	0.525000	-25.850000	103.166664	1023.000000	1023.000000	2046.000000
5.660000	-0.031902	-18.854334	-4.333840	-4.756108	-6.177167	-3.587219	0.000000	-10.000000	0.475000	-25.049999	94.500000	1023.000000	1023.000000	2046.000000
5.680000	-0.033427	-19.755571	-4.660835	-4.928864	-6.350961	-3.814912	0.000000	-10.000000	0.433333	-23.816668	86.166664	1023.000000	1023.000000	2046.000000
5.700000	-0.035191	-20.797768	-5.119826	-5.155672	-6.522386	-3.999885	0.000000	-10.000000	0.391667	-22.583334	78.333336	1023.000000	1023.000000	2046.000000
5.720000	-0.037202	-21.986462	-5.612992	-5.442547	-6.744905	-4.186017	0.000000	-10.000000	0.358333	-21.483334	70.833336	1023.000000	1023.000000	2046.000000
5.740000	-0.039292	-23.221735	-5.972603	-5.807153	-7.106412	-4.335565	0.000000	-10.000000	0.350000	-20.716667	63.666668	1023.000000	1023.000000	2046.000000
5.760000	-0.041315	-24.416937	-6.282903	-6.079323	-7.527219	-4.527491	0.000000	-10.000000	0.341667	-20.216667	56.666668	1023.000000	1023.000000	2046.000000
5.780000	-0.042867	-25.334198	-6.554199	-6.144112	-7.808040	-4.827846	0.000000	-10.000000	0.316667	-19.800001	50.000000	1023.000000	1023.000000	2046.000000
5.800000	-0.043958	-25.979456	-6.854590	-6.177410	-7.914097	-5.033359	0.000000	-10.000000	0.283333	-19.150002	43.333332	1023.000000	1023.000000	2046.000000
5.820000	-0.044823	-26.490393	-7.149483	-6.250405	-7.925429	-5.165075	0.000000	-10.000000	0.258333	-18.300001	36.833332	1023.000000	1023.000000	2046.000000
5.840000	-0.045343	-26.798004	-7.256554	-6.360565	-7.973866	-5.207020	0.000000	-10.000000	0.241667	-17.416666	30.666666	1023.000000	1023.000000	2046.000000
5.860000	-0.045282	-26.761768	-7.250884	-6.358959	-7.980641	-5.171284	0.000000	-10.000000	0.225000	-16.733334	25.000000	1023.000000	1023.000000	2046.000000
5.880000	-0.044944	-26.561628	-7.074266	-6.339626	-8.076444	-5.071292	0.000000	-10.000000	0.208333	-16.083332	19.500000	1023.000000	1023.000000	2046.000000
5.900000	-0.044771	-26.459541	-6.891218	-6.351795	-8.179707	-5.036822	0.000000	-10.000000	0.191667	-15.283333	14.166667	1023.000000	1023.000000	2046.000000
5.920000	-0.044647	-26.386528	-6.711321	-6.384709	-8.321884	-4.968612	0.000000	-10.000000	0.166667	-14.083333	9.000000	1023.000000	1023.000000	2046.000000
5.940000	-0.044441	-26.264830	-6.551346	-6.394261	-8.385449	-4.933774	0.000000	-10.000000	0.133333	-12.800000	4.500000	1023.000000	1023.000000	2046.000000
5.960000	-0.044285	-26.172731	-6.447545	-6.374094	-8.410290	-4.940803	0.000000	-10.000000	0.100000	-11.683333	0.500000	1023.000000	1023.000000	2046.000000
5.980000	-0.044263	-26.159565	-6.430752	-6.375278	-8.368442	-4.985094	0.000000	-10.000000	0.083333	-11.050000	-3.166667	1023.000000	1023.000000	2046.000000
6.000000	-0.044366	-26.220585	-6.494971	-6.347026	-8.293327	-5.085260	0.000000	-10.000000	0.066667	-10.600000	-6.666667	1023.000000	1023.000000	2046.000000
6.020000	-0.044511	-26.306225	-6.567442	-6.391116	-8.221612	-5.126055	0.000000	-10.000000	0.058333	-10.050000	-10.333333	1023.000000	1023.000000	2046.000000
6.040000	-0.044754	-26.449869	-6.729471	-6.451396	-8.115031	-5.153971	0.000000	-10.000000	0.050000	-9.300000	-13.666667	1023.000000	1023.000000	2046.000000
6.060000	-0.045054	-26.626753	-6.893718	-6.558906	-8.001413	-5.172714	0.000000	-10.000000	0.041667	-8.383333	-16.833334	1023.000000	1023.000000	2046.000000
6.080000	-0.045252	-26.744043	-6.938059	-6.713086	-7.999329	-5.093570	0.000000	-10.000000	0.041667	-7.600000	-19.666666	1023.000000	1023.000000	2046.000000
6.100000	-0.045531	-26.908834	-7.070345	-6.825212	-7.924941	-5.088337	0.000000	-10.000000	0.041667	-6.933333	-22.166666	1023.000000	1023.000000	2046.000000
6.120000	-0.045759	-27.043444	-7.122103	-6.946051	-7.929931	-5.045360	0.000000	-10.000000	0.050000	-6.300000	-24.500000	1023.000000	1023.000000	2046.000000
6.140000	-0.045880	-27.115164	-7.177220	-6.991555	-7.906741	-5.039648	0.000000	-10.000000	0.041667	-5.716667	-26.500000	1023.000000	1023.000000	2046.000000
6.160000	-0.045905	-27.129622	-7.209750	-7.091860	-7.858173	-4.969838	0.000000	-10.000000	0.033333	-4.983334	-28.500000	1023.000000	1023.000000	2046.000000
6.180000	-0.045854	-27.099693	-7.214695	-7.196620	-7.815797	-4.872581	0.000000	-10.000000	0.016667	-4.116667	-30.166666	1023.000000	1023.000000	2046.000000
6.200000	-0.045634	-26.969822	-7.161919	-7.269392	-7.768441	-4.770069	0.000000	-10.000000	0.008333	-2.666667	-31.333334	1023.000000	1023.000000	2046.000000
6.220000	-0.045296	-26.769670	-6.979012	-7.330645	-7.816367	-4.643647	0.000000	-10.000000	-0.008333	-0.516667	-31.833334	1023.000000	1023.000000	2046.000000
6.240000	-0.044718	-26.428169	-6.813120	-7.357505	-7.757633	-4.499912	0.000000	-10.000000	-0.033333	1.916667	-32.000000	1023.000000	1023.000000	2046.000000
6.260000	-0.044009	-26.009275	-6.647620	-7.285936	-7.633908	-4.441812	0.000000	-10.000000	-0.058333	4.916667	-32.000000	1023.000000	1023.000000	2046.000000
6.280000	-0.042864	-25.332878	-6.349090	-7.215581	-7.501670	-4.266538	0.000000	-10.000000	-0.091667	8.183333	-32.000000	1023.000000	1023.000000	2046.000000
6.300000	-0.041604	-24.587975	-6.075498	-7.110202	-7.310229	-4.092045	0.000000	-10.000000	-0.125000	11.716667	-32.000000	1023.000000	1023.000000	2046.000000
6.320000	-0.040353	-23.848717	-5.798820	-6.869853	-7.094840	-4.085205	0.000000	-10.000000	-0.183333	14.633334	-32.000000	1023.000000	1023.000000	2046.000000
6.340000	-0.038814	-22.939117	-5.603564	-6.553432	-6.750333	-4.031788	0.000000	-10.000000	-0.233333	17.166668	-32.000000	1023.000000	1023.000000	2046.000000
6.360000	-0.037565	-22.201189	-5.433271	-6.394837	-6.500190	-3.872890	0.000000	-10.000000	-0.300000	19.500000	-13.333333	1023.000000	1023.000000	2046.000000
6.380000	-0.036430	-21.529930	-5.445823	-6.333349	-6.133564	-3.617194	0.000000	-10.000000	-0.350000	21.933332	7.000000	1023.000000	1023.000000	2046.000000
6.400000	-0.035644	-21.065645	-5.435368	-6.389819	-5.874312	-3.366146	0.000000	-10.000000	-0.416667	23.883333	30.000000	1023.000000	1023.000000	2046.000000
6.420000	-0.034581	-20.437386	-5.240330	-6.464429	-5.717295	-3.015332	0.000000	-10.000000	-0.466667	25.583334	37.000000	1023.000000	1023.000000	2046.000000
6.440000	-0.033560	-19.834042	-5.080400	-6.352383	-5.580158	-2.821101	0.000000	-10.000000	-0.516667	26.983334	45.333332	1023.000000	1023.000000	2046.000000
6.460000	-0.033055	-19.535559	-4.925241	-6.139791	-5.606326	-2.864201	0.000000	-10.000000	-0.566667	28.350000	54.166668	1023.000000	1023.000000	2046.000000
6.480000	-0.032731	-19.344149	-4.806670	-5.988151	-5.652601	-2.896727	0.000000	-10.000000	-0.608333	29.766666	63.333332	1023.000000	1023.000000	2046.000000
6.500000	-0.033051	-19.533270	-4.929578	-5.945026	-5.676229	-2.982436	0.000000	-10.000000	-0.641667	30.733334	73.000000	1023.000000	1023.000000	2046.000000
6.520000	-0.033240	-19.644733	-4.936990	-5.902709	-5.725320	-3.079714	0.000000	-10.000000	-0.658333	31.549999	83.000000	1023.000000	1023.000000	2046.000000
6.540000	-0.032945	-19.470217	-4.927847	-5.710213	-5.620976	-3.211181	0.000000	-10.000000	-0.675000	31.916668	93.500000	1023.000000	1023.000000	2046.000000
6.560000	-0.032117	-18.981297	-4.824525	-5.486140	-5.454268	-3.216364	0.000000	-10.000000	-0.700000	32.383335	104.166664	1023.000000	1023.000000	2046.000000
6.580000	-0.031014	-18.329309	-4.603920	-5.198013	-5.315264	-3.212111	0.000000	-10.000000	-0.725000	32.833336	114.833336	1023.000000	1023.000000	2046.000000
6.600000	-0.029583	-17.483522	-4.332010	-4.912226	-5.137653	-3.101633	0.000000	-10.000000	-0.741667	33.150002	125.833336	1023.000000	1023.000000	2046.000000
6.620000	-0.027881	-16.477839	-3.965531	-4.622189	-4.922567	-2.967553	0.000000	-10.000000	-0.758333	33.350002	136.833328	1023.000000	1023.000000	2046.000000
6.640000	-0.025902	-15.307987	-3.498318	-4.308399	-4.715281	-2.785990	0.000000	-10.000000	-0.758333	33.666668	148.000000	1023.000000	1023.000000	2046.000000
6.660000	-0.023779	-14.053473	-3.104114	-3.973479	-4.372156	-2.603725	0.000000	-10.000000	-0.775000	33.950001	159.000000	1023.000000	1023.000000	2046.000000
6.680000	-0.021256	-12.562156	-2.603254	-3.591457	-4.037503	-2.329942	0.000000	-10.000000	-0.775000	34.150002	170.333328	1023.000000	1023.000000	2046.000000
6.700000	-0.018852	-11.141814	-2.062881	-3.219129	-3.721484	-2.138319	0.000000	-10.000000	-0.783333	34.166668	181.666672	1023.000000	1023.000000	2046.000000
6.720000	-0.016502	-9.752547	-1.559141	-2.967879	-3.418421	-1.807107	0.000000	-10.000000	-0.775000	34.466667	193.166672	1023.000000	1023.000000	2046.000000
6.740000	-0.014246	-8.419538	-1.068421	-2.705841	-3.090188	-1.555088	0.000000	-10.000000	-0.783333	34.683334	204.500000	1023.000000	1023.000000	2046.000000
6.760000	-0.011841	-6.997921	-0.549909	-2.491239	-2.744794	-1.211979	0.000000	-10.000000	-0.791667	34.816666	216.166672	1023.000000	1023.000000	2046.000000
6.780000	-0.009488	-5.607604	0.026133	-2.250711	-2.476239	-0.906786	0.000000	-10.000000	-0.808333	34.616669	227.666672	1023.000000	1023.000000	2046.000000
6.800000	-0.007301	-4.314723	0.527466	-1.984117	-2.189792	-0.668280	0.000000	-10.000000	-0.816667	34.849998	239.333328	1023.000000	1023.000000	2046.000000
6.820000	-0.005156	-3.047367	1.015946	-1.742535	-1.950755	-0.370023	0.000000	-10.000000	-0.816667	34.883335	250.833328	1023.000000	1023.000000	2046.000000
6.840000	-0.003261	-1.927484	1.449513	-1.487710	-1.731675	-0.157612	0.000000	-10.000000	-0.825000	35.400002	262.500000	1023.000000	1023.000000	2046.000000
6.860000	-0.001392	-0.822797	1.810999	-1.194779	-1.456402	0.017384	0.000000	-10.000000	-0.833333	35.533333	274.166656	1023.000000	1023.000000	2046.000000
6.880000	0.000462	0.272946	2.064437	-0.855387	-1.016985	0.080880	0.000000	-10.000000	-0.841667	35.666668	286.000000	1023.000000	1023.000000	2046.000000
6.900000	0.002439	1.441657	2.320571	-0.598624	-0.571505	0.291214	0.000000	-10.000000	-0.850000	35.516666	298.000000	1023.000000	1023.000000	2046.000000
6.920000	0.004384	2.591114	2.614013	-0.420268	-0.214303	0.611671	0.000000	-10.000000	-0.841667	35.799999	310.000000	1023.000000	1023.000000	2046.000000
6.940000	0.006244	3.690185	2.949232	-0.247156	0.062329	0.925780	0.000000	-10.000000	-0.825000	36.049999	322.000000	1023.000000	1023.000000	2046.000000
6.960000	0.008026	4.743318	3.279461	-0.029489	0.325342	1.168004	0.000000	-10.000000	-0.791667	35.849998	334.000000	1023.000000	1023.000000	2046.000000
6.980000	0.009754	5.764760	3.604234	0.218386	0.564301	1.377839	0.000000	-10.000000	-0.775000	35.416668	346.000000	1023.000000	1023.000000	2046.000000
7.000000	0.011566	6.835461	3.952978	0.416440	0.823875	1.642168	0.000000	-10.000000	-0.750000	34.633335	357.833344	1023.000000	1023.000000	2046.000000
7.020000	0.013443	7.944855	4.361420	0.605085	1.039447	1.938903	0.000000	-10.000000	-0.741667	34.433334	369.500000	1023.000000	1023.000000	2046.000000
7.040000	0.015394	9.097886	4.812514	0.778240	1.222128	2.285004	0.000000	-10.000000	-0.725000	34.100002	380.833344	1023.000000	1023.000000	2046.000000
7.060000	0.017370	10.265584	5.351803	1.077617	1.326382	2.509782	0.000000	-10.000000	-0.741667	34.316669	392.333344	1023.000000	1023.000000	2046.000000
7.080000	0.019393	11.461262	5.744835	1.455550	1.614071	2.646806	0.000000	-10.000000	-0.725000	34.016666	403.666656	1023.000000	1023.000000	2046.000000
7.100000	0.021537	12.728223	6.104665	1.815044	1.895834	2.912679	0.000000	-10.000000	-0.716667	33.850002	415.166656	1023.000000	1023.000000	2046.000000
7.120000	0.023508	13.893407	6.326512	2.227582	2.309563	3.029750	0.000000	-10.000000	-0.716667	33.483334	426.500000	1023.000000	1023.000000	2046.000000
7.140000	0.025587	15.122068	6.661270	2.527819	2.594832	3.338147	0.000000	-10.000000	-0.716667	33.466667	437.833344	1023.000000	1023.000000	2046.000000
7.160000	0.027105	16.019222	6.878824	2.755073	2.815726	3.569601	0.000000	-10.000000	-0.725000	33.150002	449.000000	1023.000000	1023.000000	2046.000000
7.180000	0.028652	16.933218	7.256912	2.976583	2.965799	3.733924	0.000000	-10.000000	-0.708333	33.116669	460.000000	1023.000000	1023.000000	2046.000000
7.200000	0.029686	17.544193	7.530646	3.198108	2.987698	3.827741	0.000000	-10.000000	-0.725000	33.133335	471.000000	1023.000000	1023.000000	2046.000000
7.220000	0.029680	17.540651	7.604827	3.438960	2.774121	3.722743	0.000000	-10.000000	-0.716667	33.299999	482.000000	1023.000000	1023.000000	2046.000000
7.240000	0.028647	16.930344	7.404084	3.598521	2.529961	3.397779	0.000000	-10.000000	-0.683333	33.233334	493.166656	1023.000000	1023.000000	2046.000000
7.260000	0.027674	16.355091	7.253168	3.570790	2.333204	3.197930	0.000000	-10.000000	-0.658333	32.900002	504.333344	1023.000000	1023.000000	2046.000000
7.280000	0.027501	16.253283	7.271870	3.648953	2.244082	3.088378	0.000000	-10.000000	-0.650000	32.516666	515.500000	1023.000000	1023.000000	2046.000000
7.300000	0.027975	16.532980	7.450933	3.823799	2.221546	3.036701	0.000000	-10.000000	-0.683333	32.366669	526.333313	1023.000000	1023.000000	2046.000000
7.320000	0.028566	16.882542	7.645213	4.100395	2.219637	2.917297	0.000000	-10.000000	-0.675000	32.333336	537.166687	1023.000000	1023.000000	2046.000000
7.340000	0.029318	17.327126	7.811844	4.351408	2.309392	2.854481	0.000000	-10.000000	-0.650000	32.166668	547.833313	1023.000000	1023.000000	2046.000000
7.360000	0.030131	17.807188	8.000875	4.569103	2.394325	2.842885	0.000000	-10.000000	-0.575000	31.050001	558.666687	1023.000000	1023.000000	2046.000000
7.380000	0.031226	18.454779	8.101099	4.796516	2.686782	2.870381	0.000000	-10.000000	-0.508333	29.516666	569.166687	1023.000000	1023.000000	2046.000000
7.400000	0.032409	19.153927	8.340561	4.964635	2.864483	2.984246	0.000000	-10.000000	-0.425000	27.783333	579.333313	1023.000000	1023.000000	2046.000000
7.420000	0.033784	19.966503	8.592294	5.099219	3.072789	3.202201	0.000000	-10.000000	-0.366667	25.966667	588.833313	1023.000000	1023.000000	2046.000000
7.440000	0.034882	20.615396	8.895389	5.217583	3.087023	3.415404	0.000000	-10.000000	-0.266667	23.950001	598.000000	1023.000000	1023.000000	2046.000000
7.460000	0.036000	21.276001	9.268354	5.392160	3.090410	3.525077	0.000000	-10.000000	-0.175000	20.900002	606.333313	1023.000000	1023.000000	2046.000000
7.480000	0.036840	21.772575	9.553657	5.538658	3.060823	3.619437	0.000000	-10.000000	-0.083333	17.333334	613.833313	1023.000000	1023.000000	2046.000000
7.500000	0.037316	22.053488	9.697048	5.712008	3.057980	3.586452	0.000000	-10.000000	-0.016667	12.200001	620.166687	1023.000000	1023.000000	2046.000000
7.520000	0.037726	22.296341	9.637413	5.826880	3.264690	3.567359	0.000000	-10.000000	0.033333	5.466667	625.166687	1023.000000	1023.000000	2046.000000
7.540000	0.037786	22.331568	9.599721	5.753998	3.337230	3.640619	0.000000	-10.000000	0.075000	-1.016667	628.333313	1023.000000	1023.000000	2046.000000
7.560000	0.037361	22.080460	9.500033	5.639906	3.300395	3.640124	0.000000	-10.000000	0.125000	-7.450000	629.666687	1023.000000	1023.000000	2046.000000
7.580000	0.036748	21.718227	9.317386	5.478868	3.286404	3.635569	0.000000	-10.000000	0.191667	-12.200000	630.000000	1023.000000	1023.000000	2046.000000
7.600000	0.036128	21.351402	9.110614	5.282859	3.284688	3.673241	0.000000	-10.000000	0.275000	-16.866667	630.000000	1023.000000	1023.000000	2046.000000
7.620000	0.035430	20.939241	8.934252	5.056898	3.257159	3.690933	0.000000	-10.000000	0.341667	-20.050001	626.333313	1023.000000	1023.000000	2046.000000
7.640000	0.034585	20.439535	8.736226	4.873310	3.158593	3.671407	0.000000	-10.000000	0.400000	-22.516668	617.000000	1023.000000	1023.000000	2046.000000
7.660000	0.033692	19.911926	8.506744	4.631387	3.080605	3.693189	0.000000	-10.000000	0.458333	-24.216667	605.000000	1023.000000	1023.000000	2046.000000
7.680000	0.032678	19.312572	8.238298	4.400546	2.969189	3.704539	0.000000	-10.000000	0.516667	-25.800001	593.666687	1023.000000	1023.000000	2046.000000
7.700000	0.031506	18.619812	8.022866	4.144631	2.763149	3.689167	0.000000	-10.000000	0.583333	-27.333334	585.166687	1023.000000	1023.000000	2046.000000
7.720000	0.030371	17.949528	7.744241	3.924875	2.634650	3.645760	0.000000	-10.000000	0.658333	-29.083334	576.000000	1023.000000	1023.000000	2046.000000
7.740000	0.029256	17.290258	7.704234	3.667709	2.288118	3.630197	0.000000	-10.000000	0.750000	-30.916666	566.500000	1023.000000	1023.000000	2046.000000
7.760000	0.028035	16.568432	7.580075	3.456849	1.973661	3.557847	0.000000	-10.000000	0.850000	-32.683334	556.000000	1023.000000	1023.000000	2046.000000
7.780000	0.026579	15.708450	7.302124	3.367568	1.721095	3.317664	0.000000	-10.000000	0.916667	-34.083332	545.166687	1023.000000	1023.000000	2046.000000
7.800000	0.025097	14.832453	6.909435	3.277547	1.611059	3.034412	0.000000	-10.000000	1.000000	-35.333332	533.666687	1023.000000	1023.000000	2046.000000
7.820000	0.023146	13.679056	6.331975	3.077549	1.528333	2.741199	0.000000	-10.000000	1.050000	-36.616665	522.000000	1023.000000	1023.000000	2046.000000
7.840000	0.021374	12.631911	5.866649	2.748057	1.401865	2.615340	0.000000	-10.000000	1.116667	-37.849998	509.666656	1023.000000	1023.000000	2046.000000
7.860000	0.019938	11.783467	5.620186	2.449237	1.190469	2.523575	0.000000	-10.000000	1.141667	-38.766666	497.000000	1023.000000	1023.000000	2046.000000
7.880000	0.017837	10.541675	5.278041	2.249015	0.791646	2.222972	0.000000	-10.000000	1.175000	-38.950001	484.000000	1023.000000	1023.000000	2046.000000
7.900000	0.015133	8.943603	4.796884	2.087257	0.263787	1.795674	0.000000	-10.000000	1.191667	-39.150002	471.000000	1023.000000	1023.000000	2046.000000
7.920000	0.011515	6.805087	4.195221	1.786100	-0.446925	1.270691	0.000000	-10.000000	1.200000	-39.283333	458.000000	1023.000000	1023.000000	2046.000000
7.940000	0.007602	4.492717	3.495191	1.360404	-1.086808	0.723929	0.000000	-10.000000	1.200000	-39.566666	444.833344	1023.000000	1023.000000	2046.000000
7.960000	0.004294	2.537511	3.007073	0.922828	-1.686994	0.294604	0.000000	-10.000000	1.200000	-39.783333	431.666656	1023.000000	1023.000000	2046.000000
7.980000	0.001534	0.906568	2.559478	0.643460	-2.152181	-0.144190	0.000000	-10.000000	1.200000	-39.766666	418.500000	1023.000000	1023.000000	2046.000000
8.000000	-0.000834	-0.493024	2.050270	0.468048	-2.398263	-0.613079	0.000000	-10.000000	1.200000	-39.850002	405.333344	1023.000000	1023.000000	2046.000000
8.020000	-0.003101	-1.832552	1.522214	0.217187	-2.590181	-0.981772	0.000000	-10.000000	1.200000	-39.666668	392.000000	1023.000000	1023.000000	2046.000000
8.040000	-0.005019	-2.966449	1.105413	-0.058034	-2.825544	-1.188284	0.000000	-10.000000	1.200000	-39.583336	378.666656	1023.000000	1023.000000	2046.000000
8.060000	-0.006881	-4.066716	0.767019	-0.315585	-3.132296	-1.385854	0.000000	-10.000000	1.175000	-39.100002	365.500000	1023.000000	1023.000000	2046.000000
8.080000	-0.008246	-4.873456	0.652247	-0.612641	-3.450308	-1.462754	0.000000	-10.000000	1.141667	-38.716667	352.500000	1023.000000	1023.000000	2046.000000
8.100000	-0.009414	-5.563502	0.552609	-0.809451	-3.762574	-1.544086	0.000000	-10.000000	1.091667	-38.216667	339.666656	1023.000000	1023.000000	2046.000000
8.120000	-0.010111	-5.975352	0.559126	-0.819659	-4.015535	-1.699284	0.000000	-10.000000	1.066667	-37.783333	326.833344	1023.000000	1023.000000	2046.000000
8.140000	-0.010751	-6.354105	0.478778	-0.736857	-4.109293	-1.986733	0.000000	-10.000000	1.041667	-37.266666	314.333344	1023.000000	1023.000000	2046.000000
8.160000	-0.011537	-6.818624	0.206496	-0.667067	-4.146402	-2.211651	0.000000	-10.000000	1.008333	-36.516666	301.666656	1023.000000	1023.000000	2046.000000
8.180000	-0.012177	-7.196614	-0.101127	-0.647908	-4.070489	-2.377090	0.000000	-10.000000	0.958333	-35.766666	289.500000	1023.000000	1023.000000	2046.000000
8.200000	-0.012924	-7.637870	-0.206180	-0.769483	-4.229615	-2.432592	0.000000	-10.000000	0.916667	-34.866669	277.500000	1023.000000	1023.000000	2046.000000
8.220000	-0.013696	-8.094529	-0.288097	-1.011316	-4.430650	-2.364465	0.000000	-10.000000	0.908333	-34.366669	266.000000	1023.000000	1023.000000	2046.000000
8.240000	-0.014666	-8.667428	-0.300567	-1.176144	-4.738348	-2.452369	0.000000	-10.000000	0.883333	-33.533333	254.500000	1023.000000	1023.000000	2046.000000
8.260000	-0.015759	-9.313705	-0.450047	-1.362600	-4.950700	-2.550359	0.000000	-10.000000	0.850000	-32.733334	243.333328	1023.000000	1023.000000	2046.000000
8.280000	-0.016778	-9.916084	-0.703816	-1.509897	-4.992699	-2.709672	0.000000	-10.000000	0.808333	-31.733334	232.333328	1023.000000	1023.000000	2046.000000
8.300000	-0.017738	-10.482963	-1.049559	-1.728812	-4.895641	-2.808950	0.000000	-10.000000	0.783333	-31.166666	221.833328	1023.000000	1023.000000	2046.000000
8.320000	-0.018904	-11.172083	-1.295847	-1.973595	-4.989336	-2.913304	0.000000	-10.000000	0.750000	-30.783333	211.333328	1023.000000	1023.000000	2046.000000
8.340000	-0.019924	-11.774979	-1.586474	-2.187656	-5.035841	-2.965008	0.000000	-10.000000	0.700000	-30.233334	201.000000	1023.000000	1023.000000	2046.000000
8.360000	-0.020903	-12.353610	-1.826128	-2.430718	-5.120722	-2.976042	0.000000	-10.000000	0.658333	-29.450001	190.833328	1023.000000	1023.000000	2046.000000
8.380000	-0.021848	-12.911986	-2.017996	-2.615030	-5.221573	-3.057388	0.000000	-10.000000	0.625000	-28.716667	181.000000	1023.000000	1023.000000	2046.000000
8.400000	-0.022667	-13.396292	-2.238800	-2.836000	-5.248900	-3.072590	0.000000	-10.000000	0.608333	-28.299999	174.666672	1023.000000	1023.000000	2046.000000
8.420000	-0.023369	-13.811189	-2.327138	-2.958945	-5.354535	-3.170570	0.000000	-10.000000	0.575000	-27.733334	165.333328	1023.000000	1023.000000	2046.000000
8.440000	-0.024062	-14.220626	-2.511848	-3.106201	-5.380200	-3.222377	0.000000	-10.000000	0.541667	-27.000000	156.166672	1023.000000	1023.000000	2046.000000
8.460000	-0.024662	-14.575326	-2.637073	-3.360540	-5.514416	-3.063297	0.000000	-10.000000	0.491667	-25.833334	144.166672	1023.000000	1023.000000	2046.000000
8.480000	-0.025563	-15.107781	-2.740391	-3.439088	-5.722819	-3.205483	0.000000	-10.000000	0.466667	-24.916668	135.500000	1023.000000	1023.000000	2046.000000
8.500000	-0.026737	-15.801738	-3.051315	-3.644431	-5.828085	-3.277907	0.000000	-10.000000	0.433333	-23.883333	127.166664	1023.000000	1023.000000	2046.000000
8.520000	-0.028273	-16.709070	-3.423515	-4.069371	-5.953859	-3.262325	0.000000	-10.000000	0.408333	-23.133333	119.166664	1023.000000	1023.000000	2046.000000
8.540000	-0.029864	-17.649694	-3.800031	-4.485034	-6.068442	-3.296186	0.000000	-10.000000	0.383333	-22.383333	111.500000	1023.000000	1023.000000	2046.000000
8.560000	-0.031125	-18.395044	-4.062966	-4.777256	-6.215754	-3.339069	0.000000	-10.000000	0.366667	-21.833334	104.166664	1023.000000	1023.000000	2046.000000
8.580000	-0.032520	-19.219204	-4.283568	-4.936842	-6.468894	-3.529899	0.000000	-10.000000	0.341667	-21.050001	96.833336	1023.000000	1023.000000	2046.000000
8.600000	-0.033856	-20.008604	-4.576944	-5.059605	-6.625066	-3.746989	0.000000	-10.000000	0.308333	-20.183334	89.833336	1023.000000	1023.000000	2046.000000
8.620000	-0.035381	-20.910109	-5.023805	-5.235869	-6.722721	-3.927712	0.000000	-10.000000	0.275000	-19.133333	83.000000	1023.000000	1023.000000	2046.000000
8.640000	-0.037191	-21.979927	-5.573967	-5.374713	-6.816247	-4.215001	0.000000	-10.000000	0.250000	-18.250000	76.666664	1023.000000	1023.000000	2046.000000
8.660000	-0.039109	-23.113352	-6.011073	-5.595601	-7.019743	-4.486935	0.000000	-10.000000	0.241667	-17.666666	70.500000	1023.000000	1023.000000	2046.000000
8.680000	-0.040871	-24.154926	-6.291727	-5.847616	-7.364094	-4.651489	0.000000	-10.000000	0.233333	-17.266666	64.500000	1023.000000	1023.000000	2046.000000
8.700000	-0.042191	-24.934803	-6.571590	-6.050372	-7.565902	-4.746940	0.000000	-10.000000	0.225000	-16.950001	58.833332	1023.000000	1023.000000	2046.000000
8.720000	-0.043326	-25.605612	-6.674949	-6.205330	-7.898227	-4.827106	0.000000	-10.000000	0.208333	-16.466667	53.166668	1023.000000	1023.000000	2046.000000
8.740000	-0.044285	-26.172161	-6.805556	-6.257199	-8.112125	-4.997280	0.000000	-10.000000	0.200000	-15.966667	47.833332	1023.000000	1023.000000	2046.000000
8.760000	-0.044785	-26.468050	-6.903973	-6.215187	-8.168478	-5.180412	0.000000	-10.000000	0.191667	-15.466667	42.333332	1023.000000	1023.000000	2046.000000
8.780000	-0.044568	-26.339714	-6.847692	-6.101214	-8.147371	-5.243436	0.000000	-10.000000	0.175000	-14.816667	37.166668	1023.000000	1023.000000	2046.000000
8.800000	-0.044229	-26.139137	-6.841384	-5.917538	-8.051772	-5.328443	0.000000	-10.000000	0.158333	-14.100000	32.166668	1023.000000	1023.000000	2046.000000
8.820000	-0.043878	-25.931789	-6.779491	-5.857792	-7.957265	-5.337242	0.000000	-10.000000	0.133333	-13.233334	27.500000	1023.000000	1023.000000	2046.000000
8.840000	-0.043678	-25.813810	-6.678034	-5.847239	-7.949801	-5.338736	0.000000	-10.000000	0.116667	-12.416667	23.166666	1023.000000	1023.000000	2046.000000
8.860000	-0.043388	-25.642174	-6.537002	-5.942341	-7.956420	-5.206409	0.000000	-10.000000	0.100000	-11.433333	19.000000	1023.000000	1023.000000	2046.000000
8.880000	-0.043087	-25.464169	-6.276721	-5.962224	-8.099213	-5.126011	0.000000	-10.000000	0.091667	-10.533334	15.166667	1023.000000	1023.000000	2046.000000
8.900000	-0.043027	-25.428772	-6.127005	-5.979105	-8.189352	-5.133310	0.000000	-10.000000	0.075000	-9.916667	11.500000	1023.000000	1023.000000	2046.000000
8.920000	-0.043011	-25.419500	-6.128884	-6.030260	-8.134150	-5.126205	0.000000	-10.000000	0.058333	-9.300000	8.166667	1023.000000	1023.000000	2046.000000
8.940000	-0.043126	-25.487444	-6.244404	-5.972334	-7.999681	-5.271023	0.000000	-10.000000	0.041667	-8.516666	5.166667	1023.000000	1023.000000	2046.000000
8.960000	-0.043355	-25.622524	-6.368581	-6.039224	-7.958054	-5.256664	0.000000	-10.000000	0.041667	-7.416667	2.500000	1023.000000	1023.000000	2046.000000
8.980000	-0.043489	-25.702185	-6.489329	-6.145130	-7.833342	-5.234385	0.000000	-10.000000	0.041667	-6.500000	0.333333	1023.000000	1023.000000	2046.000000
9.000000	-0.043632	-25.786777	-6.578396	-6.267382	-7.760972	-5.180029	0.000000	-10.000000	0.050000	-5.816667	-1.666667	1023.000000	1023.000000	2046.000000
9.020000	-0.043736	-25.848263	-6.593021	-6.454315	-7.758797	-5.042129	0.000000	-10.000000	0.033333	-5.283333	-3.500000	1023.000000	1023.000000	2046.000000
9.040000	-0.043787	-25.878330	-6.521741	-6.573859	-7.842133	-4.940598	0.000000	-10.000000	0.016667	-4.366667	-5.166667	1023.000000	1023.000000	2046.000000
9.060000	-0.043695	-25.823574	-6.449507	-6.677820	-7.874130	-4.822117	0.000000	-10.000000	0.000000	-2.416667	-6.666667	1023.000000	1023.000000	2046.000000
9.080000	-0.043338	-25.612942	-6.346282	-6.700596	-7.848530	-4.717535	0.000000	-10.000000	-0.008333	0.200000	-7.500000	1023.000000	1023.000000	2046.000000
9.100000	-0.042769	-25.276459	-6.210934	-6.700095	-7.738827	-4.626605	0.000000	-10.000000	-0.025000	3.150000	-8.000000	1023.000000	1023.000000	2046.000000
9.120000	-0.041967	-24.802713	-5.982671	-6.661348	-7.656468	-4.502224	0.000000	-10.000000	-0.058333	6.200000	-8.000000	1023.000000	1023.000000	2046.000000
9.140000	-0.040952	-24.202370	-5.731296	-6.617833	-7.499724	-4.353518	0.000000	-10.000000	-0.091667	9.400000	-8.000000	1023.000000	1023.000000	2046.000000
9.160000	-0.039763	-23.499788	-5.557088	-6.404347	-7.184420	-4.353934	0.000000	-10.000000	-0.133333	12.683333	-8.000000	1023.000000	1023.000000	2046.000000
9.180000	-0.038434	-22.714584	-5.368144	-6.248336	-6.852303	-4.245802	0.000000	-10.000000	-0.175000	15.116667	-8.000000	1023.000000	1023.000000	2046.000000
9.200000	-0.037009	-21.872477	-5.253010	-6.082753	-6.442736	-4.093978	0.000000	-10.000000	-0.216667	17.216667	-2.833333	1023.000000	1023.000000	2046.000000
9.220000	-0.035629	-21.056906	-5.084277	-5.963186	-6.140822	-3.868621	0.000000	-10.000000	-0.258333	19.016666	8.000000	1023.000000	1023.000000	2046.000000
9.240000	-0.034617	-20.458454	-4.820982	-5.956121	-6.127269	-3.554081	0.000000	-10.000000	-0.291667	20.600000	21.000000	1023.000000	1023.000000	2046.000000
9.260000	-0.033963	-20.071968	-4.704013	-5.970195	-6.048371	-3.349389	0.000000	-10.000000	-0.325000	22.033335	31.166666	1023.000000	1023.000000	2046.000000
9.280000	-0.033372	-19.722614	-4.639051	-5.923822	-5.907443	-3.252300	0.000000	-10.000000	-0.358333	23.200001	38.166668	1023.000000	1023.000000	2046.000000
9.300000	-0.032596	-19.264486	-4.617638	-5.727288	-5.688232	-3.231328	0.000000	-10.000000	-0.391667	24.400002	45.666668	1023.000000	1023.000000	2046.000000
9.320000	-0.031987	-18.904535	-4.763651	-5.460289	-5.365865	-3.314730	0.000000	-10.000000	-0.441667	25.516666	53.666668	1023.000000	1023.000000	2046.000000
9.340000	-0.031624	-18.689837	-4.752999	-5.259624	-5.222357	-3.454856	0.000000	-10.000000	-0.475000	26.866667	62.000000	1023.000000	1023.000000	2046.000000
9.360000	-0.031733	-18.754086	-4.934199	-5.242414	-5.100025	-3.477446	0.000000	-10.000000	-0.491667	27.866667	70.666664	1023.000000	1023.000000	2046.000000
9.380000	-0.031839	-18.817080	-4.849747	-5.425677	-5.242929	-3.298727	0.000000	-10.000000	-0.516667	28.716667	79.833336	1023.000000	1023.000000	2046.000000
9.400000	-0.031745	-18.761423	-4.612823	-5.398690	-5.474808	-3.275102	0.000000	-10.000000	-0.541667	28.900002	86.166664	1023.000000	1023.000000	2046.000000
9.420000	-0.031243	-18.464670	-4.490617	-5.111346	-5.436913	-3.425794	0.000000	-10.000000	-0.591667	29.416668	95.833336	1023.000000	1023.000000	2046.000000
9.440000	-0.030435	-17.986811	-4.480382	-4.769980	-5.190296	-3.546153	0.000000	-10.000000	-0.608333	29.916668	105.500000	1023.000000	1023.000000	2046.000000
9.460000	-0.029136	-17.219591	-4.367453	-4.516006	-4.864972	-3.471162	0.000000	-10.000000	-0.616667	30.550001	118.500000	1023.000000	1023.000000	2046.000000
9.480000	-0.027546	-16.279396	-3.991810	-4.400241	-4.724935	-3.162410	0.000000	-10.000000	-0.616667	31.216667	128.666672	1023.000000	1023.000000	2046.000000
9.500000	-0.025792	-15.242908	-3.443781	-4.139444	-4.687355	-2.972327	0.000000	-10.000000	-0.625000	31.550001	139.000000	1023.000000	1023.000000	2046.000000
9.520000	-0.023738	-14.029455	-2.855303	-3.794901	-4.589205	-2.790046	0.000000	-10.000000	-0.650000	31.683334	149.500000	1023.000000	1023.000000	2046.000000
9.540000	-0.021406	-12.650826	-2.297257	-3.360784	-4.384897	-2.607889	0.000000	-10.000000	-0.658333	31.833334	160.000000	1023.000000	1023.000000	2046.000000
9.560000	-0.019067	-11.268601	-1.708970	-2.947884	-4.169129	-2.442618	0.000000	-10.000000	-0.683333	32.183334	170.666672	1023.000000	1023.000000	2046.000000
9.580000	-0.016877	-9.974030	-1.344067	-2.597926	-3.720367	-2.311671	0.000000	-10.000000	-0.666667	32.716667	181.333328	1023.000000	1023.000000	2046.000000
9.600000	-0.014721	-8.700324	-0.971251	-2.304933	-3.294155	-2.129985	0.000000	-10.000000	-0.675000	32.700001	192.166672	1023.000000	1023.000000	2046.000000
9.620000	-0.012453	-7.359666	-0.587624	-2.053609	-2.852770	-1.865663	0.000000	-10.000000	-0.641667	32.400002	203.000000	1023.000000	1023.000000	2046.000000
9.640000	-0.010188	-6.021215	-0.130302	-1.797815	-2.475170	-1.617928	0.000000	-10.000000	-0.650000	31.966667	213.833328	1023.000000	1023.000000	2046.000000
9.660000	-0.007975	-4.713190	0.279235	-1.568712	-2.079853	-1.343860	0.000000	-10.000000	-0.650000	31.983334	224.666672	1023.000000	1023.000000	2046.000000
9.680000	-0.005985	-3.537008	0.692772	-1.350169	-1.808548	-1.071063	0.000000	-10.000000	-0.675000	32.250000	235.333328	1023.000000	1023.000000	2046.000000
9.700000	-0.004015	-2.372975	1.118975	-1.156900	-1.556875	-0.778174	0.000000	-10.000000	-0.691667	32.683334	246.166672	1023.000000	1023.000000	2046.000000
9.720000	-0.002207	-1.304425	1.609419	-1.023831	-1.445605	-0.444408	0.000000	-10.000000	-0.708333	32.933334	257.000000	1023.000000	1023.000000	2046.000000
9.740000	-0.000485	-0.286776	2.033753	-0.902655	-1.278658	-0.139216	0.000000	-10.000000	-0.691667	32.916668	268.000000	1023.000000	1023.000000	2046.000000
9.760000	0.001226	0.724680	2.433790	-0.700052	-1.087898	0.078840	0.000000	-10.000000	-0.675000	32.783333	279.000000	1023.000000	1023.000000	2046.000000
9.780000	0.002847	1.682492	2.743223	-0.488116	-0.849547	0.276932	0.000000	-10.000000	-0.650000	32.700001	289.833344	1023.000000	1023.000000	2046.000000
9.800000	0.004625	2.733254	3.058353	-0.251350	-0.581468	0.507720	0.000000	-10.000000	-0.666667	32.816666	300.666656	1023.000000	1023.000000	2046.000000
9.820000	0.006426	3.797666	3.346202	0.004371	-0.250881	0.697974	0.000000	-10.000000	-0.675000	32.849998	311.500000	1023.000000	1023.000000	2046.000000
9.840000	0.008154	4.819130	3.615958	0.263279	0.068444	0.871450	0.000000	-10.000000	-0.675000	32.666668	322.500000	1023.000000	1023.000000	2046.000000
9.860000	0.009915	5.860009	3.928496	0.542946	0.383495	1.005072	0.000000	-10.000000	-0.658333	32.533333	333.500000	1023.000000	1023.000000	2046.000000
9.880000	0.011795	6.970858	4.300601	0.767356	0.649226	1.253676	0.000000	-10.000000	-0.658333	32.333332	344.500000	1023.000000	1023.000000	2046.000000
9.900000	0.013586	8.029164	4.600030	1.033131	0.963639	1.432365	0.000000	-10.000000	-0.641667	32.049999	355.333344	1023.000000	1023.000000	2046.000000
9.920000	0.015319	9.053719	4.895411	1.284283	1.284329	1.589697	0.000000	-10.000000	-0.650000	31.933334	366.000000	1023.000000	1023.000000	2046.000000
9.940000	0.017432	10.302489	5.168857	1.591625	1.722195	1.819812	0.000000	-10.000000	-0.650000	31.983334	376.666656	1023.000000	1023.000000	2046.000000
9.960000	0.019317	11.416585	5.492260	1.912818	2.023649	1.987857	0.000000	-10.000000	-0.650000	32.050003	387.333344	1023.000000	1023.000000	2046.000000
9.980000	0.021356	12.621128	5.868892	2.198424	2.264120	2.289692	0.000000	-10.000000	-0.625000	31.783335	398.000000	1023.000000	1023.000000	2046.000000
10.000000	0.023140	13.675965	6.173065	2.564180	2.471875	2.466845	0.000000	-10.000000	-0.583333	31.150000	408.666656	1023.000000	1023.000000	2046.000000
10.020000	0.024926	14.731513	6.449940	2.881115	2.700243	2.700214	0.000000	-10.000000	-0.558333	30.400000	419.166656	1023.000000	1023.000000	2046.000000
10.040000	0.026181	15.473005	6.651165	3.094408	2.841299	2.886134	0.000000	-10.000000	-0.550000	29.950001	429.500000	1023.000000	1023.000000	2046.000000
10.060000	0.027589	16.304941	6.902876	3.305267	3.053931	3.042866	0.000000	-10.000000	-0.566667	29.783335	439.500000	1023.000000	1023.000000	2046.000000
10.080000	0.028391	16.779186	7.022436	3.492267	3.141859	3.122625	0.000000	-10.000000	-0.591667	30.016668	449.500000	1023.000000	1023.000000	2046.000000
10.100000	0.028266	16.705370	6.987813	3.723458	3.005331	2.988768	0.000000	-10.000000	-0.591667	30.000000	459.500000	1023.000000	1023.000000	2046.000000
10.120000	0.027079	16.003798	6.863680	3.731237	2.642787	2.766093	0.000000	-10.000000	-0.566667	29.616667	469.500000	1023.000000	1023.000000	2046.000000
10.140000	0.025787	15.239893	6.695398	3.587389	2.349656	2.607450	0.000000	-10.000000	-0.541667	28.933334	479.500000	1023.000000	1023.000000	2046.000000
10.160000	0.025287	14.944336	6.783760	3.529219	2.101126	2.530231	0.000000	-10.000000	-0.525000	28.266666	489.333344	1023.000000	1023.000000	2046.000000
10.180000	0.025445	15.037736	6.977049	3.714400	1.941654	2.404632	0.000000	-10.000000	-0.508333	27.933334	498.833344	1023.000000	1023.000000	2046.000000
10.200000	0.025828	15.264545	7.114862	3.932586	1.936151	2.280946	0.000000	-10.000000	-0.475000	27.633333	508.166656	1023.000000	1023.000000	2046.000000
10.220000	0.026128	15.441496	7.187372	4.153004	1.969244	2.131876	0.000000	-10.000000	-0.425000	26.766666	517.333313	1023.000000	1023.000000	2046.000000
10.240000	0.026565	15.699745	7.260479	4.314867	2.041030	2.083369	0.000000	-10.000000	-0.333333	25.049999	526.500000	1023.000000	1023.000000	2046.000000
10.260000	0.027128	16.032600	7.366271	4.422072	2.125349	2.118908	0.000000	-10.000000	-0.241667	22.333334	535.166687	1023.000000	1023.000000	2046.000000
10.280000	0.027898	16.487883	7.495824	4.571062	2.270213	2.150783	0.000000	-10.000000	-0.133333	18.950001	543.166687	1023.000000	1023.000000	2046.000000
10.300000	0.028355	16.757824	7.546323	4.651434	2.355867	2.204199	0.000000	-10.000000	-0.058333	15.033334	550.000000	1023.000000	1023.000000	2046.000000
10.320000	0.028878	17.066685	7.662361	4.705382	2.368376	2.330566	0.000000	-10.000000	0.008333	9.400001	555.666687	1023.000000	1023.000000	2046.000000
10.340000	0.029378	17.362270	7.788681	4.816821	2.401550	2.355219	0.000000	-10.000000	0.058333	2.883333	559.833313	1023.000000	1023.000000	2046.000000
10.360000	0.029429	17.392550	7.852699	4.791199	2.337212	2.411439	0.000000	-10.000000	0.091667	-3.666667	562.166687	1023.000000	1023.000000	2046.000000
10.380000	0.029406	17.379053	7.852083	4.766368	2.316568	2.444033	0.000000	-10.000000	0.150000	-9.866667	563.000000	1023.000000	1023.000000	2046.000000
10.400000	0.029176	17.242989	7.829823	4.722970	2.240598	2.449596	0.000000	-10.000000	0.191667	-13.950001	563.000000	1023.000000	1023.000000	2046.000000
10.420000	0.028874	17.064245	7.726652	4.666576	2.262172	2.408845	0.000000	-10.000000	0.241667	-17.233334	563.000000	1023.000000	1023.000000	2046.000000
10.440000	0.028172	16.649815	7.615976	4.545569	2.141211	2.347058	0.000000	-10.000000	0.300000	-18.700001	559.166687	1023.000000	1023.000000	2046.000000
10.460000	0.027388	16.186295	7.455782	4.392941	2.033481	2.304090	0.000000	-10.000000	0.375000	-21.216667	549.666687	1023.000000	1023.000000	2046.000000
10.480000	0.026418	15.613235	7.261317	4.240644	1.901496	2.209779	0.000000	-10.000000	0.466667	-23.783335	537.500000	1023.000000	1023.000000	2046.000000
10.500000	0.025332	14.971366	7.044641	4.036895	1.752113	2.137717	0.000000	-10.000000	0.550000	-26.383333	526.166687	1023.000000	1023.000000	2046.000000
10.520000	0.024174	14.286777	6.821274	3.815001	1.569999	2.080503	0.000000	-10.000000	0.666667	-28.966667	517.500000	1023.000000	1023.000000	2046.000000
10.540000	0.022855	13.507313	6.528759	3.638968	1.418241	1.921344	0.000000	-10.000000	0.783333	-31.416668	507.833344	1023.000000	1023.000000	2046.000000
10.560000	0.021405	12.650331	6.240320	3.439000	1.195729	1.775283	0.000000	-10.000000	0.916667	-33.883335	497.333344	1023.000000	1023.000000	2046.000000
10.580000	0.019874	11.745816	5.971012	3.209123	0.937154	1.628527	0.000000	-10.000000	1.016667	-36.000000	485.833344	1023.000000	1023.000000	2046.000000
10.600000	0.018365	10.853877	5.723679	2.981417	0.684629	1.464153	0.000000	-10.000000	1.133333	-38.183334	473.833344	1023.000000	1023.000000	2046.000000
10.620000	0.016857	9.962198	5.588821	2.661744	0.293738	1.417896	0.000000	-10.000000	1.216667	-39.900002	461.166656	1023.000000	1023.000000	2046.000000
10.640000	0.015316	9.052016	5.424181	2.371295	-0.064077	1.320616	0.000000	-10.000000	1.300000	-41.049999	448.000000	1023.000000	1023.000000	2046.000000
10.660000	0.013930	8.232428	5.224745	2.200828	-0.309609	1.116464	0.000000	-10.000000	1.341667	-41.500000	434.333344	1023.000000	1023.000000	2046.000000
10.680000	0.012418	7.338873	4.917938	2.047401	-0.469252	0.842786	0.000000	-10.000000	1.350000	-41.950001	420.500000	1023.000000	1023.000000	2046.000000
10.700000	0.011005	6.503909	4.501837	1.990062	-0.488126	0.500136	0.000000	-10.000000	1.350000	-42.033333	406.500000	1023.000000	1023.000000	2046.000000
10.720000	0.009684	5.723393	4.151857	1.761253	-0.566256	0.376539	0.000000	-10.000000	1.341667	-42.466667	392.500000	1023.000000	1023.000000	2046.000000
10.740000	0.008248	4.874451	3.927309	1.481873	-0.879969	0.345239	0.000000	-10.000000	1.350000	-42.333336	378.333344	1023.000000	1023.000000	2046.000000
10.760000	0.006349	3.752321	3.622831	1.122710	-1.287287	0.294068	0.000000	-10.000000	1.341667	-42.183334	364.000000	1023.000000	1023.000000	2046.000000
10.780000	0.004085	2.414504	3.156583	0.723789	-1.600907	0.135038	0.000000	-10.000000	1.325000	-41.799999	350.000000	1023.000000	1023.000000	2046.000000
10.800000	0.002105	1.243911	2.795314	0.398040	-1.855458	-0.093986	0.000000	-10.000000	1.291667	-41.233334	336.166656	1023.000000	1023.000000	2046.000000
10.820000	-0.000107	-0.063165	2.329366	0.231116	-2.121387	-0.502261	0.000000	-10.000000	1.258333	-40.883335	322.500000	1023.000000	1023.000000	2046.000000
10.840000	-0.002566	-1.516769	1.836008	0.136005	-2.498755	-0.990028	0.000000	-10.000000	1.225000	-40.383335	308.833344	1023.000000	1023.000000	2046.000000
10.860000	-0.005591	-3.304517	1.165776	-0.060441	-2.900636	-1.509217	0.000000	-10.000000	1.200000	-39.700001	295.333344	1023.000000	1023.000000	2046.000000
10.880000	-0.009170	-5.419234	0.374230	-0.484374	-3.340620	-1.968470	0.000000	-10.000000	1.158333	-38.916668	282.166656	1023.000000	1023.000000	2046.000000
10.900000	-0.012383	-7.318603	-0.202047	-0.931886	-3.832785	-2.351885	0.000000	-10.000000	1.108333	-37.933334	269.000000	1023.000000	1023.000000	2046.000000
10.920000	-0.015141	-8.948251	-0.792687	-1.321684	-4.118023	-2.715856	0.000000	-10.000000	1.066667	-37.466667	256.333344	1023.000000	1023.000000	2046.000000
10.940000	-0.017608	-10.406167	-1.151403	-1.602907	-4.563675	-3.088183	0.000000	-10.000000	1.041667	-37.083336	243.666672	1023.000000	1023.000000	2046.000000
10.960000	-0.019658	-11.617787	-1.641230	-1.900791	-4.785004	-3.290762	0.000000	-10.000000	1.016667	-36.466667	231.333328	1023.000000	1023.000000	2046.000000
10.980000	-0.021539	-12.729444	-2.026122	-2.103363	-5.048362	-3.551596	0.000000	-10.000000	0.975000	-35.783333	219.000000	1023.000000	1023.000000	2046.000000
11.000000	-0.023153	-13.683125	-2.340970	-2.332162	-5.282331	-3.727663	0.000000	-10.000000	0.933333	-35.000000	207.166672	1023.000000	1023.000000	2046.000000
11.020000	-0.024494	-14.475806	-2.617366	-2.482054	-5.408752	-3.967635	0.000000	-10.000000	0.891667	-34.383331	195.500000	1023.000000	1023.000000	2046.000000
11.040000	-0.025454	-15.043333	-2.799214	-2.660439	-5.545110	-4.038571	0.000000	-10.000000	0.850000	-33.700001	184.166672	1023.000000	1023.000000	2046.000000
11.060000	-0.025971	-15.348647	-2.893164	-2.718617	-5.636348	-4.100518	0.000000	-10.000000	0.800000	-32.983334	173.000000	1023.000000	1023.000000	2046.000000
11.080000	-0.026366	-15.582495	-2.839278	-2.745939	-5.818783	-4.178495	0.000000	-10.000000	0.741667	-31.866667	162.000000	1023.000000	1023.000000	2046.000000
11.100000	-0.026894	-15.894086	-2.896939	-2.863220	-5.967131	-4.166796	0.000000	-10.000000	0.691667	-30.683334	151.166672	1023.000000	1023.000000	2046.000000
11.120000	-0.027381	-16.181988	-2.891430	-2.938790	-6.189558	-4.162210	0.000000	-10.000000	0.650000	-29.283335	141.000000	1023.000000	1023.000000	2046.000000
11.140000	-0.027792	-16.425125	-2.862493	-3.019628	-6.393530	-4.149473	0.000000	-10.000000	0.608333	-28.233334	131.166672	1023.000000	1023.000000	2046.000000
11.160000	-0.028416	-16.793781	-2.955960	-3.090152	-6.502566	-4.245102	0.000000	-10.000000	0.550000	-27.083334	121.833336	1023.000000	1023.000000	2046.000000
11.180000	-0.029020	-17.150909	-3.078184	-3.201610	-6.565423	-4.305693	0.000000	-10.000000	0.491667	-25.866667	112.666664	1023.000000	1023.000000	2046.000000
11.200000	-0.029732	-17.571762	-3.324143	-3.309605	-6.528903	-4.409110	0.000000	-10.000000	0.458333	-24.766666	104.166664	1023.000000	1023.000000	2046.000000
11.220000	-0.030544	-18.051680	-3.635027	-3.430941	-6.436239	-4.549473	0.000000	-10.000000	0.441667	-23.700001	96.000000	1023.000000	1023.000000	2046.000000
11.240000	-0.031281	-18.487139	-3.847506	-3.635108	-6.411241	-4.593284	0.000000	-10.000000	0.408333	-22.850000	88.000000	1023.000000	1023.000000	2046.000000
11.260000	-0.031960	-18.888540	-3.990930	-3.857044	-6.451630	-4.588936	0.000000	-10.000000	0.375000	-22.116667	80.333336	1023.000000	1023.000000	2046.000000
11.280000	-0.032635	-19.287306	-4.209786	-4.054588	-6.424962	-4.597970	0.000000	-10.000000	0.341667	-21.466667	72.833336	1023.000000	1023.000000	2046.000000
11.300000	-0.033308	-19.685047	-4.344290	-4.261998	-6.509212	-4.569548	0.000000	-10.000000	0.316667	-20.633333	65.666664	1023.000000	1023.000000	2046.000000
11.320000	-0.033887	-20.026958	-4.478302	-4.398585	-6.573774	-4.576297	0.000000	-10.000000	0.283333	-19.683334	58.833332	1023.000000	1023.000000	2046.000000
11.340000	-0.034454	-20.362188	-4.612930	-4.567562	-6.612318	-4.569378	0.000000	-10.000000	0.258333	-18.583334	52.166668	1023.000000	1023.000000	2046.000000
11.360000	-0.034949	-20.654879	-4.746425	-4.765087	-6.631415	-4.511953	0.000000	-10.000000	0.233333	-17.683334	46.000000	1023.000000	1023.000000	2046.000000
11.380000	-0.035335	-20.882881	-4.740301	-4.990205	-6.758217	-4.394158	0.000000	-10.000000	0.216667	-16.916668	40.000000	1023.000000	1023.000000	2046.000000
11.400000	-0.035813	-21.165375	-4.685044	-5.160700	-6.980842	-4.338788	0.000000	-10.000000	0.200000	-16.533333	36.333332	1023.000000	1023.000000	2046.000000
11.420000	-0.036334	-21.473228	-4.755569	-5.258286	-7.088758	-4.370616	0.000000	-10.000000	0.200000	-15.933333	30.833334	1023.000000	1023.000000	2046.000000
11.440000	-0.036611	-21.637018	-4.884440	-5.266868	-7.012626	-4.473084	0.000000	-10.000000	0.191667	-15.266666	25.666666	1023.000000	1023.000000	2046.000000
11.460000	-0.036799	-21.748440	-5.064078	-5.252386	-6.873642	-4.558335	0.000000	-10.000000	0.175000	-14.383333	18.833334	1023.000000	1023.000000	2046.000000
11.480000	-0.037141	-21.950624	-5.150385	-5.320001	-6.900997	-4.579243	0.000000	-10.000000	0.158333	-13.733334	14.000000	1023.000000	1023.000000	2046.000000
11.500000	-0.037240	-22.008619	-5.269538	-5.363993	-6.845097	-4.529993	0.000000	-10.000000	0.133333	-13.000000	9.333333	1023.000000	1023.000000	2046.000000
11.520000	-0.037801	-22.340260	-5.362053	-5.547731	-6.964332	-4.466143	0.000000	-10.000000	0.100000	-12.250000	5.000000	1023.000000	1023.000000	2046.000000
11.540000	-0.038922	-23.003061	-5.511577	-5.909431	-7.223720	-4.358333	0.000000	-10.000000	0.083333	-11.583333	1.333333	1023.000000	1023.000000	2046.000000
11.560000	-0.040033	-23.659733	-5.778381	-6.308843	-7.316483	-4.256024	0.000000	-10.000000	0.075000	-11.100000	-2.333333	1023.000000	1023.000000	2046.000000
11.580000	-0.041034	-24.251127	-6.064692	-6.434481	-7.335832	-4.416122	0.000000	-10.000000	0.075000	-10.683333	-5.666667	1023.000000	1023.000000	2046.000000
11.600000	-0.042021	-24.834444	-6.457555	-6.357640	-7.238721	-4.780529	0.000000	-10.000000	0.058333	-9.816667	-9.166667	1023.000000	1023.000000	2046.000000
11.620000	-0.042824	-25.308834	-6.681659	-6.368555	-7.275846	-4.982774	0.000000	-10.000000	0.041667	-8.400000	-12.333333	1023.000000	1023.000000	2046.000000
11.640000	-0.043893	-25.940790	-6.975233	-6.580134	-7.395012	-4.990410	0.000000	-10.000000	0.025000	-6.750000	-15.166667	1023.000000	1023.000000	2046.000000
11.660000	-0.045679	-26.996054	-7.287917	-6.854820	-7.741454	-5.111862	0.000000	-10.000000	0.008333	-5.566667	-17.500000	1023.000000	1023.000000	2046.000000
11.680000	-0.047418	-28.024315	-7.546912	-7.067845	-8.096459	-5.313100	0.000000	-10.000000	0.016667	-5.333333	-19.500000	1023.000000	1023.000000	2046.000000
11.700000	-0.048966	-28.938906	-7.903150	-7.143016	-8.285370	-5.607369	0.000000	-10.000000	0.033333	-5.700000	-21.500000	1023.000000	1023.000000	2046.000000
11.720000	-0.050018	-29.560883	-8.247266	-7.138985	-8.296687	-5.877946	0.000000	-10.000000	0.041667	-6.100000	-23.500000	1023.000000	1023.000000	2046.000000
11.740000	-0.050728	-29.980469	-8.518953	-7.094369	-8.308722	-6.058424	0.000000	-10.000000	0.041667	-5.900000	-25.500000	1023.000000	1023.000000	2046.000000
11.760000	-0.051183	-30.249004	-8.640524	-7.186718	-8.385557	-6.036205	0.000000	-10.000000	0.041667	-5.350000	-27.333334	1023.000000	1023.000000	2046.000000
11.780000	-0.051307	-30.322235	-8.541643	-7.242140	-8.553948	-5.984504	0.000000	-10.000000	0.033333	-4.416667	-29.000000	1023.000000	1023.000000	2046.000000
11.800000	-0.050982	-30.130138	-8.311046	-7.176254	-8.662351	-5.980489	0.000000	-10.000000	0.016667	-2.266667	-30.500000	1023.000000	1023.000000	2046.000000
11.820000	-0.049928	-29.507410	-8.066246	-6.978199	-8.589526	-5.873439	0.000000	-10.000000	-0.008333	0.433333	-31.500000	1023.000000	1023.000000	2046.000000
11.840000	-0.048701	-28.782522	-7.668851	-6.715916	-8.559734	-5.838020	0.000000	-10.000000	-0.033333	3.666667	-32.000000	1023.000000	1023.000000	2046.000000
11.860000	-0.047323	-27.967695	-7.369804	-6.508456	-8.321268	-5.768167	0.000000	-10.000000	-0.066667	6.833333	-32.000000	1023.000000	1023.000000	2046.000000
11.880000	-0.045810	-27.073885	-6.959501	-6.357714	-8.180400	-5.576271	0.000000	-10.000000	-0.108333	10.350000	-32.000000	1023.000000	1023.000000	2046.000000
11.900000	-0.044190	-26.116352	-6.543834	-6.205987	-7.999085	-5.367446	0.000000	-10.000000	-0.141667	13.650001	-32.000000	1023.000000	1023.000000	2046.000000
11.920000	-0.042575	-25.161633	-6.137983	-6.083223	-7.790669	-5.149758	0.000000	-10.000000	-0.183333	15.833334	-32.000000	1023.000000	1023.000000	2046.000000
11.940000	-0.041175	-24.334152	-5.842013	-5.955718	-7.513924	-5.022498	0.000000	-10.000000	-0.208333	17.500000	-22.666666	1023.000000	1023.000000	2046.000000
11.960000	-0.039703	-23.464674	-5.570278	-5.838974	-7.235340	-4.820081	0.000000	-10.000000	-0.258333	19.400000	-1.166667	1023.000000	1023.000000	2046.000000
11.980000	-0.038406	-22.698065	-5.340872	-5.689537	-7.005279	-4.662376	0.000000	-10.000000	-0.291667	20.966667	20.333334	1023.000000	1023.000000	2046.000000
12.000000	-0.037039	-21.890055	-5.114517	-5.521919	-6.724569	-4.529049	0.000000	-10.000000	-0.333333	22.250000	34.833332	1023.000000	1023.000000	2046.000000
12.020000	-0.035656	-21.072659	-4.923015	-5.404697	-6.394333	-4.350614	0.000000	-10.000000	-0.366667	22.983334	39.666668	1023.000000	1023.000000	2046.000000
12.040000	-0.034394	-20.327070	-4.685663	-5.303426	-6.150363	-4.187619	0.000000	-10.000000	-0.391667	24.016666	47.166668	1023.000000	1023.000000	2046.000000
12.060000	-0.033046	-19.530354	-4.550574	-5.179080	-5.778015	-4.022683	0.000000	-10.000000	-0.425000	25.100000	55.000000	1023.000000	1023.000000	2046.000000
12.080000	-0.031704	-18.737286	-4.419699	-5.028233	-5.420167	-3.869187	0.000000	-10.000000	-0.441667	25.716667	63.166668	1023.000000	1023.000000	2046.000000
12.100000	-0.030061	-17.765951	-4.156365	-4.961386	-5.117018	-3.531183	0.000000	-10.000000	-0.458333	26.383333	71.500000	1023.000000	1023.000000	2046.000000
12.120000	-0.028466	-16.823469	-3.883261	-4.856960	-4.847861	-3.235387	0.000000	-10.000000	-0.441667	26.750000	80.166664	1023.000000	1023.000000	2046.000000
12.140000	-0.026816	-15.847963	-3.468918	-4.796118	-4.703603	-2.879325	0.000000	-10.000000	-0.433333	27.050001	89.000000	1023.000000	1023.000000	2046.000000
12.160000	-0.025226	-14.908479	-3.042438	-4.710501	-4.565237	-2.590303	0.000000	-10.000000	-0.450000	27.316668	98.000000	1023.000000	1023.000000	2046.000000
12.180000	-0.023592	-13.942752	-2.642298	-4.520515	-4.382759	-2.397180	0.000000	-10.000000	-0.475000	27.566668	107.166664	1023.000000	1023.000000	2046.000000
12.200000	-0.021935	-12.963611	-2.364963	-4.235251	-4.062904	-2.300492	0.000000	-10.000000	-0.491667	27.983334	116.333336	1023.000000	1023.000000	2046.000000
12.220000	-0.020176	-11.923857	-2.035112	-4.021627	-3.749933	-2.117184	0.000000	-10.000000	-0.500000	28.266666	125.666664	1023.000000	1023.000000	2046.000000
12.240000	-0.018327	-10.831243	-1.709279	-3.810732	-3.412154	-1.899078	0.000000	-10.000000	-0.525000	28.716667	135.000000	1023.000000	1023.000000	2046.000000
12.260000	-0.016394	-9.688651	-1.413098	-3.543047	-3.021906	-1.710600	0.000000	-10.000000	-0.541667	28.983334	144.666672	1023.000000	1023.000000	2046.000000
12.280000	-0.014726	-8.703118	-1.100063	-3.325667	-2.778123	-1.499266	0.000000	-10.000000	-0.550000	29.333334	154.166672	1023.000000	1023.000000	2046.000000
12.300000	-0.012646	-7.473591	-0.812095	-2.978817	-2.401288	-1.281392	0.000000	-10.000000	-0.541667	29.150000	163.833328	1023.000000	1023.000000	2046.000000
12.320000	-0.011096	-6.557798	-0.565936	-2.753846	-2.194981	-1.043035	0.000000	-10.000000	-0.541667	29.333334	173.500000	1023.000000	1023.000000	2046.000000
12.340000	-0.009958	-5.885125	-0.284297	-2.664533	-2.177796	-0.758498	0.000000	-10.000000	-0.550000	29.200001	183.500000	1023.000000	1023.000000	2046.000000
12.360000	-0.008783	-5.190976	-0.012843	-2.599072	-2.104183	-0.474877	0.000000	-10.000000	-0.575000	29.766666	193.333328	1023.000000	1023.000000	2046.000000
12.380000	-0.007663	-4.528899	0.149439	-2.325040	-1.904633	-0.448664	0.000000	-10.000000	-0.575000	29.900000	203.000000	1023.000000	1023.000000	2046.000000
12.400000	-0.007109	-4.201416	0.158055	-1.959093	-1.792329	-0.608048	0.000000	-10.000000	-0.566667	30.083334	209.333328	1023.000000	1023.000000	2046.000000
12.420000	-0.006890	-4.071786	0.094598	-1.671575	-1.702148	-0.792661	0.000000	-10.000000	-0.541667	30.016666	219.500000	1023.000000	1023.000000	2046.000000
12.440000	-0.007522	-4.445244	-0.154964	-1.662468	-1.720478	-0.907335	0.000000	-10.000000	-0.533333	29.833334	229.833328	1023.000000	1023.000000	2046.000000
12.460000	-0.008192	-4.841578	-0.273385	-1.791939	-1.865077	-0.911176	0.000000	-10.000000	-0.533333	29.566666	243.500000	1023.000000	1023.000000	2046.000000
12.480000	-0.008288	-4.898026	-0.177407	-1.793013	-1.980156	-0.947450	0.000000	-10.000000	-0.541667	29.383333	253.166672	1023.000000	1023.000000	2046.000000
12.500000	-0.007797	-4.608013	0.126220	-1.662384	-2.142389	-0.929460	0.000000	-10.000000	-0.558333	29.416666	262.833344	1023.000000	1023.000000	2046.000000
12.520000	-0.007172	-4.238365	0.384588	-1.363076	-2.218780	-1.041098	0.000000	-10.000000	-0.583333	29.516666	272.500000	1023.000000	1023.000000	2046.000000
12.540000	-0.006151	-3.635046	0.548188	-1.006141	-2.039458	-1.137634	0.000000	-10.000000	-0.583333	29.766666	282.500000	1023.000000	1023.000000	2046.000000
12.560000	-0.004901	-2.896301	0.750464	-0.657711	-1.804422	-1.184632	0.000000	-10.000000	-0.575000	30.050001	289.166656	1023.000000	1023.000000	2046.000000
12.580000	-0.003449	-2.038416	1.017926	-0.347299	-1.550456	-1.158587	0.000000	-10.000000	-0.533333	29.966667	299.166656	1023.000000	1023.000000	2046.000000
12.600000	-0.001593	-0.941243	1.444950	-0.117106	-1.345241	-0.923847	0.000000	-10.000000	-0.525000	29.483334	309.166656	1023.000000	1023.000000	2046.000000
12.620000	0.000173	0.102401	1.829696	0.100163	-1.176957	-0.650502	0.000000	-10.000000	-0.500000	28.783333	322.333344	1023.000000	1023.000000	2046.000000
12.640000	0.002248	1.328836	2.505793	0.372123	-1.186567	-0.362513	0.000000	-10.000000	-0.508333	28.566668	332.000000	1023.000000	1023.000000	2046.000000
12.660000	0.004177	2.468857	2.970291	0.667262	-0.984123	-0.184573	0.000000	-10.000000	-0.508333	28.450001	338.333344	1023.000000	1023.000000	2046.000000
12.680000	0.006126	3.620415	3.334934	1.041839	-0.673127	-0.083231	0.000000	-10.000000	-0.516667	28.483334	344.666656	1023.000000	1023.000000	2046.000000
12.700000	0.008305	4.908014	3.686823	1.358886	-0.248483	0.110788	0.000000	-10.000000	-0.508333	28.616667	354.000000	1023.000000	1023.000000	2046.000000
12.720000	0.010372	6.129677	4.020918	1.633378	0.182858	0.292524	0.000000	-10.000000	-0.525000	28.783335	366.666656	1023.000000	1023.000000	2046.000000
12.740000	0.012432	7.347232	4.399710	1.830222	0.538295	0.579004	0.000000	-10.000000	-0.541667	29.100000	379.166656	1023.000000	1023.000000	2046.000000
12.760000	0.014278	8.438534	4.784710	2.023623	0.784024	0.846178	0.000000	-10.000000	-0.558333	29.266668	388.833344	1023.000000	1023.000000	2046.000000
12.780000	0.015979	9.443325	5.169556	2.141335	0.997709	1.134725	0.000000	-10.000000	-0.533333	29.083334	398.500000	1023.000000	1023.000000	2046.000000
12.800000	0.017529	10.359534	5.633009	2.210621	1.015074	1.500830	0.000000	-10.000000	-0.516667	28.683334	408.500000	1023.000000	1023.000000	2046.000000
12.820000	0.019084	11.278390	5.980473	2.419359	1.190594	1.687964	0.000000	-10.000000	-0.500000	28.250000	418.166656	1023.000000	1023.000000	2046.000000
12.840000	0.020650	12.204121	6.285011	2.600000	1.406875	1.912233	0.000000	-10.000000	-0.508333	28.266666	427.666656	1023.000000	1023.000000	2046.000000
12.860000	0.022209	13.125626	6.513240	2.870107	1.701883	2.040396	0.000000	-10.000000	-0.525000	28.483334	437.000000	1023.000000	1023.000000	2046.000000
12.880000	0.023736	14.028249	6.773903	3.111981	1.956371	2.185993	0.000000	-10.000000	-0.525000	28.500000	446.500000	1023.000000	1023.000000	2046.000000
12.900000	0.025308	14.956818	7.059703	3.288364	2.165434	2.443316	0.000000	-10.000000	-0.525000	28.466667	456.000000	1023.000000	1023.000000	2046.000000
12.920000	0.026973	15.941331	7.315208	3.556162	2.484190	2.585771	0.000000	-10.000000	-0.508333	28.400002	465.500000	1023.000000	1023.000000	2046.000000
12.940000	0.028501	16.844168	7.619867	3.743564	2.673658	2.807078	0.000000	-10.000000	-0.500000	28.383333	475.000000	1023.000000	1023.000000	2046.000000
12.960000	0.030093	17.784792	7.903637	3.956371	2.941041	2.983743	0.000000	-10.000000	-0.475000	28.100000	484.500000	1023.000000	1023.000000	2046.000000
12.980000	0.031524	18.630733	8.174373	4.122690	3.163277	3.170393	0.000000	-10.000000	-0.458333	27.783333	490.833344	1023.000000	1023.000000	2046.000000
13.000000	0.033062	19.539391	8.395602	4.352982	3.483428	3.307378	0.000000	-10.000000	-0.391667	26.883333	500.166656	1023.000000	1023.000000	2046.000000
13.020000	0.034288	20.264322	8.621916	4.450207	3.674133	3.518068	0.000000	-10.000000	-0.308333	25.033335	509.166656	1023.000000	1023.000000	2046.000000
13.040000	0.035374	20.905781	8.796638	4.583324	3.829119	3.696700	0.000000	-10.000000	-0.191667	22.233334	520.833313	1023.000000	1023.000000	2046.000000
13.060000	0.036378	21.499418	9.041259	4.743215	3.843268	3.871677	0.000000	-10.000000	-0.133333	20.150002	526.333313	1023.000000	1023.000000	2046.000000
13.080000	0.036856	21.782003	9.163050	4.799604	3.823406	3.995942	0.000000	-10.000000	-0.066667	16.366667	533.166687	1023.000000	1023.000000	2046.000000
13.100000	0.036873	21.791708	9.120435	4.791317	3.812248	4.067708	0.000000	-10.000000	-0.025000	11.666667	538.833313	1023.000000	1023.000000	2046.000000
13.120000	0.036909	21.813368	9.205809	4.711779	3.744592	4.151187	0.000000	-10.000000	0.033333	4.483333	545.333313	1023.000000	1023.000000	2046.000000
13.140000	0.036154	21.367012	9.053048	4.682822	3.608521	4.022621	0.000000	-10.000000	0.058333	0.133333	547.666687	1023.000000	1023.000000	2046.000000
13.160000	0.034249	20.241022	8.683287	4.621356	3.235773	3.700606	0.000000	-10.000000	0.083333	-5.066667	548.666687	1023.000000	1023.000000	2046.000000
13.180000	0.031153	18.411142	8.054070	4.440177	2.759408	3.157486	0.000000	-10.000000	0.141667	-9.216667	548.833313	1023.000000	1023.000000	2046.000000
13.200000	0.027772	16.413286	7.417926	4.019891	2.228500	2.746969	0.000000	-10.000000	0.200000	-14.050000	549.000000	1023.000000	1023.000000	2046.000000
13.220000	0.025069	14.815903	6.907530	3.664306	1.878501	2.365565	0.000000	-10.000000	0.250000	-16.166668	549.000000	1023.000000	1023.000000	2046.000000
13.240000	0.023094	13.648650	6.551215	3.475763	1.583914	2.037758	0.000000	-10.000000	0.275000	-17.616667	541.500000	1023.000000	1023.000000	2046.000000
13.260000	0.021256	12.562307	6.213248	3.376328	1.321536	1.651195	0.000000	-10.000000	0.325000	-19.150000	532.000000	1023.000000	1023.000000	2046.000000
13.280000	0.019569	11.564991	5.902851	3.264674	1.033473	1.363993	0.000000	-10.000000	0.383333	-21.233334	520.000000	1023.000000	1023.000000	2046.000000
13.300000	0.017944	10.604806	5.482204	3.098746	0.915500	1.108356	0.000000	-10.000000	0.416667	-22.550001	515.500000	1023.000000	1023.000000	2046.000000
13.320000	0.016508	9.756429	5.173712	2.897696	0.725135	0.959885	0.000000	-10.000000	0.466667	-23.783333	510.333344	1023.000000	1023.000000	2046.000000
13.340000	0.015233	9.002983	5.017733	2.641478	0.455197	0.888575	0.000000	-10.000000	0.541667	-25.833334	502.000000	1023.000000	1023.000000	2046.000000
13.360000	0.014055	8.306615	4.859480	2.431584	0.172144	0.843407	0.000000	-10.000000	0.658333	-28.299999	490.500000	1023.000000	1023.000000	2046.000000
13.380000	0.013008	7.687910	4.769528	2.252527	-0.113337	0.779192	0.000000	-10.000000	0.750000	-30.716667	478.166656	1023.000000	1023.000000	2046.000000
13.400000	0.012304	7.271814	4.804730	2.292194	-0.428710	0.603599	0.000000	-10.000000	0.808333	-31.766668	471.500000	1023.000000	1023.000000	2046.000000
13.420000	0.011430	6.755412	4.622861	2.403075	-0.569216	0.298692	0.000000	-10.000000	0.833333	-32.800003	464.333344	1023.000000	1023.000000	2046.000000
13.440000	0.010735	6.344487	4.353876	2.482013	-0.567783	0.076380	0.000000	-10.000000	0.875000	-33.766666	453.000000	1023.000000	1023.000000	2046.000000
13.460000	0.009938	5.873479	4.244743	2.339988	-0.770263	0.059011	0.000000	-10.000000	0.925000	-34.983334	438.000000	1023.000000	1023.000000	2046.000000
13.480000	0.009000	5.318778	4.224600	2.168877	-1.139967	0.065268	0.000000	-10.000000	0.966667	-35.799999	426.666656	1023.000000	1023.000000	2046.000000
13.500000	0.007883	4.658673	4.099095	2.044086	-1.434654	-0.049853	0.000000	-10.000000	0.966667	-36.016666	419.000000	1023.000000	1023.000000	2046.000000
13.520000	0.006660	3.935790	3.816846	1.991554	-1.555700	-0.316910	0.000000	-10.000000	0.991667	-36.200001	411.000000	1023.000000	1023.000000	2046.000000
13.540000	0.005489	3.243710	3.461897	1.871415	-1.538167	-0.551435	0.000000	-10.000000	1.000000	-36.300003	398.666656	1023.000000	1023.000000	2046.000000
13.560000	0.004418	2.611132	3.278482	1.546634	-1.706484	-0.507500	0.000000	-10.000000	1.041667	-36.716667	382.333344	1023.000000	1023.000000	2046.000000
13.580000	0.003112	1.839354	3.184635	1.171485	-2.062899	-0.453867	0.000000	-10.000000	1.041667	-36.750000	366.000000	1023.000000	1023.000000	2046.000000
13.600000	0.001704	1.006945	2.978735	0.922328	-2.340580	-0.553539	0.000000	-10.000000	1.058333	-36.866669	354.000000	1023.000000	1023.000000	2046.000000
13.620000	0.000448	0.264923	2.748946	0.768969	-2.547171	-0.705822	0.000000	-10.000000	1.050000	-36.783333	345.833344	1023.000000	1023.000000	2046.000000
13.640000	-0.000833	-0.492134	2.348770	0.685529	-2.527915	-0.998517	0.000000	-10.000000	1.050000	-36.783333	333.500000	1023.000000	1023.000000	2046.000000
13.660000	-0.002193	-1.296265	1.979318	0.512822	-2.585529	-1.202877	0.000000	-10.000000	1.025000	-36.616669	317.166656	1023.000000	1023.000000	2046.000000
13.680000	-0.003398	-2.007963	1.698804	0.258095	-2.671781	-1.293082	0.000000	-10.000000	1.000000	-36.366669	305.000000	1023.000000	1023.000000	2046.000000
13.700000	-0.004594	-2.715036	1.500570	-0.049209	-2.863642	-1.302756	0.000000	-10.000000	0.975000	-35.733334	297.000000	1023.000000	1023.000000	2046.000000
13.720000	-0.005643	-3.334800	1.363322	-0.295427	-3.065079	-1.337616	0.000000	-10.000000	0.966667	-35.500000	289.000000	1023.000000	1023.000000	2046.000000
13.740000	-0.006714	-3.967875	1.285289	-0.559409	-3.369651	-1.324104	0.000000	-10.000000	0.941667	-35.000000	273.166656	1023.000000	1023.000000	2046.000000
13.760000	-0.007884	-4.659348	1.037777	-0.666676	-3.507504	-1.522944	0.000000	-10.000000	0.916667	-34.966667	261.333344	1023.000000	1023.000000	2046.000000
13.780000	-0.009131	-5.396536	0.631973	-0.679442	-3.505830	-1.843237	0.000000	-10.000000	0.900000	-34.533333	249.666672	1023.000000	1023.000000	2046.000000
13.800000	-0.010573	-6.248875	0.294862	-1.009587	-3.652740	-1.881411	0.000000	-10.000000	0.875000	-34.100002	242.000000	1023.000000	1023.000000	2046.000000
13.820000	-0.012736	-7.527092	-0.154125	-1.601097	-3.967304	-1.804566	0.000000	-10.000000	0.841667	-33.549999	230.666672	1023.000000	1023.000000	2046.000000
13.840000	-0.014625	-8.643272	-0.498925	-2.080863	-4.226281	-1.837204	0.000000	-10.000000	0.800000	-32.816666	215.833328	1023.000000	1023.000000	2046.000000
13.860000	-0.016286	-9.625299	-0.906727	-2.287781	-4.363062	-2.067730	0.000000	-10.000000	0.783333	-32.349998	204.833328	1023.000000	1023.000000	2046.000000
13.880000	-0.018161	-10.733430	-1.438736	-2.346430	-4.430323	-2.517941	0.000000	-10.000000	0.775000	-31.716667	193.833328	1023.000000	1023.000000	2046.000000
13.900000	-0.019929	-11.777785	-1.855158	-2.543330	-4.605582	-2.773715	0.000000	-10.000000	0.750000	-31.066668	186.833328	1023.000000	1023.000000	2046.000000
13.920000	-0.022253	-13.151503	-2.347562	-2.871719	-4.946794	-2.985427	0.000000	-10.000000	0.691667	-29.683334	173.166672	1023.000000	1023.000000	2046.000000
13.940000	-0.024953	-14.747214	-2.825547	-3.297276	-5.401292	-3.223099	0.000000	-10.000000	0.633333	-28.583334	163.166672	1023.000000	1023.000000	2046.000000
13.960000	-0.027421	-16.205887	-3.220800	-3.665490	-5.857969	-3.461628	0.000000	-10.000000	0.600000	-27.683334	153.500000	1023.000000	1023.000000	2046.000000
13.980000	-0.029591	-17.488014	-3.587828	-3.940322	-6.238517	-3.721347	0.000000	-10.000000	0.608333	-27.600000	147.500000	1023.000000	1023.000000	2046.000000
14.000000	-0.031449	-18.586180	-4.014261	-4.090547	-6.431809	-4.049562	0.000000	-10.000000	0.583333	-27.083334	135.333328	1023.000000	1023.000000	2046.000000
14.020000	-0.032955	-19.476603	-4.417052	-4.173301	-6.553622	-4.332628	0.000000	-10.000000	0.558333	-26.733334	126.166664	1023.000000	1023.000000	2046.000000
14.040000	-0.034307	-20.275154	-4.818880	-4.280799	-6.613460	-4.562016	0.000000	-10.000000	0.516667	-25.883335	117.000000	1023.000000	1023.000000	2046.000000
14.060000	-0.035204	-20.805492	-5.011656	-4.406828	-6.714642	-4.672365	0.000000	-10.000000	0.500000	-25.283335	111.333336	1023.000000	1023.000000	2046.000000
14.080000	-0.035816	-21.167027	-5.042625	-4.550766	-6.883933	-4.689703	0.000000	-10.000000	0.475000	-24.416668	103.000000	1023.000000	1023.000000	2046.000000
14.100000	-0.035869	-21.198818	-4.886238	-4.591092	-7.097711	-4.623779	0.000000	-10.000000	0.458333	-23.833334	95.000000	1023.000000	1023.000000	2046.000000
14.120000	-0.035917	-21.227165	-4.753158	-4.631360	-7.237500	-4.605148	0.000000	-10.000000	0.433333	-23.366667	87.000000	1023.000000	1023.000000	2046.000000
14.140000	-0.036049	-21.305231	-4.682933	-4.651606	-7.352352	-4.618340	0.000000	-10.000000	0.408333	-22.766666	79.166664	1023.000000	1023.000000	2046.000000
14.160000	-0.036249	-21.423275	-4.613665	-4.669862	-7.481735	-4.658012	0.000000	-10.000000	0.366667	-21.733334	71.500000	1023.000000	1023.000000	2046.000000
14.180000	-0.036323	-21.466887	-4.597134	-4.660361	-7.508466	-4.700927	0.000000	-10.000000	0.325000	-20.516666	64.333336	1023.000000	1023.000000	2046.000000
14.200000	-0.036575	-21.615963	-4.678636	-4.676245	-7.475047	-4.786035	0.000000	-10.000000	0.300000	-19.383333	57.333332	1023.000000	1023.000000	2046.000000
14.220000	-0.036825	-21.763449	-4.787173	-4.768882	-7.386690	-4.820703	0.000000	-10.000000	0.275000	-18.700001	50.833332	1023.000000	1023.000000	2046.000000
14.240000	-0.037253	-22.016600	-4.940346	-4.888357	-7.352103	-4.835793	0.000000	-10.000000	0.258333	-17.916666	44.500000	1023.000000	1023.000000	2046.000000
14.260000	-0.037745	-22.307516	-5.154961	-4.984793	-7.276191	-4.891572	0.000000	-10.000000	0.225000	-17.150000	38.500000	1023.000000	1023.000000	2046.000000
14.280000	-0.038097	-22.515083	-5.286239	-5.207406	-7.224197	-4.797241	0.000000	-10.000000	0.216667	-16.216667	32.833332	1023.000000	1023.000000	2046.000000
14.300000	-0.038707	-22.876123	-5.407890	-5.451885	-7.275738	-4.740610	0.000000	-10.000000	0.208333	-15.400001	27.500000	1023.000000	1023.000000	2046.000000
14.320000	-0.039206	-23.170706	-5.443577	-5.684073	-7.382170	-4.660887	0.000000	-10.000000	0.208333	-14.733334	22.500000	1023.000000	1023.000000	2046.000000
14.340000	-0.039689	-23.456390	-5.493081	-5.908850	-7.511834	-4.542627	0.000000	-10.000000	0.200000	-14.250000	17.500000	1023.000000	1023.000000	2046.000000
14.360000	-0.040041	-23.664282	-5.550510	-6.012770	-7.574090	-4.526911	0.000000	-10.000000	0.191667	-13.933333	12.666667	1023.000000	1023.000000	2046.000000
14.380000	-0.040501	-23.936033	-5.628141	-6.163183	-7.624619	-4.520090	0.000000	-10.000000	0.175000	-13.550000	8.000000	1023.000000	1023.000000	2046.000000
14.400000	-0.040826	-24.128111	-5.664964	-6.304664	-7.693712	-4.464772	0.000000	-10.000000	0.158333	-13.150000	3.666667	1023.000000	1023.000000	2046.000000
14.420000	-0.041155	-24.322666	-5.757057	-6.353158	-7.678081	-4.534371	0.000000	-10.000000	0.133333	-12.600000	-0.333333	1023.000000	1023.000000	2046.000000
14.440000	-0.041337	-24.430021	-5.791732	-6.424819	-7.666557	-4.546912	0.000000	-10.000000	0.116667	-12.166667	-4.166667	1023.000000	1023.000000	2046.000000
14.460000	-0.041346	-24.435274	-5.896079	-6.399376	-7.526732	-4.613086	0.000000	-10.000000	0.100000	-11.683333	-8.000000	1023.000000	1023.000000	2046.000000
14.480000	-0.041225	-24.364262	-5.979084	-6.449603	-7.397723	-4.537852	0.000000	-10.000000	0.100000	-11.233334	-12.000000	1023.000000	1023.000000	2046.000000
14.500000	-0.041374	-24.451916	-6.118300	-6.494606	-7.289613	-4.549397	0.000000	-10.000000	0.091667	-10.800000	-15.833333	1023.000000	1023.000000	2046.000000
14.520000	-0.041668	-24.625610	-6.103914	-6.603446	-7.430350	-4.487900	0.000000	-10.000000	0.075000	-10.283333	-19.500000	1023.000000	1023.000000	2046.000000
14.540000	-0.042278	-24.986038	-6.156494	-6.791387	-7.624745	-4.413413	0.000000	-10.000000	0.058333	-9.500000	-22.833334	1023.000000	1023.000000	2046.000000
14.560000	-0.043219	-25.542482	-6.398826	-7.023251	-7.699696	-4.420710	0.000000	-10.000000	0.041667	-8.183333	-26.000000	1023.000000	1023.000000	2046.000000
14.580000	-0.043672	-25.809927	-6.696281	-7.127789	-7.503386	-4.482470	0.000000	-10.000000	0.025000	-6.250000	-28.833334	1023.000000	1023.000000	2046.000000
14.600000	-0.043920	-25.956955	-6.944271	-7.127651	-7.306550	-4.578484	0.000000	-10.000000	0.000000	-3.266667	-30.833334	1023.000000	1023.000000	2046.000000
14.620000	-0.044088	-26.055887	-6.958197	-7.130261	-7.355553	-4.611875	0.000000	-10.000000	-0.016667	0.283333	-31.833334	1023.000000	1023.000000	2046.000000
14.640000	-0.044169	-26.103996	-6.893879	-7.156539	-7.437006	-4.616572	0.000000	-10.000000	-0.050000	4.566667	-32.000000	1023.000000	1023.000000	2046.000000
14.660000	-0.044685	-26.408787	-6.981098	-7.265704	-7.584368	-4.577616	0.000000	-10.000000	-0.091667	8.966667	-32.000000	1023.000000	1023.000000	2046.000000
14.680000	-0.045259	-26.748325	-7.188913	-7.260894	-7.578650	-4.719868	0.000000	-10.000000	-0.158333	13.000000	-32.000000	1023.000000	1023.000000	2046.000000
14.700000	-0.045655	-26.981833	-7.412997	-7.185678	-7.439137	-4.944021	0.000000	-10.000000	-0.200000	15.900000	-32.000000	1023.000000	1023.000000	2046.000000
14.720000	-0.045535	-26.911308	-7.400517	-7.221418	-7.423884	-4.865489	0.000000	-10.000000	-0.225000	17.583334	-32.000000	1023.000000	1023.000000	2046.000000
14.740000	-0.045095	-26.651037	-7.192801	-7.162897	-7.568646	-4.726693	0.000000	-10.000000	-0.241667	18.766666	-13.000000	1023.000000	1023.000000	2046.000000
14.760000	-0.044284	-26.171597	-7.066912	-6.928460	-7.480659	-4.695566	0.000000	-10.000000	-0.266667	20.016666	7.500000	1023.000000	1023.000000	2046.000000
14.780000	-0.043183	-25.521263	-6.994221	-6.593193	-7.173075	-4.760773	0.000000	-10.000000	-0.316667	21.283333	30.333334	1023.000000	1023.000000	2046.000000
14.800000	-0.041763	-24.681973	-6.709152	-6.318476	-6.926249	-4.728096	0.000000	-10.000000	-0.341667	22.583334	36.666668	1023.000000	1023.000000	2046.000000
14.820000	-0.039792	-23.517303	-6.138324	-6.177165	-6.875774	-4.326042	0.000000	-10.000000	-0.366667	23.483334	44.166668	1023.000000	1023.000000	2046.000000
14.840000	-0.037595	-22.218491	-5.543245	-5.796751	-6.754791	-4.123704	0.000000	-10.000000	-0.391667	24.600000	52.000000	1023.000000	1023.000000	2046.000000
14.860000	-0.035689	-21.092209	-5.167796	-5.360368	-6.419147	-4.144897	0.000000	-10.000000	-0.425000	25.466667	60.000000	1023.000000	1023.000000	2046.000000
14.880000	-0.033576	-19.843491	-4.805736	-5.173088	-5.961830	-3.902837	0.000000	-10.000000	-0.441667	26.500000	68.333336	1023.000000	1023.000000	2046.000000
14.900000	-0.031491	-18.611347	-4.275552	-5.100527	-5.737133	-3.498137	0.000000	-10.000000	-0.441667	26.950001	76.833336	1023.000000	1023.000000	2046.000000
14.920000	-0.029389	-17.369041	-3.729651	-4.933392	-5.520438	-3.185560	0.000000	-10.000000	-0.441667	27.383333	85.666664	1023.000000	1023.000000	2046.000000
14.940000	-0.027347	-16.162363	-3.340911	-4.659162	-5.141440	-3.020850	0.000000	-10.000000	-0.458333	27.666668	94.666664	1023.000000	1023.000000	2046.000000
14.960000	-0.025486	-15.062453	-3.088600	-4.405223	-4.677238	-2.891392	0.000000	-10.000000	-0.475000	27.866667	104.000000	1023.000000	1023.000000	2046.000000
14.980000	-0.023759	-14.041686	-2.829966	-4.213119	-4.292254	-2.706347	0.000000	-10.000000	-0.508333	28.383333	113.333336	1023.000000	1023.000000	2046.000000
15.000000	-0.022025	-13.016583	-2.400411	-4.181338	-4.137020	-2.297816	0.000000	-10.000000	-0.550000	28.900000	122.833336	1023.000000	1023.000000	2046.000000
15.020000	-0.020305	-12.000279	-1.900073	-4.064960	-4.058206	-1.977041	0.000000	-10.000000	-0.591667	29.633333	132.166672	1023.000000	1023.000000	2046.000000
15.040000	-0.018818	-11.121335	-1.620046	-3.833272	-3.780508	-1.887510	0.000000	-10.000000	-0.608333	29.983334	141.833328	1023.000000	1023.000000	2046.000000
15.060000	-0.017140	-10.129784	-1.491995	-3.597334	-3.280071	-1.760383	0.000000	-10.000000	-0.600000	30.383333	151.500000	1023.000000	1023.000000	2046.000000
15.080000	-0.015548	-9.188712	-1.276262	-3.478751	-2.920075	-1.513624	0.000000	-10.000000	-0.591667	30.683334	161.833328	1023.000000	1023.000000	2046.000000
15.100000	-0.013996	-8.271571	-0.943179	-3.441380	-2.727757	-1.159255	0.000000	-10.000000	-0.591667	31.083334	172.166672	1023.000000	1023.000000	2046.000000
15.120000	-0.012353	-7.300711	-0.540365	-3.302002	-2.581073	-0.877270	0.000000	-10.000000	-0.600000	31.300001	182.666672	1023.000000	1023.000000	2046.000000
15.140000	-0.010604	-6.267005	-0.124996	-3.106742	-2.429769	-0.605498	0.000000	-10.000000	-0.591667	31.183334	193.000000	1023.000000	1023.000000	2046.000000
15.160000	-0.008811	-5.207316	0.239490	-2.804469	-2.159926	-0.482411	0.000000	-10.000000	-0.591667	31.100000	203.333328	1023.000000	1023.000000	2046.000000
15.180000	-0.006978	-4.123812	0.452990	-2.490233	-1.721238	-0.365331	0.000000	-10.000000	-0.591667	31.233334	213.666672	1023.000000	1023.000000	2046.000000
15.200000	-0.005098	-3.012950	0.776975	-2.281022	-1.357315	-0.151588	0.000000	-10.000000	-0.600000	31.433334	224.000000	1023.000000	1023.000000	2046.000000
15.220000	-0.003099	-1.831310	1.167876	-2.092359	-1.059868	0.153041	0.000000	-10.000000	-0.608333	31.616667	234.666672	1023.000000	1023.000000	2046.000000
15.240000	-0.000946	-0.559094	1.723165	-1.945426	-0.925983	0.589150	0.000000	-10.000000	-0.625000	31.583334	245.166672	1023.000000	1023.000000	2046.000000
15.260000	0.000953	0.563053	2.188092	-1.675164	-0.781424	0.831548	0.000000	-10.000000	-0.641667	31.833334	255.833328	1023.000000	1023.000000	2046.000000
15.280000	0.002881	1.702496	2.435014	-1.219095	-0.423439	0.910017	0.000000	-10.000000	-0.650000	31.766666	266.333344	1023.000000	1023.000000	2046.000000
15.300000	0.004693	2.773394	2.614583	-0.772921	-0.061957	0.993689	0.000000	-10.000000	-0.650000	31.833334	277.000000	1023.000000	1023.000000	2046.000000
15.320000	0.006161	3.641265	2.778103	-0.539447	0.217561	1.185049	0.000000	-10.000000	-0.633333	31.583334	287.500000	1023.000000	1023.000000	2046.000000
15.340000	0.007561	4.468660	3.200727	-0.518632	0.201458	1.585108	0.000000	-10.000000	-0.616667	31.466667	298.000000	1023.000000	1023.000000	2046.000000
15.360000	0.008819	5.212191	3.566931	-0.265172	0.181621	1.728811	0.000000	-10.000000	-0.600000	31.216667	308.500000	1023.000000	1023.000000	2046.000000
15.380000	0.009229	5.454489	3.523619	0.141202	0.293849	1.495819	0.000000	-10.000000	-0.616667	31.466667	319.000000	1023.000000	1023.000000	2046.000000
15.400000	0.008832	5.219863	3.389577	0.432694	0.207606	1.189987	0.000000	-10.000000	-0.625000	31.600000	329.500000	1023.000000	1023.000000	2046.000000
15.420000	0.007856	4.643154	3.072774	0.394833	0.149971	1.025575	0.000000	-10.000000	-0.633333	31.833334	340.000000	1023.000000	1023.000000	2046.000000
15.440000	0.007249	4.284409	2.947406	0.298806	0.063492	0.974704	0.000000	-10.000000	-0.600000	31.300001	350.666656	1023.000000	1023.000000	2046.000000
15.460000	0.007448	4.401704	3.054949	0.315499	0.013836	1.017421	0.000000	-10.000000	-0.591667	31.083334	361.166656	1023.000000	1023.000000	2046.000000
15.480000	0.008120	4.799033	3.340438	0.513188	-0.077553	1.022960	0.000000	-10.000000	-0.583333	30.900000	371.500000	1023.000000	1023.000000	2046.000000
15.500000	0.009108	5.382771	3.639782	0.717519	-0.073891	1.099361	0.000000	-10.000000	-0.600000	30.950001	381.833344	1023.000000	1023.000000	2046.000000
15.520000	0.010085	5.960190	3.921698	1.021593	-0.073274	1.090173	0.000000	-10.000000	-0.583333	30.783333	392.166656	1023.000000	1023.000000	2046.000000
15.540000	0.011171	6.602031	4.128822	1.389565	0.082358	1.001287	0.000000	-10.000000	-0.575000	30.383333	402.500000	1023.000000	1023.000000	2046.000000
15.560000	0.012588	7.439773	4.338284	1.699883	0.372288	1.029316	0.000000	-10.000000	-0.541667	30.183332	412.500000	1023.000000	1023.000000	2046.000000
15.580000	0.014214	8.400234	4.673790	1.977275	0.598085	1.151085	0.000000	-10.000000	-0.525000	29.733334	422.500000	1023.000000	1023.000000	2046.000000
15.600000	0.015906	9.400525	5.003225	2.205185	0.816362	1.375753	0.000000	-10.000000	-0.475000	29.250000	432.500000	1023.000000	1023.000000	2046.000000
15.620000	0.017822	10.533024	5.550006	2.433916	0.898821	1.650280	0.000000	-10.000000	-0.450000	28.483334	442.500000	1023.000000	1023.000000	2046.000000
15.640000	0.019479	11.512249	6.021236	2.648840	0.972013	1.870159	0.000000	-10.000000	-0.408333	27.516666	452.333344	1023.000000	1023.000000	2046.000000
15.660000	0.020909	12.357303	6.327132	2.837693	1.126822	2.065656	0.000000	-10.000000	-0.358333	26.100000	461.833344	1023.000000	1023.000000	2046.000000
15.680000	0.022267	13.159709	6.618119	3.042543	1.323571	2.175477	0.000000	-10.000000	-0.300000	24.500000	470.666656	1023.000000	1023.000000	2046.000000
15.700000	0.023475	13.873662	6.828835	3.208191	1.521102	2.315534	0.000000	-10.000000	-0.233333	22.550001	479.000000	1023.000000	1023.000000	2046.000000
15.720000	0.024343	14.387001	6.932316	3.369740	1.763353	2.321592	0.000000	-10.000000	-0.166667	20.050001	486.833344	1023.000000	1023.000000	2046.000000
15.740000	0.024876	14.701543	6.941443	3.431439	1.969726	2.358934	0.000000	-10.000000	-0.083333	16.733334	494.000000	1023.000000	1023.000000	2046.000000
15.760000	0.025046	14.802422	6.881943	3.425014	2.128041	2.367424	0.000000	-10.000000	-0.016667	12.100000	500.333344	1023.000000	1023.000000	2046.000000
15.780000	0.025034	14.795346	6.865917	3.291639	2.176875	2.460916	0.000000	-10.000000	0.033333	5.300000	505.166656	1023.000000	1023.000000	2046.000000
15.800000	0.024669	14.579292	6.807243	3.048076	2.131475	2.592498	0.000000	-10.000000	0.066667	-1.433333	508.333344	1023.000000	1023.000000	2046.000000
15.820000	0.024232	14.321191	6.823803	2.818347	1.958519	2.720522	0.000000	-10.000000	0.125000	-8.150000	509.666656	1023.000000	1023.000000	2046.000000
15.840000	0.023558	13.922661	6.728510	2.724797	1.802503	2.666851	0.000000	-10.000000	0.175000	-12.500000	510.000000	1023.000000	1023.000000	2046.000000
15.860000	0.022968	13.574254	6.640254	2.535602	1.644208	2.754191	0.000000	-10.000000	0.233333	-16.183334	510.000000	1023.000000	1023.000000	2046.000000
15.880000	0.022215	13.128958	6.486099	2.490695	1.528550	2.623613	0.000000	-10.000000	0.275000	-18.200001	506.333344	1023.000000	1023.000000	2046.000000
15.900000	0.021405	12.650438	6.246983	2.419556	1.514244	2.469656	0.000000	-10.000000	0.325000	-19.783335	497.500000	1023.000000	1023.000000	2046.000000
15.920000	0.020593	12.170301	5.953965	2.290826	1.581068	2.344443	0.000000	-10.000000	0.366667	-21.216667	486.333344	1023.000000	1023.000000	2046.000000
15.940000	0.019915	11.769853	5.739613	2.062044	1.598205	2.369990	0.000000	-10.000000	0.391667	-22.500000	476.333344	1023.000000	1023.000000	2046.000000
15.960000	0.019102	11.289474	5.589856	1.883938	1.486402	2.329279	0.000000	-10.000000	0.450000	-23.700001	468.833344	1023.000000	1023.000000	2046.000000
15.980000	0.018161	10.733348	5.437273	1.720888	1.320365	2.254822	0.000000	-10.000000	0.508333	-25.116667	460.833344	1023.000000	1023.000000	2046.000000
16.000000	0.017197	10.163185	5.349345	1.525224	1.022617	2.265999	0.000000	-10.000000	0.591667	-26.633333	452.333344	1023.000000	1023.000000	2046.000000
16.020000	0.015849	9.366556	5.199225	1.392759	0.611799	2.162773	0.000000	-10.000000	0.641667	-28.450001	443.500000	1023.000000	1023.000000	2046.000000
16.040001	0.013990	8.268208	4.780159	1.178648	0.324075	1.985327	0.000000	-10.000000	0.716667	-30.083334	434.166656	1023.000000	1023.000000	2046.000000
16.059999	0.012289	7.262945	4.389275	1.020195	0.156950	1.696525	0.000000	-10.000000	0.783333	-31.616667	424.166656	1023.000000	1023.000000	2046.000000
16.080000	0.010690	6.317611	3.975502	0.946032	0.065308	1.330768	0.000000	-10.000000	0.833333	-32.716667	413.500000	1023.000000	1023.000000	2046.000000
16.100000	0.008517	5.033425	3.533212	0.821940	-0.282890	0.961162	0.000000	-10.000000	0.883333	-33.366669	402.500000	1023.000000	1023.000000	2046.000000
16.120001	0.005677	3.355170	3.036723	0.627096	-0.840877	0.532227	0.000000	-10.000000	0.916667	-33.916668	391.333344	1023.000000	1023.000000	2046.000000
16.139999	0.001998	1.180957	2.458846	0.196818	-1.560508	0.085801	0.000000	-10.000000	0.950000	-34.416668	380.166656	1023.000000	1023.000000	2046.000000
16.160000	-0.001586	-0.937483	1.857015	-0.246294	-2.201559	-0.346646	0.000000	-10.000000	0.950000	-35.000000	368.666656	1023.000000	1023.000000	2046.000000
16.180000	-0.004534	-2.679573	1.332830	-0.585577	-2.629898	-0.796929	0.000000	-10.000000	0.950000	-35.433334	357.000000	1023.000000	1023.000000	2046.000000
16.200001	-0.007091	-4.190931	0.787134	-0.746840	-2.929775	-1.301450	0.000000	-10.000000	0.966667	-35.766666	345.000000	1023.000000	1023.000000	2046.000000
16.219999	-0.009319	-5.507495	0.214219	-0.913777	-3.063509	-1.744429	0.000000	-10.000000	0.966667	-36.116669	333.000000	1023.000000	1023.000000	2046.000000
16.240000	-0.011196	-6.616794	-0.175325	-1.207862	-3.337069	-1.896537	0.000000	-10.000000	0.966667	-36.216667	321.000000	1023.000000	1023.000000	2046.000000
16.260000	-0.012853	-7.595922	-0.419441	-1.470165	-3.701694	-2.004622	0.000000	-10.000000	0.950000	-35.966667	309.000000	1023.000000	1023.000000	2046.000000
16.280001	-0.014556	-8.602649	-0.616818	-1.696735	-4.105525	-2.183571	0.000000	-10.000000	0.950000	-35.483334	297.000000	1023.000000	1023.000000	2046.000000
16.299999	-0.015679	-9.266195	-0.722089	-1.862114	-4.371273	-2.310720	0.000000	-10.000000	0.950000	-35.166668	285.166656	1023.000000	1023.000000	2046.000000
16.320000	-0.016686	-9.861651	-0.874773	-1.865023	-4.576912	-2.544943	0.000000	-10.000000	0.933333	-34.966667	273.500000	1023.000000	1023.000000	2046.000000
16.340000	-0.017085	-10.097512	-0.944152	-1.770196	-4.634146	-2.749018	0.000000	-10.000000	0.908333	-34.666668	261.833344	1023.000000	1023.000000	2046.000000
16.360001	-0.017677	-10.447359	-1.089688	-1.745162	-4.714618	-2.897891	0.000000	-10.000000	0.875000	-34.116669	250.333328	1023.000000	1023.000000	2046.000000
16.379999	-0.018271	-10.798333	-1.290444	-1.700711	-4.747866	-3.059312	0.000000	-10.000000	0.841667	-33.333336	235.166672	1023.000000	1023.000000	2046.000000
16.400000	-0.018810	-11.116697	-1.421250	-1.762283	-4.822558	-3.110606	0.000000	-10.000000	0.808333	-32.283333	220.500000	1023.000000	1023.000000	2046.000000
16.420000	-0.019429	-11.482442	-1.394652	-1.977538	-5.091336	-3.018916	0.000000	-10.000000	0.783333	-31.466667	209.500000	1023.000000	1023.000000	2046.000000
16.440001	-0.020105	-11.882083	-1.385390	-2.161971	-5.368248	-2.966474	0.000000	-10.000000	0.766667	-30.866667	202.500000	1023.000000	1023.000000	2046.000000
16.459999	-0.020999	-12.410587	-1.564539	-2.261535	-5.482505	-3.102008	0.000000	-10.000000	0.725000	-30.566668	195.666672	1023.000000	1023.000000	2046.000000
16.480000	-0.022007	-13.006003	-1.787066	-2.382105	-5.561170	-3.275663	0.000000	-10.000000	0.683333	-29.866667	185.500000	1023.000000	1023.000000	2046.000000
16.500000	-0.022903	-13.535440	-2.050380	-2.591151	-5.546978	-3.346932	0.000000	-10.000000	0.641667	-29.216667	175.500000	1023.000000	1023.000000	2046.000000
16.520000	-0.023969	-14.165467	-2.301515	-2.848902	-5.597594	-3.417456	0.000000	-10.000000	0.625000	-28.533333	165.833328	1023.000000	1023.000000	2046.000000
16.540001	-0.024961	-14.751707	-2.613413	-3.093777	-5.561452	-3.483065	0.000000	-10.000000	0.608333	-28.166668	156.166672	1023.000000	1023.000000	2046.000000
16.559999	-0.025694	-15.185074	-2.775020	-3.425792	-5.642633	-3.341629	0.000000	-10.000000	0.591667	-27.683334	146.833328	1023.000000	1023.000000	2046.000000
16.580000	-0.026717	-15.789571	-2.864243	-3.698960	-5.910772	-3.315596	0.000000	-10.000000	0.558333	-27.200001	137.500000	1023.000000	1023.000000	2046.000000
16.600000	-0.027721	-16.382885	-3.028949	-3.956430	-6.093649	-3.303858	0.000000	-10.000000	0.541667	-26.550001	128.500000	1023.000000	1023.000000	2046.000000
16.620001	-0.028781	-17.009541	-3.216211	-4.076545	-6.272905	-3.443880	0.000000	-10.000000	0.516667	-25.833334	119.666664	1023.000000	1023.000000	2046.000000
16.639999	-0.029556	-17.467869	-3.507623	-4.176149	-6.188393	-3.595703	0.000000	-10.000000	0.516667	-25.250000	111.000000	1023.000000	1023.000000	2046.000000
16.660000	-0.030287	-17.899570	-3.808485	-4.309278	-6.075601	-3.706208	0.000000	-10.000000	0.491667	-24.633333	102.500000	1023.000000	1023.000000	2046.000000
16.680000	-0.030831	-18.220963	-3.916420	-4.522995	-6.130753	-3.650794	0.000000	-10.000000	0.475000	-23.966667	94.166664	1023.000000	1023.000000	2046.000000
16.700001	-0.031358	-18.532652	-3.856440	-4.775100	-6.414295	-3.486818	0.000000	-10.000000	0.441667	-23.250000	86.166664	1023.000000	1023.000000	2046.000000
16.719999	-0.031991	-18.906643	-3.987115	-4.846617	-6.529162	-3.543749	0.000000	-10.000000	0.400000	-22.666668	78.500000	1023.000000	1023.000000	2046.000000
16.740000	-0.032924	-19.458050	-4.122342	-4.933320	-6.732988	-3.669401	0.000000	-10.000000	0.366667	-21.916668	71.000000	1023.000000	1023.000000	2046.000000
16.760000	-0.034211	-20.218891	-4.608150	-5.088285	-6.692789	-3.829668	0.000000	-10.000000	0.341667	-21.150000	63.666668	1023.000000	1023.000000	2046.000000
16.780001	-0.035765	-21.137262	-5.141543	-5.521585	-6.623606	-3.850528	0.000000	-10.000000	0.325000	-20.116667	56.500000	1023.000000	1023.000000	2046.000000
16.799999	-0.037085	-21.917042	-5.515118	-5.967523	-6.645141	-3.789261	0.000000	-10.000000	0.291667	-19.650000	49.833332	1023.000000	1023.000000	2046.000000
16.820000	-0.038294	-22.631987	-5.732445	-6.266595	-6.853506	-3.779439	0.000000	-10.000000	0.266667	-19.033333	43.166668	1023.000000	1023.000000	2046.000000
16.840000	-0.039692	-23.458035	-5.889155	-6.455009	-7.180752	-3.933118	0.000000	-10.000000	0.241667	-18.550001	36.833332	1023.000000	1023.000000	2046.000000
16.860001	-0.041030	-24.248886	-6.101155	-6.636328	-7.435435	-4.075969	0.000000	-10.000000	0.225000	-17.383335	30.500000	1023.000000	1023.000000	2046.000000
16.879999	-0.042897	-25.352070	-6.585787	-6.786007	-7.645917	-4.334358	0.000000	-10.000000	0.200000	-16.100000	24.833334	1023.000000	1023.000000	2046.000000
16.900000	-0.045040	-26.618584	-7.086810	-6.999888	-7.893293	-4.638592	0.000000	-10.000000	0.183333	-15.050000	19.500000	1023.000000	1023.000000	2046.000000
16.920000	-0.047044	-27.802980	-7.615501	-7.151643	-8.052561	-4.983275	0.000000	-10.000000	0.183333	-14.600000	14.500000	1023.000000	1023.000000	2046.000000
16.940001	-0.048751	-28.811861	-8.143623	-7.359872	-8.091588	-5.216777	0.000000	-10.000000	0.200000	-14.866667	9.666667	1023.000000	1023.000000	2046.000000
16.959999	-0.050084	-29.599754	-8.532436	-7.496188	-8.177695	-5.393434	0.000000	-10.000000	0.208333	-15.150001	4.833333	1023.000000	1023.000000	2046.000000
16.980000	-0.051207	-30.263205	-8.722352	-7.652034	-8.422501	-5.466318	0.000000	-10.000000	0.208333	-15.316667	0.166667	1023.000000	1023.000000	2046.000000
17.000000	-0.051971	-30.715069	-8.802505	-7.812404	-8.644286	-5.455873	0.000000	-10.000000	0.200000	-15.116667	-4.666667	1023.000000	1023.000000	2046.000000
17.020000	-0.052262	-30.886761	-8.706367	-7.899825	-8.851351	-5.429218	0.000000	-10.000000	0.191667	-14.700001	-9.500000	1023.000000	1023.000000	2046.000000
17.040001	-0.052165	-30.829468	-8.583327	-7.760513	-8.976495	-5.509132	0.000000	-10.000000	0.175000	-14.083334	-14.333333	1023.000000	1023.000000	2046.000000
17.059999	-0.051689	-30.548368	-8.439083	-7.620218	-8.972139	-5.516927	0.000000	-10.000000	0.133333	-13.300000	-19.166666	1023.000000	1023.000000	2046.000000
17.080000	-0.051438	-30.399725	-8.295327	-7.469804	-8.970591	-5.664004	0.000000	-10.000000	0.091667	-12.416667	-23.666666	1023.000000	1023.000000	2046.000000
17.100000	-0.051116	-30.209745	-8.306181	-7.341871	-8.780924	-5.780769	0.000000	-10.000000	0.066667	-11.133333	-28.000000	1023.000000	1023.000000	2046.000000
17.120001	-0.050652	-29.935146	-8.200813	-7.282005	-8.682734	-5.769594	0.000000	-10.000000	0.058333	-9.616667	-31.666666	1023.000000	1023.000000	2046.000000
17.139999	-0.050004	-29.552259	-8.129284	-7.291301	-8.474048	-5.657626	0.000000	-10.000000	0.050000	-7.816667	-34.833332	1023.000000	1023.000000	2046.000000
17.160000	-0.049486	-29.246460	-8.015051	-7.324695	-8.350714	-5.555999	0.000000	-10.000000	0.025000	-6.266667	-37.333332	1023.000000	1023.000000	2046.000000
17.180000	-0.049140	-29.041899	-7.877535	-7.432552	-8.333315	-5.398496	0.000000	-10.000000	0.008333	-4.516667	-39.500000	1023.000000	1023.000000	2046.000000
17.200001	-0.048900	-28.900072	-7.657888	-7.544786	-8.454898	-5.242501	0.000000	-10.000000	-0.008333	-2.083333	-41.000000	1023.000000	1023.000000	2046.000000
17.219999	-0.048624	-28.736837	-7.533146	-7.568920	-8.516806	-5.117967	0.000000	-10.000000	-0.025000	0.633333	-41.833332	1023.000000	1023.000000	2046.000000
17.240000	-0.048130	-28.444899	-7.416819	-7.558818	-8.431080	-5.038182	0.000000	-10.000000	-0.050000	3.716667	-42.000000	1023.000000	1023.000000	2046.000000
17.260000	-0.047547	-28.100224	-7.295436	-7.530981	-8.306552	-4.967254	0.000000	-10.000000	-0.066667	6.500000	-42.000000	1023.000000	1023.000000	2046.000000
17.280001	-0.046748	-27.628099	-7.259457	-7.490121	-8.027064	-4.851457	0.000000	-10.000000	-0.091667	9.200000	-42.000000	1023.000000	1023.000000	2046.000000
17.299999	-0.045958	-27.161381	-7.128090	-7.403466	-7.846503	-4.783323	0.000000	-10.000000	-0.125000	11.816667	-42.000000	1023.000000	1023.000000	2046.000000
17.320000	-0.044997	-26.593264	-7.022771	-7.278944	-7.591421	-4.700127	0.000000	-10.000000	-0.166667	13.900001	-42.000000	1023.000000	1023.000000	2046.000000
17.340000	-0.043879	-25.932333	-6.836801	-7.203650	-7.360669	-4.531213	0.000000	-10.000000	-0.208333	16.116667	-42.000000	1023.000000	1023.000000	2046.000000
17.360001	-0.042576	-25.162508	-6.701361	-7.071225	-7.007168	-4.382753	0.000000	-10.000000	-0.241667	17.900002	-19.666666	1023.000000	1023.000000	2046.000000
17.379999	-0.041164	-24.327719	-6.432393	-6.961844	-6.745583	-4.187898	0.000000	-10.000000	-0.275000	19.666668	4.166667	1023.000000	1023.000000	2046.000000
17.400000	-0.039782	-23.511078	-6.190431	-6.762692	-6.480350	-4.077606	0.000000	-10.000000	-0.316667	21.183334	30.333334	1023.000000	1023.000000	2046.000000
17.420000	-0.038133	-22.536615	-5.892389	-6.615223	-6.178385	-3.850619	0.000000	-10.000000	-0.350000	22.533333	36.666668	1023.000000	1023.000000	2046.000000
17.440001	-0.036478	-21.558622	-5.589280	-6.470346	-5.863270	-3.635726	0.000000	-10.000000	-0.391667	23.766666	44.166668	1023.000000	1023.000000	2046.000000
17.459999	-0.034518	-20.400063	-5.187341	-6.359735	-5.567377	-3.285609	0.000000	-10.000000	-0.433333	24.900000	52.000000	1023.000000	1023.000000	2046.000000
17.480000	-0.032701	-19.326197	-4.782373	-6.157541	-5.348866	-3.037416	0.000000	-10.000000	-0.466667	26.083334	60.000000	1023.000000	1023.000000	2046.000000
17.500000	-0.030848	-18.231169	-4.436488	-5.885816	-5.059905	-2.848960	0.000000	-10.000000	-0.500000	27.016666	68.333336	1023.000000	1023.000000	2046.000000
17.520000	-0.029127	-17.214056	-4.054637	-5.727430	-4.916253	-2.515737	0.000000	-10.000000	-0.516667	27.850000	77.166664	1023.000000	1023.000000	2046.000000
17.540001	-0.027654	-16.343473	-3.777643	-5.556599	-4.783557	-2.225674	0.000000	-10.000000	-0.550000	28.416666	86.333336	1023.000000	1023.000000	2046.000000
17.559999	-0.026682	-15.769221	-3.641067	-5.409460	-4.639450	-2.079245	0.000000	-10.000000	-0.583333	28.966667	95.833336	1023.000000	1023.000000	2046.000000
17.580000	-0.025532	-15.089586	-3.571381	-5.255748	-4.345962	-1.916495	0.000000	-10.000000	-0.608333	29.716667	105.500000	1023.000000	1023.000000	2046.000000
17.600000	-0.024383	-14.410202	-3.520387	-4.969846	-4.028919	-1.891049	0.000000	-10.000000	-0.625000	30.566668	115.333336	1023.000000	1023.000000	2046.000000
17.620001	-0.023667	-13.987489	-3.486914	-4.660555	-3.855163	-1.984856	0.000000	-10.000000	-0.641667	31.316668	125.333336	1023.000000	1023.000000	2046.000000
17.639999	-0.023232	-13.730081	-3.457357	-4.476073	-3.763929	-2.032722	0.000000	-10.000000	-0.666667	31.683334	135.500000	1023.000000	1023.000000	2046.000000
17.660000	-0.023669	-13.988564	-3.653049	-4.502558	-3.729268	-2.103689	0.000000	-10.000000	-0.700000	32.000000	146.000000	1023.000000	1023.000000	2046.000000
17.680000	-0.023848	-14.094458	-3.631284	-4.689700	-3.818652	-1.954821	0.000000	-10.000000	-0.716667	32.416668	156.666672	1023.000000	1023.000000	2046.000000
17.700001	-0.023654	-13.979300	-3.481578	-4.619884	-3.950744	-1.927093	0.000000	-10.000000	-0.725000	32.650002	167.500000	1023.000000	1023.000000	2046.000000
17.719999	-0.023026	-13.608180	-3.208786	-4.369791	-4.047346	-1.982258	0.000000	-10.000000	-0.725000	32.833332	178.333328	1023.000000	1023.000000	2046.000000
17.740000	-0.021967	-12.982443	-2.975113	-4.065862	-3.954279	-1.987189	0.000000	-10.000000	-0.741667	32.983334	189.166672	1023.000000	1023.000000	2046.000000
17.760000	-0.020600	-12.174597	-2.738058	-3.685350	-3.776636	-1.974554	0.000000	-10.000000	-0.741667	33.416668	200.000000	1023.000000	1023.000000	2046.000000
17.780001	-0.019118	-11.299005	-2.434099	-3.295621	-3.575549	-1.993736	0.000000	-10.000000	-0.750000	33.450001	211.166672	1023.000000	1023.000000	2046.000000
17.799999	-0.017293	-10.220370	-2.091935	-2.934114	-3.285640	-1.908682	0.000000	-10.000000	-0.725000	33.549999	222.333328	1023.000000	1023.000000	2046.000000
17.820000	-0.015266	-9.021967	-1.723234	-2.563020	-2.946162	-1.789552	0.000000	-10.000000	-0.733333	33.133335	233.666672	1023.000000	1023.000000	2046.000000
17.840000	-0.012880	-7.612035	-1.312740	-2.174050	-2.566116	-1.559129	0.000000	-10.000000	-0.733333	32.950001	244.833328	1023.000000	1023.000000	2046.000000
17.860001	-0.010563	-6.242835	-0.680350	-1.871578	-2.397998	-1.292908	0.000000	-10.000000	-0.733333	32.566669	256.000000	1023.000000	1023.000000	2046.000000
17.879999	-0.008477	-5.010113	-0.070291	-1.691249	-2.282853	-0.965721	0.000000	-10.000000	-0.708333	32.350002	266.833344	1023.000000	1023.000000	2046.000000
17.900000	-0.006400	-3.782152	0.462944	-1.461094	-2.098036	-0.685966	0.000000	-10.000000	-0.675000	32.000000	277.666656	1023.000000	1023.000000	2046.000000
17.920000	-0.004159	-2.458057	0.904357	-1.136246	-1.730896	-0.495273	0.000000	-10.000000	-0.658333	31.583334	288.333344	1023.000000	1023.000000	2046.000000
17.940001	-0.002087	-1.233532	1.309079	-0.761315	-1.369585	-0.411710	0.000000	-10.000000	-0.641667	31.266666	299.000000	1023.000000	1023.000000	2046.000000
17.959999	-0.000065	-0.038569	1.672423	-0.456371	-0.979769	-0.274852	0.000000	-10.000000	-0.641667	31.283333	309.333344	1023.000000	1023.000000	2046.000000
17.980000	0.001848	1.092037	2.011610	-0.209696	-0.662429	-0.047447	0.000000	-10.000000	-0.633333	31.216667	319.833344	1023.000000	1023.000000	2046.000000
18.000000	0.003722	2.199720	2.354278	-0.035895	-0.352314	0.233651	0.000000	-10.000000	-0.641667	31.566668	330.166656	1023.000000	1023.000000	2046.000000
18.020000	0.005568	3.290517	2.683776	0.125093	-0.050216	0.531864	0.000000	-10.000000	-0.633333	31.383333	340.833344	1023.000000	1023.000000	2046.000000
18.040001	0.007269	4.295721	3.041712	0.236143	0.199869	0.817998	0.000000	-10.000000	-0.625000	31.500000	351.166656	1023.000000	1023.000000	2046.000000
18.059999	0.008884	5.250171	3.372445	0.376105	0.411510	1.090111	0.000000	-10.000000	-0.608333	31.116667	361.833344	1023.000000	1023.000000	2046.000000
18.080000	0.010467	6.186198	3.695292	0.536984	0.611434	1.342489	0.000000	-10.000000	-0.583333	30.850000	372.166656	1023.000000	1023.000000	2046.000000
18.100000	0.012030	7.109878	4.080839	0.666639	0.740586	1.621814	0.000000	-10.000000	-0.583333	30.333334	382.500000	1023.000000	1023.000000	2046.000000
18.120001	0.013649	8.066349	4.515497	0.817206	0.826132	1.907514	0.000000	-10.000000	-0.583333	29.900000	392.500000	1023.000000	1023.000000	2046.000000
18.139999	0.015218	8.993634	4.851516	1.021089	1.003707	2.117322	0.000000	-10.000000	-0.600000	29.700001	402.500000	1023.000000	1023.000000	2046.000000
18.160000	0.016881	9.976511	5.179486	1.290454	1.235480	2.271091	0.000000	-10.000000	-0.591667	29.650000	412.500000	1023.000000	1023.000000	2046.000000
18.180000	0.018582	10.982246	5.509027	1.522140	1.487253	2.463826	0.000000	-10.000000	-0.583333	29.566668	422.500000	1023.000000	1023.000000	2046.000000
18.200001	0.020256	11.971309	5.860395	1.750530	1.682353	2.678031	0.000000	-10.000000	-0.566667	29.416668	432.500000	1023.000000	1023.000000	2046.000000
18.219999	0.021870	12.924955	6.146320	1.968341	1.949637	2.860659	0.000000	-10.000000	-0.558333	29.083334	442.500000	1023.000000	1023.000000	2046.000000
18.240000	0.023729	14.023551	6.458204	2.142650	2.256476	3.166221	0.000000	-10.000000	-0.533333	28.700001	452.166656	1023.000000	1023.000000	2046.000000
18.260000	0.025433	15.030684	6.836596	2.408126	2.416440	3.369522	0.000000	-10.000000	-0.508333	28.416668	461.833344	1023.000000	1023.000000	2046.000000
18.280001	0.027171	16.058306	7.111406	2.732908	2.683650	3.530341	0.000000	-10.000000	-0.466667	28.050001	471.166656	1023.000000	1023.000000	2046.000000
18.299999	0.028587	16.894709	7.338377	2.954841	2.855569	3.745920	0.000000	-10.000000	-0.416667	27.283335	480.666656	1023.000000	1023.000000	2046.000000
18.320000	0.029584	17.484335	7.578441	3.214897	2.863441	3.827558	0.000000	-10.000000	-0.341667	25.700001	489.833344	1023.000000	1023.000000	2046.000000
18.340000	0.030047	17.757576	7.595844	3.262657	2.944507	3.954568	0.000000	-10.000000	-0.258333	23.566668	498.666656	1023.000000	1023.000000	2046.000000
18.360001	0.030243	17.873499	7.643465	3.366979	2.983824	3.879230	0.000000	-10.000000	-0.183333	20.600000	507.000000	1023.000000	1023.000000	2046.000000
18.379999	0.029725	17.567589	7.538358	3.407561	2.894047	3.727624	0.000000	-10.000000	-0.100000	17.116667	514.500000	1023.000000	1023.000000	2046.000000
18.400000	0.028160	16.642490	7.149952	3.465715	2.647970	3.378853	0.000000	-10.000000	-0.033333	12.033334	520.833313	1023.000000	1023.000000	2046.000000
18.420000	0.025236	14.914345	6.516298	3.262296	2.227309	2.908442	0.000000	-10.000000	0.025000	5.133334	525.666687	1023.000000	1023.000000	2046.000000
18.440001	0.021746	12.851752	5.788407	2.896594	1.757039	2.409712	0.000000	-10.000000	0.058333	-1.733333	528.500000	1023.000000	1023.000000	2046.000000
18.459999	0.018819	11.122199	5.183911	2.486990	1.403583	2.047716	0.000000	-10.000000	0.116667	-8.466667	529.833313	1023.000000	1023.000000	2046.000000
18.480000	0.016532	9.770226	4.705986	2.222282	1.128089	1.713868	0.000000	-10.000000	0.200000	-13.416667	530.000000	1023.000000	1023.000000	2046.000000
18.500000	0.014446	8.537844	4.401271	2.001557	0.728742	1.406273	0.000000	-10.000000	0.308333	-18.216667	530.000000	1023.000000	1023.000000	2046.000000
18.520000	0.012601	7.447338	4.099501	1.784182	0.364097	1.199557	0.000000	-10.000000	0.408333	-21.750000	526.000000	1023.000000	1023.000000	2046.000000
18.540001	0.010728	6.340428	3.801790	1.619538	-0.020388	0.939488	0.000000	-10.000000	0.500000	-24.650000	516.000000	1023.000000	1023.000000	2046.000000
18.559999	0.009186	5.428660	3.608405	1.423202	-0.391404	0.788458	0.000000	-10.000000	0.583333	-27.083334	503.000000	1023.000000	1023.000000	2046.000000
18.580000	0.007922	4.682023	3.479125	1.286199	-0.689877	0.606576	0.000000	-10.000000	0.666667	-29.016666	490.833344	1023.000000	1023.000000	2046.000000
18.600000	0.006772	4.002535	3.323733	1.168797	-0.920643	0.430648	0.000000	-10.000000	0.741667	-30.750000	481.166656	1023.000000	1023.000000	2046.000000
18.620001	0.005866	3.467030	3.215333	1.107972	-1.156505	0.300231	0.000000	-10.000000	0.791667	-32.133331	470.833344	1023.000000	1023.000000	2046.000000
18.639999	0.005257	3.106599	3.255352	1.130652	-1.426307	0.146902	0.000000	-10.000000	0.825000	-33.116665	460.000000	1023.000000	1023.000000	2046.000000
18.660000	0.004417	2.610328	3.167891	1.167771	-1.671200	-0.054134	0.000000	-10.000000	0.858333	-33.750000	449.000000	1023.000000	1023.000000	2046.000000
18.680000	0.003540	2.091910	2.980379	1.228715	-1.851422	-0.265762	0.000000	-10.000000	0.891667	-34.049999	437.833344	1023.000000	1023.000000	2046.000000
18.700001	0.002809	1.659846	2.736913	1.296883	-1.877672	-0.496279	0.000000	-10.000000	0.908333	-34.200001	426.500000	1023.000000	1023.000000	2046.000000
18.719999	0.001924	1.136977	2.492198	1.211134	-1.932254	-0.634101	0.000000	-10.000000	0.925000	-34.466667	415.000000	1023.000000	1023.000000	2046.000000
18.740000	0.000875	0.517317	2.319466	0.950774	-2.102753	-0.650169	0.000000	-10.000000	0.925000	-34.700001	403.500000	1023.000000	1023.000000	2046.000000
18.760000	-0.000507	-0.299667	2.140487	0.760273	-2.323498	-0.876929	0.000000	-10.000000	0.925000	-34.683334	391.833344	1023.000000	1023.000000	2046.000000
18.780001	-0.002055	-1.214728	1.966241	0.557685	-2.580888	-1.157766	0.000000	-10.000000	0.908333	-34.400002	380.333344	1023.000000	1023.000000	2046.000000
18.799999	-0.003514	-2.076886	1.789277	0.391351	-2.788053	-1.469462	0.000000	-10.000000	0.916667	-34.166668	368.833344	1023.000000	1023.000000	2046.000000
18.820000	-0.004968	-2.936275	1.500149	0.294707	-2.890389	-1.840743	0.000000	-10.000000	0.908333	-33.916668	357.500000	1023.000000	1023.000000	2046.000000
18.840000	-0.006158	-3.639303	1.207059	0.157831	-2.925651	-2.078542	0.000000	-10.000000	0.891667	-33.650002	346.166656	1023.000000	1023.000000	2046.000000
18.860001	-0.007338	-4.336692	0.897644	-0.000250	-2.962554	-2.271531	0.000000	-10.000000	0.850000	-33.183334	335.000000	1023.000000	1023.000000	2046.000000
18.879999	-0.008354	-4.936952	0.645665	-0.198710	-3.039700	-2.344206	0.000000	-10.000000	0.833333	-32.900002	324.000000	1023.000000	1023.000000	2046.000000
18.900000	-0.009408	-5.560130	0.439785	-0.446883	-3.182569	-2.370463	0.000000	-10.000000	0.816667	-32.333332	313.000000	1023.000000	1023.000000	2046.000000
18.920000	-0.010360	-6.122996	0.326214	-0.658397	-3.427558	-2.363256	0.000000	-10.000000	0.800000	-31.916666	302.166656	1023.000000	1023.000000	2046.000000
18.940001	-0.011349	-6.707354	0.157314	-0.949137	-3.627778	-2.287753	0.000000	-10.000000	0.783333	-31.466667	291.500000	1023.000000	1023.000000	2046.000000
18.959999	-0.012200	-7.210386	-0.031396	-1.134583	-3.752053	-2.292353	0.000000	-10.000000	0.758333	-30.983334	281.000000	1023.000000	1023.000000	2046.000000
18.980000	-0.013150	-7.771936	-0.201289	-1.349552	-3.939842	-2.281253	0.000000	-10.000000	0.733333	-30.550001	270.666656	1023.000000	1023.000000	2046.000000
19.000000	-0.013906	-8.218434	-0.326713	-1.644633	-4.110275	-2.136813	0.000000	-10.000000	0.691667	-29.966667	260.500000	1023.000000	1023.000000	2046.000000
19.020000	-0.014662	-8.665346	-0.369879	-1.905492	-4.363729	-2.026247	0.000000	-10.000000	0.666667	-29.650000	250.500000	1023.000000	1023.000000	2046.000000
19.040001	-0.015474	-9.145152	-0.596174	-2.083021	-4.440787	-2.025170	0.000000	-10.000000	0.650000	-29.033333	240.500000	1023.000000	1023.000000	2046.000000
19.059999	-0.016243	-9.599373	-0.769228	-2.183443	-4.564955	-2.081747	0.000000	-10.000000	0.650000	-28.666666	230.833328	1023.000000	1023.000000	2046.000000
19.080000	-0.017335	-10.245076	-1.002466	-2.443741	-4.762370	-2.036499	0.000000	-10.000000	0.641667	-28.166666	221.166672	1023.000000	1023.000000	2046.000000
19.100000	-0.018795	-11.107865	-1.354466	-2.635519	-4.950646	-2.167234	0.000000	-10.000000	0.616667	-27.733334	211.833328	1023.000000	1023.000000	2046.000000
19.120001	-0.020611	-12.181227	-1.900225	-2.987450	-5.018203	-2.275348	0.000000	-10.000000	0.583333	-27.200001	202.500000	1023.000000	1023.000000	2046.000000
19.139999	-0.022193	-13.116043	-2.340430	-3.376466	-5.059669	-2.339477	0.000000	-10.000000	0.550000	-26.633333	193.500000	1023.000000	1023.000000	2046.000000
19.160000	-0.023749	-14.035385	-2.756918	-3.562986	-5.147609	-2.567871	0.000000	-10.000000	0.525000	-26.066668	184.666672	1023.000000	1023.000000	2046.000000
19.180000	-0.025328	-14.968796	-3.083079	-3.713262	-5.364341	-2.808114	0.000000	-10.000000	0.491667	-25.233334	175.833328	1023.000000	1023.000000	2046.000000
19.200001	-0.027214	-16.083521	-3.456498	-3.848103	-5.617514	-3.161406	0.000000	-10.000000	0.458333	-24.266666	167.333328	1023.000000	1023.000000	2046.000000
19.219999	-0.029453	-17.406630	-4.017704	-4.148701	-5.848373	-3.391852	0.000000	-10.000000	0.408333	-23.049999	159.166672	1023.000000	1023.000000	2046.000000
19.240000	-0.031999	-18.911474	-4.589742	-4.484957	-6.168765	-3.668010	0.000000	-10.000000	0.375000	-22.016666	151.500000	1023.000000	1023.000000	2046.000000
19.260000	-0.034169	-20.193592	-5.078916	-4.799935	-6.386642	-3.928099	0.000000	-10.000000	0.350000	-21.416666	144.166672	1023.000000	1023.000000	2046.000000
19.280001	-0.036019	-21.287077	-5.482603	-5.077100	-6.619808	-4.107565	0.000000	-10.000000	0.350000	-21.116667	137.000000	1023.000000	1023.000000	2046.000000
19.299999	-0.037485	-22.153772	-5.763991	-5.319678	-6.862706	-4.207397	0.000000	-10.000000	0.350000	-20.750000	130.000000	1023.000000	1023.000000	2046.000000
19.320000	-0.038784	-22.921440	-5.982347	-5.481411	-7.154702	-4.302979	0.000000	-10.000000	0.316667	-19.950001	123.166664	1023.000000	1023.000000	2046.000000
19.340000	-0.039791	-23.516453	-6.095918	-5.554615	-7.429758	-4.436162	0.000000	-10.000000	0.283333	-19.216667	116.666664	1023.000000	1023.000000	2046.000000
19.360001	-0.040312	-23.824495	-6.125213	-5.616701	-7.584964	-4.497619	0.000000	-10.000000	0.241667	-18.483334	110.166664	1023.000000	1023.000000	2046.000000
19.379999	-0.040662	-24.031448	-6.168263	-5.535967	-7.654793	-4.672424	0.000000	-10.000000	0.233333	-18.049999	103.833336	1023.000000	1023.000000	2046.000000
19.400000	-0.040491	-23.930241	-6.121968	-5.352483	-7.643005	-4.812785	0.000000	-10.000000	0.233333	-17.566668	97.500000	1023.000000	1023.000000	2046.000000
19.420000	-0.040263	-23.795553	-6.112673	-5.276339	-7.537691	-4.868851	0.000000	-10.000000	0.233333	-17.150000	91.833336	1023.000000	1023.000000	2046.000000
19.440001	-0.040160	-23.734663	-6.079155	-5.331092	-7.494632	-4.829783	0.000000	-10.000000	0.225000	-16.466667	86.166664	1023.000000	1023.000000	2046.000000
19.459999	-0.040117	-23.708954	-6.093460	-5.376175	-7.449887	-4.789432	0.000000	-10.000000	0.208333	-15.566667	80.833336	1023.000000	1023.000000	2046.000000
19.480000	-0.039989	-23.633753	-6.018194	-5.490629	-7.472945	-4.651984	0.000000	-10.000000	0.200000	-14.850000	75.500000	1023.000000	1023.000000	2046.000000
19.500000	-0.039966	-23.619881	-5.899686	-5.608737	-7.580719	-4.530740	0.000000	-10.000000	0.191667	-14.316667	70.666664	1023.000000	1023.000000	2046.000000
19.520000	-0.040122	-23.712025	-5.830546	-5.753896	-7.679950	-4.447632	0.000000	-10.000000	0.183333	-14.050000	65.833336	1023.000000	1023.000000	2046.000000
19.540001	-0.040367	-23.856695	-5.820102	-5.850895	-7.755133	-4.430565	0.000000	-10.000000	0.166667	-13.583333	61.166668	1023.000000	1023.000000	2046.000000
19.559999	-0.040738	-24.076033	-5.865342	-5.908500	-7.836098	-4.466093	0.000000	-10.000000	0.141667	-12.983334	56.500000	1023.000000	1023.000000	2046.000000
19.580000	-0.041049	-24.260029	-5.912811	-5.992389	-7.826713	-4.528116	0.000000	-10.000000	0.108333	-12.200000	52.166668	1023.000000	1023.000000	2046.000000
19.600000	-0.041419	-24.478735	-6.040560	-6.096357	-7.770608	-4.571210	0.000000	-10.000000	0.083333	-11.516666	48.000000	1023.000000	1023.000000	2046.000000
19.620001	-0.041736	-24.665905	-6.190339	-6.182225	-7.682898	-4.610444	0.000000	-10.000000	0.075000	-10.766666	44.166668	1023.000000	1023.000000	2046.000000
19.639999	-0.042066	-24.861227	-6.341906	-6.256983	-7.601631	-4.660707	0.000000	-10.000000	0.066667	-9.983334	40.500000	1023.000000	1023.000000	2046.000000
19.660000	-0.042319	-25.010450	-6.471201	-6.359181	-7.554285	-4.625784	0.000000	-10.000000	0.058333	-9.033334	37.333332	1023.000000	1023.000000	2046.000000
19.680000	-0.042484	-25.108185	-6.598369	-6.455750	-7.449233	-4.604834	0.000000	-10.000000	0.050000	-8.383333	34.333332	1023.000000	1023.000000	2046.000000
19.700001	-0.042583	-25.166363	-6.638901	-6.610269	-7.405431	-4.511761	0.000000	-10.000000	0.050000	-7.983334	31.500000	1023.000000	1023.000000	2046.000000
19.719999	-0.042697	-25.233833	-6.582391	-6.748184	-7.479462	-4.423796	0.000000	-10.000000	0.050000	-7.566667	28.833334	1023.000000	1023.000000	2046.000000
19.740000	-0.042580	-25.164907	-6.462928	-6.856088	-7.562113	-4.283779	0.000000	-10.000000	0.041667	-6.566667	26.166666	1023.000000	1023.000000	2046.000000
19.760000	-0.042249	-24.969181	-6.275524	-6.775850	-7.594881	-4.322926	0.000000	-10.000000	0.025000	-4.733334	24.166666	1023.000000	1023.000000	2046.000000
19.780001	-0.041828	-24.720425	-6.273625	-6.657918	-7.407381	-4.381500	0.000000	-10.000000	0.000000	-1.683333	22.666666	1023.000000	1023.000000	2046.000000
19.799999	-0.041034	-24.250919	-6.198074	-6.601999	-7.151639	-4.299208	0.000000	-10.000000	-0.016667	1.366667	22.166666	1023.000000	1023.000000	2046.000000
19.820000	-0.039940	-23.604645	-6.053766	-6.619976	-6.875422	-4.055481	0.000000	-10.000000	-0.041667	4.850000	22.000000	1023.000000	1023.000000	2046.000000
19.840000	-0.038603	-22.814470	-5.703445	-6.679025	-6.738548	-3.693452	0.000000	-10.000000	-0.075000	8.116667	22.000000	1023.000000	1023.000000	2046.000000
19.860001	-0.037463	-22.140587	-5.393950	-6.545146	-6.636602	-3.564889	0.000000	-10.000000	-0.125000	11.516667	22.000000	1023.000000	1023.000000	2046.000000
19.879999	-0.036342	-21.478331	-5.101799	-6.452927	-6.609380	-3.314224	0.000000	-10.000000	-0.166667	14.333334	22.000000	1023.000000	1023.000000	2046.000000
19.900000	-0.035578	-21.026772	-5.016841	-6.184921	-6.461989	-3.363019	0.000000	-10.000000	-0.208333	16.350000	22.000000	1023.000000	1023.000000	2046.000000
19.920000	-0.035039	-20.707821	-5.130937	-6.075463	-6.162932	-3.338490	0.000000	-10.000000	-0.241667	18.116667	22.333334	1023.000000	1023.000000	2046.000000
19.940001	-0.034446	-20.357809	-5.162209	-6.134614	-5.925319	-3.135667	0.000000	-10.000000	-0.283333	19.683334	24.333334	1023.000000	1023.000000	2046.000000
19.959999	-0.033706	-19.920507	-5.113707	-6.037858	-5.712301	-3.056641	0.000000	-10.000000	-0.325000	21.166668	28.666666	1023.000000	1023.000000	2046.000000
19.980000	-0.033192	-19.616617	-5.084306	-5.846793	-5.609829	-3.075688	0.000000	-10.000000	-0.375000	22.533335	35.000000	1023.000000	1023.000000	2046.000000
20.000000	-0.032803	-19.386860	-5.022987	-5.676082	-5.533483	-3.154309	0.000000	-10.000000	-0.425000	24.016666	42.333332	1023.000000	1023.000000	2046.000000
20.020000	-0.032903	-19.445875	-5.196509	-5.619995	-5.397667	-3.231704	0.000000	-10.000000	-0.433333	25.416666	50.000000	1023.000000	1023.000000	2046.000000
20.040001	-0.033311	-19.687008	-5.347413	-5.664089	-5.382475	-3.293031	0.000000	-10.000000	-0.450000	26.450001	58.333332	1023.000000	1023.000000	2046.000000
20.059999	-0.033427	-19.755146	-5.381188	-5.625408	-5.379572	-3.368978	0.000000	-10.000000	-0.450000	27.166666	67.000000	1023.000000	1023.000000	2046.000000
20.080000	-0.033049	-19.532154	-5.305416	-5.486206	-5.318747	-3.421787	0.000000	-10.000000	-0.483333	27.683334	76.000000	1023.000000	1023.000000	2046.000000
20.100000	-0.032285	-19.080320	-5.172787	-5.240275	-5.216131	-3.451128	0.000000	-10.000000	-0.516667	28.316668	85.166664	1023.000000	1023.000000	2046.000000
20.120001	-0.031035	-18.341484	-4.950852	-4.966708	-5.059111	-3.364814	0.000000	-10.000000	-0.566667	29.000000	94.333336	1023.000000	1023.000000	2046.000000
20.139999	-0.029673	-17.536995	-4.656814	-4.680502	-4.926293	-3.273386	0.000000	-10.000000	-0.608333	29.666668	103.833336	1023.000000	1023.000000	2046.000000
20.160000	-0.028010	-16.553829	-4.282293	-4.444477	-4.714560	-3.112500	0.000000	-10.000000	-0.608333	30.400002	113.500000	1023.000000	1023.000000	2046.000000
20.180000	-0.026100	-15.425243	-3.741786	-4.202015	-4.610504	-2.870938	0.000000	-10.000000	-0.591667	30.650002	123.500000	1023.000000	1023.000000	2046.000000
20.200001	-0.023991	-14.178896	-3.234188	-3.888091	-4.454541	-2.602077	0.000000	-10.000000	-0.583333	30.983334	133.833328	1023.000000	1023.000000	2046.000000
20.219999	-0.021631	-12.783701	-2.586079	-3.523995	-4.313993	-2.359633	0.000000	-10.000000	-0.591667	30.983334	144.166672	1023.000000	1023.000000	2046.000000
20.240000	-0.019585	-11.574910	-2.098128	-3.200184	-4.070458	-2.206140	0.000000	-10.000000	-0.600000	31.183334	154.666672	1023.000000	1023.000000	2046.000000
20.260000	-0.017509	-10.347570	-1.634810	-2.862898	-3.777151	-2.072712	0.000000	-10.000000	-0.600000	31.066668	165.000000	1023.000000	1023.000000	2046.000000
20.280001	-0.015360	-9.077745	-1.265047	-2.580889	-3.328851	-1.902958	0.000000	-10.000000	-0.591667	31.050001	175.333328	1023.000000	1023.000000	2046.000000
20.299999	-0.013100	-7.742022	-0.879383	-2.296740	-2.878966	-1.686933	0.000000	-10.000000	-0.600000	30.916666	185.666672	1023.000000	1023.000000	2046.000000
20.320000	-0.010760	-6.359192	-0.489539	-2.130129	-2.414046	-1.325478	0.000000	-10.000000	-0.608333	31.000000	196.000000	1023.000000	1023.000000	2046.000000
20.340000	-0.008751	-5.172008	-0.085025	-1.983584	-2.090111	-1.013288	0.000000	-10.000000	-0.633333	31.450001	206.333328	1023.000000	1023.000000	2046.000000
20.360001	-0.006771	-4.001471	0.339259	-1.845930	-1.847569	-0.647232	0.000000	-10.000000	-0.641667	31.766666	216.833328	1023.000000	1023.000000	2046.000000
20.379999	-0.004977	-2.941668	0.745073	-1.734540	-1.643214	-0.308987	0.000000	-10.000000	-0.650000	32.049999	227.333328	1023.000000	1023.000000	2046.000000
20.400000	-0.003301	-1.950670	1.169737	-1.597454	-1.480285	-0.042669	0.000000	-10.000000	-0.658333	32.000000	238.000000	1023.000000	1023.000000	2046.000000
20.420000	-0.001540	-0.910258	1.554136	-1.435705	-1.252085	0.223396	0.000000	-10.000000	-0.666667	32.083336	248.666672	1023.000000	1023.000000	2046.000000
20.440001	0.000146	0.086260	1.848106	-1.267195	-0.962382	0.467731	0.000000	-10.000000	-0.666667	32.116669	259.333344	1023.000000	1023.000000	2046.000000
20.459999	0.001849	1.092959	2.182080	-1.042860	-0.722114	0.675853	0.000000	-10.000000	-0.666667	31.900002	270.166656	1023.000000	1023.000000	2046.000000
20.480000	0.003613	2.135461	2.514019	-0.845965	-0.474464	0.941871	0.000000	-10.000000	-0.666667	31.933334	280.833344	1023.000000	1023.000000	2046.000000
20.500000	0.005242	3.097987	2.911494	-0.587476	-0.324654	1.098622	0.000000	-10.000000	-0.675000	31.833334	291.500000	1023.000000	1023.000000	2046.000000
20.520000	0.007004	4.139169	3.309944	-0.279394	-0.125190	1.233809	0.000000	-10.000000	-0.666667	32.116669	302.000000	1023.000000	1023.000000	2046.000000
20.540001	0.008843	5.225984	3.614388	0.041170	0.197904	1.372522	0.000000	-10.000000	-0.658333	31.950001	312.666656	1023.000000	1023.000000	2046.000000
20.559999	0.010638	6.287271	3.966613	0.278013	0.454858	1.587787	0.000000	-10.000000	-0.650000	31.850000	323.500000	1023.000000	1023.000000	2046.000000
20.580000	0.012401	7.328811	4.363052	0.534275	0.658373	1.773111	0.000000	-10.000000	-0.650000	31.583334	334.166656	1023.000000	1023.000000	2046.000000
20.600000	0.014178	8.379343	4.706284	0.786117	0.930448	1.956494	0.000000	-10.000000	-0.641667	31.433334	344.833344	1023.000000	1023.000000	2046.000000
20.620001	0.016077	9.501776	4.932002	1.088886	1.384254	2.096634	0.000000	-10.000000	-0.633333	31.400000	355.166656	1023.000000	1023.000000	2046.000000
20.639999	0.017981	10.626976	5.320436	1.336882	1.634499	2.335158	0.000000	-10.000000	-0.616667	31.200001	365.833344	1023.000000	1023.000000	2046.000000
20.660000	0.019856	11.734818	5.619036	1.721711	1.955356	2.438715	0.000000	-10.000000	-0.591667	31.000000	376.166656	1023.000000	1023.000000	2046.000000
20.680000	0.021823	12.897133	5.991783	1.963370	2.159458	2.782523	0.000000	-10.000000	-0.566667	30.400000	386.500000	1023.000000	1023.000000	2046.000000
20.700001	0.023434	13.849263	6.231639	2.323647	2.407270	2.886706	0.000000	-10.000000	-0.550000	30.033333	396.500000	1023.000000	1023.000000	2046.000000
20.719999	0.024873	14.699893	6.400943	2.590135	2.636027	3.072788	0.000000	-10.000000	-0.533333	29.483334	406.500000	1023.000000	1023.000000	2046.000000
20.740000	0.026066	15.404732	6.565800	2.757444	2.854761	3.226728	0.000000	-10.000000	-0.533333	29.116667	416.500000	1023.000000	1023.000000	2046.000000
20.760000	0.027272	16.117727	6.808434	2.869648	2.994090	3.445556	0.000000	-10.000000	-0.533333	28.783335	426.500000	1023.000000	1023.000000	2046.000000
20.780001	0.027394	16.189648	6.836319	3.040569	2.915866	3.396893	0.000000	-10.000000	-0.550000	28.883335	436.166656	1023.000000	1023.000000	2046.000000
20.799999	0.026561	15.697555	6.720989	3.169122	2.617249	3.190194	0.000000	-10.000000	-0.516667	28.716667	445.833344	1023.000000	1023.000000	2046.000000
20.820000	0.024945	14.742422	6.464324	3.090550	2.265392	2.922156	0.000000	-10.000000	-0.466667	27.816668	455.333344	1023.000000	1023.000000	2046.000000
20.840000	0.023751	14.036968	6.281182	2.980890	2.049629	2.725266	0.000000	-10.000000	-0.425000	26.500000	464.833344	1023.000000	1023.000000	2046.000000
20.860001	0.023453	13.860961	6.342495	3.029728	1.884149	2.604588	0.000000	-10.000000	-0.408333	25.500000	474.000000	1023.000000	1023.000000	2046.000000
20.879999	0.023452	13.859921	6.388620	3.242123	1.842844	2.386334	0.000000	-10.000000	-0.383333	24.783335	482.666656	1023.000000	1023.000000	2046.000000
20.900000	0.023365	13.808722	6.387815	3.453510	1.835104	2.132293	0.000000	-10.000000	-0.300000	23.350000	491.000000	1023.000000	1023.000000	2046.000000
20.920000	0.023316	13.779666	6.366001	3.543226	1.832055	2.038384	0.000000	-10.000000	-0.183333	20.633333	499.000000	1023.000000	1023.000000	2046.000000
20.940001	0.023213	13.719064	6.315309	3.539990	1.859017	2.004747	0.000000	-10.000000	-0.075000	16.266666	506.500000	1023.000000	1023.000000	2046.000000
20.959999	0.022915	13.542905	6.271534	3.413298	1.832002	2.026071	0.000000	-10.000000	0.008333	9.483334	512.833313	1023.000000	1023.000000	2046.000000
20.980000	0.022712	13.422999	6.331842	3.260049	1.665047	2.166061	0.000000	-10.000000	0.058333	1.716667	517.166687	1023.000000	1023.000000	2046.000000
21.000000	0.021940	12.966403	6.307049	3.128998	1.394486	2.135870	0.000000	-10.000000	0.125000	-6.550000	519.333313	1023.000000	1023.000000	2046.000000
21.020000	0.021535	12.727071	6.339612	3.123060	1.177666	2.086733	0.000000	-10.000000	0.216667	-13.300000	520.000000	1023.000000	1023.000000	2046.000000
21.040001	0.021101	12.470865	6.326559	3.197780	1.043386	1.903141	0.000000	-10.000000	0.316667	-18.600000	520.000000	1023.000000	1023.000000	2046.000000
21.059999	0.020461	12.092161	6.076986	3.268091	1.076739	1.670345	0.000000	-10.000000	0.416667	-22.233334	516.166687	1023.000000	1023.000000	2046.000000
21.080000	0.019866	11.741046	5.811058	3.159057	1.139664	1.631267	0.000000	-10.000000	0.483333	-24.633333	506.500000	1023.000000	1023.000000	2046.000000
21.100000	0.019026	11.244614	5.819607	2.972632	0.778245	1.674129	0.000000	-10.000000	0.566667	-26.766666	493.833344	1023.000000	1023.000000	2046.000000
21.120001	0.018038	10.660489	5.753892	2.884150	0.455629	1.566818	0.000000	-10.000000	0.650000	-28.716667	481.833344	1023.000000	1023.000000	2046.000000
21.139999	0.016806	9.932395	5.482950	2.893268	0.329944	1.226233	0.000000	-10.000000	0.741667	-30.616667	472.166656	1023.000000	1023.000000	2046.000000
21.160000	0.015627	9.235348	5.132222	2.745281	0.290826	1.067019	0.000000	-10.000000	0.841667	-32.383335	461.833344	1023.000000	1023.000000	2046.000000
21.180000	0.014515	8.578584	4.951555	2.454453	0.102333	1.070243	0.000000	-10.000000	0.916667	-34.016666	451.000000	1023.000000	1023.000000	2046.000000
21.200001	0.013302	7.861349	4.850251	2.123136	-0.208919	1.096882	0.000000	-10.000000	0.991667	-35.583336	439.666656	1023.000000	1023.000000	2046.000000
21.219999	0.011879	7.020418	4.714165	1.891888	-0.574551	0.988915	0.000000	-10.000000	1.041667	-36.950001	427.833344	1023.000000	1023.000000	2046.000000
21.240000	0.010287	6.079707	4.491908	1.762192	-0.903875	0.729482	0.000000	-10.000000	1.125000	-38.100002	415.500000	1023.000000	1023.000000	2046.000000
21.260000	0.008965	5.298538	4.175749	1.603040	-1.034459	0.554208	0.000000	-10.000000	1.175000	-39.049999	402.833344	1023.000000	1023.000000	2046.000000
21.280001	0.007523	4.446073	3.788060	1.425354	-1.115546	0.348204	0.000000	-10.000000	1.216667	-39.616665	389.833344	1023.000000	1023.000000	2046.000000
21.299999	0.006115	3.614178	3.400372	1.188816	-1.187822	0.212813	0.000000	-10.000000	1.225000	-39.966667	376.500000	1023.000000	1023.000000	2046.000000
21.320000	0.004793	2.832801	3.148967	1.003506	-1.364763	0.045091	0.000000	-10.000000	1.241667	-40.216667	363.000000	1023.000000	1023.000000	2046.000000
21.340000	0.003455	2.041714	2.906145	0.788834	-1.543069	-0.110197	0.000000	-10.000000	1.250000	-40.400002	349.666656	1023.000000	1023.000000	2046.000000
21.360001	0.002249	1.329339	2.664885	0.601849	-1.704653	-0.232742	0.000000	-10.000000	1.233333	-40.250000	336.166656	1023.000000	1023.000000	2046.000000
21.379999	0.000868	0.513179	2.419451	0.447192	-1.928007	-0.425457	0.000000	-10.000000	1.216667	-40.100002	322.833344	1023.000000	1023.000000	2046.000000
21.400000	-0.000405	-0.239176	2.206397	0.277620	-2.156691	-0.566503	0.000000	-10.000000	1.191667	-39.533333	309.333344	1023.000000	1023.000000	2046.000000
21.420000	-0.001819	-1.074766	1.879549	0.020326	-2.334358	-0.640282	0.000000	-10.000000	1.183333	-39.200001	300.500000	1023.000000	1023.000000	2046.000000
21.440001	-0.003583	-2.117504	1.448436	-0.204959	-2.515037	-0.845944	0.000000	-10.000000	1.150000	-38.600002	287.333344	1023.000000	1023.000000	2046.000000
21.459999	-0.005866	-3.466743	0.861008	-0.674534	-2.702086	-0.951130	0.000000	-10.000000	1.116667	-38.433334	274.500000	1023.000000	1023.000000	2046.000000
21.480000	-0.007746	-4.577809	0.420719	-1.085673	-2.843959	-1.068895	0.000000	-10.000000	1.075000	-38.116669	257.500000	1023.000000	1023.000000	2046.000000
21.500000	-0.009468	-5.595872	0.090645	-1.405197	-3.056823	-1.224497	0.000000	-10.000000	1.050000	-37.633335	244.833328	1023.000000	1023.000000	2046.000000
21.520000	-0.011567	-6.836175	-0.333872	-1.544605	-3.360137	-1.597561	0.000000	-10.000000	1.008333	-36.933334	232.333328	1023.000000	1023.000000	2046.000000
21.540001	-0.013898	-8.213920	-0.781226	-1.749546	-3.739958	-1.943189	0.000000	-10.000000	0.966667	-35.950001	220.000000	1023.000000	1023.000000	2046.000000
21.559999	-0.016956	-10.020925	-1.420805	-2.054325	-4.152171	-2.393624	0.000000	-10.000000	0.925000	-35.016666	208.000000	1023.000000	1023.000000	2046.000000
21.580000	-0.020032	-11.838791	-2.039443	-2.502249	-4.567054	-2.730046	0.000000	-10.000000	0.891667	-34.099998	196.333328	1023.000000	1023.000000	2046.000000
21.600000	-0.022824	-13.488993	-2.544276	-2.878751	-4.978874	-3.087091	0.000000	-10.000000	0.850000	-33.366665	184.833328	1023.000000	1023.000000	2046.000000
21.620001	-0.025188	-14.886230	-3.008188	-3.168260	-5.283918	-3.425864	0.000000	-10.000000	0.808333	-32.716667	173.666672	1023.000000	1023.000000	2046.000000
21.639999	-0.027162	-16.052645	-3.418171	-3.448409	-5.536325	-3.649741	0.000000	-10.000000	0.775000	-32.166664	162.666672	1023.000000	1023.000000	2046.000000
21.660000	-0.028990	-17.133289	-3.832712	-3.720562	-5.778889	-3.801126	0.000000	-10.000000	0.741667	-31.483334	152.000000	1023.000000	1023.000000	2046.000000
21.680000	-0.030527	-18.041283	-4.085764	-3.948343	-6.082440	-3.924735	0.000000	-10.000000	0.700000	-30.750000	141.666672	1023.000000	1023.000000	2046.000000
21.700001	-0.031935	-18.873346	-4.329117	-4.167671	-6.306706	-4.069852	0.000000	-10.000000	0.666667	-29.966667	131.500000	1023.000000	1023.000000	2046.000000
21.719999	-0.032829	-19.401751	-4.387958	-4.322052	-6.525705	-4.166035	0.000000	-10.000000	0.641667	-29.450001	121.500000	1023.000000	1023.000000	2046.000000
21.740000	-0.033345	-19.706919	-4.411888	-4.388219	-6.723691	-4.183121	0.000000	-10.000000	0.625000	-28.716667	111.500000	1023.000000	1023.000000	2046.000000
21.760000	-0.033512	-19.805883	-4.248996	-4.389227	-6.935407	-4.232253	0.000000	-10.000000	0.591667	-28.133333	101.833336	1023.000000	1023.000000	2046.000000
21.780001	-0.034019	-20.105415	-4.284400	-4.377873	-7.060728	-4.382414	0.000000	-10.000000	0.550000	-27.233334	92.333336	1023.000000	1023.000000	2046.000000
21.799999	-0.034417	-20.340727	-4.341221	-4.327798	-7.143004	-4.528703	0.000000	-10.000000	0.508333	-26.416668	83.333336	1023.000000	1023.000000	2046.000000
21.820000	-0.034672	-20.490931	-4.420689	-4.346238	-7.154579	-4.569425	0.000000	-10.000000	0.475000	-25.233334	74.500000	1023.000000	1023.000000	2046.000000
21.840000	-0.035127	-20.760160	-4.495631	-4.431626	-7.228476	-4.604427	0.000000	-10.000000	0.441667	-24.150000	66.166664	1023.000000	1023.000000	2046.000000
21.860001	-0.035693	-21.094269	-4.699416	-4.531317	-7.155509	-4.708026	0.000000	-10.000000	0.400000	-23.116667	58.000000	1023.000000	1023.000000	2046.000000
21.879999	-0.036229	-21.411100	-4.966340	-4.690030	-7.039985	-4.714746	0.000000	-10.000000	0.358333	-22.300001	50.333332	1023.000000	1023.000000	2046.000000
21.900000	-0.036829	-21.765997	-5.147160	-4.875117	-7.048809	-4.694911	0.000000	-10.000000	0.333333	-21.516666	42.833332	1023.000000	1023.000000	2046.000000
21.920000	-0.037450	-22.132986	-5.283658	-5.111071	-7.057763	-4.680494	0.000000	-10.000000	0.316667	-20.733334	35.666668	1023.000000	1023.000000	2046.000000
21.940001	-0.038153	-22.548307	-5.385557	-5.360381	-7.164963	-4.637407	0.000000	-10.000000	0.308333	-20.200001	28.666666	1023.000000	1023.000000	2046.000000
21.959999	-0.038825	-22.945789	-5.426628	-5.630877	-7.352985	-4.535300	0.000000	-10.000000	0.283333	-19.616667	22.000000	1023.000000	1023.000000	2046.000000
21.980000	-0.039562	-23.381132	-5.526070	-5.817037	-7.511237	-4.526787	0.000000	-10.000000	0.266667	-19.166666	15.500000	1023.000000	1023.000000	2046.000000
22.000000	-0.040220	-23.770092	-5.662462	-5.958578	-7.591651	-4.557400	0.000000	-10.000000	0.241667	-18.433332	9.000000	1023.000000	1023.000000	2046.000000
22.020000	-0.040792	-24.108221	-5.767056	-6.108830	-7.683437	-4.548897	0.000000	-10.000000	0.225000	-18.033333	3.000000	1023.000000	1023.000000	2046.000000
22.040001	-0.041282	-24.397573	-5.841807	-6.234629	-7.751322	-4.569814	0.000000	-10.000000	0.208333	-17.366667	-2.833333	1023.000000	1023.000000	2046.000000
22.059999	-0.041755	-24.676962	-5.905177	-6.369915	-7.818243	-4.583626	0.000000	-10.000000	0.200000	-16.750000	-8.166667	1023.000000	1023.000000	2046.000000
22.080000	-0.042246	-24.967360	-6.037904	-6.443352	-7.817917	-4.668185	0.000000	-10.000000	0.183333	-15.933333	-13.666667	1023.000000	1023.000000	2046.000000
22.100000	-0.042742	-25.260334	-6.195964	-6.516337	-7.792872	-4.755159	0.000000	-10.000000	0.175000	-15.333334	-18.833334	1023.000000	1023.000000	2046.000000
22.120001	-0.042996	-25.410755	-6.458939	-6.616307	-7.585076	-4.750433	0.000000	-10.000000	0.158333	-14.750000	-24.000000	1023.000000	1023.000000	2046.000000
22.139999	-0.043157	-25.505505	-6.579329	-6.758954	-7.492950	-4.674271	0.000000	-10.000000	0.158333	-14.216667	-29.000000	1023.000000	1023.000000	2046.000000
22.160000	-0.043324	-25.604601	-6.555452	-6.869631	-7.564507	-4.615011	0.000000	-10.000000	0.133333	-13.616667	-33.666668	1023.000000	1023.000000	2046.000000
22.180000	-0.043374	-25.634037	-6.460096	-7.009932	-7.689412	-4.474597	0.000000	-10.000000	0.108333	-12.916667	-38.333332	1023.000000	1023.000000	2046.000000
22.200001	-0.043663	-25.805023	-6.480659	-7.030303	-7.831189	-4.462871	0.000000	-10.000000	0.083333	-12.300000	-42.666668	1023.000000	1023.000000	2046.000000
22.219999	-0.044275	-26.166256	-6.556687	-7.082139	-8.008276	-4.519154	0.000000	-10.000000	0.066667	-11.600000	-47.000000	1023.000000	1023.000000	2046.000000
22.240000	-0.045336	-26.793522	-6.922176	-7.253166	-8.020514	-4.597667	0.000000	-10.000000	0.066667	-11.116667	-50.666668	1023.000000	1023.000000	2046.000000
22.260000	-0.046533	-27.500919	-7.273598	-7.561280	-8.051643	-4.614398	0.000000	-10.000000	0.058333	-10.533334	-54.333332	1023.000000	1023.000000	2046.000000
22.280001	-0.047351	-27.984638	-7.494702	-7.779552	-8.091524	-4.618860	0.000000	-10.000000	0.058333	-10.083334	-57.666668	1023.000000	1023.000000	2046.000000
22.299999	-0.048336	-28.566813	-7.737842	-7.851839	-8.171152	-4.805980	0.000000	-10.000000	0.050000	-9.333334	-61.166668	1023.000000	1023.000000	2046.000000
22.320000	-0.049435	-29.216375	-7.926639	-7.847064	-8.306601	-5.136072	0.000000	-10.000000	0.041667	-8.083334	-64.333336	1023.000000	1023.000000	2046.000000
22.340000	-0.050789	-30.016237	-8.363285	-7.882755	-8.338763	-5.431435	0.000000	-10.000000	0.025000	-6.483334	-67.166664	1023.000000	1023.000000	2046.000000
22.360001	-0.052564	-31.065437	-8.884271	-8.060817	-8.431783	-5.688568	0.000000	-10.000000	0.016667	-4.900000	-69.333336	1023.000000	1023.000000	2046.000000
22.379999	-0.054088	-31.966009	-9.274898	-8.244242	-8.564071	-5.882799	0.000000	-10.000000	0.016667	-4.016667	-71.000000	1023.000000	1023.000000	2046.000000
22.400000	-0.055480	-32.788513	-9.608643	-8.377556	-8.719746	-6.082568	0.000000	-10.000000	0.025000	-3.633333	-72.000000	1023.000000	1023.000000	2046.000000
22.420000	-0.056410	-33.338211	-9.811824	-8.460639	-8.860874	-6.204876	0.000000	-10.000000	0.016667	-3.716667	-72.833336	1023.000000	1023.000000	2046.000000
22.440001	-0.056912	-33.635212	-9.905604	-8.519906	-8.988673	-6.221029	0.000000	-10.000000	0.000000	-2.500000	-74.000000	1023.000000	1023.000000	2046.000000
22.459999	-0.057085	-33.737072	-9.916767	-8.516051	-9.095261	-6.208992	0.000000	-10.000000	-0.016667	-0.550000	-75.166664	1023.000000	1023.000000	2046.000000
22.480000	-0.056735	-33.530293	-9.773833	-8.450191	-9.119308	-6.186961	0.000000	-10.000000	-0.025000	2.150000	-76.000000	1023.000000	1023.000000	2046.000000
22.500000	-0.055929	-33.053768	-9.460083	-8.315047	-9.162918	-6.115720	0.000000	-10.000000	-0.041667	4.766666	-76.000000	1023.000000	1023.000000	2046.000000
22.520000	-0.054425	-32.165306	-9.033921	-8.080703	-9.118115	-5.932568	0.000000	-10.000000	-0.083333	7.833333	-76.000000	1023.000000	1023.000000	2046.000000
22.540001	-0.052663	-31.123562	-8.412152	-7.762044	-9.133572	-5.815795	0.000000	-10.000000	-0.133333	11.166667	-76.000000	1023.000000	1023.000000	2046.000000
22.559999	-0.051097	-30.198187	-7.965066	-7.494685	-8.997704	-5.740731	0.000000	-10.000000	-0.200000	14.316668	-76.000000	1023.000000	1023.000000	2046.000000
22.580000	-0.049237	-29.098848	-7.555983	-7.219285	-8.742320	-5.581261	0.000000	-10.000000	-0.241667	17.016666	-76.000000	1023.000000	1023.000000	2046.000000
22.600000	-0.047483	-28.062250	-7.251867	-6.959211	-8.365379	-5.485792	0.000000	-10.000000	-0.291667	19.350000	-43.000000	1023.000000	1023.000000	2046.000000
22.620001	-0.045675	-26.993656	-6.971764	-6.758715	-7.946731	-5.316446	0.000000	-10.000000	-0.333333	21.883333	-3.000000	1023.000000	1023.000000	2046.000000
22.639999	-0.043914	-25.952902	-6.697397	-6.615524	-7.543212	-5.096767	0.000000	-10.000000	-0.375000	23.683332	37.000000	1023.000000	1023.000000	2046.000000
22.660000	-0.042299	-24.998514	-6.413928	-6.462829	-7.235115	-4.886642	0.000000	-10.000000	-0.400000	24.900000	44.000000	1023.000000	1023.000000	2046.000000
22.680000	-0.040793	-24.108513	-6.120811	-6.313975	-6.988002	-4.685725	0.000000	-10.000000	-0.416667	25.266666	46.666668	1023.000000	1023.000000	2046.000000
22.700001	-0.039307	-23.230354	-5.918384	-6.195592	-6.660048	-4.456329	0.000000	-10.000000	-0.441667	25.983334	52.000000	1023.000000	1023.000000	2046.000000
22.719999	-0.037787	-22.331841	-5.682577	-6.057913	-6.324148	-4.267204	0.000000	-10.000000	-0.475000	27.133333	60.333332	1023.000000	1023.000000	2046.000000
22.740000	-0.036115	-21.343792	-5.371227	-5.979457	-6.025582	-3.967527	0.000000	-10.000000	-0.500000	28.000000	69.166664	1023.000000	1023.000000	2046.000000
22.760000	-0.034602	-20.449722	-5.096363	-5.857549	-5.751097	-3.744713	0.000000	-10.000000	-0.533333	28.816668	78.333336	1023.000000	1023.000000	2046.000000
22.780001	-0.033043	-19.528616	-4.829503	-5.738534	-5.455659	-3.504919	0.000000	-10.000000	-0.566667	29.333334	87.833336	1023.000000	1023.000000	2046.000000
22.799999	-0.031337	-18.520397	-4.533500	-5.568192	-5.160084	-3.258621	0.000000	-10.000000	-0.600000	29.816668	97.500000	1023.000000	1023.000000	2046.000000
22.820000	-0.029631	-17.511963	-4.187141	-5.435287	-4.920570	-2.968964	0.000000	-10.000000	-0.608333	30.250000	107.500000	1023.000000	1023.000000	2046.000000
22.840000	-0.027887	-16.481007	-3.714682	-5.309692	-4.783434	-2.673199	0.000000	-10.000000	-0.600000	30.483334	117.500000	1023.000000	1023.000000	2046.000000
22.860001	-0.025997	-15.364319	-3.294608	-5.164944	-4.543152	-2.361614	0.000000	-10.000000	-0.583333	30.783335	127.500000	1023.000000	1023.000000	2046.000000
22.879999	-0.024271	-14.344167	-2.910449	-4.933836	-4.307927	-2.191955	0.000000	-10.000000	-0.591667	30.800001	137.833328	1023.000000	1023.000000	2046.000000
22.900000	-0.022533	-13.316895	-2.429435	-4.721159	-4.193979	-1.972322	0.000000	-10.000000	-0.600000	31.066668	148.166672	1023.000000	1023.000000	2046.000000
22.920000	-0.020787	-12.284914	-2.075687	-4.475713	-3.932869	-1.800645	0.000000	-10.000000	-0.616667	31.100000	158.500000	1023.000000	1023.000000	2046.000000
22.940001	-0.019074	-11.272789	-1.722765	-4.220449	-3.677534	-1.652040	0.000000	-10.000000	-0.625000	31.500000	168.833328	1023.000000	1023.000000	2046.000000
22.959999	-0.017171	-10.147968	-1.375911	-3.954207	-3.343318	-1.474532	0.000000	-10.000000	-0.633333	31.666666	179.333328	1023.000000	1023.000000	2046.000000
22.980000	-0.015143	-8.949700	-1.113937	-3.621525	-2.883284	-1.330955	0.000000	-10.000000	-0.658333	32.183334	190.000000	1023.000000	1023.000000	2046.000000
23.000000	-0.012941	-7.647944	-0.818427	-3.339178	-2.414229	-1.076110	0.000000	-10.000000	-0.683333	32.300003	200.666672	1023.000000	1023.000000	2046.000000
23.020000	-0.010756	-6.356791	-0.500835	-3.060236	-2.027031	-0.768689	0.000000	-10.000000	-0.716667	32.616669	211.333328	1023.000000	1023.000000	2046.000000
23.040001	-0.009008	-5.323961	-0.173009	-2.745319	-1.831038	-0.574594	0.000000	-10.000000	-0.708333	32.600002	222.166672	1023.000000	1023.000000	2046.000000
23.059999	-0.007301	-4.315118	0.150791	-2.523203	-1.673280	-0.269426	0.000000	-10.000000	-0.691667	32.500000	233.000000	1023.000000	1023.000000	2046.000000
23.080000	-0.006088	-3.597782	0.329116	-2.313438	-1.514755	-0.098705	0.000000	-10.000000	-0.675000	32.233334	243.833328	1023.000000	1023.000000	2046.000000
23.100000	-0.004590	-2.712679	0.587449	-2.106482	-1.265712	0.072065	0.000000	-10.000000	-0.691667	32.166668	254.666672	1023.000000	1023.000000	2046.000000
23.120001	-0.003639	-2.150388	0.741085	-1.812174	-1.143360	0.064062	0.000000	-10.000000	-0.716667	32.383335	265.333344	1023.000000	1023.000000	2046.000000
23.139999	-0.003250	-1.920757	0.846904	-1.510600	-1.188777	-0.068284	0.000000	-10.000000	-0.716667	32.716667	276.166656	1023.000000	1023.000000	2046.000000
23.160000	-0.003636	-2.148612	0.712032	-1.331155	-1.241095	-0.288393	0.000000	-10.000000	-0.700000	32.500000	287.000000	1023.000000	1023.000000	2046.000000
23.180000	-0.004726	-2.793146	0.484537	-1.347175	-1.399813	-0.530696	0.000000	-10.000000	-0.658333	32.016666	297.833344	1023.000000	1023.000000	2046.000000
23.200001	-0.005138	-3.036555	0.467141	-1.327206	-1.490902	-0.685588	0.000000	-10.000000	-0.666667	31.733334	308.666656	1023.000000	1023.000000	2046.000000
23.219999	-0.004555	-2.691775	0.673266	-1.192220	-1.517898	-0.654922	0.000000	-10.000000	-0.658333	31.883335	319.333344	1023.000000	1023.000000	2046.000000
23.240000	-0.003683	-2.176527	0.912606	-0.917291	-1.473607	-0.698235	0.000000	-10.000000	-0.666667	31.933334	330.000000	1023.000000	1023.000000	2046.000000
23.260000	-0.002655	-1.569335	1.192478	-0.629651	-1.438015	-0.694147	0.000000	-10.000000	-0.650000	31.966667	340.666656	1023.000000	1023.000000	2046.000000
23.280001	-0.001557	-0.919976	1.465152	-0.390258	-1.376177	-0.618693	0.000000	-10.000000	-0.641667	31.750000	351.333344	1023.000000	1023.000000	2046.000000
23.299999	-0.000319	-0.188232	1.745695	-0.118227	-1.243115	-0.572585	0.000000	-10.000000	-0.616667	31.416666	362.000000	1023.000000	1023.000000	2046.000000
23.320000	0.001281	0.757222	2.151898	0.112353	-1.099156	-0.407873	0.000000	-10.000000	-0.600000	30.433334	372.333344	1023.000000	1023.000000	2046.000000
23.340000	0.003026	1.788391	2.536691	0.400925	-0.901666	-0.247559	0.000000	-10.000000	-0.583333	29.683334	382.500000	1023.000000	1023.000000	2046.000000
23.360001	0.004836	2.858222	2.892069	0.730355	-0.675616	-0.088586	0.000000	-10.000000	-0.575000	29.083334	392.500000	1023.000000	1023.000000	2046.000000
23.379999	0.006972	4.120445	3.425411	1.036358	-0.481901	0.140577	0.000000	-10.000000	-0.550000	28.733334	402.500000	1023.000000	1023.000000	2046.000000
23.400000	0.008847	5.228319	3.800999	1.354626	-0.210602	0.283295	0.000000	-10.000000	-0.525000	28.316668	412.166656	1023.000000	1023.000000	2046.000000
23.420000	0.010721	6.335987	4.192222	1.566056	0.042126	0.535584	0.000000	-10.000000	-0.508333	27.900000	421.833344	1023.000000	1023.000000	2046.000000
23.440001	0.012670	7.487980	4.542302	1.813450	0.387980	0.744248	0.000000	-10.000000	-0.508333	27.783333	431.166656	1023.000000	1023.000000	2046.000000
23.459999	0.014613	8.636119	4.956275	2.064604	0.655914	0.959326	0.000000	-10.000000	-0.525000	28.016666	440.500000	1023.000000	1023.000000	2046.000000
23.480000	0.016328	9.649826	5.284214	2.309878	0.944755	1.110980	0.000000	-10.000000	-0.541667	28.416668	449.833344	1023.000000	1023.000000	2046.000000
23.500000	0.018004	10.640449	5.653034	2.537457	1.153679	1.296279	0.000000	-10.000000	-0.533333	28.500000	459.166656	1023.000000	1023.000000	2046.000000
23.520000	0.019584	11.574290	5.982259	2.721815	1.379047	1.491170	0.000000	-10.000000	-0.508333	28.183334	468.833344	1023.000000	1023.000000	2046.000000
23.540001	0.020995	12.408128	6.279760	2.893256	1.561285	1.673827	0.000000	-10.000000	-0.450000	27.216667	478.166656	1023.000000	1023.000000	2046.000000
23.559999	0.022424	13.252638	6.530067	2.980875	1.795363	1.946332	0.000000	-10.000000	-0.408333	25.933334	487.500000	1023.000000	1023.000000	2046.000000
23.580000	0.023545	13.914841	6.829483	3.053895	1.858666	2.172797	0.000000	-10.000000	-0.333333	24.183334	496.333344	1023.000000	1023.000000	2046.000000
23.600000	0.024346	14.388389	7.030580	3.080305	1.892849	2.384654	0.000000	-10.000000	-0.258333	21.716667	504.833344	1023.000000	1023.000000	2046.000000
23.620001	0.024726	14.612836	7.181074	3.104613	1.879792	2.447357	0.000000	-10.000000	-0.141667	18.200001	512.500000	1023.000000	1023.000000	2046.000000
23.639999	0.024935	14.736590	7.238837	3.103695	1.870998	2.523059	0.000000	-10.000000	-0.050000	13.100000	519.166687	1023.000000	1023.000000	2046.000000
23.660000	0.024975	14.759975	7.213903	3.053297	1.910415	2.582361	0.000000	-10.000000	0.016667	5.416667	524.333313	1023.000000	1023.000000	2046.000000
23.680000	0.024725	14.612188	7.200427	2.971132	1.837554	2.603075	0.000000	-10.000000	0.058333	-1.966667	527.500000	1023.000000	1023.000000	2046.000000
23.700001	0.024066	14.222727	7.053625	2.935450	1.791321	2.442330	0.000000	-10.000000	0.100000	-9.450000	528.833313	1023.000000	1023.000000	2046.000000
23.719999	0.023421	13.841546	6.830667	2.849721	1.842209	2.318949	0.000000	-10.000000	0.166667	-13.866667	529.000000	1023.000000	1023.000000	2046.000000
23.740000	0.022760	13.451039	6.606257	2.750148	1.873395	2.221240	0.000000	-10.000000	0.233333	-17.866667	529.000000	1023.000000	1023.000000	2046.000000
23.760000	0.022114	13.069647	6.337461	2.618227	1.916637	2.197321	0.000000	-10.000000	0.325000	-20.416666	521.666687	1023.000000	1023.000000	2046.000000
23.780001	0.021428	12.663969	6.190228	2.477932	1.789669	2.206141	0.000000	-10.000000	0.408333	-22.883333	512.000000	1023.000000	1023.000000	2046.000000
23.799999	0.020402	12.057755	6.039762	2.353276	1.515267	2.149449	0.000000	-10.000000	0.508333	-25.316666	499.333344	1023.000000	1023.000000	2046.000000
23.820000	0.019121	11.300696	5.828439	2.181134	1.198105	2.093019	0.000000	-10.000000	0.591667	-27.666666	490.833344	1023.000000	1023.000000	2046.000000
23.840000	0.017193	10.160877	5.497382	1.896784	0.799326	1.967386	0.000000	-10.000000	0.691667	-30.016666	481.333344	1023.000000	1023.000000	2046.000000
23.860001	0.015651	9.249550	5.265316	1.650798	0.508439	1.824997	0.000000	-10.000000	0.775000	-31.983334	471.333344	1023.000000	1023.000000	2046.000000
23.879999	0.013787	8.148266	4.968234	1.518513	0.148912	1.512608	0.000000	-10.000000	0.841667	-33.416668	460.833344	1023.000000	1023.000000	2046.000000
23.900000	0.011252	6.650052	4.416364	1.488355	-0.254519	0.999851	0.000000	-10.000000	0.891667	-34.033333	449.833344	1023.000000	1023.000000	2046.000000
23.920000	0.007799	4.609359	3.734423	1.366416	-0.819229	0.327749	0.000000	-10.000000	0.925000	-34.633335	438.500000	1023.000000	1023.000000	2046.000000
23.940001	0.003975	2.349019	2.946934	0.964084	-1.363588	-0.198412	0.000000	-10.000000	0.950000	-35.233334	426.833344	1023.000000	1023.000000	2046.000000
23.959999	0.000475	0.280938	2.231688	0.595129	-1.820561	-0.725318	0.000000	-10.000000	0.958333	-35.766666	415.000000	1023.000000	1023.000000	2046.000000
23.980000	-0.002302	-1.360307	1.643697	0.318777	-2.103055	-1.219726	0.000000	-10.000000	0.991667	-36.266666	403.000000	1023.000000	1023.000000	2046.000000
24.000000	-0.004725	-2.792533	1.099737	0.029882	-2.337384	-1.584768	0.000000	-10.000000	1.033333	-36.716667	391.000000	1023.000000	1023.000000	2046.000000
24.020000	-0.006866	-4.057772	0.701698	-0.229159	-2.682194	-1.848117	0.000000	-10.000000	1.058333	-37.233334	378.666656	1023.000000	1023.000000	2046.000000
24.040001	-0.008910	-5.266061	0.379257	-0.443795	-3.069822	-2.131701	0.000000	-10.000000	1.058333	-37.266666	366.333344	1023.000000	1023.000000	2046.000000
24.059999	-0.010697	-6.321990	0.149910	-0.732494	-3.465576	-2.273829	0.000000	-10.000000	1.050000	-37.250000	353.833344	1023.000000	1023.000000	2046.000000
24.080000	-0.012318	-7.279794	-0.022039	-0.944413	-3.835299	-2.478042	0.000000	-10.000000	1.041667	-36.983334	341.500000	1023.000000	1023.000000	2046.000000
24.100000	-0.013605	-8.040753	-0.110174	-1.139606	-4.171618	-2.619355	0.000000	-10.000000	1.008333	-36.750000	329.166656	1023.000000	1023.000000	2046.000000
24.120001	-0.014824	-8.760988	-0.218633	-1.273372	-4.456360	-2.812624	0.000000	-10.000000	0.975000	-36.283333	317.000000	1023.000000	1023.000000	2046.000000
24.139999	-0.015492	-9.155937	-0.297837	-1.213929	-4.606831	-3.037340	0.000000	-10.000000	0.950000	-35.950001	305.000000	1023.000000	1023.000000	2046.000000
24.160000	-0.016273	-9.617584	-0.459368	-1.163486	-4.707099	-3.287631	0.000000	-10.000000	0.933333	-35.483334	293.000000	1023.000000	1023.000000	2046.000000
24.180000	-0.016937	-10.010036	-0.685394	-1.193798	-4.736466	-3.394378	0.000000	-10.000000	0.916667	-35.100002	281.000000	1023.000000	1023.000000	2046.000000
24.200001	-0.017508	-10.347116	-0.852288	-1.293786	-4.791768	-3.409274	0.000000	-10.000000	0.883333	-34.466667	269.333344	1023.000000	1023.000000	2046.000000
24.219999	-0.018159	-10.731927	-1.055285	-1.409698	-4.839120	-3.427823	0.000000	-10.000000	0.850000	-33.849998	257.833344	1023.000000	1023.000000	2046.000000
24.240000	-0.019064	-11.266740	-1.296008	-1.521620	-4.930963	-3.518149	0.000000	-10.000000	0.808333	-32.883331	246.666672	1023.000000	1023.000000	2046.000000
24.260000	-0.019980	-11.808415	-1.499325	-1.705723	-5.043664	-3.559704	0.000000	-10.000000	0.783333	-32.316666	235.500000	1023.000000	1023.000000	2046.000000
24.280001	-0.020874	-12.336739	-1.528763	-2.049076	-5.330533	-3.428366	0.000000	-10.000000	0.766667	-31.699999	224.666672	1023.000000	1023.000000	2046.000000
24.299999	-0.021804	-12.886029	-1.610248	-2.314331	-5.533299	-3.428151	0.000000	-10.000000	0.741667	-31.266666	214.000000	1023.000000	1023.000000	2046.000000
24.320000	-0.022930	-13.551636	-1.811528	-2.484065	-5.697882	-3.558161	0.000000	-10.000000	0.700000	-30.716667	203.666672	1023.000000	1023.000000	2046.000000
24.340000	-0.024023	-14.197873	-2.107611	-2.611308	-5.716785	-3.762169	0.000000	-10.000000	0.666667	-30.216667	193.500000	1023.000000	1023.000000	2046.000000
24.360001	-0.025065	-14.813515	-2.482798	-2.729485	-5.672813	-3.928418	0.000000	-10.000000	0.641667	-29.683332	183.500000	1023.000000	1023.000000	2046.000000
24.379999	-0.026030	-15.383675	-2.814723	-2.966337	-5.635683	-3.966931	0.000000	-10.000000	0.633333	-29.000000	173.500000	1023.000000	1023.000000	2046.000000
24.400000	-0.026978	-15.943995	-2.992264	-3.261514	-5.763952	-3.926265	0.000000	-10.000000	0.616667	-28.283333	163.833328	1023.000000	1023.000000	2046.000000
24.420000	-0.027900	-16.488697	-3.089855	-3.534826	-5.980792	-3.883224	0.000000	-10.000000	0.583333	-27.550001	154.333328	1023.000000	1023.000000	2046.000000
24.440001	-0.028870	-17.062279	-3.167059	-3.802514	-6.207656	-3.885049	0.000000	-10.000000	0.541667	-26.850000	145.166672	1023.000000	1023.000000	2046.000000
24.459999	-0.029823	-17.625286	-3.297256	-3.958325	-6.388300	-3.981405	0.000000	-10.000000	0.516667	-26.216667	136.000000	1023.000000	1023.000000	2046.000000
24.480000	-0.030634	-18.104574	-3.535441	-4.027058	-6.393343	-4.148732	0.000000	-10.000000	0.508333	-25.750000	127.333336	1023.000000	1023.000000	2046.000000
24.500000	-0.031395	-18.554230	-3.874900	-4.165473	-6.297019	-4.216837	0.000000	-10.000000	0.500000	-25.066668	118.666664	1023.000000	1023.000000	2046.000000
24.520000	-0.032073	-18.955370	-4.060525	-4.279322	-6.336916	-4.278607	0.000000	-10.000000	0.475000	-24.566668	110.333336	1023.000000	1023.000000	2046.000000
24.540001	-0.032692	-19.320955	-4.312397	-4.391969	-6.281332	-4.335258	0.000000	-10.000000	0.441667	-23.966667	102.000000	1023.000000	1023.000000	2046.000000
24.559999	-0.033502	-19.799837	-4.445153	-4.558377	-6.454412	-4.341895	0.000000	-10.000000	0.416667	-23.583334	94.000000	1023.000000	1023.000000	2046.000000
24.580000	-0.034306	-20.275089	-4.548403	-4.782446	-6.649281	-4.294960	0.000000	-10.000000	0.375000	-23.016666	86.166664	1023.000000	1023.000000	2046.000000
24.600000	-0.035693	-21.094700	-4.712451	-5.172512	-6.984848	-4.224888	0.000000	-10.000000	0.350000	-22.433334	78.500000	1023.000000	1023.000000	2046.000000
24.620001	-0.037434	-22.123390	-5.115845	-5.584543	-7.173993	-4.249008	0.000000	-10.000000	0.325000	-21.866667	71.166664	1023.000000	1023.000000	2046.000000
24.639999	-0.038923	-23.003746	-5.560957	-5.863537	-7.179658	-4.399593	0.000000	-10.000000	0.325000	-21.350000	63.833332	1023.000000	1023.000000	2046.000000
24.660000	-0.040375	-23.861650	-6.108086	-5.917430	-7.092507	-4.743629	0.000000	-10.000000	0.300000	-20.583334	56.666668	1023.000000	1023.000000	2046.000000
24.680000	-0.041768	-24.684851	-6.431857	-6.092040	-7.214794	-4.946160	0.000000	-10.000000	0.266667	-19.683334	49.833332	1023.000000	1023.000000	2046.000000
24.700001	-0.043254	-25.563343	-6.728432	-6.373312	-7.442682	-5.018915	0.000000	-10.000000	0.225000	-18.466667	43.166668	1023.000000	1023.000000	2046.000000
24.719999	-0.045132	-26.672966	-7.094974	-6.726644	-7.765029	-5.086319	0.000000	-10.000000	0.208333	-17.383333	37.166668	1023.000000	1023.000000	2046.000000
24.740000	-0.047251	-27.925625	-7.439104	-6.981267	-8.177161	-5.328094	0.000000	-10.000000	0.200000	-16.633333	31.166666	1023.000000	1023.000000	2046.000000
24.760000	-0.049259	-29.112074	-7.795944	-7.208938	-8.494448	-5.612744	0.000000	-10.000000	0.200000	-16.216667	25.833334	1023.000000	1023.000000	2046.000000
24.780001	-0.050972	-30.124250	-8.318234	-7.271217	-8.577781	-5.957017	0.000000	-10.000000	0.191667	-16.066666	20.333334	1023.000000	1023.000000	2046.000000
24.799999	-0.052317	-30.919397	-8.796879	-7.350489	-8.551843	-6.220186	0.000000	-10.000000	0.183333	-15.616667	15.000000	1023.000000	1023.000000	2046.000000
24.820000	-0.053318	-31.511101	-9.100231	-7.483037	-8.622434	-6.305400	0.000000	-10.000000	0.183333	-15.200000	9.666667	1023.000000	1023.000000	2046.000000
24.840000	-0.054036	-31.935156	-9.185221	-7.650236	-8.807333	-6.292365	0.000000	-10.000000	0.175000	-14.716667	4.666667	1023.000000	1023.000000	2046.000000
24.860001	-0.054381	-32.139149	-9.087502	-7.777380	-9.032428	-6.241841	0.000000	-10.000000	0.166667	-14.283334	0.166667	1023.000000	1023.000000	2046.000000
24.879999	-0.054415	-32.159492	-8.924994	-7.759647	-9.239773	-6.235078	0.000000	-10.000000	0.133333	-13.616667	-4.333333	1023.000000	1023.000000	2046.000000
24.900000	-0.054032	-31.932999	-8.730038	-7.623085	-9.329309	-6.250566	0.000000	-10.000000	0.116667	-13.016666	-8.666667	1023.000000	1023.000000	2046.000000
24.920000	-0.053873	-31.838995	-8.573628	-7.469984	-9.369283	-6.426100	0.000000	-10.000000	0.083333	-12.250000	-13.000000	1023.000000	1023.000000	2046.000000
24.940001	-0.053709	-31.741880	-8.561554	-7.390746	-9.285936	-6.503644	0.000000	-10.000000	0.066667	-11.516666	-17.000000	1023.000000	1023.000000	2046.000000
24.959999	-0.053435	-31.580158	-8.537185	-7.297029	-9.180536	-6.565407	0.000000	-10.000000	0.050000	-10.600000	-20.833334	1023.000000	1023.000000	2046.000000
24.980000	-0.053047	-31.350544	-8.496142	-7.301880	-9.050020	-6.502501	0.000000	-10.000000	0.050000	-9.766666	-24.500000	1023.000000	1023.000000	2046.000000
25.000000	-0.052921	-31.276463	-8.499105	-7.354577	-8.937364	-6.485417	0.000000	-10.000000	0.050000	-9.083333	-27.833334	1023.000000	1023.000000	2046.000000
25.020000	-0.052746	-31.172821	-8.525251	-7.457063	-8.817450	-6.373058	0.000000	-10.000000	0.041667	-8.233334	-30.833334	1023.000000	1023.000000	2046.000000
25.040001	-0.052790	-31.198996	-8.496350	-7.640526	-8.853250	-6.208869	0.000000	-10.000000	0.033333	-7.350000	-33.666668	1023.000000	1023.000000	2046.000000
25.059999	-0.052886	-31.255648	-8.394202	-7.789095	-8.972448	-6.099902	0.000000	-10.000000	0.016667	-6.433333	-36.166668	1023.000000	1023.000000	2046.000000
25.080000	-0.053082	-31.371597	-8.323105	-7.925580	-9.091356	-6.031556	0.000000	-10.000000	0.016667	-5.833333	-38.500000	1023.000000	1023.000000	2046.000000
25.100000	-0.053347	-31.528080	-8.355050	-7.980294	-9.120276	-6.072459	0.000000	-10.000000	0.008333	-5.500000	-40.500000	1023.000000	1023.000000	2046.000000
25.120001	-0.053454	-31.591326	-8.499244	-7.993542	-8.977118	-6.121422	0.000000	-10.000000	0.008333	-5.283333	-42.166668	1023.000000	1023.000000	2046.000000
25.139999	-0.053561	-31.654463	-8.635196	-8.031409	-8.851421	-6.136437	0.000000	-10.000000	0.000000	-4.916667	-43.833332	1023.000000	1023.000000	2046.000000
25.160000	-0.053654	-31.709738	-8.731958	-8.087488	-8.768706	-6.121585	0.000000	-10.000000	0.000000	-4.450000	-45.333332	1023.000000	1023.000000	2046.000000
25.180000	-0.053577	-31.663754	-8.793296	-8.155561	-8.680982	-6.033914	0.000000	-10.000000	0.000000	-3.916667	-47.000000	1023.000000	1023.000000	2046.000000
25.200001	-0.053348	-31.528543	-8.750203	-8.245908	-8.631284	-5.901149	0.000000	-10.000000	0.000000	-3.333333	-48.333332	1023.000000	1023.000000	2046.000000
25.219999	-0.053154	-31.413881	-8.545275	-8.332642	-8.763827	-5.772136	0.000000	-10.000000	0.000000	-2.250000	-49.333332	1023.000000	1023.000000	2046.000000
25.240000	-0.052824	-31.218729	-8.345601	-8.355191	-8.847051	-5.670887	0.000000	-10.000000	-0.008333	-0.266667	-49.833332	1023.000000	1023.000000	2046.000000
25.260000	-0.052337	-30.930964	-8.308094	-8.178839	-8.658224	-5.785807	0.000000	-10.000000	-0.033333	2.216667	-50.000000	1023.000000	1023.000000	2046.000000
25.280001	-0.051707	-30.558630	-8.304235	-8.053762	-8.389052	-5.811579	0.000000	-10.000000	-0.050000	5.300000	-50.000000	1023.000000	1023.000000	2046.000000
25.299999	-0.050669	-29.945208	-8.172895	-7.971809	-8.131400	-5.669103	0.000000	-10.000000	-0.083333	8.316667	-50.000000	1023.000000	1023.000000	2046.000000
25.320000	-0.049431	-29.213551	-7.943801	-7.962138	-7.902755	-5.404856	0.000000	-10.000000	-0.108333	11.283334	-50.000000	1023.000000	1023.000000	2046.000000
25.340000	-0.048130	-28.444784	-7.514566	-7.950361	-7.879262	-5.100595	0.000000	-10.000000	-0.166667	13.833333	-50.000000	1023.000000	1023.000000	2046.000000
25.360001	-0.047003	-27.778824	-7.205218	-7.827205	-7.805558	-4.940843	0.000000	-10.000000	-0.208333	16.049999	-50.000000	1023.000000	1023.000000	2046.000000
25.379999	-0.045694	-27.004951	-6.898313	-7.619363	-7.691067	-4.796209	0.000000	-10.000000	-0.250000	18.016666	-25.666666	1023.000000	1023.000000	2046.000000
25.400000	-0.044847	-26.504290	-6.854943	-7.436951	-7.492135	-4.720261	0.000000	-10.000000	-0.283333	19.700001	0.333333	1023.000000	1023.000000	2046.000000
25.420000	-0.044366	-26.220158	-6.993606	-7.368762	-7.192265	-4.665527	0.000000	-10.000000	-0.308333	20.733334	26.333334	1023.000000	1023.000000	2046.000000
25.440001	-0.043651	-25.797625	-6.984101	-7.313959	-6.931018	-4.568547	0.000000	-10.000000	-0.341667	22.050001	32.666668	1023.000000	1023.000000	2046.000000
25.459999	-0.042788	-25.287626	-6.942573	-7.169494	-6.674677	-4.500884	0.000000	-10.000000	-0.375000	23.300001	40.000000	1023.000000	1023.000000	2046.000000
25.480000	-0.042108	-24.886074	-6.863955	-6.989790	-6.558455	-4.473873	0.000000	-10.000000	-0.441667	24.883335	50.000000	1023.000000	1023.000000	2046.000000
25.500000	-0.041732	-24.663477	-6.818037	-6.800779	-6.461259	-4.583402	0.000000	-10.000000	-0.491667	26.566668	58.166668	1023.000000	1023.000000	2046.000000
25.520000	-0.041801	-24.704327	-6.943089	-6.801706	-6.410508	-4.549024	0.000000	-10.000000	-0.541667	27.750000	66.666664	1023.000000	1023.000000	2046.000000
25.540001	-0.042222	-24.953365	-6.938114	-6.915498	-6.565838	-4.533915	0.000000	-10.000000	-0.550000	28.983334	75.833336	1023.000000	1023.000000	2046.000000
25.559999	-0.042101	-24.881468	-6.730656	-6.917437	-6.785131	-4.448244	0.000000	-10.000000	-0.566667	29.333334	85.500000	1023.000000	1023.000000	2046.000000
25.580000	-0.041748	-24.673328	-6.625605	-6.690106	-6.778544	-4.579074	0.000000	-10.000000	-0.575000	29.750000	95.333336	1023.000000	1023.000000	2046.000000
25.600000	-0.040870	-24.153961	-6.542381	-6.334433	-6.607346	-4.669801	0.000000	-10.000000	-0.600000	30.100000	105.000000	1023.000000	1023.000000	2046.000000
25.620001	-0.039676	-23.448328	-6.469189	-5.969908	-6.285486	-4.723746	0.000000	-10.000000	-0.608333	30.366667	114.833336	1023.000000	1023.000000	2046.000000
25.639999	-0.038072	-22.500771	-6.199653	-5.743171	-6.037745	-4.520202	0.000000	-10.000000	-0.625000	30.666668	125.000000	1023.000000	1023.000000	2046.000000
25.660000	-0.036248	-21.422720	-5.717834	-5.563448	-5.899461	-4.241977	0.000000	-10.000000	-0.616667	30.616667	135.333328	1023.000000	1023.000000	2046.000000
25.680000	-0.034337	-20.293211	-5.108819	-5.305700	-5.873344	-4.005346	0.000000	-10.000000	-0.608333	30.600000	145.500000	1023.000000	1023.000000	2046.000000
25.700001	-0.032446	-19.175444	-4.615599	-4.941273	-5.752846	-3.865727	0.000000	-10.000000	-0.591667	30.666666	155.500000	1023.000000	1023.000000	2046.000000
25.719999	-0.030035	-17.750921	-4.093853	-4.501606	-5.440826	-3.714636	0.000000	-10.000000	-0.591667	30.633333	165.833328	1023.000000	1023.000000	2046.000000
25.740000	-0.027892	-16.484421	-3.660551	-4.168977	-5.090149	-3.564744	0.000000	-10.000000	-0.583333	30.683334	176.166672	1023.000000	1023.000000	2046.000000
25.760000	-0.025779	-15.235152	-3.338960	-3.867328	-4.606735	-3.422129	0.000000	-10.000000	-0.583333	30.500000	186.500000	1023.000000	1023.000000	2046.000000
25.780001	-0.023547	-13.916147	-2.913242	-3.676213	-4.209418	-3.117275	0.000000	-10.000000	-0.583333	30.483334	196.500000	1023.000000	1023.000000	2046.000000
25.799999	-0.021397	-12.645924	-2.344629	-3.578254	-3.968075	-2.754966	0.000000	-10.000000	-0.600000	30.549999	206.666672	1023.000000	1023.000000	2046.000000
25.820000	-0.019432	-11.484029	-1.741460	-3.380305	-3.886675	-2.475589	0.000000	-10.000000	-0.608333	30.750000	217.000000	1023.000000	1023.000000	2046.000000
25.840000	-0.017480	-10.330413	-1.404913	-3.056526	-3.541913	-2.327060	0.000000	-10.000000	-0.633333	31.016666	227.333328	1023.000000	1023.000000	2046.000000
25.860001	-0.015592	-9.214577	-1.188674	-2.723889	-3.082902	-2.219110	0.000000	-10.000000	-0.658333	31.233334	237.666672	1023.000000	1023.000000	2046.000000
25.879999	-0.013571	-8.020611	-0.812759	-2.568801	-2.738197	-1.900855	0.000000	-10.000000	-0.666667	31.666666	248.000000	1023.000000	1023.000000	2046.000000
25.900000	-0.011741	-6.939196	-0.343402	-2.577405	-2.586108	-1.432280	0.000000	-10.000000	-0.658333	31.616667	258.500000	1023.000000	1023.000000	2046.000000
25.920000	-0.010073	-5.953392	0.101810	-2.433647	-2.464647	-1.156909	0.000000	-10.000000	-0.658333	31.766666	269.000000	1023.000000	1023.000000	2046.000000
25.940001	-0.008476	-5.009350	0.468870	-2.224872	-2.279297	-0.974051	0.000000	-10.000000	-0.658333	31.600000	279.500000	1023.000000	1023.000000	2046.000000
25.959999	-0.006874	-4.062421	0.661848	-1.936722	-1.932373	-0.855174	0.000000	-10.000000	-0.658333	31.833334	290.000000	1023.000000	1023.000000	2046.000000
25.980000	-0.005185	-3.064402	0.851666	-1.630068	-1.535514	-0.750486	0.000000	-10.000000	-0.650000	31.583334	300.666656	1023.000000	1023.000000	2046.000000
26.000000	-0.003439	-2.032444	1.091182	-1.412881	-1.150119	-0.560626	0.000000	-10.000000	-0.641667	31.366667	311.166656	1023.000000	1023.000000	2046.000000
26.020000	-0.001708	-1.009658	1.502369	-1.298940	-0.965410	-0.247678	0.000000	-10.000000	-0.633333	31.083334	321.833344	1023.000000	1023.000000	2046.000000
26.040001	0.000097	0.057150	2.003677	-1.165649	-0.891962	0.111083	0.000000	-10.000000	-0.616667	30.966667	332.166656	1023.000000	1023.000000	2046.000000
26.059999	0.001906	1.126456	2.394859	-0.899522	-0.669950	0.301069	0.000000	-10.000000	-0.608333	30.766666	342.666656	1023.000000	1023.000000	2046.000000
26.080000	0.003590	2.121584	2.706329	-0.557126	-0.369449	0.341831	0.000000	-10.000000	-0.600000	30.550001	353.000000	1023.000000	1023.000000	2046.000000
26.100000	0.005450	3.221078	2.999283	-0.294013	-0.011400	0.527208	0.000000	-10.000000	-0.608333	30.333334	363.333344	1023.000000	1023.000000	2046.000000
26.120001	0.007428	4.389662	3.261561	-0.018954	0.401036	0.746019	0.000000	-10.000000	-0.616667	30.200001	373.500000	1023.000000	1023.000000	2046.000000
26.139999	0.009206	5.440870	3.598750	0.168695	0.627480	1.045945	0.000000	-10.000000	-0.625000	30.000000	383.500000	1023.000000	1023.000000	2046.000000
26.160000	0.011283	6.668446	4.027442	0.413916	0.808784	1.418303	0.000000	-10.000000	-0.616667	29.950001	393.500000	1023.000000	1023.000000	2046.000000
26.180000	0.012953	7.654936	4.490875	0.680298	0.792062	1.691700	0.000000	-10.000000	-0.591667	29.716667	403.500000	1023.000000	1023.000000	2046.000000
26.200001	0.014359	8.486072	4.787169	0.947426	0.906150	1.845327	0.000000	-10.000000	-0.566667	29.500000	413.500000	1023.000000	1023.000000	2046.000000
26.219999	0.015516	9.169993	4.989002	1.133579	1.059253	1.988159	0.000000	-10.000000	-0.558333	29.033335	423.500000	1023.000000	1023.000000	2046.000000
26.240000	0.016780	9.916917	5.245127	1.362407	1.232503	2.076880	0.000000	-10.000000	-0.558333	28.900002	433.166656	1023.000000	1023.000000	2046.000000
26.260000	0.017241	10.189643	5.297172	1.609057	1.262050	2.021364	0.000000	-10.000000	-0.558333	28.750000	442.833344	1023.000000	1023.000000	2046.000000
26.280001	0.016740	9.893077	5.083155	1.940370	1.207652	1.661900	0.000000	-10.000000	-0.516667	28.416668	452.333344	1023.000000	1023.000000	2046.000000
26.299999	0.015321	9.054997	4.801699	1.990330	0.983653	1.279314	0.000000	-10.000000	-0.475000	27.616667	462.000000	1023.000000	1023.000000	2046.000000
26.320000	0.014378	8.497562	4.607672	1.870155	0.852365	1.167371	0.000000	-10.000000	-0.458333	26.983334	471.333344	1023.000000	1023.000000	2046.000000
26.340000	0.014274	8.435859	4.689277	1.897901	0.745797	1.102884	0.000000	-10.000000	-0.458333	26.850000	480.333344	1023.000000	1023.000000	2046.000000
26.360001	0.014708	8.692675	4.836699	2.067521	0.735288	1.053167	0.000000	-10.000000	-0.466667	27.016666	486.166656	1023.000000	1023.000000	2046.000000
26.379999	0.015303	9.043891	4.954019	2.311749	0.804351	0.973772	0.000000	-10.000000	-0.433333	26.883333	495.166656	1023.000000	1023.000000	2046.000000
26.400000	0.015986	9.447775	5.157351	2.543643	0.807128	0.939655	0.000000	-10.000000	-0.416667	26.299999	504.166656	1023.000000	1023.000000	2046.000000
26.420000	0.016726	9.885362	5.363719	2.747630	0.845327	0.928685	0.000000	-10.000000	-0.400000	25.716667	513.166687	1023.000000	1023.000000	2046.000000
26.440001	0.017527	10.358257	5.534548	2.923047	0.940615	0.960047	0.000000	-10.000000	-0.350000	24.100000	521.666687	1023.000000	1023.000000	2046.000000
26.459999	0.018467	10.913935	5.747444	3.080257	1.072913	1.013321	0.000000	-10.000000	-0.266667	21.916666	529.833313	1023.000000	1023.000000	2046.000000
26.480000	0.019165	11.326564	5.783923	3.196995	1.255894	1.089752	0.000000	-10.000000	-0.158333	18.316668	540.333313	1023.000000	1023.000000	2046.000000
26.500000	0.019938	11.783627	5.966837	3.315080	1.329689	1.172020	0.000000	-10.000000	-0.075000	14.433333	547.000000	1023.000000	1023.000000	2046.000000
26.520000	0.020574	12.159503	6.132545	3.434407	1.369186	1.223364	0.000000	-10.000000	-0.016667	8.616667	552.500000	1023.000000	1023.000000	2046.000000
26.540001	0.020868	12.332983	6.200042	3.434647	1.388127	1.310167	0.000000	-10.000000	0.016667	4.216667	555.666687	1023.000000	1023.000000	2046.000000
26.559999	0.020895	12.349014	6.232746	3.357610	1.353688	1.404970	0.000000	-10.000000	0.033333	-0.600000	557.666687	1023.000000	1023.000000	2046.000000
26.580000	0.020860	12.328337	6.267661	3.274630	1.293406	1.492640	0.000000	-10.000000	0.066667	-5.566667	558.333313	1023.000000	1023.000000	2046.000000
26.600000	0.020613	12.182491	6.316576	3.160563	1.155826	1.549526	0.000000	-10.000000	0.141667	-11.350000	559.000000	1023.000000	1023.000000	2046.000000
26.620001	0.020035	11.840496	6.292176	3.030978	0.969008	1.548335	0.000000	-10.000000	0.216667	-16.066666	559.000000	1023.000000	1023.000000	2046.000000
26.639999	0.019329	11.423195	6.069264	2.865424	0.961504	1.527002	0.000000	-10.000000	0.266667	-17.816666	559.000000	1023.000000	1023.000000	2046.000000
26.660000	0.018516	10.942791	5.922246	2.692818	0.831591	1.496137	0.000000	-10.000000	0.325000	-20.566668	549.666687	1023.000000	1023.000000	2046.000000
26.680000	0.017561	10.378773	5.695868	2.550575	0.732092	1.400238	0.000000	-10.000000	0.425000	-23.316668	537.666687	1023.000000	1023.000000	2046.000000
26.700001	0.016686	9.861341	5.583886	2.334151	0.539287	1.404016	0.000000	-10.000000	0.550000	-26.733334	522.666687	1023.000000	1023.000000	2046.000000
26.719999	0.015412	9.108685	5.375133	2.123229	0.286205	1.324118	0.000000	-10.000000	0.658333	-29.083334	513.833313	1023.000000	1023.000000	2046.000000
26.740000	0.014072	8.316359	5.158459	1.952381	0.036873	1.168645	0.000000	-10.000000	0.750000	-31.133333	504.166656	1023.000000	1023.000000	2046.000000
26.760000	0.012713	7.513268	4.842341	1.742008	-0.117567	1.046485	0.000000	-10.000000	0.816667	-32.516666	497.500000	1023.000000	1023.000000	2046.000000
26.780001	0.011405	6.740351	4.538322	1.516465	-0.246270	0.931834	0.000000	-10.000000	0.883333	-33.700001	490.333344	1023.000000	1023.000000	2046.000000
26.799999	0.010076	5.954679	4.299013	1.287775	-0.449426	0.817317	0.000000	-10.000000	0.958333	-35.083332	478.666656	1023.000000	1023.000000	2046.000000
26.820000	0.008818	5.211481	4.082777	1.132045	-0.659641	0.656299	0.000000	-10.000000	1.033333	-36.466667	467.000000	1023.000000	1023.000000	2046.000000
26.840000	0.007379	4.361175	3.907409	0.873379	-0.958646	0.539032	0.000000	-10.000000	1.083333	-37.616665	450.666656	1023.000000	1023.000000	2046.000000
26.860001	0.005985	3.537274	3.602256	0.731031	-1.138445	0.342431	0.000000	-10.000000	1.091667	-37.933334	442.333344	1023.000000	1023.000000	2046.000000
26.879999	0.004677	2.763887	3.312627	0.685000	-1.327529	0.093790	0.000000	-10.000000	1.133333	-38.349998	429.833344	1023.000000	1023.000000	2046.000000
26.900000	0.002899	1.713400	2.869582	0.484759	-1.545549	-0.095392	0.000000	-10.000000	1.166667	-38.750000	421.333344	1023.000000	1023.000000	2046.000000
26.920000	0.000795	0.469826	2.383042	0.190659	-1.765115	-0.338760	0.000000	-10.000000	1.200000	-39.133335	408.500000	1023.000000	1023.000000	2046.000000
26.940001	-0.000951	-0.561782	1.988531	-0.076499	-1.911239	-0.562575	0.000000	-10.000000	1.183333	-39.283333	391.000000	1023.000000	1023.000000	2046.000000
26.959999	-0.002600	-1.536752	1.538635	-0.235189	-1.974127	-0.866071	0.000000	-10.000000	1.150000	-39.083336	373.500000	1023.000000	1023.000000	2046.000000
26.980000	-0.004802	-2.838089	1.087702	-0.421200	-2.336424	-1.168167	0.000000	-10.000000	1.116667	-38.900002	360.333344	1023.000000	1023.000000	2046.000000
27.000000	-0.007742	-4.575643	0.536493	-0.635591	-2.836551	-1.639994	0.000000	-10.000000	1.083333	-38.383335	347.500000	1023.000000	1023.000000	2046.000000
27.020000	-0.011065	-6.539150	-0.127601	-1.083016	-3.324949	-2.003585	0.000000	-10.000000	1.050000	-37.766666	334.833344	1023.000000	1023.000000	2046.000000
27.040001	-0.014527	-8.585571	-0.759567	-1.576154	-3.860668	-2.389182	0.000000	-10.000000	1.008333	-36.916668	318.000000	1023.000000	1023.000000	2046.000000
27.059999	-0.017393	-10.279226	-1.149909	-2.027341	-4.416000	-2.685975	0.000000	-10.000000	0.966667	-36.566666	305.500000	1023.000000	1023.000000	2046.000000
27.080000	-0.019806	-11.705281	-1.524209	-2.360911	-4.836331	-2.983829	0.000000	-10.000000	0.941667	-36.366669	297.166656	1023.000000	1023.000000	2046.000000
27.100000	-0.021891	-12.937732	-1.855302	-2.602663	-5.211008	-3.268759	0.000000	-10.000000	0.916667	-36.000000	285.000000	1023.000000	1023.000000	2046.000000
27.120001	-0.023833	-14.085568	-2.277288	-2.763223	-5.479974	-3.565084	0.000000	-10.000000	0.908333	-35.366669	273.166656	1023.000000	1023.000000	2046.000000
27.139999	-0.025570	-15.111658	-2.708457	-2.834677	-5.626321	-3.942204	0.000000	-10.000000	0.900000	-34.733334	261.333344	1023.000000	1023.000000	2046.000000
27.160000	-0.027172	-16.058640	-3.092438	-2.949390	-5.749251	-4.267561	0.000000	-10.000000	0.891667	-34.316666	253.666672	1023.000000	1023.000000	2046.000000
27.180000	-0.028278	-16.712563	-3.329683	-3.171199	-5.847515	-4.364166	0.000000	-10.000000	0.850000	-33.750000	242.333328	1023.000000	1023.000000	2046.000000
27.200001	-0.029102	-17.199015	-3.407142	-3.428612	-6.084372	-4.278889	0.000000	-10.000000	0.816667	-33.266666	227.333328	1023.000000	1023.000000	2046.000000
27.219999	-0.029540	-17.458363	-3.304348	-3.504632	-6.376257	-4.273124	0.000000	-10.000000	0.791667	-32.966667	216.166672	1023.000000	1023.000000	2046.000000
27.240000	-0.030076	-17.774864	-3.310973	-3.550174	-6.567455	-4.346261	0.000000	-10.000000	0.783333	-32.666664	208.833328	1023.000000	1023.000000	2046.000000
27.260000	-0.030652	-18.115347	-3.422636	-3.553468	-6.692606	-4.446635	0.000000	-10.000000	0.741667	-31.883333	198.166672	1023.000000	1023.000000	2046.000000
27.280001	-0.031253	-18.470247	-3.588448	-3.522248	-6.750082	-4.609469	0.000000	-10.000000	0.700000	-31.100000	187.500000	1023.000000	1023.000000	2046.000000
27.299999	-0.031925	-18.867537	-3.821254	-3.605664	-6.731114	-4.709504	0.000000	-10.000000	0.666667	-30.166668	177.166672	1023.000000	1023.000000	2046.000000
27.320000	-0.032581	-19.255428	-4.061625	-3.739747	-6.681416	-4.772641	0.000000	-10.000000	0.650000	-29.833334	170.500000	1023.000000	1023.000000	2046.000000
27.340000	-0.033435	-19.759895	-4.295998	-4.016056	-6.720054	-4.727788	0.000000	-10.000000	0.625000	-29.016666	160.500000	1023.000000	1023.000000	2046.000000
27.360001	-0.034290	-20.265574	-4.473697	-4.302976	-6.812693	-4.676208	0.000000	-10.000000	0.616667	-28.500000	150.666672	1023.000000	1023.000000	2046.000000
27.379999	-0.035242	-20.828077	-4.590425	-4.629117	-6.976497	-4.632039	0.000000	-10.000000	0.583333	-27.550001	141.166672	1023.000000	1023.000000	2046.000000
27.400000	-0.036258	-21.428574	-4.690128	-4.944840	-7.199498	-4.594106	0.000000	-10.000000	0.541667	-26.850000	129.000000	1023.000000	1023.000000	2046.000000
27.420000	-0.037255	-22.017664	-4.825245	-5.121192	-7.403287	-4.667940	0.000000	-10.000000	0.491667	-26.383333	120.000000	1023.000000	1023.000000	2046.000000
27.440001	-0.038310	-22.641249	-5.074447	-5.234370	-7.488396	-4.844035	0.000000	-10.000000	0.466667	-25.950001	111.000000	1023.000000	1023.000000	2046.000000
27.459999	-0.039158	-23.142431	-5.441841	-5.303525	-7.373294	-5.023771	0.000000	-10.000000	0.466667	-25.550001	105.333336	1023.000000	1023.000000	2046.000000
27.480000	-0.039984	-23.630520	-5.681660	-5.513669	-7.385545	-5.049645	0.000000	-10.000000	0.458333	-24.966667	96.666664	1023.000000	1023.000000	2046.000000
27.500000	-0.040791	-24.107599	-5.786563	-5.808666	-7.546896	-4.965475	0.000000	-10.000000	0.441667	-24.300001	85.666664	1023.000000	1023.000000	2046.000000
27.520000	-0.041465	-24.505888	-5.796126	-6.062913	-7.782788	-4.864060	0.000000	-10.000000	0.416667	-23.833334	77.333336	1023.000000	1023.000000	2046.000000
27.540001	-0.042178	-24.927202	-5.935746	-6.145986	-7.854934	-4.990536	0.000000	-10.000000	0.375000	-23.116667	69.333336	1023.000000	1023.000000	2046.000000
27.559999	-0.042695	-25.232676	-6.230234	-6.211319	-7.692636	-5.098487	0.000000	-10.000000	0.350000	-22.516666	64.333336	1023.000000	1023.000000	2046.000000
27.580000	-0.043128	-25.488905	-6.417266	-6.323617	-7.624287	-5.123735	0.000000	-10.000000	0.316667	-21.483334	56.833332	1023.000000	1023.000000	2046.000000
27.600000	-0.043538	-25.730938	-6.469298	-6.575568	-7.719818	-4.966253	0.000000	-10.000000	0.308333	-20.666668	49.666668	1023.000000	1023.000000	2046.000000
27.620001	-0.044154	-26.095211	-6.534131	-6.727788	-7.871258	-4.962035	0.000000	-10.000000	0.291667	-19.866667	42.833332	1023.000000	1023.000000	2046.000000
27.639999	-0.044832	-26.495989	-6.615544	-6.875226	-8.060683	-4.944536	0.000000	-10.000000	0.258333	-19.133333	36.166668	1023.000000	1023.000000	2046.000000
27.660000	-0.045845	-27.094143	-6.844499	-7.054144	-8.221360	-4.974140	0.000000	-10.000000	0.225000	-18.416666	29.833334	1023.000000	1023.000000	2046.000000
27.680000	-0.047304	-27.956671	-7.243417	-7.362145	-8.305182	-5.045928	0.000000	-10.000000	0.191667	-17.166666	21.833334	1023.000000	1023.000000	2046.000000
27.700001	-0.048552	-28.694376	-7.701912	-7.626513	-8.216231	-5.149720	0.000000	-10.000000	0.183333	-16.283333	16.166666	1023.000000	1023.000000	2046.000000
27.719999	-0.049656	-29.346888	-8.088931	-7.732263	-8.180265	-5.345428	0.000000	-10.000000	0.166667	-15.500000	10.666667	1023.000000	1023.000000	2046.000000
27.740000	-0.050925	-30.096485	-8.393574	-7.806877	-8.288275	-5.607760	0.000000	-10.000000	0.158333	-15.100000	7.166667	1023.000000	1023.000000	2046.000000
27.760000	-0.052119	-30.802555	-8.605740	-8.019627	-8.484907	-5.692281	0.000000	-10.000000	0.116667	-14.133333	2.333333	1023.000000	1023.000000	2046.000000
27.780001	-0.053783	-31.785917	-8.892319	-8.289555	-8.814143	-5.789901	0.000000	-10.000000	0.075000	-12.666667	-2.000000	1023.000000	1023.000000	2046.000000
27.799999	-0.055594	-32.856068	-9.247763	-8.510922	-9.128531	-5.968853	0.000000	-10.000000	0.041667	-11.216667	-6.000000	1023.000000	1023.000000	2046.000000
27.820000	-0.057269	-33.845852	-9.590326	-8.652968	-9.370552	-6.232006	0.000000	-10.000000	0.050000	-10.150001	-9.666667	1023.000000	1023.000000	2046.000000
27.840000	-0.058765	-34.730270	-9.956355	-8.782559	-9.546953	-6.444403	0.000000	-10.000000	0.058333	-9.733334	-13.000000	1023.000000	1023.000000	2046.000000
27.860001	-0.059852	-35.372437	-10.303374	-8.791084	-9.579819	-6.698161	0.000000	-10.000000	0.058333	-9.600000	-16.166666	1023.000000	1023.000000	2046.000000
27.879999	-0.060699	-35.872971	-10.598728	-8.826113	-9.591249	-6.856880	0.000000	-10.000000	0.041667	-9.433333	-19.500000	1023.000000	1023.000000	2046.000000
27.900000	-0.061144	-36.136391	-10.717864	-8.897977	-9.657791	-6.862759	0.000000	-10.000000	0.041667	-9.016667	-22.666666	1023.000000	1023.000000	2046.000000
27.920000	-0.061287	-36.220448	-10.649645	-8.979372	-9.772256	-6.819175	0.000000	-10.000000	0.033333	-8.383333	-25.666666	1023.000000	1023.000000	2046.000000
27.940001	-0.061067	-36.090366	-10.506336	-8.942111	-9.860126	-6.781792	0.000000	-10.000000	0.025000	-7.733334	-28.500000	1023.000000	1023.000000	2046.000000
27.959999	-0.060347	-35.665100	-10.170439	-8.850863	-9.998804	-6.644996	0.000000	-10.000000	0.008333	-7.016667	-31.166666	1023.000000	1023.000000	2046.000000
27.980000	-0.059670	-35.265240	-9.837489	-8.697694	-10.108137	-6.621917	0.000000	-10.000000	0.000000	-6.216667	-33.500000	1023.000000	1023.000000	2046.000000
28.000000	-0.059080	-34.916176	-9.645952	-8.532546	-10.046389	-6.691291	0.000000	-10.000000	0.000000	-4.866667	-35.500000	1023.000000	1023.000000	2046.000000
28.020000	-0.058225	-34.411125	-9.446316	-8.392591	-9.884373	-6.687845	0.000000	-10.000000	-0.008333	-2.433333	-37.000000	1023.000000	1023.000000	2046.000000
28.040001	-0.057292	-33.859837	-9.226188	-8.284625	-9.740679	-6.608346	0.000000	-10.000000	-0.033333	0.383333	-37.833332	1023.000000	1023.000000	2046.000000
28.059999	-0.056243	-33.239841	-9.108497	-8.225401	-9.410211	-6.495734	0.000000	-10.000000	-0.066667	3.300000	-38.000000	1023.000000	1023.000000	2046.000000
28.080000	-0.055123	-32.577808	-8.888124	-8.212329	-9.182600	-6.294753	0.000000	-10.000000	-0.108333	6.066667	-38.000000	1023.000000	1023.000000	2046.000000
28.100000	-0.054041	-31.938177	-8.647667	-8.240382	-9.015654	-6.034474	0.000000	-10.000000	-0.133333	9.216667	-38.000000	1023.000000	1023.000000	2046.000000
28.120001	-0.052942	-31.288582	-8.372015	-8.215878	-8.922346	-5.778343	0.000000	-10.000000	-0.175000	12.433333	-38.000000	1023.000000	1023.000000	2046.000000
28.139999	-0.051915	-30.681599	-8.156417	-8.133312	-8.783123	-5.608747	0.000000	-10.000000	-0.225000	15.166667	-38.000000	1023.000000	1023.000000	2046.000000
28.160000	-0.050784	-30.013639	-7.908048	-8.065176	-8.583714	-5.456700	0.000000	-10.000000	-0.266667	17.433334	-27.833334	1023.000000	1023.000000	2046.000000
28.180000	-0.049683	-29.362419	-7.693163	-7.959464	-8.360082	-5.349710	0.000000	-10.000000	-0.316667	19.816668	-4.833333	1023.000000	1023.000000	2046.000000
28.200001	-0.048433	-28.623978	-7.475445	-7.873566	-8.107778	-5.167190	0.000000	-10.000000	-0.341667	21.483334	18.166666	1023.000000	1023.000000	2046.000000
28.219999	-0.047029	-27.794073	-7.292740	-7.734671	-7.772418	-4.994243	0.000000	-10.000000	-0.400000	22.950001	33.500000	1023.000000	1023.000000	2046.000000
28.240000	-0.045519	-26.901733	-7.041139	-7.617315	-7.493615	-4.749666	0.000000	-10.000000	-0.425000	23.866667	38.500000	1023.000000	1023.000000	2046.000000
28.260000	-0.043897	-25.942959	-6.788729	-7.441675	-7.160029	-4.552526	0.000000	-10.000000	-0.466667	25.233334	46.166668	1023.000000	1023.000000	2046.000000
28.280001	-0.042354	-25.031464	-6.523616	-7.277926	-6.856022	-4.373899	0.000000	-10.000000	-0.508333	26.550001	54.333332	1023.000000	1023.000000	2046.000000
28.299999	-0.040628	-24.011391	-6.137344	-7.110749	-6.618205	-4.145094	0.000000	-10.000000	-0.525000	27.516666	63.000000	1023.000000	1023.000000	2046.000000
28.320000	-0.038798	-22.929615	-5.874478	-6.912218	-6.242912	-3.900007	0.000000	-10.000000	-0.550000	28.316668	72.166664	1023.000000	1023.000000	2046.000000
28.340000	-0.037053	-21.898378	-5.623965	-6.731621	-5.879301	-3.663491	0.000000	-10.000000	-0.558333	28.950001	81.500000	1023.000000	1023.000000	2046.000000
28.360001	-0.035322	-20.875252	-5.286931	-6.575804	-5.611695	-3.400821	0.000000	-10.000000	-0.591667	29.416668	91.000000	1023.000000	1023.000000	2046.000000
28.379999	-0.033456	-19.772373	-4.934988	-6.378633	-5.303439	-3.155313	0.000000	-10.000000	-0.608333	29.950001	107.500000	1023.000000	1023.000000	2046.000000
28.400000	-0.031614	-18.684160	-4.528519	-6.205051	-5.070207	-2.880383	0.000000	-10.000000	-0.616667	30.299999	120.833336	1023.000000	1023.000000	2046.000000
28.420000	-0.029615	-17.502571	-4.088449	-6.077211	-4.819810	-2.517100	0.000000	-10.000000	-0.625000	30.650000	131.000000	1023.000000	1023.000000	2046.000000
28.440001	-0.027573	-16.295488	-3.606657	-5.781795	-4.581180	-2.325857	0.000000	-10.000000	-0.641667	30.950001	134.500000	1023.000000	1023.000000	2046.000000
28.459999	-0.025533	-15.089876	-3.142567	-5.590212	-4.355538	-2.001559	0.000000	-10.000000	-0.658333	31.283333	141.333328	1023.000000	1023.000000	2046.000000
28.480000	-0.023563	-13.925693	-2.796699	-5.290024	-4.057315	-1.781653	0.000000	-10.000000	-0.675000	31.633333	151.666672	1023.000000	1023.000000	2046.000000
28.500000	-0.021713	-12.832338	-2.449284	-4.969155	-3.859696	-1.554203	0.000000	-10.000000	-0.666667	31.666666	162.000000	1023.000000	1023.000000	2046.000000
28.520000	-0.020309	-12.002726	-2.181562	-4.648977	-3.732043	-1.440143	0.000000	-10.000000	-0.658333	31.733334	172.666672	1023.000000	1023.000000	2046.000000
28.540001	-0.018998	-11.227704	-2.050934	-4.459276	-3.468633	-1.248861	0.000000	-10.000000	-0.666667	31.766666	183.333328	1023.000000	1023.000000	2046.000000
28.559999	-0.017555	-10.374767	-1.821943	-4.242712	-3.229758	-1.080354	0.000000	-10.000000	-0.691667	31.950001	194.000000	1023.000000	1023.000000	2046.000000
28.580000	-0.016751	-9.899622	-1.682659	-3.935072	-3.171338	-1.110554	0.000000	-10.000000	-0.725000	32.483334	204.500000	1023.000000	1023.000000	2046.000000
28.600000	-0.016336	-9.654345	-1.655590	-3.607705	-3.099707	-1.291342	0.000000	-10.000000	-0.725000	33.116669	215.166672	1023.000000	1023.000000	2046.000000
28.620001	-0.016688	-9.862453	-1.792341	-3.480699	-3.143258	-1.446154	0.000000	-10.000000	-0.733333	33.366669	226.000000	1023.000000	1023.000000	2046.000000
28.639999	-0.017504	-10.344586	-1.968800	-3.543391	-3.277279	-1.555118	0.000000	-10.000000	-0.733333	33.166668	237.166672	1023.000000	1023.000000	2046.000000
28.660000	-0.017732	-10.479808	-2.031479	-3.479652	-3.266160	-1.702518	0.000000	-10.000000	-0.750000	32.883335	248.333328	1023.000000	1023.000000	2046.000000
28.680000	-0.017173	-10.149180	-1.820482	-3.274730	-3.292500	-1.761467	0.000000	-10.000000	-0.750000	33.166668	259.500000	1023.000000	1023.000000	2046.000000
28.700001	-0.016301	-9.634006	-1.571879	-3.028714	-3.280241	-1.753171	0.000000	-10.000000	-0.733333	33.416668	270.500000	1023.000000	1023.000000	2046.000000
28.719999	-0.015159	-8.958678	-1.358563	-2.748923	-3.129103	-1.722090	0.000000	-10.000000	-0.725000	33.733334	281.666656	1023.000000	1023.000000	2046.000000
28.740000	-0.013913	-8.222810	-1.128413	-2.455136	-2.964954	-1.674307	0.000000	-10.000000	-0.716667	33.566666	292.833344	1023.000000	1023.000000	2046.000000
28.760000	-0.012460	-7.363937	-0.813060	-2.174960	-2.771368	-1.604548	0.000000	-10.000000	-0.733333	33.283333	304.000000	1023.000000	1023.000000	2046.000000
28.780001	-0.010539	-6.228832	-0.406121	-1.901079	-2.533214	-1.388419	0.000000	-10.000000	-0.716667	32.833332	315.000000	1023.000000	1023.000000	2046.000000
28.799999	-0.008704	-5.144236	-0.018008	-1.617223	-2.305754	-1.203250	0.000000	-10.000000	-0.700000	32.150002	326.000000	1023.000000	1023.000000	2046.000000
28.820000	-0.006661	-3.936662	0.440557	-1.317440	-2.111260	-0.948519	0.000000	-10.000000	-0.666667	31.833334	336.833344	1023.000000	1023.000000	2046.000000
28.840000	-0.004416	-2.609605	1.050580	-0.980755	-1.973076	-0.706353	0.000000	-10.000000	-0.658333	31.533335	347.666656	1023.000000	1023.000000	2046.000000
28.860001	-0.002413	-1.426167	1.488319	-0.719169	-1.707232	-0.488085	0.000000	-10.000000	-0.641667	31.383335	358.166656	1023.000000	1023.000000	2046.000000
28.879999	-0.000356	-0.210509	1.997630	-0.504062	-1.515367	-0.188709	0.000000	-10.000000	-0.625000	30.833334	368.833344	1023.000000	1023.000000	2046.000000
28.900000	0.001806	1.067373	2.469594	-0.249669	-1.239707	0.087156	0.000000	-10.000000	-0.625000	30.466667	379.166656	1023.000000	1023.000000	2046.000000
28.920000	0.003919	2.316087	2.970974	0.017402	-1.002105	0.329815	0.000000	-10.000000	-0.616667	30.400000	389.500000	1023.000000	1023.000000	2046.000000
28.940001	0.005826	3.443160	3.328096	0.354475	-0.678250	0.438839	0.000000	-10.000000	-0.625000	30.666668	399.500000	1023.000000	1023.000000	2046.000000
28.959999	0.007626	4.507075	3.661954	0.672436	-0.373134	0.545818	0.000000	-10.000000	-0.625000	30.933334	409.666656	1023.000000	1023.000000	2046.000000
28.980000	0.009482	5.603572	3.927016	0.911014	-0.002827	0.768370	0.000000	-10.000000	-0.625000	30.883333	420.000000	1023.000000	1023.000000	2046.000000
29.000000	0.011165	6.598410	4.175731	1.101213	0.343713	0.977753	0.000000	-10.000000	-0.616667	30.816668	430.333344	1023.000000	1023.000000	2046.000000
29.020000	0.012897	7.622238	4.520096	1.244068	0.582633	1.275442	0.000000	-10.000000	-0.591667	30.483334	440.500000	1023.000000	1023.000000	2046.000000
29.040001	0.014600	8.628372	4.794738	1.428818	0.878377	1.526438	0.000000	-10.000000	-0.591667	30.333334	450.833344	1023.000000	1023.000000	2046.000000
29.059999	0.016077	9.501371	5.114578	1.573723	1.053451	1.759620	0.000000	-10.000000	-0.591667	29.933334	461.166656	1023.000000	1023.000000	2046.000000
29.080000	0.017806	10.523298	5.453803	1.763088	1.260445	2.045962	0.000000	-10.000000	-0.591667	29.633333	471.500000	1023.000000	1023.000000	2046.000000
29.100000	0.019347	11.434073	5.731825	1.944302	1.483529	2.274417	0.000000	-10.000000	-0.575000	29.400002	481.166656	1023.000000	1023.000000	2046.000000
29.120001	0.020839	12.315754	5.989851	2.174038	1.736041	2.415824	0.000000	-10.000000	-0.533333	28.750000	490.833344	1023.000000	1023.000000	2046.000000
29.139999	0.022136	13.082298	6.232443	2.349015	1.934384	2.566456	0.000000	-10.000000	-0.475000	27.666668	500.333344	1023.000000	1023.000000	2046.000000
29.160000	0.023152	13.682716	6.480733	2.435372	2.029614	2.736998	0.000000	-10.000000	-0.391667	25.833334	509.833344	1023.000000	1023.000000	2046.000000
29.180000	0.024005	14.187130	6.735944	2.493378	2.060135	2.897672	0.000000	-10.000000	-0.291667	23.500000	519.000000	1023.000000	1023.000000	2046.000000
29.200001	0.024663	14.575860	6.841324	2.545472	2.162447	3.026617	0.000000	-10.000000	-0.200000	20.316668	527.333313	1023.000000	1023.000000	2046.000000
29.219999	0.025276	14.937819	6.920211	2.549603	2.296232	3.171772	0.000000	-10.000000	-0.100000	16.316668	534.833313	1023.000000	1023.000000	2046.000000
29.240000	0.025552	15.101089	6.934617	2.579496	2.377208	3.209769	0.000000	-10.000000	-0.041667	11.416667	540.833313	1023.000000	1023.000000	2046.000000
29.260000	0.025703	15.190640	7.027997	2.580981	2.333145	3.248518	0.000000	-10.000000	0.016667	4.883333	545.333313	1023.000000	1023.000000	2046.000000
29.280001	0.025467	15.050843	7.058215	2.523992	2.192573	3.276064	0.000000	-10.000000	0.033333	-1.083333	547.833313	1023.000000	1023.000000	2046.000000
29.299999	0.025086	14.825985	6.996868	2.464836	2.079238	3.285043	0.000000	-10.000000	0.083333	-7.233334	548.833313	1023.000000	1023.000000	2046.000000
29.320000	0.024327	14.377535	6.907769	2.430021	1.812165	3.227580	0.000000	-10.000000	0.133333	-11.566668	549.000000	1023.000000	1023.000000	2046.000000
29.340000	0.023100	13.651885	6.596323	2.280091	1.669876	3.105594	0.000000	-10.000000	0.200000	-15.683334	549.000000	1023.000000	1023.000000	2046.000000
29.360001	0.021961	12.979042	6.389900	2.068815	1.475953	3.044374	0.000000	-10.000000	0.266667	-18.316668	545.666687	1023.000000	1023.000000	2046.000000
29.379999	0.020473	12.099307	6.059325	1.911076	1.295348	2.833558	0.000000	-10.000000	0.325000	-20.366667	537.333313	1023.000000	1023.000000	2046.000000
29.400000	0.017996	10.635706	5.549801	1.773514	0.879996	2.432396	0.000000	-10.000000	0.383333	-22.150002	526.666687	1023.000000	1023.000000	2046.000000
29.420000	0.014385	8.501772	4.845401	1.499239	0.274002	1.883129	0.000000	-10.000000	0.458333	-24.100000	516.666687	1023.000000	1023.000000	2046.000000
29.440001	0.010222	6.041393	4.005280	1.103924	-0.339995	1.272183	0.000000	-10.000000	0.550000	-26.516668	508.666656	1023.000000	1023.000000	2046.000000
29.459999	0.006625	3.915158	3.293506	0.644795	-0.835738	0.812596	0.000000	-10.000000	0.666667	-29.066668	499.833344	1023.000000	1023.000000	2046.000000
29.480000	0.003782	2.235163	2.830842	0.293518	-1.310206	0.421009	0.000000	-10.000000	0.750000	-31.566668	490.000000	1023.000000	1023.000000	2046.000000
29.500000	0.001258	0.743691	2.429361	0.065904	-1.766657	0.015084	0.000000	-10.000000	0.850000	-33.283333	479.500000	1023.000000	1023.000000	2046.000000
29.520000	-0.000960	-0.567392	2.037507	-0.179744	-2.141907	-0.283248	0.000000	-10.000000	0.908333	-34.716667	468.333344	1023.000000	1023.000000	2046.000000
29.540001	-0.003121	-1.844592	1.672927	-0.322458	-2.539404	-0.655657	0.000000	-10.000000	0.950000	-35.583336	456.833344	1023.000000	1023.000000	2046.000000
29.559999	-0.005110	-3.020235	1.306779	-0.478885	-2.877755	-0.970374	0.000000	-10.000000	0.975000	-36.283333	445.000000	1023.000000	1023.000000	2046.000000
29.580000	-0.006831	-4.036970	1.013936	-0.653509	-3.156645	-1.240751	0.000000	-10.000000	1.008333	-36.733334	432.833344	1023.000000	1023.000000	2046.000000
29.600000	-0.008093	-4.782788	0.788013	-0.845069	-3.346314	-1.379418	0.000000	-10.000000	1.041667	-37.083336	420.500000	1023.000000	1023.000000	2046.000000
29.620001	-0.009323	-5.509668	0.557505	-1.018115	-3.532808	-1.516250	0.000000	-10.000000	1.050000	-37.300003	408.166656	1023.000000	1023.000000	2046.000000
29.639999	-0.010201	-6.028872	0.501981	-1.048624	-3.780329	-1.701900	0.000000	-10.000000	1.050000	-37.450001	395.666656	1023.000000	1023.000000	2046.000000
29.660000	-0.010764	-6.361523	0.442618	-1.084588	-3.933888	-1.785665	0.000000	-10.000000	1.041667	-37.266666	383.333344	1023.000000	1023.000000	2046.000000
29.680000	-0.011515	-6.805465	0.255212	-1.108975	-4.045512	-1.906189	0.000000	-10.000000	1.025000	-36.933334	370.666656	1023.000000	1023.000000	2046.000000
29.700001	-0.012270	-7.251737	0.145515	-1.153551	-4.233874	-2.009828	0.000000	-10.000000	0.983333	-36.250000	358.333344	1023.000000	1023.000000	2046.000000
29.719999	-0.013065	-7.721140	0.039292	-1.237605	-4.426179	-2.096648	0.000000	-10.000000	0.941667	-35.416668	346.000000	1023.000000	1023.000000	2046.000000
29.740000	-0.014057	-8.307489	-0.160967	-1.323897	-4.576208	-2.246419	0.000000	-10.000000	0.900000	-34.716667	334.333344	1023.000000	1023.000000	2046.000000
29.760000	-0.014974	-8.849797	-0.448368	-1.381944	-4.613443	-2.406043	0.000000	-10.000000	0.883333	-34.116669	322.833344	1023.000000	1023.000000	2046.000000
29.780001	-0.016101	-9.515923	-0.726340	-1.482230	-4.688216	-2.619136	0.000000	-10.000000	0.866667	-33.799999	311.500000	1023.000000	1023.000000	2046.000000
29.799999	-0.017072	-10.089439	-1.003811	-1.685980	-4.690610	-2.709038	0.000000	-10.000000	0.841667	-33.250000	300.166656	1023.000000	1023.000000	2046.000000
29.820000	-0.018112	-10.704043	-1.211408	-1.942948	-4.774012	-2.775676	0.000000	-10.000000	0.800000	-32.716667	289.166656	1023.000000	1023.000000	2046.000000
29.840000	-0.019261	-11.383149	-1.462024	-2.200381	-4.902602	-2.818143	0.000000	-10.000000	0.775000	-32.333336	278.333344	1023.000000	1023.000000	2046.000000
29.860001	-0.020337	-12.019201	-1.686558	-2.404849	-5.031753	-2.896041	0.000000	-10.000000	0.758333	-31.983334	267.500000	1023.000000	1023.000000	2046.000000
29.879999	-0.021342	-12.613379	-1.897354	-2.687412	-5.161985	-2.866628	0.000000	-10.000000	0.766667	-31.716667	256.833344	1023.000000	1023.000000	2046.000000
29.900000	-0.022485	-13.288417	-2.028687	-2.938955	-5.412059	-2.908715	0.000000	-10.000000	0.758333	-31.366667	246.166672	1023.000000	1023.000000	2046.000000
29.920000	-0.023446	-13.856840	-2.175573	-3.202375	-5.595586	-2.883306	0.000000	-10.000000	0.758333	-31.083334	235.833328	1023.000000	1023.000000	2046.000000
29.940001	-0.024477	-14.466008	-2.324139	-3.422998	-5.784419	-2.934452	0.000000	-10.000000	0.716667	-30.833334	225.333328	1023.000000	1023.000000	2046.000000
29.959999	-0.025470	-15.052678	-2.522457	-3.575063	-5.909972	-3.045187	0.000000	-10.000000	0.683333	-30.383333	215.000000	1023.000000	1023.000000	2046.000000
29.980000	-0.026553	-15.692552	-2.780588	-3.701483	-5.988089	-3.222391	0.000000	-10.000000	0.641667	-29.850000	204.666672	1023.000000	1023.000000	2046.000000
30.000000	-0.027645	-16.338047	-3.129422	-3.834214	-5.993969	-3.380441	0.000000	-10.000000	0.625000	-29.266666	194.833328	1023.000000	1023.000000	2046.000000
30.020000	-0.028509	-16.848537	-3.381451	-4.014428	-6.013492	-3.439167	0.000000	-10.000000	0.616667	-28.866667	185.166672	1023.000000	1023.000000	2046.000000
30.040001	-0.029387	-17.367971	-3.598943	-4.193310	-6.069699	-3.506020	0.000000	-10.000000	0.608333	-28.516668	175.666672	1023.000000	1023.000000	2046.000000
30.059999	-0.030012	-17.736864	-3.786871	-4.391539	-6.084878	-3.473577	0.000000	-10.000000	0.591667	-28.033335	166.000000	1023.000000	1023.000000	2046.000000
30.080000	-0.030908	-18.266407	-3.999517	-4.510181	-6.167771	-3.588938	0.000000	-10.000000	0.558333	-27.450001	156.666672	1023.000000	1023.000000	2046.000000
30.100000	-0.031872	-18.836521	-4.203931	-4.700605	-6.308890	-3.623095	0.000000	-10.000000	0.525000	-26.816668	147.500000	1023.000000	1023.000000	2046.000000
30.120001	-0.032993	-19.499075	-4.462493	-4.913017	-6.478189	-3.645376	0.000000	-10.000000	0.500000	-26.116667	138.666672	1023.000000	1023.000000	2046.000000
30.139999	-0.034665	-20.486839	-4.937861	-5.267292	-6.580628	-3.701058	0.000000	-10.000000	0.475000	-25.299999	129.833328	1023.000000	1023.000000	2046.000000
30.160000	-0.036415	-21.521208	-5.395057	-5.719414	-6.702214	-3.704522	0.000000	-10.000000	0.458333	-24.700001	121.333336	1023.000000	1023.000000	2046.000000
30.180000	-0.037903	-22.400503	-5.794099	-6.010786	-6.768965	-3.826653	0.000000	-10.000000	0.450000	-24.133333	113.000000	1023.000000	1023.000000	2046.000000
30.200001	-0.039545	-23.371098	-6.163813	-6.215285	-6.955036	-4.036963	0.000000	-10.000000	0.416667	-23.616667	105.000000	1023.000000	1023.000000	2046.000000
30.219999	-0.041166	-24.329168	-6.419858	-6.375906	-7.228954	-4.304450	0.000000	-10.000000	0.375000	-22.683334	97.166664	1023.000000	1023.000000	2046.000000
30.240000	-0.042897	-25.352316	-6.854069	-6.606700	-7.396040	-4.495508	0.000000	-10.000000	0.325000	-21.616667	89.666664	1023.000000	1023.000000	2046.000000
30.260000	-0.045018	-26.605572	-7.313995	-6.936391	-7.705276	-4.649909	0.000000	-10.000000	0.283333	-20.400002	82.500000	1023.000000	1023.000000	2046.000000
30.280001	-0.047126	-27.851389	-7.768478	-7.182125	-7.986851	-4.913935	0.000000	-10.000000	0.258333	-19.533335	75.666664	1023.000000	1023.000000	2046.000000
30.299999	-0.049132	-29.036905	-8.202270	-7.413517	-8.246820	-5.174299	0.000000	-10.000000	0.233333	-19.083334	69.000000	1023.000000	1023.000000	2046.000000
30.320000	-0.050791	-30.017345	-8.614745	-7.525368	-8.431597	-5.445634	0.000000	-10.000000	0.225000	-18.716667	62.666668	1023.000000	1023.000000	2046.000000
30.340000	-0.052094	-30.787548	-8.893686	-7.643723	-8.607064	-5.643074	0.000000	-10.000000	0.216667	-18.416668	56.500000	1023.000000	1023.000000	2046.000000
30.360001	-0.053172	-31.424648	-9.128582	-7.727482	-8.775790	-5.792794	0.000000	-10.000000	0.208333	-17.766668	50.500000	1023.000000	1023.000000	2046.000000
30.379999	-0.053951	-31.885080	-9.202765	-7.798460	-8.961856	-5.921999	0.000000	-10.000000	0.208333	-17.283335	44.500000	1023.000000	1023.000000	2046.000000
30.400000	-0.054270	-32.073524	-9.112213	-7.854046	-9.159790	-5.947475	0.000000	-10.000000	0.200000	-16.666668	38.666668	1023.000000	1023.000000	2046.000000
30.420000	-0.054275	-32.076645	-9.046902	-7.773681	-9.256880	-5.999184	0.000000	-10.000000	0.183333	-16.133333	33.000000	1023.000000	1023.000000	2046.000000
30.440001	-0.053987	-31.906591	-8.915697	-7.671572	-9.286841	-6.032482	0.000000	-10.000000	0.166667	-15.583334	27.666666	1023.000000	1023.000000	2046.000000
30.459999	-0.053842	-31.820753	-8.814143	-7.660403	-9.291988	-6.054219	0.000000	-10.000000	0.150000	-14.883333	22.500000	1023.000000	1023.000000	2046.000000
30.480000	-0.053703	-31.738632	-8.750138	-7.656536	-9.255367	-6.076591	0.000000	-10.000000	0.133333	-14.116667	17.500000	1023.000000	1023.000000	2046.000000
30.500000	-0.053488	-31.611504	-8.732229	-7.633580	-9.165792	-6.079902	0.000000	-10.000000	0.116667	-13.283334	12.666667	1023.000000	1023.000000	2046.000000
30.520000	-0.053381	-31.548429	-8.618479	-7.667051	-9.206101	-6.056798	0.000000	-10.000000	0.083333	-12.583334	8.166667	1023.000000	1023.000000	2046.000000
30.540001	-0.053320	-31.512127	-8.650410	-7.745326	-9.102493	-6.013897	0.000000	-10.000000	0.066667	-11.866667	4.166667	1023.000000	1023.000000	2046.000000
30.559999	-0.053391	-31.554113	-8.701263	-7.828023	-9.033421	-5.991406	0.000000	-10.000000	0.050000	-11.116667	0.500000	1023.000000	1023.000000	2046.000000
30.580000	-0.053706	-31.740227	-8.711355	-7.911317	-9.122059	-5.995497	0.000000	-10.000000	0.050000	-10.283334	-2.833333	1023.000000	1023.000000	2046.000000
30.600000	-0.053968	-31.894993	-8.787499	-8.010844	-9.115289	-5.981361	0.000000	-10.000000	0.050000	-9.600000	-6.166667	1023.000000	1023.000000	2046.000000
30.620001	-0.054177	-32.018353	-8.838246	-8.142668	-9.106530	-5.930909	0.000000	-10.000000	0.041667	-8.883333	-9.333333	1023.000000	1023.000000	2046.000000
30.639999	-0.054495	-32.206612	-8.859494	-8.306128	-9.159611	-5.881377	0.000000	-10.000000	0.041667	-8.416667	-12.333333	1023.000000	1023.000000	2046.000000
30.660000	-0.054746	-32.355106	-8.899441	-8.430795	-9.191626	-5.833247	0.000000	-10.000000	0.041667	-7.833333	-15.000000	1023.000000	1023.000000	2046.000000
30.680000	-0.055002	-32.506287	-9.001336	-8.528585	-9.161589	-5.814776	0.000000	-10.000000	0.041667	-7.133334	-17.666666	1023.000000	1023.000000	2046.000000
30.700001	-0.055216	-32.632420	-9.007662	-8.624599	-9.223990	-5.776168	0.000000	-10.000000	0.025000	-5.983334	-20.166666	1023.000000	1023.000000	2046.000000
30.719999	-0.055212	-32.630020	-9.053466	-8.694167	-9.178956	-5.703431	0.000000	-10.000000	0.008333	-4.666667	-22.166666	1023.000000	1023.000000	2046.000000
30.740000	-0.054979	-32.492722	-9.088435	-8.737616	-9.026728	-5.639943	0.000000	-10.000000	0.000000	-3.433333	-23.666666	1023.000000	1023.000000	2046.000000
30.760000	-0.054874	-32.430634	-9.054274	-8.728786	-8.981830	-5.665743	0.000000	-10.000000	0.000000	-1.600000	-24.833334	1023.000000	1023.000000	2046.000000
30.780001	-0.054408	-32.154854	-9.041558	-8.685797	-8.783308	-5.644190	0.000000	-10.000000	-0.016667	0.516667	-25.666666	1023.000000	1023.000000	2046.000000
30.799999	-0.053660	-31.712860	-8.798820	-8.673268	-8.733856	-5.506915	0.000000	-10.000000	-0.041667	3.383333	-26.000000	1023.000000	1023.000000	2046.000000
30.820000	-0.052847	-31.232468	-8.532563	-8.655790	-8.702450	-5.341664	0.000000	-10.000000	-0.066667	6.416667	-26.000000	1023.000000	1023.000000	2046.000000
30.840000	-0.051899	-30.672142	-8.280724	-8.637803	-8.592801	-5.160814	0.000000	-10.000000	-0.100000	9.550000	-26.000000	1023.000000	1023.000000	2046.000000
30.860001	-0.050712	-29.971087	-7.982808	-8.647746	-8.448091	-4.892442	0.000000	-10.000000	-0.133333	12.450000	-26.000000	1023.000000	1023.000000	2046.000000
30.879999	-0.049343	-29.161943	-7.756955	-8.579547	-8.147969	-4.677472	0.000000	-10.000000	-0.166667	14.616667	-26.000000	1023.000000	1023.000000	2046.000000
30.900000	-0.047966	-28.347784	-7.558503	-8.469691	-7.843946	-4.475644	0.000000	-10.000000	-0.191667	16.466667	-26.000000	1023.000000	1023.000000	2046.000000
30.920000	-0.046496	-27.479378	-7.490146	-8.139112	-7.366961	-4.483159	0.000000	-10.000000	-0.258333	18.750000	-5.166667	1023.000000	1023.000000	2046.000000
30.940001	-0.045461	-26.867718	-7.343251	-7.980665	-7.175042	-4.368760	0.000000	-10.000000	-0.325000	20.516666	15.666667	1023.000000	1023.000000	2046.000000
30.959999	-0.044561	-26.335646	-7.276470	-7.775066	-6.989474	-4.294635	0.000000	-10.000000	-0.375000	21.750000	36.500000	1023.000000	1023.000000	2046.000000
30.980000	-0.044104	-26.065668	-7.139086	-7.801014	-6.984853	-4.140715	0.000000	-10.000000	-0.375000	22.100000	39.000000	1023.000000	1023.000000	2046.000000
31.000000	-0.043343	-25.615759	-6.912810	-7.864305	-6.975966	-3.862677	0.000000	-10.000000	-0.391667	22.866667	43.833332	1023.000000	1023.000000	2046.000000
31.020000	-0.042483	-25.107330	-6.886048	-7.796458	-6.765614	-3.659210	0.000000	-10.000000	-0.416667	23.866667	51.333332	1023.000000	1023.000000	2046.000000
31.040001	-0.041924	-24.776995	-7.088563	-7.488311	-6.399093	-3.801027	0.000000	-10.000000	-0.458333	24.933334	59.000000	1023.000000	1023.000000	2046.000000
31.059999	-0.041561	-24.562281	-6.982828	-7.215774	-6.354873	-4.008807	0.000000	-10.000000	-0.491667	26.116667	67.333336	1023.000000	1023.000000	2046.000000
31.080000	-0.041894	-24.759121	-6.860360	-7.282610	-6.650123	-3.966029	0.000000	-10.000000	-0.525000	27.066668	75.833336	1023.000000	1023.000000	2046.000000
31.100000	-0.042091	-24.875948	-6.887464	-7.402690	-6.715118	-3.870675	0.000000	-10.000000	-0.541667	27.666668	84.833336	1023.000000	1023.000000	2046.000000
31.120001	-0.041968	-24.803247	-6.950306	-7.349626	-6.621577	-3.881737	0.000000	-10.000000	-0.558333	28.133333	93.833336	1023.000000	1023.000000	2046.000000
31.139999	-0.041514	-24.535030	-7.037398	-7.031748	-6.370915	-4.094968	0.000000	-10.000000	-0.575000	28.816668	103.166664	1023.000000	1023.000000	2046.000000
31.160000	-0.040556	-23.968740	-6.909324	-6.665669	-6.196610	-4.197136	0.000000	-10.000000	-0.600000	29.783333	112.666664	1023.000000	1023.000000	2046.000000
31.180000	-0.039437	-23.307070	-6.519011	-6.377781	-6.246640	-4.163638	0.000000	-10.000000	-0.608333	30.350000	122.500000	1023.000000	1023.000000	2046.000000
31.200001	-0.037892	-22.394255	-6.070030	-6.217292	-6.212831	-3.894102	0.000000	-10.000000	-0.608333	30.633333	132.500000	1023.000000	1023.000000	2046.000000
31.219999	-0.036056	-21.309076	-5.626553	-5.997487	-6.011728	-3.673309	0.000000	-10.000000	-0.608333	30.683334	142.666672	1023.000000	1023.000000	2046.000000
31.240000	-0.034036	-20.115274	-5.131463	-5.656960	-5.833715	-3.493137	0.000000	-10.000000	-0.625000	31.000000	153.000000	1023.000000	1023.000000	2046.000000
31.260000	-0.031714	-18.743107	-4.641002	-5.327331	-5.560519	-3.214256	0.000000	-10.000000	-0.641667	31.233334	163.333328	1023.000000	1023.000000	2046.000000
31.280001	-0.029246	-17.284163	-4.182247	-4.924082	-5.157120	-3.020713	0.000000	-10.000000	-0.650000	31.300001	173.833328	1023.000000	1023.000000	2046.000000
31.299999	-0.027039	-15.980247	-3.687023	-4.636064	-4.843328	-2.813832	0.000000	-10.000000	-0.658333	31.583334	184.166672	1023.000000	1023.000000	2046.000000
31.320000	-0.024893	-14.711922	-3.250393	-4.354458	-4.503411	-2.603659	0.000000	-10.000000	-0.658333	31.750000	194.666672	1023.000000	1023.000000	2046.000000
31.340000	-0.022640	-13.380056	-2.859987	-4.047806	-4.067306	-2.404957	0.000000	-10.000000	-0.658333	31.983334	205.000000	1023.000000	1023.000000	2046.000000
31.360001	-0.020313	-12.004942	-2.416163	-3.825516	-3.650767	-2.112496	0.000000	-10.000000	-0.658333	31.733334	215.666672	1023.000000	1023.000000	2046.000000
31.379999	-0.018207	-10.760203	-1.907081	-3.578244	-3.397134	-1.877745	0.000000	-10.000000	-0.675000	31.850000	226.333328	1023.000000	1023.000000	2046.000000
31.400000	-0.016209	-9.579342	-1.458167	-3.360347	-3.147225	-1.613603	0.000000	-10.000000	-0.700000	31.900000	237.000000	1023.000000	1023.000000	2046.000000
31.420000	-0.014250	-8.421695	-1.068890	-3.154385	-2.873837	-1.324582	0.000000	-10.000000	-0.716667	32.383331	247.666672	1023.000000	1023.000000	2046.000000
31.440001	-0.012424	-7.342431	-0.715827	-2.938992	-2.595975	-1.091636	0.000000	-10.000000	-0.725000	32.500000	258.333344	1023.000000	1023.000000	2046.000000
31.459999	-0.010674	-6.308125	-0.329591	-2.739306	-2.364625	-0.874602	0.000000	-10.000000	-0.741667	32.983334	269.166656	1023.000000	1023.000000	2046.000000
31.480000	-0.008890	-5.253983	-0.053587	-2.527098	-2.013509	-0.659790	0.000000	-10.000000	-0.750000	32.800003	280.000000	1023.000000	1023.000000	2046.000000
31.500000	-0.007115	-4.205219	0.255379	-2.302089	-1.704230	-0.454278	0.000000	-10.000000	-0.766667	33.066669	291.000000	1023.000000	1023.000000	2046.000000
31.520000	-0.005348	-3.160464	0.593275	-2.050666	-1.467042	-0.236031	0.000000	-10.000000	-0.750000	33.183334	302.000000	1023.000000	1023.000000	2046.000000
31.540001	-0.003484	-2.058964	0.955611	-1.839836	-1.204167	0.029428	0.000000	-10.000000	-0.750000	33.299999	313.000000	1023.000000	1023.000000	2046.000000
31.559999	-0.001744	-1.030475	1.268432	-1.553966	-0.909414	0.164473	0.000000	-10.000000	-0.741667	33.150002	324.166656	1023.000000	1023.000000	2046.000000
31.580000	0.000093	0.054912	1.658018	-1.242721	-0.676765	0.316380	0.000000	-10.000000	-0.750000	32.866669	335.333344	1023.000000	1023.000000	2046.000000
31.600000	0.001784	1.054556	2.074236	-0.995054	-0.514903	0.490276	0.000000	-10.000000	-0.750000	32.866669	346.500000	1023.000000	1023.000000	2046.000000
31.620001	0.003593	2.123242	2.478355	-0.762066	-0.297403	0.704356	0.000000	-10.000000	-0.750000	32.799999	357.500000	1023.000000	1023.000000	2046.000000
31.639999	0.005485	3.241521	2.948743	-0.584811	-0.128629	1.006218	0.000000	-10.000000	-0.750000	32.799999	368.500000	1023.000000	1023.000000	2046.000000
31.660000	0.007471	4.415398	3.393307	-0.404308	0.100673	1.325726	0.000000	-10.000000	-0.741667	32.633335	379.333344	1023.000000	1023.000000	2046.000000
31.680000	0.009536	5.635699	3.755544	-0.186126	0.423988	1.642293	0.000000	-10.000000	-0.725000	32.549999	390.166656	1023.000000	1023.000000	2046.000000
31.700001	0.011513	6.804393	4.032743	0.209792	0.801081	1.760778	0.000000	-10.000000	-0.700000	32.150002	401.000000	1023.000000	1023.000000	2046.000000
31.719999	0.013459	7.954353	4.404192	0.485566	1.028846	2.035748	0.000000	-10.000000	-0.666667	31.699999	411.833344	1023.000000	1023.000000	2046.000000
31.740000	0.015145	8.950756	4.745280	0.809245	1.170267	2.225965	0.000000	-10.000000	-0.633333	31.100000	422.666656	1023.000000	1023.000000	2046.000000
31.760000	0.016597	9.808894	4.895469	1.095895	1.455367	2.362163	0.000000	-10.000000	-0.600000	30.666666	433.166656	1023.000000	1023.000000	2046.000000
31.780001	0.017973	10.622283	5.110728	1.333027	1.680838	2.497691	0.000000	-10.000000	-0.575000	30.500000	443.500000	1023.000000	1023.000000	2046.000000
31.799999	0.019118	11.298572	5.282792	1.653474	1.885459	2.476846	0.000000	-10.000000	-0.575000	30.483334	453.500000	1023.000000	1023.000000	2046.000000
31.820000	0.019262	11.384084	5.257904	1.982856	1.862022	2.281302	0.000000	-10.000000	-0.575000	30.416666	463.500000	1023.000000	1023.000000	2046.000000
31.840000	0.018543	10.958675	5.149584	2.133776	1.621473	2.053842	0.000000	-10.000000	-0.541667	29.850000	473.666656	1023.000000	1023.000000	2046.000000
31.860001	0.017218	10.175657	4.993017	2.101844	1.287150	1.793647	0.000000	-10.000000	-0.516667	29.200001	483.666656	1023.000000	1023.000000	2046.000000
31.879999	0.016405	9.695618	4.941717	2.042958	1.039350	1.671593	0.000000	-10.000000	-0.483333	28.400000	493.666656	1023.000000	1023.000000	2046.000000
31.900000	0.016480	9.739956	5.047530	2.123684	0.980301	1.588441	0.000000	-10.000000	-0.500000	28.133333	503.333344	1023.000000	1023.000000	2046.000000
31.920000	0.016969	10.028922	5.227196	2.289246	0.959641	1.552840	0.000000	-10.000000	-0.491667	27.750000	513.000000	1023.000000	1023.000000	2046.000000
31.940001	0.017636	10.422726	5.468499	2.479092	0.933270	1.541865	0.000000	-10.000000	-0.483333	27.450001	522.333313	1023.000000	1023.000000	2046.000000
31.959999	0.018319	10.826537	5.716056	2.611320	0.892436	1.606725	0.000000	-10.000000	-0.441667	26.650000	531.500000	1023.000000	1023.000000	2046.000000
31.980000	0.019128	11.304638	5.877866	2.747155	0.977599	1.702018	0.000000	-10.000000	-0.400000	25.500000	540.333313	1023.000000	1023.000000	2046.000000
32.000000	0.020004	11.822398	6.054041	2.878294	1.103210	1.786852	0.000000	-10.000000	-0.341667	23.933332	549.166687	1023.000000	1023.000000	2046.000000
32.020000	0.021049	12.439802	6.232373	3.052640	1.290097	1.864693	0.000000	-10.000000	-0.283333	21.766666	557.333313	1023.000000	1023.000000	2046.000000
32.040001	0.021826	12.898935	6.302049	3.192477	1.469152	1.935258	0.000000	-10.000000	-0.200000	19.516666	565.166687	1023.000000	1023.000000	2046.000000
32.060001	0.022669	13.397599	6.461506	3.386360	1.595185	1.954549	0.000000	-10.000000	-0.125000	16.383333	572.000000	1023.000000	1023.000000	2046.000000
32.080002	0.023289	13.763561	6.607341	3.569962	1.667877	1.918380	0.000000	-10.000000	-0.058333	12.616667	578.000000	1023.000000	1023.000000	2046.000000
32.099998	0.023652	13.978388	6.670460	3.696387	1.708158	1.903382	0.000000	-10.000000	-0.008333	6.900000	582.666687	1023.000000	1023.000000	2046.000000
32.119999	0.023848	14.094138	6.749461	3.712977	1.689832	1.941867	0.000000	-10.000000	0.025000	1.200000	585.833313	1023.000000	1023.000000	2046.000000
32.139999	0.023916	14.134357	6.897379	3.621987	1.559659	2.055333	0.000000	-10.000000	0.050000	-4.116667	587.500000	1023.000000	1023.000000	2046.000000
32.160000	0.023638	13.970032	6.967505	3.468948	1.390554	2.143024	0.000000	-10.000000	0.075000	-8.283333	588.000000	1023.000000	1023.000000	2046.000000
32.180000	0.023160	13.687729	6.898190	3.262872	1.276195	2.250472	0.000000	-10.000000	0.116667	-11.966667	588.000000	1023.000000	1023.000000	2046.000000
32.200001	0.022500	13.297235	6.640511	3.101661	1.312748	2.242315	0.000000	-10.000000	0.183333	-15.366667	588.000000	1023.000000	1023.000000	2046.000000
32.220001	0.021768	12.865075	6.385489	2.972486	1.322930	2.184170	0.000000	-10.000000	0.266667	-18.150002	584.500000	1023.000000	1023.000000	2046.000000
32.240002	0.020932	12.370600	6.147778	2.839840	1.287594	2.095388	0.000000	-10.000000	0.341667	-20.666668	575.666687	1023.000000	1023.000000	2046.000000
32.259998	0.019893	11.756957	5.890190	2.681816	1.185920	1.999032	0.000000	-10.000000	0.425000	-22.983334	564.333313	1023.000000	1023.000000	2046.000000
32.279999	0.018734	11.071660	5.607254	2.559050	1.049067	1.856289	0.000000	-10.000000	0.508333	-25.200001	553.666687	1023.000000	1023.000000	2046.000000
32.299999	0.017310	10.230120	5.358000	2.423947	0.795880	1.652294	0.000000	-10.000000	0.625000	-27.666666	545.333313	1023.000000	1023.000000	2046.000000
32.320000	0.015999	9.455306	5.056467	2.231394	0.626350	1.541096	0.000000	-10.000000	0.725000	-30.083334	536.166687	1023.000000	1023.000000	2046.000000
32.340000	0.014604	8.630880	4.825071	2.014287	0.373873	1.417648	0.000000	-10.000000	0.825000	-32.550003	526.000000	1023.000000	1023.000000	2046.000000
32.360001	0.013129	7.759198	4.587417	1.820510	0.109646	1.241624	0.000000	-10.000000	0.908333	-34.516666	515.166687	1023.000000	1023.000000	2046.000000
32.380001	0.011831	6.991920	4.429242	1.595906	-0.188242	1.155015	0.000000	-10.000000	0.991667	-36.316666	503.500000	1023.000000	1023.000000	2046.000000
32.400002	0.010499	6.205028	4.172100	1.422626	-0.384950	0.995251	0.000000	-10.000000	1.058333	-37.483334	491.500000	1023.000000	1023.000000	2046.000000
32.419998	0.009334	5.516359	3.967014	1.155339	-0.636159	1.030164	0.000000	-10.000000	1.091667	-38.366669	478.833344	1023.000000	1023.000000	2046.000000
32.439999	0.007837	4.631513	3.710783	0.902683	-0.928986	0.947033	0.000000	-10.000000	1.116667	-38.766666	466.000000	1023.000000	1023.000000	2046.000000
32.459999	0.005908	3.491596	3.232997	0.562735	-1.157354	0.853217	0.000000	-10.000000	1.116667	-38.933334	453.000000	1023.000000	1023.000000	2046.000000
32.480000	0.004106	2.426893	2.779160	0.230856	-1.312956	0.729833	0.000000	-10.000000	1.133333	-38.983334	440.000000	1023.000000	1023.000000	2046.000000
32.500000	0.002559	1.512071	2.474896	-0.062909	-1.480793	0.580878	0.000000	-10.000000	1.116667	-38.750000	427.000000	1023.000000	1023.000000	2046.000000
32.520000	0.000513	0.303402	1.966257	-0.175024	-1.669053	0.181222	0.000000	-10.000000	1.116667	-38.750000	414.166656	1023.000000	1023.000000	2046.000000
32.540001	-0.002076	-1.227202	1.401320	-0.244509	-2.036326	-0.347687	0.000000	-10.000000	1.100000	-38.433334	401.333344	1023.000000	1023.000000	2046.000000
32.560001	-0.005498	-3.249131	0.816530	-0.457947	-2.645111	-0.962604	0.000000	-10.000000	1.091667	-38.266666	388.666656	1023.000000	1023.000000	2046.000000
32.580002	-0.009197	-5.435693	0.200546	-0.873194	-3.291367	-1.471678	0.000000	-10.000000	1.083333	-37.766666	375.833344	1023.000000	1023.000000	2046.000000
32.599998	-0.012312	-7.276281	-0.251505	-1.394864	-3.887434	-1.742478	0.000000	-10.000000	1.058333	-37.233334	363.333344	1023.000000	1023.000000	2046.000000
32.619999	-0.014838	-8.768993	-0.673149	-1.788834	-4.283385	-2.023624	0.000000	-10.000000	1.050000	-36.799999	350.666656	1023.000000	1023.000000	2046.000000
32.639999	-0.017111	-10.112745	-1.121428	-2.091265	-4.562030	-2.338022	0.000000	-10.000000	1.033333	-36.583332	338.333344	1023.000000	1023.000000	2046.000000
32.660000	-0.019161	-11.324113	-1.646600	-2.286144	-4.743692	-2.647676	0.000000	-10.000000	1.008333	-36.200001	326.000000	1023.000000	1023.000000	2046.000000
32.680000	-0.020930	-12.369497	-2.039529	-2.471011	-4.941561	-2.917396	0.000000	-10.000000	0.966667	-35.850002	314.000000	1023.000000	1023.000000	2046.000000
32.700001	-0.022555	-13.330051	-2.301271	-2.667721	-5.223610	-3.137449	0.000000	-10.000000	0.925000	-35.150002	302.000000	1023.000000	1023.000000	2046.000000
32.720001	-0.023791	-14.060599	-2.579700	-2.845953	-5.317890	-3.317056	0.000000	-10.000000	0.908333	-34.799999	290.333344	1023.000000	1023.000000	2046.000000
32.740002	-0.024920	-14.727579	-2.866738	-2.973801	-5.384603	-3.502438	0.000000	-10.000000	0.891667	-34.450001	278.666656	1023.000000	1023.000000	2046.000000
32.759998	-0.025574	-15.114052	-2.907004	-2.958223	-5.534520	-3.714305	0.000000	-10.000000	0.875000	-34.083332	267.333344	1023.000000	1023.000000	2046.000000
32.779999	-0.026010	-15.371798	-2.832811	-2.944112	-5.763074	-3.831801	0.000000	-10.000000	0.841667	-33.583332	255.833328	1023.000000	1023.000000	2046.000000
32.799999	-0.026741	-15.804037	-2.858593	-3.004225	-6.006550	-3.934669	0.000000	-10.000000	0.800000	-32.716667	244.666672	1023.000000	1023.000000	2046.000000
32.820000	-0.027285	-16.125149	-2.903432	-3.126375	-6.209294	-3.886048	0.000000	-10.000000	0.758333	-31.916666	233.666672	1023.000000	1023.000000	2046.000000
32.840000	-0.027931	-16.507505	-3.028035	-3.237345	-6.329557	-3.912569	0.000000	-10.000000	0.725000	-31.116667	223.000000	1023.000000	1023.000000	2046.000000
32.860001	-0.028631	-16.920650	-3.168801	-3.383474	-6.435946	-3.932429	0.000000	-10.000000	0.691667	-30.183332	212.666672	1023.000000	1023.000000	2046.000000
32.880001	-0.029471	-17.417633	-3.376232	-3.570172	-6.513797	-3.957432	0.000000	-10.000000	0.650000	-29.366667	202.500000	1023.000000	1023.000000	2046.000000
32.900002	-0.030287	-17.899845	-3.600794	-3.848044	-6.565515	-3.885492	0.000000	-10.000000	0.600000	-28.583334	192.833328	1023.000000	1023.000000	2046.000000
32.919998	-0.031045	-18.347328	-3.895333	-4.091363	-6.487426	-3.873208	0.000000	-10.000000	0.550000	-27.883333	183.333328	1023.000000	1023.000000	2046.000000
32.939999	-0.032065	-18.950224	-4.201571	-4.299043	-6.473391	-3.976219	0.000000	-10.000000	0.516667	-27.250000	174.166672	1023.000000	1023.000000	2046.000000
32.959999	-0.032957	-19.477848	-4.441709	-4.434924	-6.492644	-4.108570	0.000000	-10.000000	0.491667	-26.550001	165.000000	1023.000000	1023.000000	2046.000000
32.980000	-0.034091	-20.147972	-4.566545	-4.559084	-6.740877	-4.281467	0.000000	-10.000000	0.483333	-25.916668	156.000000	1023.000000	1023.000000	2046.000000
33.000000	-0.034949	-20.654701	-4.661881	-4.813182	-6.954691	-4.224947	0.000000	-10.000000	0.466667	-25.083334	147.333328	1023.000000	1023.000000	2046.000000
33.020000	-0.035798	-21.156818	-4.783287	-5.061499	-7.115430	-4.196601	0.000000	-10.000000	0.441667	-24.316668	139.000000	1023.000000	1023.000000	2046.000000
33.040001	-0.036493	-21.567453	-4.979320	-5.342348	-7.138618	-4.107167	0.000000	-10.000000	0.400000	-23.566668	131.000000	1023.000000	1023.000000	2046.000000
33.060001	-0.037336	-22.065310	-5.298926	-5.542196	-7.068530	-4.155657	0.000000	-10.000000	0.366667	-22.883333	123.000000	1023.000000	1023.000000	2046.000000
33.080002	-0.037992	-22.453505	-5.560865	-5.607787	-6.968710	-4.316142	0.000000	-10.000000	0.333333	-21.799999	115.333336	1023.000000	1023.000000	2046.000000
33.099998	-0.038491	-22.748022	-5.668529	-5.710695	-7.023321	-4.345479	0.000000	-10.000000	0.300000	-20.566668	108.166664	1023.000000	1023.000000	2046.000000
33.119999	-0.038843	-22.955976	-5.753233	-5.833532	-7.037436	-4.331777	0.000000	-10.000000	0.241667	-18.700001	101.333336	1023.000000	1023.000000	2046.000000
33.139999	-0.039093	-23.103731	-5.791088	-5.935473	-7.088110	-4.289059	0.000000	-10.000000	0.200000	-16.866667	95.166664	1023.000000	1023.000000	2046.000000
33.160000	-0.039531	-23.362831	-5.858829	-6.013946	-7.151650	-4.338405	0.000000	-10.000000	0.166667	-15.066667	89.333336	1023.000000	1023.000000	2046.000000
33.180000	-0.039760	-23.498190	-5.907682	-6.066331	-7.227921	-4.296257	0.000000	-10.000000	0.158333	-13.916667	84.500000	1023.000000	1023.000000	2046.000000
33.200001	-0.040455	-23.909073	-6.085985	-6.162349	-7.286807	-4.373932	0.000000	-10.000000	0.150000	-13.233334	79.666664	1023.000000	1023.000000	2046.000000
33.220001	-0.041378	-24.454325	-6.329653	-6.323421	-7.378256	-4.422994	0.000000	-10.000000	0.150000	-12.900001	75.333336	1023.000000	1023.000000	2046.000000
33.240002	-0.042563	-25.154827	-6.737346	-6.679080	-7.355666	-4.382735	0.000000	-10.000000	0.116667	-12.583334	71.000000	1023.000000	1023.000000	2046.000000
33.259998	-0.043653	-25.798985	-6.974731	-6.985807	-7.458583	-4.379863	0.000000	-10.000000	0.083333	-12.183333	67.000000	1023.000000	1023.000000	2046.000000
33.279999	-0.044575	-26.343943	-7.156453	-7.135251	-7.604930	-4.447308	0.000000	-10.000000	0.058333	-11.766667	63.000000	1023.000000	1023.000000	2046.000000
33.299999	-0.045675	-26.994160	-7.344745	-7.209435	-7.790586	-4.649394	0.000000	-10.000000	0.058333	-11.150001	59.000000	1023.000000	1023.000000	2046.000000
33.320000	-0.046753	-27.630854	-7.486949	-7.368657	-8.008569	-4.766678	0.000000	-10.000000	0.058333	-10.283334	55.166668	1023.000000	1023.000000	2046.000000
33.340000	-0.048273	-28.529547	-7.867309	-7.652027	-8.202666	-4.807545	0.000000	-10.000000	0.050000	-9.183333	51.666668	1023.000000	1023.000000	2046.000000
33.360001	-0.049891	-29.485533	-8.302178	-7.905515	-8.371518	-4.906322	0.000000	-10.000000	0.050000	-8.316667	48.500000	1023.000000	1023.000000	2046.000000
33.380001	-0.051518	-30.447016	-8.624691	-8.120802	-8.606010	-5.095513	0.000000	-10.000000	0.050000	-8.016667	45.666668	1023.000000	1023.000000	2046.000000
33.400002	-0.052855	-31.237465	-9.044472	-8.244515	-8.657578	-5.290898	0.000000	-10.000000	0.050000	-8.250000	43.000000	1023.000000	1023.000000	2046.000000
33.419998	-0.053818	-31.806173	-9.289182	-8.286837	-8.778142	-5.452012	0.000000	-10.000000	0.041667	-8.600000	40.333332	1023.000000	1023.000000	2046.000000
33.439999	-0.054577	-32.255264	-9.581923	-8.200540	-8.775199	-5.697603	0.000000	-10.000000	0.041667	-8.733334	37.500000	1023.000000	1023.000000	2046.000000
33.459999	-0.055060	-32.540165	-9.614388	-8.214198	-8.918230	-5.793347	0.000000	-10.000000	0.033333	-8.716667	34.500000	1023.000000	1023.000000	2046.000000
33.480000	-0.055313	-32.689968	-9.629682	-8.190714	-8.978437	-5.891135	0.000000	-10.000000	0.033333	-8.533334	31.500000	1023.000000	1023.000000	2046.000000
33.500000	-0.055068	-32.545448	-9.522539	-8.125709	-9.020019	-5.877182	0.000000	-10.000000	0.033333	-8.133333	28.500000	1023.000000	1023.000000	2046.000000
33.520000	-0.054460	-32.185623	-9.298597	-7.935236	-9.064523	-5.887268	0.000000	-10.000000	0.033333	-7.683333	25.833334	1023.000000	1023.000000	2046.000000
33.540001	-0.053988	-31.906748	-9.069451	-7.821542	-9.090066	-5.925688	0.000000	-10.000000	0.033333	-7.166667	23.166666	1023.000000	1023.000000	2046.000000
33.560001	-0.053625	-31.692478	-8.886492	-7.769393	-9.105166	-5.931427	0.000000	-10.000000	0.016667	-6.750000	20.833334	1023.000000	1023.000000	2046.000000
33.580002	-0.053192	-31.436304	-8.614776	-7.730992	-9.204031	-5.886505	0.000000	-10.000000	0.008333	-6.150000	18.500000	1023.000000	1023.000000	2046.000000
33.599998	-0.052549	-31.056334	-8.448559	-7.733267	-9.124846	-5.749661	0.000000	-10.000000	0.000000	-5.533333	16.500000	1023.000000	1023.000000	2046.000000
33.619999	-0.052168	-30.831072	-8.368111	-7.753733	-9.036805	-5.672424	0.000000	-10.000000	0.000000	-5.133333	14.666667	1023.000000	1023.000000	2046.000000
33.639999	-0.051856	-30.647032	-8.328511	-7.788067	-8.926305	-5.604149	0.000000	-10.000000	0.000000	-4.566667	13.000000	1023.000000	1023.000000	2046.000000
33.660000	-0.051586	-30.487150	-8.267804	-7.881768	-8.860315	-5.477263	0.000000	-10.000000	-0.016667	-3.266667	11.500000	1023.000000	1023.000000	2046.000000
33.680000	-0.051270	-30.300566	-8.238895	-7.887993	-8.763403	-5.410274	0.000000	-10.000000	-0.033333	-0.733333	10.500000	1023.000000	1023.000000	2046.000000
33.700001	-0.050982	-30.130301	-8.215144	-7.902925	-8.645363	-5.366868	0.000000	-10.000000	-0.050000	2.050000	10.000000	1023.000000	1023.000000	2046.000000
33.720001	-0.050482	-29.835024	-8.130321	-7.910108	-8.512764	-5.281832	0.000000	-10.000000	-0.066667	4.833333	10.000000	1023.000000	1023.000000	2046.000000
33.740002	-0.049865	-29.470383	-8.045213	-7.921426	-8.348637	-5.155106	0.000000	-10.000000	-0.091667	7.266667	10.000000	1023.000000	1023.000000	2046.000000
33.759998	-0.049245	-29.103765	-7.897283	-7.904503	-8.255563	-5.046417	0.000000	-10.000000	-0.116667	9.783333	10.000000	1023.000000	1023.000000	2046.000000
33.779999	-0.048407	-28.608273	-7.754922	-7.867138	-8.076220	-4.909993	0.000000	-10.000000	-0.133333	12.000000	10.000000	1023.000000	1023.000000	2046.000000
33.799999	-0.047436	-28.034588	-7.532762	-7.819074	-7.957269	-4.725483	0.000000	-10.000000	-0.150000	13.650000	10.000000	1023.000000	1023.000000	2046.000000
33.820000	-0.046305	-27.366068	-7.321447	-7.683427	-7.735029	-4.626163	0.000000	-10.000000	-0.183333	15.283333	12.166667	1023.000000	1023.000000	2046.000000
33.840000	-0.045108	-26.658895	-7.078026	-7.600332	-7.524642	-4.455896	0.000000	-10.000000	-0.208333	16.733334	17.000000	1023.000000	1023.000000	2046.000000
33.860001	-0.043856	-25.918715	-6.841592	-7.457521	-7.275235	-4.344367	0.000000	-10.000000	-0.241667	18.233334	23.833334	1023.000000	1023.000000	2046.000000
33.880001	-0.042509	-25.122877	-6.590724	-7.271926	-7.034636	-4.225590	0.000000	-10.000000	-0.275000	19.583334	30.500000	1023.000000	1023.000000	2046.000000
33.900002	-0.041089	-24.283794	-6.359951	-7.076208	-6.751284	-4.096351	0.000000	-10.000000	-0.325000	20.966667	36.666668	1023.000000	1023.000000	2046.000000
33.919998	-0.039565	-23.383123	-6.106086	-6.896675	-6.436950	-3.943412	0.000000	-10.000000	-0.358333	22.266666	43.333332	1023.000000	1023.000000	2046.000000
33.939999	-0.037910	-22.404966	-5.891532	-6.723023	-6.050436	-3.739975	0.000000	-10.000000	-0.383333	23.316668	50.500000	1023.000000	1023.000000	2046.000000
33.959999	-0.036155	-21.367361	-5.520902	-6.711254	-5.808215	-3.326991	0.000000	-10.000000	-0.408333	24.200001	58.166668	1023.000000	1023.000000	2046.000000
33.980000	-0.034383	-20.320425	-5.115899	-6.629054	-5.601232	-2.974242	0.000000	-10.000000	-0.450000	25.266666	66.000000	1023.000000	1023.000000	2046.000000
34.000000	-0.032537	-19.229591	-4.693147	-6.460864	-5.388247	-2.687334	0.000000	-10.000000	-0.475000	26.150000	74.333336	1023.000000	1023.000000	2046.000000
34.020000	-0.030748	-18.171915	-4.387855	-6.205670	-5.031140	-2.547250	0.000000	-10.000000	-0.516667	26.866667	83.000000	1023.000000	1023.000000	2046.000000
34.040001	-0.028817	-17.030691	-3.972149	-5.890500	-4.862874	-2.305169	0.000000	-10.000000	-0.525000	27.483334	92.000000	1023.000000	1023.000000	2046.000000
34.060001	-0.027328	-16.150600	-3.673257	-5.659303	-4.700864	-2.117177	0.000000	-10.000000	-0.550000	27.933334	101.166664	1023.000000	1023.000000	2046.000000
34.080002	-0.026209	-15.489310	-3.515294	-5.367945	-4.556626	-2.049444	0.000000	-10.000000	-0.541667	28.250000	110.333336	1023.000000	1023.000000	2046.000000
34.099998	-0.025256	-14.926007	-3.422261	-5.231344	-4.341930	-1.930471	0.000000	-10.000000	-0.566667	28.516666	119.666664	1023.000000	1023.000000	2046.000000
34.119999	-0.024134	-14.263384	-3.309056	-5.080207	-4.075276	-1.798845	0.000000	-10.000000	-0.591667	29.150000	129.000000	1023.000000	1023.000000	2046.000000
34.139999	-0.023375	-13.814568	-3.217836	-4.874399	-3.962926	-1.759406	0.000000	-10.000000	-0.625000	29.733334	138.666672	1023.000000	1023.000000	2046.000000
34.160000	-0.023085	-13.643147	-3.134485	-4.643361	-3.968325	-1.896977	0.000000	-10.000000	-0.633333	30.049999	148.500000	1023.000000	1023.000000	2046.000000
34.180000	-0.023455	-13.862142	-3.258730	-4.526322	-4.015669	-2.061420	0.000000	-10.000000	-0.641667	30.150000	158.500000	1023.000000	1023.000000	2046.000000
34.200001	-0.024109	-14.248286	-3.540113	-4.531796	-3.981012	-2.195365	0.000000	-10.000000	-0.625000	30.083334	168.500000	1023.000000	1023.000000	2046.000000
34.220001	-0.024438	-14.443125	-3.636850	-4.504589	-3.958510	-2.343175	0.000000	-10.000000	-0.616667	30.266668	178.500000	1023.000000	1023.000000	2046.000000
34.240002	-0.024032	-14.203181	-3.581854	-4.428442	-3.876069	-2.316817	0.000000	-10.000000	-0.600000	30.333334	188.500000	1023.000000	1023.000000	2046.000000
34.259998	-0.023331	-13.788875	-3.367644	-4.220090	-3.866287	-2.334853	0.000000	-10.000000	-0.608333	30.800001	198.500000	1023.000000	1023.000000	2046.000000
34.279999	-0.022186	-13.112022	-3.042496	-3.961541	-3.851361	-2.256624	0.000000	-10.000000	-0.616667	31.116667	208.833328	1023.000000	1023.000000	2046.000000
34.299999	-0.020979	-12.398779	-2.761261	-3.709881	-3.754471	-2.173165	0.000000	-10.000000	-0.625000	31.383333	219.166672	1023.000000	1023.000000	2046.000000
34.320000	-0.019404	-11.467471	-2.404899	-3.453191	-3.592416	-2.016966	0.000000	-10.000000	-0.616667	31.266666	229.833328	1023.000000	1023.000000	2046.000000
34.340000	-0.017654	-10.433490	-1.937429	-3.169268	-3.462691	-1.864102	0.000000	-10.000000	-0.608333	31.016666	240.166672	1023.000000	1023.000000	2046.000000
34.360001	-0.015755	-9.311292	-1.516837	-2.848615	-3.247228	-1.698612	0.000000	-10.000000	-0.608333	30.799999	250.500000	1023.000000	1023.000000	2046.000000
34.380001	-0.013599	-8.037150	-1.051135	-2.486526	-3.013314	-1.486175	0.000000	-10.000000	-0.608333	30.733334	260.833344	1023.000000	1023.000000	2046.000000
34.400002	-0.011418	-6.747932	-0.484953	-2.136475	-2.836717	-1.289788	0.000000	-10.000000	-0.608333	30.716667	274.500000	1023.000000	1023.000000	2046.000000
34.419998	-0.009317	-5.506320	-0.063694	-1.828516	-2.525452	-1.088658	0.000000	-10.000000	-0.600000	30.783333	284.833344	1023.000000	1023.000000	2046.000000
34.439999	-0.007224	-4.269325	0.296148	-1.560790	-2.137831	-0.866852	0.000000	-10.000000	-0.600000	30.850000	291.500000	1023.000000	1023.000000	2046.000000
34.459999	-0.005012	-2.962083	0.683821	-1.300854	-1.736614	-0.608436	0.000000	-10.000000	-0.616667	30.616667	298.500000	1023.000000	1023.000000	2046.000000
34.480000	-0.002940	-1.737598	1.140339	-1.036777	-1.457620	-0.383540	0.000000	-10.000000	-0.608333	30.516666	308.833344	1023.000000	1023.000000	2046.000000
34.500000	-0.000893	-0.528044	1.597934	-0.776266	-1.174952	-0.174760	0.000000	-10.000000	-0.633333	30.300001	322.500000	1023.000000	1023.000000	2046.000000
34.520000	0.000992	0.586457	1.965443	-0.560939	-0.886705	0.068658	0.000000	-10.000000	-0.616667	30.650002	332.500000	1023.000000	1023.000000	2046.000000
34.540001	0.002637	1.558469	2.273361	-0.324093	-0.636598	0.245798	0.000000	-10.000000	-0.616667	30.733334	342.500000	1023.000000	1023.000000	2046.000000
34.560001	0.004355	2.574047	2.687368	-0.181807	-0.445689	0.514174	0.000000	-10.000000	-0.575000	30.766668	352.833344	1023.000000	1023.000000	2046.000000
34.580002	0.005971	3.528974	3.065088	-0.037710	-0.286311	0.787907	0.000000	-10.000000	-0.575000	30.400002	363.166656	1023.000000	1023.000000	2046.000000
34.599998	0.007702	4.551780	3.326943	0.150600	0.041170	1.033068	0.000000	-10.000000	-0.591667	30.100000	373.500000	1023.000000	1023.000000	2046.000000
34.619999	0.009331	5.514680	3.687507	0.354303	0.232086	1.240784	0.000000	-10.000000	-0.608333	30.016666	383.500000	1023.000000	1023.000000	2046.000000
34.639999	0.010955	6.474222	4.004188	0.556841	0.440863	1.472330	0.000000	-10.000000	-0.616667	30.083334	393.500000	1023.000000	1023.000000	2046.000000
34.660000	0.012641	7.470691	4.433696	0.789879	0.569182	1.677934	0.000000	-10.000000	-0.608333	30.066668	403.500000	1023.000000	1023.000000	2046.000000
34.680000	0.014256	8.425150	4.755489	1.021136	0.802827	1.845698	0.000000	-10.000000	-0.608333	30.066668	413.500000	1023.000000	1023.000000	2046.000000
34.700001	0.015848	9.365928	5.061256	1.315078	1.056745	1.932848	0.000000	-10.000000	-0.591667	29.766666	423.500000	1023.000000	1023.000000	2046.000000
34.720001	0.017536	10.363498	5.314945	1.602302	1.364188	2.082063	0.000000	-10.000000	-0.566667	29.500000	433.500000	1023.000000	1023.000000	2046.000000
34.740002	0.019217	11.357525	5.646811	1.855080	1.608056	2.247577	0.000000	-10.000000	-0.550000	28.900000	443.500000	1023.000000	1023.000000	2046.000000
34.759998	0.020905	12.355038	5.956155	2.088775	1.857135	2.452972	0.000000	-10.000000	-0.525000	28.400000	453.166656	1023.000000	1023.000000	2046.000000
34.779999	0.022484	13.287927	6.253294	2.317055	2.084916	2.632663	0.000000	-10.000000	-0.508333	28.049999	462.666656	1023.000000	1023.000000	2046.000000
34.799999	0.024040	14.207683	6.602018	2.495212	2.248640	2.861812	0.000000	-10.000000	-0.475000	27.783333	472.000000	1023.000000	1023.000000	2046.000000
34.820000	0.025703	15.190718	6.977462	2.677862	2.412410	3.122983	0.000000	-10.000000	-0.458333	27.616667	481.333344	1023.000000	1023.000000	2046.000000
34.840000	0.027363	16.171356	7.348329	2.860827	2.598919	3.363281	0.000000	-10.000000	-0.433333	27.200001	490.666656	1023.000000	1023.000000	2046.000000
34.860001	0.029011	17.145285	7.662817	3.029272	2.814758	3.638437	0.000000	-10.000000	-0.416667	26.549999	499.833344	1023.000000	1023.000000	2046.000000
34.880001	0.030419	17.977638	7.904368	3.255987	2.942772	3.874511	0.000000	-10.000000	-0.400000	25.833334	509.000000	1023.000000	1023.000000	2046.000000
34.900002	0.031607	18.679771	8.170013	3.514181	3.016867	3.978710	0.000000	-10.000000	-0.366667	24.549999	517.666687	1023.000000	1023.000000	2046.000000
34.919998	0.032373	19.132160	8.200269	3.646278	3.182696	4.102917	0.000000	-10.000000	-0.308333	23.316668	526.000000	1023.000000	1023.000000	2046.000000
34.939999	0.032712	19.332628	8.276571	3.659681	3.220302	4.176073	0.000000	-10.000000	-0.216667	21.116667	533.833313	1023.000000	1023.000000	2046.000000
34.959999	0.032670	19.307957	8.275276	3.722314	3.196670	4.113697	0.000000	-10.000000	-0.141667	18.583334	541.333313	1023.000000	1023.000000	2046.000000
34.980000	0.031376	18.542938	7.976911	3.703605	2.974982	3.887440	0.000000	-10.000000	-0.066667	14.816667	548.000000	1023.000000	1023.000000	2046.000000
35.000000	0.028698	16.960527	7.342200	3.588854	2.625711	3.403763	0.000000	-10.000000	-0.008333	8.483334	553.666687	1023.000000	1023.000000	2046.000000
35.020000	0.025480	15.058726	6.685157	3.258493	2.170509	2.944567	0.000000	-10.000000	0.033333	1.533333	557.500000	1023.000000	1023.000000	2046.000000
35.040001	0.022702	13.416677	6.116499	2.960221	1.824350	2.515607	0.000000	-10.000000	0.066667	-5.550000	559.500000	1023.000000	1023.000000	2046.000000
35.060001	0.020761	12.269616	5.763608	2.785847	1.551141	2.169021	0.000000	-10.000000	0.091667	-10.000000	560.000000	1023.000000	1023.000000	2046.000000
35.080002	0.019187	11.339741	5.528396	2.592181	1.254311	1.964854	0.000000	-10.000000	0.141667	-13.283334	560.000000	1023.000000	1023.000000	2046.000000
35.099998	0.017637	10.423493	5.287909	2.474385	0.957590	1.703610	0.000000	-10.000000	0.191667	-15.450000	560.000000	1023.000000	1023.000000	2046.000000
35.119999	0.016160	9.550839	5.133727	2.279348	0.610960	1.526806	0.000000	-10.000000	0.233333	-17.366667	556.166687	1023.000000	1023.000000	2046.000000
35.139999	0.014768	8.727852	4.955022	2.117197	0.299648	1.355984	0.000000	-10.000000	0.291667	-19.483334	547.000000	1023.000000	1023.000000	2046.000000
35.160000	0.013426	7.934744	4.693328	1.928990	0.127046	1.185380	0.000000	-10.000000	0.366667	-21.750000	535.333313	1023.000000	1023.000000	2046.000000
35.180000	0.012416	7.338110	4.608932	1.769042	-0.121016	1.081152	0.000000	-10.000000	0.475000	-24.050001	524.833313	1023.000000	1023.000000	2046.000000
35.200001	0.011328	6.695005	4.426599	1.645356	-0.300893	0.923943	0.000000	-10.000000	0.566667	-26.300001	516.833313	1023.000000	1023.000000	2046.000000
35.220001	0.010454	6.178584	4.336130	1.640184	-0.535601	0.737871	0.000000	-10.000000	0.641667	-28.233334	508.000000	1023.000000	1023.000000	2046.000000
35.240002	0.009907	5.854817	4.298831	1.638152	-0.695511	0.613344	0.000000	-10.000000	0.691667	-29.766666	498.500000	1023.000000	1023.000000	2046.000000
35.259998	0.009190	5.431565	4.175562	1.637252	-0.843480	0.462231	0.000000	-10.000000	0.741667	-30.900000	488.500000	1023.000000	1023.000000	2046.000000
35.279999	0.008476	5.009419	4.056517	1.630170	-1.018404	0.341136	0.000000	-10.000000	0.775000	-31.666668	478.333344	1023.000000	1023.000000	2046.000000
35.299999	0.007782	4.598930	3.903289	1.600521	-1.130791	0.225911	0.000000	-10.000000	0.800000	-32.099998	468.000000	1023.000000	1023.000000	2046.000000
35.320000	0.006865	4.057480	3.663162	1.515729	-1.226370	0.104958	0.000000	-10.000000	0.800000	-32.450001	457.333344	1023.000000	1023.000000	2046.000000
35.340000	0.005760	3.403882	3.480000	1.402574	-1.432156	-0.046536	0.000000	-10.000000	0.800000	-32.600002	446.500000	1023.000000	1023.000000	2046.000000
35.360001	0.004710	2.783395	3.238959	1.301911	-1.549392	-0.208083	0.000000	-10.000000	0.800000	-32.866669	435.500000	1023.000000	1023.000000	2046.000000
35.380001	0.003553	2.099933	3.069522	1.112436	-1.781667	-0.300359	0.000000	-10.000000	0.816667	-33.033333	424.500000	1023.000000	1023.000000	2046.000000
35.400002	0.002475	1.462824	2.908825	0.885520	-1.946485	-0.385036	0.000000	-10.000000	0.833333	-33.416668	413.500000	1023.000000	1023.000000	2046.000000
35.419998	0.001384	0.817821	2.715573	0.660183	-2.139324	-0.418611	0.000000	-10.000000	0.858333	-33.766666	402.333344	1023.000000	1023.000000	2046.000000
35.439999	0.000218	0.128985	2.447161	0.510731	-2.267898	-0.561010	0.000000	-10.000000	0.866667	-33.950001	391.166656	1023.000000	1023.000000	2046.000000
35.459999	-0.000936	-0.553454	2.198550	0.338122	-2.428999	-0.661127	0.000000	-10.000000	0.875000	-33.966667	379.833344	1023.000000	1023.000000	2046.000000
35.480000	-0.002103	-1.242881	1.909000	0.184722	-2.518657	-0.817945	0.000000	-10.000000	0.866667	-33.816666	368.500000	1023.000000	1023.000000	2046.000000
35.500000	-0.003120	-1.843746	1.747266	-0.017657	-2.701444	-0.871910	0.000000	-10.000000	0.850000	-33.366669	357.166656	1023.000000	1023.000000	2046.000000
35.520000	-0.004258	-2.516584	1.535053	-0.220725	-2.848277	-0.982635	0.000000	-10.000000	0.833333	-33.283333	346.000000	1023.000000	1023.000000	2046.000000
35.540001	-0.005291	-3.126892	1.371356	-0.456231	-3.022980	-1.019036	0.000000	-10.000000	0.816667	-33.000000	335.000000	1023.000000	1023.000000	2046.000000
35.560001	-0.006355	-3.755584	1.184395	-0.698826	-3.195564	-1.045588	0.000000	-10.000000	0.791667	-32.916668	324.000000	1023.000000	1023.000000	2046.000000
35.580002	-0.007534	-4.452449	0.966184	-0.868658	-3.355918	-1.194057	0.000000	-10.000000	0.766667	-32.500000	313.000000	1023.000000	1023.000000	2046.000000
35.599998	-0.008426	-4.979903	0.745362	-1.084364	-3.428318	-1.212582	0.000000	-10.000000	0.758333	-32.200001	302.166656	1023.000000	1023.000000	2046.000000
35.619999	-0.009385	-5.546573	0.531638	-1.302006	-3.524235	-1.251970	0.000000	-10.000000	0.766667	-32.183334	291.333344	1023.000000	1023.000000	2046.000000
35.639999	-0.010251	-6.058151	0.294125	-1.520744	-3.609519	-1.222013	0.000000	-10.000000	0.775000	-31.966667	280.666656	1023.000000	1023.000000	2046.000000
35.660000	-0.011571	-6.838493	-0.051207	-1.658183	-3.700802	-1.428302	0.000000	-10.000000	0.775000	-31.766668	270.000000	1023.000000	1023.000000	2046.000000
35.680000	-0.012912	-7.631131	-0.428289	-1.814525	-3.795162	-1.593154	0.000000	-10.000000	0.766667	-31.200001	259.333344	1023.000000	1023.000000	2046.000000
35.700001	-0.014792	-8.742248	-0.977482	-2.122475	-3.892931	-1.749359	0.000000	-10.000000	0.725000	-30.700001	248.833328	1023.000000	1023.000000	2046.000000
35.720001	-0.016670	-9.851925	-1.430451	-2.513482	-4.032524	-1.875468	0.000000	-10.000000	0.683333	-30.116667	238.500000	1023.000000	1023.000000	2046.000000
35.740002	-0.018228	-10.772880	-1.774092	-2.765788	-4.171124	-2.061876	0.000000	-10.000000	0.641667	-29.616667	228.500000	1023.000000	1023.000000	2046.000000
35.759998	-0.020048	-11.848413	-2.173908	-2.954027	-4.382593	-2.337885	0.000000	-10.000000	0.625000	-29.033333	218.666672	1023.000000	1023.000000	2046.000000
35.779999	-0.021843	-12.909198	-2.450197	-3.094126	-4.736560	-2.628316	0.000000	-10.000000	0.591667	-28.183332	209.000000	1023.000000	1023.000000	2046.000000
35.799999	-0.023973	-14.168127	-2.938913	-3.311140	-4.999343	-2.918730	0.000000	-10.000000	0.550000	-27.216667	199.666672	1023.000000	1023.000000	2046.000000
35.820000	-0.026688	-15.772860	-3.500823	-3.647021	-5.385954	-3.239061	0.000000	-10.000000	0.516667	-26.150000	190.666672	1023.000000	1023.000000	2046.000000
35.840000	-0.029234	-17.277525	-4.015541	-4.018020	-5.732448	-3.511516	0.000000	-10.000000	0.483333	-25.533333	181.833328	1023.000000	1023.000000	2046.000000
35.860001	-0.031562	-18.653061	-4.469031	-4.304161	-6.037660	-3.842208	0.000000	-10.000000	0.466667	-25.100000	173.333328	1023.000000	1023.000000	2046.000000
35.880001	-0.033503	-19.800241	-4.795780	-4.505645	-6.364155	-4.134662	0.000000	-10.000000	0.441667	-24.866667	164.833328	1023.000000	1023.000000	2046.000000
35.900002	-0.035087	-20.736423	-5.096278	-4.656731	-6.649573	-4.333840	0.000000	-10.000000	0.425000	-24.416668	156.500000	1023.000000	1023.000000	2046.000000
35.919998	-0.036373	-21.496290	-5.314031	-4.812697	-6.910103	-4.459459	0.000000	-10.000000	0.391667	-23.833334	148.166672	1023.000000	1023.000000	2046.000000
35.939999	-0.037447	-22.131195	-5.511649	-4.947721	-7.074647	-4.597178	0.000000	-10.000000	0.366667	-23.283335	140.333328	1023.000000	1023.000000	2046.000000
35.959999	-0.038207	-22.580084	-5.626226	-5.009879	-7.185810	-4.758168	0.000000	-10.000000	0.350000	-22.616667	132.666672	1023.000000	1023.000000	2046.000000
35.980000	-0.038514	-22.762014	-5.667800	-5.038177	-7.286160	-4.769877	0.000000	-10.000000	0.333333	-22.066668	125.333336	1023.000000	1023.000000	2046.000000
36.000000	-0.038436	-22.715611	-5.602136	-4.974771	-7.319399	-4.819305	0.000000	-10.000000	0.316667	-21.333334	117.833336	1023.000000	1023.000000	2046.000000
36.020000	-0.038529	-22.770679	-5.554548	-5.000323	-7.375383	-4.840425	0.000000	-10.000000	0.300000	-20.633333	110.666664	1023.000000	1023.000000	2046.000000
36.040001	-0.038647	-22.840393	-5.537673	-5.013336	-7.415276	-4.874108	0.000000	-10.000000	0.266667	-19.616667	103.666664	1023.000000	1023.000000	2046.000000
36.060001	-0.038675	-22.856997	-5.496906	-5.017085	-7.467660	-4.875345	0.000000	-10.000000	0.233333	-18.583334	97.000000	1023.000000	1023.000000	2046.000000
36.080002	-0.038761	-22.907944	-5.513209	-5.061481	-7.462791	-4.870461	0.000000	-10.000000	0.200000	-17.566668	90.833336	1023.000000	1023.000000	2046.000000
36.099998	-0.038969	-23.030664	-5.461451	-5.178786	-7.548521	-4.841907	0.000000	-10.000000	0.200000	-16.850000	85.000000	1023.000000	1023.000000	2046.000000
36.119999	-0.039187	-23.159414	-5.435809	-5.314114	-7.627656	-4.781834	0.000000	-10.000000	0.191667	-16.266666	79.500000	1023.000000	1023.000000	2046.000000
36.139999	-0.039550	-23.373955	-5.551864	-5.484399	-7.648206	-4.689486	0.000000	-10.000000	0.175000	-15.683333	74.000000	1023.000000	1023.000000	2046.000000
36.160000	-0.039860	-23.557091	-5.841623	-5.677016	-7.421467	-4.616985	0.000000	-10.000000	0.158333	-14.933333	68.833336	1023.000000	1023.000000	2046.000000
36.180000	-0.040449	-23.905565	-6.050291	-5.789563	-7.347292	-4.718419	0.000000	-10.000000	0.150000	-14.350000	63.833332	1023.000000	1023.000000	2046.000000
36.200001	-0.040989	-24.224464	-6.155533	-5.873397	-7.368798	-4.826736	0.000000	-10.000000	0.150000	-13.783334	59.000000	1023.000000	1023.000000	2046.000000
36.220001	-0.041568	-24.566761	-6.182492	-5.976494	-7.502518	-4.905257	0.000000	-10.000000	0.116667	-13.266666	54.333332	1023.000000	1023.000000	2046.000000
36.240002	-0.042076	-24.866703	-6.132883	-6.162375	-7.748950	-4.822496	0.000000	-10.000000	0.083333	-12.600000	50.000000	1023.000000	1023.000000	2046.000000
36.259998	-0.042472	-25.100712	-6.179733	-6.347657	-7.846119	-4.727202	0.000000	-10.000000	0.050000	-12.116667	46.000000	1023.000000	1023.000000	2046.000000
36.279999	-0.042813	-25.302462	-6.249435	-6.472740	-7.871275	-4.709012	0.000000	-10.000000	0.050000	-11.683333	42.000000	1023.000000	1023.000000	2046.000000
36.299999	-0.043027	-25.428833	-6.389130	-6.576947	-7.785137	-4.677619	0.000000	-10.000000	0.050000	-11.366667	38.000000	1023.000000	1023.000000	2046.000000
36.320000	-0.043229	-25.548216	-6.518761	-6.663856	-7.690491	-4.675108	0.000000	-10.000000	0.050000	-11.000000	34.000000	1023.000000	1023.000000	2046.000000
36.340000	-0.043407	-25.653683	-6.604039	-6.727176	-7.651963	-4.670505	0.000000	-10.000000	0.041667	-10.766667	30.333334	1023.000000	1023.000000	2046.000000
36.360001	-0.043530	-25.726425	-6.658537	-6.796930	-7.614580	-4.656377	0.000000	-10.000000	0.041667	-10.266667	26.666666	1023.000000	1023.000000	2046.000000
36.380001	-0.043643	-25.792736	-6.689511	-6.847764	-7.602926	-4.652534	0.000000	-10.000000	0.025000	-9.583334	23.333334	1023.000000	1023.000000	2046.000000
36.400002	-0.043715	-25.835512	-6.713472	-6.907897	-7.575379	-4.638763	0.000000	-10.000000	0.016667	-8.416667	20.000000	1023.000000	1023.000000	2046.000000
36.419998	-0.043632	-25.786367	-6.750433	-6.924052	-7.478316	-4.633566	0.000000	-10.000000	0.000000	-7.166667	17.166666	1023.000000	1023.000000	2046.000000
36.439999	-0.043417	-25.659565	-6.708350	-6.935572	-7.406141	-4.609502	0.000000	-10.000000	-0.008333	-5.483334	14.666667	1023.000000	1023.000000	2046.000000
36.459999	-0.042908	-25.358582	-6.526085	-6.906079	-7.379171	-4.547245	0.000000	-10.000000	-0.016667	-2.766667	13.000000	1023.000000	1023.000000	2046.000000
36.480000	-0.042227	-24.956425	-6.303883	-6.921963	-7.348182	-4.382398	0.000000	-10.000000	-0.033333	0.366667	12.166667	1023.000000	1023.000000	2046.000000
36.500000	-0.041428	-24.484116	-6.162808	-6.871435	-7.283809	-4.166064	0.000000	-10.000000	-0.058333	3.900000	12.000000	1023.000000	1023.000000	2046.000000
36.520000	-0.040920	-24.183483	-6.087870	-6.765366	-7.173729	-4.156517	0.000000	-10.000000	-0.091667	7.150000	12.000000	1023.000000	1023.000000	2046.000000
36.540001	-0.040678	-24.040970	-6.199070	-6.762065	-6.993618	-4.086217	0.000000	-10.000000	-0.133333	10.366667	12.000000	1023.000000	1023.000000	2046.000000
36.560001	-0.040565	-23.973717	-6.303415	-6.881250	-6.792852	-3.996200	0.000000	-10.000000	-0.175000	13.283334	12.000000	1023.000000	1023.000000	2046.000000
36.580002	-0.040227	-23.774162	-6.342711	-6.927025	-6.621478	-3.882949	0.000000	-10.000000	-0.208333	15.350000	12.000000	1023.000000	1023.000000	2046.000000
36.599998	-0.039881	-23.569571	-6.440605	-6.793137	-6.411876	-3.923953	0.000000	-10.000000	-0.241667	17.283333	14.000000	1023.000000	1023.000000	2046.000000
36.619999	-0.039624	-23.417517	-6.377187	-6.621194	-6.359867	-4.059269	0.000000	-10.000000	-0.300000	19.550001	20.666666	1023.000000	1023.000000	2046.000000
36.639999	-0.039784	-23.512199	-6.426098	-6.505744	-6.361704	-4.218653	0.000000	-10.000000	-0.358333	21.400000	27.333334	1023.000000	1023.000000	2046.000000
36.660000	-0.040243	-23.783838	-6.604044	-6.577246	-6.355101	-4.247446	0.000000	-10.000000	-0.408333	22.883333	34.333332	1023.000000	1023.000000	2046.000000
36.680000	-0.040657	-24.028046	-6.694510	-6.602475	-6.420246	-4.310816	0.000000	-10.000000	-0.408333	23.433334	39.333332	1023.000000	1023.000000	2046.000000
36.700001	-0.040710	-24.059774	-6.702193	-6.517780	-6.400866	-4.438937	0.000000	-10.000000	-0.416667	24.266666	47.000000	1023.000000	1023.000000	2046.000000
36.720001	-0.040365	-23.855721	-6.645298	-6.371835	-6.372824	-4.465763	0.000000	-10.000000	-0.425000	24.800001	55.000000	1023.000000	1023.000000	2046.000000
36.740002	-0.039622	-23.416607	-6.457510	-6.167682	-6.350076	-4.441339	0.000000	-10.000000	-0.458333	25.450001	63.333332	1023.000000	1023.000000	2046.000000
36.759998	-0.038487	-22.745560	-6.181477	-5.966228	-6.273195	-4.324661	0.000000	-10.000000	-0.483333	25.916668	71.666664	1023.000000	1023.000000	2046.000000
36.779999	-0.037205	-21.988411	-5.850485	-5.728295	-6.175101	-4.234530	0.000000	-10.000000	-0.508333	26.433334	80.333336	1023.000000	1023.000000	2046.000000
36.799999	-0.035572	-21.023287	-5.353807	-5.446930	-6.094481	-4.128070	0.000000	-10.000000	-0.533333	26.800001	89.000000	1023.000000	1023.000000	2046.000000
36.820000	-0.033641	-19.881798	-4.845252	-5.206670	-5.957490	-3.872386	0.000000	-10.000000	-0.533333	27.233334	98.000000	1023.000000	1023.000000	2046.000000
36.840000	-0.031523	-18.629847	-4.301145	-4.852098	-5.807199	-3.669404	0.000000	-10.000000	-0.533333	27.783335	107.000000	1023.000000	1023.000000	2046.000000
36.860001	-0.029343	-17.341938	-3.808599	-4.568719	-5.531673	-3.432946	0.000000	-10.000000	-0.525000	28.083334	116.166664	1023.000000	1023.000000	2046.000000
36.880001	-0.027252	-16.105993	-3.381470	-4.270751	-5.212048	-3.241725	0.000000	-10.000000	-0.550000	28.416668	125.333336	1023.000000	1023.000000	2046.000000
36.900002	-0.024991	-14.769943	-3.009194	-4.052314	-4.742252	-2.966183	0.000000	-10.000000	-0.566667	28.650002	134.833328	1023.000000	1023.000000	2046.000000
36.919998	-0.022801	-13.475182	-2.639148	-3.784664	-4.307237	-2.744133	0.000000	-10.000000	-0.575000	28.950001	144.333328	1023.000000	1023.000000	2046.000000
36.939999	-0.020704	-12.236146	-2.286155	-3.490051	-3.876168	-2.583773	0.000000	-10.000000	-0.591667	29.100000	154.000000	1023.000000	1023.000000	2046.000000
36.959999	-0.018767	-11.091441	-1.927477	-3.210225	-3.506230	-2.447509	0.000000	-10.000000	-0.616667	29.300001	163.666672	1023.000000	1023.000000	2046.000000
36.980000	-0.016883	-9.978121	-1.452615	-2.958529	-3.305844	-2.261133	0.000000	-10.000000	-0.658333	29.883333	173.500000	1023.000000	1023.000000	2046.000000
37.000000	-0.015137	-8.945693	-0.982966	-2.757239	-3.178550	-2.026938	0.000000	-10.000000	-0.666667	30.600000	183.500000	1023.000000	1023.000000	2046.000000
37.020000	-0.013429	-7.936284	-0.474441	-2.589468	-3.107057	-1.765319	0.000000	-10.000000	-0.666667	31.200001	193.500000	1023.000000	1023.000000	2046.000000
37.040001	-0.011728	-6.931022	-0.093631	-2.493998	-2.884316	-1.459078	0.000000	-10.000000	-0.650000	31.233334	203.833328	1023.000000	1023.000000	2046.000000
37.060001	-0.010170	-6.010742	0.172192	-2.405444	-2.610869	-1.166621	0.000000	-10.000000	-0.658333	31.000000	214.166672	1023.000000	1023.000000	2046.000000
37.080002	-0.008558	-5.057930	0.388856	-2.243702	-2.274951	-0.928133	0.000000	-10.000000	-0.658333	31.033335	224.500000	1023.000000	1023.000000	2046.000000
37.099998	-0.006918	-4.088523	0.566858	-2.026940	-1.893801	-0.734641	0.000000	-10.000000	-0.658333	31.200001	234.833328	1023.000000	1023.000000	2046.000000
37.119999	-0.005263	-3.110598	0.724046	-1.770662	-1.456550	-0.607432	0.000000	-10.000000	-0.650000	31.466667	245.166672	1023.000000	1023.000000	2046.000000
37.139999	-0.003550	-2.097999	1.088824	-1.486928	-1.214676	-0.485218	0.000000	-10.000000	-0.650000	31.366667	255.833328	1023.000000	1023.000000	2046.000000
37.160000	-0.001830	-1.081552	1.598817	-1.329622	-1.150671	-0.200075	0.000000	-10.000000	-0.641667	31.233334	266.166656	1023.000000	1023.000000	2046.000000
37.180000	0.000016	0.009719	2.036333	-1.136559	-0.975028	0.084972	0.000000	-10.000000	-0.625000	30.900000	276.666656	1023.000000	1023.000000	2046.000000
37.200001	0.001722	1.017817	2.435867	-0.885653	-0.786711	0.254313	0.000000	-10.000000	-0.625000	30.666668	287.000000	1023.000000	1023.000000	2046.000000
37.220001	0.003544	2.094380	2.816141	-0.648086	-0.547881	0.474206	0.000000	-10.000000	-0.616667	30.616667	297.333344	1023.000000	1023.000000	2046.000000
37.240002	0.005392	3.186655	3.222002	-0.466624	-0.355893	0.787169	0.000000	-10.000000	-0.616667	30.716667	307.500000	1023.000000	1023.000000	2046.000000
37.259998	0.007094	4.192760	3.460505	-0.232700	-0.007951	0.972906	0.000000	-10.000000	-0.600000	30.933334	317.833344	1023.000000	1023.000000	2046.000000
37.279999	0.008853	5.232284	3.747621	-0.039893	0.289685	1.234871	0.000000	-10.000000	-0.591667	30.700001	328.166656	1023.000000	1023.000000	2046.000000
37.299999	0.010642	6.289184	3.936894	0.308311	0.724145	1.319834	0.000000	-10.000000	-0.591667	30.700001	338.500000	1023.000000	1023.000000	2046.000000
37.320000	0.012539	7.410483	4.262691	0.647134	1.055701	1.444957	0.000000	-10.000000	-0.575000	30.466667	348.500000	1023.000000	1023.000000	2046.000000
37.340000	0.014344	8.477114	4.676440	1.003037	1.198380	1.599257	0.000000	-10.000000	-0.583333	30.350000	358.833344	1023.000000	1023.000000	2046.000000
37.360001	0.016100	9.515034	5.135548	1.304083	1.258359	1.817044	0.000000	-10.000000	-0.583333	29.799999	369.166656	1023.000000	1023.000000	2046.000000
37.380001	0.017816	10.529545	5.551771	1.599802	1.315994	2.061978	0.000000	-10.000000	-0.600000	29.483334	379.333344	1023.000000	1023.000000	2046.000000
37.400002	0.019207	11.351110	5.778927	1.757047	1.465680	2.349457	0.000000	-10.000000	-0.591667	29.233334	389.000000	1023.000000	1023.000000	2046.000000
37.419998	0.020531	12.133672	5.929398	1.907346	1.724951	2.571976	0.000000	-10.000000	-0.591667	29.366667	398.666656	1023.000000	1023.000000	2046.000000
37.439999	0.021642	12.790714	5.992596	2.136496	2.023858	2.637764	0.000000	-10.000000	-0.591667	29.350000	408.500000	1023.000000	1023.000000	2046.000000
37.459999	0.021731	12.842791	5.894662	2.462199	2.052467	2.433461	0.000000	-10.000000	-0.591667	29.483334	418.500000	1023.000000	1023.000000	2046.000000
37.480000	0.020846	12.319771	5.734359	2.639983	1.812747	2.132681	0.000000	-10.000000	-0.566667	28.916666	428.333344	1023.000000	1023.000000	2046.000000
37.500000	0.019192	11.342234	5.454466	2.600846	1.501436	1.785486	0.000000	-10.000000	-0.516667	28.150000	438.000000	1023.000000	1023.000000	2046.000000
37.520000	0.018107	10.701124	5.350837	2.453316	1.240624	1.656347	0.000000	-10.000000	-0.475000	27.233334	447.333344	1023.000000	1023.000000	2046.000000
37.540001	0.017827	10.535586	5.478785	2.504788	1.028598	1.523415	0.000000	-10.000000	-0.458333	26.783333	456.500000	1023.000000	1023.000000	2046.000000
37.560001	0.017987	10.630341	5.659558	2.574196	0.868809	1.527778	0.000000	-10.000000	-0.441667	26.033333	465.500000	1023.000000	1023.000000	2046.000000
37.580002	0.018221	10.768562	5.784839	2.655271	0.800497	1.527955	0.000000	-10.000000	-0.383333	24.683334	474.333344	1023.000000	1023.000000	2046.000000
37.599998	0.018194	10.752442	5.844911	2.768676	0.719380	1.419475	0.000000	-10.000000	-0.275000	22.100000	482.833344	1023.000000	1023.000000	2046.000000
37.619999	0.018148	10.725633	5.785365	2.787625	0.763184	1.389459	0.000000	-10.000000	-0.150000	18.166668	490.833344	1023.000000	1023.000000	2046.000000
37.639999	0.018112	10.704355	5.737744	2.788572	0.839106	1.338933	0.000000	-10.000000	-0.050000	12.816667	497.666656	1023.000000	1023.000000	2046.000000
37.660000	0.018062	10.674781	5.717802	2.802397	0.875355	1.279227	0.000000	-10.000000	0.016667	5.000000	502.833344	1023.000000	1023.000000	2046.000000
37.680000	0.017741	10.484780	5.549254	2.777026	0.909054	1.249446	0.000000	-10.000000	0.058333	-2.250000	505.666656	1023.000000	1023.000000	2046.000000
37.700001	0.017481	10.331293	5.452166	2.786149	0.919151	1.173827	0.000000	-10.000000	0.116667	-9.816668	506.833344	1023.000000	1023.000000	2046.000000
37.720001	0.017264	10.202915	5.455687	2.871701	0.838725	1.036802	0.000000	-10.000000	0.183333	-14.433334	507.000000	1023.000000	1023.000000	2046.000000
37.740002	0.016871	9.971025	5.336119	2.883124	0.807719	0.944064	0.000000	-10.000000	0.266667	-18.533335	507.000000	1023.000000	1023.000000	2046.000000
37.759998	0.016607	9.814505	5.300129	2.827364	0.718901	0.968110	0.000000	-10.000000	0.316667	-20.616667	499.666656	1023.000000	1023.000000	2046.000000
37.779999	0.016233	9.593829	5.270380	2.796668	0.621024	0.905756	0.000000	-10.000000	0.350000	-22.266666	489.666656	1023.000000	1023.000000	2046.000000
37.799999	0.015627	9.235623	5.186546	2.717203	0.509601	0.822272	0.000000	-10.000000	0.375000	-23.400000	477.000000	1023.000000	1023.000000	2046.000000
37.820000	0.014857	8.780492	5.061438	2.630052	0.383331	0.705671	0.000000	-10.000000	0.433333	-24.583334	469.000000	1023.000000	1023.000000	2046.000000
37.840000	0.013898	8.213896	4.938338	2.447649	0.185019	0.642889	0.000000	-10.000000	0.500000	-25.733334	460.833344	1023.000000	1023.000000	2046.000000
37.860001	0.012900	7.623828	4.922173	2.275985	-0.113287	0.538957	0.000000	-10.000000	0.558333	-27.183334	452.333344	1023.000000	1023.000000	2046.000000
37.880001	0.011922	7.046150	4.938726	1.965631	-0.449690	0.591483	0.000000	-10.000000	0.616667	-28.716667	443.333344	1023.000000	1023.000000	2046.000000
37.900002	0.010812	6.389864	4.745566	1.666177	-0.611263	0.589384	0.000000	-10.000000	0.683333	-30.283333	433.666656	1023.000000	1023.000000	2046.000000
37.919998	0.009694	5.728979	4.451756	1.471711	-0.709297	0.514808	0.000000	-10.000000	0.733333	-31.266666	423.666656	1023.000000	1023.000000	2046.000000
37.939999	0.008607	5.086818	4.130185	1.281551	-0.751862	0.426944	0.000000	-10.000000	0.766667	-31.983334	413.166656	1023.000000	1023.000000	2046.000000
37.959999	0.007426	4.388663	3.739786	1.125774	-0.770382	0.293484	0.000000	-10.000000	0.783333	-32.633335	402.666656	1023.000000	1023.000000	2046.000000
37.980000	0.006089	3.598885	3.433134	1.091280	-0.897379	-0.028151	0.000000	-10.000000	0.808333	-33.416668	391.666656	1023.000000	1023.000000	2046.000000
38.000000	0.004923	2.909374	3.165242	0.927723	-0.996706	-0.186885	0.000000	-10.000000	0.833333	-34.066666	380.500000	1023.000000	1023.000000	2046.000000
38.020000	0.003645	2.154349	3.021781	0.745673	-1.269538	-0.343567	0.000000	-10.000000	0.866667	-34.683334	369.166656	1023.000000	1023.000000	2046.000000
38.040001	0.002409	1.423583	2.928495	0.551615	-1.600783	-0.455744	0.000000	-10.000000	0.891667	-34.933334	357.666656	1023.000000	1023.000000	2046.000000
38.060001	0.001251	0.739076	2.737575	0.325244	-1.808158	-0.515586	0.000000	-10.000000	0.900000	-35.250000	346.000000	1023.000000	1023.000000	2046.000000
38.080002	0.000146	0.086313	2.604835	0.069549	-2.055866	-0.532205	0.000000	-10.000000	0.908333	-35.349998	334.000000	1023.000000	1023.000000	2046.000000
38.099998	-0.000958	-0.566253	2.361260	-0.126204	-2.202712	-0.598598	0.000000	-10.000000	0.916667	-35.683334	322.166656	1023.000000	1023.000000	2046.000000
38.119999	-0.002128	-1.257375	2.125985	-0.267952	-2.395200	-0.720208	0.000000	-10.000000	0.941667	-36.150002	310.333344	1023.000000	1023.000000	2046.000000
38.139999	-0.003345	-1.977013	1.799588	-0.445614	-2.526480	-0.804508	0.000000	-10.000000	0.950000	-36.183334	298.333344	1023.000000	1023.000000	2046.000000
38.160000	-0.004773	-2.820923	1.334334	-0.632132	-2.583488	-0.939637	0.000000	-10.000000	0.958333	-36.500000	286.166656	1023.000000	1023.000000	2046.000000
38.180000	-0.006864	-4.056915	0.764552	-0.912334	-2.743492	-1.165641	0.000000	-10.000000	0.950000	-36.216667	274.000000	1023.000000	1023.000000	2046.000000
38.200001	-0.008612	-5.089959	0.334728	-1.234199	-2.845978	-1.344509	0.000000	-10.000000	0.925000	-36.033333	262.000000	1023.000000	1023.000000	2046.000000
38.220001	-0.010396	-6.144314	0.017056	-1.432876	-3.099533	-1.628961	0.000000	-10.000000	0.908333	-35.466667	250.000000	1023.000000	1023.000000	2046.000000
38.240002	-0.012540	-7.411192	-0.391142	-1.582674	-3.441953	-1.995424	0.000000	-10.000000	0.883333	-34.883331	238.166672	1023.000000	1023.000000	2046.000000
38.259998	-0.014973	-8.848845	-0.802441	-1.711994	-3.875547	-2.458863	0.000000	-10.000000	0.875000	-34.299999	226.500000	1023.000000	1023.000000	2046.000000
38.279999	-0.018007	-10.642146	-1.439875	-2.023831	-4.289100	-2.889339	0.000000	-10.000000	0.825000	-33.466667	215.166672	1023.000000	1023.000000	2046.000000
38.299999	-0.021255	-12.561868	-2.031808	-2.418515	-4.795764	-3.315780	0.000000	-10.000000	0.783333	-32.683334	204.000000	1023.000000	1023.000000	2046.000000
38.320000	-0.023950	-14.154741	-2.501550	-2.857783	-5.218295	-3.577113	0.000000	-10.000000	0.750000	-32.016666	193.166672	1023.000000	1023.000000	2046.000000
38.340000	-0.026307	-15.547492	-2.915450	-3.151937	-5.586073	-3.894031	0.000000	-10.000000	0.750000	-31.666668	182.333328	1023.000000	1023.000000	2046.000000
38.360001	-0.028301	-16.725958	-3.280444	-3.443804	-5.906108	-4.095602	0.000000	-10.000000	0.725000	-31.333334	171.833328	1023.000000	1023.000000	2046.000000
38.380001	-0.029994	-17.726500	-3.608027	-3.632524	-6.187727	-4.298221	0.000000	-10.000000	0.691667	-30.983334	161.333328	1023.000000	1023.000000	2046.000000
38.400002	-0.031443	-18.582546	-3.874372	-3.823809	-6.448529	-4.435836	0.000000	-10.000000	0.675000	-30.583334	151.000000	1023.000000	1023.000000	2046.000000
38.419998	-0.032789	-19.378094	-4.106943	-4.035823	-6.675851	-4.559477	0.000000	-10.000000	0.666667	-30.266666	140.666672	1023.000000	1023.000000	2046.000000
38.439999	-0.033757	-19.950350	-4.295934	-4.195210	-6.799895	-4.659311	0.000000	-10.000000	0.666667	-30.100000	133.833328	1023.000000	1023.000000	2046.000000
38.459999	-0.034459	-20.365032	-4.445585	-4.286378	-6.897907	-4.735163	0.000000	-10.000000	0.633333	-29.716667	123.833336	1023.000000	1023.000000	2046.000000
38.480000	-0.034610	-20.454424	-4.443986	-4.237422	-6.964374	-4.808641	0.000000	-10.000000	0.600000	-29.116667	114.000000	1023.000000	1023.000000	2046.000000
38.500000	-0.035028	-20.701838	-4.535036	-4.256104	-7.005121	-4.905576	0.000000	-10.000000	0.566667	-28.283333	101.000000	1023.000000	1023.000000	2046.000000
38.520000	-0.035448	-20.949831	-4.690538	-4.289731	-6.998446	-4.971114	0.000000	-10.000000	0.533333	-27.300001	91.666664	1023.000000	1023.000000	2046.000000
38.540001	-0.035772	-21.141039	-4.820463	-4.274848	-6.996894	-5.048834	0.000000	-10.000000	0.500000	-26.333334	82.666664	1023.000000	1023.000000	2046.000000
38.560001	-0.036222	-21.407417	-4.957803	-4.342967	-6.985624	-5.121023	0.000000	-10.000000	0.450000	-25.316668	73.833336	1023.000000	1023.000000	2046.000000
38.580002	-0.036865	-21.786926	-5.064333	-4.443899	-7.061217	-5.217478	0.000000	-10.000000	0.416667	-24.400002	65.333336	1023.000000	1023.000000	2046.000000
38.599998	-0.037446	-22.130413	-5.214162	-4.589082	-7.081612	-5.245559	0.000000	-10.000000	0.383333	-23.416668	57.000000	1023.000000	1023.000000	2046.000000
38.619999	-0.038241	-22.600266	-5.268914	-4.742517	-7.266673	-5.322161	0.000000	-10.000000	0.358333	-22.550001	49.333332	1023.000000	1023.000000	2046.000000
38.639999	-0.038973	-23.033129	-5.313715	-4.992034	-7.433015	-5.294363	0.000000	-10.000000	0.333333	-21.783333	41.833332	1023.000000	1023.000000	2046.000000
38.660000	-0.039861	-23.557869	-5.433879	-5.221072	-7.574936	-5.327981	0.000000	-10.000000	0.316667	-21.150000	34.666668	1023.000000	1023.000000	2046.000000
38.680000	-0.040603	-23.996571	-5.582426	-5.461190	-7.637561	-5.315393	0.000000	-10.000000	0.308333	-20.683334	27.500000	1023.000000	1023.000000	2046.000000
38.700001	-0.041394	-24.463570	-5.733559	-5.653473	-7.730944	-5.345595	0.000000	-10.000000	0.266667	-20.133333	20.500000	1023.000000	1023.000000	2046.000000
38.720001	-0.042072	-24.864300	-5.861384	-5.851357	-7.878424	-5.273135	0.000000	-10.000000	0.241667	-19.600000	13.833333	1023.000000	1023.000000	2046.000000
38.740002	-0.042703	-25.237528	-6.052270	-6.017602	-7.887103	-5.280553	0.000000	-10.000000	0.208333	-18.733334	7.333333	1023.000000	1023.000000	2046.000000
38.759998	-0.043295	-25.587563	-6.171091	-6.185391	-7.984365	-5.246716	0.000000	-10.000000	0.208333	-18.183334	1.333333	1023.000000	1023.000000	2046.000000
38.779999	-0.043867	-25.925152	-6.315689	-6.338606	-7.998891	-5.271966	0.000000	-10.000000	0.191667	-17.616667	-4.500000	1023.000000	1023.000000	2046.000000
38.799999	-0.044486	-26.291426	-6.430620	-6.443895	-8.069229	-5.347682	0.000000	-10.000000	0.183333	-17.250000	-10.000000	1023.000000	1023.000000	2046.000000
38.820000	-0.044968	-26.575893	-6.563284	-6.560882	-8.064676	-5.387052	0.000000	-10.000000	0.175000	-16.650000	-15.666667	1023.000000	1023.000000	2046.000000
38.840000	-0.045451	-26.861788	-6.711372	-6.682799	-8.035044	-5.432574	0.000000	-10.000000	0.166667	-16.216667	-21.166666	1023.000000	1023.000000	2046.000000
38.860001	-0.045805	-27.070578	-6.726422	-6.868618	-8.129297	-5.346240	0.000000	-10.000000	0.158333	-15.533334	-26.666666	1023.000000	1023.000000	2046.000000
38.880001	-0.045997	-27.184021	-6.795502	-6.954376	-8.115002	-5.319142	0.000000	-10.000000	0.150000	-15.000000	-31.833334	1023.000000	1023.000000	2046.000000
38.900002	-0.046335	-27.384180	-6.836988	-7.059359	-8.195172	-5.292662	0.000000	-10.000000	0.150000	-14.416667	-37.000000	1023.000000	1023.000000	2046.000000
38.919998	-0.046585	-27.531799	-6.905697	-7.069744	-8.219303	-5.337056	0.000000	-10.000000	0.133333	-14.000000	-41.833332	1023.000000	1023.000000	2046.000000
38.939999	-0.047143	-27.861780	-7.077125	-7.201671	-8.274331	-5.308654	0.000000	-10.000000	0.100000	-13.383333	-46.500000	1023.000000	1023.000000	2046.000000
38.959999	-0.048007	-28.371902	-7.363492	-7.388850	-8.318336	-5.301226	0.000000	-10.000000	0.066667	-12.500000	-50.833332	1023.000000	1023.000000	2046.000000
38.980000	-0.049192	-29.072418	-7.824200	-7.723752	-8.248807	-5.275660	0.000000	-10.000000	0.050000	-11.633333	-55.000000	1023.000000	1023.000000	2046.000000
39.000000	-0.050207	-29.672573	-8.119716	-8.012416	-8.262116	-5.278325	0.000000	-10.000000	0.050000	-10.900001	-58.833332	1023.000000	1023.000000	2046.000000
39.020000	-0.051141	-30.224480	-8.347030	-8.152611	-8.364558	-5.360281	0.000000	-10.000000	0.041667	-10.183333	-62.500000	1023.000000	1023.000000	2046.000000
39.040001	-0.052123	-30.804859	-8.503298	-8.243872	-8.527273	-5.530416	0.000000	-10.000000	0.025000	-9.216667	-65.833336	1023.000000	1023.000000	2046.000000
39.060001	-0.053240	-31.465027	-8.706788	-8.315490	-8.694728	-5.748021	0.000000	-10.000000	0.016667	-7.750000	-68.833336	1023.000000	1023.000000	2046.000000
39.080002	-0.054813	-32.394512	-9.097932	-8.480765	-8.849370	-5.966444	0.000000	-10.000000	0.008333	-6.250000	-71.333336	1023.000000	1023.000000	2046.000000
39.099998	-0.056503	-33.393475	-9.543478	-8.688411	-9.014416	-6.147170	0.000000	-10.000000	0.000000	-5.150000	-73.500000	1023.000000	1023.000000	2046.000000
39.119999	-0.057995	-34.275219	-9.945365	-8.793060	-9.142737	-6.394056	0.000000	-10.000000	-0.008333	-4.866667	-75.333336	1023.000000	1023.000000	2046.000000
39.139999	-0.059317	-35.056217	-10.236204	-8.859426	-9.307171	-6.653416	0.000000	-10.000000	-0.008333	-5.150000	-77.000000	1023.000000	1023.000000	2046.000000
39.160000	-0.060276	-35.622841	-10.454376	-8.860095	-9.460724	-6.847646	0.000000	-10.000000	-0.008333	-5.383333	-78.666664	1023.000000	1023.000000	2046.000000
39.180000	-0.061001	-36.051434	-10.567639	-8.858653	-9.650076	-6.975067	0.000000	-10.000000	-0.008333	-5.383333	-80.500000	1023.000000	1023.000000	2046.000000
39.200001	-0.061279	-36.215866	-10.648336	-8.847720	-9.679677	-7.040132	0.000000	-10.000000	-0.016667	-5.083333	-82.500000	1023.000000	1023.000000	2046.000000
39.220001	-0.061530	-36.363937	-10.570829	-8.838087	-9.843750	-7.111271	0.000000	-10.000000	-0.016667	-4.650000	-84.166664	1023.000000	1023.000000	2046.000000
39.240002	-0.061211	-36.175678	-10.472620	-8.770655	-9.830808	-7.101594	0.000000	-10.000000	-0.016667	-3.950000	-85.666664	1023.000000	1023.000000	2046.000000
39.259998	-0.060450	-35.725945	-10.210953	-8.571040	-9.876869	-7.067081	0.000000	-10.000000	-0.016667	-2.933333	-86.833336	1023.000000	1023.000000	2046.000000
39.279999	-0.059505	-35.167179	-9.880200	-8.398083	-9.866996	-7.021899	0.000000	-10.000000	-0.025000	-0.966667	-87.666664	1023.000000	1023.000000	2046.000000
39.299999	-0.058735	-34.712185	-9.461959	-8.319929	-9.988996	-6.941302	0.000000	-10.000000	-0.041667	1.283333	-88.000000	1023.000000	1023.000000	2046.000000
39.320000	-0.057581	-34.030403	-9.168581	-8.233668	-9.843455	-6.784697	0.000000	-10.000000	-0.066667	4.050000	-88.000000	1023.000000	1023.000000	2046.000000
39.340000	-0.056308	-33.278057	-8.877850	-8.112830	-9.673457	-6.613919	0.000000	-10.000000	-0.083333	6.533333	-88.000000	1023.000000	1023.000000	2046.000000
39.360001	-0.055060	-32.540482	-8.640559	-8.034220	-9.422453	-6.443249	0.000000	-10.000000	-0.108333	9.183333	-88.000000	1023.000000	1023.000000	2046.000000
39.380001	-0.053731	-31.755030	-8.371140	-7.969981	-9.167440	-6.246467	0.000000	-10.000000	-0.150000	11.850000	-88.000000	1023.000000	1023.000000	2046.000000
39.400002	-0.052523	-31.041365	-8.171199	-7.893895	-8.899353	-6.076917	0.000000	-10.000000	-0.208333	14.566668	-88.000000	1023.000000	1023.000000	2046.000000
39.419998	-0.051305	-30.321175	-8.092930	-7.790379	-8.518280	-5.919585	0.000000	-10.000000	-0.283333	17.083334	-69.500000	1023.000000	1023.000000	2046.000000
39.439999	-0.050163	-29.646433	-7.968655	-7.684879	-8.196165	-5.796735	0.000000	-10.000000	-0.325000	18.616667	-51.000000	1023.000000	1023.000000	2046.000000
39.459999	-0.049074	-29.002605	-7.823236	-7.592262	-7.889386	-5.697721	0.000000	-10.000000	-0.358333	20.350000	-11.333333	1023.000000	1023.000000	2046.000000
39.480000	-0.047778	-28.236908	-7.534408	-7.451581	-7.685853	-5.565066	0.000000	-10.000000	-0.383333	21.766666	12.333333	1023.000000	1023.000000	2046.000000
39.500000	-0.046511	-27.487959	-7.166153	-7.387660	-7.579970	-5.354176	0.000000	-10.000000	-0.416667	23.600000	38.500000	1023.000000	1023.000000	2046.000000
39.520000	-0.045083	-26.644066	-6.878421	-7.316266	-7.381896	-5.067482	0.000000	-10.000000	-0.458333	24.800001	46.166668	1023.000000	1023.000000	2046.000000
39.540001	-0.043622	-25.780746	-6.527174	-7.240882	-7.221768	-4.790921	0.000000	-10.000000	-0.483333	25.733334	51.333332	1023.000000	1023.000000	2046.000000
39.560001	-0.042042	-24.846704	-6.250159	-7.144466	-6.955906	-4.496175	0.000000	-10.000000	-0.516667	26.633333	59.833332	1023.000000	1023.000000	2046.000000
39.580002	-0.040236	-23.779428	-5.984253	-7.063781	-6.580718	-4.150677	0.000000	-10.000000	-0.541667	27.450001	68.833336	1023.000000	1023.000000	2046.000000
39.599998	-0.038491	-22.748283	-5.771238	-6.840076	-6.172035	-3.964933	0.000000	-10.000000	-0.558333	28.300001	81.000000	1023.000000	1023.000000	2046.000000
39.619999	-0.036667	-21.670012	-5.471135	-6.631714	-5.823836	-3.743327	0.000000	-10.000000	-0.591667	28.916668	90.333336	1023.000000	1023.000000	2046.000000
39.639999	-0.034816	-20.576180	-5.119722	-6.419152	-5.514567	-3.522738	0.000000	-10.000000	-0.616667	29.500000	99.833336	1023.000000	1023.000000	2046.000000
39.660000	-0.033032	-19.522209	-4.747130	-6.248542	-5.266697	-3.259840	0.000000	-10.000000	-0.633333	30.116667	109.500000	1023.000000	1023.000000	2046.000000
39.680000	-0.031108	-18.385014	-4.447622	-5.968889	-4.874087	-3.094416	0.000000	-10.000000	-0.641667	30.650000	119.500000	1023.000000	1023.000000	2046.000000
39.700001	-0.029212	-17.264166	-4.154408	-5.706900	-4.490220	-2.912639	0.000000	-10.000000	-0.650000	31.100000	129.500000	1023.000000	1023.000000	2046.000000
39.720001	-0.027238	-16.097830	-3.722785	-5.437517	-4.225747	-2.711782	0.000000	-10.000000	-0.666667	31.483334	139.833328	1023.000000	1023.000000	2046.000000
39.740002	-0.025676	-15.174348	-3.184715	-5.265339	-4.239509	-2.484785	0.000000	-10.000000	-0.658333	31.683334	150.333328	1023.000000	1023.000000	2046.000000
39.759998	-0.023518	-13.899105	-2.761233	-5.042974	-3.988608	-2.106290	0.000000	-10.000000	-0.666667	31.566668	161.000000	1023.000000	1023.000000	2046.000000
39.779999	-0.021914	-12.951136	-2.605528	-4.813137	-3.649771	-1.882700	0.000000	-10.000000	-0.666667	31.450001	171.500000	1023.000000	1023.000000	2046.000000
39.799999	-0.020435	-12.077266	-2.510744	-4.525909	-3.310786	-1.729826	0.000000	-10.000000	-0.683333	31.433334	182.000000	1023.000000	1023.000000	2046.000000
39.820000	-0.019114	-11.296272	-2.361147	-4.329398	-3.014372	-1.591355	0.000000	-10.000000	-0.691667	31.883333	192.500000	1023.000000	1023.000000	2046.000000
39.840000	-0.017776	-10.505543	-2.146071	-4.071486	-2.783772	-1.504213	0.000000	-10.000000	-0.716667	32.333332	199.500000	1023.000000	1023.000000	2046.000000
39.860001	-0.016972	-10.030279	-2.049957	-3.818117	-2.670021	-1.492185	0.000000	-10.000000	-0.725000	33.099998	210.333328	1023.000000	1023.000000	2046.000000
39.880001	-0.016551	-9.781651	-1.895966	-3.471769	-2.736159	-1.677757	0.000000	-10.000000	-0.741667	33.033333	221.333328	1023.000000	1023.000000	2046.000000
39.900002	-0.016962	-10.024675	-1.941992	-3.352272	-2.881222	-1.849189	0.000000	-10.000000	-0.741667	33.050003	236.000000	1023.000000	1023.000000	2046.000000
39.919998	-0.017674	-10.445383	-1.962376	-3.462379	-3.128746	-1.891883	0.000000	-10.000000	-0.741667	32.766670	243.333328	1023.000000	1023.000000	2046.000000
39.939999	-0.017762	-10.497209	-1.926633	-3.510104	-3.231625	-1.828847	0.000000	-10.000000	-0.725000	32.916668	254.333328	1023.000000	1023.000000	2046.000000
39.959999	-0.017136	-10.127558	-1.808236	-3.397430	-3.150962	-1.770929	0.000000	-10.000000	-0.725000	32.933334	265.333344	1023.000000	1023.000000	2046.000000
39.980000	-0.016246	-9.601282	-1.647418	-3.115596	-3.019701	-1.818568	0.000000	-10.000000	-0.716667	32.650002	280.000000	1023.000000	1023.000000	2046.000000
40.000000	-0.015143	-8.949275	-1.458471	-2.731997	-2.859302	-1.899505	0.000000	-10.000000	-0.691667	32.433334	290.833344	1023.000000	1023.000000	2046.000000
40.020000	-0.013996	-8.271558	-1.233248	-2.393305	-2.706631	-1.938374	0.000000	-10.000000	-0.658333	32.016666	301.666656	1023.000000	1023.000000	2046.000000
40.040001	-0.012566	-7.426758	-0.776571	-2.103706	-2.672128	-1.874352	0.000000	-10.000000	-0.625000	31.533335	312.333344	1023.000000	1023.000000	2046.000000
40.060001	-0.010882	-6.431068	-0.237316	-1.813711	-2.664013	-1.716028	0.000000	-10.000000	-0.608333	30.883333	323.000000	1023.000000	1023.000000	2046.000000
40.080002	-0.009246	-5.464262	0.151558	-1.602655	-2.538164	-1.475001	0.000000	-10.000000	-0.583333	30.316668	333.333344	1023.000000	1023.000000	2046.000000
40.099998	-0.007368	-4.354449	0.540430	-1.351027	-2.314698	-1.229154	0.000000	-10.000000	-0.566667	30.116667	340.166656	1023.000000	1023.000000	2046.000000
40.119999	-0.005312	-3.139437	0.930958	-1.025733	-2.005974	-1.038689	0.000000	-10.000000	-0.550000	29.716667	350.166656	1023.000000	1023.000000	2046.000000
40.139999	-0.003404	-2.011545	1.167023	-0.631104	-1.548906	-0.998558	0.000000	-10.000000	-0.541667	28.983334	360.166656	1023.000000	1023.000000	2046.000000
40.160000	-0.001375	-0.812523	1.536416	-0.295185	-1.193934	-0.859819	0.000000	-10.000000	-0.533333	28.250000	370.166656	1023.000000	1023.000000	2046.000000
40.180000	0.000633	0.374044	2.061314	-0.017259	-1.007815	-0.662196	0.000000	-10.000000	-0.516667	27.566668	379.666656	1023.000000	1023.000000	2046.000000
40.200001	0.002517	1.487590	2.615737	0.127757	-0.899366	-0.356538	0.000000	-10.000000	-0.525000	27.250000	388.833344	1023.000000	1023.000000	2046.000000
40.220001	0.004242	2.506892	3.082998	0.254496	-0.789372	-0.041229	0.000000	-10.000000	-0.500000	26.966667	401.000000	1023.000000	1023.000000	2046.000000
40.240002	0.005875	3.471844	3.382142	0.392008	-0.521609	0.219302	0.000000	-10.000000	-0.491667	26.633333	410.000000	1023.000000	1023.000000	2046.000000
40.259998	0.007484	4.423268	3.593320	0.549083	-0.210867	0.491732	0.000000	-10.000000	-0.466667	26.433334	416.000000	1023.000000	1023.000000	2046.000000
40.279999	0.008990	5.312924	3.794474	0.739892	0.129176	0.649381	0.000000	-10.000000	-0.466667	26.000000	424.833344	1023.000000	1023.000000	2046.000000
40.299999	0.010493	6.201501	4.011235	0.968588	0.440000	0.781678	0.000000	-10.000000	-0.458333	25.833334	433.500000	1023.000000	1023.000000	2046.000000
40.320000	0.011827	6.989750	4.311120	1.201850	0.618931	0.857848	0.000000	-10.000000	-0.450000	25.533335	445.166656	1023.000000	1023.000000	2046.000000
40.340000	0.013054	7.714764	4.606267	1.377981	0.728141	1.002375	0.000000	-10.000000	-0.450000	25.433334	451.000000	1023.000000	1023.000000	2046.000000
40.360001	0.014347	8.479082	4.950281	1.487095	0.808875	1.232832	0.000000	-10.000000	-0.450000	25.050001	456.666656	1023.000000	1023.000000	2046.000000
40.380001	0.015788	9.330597	5.217914	1.572673	0.994203	1.545807	0.000000	-10.000000	-0.433333	24.400002	467.666656	1023.000000	1023.000000	2046.000000
40.400002	0.017092	10.101188	5.471613	1.738216	1.189105	1.702253	0.000000	-10.000000	-0.416667	23.750000	478.666656	1023.000000	1023.000000	2046.000000
40.419998	0.018456	10.907265	5.759105	1.838309	1.382988	1.926862	0.000000	-10.000000	-0.383333	23.150000	489.666656	1023.000000	1023.000000	2046.000000
40.439999	0.019863	11.739127	6.051764	1.928972	1.583857	2.174534	0.000000	-10.000000	-0.366667	22.950001	492.333344	1023.000000	1023.000000	2046.000000
40.459999	0.021530	12.724133	6.355950	2.060199	1.846895	2.461088	0.000000	-10.000000	-0.366667	22.866667	497.500000	1023.000000	1023.000000	2046.000000
40.480000	0.022894	13.530220	6.676958	2.237244	1.994698	2.621320	0.000000	-10.000000	-0.366667	22.683334	505.166656	1023.000000	1023.000000	2046.000000
40.500000	0.024507	14.483720	6.928786	2.605689	2.226914	2.722331	0.000000	-10.000000	-0.366667	22.450001	515.166687	1023.000000	1023.000000	2046.000000
40.520000	0.025896	15.304739	7.183137	2.893554	2.369062	2.858986	0.000000	-10.000000	-0.350000	22.100000	522.666687	1023.000000	1023.000000	2046.000000
40.540001	0.026960	15.933244	7.347975	3.097127	2.484984	3.003158	0.000000	-10.000000	-0.325000	21.683334	530.000000	1023.000000	1023.000000	2046.000000
40.560001	0.027810	16.435587	7.450910	3.183049	2.625778	3.175849	0.000000	-10.000000	-0.300000	21.316668	535.000000	1023.000000	1023.000000	2046.000000
40.580002	0.028587	16.894796	7.660532	3.302577	2.676208	3.255480	0.000000	-10.000000	-0.283333	20.683334	542.333313	1023.000000	1023.000000	2046.000000
40.599998	0.028603	16.904434	7.609212	3.380507	2.665447	3.249269	0.000000	-10.000000	-0.233333	19.250000	549.166687	1023.000000	1023.000000	2046.000000
40.619999	0.027423	16.206978	7.317413	3.468699	2.486011	2.934856	0.000000	-10.000000	-0.158333	16.433332	558.000000	1023.000000	1023.000000	2046.000000
40.639999	0.025104	14.836689	6.777462	3.320555	2.201756	2.536916	0.000000	-10.000000	-0.075000	13.883333	564.500000	1023.000000	1023.000000	2046.000000
40.660000	0.022645	13.383030	6.248049	3.090579	1.947766	2.096637	0.000000	-10.000000	-0.033333	10.716667	568.166687	1023.000000	1023.000000	2046.000000
40.680000	0.020982	12.400415	5.885640	2.967019	1.788497	1.759259	0.000000	-10.000000	-0.016667	6.366667	570.833313	1023.000000	1023.000000	2046.000000
40.700001	0.019700	11.642851	5.716105	2.920029	1.539722	1.466995	0.000000	-10.000000	0.008333	0.966667	573.666687	1023.000000	1023.000000	2046.000000
40.720001	0.018613	11.000131	5.609458	2.871336	1.273245	1.246091	0.000000	-10.000000	0.025000	-3.800000	574.833313	1023.000000	1023.000000	2046.000000
40.740002	0.017501	10.343059	5.466912	2.803395	1.016721	1.056032	0.000000	-10.000000	0.075000	-8.400001	575.000000	1023.000000	1023.000000	2046.000000
40.759998	0.016411	9.698640	5.312069	2.714499	0.781317	0.890755	0.000000	-10.000000	0.116667	-11.950001	575.000000	1023.000000	1023.000000	2046.000000
40.779999	0.015397	9.099569	5.204693	2.557144	0.534153	0.803579	0.000000	-10.000000	0.175000	-15.233334	575.000000	1023.000000	1023.000000	2046.000000
40.799999	0.014663	8.666051	5.172094	2.411348	0.319097	0.763513	0.000000	-10.000000	0.208333	-16.966667	575.000000	1023.000000	1023.000000	2046.000000
40.820000	0.013775	8.141023	5.036108	2.278637	0.124967	0.701310	0.000000	-10.000000	0.291667	-20.050001	564.333313	1023.000000	1023.000000	2046.000000
40.840000	0.013268	7.841486	4.952887	2.100357	0.013650	0.774593	0.000000	-10.000000	0.350000	-22.250000	553.666687	1023.000000	1023.000000	2046.000000
40.860001	0.012940	7.647767	4.962888	2.067278	-0.113212	0.730813	0.000000	-10.000000	0.425000	-24.150000	540.333313	1023.000000	1023.000000	2046.000000
40.880001	0.012372	7.312020	4.789883	2.063398	-0.187082	0.645821	0.000000	-10.000000	0.466667	-25.433334	532.000000	1023.000000	1023.000000	2046.000000
40.900002	0.011793	6.969748	4.640957	2.055182	-0.290873	0.564481	0.000000	-10.000000	0.508333	-26.716667	523.666687	1023.000000	1023.000000	2046.000000
40.919998	0.011064	6.538991	4.414204	2.132250	-0.327321	0.319858	0.000000	-10.000000	0.550000	-27.683334	515.000000	1023.000000	1023.000000	2046.000000
40.939999	0.010240	6.051847	4.304824	2.135656	-0.500072	0.111439	0.000000	-10.000000	0.575000	-28.050001	508.833344	1023.000000	1023.000000	2046.000000
40.959999	0.009281	5.485137	4.293869	2.040816	-0.827662	-0.021886	0.000000	-10.000000	0.616667	-29.166668	496.333344	1023.000000	1023.000000	2046.000000
40.980000	0.008175	4.831257	4.119780	1.883005	-1.058282	-0.113246	0.000000	-10.000000	0.633333	-30.050001	486.833344	1023.000000	1023.000000	2046.000000
41.000000	0.007224	4.269228	4.028347	1.654179	-1.276570	-0.136728	0.000000	-10.000000	0.666667	-30.950001	476.833344	1023.000000	1023.000000	2046.000000
41.020000	0.006188	3.657373	3.848341	1.366264	-1.464861	-0.092371	0.000000	-10.000000	0.700000	-31.366667	469.833344	1023.000000	1023.000000	2046.000000
41.040001	0.005049	2.983801	3.661470	1.111415	-1.660107	-0.128978	0.000000	-10.000000	0.741667	-31.949999	455.666656	1023.000000	1023.000000	2046.000000
41.060001	0.003879	2.292549	3.440571	0.921404	-1.843639	-0.225787	0.000000	-10.000000	0.766667	-32.383331	445.166656	1023.000000	1023.000000	2046.000000
41.080002	0.002773	1.638939	3.144152	0.700331	-1.938226	-0.267318	0.000000	-10.000000	0.783333	-32.799999	434.333344	1023.000000	1023.000000	2046.000000
41.099998	0.001487	0.878821	2.831818	0.497968	-2.077986	-0.372979	0.000000	-10.000000	0.791667	-33.099998	427.000000	1023.000000	1023.000000	2046.000000
41.119999	0.000381	0.225271	2.466901	0.295108	-2.070887	-0.465850	0.000000	-10.000000	0.808333	-33.500000	416.000000	1023.000000	1023.000000	2046.000000
41.139999	-0.000726	-0.428784	2.146026	0.170384	-2.113592	-0.631602	0.000000	-10.000000	0.816667	-33.700001	404.833344	1023.000000	1023.000000	2046.000000
41.160000	-0.001724	-1.018698	1.943818	0.031326	-2.234845	-0.758997	0.000000	-10.000000	0.833333	-34.049999	393.500000	1023.000000	1023.000000	2046.000000
41.180000	-0.002815	-1.663839	1.794152	-0.186681	-2.473403	-0.797907	0.000000	-10.000000	0.841667	-34.166668	382.166656	1023.000000	1023.000000	2046.000000
41.200001	-0.004059	-2.398714	1.653467	-0.318880	-2.764946	-0.968356	0.000000	-10.000000	0.850000	-34.299999	370.666656	1023.000000	1023.000000	2046.000000
41.220001	-0.005506	-3.253855	1.454013	-0.617996	-3.100266	-0.989607	0.000000	-10.000000	0.850000	-34.049999	359.333344	1023.000000	1023.000000	2046.000000
41.240002	-0.007538	-4.455181	0.933266	-1.065657	-3.281244	-1.041546	0.000000	-10.000000	0.833333	-33.666668	347.833344	1023.000000	1023.000000	2046.000000
41.259998	-0.009572	-5.657150	0.378286	-1.510952	-3.378450	-1.146034	0.000000	-10.000000	0.816667	-33.433334	336.666656	1023.000000	1023.000000	2046.000000
41.279999	-0.011113	-6.567725	0.002289	-1.823824	-3.472029	-1.274160	0.000000	-10.000000	0.791667	-33.316669	321.666656	1023.000000	1023.000000	2046.000000
41.299999	-0.012859	-7.599557	-0.458114	-2.047120	-3.605733	-1.488590	0.000000	-10.000000	0.783333	-33.466667	310.500000	1023.000000	1023.000000	2046.000000
41.320000	-0.014896	-8.803802	-0.895218	-2.082094	-3.879204	-1.947286	0.000000	-10.000000	0.766667	-33.166668	299.333344	1023.000000	1023.000000	2046.000000
41.340000	-0.017280	-10.212736	-1.452043	-2.199144	-4.132040	-2.429510	0.000000	-10.000000	0.758333	-32.750000	292.000000	1023.000000	1023.000000	2046.000000
41.360001	-0.020197	-11.936532	-1.913627	-2.576322	-4.682314	-2.764268	0.000000	-10.000000	0.741667	-32.133335	281.166656	1023.000000	1023.000000	2046.000000
41.380001	-0.022915	-13.542818	-2.337257	-2.974717	-5.168658	-3.062185	0.000000	-10.000000	0.733333	-31.683334	270.500000	1023.000000	1023.000000	2046.000000
41.400002	-0.025321	-14.964529	-2.636292	-3.420161	-5.706130	-3.201946	0.000000	-10.000000	0.708333	-31.233334	260.000000	1023.000000	1023.000000	2046.000000
41.419998	-0.027461	-16.229715	-3.153555	-3.744701	-5.904915	-3.426544	0.000000	-10.000000	0.683333	-30.933334	249.666672	1023.000000	1023.000000	2046.000000
41.439999	-0.029138	-17.220726	-3.614665	-3.970511	-6.023891	-3.611659	0.000000	-10.000000	0.658333	-30.533333	239.166672	1023.000000	1023.000000	2046.000000
41.459999	-0.030727	-18.159460	-3.992674	-4.100466	-6.221344	-3.844976	0.000000	-10.000000	0.633333	-29.950001	228.833328	1023.000000	1023.000000	2046.000000
41.480000	-0.032090	-18.964933	-4.321667	-4.207768	-6.356446	-4.079053	0.000000	-10.000000	0.616667	-29.316668	218.833328	1023.000000	1023.000000	2046.000000
41.500000	-0.033042	-19.527582	-4.439116	-4.318475	-6.538335	-4.231655	0.000000	-10.000000	0.566667	-28.700001	209.166672	1023.000000	1023.000000	2046.000000
41.520000	-0.033640	-19.881453	-4.549541	-4.345870	-6.639878	-4.346164	0.000000	-10.000000	0.533333	-28.250000	199.833328	1023.000000	1023.000000	2046.000000
41.540001	-0.033830	-19.993692	-4.279263	-4.279739	-6.979441	-4.455249	0.000000	-10.000000	0.491667	-27.600000	190.333328	1023.000000	1023.000000	2046.000000
41.560001	-0.034011	-20.100788	-4.190348	-4.404125	-7.134373	-4.371941	0.000000	-10.000000	0.475000	-26.916668	181.166672	1023.000000	1023.000000	2046.000000
41.580002	-0.034385	-20.321747	-4.303837	-4.497139	-7.159353	-4.361418	0.000000	-10.000000	0.458333	-25.933334	172.000000	1023.000000	1023.000000	2046.000000
41.599998	-0.034591	-20.443138	-4.562316	-4.513648	-6.971607	-4.395567	0.000000	-10.000000	0.425000	-25.083334	163.333328	1023.000000	1023.000000	2046.000000
41.619999	-0.034969	-20.666880	-4.666760	-4.515915	-6.974383	-4.509822	0.000000	-10.000000	0.391667	-24.083334	155.000000	1023.000000	1023.000000	2046.000000
41.639999	-0.035453	-20.952740	-4.640713	-4.551375	-7.121591	-4.639060	0.000000	-10.000000	0.358333	-23.383333	147.000000	1023.000000	1023.000000	2046.000000
41.660000	-0.035964	-21.254616	-4.623339	-4.714125	-7.291933	-4.625220	0.000000	-10.000000	0.341667	-22.700001	139.166672	1023.000000	1023.000000	2046.000000
41.680000	-0.036541	-21.595478	-4.720098	-4.929612	-7.384951	-4.560818	0.000000	-10.000000	0.341667	-22.100000	131.500000	1023.000000	1023.000000	2046.000000
41.700001	-0.037225	-22.000002	-4.797087	-5.212850	-7.520888	-4.469177	0.000000	-10.000000	0.325000	-21.500000	124.166664	1023.000000	1023.000000	2046.000000
41.720001	-0.037900	-22.398788	-4.960937	-5.424439	-7.532377	-4.481035	0.000000	-10.000000	0.316667	-20.933334	117.000000	1023.000000	1023.000000	2046.000000
41.740002	-0.038546	-22.780617	-5.109269	-5.683508	-7.555073	-4.432766	0.000000	-10.000000	0.283333	-20.383333	110.000000	1023.000000	1023.000000	2046.000000
41.759998	-0.039408	-23.290386	-5.262348	-5.872558	-7.677123	-4.478358	0.000000	-10.000000	0.258333	-19.800001	103.166664	1023.000000	1023.000000	2046.000000
41.779999	-0.040083	-23.689190	-5.439061	-6.065309	-7.713058	-4.471762	0.000000	-10.000000	0.233333	-19.283335	96.500000	1023.000000	1023.000000	2046.000000
41.799999	-0.040711	-24.059927	-5.675456	-6.229560	-7.688204	-4.466708	0.000000	-10.000000	0.216667	-18.816668	90.000000	1023.000000	1023.000000	2046.000000
41.820000	-0.041385	-24.458302	-5.840539	-6.351915	-7.717848	-4.547999	0.000000	-10.000000	0.208333	-18.350000	83.666664	1023.000000	1023.000000	2046.000000
41.840000	-0.041908	-24.767344	-6.022036	-6.510548	-7.666225	-4.568534	0.000000	-10.000000	0.200000	-17.983334	77.500000	1023.000000	1023.000000	2046.000000
41.860001	-0.042245	-24.966566	-6.130445	-6.663935	-7.660019	-4.512167	0.000000	-10.000000	0.183333	-17.600000	71.500000	1023.000000	1023.000000	2046.000000
41.880001	-0.042638	-25.198862	-6.201091	-6.811494	-7.689845	-4.496430	0.000000	-10.000000	0.166667	-17.216667	65.666664	1023.000000	1023.000000	2046.000000
41.900002	-0.042881	-25.342899	-6.335348	-6.848658	-7.609948	-4.548946	0.000000	-10.000000	0.150000	-16.466667	60.000000	1023.000000	1023.000000	2046.000000
41.919998	-0.043079	-25.459497	-6.533409	-6.853961	-7.484486	-4.587642	0.000000	-10.000000	0.150000	-15.800000	54.500000	1023.000000	1023.000000	2046.000000
41.939999	-0.043606	-25.771181	-6.621327	-6.912323	-7.578116	-4.659414	0.000000	-10.000000	0.133333	-15.133333	49.166668	1023.000000	1023.000000	2046.000000
41.959999	-0.044281	-26.170135	-6.789310	-6.972771	-7.661015	-4.747039	0.000000	-10.000000	0.116667	-14.700000	44.000000	1023.000000	1023.000000	2046.000000
41.980000	-0.045419	-26.842548	-7.054739	-7.238202	-7.806114	-4.743495	0.000000	-10.000000	0.100000	-14.266666	39.166668	1023.000000	1023.000000	2046.000000
42.000000	-0.046548	-27.510160	-7.372378	-7.588878	-7.835930	-4.712976	0.000000	-10.000000	0.083333	-13.800000	34.500000	1023.000000	1023.000000	2046.000000
42.020000	-0.047546	-28.099586	-7.596308	-7.836973	-7.934150	-4.732155	0.000000	-10.000000	0.083333	-13.300000	29.833334	1023.000000	1023.000000	2046.000000
42.040001	-0.048501	-28.664295	-7.813135	-7.971062	-8.044976	-4.835122	0.000000	-10.000000	0.083333	-12.783334	25.333334	1023.000000	1023.000000	2046.000000
42.060001	-0.049558	-29.288496	-7.981328	-8.030399	-8.216745	-5.060022	0.000000	-10.000000	0.083333	-12.050000	21.000000	1023.000000	1023.000000	2046.000000
42.080002	-0.050934	-30.101788	-8.265034	-8.157889	-8.407267	-5.271598	0.000000	-10.000000	0.050000	-10.800000	17.166666	1023.000000	1023.000000	2046.000000
42.099998	-0.052611	-31.093258	-8.694983	-8.329972	-8.597615	-5.470688	0.000000	-10.000000	0.016667	-9.233334	13.666667	1023.000000	1023.000000	2046.000000
42.119999	-0.054326	-32.106918	-9.058082	-8.569634	-8.848197	-5.631006	0.000000	-10.000000	0.000000	-7.850000	10.500000	1023.000000	1023.000000	2046.000000
42.139999	-0.055734	-32.938683	-9.396858	-8.681952	-8.989956	-5.869914	0.000000	-10.000000	-0.008333	-7.016667	7.833333	1023.000000	1023.000000	2046.000000
42.160000	-0.056706	-33.513260	-9.667186	-8.731041	-9.069049	-6.045983	0.000000	-10.000000	-0.016667	-6.283333	5.500000	1023.000000	1023.000000	2046.000000
42.180000	-0.057220	-33.817059	-9.862858	-8.721761	-9.079643	-6.152798	0.000000	-10.000000	-0.041667	-4.566667	3.500000	1023.000000	1023.000000	2046.000000
42.200001	-0.057151	-33.776115	-9.916639	-8.663412	-9.034694	-6.161370	0.000000	-10.000000	-0.050000	-1.383333	2.000000	1023.000000	1023.000000	2046.000000
42.220001	-0.056765	-33.548328	-9.734429	-8.592853	-9.077617	-6.143430	0.000000	-10.000000	-0.075000	2.216667	1.166667	1023.000000	1023.000000	2046.000000
42.240002	-0.055731	-32.936775	-9.430147	-8.438048	-9.013252	-6.055326	0.000000	-10.000000	-0.108333	6.033333	1.000000	1023.000000	1023.000000	2046.000000
42.259998	-0.054298	-32.090160	-9.052202	-8.148490	-8.921869	-5.967598	0.000000	-10.000000	-0.150000	9.400001	1.000000	1023.000000	1023.000000	2046.000000
42.279999	-0.052470	-31.009525	-8.637530	-7.864368	-8.679541	-5.828086	0.000000	-10.000000	-0.191667	12.733334	1.000000	1023.000000	1023.000000	2046.000000
42.299999	-0.050915	-30.090647	-8.203765	-7.662026	-8.522200	-5.702654	0.000000	-10.000000	-0.225000	15.050000	1.000000	1023.000000	1023.000000	2046.000000
42.320000	-0.049123	-29.031528	-7.836712	-7.473577	-8.222581	-5.498658	0.000000	-10.000000	-0.283333	17.116667	1.000000	1023.000000	1023.000000	2046.000000
42.340000	-0.047203	-27.896883	-7.455362	-7.316506	-7.874033	-5.250981	0.000000	-10.000000	-0.325000	19.000000	9.000000	1023.000000	1023.000000	2046.000000
42.360001	-0.045365	-26.810858	-7.095795	-7.146993	-7.534815	-5.033256	0.000000	-10.000000	-0.358333	20.750000	18.833334	1023.000000	1023.000000	2046.000000
42.380001	-0.043752	-25.857718	-6.766881	-7.018889	-7.215859	-4.856088	0.000000	-10.000000	-0.366667	22.066668	31.166666	1023.000000	1023.000000	2046.000000
42.400002	-0.042083	-24.871212	-6.431352	-6.925057	-6.928161	-4.586642	0.000000	-10.000000	-0.391667	23.066668	37.833332	1023.000000	1023.000000	2046.000000
42.419998	-0.040537	-23.957140	-6.176040	-6.808616	-6.626554	-4.345929	0.000000	-10.000000	-0.425000	24.116667	45.333332	1023.000000	1023.000000	2046.000000
42.439999	-0.039076	-23.093639	-5.910513	-6.681032	-6.371989	-4.130105	0.000000	-10.000000	-0.475000	25.133333	53.000000	1023.000000	1023.000000	2046.000000
42.459999	-0.037425	-22.118254	-5.673999	-6.553686	-6.014060	-3.876508	0.000000	-10.000000	-0.525000	26.333334	61.333332	1023.000000	1023.000000	2046.000000
42.480000	-0.036019	-21.287413	-5.378160	-6.420722	-5.773805	-3.714724	0.000000	-10.000000	-0.550000	27.416668	70.000000	1023.000000	1023.000000	2046.000000
42.500000	-0.034488	-20.382582	-5.056283	-6.261808	-5.541053	-3.523437	0.000000	-10.000000	-0.566667	28.266666	79.166664	1023.000000	1023.000000	2046.000000
42.520000	-0.033013	-19.510637	-4.693945	-6.138903	-5.376707	-3.301084	0.000000	-10.000000	-0.575000	29.016666	88.333336	1023.000000	1023.000000	2046.000000
42.540001	-0.031358	-18.532492	-4.354217	-6.003456	-5.151795	-3.023023	0.000000	-10.000000	-0.600000	29.500000	97.833336	1023.000000	1023.000000	2046.000000
42.560001	-0.029691	-17.547657	-4.090285	-5.804994	-4.830976	-2.821403	0.000000	-10.000000	-0.608333	30.083334	107.500000	1023.000000	1023.000000	2046.000000
42.580002	-0.027796	-16.427355	-3.713954	-5.620872	-4.531537	-2.560991	0.000000	-10.000000	-0.616667	30.266666	117.500000	1023.000000	1023.000000	2046.000000
42.599998	-0.025917	-15.317063	-3.303102	-5.419855	-4.288073	-2.306033	0.000000	-10.000000	-0.616667	30.733334	127.500000	1023.000000	1023.000000	2046.000000
42.619999	-0.024019	-14.194931	-2.898729	-5.221038	-4.016397	-2.058768	0.000000	-10.000000	-0.633333	31.233334	137.833328	1023.000000	1023.000000	2046.000000
42.639999	-0.022208	-13.124771	-2.491045	-5.086129	-3.798164	-1.749433	0.000000	-10.000000	-0.650000	31.716667	148.166672	1023.000000	1023.000000	2046.000000
42.660000	-0.020392	-12.051744	-2.091200	-4.945175	-3.560359	-1.455010	0.000000	-10.000000	-0.675000	32.050003	158.833328	1023.000000	1023.000000	2046.000000
42.680000	-0.018386	-10.865965	-1.720361	-4.727425	-3.227737	-1.190443	0.000000	-10.000000	-0.691667	31.983334	169.333328	1023.000000	1023.000000	2046.000000
42.700001	-0.016250	-9.603968	-1.262997	-4.512473	-2.975455	-0.853044	0.000000	-10.000000	-0.700000	32.166668	180.000000	1023.000000	1023.000000	2046.000000
42.720001	-0.014216	-8.401829	-1.032537	-4.211988	-2.544092	-0.613211	0.000000	-10.000000	-0.700000	32.066666	190.666672	1023.000000	1023.000000	2046.000000
42.740002	-0.012423	-7.341718	-0.707230	-3.903582	-2.320820	-0.410087	0.000000	-10.000000	-0.708333	32.066666	201.500000	1023.000000	1023.000000	2046.000000
42.759998	-0.010742	-6.348769	-0.471190	-3.618686	-2.082622	-0.176271	0.000000	-10.000000	-0.708333	31.900000	212.333328	1023.000000	1023.000000	2046.000000
42.779999	-0.009540	-5.637978	-0.350367	-3.418603	-1.875396	0.006388	0.000000	-10.000000	-0.716667	31.966667	223.000000	1023.000000	1023.000000	2046.000000
42.799999	-0.008150	-4.816883	-0.138368	-3.203927	-1.628189	0.153601	0.000000	-10.000000	-0.708333	32.083336	233.666672	1023.000000	1023.000000	2046.000000
42.820000	-0.007197	-4.253717	0.000610	-2.922266	-1.481589	0.149527	0.000000	-10.000000	-0.716667	32.116669	244.333328	1023.000000	1023.000000	2046.000000
42.840000	-0.006793	-4.014387	0.030244	-2.570037	-1.441930	-0.032664	0.000000	-10.000000	-0.716667	32.200001	255.000000	1023.000000	1023.000000	2046.000000
42.860001	-0.007181	-4.244250	-0.038100	-2.357216	-1.570768	-0.278166	0.000000	-10.000000	-0.716667	32.216667	265.666656	1023.000000	1023.000000	2046.000000
42.880001	-0.008034	-4.748192	-0.200633	-2.351559	-1.750705	-0.445295	0.000000	-10.000000	-0.700000	32.183334	276.500000	1023.000000	1023.000000	2046.000000
42.900002	-0.008396	-4.961806	-0.211629	-2.318969	-1.851298	-0.579911	0.000000	-10.000000	-0.675000	31.666666	287.333344	1023.000000	1023.000000	2046.000000
42.919998	-0.007805	-4.612657	-0.072987	-2.158700	-1.786421	-0.594549	0.000000	-10.000000	-0.675000	31.450001	298.000000	1023.000000	1023.000000	2046.000000
42.939999	-0.006977	-4.123209	0.199807	-1.883850	-1.809464	-0.629703	0.000000	-10.000000	-0.675000	31.466667	308.333344	1023.000000	1023.000000	2046.000000
42.959999	-0.005880	-3.475333	0.477002	-1.624421	-1.724237	-0.603677	0.000000	-10.000000	-0.691667	31.833334	318.833344	1023.000000	1023.000000	2046.000000
42.980000	-0.004697	-2.776181	0.838853	-1.323219	-1.713581	-0.578234	0.000000	-10.000000	-0.683333	31.833334	329.333344	1023.000000	1023.000000	2046.000000
43.000000	-0.003398	-2.008501	1.238253	-1.081087	-1.670857	-0.494810	0.000000	-10.000000	-0.675000	31.850000	340.000000	1023.000000	1023.000000	2046.000000
43.020000	-0.001523	-0.900333	1.740509	-0.866858	-1.551370	-0.222614	0.000000	-10.000000	-0.666667	31.683334	350.666656	1023.000000	1023.000000	2046.000000
43.040001	0.000310	0.183051	2.170771	-0.632623	-1.380322	0.025225	0.000000	-10.000000	-0.658333	31.683334	361.166656	1023.000000	1023.000000	2046.000000
43.060001	0.002204	1.302373	2.553182	-0.267177	-1.159763	0.176130	0.000000	-10.000000	-0.650000	31.433334	371.833344	1023.000000	1023.000000	2046.000000
43.080002	0.004315	2.550297	3.037290	0.088371	-0.936604	0.361240	0.000000	-10.000000	-0.625000	31.233334	382.166656	1023.000000	1023.000000	2046.000000
43.099998	0.006255	3.696630	3.482678	0.332736	-0.709626	0.590842	0.000000	-10.000000	-0.600000	31.000000	392.833344	1023.000000	1023.000000	2046.000000
43.119999	0.008192	4.841195	3.741524	0.582450	-0.288308	0.805528	0.000000	-10.000000	-0.575000	30.633333	403.166656	1023.000000	1023.000000	2046.000000
43.139999	0.010278	6.074326	4.068195	0.827774	0.101963	1.076395	0.000000	-10.000000	-0.575000	30.100000	413.500000	1023.000000	1023.000000	2046.000000
43.160000	0.012309	7.274346	4.483841	1.084545	0.403803	1.302157	0.000000	-10.000000	-0.583333	29.450001	423.500000	1023.000000	1023.000000	2046.000000
43.180000	0.014144	8.358945	4.865278	1.335222	0.670550	1.487895	0.000000	-10.000000	-0.600000	29.183334	433.500000	1023.000000	1023.000000	2046.000000
43.200001	0.015880	9.385143	5.218778	1.564736	0.919012	1.682619	0.000000	-10.000000	-0.600000	29.350000	443.500000	1023.000000	1023.000000	2046.000000
43.220001	0.017432	10.302536	5.471634	1.846942	1.214501	1.769459	0.000000	-10.000000	-0.591667	29.383333	453.166656	1023.000000	1023.000000	2046.000000
43.240002	0.019160	11.323449	5.745106	2.078046	1.537632	1.962667	0.000000	-10.000000	-0.575000	29.366667	462.833344	1023.000000	1023.000000	2046.000000
43.259998	0.020695	12.230494	6.037667	2.290760	1.783690	2.118376	0.000000	-10.000000	-0.558333	29.000000	472.500000	1023.000000	1023.000000	2046.000000
43.279999	0.022212	13.127264	6.294355	2.478931	2.007436	2.346542	0.000000	-10.000000	-0.550000	28.733334	482.500000	1023.000000	1023.000000	2046.000000
43.299999	0.023613	13.955014	6.535910	2.645867	2.227547	2.545690	0.000000	-10.000000	-0.525000	28.216667	492.166656	1023.000000	1023.000000	2046.000000
43.320000	0.024631	14.557150	6.719077	2.784845	2.369190	2.684038	0.000000	-10.000000	-0.475000	27.383333	501.666656	1023.000000	1023.000000	2046.000000
43.340000	0.025575	15.114802	6.934068	2.937820	2.452141	2.790773	0.000000	-10.000000	-0.391667	25.833334	510.833344	1023.000000	1023.000000	2046.000000
43.360001	0.026420	15.614379	7.028687	3.010613	2.643834	2.931245	0.000000	-10.000000	-0.291667	23.400000	519.666687	1023.000000	1023.000000	2046.000000
43.380001	0.026926	15.913416	7.095533	3.042787	2.754320	3.020775	0.000000	-10.000000	-0.183333	19.766666	527.833313	1023.000000	1023.000000	2046.000000
43.400002	0.027112	16.023283	7.123208	2.948296	2.803314	3.148466	0.000000	-10.000000	-0.083333	14.800000	535.000000	1023.000000	1023.000000	2046.000000
43.419998	0.026893	15.893905	7.065936	2.881385	2.810262	3.136321	0.000000	-10.000000	-0.008333	7.050000	541.000000	1023.000000	1023.000000	2046.000000
43.439999	0.026654	15.752788	7.060869	2.770692	2.749711	3.171516	0.000000	-10.000000	0.041667	-0.466667	544.833313	1023.000000	1023.000000	2046.000000
43.459999	0.026140	15.448996	6.953966	2.748753	2.681614	3.064662	0.000000	-10.000000	0.100000	-8.483334	546.666687	1023.000000	1023.000000	2046.000000
43.480000	0.025649	15.158839	6.753223	2.635514	2.676025	3.094076	0.000000	-10.000000	0.166667	-13.900001	547.000000	1023.000000	1023.000000	2046.000000
43.500000	0.024742	14.622352	6.590861	2.524294	2.444938	3.062258	0.000000	-10.000000	0.258333	-18.633333	547.000000	1023.000000	1023.000000	2046.000000
43.520000	0.023504	13.890741	6.312914	2.352944	2.218411	3.006472	0.000000	-10.000000	0.333333	-21.400000	539.500000	1023.000000	1023.000000	2046.000000
43.540001	0.022071	13.043998	5.968876	2.108045	2.043063	2.924013	0.000000	-10.000000	0.416667	-23.616667	529.500000	1023.000000	1023.000000	2046.000000
43.560001	0.020693	12.229630	5.793794	1.905834	1.752911	2.777092	0.000000	-10.000000	0.483333	-25.516666	516.500000	1023.000000	1023.000000	2046.000000
43.580002	0.018793	11.106586	5.510248	1.710710	1.336751	2.548877	0.000000	-10.000000	0.566667	-27.016666	508.000000	1023.000000	1023.000000	2046.000000
43.599998	0.015891	9.391380	4.947213	1.538265	0.791306	2.114596	0.000000	-10.000000	0.633333	-28.200001	498.833344	1023.000000	1023.000000	2046.000000
43.619999	0.012100	7.151391	4.189466	1.191479	0.194671	1.575775	0.000000	-10.000000	0.691667	-29.466667	489.333344	1023.000000	1023.000000	2046.000000
43.639999	0.008240	4.870107	3.441481	0.738746	-0.379159	1.069039	0.000000	-10.000000	0.741667	-30.933334	479.500000	1023.000000	1023.000000	2046.000000
43.660000	0.005047	2.983033	2.792511	0.383649	-0.776492	0.583365	0.000000	-10.000000	0.783333	-32.283333	469.166656	1023.000000	1023.000000	2046.000000
43.680000	0.002473	1.461328	2.326429	0.097992	-1.142756	0.179662	0.000000	-10.000000	0.850000	-33.700001	458.500000	1023.000000	1023.000000	2046.000000
43.700001	0.000038	0.022467	1.925864	-0.066876	-1.543807	-0.292713	0.000000	-10.000000	0.900000	-34.983334	447.333344	1023.000000	1023.000000	2046.000000
43.720001	-0.002103	-1.242654	1.518826	-0.203200	-1.846960	-0.711321	0.000000	-10.000000	0.975000	-36.200001	435.833344	1023.000000	1023.000000	2046.000000
43.740002	-0.004067	-2.403446	1.172008	-0.404881	-2.169143	-1.001430	0.000000	-10.000000	1.016667	-37.049999	423.666656	1023.000000	1023.000000	2046.000000
43.759998	-0.006068	-3.586134	0.880342	-0.605625	-2.562019	-1.298832	0.000000	-10.000000	1.058333	-37.650002	411.166656	1023.000000	1023.000000	2046.000000
43.779999	-0.007605	-4.494410	0.585926	-0.795391	-2.749081	-1.535864	0.000000	-10.000000	1.066667	-38.000000	398.500000	1023.000000	1023.000000	2046.000000
43.799999	-0.008940	-5.283678	0.301083	-0.970736	-2.911758	-1.702266	0.000000	-10.000000	1.075000	-38.116669	385.833344	1023.000000	1023.000000	2046.000000
43.820000	-0.009896	-5.848280	0.159538	-1.091909	-3.095633	-1.820278	0.000000	-10.000000	1.083333	-38.033333	373.166656	1023.000000	1023.000000	2046.000000
43.840000	-0.010704	-6.326232	0.152849	-1.117024	-3.376294	-1.985762	0.000000	-10.000000	1.083333	-37.916668	360.500000	1023.000000	1023.000000	2046.000000
43.860001	-0.011448	-6.765835	-0.026057	-1.153252	-3.483150	-2.103377	0.000000	-10.000000	1.075000	-37.700001	347.833344	1023.000000	1023.000000	2046.000000
43.880001	-0.012188	-7.203115	-0.168424	-1.178548	-3.656116	-2.200028	0.000000	-10.000000	1.025000	-37.283333	335.333344	1023.000000	1023.000000	2046.000000
43.900002	-0.012978	-7.670207	-0.225772	-1.218881	-3.913511	-2.312042	0.000000	-10.000000	0.966667	-36.533333	323.000000	1023.000000	1023.000000	2046.000000
43.919998	-0.013869	-8.196415	-0.285070	-1.387593	-4.204210	-2.319543	0.000000	-10.000000	0.916667	-35.600002	311.000000	1023.000000	1023.000000	2046.000000
43.939999	-0.014833	-8.766087	-0.462310	-1.577739	-4.378906	-2.347131	0.000000	-10.000000	0.900000	-34.866669	299.000000	1023.000000	1023.000000	2046.000000
43.959999	-0.015842	-9.362914	-0.685951	-1.794501	-4.508598	-2.373864	0.000000	-10.000000	0.875000	-34.049999	287.166656	1023.000000	1023.000000	2046.000000
43.980000	-0.016851	-9.958892	-0.890184	-2.006207	-4.631083	-2.431418	0.000000	-10.000000	0.825000	-33.283333	275.666656	1023.000000	1023.000000	2046.000000
44.000000	-0.017800	-10.519740	-1.113288	-2.275867	-4.680929	-2.449656	0.000000	-10.000000	0.775000	-32.349998	264.500000	1023.000000	1023.000000	2046.000000
44.020000	-0.018730	-11.069432	-1.330244	-2.514822	-4.768413	-2.455953	0.000000	-10.000000	0.733333	-31.600000	253.833328	1023.000000	1023.000000	2046.000000
44.040001	-0.019756	-11.675548	-1.702552	-2.656476	-4.704590	-2.611930	0.000000	-10.000000	0.691667	-30.916666	243.166672	1023.000000	1023.000000	2046.000000
44.060001	-0.020701	-12.234510	-1.984224	-2.794767	-4.723209	-2.732310	0.000000	-10.000000	0.650000	-30.083334	232.833328	1023.000000	1023.000000	2046.000000
44.080002	-0.021737	-12.846477	-2.187333	-2.960170	-4.852628	-2.846345	0.000000	-10.000000	0.616667	-29.283333	222.666672	1023.000000	1023.000000	2046.000000
44.099998	-0.022726	-13.431315	-2.355510	-3.136787	-5.002603	-2.936416	0.000000	-10.000000	0.608333	-28.666666	213.000000	1023.000000	1023.000000	2046.000000
44.119999	-0.023561	-13.924436	-2.548451	-3.348106	-5.071083	-2.956796	0.000000	-10.000000	0.566667	-28.133333	203.500000	1023.000000	1023.000000	2046.000000
44.139999	-0.024454	-14.452377	-2.701261	-3.552823	-5.186037	-3.012257	0.000000	-10.000000	0.533333	-27.550001	194.166672	1023.000000	1023.000000	2046.000000
44.160000	-0.025125	-14.848709	-2.859819	-3.740812	-5.237542	-3.010537	0.000000	-10.000000	0.500000	-27.000000	185.000000	1023.000000	1023.000000	2046.000000
44.180000	-0.025833	-15.267136	-3.015399	-3.867189	-5.320418	-3.064130	0.000000	-10.000000	0.483333	-26.450001	176.000000	1023.000000	1023.000000	2046.000000
44.200001	-0.026536	-15.682868	-3.162991	-4.069548	-5.415450	-3.034880	0.000000	-10.000000	0.466667	-25.983334	167.000000	1023.000000	1023.000000	2046.000000
44.220001	-0.027061	-15.993085	-3.399167	-4.091963	-5.365777	-3.136178	0.000000	-10.000000	0.441667	-25.266666	158.333328	1023.000000	1023.000000	2046.000000
44.240002	-0.028101	-16.607695	-3.508163	-4.264468	-5.642584	-3.192480	0.000000	-10.000000	0.441667	-24.566668	150.000000	1023.000000	1023.000000	2046.000000
44.259998	-0.029387	-17.367540	-3.822614	-4.497580	-5.797692	-3.249655	0.000000	-10.000000	0.425000	-24.133333	142.000000	1023.000000	1023.000000	2046.000000
44.279999	-0.030997	-18.319239	-4.266420	-4.906543	-5.864419	-3.281856	0.000000	-10.000000	0.400000	-23.550001	134.000000	1023.000000	1023.000000	2046.000000
44.299999	-0.032515	-19.216360	-4.603353	-5.287509	-5.997985	-3.327513	0.000000	-10.000000	0.366667	-23.150000	126.000000	1023.000000	1023.000000	2046.000000
44.320000	-0.033971	-20.076710	-4.947223	-5.527290	-6.142560	-3.459638	0.000000	-10.000000	0.350000	-22.766666	118.166664	1023.000000	1023.000000	2046.000000
44.340000	-0.035438	-20.943863	-5.118958	-5.686548	-6.461649	-3.676708	0.000000	-10.000000	0.341667	-22.566668	110.500000	1023.000000	1023.000000	2046.000000
44.360001	-0.036973	-21.851196	-5.380133	-5.852884	-6.729243	-3.888936	0.000000	-10.000000	0.308333	-21.933334	103.000000	1023.000000	1023.000000	2046.000000
44.380001	-0.038742	-22.896362	-5.722967	-6.153564	-7.026129	-3.993702	0.000000	-10.000000	0.275000	-21.016666	95.666664	1023.000000	1023.000000	2046.000000
44.400002	-0.040789	-24.106573	-6.253270	-6.483044	-7.223095	-4.147165	0.000000	-10.000000	0.250000	-19.966667	88.666664	1023.000000	1023.000000	2046.000000
44.419998	-0.042812	-25.302099	-6.673353	-6.750964	-7.487400	-4.390383	0.000000	-10.000000	0.250000	-19.450001	82.000000	1023.000000	1023.000000	2046.000000
44.439999	-0.044612	-26.365911	-7.128361	-6.906662	-7.639761	-4.691126	0.000000	-10.000000	0.241667	-19.300001	75.500000	1023.000000	1023.000000	2046.000000
44.459999	-0.046047	-27.213806	-7.564774	-7.040989	-7.717303	-4.890740	0.000000	-10.000000	0.233333	-19.233334	69.000000	1023.000000	1023.000000	2046.000000
44.480000	-0.047186	-27.887096	-7.913198	-7.048648	-7.764343	-5.160907	0.000000	-10.000000	0.225000	-19.033335	62.666668	1023.000000	1023.000000	2046.000000
44.500000	-0.048128	-28.443531	-8.156007	-7.100734	-7.854592	-5.332198	0.000000	-10.000000	0.216667	-18.450001	56.333332	1023.000000	1023.000000	2046.000000
44.520000	-0.048683	-28.771500	-8.177404	-7.117727	-8.018736	-5.457633	0.000000	-10.000000	0.200000	-17.716667	50.333332	1023.000000	1023.000000	2046.000000
44.540001	-0.048822	-28.853569	-8.010279	-7.080830	-8.265880	-5.496580	0.000000	-10.000000	0.175000	-16.916668	44.333332	1023.000000	1023.000000	2046.000000
44.560001	-0.048619	-28.733994	-7.773957	-7.071768	-8.476478	-5.411791	0.000000	-10.000000	0.158333	-16.033333	38.666668	1023.000000	1023.000000	2046.000000
44.580002	-0.048491	-28.658407	-7.632030	-7.103399	-8.558922	-5.364058	0.000000	-10.000000	0.141667	-15.383333	33.166668	1023.000000	1023.000000	2046.000000
44.599998	-0.048380	-28.592390	-7.507524	-7.191761	-8.621233	-5.271871	0.000000	-10.000000	0.141667	-14.583334	28.000000	1023.000000	1023.000000	2046.000000
44.619999	-0.048132	-28.446123	-7.504728	-7.224920	-8.522212	-5.194263	0.000000	-10.000000	0.100000	-13.650001	23.166666	1023.000000	1023.000000	2046.000000
44.639999	-0.047921	-28.321222	-7.461721	-7.234904	-8.449512	-5.175085	0.000000	-10.000000	0.075000	-12.416667	18.500000	1023.000000	1023.000000	2046.000000
44.660000	-0.047882	-28.298391	-7.545084	-7.206477	-8.303956	-5.242875	0.000000	-10.000000	0.033333	-11.416667	14.333333	1023.000000	1023.000000	2046.000000
44.680000	-0.047936	-28.330093	-7.573480	-7.260028	-8.245687	-5.250899	0.000000	-10.000000	0.041667	-10.700000	10.500000	1023.000000	1023.000000	2046.000000
44.700001	-0.048128	-28.443394	-7.714480	-7.331650	-8.132777	-5.264487	0.000000	-10.000000	0.033333	-10.150000	7.000000	1023.000000	1023.000000	2046.000000
44.720001	-0.048434	-28.624767	-7.858712	-7.411568	-8.064106	-5.290381	0.000000	-10.000000	0.033333	-9.483334	3.666667	1023.000000	1023.000000	2046.000000
44.740002	-0.048788	-28.833603	-7.874799	-7.600990	-8.142687	-5.215127	0.000000	-10.000000	0.016667	-8.816667	0.833333	1023.000000	1023.000000	2046.000000
44.759998	-0.049101	-29.018681	-7.898170	-7.776367	-8.201414	-5.142729	0.000000	-10.000000	0.016667	-8.433333	-1.833333	1023.000000	1023.000000	2046.000000
44.779999	-0.049510	-29.260147	-7.996508	-7.938021	-8.222476	-5.103142	0.000000	-10.000000	0.016667	-8.183333	-4.333333	1023.000000	1023.000000	2046.000000
44.799999	-0.049803	-29.433369	-8.101057	-8.055113	-8.196406	-5.080792	0.000000	-10.000000	0.016667	-7.983334	-7.000000	1023.000000	1023.000000	2046.000000
44.820000	-0.050066	-29.589205	-8.116650	-8.208461	-8.256543	-5.007551	0.000000	-10.000000	0.008333	-7.533333	-9.666667	1023.000000	1023.000000	2046.000000
44.840000	-0.050273	-29.711205	-8.063515	-8.365014	-8.378560	-4.904115	0.000000	-10.000000	0.000000	-7.100000	-12.166667	1023.000000	1023.000000	2046.000000
44.860001	-0.050487	-29.838108	-8.070688	-8.456896	-8.430276	-4.880247	0.000000	-10.000000	0.000000	-6.666667	-14.666667	1023.000000	1023.000000	2046.000000
44.880001	-0.050526	-29.860870	-8.119563	-8.524817	-8.367123	-4.849369	0.000000	-10.000000	0.000000	-6.366667	-17.000000	1023.000000	1023.000000	2046.000000
44.900002	-0.050337	-29.748913	-8.129362	-8.579657	-8.265389	-4.774505	0.000000	-10.000000	-0.008333	-6.016667	-19.333334	1023.000000	1023.000000	2046.000000
44.919998	-0.050065	-29.588474	-8.079097	-8.619195	-8.187585	-4.702596	0.000000	-10.000000	-0.016667	-5.366667	-21.333334	1023.000000	1023.000000	2046.000000
44.939999	-0.049564	-29.292545	-8.071305	-8.518327	-7.993517	-4.709397	0.000000	-10.000000	-0.033333	-4.050000	-23.000000	1023.000000	1023.000000	2046.000000
44.959999	-0.049123	-29.031532	-8.018658	-8.324039	-7.846111	-4.842726	0.000000	-10.000000	-0.041667	-1.366667	-24.166666	1023.000000	1023.000000	2046.000000
44.980000	-0.048672	-28.765017	-7.868021	-8.192601	-7.860358	-4.844036	0.000000	-10.000000	-0.058333	1.433333	-24.833334	1023.000000	1023.000000	2046.000000
45.000000	-0.048334	-28.565592	-7.704448	-8.205795	-7.950815	-4.704533	0.000000	-10.000000	-0.083333	4.516667	-25.000000	1023.000000	1023.000000	2046.000000
45.020000	-0.048337	-28.567177	-7.731081	-8.359737	-7.944606	-4.531752	0.000000	-10.000000	-0.091667	6.983334	-25.000000	1023.000000	1023.000000	2046.000000
45.040001	-0.048117	-28.437246	-7.740571	-8.501880	-7.844527	-4.350269	0.000000	-10.000000	-0.116667	9.550000	-25.000000	1023.000000	1023.000000	2046.000000
45.060001	-0.047549	-28.101280	-7.720006	-8.571039	-7.624798	-4.185437	0.000000	-10.000000	-0.133333	11.950000	-25.000000	1023.000000	1023.000000	2046.000000
45.080002	-0.047312	-27.961273	-7.844440	-8.456812	-7.431944	-4.228077	0.000000	-10.000000	-0.183333	13.983334	-25.000000	1023.000000	1023.000000	2046.000000
45.099998	-0.047301	-27.955090	-7.913936	-8.232213	-7.344777	-4.464164	0.000000	-10.000000	-0.233333	16.050001	-17.000000	1023.000000	1023.000000	2046.000000
45.119999	-0.047548	-28.100761	-8.107466	-8.118417	-7.216041	-4.658838	0.000000	-10.000000	-0.275000	17.916668	-0.500000	1023.000000	1023.000000	2046.000000
45.139999	-0.048137	-28.449142	-8.274879	-8.090906	-7.267403	-4.815955	0.000000	-10.000000	-0.316667	19.600000	18.000000	1023.000000	1023.000000	2046.000000
45.160000	-0.048385	-28.595734	-8.243291	-8.089208	-7.366517	-4.896719	0.000000	-10.000000	-0.350000	20.983334	30.833334	1023.000000	1023.000000	2046.000000
45.180000	-0.048129	-28.444147	-8.098232	-8.023959	-7.422331	-4.899624	0.000000	-10.000000	-0.383333	21.983334	37.500000	1023.000000	1023.000000	2046.000000
45.200001	-0.047699	-28.190071	-7.945330	-7.920851	-7.483655	-4.840234	0.000000	-10.000000	-0.416667	22.683334	44.666668	1023.000000	1023.000000	2046.000000
45.220001	-0.046829	-27.676121	-7.787315	-7.773140	-7.401424	-4.714242	0.000000	-10.000000	-0.425000	23.433334	52.166668	1023.000000	1023.000000	2046.000000
45.240002	-0.045626	-26.964998	-7.609056	-7.610348	-7.221467	-4.524127	0.000000	-10.000000	-0.425000	23.950001	60.000000	1023.000000	1023.000000	2046.000000
45.259998	-0.044198	-26.120968	-7.334395	-7.377908	-6.999065	-4.409599	0.000000	-10.000000	-0.425000	24.533335	68.000000	1023.000000	1023.000000	2046.000000
45.279999	-0.042490	-25.111750	-6.985950	-7.037496	-6.756750	-4.331554	0.000000	-10.000000	-0.441667	24.966667	76.000000	1023.000000	1023.000000	2046.000000
45.299999	-0.040466	-23.915255	-6.559351	-6.651248	-6.512072	-4.192583	0.000000	-10.000000	-0.475000	25.550001	84.166664	1023.000000	1023.000000	2046.000000
45.320000	-0.038231	-22.594767	-6.042935	-6.201923	-6.246218	-4.103691	0.000000	-10.000000	-0.500000	26.033333	92.500000	1023.000000	1023.000000	2046.000000
45.340000	-0.036324	-21.467640	-5.572706	-5.889169	-6.025545	-3.980220	0.000000	-10.000000	-0.516667	26.366667	101.166664	1023.000000	1023.000000	2046.000000
45.360001	-0.034314	-20.279415	-5.030804	-5.642318	-5.832438	-3.773856	0.000000	-10.000000	-0.525000	26.700001	109.833336	1023.000000	1023.000000	2046.000000
45.380001	-0.032169	-19.011745	-4.518266	-5.504194	-5.596463	-3.392823	0.000000	-10.000000	-0.516667	27.033333	118.666664	1023.000000	1023.000000	2046.000000
45.400002	-0.030046	-17.757347	-4.104053	-5.316160	-5.218316	-3.118820	0.000000	-10.000000	-0.508333	27.416668	127.500000	1023.000000	1023.000000	2046.000000
45.419998	-0.028033	-16.567663	-3.718920	-5.173796	-4.831352	-2.843595	0.000000	-10.000000	-0.516667	27.516666	136.666672	1023.000000	1023.000000	2046.000000
45.439999	-0.026382	-15.592015	-3.480981	-4.964259	-4.447498	-2.699277	0.000000	-10.000000	-0.533333	27.833334	145.833328	1023.000000	1023.000000	2046.000000
45.459999	-0.024663	-14.575779	-3.261971	-4.705017	-4.057374	-2.551416	0.000000	-10.000000	-0.550000	28.050001	155.166672	1023.000000	1023.000000	2046.000000
45.480000	-0.023129	-13.669133	-2.924187	-4.476773	-3.844981	-2.423193	0.000000	-10.000000	-0.550000	28.450001	164.500000	1023.000000	1023.000000	2046.000000
45.500000	-0.021605	-12.768307	-2.463573	-4.302584	-3.746943	-2.255208	0.000000	-10.000000	-0.541667	28.483334	174.000000	1023.000000	1023.000000	2046.000000
45.520000	-0.020108	-11.883966	-2.101753	-4.222537	-3.592170	-1.967507	0.000000	-10.000000	-0.558333	28.450001	183.500000	1023.000000	1023.000000	2046.000000
45.540001	-0.018645	-11.019256	-1.763146	-4.127435	-3.409716	-1.718958	0.000000	-10.000000	-0.558333	28.550001	193.000000	1023.000000	1023.000000	2046.000000
45.560001	-0.017127	-10.122117	-1.461783	-4.054427	-3.192554	-1.413353	0.000000	-10.000000	-0.575000	28.600000	202.500000	1023.000000	1023.000000	2046.000000
45.580002	-0.015618	-9.230219	-1.206890	-3.932970	-2.933089	-1.157270	0.000000	-10.000000	-0.558333	28.783333	212.000000	1023.000000	1023.000000	2046.000000
45.599998	-0.014082	-8.322548	-0.922177	-3.788898	-2.682455	-0.929017	0.000000	-10.000000	-0.558333	28.566668	221.666672	1023.000000	1023.000000	2046.000000
45.619999	-0.012434	-7.348451	-0.601185	-3.578476	-2.433336	-0.735454	0.000000	-10.000000	-0.550000	28.383333	231.166672	1023.000000	1023.000000	2046.000000
45.639999	-0.010784	-6.373495	-0.266498	-3.402331	-2.206867	-0.497799	0.000000	-10.000000	-0.550000	28.049999	240.833328	1023.000000	1023.000000	2046.000000
45.660000	-0.009139	-5.401292	0.003781	-3.212677	-1.913573	-0.278824	0.000000	-10.000000	-0.550000	27.933332	250.166672	1023.000000	1023.000000	2046.000000
45.680000	-0.007456	-4.406719	0.272514	-3.006938	-1.593202	-0.079093	0.000000	-10.000000	-0.550000	28.049999	259.500000	1023.000000	1023.000000	2046.000000
45.700001	-0.005607	-3.313508	0.585996	-2.778486	-1.236575	0.115557	0.000000	-10.000000	-0.541667	28.233334	268.833344	1023.000000	1023.000000	2046.000000
45.720001	-0.003842	-2.270334	0.893766	-2.517909	-0.921398	0.275207	0.000000	-10.000000	-0.541667	28.166668	278.166656	1023.000000	1023.000000	2046.000000
45.740002	-0.001966	-1.161873	1.223920	-2.097516	-0.644296	0.356018	0.000000	-10.000000	-0.533333	28.200001	287.666656	1023.000000	1023.000000	2046.000000
45.759998	-0.000293	-0.172909	1.530860	-1.855957	-0.456042	0.608229	0.000000	-10.000000	-0.533333	27.816668	297.000000	1023.000000	1023.000000	2046.000000
45.779999	0.001115	0.659228	1.768781	-1.546301	-0.299361	0.736109	0.000000	-10.000000	-0.508333	27.533335	306.333344	1023.000000	1023.000000	2046.000000
45.799999	0.002169	1.281600	1.916800	-1.360778	-0.121579	0.847157	0.000000	-10.000000	-0.491667	27.183334	315.666656	1023.000000	1023.000000	2046.000000
45.820000	0.003425	2.023950	2.187592	-1.189331	0.015150	1.010539	0.000000	-10.000000	-0.483333	27.283335	324.833344	1023.000000	1023.000000	2046.000000
45.840000	0.004185	2.473417	2.306507	-0.952999	0.118875	1.001034	0.000000	-10.000000	-0.500000	27.616667	334.000000	1023.000000	1023.000000	2046.000000
45.860001	0.004168	2.463185	2.316072	-0.706097	0.018514	0.834697	0.000000	-10.000000	-0.508333	27.750000	343.166656	1023.000000	1023.000000	2046.000000
45.880001	0.003226	1.906525	2.127719	-0.597798	-0.181867	0.558472	0.000000	-10.000000	-0.491667	27.666668	352.333344	1023.000000	1023.000000	2046.000000
45.900002	0.002230	1.317900	1.895636	-0.684303	-0.321068	0.427636	0.000000	-10.000000	-0.466667	27.083334	361.666656	1023.000000	1023.000000	2046.000000
45.919998	0.001623	0.959357	1.815473	-0.733398	-0.428550	0.305831	0.000000	-10.000000	-0.450000	26.583334	370.833344	1023.000000	1023.000000	2046.000000
45.939999	0.001793	1.059673	1.896224	-0.597439	-0.445904	0.206792	0.000000	-10.000000	-0.458333	26.050001	379.833344	1023.000000	1023.000000	2046.000000
45.959999	0.002232	1.319028	2.078681	-0.371737	-0.494532	0.106616	0.000000	-10.000000	-0.466667	25.700001	388.500000	1023.000000	1023.000000	2046.000000
45.980000	0.002975	1.758071	2.339646	-0.135263	-0.531596	0.085284	0.000000	-10.000000	-0.483333	25.666666	397.166656	1023.000000	1023.000000	2046.000000
46.000000	0.003894	2.301298	2.600412	0.117023	-0.481043	0.064906	0.000000	-10.000000	-0.483333	25.549999	405.666656	1023.000000	1023.000000	2046.000000
46.020000	0.004950	2.925386	2.958780	0.291292	-0.472085	0.147400	0.000000	-10.000000	-0.491667	25.966667	414.333344	1023.000000	1023.000000	2046.000000
46.040001	0.006357	3.756777	3.334728	0.409682	-0.366538	0.378904	0.000000	-10.000000	-0.491667	26.000000	422.833344	1023.000000	1023.000000	2046.000000
46.060001	0.007824	4.623864	3.495574	0.583067	-0.015175	0.560397	0.000000	-10.000000	-0.475000	26.150000	431.500000	1023.000000	1023.000000	2046.000000
46.080002	0.009277	5.482596	3.661397	0.926723	0.311425	0.583051	0.000000	-10.000000	-0.458333	25.666668	440.166656	1023.000000	1023.000000	2046.000000
46.099998	0.011232	6.638088	4.052221	1.344194	0.580350	0.661322	0.000000	-10.000000	-0.425000	25.333334	448.666656	1023.000000	1023.000000	2046.000000
46.119999	0.012942	7.648518	4.535378	1.690792	0.700134	0.722214	0.000000	-10.000000	-0.416667	24.783335	457.333344	1023.000000	1023.000000	2046.000000
46.139999	0.014741	8.711946	5.003695	1.911429	0.787748	1.009075	0.000000	-10.000000	-0.400000	24.633333	465.666656	1023.000000	1023.000000	2046.000000
46.160000	0.016588	9.803636	5.405032	2.079275	1.005765	1.313563	0.000000	-10.000000	-0.408333	24.233334	474.000000	1023.000000	1023.000000	2046.000000
46.180000	0.018142	10.722109	5.761051	2.263640	1.182487	1.514930	0.000000	-10.000000	-0.408333	24.266666	482.000000	1023.000000	1023.000000	2046.000000
46.200001	0.019509	11.529890	6.070985	2.369450	1.351583	1.737872	0.000000	-10.000000	-0.400000	24.150000	490.000000	1023.000000	1023.000000	2046.000000
46.220001	0.020879	12.339692	6.353816	2.513712	1.527203	1.944962	0.000000	-10.000000	-0.358333	23.683334	498.000000	1023.000000	1023.000000	2046.000000
46.240002	0.021951	12.972799	6.623218	2.621538	1.636208	2.091835	0.000000	-10.000000	-0.308333	22.783333	506.000000	1023.000000	1023.000000	2046.000000
46.259998	0.023187	13.703748	6.826534	2.674212	1.865839	2.337161	0.000000	-10.000000	-0.250000	21.283333	513.833313	1023.000000	1023.000000	2046.000000
46.279999	0.024105	14.246256	7.023075	2.714002	1.996179	2.513000	0.000000	-10.000000	-0.200000	19.700001	521.333313	1023.000000	1023.000000	2046.000000
46.299999	0.025042	14.799832	7.161242	2.768087	2.186763	2.683740	0.000000	-10.000000	-0.150000	17.850000	528.166687	1023.000000	1023.000000	2046.000000
46.320000	0.025833	15.267299	7.245825	2.835054	2.361892	2.824527	0.000000	-10.000000	-0.125000	15.933334	534.500000	1023.000000	1023.000000	2046.000000
46.340000	0.026582	15.709873	7.300725	2.895683	2.575593	2.937872	0.000000	-10.000000	-0.108333	14.066668	540.166687	1023.000000	1023.000000	2046.000000
46.360001	0.027251	16.105312	7.382525	2.987187	2.705141	3.030460	0.000000	-10.000000	-0.091667	11.850000	545.333313	1023.000000	1023.000000	2046.000000
46.380001	0.027703	16.372187	7.380342	3.030590	2.859132	3.102124	0.000000	-10.000000	-0.050000	7.400000	550.666687	1023.000000	1023.000000	2046.000000
46.400002	0.027955	16.521488	7.423533	3.038253	2.932968	3.126735	0.000000	-10.000000	-0.016667	2.166667	554.500000	1023.000000	1023.000000	2046.000000
46.419998	0.028108	16.611780	7.423809	3.097222	3.007291	3.083457	0.000000	-10.000000	0.000000	-2.116667	556.833313	1023.000000	1023.000000	2046.000000
46.439999	0.028010	16.553694	7.397701	3.142721	3.006554	3.006718	0.000000	-10.000000	0.008333	-4.416667	557.000000	1023.000000	1023.000000	2046.000000
46.459999	0.027922	16.501802	7.405643	3.048548	2.910230	3.137382	0.000000	-10.000000	0.033333	-6.933333	557.000000	1023.000000	1023.000000	2046.000000
46.480000	0.027289	16.127701	7.238393	3.032524	2.819673	3.037110	0.000000	-10.000000	0.066667	-10.316667	557.000000	1023.000000	1023.000000	2046.000000
46.500000	0.026418	15.613323	7.011688	2.927169	2.687100	2.987366	0.000000	-10.000000	0.116667	-13.516666	557.000000	1023.000000	1023.000000	2046.000000
46.520000	0.025389	15.004913	6.859269	2.760707	2.449263	2.935675	0.000000	-10.000000	0.158333	-15.733334	557.000000	1023.000000	1023.000000	2046.000000
46.540001	0.024366	14.400375	6.766035	2.570053	2.217329	2.846958	0.000000	-10.000000	0.200000	-17.283333	549.500000	1023.000000	1023.000000	2046.000000
46.560001	0.022945	13.560534	6.496715	2.405549	1.920662	2.737609	0.000000	-10.000000	0.225000	-18.450001	540.000000	1023.000000	1023.000000	2046.000000
46.580002	0.020254	11.969865	5.874625	2.283250	1.530297	2.281693	0.000000	-10.000000	0.283333	-19.583334	528.166687	1023.000000	1023.000000	2046.000000
46.599998	0.016751	9.899720	5.241276	1.939957	0.925423	1.793064	0.000000	-10.000000	0.341667	-21.200001	521.666687	1023.000000	1023.000000	2046.000000
46.619999	0.013301	7.860938	4.587934	1.497127	0.411359	1.364518	0.000000	-10.000000	0.416667	-22.850000	514.500000	1023.000000	1023.000000	2046.000000
46.639999	0.010699	6.323235	4.126293	1.151189	0.007478	1.038275	0.000000	-10.000000	0.458333	-24.316668	507.000000	1023.000000	1023.000000	2046.000000
46.660000	0.008588	5.075730	3.789707	0.911172	-0.390312	0.765163	0.000000	-10.000000	0.491667	-25.416666	498.833344	1023.000000	1023.000000	2046.000000
46.680000	0.006724	3.974165	3.465029	0.791140	-0.718360	0.436357	0.000000	-10.000000	0.500000	-26.216667	490.333344	1023.000000	1023.000000	2046.000000
46.700001	0.004986	2.946435	3.107807	0.609944	-1.007096	0.235780	0.000000	-10.000000	0.516667	-26.900000	481.500000	1023.000000	1023.000000	2046.000000
46.720001	0.003184	1.881842	2.727422	0.409259	-1.296880	0.042042	0.000000	-10.000000	0.558333	-27.666668	472.500000	1023.000000	1023.000000	2046.000000
46.740002	0.001498	0.885112	2.430831	0.215581	-1.581174	-0.180126	0.000000	-10.000000	0.608333	-28.583334	463.166656	1023.000000	1023.000000	2046.000000
46.759998	0.000228	0.134974	2.212348	0.000289	-1.766381	-0.311282	0.000000	-10.000000	0.675000	-29.766668	453.500000	1023.000000	1023.000000	2046.000000
46.779999	-0.000904	-0.534462	1.866146	-0.150177	-1.807222	-0.443209	0.000000	-10.000000	0.725000	-31.083334	443.500000	1023.000000	1023.000000	2046.000000
46.799999	-0.001709	-1.009853	1.786583	-0.175478	-2.012751	-0.608206	0.000000	-10.000000	0.775000	-32.383335	433.166656	1023.000000	1023.000000	2046.000000
46.820000	-0.002377	-1.405059	1.702661	-0.218825	-2.164493	-0.724402	0.000000	-10.000000	0.791667	-33.283333	422.500000	1023.000000	1023.000000	2046.000000
46.840000	-0.003232	-1.910187	1.534932	-0.227266	-2.328943	-0.888910	0.000000	-10.000000	0.816667	-33.683334	411.333344	1023.000000	1023.000000	2046.000000
46.860001	-0.003824	-2.259722	1.392004	-0.258345	-2.441863	-0.951517	0.000000	-10.000000	0.850000	-33.933334	400.166656	1023.000000	1023.000000	2046.000000
46.880001	-0.004675	-2.763120	1.214757	-0.298264	-2.567241	-1.112371	0.000000	-10.000000	0.883333	-34.066669	388.833344	1023.000000	1023.000000	2046.000000
46.900002	-0.005600	-3.309669	0.959714	-0.343703	-2.633652	-1.292028	0.000000	-10.000000	0.900000	-34.400002	377.500000	1023.000000	1023.000000	2046.000000
46.919998	-0.006650	-3.930272	0.718733	-0.487739	-2.722362	-1.438903	0.000000	-10.000000	0.883333	-34.416668	366.000000	1023.000000	1023.000000	2046.000000
46.939999	-0.007715	-4.559504	0.542660	-0.667896	-2.884310	-1.549958	0.000000	-10.000000	0.866667	-34.366669	354.500000	1023.000000	1023.000000	2046.000000
46.959999	-0.008926	-5.275079	0.331189	-0.844120	-3.025492	-1.736656	0.000000	-10.000000	0.841667	-33.866669	343.166656	1023.000000	1023.000000	2046.000000
46.980000	-0.010076	-5.955115	0.189182	-1.132913	-3.213869	-1.797514	0.000000	-10.000000	0.833333	-33.716667	331.833344	1023.000000	1023.000000	2046.000000
47.000000	-0.011317	-6.688537	-0.005468	-1.370303	-3.404680	-1.908086	0.000000	-10.000000	0.833333	-33.683334	320.500000	1023.000000	1023.000000	2046.000000
47.020000	-0.012477	-7.373914	-0.151541	-1.544880	-3.616729	-2.060765	0.000000	-10.000000	0.841667	-33.766666	309.166656	1023.000000	1023.000000	2046.000000
47.040001	-0.013575	-8.023004	-0.257691	-1.802178	-3.881416	-2.081719	0.000000	-10.000000	0.841667	-33.550003	298.000000	1023.000000	1023.000000	2046.000000
47.060001	-0.014705	-8.690393	-0.417672	-2.140890	-4.095413	-2.036418	0.000000	-10.000000	0.808333	-33.033337	286.833344	1023.000000	1023.000000	2046.000000
47.080002	-0.015809	-9.342854	-0.661798	-2.419620	-4.192016	-2.069420	0.000000	-10.000000	0.775000	-32.483334	275.833344	1023.000000	1023.000000	2046.000000
47.099998	-0.016734	-9.890081	-0.948649	-2.659272	-4.167698	-2.114461	0.000000	-10.000000	0.750000	-31.933334	265.000000	1023.000000	1023.000000	2046.000000
47.119999	-0.017719	-10.472057	-1.259240	-2.821432	-4.121018	-2.270366	0.000000	-10.000000	0.741667	-31.600000	254.333328	1023.000000	1023.000000	2046.000000
47.139999	-0.018569	-10.974306	-1.520047	-2.900906	-4.132176	-2.421177	0.000000	-10.000000	0.708333	-31.166666	243.833328	1023.000000	1023.000000	2046.000000
47.160000	-0.019483	-11.514707	-1.656348	-3.011276	-4.269504	-2.577579	0.000000	-10.000000	0.666667	-30.666666	233.500000	1023.000000	1023.000000	2046.000000
47.180000	-0.020295	-11.994542	-1.747787	-3.078881	-4.476956	-2.690919	0.000000	-10.000000	0.633333	-30.116667	223.500000	1023.000000	1023.000000	2046.000000
47.200001	-0.021390	-12.641357	-1.850986	-3.217197	-4.786463	-2.786711	0.000000	-10.000000	0.616667	-29.616667	213.500000	1023.000000	1023.000000	2046.000000
47.220001	-0.022625	-13.371088	-2.051989	-3.443236	-5.042153	-2.833710	0.000000	-10.000000	0.591667	-29.116667	203.500000	1023.000000	1023.000000	2046.000000
47.240002	-0.024394	-14.416965	-2.516251	-3.849346	-5.186509	-2.864859	0.000000	-10.000000	0.583333	-28.516666	193.666672	1023.000000	1023.000000	2046.000000
47.259998	-0.026077	-15.411724	-2.918430	-4.331460	-5.305529	-2.856305	0.000000	-10.000000	0.550000	-28.049999	184.000000	1023.000000	1023.000000	2046.000000
47.279999	-0.027597	-16.309702	-3.293265	-4.657444	-5.424816	-2.934177	0.000000	-10.000000	0.533333	-27.516666	174.666672	1023.000000	1023.000000	2046.000000
47.299999	-0.029211	-17.263809	-3.618909	-4.878791	-5.646195	-3.119913	0.000000	-10.000000	0.491667	-26.833334	165.500000	1023.000000	1023.000000	2046.000000
47.320000	-0.030771	-18.185818	-3.915164	-5.024225	-5.881399	-3.365031	0.000000	-10.000000	0.475000	-25.866667	156.666672	1023.000000	1023.000000	2046.000000
47.340000	-0.032714	-19.333792	-4.352762	-5.271511	-6.141620	-3.567899	0.000000	-10.000000	0.425000	-24.650000	147.833328	1023.000000	1023.000000	2046.000000
47.360001	-0.035201	-20.803585	-4.971452	-5.576100	-6.374273	-3.881760	0.000000	-10.000000	0.375000	-23.433334	139.666672	1023.000000	1023.000000	2046.000000
47.380001	-0.037581	-22.210642	-5.620907	-5.867514	-6.525735	-4.196486	0.000000	-10.000000	0.341667	-22.516666	131.666672	1023.000000	1023.000000	2046.000000
47.400002	-0.039661	-23.439503	-6.095155	-6.052858	-6.756366	-4.535124	0.000000	-10.000000	0.333333	-22.033335	124.333336	1023.000000	1023.000000	2046.000000
47.419998	-0.041329	-24.425228	-6.452509	-6.195979	-6.979682	-4.797059	0.000000	-10.000000	0.333333	-21.716667	116.833336	1023.000000	1023.000000	2046.000000
47.439999	-0.042726	-25.250870	-6.612883	-6.281452	-7.338474	-5.018061	0.000000	-10.000000	0.316667	-21.233334	109.666664	1023.000000	1023.000000	2046.000000
47.459999	-0.043741	-25.851068	-6.687075	-6.461393	-7.659106	-5.043494	0.000000	-10.000000	0.308333	-20.850000	104.833336	1023.000000	1023.000000	2046.000000
47.480000	-0.044420	-26.252127	-6.900928	-6.652484	-7.699769	-4.998946	0.000000	-10.000000	0.266667	-20.016666	98.000000	1023.000000	1023.000000	2046.000000
47.500000	-0.044837	-26.498774	-7.087163	-6.774897	-7.662582	-4.974131	0.000000	-10.000000	0.225000	-18.950001	91.333336	1023.000000	1023.000000	2046.000000
47.520000	-0.044772	-26.460321	-7.094516	-6.617355	-7.646919	-5.101532	0.000000	-10.000000	0.191667	-17.566668	82.833336	1023.000000	1023.000000	2046.000000
47.540001	-0.044723	-26.431475	-6.898423	-6.488267	-7.817391	-5.227393	0.000000	-10.000000	0.183333	-16.783333	77.000000	1023.000000	1023.000000	2046.000000
47.560001	-0.044848	-26.505104	-6.814699	-6.452467	-7.904480	-5.333457	0.000000	-10.000000	0.175000	-16.266666	71.500000	1023.000000	1023.000000	2046.000000
47.580002	-0.044857	-26.510643	-6.748652	-6.481971	-7.972217	-5.307803	0.000000	-10.000000	0.166667	-15.933333	66.000000	1023.000000	1023.000000	2046.000000
47.599998	-0.044749	-26.446466	-6.567855	-6.548155	-8.098010	-5.232445	0.000000	-10.000000	0.158333	-15.450000	60.666668	1023.000000	1023.000000	2046.000000
47.619999	-0.044682	-26.406818	-6.553634	-6.641171	-8.080227	-5.131786	0.000000	-10.000000	0.141667	-14.850000	55.500000	1023.000000	1023.000000	2046.000000
47.639999	-0.044815	-26.485723	-6.595428	-6.737443	-8.031608	-5.121243	0.000000	-10.000000	0.100000	-14.200000	50.666668	1023.000000	1023.000000	2046.000000
47.660000	-0.045063	-26.632236	-6.749583	-6.886349	-7.930831	-5.065474	0.000000	-10.000000	0.083333	-13.383333	45.833332	1023.000000	1023.000000	2046.000000
47.680000	-0.045360	-26.807592	-6.933393	-7.014017	-7.832779	-5.027403	0.000000	-10.000000	0.075000	-12.600000	41.333332	1023.000000	1023.000000	2046.000000
47.700001	-0.045723	-27.022398	-7.175361	-7.121434	-7.687693	-5.037911	0.000000	-10.000000	0.075000	-11.750000	37.000000	1023.000000	1023.000000	2046.000000
47.720001	-0.046176	-27.290239	-7.333334	-7.227554	-7.630109	-5.099242	0.000000	-10.000000	0.058333	-11.066667	33.166668	1023.000000	1023.000000	2046.000000
47.740002	-0.046540	-27.505230	-7.432094	-7.365417	-7.630578	-5.077141	0.000000	-10.000000	0.050000	-10.516666	29.500000	1023.000000	1023.000000	2046.000000
47.759998	-0.047070	-27.818336	-7.518194	-7.519876	-7.698238	-5.082027	0.000000	-10.000000	0.050000	-10.033334	26.000000	1023.000000	1023.000000	2046.000000
47.779999	-0.047446	-28.040693	-7.607872	-7.593063	-7.716777	-5.122981	0.000000	-10.000000	0.050000	-9.550000	22.666666	1023.000000	1023.000000	2046.000000
47.799999	-0.047716	-28.200382	-7.619713	-7.707553	-7.786087	-5.087030	0.000000	-10.000000	0.041667	-9.166667	19.500000	1023.000000	1023.000000	2046.000000
47.820000	-0.047967	-28.348280	-7.696059	-7.791011	-7.775059	-5.086151	0.000000	-10.000000	0.041667	-9.000000	16.500000	1023.000000	1023.000000	2046.000000
47.840000	-0.048141	-28.451248	-7.623761	-7.902617	-7.874068	-5.050804	0.000000	-10.000000	0.041667	-8.933333	13.500000	1023.000000	1023.000000	2046.000000
47.860001	-0.048278	-28.532375	-7.544611	-7.968214	-7.981021	-5.038528	0.000000	-10.000000	0.050000	-8.916667	10.500000	1023.000000	1023.000000	2046.000000
47.880001	-0.048394	-28.600693	-7.395722	-8.088862	-8.168545	-4.947565	0.000000	-10.000000	0.050000	-8.950001	7.500000	1023.000000	1023.000000	2046.000000
47.900002	-0.048451	-28.634308	-7.303011	-8.211317	-8.240328	-4.879652	0.000000	-10.000000	0.050000	-8.966667	4.500000	1023.000000	1023.000000	2046.000000
47.919998	-0.048285	-28.536699	-7.319690	-8.321804	-8.124114	-4.771092	0.000000	-10.000000	0.041667	-8.516667	1.833333	1023.000000	1023.000000	2046.000000
47.939999	-0.048029	-28.385303	-7.263303	-8.340667	-8.035960	-4.745373	0.000000	-10.000000	0.025000	-7.116667	-0.833333	1023.000000	1023.000000	2046.000000
47.959999	-0.047457	-28.047129	-7.224931	-8.289896	-7.828456	-4.703846	0.000000	-10.000000	0.000000	-4.366667	-2.833333	1023.000000	1023.000000	2046.000000
47.980000	-0.046701	-27.600128	-7.118845	-8.221263	-7.638095	-4.621926	0.000000	-10.000000	-0.025000	-0.666667	-4.333333	1023.000000	1023.000000	2046.000000
48.000000	-0.045904	-27.128975	-7.069409	-8.077734	-7.445029	-4.536803	0.000000	-10.000000	-0.066667	3.250000	-4.833333	1023.000000	1023.000000	2046.000000
48.020000	-0.045245	-26.739769	-6.981377	-7.897255	-7.325246	-4.535890	0.000000	-10.000000	-0.100000	7.300000	-5.000000	1023.000000	1023.000000	2046.000000
48.040001	-0.044983	-26.585186	-6.927320	-7.853083	-7.320419	-4.484364	0.000000	-10.000000	-0.158333	11.066667	-5.000000	1023.000000	1023.000000	2046.000000
48.060001	-0.044649	-26.387842	-6.862013	-8.013144	-7.275511	-4.237174	0.000000	-10.000000	-0.208333	14.800000	-5.000000	1023.000000	1023.000000	2046.000000
48.080002	-0.043999	-26.003435	-6.846312	-8.117771	-7.057703	-3.981649	0.000000	-10.000000	-0.275000	17.700001	-5.000000	1023.000000	1023.000000	2046.000000
48.099998	-0.043491	-25.703415	-7.049234	-8.023934	-6.698010	-3.932236	0.000000	-10.000000	-0.325000	20.066668	4.333333	1023.000000	1023.000000	2046.000000
48.119999	-0.043095	-25.469225	-7.016506	-7.754426	-6.580936	-4.117358	0.000000	-10.000000	-0.383333	22.050001	15.500000	1023.000000	1023.000000	2046.000000
48.139999	-0.043204	-25.533581	-6.944123	-7.616031	-6.691975	-4.281452	0.000000	-10.000000	-0.433333	23.966667	29.166666	1023.000000	1023.000000	2046.000000
48.160000	-0.043656	-25.800613	-6.968928	-7.678509	-6.850619	-4.302557	0.000000	-10.000000	-0.483333	25.466667	36.333332	1023.000000	1023.000000	2046.000000
48.180000	-0.043873	-25.928909	-7.127394	-7.742360	-6.766198	-4.292957	0.000000	-10.000000	-0.516667	26.466667	44.500000	1023.000000	1023.000000	2046.000000
48.200001	-0.043678	-25.813433	-7.279671	-7.635688	-6.529741	-4.368334	0.000000	-10.000000	-0.525000	27.000000	53.166668	1023.000000	1023.000000	2046.000000
48.220001	-0.043067	-25.452650	-7.244109	-7.398168	-6.369731	-4.440642	0.000000	-10.000000	-0.525000	27.433334	62.000000	1023.000000	1023.000000	2046.000000
48.240002	-0.041978	-24.809008	-7.078870	-7.161205	-6.226820	-4.342112	0.000000	-10.000000	-0.525000	28.083334	71.166664	1023.000000	1023.000000	2046.000000
48.259998	-0.040647	-24.022209	-6.819862	-6.823957	-6.059736	-4.318653	0.000000	-10.000000	-0.550000	28.566668	80.333336	1023.000000	1023.000000	2046.000000
48.279999	-0.039122	-23.121107	-6.431172	-6.513987	-5.916378	-4.259570	0.000000	-10.000000	-0.583333	29.083334	89.833336	1023.000000	1023.000000	2046.000000
48.299999	-0.037288	-22.037291	-5.893852	-6.195930	-5.832166	-4.115342	0.000000	-10.000000	-0.608333	29.466667	99.500000	1023.000000	1023.000000	2046.000000
48.320000	-0.035155	-20.776667	-5.306391	-5.880438	-5.740787	-3.849051	0.000000	-10.000000	-0.633333	29.950001	109.500000	1023.000000	1023.000000	2046.000000
48.340000	-0.032814	-19.392946	-4.679420	-5.536039	-5.578526	-3.598962	0.000000	-10.000000	-0.625000	30.400000	119.500000	1023.000000	1023.000000	2046.000000
48.360001	-0.030702	-18.144827	-4.241066	-5.267631	-5.275135	-3.360996	0.000000	-10.000000	-0.625000	30.683332	129.500000	1023.000000	1023.000000	2046.000000
48.380001	-0.028600	-16.902494	-3.929056	-5.061172	-4.807749	-3.104518	0.000000	-10.000000	-0.608333	30.799999	139.500000	1023.000000	1023.000000	2046.000000
48.400002	-0.026291	-15.538212	-3.558627	-4.787387	-4.334685	-2.857513	0.000000	-10.000000	-0.625000	30.716667	149.833328	1023.000000	1023.000000	2046.000000
48.419998	-0.024104	-14.245244	-3.177033	-4.476417	-3.907414	-2.684381	0.000000	-10.000000	-0.633333	30.650000	160.166672	1023.000000	1023.000000	2046.000000
48.439999	-0.021872	-12.926150	-2.716368	-4.211068	-3.551994	-2.446720	0.000000	-10.000000	-0.675000	30.650000	170.500000	1023.000000	1023.000000	2046.000000
48.459999	-0.019930	-11.778361	-2.292969	-4.003448	-3.282337	-2.199608	0.000000	-10.000000	-0.700000	31.150000	180.500000	1023.000000	1023.000000	2046.000000
48.480000	-0.018088	-10.689998	-1.987312	-3.714770	-2.955354	-2.032561	0.000000	-10.000000	-0.716667	31.666666	190.833328	1023.000000	1023.000000	2046.000000
48.500000	-0.016329	-9.650651	-1.566592	-3.479397	-2.779130	-1.825532	0.000000	-10.000000	-0.700000	32.016666	201.333328	1023.000000	1023.000000	2046.000000
48.520000	-0.014674	-8.672288	-1.064562	-3.306690	-2.705741	-1.595294	0.000000	-10.000000	-0.691667	31.916666	212.000000	1023.000000	1023.000000	2046.000000
48.540001	-0.012842	-7.589548	-0.559522	-3.197148	-2.598909	-1.233969	0.000000	-10.000000	-0.683333	31.716667	222.666672	1023.000000	1023.000000	2046.000000
48.560001	-0.011211	-6.625700	-0.220933	-3.130523	-2.376502	-0.897741	0.000000	-10.000000	-0.691667	31.683334	233.166672	1023.000000	1023.000000	2046.000000
48.580002	-0.009566	-5.653495	0.001209	-2.970868	-2.029116	-0.654719	0.000000	-10.000000	-0.675000	31.666668	243.833328	1023.000000	1023.000000	2046.000000
48.599998	-0.007976	-4.713723	0.141600	-2.745372	-1.602901	-0.507050	0.000000	-10.000000	-0.675000	31.633335	254.333328	1023.000000	1023.000000	2046.000000
48.619999	-0.006320	-3.735404	0.416247	-2.473025	-1.302001	-0.376625	0.000000	-10.000000	-0.658333	31.400002	265.000000	1023.000000	1023.000000	2046.000000
48.639999	-0.004662	-2.755254	0.798666	-2.185942	-1.102524	-0.265453	0.000000	-10.000000	-0.658333	31.366667	275.500000	1023.000000	1023.000000	2046.000000
48.660000	-0.002874	-1.698360	1.234871	-1.914027	-0.913794	-0.105410	0.000000	-10.000000	-0.633333	31.233334	286.000000	1023.000000	1023.000000	2046.000000
48.680000	-0.001181	-0.698159	1.686594	-1.712012	-0.791806	0.119065	0.000000	-10.000000	-0.616667	30.966667	296.333344	1023.000000	1023.000000	2046.000000
48.700001	0.000565	0.333638	2.079028	-1.509948	-0.569207	0.333765	0.000000	-10.000000	-0.608333	30.533333	306.833344	1023.000000	1023.000000	2046.000000
48.720001	0.002434	1.438695	2.530971	-1.255802	-0.385616	0.549141	0.000000	-10.000000	-0.608333	30.050001	317.166656	1023.000000	1023.000000	2046.000000
48.740002	0.004372	2.583980	2.930691	-1.038472	-0.150059	0.841819	0.000000	-10.000000	-0.600000	29.866667	327.500000	1023.000000	1023.000000	2046.000000
48.759998	0.006401	3.782784	3.208881	-0.810112	0.177144	1.206872	0.000000	-10.000000	-0.575000	29.450001	337.500000	1023.000000	1023.000000	2046.000000
48.779999	0.008108	4.791871	3.452745	-0.447390	0.455803	1.330712	0.000000	-10.000000	-0.558333	29.016666	347.333344	1023.000000	1023.000000	2046.000000
48.799999	0.009665	5.711965	3.544683	-0.070980	0.808086	1.430175	0.000000	-10.000000	-0.533333	28.533333	357.000000	1023.000000	1023.000000	2046.000000
48.820000	0.010839	6.405824	3.699555	0.154665	1.016676	1.534928	0.000000	-10.000000	-0.525000	28.250000	366.500000	1023.000000	1023.000000	2046.000000
48.840000	0.011896	7.030355	4.057746	0.365054	1.044291	1.563263	0.000000	-10.000000	-0.516667	28.083334	376.000000	1023.000000	1023.000000	2046.000000
48.860001	0.012511	7.393992	4.351830	0.522334	0.901026	1.618802	0.000000	-10.000000	-0.516667	28.050001	385.333344	1023.000000	1023.000000	2046.000000
48.880001	0.012359	7.304170	4.271936	0.661242	0.817032	1.553960	0.000000	-10.000000	-0.491667	27.983334	394.666656	1023.000000	1023.000000	2046.000000
48.900002	0.011336	6.699449	3.838168	0.761723	0.848719	1.250840	0.000000	-10.000000	-0.450000	27.283335	404.000000	1023.000000	1023.000000	2046.000000
48.919998	0.009948	5.879448	3.491050	0.687740	0.736687	0.963971	0.000000	-10.000000	-0.425000	26.200001	413.333344	1023.000000	1023.000000	2046.000000
48.939999	0.009512	5.621337	3.453021	0.761479	0.654364	0.752474	0.000000	-10.000000	-0.425000	25.333334	422.333344	1023.000000	1023.000000	2046.000000
48.959999	0.009574	5.658234	3.644867	0.923881	0.493779	0.595707	0.000000	-10.000000	-0.425000	24.833334	430.833344	1023.000000	1023.000000	2046.000000
48.980000	0.010066	5.949069	3.916539	1.062536	0.368446	0.601549	0.000000	-10.000000	-0.416667	24.566668	439.333344	1023.000000	1023.000000	2046.000000
49.000000	0.010750	6.353281	4.197424	1.234002	0.284309	0.637545	0.000000	-10.000000	-0.391667	24.216667	447.666656	1023.000000	1023.000000	2046.000000
49.020000	0.011459	6.772523	4.447886	1.339382	0.246749	0.738506	0.000000	-10.000000	-0.375000	23.966667	456.000000	1023.000000	1023.000000	2046.000000
49.040001	0.012487	7.379880	4.666903	1.457496	0.371418	0.884063	0.000000	-10.000000	-0.341667	23.366667	464.000000	1023.000000	1023.000000	2046.000000
49.060001	0.013674	8.081449	4.812093	1.681893	0.644354	0.943108	0.000000	-10.000000	-0.333333	22.700001	471.666656	1023.000000	1023.000000	2046.000000
49.080002	0.014924	8.819901	4.961553	1.923354	0.942273	0.992721	0.000000	-10.000000	-0.300000	22.116667	479.333344	1023.000000	1023.000000	2046.000000
49.099998	0.016185	9.565283	5.163851	2.183650	1.164329	1.053453	0.000000	-10.000000	-0.283333	21.216667	486.666656	1023.000000	1023.000000	2046.000000
49.119999	0.017468	10.323696	5.525121	2.469396	1.234721	1.094458	0.000000	-10.000000	-0.233333	20.050001	494.000000	1023.000000	1023.000000	2046.000000
49.139999	0.018568	10.973536	5.847587	2.661666	1.273940	1.190343	0.000000	-10.000000	-0.191667	18.300001	500.833344	1023.000000	1023.000000	2046.000000
49.160000	0.019643	11.609088	6.188848	2.762478	1.282711	1.375051	0.000000	-10.000000	-0.133333	16.433334	507.333344	1023.000000	1023.000000	2046.000000
49.180000	0.020670	12.216072	6.423873	2.816746	1.368586	1.606867	0.000000	-10.000000	-0.075000	13.750001	513.166687	1023.000000	1023.000000	2046.000000
49.200001	0.021253	12.560797	6.530401	2.837819	1.472686	1.719890	0.000000	-10.000000	-0.033333	10.150001	518.166687	1023.000000	1023.000000	2046.000000
49.220001	0.021435	12.668113	6.563602	2.824589	1.522503	1.757418	0.000000	-10.000000	0.008333	4.633334	522.166687	1023.000000	1023.000000	2046.000000
49.240002	0.021249	12.558312	6.538115	2.756435	1.494681	1.769082	0.000000	-10.000000	0.033333	-0.900000	524.666687	1023.000000	1023.000000	2046.000000
49.259998	0.020981	12.399825	6.381917	2.634650	1.586287	1.796972	0.000000	-10.000000	0.075000	-6.883333	525.833313	1023.000000	1023.000000	2046.000000
49.279999	0.020574	12.159278	6.286033	2.473995	1.562251	1.836999	0.000000	-10.000000	0.125000	-11.350000	526.000000	1023.000000	1023.000000	2046.000000
49.299999	0.020014	11.828179	6.141301	2.354486	1.537187	1.795205	0.000000	-10.000000	0.191667	-15.250000	526.000000	1023.000000	1023.000000	2046.000000
49.320000	0.019405	11.468363	5.939124	2.188942	1.512621	1.827675	0.000000	-10.000000	0.233333	-17.533333	526.000000	1023.000000	1023.000000	2046.000000
49.340000	0.018668	11.032743	5.738838	2.072003	1.457960	1.763943	0.000000	-10.000000	0.266667	-18.950001	517.833313	1023.000000	1023.000000	2046.000000
49.360001	0.017914	10.587209	5.497228	1.962758	1.426098	1.701126	0.000000	-10.000000	0.300000	-20.283333	507.333344	1023.000000	1023.000000	2046.000000
49.380001	0.017088	10.098924	5.283616	1.860350	1.360478	1.594480	0.000000	-10.000000	0.341667	-21.533333	494.500000	1023.000000	1023.000000	2046.000000
49.400002	0.016282	9.622622	5.137944	1.732473	1.253032	1.499173	0.000000	-10.000000	0.391667	-22.916668	487.333344	1023.000000	1023.000000	2046.000000
49.419998	0.015410	9.107184	4.995246	1.611882	1.093788	1.406267	0.000000	-10.000000	0.441667	-24.083334	479.833344	1023.000000	1023.000000	2046.000000
49.439999	0.014504	8.571955	4.855971	1.489474	0.934285	1.292225	0.000000	-10.000000	0.491667	-25.350000	471.666656	1023.000000	1023.000000	2046.000000
49.459999	0.013494	7.974964	4.715339	1.370949	0.732435	1.156242	0.000000	-10.000000	0.516667	-26.116667	466.000000	1023.000000	1023.000000	2046.000000
49.480000	0.012280	7.257233	4.558854	1.249309	0.418353	1.030716	0.000000	-10.000000	0.575000	-27.783333	457.000000	1023.000000	1023.000000	2046.000000
49.500000	0.010961	6.478142	4.381649	1.109444	0.081677	0.905372	0.000000	-10.000000	0.666667	-29.466667	447.666656	1023.000000	1023.000000	2046.000000
49.520000	0.009176	5.423189	3.983891	0.807139	-0.201091	0.833250	0.000000	-10.000000	0.758333	-31.616667	434.833344	1023.000000	1023.000000	2046.000000
49.540001	0.007450	4.403195	3.687795	0.488363	-0.475041	0.702077	0.000000	-10.000000	0.816667	-32.866669	424.333344	1023.000000	1023.000000	2046.000000
49.560001	0.005916	3.496305	3.378231	0.189494	-0.677784	0.606364	0.000000	-10.000000	0.850000	-33.733334	413.333344	1023.000000	1023.000000	2046.000000
49.580002	0.003916	2.314570	2.796032	0.094721	-0.816746	0.240563	0.000000	-10.000000	0.883333	-34.250000	402.166656	1023.000000	1023.000000	2046.000000
49.599998	0.001167	0.689595	2.182690	0.002884	-1.196924	-0.299055	0.000000	-10.000000	0.916667	-34.533333	390.666656	1023.000000	1023.000000	2046.000000
49.619999	-0.002379	-1.406072	1.439612	-0.265466	-1.690759	-0.889459	0.000000	-10.000000	0.933333	-34.766666	379.166656	1023.000000	1023.000000	2046.000000
49.639999	-0.005915	-3.496020	0.913261	-0.708079	-2.346405	-1.354798	0.000000	-10.000000	0.933333	-34.950001	367.500000	1023.000000	1023.000000	2046.000000
49.660000	-0.008921	-5.272596	0.564941	-1.184712	-3.004539	-1.648286	0.000000	-10.000000	0.916667	-34.983334	355.833344	1023.000000	1023.000000	2046.000000
49.680000	-0.011378	-6.724344	0.126273	-1.491473	-3.374355	-1.984788	0.000000	-10.000000	0.908333	-34.933334	344.166656	1023.000000	1023.000000	2046.000000
49.700001	-0.013510	-7.984556	-0.450743	-1.723791	-3.491114	-2.318907	0.000000	-10.000000	0.900000	-34.783333	332.500000	1023.000000	1023.000000	2046.000000
49.720001	-0.015484	-9.151237	-0.966944	-1.799112	-3.633151	-2.752029	0.000000	-10.000000	0.900000	-34.716667	320.833344	1023.000000	1023.000000	2046.000000
49.740002	-0.017363	-10.261263	-1.359512	-1.874720	-3.853505	-3.173527	0.000000	-10.000000	0.883333	-34.400002	309.333344	1023.000000	1023.000000	2046.000000
49.759998	-0.018956	-11.202769	-1.550341	-2.059015	-4.183736	-3.409678	0.000000	-10.000000	0.883333	-34.050003	297.833344	1023.000000	1023.000000	2046.000000
49.779999	-0.019992	-11.815364	-1.665115	-2.257295	-4.371208	-3.521745	0.000000	-10.000000	0.850000	-33.733334	286.500000	1023.000000	1023.000000	2046.000000
49.799999	-0.020925	-12.366971	-1.676709	-2.446958	-4.664200	-3.579103	0.000000	-10.000000	0.825000	-33.299999	275.166656	1023.000000	1023.000000	2046.000000
49.820000	-0.021203	-12.531215	-1.557449	-2.572207	-4.903296	-3.498264	0.000000	-10.000000	0.800000	-33.166668	264.000000	1023.000000	1023.000000	2046.000000
49.840000	-0.021738	-12.847435	-1.570604	-2.630017	-5.078383	-3.568430	0.000000	-10.000000	0.791667	-32.416668	253.000000	1023.000000	1023.000000	2046.000000
49.860001	-0.022240	-13.143880	-1.776940	-2.741519	-5.076169	-3.549251	0.000000	-10.000000	0.775000	-32.000000	242.166672	1023.000000	1023.000000	2046.000000
49.880001	-0.022870	-13.516097	-2.003222	-2.774563	-5.094004	-3.644309	0.000000	-10.000000	0.758333	-30.966667	231.666672	1023.000000	1023.000000	2046.000000
49.900002	-0.023461	-13.865564	-2.290745	-2.808415	-5.021980	-3.744425	0.000000	-10.000000	0.750000	-30.683334	221.166672	1023.000000	1023.000000	2046.000000
49.919998	-0.024438	-14.442922	-2.453519	-2.900740	-5.147819	-3.940844	0.000000	-10.000000	0.716667	-30.150000	210.833328	1023.000000	1023.000000	2046.000000
49.939999	-0.025362	-14.988838	-2.624106	-2.984373	-5.282298	-4.098062	0.000000	-10.000000	0.666667	-29.650000	200.500000	1023.000000	1023.000000	2046.000000
49.959999	-0.026366	-15.582364	-2.737768	-3.216329	-5.512640	-4.115628	0.000000	-10.000000	0.625000	-29.050001	190.833328	1023.000000	1023.000000	2046.000000
49.980000	-0.027347	-16.161839	-2.818393	-3.509592	-5.745421	-4.088432	0.000000	-10.000000	0.616667	-28.583334	181.166672	1023.000000	1023.000000	2046.000000
50.000000	-0.028436	-16.805502	-2.974249	-3.790681	-5.941976	-4.098597	0.000000	-10.000000	0.616667	-28.433334	171.833328	1023.000000	1023.000000	2046.000000
50.020000	-0.029379	-17.362911	-3.200387	-4.071518	-6.025445	-4.065563	0.000000	-10.000000	0.591667	-27.966667	162.166672	1023.000000	1023.000000	2046.000000
50.040001	-0.030115	-17.797741	-3.572544	-4.262318	-5.879687	-4.083193	0.000000	-10.000000	0.558333	-27.650000	152.833328	1023.000000	1023.000000	2046.000000
50.060001	-0.030946	-18.289335	-3.937605	-4.341668	-5.771387	-4.238676	0.000000	-10.000000	0.525000	-27.066668	143.500000	1023.000000	1023.000000	2046.000000
50.080002	-0.031927	-18.868937	-3.985541	-4.495909	-6.004867	-4.382619	0.000000	-10.000000	0.508333	-26.650000	134.666672	1023.000000	1023.000000	2046.000000
50.099998	-0.032781	-19.373781	-3.953255	-4.751287	-6.323779	-4.345460	0.000000	-10.000000	0.491667	-26.100000	125.833336	1023.000000	1023.000000	2046.000000
50.119999	-0.033437	-19.761120	-4.038748	-5.085711	-6.456456	-4.180206	0.000000	-10.000000	0.483333	-25.500000	117.000000	1023.000000	1023.000000	2046.000000
50.139999	-0.034021	-20.106434	-4.296925	-5.266868	-6.376690	-4.165950	0.000000	-10.000000	0.466667	-24.983334	108.333336	1023.000000	1023.000000	2046.000000
50.160000	-0.034546	-20.416634	-4.544470	-5.323348	-6.277695	-4.271121	0.000000	-10.000000	0.458333	-24.400000	100.000000	1023.000000	1023.000000	2046.000000
50.180000	-0.035252	-20.833832	-4.768970	-5.350055	-6.299486	-4.415320	0.000000	-10.000000	0.450000	-24.050001	92.000000	1023.000000	1023.000000	2046.000000
50.200001	-0.036013	-21.283466	-4.964700	-5.427795	-6.361336	-4.529634	0.000000	-10.000000	0.416667	-23.500000	84.000000	1023.000000	1023.000000	2046.000000
50.220001	-0.037184	-21.975706	-5.145801	-5.539835	-6.609120	-4.680951	0.000000	-10.000000	0.383333	-22.933334	76.166664	1023.000000	1023.000000	2046.000000
50.240002	-0.038600	-22.812891	-5.433960	-5.944629	-6.827869	-4.606431	0.000000	-10.000000	0.341667	-22.383333	68.500000	1023.000000	1023.000000	2046.000000
50.259998	-0.040202	-23.759111	-5.776471	-6.398813	-6.999842	-4.583985	0.000000	-10.000000	0.341667	-21.866667	61.000000	1023.000000	1023.000000	2046.000000
50.279999	-0.041407	-24.471777	-6.105387	-6.719072	-7.048503	-4.598815	0.000000	-10.000000	0.325000	-21.266666	53.666668	1023.000000	1023.000000	2046.000000
50.299999	-0.042654	-25.208265	-6.378204	-6.911863	-7.222342	-4.695856	0.000000	-10.000000	0.316667	-20.600000	46.500000	1023.000000	1023.000000	2046.000000
50.320000	-0.043935	-25.965389	-6.643835	-7.036842	-7.373903	-4.910810	0.000000	-10.000000	0.266667	-19.683334	39.666668	1023.000000	1023.000000	2046.000000
50.340000	-0.045528	-26.906780	-7.169834	-7.153575	-7.427154	-5.156218	0.000000	-10.000000	0.233333	-18.700001	33.000000	1023.000000	1023.000000	2046.000000
50.360001	-0.047442	-28.038095	-7.705575	-7.348094	-7.560822	-5.423606	0.000000	-10.000000	0.200000	-17.516666	26.833334	1023.000000	1023.000000	2046.000000
50.380001	-0.049582	-29.302691	-8.165820	-7.525389	-7.833078	-5.778403	0.000000	-10.000000	0.191667	-16.783333	21.000000	1023.000000	1023.000000	2046.000000
50.400002	-0.051452	-30.408339	-8.499766	-7.726196	-8.125906	-6.056470	0.000000	-10.000000	0.183333	-16.333334	15.500000	1023.000000	1023.000000	2046.000000
50.419998	-0.053036	-31.344244	-8.722347	-7.896880	-8.479115	-6.245901	0.000000	-10.000000	0.175000	-16.183334	10.000000	1023.000000	1023.000000	2046.000000
50.439999	-0.054218	-32.042885	-8.905121	-8.057858	-8.739352	-6.340555	0.000000	-10.000000	0.175000	-15.683333	4.833333	1023.000000	1023.000000	2046.000000
50.459999	-0.054996	-32.502892	-9.097319	-8.186730	-8.860432	-6.358410	0.000000	-10.000000	0.183333	-15.050000	-0.166667	1023.000000	1023.000000	2046.000000
50.480000	-0.055601	-32.860477	-9.189289	-8.301801	-8.971663	-6.397727	0.000000	-10.000000	0.175000	-14.466666	-4.833333	1023.000000	1023.000000	2046.000000
50.500000	-0.055726	-32.933998	-9.265481	-8.317680	-8.923712	-6.427125	0.000000	-10.000000	0.166667	-13.900000	-9.500000	1023.000000	1023.000000	2046.000000
50.520000	-0.055349	-32.711403	-9.232832	-8.200730	-8.851850	-6.425992	0.000000	-10.000000	0.116667	-13.500000	-14.166667	1023.000000	1023.000000	2046.000000
50.540001	-0.055030	-32.522762	-9.114063	-8.096928	-8.827052	-6.484718	0.000000	-10.000000	0.100000	-13.016666	-18.666666	1023.000000	1023.000000	2046.000000
50.560001	-0.054758	-32.362148	-9.030132	-8.051415	-8.767274	-6.513328	0.000000	-10.000000	0.075000	-12.550000	-23.000000	1023.000000	1023.000000	2046.000000
50.580002	-0.054428	-32.166939	-8.994694	-7.995704	-8.656257	-6.520284	0.000000	-10.000000	0.083333	-11.666667	-27.000000	1023.000000	1023.000000	2046.000000
50.599998	-0.054112	-31.980358	-8.903871	-7.974482	-8.589380	-6.512625	0.000000	-10.000000	0.066667	-10.616667	-31.000000	1023.000000	1023.000000	2046.000000
50.619999	-0.053813	-31.803215	-8.765133	-7.990291	-8.570972	-6.476820	0.000000	-10.000000	0.058333	-9.683333	-34.666668	1023.000000	1023.000000	2046.000000
50.639999	-0.053743	-31.762293	-8.714740	-8.033484	-8.525919	-6.488149	0.000000	-10.000000	0.041667	-8.900001	-38.000000	1023.000000	1023.000000	2046.000000
50.660000	-0.053724	-31.750845	-8.693970	-8.101828	-8.521744	-6.433303	0.000000	-10.000000	0.025000	-7.816667	-40.833332	1023.000000	1023.000000	2046.000000
50.680000	-0.053654	-31.709612	-8.673013	-8.152228	-8.501125	-6.383245	0.000000	-10.000000	0.008333	-5.900000	-43.333332	1023.000000	1023.000000	2046.000000
50.700001	-0.053530	-31.636314	-8.609461	-8.201013	-8.494689	-6.331151	0.000000	-10.000000	-0.016667	-2.650000	-45.333332	1023.000000	1023.000000	2046.000000
50.720001	-0.053205	-31.444151	-8.463594	-8.267348	-8.478605	-6.234603	0.000000	-10.000000	-0.025000	0.566667	-46.500000	1023.000000	1023.000000	2046.000000
50.740002	-0.052866	-31.243755	-8.370413	-8.318061	-8.400543	-6.154738	0.000000	-10.000000	-0.050000	3.833333	-47.000000	1023.000000	1023.000000	2046.000000
50.759998	-0.052313	-30.917210	-8.297714	-8.343505	-8.253438	-6.022553	0.000000	-10.000000	-0.066667	6.816667	-47.000000	1023.000000	1023.000000	2046.000000
50.779999	-0.051502	-30.437490	-8.141944	-8.344950	-8.090208	-5.860389	0.000000	-10.000000	-0.108333	10.266667	-47.000000	1023.000000	1023.000000	2046.000000
50.799999	-0.050646	-29.932005	-7.893981	-8.346578	-8.005304	-5.686142	0.000000	-10.000000	-0.150000	13.383334	-47.000000	1023.000000	1023.000000	2046.000000
50.820000	-0.049559	-29.289545	-7.673463	-8.345505	-7.849308	-5.421268	0.000000	-10.000000	-0.191667	15.600000	-47.000000	1023.000000	1023.000000	2046.000000
50.840000	-0.048295	-28.542625	-7.589571	-8.266954	-7.459461	-5.226639	0.000000	-10.000000	-0.225000	17.183334	-35.166668	1023.000000	1023.000000	2046.000000
50.860001	-0.046915	-27.726805	-7.346626	-8.154977	-7.176678	-5.048525	0.000000	-10.000000	-0.266667	18.783333	-11.000000	1023.000000	1023.000000	2046.000000
50.880001	-0.045324	-26.786242	-7.135196	-7.979367	-6.790232	-4.881447	0.000000	-10.000000	-0.316667	20.433332	15.333333	1023.000000	1023.000000	2046.000000
50.900002	-0.043503	-25.710325	-6.871976	-7.733166	-6.374728	-4.730456	0.000000	-10.000000	-0.366667	22.233334	32.166668	1023.000000	1023.000000	2046.000000
50.919998	-0.042013	-24.829748	-6.502538	-7.496209	-6.209148	-4.621853	0.000000	-10.000000	-0.400000	23.716667	39.333332	1023.000000	1023.000000	2046.000000
50.939999	-0.040091	-23.693558	-6.245847	-7.170171	-5.833412	-4.444129	0.000000	-10.000000	-0.433333	25.133333	47.000000	1023.000000	1023.000000	2046.000000
50.959999	-0.038697	-22.869698	-5.999428	-6.970153	-5.665708	-4.234410	0.000000	-10.000000	-0.483333	26.250000	55.333332	1023.000000	1023.000000	2046.000000
50.980000	-0.037594	-22.218344	-5.897286	-6.840259	-5.470667	-4.010130	0.000000	-10.000000	-0.508333	27.150000	63.833332	1023.000000	1023.000000	2046.000000
51.000000	-0.036670	-21.671852	-5.772244	-6.792199	-5.299849	-3.807559	0.000000	-10.000000	-0.541667	27.900000	72.833336	1023.000000	1023.000000	2046.000000
51.020000	-0.035571	-21.022278	-5.528548	-6.660296	-5.189178	-3.644254	0.000000	-10.000000	-0.558333	28.583334	82.000000	1023.000000	1023.000000	2046.000000
51.040001	-0.034712	-20.514818	-5.386793	-6.462712	-5.113331	-3.551983	0.000000	-10.000000	-0.608333	29.250000	91.500000	1023.000000	1023.000000	2046.000000
51.060001	-0.034143	-20.178589	-5.190793	-6.247221	-5.157473	-3.583102	0.000000	-10.000000	-0.641667	29.916668	101.000000	1023.000000	1023.000000	2046.000000
51.080002	-0.034083	-20.143036	-5.193731	-6.179983	-5.162884	-3.606438	0.000000	-10.000000	-0.650000	30.616667	110.666664	1023.000000	1023.000000	2046.000000
51.099998	-0.034428	-20.346849	-5.309450	-6.216068	-5.194666	-3.626667	0.000000	-10.000000	-0.658333	31.100000	120.833336	1023.000000	1023.000000	2046.000000
51.119999	-0.034469	-20.371027	-5.257791	-6.252348	-5.271334	-3.589554	0.000000	-10.000000	-0.666667	31.466667	131.166672	1023.000000	1023.000000	2046.000000
51.139999	-0.033933	-20.054150	-5.165560	-6.126621	-5.203071	-3.558899	0.000000	-10.000000	-0.700000	31.666666	141.833328	1023.000000	1023.000000	2046.000000
51.160000	-0.033117	-19.572313	-5.020380	-5.871377	-5.092961	-3.587595	0.000000	-10.000000	-0.708333	31.883333	152.333328	1023.000000	1023.000000	2046.000000
51.180000	-0.031906	-18.856691	-4.915297	-5.537367	-4.833956	-3.570072	0.000000	-10.000000	-0.716667	32.033333	163.000000	1023.000000	1023.000000	2046.000000
51.200001	-0.030529	-18.042427	-4.762599	-5.162322	-4.521941	-3.595566	0.000000	-10.000000	-0.700000	31.916666	173.666672	1023.000000	1023.000000	2046.000000
51.220001	-0.028946	-17.107107	-4.425944	-4.809248	-4.309319	-3.562595	0.000000	-10.000000	-0.700000	31.766666	184.333328	1023.000000	1023.000000	2046.000000
51.240002	-0.027028	-15.973683	-3.863576	-4.474674	-4.207035	-3.428398	0.000000	-10.000000	-0.691667	31.666668	195.000000	1023.000000	1023.000000	2046.000000
51.259998	-0.024989	-14.768516	-3.326778	-4.142656	-4.087887	-3.211195	0.000000	-10.000000	-0.691667	31.583334	205.500000	1023.000000	1023.000000	2046.000000
51.279999	-0.022518	-13.307869	-2.648036	-3.842335	-3.954185	-2.863313	0.000000	-10.000000	-0.675000	31.566668	216.000000	1023.000000	1023.000000	2046.000000
51.299999	-0.020385	-12.047449	-2.177885	-3.622776	-3.700618	-2.546170	0.000000	-10.000000	-0.658333	31.283333	226.500000	1023.000000	1023.000000	2046.000000
51.320000	-0.018087	-10.689491	-1.792088	-3.339203	-3.269976	-2.288224	0.000000	-10.000000	-0.650000	31.216667	237.000000	1023.000000	1023.000000	2046.000000
51.340000	-0.015758	-9.313076	-1.407891	-3.029921	-2.811088	-2.064177	0.000000	-10.000000	-0.658333	31.066668	247.500000	1023.000000	1023.000000	2046.000000
51.360001	-0.013520	-7.990465	-0.992535	-2.731236	-2.399802	-1.866892	0.000000	-10.000000	-0.658333	31.050001	258.000000	1023.000000	1023.000000	2046.000000
51.380001	-0.011393	-6.733441	-0.515516	-2.419046	-2.087872	-1.711007	0.000000	-10.000000	-0.666667	31.150000	268.333344	1023.000000	1023.000000	2046.000000
51.400002	-0.009497	-5.612448	-0.042858	-2.153066	-1.898854	-1.517670	0.000000	-10.000000	-0.675000	31.550001	278.666656	1023.000000	1023.000000	2046.000000
51.419998	-0.007803	-4.611865	0.364712	-1.893809	-1.717187	-1.365580	0.000000	-10.000000	-0.683333	31.633333	289.000000	1023.000000	1023.000000	2046.000000
51.439999	-0.006126	-3.620613	0.801510	-1.783479	-1.586960	-1.051683	0.000000	-10.000000	-0.683333	31.850000	299.666656	1023.000000	1023.000000	2046.000000
51.459999	-0.004500	-2.659550	1.168429	-1.689276	-1.397258	-0.741445	0.000000	-10.000000	-0.675000	31.816666	306.833344	1023.000000	1023.000000	2046.000000
51.480000	-0.002691	-1.590207	1.505797	-1.571376	-1.114204	-0.410425	0.000000	-10.000000	-0.666667	31.716667	317.500000	1023.000000	1023.000000	2046.000000
[truncated: 1,098,454 more chars]
