# Supplementary material for: Effect of Electrode Belt and Body Positions on Regional Pulmonary Ventilation- and Perfusion-Related Impedance Changes Measured by Electric Impedance Tomography
Source: PLoS One. 2016 Jun 2;11(6):e0155913. doi: 10.1371/journal.pone.0155913 (PMC4890811; doi:10.1371/journal.pone.0155913)
Supplement: S1 Dataset — (ZIP) [file pone.0155913.s001.zip › Dataset/Fp05-stan-4i.txt]

Patient Name:	Fp5
Registry:	Fp5
Investigator:	 
Diagnosys:	 
Notes:	st�ende4i           
Sample Rate [Hz]:	50.09
Time Base 	Pixels Mean 	Pixels Sum 	UPPER RIGHT		UPPER LEFT		LOWER RIGHT		LOWER LEFT		QRS	ETCO2	Paw	Flow (L/min)	Volume	Analog1	Analog2	AnalogSum
0.000000	-0.052114	-30.799553	-8.521325	-10.722047	-6.111134	-5.445047	0.000000	-10.000000	-0.333333	22.000000	62.000000	1023.000000	1023.000000	2046.000000
0.020000	-0.050291	-29.722015	-8.188189	-10.448999	-5.748862	-5.335964	0.000000	-10.000000	-0.358333	22.766666	69.166664	1023.000000	1023.000000	2046.000000
0.040000	-0.048527	-28.679396	-7.840813	-10.320477	-5.497525	-5.020581	0.000000	-10.000000	-0.375000	23.416668	76.500000	1023.000000	1023.000000	2046.000000
0.060000	-0.046656	-27.573977	-7.567551	-10.198271	-5.151620	-4.656536	0.000000	-10.000000	-0.408333	24.033333	84.166664	1023.000000	1023.000000	2046.000000
0.080000	-0.044391	-26.235317	-7.228917	-9.929488	-4.665970	-4.410943	0.000000	-10.000000	-0.425000	24.533333	92.000000	1023.000000	1023.000000	2046.000000
0.100000	-0.042139	-24.904264	-6.629302	-9.643644	-4.465633	-4.165686	0.000000	-10.000000	-0.450000	25.266666	100.333336	1023.000000	1023.000000	2046.000000
0.120000	-0.039702	-23.464134	-6.190929	-9.576049	-4.081953	-3.615204	0.000000	-10.000000	-0.483333	26.116667	108.666664	1023.000000	1023.000000	2046.000000
0.140000	-0.037033	-21.886778	-5.932234	-9.223742	-3.516686	-3.214117	0.000000	-10.000000	-0.483333	26.916668	117.333336	1023.000000	1023.000000	2046.000000
0.160000	-0.035050	-20.714373	-5.542063	-8.693124	-3.385697	-3.093489	0.000000	-10.000000	-0.491667	27.400000	126.000000	1023.000000	1023.000000	2046.000000
0.180000	-0.032820	-19.396774	-5.310705	-8.265676	-3.035381	-2.785013	0.000000	-10.000000	-0.491667	27.916666	135.166672	1023.000000	1023.000000	2046.000000
0.200000	-0.030951	-18.291897	-5.251877	-8.142911	-2.566328	-2.330780	0.000000	-10.000000	-0.525000	28.433334	144.333328	1023.000000	1023.000000	2046.000000
0.220000	-0.029392	-17.370874	-4.997576	-7.997991	-2.337847	-2.037460	0.000000	-10.000000	-0.541667	28.916668	153.833328	1023.000000	1023.000000	2046.000000
0.240000	-0.027091	-16.010994	-4.563269	-7.522206	-2.008276	-1.917241	0.000000	-10.000000	-0.566667	29.350000	163.500000	1023.000000	1023.000000	2046.000000
0.260000	-0.024669	-14.579276	-4.439223	-6.990100	-1.574341	-1.575613	0.000000	-10.000000	-0.583333	29.616667	173.166672	1023.000000	1023.000000	2046.000000
0.280000	-0.022948	-13.562539	-4.366298	-6.550436	-1.342109	-1.303696	0.000000	-10.000000	-0.608333	30.050001	182.833328	1023.000000	1023.000000	2046.000000
0.300000	-0.021393	-12.643435	-4.172385	-6.028096	-1.243927	-1.199026	0.000000	-10.000000	-0.600000	30.133333	192.666672	1023.000000	1023.000000	2046.000000
0.320000	-0.019543	-11.549696	-4.052091	-5.822674	-0.913837	-0.761094	0.000000	-10.000000	-0.608333	30.266666	203.000000	1023.000000	1023.000000	2046.000000
0.340000	-0.018041	-10.662129	-3.786395	-5.574904	-0.752930	-0.547900	0.000000	-10.000000	-0.600000	30.066668	213.333328	1023.000000	1023.000000	2046.000000
0.360000	-0.016031	-9.474249	-3.425625	-5.059654	-0.515442	-0.473528	0.000000	-10.000000	-0.608333	29.833334	223.500000	1023.000000	1023.000000	2046.000000
0.380000	-0.013673	-8.080626	-3.197996	-4.691965	-0.165005	-0.025660	0.000000	-10.000000	-0.600000	29.500000	233.500000	1023.000000	1023.000000	2046.000000
0.400000	-0.011786	-6.965537	-2.912820	-4.318897	0.035213	0.230968	0.000000	-10.000000	-0.583333	29.283333	243.166672	1023.000000	1023.000000	2046.000000
0.420000	-0.009805	-5.795045	-2.472782	-3.857327	0.226864	0.308198	0.000000	-10.000000	-0.566667	29.266666	252.833328	1023.000000	1023.000000	2046.000000
0.440000	-0.007308	-4.319138	-2.029753	-3.523530	0.552462	0.681683	0.000000	-10.000000	-0.541667	29.150000	262.500000	1023.000000	1023.000000	2046.000000
0.460000	-0.005056	-2.988077	-1.598371	-3.288883	0.833809	1.065368	0.000000	-10.000000	-0.525000	28.783333	272.500000	1023.000000	1023.000000	2046.000000
0.480000	-0.002450	-1.447686	-1.238536	-2.733333	1.288196	1.235987	0.000000	-10.000000	-0.500000	28.183332	282.166656	1023.000000	1023.000000	2046.000000
0.500000	-0.000093	-0.055144	-0.707687	-2.323741	1.464828	1.511456	0.000000	-10.000000	-0.491667	27.766666	291.666656	1023.000000	1023.000000	2046.000000
0.520000	0.002245	1.326922	-0.239829	-2.031866	1.791936	1.806681	0.000000	-10.000000	-0.483333	27.400000	300.833344	1023.000000	1023.000000	2046.000000
0.540000	0.004983	2.945235	0.146592	-1.768414	2.299180	2.267877	0.000000	-10.000000	-0.475000	27.216667	310.166656	1023.000000	1023.000000	2046.000000
0.560000	0.007229	4.272199	0.587267	-1.605295	2.638233	2.651994	0.000000	-10.000000	-0.466667	27.033335	319.333344	1023.000000	1023.000000	2046.000000
0.580000	0.009593	5.669753	1.131365	-1.320124	3.008035	2.850477	0.000000	-10.000000	-0.466667	27.316668	328.500000	1023.000000	1023.000000	2046.000000
0.600000	0.011788	6.966869	1.656045	-1.268363	3.271165	3.308024	0.000000	-10.000000	-0.483333	27.416666	337.500000	1023.000000	1023.000000	2046.000000
0.620000	0.013610	8.043792	2.021890	-1.225109	3.516640	3.730371	0.000000	-10.000000	-0.491667	27.566668	346.500000	1023.000000	1023.000000	2046.000000
0.640000	0.015722	9.291420	2.331629	-1.023156	3.945580	4.037366	0.000000	-10.000000	-0.500000	27.633333	355.666656	1023.000000	1023.000000	2046.000000
0.660000	0.017768	10.501042	2.912893	-0.710494	4.058341	4.240303	0.000000	-10.000000	-0.500000	27.733334	365.000000	1023.000000	1023.000000	2046.000000
0.680000	0.019885	11.751894	3.354340	-0.590572	4.322142	4.665983	0.000000	-10.000000	-0.500000	27.966667	374.333344	1023.000000	1023.000000	2046.000000
0.700000	0.022189	13.113613	3.626018	-0.320945	4.806541	5.001999	0.000000	-10.000000	-0.500000	28.016666	383.500000	1023.000000	1023.000000	2046.000000
0.720000	0.024123	14.256973	4.085990	-0.023856	4.993560	5.201280	0.000000	-10.000000	-0.500000	28.166666	392.833344	1023.000000	1023.000000	2046.000000
0.740000	0.026076	15.410983	4.340106	0.115422	5.282051	5.673404	0.000000	-10.000000	-0.508333	28.266666	402.166656	1023.000000	1023.000000	2046.000000
0.760000	0.027929	16.506285	4.647917	0.533561	5.600654	5.724154	0.000000	-10.000000	-0.516667	28.300001	411.666656	1023.000000	1023.000000	2046.000000
0.780000	0.030314	17.915449	5.094956	0.777529	5.877807	6.165157	0.000000	-10.000000	-0.516667	28.400002	421.000000	1023.000000	1023.000000	2046.000000
0.800000	0.032473	19.191807	5.442234	0.985959	6.221815	6.541799	0.000000	-10.000000	-0.508333	28.333334	430.500000	1023.000000	1023.000000	2046.000000
0.820000	0.034276	20.257057	5.870634	1.274976	6.447208	6.664240	0.000000	-10.000000	-0.491667	28.166668	440.000000	1023.000000	1023.000000	2046.000000
0.840000	0.036297	21.451689	6.207339	1.498461	6.715780	7.030108	0.000000	-10.000000	-0.450000	27.433334	449.500000	1023.000000	1023.000000	2046.000000
0.860000	0.037524	22.176920	6.264481	1.652766	6.945476	7.314198	0.000000	-10.000000	-0.400000	26.000000	458.833344	1023.000000	1023.000000	2046.000000
0.880000	0.038612	22.819866	6.339720	2.088172	7.099057	7.292916	0.000000	-10.000000	-0.316667	23.866667	467.666656	1023.000000	1023.000000	2046.000000
0.900000	0.039305	23.229063	6.334962	2.170584	7.233676	7.489840	0.000000	-10.000000	-0.216667	19.966667	480.166656	1023.000000	1023.000000	2046.000000
0.920000	0.039571	23.386297	6.371346	2.027870	7.287043	7.700038	0.000000	-10.000000	-0.116667	15.900001	491.333344	1023.000000	1023.000000	2046.000000
0.940000	0.040274	23.801949	6.602267	2.197347	7.417475	7.584858	0.000000	-10.000000	-0.041667	11.766667	501.333344	1023.000000	1023.000000	2046.000000
0.960000	0.041153	24.321484	6.739465	2.453077	7.501038	7.627905	0.000000	-10.000000	-0.016667	9.983334	504.500000	1023.000000	1023.000000	2046.000000
0.980000	0.041279	24.396166	6.605826	2.663732	7.466136	7.660472	0.000000	-10.000000	0.000000	9.050000	506.000000	1023.000000	1023.000000	2046.000000
1.000000	0.040945	24.198204	6.432220	2.927420	7.461662	7.376902	0.000000	-10.000000	0.000000	8.050000	507.166656	1023.000000	1023.000000	2046.000000
1.020000	0.040649	24.023380	6.564423	3.049681	7.232096	7.177181	0.000000	-10.000000	0.000000	6.816667	509.000000	1023.000000	1023.000000	2046.000000
1.040000	0.040829	24.129805	6.722531	3.201941	7.158490	7.046843	0.000000	-10.000000	0.000000	5.600000	511.500000	1023.000000	1023.000000	2046.000000
1.060000	0.041556	24.559681	6.717771	3.463229	7.336712	7.041968	0.000000	-10.000000	0.000000	5.733334	513.500000	1023.000000	1023.000000	2046.000000
1.080000	0.041948	24.791334	6.784263	3.708207	7.268497	7.030369	0.000000	-10.000000	-0.016667	6.533333	515.500000	1023.000000	1023.000000	2046.000000
1.100000	0.042817	25.304882	6.964623	4.106411	7.318417	6.915432	0.000000	-10.000000	-0.041667	7.716667	517.666687	1023.000000	1023.000000	2046.000000
1.120000	0.043739	25.849766	7.165732	4.400216	7.354684	6.929134	0.000000	-10.000000	-0.050000	8.733334	520.000000	1023.000000	1023.000000	2046.000000
1.140000	0.044527	26.315203	7.397717	4.482000	7.413364	7.022122	0.000000	-10.000000	-0.050000	9.383333	522.833313	1023.000000	1023.000000	2046.000000
1.160000	0.045971	27.169069	7.590985	4.627715	7.710750	7.239619	0.000000	-10.000000	-0.033333	9.683333	525.833313	1023.000000	1023.000000	2046.000000
1.180000	0.046934	27.738186	7.854791	4.776108	7.819455	7.287833	0.000000	-10.000000	-0.033333	9.483334	529.166687	1023.000000	1023.000000	2046.000000
1.200000	0.047968	28.349367	8.149574	5.062516	7.902725	7.234553	0.000000	-10.000000	-0.016667	8.933333	532.333313	1023.000000	1023.000000	2046.000000
1.220000	0.049045	28.985806	8.297127	5.190814	8.094028	7.403837	0.000000	-10.000000	-0.008333	8.016666	535.500000	1023.000000	1023.000000	2046.000000
1.240000	0.049666	29.352507	8.390158	5.199355	8.199351	7.563644	0.000000	-10.000000	0.008333	6.800000	538.166687	1023.000000	1023.000000	2046.000000
1.260000	0.050266	29.707436	8.410275	5.358467	8.410652	7.528040	0.000000	-10.000000	0.008333	4.916667	540.666687	1023.000000	1023.000000	2046.000000
1.280000	0.050149	29.637779	8.528404	5.231747	8.320979	7.556649	0.000000	-10.000000	0.016667	2.216667	542.500000	1023.000000	1023.000000	2046.000000
1.300000	0.049605	29.316658	8.602321	5.017328	8.190578	7.506431	0.000000	-10.000000	0.016667	-0.600000	543.666687	1023.000000	1023.000000	2046.000000
1.320000	0.049098	29.016891	8.535205	4.767025	8.167974	7.546688	0.000000	-10.000000	0.033333	-3.283333	544.000000	1023.000000	1023.000000	2046.000000
1.340000	0.047957	28.342413	8.407503	4.477040	7.989939	7.467932	0.000000	-10.000000	0.058333	-6.066667	544.000000	1023.000000	1023.000000	2046.000000
1.360000	0.046878	27.704857	8.350142	4.346039	7.805497	7.203178	0.000000	-10.000000	0.091667	-9.066667	544.000000	1023.000000	1023.000000	2046.000000
1.380000	0.045739	27.031969	8.286307	4.188050	7.512134	7.045479	0.000000	-10.000000	0.141667	-12.133333	544.000000	1023.000000	1023.000000	2046.000000
1.400000	0.044065	26.042585	8.018869	3.825571	7.246734	6.951410	0.000000	-10.000000	0.191667	-14.833334	544.000000	1023.000000	1023.000000	2046.000000
1.420000	0.042261	24.976187	7.555884	3.617501	7.002680	6.800120	0.000000	-10.000000	0.266667	-17.333334	540.166687	1023.000000	1023.000000	2046.000000
1.440000	0.039851	23.551989	7.172517	3.344425	6.457296	6.577752	0.000000	-10.000000	0.375000	-20.866667	528.500000	1023.000000	1023.000000	2046.000000
1.460000	0.037421	22.115797	6.779732	3.191504	5.965031	6.179530	0.000000	-10.000000	0.466667	-23.533335	516.833313	1023.000000	1023.000000	2046.000000
1.480000	0.034955	20.658140	6.409065	3.015795	5.393758	5.839523	0.000000	-10.000000	0.566667	-26.333334	506.000000	1023.000000	1023.000000	2046.000000
1.500000	0.032217	19.040203	5.841025	2.553744	4.908294	5.737140	0.000000	-10.000000	0.641667	-28.183334	499.833344	1023.000000	1023.000000	2046.000000
1.520000	0.029556	17.467678	5.182024	2.436716	4.591703	5.257235	0.000000	-10.000000	0.750000	-30.833334	490.333344	1023.000000	1023.000000	2046.000000
1.540000	0.026525	15.676437	4.763471	2.342978	3.878931	4.691057	0.000000	-10.000000	0.833333	-33.066666	480.000000	1023.000000	1023.000000	2046.000000
1.560000	0.023354	13.802164	4.023771	1.950433	3.400193	4.427766	0.000000	-10.000000	0.908333	-34.783333	469.166656	1023.000000	1023.000000	2046.000000
1.580000	0.020033	11.839725	3.245110	1.474269	3.103204	4.017143	0.000000	-10.000000	0.983333	-35.966667	457.666656	1023.000000	1023.000000	2046.000000
1.600000	0.016970	10.029261	2.956051	1.013025	2.515678	3.544507	0.000000	-10.000000	1.050000	-36.883335	445.666656	1023.000000	1023.000000	2046.000000
1.620000	0.014494	8.565835	2.603462	0.594883	2.141365	3.226125	0.000000	-10.000000	1.091667	-37.583332	433.333344	1023.000000	1023.000000	2046.000000
1.640000	0.012187	7.202356	2.133547	0.553137	1.870919	2.644754	0.000000	-10.000000	1.116667	-38.066666	420.666656	1023.000000	1023.000000	2046.000000
1.660000	0.009627	5.689835	1.750378	0.598011	1.288037	2.053409	0.000000	-10.000000	1.116667	-38.299999	408.000000	1023.000000	1023.000000	2046.000000
1.680000	0.006698	3.958791	1.095513	0.332562	0.902765	1.627951	0.000000	-10.000000	1.116667	-38.299999	395.166656	1023.000000	1023.000000	2046.000000
1.700000	0.003697	2.185126	0.726764	0.100527	0.350380	1.007455	0.000000	-10.000000	1.100000	-38.083332	382.500000	1023.000000	1023.000000	2046.000000
1.720000	0.001339	0.791316	0.255935	-0.272504	0.074301	0.733584	0.000000	-10.000000	1.116667	-38.066666	369.833344	1023.000000	1023.000000	2046.000000
1.740000	-0.001395	-0.824313	-0.210796	-0.570333	-0.283247	0.240063	0.000000	-10.000000	1.133333	-38.016666	357.166656	1023.000000	1023.000000	2046.000000
1.760000	-0.003817	-2.255857	-0.539270	-0.755750	-0.706316	-0.254520	0.000000	-10.000000	1.133333	-38.300003	344.333344	1023.000000	1023.000000	2046.000000
1.780000	-0.005972	-3.529602	-1.100542	-1.032014	-0.912452	-0.484593	0.000000	-10.000000	1.116667	-38.233334	331.666656	1023.000000	1023.000000	2046.000000
1.800000	-0.008537	-5.045246	-1.497368	-1.255063	-1.281221	-1.011594	0.000000	-10.000000	1.091667	-38.266666	318.833344	1023.000000	1023.000000	2046.000000
1.820000	-0.010915	-6.450620	-1.737599	-1.534044	-1.706541	-1.472436	0.000000	-10.000000	1.100000	-38.083332	306.166656	1023.000000	1023.000000	2046.000000
1.840000	-0.012717	-7.516031	-2.086280	-1.943176	-1.883673	-1.602902	0.000000	-10.000000	1.091667	-37.933334	293.333344	1023.000000	1023.000000	2046.000000
1.860000	-0.014762	-8.724352	-2.329212	-2.159113	-2.203135	-2.032892	0.000000	-10.000000	1.083333	-37.700001	280.666656	1023.000000	1023.000000	2046.000000
1.880000	-0.016417	-9.702175	-2.448225	-2.355544	-2.561915	-2.336491	0.000000	-10.000000	1.058333	-37.266666	268.000000	1023.000000	1023.000000	2046.000000
1.900000	-0.018223	-10.769613	-2.858183	-2.651308	-2.756233	-2.503891	0.000000	-10.000000	1.025000	-36.683334	255.500000	1023.000000	1023.000000	2046.000000
1.920000	-0.020239	-11.961411	-3.108075	-2.804589	-3.142614	-2.906133	0.000000	-10.000000	0.975000	-35.483334	239.500000	1023.000000	1023.000000	2046.000000
1.940000	-0.022148	-13.089514	-3.328828	-3.146761	-3.525222	-3.088703	0.000000	-10.000000	0.925000	-34.533333	227.666672	1023.000000	1023.000000	2046.000000
1.960000	-0.024230	-14.320071	-3.808388	-3.625658	-3.672259	-3.213766	0.000000	-10.000000	0.883333	-33.750000	216.166672	1023.000000	1023.000000	2046.000000
1.980000	-0.026604	-15.722837	-4.087760	-4.023506	-4.069652	-3.541919	0.000000	-10.000000	0.841667	-33.250000	208.666672	1023.000000	1023.000000	2046.000000
2.000000	-0.028627	-16.918291	-4.406189	-4.343546	-4.332819	-3.835736	0.000000	-10.000000	0.791667	-32.350002	197.500000	1023.000000	1023.000000	2046.000000
2.020000	-0.030498	-18.024385	-4.866311	-4.796912	-4.379518	-3.981644	0.000000	-10.000000	0.758333	-31.350000	186.666672	1023.000000	1023.000000	2046.000000
2.040000	-0.032592	-19.261950	-5.048926	-5.108210	-4.725857	-4.378957	0.000000	-10.000000	0.725000	-30.483334	176.000000	1023.000000	1023.000000	2046.000000
2.060000	-0.034423	-20.343840	-5.265339	-5.672107	-4.974384	-4.432009	0.000000	-10.000000	0.691667	-29.683334	165.833328	1023.000000	1023.000000	2046.000000
2.080000	-0.036352	-21.483778	-5.527599	-6.053060	-5.141026	-4.762094	0.000000	-10.000000	0.650000	-29.150002	156.000000	1023.000000	1023.000000	2046.000000
2.100000	-0.038092	-22.512392	-5.736255	-6.443712	-5.457598	-4.874827	0.000000	-10.000000	0.616667	-28.300001	146.333328	1023.000000	1023.000000	2046.000000
2.120000	-0.040045	-23.666351	-6.105772	-6.905741	-5.619206	-5.035631	0.000000	-10.000000	0.566667	-27.716667	136.833328	1023.000000	1023.000000	2046.000000
2.140000	-0.041853	-24.734859	-6.250617	-7.214475	-5.932841	-5.336926	0.000000	-10.000000	0.525000	-26.533335	127.500000	1023.000000	1023.000000	2046.000000
2.160000	-0.043135	-25.492741	-6.536138	-7.530797	-6.029908	-5.395898	0.000000	-10.000000	0.500000	-25.766668	118.666664	1023.000000	1023.000000	2046.000000
2.180000	-0.044866	-26.515894	-6.810553	-8.040489	-6.234925	-5.429927	0.000000	-10.000000	0.483333	-24.733334	110.166664	1023.000000	1023.000000	2046.000000
2.200000	-0.046287	-27.355484	-6.994419	-8.114905	-6.418204	-5.827955	0.000000	-10.000000	0.458333	-23.950001	102.000000	1023.000000	1023.000000	2046.000000
2.220000	-0.047809	-28.255184	-7.438524	-8.371793	-6.473611	-5.971256	0.000000	-10.000000	0.408333	-22.950001	94.000000	1023.000000	1023.000000	2046.000000
2.240000	-0.049618	-29.324125	-7.785981	-8.563004	-6.740136	-6.235006	0.000000	-10.000000	0.366667	-21.733334	86.333336	1023.000000	1023.000000	2046.000000
2.260000	-0.051329	-30.335550	-8.020944	-8.987299	-6.938247	-6.389061	0.000000	-10.000000	0.325000	-20.566668	79.000000	1023.000000	1023.000000	2046.000000
2.280000	-0.052688	-31.138748	-8.305146	-9.472952	-6.949229	-6.411421	0.000000	-10.000000	0.316667	-19.716667	72.166664	1023.000000	1023.000000	2046.000000
2.300000	-0.053843	-31.821390	-8.253924	-9.680004	-7.178156	-6.709305	0.000000	-10.000000	0.291667	-19.233334	65.500000	1023.000000	1023.000000	2046.000000
2.320000	-0.054986	-32.496914	-8.431952	-9.906732	-7.349992	-6.808240	0.000000	-10.000000	0.266667	-18.566668	59.000000	1023.000000	1023.000000	2046.000000
2.340000	-0.055818	-32.988316	-8.668700	-9.769755	-7.434989	-7.114871	0.000000	-10.000000	0.225000	-17.316668	52.833332	1023.000000	1023.000000	2046.000000
2.360000	-0.056282	-33.262611	-8.898331	-9.818782	-7.613483	-6.932017	0.000000	-10.000000	0.200000	-15.766667	47.000000	1023.000000	1023.000000	2046.000000
2.380000	-0.057257	-33.838745	-9.225492	-9.874101	-7.776277	-6.962876	0.000000	-10.000000	0.183333	-14.400001	41.833332	1023.000000	1023.000000	2046.000000
2.400000	-0.058090	-34.331161	-9.384161	-9.915333	-8.023122	-7.008545	0.000000	-10.000000	0.158333	-13.416667	37.000000	1023.000000	1023.000000	2046.000000
2.420000	-0.058892	-34.805115	-9.778130	-10.030392	-7.957315	-7.039278	0.000000	-10.000000	0.133333	-12.950000	32.500000	1023.000000	1023.000000	2046.000000
2.440000	-0.059746	-35.309681	-9.922528	-9.973539	-8.179758	-7.233856	0.000000	-10.000000	0.108333	-12.600000	28.166666	1023.000000	1023.000000	2046.000000
2.460000	-0.060576	-35.800419	-10.256732	-10.114721	-8.183771	-7.245195	0.000000	-10.000000	0.100000	-12.300000	24.000000	1023.000000	1023.000000	2046.000000
2.480000	-0.061512	-36.353466	-10.271725	-10.121314	-8.415513	-7.544913	0.000000	-10.000000	0.100000	-11.700000	20.000000	1023.000000	1023.000000	2046.000000
2.500000	-0.061841	-36.548206	-10.349038	-10.255105	-8.460264	-7.483799	0.000000	-10.000000	0.100000	-10.983334	16.000000	1023.000000	1023.000000	2046.000000
2.520000	-0.062562	-36.973888	-10.377317	-10.416251	-8.561720	-7.618599	0.000000	-10.000000	0.091667	-10.166667	12.333333	1023.000000	1023.000000	2046.000000
2.540000	-0.062851	-37.144669	-10.229641	-10.424021	-8.714257	-7.776750	0.000000	-10.000000	0.075000	-9.366667	8.833333	1023.000000	1023.000000	2046.000000
2.560000	-0.063172	-37.334503	-10.400714	-10.604824	-8.588809	-7.740155	0.000000	-10.000000	0.058333	-8.466667	5.666667	1023.000000	1023.000000	2046.000000
2.580000	-0.063677	-37.633167	-10.288861	-10.643434	-8.789303	-7.911571	0.000000	-10.000000	0.050000	-7.433333	2.833333	1023.000000	1023.000000	2046.000000
2.600000	-0.063751	-37.676575	-10.265623	-10.775225	-8.839146	-7.796582	0.000000	-10.000000	0.041667	-6.383334	0.833333	1023.000000	1023.000000	2046.000000
2.620000	-0.063766	-37.685471	-10.396864	-10.877086	-8.642335	-7.769185	0.000000	-10.000000	0.033333	-5.616667	-0.833333	1023.000000	1023.000000	2046.000000
2.640000	-0.064043	-37.849251	-10.258246	-10.969498	-8.808960	-7.812547	0.000000	-10.000000	0.025000	-5.200000	-2.500000	1023.000000	1023.000000	2046.000000
2.660000	-0.064544	-38.145691	-10.466254	-11.236300	-8.725057	-7.718080	0.000000	-10.000000	0.033333	-4.850000	-4.333333	1023.000000	1023.000000	2046.000000
2.680000	-0.065077	-38.460541	-10.414476	-11.257997	-8.892010	-7.896058	0.000000	-10.000000	0.041667	-4.266667	-6.000000	1023.000000	1023.000000	2046.000000
2.700000	-0.065467	-38.690731	-10.655339	-11.443923	-8.773483	-7.817986	0.000000	-10.000000	0.050000	-3.450000	-7.333333	1023.000000	1023.000000	2046.000000
2.720000	-0.066047	-39.033825	-10.641159	-11.449684	-8.920402	-8.022578	0.000000	-10.000000	0.033333	-2.750000	-8.500000	1023.000000	1023.000000	2046.000000
2.740000	-0.066562	-39.337891	-10.822295	-11.654342	-8.918259	-7.942996	0.000000	-10.000000	0.016667	-2.350000	-9.500000	1023.000000	1023.000000	2046.000000
2.760000	-0.066833	-39.498081	-10.801866	-11.669308	-8.936599	-8.090309	0.000000	-10.000000	0.000000	-2.166667	-10.333333	1023.000000	1023.000000	2046.000000
2.780000	-0.067034	-39.617126	-10.767747	-11.828940	-9.035122	-7.985318	0.000000	-10.000000	0.008333	-1.950000	-10.833333	1023.000000	1023.000000	2046.000000
2.800000	-0.067619	-39.962799	-10.929694	-12.023786	-9.011202	-7.998116	0.000000	-10.000000	0.008333	-1.700000	-11.000000	1023.000000	1023.000000	2046.000000
2.820000	-0.068010	-40.193993	-10.836809	-12.014784	-9.187345	-8.155055	0.000000	-10.000000	0.008333	-1.233333	-11.000000	1023.000000	1023.000000	2046.000000
2.840000	-0.067949	-40.157887	-10.952243	-12.193744	-9.007928	-8.003971	0.000000	-10.000000	0.000000	-0.683333	-11.000000	1023.000000	1023.000000	2046.000000
2.860000	-0.068191	-40.300671	-10.900693	-12.271688	-9.023731	-8.104559	0.000000	-10.000000	0.000000	-0.200000	-11.000000	1023.000000	1023.000000	2046.000000
2.880000	-0.068230	-40.324089	-10.809658	-12.466746	-9.099071	-7.948614	0.000000	-10.000000	-0.008333	0.316667	-11.000000	1023.000000	1023.000000	2046.000000
2.900000	-0.068076	-40.233101	-10.781582	-12.546377	-9.013110	-7.892030	0.000000	-10.000000	-0.008333	1.266667	-11.000000	1023.000000	1023.000000	2046.000000
2.920000	-0.067717	-40.020573	-10.750675	-12.340990	-8.944700	-7.984206	0.000000	-10.000000	-0.025000	2.866667	-11.000000	1023.000000	1023.000000	2046.000000
2.940000	-0.067727	-40.026596	-11.008245	-12.315622	-8.841936	-7.860794	0.000000	-10.000000	-0.033333	4.983334	-11.000000	1023.000000	1023.000000	2046.000000
2.960000	-0.067648	-39.979786	-10.980036	-12.263906	-8.804725	-7.931121	0.000000	-10.000000	-0.050000	7.150000	-11.000000	1023.000000	1023.000000	2046.000000
2.980000	-0.066753	-39.451214	-10.935210	-12.347003	-8.526128	-7.642874	0.000000	-10.000000	-0.058333	9.100000	-11.000000	1023.000000	1023.000000	2046.000000
3.000000	-0.065761	-38.865002	-10.639679	-12.314484	-8.350121	-7.560718	0.000000	-10.000000	-0.100000	11.016667	-11.000000	1023.000000	1023.000000	2046.000000
3.020000	-0.064552	-38.150188	-10.431169	-11.894302	-8.281901	-7.542816	0.000000	-10.000000	-0.150000	12.950001	-11.000000	1023.000000	1023.000000	2046.000000
3.040000	-0.063000	-37.232918	-10.481575	-11.482387	-7.942460	-7.326497	0.000000	-10.000000	-0.200000	15.050000	-5.500000	1023.000000	1023.000000	2046.000000
3.060000	-0.061790	-36.518181	-10.375484	-11.024041	-7.888259	-7.230398	0.000000	-10.000000	-0.225000	16.866667	6.000000	1023.000000	1023.000000	2046.000000
3.080000	-0.060754	-35.905560	-10.390380	-10.880370	-7.773335	-6.861474	0.000000	-10.000000	-0.225000	18.266666	19.500000	1023.000000	1023.000000	2046.000000
3.100000	-0.059515	-35.173504	-10.321618	-10.620151	-7.492489	-6.739247	0.000000	-10.000000	-0.233333	19.166666	29.666666	1023.000000	1023.000000	2046.000000
3.120000	-0.058061	-34.313881	-10.086654	-10.327272	-7.309884	-6.590070	0.000000	-10.000000	-0.233333	19.416666	36.000000	1023.000000	1023.000000	2046.000000
3.140000	-0.056630	-33.468204	-10.023999	-10.098840	-7.051610	-6.293755	0.000000	-10.000000	-0.258333	19.566668	42.500000	1023.000000	1023.000000	2046.000000
3.160000	-0.055041	-32.529408	-9.816015	-9.748655	-6.799259	-6.165478	0.000000	-10.000000	-0.283333	19.983334	49.000000	1023.000000	1023.000000	2046.000000
3.180000	-0.053354	-31.532017	-9.511133	-9.375475	-6.626289	-6.019119	0.000000	-10.000000	-0.316667	20.733334	55.500000	1023.000000	1023.000000	2046.000000
3.200000	-0.051769	-30.595524	-9.320258	-9.229828	-6.352006	-5.693431	0.000000	-10.000000	-0.350000	21.633333	62.166668	1023.000000	1023.000000	2046.000000
3.220000	-0.049893	-29.486843	-8.885966	-8.891711	-6.109282	-5.599884	0.000000	-10.000000	-0.358333	22.533333	69.333336	1023.000000	1023.000000	2046.000000
3.240000	-0.047687	-28.183226	-8.481787	-8.574262	-5.820455	-5.306723	0.000000	-10.000000	-0.375000	23.316668	76.666664	1023.000000	1023.000000	2046.000000
3.260000	-0.045662	-26.986013	-8.207256	-8.379272	-5.468853	-4.930631	0.000000	-10.000000	-0.383333	24.183334	84.333336	1023.000000	1023.000000	2046.000000
3.280000	-0.043644	-25.793848	-7.786145	-8.056533	-5.176161	-4.775010	0.000000	-10.000000	-0.408333	24.883333	92.166664	1023.000000	1023.000000	2046.000000
3.300000	-0.041259	-24.384195	-7.327472	-7.803675	-4.829448	-4.423601	0.000000	-10.000000	-0.425000	25.400000	100.500000	1023.000000	1023.000000	2046.000000
3.320000	-0.039109	-23.113569	-7.048112	-7.710755	-4.378377	-3.976325	0.000000	-10.000000	-0.441667	25.550001	109.000000	1023.000000	1023.000000	2046.000000
3.340000	-0.037004	-21.869270	-6.665539	-7.510697	-3.942719	-3.750315	0.000000	-10.000000	-0.458333	25.516666	117.500000	1023.000000	1023.000000	2046.000000
3.360000	-0.034869	-20.607744	-6.169436	-7.360778	-3.642549	-3.434982	0.000000	-10.000000	-0.475000	25.716667	126.000000	1023.000000	1023.000000	2046.000000
3.380000	-0.032964	-19.481989	-5.847162	-7.337952	-3.316110	-2.980766	0.000000	-10.000000	-0.500000	25.983334	134.500000	1023.000000	1023.000000	2046.000000
3.400000	-0.031071	-18.362741	-5.530753	-7.134834	-2.951600	-2.745556	0.000000	-10.000000	-0.516667	26.616667	143.166672	1023.000000	1023.000000	2046.000000
3.420000	-0.029088	-17.191086	-5.071469	-6.898891	-2.702303	-2.518424	0.000000	-10.000000	-0.516667	27.083334	152.000000	1023.000000	1023.000000	2046.000000
3.440000	-0.027166	-16.054888	-4.759935	-6.861861	-2.339601	-2.093490	0.000000	-10.000000	-0.500000	27.533333	161.000000	1023.000000	1023.000000	2046.000000
3.460000	-0.025004	-14.777549	-4.445561	-6.709455	-1.857703	-1.764829	0.000000	-10.000000	-0.483333	27.500000	170.166672	1023.000000	1023.000000	2046.000000
3.480000	-0.023088	-13.645269	-3.952462	-6.460211	-1.650117	-1.582479	0.000000	-10.000000	-0.483333	27.600000	179.333328	1023.000000	1023.000000	2046.000000
3.500000	-0.021033	-12.430429	-3.542150	-6.256273	-1.356793	-1.275213	0.000000	-10.000000	-0.500000	27.866667	188.500000	1023.000000	1023.000000	2046.000000
3.520000	-0.018894	-11.166213	-3.284669	-6.111472	-0.935178	-0.834893	0.000000	-10.000000	-0.525000	28.250000	197.666672	1023.000000	1023.000000	2046.000000
3.540000	-0.016960	-10.023371	-2.992761	-5.958488	-0.565720	-0.506402	0.000000	-10.000000	-0.541667	28.433334	207.000000	1023.000000	1023.000000	2046.000000
3.560000	-0.014913	-8.813703	-2.540557	-5.664639	-0.265512	-0.342995	0.000000	-10.000000	-0.550000	28.516666	216.500000	1023.000000	1023.000000	2046.000000
3.580000	-0.012499	-7.386919	-2.066299	-5.485445	0.103212	0.061612	0.000000	-10.000000	-0.550000	28.650000	226.000000	1023.000000	1023.000000	2046.000000
3.600000	-0.010067	-5.949780	-1.734987	-5.385279	0.570977	0.599509	0.000000	-10.000000	-0.550000	28.683334	235.666672	1023.000000	1023.000000	2046.000000
3.620000	-0.007781	-4.598784	-1.330552	-4.983274	0.950583	0.764460	0.000000	-10.000000	-0.533333	28.600000	245.166672	1023.000000	1023.000000	2046.000000
3.640000	-0.005352	-3.162767	-0.921996	-4.521219	1.152774	1.127674	0.000000	-10.000000	-0.533333	28.333334	254.833328	1023.000000	1023.000000	2046.000000
3.660000	-0.003318	-1.961139	-0.859370	-4.257649	1.566374	1.589506	0.000000	-10.000000	-0.533333	28.483334	264.166656	1023.000000	1023.000000	2046.000000
3.680000	-0.001826	-1.079062	-0.613181	-4.005421	1.770934	1.768607	0.000000	-10.000000	-0.550000	28.416668	273.833344	1023.000000	1023.000000	2046.000000
3.700000	0.000444	0.262316	-0.218410	-3.693847	2.041160	2.133414	0.000000	-10.000000	-0.558333	28.666668	283.166656	1023.000000	1023.000000	2046.000000
3.720000	0.002606	1.540386	0.004361	-3.444542	2.433243	2.547325	0.000000	-10.000000	-0.550000	28.683334	292.833344	1023.000000	1023.000000	2046.000000
3.740000	0.004587	2.710668	0.223125	-2.769301	2.648366	2.608477	0.000000	-10.000000	-0.541667	28.666666	302.166656	1023.000000	1023.000000	2046.000000
3.760000	0.006260	3.699839	0.364061	-2.219777	2.758765	2.796789	0.000000	-10.000000	-0.516667	28.250000	311.833344	1023.000000	1023.000000	2046.000000
3.780000	0.007635	4.512312	0.418696	-1.938223	2.967005	3.064835	0.000000	-10.000000	-0.516667	28.083334	321.166656	1023.000000	1023.000000	2046.000000
3.800000	0.009210	5.443294	0.713773	-1.518925	3.095450	3.152996	0.000000	-10.000000	-0.508333	28.066668	330.666656	1023.000000	1023.000000	2046.000000
3.820000	0.011331	6.696608	1.120379	-1.060043	3.233264	3.403008	0.000000	-10.000000	-0.525000	28.150000	340.000000	1023.000000	1023.000000	2046.000000
3.840000	0.013296	7.857783	1.313676	-0.644412	3.536489	3.652030	0.000000	-10.000000	-0.525000	28.016666	349.333344	1023.000000	1023.000000	2046.000000
3.860000	0.015354	9.074011	1.754313	-0.055688	3.627110	3.748276	0.000000	-10.000000	-0.541667	28.116667	358.833344	1023.000000	1023.000000	2046.000000
3.880000	0.017996	10.635631	2.148626	0.336493	3.938043	4.212468	0.000000	-10.000000	-0.533333	28.450001	368.166656	1023.000000	1023.000000	2046.000000
3.900000	0.020143	11.904377	2.587041	0.797360	4.201782	4.318194	0.000000	-10.000000	-0.533333	28.533333	377.833344	1023.000000	1023.000000	2046.000000
3.920000	0.022891	13.528758	3.215654	1.271982	4.479171	4.561953	0.000000	-10.000000	-0.525000	28.550001	387.166656	1023.000000	1023.000000	2046.000000
3.940000	0.025886	15.298724	3.709083	1.698113	4.900175	4.991353	0.000000	-10.000000	-0.516667	28.200001	396.833344	1023.000000	1023.000000	2046.000000
3.960000	0.028631	16.921116	4.151177	2.230509	5.286839	5.252590	0.000000	-10.000000	-0.508333	28.316668	406.166656	1023.000000	1023.000000	2046.000000
3.980000	0.031198	18.437958	4.696129	2.733283	5.551836	5.456709	0.000000	-10.000000	-0.491667	28.100000	415.666656	1023.000000	1023.000000	2046.000000
4.000000	0.034043	20.119261	5.085288	3.125186	6.015796	5.892991	0.000000	-10.000000	-0.475000	27.850000	425.000000	1023.000000	1023.000000	2046.000000
4.020000	0.036466	21.551361	5.409722	3.417312	6.547449	6.176877	0.000000	-10.000000	-0.458333	27.333334	434.333344	1023.000000	1023.000000	2046.000000
4.040000	0.038755	22.904388	5.985014	3.659472	6.829766	6.430137	0.000000	-10.000000	-0.441667	27.116667	443.500000	1023.000000	1023.000000	2046.000000
4.060000	0.041107	24.294283	6.551220	3.796653	7.133103	6.813306	0.000000	-10.000000	-0.433333	26.833334	452.500000	1023.000000	1023.000000	2046.000000
4.080000	0.042753	25.267183	6.864723	3.793403	7.445800	7.163257	0.000000	-10.000000	-0.416667	26.316668	461.500000	1023.000000	1023.000000	2046.000000
4.100000	0.044267	26.161781	7.303999	3.953321	7.624133	7.280329	0.000000	-10.000000	-0.400000	25.550001	470.333344	1023.000000	1023.000000	2046.000000
4.120000	0.046012	27.192869	7.663845	4.077144	7.850686	7.601194	0.000000	-10.000000	-0.358333	24.450001	479.166656	1023.000000	1023.000000	2046.000000
4.140000	0.047398	28.012135	7.914018	4.174108	8.100359	7.823648	0.000000	-10.000000	-0.316667	23.200001	487.666656	1023.000000	1023.000000	2046.000000
4.160000	0.048614	28.730957	8.245655	4.329754	8.249249	7.906300	0.000000	-10.000000	-0.258333	21.600000	495.666656	1023.000000	1023.000000	2046.000000
4.180000	0.049809	29.437380	8.512121	4.425481	8.336748	8.163029	0.000000	-10.000000	-0.216667	20.133333	503.000000	1023.000000	1023.000000	2046.000000
4.200000	0.050465	29.825060	8.514915	4.443950	8.570396	8.295800	0.000000	-10.000000	-0.166667	18.383333	509.833344	1023.000000	1023.000000	2046.000000
4.220000	0.051028	30.157829	8.740863	4.558732	8.561591	8.296643	0.000000	-10.000000	-0.125000	16.433334	516.333313	1023.000000	1023.000000	2046.000000
4.240000	0.051716	30.563938	8.835884	4.597054	8.697508	8.433493	0.000000	-10.000000	-0.075000	13.900001	522.166687	1023.000000	1023.000000	2046.000000
4.260000	0.051694	30.551365	8.697047	4.565550	8.884686	8.404082	0.000000	-10.000000	-0.033333	10.583333	527.333313	1023.000000	1023.000000	2046.000000
4.280000	0.051711	30.561367	8.860081	4.568835	8.662193	8.470258	0.000000	-10.000000	0.008333	5.650000	531.333313	1023.000000	1023.000000	2046.000000
4.300000	0.050980	30.129007	8.544220	4.454743	8.712440	8.417603	0.000000	-10.000000	0.041667	0.433333	533.833313	1023.000000	1023.000000	2046.000000
4.320000	0.049733	29.392162	8.337530	4.495716	8.429582	8.129335	0.000000	-10.000000	0.083333	-4.916667	534.833313	1023.000000	1023.000000	2046.000000
4.340000	0.047751	28.221039	7.821157	4.039181	8.257223	8.103477	0.000000	-10.000000	0.133333	-9.516666	535.000000	1023.000000	1023.000000	2046.000000
4.360000	0.046136	27.266325	7.549176	3.676569	8.096186	7.944395	0.000000	-10.000000	0.191667	-13.466667	535.000000	1023.000000	1023.000000	2046.000000
4.380000	0.044622	26.371632	7.450343	3.557042	7.752425	7.611821	0.000000	-10.000000	0.233333	-16.233334	535.000000	1023.000000	1023.000000	2046.000000
4.400000	0.043032	25.432100	7.110398	3.493257	7.397778	7.430668	0.000000	-10.000000	0.283333	-18.150002	531.166687	1023.000000	1023.000000	2046.000000
4.420000	0.041028	24.247808	6.519618	3.529960	7.120908	7.077322	0.000000	-10.000000	0.341667	-19.933334	522.000000	1023.000000	1023.000000	2046.000000
4.440000	0.038168	22.557024	6.103528	3.545947	6.461235	6.446314	0.000000	-10.000000	0.408333	-22.066668	510.333344	1023.000000	1023.000000	2046.000000
4.460000	0.035159	20.779222	5.604027	3.310198	5.874496	5.990501	0.000000	-10.000000	0.475000	-24.033333	499.833344	1023.000000	1023.000000	2046.000000
4.480000	0.032557	19.241081	5.018076	3.031730	5.563424	5.627851	0.000000	-10.000000	0.533333	-25.983334	491.666656	1023.000000	1023.000000	2046.000000
4.500000	0.029573	17.477760	4.573281	2.967811	4.997808	4.938860	0.000000	-10.000000	0.625000	-27.916668	482.833344	1023.000000	1023.000000	2046.000000
4.520000	0.026651	15.750973	4.073069	2.815985	4.430410	4.431508	0.000000	-10.000000	0.716667	-29.900000	473.333344	1023.000000	1023.000000	2046.000000
4.540000	0.024001	14.184676	3.516785	2.537639	4.003169	4.127084	0.000000	-10.000000	0.825000	-31.866667	463.500000	1023.000000	1023.000000	2046.000000
4.560000	0.020941	12.375904	2.943936	2.273781	3.572816	3.585371	0.000000	-10.000000	0.900000	-33.666668	453.000000	1023.000000	1023.000000	2046.000000
4.580000	0.018231	10.774719	2.633843	1.995873	3.064876	3.080128	0.000000	-10.000000	0.966667	-35.283333	441.833344	1023.000000	1023.000000	2046.000000
4.600000	0.016015	9.465037	2.437392	1.696601	2.677257	2.653787	0.000000	-10.000000	1.016667	-36.500000	430.000000	1023.000000	1023.000000	2046.000000
4.620000	0.013832	8.174690	2.112717	1.306646	2.359618	2.395709	0.000000	-10.000000	1.058333	-37.416668	417.833344	1023.000000	1023.000000	2046.000000
4.640000	0.011830	6.991441	1.788827	1.101108	2.057080	2.044426	0.000000	-10.000000	1.083333	-37.750000	405.500000	1023.000000	1023.000000	2046.000000
4.660000	0.009687	5.725000	1.527276	1.006771	1.611063	1.579890	0.000000	-10.000000	1.083333	-37.783333	392.833344	1023.000000	1023.000000	2046.000000
4.680000	0.007524	4.446759	1.154806	0.751776	1.220846	1.319331	0.000000	-10.000000	1.075000	-37.383335	380.333344	1023.000000	1023.000000	2046.000000
4.700000	0.005279	3.119846	0.714598	0.427625	0.974203	1.003419	0.000000	-10.000000	1.058333	-37.049999	367.666656	1023.000000	1023.000000	2046.000000
4.720000	0.002800	1.654584	0.429686	0.119869	0.519356	0.585673	0.000000	-10.000000	1.016667	-36.483334	355.333344	1023.000000	1023.000000	2046.000000
4.740000	0.000070	0.041226	-0.035237	-0.382359	0.157887	0.300935	0.000000	-10.000000	0.983333	-36.183334	343.000000	1023.000000	1023.000000	2046.000000
4.760000	-0.002293	-1.355037	-0.502081	-0.836276	-0.097459	0.080779	0.000000	-10.000000	0.950000	-35.600002	331.000000	1023.000000	1023.000000	2046.000000
4.780000	-0.004850	-2.866218	-0.709508	-1.164883	-0.570686	-0.421141	0.000000	-10.000000	0.933333	-35.333336	319.166656	1023.000000	1023.000000	2046.000000
4.800000	-0.007339	-4.337348	-0.965019	-1.597836	-1.022700	-0.751793	0.000000	-10.000000	0.916667	-34.916668	307.500000	1023.000000	1023.000000	2046.000000
4.820000	-0.009488	-5.607559	-1.440061	-2.114998	-1.138270	-0.914229	0.000000	-10.000000	0.900000	-34.716667	295.833344	1023.000000	1023.000000	2046.000000
4.840000	-0.012006	-7.095320	-1.696556	-2.532387	-1.562696	-1.303681	0.000000	-10.000000	0.891667	-34.500000	284.333344	1023.000000	1023.000000	2046.000000
4.860000	-0.014456	-8.543733	-1.960942	-2.912550	-2.015821	-1.654420	0.000000	-10.000000	0.875000	-33.966667	272.833344	1023.000000	1023.000000	2046.000000
4.880000	-0.016537	-9.773583	-2.437272	-3.392313	-2.197935	-1.746064	0.000000	-10.000000	0.841667	-33.549999	261.500000	1023.000000	1023.000000	2046.000000
4.900000	-0.018929	-11.187114	-2.756366	-3.743727	-2.542585	-2.144436	0.000000	-10.000000	0.816667	-33.150002	250.166672	1023.000000	1023.000000	2046.000000
4.920000	-0.021045	-12.437822	-3.080138	-4.121183	-2.872350	-2.364150	0.000000	-10.000000	0.800000	-32.850002	239.000000	1023.000000	1023.000000	2046.000000
4.940000	-0.022802	-13.476162	-3.526239	-4.538897	-2.950558	-2.460468	0.000000	-10.000000	0.791667	-32.416668	228.166672	1023.000000	1023.000000	2046.000000
4.960000	-0.025303	-14.953805	-3.793834	-4.806961	-3.378464	-2.974545	0.000000	-10.000000	0.766667	-31.866667	217.333328	1023.000000	1023.000000	2046.000000
4.980000	-0.027595	-16.308718	-4.230719	-5.107035	-3.768528	-3.202436	0.000000	-10.000000	0.733333	-31.083334	206.833328	1023.000000	1023.000000	2046.000000
5.000000	-0.029988	-17.722996	-4.838568	-5.625834	-3.864841	-3.393752	0.000000	-10.000000	0.691667	-30.516666	196.500000	1023.000000	1023.000000	2046.000000
5.020000	-0.032218	-19.041052	-5.092432	-6.078123	-4.161105	-3.709392	0.000000	-10.000000	0.658333	-29.733334	186.500000	1023.000000	1023.000000	2046.000000
5.040000	-0.034017	-20.103800	-5.192776	-6.500003	-4.459817	-3.951203	0.000000	-10.000000	0.633333	-29.366667	176.500000	1023.000000	1023.000000	2046.000000
5.060000	-0.035540	-21.003845	-5.566350	-6.803713	-4.556159	-4.077624	0.000000	-10.000000	0.591667	-28.533333	166.500000	1023.000000	1023.000000	2046.000000
5.080000	-0.037212	-21.992348	-5.870701	-6.811873	-4.851384	-4.458389	0.000000	-10.000000	0.550000	-27.566666	156.833328	1023.000000	1023.000000	2046.000000
5.100000	-0.038554	-22.785292	-6.129143	-6.795296	-5.249950	-4.610902	0.000000	-10.000000	0.508333	-26.383333	147.666672	1023.000000	1023.000000	2046.000000
5.120000	-0.039776	-23.507521	-6.657677	-6.923298	-5.325523	-4.601023	0.000000	-10.000000	0.483333	-25.250000	138.833328	1023.000000	1023.000000	2046.000000
5.140000	-0.041534	-24.546364	-6.972733	-7.098375	-5.640427	-4.834829	0.000000	-10.000000	0.475000	-24.683334	130.333328	1023.000000	1023.000000	2046.000000
5.160000	-0.043156	-25.505487	-7.192799	-7.234620	-6.000878	-5.077190	0.000000	-10.000000	0.458333	-24.366667	122.000000	1023.000000	1023.000000	2046.000000
5.180000	-0.044349	-26.210197	-7.697234	-7.394596	-5.976759	-5.141609	0.000000	-10.000000	0.458333	-24.266666	114.000000	1023.000000	1023.000000	2046.000000
5.200000	-0.045908	-27.131905	-7.979574	-7.496697	-6.216712	-5.438920	0.000000	-10.000000	0.425000	-23.733334	106.000000	1023.000000	1023.000000	2046.000000
5.220000	-0.047307	-27.958183	-8.121489	-7.651662	-6.498079	-5.686953	0.000000	-10.000000	0.391667	-22.983334	98.000000	1023.000000	1023.000000	2046.000000
5.240000	-0.048567	-28.703148	-8.369732	-7.914778	-6.649981	-5.768656	0.000000	-10.000000	0.350000	-22.133333	90.333336	1023.000000	1023.000000	2046.000000
5.260000	-0.049745	-29.399527	-8.514260	-8.174969	-6.764530	-5.945767	0.000000	-10.000000	0.341667	-21.383333	83.000000	1023.000000	1023.000000	2046.000000
5.280000	-0.050736	-29.984810	-8.419048	-8.242963	-7.094848	-6.227952	0.000000	-10.000000	0.325000	-20.633333	76.000000	1023.000000	1023.000000	2046.000000
5.300000	-0.051499	-30.435789	-8.656392	-8.522854	-7.060133	-6.196409	0.000000	-10.000000	0.291667	-19.650000	69.166664	1023.000000	1023.000000	2046.000000
5.320000	-0.052748	-31.174051	-8.771020	-8.721765	-7.263037	-6.418231	0.000000	-10.000000	0.241667	-18.500000	62.666668	1023.000000	1023.000000	2046.000000
5.340000	-0.053495	-31.615383	-8.739640	-8.881742	-7.494303	-6.499699	0.000000	-10.000000	0.208333	-17.150000	56.500000	1023.000000	1023.000000	2046.000000
5.360000	-0.054109	-31.978468	-8.965903	-9.083863	-7.453608	-6.475094	0.000000	-10.000000	0.191667	-16.049999	50.666668	1023.000000	1023.000000	2046.000000
5.380000	-0.055069	-32.545704	-9.083453	-9.341042	-7.538587	-6.582624	0.000000	-10.000000	0.191667	-15.133334	45.166668	1023.000000	1023.000000	2046.000000
5.400000	-0.056238	-33.236546	-9.065394	-9.559066	-7.804624	-6.807462	0.000000	-10.000000	0.175000	-14.300000	40.000000	1023.000000	1023.000000	2046.000000
5.420000	-0.057163	-33.783363	-9.291761	-9.820784	-7.848004	-6.822814	0.000000	-10.000000	0.141667	-13.450001	35.333332	1023.000000	1023.000000	2046.000000
5.440000	-0.058195	-34.393250	-9.550067	-10.058342	-7.905700	-6.879140	0.000000	-10.000000	0.091667	-12.433333	31.000000	1023.000000	1023.000000	2046.000000
5.460000	-0.059264	-35.025078	-9.652432	-10.269106	-8.043623	-7.059916	0.000000	-10.000000	0.066667	-11.566667	27.000000	1023.000000	1023.000000	2046.000000
5.480000	-0.060116	-35.528336	-9.708160	-10.432735	-8.214925	-7.172515	0.000000	-10.000000	0.058333	-10.716667	23.000000	1023.000000	1023.000000	2046.000000
5.500000	-0.060933	-36.011677	-9.876850	-10.727034	-8.270222	-7.137572	0.000000	-10.000000	0.058333	-9.966667	19.333334	1023.000000	1023.000000	2046.000000
5.520000	-0.061740	-36.488388	-10.032770	-10.897337	-8.318888	-7.239393	0.000000	-10.000000	0.050000	-9.216667	15.833333	1023.000000	1023.000000	2046.000000
5.540000	-0.062642	-37.021580	-10.055202	-11.108100	-8.521923	-7.336356	0.000000	-10.000000	0.050000	-8.533334	12.833333	1023.000000	1023.000000	2046.000000
5.560000	-0.063337	-37.432446	-10.104552	-11.245444	-8.658536	-7.423915	0.000000	-10.000000	0.041667	-8.000000	10.000000	1023.000000	1023.000000	2046.000000
5.580000	-0.063932	-37.783699	-10.288007	-11.512449	-8.609912	-7.373333	0.000000	-10.000000	0.033333	-7.533333	7.333333	1023.000000	1023.000000	2046.000000
5.600000	-0.064586	-38.170311	-10.383204	-11.658607	-8.642353	-7.486145	0.000000	-10.000000	0.033333	-7.133333	4.833333	1023.000000	1023.000000	2046.000000
5.620000	-0.064879	-38.343536	-10.369978	-11.891367	-8.717556	-7.364635	0.000000	-10.000000	0.025000	-6.816667	2.500000	1023.000000	1023.000000	2046.000000
5.640000	-0.065650	-38.799011	-10.511245	-11.969139	-8.784139	-7.534488	0.000000	-10.000000	0.025000	-6.466667	0.500000	1023.000000	1023.000000	2046.000000
5.660000	-0.066434	-39.262333	-10.807087	-11.944395	-8.791107	-7.719742	0.000000	-10.000000	0.008333	-5.933333	-1.500000	1023.000000	1023.000000	2046.000000
5.680000	-0.067199	-39.714806	-10.928652	-12.078989	-8.961432	-7.745730	0.000000	-10.000000	0.016667	-5.366667	-3.333333	1023.000000	1023.000000	2046.000000
5.700000	-0.067773	-40.053970	-11.096696	-12.355337	-8.914499	-7.687439	0.000000	-10.000000	0.016667	-4.966667	-4.500000	1023.000000	1023.000000	2046.000000
5.720000	-0.068025	-40.202881	-11.022390	-12.464387	-8.875475	-7.840626	0.000000	-10.000000	0.016667	-4.900000	-6.166667	1023.000000	1023.000000	2046.000000
5.740000	-0.068200	-40.306351	-10.878392	-12.408644	-9.068727	-7.950586	0.000000	-10.000000	0.008333	-4.516666	-7.833333	1023.000000	1023.000000	2046.000000
5.760000	-0.068056	-40.221252	-11.085677	-12.190743	-9.006877	-7.937955	0.000000	-10.000000	0.000000	-2.966667	-9.833333	1023.000000	1023.000000	2046.000000
5.780000	-0.068149	-40.276268	-11.316167	-11.901700	-9.031170	-8.027232	0.000000	-10.000000	0.000000	-0.883333	-10.666667	1023.000000	1023.000000	2046.000000
5.800000	-0.068343	-40.390625	-11.376882	-11.835179	-9.244246	-7.934319	0.000000	-10.000000	0.000000	0.350000	-11.000000	1023.000000	1023.000000	2046.000000
5.820000	-0.068477	-40.469704	-11.594097	-11.871525	-9.249703	-7.754379	0.000000	-10.000000	0.000000	0.116667	-11.000000	1023.000000	1023.000000	2046.000000
5.840000	-0.068905	-40.722874	-11.748940	-11.772773	-9.285937	-7.915222	0.000000	-10.000000	0.008333	-1.133333	-11.000000	1023.000000	1023.000000	2046.000000
5.860000	-0.068922	-40.732941	-11.791042	-11.669291	-9.368408	-7.904200	0.000000	-10.000000	0.008333	-2.233333	-11.333333	1023.000000	1023.000000	2046.000000
5.880000	-0.068972	-40.762676	-11.974594	-11.639941	-9.259858	-7.888282	0.000000	-10.000000	0.008333	-3.116667	-12.000000	1023.000000	1023.000000	2046.000000
5.900000	-0.069210	-40.903225	-11.899661	-11.494069	-9.430960	-8.078535	0.000000	-10.000000	0.000000	-3.416667	-13.166667	1023.000000	1023.000000	2046.000000
5.920000	-0.069274	-40.940922	-11.864511	-11.481810	-9.485622	-8.108976	0.000000	-10.000000	0.000000	-3.266667	-14.333333	1023.000000	1023.000000	2046.000000
5.940000	-0.069192	-40.892555	-11.884719	-11.481535	-9.416702	-8.109598	0.000000	-10.000000	0.000000	-2.766667	-15.500000	1023.000000	1023.000000	2046.000000
5.960000	-0.069110	-40.844074	-11.712428	-11.324979	-9.552536	-8.254130	0.000000	-10.000000	-0.008333	-1.900000	-16.333334	1023.000000	1023.000000	2046.000000
5.980000	-0.068902	-40.721020	-11.690314	-11.276761	-9.534581	-8.219363	0.000000	-10.000000	-0.008333	-0.583333	-16.833334	1023.000000	1023.000000	2046.000000
6.000000	-0.068682	-40.591080	-11.651230	-11.352798	-9.462039	-8.125010	0.000000	-10.000000	-0.016667	1.133333	-17.000000	1023.000000	1023.000000	2046.000000
6.020000	-0.068225	-40.321232	-11.445071	-11.252559	-9.495294	-8.128308	0.000000	-10.000000	-0.025000	3.033333	-17.000000	1023.000000	1023.000000	2046.000000
6.040000	-0.067460	-39.868603	-11.290439	-11.260218	-9.388896	-7.929050	0.000000	-10.000000	-0.041667	4.833333	-17.000000	1023.000000	1023.000000	2046.000000
6.060000	-0.066740	-39.443306	-11.235864	-11.371848	-9.154140	-7.681451	0.000000	-10.000000	-0.050000	6.416667	-17.000000	1023.000000	1023.000000	2046.000000
6.080000	-0.066199	-39.123825	-11.049766	-11.354029	-9.029234	-7.690797	0.000000	-10.000000	-0.058333	7.883333	-17.000000	1023.000000	1023.000000	2046.000000
6.100000	-0.065548	-38.738873	-10.896516	-11.397854	-8.920918	-7.523584	0.000000	-10.000000	-0.075000	9.566667	-17.000000	1023.000000	1023.000000	2046.000000
6.120000	-0.064708	-38.242466	-10.914223	-11.410965	-8.634510	-7.282769	0.000000	-10.000000	-0.100000	11.200000	-17.000000	1023.000000	1023.000000	2046.000000
6.140000	-0.064040	-37.847408	-10.810998	-11.298724	-8.464984	-7.272702	0.000000	-10.000000	-0.125000	12.533334	-17.000000	1023.000000	1023.000000	2046.000000
6.160000	-0.063302	-37.411499	-10.556198	-11.256330	-8.396732	-7.202237	0.000000	-10.000000	-0.141667	13.116667	-17.000000	1023.000000	1023.000000	2046.000000
6.180000	-0.062135	-36.721493	-10.419320	-11.332470	-8.103881	-6.865822	0.000000	-10.000000	-0.175000	14.233334	-1.166667	1023.000000	1023.000000	2046.000000
6.200000	-0.061195	-36.166374	-10.267385	-11.314427	-7.857211	-6.727350	0.000000	-10.000000	-0.200000	15.166667	14.666667	1023.000000	1023.000000	2046.000000
6.220000	-0.060242	-35.603008	-10.028214	-11.249920	-7.679331	-6.645544	0.000000	-10.000000	-0.208333	16.316668	32.166668	1023.000000	1023.000000	2046.000000
6.240000	-0.059049	-34.898178	-9.750312	-11.155917	-7.526891	-6.465059	0.000000	-10.000000	-0.208333	16.766666	35.833332	1023.000000	1023.000000	2046.000000
6.260000	-0.057748	-34.129150	-9.527715	-11.120469	-7.271895	-6.209071	0.000000	-10.000000	-0.208333	17.216667	39.500000	1023.000000	1023.000000	2046.000000
6.280000	-0.056258	-33.248531	-9.301569	-11.090431	-6.918121	-5.938409	0.000000	-10.000000	-0.233333	18.000000	45.166668	1023.000000	1023.000000	2046.000000
6.300000	-0.054618	-32.279095	-8.866304	-10.927897	-6.681783	-5.803111	0.000000	-10.000000	-0.258333	18.783335	51.000000	1023.000000	1023.000000	2046.000000
6.320000	-0.052584	-31.077406	-8.631530	-10.806768	-6.256963	-5.382144	0.000000	-10.000000	-0.291667	19.933334	59.000000	1023.000000	1023.000000	2046.000000
6.340000	-0.051186	-30.251181	-8.478697	-10.694231	-5.881224	-5.197029	0.000000	-10.000000	-0.316667	20.533333	63.333332	1023.000000	1023.000000	2046.000000
6.360000	-0.049515	-29.263493	-8.179411	-10.331820	-5.745789	-5.006474	0.000000	-10.000000	-0.350000	21.516666	70.166664	1023.000000	1023.000000	2046.000000
6.380000	-0.047935	-28.329449	-8.109216	-10.185487	-5.385952	-4.648794	0.000000	-10.000000	-0.358333	22.066668	77.333336	1023.000000	1023.000000	2046.000000
6.400000	-0.046743	-27.625040	-8.019396	-10.100838	-5.048441	-4.456365	0.000000	-10.000000	-0.375000	22.950001	86.833336	1023.000000	1023.000000	2046.000000
6.420000	-0.044901	-26.536749	-7.620380	-9.860347	-4.821954	-4.234068	0.000000	-10.000000	-0.375000	23.116667	94.333336	1023.000000	1023.000000	2046.000000
6.440000	-0.042854	-25.326742	-7.339927	-9.505122	-4.551039	-3.930654	0.000000	-10.000000	-0.400000	23.900000	102.000000	1023.000000	1023.000000	2046.000000
6.460000	-0.040925	-24.186792	-7.311197	-8.959520	-4.170879	-3.745195	0.000000	-10.000000	-0.416667	24.350000	107.333336	1023.000000	1023.000000	2046.000000
6.480000	-0.039021	-23.061598	-7.117737	-8.372697	-4.020630	-3.550534	0.000000	-10.000000	-0.433333	25.233334	115.333336	1023.000000	1023.000000	2046.000000
6.500000	-0.037474	-22.147127	-7.037869	-8.092313	-3.812669	-3.204276	0.000000	-10.000000	-0.450000	25.566666	123.666664	1023.000000	1023.000000	2046.000000
6.520000	-0.035879	-21.204197	-6.926239	-7.754029	-3.492732	-3.031197	0.000000	-10.000000	-0.466667	26.133333	134.833328	1023.000000	1023.000000	2046.000000
6.540000	-0.034004	-20.096556	-6.563778	-7.373338	-3.304210	-2.855230	0.000000	-10.000000	-0.475000	26.366667	140.666672	1023.000000	1023.000000	2046.000000
6.560000	-0.032036	-18.933210	-6.250534	-6.958983	-3.101851	-2.621844	0.000000	-10.000000	-0.466667	26.350000	146.333328	1023.000000	1023.000000	2046.000000
6.580000	-0.029853	-17.642984	-6.078790	-6.597328	-2.698094	-2.268773	0.000000	-10.000000	-0.475000	26.450001	155.166672	1023.000000	1023.000000	2046.000000
6.600000	-0.027734	-16.390985	-5.736296	-6.141235	-2.435400	-2.078053	0.000000	-10.000000	-0.466667	26.650000	167.000000	1023.000000	1023.000000	2046.000000
6.620000	-0.025531	-15.088840	-5.230409	-5.706093	-2.251124	-1.901215	0.000000	-10.000000	-0.483333	27.200001	178.833328	1023.000000	1023.000000	2046.000000
6.640000	-0.023004	-13.595149	-4.898124	-5.433403	-1.790976	-1.472646	0.000000	-10.000000	-0.483333	27.400000	184.666672	1023.000000	1023.000000	2046.000000
6.660000	-0.020472	-12.098733	-4.412370	-4.928483	-1.454759	-1.303121	0.000000	-10.000000	-0.491667	27.450001	193.666672	1023.000000	1023.000000	2046.000000
6.680000	-0.017825	-10.534381	-3.867769	-4.482980	-1.207393	-0.976239	0.000000	-10.000000	-0.491667	27.466667	203.000000	1023.000000	1023.000000	2046.000000
6.700000	-0.015474	-9.145250	-3.640623	-4.219941	-0.693204	-0.591482	0.000000	-10.000000	-0.491667	27.483334	212.333328	1023.000000	1023.000000	2046.000000
6.720000	-0.013024	-7.697478	-3.167097	-3.863307	-0.308581	-0.358494	0.000000	-10.000000	-0.483333	27.266668	221.500000	1023.000000	1023.000000	2046.000000
6.740000	-0.010512	-6.212311	-2.657007	-3.610820	0.057906	-0.002390	0.000000	-10.000000	-0.466667	27.116667	230.500000	1023.000000	1023.000000	2046.000000
6.760000	-0.008017	-4.737835	-2.269225	-3.516095	0.556037	0.491447	0.000000	-10.000000	-0.466667	27.166668	242.500000	1023.000000	1023.000000	2046.000000
6.780000	-0.005744	-3.394596	-1.775620	-3.366432	0.946885	0.800571	0.000000	-10.000000	-0.483333	27.500000	248.500000	1023.000000	1023.000000	2046.000000
6.800000	-0.003617	-2.137821	-1.215433	-3.161422	1.148039	1.090995	0.000000	-10.000000	-0.500000	27.966667	257.666656	1023.000000	1023.000000	2046.000000
6.820000	-0.001394	-0.823885	-0.877676	-3.104089	1.549019	1.608862	0.000000	-10.000000	-0.516667	28.200001	267.000000	1023.000000	1023.000000	2046.000000
6.840000	0.000770	0.455028	-0.444972	-2.838802	1.903256	1.835547	0.000000	-10.000000	-0.533333	28.433332	276.333344	1023.000000	1023.000000	2046.000000
6.860000	0.003007	1.777367	0.136831	-2.587824	2.075145	2.153214	0.000000	-10.000000	-0.558333	28.516666	285.833344	1023.000000	1023.000000	2046.000000
6.880000	0.005157	3.047513	0.466092	-2.489125	2.470515	2.600030	0.000000	-10.000000	-0.550000	28.683332	295.166656	1023.000000	1023.000000	2046.000000
6.900000	0.007109	4.201274	0.884023	-2.200659	2.726834	2.791075	0.000000	-10.000000	-0.550000	28.816668	311.000000	1023.000000	1023.000000	2046.000000
6.920000	0.009073	5.361883	1.324681	-2.005247	2.914306	3.128144	0.000000	-10.000000	-0.525000	28.783333	326.833344	1023.000000	1023.000000	2046.000000
6.940000	0.010966	6.481033	1.507344	-1.836759	3.311347	3.499101	0.000000	-10.000000	-0.516667	28.700001	339.666656	1023.000000	1023.000000	2046.000000
6.960000	0.013063	7.720059	1.851135	-1.609412	3.653841	3.824495	0.000000	-10.000000	-0.500000	28.650000	346.000000	1023.000000	1023.000000	2046.000000
6.980000	0.015000	8.865107	2.348278	-1.375018	3.839020	4.052826	0.000000	-10.000000	-0.500000	28.566666	349.166656	1023.000000	1023.000000	2046.000000
7.000000	0.017558	10.376879	2.715135	-1.098833	4.257059	4.503518	0.000000	-10.000000	-0.500000	28.483334	352.333344	1023.000000	1023.000000	2046.000000
7.020000	0.019510	11.530363	3.002292	-0.848918	4.560734	4.816255	0.000000	-10.000000	-0.508333	28.516666	358.666656	1023.000000	1023.000000	2046.000000
7.040000	0.021639	12.788747	3.277506	-0.422089	4.809822	5.123508	0.000000	-10.000000	-0.525000	28.533333	365.000000	1023.000000	1023.000000	2046.000000
7.060000	0.023620	13.959691	3.522751	-0.102813	5.103118	5.436635	0.000000	-10.000000	-0.525000	28.616667	374.500000	1023.000000	1023.000000	2046.000000
7.080000	0.025595	15.126642	3.801999	0.096638	5.412041	5.815965	0.000000	-10.000000	-0.541667	28.533333	387.166656	1023.000000	1023.000000	2046.000000
7.100000	0.027939	16.512123	4.181401	0.344206	5.785176	6.201339	0.000000	-10.000000	-0.558333	28.883333	399.833344	1023.000000	1023.000000	2046.000000
7.120000	0.030445	17.992874	4.554163	0.951355	6.150907	6.336448	0.000000	-10.000000	-0.583333	29.100000	412.666656	1023.000000	1023.000000	2046.000000
7.140000	0.032430	19.165874	4.845342	1.514010	6.221897	6.584626	0.000000	-10.000000	-0.583333	29.366667	419.166656	1023.000000	1023.000000	2046.000000
7.160000	0.033722	19.929863	4.853425	1.873405	6.406881	6.796152	0.000000	-10.000000	-0.533333	29.016668	428.833344	1023.000000	1023.000000	2046.000000
7.180000	0.034879	20.613714	5.050132	2.270541	6.537574	6.755466	0.000000	-10.000000	-0.491667	28.733334	435.166656	1023.000000	1023.000000	2046.000000
7.200000	0.036404	21.514517	5.460776	2.624452	6.554591	6.874697	0.000000	-10.000000	-0.450000	28.216667	447.833344	1023.000000	1023.000000	2046.000000
7.220000	0.038050	22.487282	5.639213	2.973467	6.816818	7.057784	0.000000	-10.000000	-0.425000	27.233334	457.333344	1023.000000	1023.000000	2046.000000
7.240000	0.039542	23.369059	5.831126	3.428375	7.004081	7.105476	0.000000	-10.000000	-0.400000	26.250000	466.833344	1023.000000	1023.000000	2046.000000
7.260000	0.041008	24.235554	6.172606	3.851228	7.057703	7.154016	0.000000	-10.000000	-0.341667	24.816668	475.666656	1023.000000	1023.000000	2046.000000
7.280000	0.042664	25.214422	6.467566	4.187629	7.232385	7.326842	0.000000	-10.000000	-0.283333	23.450001	484.000000	1023.000000	1023.000000	2046.000000
7.300000	0.044218	26.132814	6.728283	4.427485	7.484850	7.492196	0.000000	-10.000000	-0.225000	22.083334	492.333344	1023.000000	1023.000000	2046.000000
7.320000	0.045715	27.017746	7.143041	4.659310	7.637867	7.577527	0.000000	-10.000000	-0.183333	20.233334	499.833344	1023.000000	1023.000000	2046.000000
7.340000	0.047295	27.951611	7.527395	5.019180	7.826150	7.578886	0.000000	-10.000000	-0.141667	18.049999	506.666656	1023.000000	1023.000000	2046.000000
7.360000	0.048787	28.833345	7.833084	5.228944	7.968946	7.802371	0.000000	-10.000000	-0.100000	15.866667	513.500000	1023.000000	1023.000000	2046.000000
7.380000	0.049842	29.456802	7.917500	5.441126	8.193139	7.905037	0.000000	-10.000000	-0.075000	14.283334	517.500000	1023.000000	1023.000000	2046.000000
7.400000	0.050770	30.004812	8.058246	5.731095	8.357707	7.857766	0.000000	-10.000000	-0.058333	12.900001	521.000000	1023.000000	1023.000000	2046.000000
7.420000	0.051357	30.351936	8.237791	5.831348	8.401398	7.881398	0.000000	-10.000000	-0.033333	9.233334	526.666687	1023.000000	1023.000000	2046.000000
7.440000	0.051410	30.383568	8.306875	5.685026	8.411045	7.980621	0.000000	-10.000000	-0.008333	6.133333	530.333313	1023.000000	1023.000000	2046.000000
7.460000	0.050787	30.015265	8.201482	5.371409	8.389728	8.052646	0.000000	-10.000000	0.008333	1.750000	533.166687	1023.000000	1023.000000	2046.000000
7.480000	0.049689	29.366064	8.052209	5.138609	8.285007	7.890239	0.000000	-10.000000	0.025000	-1.000000	534.000000	1023.000000	1023.000000	2046.000000
7.500000	0.048520	28.675329	8.071131	4.936684	7.989713	7.677802	0.000000	-10.000000	0.058333	-5.333333	534.833313	1023.000000	1023.000000	2046.000000
7.520000	0.047388	28.006479	7.916885	4.668829	7.807817	7.612948	0.000000	-10.000000	0.116667	-9.866667	535.000000	1023.000000	1023.000000	2046.000000
7.540000	0.045933	27.146673	7.610586	4.438950	7.644147	7.452991	0.000000	-10.000000	0.166667	-13.750001	535.000000	1023.000000	1023.000000	2046.000000
7.560000	0.044083	26.053200	7.362190	4.224227	7.320662	7.146121	0.000000	-10.000000	0.216667	-16.716667	535.000000	1023.000000	1023.000000	2046.000000
7.580000	0.041976	24.807837	7.023304	3.976736	6.971855	6.835942	0.000000	-10.000000	0.258333	-18.016668	531.166687	1023.000000	1023.000000	2046.000000
7.600000	0.039684	23.453133	6.617329	3.663666	6.568945	6.603193	0.000000	-10.000000	0.325000	-20.016668	521.833313	1023.000000	1023.000000	2046.000000
7.620000	0.037202	21.986296	6.150043	3.305638	6.182259	6.348357	0.000000	-10.000000	0.433333	-22.933334	507.500000	1023.000000	1023.000000	2046.000000
7.640000	0.034522	20.402554	5.620790	3.119256	5.785799	5.876709	0.000000	-10.000000	0.516667	-25.216667	497.000000	1023.000000	1023.000000	2046.000000
7.660000	0.031801	18.794683	5.134263	2.820043	5.312603	5.527773	0.000000	-10.000000	0.616667	-27.700001	488.833344	1023.000000	1023.000000	2046.000000
7.680000	0.028436	16.805927	4.569302	2.558656	4.623052	5.054917	0.000000	-10.000000	0.700000	-29.583334	482.500000	1023.000000	1023.000000	2046.000000
7.700000	0.025283	14.942320	3.718859	2.183724	4.235583	4.804152	0.000000	-10.000000	0.808333	-32.133335	472.500000	1023.000000	1023.000000	2046.000000
7.720000	0.021711	12.831046	3.092465	1.763846	3.673960	4.300776	0.000000	-10.000000	0.908333	-34.383335	462.000000	1023.000000	1023.000000	2046.000000
7.740000	0.018689	11.045266	2.809403	1.232760	3.090106	3.912997	0.000000	-10.000000	0.991667	-36.100002	450.500000	1023.000000	1023.000000	2046.000000
7.760000	0.016275	9.618364	2.370396	0.865762	2.754467	3.627738	0.000000	-10.000000	1.033333	-37.016666	438.500000	1023.000000	1023.000000	2046.000000
7.780000	0.013863	8.192924	1.862008	0.871086	2.415697	3.044132	0.000000	-10.000000	1.050000	-37.400002	426.166656	1023.000000	1023.000000	2046.000000
7.800000	0.010886	6.433521	1.324084	0.821065	1.872851	2.415520	0.000000	-10.000000	1.041667	-37.350002	413.666656	1023.000000	1023.000000	2046.000000
7.820000	0.007807	4.613715	0.815478	0.533261	1.289250	1.975725	0.000000	-10.000000	1.066667	-37.600002	397.000000	1023.000000	1023.000000	2046.000000
7.840000	0.004604	2.720705	0.254404	0.119551	0.831674	1.515075	0.000000	-10.000000	1.083333	-37.783333	384.333344	1023.000000	1023.000000	2046.000000
7.860000	0.001920	1.134991	-0.218012	-0.179843	0.507980	1.024866	0.000000	-10.000000	1.100000	-37.933334	371.833344	1023.000000	1023.000000	2046.000000
7.880000	-0.000705	-0.416721	-0.542289	-0.450366	0.017836	0.558097	0.000000	-10.000000	1.116667	-37.950001	363.500000	1023.000000	1023.000000	2046.000000
7.900000	-0.003197	-1.889306	-0.994347	-0.728186	-0.336656	0.169883	0.000000	-10.000000	1.116667	-38.183334	350.833344	1023.000000	1023.000000	2046.000000
7.920000	-0.005728	-3.385037	-1.578874	-1.029142	-0.590519	-0.186502	0.000000	-10.000000	1.116667	-38.216667	333.833344	1023.000000	1023.000000	2046.000000
7.940000	-0.008202	-4.847168	-1.939744	-1.295721	-0.968538	-0.643165	0.000000	-10.000000	1.100000	-38.216667	321.000000	1023.000000	1023.000000	2046.000000
7.960000	-0.010412	-6.153374	-2.172101	-1.639665	-1.325719	-1.015889	0.000000	-10.000000	1.091667	-37.616669	308.333344	1023.000000	1023.000000	2046.000000
7.980000	-0.012169	-7.192098	-2.452366	-2.057341	-1.519264	-1.163127	0.000000	-10.000000	1.075000	-37.333336	300.000000	1023.000000	1023.000000	2046.000000
8.000000	-0.013789	-8.149256	-2.666709	-2.287758	-1.729212	-1.465576	0.000000	-10.000000	1.050000	-36.816669	287.500000	1023.000000	1023.000000	2046.000000
8.020000	-0.015550	-9.189878	-2.793211	-2.439276	-2.106780	-1.850611	0.000000	-10.000000	1.000000	-36.433334	275.166656	1023.000000	1023.000000	2046.000000
8.040000	-0.017311	-10.230978	-3.056852	-2.671324	-2.429247	-2.073556	0.000000	-10.000000	0.958333	-35.683334	263.000000	1023.000000	1023.000000	2046.000000
8.060000	-0.019128	-11.304492	-3.446543	-2.993351	-2.616043	-2.248555	0.000000	-10.000000	0.908333	-34.750000	251.166672	1023.000000	1023.000000	2046.000000
8.080000	-0.021215	-12.538123	-3.724533	-3.337301	-2.975388	-2.500900	0.000000	-10.000000	0.866667	-33.950001	239.500000	1023.000000	1023.000000	2046.000000
8.100000	-0.023243	-13.736406	-3.985272	-3.714391	-3.308578	-2.728165	0.000000	-10.000000	0.825000	-33.066666	228.166672	1023.000000	1023.000000	2046.000000
8.120000	-0.025369	-14.993265	-4.417542	-4.175861	-3.469239	-2.930623	0.000000	-10.000000	0.783333	-32.150002	213.500000	1023.000000	1023.000000	2046.000000
8.140000	-0.027473	-16.236496	-4.621635	-4.477401	-3.812272	-3.325187	0.000000	-10.000000	0.766667	-31.350000	202.666672	1023.000000	1023.000000	2046.000000
8.160000	-0.029283	-17.306437	-4.968550	-4.880084	-3.993806	-3.463998	0.000000	-10.000000	0.733333	-30.516666	192.166672	1023.000000	1023.000000	2046.000000
8.180000	-0.031398	-18.556389	-5.241656	-5.329533	-4.209175	-3.776026	0.000000	-10.000000	0.691667	-29.983334	185.500000	1023.000000	1023.000000	2046.000000
8.200000	-0.033325	-19.694992	-5.360627	-5.763530	-4.556876	-4.013960	0.000000	-10.000000	0.650000	-29.183334	175.500000	1023.000000	1023.000000	2046.000000
8.220000	-0.035093	-20.739862	-5.726246	-6.220145	-4.713602	-4.079870	0.000000	-10.000000	0.600000	-28.666668	165.833328	1023.000000	1023.000000	2046.000000
8.240000	-0.037013	-21.874910	-5.960816	-6.552903	-4.990015	-4.371175	0.000000	-10.000000	0.591667	-28.133333	156.166672	1023.000000	1023.000000	2046.000000
8.260000	-0.038885	-22.981024	-6.188735	-6.909742	-5.314291	-4.568254	0.000000	-10.000000	0.575000	-27.650002	146.833328	1023.000000	1023.000000	2046.000000
8.280000	-0.040435	-23.896925	-6.552678	-7.307879	-5.424127	-4.612241	0.000000	-10.000000	0.558333	-27.000000	137.500000	1023.000000	1023.000000	2046.000000
8.300000	-0.041860	-24.739304	-6.679640	-7.528669	-5.616240	-4.914754	0.000000	-10.000000	0.525000	-26.333334	128.666672	1023.000000	1023.000000	2046.000000
8.320000	-0.043628	-25.784399	-6.997174	-7.929431	-5.773488	-5.084307	0.000000	-10.000000	0.483333	-25.433334	117.166664	1023.000000	1023.000000	2046.000000
8.340000	-0.045391	-26.825956	-7.329791	-8.255065	-6.049190	-5.191910	0.000000	-10.000000	0.466667	-24.800001	108.666664	1023.000000	1023.000000	2046.000000
8.360000	-0.047023	-27.790428	-7.709483	-8.458741	-6.192566	-5.429638	0.000000	-10.000000	0.433333	-23.966667	100.333336	1023.000000	1023.000000	2046.000000
8.380000	-0.048805	-28.843824	-7.977576	-8.864024	-6.366517	-5.635706	0.000000	-10.000000	0.400000	-23.283335	95.000000	1023.000000	1023.000000	2046.000000
8.400000	-0.050240	-29.691811	-8.239670	-9.380468	-6.447003	-5.624669	0.000000	-10.000000	0.366667	-22.300001	87.166664	1023.000000	1023.000000	2046.000000
8.420000	-0.051467	-30.416941	-8.259364	-9.568505	-6.657124	-5.931948	0.000000	-10.000000	0.325000	-21.000000	77.333336	1023.000000	1023.000000	2046.000000
8.440000	-0.052600	-31.086620	-8.359640	-9.661387	-6.878559	-6.187033	0.000000	-10.000000	0.300000	-20.000000	70.166664	1023.000000	1023.000000	2046.000000
8.460000	-0.053412	-31.566601	-8.737496	-9.626369	-6.961633	-6.241102	0.000000	-10.000000	0.250000	-18.816668	63.333332	1023.000000	1023.000000	2046.000000
8.480000	-0.054326	-32.106800	-9.043369	-9.591709	-7.151251	-6.320470	0.000000	-10.000000	0.216667	-17.700001	59.166668	1023.000000	1023.000000	2046.000000
8.500000	-0.055458	-32.775558	-9.303670	-9.645782	-7.432867	-6.393240	0.000000	-10.000000	0.183333	-16.266666	53.166668	1023.000000	1023.000000	2046.000000
8.520000	-0.056426	-33.347733	-9.699136	-9.763107	-7.502099	-6.383391	0.000000	-10.000000	0.183333	-15.283334	47.666668	1023.000000	1023.000000	2046.000000
8.540000	-0.057593	-34.037373	-10.028206	-9.804035	-7.636450	-6.568679	0.000000	-10.000000	0.183333	-14.950000	42.500000	1023.000000	1023.000000	2046.000000
8.560000	-0.058568	-34.613819	-10.201758	-9.820158	-7.826456	-6.765447	0.000000	-10.000000	0.183333	-14.900001	37.500000	1023.000000	1023.000000	2046.000000
8.580000	-0.059409	-35.110722	-10.447330	-9.895546	-7.956354	-6.811491	0.000000	-10.000000	0.166667	-14.766666	32.500000	1023.000000	1023.000000	2046.000000
8.600000	-0.060278	-35.624168	-10.588946	-9.981258	-8.043036	-7.010927	0.000000	-10.000000	0.158333	-14.483334	27.666666	1023.000000	1023.000000	2046.000000
8.620000	-0.061103	-36.111591	-10.522537	-10.063080	-8.285702	-7.240273	0.000000	-10.000000	0.150000	-13.766666	21.500000	1023.000000	1023.000000	2046.000000
8.640000	-0.061318	-36.238724	-10.581422	-10.204540	-8.250182	-7.202581	0.000000	-10.000000	0.150000	-13.166667	17.000000	1023.000000	1023.000000	2046.000000
8.660000	-0.061890	-36.576824	-10.601910	-10.302179	-8.336235	-7.336502	0.000000	-10.000000	0.133333	-12.533333	12.333333	1023.000000	1023.000000	2046.000000
8.680000	-0.062634	-37.016773	-10.594534	-10.382812	-8.497071	-7.542357	0.000000	-10.000000	0.108333	-12.033333	9.333333	1023.000000	1023.000000	2046.000000
8.700000	-0.062990	-37.227226	-10.703483	-10.543478	-8.507715	-7.472548	0.000000	-10.000000	0.083333	-11.016666	5.166667	1023.000000	1023.000000	2046.000000
8.720000	-0.063302	-37.411247	-10.780455	-10.622096	-8.509557	-7.499140	0.000000	-10.000000	0.066667	-9.883333	2.000000	1023.000000	1023.000000	2046.000000
8.740000	-0.063592	-37.583130	-10.698891	-10.743526	-8.653275	-7.487439	0.000000	-10.000000	0.058333	-8.966667	-0.833333	1023.000000	1023.000000	2046.000000
8.760000	-0.064014	-37.832561	-10.850990	-10.988762	-8.593883	-7.398925	0.000000	-10.000000	0.050000	-8.433333	-3.500000	1023.000000	1023.000000	2046.000000
8.780000	-0.064619	-38.189648	-10.881674	-11.109572	-8.669761	-7.528643	0.000000	-10.000000	0.050000	-8.100000	-6.333333	1023.000000	1023.000000	2046.000000
8.800000	-0.065156	-38.507000	-10.932059	-11.277023	-8.752913	-7.545005	0.000000	-10.000000	0.050000	-7.550000	-9.000000	1023.000000	1023.000000	2046.000000
8.820000	-0.065640	-38.793236	-11.144370	-11.394199	-8.646786	-7.607881	0.000000	-10.000000	0.041667	-6.550000	-12.166667	1023.000000	1023.000000	2046.000000
8.840000	-0.066245	-39.150864	-11.180410	-11.494275	-8.773674	-7.702502	0.000000	-10.000000	0.033333	-5.633334	-14.500000	1023.000000	1023.000000	2046.000000
8.860000	-0.066841	-39.503284	-11.230021	-11.668421	-8.859721	-7.745119	0.000000	-10.000000	0.016667	-4.916667	-16.500000	1023.000000	1023.000000	2046.000000
8.880000	-0.067332	-39.793262	-11.361462	-11.868189	-8.825109	-7.738502	0.000000	-10.000000	0.016667	-4.633334	-17.666666	1023.000000	1023.000000	2046.000000
8.900000	-0.067761	-40.046738	-11.353007	-11.941631	-8.905037	-7.847063	0.000000	-10.000000	0.008333	-4.200000	-19.166666	1023.000000	1023.000000	2046.000000
8.920000	-0.068203	-40.307854	-11.340997	-12.151937	-9.008336	-7.806583	0.000000	-10.000000	0.016667	-3.683333	-21.000000	1023.000000	1023.000000	2046.000000
8.940000	-0.068583	-40.532734	-11.488948	-12.319702	-8.935196	-7.788888	0.000000	-10.000000	0.016667	-3.316667	-22.166666	1023.000000	1023.000000	2046.000000
8.960000	-0.068820	-40.672497	-11.376040	-12.385332	-9.029281	-7.881846	0.000000	-10.000000	0.016667	-3.000000	-23.333334	1023.000000	1023.000000	2046.000000
8.980000	-0.068937	-40.741791	-11.251582	-12.567735	-9.128693	-7.793780	0.000000	-10.000000	0.016667	-2.866667	-24.000000	1023.000000	1023.000000	2046.000000
9.000000	-0.068804	-40.663002	-11.308431	-12.712094	-8.954094	-7.688383	0.000000	-10.000000	0.008333	-2.616667	-25.000000	1023.000000	1023.000000	2046.000000
9.020000	-0.069309	-40.961903	-11.384477	-12.700599	-8.981565	-7.895263	0.000000	-10.000000	0.008333	-1.683333	-26.000000	1023.000000	1023.000000	2046.000000
9.040000	-0.069567	-41.114075	-11.584332	-12.725846	-9.005594	-7.798300	0.000000	-10.000000	0.000000	-0.783333	-26.666666	1023.000000	1023.000000	2046.000000
9.060000	-0.069714	-41.200695	-11.728763	-12.627445	-8.960499	-7.883988	0.000000	-10.000000	-0.016667	0.816667	-27.000000	1023.000000	1023.000000	2046.000000
9.080000	-0.069641	-41.158070	-11.604448	-12.825318	-8.960042	-7.768260	0.000000	-10.000000	-0.033333	2.116667	-27.000000	1023.000000	1023.000000	2046.000000
9.100000	-0.068936	-40.741405	-11.472186	-12.832963	-8.777468	-7.658790	0.000000	-10.000000	-0.050000	4.166667	-27.000000	1023.000000	1023.000000	2046.000000
9.120000	-0.068204	-40.308811	-11.258323	-12.548151	-8.730279	-7.772059	0.000000	-10.000000	-0.058333	6.183333	-27.000000	1023.000000	1023.000000	2046.000000
9.140000	-0.067039	-39.620060	-11.220335	-12.181708	-8.600002	-7.618015	0.000000	-10.000000	-0.083333	8.583334	-27.000000	1023.000000	1023.000000	2046.000000
9.160000	-0.066188	-39.117081	-11.280801	-11.808251	-8.478427	-7.549603	0.000000	-10.000000	-0.108333	11.116667	-27.000000	1023.000000	1023.000000	2046.000000
9.180000	-0.065197	-38.531418	-11.190831	-11.560688	-8.507177	-7.272723	0.000000	-10.000000	-0.150000	13.300000	-27.000000	1023.000000	1023.000000	2046.000000
9.200000	-0.064330	-38.019108	-11.297576	-11.468729	-8.198512	-7.054290	0.000000	-10.000000	-0.175000	14.900001	-27.000000	1023.000000	1023.000000	2046.000000
9.220000	-0.063283	-37.400002	-11.096482	-11.192674	-8.110236	-7.000608	0.000000	-10.000000	-0.200000	15.583334	-8.666667	1023.000000	1023.000000	2046.000000
9.240000	-0.062100	-36.701080	-11.065835	-10.985105	-7.861748	-6.788394	0.000000	-10.000000	-0.200000	15.833334	9.666667	1023.000000	1023.000000	2046.000000
9.260000	-0.060914	-35.999954	-10.851245	-10.668484	-7.731967	-6.748257	0.000000	-10.000000	-0.200000	15.933333	29.666666	1023.000000	1023.000000	2046.000000
9.280000	-0.059393	-35.101471	-10.564991	-10.416661	-7.580193	-6.539623	0.000000	-10.000000	-0.191667	16.266666	33.166668	1023.000000	1023.000000	2046.000000
9.300000	-0.058005	-34.280891	-10.359670	-10.231469	-7.329046	-6.360705	0.000000	-10.000000	-0.183333	16.916668	38.500000	1023.000000	1023.000000	2046.000000
9.320000	-0.056454	-33.364609	-9.989367	-10.005417	-7.111607	-6.258216	0.000000	-10.000000	-0.200000	18.066668	46.166668	1023.000000	1023.000000	2046.000000
9.340000	-0.054739	-32.350918	-9.718850	-9.831306	-6.857049	-5.943713	0.000000	-10.000000	-0.225000	19.016666	52.000000	1023.000000	1023.000000	2046.000000
9.360000	-0.053110	-31.388271	-9.442769	-9.629045	-6.506771	-5.809686	0.000000	-10.000000	-0.275000	19.783333	58.166668	1023.000000	1023.000000	2046.000000
9.380000	-0.051423	-30.390947	-9.038305	-9.485118	-6.324874	-5.542649	0.000000	-10.000000	-0.300000	20.283333	62.500000	1023.000000	1023.000000	2046.000000
9.400000	-0.049255	-29.109781	-8.760517	-9.318310	-5.884899	-5.146056	0.000000	-10.000000	-0.325000	20.950001	69.166664	1023.000000	1023.000000	2046.000000
9.420000	-0.047168	-27.876507	-8.343720	-9.077106	-5.534037	-4.921645	0.000000	-10.000000	-0.325000	21.700001	76.000000	1023.000000	1023.000000	2046.000000
9.440000	-0.045152	-26.684999	-7.904813	-8.990019	-5.231631	-4.558537	0.000000	-10.000000	-0.333333	22.116667	83.166664	1023.000000	1023.000000	2046.000000
9.460000	-0.043467	-25.689127	-7.677909	-8.927995	-4.794670	-4.288552	0.000000	-10.000000	-0.341667	22.683334	90.500000	1023.000000	1023.000000	2046.000000
9.480000	-0.041677	-24.630966	-7.233816	-8.759946	-4.582977	-4.054228	0.000000	-10.000000	-0.366667	22.933334	98.166664	1023.000000	1023.000000	2046.000000
9.500000	-0.039878	-23.567947	-6.991411	-8.689852	-4.269193	-3.617492	0.000000	-10.000000	-0.383333	23.666668	105.666664	1023.000000	1023.000000	2046.000000
9.520000	-0.038113	-22.524773	-6.671612	-8.427668	-3.958087	-3.467406	0.000000	-10.000000	-0.408333	24.183334	113.333336	1023.000000	1023.000000	2046.000000
9.540000	-0.036120	-21.346746	-6.230632	-8.288202	-3.695645	-3.132267	0.000000	-10.000000	-0.416667	24.833334	121.166664	1023.000000	1023.000000	2046.000000
9.560000	-0.034310	-20.277332	-5.953707	-8.242929	-3.318016	-2.762680	0.000000	-10.000000	-0.433333	25.266666	129.500000	1023.000000	1023.000000	2046.000000
9.580000	-0.032499	-19.206675	-5.654912	-8.025237	-2.918139	-2.608386	0.000000	-10.000000	-0.441667	25.549999	138.000000	1023.000000	1023.000000	2046.000000
9.600000	-0.030839	-18.226093	-5.282482	-7.899427	-2.706777	-2.337408	0.000000	-10.000000	-0.450000	25.850000	146.500000	1023.000000	1023.000000	2046.000000
9.620000	-0.029252	-17.287767	-5.063625	-7.899440	-2.380540	-1.944163	0.000000	-10.000000	-0.450000	25.900000	155.000000	1023.000000	1023.000000	2046.000000
9.640000	-0.027499	-16.252163	-4.816168	-7.671216	-2.024862	-1.739916	0.000000	-10.000000	-0.450000	25.933334	163.500000	1023.000000	1023.000000	2046.000000
9.660000	-0.025562	-15.106914	-4.357539	-7.449889	-1.802330	-1.497156	0.000000	-10.000000	-0.450000	25.833334	172.166672	1023.000000	1023.000000	2046.000000
9.680000	-0.023491	-13.883256	-3.941454	-7.333938	-1.480855	-1.127009	0.000000	-10.000000	-0.433333	26.016666	180.833328	1023.000000	1023.000000	2046.000000
9.700000	-0.021169	-12.511105	-3.597835	-7.123676	-1.018591	-0.771003	0.000000	-10.000000	-0.433333	26.116667	189.500000	1023.000000	1023.000000	2046.000000
9.720000	-0.018791	-11.105321	-3.043227	-6.815887	-0.714290	-0.531916	0.000000	-10.000000	-0.450000	26.416666	198.166672	1023.000000	1023.000000	2046.000000
9.740000	-0.016409	-9.697540	-2.677148	-6.692767	-0.318381	-0.009244	0.000000	-10.000000	-0.475000	26.583334	207.000000	1023.000000	1023.000000	2046.000000
9.760000	-0.014644	-8.654739	-2.587939	-6.348690	0.037080	0.244810	0.000000	-10.000000	-0.466667	26.866667	216.000000	1023.000000	1023.000000	2046.000000
9.780000	-0.012457	-7.361930	-2.313313	-5.844625	0.299318	0.496689	0.000000	-10.000000	-0.458333	26.783333	225.000000	1023.000000	1023.000000	2046.000000
9.800000	-0.010842	-6.407882	-2.131455	-5.729603	0.531457	0.921719	0.000000	-10.000000	-0.450000	26.766666	234.000000	1023.000000	1023.000000	2046.000000
9.820000	-0.008988	-5.311848	-1.961569	-5.519881	0.914207	1.255395	0.000000	-10.000000	-0.458333	26.733334	242.833328	1023.000000	1023.000000	2046.000000
9.840000	-0.006778	-4.005726	-1.573569	-5.079116	1.216051	1.430909	0.000000	-10.000000	-0.450000	27.083334	251.666672	1023.000000	1023.000000	2046.000000
9.860000	-0.004746	-2.804922	-1.389786	-4.583653	1.483797	1.684719	0.000000	-10.000000	-0.466667	27.233334	260.500000	1023.000000	1023.000000	2046.000000
9.880000	-0.003208	-1.896190	-1.417492	-4.041166	1.706084	1.856385	0.000000	-10.000000	-0.475000	27.566668	269.666656	1023.000000	1023.000000	2046.000000
9.900000	-0.001938	-1.145165	-1.199965	-3.616014	1.715369	1.955445	0.000000	-10.000000	-0.491667	27.666666	278.833344	1023.000000	1023.000000	2046.000000
9.920000	-0.000340	-0.201216	-1.003071	-3.330770	1.886940	2.245686	0.000000	-10.000000	-0.491667	27.416666	288.166656	1023.000000	1023.000000	2046.000000
9.940000	0.001568	0.926601	-0.776404	-2.896672	2.201601	2.398077	0.000000	-10.000000	-0.500000	27.400000	297.333344	1023.000000	1023.000000	2046.000000
9.960000	0.003631	2.145963	-0.316750	-2.365717	2.272425	2.556005	0.000000	-10.000000	-0.491667	27.283333	306.500000	1023.000000	1023.000000	2046.000000
9.980000	0.005926	3.502283	-0.025587	-1.913827	2.552522	2.889174	0.000000	-10.000000	-0.483333	27.466667	315.500000	1023.000000	1023.000000	2046.000000
10.000000	0.008111	4.793614	0.309231	-1.448540	2.808575	3.124348	0.000000	-10.000000	-0.475000	27.350000	324.666656	1023.000000	1023.000000	2046.000000
10.020000	0.010263	6.065531	0.810504	-1.002362	2.977117	3.280272	0.000000	-10.000000	-0.475000	27.400000	333.833344	1023.000000	1023.000000	2046.000000
10.040000	0.012693	7.501498	1.303508	-0.698306	3.260728	3.635568	0.000000	-10.000000	-0.466667	27.233334	343.000000	1023.000000	1023.000000	2046.000000
10.060000	0.015259	9.018235	1.698762	-0.290166	3.737202	3.872437	0.000000	-10.000000	-0.450000	27.000000	352.000000	1023.000000	1023.000000	2046.000000
10.080000	0.018009	10.643497	2.322412	0.233220	3.924443	4.163421	0.000000	-10.000000	-0.441667	26.550001	361.000000	1023.000000	1023.000000	2046.000000
10.100000	0.020595	12.171899	2.796331	0.612276	4.236327	4.526964	0.000000	-10.000000	-0.441667	26.283335	370.000000	1023.000000	1023.000000	2046.000000
10.120000	0.023162	13.688845	3.047907	1.020507	4.779108	4.841323	0.000000	-10.000000	-0.458333	26.283335	379.000000	1023.000000	1023.000000	2046.000000
10.140000	0.025947	15.334794	3.560276	1.464897	5.132366	5.177256	0.000000	-10.000000	-0.458333	26.250000	387.833344	1023.000000	1023.000000	2046.000000
10.160000	0.028632	16.921579	4.097617	1.692478	5.543954	5.587531	0.000000	-10.000000	-0.475000	26.450001	396.500000	1023.000000	1023.000000	2046.000000
10.180000	0.030931	18.280300	4.533864	1.825887	5.956988	5.963561	0.000000	-10.000000	-0.475000	26.566668	405.166656	1023.000000	1023.000000	2046.000000
10.200000	0.032981	19.491688	5.064578	2.012307	6.182083	6.232720	0.000000	-10.000000	-0.483333	27.066668	414.000000	1023.000000	1023.000000	2046.000000
10.220000	0.035006	20.688776	5.513519	2.078440	6.483125	6.613691	0.000000	-10.000000	-0.475000	27.433334	423.000000	1023.000000	1023.000000	2046.000000
10.240000	0.036776	21.734629	5.799858	2.272431	6.810705	6.851634	0.000000	-10.000000	-0.450000	27.233334	432.166656	1023.000000	1023.000000	2046.000000
10.260000	0.038493	22.749521	6.247461	2.513912	6.988974	6.999174	0.000000	-10.000000	-0.433333	26.633333	441.333344	1023.000000	1023.000000	2046.000000
10.280000	0.040140	23.722837	6.639697	2.602986	7.163899	7.316255	0.000000	-10.000000	-0.400000	25.533333	450.333344	1023.000000	1023.000000	2046.000000
10.300000	0.041391	24.462225	6.731784	2.706805	7.508399	7.515237	0.000000	-10.000000	-0.358333	24.316666	459.000000	1023.000000	1023.000000	2046.000000
10.320000	0.042217	24.950079	6.954940	2.871710	7.553725	7.569704	0.000000	-10.000000	-0.275000	21.799999	469.666656	1023.000000	1023.000000	2046.000000
10.340000	0.042885	25.344946	7.082857	2.859417	7.646335	7.756339	0.000000	-10.000000	-0.208333	19.700001	477.500000	1023.000000	1023.000000	2046.000000
10.360000	0.043273	25.574127	7.039482	2.888731	7.835004	7.810909	0.000000	-10.000000	-0.141667	17.200001	484.833344	1023.000000	1023.000000	2046.000000
10.380000	0.043604	25.770109	7.169651	3.017252	7.869674	7.713532	0.000000	-10.000000	-0.091667	14.900001	489.000000	1023.000000	1023.000000	2046.000000
10.400000	0.043968	25.985382	7.385573	2.918197	7.847200	7.834413	0.000000	-10.000000	-0.033333	11.333334	494.500000	1023.000000	1023.000000	2046.000000
10.420000	0.043865	25.923996	7.220112	2.912538	7.999424	7.791922	0.000000	-10.000000	0.000000	6.433333	498.833344	1023.000000	1023.000000	2046.000000
10.440000	0.043002	25.414394	7.083800	2.813433	7.835041	7.682120	0.000000	-10.000000	0.025000	1.383333	501.833344	1023.000000	1023.000000	2046.000000
10.460000	0.041722	24.657810	6.887305	2.727809	7.504519	7.538176	0.000000	-10.000000	0.058333	-3.716667	503.500000	1023.000000	1023.000000	2046.000000
10.480000	0.040017	23.649990	6.358418	2.546696	7.276115	7.468761	0.000000	-10.000000	0.116667	-8.550000	504.000000	1023.000000	1023.000000	2046.000000
10.500000	0.037641	22.246075	5.833360	2.219094	6.978916	7.214706	0.000000	-10.000000	0.183333	-12.933333	504.000000	1023.000000	1023.000000	2046.000000
10.520000	0.035511	20.987091	5.616271	1.923260	6.564896	6.882666	0.000000	-10.000000	0.250000	-16.883333	504.000000	1023.000000	1023.000000	2046.000000
10.540000	0.033643	19.883188	5.270669	1.716056	6.228683	6.667778	0.000000	-10.000000	0.316667	-19.533333	500.166656	1023.000000	1023.000000	2046.000000
10.560000	0.031165	18.418680	4.628101	1.748778	5.793889	6.247912	0.000000	-10.000000	0.458333	-23.733334	485.000000	1023.000000	1023.000000	2046.000000
10.580000	0.027843	16.455040	3.986039	1.784465	5.169115	5.515421	0.000000	-10.000000	0.583333	-27.050001	469.833344	1023.000000	1023.000000	2046.000000
10.600000	0.024400	14.420497	3.506010	1.547805	4.390482	4.976200	0.000000	-10.000000	0.675000	-29.700001	458.500000	1023.000000	1023.000000	2046.000000
10.620000	0.021217	12.539097	2.872900	1.239400	3.904044	4.522753	0.000000	-10.000000	0.716667	-30.233334	455.166656	1023.000000	1023.000000	2046.000000
10.640000	0.018278	10.802219	2.367307	1.072799	3.450725	3.911388	0.000000	-10.000000	0.766667	-31.416668	448.333344	1023.000000	1023.000000	2046.000000
10.660000	0.015513	9.168202	1.911856	0.947864	2.924479	3.384003	0.000000	-10.000000	0.833333	-32.983334	437.833344	1023.000000	1023.000000	2046.000000
10.680000	0.012671	7.488714	1.279388	0.688320	2.496536	3.024469	0.000000	-10.000000	0.866667	-34.100002	426.833344	1023.000000	1023.000000	2046.000000
10.700000	0.009892	5.846144	0.685478	0.529058	2.133008	2.498600	0.000000	-10.000000	0.908333	-34.883335	415.500000	1023.000000	1023.000000	2046.000000
10.720000	0.007126	4.211404	0.295338	0.270783	1.600709	2.044574	0.000000	-10.000000	0.933333	-35.266666	403.833344	1023.000000	1023.000000	2046.000000
10.740000	0.004644	2.744655	-0.066745	-0.189568	1.211210	1.789758	0.000000	-10.000000	0.958333	-35.650002	392.000000	1023.000000	1023.000000	2046.000000
10.760000	0.002404	1.420989	-0.377355	-0.479469	0.947018	1.330794	0.000000	-10.000000	0.966667	-35.833332	380.000000	1023.000000	1023.000000	2046.000000
10.780000	0.000460	0.271962	-0.469318	-0.688590	0.501511	0.928358	0.000000	-10.000000	0.983333	-36.066666	368.000000	1023.000000	1023.000000	2046.000000
10.800000	-0.001573	-0.929923	-0.788271	-0.983021	0.203737	0.637632	0.000000	-10.000000	0.991667	-36.166668	356.000000	1023.000000	1023.000000	2046.000000
10.820000	-0.003589	-2.121340	-1.287067	-1.157720	0.029164	0.294282	0.000000	-10.000000	0.983333	-35.933334	344.000000	1023.000000	1023.000000	2046.000000
10.840000	-0.005662	-3.346303	-1.523422	-1.410315	-0.379217	-0.033349	0.000000	-10.000000	0.950000	-35.466667	332.000000	1023.000000	1023.000000	2046.000000
10.860000	-0.007862	-4.646613	-1.746645	-1.760635	-0.803779	-0.335552	0.000000	-10.000000	0.916667	-34.750000	320.333344	1023.000000	1023.000000	2046.000000
10.880000	-0.010079	-5.956918	-2.212707	-2.219514	-1.019096	-0.505600	0.000000	-10.000000	0.875000	-34.100002	308.666656	1023.000000	1023.000000	2046.000000
10.900000	-0.012706	-7.509333	-2.585241	-2.633140	-1.387149	-0.903803	0.000000	-10.000000	0.833333	-33.283333	297.333344	1023.000000	1023.000000	2046.000000
10.920000	-0.014875	-8.791070	-2.821199	-2.915991	-1.735031	-1.318850	0.000000	-10.000000	0.783333	-32.500000	286.166656	1023.000000	1023.000000	2046.000000
10.940000	-0.016908	-9.992598	-3.239538	-3.363908	-1.905316	-1.483835	0.000000	-10.000000	0.750000	-31.833334	275.333344	1023.000000	1023.000000	2046.000000
10.960000	-0.019270	-11.388743	-3.440219	-3.792682	-2.293344	-1.862498	0.000000	-10.000000	0.741667	-31.216667	264.833344	1023.000000	1023.000000	2046.000000
10.980000	-0.021266	-12.568268	-3.615887	-4.207290	-2.621604	-2.123487	0.000000	-10.000000	0.725000	-30.733334	254.500000	1023.000000	1023.000000	2046.000000
11.000000	-0.023157	-13.686006	-4.041560	-4.637119	-2.751515	-2.255813	0.000000	-10.000000	0.700000	-30.166668	244.500000	1023.000000	1023.000000	2046.000000
11.020000	-0.025311	-14.959041	-4.310051	-5.013155	-3.079989	-2.555846	0.000000	-10.000000	0.658333	-29.616667	234.500000	1023.000000	1023.000000	2046.000000
11.040000	-0.027277	-16.120539	-4.481804	-5.362437	-3.424572	-2.851725	0.000000	-10.000000	0.641667	-29.100000	224.500000	1023.000000	1023.000000	2046.000000
11.060000	-0.028829	-17.038109	-4.809784	-5.710557	-3.575644	-2.942124	0.000000	-10.000000	0.633333	-28.466667	214.666672	1023.000000	1023.000000	2046.000000
11.080000	-0.030651	-18.114943	-5.093992	-6.013916	-3.788919	-3.218114	0.000000	-10.000000	0.616667	-27.966667	205.000000	1023.000000	1023.000000	2046.000000
11.100000	-0.032012	-18.919373	-5.154299	-6.291676	-4.052586	-3.420811	0.000000	-10.000000	0.583333	-27.183332	195.666672	1023.000000	1023.000000	2046.000000
11.120000	-0.033146	-19.589165	-5.376434	-6.569531	-4.201975	-3.441224	0.000000	-10.000000	0.541667	-26.616667	186.500000	1023.000000	1023.000000	2046.000000
11.140000	-0.034744	-20.533792	-5.673170	-6.874528	-4.353160	-3.632934	0.000000	-10.000000	0.516667	-25.833334	177.666672	1023.000000	1023.000000	2046.000000
11.160000	-0.036622	-21.643589	-5.949887	-7.072432	-4.604401	-4.016868	0.000000	-10.000000	0.483333	-25.116667	169.000000	1023.000000	1023.000000	2046.000000
11.180000	-0.037988	-22.451187	-6.329275	-7.245024	-4.835884	-4.041006	0.000000	-10.000000	0.466667	-24.116667	160.666672	1023.000000	1023.000000	2046.000000
11.200000	-0.039953	-23.612404	-6.786255	-7.562310	-4.977293	-4.286546	0.000000	-10.000000	0.416667	-23.350000	152.666672	1023.000000	1023.000000	2046.000000
11.220000	-0.041521	-24.538786	-6.892789	-7.934412	-5.206356	-4.505229	0.000000	-10.000000	0.391667	-22.616667	144.833328	1023.000000	1023.000000	2046.000000
11.240000	-0.042706	-25.239382	-7.128794	-8.315614	-5.216280	-4.578694	0.000000	-10.000000	0.350000	-21.833334	137.333328	1023.000000	1023.000000	2046.000000
11.260000	-0.043981	-25.992477	-7.117642	-8.446549	-5.494138	-4.934148	0.000000	-10.000000	0.333333	-20.933334	130.000000	1023.000000	1023.000000	2046.000000
11.280000	-0.044782	-26.466059	-7.271205	-8.439063	-5.665130	-5.090662	0.000000	-10.000000	0.275000	-19.966667	123.166664	1023.000000	1023.000000	2046.000000
11.300000	-0.045662	-26.986349	-7.682176	-8.424042	-5.739169	-5.140962	0.000000	-10.000000	0.233333	-18.883333	116.333336	1023.000000	1023.000000	2046.000000
11.320000	-0.046454	-27.454336	-7.861103	-8.319992	-6.063657	-5.209584	0.000000	-10.000000	0.200000	-17.616667	110.000000	1023.000000	1023.000000	2046.000000
11.340000	-0.047504	-28.075037	-8.229622	-8.455795	-6.207498	-5.182123	0.000000	-10.000000	0.200000	-16.583334	104.000000	1023.000000	1023.000000	2046.000000
11.360000	-0.048527	-28.679239	-8.479606	-8.427855	-6.319751	-5.452026	0.000000	-10.000000	0.200000	-16.049999	98.666664	1023.000000	1023.000000	2046.000000
11.380000	-0.049363	-29.173433	-8.821981	-8.475392	-6.396401	-5.479658	0.000000	-10.000000	0.200000	-16.000000	93.333336	1023.000000	1023.000000	2046.000000
11.400000	-0.050507	-29.849583	-9.105522	-8.546654	-6.527395	-5.670012	0.000000	-10.000000	0.200000	-15.850000	88.000000	1023.000000	1023.000000	2046.000000
11.420000	-0.051334	-30.338543	-9.111392	-8.583927	-6.759455	-5.883769	0.000000	-10.000000	0.191667	-15.616667	82.666664	1023.000000	1023.000000	2046.000000
11.440000	-0.051986	-30.723711	-9.330352	-8.668414	-6.806605	-5.918339	0.000000	-10.000000	0.183333	-15.183333	77.333336	1023.000000	1023.000000	2046.000000
11.460000	-0.052855	-31.237043	-9.327223	-8.803693	-7.019263	-6.086865	0.000000	-10.000000	0.166667	-14.666667	72.166664	1023.000000	1023.000000	2046.000000
11.480000	-0.053235	-31.461788	-9.262351	-8.839187	-7.095871	-6.264380	0.000000	-10.000000	0.158333	-14.100000	67.166664	1023.000000	1023.000000	2046.000000
11.500000	-0.053859	-31.830721	-9.421761	-9.003912	-7.119067	-6.285981	0.000000	-10.000000	0.133333	-13.450001	62.500000	1023.000000	1023.000000	2046.000000
11.520000	-0.054694	-32.324451	-9.465154	-9.083242	-7.288640	-6.487413	0.000000	-10.000000	0.108333	-12.766667	58.166668	1023.000000	1023.000000	2046.000000
11.540000	-0.055166	-32.603313	-9.465243	-9.194512	-7.391348	-6.552209	0.000000	-10.000000	0.075000	-11.866667	54.000000	1023.000000	1023.000000	2046.000000
11.560000	-0.055263	-32.660427	-9.572860	-9.304101	-7.346010	-6.437458	0.000000	-10.000000	0.058333	-11.000000	50.000000	1023.000000	1023.000000	2046.000000
11.580000	-0.055696	-32.916084	-9.637313	-9.494752	-7.395585	-6.388434	0.000000	-10.000000	0.050000	-10.333334	46.333332	1023.000000	1023.000000	2046.000000
11.600000	-0.056357	-33.306732	-9.707976	-9.640191	-7.429168	-6.529397	0.000000	-10.000000	0.050000	-9.900001	42.833332	1023.000000	1023.000000	2046.000000
11.620000	-0.057066	-33.726292	-9.700354	-9.801080	-7.617076	-6.607782	0.000000	-10.000000	0.050000	-9.516667	39.500000	1023.000000	1023.000000	2046.000000
11.640000	-0.057663	-34.079041	-9.781240	-9.945312	-7.654086	-6.698403	0.000000	-10.000000	0.041667	-8.916667	36.166668	1023.000000	1023.000000	2046.000000
11.660000	-0.058215	-34.405331	-10.056795	-10.111433	-7.562447	-6.674654	0.000000	-10.000000	0.033333	-8.150001	33.166668	1023.000000	1023.000000	2046.000000
11.680000	-0.059131	-34.946259	-10.133770	-10.294810	-7.745230	-6.772449	0.000000	-10.000000	0.025000	-7.400000	30.500000	1023.000000	1023.000000	2046.000000
11.700000	-0.059741	-35.306694	-10.123297	-10.406713	-7.842772	-6.933914	0.000000	-10.000000	0.025000	-6.900000	28.000000	1023.000000	1023.000000	2046.000000
11.720000	-0.060368	-35.677471	-10.177618	-10.609693	-7.980842	-6.909319	0.000000	-10.000000	0.025000	-6.600000	25.666666	1023.000000	1023.000000	2046.000000
11.740000	-0.060948	-36.020157	-10.258034	-10.801947	-8.000834	-6.959343	0.000000	-10.000000	0.025000	-6.433333	23.500000	1023.000000	1023.000000	2046.000000
11.760000	-0.061427	-36.303188	-10.426208	-10.985075	-7.966625	-6.925280	0.000000	-10.000000	0.033333	-6.250000	21.500000	1023.000000	1023.000000	2046.000000
11.780000	-0.062156	-36.734413	-10.519056	-11.245134	-8.063455	-6.906770	0.000000	-10.000000	0.033333	-6.116667	19.500000	1023.000000	1023.000000	2046.000000
11.800000	-0.062672	-37.039051	-10.548219	-11.314818	-8.074833	-7.101181	0.000000	-10.000000	0.033333	-5.983334	17.500000	1023.000000	1023.000000	2046.000000
11.820000	-0.063167	-37.331779	-10.543591	-11.465155	-8.199677	-7.123359	0.000000	-10.000000	0.033333	-6.016667	15.500000	1023.000000	1023.000000	2046.000000
11.840000	-0.063618	-37.598427	-10.574142	-11.641819	-8.250473	-7.131993	0.000000	-10.000000	0.033333	-6.066667	13.500000	1023.000000	1023.000000	2046.000000
11.860000	-0.063837	-37.727886	-10.693546	-11.751661	-8.134826	-7.147852	0.000000	-10.000000	0.025000	-6.083333	11.500000	1023.000000	1023.000000	2046.000000
11.880000	-0.064153	-37.914310	-10.590340	-11.794598	-8.292683	-7.236691	0.000000	-10.000000	0.025000	-5.950000	9.500000	1023.000000	1023.000000	2046.000000
11.900000	-0.064164	-37.920963	-10.437917	-11.911815	-8.415249	-7.155985	0.000000	-10.000000	0.025000	-5.716667	7.500000	1023.000000	1023.000000	2046.000000
11.920000	-0.064156	-37.916439	-10.576663	-12.011732	-8.266387	-7.061657	0.000000	-10.000000	0.033333	-5.433333	5.500000	1023.000000	1023.000000	2046.000000
11.940000	-0.065029	-38.432335	-10.787882	-11.976206	-8.385213	-7.283035	0.000000	-10.000000	0.025000	-5.116667	3.500000	1023.000000	1023.000000	2046.000000
11.960000	-0.065436	-38.672939	-10.923874	-11.837338	-8.511514	-7.400211	0.000000	-10.000000	0.016667	-4.666667	1.666667	1023.000000	1023.000000	2046.000000
11.980000	-0.066118	-39.075886	-11.234569	-12.038246	-8.459772	-7.343301	0.000000	-10.000000	0.008333	-4.133333	0.333333	1023.000000	1023.000000	2046.000000
12.000000	-0.066743	-39.445175	-11.349650	-12.246442	-8.491988	-7.357095	0.000000	-10.000000	0.008333	-3.700000	-0.666667	1023.000000	1023.000000	2046.000000
12.020000	-0.066919	-39.548836	-11.110807	-12.312449	-8.587013	-7.538567	0.000000	-10.000000	0.008333	-3.450000	-1.500000	1023.000000	1023.000000	2046.000000
12.040000	-0.066966	-39.576633	-11.100029	-12.184895	-8.659330	-7.632381	0.000000	-10.000000	0.000000	-3.066667	-2.666667	1023.000000	1023.000000	2046.000000
12.060000	-0.067063	-39.633968	-11.269287	-11.985936	-8.711096	-7.667648	0.000000	-10.000000	-0.016667	-1.583333	-3.500000	1023.000000	1023.000000	2046.000000
12.080000	-0.066913	-39.545345	-11.509829	-11.736097	-8.690217	-7.609204	0.000000	-10.000000	-0.025000	0.250000	-4.000000	1023.000000	1023.000000	2046.000000
12.100000	-0.067125	-39.670799	-11.663959	-11.698219	-8.838545	-7.470078	0.000000	-10.000000	-0.016667	1.866667	-4.000000	1023.000000	1023.000000	2046.000000
12.120000	-0.067217	-39.724964	-11.804167	-11.559380	-8.804822	-7.556595	0.000000	-10.000000	0.000000	2.183333	-4.000000	1023.000000	1023.000000	2046.000000
12.140000	-0.067141	-39.680355	-11.845085	-11.443245	-8.851075	-7.540947	0.000000	-10.000000	0.008333	1.466667	-4.000000	1023.000000	1023.000000	2046.000000
12.160000	-0.066997	-39.595139	-11.828784	-11.309431	-8.859705	-7.597217	0.000000	-10.000000	0.008333	0.650000	-4.000000	1023.000000	1023.000000	2046.000000
12.180000	-0.066593	-39.356354	-11.866283	-11.192862	-8.769503	-7.527706	0.000000	-10.000000	0.000000	0.633333	-4.000000	1023.000000	1023.000000	2046.000000
12.200000	-0.066375	-39.227879	-11.789186	-11.072527	-8.808154	-7.558012	0.000000	-10.000000	-0.016667	1.733333	-4.000000	1023.000000	1023.000000	2046.000000
12.220000	-0.065717	-38.838638	-11.578881	-10.892595	-8.742117	-7.625047	0.000000	-10.000000	-0.041667	3.550000	-4.000000	1023.000000	1023.000000	2046.000000
12.240000	-0.064806	-38.300400	-11.286305	-10.793760	-8.705381	-7.514954	0.000000	-10.000000	-0.058333	5.616667	-4.000000	1023.000000	1023.000000	2046.000000
12.260000	-0.063828	-37.722477	-11.182987	-10.743035	-8.488469	-7.307983	0.000000	-10.000000	-0.066667	7.816667	-4.000000	1023.000000	1023.000000	2046.000000
12.280000	-0.062886	-37.165348	-10.967904	-10.567176	-8.332249	-7.298019	0.000000	-10.000000	-0.083333	9.850000	-4.000000	1023.000000	1023.000000	2046.000000
12.300000	-0.061817	-36.533821	-10.752892	-10.471552	-8.220659	-7.088717	0.000000	-10.000000	-0.116667	11.683333	-4.000000	1023.000000	1023.000000	2046.000000
12.320000	-0.060618	-35.825077	-10.601296	-10.472806	-8.002948	-6.748028	0.000000	-10.000000	-0.150000	13.266667	-4.000000	1023.000000	1023.000000	2046.000000
12.340000	-0.059036	-34.890038	-10.393632	-10.292915	-7.636682	-6.566809	0.000000	-10.000000	-0.175000	14.666667	0.666667	1023.000000	1023.000000	2046.000000
12.360000	-0.057667	-34.080921	-10.032638	-10.206973	-7.472570	-6.368742	0.000000	-10.000000	-0.191667	15.583334	10.333333	1023.000000	1023.000000	2046.000000
12.380000	-0.056225	-33.229156	-9.755918	-10.249329	-7.168963	-6.054945	0.000000	-10.000000	-0.208333	16.700001	21.833334	1023.000000	1023.000000	2046.000000
12.400000	-0.054883	-32.435734	-9.660362	-10.202969	-6.778761	-5.793644	0.000000	-10.000000	-0.216667	17.500000	30.333334	1023.000000	1023.000000	2046.000000
12.420000	-0.053677	-31.722958	-9.404289	-10.079589	-6.611143	-5.627936	0.000000	-10.000000	-0.241667	18.549999	36.166668	1023.000000	1023.000000	2046.000000
12.440000	-0.052207	-30.854242	-9.102929	-9.918866	-6.362214	-5.470232	0.000000	-10.000000	-0.275000	19.416666	42.166668	1023.000000	1023.000000	2046.000000
12.460000	-0.050550	-29.874908	-8.903270	-9.857160	-5.988572	-5.125907	0.000000	-10.000000	-0.308333	20.583334	48.666668	1023.000000	1023.000000	2046.000000
12.480000	-0.049070	-29.000208	-8.635873	-9.836595	-5.690581	-4.837161	0.000000	-10.000000	-0.325000	21.533333	55.166668	1023.000000	1023.000000	2046.000000
12.500000	-0.047388	-28.006577	-8.265215	-9.700740	-5.398142	-4.642478	0.000000	-10.000000	-0.358333	22.450001	62.166668	1023.000000	1023.000000	2046.000000
12.520000	-0.045809	-27.073214	-7.894988	-9.586765	-5.189798	-4.401662	0.000000	-10.000000	-0.375000	23.200001	69.500000	1023.000000	1023.000000	2046.000000
12.540000	-0.044105	-26.066069	-7.643748	-9.607479	-4.843385	-3.971457	0.000000	-10.000000	-0.391667	23.716667	77.166664	1023.000000	1023.000000	2046.000000
12.560000	-0.042460	-25.094072	-7.446251	-9.469578	-4.418378	-3.759866	0.000000	-10.000000	-0.383333	24.183332	85.000000	1023.000000	1023.000000	2046.000000
12.580000	-0.040822	-24.125597	-7.026743	-9.279157	-4.262015	-3.557682	0.000000	-10.000000	-0.391667	24.549999	93.000000	1023.000000	1023.000000	2046.000000
12.600000	-0.038873	-22.973700	-6.651608	-9.141573	-3.972264	-3.208255	0.000000	-10.000000	-0.400000	24.950001	101.000000	1023.000000	1023.000000	2046.000000
12.620000	-0.036783	-21.738554	-6.405131	-8.963947	-3.520684	-2.848792	0.000000	-10.000000	-0.408333	25.116667	109.333336	1023.000000	1023.000000	2046.000000
12.640000	-0.035176	-20.789272	-6.089323	-8.784453	-3.282325	-2.633171	0.000000	-10.000000	-0.425000	25.266666	117.666664	1023.000000	1023.000000	2046.000000
12.660000	-0.033057	-19.536512	-5.627203	-8.516534	-2.968116	-2.424660	0.000000	-10.000000	-0.441667	25.433334	126.166664	1023.000000	1023.000000	2046.000000
12.680000	-0.030682	-18.132801	-5.112184	-8.289462	-2.675172	-2.055984	0.000000	-10.000000	-0.450000	25.850000	134.500000	1023.000000	1023.000000	2046.000000
12.700000	-0.028311	-16.731834	-4.725750	-8.156326	-2.234774	-1.614985	0.000000	-10.000000	-0.450000	26.183334	143.166672	1023.000000	1023.000000	2046.000000
12.720000	-0.026063	-15.403318	-4.355400	-7.800402	-1.816216	-1.431301	0.000000	-10.000000	-0.450000	26.766666	151.833328	1023.000000	1023.000000	2046.000000
12.740000	-0.023801	-14.066244	-3.939319	-7.545138	-1.558938	-1.022849	0.000000	-10.000000	-0.450000	26.983334	160.666672	1023.000000	1023.000000	2046.000000
12.760000	-0.021877	-12.929244	-3.833325	-7.232383	-1.253949	-0.609587	0.000000	-10.000000	-0.450000	27.166666	169.500000	1023.000000	1023.000000	2046.000000
12.780000	-0.019971	-11.802898	-3.762448	-6.798991	-0.913087	-0.328373	0.000000	-10.000000	-0.450000	27.049999	178.666672	1023.000000	1023.000000	2046.000000
12.800000	-0.018389	-10.868041	-3.579396	-6.528474	-0.672902	-0.087269	0.000000	-10.000000	-0.458333	27.183334	187.833328	1023.000000	1023.000000	2046.000000
12.820000	-0.016380	-9.680642	-3.181406	-6.348029	-0.388949	0.237742	0.000000	-10.000000	-0.466667	27.383333	197.000000	1023.000000	1023.000000	2046.000000
12.840000	-0.013945	-8.241300	-3.011903	-5.930560	0.095264	0.605898	0.000000	-10.000000	-0.491667	28.016666	206.000000	1023.000000	1023.000000	2046.000000
12.860000	-0.012142	-7.176211	-2.851965	-5.324884	0.300831	0.699808	0.000000	-10.000000	-0.500000	28.433334	215.166672	1023.000000	1023.000000	2046.000000
12.880000	-0.010499	-6.205162	-2.671781	-4.855451	0.411668	0.910401	0.000000	-10.000000	-0.508333	28.733334	224.666672	1023.000000	1023.000000	2046.000000
12.900000	-0.008959	-5.294993	-2.603481	-4.485438	0.606426	1.187500	0.000000	-10.000000	-0.516667	28.650000	237.500000	1023.000000	1023.000000	2046.000000
12.920000	-0.007174	-4.239870	-2.437646	-4.189608	0.915383	1.472002	0.000000	-10.000000	-0.525000	28.716667	250.166672	1023.000000	1023.000000	2046.000000
12.940000	-0.005211	-3.079953	-2.047641	-3.751804	1.108011	1.611480	0.000000	-10.000000	-0.533333	28.700001	262.833344	1023.000000	1023.000000	2046.000000
12.960000	-0.003066	-1.812077	-1.653836	-3.191427	1.272338	1.760848	0.000000	-10.000000	-0.533333	28.883333	272.333344	1023.000000	1023.000000	2046.000000
12.980000	-0.000819	-0.484286	-1.267263	-2.829551	1.485657	2.126870	0.000000	-10.000000	-0.541667	28.950001	278.833344	1023.000000	1023.000000	2046.000000
13.000000	0.001480	0.874949	-0.987458	-2.361895	1.822922	2.401380	0.000000	-10.000000	-0.533333	28.850000	285.166656	1023.000000	1023.000000	2046.000000
13.020000	0.003612	2.134624	-0.587284	-1.936360	2.085987	2.572282	0.000000	-10.000000	-0.516667	28.483334	291.666656	1023.000000	1023.000000	2046.000000
13.040000	0.005961	3.523064	0.051678	-1.536856	2.232133	2.776109	0.000000	-10.000000	-0.491667	27.883333	301.166656	1023.000000	1023.000000	2046.000000
13.060000	0.008755	5.174139	0.542482	-1.121240	2.588913	3.163984	0.000000	-10.000000	-0.475000	27.650000	310.666656	1023.000000	1023.000000	2046.000000
13.080000	0.011467	6.776741	0.935895	-0.677602	2.991433	3.527015	0.000000	-10.000000	-0.458333	27.316668	319.833344	1023.000000	1023.000000	2046.000000
13.100000	0.014001	8.274556	1.389247	-0.184384	3.308313	3.761380	0.000000	-10.000000	-0.450000	27.150000	329.000000	1023.000000	1023.000000	2046.000000
13.120000	0.016461	9.728214	1.859243	0.243751	3.641565	3.983656	0.000000	-10.000000	-0.433333	26.833334	338.000000	1023.000000	1023.000000	2046.000000
13.140000	0.019264	11.385284	2.333736	0.527108	4.072877	4.451563	0.000000	-10.000000	-0.433333	26.883333	347.000000	1023.000000	1023.000000	2046.000000
13.160000	0.021833	12.903155	2.773885	0.716795	4.529242	4.883234	0.000000	-10.000000	-0.425000	26.850000	356.000000	1023.000000	1023.000000	2046.000000
13.180000	0.024044	14.210080	3.286924	0.882781	4.833752	5.206624	0.000000	-10.000000	-0.441667	27.100000	365.000000	1023.000000	1023.000000	2046.000000
13.200000	0.026072	15.408476	3.846281	1.020160	5.042358	5.499678	0.000000	-10.000000	-0.458333	27.066668	374.000000	1023.000000	1023.000000	2046.000000
13.220000	0.028374	16.768911	4.325068	1.134877	5.333453	5.975514	0.000000	-10.000000	-0.466667	27.250000	383.166656	1023.000000	1023.000000	2046.000000
13.240000	0.030376	17.952188	4.626134	1.344009	5.718977	6.263069	0.000000	-10.000000	-0.466667	27.250000	392.333344	1023.000000	1023.000000	2046.000000
13.260000	0.032144	18.997244	5.033032	1.602947	5.969344	6.391921	0.000000	-10.000000	-0.433333	27.183334	401.500000	1023.000000	1023.000000	2046.000000
13.280000	0.034027	20.109735	5.458676	1.833444	6.169394	6.648222	0.000000	-10.000000	-0.416667	26.650000	410.500000	1023.000000	1023.000000	2046.000000
13.300000	0.035400	20.921303	5.693766	1.871144	6.362689	6.993704	0.000000	-10.000000	-0.375000	25.916668	419.500000	1023.000000	1023.000000	2046.000000
13.320000	0.036289	21.447077	5.811346	1.998828	6.598056	7.038846	0.000000	-10.000000	-0.316667	24.300001	428.333344	1023.000000	1023.000000	2046.000000
13.340000	0.036947	21.835823	5.971340	2.113517	6.660862	7.090103	0.000000	-10.000000	-0.225000	22.250000	436.833344	1023.000000	1023.000000	2046.000000
13.360000	0.037349	22.073372	6.012660	2.048588	6.755775	7.256349	0.000000	-10.000000	-0.141667	19.266666	444.500000	1023.000000	1023.000000	2046.000000
13.380000	0.037421	22.115606	5.934654	2.025289	6.906134	7.249530	0.000000	-10.000000	-0.066667	15.700001	451.333344	1023.000000	1023.000000	2046.000000
13.400000	0.037244	22.011265	6.055961	2.095685	6.767139	7.092479	0.000000	-10.000000	-0.016667	11.150001	457.000000	1023.000000	1023.000000	2046.000000
13.420000	0.037035	21.887739	6.032293	1.980522	6.770969	7.103954	0.000000	-10.000000	0.033333	5.183333	461.666656	1023.000000	1023.000000	2046.000000
13.440000	0.036547	21.599113	5.971539	1.830376	6.780362	7.016837	0.000000	-10.000000	0.050000	-0.166667	464.500000	1023.000000	1023.000000	2046.000000
13.460000	0.035632	21.058254	5.994035	1.714842	6.518620	6.830758	0.000000	-10.000000	0.075000	-5.066667	465.833344	1023.000000	1023.000000	2046.000000
13.480000	0.034684	20.498127	5.887201	1.636896	6.352171	6.621859	0.000000	-10.000000	0.100000	-8.700000	466.000000	1023.000000	1023.000000	2046.000000
13.500000	0.033428	19.756002	5.636882	1.431368	6.111830	6.575921	0.000000	-10.000000	0.158333	-12.400000	466.000000	1023.000000	1023.000000	2046.000000
13.520000	0.031477	18.602613	5.147373	1.308020	5.781197	6.366024	0.000000	-10.000000	0.225000	-15.750000	466.000000	1023.000000	1023.000000	2046.000000
13.540000	0.029199	17.256422	4.658538	1.328680	5.348008	5.921197	0.000000	-10.000000	0.316667	-18.766666	462.166656	1023.000000	1023.000000	2046.000000
13.560000	0.026353	15.574504	4.104312	0.918535	4.860879	5.690778	0.000000	-10.000000	0.400000	-21.633333	452.666656	1023.000000	1023.000000	2046.000000
13.580000	0.023587	13.939866	3.613534	0.470458	4.471368	5.384505	0.000000	-10.000000	0.491667	-24.266666	440.333344	1023.000000	1023.000000	2046.000000
13.600000	0.021040	12.434610	3.238800	0.292149	4.107712	4.795949	0.000000	-10.000000	0.575000	-26.633333	429.000000	1023.000000	1023.000000	2046.000000
13.620000	0.018591	10.987326	2.800783	0.318676	3.533923	4.333944	0.000000	-10.000000	0.650000	-28.583334	420.000000	1023.000000	1023.000000	2046.000000
13.640000	0.015487	9.152718	2.071750	0.224595	2.992294	3.864079	0.000000	-10.000000	0.725000	-30.233334	410.500000	1023.000000	1023.000000	2046.000000
13.660000	0.012227	7.226137	1.580805	0.167957	2.331745	3.145630	0.000000	-10.000000	0.766667	-31.350000	400.500000	1023.000000	1023.000000	2046.000000
13.680000	0.009436	5.576410	1.076344	-0.131560	1.855990	2.775636	0.000000	-10.000000	0.800000	-32.150002	390.166656	1023.000000	1023.000000	2046.000000
13.700000	0.006625	3.915304	0.518699	-0.408668	1.525919	2.279354	0.000000	-10.000000	0.808333	-32.750000	379.500000	1023.000000	1023.000000	2046.000000
13.720000	0.004018	2.374747	0.161630	-0.543396	1.014524	1.741990	0.000000	-10.000000	0.825000	-33.283333	368.500000	1023.000000	1023.000000	2046.000000
13.740000	0.001472	0.869882	-0.427031	-0.835373	0.719716	1.412570	0.000000	-10.000000	0.858333	-33.833332	357.333344	1023.000000	1023.000000	2046.000000
13.760000	-0.001211	-0.715540	-0.823112	-1.006527	0.256295	0.857804	0.000000	-10.000000	0.883333	-34.200001	346.166656	1023.000000	1023.000000	2046.000000
13.780000	-0.003681	-2.175590	-1.193423	-1.313578	-0.171231	0.502643	0.000000	-10.000000	0.908333	-34.266666	334.666656	1023.000000	1023.000000	2046.000000
13.800000	-0.006261	-3.700046	-1.664973	-1.715975	-0.415149	0.096051	0.000000	-10.000000	0.908333	-34.349998	323.333344	1023.000000	1023.000000	2046.000000
13.820000	-0.008248	-4.874495	-1.774397	-2.014514	-0.798324	-0.287259	0.000000	-10.000000	0.900000	-34.183334	311.666656	1023.000000	1023.000000	2046.000000
13.840000	-0.010142	-5.993829	-2.039227	-2.454463	-1.051982	-0.448157	0.000000	-10.000000	0.891667	-34.250000	300.333344	1023.000000	1023.000000	2046.000000
13.860000	-0.012159	-7.186235	-2.255525	-2.557373	-1.404219	-0.969118	0.000000	-10.000000	0.883333	-33.916668	288.833344	1023.000000	1023.000000	2046.000000
13.880000	-0.013958	-8.249125	-2.512966	-2.780982	-1.734717	-1.220460	0.000000	-10.000000	0.866667	-33.683334	277.666656	1023.000000	1023.000000	2046.000000
13.900000	-0.015896	-9.394526	-2.903922	-3.081644	-2.020509	-1.388451	0.000000	-10.000000	0.833333	-33.250000	266.333344	1023.000000	1023.000000	2046.000000
13.920000	-0.018010	-10.644052	-3.184825	-3.288345	-2.365605	-1.805277	0.000000	-10.000000	0.775000	-32.450001	251.666672	1023.000000	1023.000000	2046.000000
13.940000	-0.019974	-11.804860	-3.489677	-3.729486	-2.691090	-1.894607	0.000000	-10.000000	0.733333	-31.700001	240.666672	1023.000000	1023.000000	2046.000000
13.960000	-0.022375	-13.223875	-3.942963	-4.173769	-2.933920	-2.173223	0.000000	-10.000000	0.675000	-30.600000	230.166672	1023.000000	1023.000000	2046.000000
13.980000	-0.024521	-14.491719	-4.137671	-4.449391	-3.383922	-2.520735	0.000000	-10.000000	0.658333	-30.016666	223.500000	1023.000000	1023.000000	2046.000000
14.000000	-0.026221	-15.496691	-4.540308	-4.820722	-3.519827	-2.615833	0.000000	-10.000000	0.633333	-29.150000	213.500000	1023.000000	1023.000000	2046.000000
14.020000	-0.028332	-16.744095	-4.738921	-5.150169	-3.828409	-3.026596	0.000000	-10.000000	0.625000	-28.583334	203.500000	1023.000000	1023.000000	2046.000000
14.040000	-0.029942	-17.695719	-4.855322	-5.581350	-4.152420	-3.106627	0.000000	-10.000000	0.608333	-27.950001	193.833328	1023.000000	1023.000000	2046.000000
14.060000	-0.031715	-18.743805	-5.195028	-6.011292	-4.251759	-3.285727	0.000000	-10.000000	0.566667	-27.416666	184.500000	1023.000000	1023.000000	2046.000000
14.080000	-0.033537	-19.820148	-5.376863	-6.290504	-4.586075	-3.566707	0.000000	-10.000000	0.533333	-26.700001	175.500000	1023.000000	1023.000000	2046.000000
14.100000	-0.035203	-20.805124	-5.637052	-6.694244	-4.795313	-3.678516	0.000000	-10.000000	0.500000	-25.916666	166.666672	1023.000000	1023.000000	2046.000000
14.120000	-0.036901	-21.808504	-5.999690	-7.070707	-4.869019	-3.869088	0.000000	-10.000000	0.491667	-25.250000	157.833328	1023.000000	1023.000000	2046.000000
14.140000	-0.038454	-22.726545	-6.126283	-7.275863	-5.126427	-4.197972	0.000000	-10.000000	0.483333	-24.600000	149.333328	1023.000000	1023.000000	2046.000000
14.160000	-0.039679	-23.450521	-6.232794	-7.620384	-5.388277	-4.209066	0.000000	-10.000000	0.450000	-23.983334	141.000000	1023.000000	1023.000000	2046.000000
14.180000	-0.040903	-24.173574	-6.531320	-7.916012	-5.408642	-4.317602	0.000000	-10.000000	0.425000	-23.216667	133.000000	1023.000000	1023.000000	2046.000000
14.200000	-0.042113	-24.888956	-6.651974	-8.048765	-5.599891	-4.588327	0.000000	-10.000000	0.391667	-22.616667	125.333336	1023.000000	1023.000000	2046.000000
14.220000	-0.043208	-25.535786	-6.781950	-8.367578	-5.811607	-4.574650	0.000000	-10.000000	0.375000	-22.066668	117.833336	1023.000000	1023.000000	2046.000000
14.240000	-0.045008	-26.599472	-7.195380	-8.647679	-5.944970	-4.811443	0.000000	-10.000000	0.358333	-21.383333	110.666664	1023.000000	1023.000000	2046.000000
14.260000	-0.046261	-27.340418	-7.398950	-8.635472	-6.228270	-5.077725	0.000000	-10.000000	0.333333	-20.550001	103.500000	1023.000000	1023.000000	2046.000000
14.280000	-0.047761	-28.226784	-7.857645	-9.016614	-6.289217	-5.063306	0.000000	-10.000000	0.300000	-19.666668	96.666664	1023.000000	1023.000000	2046.000000
14.300000	-0.049352	-29.166845	-8.054320	-9.357752	-6.428992	-5.325782	0.000000	-10.000000	0.258333	-18.816668	90.000000	1023.000000	1023.000000	2046.000000
14.320000	-0.050138	-29.631554	-8.066815	-9.667328	-6.532521	-5.364891	0.000000	-10.000000	0.233333	-18.250000	83.666664	1023.000000	1023.000000	2046.000000
14.340000	-0.051211	-30.265810	-8.206073	-9.800197	-6.613307	-5.646235	0.000000	-10.000000	0.216667	-17.433334	77.500000	1023.000000	1023.000000	2046.000000
14.360000	-0.052035	-30.752954	-8.261528	-9.706820	-6.890700	-5.893906	0.000000	-10.000000	0.200000	-16.550001	71.666664	1023.000000	1023.000000	2046.000000
14.380000	-0.052510	-31.033665	-8.594612	-9.665535	-6.974346	-5.799170	0.000000	-10.000000	0.175000	-15.116667	66.166664	1023.000000	1023.000000	2046.000000
14.400000	-0.053392	-31.554760	-8.909285	-9.648495	-7.119008	-5.877973	0.000000	-10.000000	0.150000	-13.766666	61.166668	1023.000000	1023.000000	2046.000000
14.420000	-0.054261	-32.068100	-9.116591	-9.655472	-7.352604	-5.943431	0.000000	-10.000000	0.125000	-12.933333	56.500000	1023.000000	1023.000000	2046.000000
14.440000	-0.054988	-32.498142	-9.451754	-9.713627	-7.413667	-5.919093	0.000000	-10.000000	0.108333	-12.833333	52.166668	1023.000000	1023.000000	2046.000000
14.460000	-0.055941	-33.061100	-9.722007	-9.684230	-7.491655	-6.163207	0.000000	-10.000000	0.100000	-13.083333	47.833332	1023.000000	1023.000000	2046.000000
14.480000	-0.056684	-33.500095	-9.842687	-9.678683	-7.686851	-6.291874	0.000000	-10.000000	0.100000	-13.083333	43.500000	1023.000000	1023.000000	2046.000000
14.500000	-0.057158	-33.780174	-10.074603	-9.701146	-7.682220	-6.322207	0.000000	-10.000000	0.100000	-12.833333	39.166668	1023.000000	1023.000000	2046.000000
14.520000	-0.057979	-34.265694	-10.189087	-9.741998	-7.798678	-6.535931	0.000000	-10.000000	0.091667	-12.483334	35.000000	1023.000000	1023.000000	2046.000000
14.540000	-0.058525	-34.588436	-10.098364	-9.793838	-8.004944	-6.691290	0.000000	-10.000000	0.083333	-11.983334	31.000000	1023.000000	1023.000000	2046.000000
14.560000	-0.058795	-34.747894	-10.078085	-9.904469	-8.111310	-6.654030	0.000000	-10.000000	0.075000	-11.383334	27.000000	1023.000000	1023.000000	2046.000000
14.580000	-0.059265	-35.025669	-10.164273	-9.947825	-8.096455	-6.817115	0.000000	-10.000000	0.066667	-10.600000	23.000000	1023.000000	1023.000000	2046.000000
14.600000	-0.059795	-35.338825	-10.095636	-10.015217	-8.268799	-6.959173	0.000000	-10.000000	0.058333	-9.783334	19.333334	1023.000000	1023.000000	2046.000000
14.620000	-0.060082	-35.508747	-10.184044	-10.132056	-8.298961	-6.893685	0.000000	-10.000000	0.050000	-8.833334	16.000000	1023.000000	1023.000000	2046.000000
14.640000	-0.060400	-35.696373	-10.215728	-10.162717	-8.318740	-6.999189	0.000000	-10.000000	0.050000	-7.966667	13.166667	1023.000000	1023.000000	2046.000000
14.660000	-0.060581	-35.803120	-10.146457	-10.318048	-8.425811	-6.912805	0.000000	-10.000000	0.050000	-7.333333	10.500000	1023.000000	1023.000000	2046.000000
14.680000	-0.061131	-36.128448	-10.346740	-10.580209	-8.332619	-6.868881	0.000000	-10.000000	0.041667	-7.066667	8.000000	1023.000000	1023.000000	2046.000000
14.700000	-0.061875	-36.568272	-10.380666	-10.681106	-8.445879	-7.060622	0.000000	-10.000000	0.025000	-6.683333	5.666667	1023.000000	1023.000000	2046.000000
14.720000	-0.062220	-36.771931	-10.465137	-10.851499	-8.468836	-6.986462	0.000000	-10.000000	0.016667	-5.966667	3.500000	1023.000000	1023.000000	2046.000000
14.740000	-0.062780	-37.102978	-10.649763	-11.033262	-8.427158	-6.992795	0.000000	-10.000000	0.008333	-4.783333	1.666667	1023.000000	1023.000000	2046.000000
14.760000	-0.063392	-37.464916	-10.670806	-11.044736	-8.545355	-7.204021	0.000000	-10.000000	0.008333	-3.683333	0.333333	1023.000000	1023.000000	2046.000000
14.780000	-0.063722	-37.659924	-10.697170	-11.274328	-8.615122	-7.073306	0.000000	-10.000000	0.000000	-2.833333	-0.666667	1023.000000	1023.000000	2046.000000
14.800000	-0.064195	-37.939102	-10.849956	-11.401429	-8.501807	-7.185909	0.000000	-10.000000	0.000000	-1.950000	-1.333333	1023.000000	1023.000000	2046.000000
14.820000	-0.064401	-38.060707	-10.718521	-11.492509	-8.662543	-7.187132	0.000000	-10.000000	0.000000	-0.716667	-1.833333	1023.000000	1023.000000	2046.000000
14.840000	-0.064392	-38.055405	-10.758971	-11.692712	-8.584888	-7.018832	0.000000	-10.000000	0.000000	0.883333	-2.000000	1023.000000	1023.000000	2046.000000
14.860000	-0.064433	-38.079998	-10.680329	-11.722503	-8.548380	-7.128787	0.000000	-10.000000	-0.008333	2.516667	-2.000000	1023.000000	1023.000000	2046.000000
14.880000	-0.063767	-37.686180	-10.512856	-11.710323	-8.496017	-6.966983	0.000000	-10.000000	-0.016667	4.383333	-2.000000	1023.000000	1023.000000	2046.000000
14.900000	-0.063000	-37.232910	-10.425004	-11.711520	-8.266779	-6.829607	0.000000	-10.000000	-0.050000	6.650000	-2.000000	1023.000000	1023.000000	2046.000000
14.920000	-0.061927	-36.598667	-10.088919	-11.687852	-8.167396	-6.654501	0.000000	-10.000000	-0.083333	9.166667	-2.000000	1023.000000	1023.000000	2046.000000
14.940000	-0.060578	-35.801739	-9.973308	-11.621983	-7.813011	-6.393439	0.000000	-10.000000	-0.133333	11.616667	-2.000000	1023.000000	1023.000000	2046.000000
14.960000	-0.059428	-35.122017	-9.588470	-11.569783	-7.752041	-6.211725	0.000000	-10.000000	-0.166667	13.500000	-2.000000	1023.000000	1023.000000	2046.000000
14.980000	-0.058439	-34.537655	-9.633431	-11.384504	-7.472494	-6.047224	0.000000	-10.000000	-0.183333	15.050000	-2.000000	1023.000000	1023.000000	2046.000000
15.000000	-0.057255	-33.837463	-9.697332	-11.141995	-7.143751	-5.854383	0.000000	-10.000000	-0.200000	16.350000	7.000000	1023.000000	1023.000000	2046.000000
15.020000	-0.056263	-33.251221	-9.533809	-11.042783	-7.019606	-5.655025	0.000000	-10.000000	-0.208333	17.700001	17.500000	1023.000000	1023.000000	2046.000000
15.040000	-0.054924	-32.459915	-9.407768	-11.084357	-6.671131	-5.296657	0.000000	-10.000000	-0.233333	18.783335	30.000000	1023.000000	1023.000000	2046.000000
15.060000	-0.053418	-31.570274	-9.116982	-10.875918	-6.378044	-5.199329	0.000000	-10.000000	-0.266667	19.500000	35.500000	1023.000000	1023.000000	2046.000000
15.080000	-0.051558	-30.470692	-8.879567	-10.506426	-6.152036	-4.932664	0.000000	-10.000000	-0.300000	20.316668	41.833332	1023.000000	1023.000000	2046.000000
15.100000	-0.049812	-29.439077	-8.811456	-10.009218	-5.812010	-4.806395	0.000000	-10.000000	-0.350000	21.450001	48.333332	1023.000000	1023.000000	2046.000000
15.120000	-0.048021	-28.380606	-8.615874	-9.539715	-5.652800	-4.572216	0.000000	-10.000000	-0.366667	22.716667	55.500000	1023.000000	1023.000000	2046.000000
15.140000	-0.046290	-27.357458	-8.559780	-9.342710	-5.344658	-4.110309	0.000000	-10.000000	-0.400000	23.683334	62.666668	1023.000000	1023.000000	2046.000000
15.160000	-0.044822	-26.489698	-8.371643	-9.083467	-5.039734	-3.994853	0.000000	-10.000000	-0.400000	24.316668	70.500000	1023.000000	1023.000000	2046.000000
15.180000	-0.043139	-25.495413	-8.116680	-8.730676	-4.868967	-3.779090	0.000000	-10.000000	-0.408333	24.833334	78.500000	1023.000000	1023.000000	2046.000000
15.200000	-0.041389	-24.461031	-8.010470	-8.462173	-4.524619	-3.463770	0.000000	-10.000000	-0.408333	24.833334	86.833336	1023.000000	1023.000000	2046.000000
15.220000	-0.039577	-23.390123	-7.692699	-7.963501	-4.342667	-3.391257	0.000000	-10.000000	-0.408333	24.916668	95.000000	1023.000000	1023.000000	2046.000000
15.240000	-0.037555	-22.194733	-7.337386	-7.657902	-4.145780	-3.053664	0.000000	-10.000000	-0.425000	24.916668	103.333336	1023.000000	1023.000000	2046.000000
15.260000	-0.035542	-21.005333	-7.023347	-7.361637	-3.781501	-2.838848	0.000000	-10.000000	-0.433333	25.283335	111.666664	1023.000000	1023.000000	2046.000000
15.280000	-0.033117	-19.571901	-6.467368	-6.979530	-3.556863	-2.568139	0.000000	-10.000000	-0.466667	25.750000	120.166664	1023.000000	1023.000000	2046.000000
15.300000	-0.030551	-18.055664	-6.114543	-6.634557	-3.088781	-2.217782	0.000000	-10.000000	-0.483333	25.983334	128.500000	1023.000000	1023.000000	2046.000000
15.320000	-0.028101	-16.607647	-5.624232	-6.220305	-2.773225	-1.989883	0.000000	-10.000000	-0.491667	26.466667	137.166672	1023.000000	1023.000000	2046.000000
15.340000	-0.025640	-15.153261	-5.161399	-5.949701	-2.450209	-1.591953	0.000000	-10.000000	-0.475000	26.750000	145.833328	1023.000000	1023.000000	2046.000000
15.360000	-0.023122	-13.665249	-4.867331	-5.715380	-1.816754	-1.265785	0.000000	-10.000000	-0.491667	27.000000	154.833328	1023.000000	1023.000000	2046.000000
15.380000	-0.020547	-12.143265	-4.246906	-5.470280	-1.491697	-0.934381	0.000000	-10.000000	-0.525000	27.100000	163.833328	1023.000000	1023.000000	2046.000000
15.400000	-0.017893	-10.574990	-3.794136	-5.391562	-0.985490	-0.403802	0.000000	-10.000000	-0.533333	27.283333	173.000000	1023.000000	1023.000000	2046.000000
15.420000	-0.015710	-9.284487	-3.394254	-5.243664	-0.512104	-0.134465	0.000000	-10.000000	-0.533333	27.800001	182.000000	1023.000000	1023.000000	2046.000000
15.440000	-0.013456	-7.952387	-2.793196	-5.070087	-0.319423	0.230320	0.000000	-10.000000	-0.525000	28.233334	191.166672	1023.000000	1023.000000	2046.000000
15.460000	-0.011063	-6.538399	-2.428195	-4.940729	0.085120	0.745405	0.000000	-10.000000	-0.566667	28.733334	200.500000	1023.000000	1023.000000	2046.000000
15.480000	-0.008826	-5.216203	-2.066837	-4.657309	0.532067	0.975876	0.000000	-10.000000	-0.583333	28.916666	210.000000	1023.000000	1023.000000	2046.000000
15.500000	-0.006644	-3.926444	-1.493696	-4.406380	0.708554	1.265078	0.000000	-10.000000	-0.600000	29.216667	219.666672	1023.000000	1023.000000	2046.000000
15.520000	-0.004414	-2.608787	-1.187904	-4.362323	1.172368	1.769073	0.000000	-10.000000	-0.600000	29.299999	229.500000	1023.000000	1023.000000	2046.000000
15.540000	-0.002340	-1.383088	-0.785051	-4.108390	1.545340	1.965014	0.000000	-10.000000	-0.600000	29.600000	239.166672	1023.000000	1023.000000	2046.000000
15.560000	-0.000320	-0.189367	-0.309319	-3.928611	1.726386	2.322177	0.000000	-10.000000	-0.600000	29.366667	248.833328	1023.000000	1023.000000	2046.000000
15.580000	0.001716	1.013913	-0.078397	-3.788436	2.147031	2.733715	0.000000	-10.000000	-0.600000	29.300001	258.500000	1023.000000	1023.000000	2046.000000
15.600000	0.003726	2.201938	0.350358	-3.472891	2.408722	2.915748	0.000000	-10.000000	-0.591667	29.216667	268.500000	1023.000000	1023.000000	2046.000000
15.620000	0.006096	3.602643	0.800550	-3.253886	2.705680	3.350299	0.000000	-10.000000	-0.583333	29.433334	278.500000	1023.000000	1023.000000	2046.000000
15.640000	0.008354	4.937325	1.212739	-2.994950	3.116766	3.602770	0.000000	-10.000000	-0.575000	29.233334	288.333344	1023.000000	1023.000000	2046.000000
15.660000	0.010985	6.491894	1.752897	-2.606283	3.425028	3.920252	0.000000	-10.000000	-0.583333	29.133333	298.000000	1023.000000	1023.000000	2046.000000
15.680000	0.013171	7.783986	2.034346	-2.532378	3.827357	4.454661	0.000000	-10.000000	-0.575000	28.900000	307.666656	1023.000000	1023.000000	2046.000000
15.700000	0.015108	8.928532	2.353016	-2.019734	3.992172	4.603076	0.000000	-10.000000	-0.558333	28.766666	317.333344	1023.000000	1023.000000	2046.000000
15.720000	0.017299	10.224001	2.583166	-1.667329	4.253538	5.054626	0.000000	-10.000000	-0.516667	28.433334	327.000000	1023.000000	1023.000000	2046.000000
15.740000	0.018872	11.153267	2.643650	-1.520923	4.640036	5.390505	0.000000	-10.000000	-0.491667	28.050001	336.500000	1023.000000	1023.000000	2046.000000
15.760000	0.020819	12.304167	3.081973	-1.192636	4.835125	5.579704	0.000000	-10.000000	-0.491667	27.766666	346.000000	1023.000000	1023.000000	2046.000000
15.780000	0.023139	13.675373	3.467200	-0.876348	5.121219	5.963302	0.000000	-10.000000	-0.500000	27.766666	355.333344	1023.000000	1023.000000	2046.000000
15.800000	0.025061	14.810802	3.555224	-0.354842	5.426781	6.183638	0.000000	-10.000000	-0.500000	27.966667	364.500000	1023.000000	1023.000000	2046.000000
15.820000	0.026427	15.618630	3.667846	0.229501	5.565964	6.155319	0.000000	-10.000000	-0.475000	27.816668	373.833344	1023.000000	1023.000000	2046.000000
15.840000	0.027585	16.302771	3.891485	0.589725	5.546037	6.275524	0.000000	-10.000000	-0.458333	27.200001	383.166656	1023.000000	1023.000000	2046.000000
15.860000	0.029315	17.325336	4.120273	0.887336	5.755145	6.562582	0.000000	-10.000000	-0.466667	26.866667	392.500000	1023.000000	1023.000000	2046.000000
15.880000	0.031118	18.390440	4.449388	1.421266	5.965597	6.554189	0.000000	-10.000000	-0.466667	26.883333	401.500000	1023.000000	1023.000000	2046.000000
15.900000	0.033066	19.542170	4.815089	1.917220	6.025717	6.784144	0.000000	-10.000000	-0.466667	26.900000	410.500000	1023.000000	1023.000000	2046.000000
15.920000	0.034879	20.613659	5.001276	2.358635	6.336178	6.917570	0.000000	-10.000000	-0.408333	26.000000	422.333344	1023.000000	1023.000000	2046.000000
15.940000	0.036602	21.631926	5.408427	2.861955	6.395824	6.965720	0.000000	-10.000000	-0.366667	25.066666	431.166656	1023.000000	1023.000000	2046.000000
15.960000	0.037998	22.456861	5.589648	3.091999	6.586442	7.188773	0.000000	-10.000000	-0.300000	23.633333	440.000000	1023.000000	1023.000000	2046.000000
15.980000	0.039190	23.161015	5.899262	3.334773	6.698853	7.228127	0.000000	-10.000000	-0.241667	21.750000	445.500000	1023.000000	1023.000000	2046.000000
16.000000	0.040372	23.859838	6.197051	3.571097	6.828987	7.262703	0.000000	-10.000000	-0.150000	18.600000	453.333344	1023.000000	1023.000000	2046.000000
16.020000	0.041126	24.305347	6.248874	3.701704	6.968542	7.386227	0.000000	-10.000000	-0.066667	14.150000	460.000000	1023.000000	1023.000000	2046.000000
16.040001	0.041304	24.410425	6.237589	3.814035	7.013615	7.345186	0.000000	-10.000000	0.000000	7.966667	465.500000	1023.000000	1023.000000	2046.000000
16.059999	0.040986	24.222733	6.260673	3.980576	6.911443	7.070040	0.000000	-10.000000	0.033333	1.366667	469.000000	1023.000000	1023.000000	2046.000000
16.080000	0.040646	24.021605	6.190341	3.922364	6.828886	7.080014	0.000000	-10.000000	0.066667	-4.750000	470.666656	1023.000000	1023.000000	2046.000000
16.100000	0.039781	23.510838	6.007935	3.688729	6.779353	7.034821	0.000000	-10.000000	0.083333	-9.450001	471.000000	1023.000000	1023.000000	2046.000000
16.120001	0.038472	22.736675	5.941858	3.461737	6.548119	6.784960	0.000000	-10.000000	0.125000	-12.966667	471.000000	1023.000000	1023.000000	2046.000000
16.139999	0.036979	21.854658	5.804446	3.058030	6.284566	6.707616	0.000000	-10.000000	0.166667	-15.383334	471.000000	1023.000000	1023.000000	2046.000000
16.160000	0.035360	20.897957	5.485703	2.703591	6.146072	6.562590	0.000000	-10.000000	0.216667	-16.883333	467.500000	1023.000000	1023.000000	2046.000000
16.180000	0.033495	19.795647	5.429857	2.499206	5.681773	6.184812	0.000000	-10.000000	0.275000	-18.500000	458.666656	1023.000000	1023.000000	2046.000000
16.200001	0.031753	18.765802	5.213301	2.225443	5.342676	5.984382	0.000000	-10.000000	0.333333	-20.350000	447.666656	1023.000000	1023.000000	2046.000000
16.219999	0.029657	17.527035	4.875330	1.847307	5.054097	5.750300	0.000000	-10.000000	0.408333	-22.299999	437.833344	1023.000000	1023.000000	2046.000000
16.240000	0.027210	16.081341	4.499925	1.614710	4.688925	5.277781	0.000000	-10.000000	0.466667	-24.233334	430.500000	1023.000000	1023.000000	2046.000000
16.260000	0.024575	14.523801	4.167719	1.304853	4.180363	4.870866	0.000000	-10.000000	0.533333	-26.116667	422.333344	1023.000000	1023.000000	2046.000000
16.280001	0.022049	13.031066	3.733868	0.954612	3.750582	4.592003	0.000000	-10.000000	0.600000	-27.866667	413.500000	1023.000000	1023.000000	2046.000000
16.299999	0.019388	11.458466	3.246839	0.589887	3.393006	4.228734	0.000000	-10.000000	0.666667	-29.450001	404.166656	1023.000000	1023.000000	2046.000000
16.320000	0.016811	9.935495	2.865946	0.370395	2.949086	3.750068	0.000000	-10.000000	0.725000	-30.750000	394.500000	1023.000000	1023.000000	2046.000000
16.340000	0.014430	8.527853	2.506643	0.122611	2.591253	3.307347	0.000000	-10.000000	0.766667	-31.850000	384.166656	1023.000000	1023.000000	2046.000000
16.360001	0.011793	6.969687	2.052699	-0.372066	2.186736	3.102318	0.000000	-10.000000	0.800000	-32.666668	373.500000	1023.000000	1023.000000	2046.000000
16.379999	0.008857	5.234753	1.393764	-0.654938	1.773900	2.722027	0.000000	-10.000000	0.841667	-33.400002	362.500000	1023.000000	1023.000000	2046.000000
16.400000	0.005720	3.380382	0.675059	-0.988616	1.433580	2.260359	0.000000	-10.000000	0.875000	-33.783333	351.333344	1023.000000	1023.000000	2046.000000
16.420000	0.002358	1.393457	0.156834	-1.420411	0.883983	1.773050	0.000000	-10.000000	0.916667	-34.549999	340.166656	1023.000000	1023.000000	2046.000000
16.440001	-0.000296	-0.175069	-0.222787	-1.978102	0.507845	1.517975	0.000000	-10.000000	0.916667	-34.716667	328.666656	1023.000000	1023.000000	2046.000000
16.459999	-0.002506	-1.481278	-0.624522	-2.260826	0.320567	1.083504	0.000000	-10.000000	0.925000	-35.150002	317.166656	1023.000000	1023.000000	2046.000000
16.480000	-0.004644	-2.744813	-0.876649	-2.228308	-0.218068	0.578212	0.000000	-10.000000	0.908333	-34.883335	305.500000	1023.000000	1023.000000	2046.000000
16.500000	-0.006906	-4.081354	-1.424925	-2.276676	-0.582869	0.203116	0.000000	-10.000000	0.900000	-34.666668	293.833344	1023.000000	1023.000000	2046.000000
16.520000	-0.009752	-5.763375	-1.947958	-2.456435	-1.031259	-0.327722	0.000000	-10.000000	0.858333	-33.849998	282.333344	1023.000000	1023.000000	2046.000000
16.540001	-0.012399	-7.328065	-2.310578	-2.762071	-1.564755	-0.690661	0.000000	-10.000000	0.816667	-33.099998	271.000000	1023.000000	1023.000000	2046.000000
16.559999	-0.014670	-8.669832	-2.778152	-3.139239	-1.788642	-0.963799	0.000000	-10.000000	0.775000	-32.266666	260.000000	1023.000000	1023.000000	2046.000000
16.580000	-0.017021	-10.059306	-3.215774	-3.394714	-2.038798	-1.410020	0.000000	-10.000000	0.750000	-31.733334	249.166672	1023.000000	1023.000000	2046.000000
16.600000	-0.019352	-11.436965	-3.586637	-3.687026	-2.418778	-1.744523	0.000000	-10.000000	0.708333	-30.733334	238.666672	1023.000000	1023.000000	2046.000000
16.620001	-0.021601	-12.765924	-4.087294	-4.014968	-2.593717	-2.069946	0.000000	-10.000000	0.666667	-29.883333	228.500000	1023.000000	1023.000000	2046.000000
16.639999	-0.023847	-14.093740	-4.335987	-4.304999	-2.979128	-2.473627	0.000000	-10.000000	0.625000	-28.900000	218.500000	1023.000000	1023.000000	2046.000000
16.660000	-0.025826	-15.263426	-4.728070	-4.738841	-3.158103	-2.638412	0.000000	-10.000000	0.608333	-28.333334	208.666672	1023.000000	1023.000000	2046.000000
16.680000	-0.027752	-16.401411	-4.906187	-5.067775	-3.422872	-3.004576	0.000000	-10.000000	0.600000	-27.883333	199.000000	1023.000000	1023.000000	2046.000000
16.700001	-0.029155	-17.230780	-4.990647	-5.341594	-3.735091	-3.163446	0.000000	-10.000000	0.575000	-27.450001	189.666672	1023.000000	1023.000000	2046.000000
16.719999	-0.030546	-18.052486	-5.257660	-5.574532	-3.847231	-3.373064	0.000000	-10.000000	0.541667	-26.816668	180.500000	1023.000000	1023.000000	2046.000000
16.740000	-0.032064	-18.949783	-5.412366	-5.677500	-4.175923	-3.683995	0.000000	-10.000000	0.491667	-25.683334	171.666672	1023.000000	1023.000000	2046.000000
16.760000	-0.033288	-19.673401	-5.686972	-5.958706	-4.345179	-3.682544	0.000000	-10.000000	0.450000	-24.400000	163.166672	1023.000000	1023.000000	2046.000000
16.780001	-0.034773	-20.550657	-5.952662	-6.201993	-4.500020	-3.895983	0.000000	-10.000000	0.400000	-23.200001	155.000000	1023.000000	1023.000000	2046.000000
16.799999	-0.036296	-21.451000	-6.147985	-6.527019	-4.816563	-3.959434	0.000000	-10.000000	0.366667	-22.300001	147.333328	1023.000000	1023.000000	2046.000000
16.820000	-0.037850	-22.369459	-6.490613	-6.916837	-4.892826	-4.069183	0.000000	-10.000000	0.333333	-21.516666	139.833328	1023.000000	1023.000000	2046.000000
16.840000	-0.039164	-23.146084	-6.606378	-7.071338	-5.140707	-4.327661	0.000000	-10.000000	0.308333	-20.549999	132.666672	1023.000000	1023.000000	2046.000000
16.860001	-0.040349	-23.846453	-6.847317	-7.424783	-5.259635	-4.314717	0.000000	-10.000000	0.275000	-19.700001	125.666664	1023.000000	1023.000000	2046.000000
16.879999	-0.041823	-24.717283	-7.002876	-7.671569	-5.415830	-4.627007	0.000000	-10.000000	0.258333	-18.816668	119.000000	1023.000000	1023.000000	2046.000000
16.900000	-0.042958	-25.388199	-7.051119	-8.021959	-5.674487	-4.640635	0.000000	-10.000000	0.241667	-18.233334	112.666664	1023.000000	1023.000000	2046.000000
16.920000	-0.044106	-26.066448	-7.370145	-8.334196	-5.615112	-4.746996	0.000000	-10.000000	0.225000	-17.633333	106.500000	1023.000000	1023.000000	2046.000000
16.940001	-0.045464	-26.869104	-7.420348	-8.541096	-5.916938	-4.990723	0.000000	-10.000000	0.208333	-17.166666	100.666664	1023.000000	1023.000000	2046.000000
16.959999	-0.046716	-27.609207	-7.640987	-8.902458	-6.071921	-4.993841	0.000000	-10.000000	0.200000	-16.766666	95.000000	1023.000000	1023.000000	2046.000000
16.980000	-0.047851	-28.279661	-7.815839	-9.100698	-6.179465	-5.183658	0.000000	-10.000000	0.200000	-16.483334	89.500000	1023.000000	1023.000000	2046.000000
17.000000	-0.048759	-28.816767	-7.893211	-9.342196	-6.354733	-5.226627	0.000000	-10.000000	0.191667	-16.133335	84.000000	1023.000000	1023.000000	2046.000000
17.020000	-0.049661	-29.349867	-8.084861	-9.536638	-6.392280	-5.336087	0.000000	-10.000000	0.183333	-15.666667	78.666664	1023.000000	1023.000000	2046.000000
17.040001	-0.050262	-29.704996	-8.104412	-9.616232	-6.472595	-5.511757	0.000000	-10.000000	0.175000	-15.033334	73.500000	1023.000000	1023.000000	2046.000000
17.059999	-0.051236	-30.280357	-8.216356	-9.938387	-6.693811	-5.431802	0.000000	-10.000000	0.166667	-14.450001	68.500000	1023.000000	1023.000000	2046.000000
17.080000	-0.052453	-30.999887	-8.629651	-10.030826	-6.689133	-5.650279	0.000000	-10.000000	0.125000	-13.800000	63.666668	1023.000000	1023.000000	2046.000000
17.100000	-0.053555	-31.651152	-8.916033	-10.059698	-6.821561	-5.853860	0.000000	-10.000000	0.100000	-12.933333	59.000000	1023.000000	1023.000000	2046.000000
17.120001	-0.054692	-32.323215	-9.082174	-10.369262	-6.959444	-5.912334	0.000000	-10.000000	0.083333	-12.133333	54.666668	1023.000000	1023.000000	2046.000000
17.139999	-0.055494	-32.796803	-9.190647	-10.724716	-6.976080	-5.905361	0.000000	-10.000000	0.091667	-11.550000	50.666668	1023.000000	1023.000000	2046.000000
17.160000	-0.056021	-33.108681	-9.173183	-10.783106	-7.014013	-6.138379	0.000000	-10.000000	0.083333	-11.166667	46.833332	1023.000000	1023.000000	2046.000000
17.180000	-0.056605	-33.453701	-9.205146	-10.717612	-7.203532	-6.327413	0.000000	-10.000000	0.058333	-10.183333	43.166668	1023.000000	1023.000000	2046.000000
17.200001	-0.056912	-33.634960	-9.388041	-10.593295	-7.322001	-6.331623	0.000000	-10.000000	0.050000	-8.550000	39.666668	1023.000000	1023.000000	2046.000000
17.219999	-0.057151	-33.776356	-9.685067	-10.436279	-7.312124	-6.342885	0.000000	-10.000000	0.033333	-6.766667	36.833332	1023.000000	1023.000000	2046.000000
17.240000	-0.057620	-34.053596	-9.820649	-10.364728	-7.563135	-6.305083	0.000000	-10.000000	0.033333	-5.683333	34.500000	1023.000000	1023.000000	2046.000000
17.260000	-0.058103	-34.338921	-10.018703	-10.396579	-7.698023	-6.225615	0.000000	-10.000000	0.025000	-5.550000	32.500000	1023.000000	1023.000000	2046.000000
17.280001	-0.058397	-34.512730	-10.301182	-10.379998	-7.604203	-6.227348	0.000000	-10.000000	0.025000	-6.083333	30.500000	1023.000000	1023.000000	2046.000000
17.299999	-0.058914	-34.818279	-10.468823	-10.254346	-7.707411	-6.387698	0.000000	-10.000000	0.033333	-6.600000	28.500000	1023.000000	1023.000000	2046.000000
17.320000	-0.059251	-35.017437	-10.470797	-10.142546	-7.838188	-6.565909	0.000000	-10.000000	0.033333	-6.800000	26.333334	1023.000000	1023.000000	2046.000000
17.340000	-0.059345	-35.072845	-10.540500	-10.193572	-7.866690	-6.472083	0.000000	-10.000000	0.033333	-6.450000	24.000000	1023.000000	1023.000000	2046.000000
17.360001	-0.059602	-35.224770	-10.556963	-10.139627	-7.892699	-6.635479	0.000000	-10.000000	0.025000	-5.766667	21.666666	1023.000000	1023.000000	2046.000000
17.379999	-0.059440	-35.128914	-10.359674	-10.036844	-7.987910	-6.744485	0.000000	-10.000000	0.016667	-4.850000	19.833334	1023.000000	1023.000000	2046.000000
17.400000	-0.059289	-35.039585	-10.380370	-10.026039	-7.947243	-6.685935	0.000000	-10.000000	0.008333	-3.900000	18.333334	1023.000000	1023.000000	2046.000000
17.420000	-0.059237	-35.009163	-10.330800	-9.987470	-7.944701	-6.746192	0.000000	-10.000000	0.000000	-2.216667	17.166666	1023.000000	1023.000000	2046.000000
17.440001	-0.058971	-34.852093	-10.140382	-9.912694	-7.994529	-6.804486	0.000000	-10.000000	-0.008333	-0.116667	16.333334	1023.000000	1023.000000	2046.000000
17.459999	-0.058255	-34.428749	-10.044077	-9.896411	-7.896093	-6.592166	0.000000	-10.000000	-0.016667	2.316667	16.000000	1023.000000	1023.000000	2046.000000
17.480000	-0.057469	-33.964394	-9.925156	-9.957756	-7.734276	-6.347207	0.000000	-10.000000	-0.041667	4.450000	16.000000	1023.000000	1023.000000	2046.000000
17.500000	-0.056705	-33.512726	-9.783234	-9.923759	-7.513206	-6.292525	0.000000	-10.000000	-0.058333	6.483334	16.000000	1023.000000	1023.000000	2046.000000
17.520000	-0.056068	-33.136154	-9.595142	-9.927906	-7.402896	-6.210209	0.000000	-10.000000	-0.083333	8.550000	16.000000	1023.000000	1023.000000	2046.000000
17.540001	-0.055150	-32.593555	-9.520508	-9.935516	-7.171951	-5.965580	0.000000	-10.000000	-0.108333	10.583333	16.000000	1023.000000	1023.000000	2046.000000
17.559999	-0.054159	-32.007912	-9.443882	-9.849836	-6.884306	-5.829889	0.000000	-10.000000	-0.150000	12.600000	16.000000	1023.000000	1023.000000	2046.000000
17.580000	-0.053164	-31.419903	-9.201909	-9.758172	-6.750118	-5.709703	0.000000	-10.000000	-0.183333	14.300000	16.000000	1023.000000	1023.000000	2046.000000
17.600000	-0.051995	-30.728910	-8.992027	-9.760621	-6.522474	-5.453787	0.000000	-10.000000	-0.191667	15.800000	18.333334	1023.000000	1023.000000	2046.000000
17.620001	-0.050721	-29.975988	-8.842260	-9.789943	-6.149089	-5.194695	0.000000	-10.000000	-0.191667	17.016666	22.166666	1023.000000	1023.000000	2046.000000
17.639999	-0.049479	-29.242374	-8.500587	-9.629983	-5.982045	-5.129758	0.000000	-10.000000	-0.200000	18.033333	28.000000	1023.000000	1023.000000	2046.000000
17.660000	-0.047974	-28.352430	-8.235883	-9.635084	-5.691555	-4.789909	0.000000	-10.000000	-0.225000	18.883333	33.500000	1023.000000	1023.000000	2046.000000
17.680000	-0.046489	-27.475235	-8.088859	-9.606447	-5.265159	-4.514771	0.000000	-10.000000	-0.258333	19.833334	39.833332	1023.000000	1023.000000	2046.000000
17.700001	-0.044958	-26.570307	-7.772727	-9.474861	-4.976881	-4.345838	0.000000	-10.000000	-0.300000	20.950001	46.333332	1023.000000	1023.000000	2046.000000
17.719999	-0.043121	-25.484221	-7.384914	-9.354780	-4.703449	-4.041077	0.000000	-10.000000	-0.325000	22.000000	53.166668	1023.000000	1023.000000	2046.000000
17.740000	-0.041016	-24.240705	-7.085105	-9.236774	-4.266194	-3.652632	0.000000	-10.000000	-0.358333	22.700001	60.333332	1023.000000	1023.000000	2046.000000
17.760000	-0.038902	-22.991314	-6.555758	-8.993297	-3.962951	-3.479308	0.000000	-10.000000	-0.375000	23.550001	67.833336	1023.000000	1023.000000	2046.000000
17.780001	-0.036615	-21.639700	-6.131954	-8.916776	-3.598220	-2.992750	0.000000	-10.000000	-0.416667	24.333334	75.500000	1023.000000	1023.000000	2046.000000
17.799999	-0.034257	-20.245811	-5.796732	-8.578471	-3.107954	-2.762655	0.000000	-10.000000	-0.433333	25.200001	83.500000	1023.000000	1023.000000	2046.000000
17.820000	-0.032358	-19.123478	-5.586167	-8.238417	-2.853857	-2.445038	0.000000	-10.000000	-0.458333	25.600000	91.666664	1023.000000	1023.000000	2046.000000
17.840000	-0.030333	-17.926800	-5.470915	-7.855723	-2.488068	-2.112093	0.000000	-10.000000	-0.466667	26.116667	100.333336	1023.000000	1023.000000	2046.000000
17.860001	-0.028794	-17.016964	-5.221159	-7.657060	-2.267194	-1.871551	0.000000	-10.000000	-0.466667	26.433334	108.833336	1023.000000	1023.000000	2046.000000
17.879999	-0.026946	-15.925126	-5.035384	-7.567849	-1.826827	-1.495067	0.000000	-10.000000	-0.475000	26.850000	117.666664	1023.000000	1023.000000	2046.000000
17.900000	-0.024842	-14.681623	-4.649263	-7.178893	-1.556717	-1.296750	0.000000	-10.000000	-0.491667	27.033333	126.500000	1023.000000	1023.000000	2046.000000
17.920000	-0.022689	-13.409206	-4.493145	-6.765075	-1.190179	-0.960807	0.000000	-10.000000	-0.525000	27.383333	135.500000	1023.000000	1023.000000	2046.000000
17.940001	-0.020597	-12.173055	-4.331436	-6.122285	-0.891716	-0.827618	0.000000	-10.000000	-0.541667	27.866667	144.666672	1023.000000	1023.000000	2046.000000
17.959999	-0.018726	-11.067017	-4.269674	-5.797815	-0.568522	-0.431005	0.000000	-10.000000	-0.541667	27.916668	154.000000	1023.000000	1023.000000	2046.000000
17.980000	-0.017101	-10.106721	-3.978672	-5.375150	-0.459940	-0.292959	0.000000	-10.000000	-0.541667	28.266668	163.333328	1023.000000	1023.000000	2046.000000
18.000000	-0.015255	-9.015609	-3.827960	-5.105367	-0.093508	0.011225	0.000000	-10.000000	-0.541667	28.500000	172.666672	1023.000000	1023.000000	2046.000000
18.020000	-0.013117	-7.752304	-3.429978	-4.612667	0.132371	0.157970	0.000000	-10.000000	-0.541667	28.783333	182.000000	1023.000000	1023.000000	2046.000000
18.040001	-0.010758	-6.357911	-3.163059	-4.243739	0.472329	0.576557	0.000000	-10.000000	-0.558333	28.833334	191.666672	1023.000000	1023.000000	2046.000000
18.059999	-0.008486	-5.014937	-2.711170	-3.772733	0.699978	0.768988	0.000000	-10.000000	-0.550000	28.833334	201.166672	1023.000000	1023.000000	2046.000000
18.080000	-0.005959	-3.521842	-2.323745	-3.447220	1.060888	1.188235	0.000000	-10.000000	-0.558333	29.083334	210.833328	1023.000000	1023.000000	2046.000000
18.100000	-0.003397	-2.007684	-1.810894	-2.941520	1.421850	1.322881	0.000000	-10.000000	-0.541667	29.250000	220.500000	1023.000000	1023.000000	2046.000000
18.120001	-0.000499	-0.294909	-1.163680	-2.574672	1.698176	1.745266	0.000000	-10.000000	-0.550000	29.233334	230.500000	1023.000000	1023.000000	2046.000000
18.139999	0.002309	1.364557	-0.728879	-2.163608	2.089323	2.167722	0.000000	-10.000000	-0.550000	29.066668	240.166672	1023.000000	1023.000000	2046.000000
18.160000	0.004973	2.939297	-0.202636	-1.623198	2.423706	2.341426	0.000000	-10.000000	-0.550000	29.066668	249.833328	1023.000000	1023.000000	2046.000000
18.180000	0.007688	4.543519	0.217814	-1.384292	2.836873	2.873123	0.000000	-10.000000	-0.541667	28.866667	259.500000	1023.000000	1023.000000	2046.000000
18.200001	0.010237	6.050333	0.656045	-1.057498	3.294791	3.156995	0.000000	-10.000000	-0.541667	28.900000	269.166656	1023.000000	1023.000000	2046.000000
18.219999	0.013161	7.778319	1.259508	-0.701524	3.679266	3.541068	0.000000	-10.000000	-0.525000	28.533333	278.833344	1023.000000	1023.000000	2046.000000
18.240000	0.015756	9.311749	1.687966	-0.609431	4.166177	4.067037	0.000000	-10.000000	-0.533333	28.600000	288.333344	1023.000000	1023.000000	2046.000000
18.260000	0.017892	10.574307	2.270466	-0.394351	4.377370	4.320821	0.000000	-10.000000	-0.525000	28.683334	298.000000	1023.000000	1023.000000	2046.000000
18.280001	0.020123	11.892578	2.764866	-0.203367	4.658305	4.672774	0.000000	-10.000000	-0.525000	28.816668	307.500000	1023.000000	1023.000000	2046.000000
18.299999	0.022373	13.222330	3.103200	-0.024073	5.033690	5.109513	0.000000	-10.000000	-0.516667	29.066668	317.000000	1023.000000	1023.000000	2046.000000
18.320000	0.024366	14.400471	3.615328	0.245185	5.222494	5.317464	0.000000	-10.000000	-0.516667	28.950001	326.666656	1023.000000	1023.000000	2046.000000
18.340000	0.026548	15.689779	3.992178	0.412493	5.553588	5.731520	0.000000	-10.000000	-0.525000	29.016666	336.500000	1023.000000	1023.000000	2046.000000
18.360001	0.028830	17.038315	4.380369	0.680490	5.953184	6.024272	0.000000	-10.000000	-0.516667	28.833334	346.166656	1023.000000	1023.000000	2046.000000
18.379999	0.030777	18.189022	4.811790	0.913111	6.155297	6.308825	0.000000	-10.000000	-0.508333	28.816668	355.833344	1023.000000	1023.000000	2046.000000
18.400000	0.032767	19.365353	5.107706	1.087987	6.483187	6.686472	0.000000	-10.000000	-0.500000	28.716667	365.333344	1023.000000	1023.000000	2046.000000
18.420000	0.034738	20.530121	5.397428	1.391612	6.808851	6.932232	0.000000	-10.000000	-0.491667	28.533333	375.000000	1023.000000	1023.000000	2046.000000
18.440001	0.036648	21.658859	5.785538	1.681787	7.024278	7.167257	0.000000	-10.000000	-0.483333	28.316668	384.500000	1023.000000	1023.000000	2046.000000
18.459999	0.038766	22.911001	6.109544	1.895161	7.382259	7.524036	0.000000	-10.000000	-0.466667	27.750000	394.000000	1023.000000	1023.000000	2046.000000
18.480000	0.040908	24.176767	6.621385	2.198002	7.666098	7.691284	0.000000	-10.000000	-0.450000	27.216667	403.333344	1023.000000	1023.000000	2046.000000
18.500000	0.043316	25.599817	7.064462	2.427776	7.985744	8.121835	0.000000	-10.000000	-0.433333	26.916668	412.500000	1023.000000	1023.000000	2046.000000
18.520000	0.045417	26.841715	7.404645	2.634019	8.316477	8.486575	0.000000	-10.000000	-0.416667	26.500000	421.500000	1023.000000	1023.000000	2046.000000
18.540001	0.047223	27.908932	7.616581	3.103684	8.600433	8.588232	0.000000	-10.000000	-0.400000	25.933334	430.500000	1023.000000	1023.000000	2046.000000
18.559999	0.049184	29.067728	7.802400	3.533940	8.756904	8.974484	0.000000	-10.000000	-0.375000	25.033335	439.333344	1023.000000	1023.000000	2046.000000
18.580000	0.050103	29.610693	7.750519	3.667127	9.043899	9.149150	0.000000	-10.000000	-0.350000	24.233334	447.833344	1023.000000	1023.000000	2046.000000
18.600000	0.051358	30.352720	8.083174	3.741871	9.171359	9.356316	0.000000	-10.000000	-0.325000	23.533335	456.000000	1023.000000	1023.000000	2046.000000
18.620001	0.052886	31.255335	8.258445	3.823963	9.539966	9.632963	0.000000	-10.000000	-0.291667	22.816668	464.000000	1023.000000	1023.000000	2046.000000
18.639999	0.054195	32.029430	8.500093	4.277632	9.584861	9.666845	0.000000	-10.000000	-0.250000	21.716667	471.666656	1023.000000	1023.000000	2046.000000
18.660000	0.054747	32.355415	8.369932	4.596895	9.663681	9.724905	0.000000	-10.000000	-0.191667	19.816668	479.166656	1023.000000	1023.000000	2046.000000
18.680000	0.054583	32.258312	8.376533	4.966515	9.473406	9.441857	0.000000	-10.000000	-0.133333	17.166666	486.000000	1023.000000	1023.000000	2046.000000
18.700001	0.054579	32.256245	8.284166	5.041856	9.450793	9.479428	0.000000	-10.000000	-0.083333	14.316667	492.333344	1023.000000	1023.000000	2046.000000
18.719999	0.054492	32.204823	8.381884	5.324699	9.274874	9.223365	0.000000	-10.000000	-0.041667	11.183333	497.500000	1023.000000	1023.000000	2046.000000
18.740000	0.054232	32.051056	8.287926	5.483034	9.128204	9.151891	0.000000	-10.000000	-0.016667	7.133333	501.833344	1023.000000	1023.000000	2046.000000
18.760000	0.053724	31.751047	8.172862	5.755527	8.980994	8.841664	0.000000	-10.000000	0.016667	2.083333	504.833344	1023.000000	1023.000000	2046.000000
18.780001	0.053070	31.364378	8.009789	5.832040	8.743677	8.778873	0.000000	-10.000000	0.050000	-2.866667	506.500000	1023.000000	1023.000000	2046.000000
18.799999	0.051907	30.677328	7.789422	5.849808	8.531641	8.506458	0.000000	-10.000000	0.100000	-7.900000	507.000000	1023.000000	1023.000000	2046.000000
18.820000	0.050771	30.005838	7.674986	5.847747	8.243451	8.239654	0.000000	-10.000000	0.166667	-12.016667	507.000000	1023.000000	1023.000000	2046.000000
18.840000	0.049740	29.396368	7.476830	5.598922	8.109383	8.211233	0.000000	-10.000000	0.233333	-15.933333	507.000000	1023.000000	1023.000000	2046.000000
18.860001	0.048470	28.645502	7.378209	5.561439	7.850570	7.855286	0.000000	-10.000000	0.308333	-18.716667	503.500000	1023.000000	1023.000000	2046.000000
18.879999	0.047163	27.873598	7.164384	5.408811	7.599447	7.700956	0.000000	-10.000000	0.358333	-21.050001	494.500000	1023.000000	1023.000000	2046.000000
18.900000	0.045641	26.973963	6.878891	5.359131	7.401711	7.334229	0.000000	-10.000000	0.441667	-23.383333	480.333344	1023.000000	1023.000000	2046.000000
18.920000	0.044189	26.115952	6.634396	5.274574	7.055033	7.151949	0.000000	-10.000000	0.533333	-25.550001	463.833344	1023.000000	1023.000000	2046.000000
18.940001	0.042200	24.940016	6.259923	5.074446	6.792595	6.813052	0.000000	-10.000000	0.616667	-27.150000	452.833344	1023.000000	1023.000000	2046.000000
18.959999	0.040042	23.664690	5.990180	4.789749	6.349054	6.535707	0.000000	-10.000000	0.650000	-27.850000	447.000000	1023.000000	1023.000000	2046.000000
18.980000	0.037575	22.206987	5.566607	4.329554	6.054166	6.256660	0.000000	-10.000000	0.650000	-28.133333	443.833344	1023.000000	1023.000000	2046.000000
19.000000	0.034948	20.654205	5.288487	4.029446	5.507817	5.828454	0.000000	-10.000000	0.666667	-28.916668	437.500000	1023.000000	1023.000000	2046.000000
19.020000	0.032334	19.109215	4.903316	3.561562	5.062238	5.582098	0.000000	-10.000000	0.700000	-30.016666	427.833344	1023.000000	1023.000000	2046.000000
19.040001	0.029913	17.678495	4.566923	3.277963	4.710744	5.122867	0.000000	-10.000000	0.750000	-31.183334	417.833344	1023.000000	1023.000000	2046.000000
19.059999	0.027455	16.226023	4.282587	2.857193	4.183410	4.902833	0.000000	-10.000000	0.783333	-32.033333	407.500000	1023.000000	1023.000000	2046.000000
19.080000	0.024769	14.638560	3.753088	2.441925	3.891032	4.552516	0.000000	-10.000000	0.816667	-32.799999	396.833344	1023.000000	1023.000000	2046.000000
19.100000	0.022093	13.057047	3.395840	2.107239	3.410497	4.143469	0.000000	-10.000000	0.833333	-33.166668	386.000000	1023.000000	1023.000000	2046.000000
19.120001	0.019411	11.471776	2.874652	1.608859	3.070741	3.917523	0.000000	-10.000000	0.850000	-33.349998	378.666656	1023.000000	1023.000000	2046.000000
19.139999	0.016735	9.890385	2.520115	1.287046	2.583075	3.500149	0.000000	-10.000000	0.850000	-33.466667	367.500000	1023.000000	1023.000000	2046.000000
19.160000	0.014165	8.371248	2.019063	0.843267	2.249928	3.258991	0.000000	-10.000000	0.841667	-33.650002	356.166656	1023.000000	1023.000000	2046.000000
19.180000	0.011688	6.907409	1.645418	0.518323	1.910230	2.833438	0.000000	-10.000000	0.833333	-33.600002	341.166656	1023.000000	1023.000000	2046.000000
19.200001	0.009381	5.543977	1.288951	0.104041	1.568628	2.582356	0.000000	-10.000000	0.833333	-33.500000	330.000000	1023.000000	1023.000000	2046.000000
19.219999	0.006866	4.057941	0.815050	-0.322673	1.272790	2.292773	0.000000	-10.000000	0.833333	-33.383335	318.833344	1023.000000	1023.000000	2046.000000
19.240000	0.004488	2.652335	0.654533	-0.772596	0.747889	2.022510	0.000000	-10.000000	0.833333	-33.349998	307.666656	1023.000000	1023.000000	2046.000000
19.260000	0.001942	1.147627	-0.053536	-1.094413	0.615088	1.680488	0.000000	-10.000000	0.825000	-33.166668	296.500000	1023.000000	1023.000000	2046.000000
19.280001	-0.000651	-0.384809	-0.588152	-1.222877	0.226963	1.199258	0.000000	-10.000000	0.816667	-32.900002	285.500000	1023.000000	1023.000000	2046.000000
19.299999	-0.003647	-2.155288	-1.208049	-1.762004	-0.123261	0.938027	0.000000	-10.000000	0.808333	-32.766666	274.500000	1023.000000	1023.000000	2046.000000
19.320000	-0.006227	-3.680358	-1.671297	-2.296868	-0.277045	0.564851	0.000000	-10.000000	0.808333	-32.400002	263.500000	1023.000000	1023.000000	2046.000000
19.340000	-0.008309	-4.910323	-1.780153	-2.710502	-0.639310	0.219643	0.000000	-10.000000	0.808333	-32.233334	252.666672	1023.000000	1023.000000	2046.000000
19.360001	-0.010306	-6.090639	-2.102604	-2.982483	-0.931272	-0.074280	0.000000	-10.000000	0.800000	-32.016666	241.833328	1023.000000	1023.000000	2046.000000
19.379999	-0.012244	-7.236120	-2.404429	-2.855124	-1.312851	-0.663715	0.000000	-10.000000	0.758333	-31.516666	231.166672	1023.000000	1023.000000	2046.000000
19.400000	-0.014048	-8.302235	-2.811999	-2.935436	-1.680054	-0.874745	0.000000	-10.000000	0.716667	-30.700001	220.666672	1023.000000	1023.000000	2046.000000
19.420000	-0.016341	-9.657411	-3.307074	-3.163245	-2.024113	-1.162978	0.000000	-10.000000	0.675000	-29.883333	210.500000	1023.000000	1023.000000	2046.000000
19.440001	-0.018446	-10.901628	-3.609575	-3.369375	-2.392546	-1.530133	0.000000	-10.000000	0.650000	-29.583334	200.500000	1023.000000	1023.000000	2046.000000
19.459999	-0.020405	-12.059156	-4.033318	-3.690096	-2.559283	-1.776459	0.000000	-10.000000	0.641667	-29.533335	190.500000	1023.000000	1023.000000	2046.000000
19.480000	-0.022262	-13.156940	-4.323878	-3.840676	-2.851833	-2.140553	0.000000	-10.000000	0.641667	-29.400000	180.500000	1023.000000	1023.000000	2046.000000
19.500000	-0.024140	-14.266539	-4.714087	-4.083323	-3.098623	-2.370505	0.000000	-10.000000	0.633333	-29.066668	170.833328	1023.000000	1023.000000	2046.000000
19.520000	-0.025821	-15.260239	-5.010321	-4.277581	-3.277846	-2.694491	0.000000	-10.000000	0.616667	-28.666666	161.166672	1023.000000	1023.000000	2046.000000
19.540001	-0.027583	-16.301786	-5.170341	-4.560262	-3.631698	-2.939487	0.000000	-10.000000	0.600000	-28.116667	151.833328	1023.000000	1023.000000	2046.000000
19.559999	-0.029313	-17.323975	-5.432081	-4.911117	-3.797407	-3.183369	0.000000	-10.000000	0.575000	-27.600000	142.333328	1023.000000	1023.000000	2046.000000
19.580000	-0.030670	-18.125883	-5.549585	-5.130811	-4.044238	-3.401248	0.000000	-10.000000	0.541667	-27.033333	133.166672	1023.000000	1023.000000	2046.000000
19.600000	-0.031939	-18.876019	-5.834047	-5.370711	-4.102413	-3.568847	0.000000	-10.000000	0.508333	-26.466667	124.000000	1023.000000	1023.000000	2046.000000
19.620001	-0.033415	-19.748026	-5.880363	-5.561410	-4.493789	-3.812464	0.000000	-10.000000	0.491667	-25.666668	115.166664	1023.000000	1023.000000	2046.000000
19.639999	-0.034575	-20.434011	-6.187377	-5.816391	-4.597290	-3.832952	0.000000	-10.000000	0.466667	-24.716667	106.500000	1023.000000	1023.000000	2046.000000
19.660000	-0.035682	-21.088099	-6.294800	-5.949501	-4.788441	-4.055358	0.000000	-10.000000	0.416667	-23.650000	98.166664	1023.000000	1023.000000	2046.000000
19.680000	-0.036944	-21.833862	-6.555396	-6.295171	-4.944076	-4.039221	0.000000	-10.000000	0.375000	-22.733334	90.333336	1023.000000	1023.000000	2046.000000
19.700001	-0.038390	-22.688568	-6.698312	-6.598965	-5.138967	-4.252325	0.000000	-10.000000	0.350000	-21.733334	82.833336	1023.000000	1023.000000	2046.000000
19.719999	-0.039594	-23.399916	-6.956135	-6.902841	-5.233406	-4.307535	0.000000	-10.000000	0.350000	-21.150000	78.000000	1023.000000	1023.000000	2046.000000
19.740000	-0.040973	-24.215111	-7.117498	-7.071890	-5.409406	-4.616316	0.000000	-10.000000	0.316667	-20.133333	71.000000	1023.000000	1023.000000	2046.000000
19.760000	-0.042019	-24.832937	-7.288553	-7.337337	-5.555422	-4.651625	0.000000	-10.000000	0.283333	-19.416668	66.500000	1023.000000	1023.000000	2046.000000
19.780001	-0.043365	-25.628677	-7.413372	-7.671853	-5.705285	-4.838167	0.000000	-10.000000	0.241667	-18.333334	57.833332	1023.000000	1023.000000	2046.000000
19.799999	-0.044633	-26.378233	-7.548283	-8.013763	-5.906781	-4.909407	0.000000	-10.000000	0.225000	-17.750000	51.666668	1023.000000	1023.000000	2046.000000
19.820000	-0.045869	-27.108416	-7.767809	-8.251624	-5.975979	-5.113003	0.000000	-10.000000	0.208333	-16.916668	43.833332	1023.000000	1023.000000	2046.000000
19.840000	-0.046917	-27.728043	-7.922732	-8.560040	-6.139937	-5.105333	0.000000	-10.000000	0.200000	-16.233334	38.166668	1023.000000	1023.000000	2046.000000
19.860001	-0.048290	-28.539658	-8.075889	-8.861486	-6.304533	-5.297749	0.000000	-10.000000	0.200000	-15.500000	32.833332	1023.000000	1023.000000	2046.000000
19.879999	-0.049399	-29.194723	-8.264594	-9.130078	-6.428872	-5.371179	0.000000	-10.000000	0.191667	-14.850000	27.500000	1023.000000	1023.000000	2046.000000
19.900000	-0.050335	-29.748243	-8.396070	-9.269501	-6.485205	-5.597468	0.000000	-10.000000	0.183333	-14.266666	22.666666	1023.000000	1023.000000	2046.000000
19.920000	-0.051171	-30.242067	-8.532148	-9.556794	-6.600289	-5.552835	0.000000	-10.000000	0.175000	-13.950000	19.500000	1023.000000	1023.000000	2046.000000
19.940001	-0.052127	-30.806877	-8.556569	-9.738008	-6.757159	-5.755140	0.000000	-10.000000	0.166667	-13.500000	15.000000	1023.000000	1023.000000	2046.000000
19.959999	-0.052879	-31.251650	-8.665154	-9.936900	-6.891504	-5.758090	0.000000	-10.000000	0.150000	-13.050000	10.333333	1023.000000	1023.000000	2046.000000
19.980000	-0.053633	-31.696911	-8.790730	-10.004837	-6.916756	-5.984589	0.000000	-10.000000	0.125000	-12.416667	4.500000	1023.000000	1023.000000	2046.000000
20.000000	-0.053912	-31.861729	-8.815658	-10.117281	-6.986084	-5.942706	0.000000	-10.000000	0.108333	-11.966667	0.500000	1023.000000	1023.000000	2046.000000
20.020000	-0.054777	-32.373276	-8.878201	-10.418474	-7.109453	-5.967149	0.000000	-10.000000	0.100000	-11.666667	-1.833333	1023.000000	1023.000000	2046.000000
20.040001	-0.055403	-32.743366	-8.819633	-10.682293	-7.424747	-5.816693	0.000000	-10.000000	0.091667	-11.116667	-5.333333	1023.000000	1023.000000	2046.000000
20.059999	-0.056153	-33.186390	-9.287747	-10.464891	-7.236374	-6.197378	0.000000	-10.000000	0.083333	-10.683333	-7.666667	1023.000000	1023.000000	2046.000000
20.080000	-0.056900	-33.627735	-9.479585	-10.443177	-7.440762	-6.264210	0.000000	-10.000000	0.066667	-9.883333	-12.333333	1023.000000	1023.000000	2046.000000
20.100000	-0.058156	-34.370068	-9.836610	-10.732246	-7.456733	-6.344478	0.000000	-10.000000	0.058333	-9.516667	-14.666667	1023.000000	1023.000000	2046.000000
20.120001	-0.058932	-34.829033	-9.822153	-10.911350	-7.547478	-6.548054	0.000000	-10.000000	0.058333	-9.016667	-19.000000	1023.000000	1023.000000	2046.000000
20.139999	-0.059445	-35.131985	-9.829185	-11.175861	-7.541256	-6.585681	0.000000	-10.000000	0.058333	-8.650001	-22.000000	1023.000000	1023.000000	2046.000000
20.160000	-0.059885	-35.392288	-9.773643	-11.090821	-7.695537	-6.832289	0.000000	-10.000000	0.041667	-7.666667	-25.833334	1023.000000	1023.000000	2046.000000
20.180000	-0.060207	-35.582577	-9.989244	-11.001038	-7.760705	-6.831593	0.000000	-10.000000	0.016667	-6.816667	-27.666666	1023.000000	1023.000000	2046.000000
20.200001	-0.060411	-35.703144	-10.151351	-10.719876	-7.866760	-6.965158	0.000000	-10.000000	0.008333	-5.016667	-29.666666	1023.000000	1023.000000	2046.000000
20.219999	-0.060483	-35.745480	-10.388363	-10.678998	-7.944292	-6.733828	0.000000	-10.000000	0.025000	-4.066667	-31.166666	1023.000000	1023.000000	2046.000000
20.240000	-0.061123	-36.123512	-10.666048	-10.734508	-7.976758	-6.746198	0.000000	-10.000000	0.041667	-3.533333	-33.166668	1023.000000	1023.000000	2046.000000
20.260000	-0.061561	-36.382778	-10.777894	-10.608898	-8.098933	-6.897052	0.000000	-10.000000	0.050000	-4.183333	-34.000000	1023.000000	1023.000000	2046.000000
20.280001	-0.061605	-36.408623	-10.984066	-10.607079	-8.046226	-6.771251	0.000000	-10.000000	0.041667	-4.783333	-35.500000	1023.000000	1023.000000	2046.000000
20.299999	-0.061994	-36.638592	-11.012160	-10.512871	-8.211670	-6.901893	0.000000	-10.000000	0.025000	-4.816667	-37.166668	1023.000000	1023.000000	2046.000000
20.320000	-0.062131	-36.719482	-10.951365	-10.439642	-8.300419	-7.028057	0.000000	-10.000000	0.025000	-4.550000	-39.333332	1023.000000	1023.000000	2046.000000
20.340000	-0.062153	-36.732624	-10.997614	-10.401953	-8.264745	-7.068315	0.000000	-10.000000	0.016667	-3.500000	-40.833332	1023.000000	1023.000000	2046.000000
20.360001	-0.062006	-36.645477	-10.786080	-10.346650	-8.406212	-7.106536	0.000000	-10.000000	0.016667	-2.600000	-41.666668	1023.000000	1023.000000	2046.000000
20.379999	-0.061652	-36.436245	-10.656453	-10.399733	-8.403384	-6.976676	0.000000	-10.000000	-0.008333	-0.233333	-42.000000	1023.000000	1023.000000	2046.000000
20.400000	-0.061056	-36.083965	-10.507834	-10.172061	-8.274825	-7.129244	0.000000	-10.000000	-0.025000	2.633333	-42.000000	1023.000000	1023.000000	2046.000000
20.420000	-0.060071	-35.501823	-10.290079	-10.046172	-8.211359	-6.954214	0.000000	-10.000000	-0.050000	6.750000	-42.000000	1023.000000	1023.000000	2046.000000
20.440001	-0.059022	-34.882259	-10.181457	-10.050288	-7.994461	-6.656054	0.000000	-10.000000	-0.066667	9.100000	-42.000000	1023.000000	1023.000000	2046.000000
20.459999	-0.057637	-34.063412	-9.881071	-9.844794	-7.761268	-6.576278	0.000000	-10.000000	-0.116667	11.850000	-42.000000	1023.000000	1023.000000	2046.000000
20.480000	-0.056038	-33.118542	-9.728848	-9.838966	-7.383048	-6.167678	0.000000	-10.000000	-0.158333	13.716667	-42.000000	1023.000000	1023.000000	2046.000000
20.500000	-0.054910	-32.451584	-9.433893	-9.822432	-7.185970	-6.009291	0.000000	-10.000000	-0.200000	15.583333	-42.000000	1023.000000	1023.000000	2046.000000
20.520000	-0.053544	-31.644281	-9.242958	-9.779917	-6.864793	-5.756614	0.000000	-10.000000	-0.200000	17.049999	-19.833334	1023.000000	1023.000000	2046.000000
20.540001	-0.052352	-30.940046	-9.069544	-9.658301	-6.585510	-5.626692	0.000000	-10.000000	-0.225000	18.583334	4.333333	1023.000000	1023.000000	2046.000000
20.559999	-0.050911	-30.088490	-8.810736	-9.568357	-6.400476	-5.308919	0.000000	-10.000000	-0.266667	20.383333	30.666666	1023.000000	1023.000000	2046.000000
20.580000	-0.049487	-29.246870	-8.625731	-9.556452	-6.016469	-5.048218	0.000000	-10.000000	-0.308333	21.083334	34.833332	1023.000000	1023.000000	2046.000000
20.600000	-0.047880	-28.297094	-8.203279	-9.345785	-5.805818	-4.942213	0.000000	-10.000000	-0.333333	21.950001	41.666668	1023.000000	1023.000000	2046.000000
20.620001	-0.046190	-27.298229	-8.007337	-9.318508	-5.364438	-4.607946	0.000000	-10.000000	-0.341667	22.549999	46.333332	1023.000000	1023.000000	2046.000000
20.639999	-0.044491	-26.294371	-7.585588	-9.186370	-5.145624	-4.376789	0.000000	-10.000000	-0.358333	23.283333	53.666668	1023.000000	1023.000000	2046.000000
20.660000	-0.042882	-25.343351	-7.430543	-9.190966	-4.715254	-4.006588	0.000000	-10.000000	-0.375000	23.650000	59.000000	1023.000000	1023.000000	2046.000000
20.680000	-0.041284	-24.398882	-7.020900	-8.958861	-4.539041	-3.880080	0.000000	-10.000000	-0.400000	24.350000	67.000000	1023.000000	1023.000000	2046.000000
20.700001	-0.039355	-23.258621	-6.806327	-8.934651	-4.062851	-3.454792	0.000000	-10.000000	-0.416667	24.933334	75.000000	1023.000000	1023.000000	2046.000000
20.719999	-0.037527	-22.178360	-6.340731	-8.739784	-3.858155	-3.239689	0.000000	-10.000000	-0.416667	25.183334	83.166664	1023.000000	1023.000000	2046.000000
20.740000	-0.035495	-20.977549	-6.060721	-8.589412	-3.446555	-2.880861	0.000000	-10.000000	-0.425000	25.216667	91.500000	1023.000000	1023.000000	2046.000000
20.760000	-0.033476	-19.784130	-5.747320	-8.333586	-3.030328	-2.672897	0.000000	-10.000000	-0.441667	25.466667	99.833336	1023.000000	1023.000000	2046.000000
20.780001	-0.031271	-18.480942	-5.252743	-8.084969	-2.806271	-2.336959	0.000000	-10.000000	-0.458333	25.883333	111.166664	1023.000000	1023.000000	2046.000000
20.799999	-0.029086	-17.190010	-4.918804	-7.934394	-2.408387	-1.928425	0.000000	-10.000000	-0.466667	26.533335	122.500000	1023.000000	1023.000000	2046.000000
20.820000	-0.026650	-15.750173	-4.361349	-7.551757	-2.066437	-1.770628	0.000000	-10.000000	-0.466667	26.950001	131.166672	1023.000000	1023.000000	2046.000000
20.840000	-0.023891	-14.119751	-3.930892	-7.299446	-1.565458	-1.323955	0.000000	-10.000000	-0.483333	27.450001	137.000000	1023.000000	1023.000000	2046.000000
20.860001	-0.021816	-12.893318	-3.403661	-7.356605	-1.369671	-0.763383	0.000000	-10.000000	-0.491667	27.683334	143.166672	1023.000000	1023.000000	2046.000000
20.879999	-0.019436	-11.486735	-3.150597	-6.873505	-0.921373	-0.541261	0.000000	-10.000000	-0.483333	27.816668	152.333328	1023.000000	1023.000000	2046.000000
20.900000	-0.017447	-10.311342	-3.080978	-6.412677	-0.523633	-0.294054	0.000000	-10.000000	-0.475000	27.583334	161.666672	1023.000000	1023.000000	2046.000000
20.920000	-0.015618	-9.230340	-2.870690	-6.039184	-0.310566	-0.009900	0.000000	-10.000000	-0.475000	27.533335	173.833328	1023.000000	1023.000000	2046.000000
20.940001	-0.014140	-8.356773	-2.747108	-5.937595	-0.025566	0.353497	0.000000	-10.000000	-0.500000	27.766666	186.166672	1023.000000	1023.000000	2046.000000
20.959999	-0.012002	-7.093070	-2.442461	-5.659666	0.406976	0.602081	0.000000	-10.000000	-0.516667	28.216667	195.333328	1023.000000	1023.000000	2046.000000
20.980000	-0.009656	-5.706889	-2.024106	-5.238718	0.659042	0.896892	0.000000	-10.000000	-0.533333	28.533333	201.500000	1023.000000	1023.000000	2046.000000
21.000000	-0.007642	-4.516512	-1.970336	-4.775527	0.957153	1.272197	0.000000	-10.000000	-0.558333	28.833334	207.833328	1023.000000	1023.000000	2046.000000
21.020000	-0.005849	-3.456897	-1.885923	-4.177299	1.200614	1.405711	0.000000	-10.000000	-0.566667	29.100000	220.500000	1023.000000	1023.000000	2046.000000
21.040001	-0.004285	-2.532535	-1.658014	-3.773890	1.270614	1.628754	0.000000	-10.000000	-0.575000	29.016668	233.500000	1023.000000	1023.000000	2046.000000
21.059999	-0.002542	-1.502435	-1.493761	-3.479969	1.552083	1.919212	0.000000	-10.000000	-0.566667	28.766668	243.166672	1023.000000	1023.000000	2046.000000
21.080000	-0.000547	-0.323360	-1.255871	-3.076617	1.866584	2.142545	0.000000	-10.000000	-0.575000	28.783335	249.666672	1023.000000	1023.000000	2046.000000
21.100000	0.001759	1.039779	-0.774746	-2.491866	1.989476	2.316915	0.000000	-10.000000	-0.566667	28.966667	256.000000	1023.000000	1023.000000	2046.000000
21.120001	0.003912	2.311921	-0.460990	-2.160224	2.172066	2.761070	0.000000	-10.000000	-0.575000	29.300001	265.666656	1023.000000	1023.000000	2046.000000
21.139999	0.006340	3.746773	-0.096402	-1.642030	2.512030	2.973174	0.000000	-10.000000	-0.566667	29.133333	275.500000	1023.000000	1023.000000	2046.000000
21.160000	0.008699	5.141246	0.454588	-1.190163	2.659110	3.217711	0.000000	-10.000000	-0.566667	29.183334	285.333344	1023.000000	1023.000000	2046.000000
21.180000	0.011121	6.572670	0.858577	-0.872610	2.993484	3.593219	0.000000	-10.000000	-0.541667	28.816668	295.000000	1023.000000	1023.000000	2046.000000
21.200001	0.013652	8.068153	1.366775	-0.350408	3.326032	3.725755	0.000000	-10.000000	-0.525000	28.650000	304.666656	1023.000000	1023.000000	2046.000000
21.219999	0.016448	9.720672	1.890865	0.059074	3.585831	4.184902	0.000000	-10.000000	-0.491667	27.816668	317.500000	1023.000000	1023.000000	2046.000000
21.240000	0.018850	11.140402	2.187868	0.426845	4.017892	4.507797	0.000000	-10.000000	-0.466667	27.250000	327.166656	1023.000000	1023.000000	2046.000000
21.260000	0.021214	12.537657	2.705355	0.835055	4.277792	4.719454	0.000000	-10.000000	-0.450000	26.900000	336.500000	1023.000000	1023.000000	2046.000000
21.280001	0.024099	14.242779	3.070824	1.157382	4.802330	5.212243	0.000000	-10.000000	-0.450000	26.866667	342.500000	1023.000000	1023.000000	2046.000000
21.299999	0.026458	15.636794	3.619791	1.363184	5.108013	5.545806	0.000000	-10.000000	-0.441667	26.933334	354.500000	1023.000000	1023.000000	2046.000000
21.320000	0.028771	17.003422	4.194912	1.572434	5.422789	5.813286	0.000000	-10.000000	-0.441667	27.000000	366.500000	1023.000000	1023.000000	2046.000000
21.340000	0.031050	18.350842	4.609755	1.659846	5.789720	6.291521	0.000000	-10.000000	-0.441667	27.250000	375.500000	1023.000000	1023.000000	2046.000000
21.360001	0.032932	19.462666	5.099664	1.846454	5.967641	6.548908	0.000000	-10.000000	-0.458333	27.549999	381.500000	1023.000000	1023.000000	2046.000000
21.379999	0.035033	20.704641	5.494406	2.040986	6.251593	6.917656	0.000000	-10.000000	-0.458333	27.333334	387.500000	1023.000000	1023.000000	2046.000000
21.400000	0.037075	21.911617	5.873740	2.318403	6.592109	7.127366	0.000000	-10.000000	-0.458333	27.183334	396.500000	1023.000000	1023.000000	2046.000000
21.420000	0.039113	23.115908	6.311048	2.569587	6.783499	7.451773	0.000000	-10.000000	-0.450000	26.716667	408.500000	1023.000000	1023.000000	2046.000000
21.440001	0.040846	24.140070	6.595925	2.655933	7.062239	7.825972	0.000000	-10.000000	-0.450000	26.616667	417.500000	1023.000000	1023.000000	2046.000000
21.459999	0.042626	25.192034	6.907426	2.989944	7.335799	7.958864	0.000000	-10.000000	-0.433333	26.316668	426.500000	1023.000000	1023.000000	2046.000000
21.480000	0.044388	26.233379	7.229332	3.163944	7.505900	8.334203	0.000000	-10.000000	-0.425000	25.983334	432.333344	1023.000000	1023.000000	2046.000000
21.500000	0.045898	27.125643	7.308974	3.253980	7.906391	8.656299	0.000000	-10.000000	-0.400000	25.483334	441.166656	1023.000000	1023.000000	2046.000000
21.520000	0.047331	27.972345	7.580156	3.620691	8.117906	8.653593	0.000000	-10.000000	-0.366667	24.550001	452.666656	1023.000000	1023.000000	2046.000000
21.540001	0.048960	28.935537	7.894133	3.773369	8.283747	8.984288	0.000000	-10.000000	-0.325000	23.816668	461.333344	1023.000000	1023.000000	2046.000000
21.559999	0.050124	29.623358	8.005076	3.900429	8.546359	9.171493	0.000000	-10.000000	-0.275000	22.966667	469.333344	1023.000000	1023.000000	2046.000000
21.580000	0.051287	30.310360	8.325760	4.086838	8.689159	9.208604	0.000000	-10.000000	-0.225000	22.016666	474.333344	1023.000000	1023.000000	2046.000000
21.600000	0.052202	30.851210	8.635133	4.161322	8.724216	9.330538	0.000000	-10.000000	-0.166667	20.116667	481.833344	1023.000000	1023.000000	2046.000000
21.620001	0.052309	30.914343	8.586963	4.046039	8.881556	9.399787	0.000000	-10.000000	-0.083333	14.600000	490.833344	1023.000000	1023.000000	2046.000000
21.639999	0.052061	30.767872	8.472508	3.875670	8.930859	9.488835	0.000000	-10.000000	-0.025000	9.750000	497.166656	1023.000000	1023.000000	2046.000000
21.660000	0.050776	30.008881	8.339092	3.897895	8.572723	9.199169	0.000000	-10.000000	0.050000	2.283333	501.833344	1023.000000	1023.000000	2046.000000
21.680000	0.049477	29.240910	7.970115	3.891639	8.392528	8.986629	0.000000	-10.000000	0.091667	-2.616667	502.833344	1023.000000	1023.000000	2046.000000
21.700001	0.047283	27.943985	7.373776	3.596642	8.167134	8.806433	0.000000	-10.000000	0.175000	-10.016666	503.833344	1023.000000	1023.000000	2046.000000
21.719999	0.044881	26.524704	7.101022	3.281828	7.707048	8.434804	0.000000	-10.000000	0.233333	-14.816667	504.000000	1023.000000	1023.000000	2046.000000
21.740000	0.042929	25.371075	6.887819	2.893240	7.444705	8.145309	0.000000	-10.000000	0.316667	-18.900000	504.000000	1023.000000	1023.000000	2046.000000
21.760000	0.041021	24.243704	6.426514	2.770471	7.205378	7.841341	0.000000	-10.000000	0.383333	-21.450001	494.000000	1023.000000	1023.000000	2046.000000
21.780001	0.038336	22.656820	5.942934	2.904017	6.607148	7.202721	0.000000	-10.000000	0.450000	-23.033333	484.000000	1023.000000	1023.000000	2046.000000
21.799999	0.035204	20.805433	5.404851	2.801851	5.996393	6.602339	0.000000	-10.000000	0.500000	-24.750000	471.333344	1023.000000	1023.000000	2046.000000
21.820000	0.032170	19.012306	4.818085	2.536650	5.555866	6.101707	0.000000	-10.000000	0.558333	-26.433334	462.500000	1023.000000	1023.000000	2046.000000
21.840000	0.029353	17.347902	4.517473	2.378723	4.926347	5.525359	0.000000	-10.000000	0.616667	-28.116667	453.666656	1023.000000	1023.000000	2046.000000
21.860001	0.026826	15.854051	4.008517	2.212630	4.554794	5.078109	0.000000	-10.000000	0.658333	-29.400002	444.166656	1023.000000	1023.000000	2046.000000
21.879999	0.024352	14.392013	3.603631	2.212664	4.088576	4.487141	0.000000	-10.000000	0.700000	-30.100000	437.500000	1023.000000	1023.000000	2046.000000
21.900000	0.022013	13.009789	3.220049	2.103428	3.559915	4.126397	0.000000	-10.000000	0.741667	-30.950001	427.500000	1023.000000	1023.000000	2046.000000
21.920000	0.019453	11.496982	2.682414	1.834868	3.190952	3.788748	0.000000	-10.000000	0.800000	-31.816668	413.666656	1023.000000	1023.000000	2046.000000
21.940001	0.016895	9.984859	2.272645	1.725529	2.823333	3.163352	0.000000	-10.000000	0.825000	-32.333336	403.166656	1023.000000	1023.000000	2046.000000
21.959999	0.014871	8.788703	1.991456	1.384286	2.456241	2.956720	0.000000	-10.000000	0.850000	-32.850002	392.500000	1023.000000	1023.000000	2046.000000
21.980000	0.012747	7.533517	1.683658	1.002265	2.158949	2.688645	0.000000	-10.000000	0.850000	-33.216667	385.166656	1023.000000	1023.000000	2046.000000
22.000000	0.010880	6.430141	1.592038	0.918413	1.735565	2.184125	0.000000	-10.000000	0.875000	-33.966667	374.166656	1023.000000	1023.000000	2046.000000
22.020000	0.009132	5.397300	1.176859	0.624790	1.551554	2.044096	0.000000	-10.000000	0.891667	-34.283333	359.000000	1023.000000	1023.000000	2046.000000
22.040001	0.006946	4.105115	0.869990	0.481413	1.112424	1.641288	0.000000	-10.000000	0.908333	-34.383335	347.666656	1023.000000	1023.000000	2046.000000
22.059999	0.004866	2.875510	0.509370	0.157985	0.747110	1.461045	0.000000	-10.000000	0.883333	-33.800003	336.166656	1023.000000	1023.000000	2046.000000
22.080000	0.002855	1.687246	0.043430	-0.158251	0.543697	1.258370	0.000000	-10.000000	0.850000	-33.483334	328.666656	1023.000000	1023.000000	2046.000000
22.100000	0.000436	0.257963	-0.259399	-0.485571	0.097475	0.905460	0.000000	-10.000000	0.816667	-33.016666	317.500000	1023.000000	1023.000000	2046.000000
22.120001	-0.002018	-1.192460	-0.665353	-0.978305	-0.261304	0.712502	0.000000	-10.000000	0.791667	-32.566666	303.000000	1023.000000	1023.000000	2046.000000
22.139999	-0.004236	-2.503263	-1.130089	-1.235050	-0.422068	0.283943	0.000000	-10.000000	0.783333	-32.133335	292.166656	1023.000000	1023.000000	2046.000000
22.160000	-0.006253	-3.695691	-1.274002	-1.610193	-0.873219	0.061723	0.000000	-10.000000	0.766667	-31.466667	281.500000	1023.000000	1023.000000	2046.000000
22.180000	-0.008642	-5.107348	-1.686847	-2.119810	-1.106850	-0.193842	0.000000	-10.000000	0.758333	-31.083334	274.500000	1023.000000	1023.000000	2046.000000
22.200001	-0.010780	-6.371110	-1.824489	-2.497365	-1.488805	-0.560452	0.000000	-10.000000	0.750000	-30.633333	264.000000	1023.000000	1023.000000	2046.000000
22.219999	-0.012873	-7.607889	-2.297718	-2.968441	-1.553186	-0.788545	0.000000	-10.000000	0.716667	-30.316668	250.333328	1023.000000	1023.000000	2046.000000
22.240000	-0.015279	-9.029655	-2.503196	-3.364267	-2.019875	-1.142317	0.000000	-10.000000	0.683333	-30.000000	240.166672	1023.000000	1023.000000	2046.000000
22.260000	-0.017626	-10.416714	-2.933385	-3.940477	-2.273678	-1.269174	0.000000	-10.000000	0.650000	-29.500000	230.166672	1023.000000	1023.000000	2046.000000
22.280001	-0.019782	-11.691102	-3.140635	-4.218365	-2.603597	-1.728505	0.000000	-10.000000	0.650000	-29.266666	223.666672	1023.000000	1023.000000	2046.000000
22.299999	-0.021636	-12.787091	-3.524324	-4.685866	-2.744339	-1.832562	0.000000	-10.000000	0.650000	-29.016666	214.000000	1023.000000	1023.000000	2046.000000
22.320000	-0.023646	-13.974838	-3.732077	-4.937001	-3.080287	-2.225472	0.000000	-10.000000	0.641667	-28.633333	201.166672	1023.000000	1023.000000	2046.000000
22.340000	-0.025365	-14.990507	-4.052649	-5.357314	-3.254516	-2.326028	0.000000	-10.000000	0.633333	-28.233334	191.500000	1023.000000	1023.000000	2046.000000
22.360001	-0.027329	-16.151142	-4.315089	-5.671188	-3.543873	-2.620992	0.000000	-10.000000	0.616667	-27.850000	181.833328	1023.000000	1023.000000	2046.000000
22.379999	-0.028958	-17.114132	-4.769542	-6.049388	-3.591653	-2.703549	0.000000	-10.000000	0.575000	-27.350000	175.666672	1023.000000	1023.000000	2046.000000
22.400000	-0.030842	-18.227896	-4.970049	-6.207733	-4.034518	-3.015596	0.000000	-10.000000	0.533333	-26.600000	166.666672	1023.000000	1023.000000	2046.000000
22.420000	-0.033017	-19.513079	-5.506641	-6.474854	-4.241115	-3.290469	0.000000	-10.000000	0.483333	-25.583334	157.833328	1023.000000	1023.000000	2046.000000
22.440001	-0.035103	-20.745991	-5.901046	-6.820862	-4.524086	-3.499996	0.000000	-10.000000	0.475000	-24.866667	149.333328	1023.000000	1023.000000	2046.000000
22.459999	-0.037154	-21.958096	-6.257737	-7.205813	-4.650577	-3.843969	0.000000	-10.000000	0.458333	-24.150002	141.000000	1023.000000	1023.000000	2046.000000
22.480000	-0.038415	-22.703560	-6.407712	-7.658794	-4.774140	-3.862914	0.000000	-10.000000	0.450000	-23.633333	133.000000	1023.000000	1023.000000	2046.000000
22.500000	-0.039977	-23.626570	-6.480267	-7.801117	-5.071244	-4.273943	0.000000	-10.000000	0.416667	-23.050001	125.000000	1023.000000	1023.000000	2046.000000
22.520000	-0.041241	-24.373522	-6.792281	-7.936176	-5.202492	-4.442573	0.000000	-10.000000	0.358333	-21.733334	114.833336	1023.000000	1023.000000	2046.000000
22.540001	-0.042194	-24.936508	-6.980587	-7.816685	-5.496211	-4.643026	0.000000	-10.000000	0.308333	-20.483334	107.333336	1023.000000	1023.000000	2046.000000
22.559999	-0.043332	-25.608988	-7.435848	-7.924511	-5.601854	-4.646775	0.000000	-10.000000	0.283333	-19.133333	100.333336	1023.000000	1023.000000	2046.000000
22.580000	-0.044251	-26.152281	-7.578095	-7.972329	-5.904222	-4.697635	0.000000	-10.000000	0.275000	-18.483334	96.000000	1023.000000	1023.000000	2046.000000
22.600000	-0.045630	-26.967463	-7.939683	-8.157593	-6.019238	-4.850947	0.000000	-10.000000	0.266667	-17.916668	89.833336	1023.000000	1023.000000	2046.000000
22.620001	-0.046633	-27.559967	-8.137815	-8.180557	-6.223982	-5.017613	0.000000	-10.000000	0.241667	-17.650002	81.666664	1023.000000	1023.000000	2046.000000
22.639999	-0.047562	-28.108862	-8.501521	-8.190623	-6.171855	-5.244864	0.000000	-10.000000	0.233333	-17.666668	75.666664	1023.000000	1023.000000	2046.000000
22.660000	-0.048437	-28.626194	-8.563790	-8.312822	-6.474455	-5.275127	0.000000	-10.000000	0.233333	-17.316668	69.666664	1023.000000	1023.000000	2046.000000
22.680000	-0.049649	-29.342588	-8.776440	-8.442012	-6.609472	-5.514664	0.000000	-10.000000	0.225000	-17.066668	66.000000	1023.000000	1023.000000	2046.000000
22.700001	-0.050391	-29.781155	-8.720773	-8.600895	-6.870802	-5.588684	0.000000	-10.000000	0.216667	-16.550001	60.333332	1023.000000	1023.000000	2046.000000
22.719999	-0.050994	-30.137463	-8.871954	-8.676448	-6.792358	-5.796704	0.000000	-10.000000	0.200000	-16.133333	54.833332	1023.000000	1023.000000	2046.000000
22.740000	-0.051472	-30.419909	-8.806074	-8.763820	-7.009071	-5.840944	0.000000	-10.000000	0.200000	-15.450001	49.333332	1023.000000	1023.000000	2046.000000
22.760000	-0.052458	-31.002916	-8.999976	-8.933632	-7.070808	-5.998501	0.000000	-10.000000	0.183333	-14.833333	44.333332	1023.000000	1023.000000	2046.000000
22.780001	-0.053004	-31.325171	-8.930905	-9.053196	-7.315289	-6.025780	0.000000	-10.000000	0.158333	-13.866667	39.333332	1023.000000	1023.000000	2046.000000
22.799999	-0.053346	-31.527460	-9.080789	-9.071950	-7.216112	-6.158609	0.000000	-10.000000	0.125000	-12.666667	34.666668	1023.000000	1023.000000	2046.000000
22.820000	-0.053646	-31.704592	-9.078486	-9.290992	-7.350463	-5.984650	0.000000	-10.000000	0.100000	-11.433333	29.166666	1023.000000	1023.000000	2046.000000
22.840000	-0.054596	-32.265999	-9.158438	-9.485992	-7.458469	-6.163099	0.000000	-10.000000	0.083333	-10.733334	25.333334	1023.000000	1023.000000	2046.000000
22.860001	-0.055290	-32.676426	-9.254082	-9.779130	-7.531724	-6.111488	0.000000	-10.000000	0.075000	-10.333333	21.833334	1023.000000	1023.000000	2046.000000
22.879999	-0.056030	-33.113739	-9.383164	-9.838299	-7.544453	-6.347822	0.000000	-10.000000	0.075000	-9.833333	19.500000	1023.000000	1023.000000	2046.000000
22.900000	-0.056478	-33.378304	-9.505676	-9.983302	-7.610697	-6.278627	0.000000	-10.000000	0.066667	-9.083333	16.166666	1023.000000	1023.000000	2046.000000
22.920000	-0.057437	-33.945499	-9.647647	-10.166247	-7.699862	-6.431744	0.000000	-10.000000	0.058333	-8.150000	13.166667	1023.000000	1023.000000	2046.000000
22.940001	-0.058044	-34.303947	-9.653239	-10.379337	-7.839910	-6.431464	0.000000	-10.000000	0.041667	-7.400000	10.500000	1023.000000	1023.000000	2046.000000
22.959999	-0.058568	-34.613834	-9.771237	-10.531863	-7.804718	-6.506014	0.000000	-10.000000	0.041667	-6.783333	8.000000	1023.000000	1023.000000	2046.000000
22.980000	-0.059028	-34.885269	-9.774904	-10.626290	-7.925304	-6.558769	0.000000	-10.000000	0.033333	-6.316667	5.666667	1023.000000	1023.000000	2046.000000
23.000000	-0.059715	-35.291679	-9.931100	-10.905135	-7.933067	-6.522377	0.000000	-10.000000	0.033333	-5.783333	3.500000	1023.000000	1023.000000	2046.000000
23.020000	-0.060169	-35.560108	-9.888939	-10.977487	-8.023788	-6.669896	0.000000	-10.000000	0.033333	-5.050000	1.666667	1023.000000	1023.000000	2046.000000
23.040001	-0.060230	-35.595684	-9.984041	-11.113185	-7.932783	-6.565676	0.000000	-10.000000	0.041667	-4.083333	0.333333	1023.000000	1023.000000	2046.000000
23.059999	-0.060661	-35.850571	-10.044875	-11.274480	-7.943508	-6.587706	0.000000	-10.000000	0.033333	-2.933333	-0.666667	1023.000000	1023.000000	2046.000000
23.080000	-0.060723	-35.887260	-9.873189	-11.272787	-8.063942	-6.677343	0.000000	-10.000000	0.016667	-1.533333	-1.333333	1023.000000	1023.000000	2046.000000
23.100000	-0.060480	-35.743462	-9.932987	-11.389991	-7.902902	-6.517582	0.000000	-10.000000	0.008333	0.050000	-1.833333	1023.000000	1023.000000	2046.000000
23.120001	-0.059995	-35.457264	-9.678051	-11.323109	-7.903314	-6.552791	0.000000	-10.000000	0.008333	1.733333	-2.000000	1023.000000	1023.000000	2046.000000
23.139999	-0.059105	-34.931244	-9.485254	-11.334813	-7.791215	-6.319960	0.000000	-10.000000	0.000000	3.866667	-2.000000	1023.000000	1023.000000	2046.000000
23.160000	-0.058194	-34.392574	-9.301670	-11.330050	-7.554697	-6.206159	0.000000	-10.000000	-0.025000	6.400000	-2.000000	1023.000000	1023.000000	2046.000000
23.180000	-0.056922	-33.640778	-9.008429	-11.257620	-7.492509	-5.882221	0.000000	-10.000000	-0.058333	9.150000	-2.000000	1023.000000	1023.000000	2046.000000
23.200001	-0.055783	-32.967957	-9.139770	-10.956613	-7.031842	-5.839732	0.000000	-10.000000	-0.091667	11.683333	-2.000000	1023.000000	1023.000000	2046.000000
23.219999	-0.054770	-32.369175	-8.972831	-10.642709	-7.022019	-5.731616	0.000000	-10.000000	-0.141667	13.583334	-2.000000	1023.000000	1023.000000	2046.000000
23.240000	-0.053540	-31.642010	-9.044703	-10.667863	-6.588909	-5.340534	0.000000	-10.000000	-0.166667	15.366667	-2.000000	1023.000000	1023.000000	2046.000000
23.260000	-0.052684	-31.136257	-8.833389	-10.610935	-6.411591	-5.280341	0.000000	-10.000000	-0.208333	17.016666	8.166667	1023.000000	1023.000000	2046.000000
23.280001	-0.051116	-30.209307	-8.445039	-10.479759	-6.203166	-5.081343	0.000000	-10.000000	-0.225000	18.283335	18.333334	1023.000000	1023.000000	2046.000000
23.299999	-0.049388	-29.188545	-8.367047	-10.236018	-5.761619	-4.823861	0.000000	-10.000000	-0.258333	19.433334	30.666666	1023.000000	1023.000000	2046.000000
23.320000	-0.047712	-28.197899	-8.132243	-9.615633	-5.618178	-4.831845	0.000000	-10.000000	-0.300000	20.466667	35.000000	1023.000000	1023.000000	2046.000000
23.340000	-0.046172	-27.287882	-8.121986	-9.399190	-5.395760	-4.370945	0.000000	-10.000000	-0.341667	21.866667	41.833332	1023.000000	1023.000000	2046.000000
23.360001	-0.044785	-26.467806	-8.030409	-9.058570	-5.152333	-4.226495	0.000000	-10.000000	-0.366667	22.983334	48.833332	1023.000000	1023.000000	2046.000000
23.379999	-0.043084	-25.462927	-7.880898	-8.753801	-4.878939	-3.949287	0.000000	-10.000000	-0.358333	23.650000	56.333332	1023.000000	1023.000000	2046.000000
23.400000	-0.041672	-24.628248	-7.838078	-8.502539	-4.580576	-3.707056	0.000000	-10.000000	-0.341667	23.850000	64.000000	1023.000000	1023.000000	2046.000000
23.420000	-0.039886	-23.572535	-7.509349	-8.027305	-4.448919	-3.586962	0.000000	-10.000000	-0.350000	23.900000	72.000000	1023.000000	1023.000000	2046.000000
23.440001	-0.037642	-22.246431	-7.268848	-7.657054	-4.128867	-3.191662	0.000000	-10.000000	-0.366667	23.916666	80.000000	1023.000000	1023.000000	2046.000000
23.459999	-0.035972	-21.259655	-6.982398	-7.340663	-3.943760	-2.992835	0.000000	-10.000000	-0.383333	24.183334	88.000000	1023.000000	1023.000000	2046.000000
23.480000	-0.033986	-20.085756	-6.561890	-6.879949	-3.774629	-2.869289	0.000000	-10.000000	-0.391667	24.466667	96.000000	1023.000000	1023.000000	2046.000000
23.500000	-0.031502	-18.617840	-6.231057	-6.662067	-3.316990	-2.407725	0.000000	-10.000000	-0.391667	24.816668	104.000000	1023.000000	1023.000000	2046.000000
23.520000	-0.029309	-17.321398	-5.764737	-6.202088	-3.077902	-2.276672	0.000000	-10.000000	-0.400000	24.933332	112.333336	1023.000000	1023.000000	2046.000000
23.540001	-0.026952	-15.928619	-5.302744	-5.869186	-2.842003	-1.914686	0.000000	-10.000000	-0.416667	25.233334	120.666664	1023.000000	1023.000000	2046.000000
23.559999	-0.024762	-14.634624	-5.050131	-5.554492	-2.332800	-1.697199	0.000000	-10.000000	-0.425000	25.266666	129.166672	1023.000000	1023.000000	2046.000000
23.580000	-0.022358	-13.213469	-4.557734	-5.312538	-2.025220	-1.317976	0.000000	-10.000000	-0.433333	25.483334	137.500000	1023.000000	1023.000000	2046.000000
23.600000	-0.020023	-11.833421	-4.255498	-5.217275	-1.477233	-0.883414	0.000000	-10.000000	-0.425000	25.316668	146.000000	1023.000000	1023.000000	2046.000000
23.620001	-0.017789	-10.513414	-3.732987	-4.936044	-1.126185	-0.718198	0.000000	-10.000000	-0.425000	25.333334	154.500000	1023.000000	1023.000000	2046.000000
23.639999	-0.015349	-9.071157	-3.295364	-4.848966	-0.669092	-0.257735	0.000000	-10.000000	-0.433333	25.283333	162.833328	1023.000000	1023.000000	2046.000000
23.660000	-0.013494	-7.974718	-2.965050	-4.794436	-0.309177	0.093946	0.000000	-10.000000	-0.441667	25.383333	171.333328	1023.000000	1023.000000	2046.000000
23.680000	-0.011492	-6.792059	-2.469599	-4.528869	-0.116786	0.323194	0.000000	-10.000000	-0.441667	25.450001	179.666672	1023.000000	1023.000000	2046.000000
23.700001	-0.009327	-5.512229	-2.197810	-4.473467	0.354231	0.804816	0.000000	-10.000000	-0.441667	25.600000	188.333328	1023.000000	1023.000000	2046.000000
23.719999	-0.007403	-4.375028	-1.718005	-4.221951	0.583240	0.981689	0.000000	-10.000000	-0.433333	25.616667	196.833328	1023.000000	1023.000000	2046.000000
23.740000	-0.005514	-3.258918	-1.341630	-4.157448	0.847251	1.392909	0.000000	-10.000000	-0.441667	25.650000	205.500000	1023.000000	1023.000000	2046.000000
23.760000	-0.003676	-2.172650	-1.002814	-3.958886	1.201094	1.587956	0.000000	-10.000000	-0.433333	25.533333	214.000000	1023.000000	1023.000000	2046.000000
23.780001	-0.001443	-0.852913	-0.670210	-3.782927	1.597350	2.002874	0.000000	-10.000000	-0.433333	25.550001	222.500000	1023.000000	1023.000000	2046.000000
23.799999	0.000281	0.165918	-0.410916	-3.629087	1.939142	2.266779	0.000000	-10.000000	-0.433333	25.716667	231.000000	1023.000000	1023.000000	2046.000000
23.820000	0.002007	1.186032	-0.031053	-3.441123	2.106968	2.551241	0.000000	-10.000000	-0.441667	25.750000	239.500000	1023.000000	1023.000000	2046.000000
23.840000	0.003940	2.328425	0.101849	-3.277879	2.637277	2.867178	0.000000	-10.000000	-0.441667	25.816668	248.166672	1023.000000	1023.000000	2046.000000
23.860001	0.005750	3.398145	0.561871	-3.050784	2.776680	3.110379	0.000000	-10.000000	-0.425000	25.666666	256.833344	1023.000000	1023.000000	2046.000000
23.879999	0.007812	4.617178	0.865110	-2.900400	3.130215	3.522253	0.000000	-10.000000	-0.425000	25.483334	265.500000	1023.000000	1023.000000	2046.000000
23.900000	0.009986	5.901438	1.319862	-2.587331	3.434951	3.733955	0.000000	-10.000000	-0.433333	25.500000	274.000000	1023.000000	1023.000000	2046.000000
23.920000	0.012575	7.431932	1.925678	-2.247373	3.666081	4.087546	0.000000	-10.000000	-0.450000	25.566668	282.500000	1023.000000	1023.000000	2046.000000
23.940001	0.014734	8.707669	2.236793	-2.061624	4.160541	4.371959	0.000000	-10.000000	-0.458333	25.800001	291.000000	1023.000000	1023.000000	2046.000000
23.959999	0.017077	10.092221	2.819877	-1.822834	4.271607	4.823571	0.000000	-10.000000	-0.441667	26.100000	299.500000	1023.000000	1023.000000	2046.000000
23.980000	0.019400	11.465682	2.982441	-1.462867	4.783991	5.162118	0.000000	-10.000000	-0.433333	26.083334	308.166656	1023.000000	1023.000000	2046.000000
24.000000	0.021583	12.755432	3.386423	-0.900771	4.880302	5.389478	0.000000	-10.000000	-0.425000	26.016668	317.000000	1023.000000	1023.000000	2046.000000
24.020000	0.023630	13.965367	3.440170	-0.575146	5.244409	5.855934	0.000000	-10.000000	-0.441667	25.700001	325.666656	1023.000000	1023.000000	2046.000000
24.040001	0.025039	14.798302	3.696110	-0.219341	5.322292	5.999241	0.000000	-10.000000	-0.441667	25.700001	334.333344	1023.000000	1023.000000	2046.000000
24.059999	0.027217	16.085545	3.938428	-0.053207	5.746915	6.453408	0.000000	-10.000000	-0.450000	26.050001	342.833344	1023.000000	1023.000000	2046.000000
24.080000	0.029051	17.168982	4.313064	0.337378	5.974543	6.543996	0.000000	-10.000000	-0.450000	26.383333	351.500000	1023.000000	1023.000000	2046.000000
24.100000	0.030860	18.238333	4.482902	0.852896	6.133209	6.769326	0.000000	-10.000000	-0.441667	26.783333	360.166656	1023.000000	1023.000000	2046.000000
24.120001	0.032108	18.975874	4.435082	1.288086	6.372004	6.880703	0.000000	-10.000000	-0.416667	26.633333	369.000000	1023.000000	1023.000000	2046.000000
24.139999	0.033324	19.694576	4.689371	1.773365	6.327817	6.904023	0.000000	-10.000000	-0.400000	26.066668	378.000000	1023.000000	1023.000000	2046.000000
24.160000	0.034597	20.446962	4.847880	2.041691	6.524152	7.033241	0.000000	-10.000000	-0.400000	25.383333	386.833344	1023.000000	1023.000000	2046.000000
24.180000	0.036350	21.482840	5.271394	2.568980	6.570613	7.071852	0.000000	-10.000000	-0.391667	25.033335	395.500000	1023.000000	1023.000000	2046.000000
24.200001	0.038279	22.622658	5.416880	3.015969	6.854216	7.335593	0.000000	-10.000000	-0.391667	24.983334	403.833344	1023.000000	1023.000000	2046.000000
24.219999	0.039891	23.575411	5.803470	3.591008	6.848942	7.331991	0.000000	-10.000000	-0.383333	24.883333	412.166656	1023.000000	1023.000000	2046.000000
24.240000	0.041467	24.507076	5.953295	3.896977	7.048799	7.608005	0.000000	-10.000000	-0.358333	24.483334	420.500000	1023.000000	1023.000000	2046.000000
24.260000	0.042716	25.245226	6.234200	4.311024	7.152037	7.547965	0.000000	-10.000000	-0.291667	23.433332	428.833344	1023.000000	1023.000000	2046.000000
24.280001	0.044106	26.066601	6.471361	4.572319	7.284118	7.738803	0.000000	-10.000000	-0.216667	21.400000	436.833344	1023.000000	1023.000000	2046.000000
24.299999	0.044769	26.458523	6.530934	4.668174	7.477477	7.781939	0.000000	-10.000000	-0.125000	18.266666	444.333344	1023.000000	1023.000000	2046.000000
24.320000	0.045128	26.670769	6.697788	4.887066	7.446687	7.639227	0.000000	-10.000000	-0.041667	13.733334	451.000000	1023.000000	1023.000000	2046.000000
24.340000	0.045412	26.838320	6.665347	4.982546	7.472777	7.717650	0.000000	-10.000000	0.041667	6.866667	456.333344	1023.000000	1023.000000	2046.000000
24.360001	0.044692	26.413052	6.572362	5.031560	7.367580	7.441548	0.000000	-10.000000	0.083333	0.266667	459.500000	1023.000000	1023.000000	2046.000000
24.379999	0.044135	26.083822	6.486399	4.963425	7.238801	7.395198	0.000000	-10.000000	0.108333	-6.133333	460.833344	1023.000000	1023.000000	2046.000000
24.400000	0.043164	25.509918	6.279839	4.792812	7.218723	7.218544	0.000000	-10.000000	0.141667	-10.250000	461.000000	1023.000000	1023.000000	2046.000000
24.420000	0.042061	24.858217	6.253233	4.544028	6.937940	7.123017	0.000000	-10.000000	0.183333	-13.766667	461.000000	1023.000000	1023.000000	2046.000000
24.440001	0.040354	23.849270	5.918375	4.160615	6.845931	6.924349	0.000000	-10.000000	0.225000	-15.700001	461.000000	1023.000000	1023.000000	2046.000000
24.459999	0.038679	22.859364	5.910744	3.854792	6.428834	6.664993	0.000000	-10.000000	0.250000	-16.783333	453.833344	1023.000000	1023.000000	2046.000000
24.480000	0.037037	21.888639	5.626970	3.479542	6.251370	6.530758	0.000000	-10.000000	0.275000	-17.766666	444.666656	1023.000000	1023.000000	2046.000000
24.500000	0.034961	20.662052	5.460752	3.246679	5.901626	6.052994	0.000000	-10.000000	0.325000	-19.033333	433.500000	1023.000000	1023.000000	2046.000000
24.520000	0.032838	19.407207	5.309540	2.928503	5.435183	5.733983	0.000000	-10.000000	0.375000	-20.633333	427.166656	1023.000000	1023.000000	2046.000000
24.540001	0.030756	18.176596	4.847951	2.499734	5.296044	5.532866	0.000000	-10.000000	0.441667	-22.300001	420.333344	1023.000000	1023.000000	2046.000000
24.559999	0.027944	16.514738	4.547037	2.175670	4.770352	5.021678	0.000000	-10.000000	0.491667	-24.050001	412.833344	1023.000000	1023.000000	2046.000000
24.580000	0.025325	14.967117	4.202792	1.809412	4.280307	4.674606	0.000000	-10.000000	0.566667	-25.816668	404.833344	1023.000000	1023.000000	2046.000000
24.600000	0.022698	13.414514	3.616773	1.425974	4.037910	4.333856	0.000000	-10.000000	0.633333	-27.483334	396.166656	1023.000000	1023.000000	2046.000000
24.620001	0.019871	11.743742	3.234489	1.144235	3.519728	3.845291	0.000000	-10.000000	0.716667	-29.000000	387.000000	1023.000000	1023.000000	2046.000000
24.639999	0.017325	10.239044	2.868247	0.824409	3.025985	3.520403	0.000000	-10.000000	0.775000	-30.316668	377.333344	1023.000000	1023.000000	2046.000000
24.660000	0.014967	8.845239	2.338272	0.418274	2.823843	3.264851	0.000000	-10.000000	0.825000	-31.333334	367.166656	1023.000000	1023.000000	2046.000000
24.680000	0.012282	7.258749	1.949068	0.103036	2.339871	2.866775	0.000000	-10.000000	0.841667	-32.099998	356.666656	1023.000000	1023.000000	2046.000000
24.700001	0.009922	5.863745	1.524801	-0.279129	1.910300	2.707773	0.000000	-10.000000	0.850000	-32.666668	345.833344	1023.000000	1023.000000	2046.000000
24.719999	0.007327	4.330135	0.865031	-0.548470	1.606739	2.406835	0.000000	-10.000000	0.850000	-33.233334	335.000000	1023.000000	1023.000000	2046.000000
24.740000	0.004609	2.723637	0.288746	-0.644162	1.092563	1.986490	0.000000	-10.000000	0.883333	-33.416668	324.000000	1023.000000	1023.000000	2046.000000
24.760000	0.001559	0.921340	-0.294164	-0.998993	0.583453	1.631045	0.000000	-10.000000	0.916667	-33.616665	312.833344	1023.000000	1023.000000	2046.000000
24.780001	-0.000860	-0.508291	-0.766741	-1.540847	0.263427	1.535870	0.000000	-10.000000	0.950000	-33.833332	301.666656	1023.000000	1023.000000	2046.000000
24.799999	-0.003090	-1.826096	-1.014550	-1.832955	-0.083100	1.104510	0.000000	-10.000000	0.933333	-34.200001	290.333344	1023.000000	1023.000000	2046.000000
24.820000	-0.004836	-2.858232	-1.196822	-1.907906	-0.535174	0.781671	0.000000	-10.000000	0.925000	-34.116669	279.000000	1023.000000	1023.000000	2046.000000
24.840000	-0.006635	-3.921286	-1.765686	-1.881873	-0.683169	0.409443	0.000000	-10.000000	0.891667	-33.683334	267.500000	1023.000000	1023.000000	2046.000000
24.860001	-0.008828	-5.217304	-2.043514	-1.937114	-1.249693	0.013017	0.000000	-10.000000	0.850000	-32.983334	256.333344	1023.000000	1023.000000	2046.000000
24.879999	-0.011335	-6.699065	-2.535854	-2.352476	-1.610151	-0.200583	0.000000	-10.000000	0.800000	-32.200001	245.333328	1023.000000	1023.000000	2046.000000
24.900000	-0.013601	-8.038314	-2.978725	-2.624119	-1.856890	-0.578581	0.000000	-10.000000	0.758333	-31.233334	227.833328	1023.000000	1023.000000	2046.000000
24.920000	-0.015747	-9.306212	-3.255622	-2.848431	-2.190903	-1.011256	0.000000	-10.000000	0.733333	-30.333334	210.500000	1023.000000	1023.000000	2046.000000
24.940001	-0.017857	-10.553408	-3.574273	-3.156656	-2.499939	-1.322540	0.000000	-10.000000	0.700000	-29.650000	193.500000	1023.000000	1023.000000	2046.000000
24.959999	-0.019883	-11.750638	-4.072051	-3.457313	-2.645698	-1.575576	0.000000	-10.000000	0.683333	-29.433334	186.833328	1023.000000	1023.000000	2046.000000
24.980000	-0.022021	-13.014225	-4.347978	-3.701226	-2.970143	-1.994879	0.000000	-10.000000	0.675000	-29.200001	180.166672	1023.000000	1023.000000	2046.000000
25.000000	-0.024156	-14.276180	-4.502661	-4.028535	-3.399024	-2.345959	0.000000	-10.000000	0.675000	-29.049999	176.833328	1023.000000	1023.000000	2046.000000
25.020000	-0.025648	-15.157679	-4.881489	-4.475681	-3.415296	-2.385212	0.000000	-10.000000	0.666667	-28.866667	170.500000	1023.000000	1023.000000	2046.000000
25.040001	-0.027445	-16.220062	-5.053415	-4.745103	-3.648682	-2.772860	0.000000	-10.000000	0.658333	-28.733334	164.166672	1023.000000	1023.000000	2046.000000
25.059999	-0.028807	-17.024866	-5.038798	-4.953847	-4.029246	-3.002975	0.000000	-10.000000	0.641667	-28.416668	154.666672	1023.000000	1023.000000	2046.000000
25.080000	-0.030147	-17.816690	-5.362159	-5.233929	-4.089834	-3.130770	0.000000	-10.000000	0.608333	-27.783333	145.000000	1023.000000	1023.000000	2046.000000
25.100000	-0.031614	-18.683598	-5.495561	-5.461329	-4.343490	-3.383218	0.000000	-10.000000	0.575000	-26.866667	135.833328	1023.000000	1023.000000	2046.000000
25.120001	-0.033058	-19.537384	-5.643609	-5.760502	-4.659656	-3.473617	0.000000	-10.000000	0.533333	-25.783333	126.833336	1023.000000	1023.000000	2046.000000
25.139999	-0.034575	-20.433828	-5.968335	-6.077517	-4.717831	-3.670146	0.000000	-10.000000	0.516667	-24.750000	118.333336	1023.000000	1023.000000	2046.000000
25.160000	-0.036232	-21.413240	-6.079031	-6.394010	-5.090098	-3.850102	0.000000	-10.000000	0.491667	-24.016668	110.000000	1023.000000	1023.000000	2046.000000
25.180000	-0.037730	-22.298439	-6.428623	-6.820678	-5.142335	-3.906803	0.000000	-10.000000	0.466667	-23.416668	102.000000	1023.000000	1023.000000	2046.000000
25.200001	-0.039091	-23.102732	-6.626987	-6.995915	-5.271819	-4.208012	0.000000	-10.000000	0.425000	-22.800001	94.166664	1023.000000	1023.000000	2046.000000
25.219999	-0.040418	-23.886881	-6.709523	-7.255013	-5.535684	-4.386661	0.000000	-10.000000	0.383333	-22.000000	86.500000	1023.000000	1023.000000	2046.000000
25.240000	-0.041681	-24.633394	-7.010825	-7.699548	-5.500419	-4.422604	0.000000	-10.000000	0.358333	-21.016666	79.166664	1023.000000	1023.000000	2046.000000
25.260000	-0.043218	-25.541893	-7.029188	-7.919275	-5.828035	-4.765393	0.000000	-10.000000	0.325000	-19.966667	72.166664	1023.000000	1023.000000	2046.000000
25.280001	-0.044283	-26.171116	-7.295766	-8.366290	-5.846494	-4.662566	0.000000	-10.000000	0.291667	-19.000000	65.666664	1023.000000	1023.000000	2046.000000
25.299999	-0.045715	-27.017607	-7.408044	-8.579194	-6.076251	-4.954117	0.000000	-10.000000	0.250000	-18.050001	59.500000	1023.000000	1023.000000	2046.000000
25.320000	-0.046972	-27.760464	-7.638897	-8.924872	-6.215230	-4.981463	0.000000	-10.000000	0.233333	-17.300001	53.500000	1023.000000	1023.000000	2046.000000
25.340000	-0.048192	-28.481186	-7.840325	-9.148229	-6.300462	-5.192171	0.000000	-10.000000	0.216667	-16.616667	47.500000	1023.000000	1023.000000	2046.000000
25.360001	-0.049063	-28.996401	-7.848683	-9.273427	-6.505984	-5.368307	0.000000	-10.000000	0.208333	-16.083334	41.833332	1023.000000	1023.000000	2046.000000
25.379999	-0.049909	-29.496466	-7.983013	-9.640973	-6.582480	-5.289999	0.000000	-10.000000	0.200000	-15.550000	36.333332	1023.000000	1023.000000	2046.000000
25.400000	-0.050744	-29.989441	-8.144949	-9.741464	-6.581599	-5.521430	0.000000	-10.000000	0.191667	-14.883333	31.166666	1023.000000	1023.000000	2046.000000
25.420000	-0.051282	-30.307833	-8.231893	-9.932791	-6.717393	-5.425756	0.000000	-10.000000	0.183333	-14.183333	26.166666	1023.000000	1023.000000	2046.000000
25.440001	-0.052490	-31.021467	-8.484224	-10.077281	-6.762477	-5.697484	0.000000	-10.000000	0.158333	-13.350000	21.500000	1023.000000	1023.000000	2046.000000
25.459999	-0.053480	-31.606768	-8.625304	-10.074456	-7.020635	-5.886372	0.000000	-10.000000	0.133333	-12.416667	17.166666	1023.000000	1023.000000	2046.000000
25.480000	-0.054562	-32.246174	-8.968245	-10.384446	-7.032522	-5.860962	0.000000	-10.000000	0.100000	-11.450000	13.000000	1023.000000	1023.000000	2046.000000
25.500000	-0.055602	-32.860619	-9.067871	-10.628466	-7.115468	-6.048812	0.000000	-10.000000	0.091667	-10.783334	9.166667	1023.000000	1023.000000	2046.000000
25.520000	-0.056076	-33.140797	-8.935780	-10.882361	-7.246955	-6.075701	0.000000	-10.000000	0.091667	-10.433333	5.500000	1023.000000	1023.000000	2046.000000
25.540001	-0.056577	-33.437031	-9.115260	-10.940339	-7.155876	-6.225556	0.000000	-10.000000	0.091667	-10.066667	2.333333	1023.000000	1023.000000	2046.000000
25.559999	-0.057003	-33.688591	-9.072418	-10.744774	-7.411665	-6.459732	0.000000	-10.000000	0.075000	-9.083334	-0.666667	1023.000000	1023.000000	2046.000000
25.580000	-0.057276	-33.850262	-9.361786	-10.721340	-7.451024	-6.316113	0.000000	-10.000000	0.058333	-7.383334	-3.500000	1023.000000	1023.000000	2046.000000
25.600000	-0.057799	-34.159000	-9.537980	-10.581692	-7.621705	-6.417623	0.000000	-10.000000	0.041667	-5.700000	-5.833333	1023.000000	1023.000000	2046.000000
25.620001	-0.058077	-34.323502	-9.748787	-10.608233	-7.725128	-6.241353	0.000000	-10.000000	0.041667	-4.683333	-7.833333	1023.000000	1023.000000	2046.000000
25.639999	-0.058615	-34.641186	-10.099807	-10.531963	-7.650692	-6.358723	0.000000	-10.000000	0.033333	-4.583333	-9.166667	1023.000000	1023.000000	2046.000000
25.660000	-0.058912	-34.816700	-10.134455	-10.368851	-7.840754	-6.472639	0.000000	-10.000000	0.041667	-4.816667	-10.833333	1023.000000	1023.000000	2046.000000
25.680000	-0.059049	-34.897911	-10.386326	-10.356639	-7.725376	-6.429570	0.000000	-10.000000	0.041667	-4.866667	-12.500000	1023.000000	1023.000000	2046.000000
25.700001	-0.059320	-35.057957	-10.317276	-10.211972	-7.909763	-6.618944	0.000000	-10.000000	0.050000	-4.616667	-14.166667	1023.000000	1023.000000	2046.000000
25.719999	-0.059388	-35.098537	-10.317743	-10.276196	-7.936726	-6.567873	0.000000	-10.000000	0.041667	-3.983333	-15.666667	1023.000000	1023.000000	2046.000000
25.740000	-0.059348	-35.074837	-10.131613	-10.146247	-8.052700	-6.744277	0.000000	-10.000000	0.025000	-2.466667	-16.833334	1023.000000	1023.000000	2046.000000
25.760000	-0.058746	-34.719170	-10.020610	-10.118955	-7.994158	-6.585446	0.000000	-10.000000	0.008333	-0.300000	-17.666666	1023.000000	1023.000000	2046.000000
25.780001	-0.058358	-34.489464	-9.867347	-9.903041	-7.929490	-6.789587	0.000000	-10.000000	-0.016667	2.150000	-18.000000	1023.000000	1023.000000	2046.000000
25.799999	-0.057413	-33.931343	-9.697862	-9.893683	-7.838627	-6.501170	0.000000	-10.000000	-0.025000	4.866667	-18.000000	1023.000000	1023.000000	2046.000000
25.820000	-0.056283	-33.263527	-9.531840	-9.763289	-7.594064	-6.374335	0.000000	-10.000000	-0.058333	8.016666	-18.000000	1023.000000	1023.000000	2046.000000
25.840000	-0.054665	-32.307045	-9.283584	-9.663099	-7.382108	-5.978255	0.000000	-10.000000	-0.100000	11.333334	-18.000000	1023.000000	1023.000000	2046.000000
25.860001	-0.053101	-31.382421	-9.067121	-9.473683	-6.996599	-5.845018	0.000000	-10.000000	-0.158333	13.950000	-18.000000	1023.000000	1023.000000	2046.000000
25.879999	-0.051715	-30.563517	-8.794824	-9.448629	-6.789355	-5.530709	0.000000	-10.000000	-0.191667	15.666667	-18.000000	1023.000000	1023.000000	2046.000000
25.900000	-0.050375	-29.771463	-8.648023	-9.393681	-6.392562	-5.337198	0.000000	-10.000000	-0.208333	17.333332	-4.333333	1023.000000	1023.000000	2046.000000
25.920000	-0.048807	-28.844950	-8.371788	-9.298309	-6.169983	-5.004869	0.000000	-10.000000	-0.241667	18.966667	10.833333	1023.000000	1023.000000	2046.000000
25.940001	-0.047428	-28.030233	-8.286971	-9.214406	-5.752799	-4.776058	0.000000	-10.000000	-0.291667	20.766666	28.166666	1023.000000	1023.000000	2046.000000
25.959999	-0.045712	-27.015499	-7.836025	-9.025946	-5.588628	-4.564899	0.000000	-10.000000	-0.341667	21.716667	34.166668	1023.000000	1023.000000	2046.000000
25.980000	-0.043773	-25.870089	-7.629177	-8.989221	-5.102937	-4.148753	0.000000	-10.000000	-0.383333	22.833334	41.166668	1023.000000	1023.000000	2046.000000
26.000000	-0.041937	-24.784615	-7.190848	-8.765372	-4.852267	-3.976127	0.000000	-10.000000	-0.416667	23.716667	48.500000	1023.000000	1023.000000	2046.000000
26.020000	-0.040177	-23.744595	-6.987977	-8.751305	-4.437875	-3.567438	0.000000	-10.000000	-0.450000	25.116667	56.333332	1023.000000	1023.000000	2046.000000
26.040001	-0.038528	-22.769989	-6.607806	-8.545557	-4.207133	-3.409492	0.000000	-10.000000	-0.441667	25.916668	64.500000	1023.000000	1023.000000	2046.000000
26.059999	-0.036627	-21.646616	-6.394410	-8.516150	-3.782531	-2.953526	0.000000	-10.000000	-0.425000	26.516666	73.166664	1023.000000	1023.000000	2046.000000
26.080000	-0.034781	-20.555458	-5.945708	-8.279788	-3.555408	-2.774554	0.000000	-10.000000	-0.416667	26.850000	82.000000	1023.000000	1023.000000	2046.000000
26.100000	-0.032644	-19.292799	-5.568394	-8.194162	-3.181863	-2.348381	0.000000	-10.000000	-0.416667	27.050001	91.000000	1023.000000	1023.000000	2046.000000
26.120001	-0.030485	-18.016563	-5.031351	-7.972184	-2.882142	-2.130888	0.000000	-10.000000	-0.433333	27.200001	100.000000	1023.000000	1023.000000	2046.000000
26.139999	-0.028018	-16.558914	-4.746331	-7.763841	-2.346277	-1.702464	0.000000	-10.000000	-0.441667	27.450001	109.000000	1023.000000	1023.000000	2046.000000
26.160000	-0.025683	-15.178844	-4.358335	-7.509781	-1.974181	-1.336547	0.000000	-10.000000	-0.475000	27.750000	118.166664	1023.000000	1023.000000	2046.000000
26.180000	-0.024065	-14.222332	-4.220608	-7.319769	-1.673576	-1.008378	0.000000	-10.000000	-0.475000	27.966667	127.333336	1023.000000	1023.000000	2046.000000
26.200001	-0.021885	-12.933855	-3.867804	-6.823250	-1.535473	-0.707328	0.000000	-10.000000	-0.483333	28.016666	136.666672	1023.000000	1023.000000	2046.000000
26.219999	-0.020234	-11.958158	-3.777288	-6.702517	-1.107345	-0.371010	0.000000	-10.000000	-0.475000	28.066668	146.000000	1023.000000	1023.000000	2046.000000
26.240000	-0.018251	-10.786151	-3.453562	-6.500789	-0.841669	0.009869	0.000000	-10.000000	-0.500000	28.083334	155.333328	1023.000000	1023.000000	2046.000000
26.260000	-0.015957	-9.430587	-3.108654	-6.146181	-0.414633	0.238881	0.000000	-10.000000	-0.516667	28.483334	164.666672	1023.000000	1023.000000	2046.000000
26.280001	-0.013646	-8.064625	-2.837404	-5.706420	-0.145767	0.624966	0.000000	-10.000000	-0.541667	28.850000	174.000000	1023.000000	1023.000000	2046.000000
26.299999	-0.011600	-6.855549	-2.618919	-5.085801	0.088319	0.760851	0.000000	-10.000000	-0.558333	29.383333	183.666672	1023.000000	1023.000000	2046.000000
26.320000	-0.009771	-5.774918	-2.623077	-4.777089	0.478806	1.146442	0.000000	-10.000000	-0.558333	29.483334	193.500000	1023.000000	1023.000000	2046.000000
26.340000	-0.008133	-4.806828	-2.350482	-4.339452	0.564250	1.318857	0.000000	-10.000000	-0.550000	29.366667	203.500000	1023.000000	1023.000000	2046.000000
26.360001	-0.006268	-3.704172	-2.157327	-3.978148	0.925038	1.506265	0.000000	-10.000000	-0.550000	29.283333	213.166672	1023.000000	1023.000000	2046.000000
26.379999	-0.004205	-2.484966	-1.776751	-3.529288	1.037688	1.783386	0.000000	-10.000000	-0.541667	29.000000	222.833328	1023.000000	1023.000000	2046.000000
26.400000	-0.001989	-1.175721	-1.475359	-2.996121	1.357126	1.938633	0.000000	-10.000000	-0.550000	28.933334	232.500000	1023.000000	1023.000000	2046.000000
26.420000	0.000559	0.330222	-1.129183	-2.573491	1.631974	2.400922	0.000000	-10.000000	-0.533333	28.900000	242.166672	1023.000000	1023.000000	2046.000000
26.440001	0.002676	1.581366	-0.751534	-2.102085	1.922988	2.511997	0.000000	-10.000000	-0.525000	28.683334	251.833328	1023.000000	1023.000000	2046.000000
26.459999	0.004877	2.882557	-0.295726	-1.796232	2.112606	2.861910	0.000000	-10.000000	-0.508333	28.633333	261.333344	1023.000000	1023.000000	2046.000000
26.480000	0.007356	4.347413	0.199858	-1.408895	2.478506	3.077944	0.000000	-10.000000	-0.491667	28.266666	271.000000	1023.000000	1023.000000	2046.000000
26.500000	0.010109	5.974486	0.670521	-0.993871	2.806436	3.491400	0.000000	-10.000000	-0.475000	27.900000	280.500000	1023.000000	1023.000000	2046.000000
26.520000	0.012658	7.480588	1.137004	-0.544476	3.187604	3.700455	0.000000	-10.000000	-0.458333	27.416668	289.833344	1023.000000	1023.000000	2046.000000
26.540001	0.015133	8.943806	1.533743	-0.209730	3.545062	4.074730	0.000000	-10.000000	-0.441667	26.966667	299.166656	1023.000000	1023.000000	2046.000000
26.559999	0.017614	10.410161	1.901783	0.118638	4.010136	4.379605	0.000000	-10.000000	-0.425000	26.900002	308.333344	1023.000000	1023.000000	2046.000000
26.580000	0.020349	12.026252	2.489100	0.386864	4.307558	4.842730	0.000000	-10.000000	-0.416667	26.650002	317.333344	1023.000000	1023.000000	2046.000000
26.600000	0.022795	13.471721	2.841148	0.608558	4.867320	5.154694	0.000000	-10.000000	-0.425000	26.633333	326.166656	1023.000000	1023.000000	2046.000000
26.620001	0.025127	14.849895	3.528760	0.772670	5.044820	5.503645	0.000000	-10.000000	-0.441667	26.766666	335.000000	1023.000000	1023.000000	2046.000000
26.639999	0.027285	16.125286	3.844215	0.893259	5.457651	5.930161	0.000000	-10.000000	-0.450000	27.133333	344.000000	1023.000000	1023.000000	2046.000000
26.660000	0.029507	17.438675	4.410505	1.205565	5.679780	6.142824	0.000000	-10.000000	-0.458333	27.316668	353.000000	1023.000000	1023.000000	2046.000000
26.680000	0.031660	18.711296	4.781116	1.347753	5.994043	6.588384	0.000000	-10.000000	-0.466667	27.466667	362.000000	1023.000000	1023.000000	2046.000000
26.700001	0.033649	19.886515	5.223629	1.633145	6.264672	6.765069	0.000000	-10.000000	-0.475000	27.650000	371.166656	1023.000000	1023.000000	2046.000000
26.719999	0.035754	21.130772	5.580064	1.840365	6.542847	7.167496	0.000000	-10.000000	-0.466667	27.633333	380.333344	1023.000000	1023.000000	2046.000000
26.740000	0.037525	22.177382	5.828887	2.053853	6.936305	7.358336	0.000000	-10.000000	-0.450000	27.533333	389.666656	1023.000000	1023.000000	2046.000000
26.760000	0.039103	23.110010	6.145897	2.221434	7.046514	7.696166	0.000000	-10.000000	-0.425000	26.983334	398.833344	1023.000000	1023.000000	2046.000000
26.780001	0.040558	23.969841	6.295098	2.447072	7.398352	7.829319	0.000000	-10.000000	-0.408333	26.466667	408.000000	1023.000000	1023.000000	2046.000000
26.799999	0.042176	24.925888	6.607499	2.698733	7.576764	8.042892	0.000000	-10.000000	-0.383333	25.450001	417.000000	1023.000000	1023.000000	2046.000000
26.820000	0.043607	25.771740	6.840317	2.813902	7.880728	8.236792	0.000000	-10.000000	-0.358333	24.583334	425.666656	1023.000000	1023.000000	2046.000000
26.840000	0.044859	26.511471	7.217243	2.980565	7.916100	8.397563	0.000000	-10.000000	-0.291667	23.283335	434.000000	1023.000000	1023.000000	2046.000000
26.860001	0.045748	27.037285	7.086386	3.063258	8.325345	8.562296	0.000000	-10.000000	-0.191667	21.266666	441.833344	1023.000000	1023.000000	2046.000000
26.879999	0.045526	26.905817	7.110295	3.122892	8.227420	8.445211	0.000000	-10.000000	-0.083333	17.533333	449.333344	1023.000000	1023.000000	2046.000000
26.900000	0.045005	26.597713	6.884433	3.130480	8.108526	8.474274	0.000000	-10.000000	0.008333	11.483334	456.000000	1023.000000	1023.000000	2046.000000
26.920000	0.043737	25.848450	6.704659	2.998942	7.815536	8.329312	0.000000	-10.000000	0.058333	3.733334	460.833344	1023.000000	1023.000000	2046.000000
26.940001	0.042089	24.874403	6.323949	2.617505	7.721544	8.211405	0.000000	-10.000000	0.100000	-3.383333	463.333344	1023.000000	1023.000000	2046.000000
26.959999	0.040679	24.041286	6.288424	2.405765	7.429007	7.918090	0.000000	-10.000000	0.125000	-9.266666	464.000000	1023.000000	1023.000000	2046.000000
26.980000	0.039488	23.337288	5.987529	2.306301	7.333221	7.710237	0.000000	-10.000000	0.166667	-12.850000	464.000000	1023.000000	1023.000000	2046.000000
27.000000	0.037748	22.308844	5.755548	2.408204	6.775723	7.369368	0.000000	-10.000000	0.216667	-15.800000	464.000000	1023.000000	1023.000000	2046.000000
27.020000	0.035339	20.885477	5.144431	2.384262	6.494600	6.862184	0.000000	-10.000000	0.283333	-17.650000	460.333344	1023.000000	1023.000000	2046.000000
27.040001	0.032885	19.434937	4.827741	2.308621	5.919811	6.378765	0.000000	-10.000000	0.333333	-19.400000	451.333344	1023.000000	1023.000000	2046.000000
27.059999	0.030617	18.094385	4.343720	2.167668	5.668823	5.914174	0.000000	-10.000000	0.375000	-20.750000	440.000000	1023.000000	1023.000000	2046.000000
27.080000	0.028437	16.806553	4.175010	2.129785	5.115892	5.385866	0.000000	-10.000000	0.400000	-21.700001	430.000000	1023.000000	1023.000000	2046.000000
27.100000	0.026465	15.640690	3.664173	2.027869	4.869493	5.079155	0.000000	-10.000000	0.425000	-22.500000	422.666656	1023.000000	1023.000000	2046.000000
27.120001	0.024439	14.443551	3.399601	2.078357	4.389205	4.576388	0.000000	-10.000000	0.458333	-23.616667	415.333344	1023.000000	1023.000000	2046.000000
27.139999	0.022334	13.199380	2.926161	1.889415	4.107917	4.275887	0.000000	-10.000000	0.500000	-24.666666	407.333344	1023.000000	1023.000000	2046.000000
27.160000	0.020125	11.893898	2.696894	1.761923	3.652583	3.782498	0.000000	-10.000000	0.541667	-25.800001	399.166656	1023.000000	1023.000000	2046.000000
27.180000	0.018411	10.880890	2.424479	1.473139	3.358907	3.624365	0.000000	-10.000000	0.583333	-26.733334	390.333344	1023.000000	1023.000000	2046.000000
27.200001	0.016492	9.746983	2.200044	1.194997	3.097120	3.254822	0.000000	-10.000000	0.633333	-27.833334	381.500000	1023.000000	1023.000000	2046.000000
27.219999	0.014835	8.767589	2.109340	1.096527	2.695008	2.866713	0.000000	-10.000000	0.675000	-28.900000	372.166656	1023.000000	1023.000000	2046.000000
27.240000	0.012934	7.644139	1.709217	0.814873	2.456321	2.663728	0.000000	-10.000000	0.708333	-29.933334	362.500000	1023.000000	1023.000000	2046.000000
27.260000	0.011161	6.596111	1.452926	0.785713	2.054779	2.302693	0.000000	-10.000000	0.733333	-30.600000	352.500000	1023.000000	1023.000000	2046.000000
27.280001	0.009289	5.489654	1.010628	0.491401	1.794333	2.193291	0.000000	-10.000000	0.750000	-30.800001	342.500000	1023.000000	1023.000000	2046.000000
27.299999	0.007202	4.256345	0.726255	0.315676	1.375950	1.838465	0.000000	-10.000000	0.758333	-30.700001	332.166656	1023.000000	1023.000000	2046.000000
27.320000	0.005031	2.973100	0.175971	-0.073058	1.164143	1.706045	0.000000	-10.000000	0.750000	-30.583334	321.833344	1023.000000	1023.000000	2046.000000
27.340000	0.002606	1.540159	-0.073584	-0.420765	0.704780	1.329728	0.000000	-10.000000	0.733333	-30.316668	311.500000	1023.000000	1023.000000	2046.000000
27.360001	0.000414	0.244576	-0.461479	-0.812321	0.422695	1.095681	0.000000	-10.000000	0.716667	-30.166668	301.500000	1023.000000	1023.000000	2046.000000
27.379999	-0.001895	-1.119789	-0.729114	-1.146128	0.064377	0.691077	0.000000	-10.000000	0.700000	-30.050001	291.500000	1023.000000	1023.000000	2046.000000
27.400000	-0.003905	-2.307633	-1.073086	-1.574609	-0.200136	0.540197	0.000000	-10.000000	0.691667	-30.250000	281.500000	1023.000000	1023.000000	2046.000000
27.420000	-0.006175	-3.649281	-1.332690	-2.001448	-0.498593	0.183450	0.000000	-10.000000	0.691667	-30.216667	271.500000	1023.000000	1023.000000	2046.000000
27.440001	-0.008339	-4.928636	-1.531752	-2.430379	-0.896289	-0.070216	0.000000	-10.000000	0.691667	-30.133333	261.500000	1023.000000	1023.000000	2046.000000
27.459999	-0.010665	-6.302846	-1.984743	-2.859633	-1.102596	-0.355875	0.000000	-10.000000	0.700000	-30.016666	251.500000	1023.000000	1023.000000	2046.000000
27.480000	-0.012827	-7.580863	-2.208522	-3.189686	-1.506115	-0.676540	0.000000	-10.000000	0.700000	-29.933334	241.500000	1023.000000	1023.000000	2046.000000
27.500000	-0.015101	-8.924426	-2.646160	-3.672327	-1.729322	-0.876616	0.000000	-10.000000	0.683333	-29.750000	231.500000	1023.000000	1023.000000	2046.000000
27.520000	-0.017322	-10.237281	-2.861830	-4.006997	-2.093646	-1.274807	0.000000	-10.000000	0.666667	-29.566668	221.500000	1023.000000	1023.000000	2046.000000
27.540001	-0.019183	-11.336885	-3.225095	-4.391098	-2.307188	-1.413504	0.000000	-10.000000	0.650000	-29.316668	211.500000	1023.000000	1023.000000	2046.000000
27.559999	-0.021004	-12.413073	-3.516977	-4.656534	-2.505337	-1.734225	0.000000	-10.000000	0.650000	-28.900000	201.666672	1023.000000	1023.000000	2046.000000
27.580000	-0.023442	-13.854353	-4.006127	-5.058970	-2.802249	-1.987007	0.000000	-10.000000	0.633333	-28.300001	192.000000	1023.000000	1023.000000	2046.000000
27.600000	-0.025640	-15.153072	-4.433585	-5.255499	-3.101247	-2.362741	0.000000	-10.000000	0.608333	-27.766666	182.666672	1023.000000	1023.000000	2046.000000
27.620001	-0.027704	-16.373035	-4.893482	-5.635378	-3.396819	-2.447356	0.000000	-10.000000	0.566667	-26.966667	173.333328	1023.000000	1023.000000	2046.000000
27.639999	-0.030018	-17.740870	-5.325063	-6.089476	-3.592242	-2.734089	0.000000	-10.000000	0.533333	-26.166668	164.333328	1023.000000	1023.000000	2046.000000
27.660000	-0.031734	-18.754517	-5.391816	-6.476286	-3.873306	-3.013108	0.000000	-10.000000	0.500000	-25.250000	155.500000	1023.000000	1023.000000	2046.000000
27.680000	-0.033111	-19.568428	-5.642492	-6.810719	-3.952823	-3.162393	0.000000	-10.000000	0.475000	-24.616667	147.166672	1023.000000	1023.000000	2046.000000
27.700001	-0.034464	-20.368065	-5.761093	-6.794083	-4.254920	-3.557969	0.000000	-10.000000	0.433333	-23.583334	139.000000	1023.000000	1023.000000	2046.000000
27.719999	-0.035539	-21.003605	-6.045924	-6.802466	-4.512750	-3.642465	0.000000	-10.000000	0.391667	-22.316668	131.166672	1023.000000	1023.000000	2046.000000
27.740000	-0.036735	-21.710602	-6.383503	-6.776463	-4.675532	-3.875103	0.000000	-10.000000	0.358333	-20.683334	123.666664	1023.000000	1023.000000	2046.000000
27.760000	-0.037855	-22.372023	-6.625303	-6.908012	-4.971050	-3.867657	0.000000	-10.000000	0.316667	-19.516666	116.833336	1023.000000	1023.000000	2046.000000
27.780001	-0.039275	-23.211447	-6.982468	-7.041457	-5.114011	-4.073511	0.000000	-10.000000	0.300000	-18.766666	110.166664	1023.000000	1023.000000	2046.000000
27.799999	-0.040382	-23.865955	-7.215363	-7.041840	-5.306062	-4.302689	0.000000	-10.000000	0.266667	-18.733334	103.833336	1023.000000	1023.000000	2046.000000
27.820000	-0.041463	-24.504662	-7.615384	-7.171697	-5.303873	-4.413707	0.000000	-10.000000	0.283333	-18.666666	97.500000	1023.000000	1023.000000	2046.000000
27.840000	-0.042442	-25.083473	-7.678541	-7.200516	-5.557432	-4.646984	0.000000	-10.000000	0.266667	-18.433332	91.500000	1023.000000	1023.000000	2046.000000
27.860001	-0.043561	-25.744537	-7.899041	-7.416605	-5.714097	-4.714794	0.000000	-10.000000	0.258333	-17.933332	85.500000	1023.000000	1023.000000	2046.000000
27.879999	-0.044391	-26.235134	-7.912343	-7.477380	-5.886235	-4.959177	0.000000	-10.000000	0.241667	-17.233334	79.500000	1023.000000	1023.000000	2046.000000
27.900000	-0.045183	-26.703201	-8.025688	-7.778330	-5.958767	-4.940415	0.000000	-10.000000	0.233333	-16.500000	73.666664	1023.000000	1023.000000	2046.000000
27.920000	-0.045834	-27.087669	-7.968378	-7.803411	-6.146376	-5.169503	0.000000	-10.000000	0.225000	-15.950000	68.000000	1023.000000	1023.000000	2046.000000
27.940001	-0.046645	-27.567131	-8.160016	-8.041818	-6.181819	-5.183478	0.000000	-10.000000	0.208333	-15.266666	62.666668	1023.000000	1023.000000	2046.000000
27.959999	-0.047448	-28.041651	-8.236420	-8.113435	-6.303615	-5.388182	0.000000	-10.000000	0.200000	-14.500000	57.500000	1023.000000	1023.000000	2046.000000
27.980000	-0.047882	-28.298409	-8.345280	-8.285646	-6.389723	-5.277759	0.000000	-10.000000	0.183333	-13.483334	52.666668	1023.000000	1023.000000	2046.000000
28.000000	-0.048328	-28.561722	-8.351583	-8.367661	-6.441587	-5.400891	0.000000	-10.000000	0.150000	-12.650001	48.166668	1023.000000	1023.000000	2046.000000
28.020000	-0.049090	-29.012024	-8.454602	-8.622974	-6.561142	-5.373305	0.000000	-10.000000	0.116667	-12.066667	44.000000	1023.000000	1023.000000	2046.000000
28.040001	-0.049877	-29.477566	-8.600930	-8.827363	-6.544153	-5.505119	0.000000	-10.000000	0.100000	-11.366667	40.000000	1023.000000	1023.000000	2046.000000
28.059999	-0.050493	-29.841200	-8.659130	-8.987128	-6.649086	-5.545856	0.000000	-10.000000	0.100000	-10.600000	36.166668	1023.000000	1023.000000	2046.000000
28.080000	-0.051362	-30.354744	-8.846128	-9.191228	-6.683896	-5.633492	0.000000	-10.000000	0.091667	-9.600000	32.500000	1023.000000	1023.000000	2046.000000
28.100000	-0.052185	-30.841539	-8.843924	-9.296661	-6.880074	-5.820881	0.000000	-10.000000	0.091667	-8.916667	29.333334	1023.000000	1023.000000	2046.000000
28.120001	-0.052744	-31.171648	-8.964495	-9.541480	-6.880061	-5.785613	0.000000	-10.000000	0.075000	-8.400001	26.333334	1023.000000	1023.000000	2046.000000
28.139999	-0.053519	-31.629852	-9.063890	-9.728148	-6.926045	-5.911769	0.000000	-10.000000	0.066667	-8.066667	23.500000	1023.000000	1023.000000	2046.000000
28.160000	-0.054295	-32.088383	-9.048303	-9.961230	-7.151838	-5.927013	0.000000	-10.000000	0.050000	-7.616667	20.833334	1023.000000	1023.000000	2046.000000
28.180000	-0.055045	-32.531761	-9.291123	-10.201985	-7.096174	-5.942477	0.000000	-10.000000	0.050000	-7.283333	18.166666	1023.000000	1023.000000	2046.000000
28.200001	-0.055630	-32.877041	-9.267764	-10.316376	-7.218009	-6.074893	0.000000	-10.000000	0.050000	-7.066667	15.833333	1023.000000	1023.000000	2046.000000
28.219999	-0.056225	-33.228687	-9.436147	-10.577125	-7.201818	-6.013600	0.000000	-10.000000	0.050000	-6.916667	12.500000	1023.000000	1023.000000	2046.000000
28.240000	-0.056869	-33.609493	-9.422366	-10.674752	-7.314545	-6.197831	0.000000	-10.000000	0.058333	-6.783333	9.500000	1023.000000	1023.000000	2046.000000
28.260000	-0.057194	-33.801655	-9.561576	-10.785705	-7.290925	-6.163447	0.000000	-10.000000	0.066667	-6.650000	7.166667	1023.000000	1023.000000	2046.000000
28.280001	-0.057562	-34.019276	-9.528757	-10.925766	-7.315256	-6.249498	0.000000	-10.000000	0.066667	-6.483333	5.833333	1023.000000	1023.000000	2046.000000
28.299999	-0.057710	-34.106358	-9.396809	-11.070898	-7.451371	-6.187279	0.000000	-10.000000	0.058333	-6.183333	4.500000	1023.000000	1023.000000	2046.000000
28.320000	-0.057908	-34.223820	-9.497905	-11.109706	-7.363180	-6.253029	0.000000	-10.000000	0.050000	-5.733334	2.500000	1023.000000	1023.000000	2046.000000
28.340000	-0.058071	-34.320011	-9.527103	-11.193664	-7.401116	-6.198127	0.000000	-10.000000	0.050000	-5.200000	0.833333	1023.000000	1023.000000	2046.000000
28.360001	-0.058793	-34.746735	-9.774241	-11.246006	-7.461740	-6.264748	0.000000	-10.000000	0.050000	-4.733334	-0.666667	1023.000000	1023.000000	2046.000000
28.379999	-0.059385	-35.096596	-10.009025	-11.160072	-7.540547	-6.386953	0.000000	-10.000000	0.041667	-4.116667	-2.000000	1023.000000	1023.000000	2046.000000
28.400000	-0.060035	-35.480900	-10.107211	-11.313914	-7.613276	-6.446498	0.000000	-10.000000	0.041667	-3.600000	-3.333333	1023.000000	1023.000000	2046.000000
28.420000	-0.060350	-35.666809	-10.125132	-11.547918	-7.576830	-6.416927	0.000000	-10.000000	0.041667	-3.283334	-4.500000	1023.000000	1023.000000	2046.000000
28.440001	-0.060519	-35.766945	-10.043219	-11.595330	-7.584167	-6.544228	0.000000	-10.000000	0.050000	-3.233333	-5.666667	1023.000000	1023.000000	2046.000000
28.459999	-0.060682	-35.863174	-10.016975	-11.385011	-7.691379	-6.769810	0.000000	-10.000000	0.041667	-2.883333	-6.833333	1023.000000	1023.000000	2046.000000
28.480000	-0.060641	-35.838581	-10.039884	-11.209048	-7.806902	-6.782745	0.000000	-10.000000	0.033333	-1.333333	-7.666667	1023.000000	1023.000000	2046.000000
28.500000	-0.060624	-35.828800	-10.400131	-11.048795	-7.718246	-6.661627	0.000000	-10.000000	0.033333	0.200000	-8.000000	1023.000000	1023.000000	2046.000000
28.520000	-0.060892	-35.987282	-10.486557	-10.945270	-7.896497	-6.658959	0.000000	-10.000000	0.025000	1.083333	-8.000000	1023.000000	1023.000000	2046.000000
28.540001	-0.061076	-36.096210	-10.593951	-10.880435	-7.969994	-6.651830	0.000000	-10.000000	0.033333	0.316667	-8.000000	1023.000000	1023.000000	2046.000000
28.559999	-0.061046	-36.077892	-10.864264	-10.790243	-7.836923	-6.586461	0.000000	-10.000000	0.033333	-0.816667	-8.166667	1023.000000	1023.000000	2046.000000
28.580000	-0.061043	-36.076668	-10.840260	-10.570179	-7.931267	-6.734961	0.000000	-10.000000	0.041667	-1.650000	-8.500000	1023.000000	1023.000000	2046.000000
28.600000	-0.060809	-35.938301	-10.827726	-10.482076	-7.935163	-6.693336	0.000000	-10.000000	0.025000	-1.316667	-8.833333	1023.000000	1023.000000	2046.000000
28.620001	-0.060468	-35.736320	-10.789972	-10.330219	-7.872124	-6.744005	0.000000	-10.000000	0.008333	0.083333	-9.000000	1023.000000	1023.000000	2046.000000
28.639999	-0.059848	-35.369907	-10.500218	-10.192946	-7.979550	-6.697194	0.000000	-10.000000	-0.008333	2.100000	-9.000000	1023.000000	1023.000000	2046.000000
28.660000	-0.058989	-34.862396	-10.360356	-10.120219	-7.805594	-6.576225	0.000000	-10.000000	-0.016667	4.600000	-9.000000	1023.000000	1023.000000	2046.000000
28.680000	-0.057855	-34.192169	-10.030795	-9.918258	-7.696596	-6.546523	0.000000	-10.000000	-0.033333	7.233334	-9.000000	1023.000000	1023.000000	2046.000000
28.700001	-0.056452	-33.363316	-9.910783	-9.809192	-7.394512	-6.248830	0.000000	-10.000000	-0.058333	9.933333	-9.000000	1023.000000	1023.000000	2046.000000
28.719999	-0.055393	-32.737408	-9.741879	-9.725178	-7.177158	-6.093195	0.000000	-10.000000	-0.108333	12.250000	-9.000000	1023.000000	1023.000000	2046.000000
28.740000	-0.053835	-31.816534	-9.346573	-9.587282	-7.011128	-5.871552	0.000000	-10.000000	-0.150000	13.716666	-9.000000	1023.000000	1023.000000	2046.000000
28.760000	-0.052015	-30.740692	-9.216231	-9.503030	-6.568066	-5.453366	0.000000	-10.000000	-0.191667	15.216666	-3.666667	1023.000000	1023.000000	2046.000000
28.780001	-0.050370	-29.768702	-8.938794	-9.392864	-6.208317	-5.228727	0.000000	-10.000000	-0.200000	16.483334	7.500000	1023.000000	1023.000000	2046.000000
28.799999	-0.048838	-28.863478	-8.542908	-9.366623	-5.985659	-4.968288	0.000000	-10.000000	-0.225000	17.750000	20.666666	1023.000000	1023.000000	2046.000000
28.820000	-0.047254	-27.927147	-8.409083	-9.320885	-5.588643	-4.608537	0.000000	-10.000000	-0.241667	19.033333	30.500000	1023.000000	1023.000000	2046.000000
28.840000	-0.045659	-26.984543	-8.154897	-9.076869	-5.305431	-4.447347	0.000000	-10.000000	-0.291667	20.100000	36.666668	1023.000000	1023.000000	2046.000000
28.860001	-0.043957	-25.978580	-7.797653	-8.916915	-5.051676	-4.212336	0.000000	-10.000000	-0.316667	21.666668	43.166668	1023.000000	1023.000000	2046.000000
28.879999	-0.042114	-24.889524	-7.583513	-8.854930	-4.638290	-3.812793	0.000000	-10.000000	-0.333333	22.616667	50.000000	1023.000000	1023.000000	2046.000000
28.900000	-0.040226	-23.773565	-7.145775	-8.676206	-4.373568	-3.578016	0.000000	-10.000000	-0.350000	23.516666	57.333332	1023.000000	1023.000000	2046.000000
28.920000	-0.038356	-22.668255	-6.785242	-8.632277	-4.043267	-3.207468	0.000000	-10.000000	-0.391667	24.300001	65.000000	1023.000000	1023.000000	2046.000000
28.940001	-0.036566	-21.610262	-6.544347	-8.501835	-3.633331	-2.930749	0.000000	-10.000000	-0.433333	25.100000	73.000000	1023.000000	1023.000000	2046.000000
28.959999	-0.034552	-20.420502	-6.114027	-8.271729	-3.381912	-2.652835	0.000000	-10.000000	-0.441667	25.783335	81.333336	1023.000000	1023.000000	2046.000000
28.980000	-0.032477	-19.194126	-5.839883	-8.228188	-2.964164	-2.161893	0.000000	-10.000000	-0.441667	26.383333	89.833336	1023.000000	1023.000000	2046.000000
29.000000	-0.030463	-18.003668	-5.437726	-7.990882	-2.613713	-1.961345	0.000000	-10.000000	-0.458333	26.766666	98.666664	1023.000000	1023.000000	2046.000000
29.020000	-0.028164	-16.644835	-5.086108	-7.818436	-2.227991	-1.512298	0.000000	-10.000000	-0.483333	27.216667	107.500000	1023.000000	1023.000000	2046.000000
29.040001	-0.026210	-15.489845	-4.807842	-7.615227	-1.842481	-1.224296	0.000000	-10.000000	-0.491667	27.450001	116.500000	1023.000000	1023.000000	2046.000000
29.059999	-0.023924	-14.138976	-4.261631	-7.356673	-1.597876	-0.922796	0.000000	-10.000000	-0.491667	27.733334	125.500000	1023.000000	1023.000000	2046.000000
29.080000	-0.021488	-12.699241	-3.890016	-7.146322	-1.153909	-0.508993	0.000000	-10.000000	-0.491667	27.900002	134.666672	1023.000000	1023.000000	2046.000000
29.100000	-0.019031	-11.247521	-3.316350	-6.859224	-0.811079	-0.260868	0.000000	-10.000000	-0.500000	28.233334	144.000000	1023.000000	1023.000000	2046.000000
29.120001	-0.016270	-9.615794	-2.716503	-6.660408	-0.466461	0.227578	0.000000	-10.000000	-0.508333	28.766668	153.333328	1023.000000	1023.000000	2046.000000
29.139999	-0.013654	-8.069471	-2.458837	-6.374990	0.106676	0.657679	0.000000	-10.000000	-0.508333	28.933334	162.833328	1023.000000	1023.000000	2046.000000
29.160000	-0.011751	-6.945061	-2.158867	-6.037992	0.400648	0.851150	0.000000	-10.000000	-0.508333	28.983334	172.500000	1023.000000	1023.000000	2046.000000
29.180000	-0.009430	-5.572934	-1.983858	-5.645492	0.702228	1.354188	0.000000	-10.000000	-0.500000	28.800001	182.166672	1023.000000	1023.000000	2046.000000
29.200001	-0.007672	-4.534278	-1.779481	-5.296732	0.961828	1.580107	0.000000	-10.000000	-0.508333	28.683334	191.833328	1023.000000	1023.000000	2046.000000
29.219999	-0.005841	-3.452019	-1.675654	-5.151292	1.366536	2.008391	0.000000	-10.000000	-0.533333	28.616667	201.333328	1023.000000	1023.000000	2046.000000
29.240000	-0.003673	-2.170883	-1.237413	-4.775711	1.659641	2.182600	0.000000	-10.000000	-0.550000	28.916668	211.000000	1023.000000	1023.000000	2046.000000
29.260000	-0.001344	-0.794508	-0.962889	-4.384671	1.963758	2.589293	0.000000	-10.000000	-0.566667	29.450001	220.666672	1023.000000	1023.000000	2046.000000
29.280001	0.000335	0.197759	-0.900948	-3.763757	2.203696	2.658767	0.000000	-10.000000	-0.533333	29.750000	230.500000	1023.000000	1023.000000	2046.000000
29.299999	0.001831	1.081861	-0.850142	-3.317693	2.372947	2.876750	0.000000	-10.000000	-0.516667	29.316668	240.500000	1023.000000	1023.000000	2046.000000
29.320000	0.003135	1.852729	-0.643624	-2.996020	2.476074	3.016299	0.000000	-10.000000	-0.475000	28.616667	250.333328	1023.000000	1023.000000	2046.000000
29.340000	0.004880	2.884363	-0.396656	-2.644505	2.647564	3.277960	0.000000	-10.000000	-0.483333	28.216667	260.000000	1023.000000	1023.000000	2046.000000
29.360001	0.006754	3.991415	-0.113219	-2.124462	2.898393	3.330703	0.000000	-10.000000	-0.466667	27.916668	269.333344	1023.000000	1023.000000	2046.000000
29.379999	0.008957	5.293498	0.172228	-1.623045	3.077042	3.667273	0.000000	-10.000000	-0.475000	27.900000	278.666656	1023.000000	1023.000000	2046.000000
29.400000	0.010911	6.448676	0.512011	-1.094914	3.248240	3.783339	0.000000	-10.000000	-0.450000	27.183334	288.000000	1023.000000	1023.000000	2046.000000
29.420000	0.013058	7.717245	0.906118	-0.737891	3.454237	4.094781	0.000000	-10.000000	-0.441667	26.783333	297.333344	1023.000000	1023.000000	2046.000000
29.440001	0.015053	8.896042	1.198899	-0.317403	3.819834	4.194712	0.000000	-10.000000	-0.416667	26.283333	306.333344	1023.000000	1023.000000	2046.000000
29.459999	0.017455	10.315858	1.735620	0.025131	4.013730	4.541377	0.000000	-10.000000	-0.400000	26.016666	315.166656	1023.000000	1023.000000	2046.000000
29.480000	0.019712	11.649924	2.139900	0.421521	4.356107	4.732396	0.000000	-10.000000	-0.383333	25.433332	323.833344	1023.000000	1023.000000	2046.000000
29.500000	0.022272	13.162648	2.658789	0.819941	4.584299	5.099618	0.000000	-10.000000	-0.375000	24.866667	332.500000	1023.000000	1023.000000	2046.000000
29.520000	0.024405	14.423583	2.876747	1.191874	5.053761	5.301200	0.000000	-10.000000	-0.366667	24.450001	340.833344	1023.000000	1023.000000	2046.000000
29.540001	0.026950	15.927437	3.386327	1.616726	5.325325	5.599059	0.000000	-10.000000	-0.358333	24.183334	349.000000	1023.000000	1023.000000	2046.000000
29.559999	0.029250	17.286997	3.677501	1.857447	5.817548	5.934500	0.000000	-10.000000	-0.350000	23.983334	357.000000	1023.000000	1023.000000	2046.000000
29.580000	0.031648	18.703854	4.263894	2.117678	6.105688	6.216594	0.000000	-10.000000	-0.350000	23.966667	365.000000	1023.000000	1023.000000	2046.000000
29.600000	0.033678	19.903889	4.559822	2.119789	6.548426	6.675852	0.000000	-10.000000	-0.366667	24.466667	378.500000	1023.000000	1023.000000	2046.000000
29.620001	0.035514	20.989038	5.132279	2.288465	6.709987	6.858307	0.000000	-10.000000	-0.383333	24.883333	394.833344	1023.000000	1023.000000	2046.000000
29.639999	0.037427	22.119154	5.551389	2.281565	6.973573	7.312628	0.000000	-10.000000	-0.408333	25.133333	414.166656	1023.000000	1023.000000	2046.000000
29.660000	0.039342	23.251097	5.901407	2.550968	7.324032	7.474689	0.000000	-10.000000	-0.408333	25.250000	428.000000	1023.000000	1023.000000	2046.000000
29.680000	0.041379	24.454790	6.333646	2.732483	7.557231	7.831430	0.000000	-10.000000	-0.408333	25.450001	436.333344	1023.000000	1023.000000	2046.000000
29.700001	0.043292	25.585329	6.657859	2.904894	7.895317	8.127259	0.000000	-10.000000	-0.400000	25.700001	439.000000	1023.000000	1023.000000	2046.000000
29.719999	0.045081	26.643009	7.106588	3.123184	8.101503	8.311734	0.000000	-10.000000	-0.400000	25.700001	439.000000	1023.000000	1023.000000	2046.000000
29.740000	0.047169	27.876862	7.356400	3.288337	8.466722	8.765403	0.000000	-10.000000	-0.400000	25.700001	439.000000	1023.000000	1023.000000	2046.000000
29.760000	0.048795	28.837900	7.562976	3.469133	8.796028	9.009763	0.000000	-10.000000	-0.400000	25.416668	441.833344	1023.000000	1023.000000	2046.000000
29.780001	0.050588	29.897760	7.971627	3.761409	8.994031	9.170692	0.000000	-10.000000	-0.400000	25.166668	447.500000	1023.000000	1023.000000	2046.000000
29.799999	0.052584	31.077002	8.151525	3.969210	9.357352	9.598914	0.000000	-10.000000	-0.400000	24.866667	455.833344	1023.000000	1023.000000	2046.000000
29.820000	0.054291	32.086243	8.509389	4.260075	9.605124	9.711654	0.000000	-10.000000	-0.400000	25.066668	464.333344	1023.000000	1023.000000	2046.000000
29.840000	0.056531	33.410095	8.956347	4.533610	9.935107	9.985029	0.000000	-10.000000	-0.400000	24.966667	472.666656	1023.000000	1023.000000	2046.000000
29.860001	0.058606	34.635906	9.285761	4.691409	10.362014	10.296724	0.000000	-10.000000	-0.383333	24.900000	481.000000	1023.000000	1023.000000	2046.000000
29.879999	0.060566	35.794525	9.784886	4.965285	10.492868	10.551482	0.000000	-10.000000	-0.366667	24.416666	489.333344	1023.000000	1023.000000	2046.000000
29.900000	0.062312	36.826180	9.982368	5.150697	10.859652	10.833466	0.000000	-10.000000	-0.325000	23.866667	497.666656	1023.000000	1023.000000	2046.000000
29.920000	0.063700	37.646801	10.231723	5.421544	11.055312	10.938224	0.000000	-10.000000	-0.275000	22.633333	506.000000	1023.000000	1023.000000	2046.000000
29.940001	0.065128	38.490559	10.224757	5.710828	11.231561	11.323410	0.000000	-10.000000	-0.233333	21.216667	513.666687	1023.000000	1023.000000	2046.000000
29.959999	0.065818	38.898239	10.319430	6.010240	11.280144	11.288426	0.000000	-10.000000	-0.183333	19.216667	520.833313	1023.000000	1023.000000	2046.000000
29.980000	0.066262	39.160831	10.350927	5.849572	11.405419	11.554912	0.000000	-10.000000	-0.150000	17.416666	527.333313	1023.000000	1023.000000	2046.000000
30.000000	0.067029	39.614048	10.670483	5.917264	11.568704	11.457596	0.000000	-10.000000	-0.100000	15.816667	533.500000	1023.000000	1023.000000	2046.000000
30.020000	0.068039	40.211220	10.756247	5.958313	11.759686	11.736973	0.000000	-10.000000	-0.075000	14.633333	539.166687	1023.000000	1023.000000	2046.000000
30.040001	0.068261	40.342388	10.786442	6.333923	11.664065	11.557959	0.000000	-10.000000	-0.050000	12.933333	544.333313	1023.000000	1023.000000	2046.000000
30.059999	0.068026	40.203094	10.706938	6.585765	11.518869	11.391521	0.000000	-10.000000	-0.025000	10.533334	548.833313	1023.000000	1023.000000	2046.000000
30.080000	0.067231	39.733757	10.501705	6.682228	11.455347	11.094478	0.000000	-10.000000	-0.008333	7.883334	552.833313	1023.000000	1023.000000	2046.000000
30.100000	0.067041	39.621403	10.633457	6.815604	11.190123	10.982220	0.000000	-10.000000	0.008333	5.683333	556.000000	1023.000000	1023.000000	2046.000000
30.120001	0.066579	39.348228	10.488627	6.989801	11.097493	10.772305	0.000000	-10.000000	0.025000	3.333333	558.333313	1023.000000	1023.000000	2046.000000
30.139999	0.066336	39.204777	10.543687	7.252721	10.803295	10.605075	0.000000	-10.000000	0.041667	0.733333	559.833313	1023.000000	1023.000000	2046.000000
30.160000	0.065864	38.925907	10.295810	7.405846	10.769377	10.454874	0.000000	-10.000000	0.050000	-1.816667	560.666687	1023.000000	1023.000000	2046.000000
30.180000	0.065350	38.622044	10.208734	7.541081	10.501583	10.370646	0.000000	-10.000000	0.066667	-4.583333	561.000000	1023.000000	1023.000000	2046.000000
30.200001	0.064368	38.041561	10.044867	7.585603	10.300913	10.110180	0.000000	-10.000000	0.091667	-7.616667	561.000000	1023.000000	1023.000000	2046.000000
30.219999	0.063694	37.643311	9.843617	7.476627	10.209146	10.113921	0.000000	-10.000000	0.116667	-10.783334	561.000000	1023.000000	1023.000000	2046.000000
30.240000	0.062941	37.198418	9.830542	7.455554	10.064898	9.847424	0.000000	-10.000000	0.150000	-13.233334	561.000000	1023.000000	1023.000000	2046.000000
30.260000	0.062307	36.823513	9.637145	7.324404	9.976556	9.885409	0.000000	-10.000000	0.191667	-14.983334	561.000000	1023.000000	1023.000000	2046.000000
30.280001	0.061336	36.249416	9.584426	7.324910	9.703715	9.636364	0.000000	-10.000000	0.241667	-16.416666	553.166687	1023.000000	1023.000000	2046.000000
30.299999	0.060274	35.622120	9.221171	7.197068	9.595708	9.608174	0.000000	-10.000000	0.275000	-17.816666	543.333313	1023.000000	1023.000000	2046.000000
30.320000	0.059180	34.975586	9.072508	7.171047	9.290174	9.441855	0.000000	-10.000000	0.325000	-19.350000	529.000000	1023.000000	1023.000000	2046.000000
30.340000	0.057711	34.107456	8.665058	6.894397	9.174850	9.373151	0.000000	-10.000000	0.375000	-21.000000	520.166687	1023.000000	1023.000000	2046.000000
30.360001	0.055881	33.025570	8.449115	6.602156	8.714866	9.259436	0.000000	-10.000000	0.416667	-22.150000	513.333313	1023.000000	1023.000000	2046.000000
30.379999	0.053272	31.483721	8.040479	6.209030	8.296748	8.937464	0.000000	-10.000000	0.450000	-23.316668	508.500000	1023.000000	1023.000000	2046.000000
30.400000	0.050751	29.993708	7.689063	5.763913	7.771140	8.769593	0.000000	-10.000000	0.500000	-24.750000	503.166656	1023.000000	1023.000000	2046.000000
30.420000	0.048202	28.487534	7.388011	5.477866	7.313146	8.308510	0.000000	-10.000000	0.591667	-26.683332	495.000000	1023.000000	1023.000000	2046.000000
30.440001	0.045814	27.076147	6.970004	5.082045	6.940050	8.084049	0.000000	-10.000000	0.675000	-28.566666	486.000000	1023.000000	1023.000000	2046.000000
30.459999	0.043073	25.456303	6.637422	4.754298	6.471672	7.592911	0.000000	-10.000000	0.766667	-30.333334	476.500000	1023.000000	1023.000000	2046.000000
30.480000	0.040443	23.901983	6.158459	4.308870	6.099905	7.334749	0.000000	-10.000000	0.833333	-32.033333	466.333344	1023.000000	1023.000000	2046.000000
30.500000	0.037520	22.174452	5.767834	3.954138	5.603367	6.849114	0.000000	-10.000000	0.900000	-33.216667	455.833344	1023.000000	1023.000000	2046.000000
30.520000	0.034761	20.543810	5.160799	3.507560	5.308731	6.566720	0.000000	-10.000000	0.925000	-34.100002	444.666656	1023.000000	1023.000000	2046.000000
30.540001	0.031534	18.636827	4.745392	3.135863	4.738137	6.017437	0.000000	-10.000000	0.941667	-34.683334	433.333344	1023.000000	1023.000000	2046.000000
30.559999	0.028796	17.018423	4.218603	2.695304	4.374450	5.730066	0.000000	-10.000000	0.966667	-35.533333	421.666656	1023.000000	1023.000000	2046.000000
30.580000	0.025883	15.296735	3.769036	2.408955	3.962221	5.156524	0.000000	-10.000000	1.025000	-36.216667	410.000000	1023.000000	1023.000000	2046.000000
30.600000	0.023210	13.716865	3.294400	1.869876	3.585167	4.967422	0.000000	-10.000000	1.075000	-36.783333	397.833344	1023.000000	1023.000000	2046.000000
30.620001	0.020213	11.946024	2.862107	1.559911	3.148540	4.375465	0.000000	-10.000000	1.108333	-37.116669	385.500000	1023.000000	1023.000000	2046.000000
30.639999	0.017376	10.269113	2.338775	1.002559	2.786881	4.140897	0.000000	-10.000000	1.091667	-37.100002	373.166656	1023.000000	1023.000000	2046.000000
30.660000	0.014488	8.562682	1.838069	0.818324	2.311081	3.595208	0.000000	-10.000000	1.091667	-36.950001	360.666656	1023.000000	1023.000000	2046.000000
30.680000	0.011658	6.890124	1.218707	0.436687	1.907664	3.327066	0.000000	-10.000000	1.075000	-36.600002	348.333344	1023.000000	1023.000000	2046.000000
30.700001	0.008231	4.864745	0.646623	-0.111843	1.491035	2.838930	0.000000	-10.000000	1.075000	-36.200001	336.000000	1023.000000	1023.000000	2046.000000
30.719999	0.005589	3.302829	0.392942	-0.688765	1.102114	2.496537	0.000000	-10.000000	1.050000	-35.833336	324.000000	1023.000000	1023.000000	2046.000000
30.740000	0.003224	1.905602	-0.017188	-1.072515	0.938866	2.056440	0.000000	-10.000000	1.016667	-35.366669	312.000000	1023.000000	1023.000000	2046.000000
30.760000	0.001319	0.779499	-0.270285	-1.096858	0.523245	1.623397	0.000000	-10.000000	0.983333	-34.916668	300.333344	1023.000000	1023.000000	2046.000000
30.780001	-0.001238	-0.731451	-0.712739	-1.294102	0.109142	1.166249	0.000000	-10.000000	0.941667	-34.299999	288.666656	1023.000000	1023.000000	2046.000000
30.799999	-0.003659	-2.162683	-1.063138	-1.466456	-0.413135	0.780047	0.000000	-10.000000	0.883333	-33.583332	277.333344	1023.000000	1023.000000	2046.000000
30.820000	-0.006186	-3.655715	-1.585930	-1.781500	-0.675548	0.387262	0.000000	-10.000000	0.833333	-32.966667	266.000000	1023.000000	1023.000000	2046.000000
30.840000	-0.008494	-5.019677	-1.902601	-1.996587	-1.080834	-0.039654	0.000000	-10.000000	0.800000	-32.516666	255.000000	1023.000000	1023.000000	2046.000000
30.860001	-0.010827	-6.398964	-2.417799	-2.319987	-1.253521	-0.407657	0.000000	-10.000000	0.800000	-32.116669	244.166672	1023.000000	1023.000000	2046.000000
30.879999	-0.012725	-7.520394	-2.661508	-2.483531	-1.622049	-0.753306	0.000000	-10.000000	0.800000	-31.833334	233.333328	1023.000000	1023.000000	2046.000000
30.900000	-0.014763	-8.724894	-3.138824	-2.757958	-1.748650	-1.079461	0.000000	-10.000000	0.766667	-31.216667	219.500000	1023.000000	1023.000000	2046.000000
30.920000	-0.016506	-9.755327	-3.378814	-2.909941	-2.108059	-1.358512	0.000000	-10.000000	0.733333	-30.500000	205.500000	1023.000000	1023.000000	2046.000000
30.940001	-0.018698	-11.050707	-3.721902	-3.258786	-2.339643	-1.730376	0.000000	-10.000000	0.691667	-29.616667	192.166672	1023.000000	1023.000000	2046.000000
30.959999	-0.020360	-12.032479	-3.889942	-3.624393	-2.646271	-1.871873	0.000000	-10.000000	0.675000	-29.200001	182.166672	1023.000000	1023.000000	2046.000000
30.980000	-0.021900	-12.942783	-4.103001	-3.889676	-2.786683	-2.163425	0.000000	-10.000000	0.658333	-29.050001	175.833328	1023.000000	1023.000000	2046.000000
31.000000	-0.023365	-13.808818	-4.275426	-4.127581	-3.078436	-2.327374	0.000000	-10.000000	0.633333	-28.783333	169.166672	1023.000000	1023.000000	2046.000000
31.020000	-0.025074	-14.819005	-4.570735	-4.359869	-3.245952	-2.642450	0.000000	-10.000000	0.600000	-28.049999	162.833328	1023.000000	1023.000000	2046.000000
31.040001	-0.026404	-15.604888	-4.759613	-4.654459	-3.530171	-2.660647	0.000000	-10.000000	0.558333	-27.100000	153.500000	1023.000000	1023.000000	2046.000000
31.059999	-0.027869	-16.470648	-4.955880	-4.863104	-3.742918	-2.908745	0.000000	-10.000000	0.525000	-26.049999	144.500000	1023.000000	1023.000000	2046.000000
31.080000	-0.029204	-17.259794	-5.226760	-5.207427	-3.900366	-2.925241	0.000000	-10.000000	0.508333	-25.200001	135.666672	1023.000000	1023.000000	2046.000000
31.100000	-0.031007	-18.324879	-5.433990	-5.521476	-4.149914	-3.219498	0.000000	-10.000000	0.483333	-24.166666	127.166664	1023.000000	1023.000000	2046.000000
31.120001	-0.032409	-19.153950	-5.710903	-5.866929	-4.294374	-3.281744	0.000000	-10.000000	0.450000	-23.299999	119.000000	1023.000000	1023.000000	2046.000000
31.139999	-0.033809	-19.981163	-5.888891	-6.043763	-4.434740	-3.613770	0.000000	-10.000000	0.408333	-22.233334	111.333336	1023.000000	1023.000000	2046.000000
31.160000	-0.034987	-20.677181	-6.083454	-6.415234	-4.577899	-3.600594	0.000000	-10.000000	0.366667	-21.299999	104.000000	1023.000000	1023.000000	2046.000000
31.180000	-0.036536	-21.592901	-6.234360	-6.705748	-4.753815	-3.898978	0.000000	-10.000000	0.350000	-20.400000	97.000000	1023.000000	1023.000000	2046.000000
31.200001	-0.037745	-22.307421	-6.380632	-7.154284	-4.928649	-3.843857	0.000000	-10.000000	0.333333	-19.783335	90.166664	1023.000000	1023.000000	2046.000000
31.219999	-0.039145	-23.134499	-6.543513	-7.378838	-5.072080	-4.140069	0.000000	-10.000000	0.308333	-19.166668	83.500000	1023.000000	1023.000000	2046.000000
31.240000	-0.040251	-23.788332	-6.803303	-7.747314	-5.171316	-4.066398	0.000000	-10.000000	0.275000	-18.566668	77.000000	1023.000000	1023.000000	2046.000000
31.260000	-0.041530	-24.544424	-6.922719	-7.897918	-5.363920	-4.359866	0.000000	-10.000000	0.250000	-17.883333	70.666664	1023.000000	1023.000000	2046.000000
31.280001	-0.042582	-25.165993	-7.137693	-8.227852	-5.456051	-4.344396	0.000000	-10.000000	0.241667	-17.283333	64.666664	1023.000000	1023.000000	2046.000000
31.299999	-0.043837	-25.907829	-7.212147	-8.413957	-5.631174	-4.650553	0.000000	-10.000000	0.233333	-16.716667	59.000000	1023.000000	1023.000000	2046.000000
31.320000	-0.044565	-26.338058	-7.380631	-8.701025	-5.666733	-4.589669	0.000000	-10.000000	0.216667	-16.216667	53.500000	1023.000000	1023.000000	2046.000000
31.340000	-0.045597	-26.947744	-7.467429	-8.800924	-5.804450	-4.874943	0.000000	-10.000000	0.208333	-15.733334	48.000000	1023.000000	1023.000000	2046.000000
31.360001	-0.046096	-27.242857	-7.487068	-9.057804	-5.936572	-4.761413	0.000000	-10.000000	0.183333	-15.183333	42.666668	1023.000000	1023.000000	2046.000000
31.379999	-0.046944	-27.744076	-7.700690	-9.157809	-5.897376	-4.988201	0.000000	-10.000000	0.166667	-14.550000	37.666668	1023.000000	1023.000000	2046.000000
31.400000	-0.047698	-28.189245	-7.720793	-9.377768	-6.164299	-4.926385	0.000000	-10.000000	0.158333	-13.866667	32.833332	1023.000000	1023.000000	2046.000000
31.420000	-0.048997	-28.957119	-8.094771	-9.461685	-6.253094	-5.147569	0.000000	-10.000000	0.150000	-13.233334	28.333334	1023.000000	1023.000000	2046.000000
31.440001	-0.049918	-29.501732	-8.326460	-9.480826	-6.432340	-5.262107	0.000000	-10.000000	0.133333	-12.550000	24.000000	1023.000000	1023.000000	2046.000000
31.459999	-0.051260	-30.294521	-8.679102	-9.820488	-6.429232	-5.365700	0.000000	-10.000000	0.108333	-11.950001	20.000000	1023.000000	1023.000000	2046.000000
31.480000	-0.052102	-30.792231	-8.630354	-10.026326	-6.579401	-5.556149	0.000000	-10.000000	0.100000	-11.566667	16.000000	1023.000000	1023.000000	2046.000000
31.500000	-0.052721	-31.157986	-8.677889	-10.309538	-6.612354	-5.558206	0.000000	-10.000000	0.083333	-11.250000	12.000000	1023.000000	1023.000000	2046.000000
31.520000	-0.053412	-31.566656	-8.734845	-10.281797	-6.685675	-5.864339	0.000000	-10.000000	0.066667	-10.516666	8.000000	1023.000000	1023.000000	2046.000000
31.540001	-0.053663	-31.714718	-8.745383	-10.122288	-6.879186	-5.967860	0.000000	-10.000000	0.050000	-8.900000	4.500000	1023.000000	1023.000000	2046.000000
31.559999	-0.053857	-31.829346	-9.053073	-10.109396	-6.901309	-5.765567	0.000000	-10.000000	0.041667	-7.150000	1.666667	1023.000000	1023.000000	2046.000000
31.580000	-0.054477	-32.195862	-9.272332	-10.041463	-7.008214	-5.873852	0.000000	-10.000000	0.041667	-5.866667	-0.166667	1023.000000	1023.000000	2046.000000
31.600000	-0.054947	-32.473831	-9.374948	-9.997398	-7.203205	-5.898279	0.000000	-10.000000	0.050000	-5.750000	-1.833333	1023.000000	1023.000000	2046.000000
31.620001	-0.055439	-32.764545	-9.718694	-10.029534	-7.168414	-5.847904	0.000000	-10.000000	0.058333	-6.316667	-3.500000	1023.000000	1023.000000	2046.000000
31.639999	-0.055893	-33.032570	-9.909749	-9.917119	-7.157855	-6.047846	0.000000	-10.000000	0.058333	-7.083333	-5.833333	1023.000000	1023.000000	2046.000000
31.660000	-0.056109	-33.160442	-9.912668	-9.793487	-7.309096	-6.145194	0.000000	-10.000000	0.050000	-7.600000	-8.333333	1023.000000	1023.000000	2046.000000
31.680000	-0.056346	-33.300415	-9.996971	-9.851120	-7.348624	-6.103699	0.000000	-10.000000	0.058333	-7.666667	-11.000000	1023.000000	1023.000000	2046.000000
31.700001	-0.056683	-33.499779	-10.029582	-9.781723	-7.401720	-6.286757	0.000000	-10.000000	0.050000	-7.166667	-13.500000	1023.000000	1023.000000	2046.000000
31.719999	-0.056644	-33.476780	-9.874537	-9.721855	-7.483630	-6.396760	0.000000	-10.000000	0.033333	-5.800000	-15.833333	1023.000000	1023.000000	2046.000000
31.740000	-0.056395	-33.329590	-9.753516	-9.752017	-7.523377	-6.300681	0.000000	-10.000000	0.008333	-2.983333	-17.666666	1023.000000	1023.000000	2046.000000
31.760000	-0.055991	-33.090752	-9.721374	-9.778007	-7.381602	-6.209769	0.000000	-10.000000	0.000000	0.166667	-18.666666	1023.000000	1023.000000	2046.000000
31.780001	-0.055612	-32.866562	-9.546486	-9.672679	-7.374505	-6.272893	0.000000	-10.000000	-0.008333	3.483333	-19.000000	1023.000000	1023.000000	2046.000000
31.799999	-0.054428	-32.167168	-9.317875	-9.647436	-7.269278	-5.932577	0.000000	-10.000000	-0.025000	6.483334	-19.000000	1023.000000	1023.000000	2046.000000
31.820000	-0.053234	-31.461451	-9.285943	-9.632994	-6.867219	-5.675295	0.000000	-10.000000	-0.058333	9.266666	-19.000000	1023.000000	1023.000000	2046.000000
31.840000	-0.051883	-30.662687	-8.952783	-9.486518	-6.696768	-5.526619	0.000000	-10.000000	-0.091667	11.600000	-19.000000	1023.000000	1023.000000	2046.000000
31.860001	-0.050672	-29.946867	-8.826568	-9.509083	-6.374346	-5.236871	0.000000	-10.000000	-0.125000	13.016666	-19.000000	1023.000000	1023.000000	2046.000000
31.879999	-0.049603	-29.315662	-8.647129	-9.466059	-6.087914	-5.114561	0.000000	-10.000000	-0.150000	14.266666	-19.000000	1023.000000	1023.000000	2046.000000
31.900000	-0.048332	-28.564341	-8.408824	-9.311705	-5.897771	-4.946042	0.000000	-10.000000	-0.166667	15.466667	-5.000000	1023.000000	1023.000000	2046.000000
31.920000	-0.047043	-27.802118	-8.278466	-9.327872	-5.628080	-4.567700	0.000000	-10.000000	-0.183333	16.700001	10.500000	1023.000000	1023.000000	2046.000000
31.940001	-0.045875	-27.111969	-8.115522	-9.238708	-5.305672	-4.452067	0.000000	-10.000000	-0.191667	17.733334	27.666666	1023.000000	1023.000000	2046.000000
31.959999	-0.044424	-26.254715	-7.768344	-9.114470	-5.088196	-4.283705	0.000000	-10.000000	-0.216667	18.616667	33.166668	1023.000000	1023.000000	2046.000000
31.980000	-0.042902	-25.354881	-7.534957	-9.190734	-4.781116	-3.848073	0.000000	-10.000000	-0.241667	19.333334	39.166668	1023.000000	1023.000000	2046.000000
32.000000	-0.041582	-24.575090	-7.296490	-9.123684	-4.468130	-3.686788	0.000000	-10.000000	-0.275000	20.150002	45.666668	1023.000000	1023.000000	2046.000000
32.020000	-0.039859	-23.556757	-6.886577	-8.919980	-4.256321	-3.493879	0.000000	-10.000000	-0.283333	21.033335	52.166668	1023.000000	1023.000000	2046.000000
32.040001	-0.038119	-22.528429	-6.717092	-8.909300	-3.827181	-3.074857	0.000000	-10.000000	-0.275000	21.783335	59.000000	1023.000000	1023.000000	2046.000000
32.060001	-0.036525	-21.586332	-6.393349	-8.719453	-3.552226	-2.921305	0.000000	-10.000000	-0.275000	22.600000	66.166664	1023.000000	1023.000000	2046.000000
32.080002	-0.034620	-20.460651	-5.958274	-8.509916	-3.379164	-2.613298	0.000000	-10.000000	-0.283333	22.966667	73.500000	1023.000000	1023.000000	2046.000000
32.099998	-0.032674	-19.310093	-5.701438	-8.390121	-2.959762	-2.258772	0.000000	-10.000000	-0.316667	23.550001	81.166664	1023.000000	1023.000000	2046.000000
32.119999	-0.030603	-18.086578	-5.276482	-8.189903	-2.597103	-2.023091	0.000000	-10.000000	-0.341667	23.766668	89.000000	1023.000000	1023.000000	2046.000000
32.139999	-0.028213	-16.673634	-4.720625	-7.980700	-2.394386	-1.577922	0.000000	-10.000000	-0.366667	24.400002	97.000000	1023.000000	1023.000000	2046.000000
32.160000	-0.025847	-15.275388	-4.466371	-7.721934	-1.814152	-1.272930	0.000000	-10.000000	-0.391667	24.966667	105.000000	1023.000000	1023.000000	2046.000000
32.180000	-0.024045	-14.210325	-4.159608	-7.498178	-1.550906	-1.001633	0.000000	-10.000000	-0.416667	25.550001	113.166664	1023.000000	1023.000000	2046.000000
32.200001	-0.021940	-12.966370	-3.871580	-7.079304	-1.392375	-0.623111	0.000000	-10.000000	-0.433333	25.900000	121.500000	1023.000000	1023.000000	2046.000000
32.220001	-0.020094	-11.875333	-3.856374	-6.811610	-0.973357	-0.233991	0.000000	-10.000000	-0.425000	26.133333	130.166672	1023.000000	1023.000000	2046.000000
32.240002	-0.018841	-11.135298	-3.736932	-6.714488	-0.667464	-0.016414	0.000000	-10.000000	-0.408333	26.216667	138.833328	1023.000000	1023.000000	2046.000000
32.259998	-0.016848	-9.957237	-3.366840	-6.509092	-0.420152	0.338847	0.000000	-10.000000	-0.408333	26.550001	147.666672	1023.000000	1023.000000	2046.000000
32.279999	-0.014850	-8.776586	-3.165956	-6.188388	-0.009602	0.587361	0.000000	-10.000000	-0.425000	26.933334	156.333328	1023.000000	1023.000000	2046.000000
32.299999	-0.012794	-7.561012	-2.873452	-5.635157	0.212853	0.734744	0.000000	-10.000000	-0.458333	27.533333	165.333328	1023.000000	1023.000000	2046.000000
32.320000	-0.010870	-6.424101	-2.807871	-5.212407	0.496408	1.099769	0.000000	-10.000000	-0.475000	27.766666	174.333328	1023.000000	1023.000000	2046.000000
32.340000	-0.009387	-5.547456	-2.723266	-4.748033	0.744708	1.179135	0.000000	-10.000000	-0.483333	27.716667	183.666672	1023.000000	1023.000000	2046.000000
32.360001	-0.007827	-4.625539	-2.390416	-4.477110	0.806603	1.435385	0.000000	-10.000000	-0.483333	27.916668	192.833328	1023.000000	1023.000000	2046.000000
32.380001	-0.006099	-3.604772	-2.282047	-4.167155	1.169627	1.674803	0.000000	-10.000000	-0.475000	27.833334	202.166672	1023.000000	1023.000000	2046.000000
32.400002	-0.004194	-2.478456	-1.868029	-3.648061	1.283882	1.753754	0.000000	-10.000000	-0.475000	27.983334	211.500000	1023.000000	1023.000000	2046.000000
32.419998	-0.001882	-1.112290	-1.501684	-3.165889	1.456249	2.099034	0.000000	-10.000000	-0.466667	27.983334	220.833328	1023.000000	1023.000000	2046.000000
32.439999	0.000260	0.153560	-1.252897	-2.758832	1.825204	2.340085	0.000000	-10.000000	-0.483333	28.100000	230.166672	1023.000000	1023.000000	2046.000000
32.459999	0.002667	1.576212	-0.710536	-2.229712	2.010462	2.505998	0.000000	-10.000000	-0.491667	28.233334	239.500000	1023.000000	1023.000000	2046.000000
32.480000	0.005165	3.052388	-0.249775	-1.932672	2.322718	2.912117	0.000000	-10.000000	-0.500000	28.233334	249.000000	1023.000000	1023.000000	2046.000000
32.500000	0.007694	4.546906	0.161522	-1.583094	2.756963	3.211514	0.000000	-10.000000	-0.500000	28.233334	258.333344	1023.000000	1023.000000	2046.000000
32.520000	0.010180	6.016229	0.762908	-1.093863	2.944153	3.403031	0.000000	-10.000000	-0.500000	28.216667	267.666656	1023.000000	1023.000000	2046.000000
32.540001	0.012732	7.524713	1.202293	-0.715751	3.284321	3.753850	0.000000	-10.000000	-0.491667	28.000000	277.000000	1023.000000	1023.000000	2046.000000
32.560001	0.015292	9.037476	1.545868	-0.440270	3.761458	4.170420	0.000000	-10.000000	-0.483333	27.966667	286.500000	1023.000000	1023.000000	2046.000000
32.580002	0.017906	10.582464	1.955343	-0.133785	4.218071	4.542836	0.000000	-10.000000	-0.483333	27.700001	296.000000	1023.000000	1023.000000	2046.000000
32.599998	0.020432	12.075307	2.477984	0.191208	4.613469	4.792645	0.000000	-10.000000	-0.475000	27.683334	305.333344	1023.000000	1023.000000	2046.000000
32.619999	0.022753	13.447001	3.044280	0.306608	4.881838	5.214275	0.000000	-10.000000	-0.483333	27.600000	314.500000	1023.000000	1023.000000	2046.000000
32.639999	0.024894	14.712418	3.552257	0.454989	5.159370	5.545803	0.000000	-10.000000	-0.483333	27.800001	323.666656	1023.000000	1023.000000	2046.000000
32.660000	0.026939	15.920921	3.892882	0.484126	5.498353	6.045560	0.000000	-10.000000	-0.500000	27.833334	333.000000	1023.000000	1023.000000	2046.000000
32.680000	0.028884	17.070227	4.217606	0.722106	5.830497	6.300018	0.000000	-10.000000	-0.483333	27.750000	342.333344	1023.000000	1023.000000	2046.000000
32.700001	0.030814	18.210815	4.703714	1.003659	6.041285	6.462158	0.000000	-10.000000	-0.475000	27.666668	351.500000	1023.000000	1023.000000	2046.000000
32.720001	0.033019	19.514326	5.182074	1.197197	6.291548	6.843506	0.000000	-10.000000	-0.466667	27.633333	360.666656	1023.000000	1023.000000	2046.000000
32.740002	0.035113	20.751694	5.477707	1.353053	6.666989	7.253945	0.000000	-10.000000	-0.475000	27.766666	366.833344	1023.000000	1023.000000	2046.000000
32.759998	0.036751	21.719862	5.696095	1.530810	7.001060	7.491897	0.000000	-10.000000	-0.466667	27.766666	376.166656	1023.000000	1023.000000	2046.000000
32.779999	0.038595	22.809437	6.093086	1.815110	7.199083	7.702156	0.000000	-10.000000	-0.458333	27.783335	385.500000	1023.000000	1023.000000	2046.000000
32.799999	0.040497	23.934004	6.336906	2.008896	7.530955	8.057246	0.000000	-10.000000	-0.450000	27.650002	397.833344	1023.000000	1023.000000	2046.000000
32.820000	0.042549	25.146347	6.650016	2.305028	7.872328	8.318975	0.000000	-10.000000	-0.450000	27.366667	407.166656	1023.000000	1023.000000	2046.000000
32.840000	0.044958	26.570190	7.190596	2.645453	8.140584	8.593558	0.000000	-10.000000	-0.458333	27.333334	416.333344	1023.000000	1023.000000	2046.000000
32.860001	0.047438	28.035711	7.643907	2.871732	8.502051	9.018021	0.000000	-10.000000	-0.458333	27.333334	425.500000	1023.000000	1023.000000	2046.000000
32.880001	0.049826	29.447006	7.962810	3.292701	8.999408	9.192086	0.000000	-10.000000	-0.458333	27.383333	434.500000	1023.000000	1023.000000	2046.000000
32.900002	0.052222	30.863317	8.582491	3.507180	9.106630	9.667016	0.000000	-10.000000	-0.433333	27.000000	443.666656	1023.000000	1023.000000	2046.000000
32.919998	0.053983	31.903948	8.717174	3.910703	9.362118	9.913954	0.000000	-10.000000	-0.408333	26.616667	452.833344	1023.000000	1023.000000	2046.000000
32.939999	0.055986	33.087837	8.781221	4.370144	9.722549	10.213924	0.000000	-10.000000	-0.383333	25.950001	461.833344	1023.000000	1023.000000	2046.000000
32.959999	0.056941	33.652054	8.941597	4.570357	9.808481	10.331620	0.000000	-10.000000	-0.366667	25.150000	470.500000	1023.000000	1023.000000	2046.000000
32.980000	0.058182	34.385433	9.183964	4.586482	10.004936	10.610052	0.000000	-10.000000	-0.333333	24.016666	478.833344	1023.000000	1023.000000	2046.000000
33.000000	0.059219	34.998287	9.252479	4.635430	10.292330	10.818048	0.000000	-10.000000	-0.250000	22.350000	487.000000	1023.000000	1023.000000	2046.000000
33.020000	0.059830	35.359413	9.228803	4.930583	10.409063	10.790964	0.000000	-10.000000	-0.175000	21.000000	492.333344	1023.000000	1023.000000	2046.000000
33.040001	0.059462	35.141972	9.210749	5.189312	10.149463	10.592448	0.000000	-10.000000	-0.083333	16.816668	499.500000	1023.000000	1023.000000	2046.000000
33.060001	0.058572	34.616135	8.951424	5.261129	9.945034	10.458549	0.000000	-10.000000	-0.033333	11.033334	505.500000	1023.000000	1023.000000	2046.000000
33.080002	0.057375	33.908806	8.700371	5.232068	9.765288	10.211080	0.000000	-10.000000	0.041667	3.000000	512.166687	1023.000000	1023.000000	2046.000000
33.099998	0.056129	33.172043	8.586857	5.331571	9.466028	9.787587	0.000000	-10.000000	0.075000	-2.483333	514.333313	1023.000000	1023.000000	2046.000000
33.119999	0.054997	32.503059	8.443666	5.497136	9.127322	9.434935	0.000000	-10.000000	0.108333	-7.083333	515.000000	1023.000000	1023.000000	2046.000000
33.139999	0.053968	31.895115	8.160182	5.526761	8.860557	9.347615	0.000000	-10.000000	0.125000	-10.200001	515.000000	1023.000000	1023.000000	2046.000000
33.160000	0.052659	31.121717	7.814984	5.564039	8.698318	9.044376	0.000000	-10.000000	0.166667	-13.283334	515.000000	1023.000000	1023.000000	2046.000000
33.180000	0.051412	30.384697	7.653243	5.611370	8.409778	8.710307	0.000000	-10.000000	0.208333	-15.433333	515.000000	1023.000000	1023.000000	2046.000000
33.200001	0.050207	29.672178	7.518290	5.506639	8.133890	8.513359	0.000000	-10.000000	0.266667	-17.316666	507.500000	1023.000000	1023.000000	2046.000000
33.220001	0.049032	28.977877	7.317019	5.250471	8.010563	8.399823	0.000000	-10.000000	0.316667	-19.066668	497.833344	1023.000000	1023.000000	2046.000000
33.240002	0.047721	28.203314	7.212168	5.109989	7.774616	8.106540	0.000000	-10.000000	0.366667	-20.600000	485.833344	1023.000000	1023.000000	2046.000000
33.259998	0.046605	27.543600	7.146888	5.036598	7.526019	7.834095	0.000000	-10.000000	0.391667	-21.633333	481.333344	1023.000000	1023.000000	2046.000000
33.279999	0.045350	26.801903	6.853000	4.883940	7.366086	7.698875	0.000000	-10.000000	0.408333	-22.666668	474.000000	1023.000000	1023.000000	2046.000000
33.299999	0.043858	25.919882	6.628561	4.848994	7.167241	7.275086	0.000000	-10.000000	0.433333	-23.350000	466.333344	1023.000000	1023.000000	2046.000000
33.320000	0.042566	25.156219	6.498312	4.685844	6.888072	7.083992	0.000000	-10.000000	0.458333	-24.200001	456.000000	1023.000000	1023.000000	2046.000000
33.340000	0.040779	24.100313	6.164917	4.355030	6.643563	6.936804	0.000000	-10.000000	0.491667	-24.733334	448.000000	1023.000000	1023.000000	2046.000000
33.360001	0.038680	22.860094	5.909043	4.034113	6.331794	6.585145	0.000000	-10.000000	0.508333	-25.150000	442.666656	1023.000000	1023.000000	2046.000000
33.380001	0.036577	21.616837	5.734865	3.631023	5.885425	6.365525	0.000000	-10.000000	0.533333	-25.666666	437.000000	1023.000000	1023.000000	2046.000000
33.400002	0.034495	20.386251	5.388695	3.273135	5.593296	6.131127	0.000000	-10.000000	0.558333	-26.400000	428.166656	1023.000000	1023.000000	2046.000000
33.419998	0.032172	19.013931	5.037963	2.966997	5.293184	5.715786	0.000000	-10.000000	0.600000	-27.583334	416.166656	1023.000000	1023.000000	2046.000000
33.439999	0.029913	17.678677	4.841496	2.638841	4.877927	5.320413	0.000000	-10.000000	0.650000	-28.733334	404.000000	1023.000000	1023.000000	2046.000000
33.459999	0.027651	16.341478	4.416307	2.213411	4.615349	5.096410	0.000000	-10.000000	0.683333	-29.683334	394.333344	1023.000000	1023.000000	2046.000000
33.480000	0.025089	14.827847	4.062093	1.848853	4.223347	4.693553	0.000000	-10.000000	0.700000	-30.183334	387.833344	1023.000000	1023.000000	2046.000000
33.500000	0.022457	13.272069	3.695016	1.470441	3.807671	4.298942	0.000000	-10.000000	0.725000	-30.733334	377.833344	1023.000000	1023.000000	2046.000000
33.520000	0.020133	11.898629	3.206057	1.052184	3.536016	4.104372	0.000000	-10.000000	0.741667	-31.233334	367.500000	1023.000000	1023.000000	2046.000000
33.540001	0.017512	10.349483	2.741107	0.710819	3.209916	3.687641	0.000000	-10.000000	0.775000	-31.866669	353.666656	1023.000000	1023.000000	2046.000000
33.560001	0.015262	9.019626	2.459794	0.388671	2.798598	3.372562	0.000000	-10.000000	0.791667	-32.266666	343.000000	1023.000000	1023.000000	2046.000000
33.580002	0.013040	7.706792	1.997558	-0.003422	2.553756	3.158900	0.000000	-10.000000	0.816667	-32.750000	332.333344	1023.000000	1023.000000	2046.000000
33.599998	0.010256	6.061393	1.589580	-0.365295	2.101904	2.735203	0.000000	-10.000000	0.825000	-33.100002	325.166656	1023.000000	1023.000000	2046.000000
33.619999	0.007605	4.494287	1.016397	-0.623685	1.690804	2.410773	0.000000	-10.000000	0.825000	-33.216667	314.166656	1023.000000	1023.000000	2046.000000
33.639999	0.004855	2.869592	0.339036	-0.950862	1.403442	2.077976	0.000000	-10.000000	0.825000	-33.033337	303.166656	1023.000000	1023.000000	2046.000000
33.660000	0.001746	1.031610	-0.105309	-1.440417	0.922521	1.654815	0.000000	-10.000000	0.816667	-32.816669	288.500000	1023.000000	1023.000000	2046.000000
33.680000	-0.000835	-0.493623	-0.467297	-2.051207	0.645018	1.379863	0.000000	-10.000000	0.808333	-32.783333	277.500000	1023.000000	1023.000000	2046.000000
33.700001	-0.002834	-1.674654	-0.647761	-2.305204	0.324824	0.953487	0.000000	-10.000000	0.800000	-32.516666	266.500000	1023.000000	1023.000000	2046.000000
33.720001	-0.004559	-2.694633	-0.985365	-2.414697	0.061211	0.644217	0.000000	-10.000000	0.800000	-32.099998	255.500000	1023.000000	1023.000000	2046.000000
33.740002	-0.006683	-3.949905	-1.383102	-2.394536	-0.298889	0.126623	0.000000	-10.000000	0.800000	-31.683332	248.166672	1023.000000	1023.000000	2046.000000
33.759998	-0.008812	-5.208062	-1.763568	-2.491285	-0.789637	-0.163572	0.000000	-10.000000	0.758333	-30.900000	237.833328	1023.000000	1023.000000	2046.000000
33.779999	-0.011125	-6.574951	-2.262147	-2.828112	-1.076688	-0.408003	0.000000	-10.000000	0.716667	-30.116667	227.833328	1023.000000	1023.000000	2046.000000
33.799999	-0.013512	-7.985448	-2.576789	-3.040038	-1.522722	-0.845900	0.000000	-10.000000	0.675000	-29.333334	217.833328	1023.000000	1023.000000	2046.000000
33.820000	-0.015715	-9.287645	-3.042926	-3.355469	-1.780728	-1.108522	0.000000	-10.000000	0.683333	-29.166666	208.000000	1023.000000	1023.000000	2046.000000
33.840000	-0.017741	-10.485126	-3.395202	-3.451261	-2.064152	-1.574510	0.000000	-10.000000	0.675000	-29.033333	198.333328	1023.000000	1023.000000	2046.000000
33.860001	-0.019540	-11.547950	-3.814859	-3.783667	-2.265746	-1.683677	0.000000	-10.000000	0.666667	-28.600000	185.333328	1023.000000	1023.000000	2046.000000
33.880001	-0.021638	-12.788062	-4.035029	-3.947509	-2.656209	-2.149315	0.000000	-10.000000	0.650000	-28.116667	175.833328	1023.000000	1023.000000	2046.000000
33.900002	-0.023458	-13.863689	-4.371219	-4.307878	-2.867371	-2.317221	0.000000	-10.000000	0.633333	-27.400000	166.333328	1023.000000	1023.000000	2046.000000
33.919998	-0.025208	-14.898027	-4.559476	-4.591099	-3.115774	-2.631678	0.000000	-10.000000	0.600000	-27.050001	157.166672	1023.000000	1023.000000	2046.000000
33.939999	-0.026598	-15.719556	-4.764034	-4.889444	-3.336569	-2.729509	0.000000	-10.000000	0.558333	-26.583334	148.000000	1023.000000	1023.000000	2046.000000
33.959999	-0.028149	-16.635818	-5.027494	-5.078839	-3.465320	-3.064167	0.000000	-10.000000	0.525000	-25.800001	139.166672	1023.000000	1023.000000	2046.000000
33.980000	-0.029666	-17.532715	-5.150836	-5.327062	-3.799699	-3.255117	0.000000	-10.000000	0.508333	-24.950001	133.333328	1023.000000	1023.000000	2046.000000
34.000000	-0.031021	-18.333506	-5.416338	-5.640944	-3.949421	-3.326802	0.000000	-10.000000	0.466667	-23.750000	125.000000	1023.000000	1023.000000	2046.000000
34.020000	-0.032363	-19.126440	-5.549242	-5.841226	-4.226688	-3.509284	0.000000	-10.000000	0.425000	-22.983334	117.166664	1023.000000	1023.000000	2046.000000
34.040001	-0.033802	-19.977036	-5.813376	-6.224130	-4.390893	-3.548635	0.000000	-10.000000	0.383333	-22.216667	109.333336	1023.000000	1023.000000	2046.000000
34.060001	-0.035383	-20.911533	-6.033207	-6.454612	-4.567124	-3.856591	0.000000	-10.000000	0.366667	-21.383333	102.166664	1023.000000	1023.000000	2046.000000
34.080002	-0.036736	-21.710794	-6.309039	-6.805667	-4.713934	-3.882154	0.000000	-10.000000	0.350000	-20.516666	95.000000	1023.000000	1023.000000	2046.000000
34.099998	-0.038177	-22.562334	-6.562045	-6.995766	-4.857224	-4.147299	0.000000	-10.000000	0.333333	-19.650000	87.833336	1023.000000	1023.000000	2046.000000
34.119999	-0.039436	-23.306435	-6.651475	-7.291199	-5.105954	-4.257808	0.000000	-10.000000	0.300000	-18.716667	81.500000	1023.000000	1023.000000	2046.000000
34.139999	-0.040628	-24.011152	-6.907604	-7.605997	-5.123229	-4.374322	0.000000	-10.000000	0.275000	-18.083334	77.500000	1023.000000	1023.000000	2046.000000
34.160000	-0.041951	-24.792950	-6.934134	-7.863955	-5.430877	-4.563983	0.000000	-10.000000	0.258333	-17.216667	71.500000	1023.000000	1023.000000	2046.000000
34.180000	-0.043188	-25.524132	-7.184789	-8.233076	-5.549034	-4.557233	0.000000	-10.000000	0.250000	-16.833334	67.500000	1023.000000	1023.000000	2046.000000
34.200001	-0.044379	-26.227747	-7.373610	-8.495340	-5.665330	-4.693467	0.000000	-10.000000	0.233333	-16.083334	60.000000	1023.000000	1023.000000	2046.000000
34.220001	-0.045584	-26.940060	-7.443053	-8.707973	-5.917232	-4.871802	0.000000	-10.000000	0.208333	-15.466667	52.833332	1023.000000	1023.000000	2046.000000
34.240002	-0.046542	-27.506227	-7.638829	-8.989956	-6.001930	-4.875512	0.000000	-10.000000	0.200000	-14.766666	46.000000	1023.000000	1023.000000	2046.000000
34.259998	-0.047363	-27.991552	-7.763031	-9.153488	-6.017656	-5.057377	0.000000	-10.000000	0.200000	-14.283334	41.000000	1023.000000	1023.000000	2046.000000
34.279999	-0.048141	-28.451227	-7.764097	-9.323311	-6.211773	-5.152046	0.000000	-10.000000	0.200000	-13.783334	36.166668	1023.000000	1023.000000	2046.000000
34.299999	-0.048707	-28.786015	-7.855605	-9.600350	-6.239980	-5.090078	0.000000	-10.000000	0.200000	-13.516667	33.000000	1023.000000	1023.000000	2046.000000
34.320000	-0.049533	-29.273716	-8.043906	-9.698151	-6.254230	-5.277430	0.000000	-10.000000	0.166667	-13.000000	28.666666	1023.000000	1023.000000	2046.000000
34.340000	-0.050633	-29.923847	-8.255275	-9.784143	-6.446242	-5.438187	0.000000	-10.000000	0.141667	-12.383333	24.500000	1023.000000	1023.000000	2046.000000
34.360001	-0.051696	-30.552427	-8.635615	-9.929482	-6.540553	-5.446777	0.000000	-10.000000	0.116667	-11.766666	20.333334	1023.000000	1023.000000	2046.000000
34.380001	-0.052793	-31.200716	-8.885433	-10.017412	-6.600244	-5.697626	0.000000	-10.000000	0.116667	-11.333334	17.666666	1023.000000	1023.000000	2046.000000
34.400002	-0.053707	-31.740833	-8.943419	-10.304048	-6.729315	-5.764053	0.000000	-10.000000	0.108333	-10.983334	15.000000	1023.000000	1023.000000	2046.000000
34.419998	-0.054199	-32.031879	-8.988759	-10.597244	-6.714287	-5.731588	0.000000	-10.000000	0.100000	-10.316667	10.000000	1023.000000	1023.000000	2046.000000
34.439999	-0.054731	-32.346172	-8.995380	-10.562153	-6.801469	-5.987170	0.000000	-10.000000	0.091667	-9.266666	5.333333	1023.000000	1023.000000	2046.000000
34.459999	-0.055036	-32.526020	-9.040248	-10.351839	-6.928805	-6.205129	0.000000	-10.000000	0.083333	-8.350000	2.000000	1023.000000	1023.000000	2046.000000
34.480000	-0.055149	-32.593266	-9.251047	-10.302512	-7.021508	-6.018197	0.000000	-10.000000	0.066667	-7.000000	0.500000	1023.000000	1023.000000	2046.000000
34.500000	-0.055397	-32.739681	-9.474559	-10.191726	-7.057755	-6.015640	0.000000	-10.000000	0.066667	-5.800000	-1.166667	1023.000000	1023.000000	2046.000000
34.520000	-0.055871	-33.019779	-9.599659	-10.178044	-7.206038	-6.036036	0.000000	-10.000000	0.066667	-4.766667	-3.333333	1023.000000	1023.000000	2046.000000
34.540001	-0.056347	-33.301109	-9.894183	-10.162178	-7.202093	-6.042656	0.000000	-10.000000	0.075000	-4.483334	-5.000000	1023.000000	1023.000000	2046.000000
34.560001	-0.056551	-33.421638	-10.030855	-10.008512	-7.199736	-6.182535	0.000000	-10.000000	0.066667	-4.733334	-5.833333	1023.000000	1023.000000	2046.000000
34.580002	-0.056685	-33.500916	-10.093287	-10.010097	-7.278748	-6.118784	0.000000	-10.000000	0.058333	-4.416667	-6.833333	1023.000000	1023.000000	2046.000000
34.599998	-0.056686	-33.501720	-10.061787	-9.887019	-7.297838	-6.255075	0.000000	-10.000000	0.050000	-3.516667	-8.166667	1023.000000	1023.000000	2046.000000
34.619999	-0.056413	-33.339817	-9.910504	-9.753073	-7.386216	-6.290023	0.000000	-10.000000	0.033333	-0.600000	-9.333333	1023.000000	1023.000000	2046.000000
34.639999	-0.055618	-32.870411	-9.752646	-9.754740	-7.230312	-6.132713	0.000000	-10.000000	0.016667	1.916667	-9.833333	1023.000000	1023.000000	2046.000000
34.660000	-0.054795	-32.383877	-9.483085	-9.565041	-7.168302	-6.167451	0.000000	-10.000000	-0.008333	5.050000	-10.000000	1023.000000	1023.000000	2046.000000
34.680000	-0.053536	-31.639484	-9.306453	-9.512476	-6.923321	-5.897234	0.000000	-10.000000	-0.033333	7.333333	-10.000000	1023.000000	1023.000000	2046.000000
34.700001	-0.052342	-30.933865	-9.119429	-9.365068	-6.633343	-5.816025	0.000000	-10.000000	-0.083333	10.516666	-10.000000	1023.000000	1023.000000	2046.000000
34.720001	-0.050805	-30.025833	-8.785979	-9.249434	-6.490671	-5.499750	0.000000	-10.000000	-0.141667	13.333334	-10.000000	1023.000000	1023.000000	2046.000000
34.740002	-0.049041	-28.983473	-8.641380	-9.160816	-6.055553	-5.125724	0.000000	-10.000000	-0.175000	15.433333	-10.000000	1023.000000	1023.000000	2046.000000
34.759998	-0.047249	-27.924383	-8.301258	-8.969560	-5.687200	-4.966366	0.000000	-10.000000	-0.183333	16.983334	-4.333333	1023.000000	1023.000000	2046.000000
34.779999	-0.045445	-26.857803	-7.969769	-8.941147	-5.363388	-4.583499	0.000000	-10.000000	-0.183333	17.966667	7.500000	1023.000000	1023.000000	2046.000000
34.799999	-0.043900	-25.944874	-7.696387	-8.859324	-5.017891	-4.371272	0.000000	-10.000000	-0.216667	19.150002	21.333334	1023.000000	1023.000000	2046.000000
34.820000	-0.042140	-24.904915	-7.407007	-8.654466	-4.709503	-4.133939	0.000000	-10.000000	-0.283333	20.916668	34.166668	1023.000000	1023.000000	2046.000000
34.840000	-0.040277	-23.803871	-7.220288	-8.577049	-4.288289	-3.718245	0.000000	-10.000000	-0.341667	22.416668	40.833332	1023.000000	1023.000000	2046.000000
34.860001	-0.038739	-22.894737	-6.888715	-8.404243	-4.058613	-3.543166	0.000000	-10.000000	-0.375000	23.800001	48.000000	1023.000000	1023.000000	2046.000000
34.880001	-0.036967	-21.847731	-6.539388	-8.247404	-3.747839	-3.313098	0.000000	-10.000000	-0.383333	24.533335	53.166668	1023.000000	1023.000000	2046.000000
34.900002	-0.034887	-20.618427	-6.244903	-8.189793	-3.306155	-2.877576	0.000000	-10.000000	-0.408333	25.333334	61.333332	1023.000000	1023.000000	2046.000000
34.919998	-0.033190	-19.615566	-5.836898	-8.010841	-3.094235	-2.673591	0.000000	-10.000000	-0.433333	25.850000	69.666664	1023.000000	1023.000000	2046.000000
34.939999	-0.031141	-18.404112	-5.541012	-7.958384	-2.650982	-2.253734	0.000000	-10.000000	-0.450000	26.183334	78.333336	1023.000000	1023.000000	2046.000000
34.959999	-0.029129	-17.215284	-5.168027	-7.708386	-2.266032	-2.072840	0.000000	-10.000000	-0.433333	26.566668	86.833336	1023.000000	1023.000000	2046.000000
34.980000	-0.026946	-15.925267	-4.770437	-7.542999	-1.967720	-1.644110	0.000000	-10.000000	-0.425000	26.850000	95.666664	1023.000000	1023.000000	2046.000000
35.000000	-0.024739	-14.620841	-4.366971	-7.377767	-1.560575	-1.315529	0.000000	-10.000000	-0.433333	27.250000	104.500000	1023.000000	1023.000000	2046.000000
35.020000	-0.022121	-13.073468	-3.747905	-7.071277	-1.247298	-1.006989	0.000000	-10.000000	-0.466667	27.700001	116.833336	1023.000000	1023.000000	2046.000000
35.040001	-0.019490	-11.518749	-3.398174	-6.921797	-0.671942	-0.526836	0.000000	-10.000000	-0.491667	28.083334	126.166664	1023.000000	1023.000000	2046.000000
35.060001	-0.016974	-10.031432	-2.766164	-6.592685	-0.440182	-0.232402	0.000000	-10.000000	-0.491667	28.333334	135.500000	1023.000000	1023.000000	2046.000000
35.080002	-0.014767	-8.727418	-2.656742	-6.322715	0.043182	0.208858	0.000000	-10.000000	-0.491667	28.500000	141.666672	1023.000000	1023.000000	2046.000000
35.099998	-0.012479	-7.375372	-2.430653	-5.743741	0.381570	0.417451	0.000000	-10.000000	-0.491667	28.733334	151.000000	1023.000000	1023.000000	2046.000000
35.119999	-0.010491	-6.200246	-2.224909	-5.553010	0.678940	0.898734	0.000000	-10.000000	-0.500000	28.750000	160.666672	1023.000000	1023.000000	2046.000000
35.139999	-0.008871	-5.242537	-2.059623	-5.393047	1.031070	1.179063	0.000000	-10.000000	-0.500000	28.733334	170.166672	1023.000000	1023.000000	2046.000000
35.160000	-0.006665	-3.939236	-1.598640	-5.072575	1.297857	1.434123	0.000000	-10.000000	-0.508333	28.733334	179.833328	1023.000000	1023.000000	2046.000000
35.180000	-0.004325	-2.556255	-1.414376	-4.741982	1.764914	1.835189	0.000000	-10.000000	-0.516667	29.000000	189.333328	1023.000000	1023.000000	2046.000000
35.200001	-0.002329	-1.376634	-1.152161	-4.100927	1.895080	1.981374	0.000000	-10.000000	-0.525000	29.066668	199.000000	1023.000000	1023.000000	2046.000000
35.220001	-0.000517	-0.305470	-1.108781	-3.715379	2.196897	2.321794	0.000000	-10.000000	-0.516667	29.049999	211.833328	1023.000000	1023.000000	2046.000000
35.240002	0.001012	0.598372	-0.874524	-3.249403	2.307359	2.414940	0.000000	-10.000000	-0.508333	28.900000	221.500000	1023.000000	1023.000000	2046.000000
35.259998	0.002913	1.721745	-0.667437	-2.935013	2.574072	2.750124	0.000000	-10.000000	-0.508333	28.916666	231.166672	1023.000000	1023.000000	2046.000000
35.279999	0.005022	2.967834	-0.302351	-2.409079	2.802456	2.876808	0.000000	-10.000000	-0.508333	28.850000	237.666672	1023.000000	1023.000000	2046.000000
35.299999	0.007182	4.244304	-0.029670	-1.994449	3.015668	3.252756	0.000000	-10.000000	-0.516667	28.883333	247.166672	1023.000000	1023.000000	2046.000000
35.320000	0.009457	5.589224	0.454350	-1.401909	3.146753	3.390030	0.000000	-10.000000	-0.516667	28.833334	260.000000	1023.000000	1023.000000	2046.000000
35.340000	0.011804	6.975873	0.745960	-1.049494	3.524190	3.755216	0.000000	-10.000000	-0.525000	28.866667	269.500000	1023.000000	1023.000000	2046.000000
35.360001	0.013960	8.250339	1.259879	-0.604794	3.686075	3.909178	0.000000	-10.000000	-0.516667	28.683334	279.166656	1023.000000	1023.000000	2046.000000
35.380001	0.016485	9.742727	1.654381	-0.282495	4.058035	4.312808	0.000000	-10.000000	-0.508333	28.350000	285.666656	1023.000000	1023.000000	2046.000000
35.400002	0.019188	11.340147	2.254722	0.266373	4.329385	4.489666	0.000000	-10.000000	-0.483333	28.150002	295.166656	1023.000000	1023.000000	2046.000000
35.419998	0.021913	12.950590	2.665166	0.654412	4.725265	4.905748	0.000000	-10.000000	-0.458333	27.650002	307.833344	1023.000000	1023.000000	2046.000000
35.439999	0.024340	14.384964	3.179669	1.089296	4.960742	5.155256	0.000000	-10.000000	-0.433333	27.366667	317.166656	1023.000000	1023.000000	2046.000000
35.459999	0.026877	15.884594	3.468935	1.385539	5.451556	5.578564	0.000000	-10.000000	-0.416667	26.900002	326.500000	1023.000000	1023.000000	2046.000000
35.480000	0.029557	17.468027	3.996767	1.843091	5.822809	5.805360	0.000000	-10.000000	-0.408333	26.900002	332.500000	1023.000000	1023.000000	2046.000000
35.500000	0.032177	19.016521	4.455308	1.970697	6.315452	6.275063	0.000000	-10.000000	-0.391667	26.733334	341.333344	1023.000000	1023.000000	2046.000000
35.520000	0.034430	20.348352	5.094457	2.172145	6.519024	6.562726	0.000000	-10.000000	-0.400000	26.833334	353.166656	1023.000000	1023.000000	2046.000000
35.540001	0.036495	21.568480	5.475345	2.195230	6.882930	7.014976	0.000000	-10.000000	-0.408333	26.883333	362.000000	1023.000000	1023.000000	2046.000000
35.560001	0.038632	22.831427	5.985638	2.494296	7.053248	7.298245	0.000000	-10.000000	-0.425000	27.300001	371.000000	1023.000000	1023.000000	2046.000000
35.580002	0.040772	24.096382	6.345700	2.719775	7.462978	7.567928	0.000000	-10.000000	-0.416667	27.300001	377.166656	1023.000000	1023.000000	2046.000000
35.599998	0.042935	25.374701	6.814604	2.981475	7.693236	7.885386	0.000000	-10.000000	-0.425000	27.483334	386.333344	1023.000000	1023.000000	2046.000000
35.619999	0.044673	26.401556	7.087741	3.125045	8.026968	8.161801	0.000000	-10.000000	-0.416667	27.483334	398.500000	1023.000000	1023.000000	2046.000000
35.639999	0.046762	27.636374	7.474065	3.405429	8.325869	8.431010	0.000000	-10.000000	-0.416667	27.683334	407.500000	1023.000000	1023.000000	2046.000000
35.660000	0.048650	28.751871	7.698617	3.577567	8.715815	8.759873	0.000000	-10.000000	-0.408333	27.566668	416.666656	1023.000000	1023.000000	2046.000000
35.680000	0.050593	29.900709	8.119538	3.859382	8.909318	9.012471	0.000000	-10.000000	-0.408333	27.366667	423.000000	1023.000000	1023.000000	2046.000000
35.700001	0.052438	30.991119	8.348689	4.073953	9.227223	9.341254	0.000000	-10.000000	-0.408333	27.050001	432.333344	1023.000000	1023.000000	2046.000000
35.720001	0.054561	32.245506	8.808278	4.461354	9.464532	9.511343	0.000000	-10.000000	-0.391667	26.650000	444.500000	1023.000000	1023.000000	2046.000000
35.740002	0.056659	33.485573	9.135860	4.612910	9.837507	9.899297	0.000000	-10.000000	-0.383333	26.316668	453.500000	1023.000000	1023.000000	2046.000000
35.759998	0.058307	34.459187	9.615396	4.796846	9.939466	10.107479	0.000000	-10.000000	-0.358333	25.933334	462.333344	1023.000000	1023.000000	2046.000000
35.779999	0.060042	35.484535	9.858232	4.911788	10.162554	10.551960	0.000000	-10.000000	-0.325000	25.483334	468.166656	1023.000000	1023.000000	2046.000000
35.799999	0.060939	36.015118	9.802923	5.370866	10.453845	10.387483	0.000000	-10.000000	-0.266667	24.050001	476.666656	1023.000000	1023.000000	2046.000000
35.820000	0.061819	36.534843	9.763998	5.604112	10.516625	10.650106	0.000000	-10.000000	-0.166667	20.066668	487.166656	1023.000000	1023.000000	2046.000000
35.840000	0.061235	36.189781	9.646957	5.527489	10.473568	10.541766	0.000000	-10.000000	-0.083333	16.366667	494.666656	1023.000000	1023.000000	2046.000000
35.860001	0.060790	35.927052	9.599847	5.274649	10.453148	10.599411	0.000000	-10.000000	-0.016667	11.950001	501.333344	1023.000000	1023.000000	2046.000000
35.880001	0.060382	35.686047	9.558097	5.201494	10.495576	10.430882	0.000000	-10.000000	0.025000	7.833333	504.500000	1023.000000	1023.000000	2046.000000
35.900002	0.059725	35.297325	9.446604	5.211877	10.312433	10.326410	0.000000	-10.000000	0.066667	1.883333	508.333344	1023.000000	1023.000000	2046.000000
35.919998	0.057961	34.255108	9.013419	5.227870	10.009367	10.004451	0.000000	-10.000000	0.150000	-5.850000	510.333344	1023.000000	1023.000000	2046.000000
35.939999	0.055698	32.917229	8.638823	5.309842	9.553738	9.414826	0.000000	-10.000000	0.200000	-11.166667	511.000000	1023.000000	1023.000000	2046.000000
35.959999	0.053668	31.717743	8.219398	5.129001	9.218295	9.151048	0.000000	-10.000000	0.258333	-15.400001	511.000000	1023.000000	1023.000000	2046.000000
35.980000	0.051628	30.512135	8.001076	5.043237	8.773111	8.694713	0.000000	-10.000000	0.266667	-16.566666	511.000000	1023.000000	1023.000000	2046.000000
36.000000	0.049730	29.390640	7.683712	4.979819	8.358315	8.368795	0.000000	-10.000000	0.300000	-18.183332	507.166656	1023.000000	1023.000000	2046.000000
36.020000	0.047775	28.234903	7.235882	4.998349	8.074909	7.925763	0.000000	-10.000000	0.375000	-20.283333	495.500000	1023.000000	1023.000000	2046.000000
36.040001	0.045705	27.011810	6.981524	4.934320	7.542948	7.553018	0.000000	-10.000000	0.450000	-21.966667	483.833344	1023.000000	1023.000000	2046.000000
36.060001	0.043526	25.724142	6.547794	4.627512	7.253775	7.295061	0.000000	-10.000000	0.525000	-23.850000	473.333344	1023.000000	1023.000000	2046.000000
36.080002	0.041105	24.293015	6.229042	4.520424	6.838892	6.704657	0.000000	-10.000000	0.558333	-25.083334	468.000000	1023.000000	1023.000000	2046.000000
36.099998	0.039317	23.236128	6.034960	4.228061	6.522513	6.450595	0.000000	-10.000000	0.633333	-27.100000	459.666656	1023.000000	1023.000000	2046.000000
36.119999	0.037233	22.004978	5.736327	3.943177	6.233730	6.091744	0.000000	-10.000000	0.725000	-29.333334	447.333344	1023.000000	1023.000000	2046.000000
36.139999	0.035216	20.812359	5.533720	3.847448	5.794299	5.636892	0.000000	-10.000000	0.808333	-30.983334	437.666656	1023.000000	1023.000000	2046.000000
36.160000	0.033214	19.629671	5.037513	3.610129	5.579318	5.402712	0.000000	-10.000000	0.841667	-32.100002	427.500000	1023.000000	1023.000000	2046.000000
36.180000	0.031047	18.348936	4.769453	3.530292	5.123821	4.925371	0.000000	-10.000000	0.841667	-32.450001	420.333344	1023.000000	1023.000000	2046.000000
36.200001	0.029084	17.188408	4.386747	3.270358	4.817141	4.714162	0.000000	-10.000000	0.841667	-32.916668	409.500000	1023.000000	1023.000000	2046.000000
36.220001	0.026774	15.823417	3.968374	2.998739	4.540622	4.315681	0.000000	-10.000000	0.850000	-32.933334	394.833344	1023.000000	1023.000000	2046.000000
36.240002	0.024356	14.394279	3.637617	2.581410	4.102526	4.072727	0.000000	-10.000000	0.850000	-32.850002	383.833344	1023.000000	1023.000000	2046.000000
36.259998	0.021791	12.878699	3.212925	2.083374	3.744144	3.838257	0.000000	-10.000000	0.850000	-32.716667	372.833344	1023.000000	1023.000000	2046.000000
36.279999	0.019277	11.392598	2.928603	1.858052	3.289659	3.316284	0.000000	-10.000000	0.850000	-32.633335	365.500000	1023.000000	1023.000000	2046.000000
36.299999	0.017126	10.121424	2.513794	1.423021	3.046376	3.138233	0.000000	-10.000000	0.841667	-32.666668	354.500000	1023.000000	1023.000000	2046.000000
36.320000	0.014565	8.608059	2.267260	1.015090	2.571599	2.754110	0.000000	-10.000000	0.841667	-32.533333	340.000000	1023.000000	1023.000000	2046.000000
36.340000	0.012298	7.267830	1.963149	0.571496	2.189831	2.543353	0.000000	-10.000000	0.841667	-32.549999	329.166656	1023.000000	1023.000000	2046.000000
36.360001	0.009852	5.822529	1.605750	0.201398	1.867908	2.147474	0.000000	-10.000000	0.841667	-32.450001	318.333344	1023.000000	1023.000000	2046.000000
36.380001	0.007557	4.465999	1.264086	-0.270443	1.455898	2.016459	0.000000	-10.000000	0.833333	-32.233334	311.166656	1023.000000	1023.000000	2046.000000
36.400002	0.004978	2.941897	0.884230	-0.653367	1.070380	1.640653	0.000000	-10.000000	0.833333	-32.166668	300.333344	1023.000000	1023.000000	2046.000000
36.419998	0.002747	1.623496	0.511769	-0.950147	0.754575	1.307298	0.000000	-10.000000	0.833333	-32.083336	289.666656	1023.000000	1023.000000	2046.000000
36.439999	0.000311	0.183758	0.014164	-1.300323	0.541051	0.928865	0.000000	-10.000000	0.841667	-32.083336	279.000000	1023.000000	1023.000000	2046.000000
36.459999	-0.002087	-1.233198	-0.152012	-1.813743	0.002799	0.729758	0.000000	-10.000000	0.833333	-32.099998	268.333344	1023.000000	1023.000000	2046.000000
36.480000	-0.004477	-2.646044	-0.721597	-2.371895	-0.186615	0.634064	0.000000	-10.000000	0.833333	-32.016666	257.500000	1023.000000	1023.000000	2046.000000
36.500000	-0.007196	-4.252658	-1.213584	-2.378824	-0.560920	-0.099330	0.000000	-10.000000	0.816667	-32.216667	246.666672	1023.000000	1023.000000	2046.000000
36.520000	-0.009705	-5.735683	-1.889299	-2.724880	-0.812080	-0.309424	0.000000	-10.000000	0.816667	-31.850000	236.000000	1023.000000	1023.000000	2046.000000
36.540001	-0.012723	-7.519387	-2.411980	-3.238050	-1.186012	-0.683344	0.000000	-10.000000	0.808333	-31.633335	225.333328	1023.000000	1023.000000	2046.000000
36.560001	-0.015299	-9.041962	-2.795208	-3.883057	-1.486555	-0.877142	0.000000	-10.000000	0.816667	-31.266668	214.833328	1023.000000	1023.000000	2046.000000
36.580002	-0.017322	-10.237048	-2.954797	-4.156226	-1.709216	-1.416810	0.000000	-10.000000	0.808333	-31.216667	204.333328	1023.000000	1023.000000	2046.000000
36.599998	-0.018961	-11.206055	-3.192032	-4.443667	-1.992897	-1.577458	0.000000	-10.000000	0.791667	-30.816668	194.000000	1023.000000	1023.000000	2046.000000
36.619999	-0.020672	-12.217239	-3.458448	-4.424491	-2.313958	-2.020341	0.000000	-10.000000	0.750000	-30.216667	183.666672	1023.000000	1023.000000	2046.000000
36.639999	-0.022243	-13.145483	-3.869369	-4.496697	-2.586740	-2.192677	0.000000	-10.000000	0.700000	-29.250000	173.500000	1023.000000	1023.000000	2046.000000
36.660000	-0.023964	-14.162936	-4.196093	-4.569349	-2.869268	-2.528227	0.000000	-10.000000	0.650000	-28.150000	163.833328	1023.000000	1023.000000	2046.000000
36.680000	-0.025677	-15.174865	-4.515351	-4.850232	-3.238033	-2.571248	0.000000	-10.000000	0.600000	-27.066668	154.500000	1023.000000	1023.000000	2046.000000
36.700001	-0.027456	-16.226404	-4.881103	-5.053974	-3.462115	-2.829213	0.000000	-10.000000	0.566667	-26.366667	145.666672	1023.000000	1023.000000	2046.000000
36.720001	-0.029035	-17.159506	-5.196760	-5.231945	-3.740469	-2.990332	0.000000	-10.000000	0.550000	-26.033335	136.833328	1023.000000	1023.000000	2046.000000
36.740002	-0.030597	-18.082613	-5.561021	-5.278529	-3.838584	-3.404480	0.000000	-10.000000	0.541667	-25.733334	128.000000	1023.000000	1023.000000	2046.000000
36.759998	-0.031920	-18.864519	-5.814734	-5.579466	-4.069660	-3.400658	0.000000	-10.000000	0.533333	-25.233334	119.333336	1023.000000	1023.000000	2046.000000
36.779999	-0.033645	-19.884026	-5.986780	-5.728236	-4.389383	-3.779626	0.000000	-10.000000	0.516667	-24.666668	111.000000	1023.000000	1023.000000	2046.000000
36.799999	-0.034974	-20.669403	-6.205622	-6.090975	-4.538367	-3.834438	0.000000	-10.000000	0.508333	-23.950001	103.000000	1023.000000	1023.000000	2046.000000
36.820000	-0.036107	-21.339359	-6.252723	-6.190831	-4.778618	-4.117186	0.000000	-10.000000	0.483333	-23.366667	95.000000	1023.000000	1023.000000	2046.000000
36.840000	-0.037264	-22.022945	-6.501234	-6.370583	-4.828812	-4.322318	0.000000	-10.000000	0.450000	-22.833334	87.000000	1023.000000	1023.000000	2046.000000
36.860001	-0.038340	-22.658789	-6.578603	-6.639212	-5.105123	-4.335851	0.000000	-10.000000	0.400000	-22.066668	79.333336	1023.000000	1023.000000	2046.000000
36.880001	-0.039530	-23.362036	-6.792546	-6.833630	-5.236270	-4.499589	0.000000	-10.000000	0.375000	-21.283333	72.000000	1023.000000	1023.000000	2046.000000
36.900002	-0.040388	-23.869404	-6.923268	-7.044605	-5.419337	-4.482193	0.000000	-10.000000	0.358333	-20.000000	62.833332	1023.000000	1023.000000	2046.000000
36.919998	-0.041573	-24.569645	-7.035376	-7.209074	-5.614719	-4.710476	0.000000	-10.000000	0.325000	-18.883333	52.000000	1023.000000	1023.000000	2046.000000
36.939999	-0.042680	-25.223707	-7.255333	-7.608260	-5.680954	-4.679161	0.000000	-10.000000	0.283333	-17.916668	43.500000	1023.000000	1023.000000	2046.000000
36.959999	-0.043769	-25.867199	-7.312208	-7.793578	-5.904299	-4.857114	0.000000	-10.000000	0.250000	-16.850000	35.500000	1023.000000	1023.000000	2046.000000
36.980000	-0.044987	-26.587038	-7.610909	-8.106606	-5.918087	-4.951437	0.000000	-10.000000	0.250000	-16.150000	31.500000	1023.000000	1023.000000	2046.000000
37.000000	-0.046117	-27.255196	-7.738750	-8.249079	-6.118937	-5.148430	0.000000	-10.000000	0.250000	-15.450000	27.500000	1023.000000	1023.000000	2046.000000
37.020000	-0.047252	-27.925653	-7.954877	-8.477164	-6.150345	-5.343267	0.000000	-10.000000	0.241667	-15.416667	25.833334	1023.000000	1023.000000	2046.000000
37.040001	-0.048166	-28.466099	-8.036754	-8.765907	-6.352560	-5.310879	0.000000	-10.000000	0.233333	-15.116667	22.500000	1023.000000	1023.000000	2046.000000
37.060001	-0.049405	-29.198631	-8.158590	-9.010841	-6.506796	-5.522403	0.000000	-10.000000	0.216667	-14.666667	17.500000	1023.000000	1023.000000	2046.000000
37.080002	-0.050527	-29.861189	-8.358034	-9.402883	-6.641611	-5.458662	0.000000	-10.000000	0.208333	-14.050000	12.666667	1023.000000	1023.000000	2046.000000
37.099998	-0.051633	-30.515158	-8.459857	-9.487117	-6.803779	-5.764403	0.000000	-10.000000	0.200000	-13.550000	7.833333	1023.000000	1023.000000	2046.000000
37.119999	-0.052516	-31.037218	-8.680578	-9.804103	-6.840742	-5.711795	0.000000	-10.000000	0.191667	-13.016666	3.500000	1023.000000	1023.000000	2046.000000
37.139999	-0.053260	-31.476917	-8.712987	-9.921286	-6.988115	-5.854529	0.000000	-10.000000	0.166667	-12.600000	-0.500000	1023.000000	1023.000000	2046.000000
37.160000	-0.054049	-31.942684	-8.853369	-10.190577	-7.007820	-5.890918	0.000000	-10.000000	0.150000	-12.150000	-4.166667	1023.000000	1023.000000	2046.000000
37.180000	-0.054563	-32.246643	-8.844103	-10.260953	-7.096642	-6.044945	0.000000	-10.000000	0.133333	-11.783334	-8.000000	1023.000000	1023.000000	2046.000000
37.200001	-0.055094	-32.560432	-8.870439	-10.623321	-7.136830	-5.929842	0.000000	-10.000000	0.133333	-11.283334	-12.000000	1023.000000	1023.000000	2046.000000
37.220001	-0.055524	-32.814678	-9.053437	-10.590815	-7.158130	-6.012295	0.000000	-10.000000	0.116667	-10.833334	-15.833333	1023.000000	1023.000000	2046.000000
37.240002	-0.056396	-33.330284	-9.261197	-10.596548	-7.253659	-6.218879	0.000000	-10.000000	0.108333	-10.200000	-19.500000	1023.000000	1023.000000	2046.000000
37.259998	-0.057183	-33.795311	-9.549774	-10.606459	-7.309633	-6.329446	0.000000	-10.000000	0.100000	-9.483334	-22.833334	1023.000000	1023.000000	2046.000000
37.279999	-0.058118	-34.347996	-9.758677	-10.808245	-7.336659	-6.444415	0.000000	-10.000000	0.100000	-8.583334	-26.000000	1023.000000	1023.000000	2046.000000
37.299999	-0.058465	-34.552635	-9.727250	-10.982133	-7.408525	-6.434729	0.000000	-10.000000	0.100000	-7.916667	-28.833334	1023.000000	1023.000000	2046.000000
37.320000	-0.058918	-34.820316	-9.723512	-11.194701	-7.385561	-6.516541	0.000000	-10.000000	0.091667	-7.366667	-31.666666	1023.000000	1023.000000	2046.000000
37.340000	-0.059105	-34.930939	-9.660279	-10.976646	-7.528230	-6.765783	0.000000	-10.000000	0.075000	-6.583333	-34.166668	1023.000000	1023.000000	2046.000000
37.360001	-0.059044	-34.894787	-9.848064	-10.788458	-7.479171	-6.779091	0.000000	-10.000000	0.050000	-4.150000	-36.333332	1023.000000	1023.000000	2046.000000
37.380001	-0.058901	-34.810272	-9.885350	-10.594940	-7.669572	-6.660408	0.000000	-10.000000	0.041667	-1.016667	-37.500000	1023.000000	1023.000000	2046.000000
37.400002	-0.058983	-34.858856	-10.124893	-10.573497	-7.617758	-6.542708	0.000000	-10.000000	0.041667	1.716667	-38.000000	1023.000000	1023.000000	2046.000000
37.419998	-0.058772	-34.734058	-10.063985	-10.396650	-7.702890	-6.570534	0.000000	-10.000000	0.033333	3.200000	-38.000000	1023.000000	1023.000000	2046.000000
37.439999	-0.058042	-34.302879	-10.208804	-10.302140	-7.448720	-6.343216	0.000000	-10.000000	0.016667	4.250000	-38.000000	1023.000000	1023.000000	2046.000000
37.459999	-0.057497	-33.980797	-10.110978	-10.059551	-7.478258	-6.332012	0.000000	-10.000000	-0.016667	5.866667	-38.000000	1023.000000	1023.000000	2046.000000
37.480000	-0.056453	-33.363575	-10.010769	-9.922667	-7.307792	-6.122347	0.000000	-10.000000	-0.025000	7.916667	-38.000000	1023.000000	1023.000000	2046.000000
37.500000	-0.055295	-32.679062	-9.790607	-9.625133	-7.096385	-6.166935	0.000000	-10.000000	-0.058333	10.366667	-38.000000	1023.000000	1023.000000	2046.000000
37.520000	-0.053708	-31.741463	-9.473624	-9.459452	-6.952539	-5.855847	0.000000	-10.000000	-0.100000	13.033334	-38.000000	1023.000000	1023.000000	2046.000000
37.540001	-0.052175	-30.835241	-9.206401	-9.347415	-6.645023	-5.636403	0.000000	-10.000000	-0.166667	15.383333	-38.000000	1023.000000	1023.000000	2046.000000
37.560001	-0.050429	-29.803324	-8.747221	-9.043844	-6.472868	-5.539390	0.000000	-10.000000	-0.200000	17.366667	-17.000000	1023.000000	1023.000000	2046.000000
37.580002	-0.048712	-28.788801	-8.586302	-8.921596	-6.054130	-5.226774	0.000000	-10.000000	-0.233333	18.933334	5.500000	1023.000000	1023.000000	2046.000000
37.599998	-0.047004	-27.779179	-8.190006	-8.709959	-5.855913	-5.023300	0.000000	-10.000000	-0.258333	20.533333	30.166666	1023.000000	1023.000000	2046.000000
37.619999	-0.044800	-26.476984	-7.891488	-8.631959	-5.418481	-4.535055	0.000000	-10.000000	-0.300000	22.250000	36.166668	1023.000000	1023.000000	2046.000000
37.639999	-0.042623	-25.190041	-7.523002	-8.357984	-4.985891	-4.323164	0.000000	-10.000000	-0.325000	23.450001	43.333332	1023.000000	1023.000000	2046.000000
37.660000	-0.040155	-23.731401	-7.121014	-8.283293	-4.544652	-3.782443	0.000000	-10.000000	-0.350000	24.366667	51.000000	1023.000000	1023.000000	2046.000000
37.680000	-0.038227	-22.592119	-6.716930	-8.074670	-4.221267	-3.579253	0.000000	-10.000000	-0.375000	24.916668	59.000000	1023.000000	1023.000000	2046.000000
37.700001	-0.036192	-21.389187	-6.414480	-7.964569	-3.867950	-3.142188	0.000000	-10.000000	-0.408333	26.050001	67.166664	1023.000000	1023.000000	2046.000000
37.720001	-0.034116	-20.162811	-6.171258	-7.691187	-3.385515	-2.914852	0.000000	-10.000000	-0.458333	27.333334	78.666664	1023.000000	1023.000000	2046.000000
37.740002	-0.032036	-18.933208	-5.723842	-7.537919	-3.180777	-2.490672	0.000000	-10.000000	-0.500000	28.383333	87.500000	1023.000000	1023.000000	2046.000000
37.759998	-0.030150	-17.818949	-5.422410	-7.417115	-2.783177	-2.196247	0.000000	-10.000000	-0.516667	28.933334	96.666664	1023.000000	1023.000000	2046.000000
37.779999	-0.028182	-16.655718	-4.952753	-7.233263	-2.520329	-1.949373	0.000000	-10.000000	-0.516667	28.983334	103.000000	1023.000000	1023.000000	2046.000000
37.799999	-0.025978	-15.353259	-4.688262	-7.121948	-1.958556	-1.584494	0.000000	-10.000000	-0.525000	29.216667	112.666664	1023.000000	1023.000000	2046.000000
37.820000	-0.023947	-14.152462	-4.197521	-6.944051	-1.715724	-1.295165	0.000000	-10.000000	-0.541667	29.366667	122.500000	1023.000000	1023.000000	2046.000000
37.840000	-0.021798	-12.882436	-3.883198	-6.861866	-1.318536	-0.818836	0.000000	-10.000000	-0.566667	29.733334	132.333328	1023.000000	1023.000000	2046.000000
37.860001	-0.019715	-11.651580	-3.551087	-6.566927	-0.894129	-0.639437	0.000000	-10.000000	-0.583333	29.983334	142.000000	1023.000000	1023.000000	2046.000000
37.880001	-0.017324	-10.238669	-3.081388	-6.373809	-0.581591	-0.201881	0.000000	-10.000000	-0.575000	30.350000	152.000000	1023.000000	1023.000000	2046.000000
37.900002	-0.015176	-8.969091	-2.702466	-6.262450	-0.193495	0.189320	0.000000	-10.000000	-0.550000	30.233334	162.166672	1023.000000	1023.000000	2046.000000
37.919998	-0.012467	-7.367879	-2.054317	-5.877811	0.145360	0.418890	0.000000	-10.000000	-0.533333	30.450001	175.833328	1023.000000	1023.000000	2046.000000
37.939999	-0.009530	-5.632302	-1.583650	-5.620336	0.677123	0.894561	0.000000	-10.000000	-0.541667	30.550001	185.833328	1023.000000	1023.000000	2046.000000
37.959999	-0.006882	-4.067495	-1.218434	-5.520053	1.150134	1.520859	0.000000	-10.000000	-0.566667	30.866667	195.833328	1023.000000	1023.000000	2046.000000
37.980000	-0.004237	-2.503982	-0.730313	-4.976285	1.498353	1.704263	0.000000	-10.000000	-0.575000	30.850000	202.500000	1023.000000	1023.000000	2046.000000
38.000000	-0.001583	-0.935536	-0.404152	-4.490774	1.782679	2.176711	0.000000	-10.000000	-0.591667	31.016666	212.833328	1023.000000	1023.000000	2046.000000
38.020000	0.000515	0.304224	-0.264888	-4.146818	2.148627	2.567302	0.000000	-10.000000	-0.583333	31.266666	223.166672	1023.000000	1023.000000	2046.000000
38.040001	0.002359	1.393889	0.064529	-3.895259	2.369008	2.855612	0.000000	-10.000000	-0.591667	31.300001	233.666672	1023.000000	1023.000000	2046.000000
38.060001	0.004862	2.873531	0.382602	-3.595041	2.820305	3.265665	0.000000	-10.000000	-0.591667	31.300001	244.000000	1023.000000	1023.000000	2046.000000
38.080002	0.007326	4.329672	0.794916	-3.070322	3.096690	3.508388	0.000000	-10.000000	-0.625000	31.666666	254.500000	1023.000000	1023.000000	2046.000000
38.099998	0.009532	5.633260	0.958965	-2.561396	3.340733	3.894958	0.000000	-10.000000	-0.625000	32.099998	265.000000	1023.000000	1023.000000	2046.000000
38.119999	0.011318	6.689126	1.075558	-1.941361	3.609718	3.945211	0.000000	-10.000000	-0.625000	32.283333	275.666656	1023.000000	1023.000000	2046.000000
38.139999	0.013118	7.752888	1.302464	-1.534348	3.714316	4.270457	0.000000	-10.000000	-0.591667	31.716667	286.333344	1023.000000	1023.000000	2046.000000
38.160000	0.014696	8.685477	1.449858	-1.226576	3.964829	4.497367	0.000000	-10.000000	-0.591667	31.400000	297.000000	1023.000000	1023.000000	2046.000000
38.180000	0.016808	9.933446	1.948997	-0.618445	4.070538	4.532357	0.000000	-10.000000	-0.575000	31.150000	307.500000	1023.000000	1023.000000	2046.000000
38.200001	0.019314	11.414411	2.219457	-0.108739	4.384408	4.919284	0.000000	-10.000000	-0.583333	31.216667	318.000000	1023.000000	1023.000000	2046.000000
38.220001	0.021627	12.781425	2.577107	0.476304	4.643155	5.084860	0.000000	-10.000000	-0.575000	31.050001	328.333344	1023.000000	1023.000000	2046.000000
38.240002	0.024111	14.249385	3.110801	0.981327	4.794310	5.362947	0.000000	-10.000000	-0.575000	30.766666	338.833344	1023.000000	1023.000000	2046.000000
38.259998	0.026765	15.817822	3.431664	1.479863	5.288421	5.617874	0.000000	-10.000000	-0.566667	30.533333	349.166656	1023.000000	1023.000000	2046.000000
38.279999	0.029446	17.402384	4.098887	1.970152	5.425365	5.907979	0.000000	-10.000000	-0.575000	30.250000	359.500000	1023.000000	1023.000000	2046.000000
38.299999	0.032159	19.005981	4.524454	2.361983	5.828293	6.291252	0.000000	-10.000000	-0.558333	30.133333	369.500000	1023.000000	1023.000000	2046.000000
38.320000	0.034865	20.605394	5.083573	2.930172	6.141929	6.449720	0.000000	-10.000000	-0.550000	29.666668	379.500000	1023.000000	1023.000000	2046.000000
38.340000	0.037737	22.302423	5.456008	3.301290	6.606248	6.938877	0.000000	-10.000000	-0.525000	29.316668	389.500000	1023.000000	1023.000000	2046.000000
38.360001	0.040343	23.842916	5.983615	3.770312	6.944922	7.144068	0.000000	-10.000000	-0.525000	28.683334	399.500000	1023.000000	1023.000000	2046.000000
38.380001	0.043150	25.501696	6.465113	4.019144	7.378686	7.638752	0.000000	-10.000000	-0.508333	28.483334	409.166656	1023.000000	1023.000000	2046.000000
38.400002	0.045747	27.036488	6.914336	4.349001	7.882467	7.890684	0.000000	-10.000000	-0.500000	28.416666	418.666656	1023.000000	1023.000000	2046.000000
38.419998	0.048383	28.594234	7.544328	4.528478	8.176365	8.345063	0.000000	-10.000000	-0.516667	28.850000	428.000000	1023.000000	1023.000000	2046.000000
38.439999	0.050541	29.869886	7.936948	4.633819	8.553048	8.746070	0.000000	-10.000000	-0.533333	29.116667	437.666656	1023.000000	1023.000000	2046.000000
38.459999	0.052821	31.217234	8.511632	4.963560	8.809022	8.933020	0.000000	-10.000000	-0.533333	29.416666	447.500000	1023.000000	1023.000000	2046.000000
38.480000	0.055291	32.676971	8.946305	5.243009	9.165954	9.321704	0.000000	-10.000000	-0.516667	29.700001	457.166656	1023.000000	1023.000000	2046.000000
38.500000	0.057281	33.853241	9.299667	5.424705	9.498998	9.629870	0.000000	-10.000000	-0.483333	29.750000	466.833344	1023.000000	1023.000000	2046.000000
38.520000	0.059452	35.135838	9.775883	5.759171	9.762319	9.838467	0.000000	-10.000000	-0.466667	29.766668	476.666656	1023.000000	1023.000000	2046.000000
38.540001	0.061334	36.248127	9.959027	5.903866	10.169765	10.215469	0.000000	-10.000000	-0.433333	29.083334	486.666656	1023.000000	1023.000000	2046.000000
38.560001	0.062471	36.920536	10.275070	6.168622	10.226752	10.250092	0.000000	-10.000000	-0.391667	28.216667	496.666656	1023.000000	1023.000000	2046.000000
38.580002	0.063451	37.499367	10.351740	6.117700	10.458469	10.571458	0.000000	-10.000000	-0.308333	26.533333	506.166656	1023.000000	1023.000000	2046.000000
38.599998	0.064075	37.868492	10.473426	6.315621	10.622470	10.456975	0.000000	-10.000000	-0.216667	24.116667	515.333313	1023.000000	1023.000000	2046.000000
38.619999	0.064892	38.351101	10.623748	6.323760	10.722281	10.681311	0.000000	-10.000000	-0.125000	20.833334	523.833313	1023.000000	1023.000000	2046.000000
38.639999	0.065026	38.430645	10.733591	6.322198	10.814139	10.560717	0.000000	-10.000000	-0.050000	16.683334	531.500000	1023.000000	1023.000000	2046.000000
38.660000	0.065184	38.523560	10.861922	6.105502	10.779533	10.776602	0.000000	-10.000000	0.000000	11.983334	537.833313	1023.000000	1023.000000	2046.000000
38.680000	0.064895	38.352859	10.764698	6.122873	10.891229	10.574058	0.000000	-10.000000	0.041667	6.283333	542.666687	1023.000000	1023.000000	2046.000000
38.700001	0.064215	37.950848	10.597916	6.178672	10.675163	10.499097	0.000000	-10.000000	0.066667	0.866667	545.833313	1023.000000	1023.000000	2046.000000
38.720001	0.062733	37.074924	10.216580	6.022861	10.514343	10.321138	0.000000	-10.000000	0.100000	-4.150000	547.500000	1023.000000	1023.000000	2046.000000
38.740002	0.060964	36.029510	9.909862	5.655079	10.214902	10.249666	0.000000	-10.000000	0.141667	-8.366667	548.000000	1023.000000	1023.000000	2046.000000
38.759998	0.059664	35.261288	9.688396	5.451936	10.155824	9.965132	0.000000	-10.000000	0.175000	-11.816668	548.000000	1023.000000	1023.000000	2046.000000
38.779999	0.058810	34.756447	9.452930	5.304965	9.980962	10.017590	0.000000	-10.000000	0.216667	-14.250000	548.000000	1023.000000	1023.000000	2046.000000
38.799999	0.057212	33.812149	9.123050	5.432168	9.631966	9.624968	0.000000	-10.000000	0.241667	-15.533334	544.666687	1023.000000	1023.000000	2046.000000
38.820000	0.055153	32.595341	8.643816	5.382010	9.214448	9.355065	0.000000	-10.000000	0.275000	-16.766666	536.500000	1023.000000	1023.000000	2046.000000
38.840000	0.052643	31.111977	8.138161	5.314516	8.821616	8.837684	0.000000	-10.000000	0.316667	-18.300001	526.333313	1023.000000	1023.000000	2046.000000
38.860001	0.050458	29.820402	7.839692	5.228470	8.276055	8.476184	0.000000	-10.000000	0.358333	-19.716667	517.166687	1023.000000	1023.000000	2046.000000
38.880001	0.048134	28.447294	7.374518	5.098052	7.897231	8.077493	0.000000	-10.000000	0.408333	-20.983334	510.500000	1023.000000	1023.000000	2046.000000
38.900002	0.046026	27.201277	7.066484	5.119303	7.393435	7.622054	0.000000	-10.000000	0.433333	-22.016666	503.333344	1023.000000	1023.000000	2046.000000
38.919998	0.043861	25.921724	6.542449	4.964768	7.073879	7.340629	0.000000	-10.000000	0.475000	-23.150000	495.833344	1023.000000	1023.000000	2046.000000
38.939999	0.041587	24.578182	6.240230	4.953740	6.536466	6.847746	0.000000	-10.000000	0.516667	-24.600000	488.000000	1023.000000	1023.000000	2046.000000
38.959999	0.039017	23.059252	5.728193	4.611309	6.168587	6.551162	0.000000	-10.000000	0.591667	-26.216667	479.833344	1023.000000	1023.000000	2046.000000
38.980000	0.036678	21.676485	5.546076	4.408560	5.631607	6.090242	0.000000	-10.000000	0.666667	-28.000000	471.333344	1023.000000	1023.000000	2046.000000
39.000000	0.034525	20.404392	5.109522	4.041673	5.456035	5.797163	0.000000	-10.000000	0.750000	-29.666666	462.166656	1023.000000	1023.000000	2046.000000
39.020000	0.032529	19.224363	4.938037	3.890220	4.952015	5.444091	0.000000	-10.000000	0.825000	-31.350000	452.333344	1023.000000	1023.000000	2046.000000
39.040001	0.030088	17.782255	4.447894	3.580990	4.608585	5.144785	0.000000	-10.000000	0.891667	-32.666668	441.833344	1023.000000	1023.000000	2046.000000
39.060001	0.027800	16.429937	4.103429	3.510862	4.162250	4.653398	0.000000	-10.000000	0.925000	-33.866669	430.833344	1023.000000	1023.000000	2046.000000
39.080002	0.025663	15.166902	3.632565	3.197014	3.857799	4.479525	0.000000	-10.000000	0.941667	-34.433334	419.500000	1023.000000	1023.000000	2046.000000
39.099998	0.022879	13.521648	3.231517	2.859383	3.416919	4.013829	0.000000	-10.000000	0.958333	-34.766666	408.000000	1023.000000	1023.000000	2046.000000
39.119999	0.020207	11.942447	2.857310	2.453907	2.955753	3.675477	0.000000	-10.000000	0.966667	-34.683334	396.500000	1023.000000	1023.000000	2046.000000
39.139999	0.017514	10.350995	2.340939	1.975622	2.715250	3.319185	0.000000	-10.000000	0.966667	-34.850002	384.833344	1023.000000	1023.000000	2046.000000
39.160000	0.015129	8.941453	2.110404	1.667922	2.253692	2.909436	0.000000	-10.000000	0.950000	-34.883335	373.166656	1023.000000	1023.000000	2046.000000
39.180000	0.012592	7.441735	1.674563	1.137981	1.946454	2.682738	0.000000	-10.000000	0.950000	-34.733334	361.500000	1023.000000	1023.000000	2046.000000
39.200001	0.009940	5.874513	1.394249	0.830407	1.552194	2.097663	0.000000	-10.000000	0.941667	-34.400002	350.000000	1023.000000	1023.000000	2046.000000
39.220001	0.007654	4.523695	1.107713	0.302300	1.230463	1.883220	0.000000	-10.000000	0.933333	-34.016666	338.500000	1023.000000	1023.000000	2046.000000
39.240002	0.004873	2.880109	0.607489	-0.228203	0.943316	1.557508	0.000000	-10.000000	0.933333	-33.850002	327.166656	1023.000000	1023.000000	2046.000000
39.259998	0.002287	1.351890	0.350551	-0.618884	0.527953	1.092270	0.000000	-10.000000	0.933333	-33.633335	315.833344	1023.000000	1023.000000	2046.000000
39.279999	0.000177	0.104556	-0.016732	-1.066791	0.282472	0.905608	0.000000	-10.000000	0.933333	-33.600002	304.666656	1023.000000	1023.000000	2046.000000
39.299999	-0.002399	-1.417680	-0.425384	-1.457093	-0.027157	0.491954	0.000000	-10.000000	0.933333	-33.533333	293.333344	1023.000000	1023.000000	2046.000000
39.320000	-0.004574	-2.703018	-0.674685	-1.801942	-0.405510	0.179119	0.000000	-10.000000	0.908333	-33.483334	282.166656	1023.000000	1023.000000	2046.000000
39.340000	-0.006943	-4.103334	-1.136501	-2.316027	-0.648479	-0.002327	0.000000	-10.000000	0.883333	-33.400002	271.000000	1023.000000	1023.000000	2046.000000
39.360001	-0.009114	-5.386605	-1.481453	-2.536959	-0.924835	-0.443358	0.000000	-10.000000	0.841667	-33.099998	260.000000	1023.000000	1023.000000	2046.000000
39.380001	-0.011805	-6.976493	-2.054109	-2.923189	-1.275043	-0.724153	0.000000	-10.000000	0.825000	-32.549999	249.000000	1023.000000	1023.000000	2046.000000
39.400002	-0.014300	-8.451542	-2.626305	-3.134645	-1.507263	-1.183328	0.000000	-10.000000	0.808333	-31.950001	238.166672	1023.000000	1023.000000	2046.000000
39.419998	-0.016837	-9.950810	-3.027289	-3.680190	-1.854683	-1.388649	0.000000	-10.000000	0.800000	-31.500000	227.333328	1023.000000	1023.000000	2046.000000
39.439999	-0.019117	-11.298010	-3.408464	-4.323116	-2.012600	-1.553829	0.000000	-10.000000	0.783333	-31.166668	216.833328	1023.000000	1023.000000	2046.000000
39.459999	-0.020974	-12.395695	-3.545535	-4.588585	-2.278755	-1.982819	0.000000	-10.000000	0.733333	-30.650002	206.500000	1023.000000	1023.000000	2046.000000
39.480000	-0.022581	-13.345637	-3.752221	-4.700115	-2.595211	-2.298090	0.000000	-10.000000	0.683333	-29.900002	196.500000	1023.000000	1023.000000	2046.000000
39.500000	-0.024038	-14.206495	-4.175894	-4.829219	-2.752523	-2.448859	0.000000	-10.000000	0.625000	-28.833334	186.500000	1023.000000	1023.000000	2046.000000
39.520000	-0.025597	-15.127800	-4.466794	-4.773645	-3.106133	-2.781228	0.000000	-10.000000	0.591667	-27.583334	176.666672	1023.000000	1023.000000	2046.000000
39.540001	-0.026975	-15.941988	-4.776746	-4.950215	-3.431105	-2.783921	0.000000	-10.000000	0.541667	-26.400000	167.333328	1023.000000	1023.000000	2046.000000
39.560001	-0.028772	-17.004507	-5.179837	-5.214943	-3.633753	-2.975974	0.000000	-10.000000	0.516667	-25.533333	158.500000	1023.000000	1023.000000	2046.000000
39.580002	-0.030325	-17.922108	-5.429263	-5.277588	-3.915561	-3.299695	0.000000	-10.000000	0.491667	-25.200001	150.166672	1023.000000	1023.000000	2046.000000
39.599998	-0.031632	-18.694242	-5.913144	-5.511217	-3.912391	-3.357490	0.000000	-10.000000	0.491667	-24.916668	141.666672	1023.000000	1023.000000	2046.000000
39.619999	-0.033211	-19.627485	-6.135365	-5.570986	-4.186555	-3.734580	0.000000	-10.000000	0.483333	-24.516668	133.333328	1023.000000	1023.000000	2046.000000
39.639999	-0.034758	-20.542221	-6.406751	-5.878180	-4.405563	-3.851727	0.000000	-10.000000	0.483333	-23.950001	125.000000	1023.000000	1023.000000	2046.000000
39.660000	-0.036119	-21.346577	-6.644879	-6.079220	-4.554734	-4.067743	0.000000	-10.000000	0.450000	-23.283335	117.000000	1023.000000	1023.000000	2046.000000
39.680000	-0.037201	-21.985834	-6.614238	-6.250022	-4.839692	-4.281883	0.000000	-10.000000	0.408333	-22.716667	109.333336	1023.000000	1023.000000	2046.000000
39.700001	-0.038148	-22.545727	-6.805108	-6.530178	-4.859700	-4.350741	0.000000	-10.000000	0.366667	-21.983334	101.833336	1023.000000	1023.000000	2046.000000
39.720001	-0.039204	-23.169418	-6.817956	-6.630927	-5.122471	-4.598064	0.000000	-10.000000	0.350000	-21.166668	94.500000	1023.000000	1023.000000	2046.000000
39.740002	-0.039938	-23.603069	-7.071187	-6.862622	-5.109198	-4.560062	0.000000	-10.000000	0.316667	-19.900002	87.333336	1023.000000	1023.000000	2046.000000
39.759998	-0.040928	-24.188326	-7.073640	-6.921885	-5.387308	-4.805493	0.000000	-10.000000	0.283333	-18.633333	80.666664	1023.000000	1023.000000	2046.000000
39.779999	-0.041700	-24.644554	-7.210753	-7.186623	-5.483109	-4.764069	0.000000	-10.000000	0.250000	-17.550001	74.500000	1023.000000	1023.000000	2046.000000
39.799999	-0.042670	-25.218172	-7.333863	-7.376060	-5.556349	-4.951900	0.000000	-10.000000	0.241667	-16.816668	68.666664	1023.000000	1023.000000	2046.000000
39.820000	-0.043485	-25.699350	-7.437894	-7.615585	-5.665106	-4.980764	0.000000	-10.000000	0.233333	-16.183334	63.000000	1023.000000	1023.000000	2046.000000
39.840000	-0.044603	-26.360229	-7.678834	-7.900273	-5.689177	-5.091945	0.000000	-10.000000	0.216667	-15.300000	57.666668	1023.000000	1023.000000	2046.000000
39.860001	-0.045652	-26.980112	-7.736767	-8.051807	-5.900733	-5.290806	0.000000	-10.000000	0.200000	-14.433333	52.500000	1023.000000	1023.000000	2046.000000
39.880001	-0.046550	-27.511322	-7.970990	-8.353889	-5.926019	-5.260424	0.000000	-10.000000	0.175000	-13.450000	47.666668	1023.000000	1023.000000	2046.000000
39.900002	-0.047665	-28.169933	-8.074992	-8.521872	-6.043953	-5.529116	0.000000	-10.000000	0.150000	-12.866667	43.166668	1023.000000	1023.000000	2046.000000
39.919998	-0.048541	-28.687773	-8.116407	-8.799461	-6.241011	-5.530893	0.000000	-10.000000	0.133333	-12.433333	39.000000	1023.000000	1023.000000	2046.000000
39.939999	-0.049256	-29.110535	-8.339572	-9.042326	-6.173794	-5.554841	0.000000	-10.000000	0.116667	-12.183333	35.000000	1023.000000	1023.000000	2046.000000
39.959999	-0.050224	-29.682467	-8.325059	-9.168552	-6.415613	-5.773243	0.000000	-10.000000	0.108333	-11.850000	31.000000	1023.000000	1023.000000	2046.000000
39.980000	-0.051076	-30.186092	-8.512472	-9.451606	-6.492286	-5.729729	0.000000	-10.000000	0.100000	-11.516666	27.000000	1023.000000	1023.000000	2046.000000
40.000000	-0.051799	-30.613176	-8.691268	-9.641295	-6.439798	-5.840815	0.000000	-10.000000	0.100000	-11.266666	23.000000	1023.000000	1023.000000	2046.000000
40.020000	-0.052295	-30.906078	-8.602456	-9.704560	-6.642836	-5.956227	0.000000	-10.000000	0.100000	-11.016666	19.000000	1023.000000	1023.000000	2046.000000
40.040001	-0.052768	-31.185728	-8.714466	-9.963651	-6.617594	-5.890018	0.000000	-10.000000	0.100000	-10.800000	15.333333	1023.000000	1023.000000	2046.000000
40.060001	-0.053317	-31.510262	-8.819509	-10.143031	-6.659439	-5.888283	0.000000	-10.000000	0.100000	-10.416667	11.666667	1023.000000	1023.000000	2046.000000
40.080002	-0.053721	-31.749203	-8.802266	-10.085262	-6.754920	-6.106756	0.000000	-10.000000	0.083333	-10.000000	8.333333	1023.000000	1023.000000	2046.000000
40.099998	-0.054661	-32.304817	-9.044766	-10.281243	-6.845019	-6.133790	0.000000	-10.000000	0.066667	-9.400000	4.833333	1023.000000	1023.000000	2046.000000
40.119999	-0.055366	-32.721191	-9.390604	-10.336794	-6.794869	-6.198924	0.000000	-10.000000	0.050000	-8.600000	2.000000	1023.000000	1023.000000	2046.000000
40.139999	-0.056337	-33.295345	-9.510144	-10.443144	-6.961246	-6.380810	0.000000	-10.000000	0.050000	-7.650000	-0.500000	1023.000000	1023.000000	2046.000000
40.160000	-0.056845	-33.595432	-9.503567	-10.734984	-7.022698	-6.334183	0.000000	-10.000000	0.050000	-6.816667	-2.666667	1023.000000	1023.000000	2046.000000
40.180000	-0.056887	-33.620289	-9.520759	-10.898966	-6.878561	-6.322002	0.000000	-10.000000	0.050000	-6.100000	-5.000000	1023.000000	1023.000000	2046.000000
40.200001	-0.057250	-33.834988	-9.440144	-10.721617	-7.056468	-6.616759	0.000000	-10.000000	0.033333	-5.133333	-7.166667	1023.000000	1023.000000	2046.000000
40.220001	-0.057117	-33.756012	-9.497191	-10.475636	-7.118315	-6.664871	0.000000	-10.000000	0.016667	-2.616667	-8.833333	1023.000000	1023.000000	2046.000000
40.240002	-0.056628	-33.467220	-9.673443	-10.313279	-7.055333	-6.425166	0.000000	-10.000000	0.000000	0.216667	-9.666667	1023.000000	1023.000000	2046.000000
40.259998	-0.056647	-33.478661	-9.731549	-10.192062	-7.158017	-6.397035	0.000000	-10.000000	0.000000	3.083333	-10.000000	1023.000000	1023.000000	2046.000000
40.279999	-0.056243	-33.239441	-9.736819	-10.079906	-7.180886	-6.241829	0.000000	-10.000000	-0.008333	4.833333	-10.000000	1023.000000	1023.000000	2046.000000
40.299999	-0.055760	-32.954262	-9.801113	-9.939484	-6.976847	-6.236819	0.000000	-10.000000	-0.008333	6.433333	-10.000000	1023.000000	1023.000000	2046.000000
40.320000	-0.054677	-32.313820	-9.730964	-9.764159	-6.867121	-5.951576	0.000000	-10.000000	-0.016667	8.016666	-10.000000	1023.000000	1023.000000	2046.000000
40.340000	-0.053700	-31.736763	-9.632693	-9.479475	-6.684453	-5.940140	0.000000	-10.000000	-0.041667	10.000000	-10.000000	1023.000000	1023.000000	2046.000000
40.360001	-0.052421	-30.980999	-9.441412	-9.303535	-6.516143	-5.719909	0.000000	-10.000000	-0.100000	12.266667	-10.000000	1023.000000	1023.000000	2046.000000
40.380001	-0.051081	-30.188902	-9.082385	-9.047420	-6.384455	-5.674642	0.000000	-10.000000	-0.158333	14.516666	-10.000000	1023.000000	1023.000000	2046.000000
40.400002	-0.049186	-29.068933	-8.829969	-8.935578	-6.020559	-5.282826	0.000000	-10.000000	-0.241667	17.600000	4.833333	1023.000000	1023.000000	2046.000000
40.419998	-0.047694	-28.186939	-8.491524	-8.590858	-5.812671	-5.291885	0.000000	-10.000000	-0.300000	19.966667	19.666666	1023.000000	1023.000000	2046.000000
40.439999	-0.046028	-27.202524	-8.283513	-8.511014	-5.494904	-4.913094	0.000000	-10.000000	-0.350000	21.750000	34.500000	1023.000000	1023.000000	2046.000000
40.459999	-0.044202	-26.123188	-7.874584	-8.252211	-5.249567	-4.746826	0.000000	-10.000000	-0.366667	22.133333	37.000000	1023.000000	1023.000000	2046.000000
40.480000	-0.041733	-24.663992	-7.527552	-8.154284	-4.792751	-4.189406	0.000000	-10.000000	-0.366667	22.883333	41.833332	1023.000000	1023.000000	2046.000000
40.500000	-0.039594	-23.399931	-7.146198	-7.929621	-4.343795	-3.980318	0.000000	-10.000000	-0.383333	23.833334	49.333332	1023.000000	1023.000000	2046.000000
40.520000	-0.037471	-22.145294	-6.702419	-7.829480	-4.045624	-3.567771	0.000000	-10.000000	-0.400000	24.800001	57.000000	1023.000000	1023.000000	2046.000000
40.540001	-0.035450	-20.950911	-6.443243	-7.734588	-3.508949	-3.264130	0.000000	-10.000000	-0.450000	25.583334	65.166664	1023.000000	1023.000000	2046.000000
40.560001	-0.033445	-19.766085	-6.023218	-7.569427	-3.274627	-2.898813	0.000000	-10.000000	-0.491667	26.533335	73.666664	1023.000000	1023.000000	2046.000000
40.580002	-0.031619	-18.686720	-5.817373	-7.472715	-2.834292	-2.562340	0.000000	-10.000000	-0.508333	27.350000	82.500000	1023.000000	1023.000000	2046.000000
40.599998	-0.029682	-17.542002	-5.346553	-7.216876	-2.590751	-2.387820	0.000000	-10.000000	-0.516667	27.916668	91.500000	1023.000000	1023.000000	2046.000000
40.619999	-0.027345	-16.160954	-4.946643	-7.146235	-2.195221	-1.872854	0.000000	-10.000000	-0.525000	28.316668	100.666664	1023.000000	1023.000000	2046.000000
40.639999	-0.025335	-14.973239	-4.626943	-6.978334	-1.754917	-1.613045	0.000000	-10.000000	-0.541667	28.500000	110.000000	1023.000000	1023.000000	2046.000000
40.660000	-0.023301	-13.770612	-4.127434	-6.761258	-1.520531	-1.361389	0.000000	-10.000000	-0.558333	29.083334	119.500000	1023.000000	1023.000000	2046.000000
40.680000	-0.021184	-12.519860	-3.868030	-6.700884	-1.050903	-0.900043	0.000000	-10.000000	-0.575000	29.416668	129.000000	1023.000000	1023.000000	2046.000000
40.700001	-0.019209	-11.352290	-3.433680	-6.450624	-0.762802	-0.705185	0.000000	-10.000000	-0.583333	29.750000	138.666672	1023.000000	1023.000000	2046.000000
40.720001	-0.017224	-10.179564	-3.175236	-6.402918	-0.342743	-0.258667	0.000000	-10.000000	-0.583333	29.600000	148.500000	1023.000000	1023.000000	2046.000000
40.740002	-0.015341	-9.066258	-2.700929	-6.103386	-0.129131	-0.132812	0.000000	-10.000000	-0.583333	29.683334	158.500000	1023.000000	1023.000000	2046.000000
40.759998	-0.012895	-7.621154	-2.317168	-6.005130	0.371189	0.329955	0.000000	-10.000000	-0.591667	29.716667	165.166672	1023.000000	1023.000000	2046.000000
40.779999	-0.010277	-6.073888	-1.719891	-5.694019	0.661199	0.678823	0.000000	-10.000000	-0.591667	29.799999	175.166672	1023.000000	1023.000000	2046.000000
40.799999	-0.007734	-4.570630	-1.357490	-5.486146	1.205960	1.067046	0.000000	-10.000000	-0.575000	29.916666	185.166672	1023.000000	1023.000000	2046.000000
40.820000	-0.005114	-3.022538	-0.859604	-5.240224	1.496076	1.581214	0.000000	-10.000000	-0.583333	30.016666	198.500000	1023.000000	1023.000000	2046.000000
40.840000	-0.003024	-1.787427	-0.612323	-4.794147	1.893584	1.725459	0.000000	-10.000000	-0.583333	29.966667	208.500000	1023.000000	1023.000000	2046.000000
40.860001	-0.000667	-0.394210	-0.298754	-4.340801	2.078651	2.166694	0.000000	-10.000000	-0.600000	29.700001	218.500000	1023.000000	1023.000000	2046.000000
40.880001	0.001018	0.601834	-0.243106	-4.229411	2.493883	2.580468	0.000000	-10.000000	-0.575000	29.600000	228.333328	1023.000000	1023.000000	2046.000000
40.900002	0.003097	1.830156	0.209801	-3.858131	2.653505	2.824982	0.000000	-10.000000	-0.591667	29.700001	238.000000	1023.000000	1023.000000	2046.000000
40.919998	0.005856	3.460689	0.463489	-3.511508	3.183466	3.325243	0.000000	-10.000000	-0.600000	30.266666	247.666672	1023.000000	1023.000000	2046.000000
40.939999	0.008096	4.784945	0.728279	-2.846500	3.435892	3.467274	0.000000	-10.000000	-0.625000	30.799999	257.666656	1023.000000	1023.000000	2046.000000
40.959999	0.010121	5.981684	0.927620	-2.248045	3.513378	3.788732	0.000000	-10.000000	-0.616667	31.133333	268.000000	1023.000000	1023.000000	2046.000000
40.980000	0.011716	6.924246	0.953618	-1.815916	3.785439	4.001106	0.000000	-10.000000	-0.608333	31.083334	278.500000	1023.000000	1023.000000	2046.000000
41.000000	0.013667	8.077101	1.370982	-1.351478	3.872719	4.184878	0.000000	-10.000000	-0.600000	30.766666	289.000000	1023.000000	1023.000000	2046.000000
41.020000	0.015794	9.334257	1.611302	-0.954235	4.179040	4.498150	0.000000	-10.000000	-0.600000	30.850000	299.333344	1023.000000	1023.000000	2046.000000
41.040001	0.018085	10.688254	2.107377	-0.328664	4.285349	4.624193	0.000000	-10.000000	-0.600000	30.916668	309.500000	1023.000000	1023.000000	2046.000000
41.060001	0.020642	12.199483	2.383559	0.193528	4.611055	5.011342	0.000000	-10.000000	-0.616667	31.233334	319.833344	1023.000000	1023.000000	2046.000000
41.080002	0.022990	13.587287	2.843202	0.766076	4.834167	5.143843	0.000000	-10.000000	-0.616667	31.316668	330.166656	1023.000000	1023.000000	2046.000000
41.099998	0.025486	15.062201	3.317506	1.238050	5.042016	5.464630	0.000000	-10.000000	-0.600000	31.366667	340.666656	1023.000000	1023.000000	2046.000000
41.119999	0.028146	16.634123	3.770308	1.723131	5.446415	5.694268	0.000000	-10.000000	-0.566667	30.916666	351.000000	1023.000000	1023.000000	2046.000000
41.139999	0.031199	18.438417	4.428744	2.258914	5.703494	6.047266	0.000000	-10.000000	-0.541667	30.566668	361.333344	1023.000000	1023.000000	2046.000000
41.160000	0.033903	20.036406	4.766293	2.768472	6.164078	6.337562	0.000000	-10.000000	-0.541667	29.816668	371.500000	1023.000000	1023.000000	2046.000000
41.180000	0.036654	21.662504	5.377840	3.322093	6.374442	6.588129	0.000000	-10.000000	-0.533333	29.633333	381.500000	1023.000000	1023.000000	2046.000000
41.200001	0.039311	23.232882	5.691604	3.648950	6.848757	7.043570	0.000000	-10.000000	-0.525000	28.933334	391.500000	1023.000000	1023.000000	2046.000000
41.220001	0.041923	24.776262	6.171717	4.105108	7.246711	7.252725	0.000000	-10.000000	-0.500000	28.550001	401.500000	1023.000000	1023.000000	2046.000000
41.240002	0.044573	26.342741	6.714512	4.307830	7.609052	7.711346	0.000000	-10.000000	-0.500000	28.116667	411.166656	1023.000000	1023.000000	2046.000000
41.259998	0.046929	27.735132	7.231602	4.444640	8.021888	8.037003	0.000000	-10.000000	-0.500000	28.216667	420.666656	1023.000000	1023.000000	2046.000000
41.279999	0.049523	29.268103	7.801497	4.607502	8.313557	8.545547	0.000000	-10.000000	-0.541667	28.566668	430.000000	1023.000000	1023.000000	2046.000000
41.299999	0.051644	30.521627	8.234708	4.815647	8.703244	8.768029	0.000000	-10.000000	-0.550000	28.733334	439.500000	1023.000000	1023.000000	2046.000000
41.320000	0.053892	31.850155	8.737416	5.067533	8.908147	9.137059	0.000000	-10.000000	-0.575000	29.133333	449.000000	1023.000000	1023.000000	2046.000000
41.340000	0.055956	33.070251	9.054852	5.270545	9.305536	9.439319	0.000000	-10.000000	-0.550000	29.050001	458.666656	1023.000000	1023.000000	2046.000000
41.360001	0.058030	34.295979	9.522449	5.582456	9.492583	9.698490	0.000000	-10.000000	-0.516667	28.800001	468.500000	1023.000000	1023.000000	2046.000000
41.380001	0.059485	35.155388	9.653838	5.665358	9.835129	10.001064	0.000000	-10.000000	-0.450000	27.683334	478.166656	1023.000000	1023.000000	2046.000000
41.400002	0.060555	35.787792	9.973994	5.826022	9.867888	10.119885	0.000000	-10.000000	-0.358333	26.300001	487.666656	1023.000000	1023.000000	2046.000000
41.419998	0.061385	36.278671	9.963915	5.874795	10.078493	10.361469	0.000000	-10.000000	-0.258333	23.816668	496.500000	1023.000000	1023.000000	2046.000000
41.439999	0.061380	36.275341	9.994382	5.982651	10.089867	10.208440	0.000000	-10.000000	-0.141667	20.600000	505.000000	1023.000000	1023.000000	2046.000000
41.459999	0.061232	36.187889	10.005016	5.803677	10.035349	10.343845	0.000000	-10.000000	-0.033333	15.650001	512.333313	1023.000000	1023.000000	2046.000000
41.480000	0.060484	35.746338	9.930530	5.716025	9.995669	10.104115	0.000000	-10.000000	0.041667	7.983334	518.500000	1023.000000	1023.000000	2046.000000
41.500000	0.059675	35.267757	9.624382	5.478199	9.969637	10.195539	0.000000	-10.000000	0.083333	0.216667	522.166687	1023.000000	1023.000000	2046.000000
41.520000	0.058023	34.291840	9.483245	5.382887	9.624056	9.801654	0.000000	-10.000000	0.125000	-7.666667	523.833313	1023.000000	1023.000000	2046.000000
41.540001	0.056082	33.144241	8.995978	5.159421	9.317311	9.671532	0.000000	-10.000000	0.200000	-12.850000	524.000000	1023.000000	1023.000000	2046.000000
41.560001	0.053694	31.733154	8.600428	4.895356	8.943738	9.293632	0.000000	-10.000000	0.283333	-17.383335	524.000000	1023.000000	1023.000000	2046.000000
41.580002	0.051314	30.326767	8.106913	4.331412	8.723535	9.164907	0.000000	-10.000000	0.358333	-20.283335	520.333313	1023.000000	1023.000000	2046.000000
41.599998	0.049317	29.146368	7.941010	4.106542	8.379025	8.719791	0.000000	-10.000000	0.400000	-22.183334	511.000000	1023.000000	1023.000000	2046.000000
41.619999	0.047351	27.984413	7.562502	3.928507	8.094401	8.399002	0.000000	-10.000000	0.450000	-23.600000	499.000000	1023.000000	1023.000000	2046.000000
41.639999	0.044955	26.568361	7.154037	4.043533	7.532709	7.838082	0.000000	-10.000000	0.500000	-24.733334	488.000000	1023.000000	1023.000000	2046.000000
41.660000	0.042151	24.911257	6.453358	3.899648	7.166797	7.391455	0.000000	-10.000000	0.558333	-25.933334	479.833344	1023.000000	1023.000000	2046.000000
41.680000	0.039207	23.171133	6.064343	3.790015	6.563195	6.753579	0.000000	-10.000000	0.591667	-27.100000	471.333344	1023.000000	1023.000000	2046.000000
41.700001	0.036426	21.527975	5.587196	3.454383	6.126085	6.360312	0.000000	-10.000000	0.625000	-27.816668	462.333344	1023.000000	1023.000000	2046.000000
41.720001	0.033772	19.959547	5.204725	3.387492	5.619198	5.748133	0.000000	-10.000000	0.650000	-28.383333	453.000000	1023.000000	1023.000000	2046.000000
41.740002	0.031550	18.645905	4.624502	3.152665	5.352473	5.516264	0.000000	-10.000000	0.700000	-29.116667	443.500000	1023.000000	1023.000000	2046.000000
41.759998	0.029048	17.167349	4.285149	3.145704	4.818675	4.917822	0.000000	-10.000000	0.741667	-30.033333	433.666656	1023.000000	1023.000000	2046.000000
41.779999	0.026472	15.644743	3.829735	2.860999	4.347998	4.606011	0.000000	-10.000000	0.783333	-30.866667	423.666656	1023.000000	1023.000000	2046.000000
41.799999	0.023971	14.166674	3.433084	2.637303	3.969853	4.126434	0.000000	-10.000000	0.808333	-31.450001	413.500000	1023.000000	1023.000000	2046.000000
41.820000	0.021971	12.985137	3.119157	2.286606	3.651834	3.927540	0.000000	-10.000000	0.825000	-32.233334	403.166656	1023.000000	1023.000000	2046.000000
41.840000	0.019895	11.757835	2.827567	2.056317	3.379689	3.494263	0.000000	-10.000000	0.858333	-32.900002	392.500000	1023.000000	1023.000000	2046.000000
41.860001	0.017983	10.627874	2.657866	1.894033	2.901163	3.174812	0.000000	-10.000000	0.900000	-33.650002	381.333344	1023.000000	1023.000000	2046.000000
41.880001	0.015877	9.383581	2.163836	1.657784	2.687128	2.874834	0.000000	-10.000000	0.933333	-33.933334	370.166656	1023.000000	1023.000000	2046.000000
41.900002	0.013699	8.095903	1.888723	1.536203	2.205963	2.465014	0.000000	-10.000000	0.950000	-34.250000	358.833344	1023.000000	1023.000000	2046.000000
41.919998	0.011468	6.777697	1.430214	1.176131	1.887770	2.283581	0.000000	-10.000000	0.941667	-34.366669	347.500000	1023.000000	1023.000000	2046.000000
41.939999	0.008784	5.191298	1.078456	0.850256	1.422083	1.840503	0.000000	-10.000000	0.933333	-34.433334	336.000000	1023.000000	1023.000000	2046.000000
41.959999	0.006170	3.646612	0.540339	0.324240	1.132696	1.649336	0.000000	-10.000000	0.925000	-34.283333	324.500000	1023.000000	1023.000000	2046.000000
41.980000	0.003433	2.029127	0.120114	-0.039081	0.774827	1.173266	0.000000	-10.000000	0.925000	-34.016666	313.000000	1023.000000	1023.000000	2046.000000
42.000000	0.000892	0.527223	-0.176411	-0.464508	0.280793	0.887349	0.000000	-10.000000	0.916667	-33.916668	301.666656	1023.000000	1023.000000	2046.000000
42.020000	-0.001489	-0.880131	-0.558807	-0.867560	0.049413	0.496822	0.000000	-10.000000	0.908333	-33.933334	290.333344	1023.000000	1023.000000	2046.000000
42.040001	-0.003746	-2.213774	-0.765310	-1.340879	-0.364865	0.257279	0.000000	-10.000000	0.875000	-33.650002	279.000000	1023.000000	1023.000000	2046.000000
42.060001	-0.005920	-3.498984	-1.164530	-1.806799	-0.522676	-0.004978	0.000000	-10.000000	0.841667	-33.366669	267.666656	1023.000000	1023.000000	2046.000000
42.080002	-0.008289	-4.899027	-1.346753	-2.127912	-1.004263	-0.420099	0.000000	-10.000000	0.808333	-32.733334	256.500000	1023.000000	1023.000000	2046.000000
42.099998	-0.010255	-6.060553	-1.786473	-2.579786	-1.172561	-0.521733	0.000000	-10.000000	0.791667	-32.283333	245.500000	1023.000000	1023.000000	2046.000000
42.119999	-0.012439	-7.351296	-2.156542	-2.916395	-1.392479	-0.885880	0.000000	-10.000000	0.775000	-31.683334	234.833328	1023.000000	1023.000000	2046.000000
42.139999	-0.014513	-8.577078	-2.343252	-3.225482	-1.825352	-1.182992	0.000000	-10.000000	0.758333	-31.183334	224.166672	1023.000000	1023.000000	2046.000000
42.160000	-0.016500	-9.751444	-2.755369	-3.698696	-1.952589	-1.344791	0.000000	-10.000000	0.750000	-30.916668	213.833328	1023.000000	1023.000000	2046.000000
42.180000	-0.018065	-10.676535	-3.072968	-3.935183	-2.066243	-1.602140	0.000000	-10.000000	0.733333	-30.533335	203.500000	1023.000000	1023.000000	2046.000000
42.200001	-0.020395	-12.053503	-3.380953	-4.289995	-2.472508	-1.910047	0.000000	-10.000000	0.716667	-30.250000	193.500000	1023.000000	1023.000000	2046.000000
42.220001	-0.022439	-13.261397	-3.808506	-4.552973	-2.743323	-2.156595	0.000000	-10.000000	0.683333	-29.616667	183.500000	1023.000000	1023.000000	2046.000000
42.240002	-0.024530	-14.497120	-4.230891	-4.876687	-3.014810	-2.374733	0.000000	-10.000000	0.666667	-29.066668	173.500000	1023.000000	1023.000000	2046.000000
42.259998	-0.026627	-15.736467	-4.639864	-5.445290	-3.165880	-2.485433	0.000000	-10.000000	0.641667	-28.433334	163.833328	1023.000000	1023.000000	2046.000000
42.279999	-0.028361	-16.761274	-4.774625	-5.819707	-3.367924	-2.799018	0.000000	-10.000000	0.616667	-27.883333	154.333328	1023.000000	1023.000000	2046.000000
42.299999	-0.029854	-17.643919	-4.932606	-6.064874	-3.611608	-3.034832	0.000000	-10.000000	0.575000	-27.316668	145.166672	1023.000000	1023.000000	2046.000000
42.320000	-0.031124	-18.394293	-5.311070	-6.166553	-3.689472	-3.227196	0.000000	-10.000000	0.525000	-26.383333	136.000000	1023.000000	1023.000000	2046.000000
42.340000	-0.032304	-19.091818	-5.511535	-6.082588	-4.034367	-3.463328	0.000000	-10.000000	0.491667	-25.216667	127.000000	1023.000000	1023.000000	2046.000000
42.360001	-0.033432	-19.758276	-5.952937	-6.220551	-4.185159	-3.399629	0.000000	-10.000000	0.466667	-24.066668	118.500000	1023.000000	1023.000000	2046.000000
42.380001	-0.034861	-20.602659	-6.238819	-6.255096	-4.452401	-3.656344	0.000000	-10.000000	0.450000	-23.250000	110.500000	1023.000000	1023.000000	2046.000000
42.400002	-0.036337	-21.475225	-6.586925	-6.431521	-4.671000	-3.785779	0.000000	-10.000000	0.425000	-22.799999	102.833336	1023.000000	1023.000000	2046.000000
42.419998	-0.037811	-22.346485	-6.960041	-6.573514	-4.784096	-4.028835	0.000000	-10.000000	0.408333	-22.549999	95.333336	1023.000000	1023.000000	2046.000000
42.439999	-0.039163	-23.145103	-7.232494	-6.669446	-5.046811	-4.196352	0.000000	-10.000000	0.400000	-22.333334	87.666664	1023.000000	1023.000000	2046.000000
42.459999	-0.040384	-23.866701	-7.560369	-6.794502	-5.083495	-4.428334	0.000000	-10.000000	0.391667	-21.950001	80.333336	1023.000000	1023.000000	2046.000000
42.480000	-0.041693	-24.640368	-7.573180	-6.953264	-5.471665	-4.642258	0.000000	-10.000000	0.375000	-21.300001	72.833336	1023.000000	1023.000000	2046.000000
42.500000	-0.042772	-25.278433	-7.845789	-7.230479	-5.498041	-4.704123	0.000000	-10.000000	0.358333	-20.433334	65.666664	1023.000000	1023.000000	2046.000000
42.520000	-0.043555	-25.740810	-7.784230	-7.290524	-5.692127	-4.973930	0.000000	-10.000000	0.333333	-19.600000	58.833332	1023.000000	1023.000000	2046.000000
42.540001	-0.044356	-26.214363	-7.837840	-7.476629	-5.875737	-5.024157	0.000000	-10.000000	0.300000	-18.633333	52.500000	1023.000000	1023.000000	2046.000000
42.560001	-0.045242	-26.737974	-8.087764	-7.669036	-5.875274	-5.105901	0.000000	-10.000000	0.250000	-17.583334	46.500000	1023.000000	1023.000000	2046.000000
42.580002	-0.045982	-27.175383	-8.029249	-7.682143	-6.118055	-5.345935	0.000000	-10.000000	0.216667	-16.383335	40.500000	1023.000000	1023.000000	2046.000000
42.599998	-0.046561	-27.517759	-8.132046	-7.907675	-6.212921	-5.265117	0.000000	-10.000000	0.200000	-15.200001	34.833332	1023.000000	1023.000000	2046.000000
42.619999	-0.047337	-27.976095	-8.323187	-8.167805	-6.225867	-5.259236	0.000000	-10.000000	0.200000	-14.166667	29.666666	1023.000000	1023.000000	2046.000000
42.639999	-0.048384	-28.594790	-8.384542	-8.370894	-6.337890	-5.501462	0.000000	-10.000000	0.200000	-13.433333	25.000000	1023.000000	1023.000000	2046.000000
42.660000	-0.049234	-29.097036	-8.486956	-8.604583	-6.476745	-5.528754	0.000000	-10.000000	0.166667	-12.683333	20.500000	1023.000000	1023.000000	2046.000000
42.680000	-0.050189	-29.661688	-8.735151	-8.869985	-6.485559	-5.570993	0.000000	-10.000000	0.141667	-12.183333	16.166666	1023.000000	1023.000000	2046.000000
42.700001	-0.051043	-30.166349	-8.742905	-8.958820	-6.646093	-5.818531	0.000000	-10.000000	0.108333	-11.483334	12.000000	1023.000000	1023.000000	2046.000000
42.720001	-0.051866	-30.652937	-8.905653	-9.214364	-6.703963	-5.828957	0.000000	-10.000000	0.108333	-11.050000	8.166667	1023.000000	1023.000000	2046.000000
42.740002	-0.052669	-31.127356	-9.062461	-9.459676	-6.725739	-5.879479	0.000000	-10.000000	0.100000	-10.566667	4.500000	1023.000000	1023.000000	2046.000000
42.759998	-0.053517	-31.628626	-9.073708	-9.601729	-6.920888	-6.032302	0.000000	-10.000000	0.100000	-10.200000	1.333333	1023.000000	1023.000000	2046.000000
42.779999	-0.054336	-32.112370	-9.254418	-9.900729	-6.958527	-5.998695	0.000000	-10.000000	0.100000	-9.700000	-1.666667	1023.000000	1023.000000	2046.000000
42.799999	-0.055287	-32.674503	-9.404395	-10.104622	-7.038518	-6.126966	0.000000	-10.000000	0.091667	-9.283334	-4.500000	1023.000000	1023.000000	2046.000000
42.820000	-0.055948	-33.065395	-9.408751	-10.254276	-7.195824	-6.206546	0.000000	-10.000000	0.091667	-8.750000	-7.500000	1023.000000	1023.000000	2046.000000
42.840000	-0.056642	-33.475430	-9.608832	-10.500257	-7.182488	-6.183854	0.000000	-10.000000	0.075000	-8.116667	-10.500000	1023.000000	1023.000000	2046.000000
42.860001	-0.057097	-33.744297	-9.534594	-10.629794	-7.308984	-6.270925	0.000000	-10.000000	0.066667	-7.116667	-13.166667	1023.000000	1023.000000	2046.000000
42.880001	-0.057138	-33.768761	-9.525389	-10.725390	-7.301431	-6.216549	0.000000	-10.000000	0.050000	-5.900000	-15.500000	1023.000000	1023.000000	2046.000000
42.900002	-0.057188	-33.798199	-9.594716	-10.892643	-7.157330	-6.153510	0.000000	-10.000000	0.025000	-0.316667	-17.666666	1023.000000	1023.000000	2046.000000
42.919998	-0.057850	-34.189064	-9.594933	-10.902349	-7.328610	-6.363173	0.000000	-10.000000	0.000000	4.800000	-19.166666	1023.000000	1023.000000	2046.000000
42.939999	-0.057669	-34.082462	-9.749309	-10.940454	-7.229006	-6.163695	0.000000	-10.000000	-0.025000	9.450000	-20.000000	1023.000000	1023.000000	2046.000000
42.959999	-0.057258	-33.839638	-9.719230	-10.840154	-7.113890	-6.166365	0.000000	-10.000000	-0.058333	10.533333	-20.000000	1023.000000	1023.000000	2046.000000
42.980000	-0.056434	-33.352734	-9.607022	-10.976025	-6.911283	-5.858404	0.000000	-10.000000	-0.091667	11.616667	-20.000000	1023.000000	1023.000000	2046.000000
43.000000	-0.054915	-32.454788	-9.309545	-10.920788	-6.561324	-5.663132	0.000000	-10.000000	-0.150000	13.600000	-20.000000	1023.000000	1023.000000	2046.000000
43.020000	-0.053318	-31.510654	-9.037929	-10.601912	-6.364491	-5.506323	0.000000	-10.000000	-0.191667	15.333333	-20.000000	1023.000000	1023.000000	2046.000000
43.040001	-0.051743	-30.580360	-9.046382	-10.224945	-6.000463	-5.308571	0.000000	-10.000000	-0.250000	17.983334	-20.000000	1023.000000	1023.000000	2046.000000
43.060001	-0.050100	-29.609175	-8.907591	-9.758650	-5.819127	-5.123808	0.000000	-10.000000	-0.300000	20.283333	-4.666667	1023.000000	1023.000000	2046.000000
43.080002	-0.048455	-28.637060	-8.806149	-9.514244	-5.616307	-4.700361	0.000000	-10.000000	-0.341667	22.166668	12.500000	1023.000000	1023.000000	2046.000000
43.099998	-0.046931	-27.736189	-8.739748	-9.300070	-5.244680	-4.451690	0.000000	-10.000000	-0.358333	23.300001	32.166668	1023.000000	1023.000000	2046.000000
43.119999	-0.045381	-26.820377	-8.439485	-8.976251	-5.062271	-4.342372	0.000000	-10.000000	-0.366667	23.783335	39.166668	1023.000000	1023.000000	2046.000000
43.139999	-0.043417	-25.659292	-8.254120	-8.658003	-4.752799	-3.994371	0.000000	-10.000000	-0.375000	24.316668	47.000000	1023.000000	1023.000000	2046.000000
43.160000	-0.041577	-24.572279	-8.129566	-8.243510	-4.423524	-3.775679	0.000000	-10.000000	-0.400000	24.883333	55.000000	1023.000000	1023.000000	2046.000000
43.180000	-0.039780	-23.510099	-7.730584	-7.843929	-4.280101	-3.655485	0.000000	-10.000000	-0.416667	25.666666	63.333332	1023.000000	1023.000000	2046.000000
43.200001	-0.037615	-22.230597	-7.458612	-7.552681	-3.947918	-3.271384	0.000000	-10.000000	-0.425000	26.366667	71.666664	1023.000000	1023.000000	2046.000000
43.220001	-0.035358	-20.896338	-7.042064	-7.161401	-3.595071	-3.097802	0.000000	-10.000000	-0.433333	26.850000	80.333336	1023.000000	1023.000000	2046.000000
43.240002	-0.033076	-19.547871	-6.549471	-6.808468	-3.356446	-2.833486	0.000000	-10.000000	-0.450000	27.483334	89.166664	1023.000000	1023.000000	2046.000000
43.259998	-0.030687	-18.135998	-6.280552	-6.500282	-2.890000	-2.465163	0.000000	-10.000000	-0.466667	27.666668	98.333336	1023.000000	1023.000000	2046.000000
43.279999	-0.028418	-16.794874	-5.786655	-6.136030	-2.604734	-2.267456	0.000000	-10.000000	-0.466667	27.850000	107.666664	1023.000000	1023.000000	2046.000000
43.299999	-0.025980	-15.354259	-5.371918	-5.989113	-2.160635	-1.832594	0.000000	-10.000000	-0.458333	27.650000	116.833336	1023.000000	1023.000000	2046.000000
43.320000	-0.023556	-13.921545	-4.978541	-5.821112	-1.631190	-1.490702	0.000000	-10.000000	-0.458333	27.666666	126.166664	1023.000000	1023.000000	2046.000000
43.340000	-0.021086	-12.462043	-4.390043	-5.680434	-1.301828	-1.089738	0.000000	-10.000000	-0.466667	27.833334	135.333328	1023.000000	1023.000000	2046.000000
43.360001	-0.018927	-11.185897	-3.994430	-5.701442	-0.859418	-0.630607	0.000000	-10.000000	-0.483333	28.133333	144.666672	1023.000000	1023.000000	2046.000000
43.380001	-0.016858	-9.963129	-3.485927	-5.517082	-0.581663	-0.378457	0.000000	-10.000000	-0.500000	28.366667	154.000000	1023.000000	1023.000000	2046.000000
43.400002	-0.014504	-8.571865	-3.155731	-5.374167	-0.167792	0.125825	0.000000	-10.000000	-0.516667	28.650002	163.333328	1023.000000	1023.000000	2046.000000
43.419998	-0.012276	-7.254830	-2.714564	-5.097781	0.207577	0.349938	0.000000	-10.000000	-0.525000	28.683334	172.833328	1023.000000	1023.000000	2046.000000
43.439999	-0.010084	-5.959506	-2.341789	-5.016747	0.530812	0.868219	0.000000	-10.000000	-0.533333	28.816668	182.333328	1023.000000	1023.000000	2046.000000
43.459999	-0.007872	-4.652334	-1.902506	-4.802120	0.882586	1.169707	0.000000	-10.000000	-0.541667	29.016666	192.000000	1023.000000	1023.000000	2046.000000
43.480000	-0.005582	-3.298831	-1.451585	-4.612412	1.189090	1.576075	0.000000	-10.000000	-0.550000	29.350000	201.666672	1023.000000	1023.000000	2046.000000
43.500000	-0.003333	-1.969867	-1.149549	-4.484098	1.588049	2.075731	0.000000	-10.000000	-0.550000	29.566668	211.500000	1023.000000	1023.000000	2046.000000
43.520000	-0.001359	-0.802940	-0.717417	-4.236967	1.842133	2.309311	0.000000	-10.000000	-0.558333	29.650000	221.500000	1023.000000	1023.000000	2046.000000
43.540001	0.001017	0.601200	-0.339759	-3.967122	2.197523	2.710559	0.000000	-10.000000	-0.575000	29.716667	231.500000	1023.000000	1023.000000	2046.000000
43.560001	0.003335	1.971266	0.020447	-3.813641	2.569743	3.194716	0.000000	-10.000000	-0.591667	29.766666	241.500000	1023.000000	1023.000000	2046.000000
43.580002	0.005657	3.343469	0.578526	-3.529181	2.816026	3.478099	0.000000	-10.000000	-0.600000	29.633333	251.166672	1023.000000	1023.000000	2046.000000
43.599998	0.008431	4.982750	0.966626	-3.267021	3.267289	4.015856	0.000000	-10.000000	-0.600000	29.766666	260.833344	1023.000000	1023.000000	2046.000000
43.619999	0.010602	6.266069	1.193062	-2.994592	3.688496	4.379103	0.000000	-10.000000	-0.566667	29.900000	270.500000	1023.000000	1023.000000	2046.000000
43.639999	0.012910	7.630022	1.647388	-2.506308	3.828079	4.660862	0.000000	-10.000000	-0.541667	29.900000	280.500000	1023.000000	1023.000000	2046.000000
43.660000	0.015029	8.881954	1.758914	-2.260323	4.199130	5.184233	0.000000	-10.000000	-0.516667	29.533333	290.500000	1023.000000	1023.000000	2046.000000
43.680000	0.016866	9.968039	2.024306	-1.959871	4.440371	5.463233	0.000000	-10.000000	-0.533333	29.333334	300.500000	1023.000000	1023.000000	2046.000000
43.700001	0.019356	11.439248	2.411602	-1.667566	4.758331	5.936881	0.000000	-10.000000	-0.550000	29.300001	310.500000	1023.000000	1023.000000	2046.000000
43.720001	0.021881	12.931616	2.666347	-1.078789	5.191238	6.152819	0.000000	-10.000000	-0.558333	29.550001	320.500000	1023.000000	1023.000000	2046.000000
43.740002	0.024002	14.185143	2.941513	-0.410271	5.289192	6.364709	0.000000	-10.000000	-0.566667	29.500000	330.500000	1023.000000	1023.000000	2046.000000
43.759998	0.025462	15.048261	2.932864	0.002177	5.474983	6.638236	0.000000	-10.000000	-0.550000	29.250000	340.166656	1023.000000	1023.000000	2046.000000
43.779999	0.026894	15.894164	3.211433	0.433471	5.581395	6.667864	0.000000	-10.000000	-0.550000	28.950001	349.833344	1023.000000	1023.000000	2046.000000
43.799999	0.028922	17.092915	3.559112	0.837656	5.789949	6.906199	0.000000	-10.000000	-0.541667	28.783333	359.500000	1023.000000	1023.000000	2046.000000
43.820000	0.031039	18.343809	3.868944	1.327004	6.033300	7.114560	0.000000	-10.000000	-0.558333	29.083334	369.166656	1023.000000	1023.000000	2046.000000
43.840000	0.033301	19.680717	4.337397	1.928332	6.181171	7.233818	0.000000	-10.000000	-0.558333	29.450001	378.833344	1023.000000	1023.000000	2046.000000
43.860001	0.035888	21.209536	4.673882	2.417502	6.515367	7.602784	0.000000	-10.000000	-0.575000	29.733334	388.500000	1023.000000	1023.000000	2046.000000
43.880001	0.038150	22.546814	5.084312	2.916890	6.787605	7.758006	0.000000	-10.000000	-0.566667	29.683334	398.500000	1023.000000	1023.000000	2046.000000
43.900002	0.040557	23.969185	5.640945	3.337732	7.004322	7.986187	0.000000	-10.000000	-0.550000	29.316668	408.500000	1023.000000	1023.000000	2046.000000
43.919998	0.043232	25.550341	6.020171	3.753122	7.469064	8.307982	0.000000	-10.000000	-0.508333	29.000000	418.333344	1023.000000	1023.000000	2046.000000
43.939999	0.046002	27.187281	6.591414	4.321765	7.781216	8.492885	0.000000	-10.000000	-0.475000	28.366667	428.000000	1023.000000	1023.000000	2046.000000
43.959999	0.048802	28.841856	7.080186	4.790867	8.099068	8.871736	0.000000	-10.000000	-0.458333	27.850000	437.500000	1023.000000	1023.000000	2046.000000
43.980000	0.051465	30.415751	7.401082	5.245396	8.610126	9.159145	0.000000	-10.000000	-0.450000	27.466667	446.833344	1023.000000	1023.000000	2046.000000
44.000000	0.054257	32.065826	7.977433	5.720613	8.931099	9.436682	0.000000	-10.000000	-0.450000	27.400000	456.166656	1023.000000	1023.000000	2046.000000
44.020000	0.056898	33.626469	8.375115	5.958071	9.390014	9.903268	0.000000	-10.000000	-0.458333	27.450001	465.333344	1023.000000	1023.000000	2046.000000
44.040001	0.059426	35.120529	8.863327	6.210858	9.831805	10.214540	0.000000	-10.000000	-0.475000	27.666668	474.500000	1023.000000	1023.000000	2046.000000
44.060001	0.061731	36.482864	9.500093	6.369336	10.058024	10.555411	0.000000	-10.000000	-0.491667	28.033335	483.666656	1023.000000	1023.000000	2046.000000
44.080002	0.064040	37.847778	9.898063	6.457361	10.449570	11.042786	0.000000	-10.000000	-0.516667	28.650002	493.000000	1023.000000	1023.000000	2046.000000
44.099998	0.066293	39.179050	10.382911	6.756456	10.748930	11.290756	0.000000	-10.000000	-0.525000	28.833334	502.500000	1023.000000	1023.000000	2046.000000
44.119999	0.068529	40.500374	10.904593	7.028202	10.980383	11.587195	0.000000	-10.000000	-0.516667	28.816668	512.000000	1023.000000	1023.000000	2046.000000
44.139999	0.070560	41.701145	11.177604	7.161776	11.351722	12.010042	0.000000	-10.000000	-0.475000	28.299999	521.666687	1023.000000	1023.000000	2046.000000
44.160000	0.072260	42.705894	11.554945	7.459085	11.577880	12.113983	0.000000	-10.000000	-0.425000	27.433332	531.166687	1023.000000	1023.000000	2046.000000
44.180000	0.073910	43.680656	11.763402	7.594957	11.859953	12.462345	0.000000	-10.000000	-0.366667	26.316668	540.500000	1023.000000	1023.000000	2046.000000
44.200001	0.075462	44.597790	12.132809	7.835072	12.084436	12.545470	0.000000	-10.000000	-0.333333	25.066668	549.333313	1023.000000	1023.000000	2046.000000
44.220001	0.076953	45.479179	12.409004	7.901664	12.309047	12.859464	0.000000	-10.000000	-0.300000	24.083334	557.833313	1023.000000	1023.000000	2046.000000
44.240002	0.078430	46.352219	12.764740	8.112159	12.532506	12.942814	0.000000	-10.000000	-0.266667	23.016666	566.000000	1023.000000	1023.000000	2046.000000
44.259998	0.080161	47.375225	13.077030	8.279691	12.782234	13.236271	0.000000	-10.000000	-0.225000	22.083334	574.000000	1023.000000	1023.000000	2046.000000
44.279999	0.081664	48.263512	13.318113	8.436021	13.109015	13.400364	0.000000	-10.000000	-0.200000	20.850000	581.666687	1023.000000	1023.000000	2046.000000
44.299999	0.082994	49.049648	13.573035	8.679215	13.168186	13.629212	0.000000	-10.000000	-0.200000	19.933334	588.833313	1023.000000	1023.000000	2046.000000
44.320000	0.084181	49.751163	13.605742	8.936707	13.447778	13.760937	0.000000	-10.000000	-0.183333	18.933334	595.666687	1023.000000	1023.000000	2046.000000
44.340000	0.084869	50.157711	13.711013	8.904592	13.505965	14.036143	0.000000	-10.000000	-0.166667	17.916668	602.166687	1023.000000	1023.000000	2046.000000
44.360001	0.085688	50.641403	13.900663	8.851128	13.758985	14.130630	0.000000	-10.000000	-0.141667	17.016666	608.500000	1023.000000	1023.000000	2046.000000
44.380001	0.086785	51.289787	14.261350	8.924913	13.835904	14.267620	0.000000	-10.000000	-0.116667	15.833334	614.166687	1023.000000	1023.000000	2046.000000
44.400002	0.087501	51.713280	14.148334	9.179408	14.011998	14.373538	0.000000	-10.000000	-0.075000	14.333333	619.666687	1023.000000	1023.000000	2046.000000
44.419998	0.087301	51.594898	14.059958	9.594898	13.818776	14.121266	0.000000	-10.000000	-0.025000	11.233334	624.500000	1023.000000	1023.000000	2046.000000
44.439999	0.086316	51.012539	13.774454	9.653222	13.574560	14.010303	0.000000	-10.000000	0.016667	6.716667	628.833313	1023.000000	1023.000000	2046.000000
44.459999	0.085098	50.292942	13.620320	9.750737	13.314505	13.607381	0.000000	-10.000000	0.041667	1.633333	631.833313	1023.000000	1023.000000	2046.000000
44.480000	0.084294	49.817963	13.409618	9.806925	13.104159	13.497259	0.000000	-10.000000	0.066667	-2.500000	633.500000	1023.000000	1023.000000	2046.000000
44.500000	0.083038	49.075420	13.154020	9.956899	12.835851	13.128652	0.000000	-10.000000	0.083333	-5.833333	634.000000	1023.000000	1023.000000	2046.000000
44.520000	0.082086	48.512974	13.013569	10.029661	12.540501	12.929242	0.000000	-10.000000	0.116667	-8.650001	634.000000	1023.000000	1023.000000	2046.000000
44.540001	0.080825	47.767567	12.544999	10.100969	12.405904	12.715695	0.000000	-10.000000	0.150000	-11.666667	634.000000	1023.000000	1023.000000	2046.000000
44.560001	0.079339	46.889599	12.329752	10.043161	12.076298	12.440388	0.000000	-10.000000	0.208333	-14.283334	634.000000	1023.000000	1023.000000	2046.000000
44.580002	0.078147	46.184853	12.165465	9.901510	11.811864	12.306011	0.000000	-10.000000	0.250000	-16.683334	630.333313	1023.000000	1023.000000	2046.000000
44.599998	0.077051	45.537235	11.908279	9.694833	11.765613	12.168509	0.000000	-10.000000	0.316667	-18.683334	621.500000	1023.000000	1023.000000	2046.000000
44.619999	0.076049	44.945057	11.905825	9.672973	11.416930	11.949327	0.000000	-10.000000	0.358333	-20.283333	610.333313	1023.000000	1023.000000	2046.000000
44.639999	0.075084	44.374710	11.624621	9.546663	11.296964	11.906460	0.000000	-10.000000	0.400000	-21.400000	600.500000	1023.000000	1023.000000	2046.000000
44.660000	0.073758	43.590897	11.381407	9.531084	11.070748	11.607656	0.000000	-10.000000	0.408333	-22.250000	593.333313	1023.000000	1023.000000	2046.000000
44.680000	0.072495	42.844639	11.065328	9.355048	10.861464	11.562798	0.000000	-10.000000	0.425000	-22.966667	585.833313	1023.000000	1023.000000	2046.000000
44.700001	0.070438	41.628868	10.704681	9.105359	10.505285	11.313545	0.000000	-10.000000	0.458333	-23.750000	578.000000	1023.000000	1023.000000	2046.000000
44.720001	0.068237	40.328323	10.500867	8.714822	10.086674	11.025963	0.000000	-10.000000	0.508333	-24.716667	570.000000	1023.000000	1023.000000	2046.000000
44.740002	0.065788	38.880840	10.027239	8.205546	9.787338	10.860717	0.000000	-10.000000	0.541667	-25.783335	561.833313	1023.000000	1023.000000	2046.000000
44.759998	0.063003	37.234558	9.691095	7.810145	9.289197	10.444122	0.000000	-10.000000	0.600000	-27.166668	553.333313	1023.000000	1023.000000	2046.000000
44.779999	0.060252	35.609230	9.387918	7.390007	8.782976	10.048329	0.000000	-10.000000	0.658333	-28.733334	544.333313	1023.000000	1023.000000	2046.000000
44.799999	0.057246	33.832245	8.793359	6.954905	8.465711	9.618272	0.000000	-10.000000	0.758333	-30.450001	534.666687	1023.000000	1023.000000	2046.000000
44.820000	0.054074	31.957512	8.410439	6.567678	7.891247	9.088149	0.000000	-10.000000	0.841667	-32.299999	524.500000	1023.000000	1023.000000	2046.000000
44.840000	0.050864	30.060810	7.874200	6.025750	7.432704	8.728155	0.000000	-10.000000	0.916667	-33.966667	513.833313	1023.000000	1023.000000	2046.000000
44.860001	0.047510	28.078463	7.321158	5.581716	6.991479	8.184110	0.000000	-10.000000	0.975000	-35.433334	502.666656	1023.000000	1023.000000	2046.000000
44.880001	0.044409	26.245472	6.886635	5.122913	6.455703	7.780221	0.000000	-10.000000	1.025000	-36.549999	491.000000	1023.000000	1023.000000	2046.000000
44.900002	0.041354	24.440199	6.271982	4.670052	6.141205	7.356960	0.000000	-10.000000	1.075000	-37.366669	478.666656	1023.000000	1023.000000	2046.000000
44.919998	0.038356	22.668358	5.940724	4.219638	5.617218	6.890777	0.000000	-10.000000	1.108333	-38.216667	466.166656	1023.000000	1023.000000	2046.000000
44.939999	0.035759	21.133295	5.387300	3.875425	5.349908	6.520662	0.000000	-10.000000	1.141667	-38.500000	453.333344	1023.000000	1023.000000	2046.000000
44.959999	0.032434	19.168564	4.769511	3.377198	4.936250	6.085604	0.000000	-10.000000	1.166667	-38.900002	440.500000	1023.000000	1023.000000	2046.000000
44.980000	0.029494	17.430706	4.359949	3.060422	4.367223	5.643113	0.000000	-10.000000	1.175000	-38.700001	427.500000	1023.000000	1023.000000	2046.000000
45.000000	0.026395	15.599658	3.581395	2.530849	4.061829	5.425585	0.000000	-10.000000	1.183333	-38.533333	414.666656	1023.000000	1023.000000	2046.000000
45.020000	0.022965	13.572568	2.954473	1.922494	3.713418	4.982183	0.000000	-10.000000	1.166667	-38.483334	401.833344	1023.000000	1023.000000	2046.000000
45.040001	0.020251	11.968489	2.752790	1.330856	3.285628	4.599214	0.000000	-10.000000	1.166667	-38.416668	389.000000	1023.000000	1023.000000	2046.000000
45.060001	0.018065	10.676189	2.405697	0.993817	3.012980	4.263696	0.000000	-10.000000	1.125000	-38.299999	376.000000	1023.000000	1023.000000	2046.000000
45.080002	0.015785	9.329138	1.953521	0.982796	2.669861	3.722960	0.000000	-10.000000	1.083333	-37.566666	363.333344	1023.000000	1023.000000	2046.000000
45.099998	0.013420	7.931186	1.477109	0.913010	2.226961	3.314106	0.000000	-10.000000	1.033333	-36.716667	350.666656	1023.000000	1023.000000	2046.000000
45.119999	0.010707	6.327763	0.873942	0.664403	1.858824	2.930594	0.000000	-10.000000	0.991667	-35.883335	338.500000	1023.000000	1023.000000	2046.000000
45.139999	0.008023	4.741801	0.536361	0.422263	1.374582	2.408596	0.000000	-10.000000	0.966667	-35.333336	326.500000	1023.000000	1023.000000	2046.000000
45.160000	0.005497	3.248677	0.074376	-0.028172	1.030798	2.171675	0.000000	-10.000000	0.950000	-34.983334	314.833344	1023.000000	1023.000000	2046.000000
45.180000	0.002987	1.765554	-0.391035	-0.208764	0.753071	1.612282	0.000000	-10.000000	0.941667	-34.766666	303.166656	1023.000000	1023.000000	2046.000000
45.200001	0.000769	0.454324	-0.825310	-0.446965	0.422530	1.304069	0.000000	-10.000000	0.933333	-34.516666	291.500000	1023.000000	1023.000000	2046.000000
45.220001	-0.001655	-0.978290	-1.246642	-0.715458	0.122448	0.861362	0.000000	-10.000000	0.925000	-34.283333	280.000000	1023.000000	1023.000000	2046.000000
45.240002	-0.003853	-2.276851	-1.526416	-1.090401	-0.252309	0.592274	0.000000	-10.000000	0.916667	-34.133335	268.500000	1023.000000	1023.000000	2046.000000
45.259998	-0.005954	-3.518751	-1.926527	-1.411829	-0.386460	0.206064	0.000000	-10.000000	0.883333	-33.683334	257.166656	1023.000000	1023.000000	2046.000000
45.279999	-0.007705	-4.553391	-2.000571	-1.686705	-0.773968	-0.092148	0.000000	-10.000000	0.850000	-33.299999	245.833328	1023.000000	1023.000000	2046.000000
45.299999	-0.009279	-5.483730	-2.221812	-1.957748	-1.042003	-0.262166	0.000000	-10.000000	0.816667	-32.666668	234.833328	1023.000000	1023.000000	2046.000000
45.320000	-0.010895	-6.438725	-2.571326	-2.105103	-1.177760	-0.584537	0.000000	-10.000000	0.791667	-31.950001	223.833328	1023.000000	1023.000000	2046.000000
45.340000	-0.012495	-7.384280	-2.701662	-2.265713	-1.565611	-0.851294	0.000000	-10.000000	0.750000	-30.866667	213.166672	1023.000000	1023.000000	2046.000000
45.360001	-0.014029	-8.290990	-2.978424	-2.601369	-1.815895	-0.895301	0.000000	-10.000000	0.691667	-29.916666	202.666672	1023.000000	1023.000000	2046.000000
45.380001	-0.015763	-9.315675	-3.251027	-2.883739	-2.031095	-1.149813	0.000000	-10.000000	0.650000	-28.783333	192.666672	1023.000000	1023.000000	2046.000000
45.400002	-0.017414	-10.291665	-3.497839	-3.291809	-2.269972	-1.232046	0.000000	-10.000000	0.600000	-27.983334	183.166672	1023.000000	1023.000000	2046.000000
45.419998	-0.019363	-11.443491	-3.860746	-3.655421	-2.429854	-1.497470	0.000000	-10.000000	0.575000	-27.000000	174.000000	1023.000000	1023.000000	2046.000000
45.439999	-0.020863	-12.330284	-3.977104	-3.906958	-2.708730	-1.737492	0.000000	-10.000000	0.533333	-26.183334	165.000000	1023.000000	1023.000000	2046.000000
45.459999	-0.022294	-13.175826	-4.371677	-4.277208	-2.722704	-1.804237	0.000000	-10.000000	0.516667	-25.333334	156.333328	1023.000000	1023.000000	2046.000000
45.480000	-0.023942	-14.149946	-4.387460	-4.556965	-3.099205	-2.106316	0.000000	-10.000000	0.483333	-24.516666	147.666672	1023.000000	1023.000000	2046.000000
45.500000	-0.025190	-14.887442	-4.552299	-5.056268	-3.209523	-2.069352	0.000000	-10.000000	0.458333	-23.866667	139.500000	1023.000000	1023.000000	2046.000000
45.520000	-0.026638	-15.742826	-4.856073	-5.314296	-3.281591	-2.290866	0.000000	-10.000000	0.408333	-22.916668	131.500000	1023.000000	1023.000000	2046.000000
45.540001	-0.028031	-16.566462	-4.957187	-5.621944	-3.594711	-2.392618	0.000000	-10.000000	0.375000	-22.033335	124.000000	1023.000000	1023.000000	2046.000000
45.560001	-0.029617	-17.503637	-5.257467	-5.994832	-3.726432	-2.524905	0.000000	-10.000000	0.358333	-21.066668	116.666664	1023.000000	1023.000000	2046.000000
45.580002	-0.030994	-18.317654	-5.327438	-6.248909	-3.958811	-2.782497	0.000000	-10.000000	0.350000	-20.366667	109.500000	1023.000000	1023.000000	2046.000000
45.599998	-0.032260	-19.065838	-5.712529	-6.558706	-3.962575	-2.832028	0.000000	-10.000000	0.341667	-19.766666	102.666664	1023.000000	1023.000000	2046.000000
45.619999	-0.033509	-19.803625	-5.742806	-6.773043	-4.230748	-3.057028	0.000000	-10.000000	0.316667	-19.350000	96.000000	1023.000000	1023.000000	2046.000000
45.639999	-0.034482	-20.378698	-5.873256	-7.096642	-4.341959	-3.066841	0.000000	-10.000000	0.291667	-18.916666	89.666664	1023.000000	1023.000000	2046.000000
45.660000	-0.035642	-21.064398	-6.097176	-7.302029	-4.409841	-3.255352	0.000000	-10.000000	0.275000	-18.400000	83.500000	1023.000000	1023.000000	2046.000000
45.680000	-0.036603	-21.632334	-6.235918	-7.501637	-4.591008	-3.303772	0.000000	-10.000000	0.250000	-17.766666	77.500000	1023.000000	1023.000000	2046.000000
45.700001	-0.038224	-22.590166	-6.617803	-7.765123	-4.659602	-3.547638	0.000000	-10.000000	0.241667	-16.983334	71.500000	1023.000000	1023.000000	2046.000000
45.720001	-0.039278	-23.213003	-6.730500	-7.824815	-4.932454	-3.725233	0.000000	-10.000000	0.216667	-16.016666	65.666664	1023.000000	1023.000000	2046.000000
45.740002	-0.040494	-23.932238	-7.194167	-8.075731	-4.973349	-3.688990	0.000000	-10.000000	0.216667	-14.933333	60.166668	1023.000000	1023.000000	2046.000000
45.759998	-0.042186	-24.931730	-7.393762	-8.427342	-5.166926	-3.943700	0.000000	-10.000000	0.216667	-14.183333	56.666668	1023.000000	1023.000000	2046.000000
45.779999	-0.042931	-25.372259	-7.391791	-8.821371	-5.207947	-3.951149	0.000000	-10.000000	0.208333	-13.533334	52.000000	1023.000000	1023.000000	2046.000000
45.799999	-0.043874	-25.929794	-7.554881	-9.024416	-5.209784	-4.140715	0.000000	-10.000000	0.175000	-12.933333	47.666668	1023.000000	1023.000000	2046.000000
45.820000	-0.044479	-26.287178	-7.547837	-8.899293	-5.499834	-4.340214	0.000000	-10.000000	0.125000	-11.283334	42.000000	1023.000000	1023.000000	2046.000000
45.840000	-0.044845	-26.503216	-7.856523	-8.826088	-5.507083	-4.313521	0.000000	-10.000000	0.083333	-9.366667	38.166668	1023.000000	1023.000000	2046.000000
45.860001	-0.045218	-26.723898	-7.994997	-8.689657	-5.678998	-4.360245	0.000000	-10.000000	0.058333	-7.366667	35.000000	1023.000000	1023.000000	2046.000000
45.880001	-0.045542	-26.915068	-8.282660	-8.694628	-5.729925	-4.207854	0.000000	-10.000000	0.058333	-6.550000	32.500000	1023.000000	1023.000000	2046.000000
45.900002	-0.046288	-27.355976	-8.553838	-8.693986	-5.786557	-4.321597	0.000000	-10.000000	0.075000	-6.566667	30.500000	1023.000000	1023.000000	2046.000000
45.919998	-0.046721	-27.611914	-8.615561	-8.617939	-5.920851	-4.457564	0.000000	-10.000000	0.083333	-7.133334	28.166666	1023.000000	1023.000000	2046.000000
45.939999	-0.047153	-27.867165	-8.893001	-8.616345	-5.873105	-4.484714	0.000000	-10.000000	0.091667	-7.516667	25.666666	1023.000000	1023.000000	2046.000000
45.959999	-0.047569	-28.113281	-8.869306	-8.465685	-6.108727	-4.669563	0.000000	-10.000000	0.083333	-7.700000	23.000000	1023.000000	1023.000000	2046.000000
45.980000	-0.048129	-28.444424	-8.965264	-8.549459	-6.171946	-4.757755	0.000000	-10.000000	0.083333	-7.583333	20.500000	1023.000000	1023.000000	2046.000000
46.000000	-0.048399	-28.603819	-8.844765	-8.489210	-6.302187	-4.967658	0.000000	-10.000000	0.066667	-7.350000	18.000000	1023.000000	1023.000000	2046.000000
46.020000	-0.048417	-28.614689	-8.931459	-8.561160	-6.246257	-4.875811	0.000000	-10.000000	0.058333	-6.916667	15.666667	1023.000000	1023.000000	2046.000000
46.040001	-0.048863	-28.877901	-8.863232	-8.506872	-6.405871	-5.101926	0.000000	-10.000000	0.050000	-6.416667	13.333333	1023.000000	1023.000000	2046.000000
46.060001	-0.048977	-28.945644	-8.856987	-8.560967	-6.452773	-5.074916	0.000000	-10.000000	0.058333	-5.700000	11.333333	1023.000000	1023.000000	2046.000000
46.080002	-0.049174	-29.061558	-8.891921	-8.558592	-6.393603	-5.217443	0.000000	-10.000000	0.058333	-4.900000	9.333333	1023.000000	1023.000000	2046.000000
46.099998	-0.049054	-28.990747	-8.813787	-8.623139	-6.487812	-5.066011	0.000000	-10.000000	0.058333	-4.133333	7.666667	1023.000000	1023.000000	2046.000000
46.119999	-0.049211	-29.083576	-8.878240	-8.766412	-6.425213	-5.013713	0.000000	-10.000000	0.050000	-3.700000	6.166667	1023.000000	1023.000000	2046.000000
46.139999	-0.049407	-29.199455	-8.741050	-8.926586	-6.510287	-5.021533	0.000000	-10.000000	0.050000	-3.400000	4.833333	1023.000000	1023.000000	2046.000000
46.160000	-0.049782	-29.420921	-8.902722	-9.107156	-6.380666	-5.030378	0.000000	-10.000000	0.050000	-3.083333	3.666667	1023.000000	1023.000000	2046.000000
46.180000	-0.050084	-29.599535	-8.822175	-9.150272	-6.542879	-5.084208	0.000000	-10.000000	0.050000	-2.683333	2.666667	1023.000000	1023.000000	2046.000000
46.200001	-0.050505	-29.848410	-9.010509	-9.305280	-6.449026	-5.083594	0.000000	-10.000000	0.041667	-2.333333	1.833333	1023.000000	1023.000000	2046.000000
46.220001	-0.051077	-30.186462	-8.976970	-9.366583	-6.584591	-5.258318	0.000000	-10.000000	0.033333	-2.233333	1.000000	1023.000000	1023.000000	2046.000000
46.240002	-0.051351	-30.348642	-9.113821	-9.566171	-6.497598	-5.171054	0.000000	-10.000000	0.041667	-2.250000	0.333333	1023.000000	1023.000000	2046.000000
46.259998	-0.051895	-30.670141	-9.045724	-9.647691	-6.642768	-5.333958	0.000000	-10.000000	0.050000	-1.900000	0.000000	1023.000000	1023.000000	2046.000000
46.279999	-0.052180	-30.838480	-9.106843	-9.857236	-6.669659	-5.204743	0.000000	-10.000000	0.058333	-1.133333	0.000000	1023.000000	1023.000000	2046.000000
46.299999	-0.052625	-31.101654	-9.187110	-9.964563	-6.611667	-5.338315	0.000000	-10.000000	0.041667	-0.383333	0.000000	1023.000000	1023.000000	2046.000000
46.320000	-0.052752	-31.176268	-9.148098	-10.054769	-6.666175	-5.307226	0.000000	-10.000000	0.033333	0.000000	0.000000	1023.000000	1023.000000	2046.000000
46.340000	-0.053013	-31.330830	-9.235490	-10.207783	-6.601198	-5.286360	0.000000	-10.000000	0.025000	0.350000	0.000000	1023.000000	1023.000000	2046.000000
46.360001	-0.052862	-31.241610	-9.059274	-10.246898	-6.641018	-5.294421	0.000000	-10.000000	0.016667	1.466667	0.000000	1023.000000	1023.000000	2046.000000
46.380001	-0.052662	-31.123182	-9.125056	-10.312636	-6.418962	-5.266528	0.000000	-10.000000	0.008333	3.116667	0.000000	1023.000000	1023.000000	2046.000000
46.400002	-0.052347	-30.937067	-8.884019	-10.304899	-6.493984	-5.254165	0.000000	-10.000000	0.000000	4.983334	0.000000	1023.000000	1023.000000	2046.000000
46.419998	-0.051874	-30.657660	-8.886874	-10.373541	-6.289476	-5.107769	0.000000	-10.000000	0.000000	6.700000	0.000000	1023.000000	1023.000000	2046.000000
46.439999	-0.050921	-30.094152	-8.532317	-10.288051	-6.275958	-4.997827	0.000000	-10.000000	-0.008333	8.466667	0.000000	1023.000000	1023.000000	2046.000000
46.459999	-0.049633	-29.333122	-8.427969	-10.275478	-5.866925	-4.762751	0.000000	-10.000000	-0.033333	10.233334	0.000000	1023.000000	1023.000000	2046.000000
46.480000	-0.048321	-28.557522	-8.089739	-10.106057	-5.752925	-4.608801	0.000000	-10.000000	-0.075000	11.850000	0.000000	1023.000000	1023.000000	2046.000000
46.500000	-0.047103	-27.837698	-7.998383	-10.137056	-5.436963	-4.265296	0.000000	-10.000000	-0.125000	13.466667	0.000000	1023.000000	1023.000000	2046.000000
46.520000	-0.046030	-27.203476	-7.796473	-9.823839	-5.323328	-4.259835	0.000000	-10.000000	-0.158333	14.983334	7.666667	1023.000000	1023.000000	2046.000000
46.540001	-0.044897	-26.534369	-7.945857	-9.598798	-4.944823	-4.044890	0.000000	-10.000000	-0.166667	16.433334	16.833334	1023.000000	1023.000000	2046.000000
46.560001	-0.043921	-25.957384	-7.781246	-9.560721	-4.778748	-3.836668	0.000000	-10.000000	-0.158333	17.366667	28.000000	1023.000000	1023.000000	2046.000000
46.580002	-0.042784	-25.285339	-7.635853	-9.639928	-4.453106	-3.556453	0.000000	-10.000000	-0.166667	18.166666	33.500000	1023.000000	1023.000000	2046.000000
46.599998	-0.041184	-24.339846	-7.273043	-9.397254	-4.244709	-3.424839	0.000000	-10.000000	-0.208333	18.900000	39.500000	1023.000000	1023.000000	2046.000000
46.619999	-0.039545	-23.371382	-7.255146	-8.947957	-3.882761	-3.285519	0.000000	-10.000000	-0.266667	20.166666	45.500000	1023.000000	1023.000000	2046.000000
46.639999	-0.037851	-22.370047	-7.046741	-8.459250	-3.824527	-3.039527	0.000000	-10.000000	-0.308333	21.416666	51.833332	1023.000000	1023.000000	2046.000000
46.660000	-0.036318	-21.464148	-7.079424	-8.124450	-3.532929	-2.727345	0.000000	-10.000000	-0.333333	22.616667	58.666668	1023.000000	1023.000000	2046.000000
46.680000	-0.034728	-20.523981	-6.823183	-7.788537	-3.416651	-2.495611	0.000000	-10.000000	-0.341667	23.283333	66.166664	1023.000000	1023.000000	2046.000000
46.700001	-0.033120	-19.573690	-6.768425	-7.512220	-2.994675	-2.298372	0.000000	-10.000000	-0.350000	23.650000	74.000000	1023.000000	1023.000000	2046.000000
46.720001	-0.031493	-18.612658	-6.420607	-7.176409	-2.918162	-2.097479	0.000000	-10.000000	-0.350000	23.783333	82.000000	1023.000000	1023.000000	2046.000000
46.740002	-0.029799	-17.611126	-6.299214	-6.836668	-2.606421	-1.868822	0.000000	-10.000000	-0.366667	24.283333	90.000000	1023.000000	1023.000000	2046.000000
46.759998	-0.027759	-16.405418	-5.892538	-6.389112	-2.467689	-1.656081	0.000000	-10.000000	-0.383333	24.766666	98.000000	1023.000000	1023.000000	2046.000000
46.779999	-0.025780	-15.236034	-5.666821	-6.061479	-2.092593	-1.415141	0.000000	-10.000000	-0.400000	25.150002	106.000000	1023.000000	1023.000000	2046.000000
46.799999	-0.023707	-14.010878	-5.140170	-5.670383	-1.938861	-1.261463	0.000000	-10.000000	-0.408333	25.233334	114.166664	1023.000000	1023.000000	2046.000000
46.820000	-0.021302	-12.589627	-4.766116	-5.415473	-1.569654	-0.838383	0.000000	-10.000000	-0.416667	25.583334	122.500000	1023.000000	1023.000000	2046.000000
46.840000	-0.018705	-11.054436	-4.250564	-4.951798	-1.254879	-0.597195	0.000000	-10.000000	-0.416667	25.983334	131.000000	1023.000000	1023.000000	2046.000000
46.860001	-0.016202	-9.575612	-3.990532	-4.631880	-0.763269	-0.189931	0.000000	-10.000000	-0.425000	26.516666	139.666672	1023.000000	1023.000000	2046.000000
46.880001	-0.013752	-8.127523	-3.446661	-4.272854	-0.488592	0.080584	0.000000	-10.000000	-0.433333	26.850000	148.500000	1023.000000	1023.000000	2046.000000
46.900002	-0.011197	-6.617271	-3.127101	-4.104895	0.078851	0.535873	0.000000	-10.000000	-0.450000	27.283335	157.500000	1023.000000	1023.000000	2046.000000
46.919998	-0.008599	-5.082171	-2.555763	-3.859463	0.522696	0.810359	0.000000	-10.000000	-0.458333	27.500000	166.500000	1023.000000	1023.000000	2046.000000
46.939999	-0.006032	-3.565107	-2.167319	-3.808695	1.080768	1.330138	0.000000	-10.000000	-0.475000	27.666668	175.500000	1023.000000	1023.000000	2046.000000
46.959999	-0.003864	-2.283590	-1.543304	-3.647579	1.327341	1.579952	0.000000	-10.000000	-0.500000	27.866667	184.666672	1023.000000	1023.000000	2046.000000
46.980000	-0.001538	-0.908804	-1.165421	-3.608651	1.756309	2.108958	0.000000	-10.000000	-0.516667	28.200001	194.000000	1023.000000	1023.000000	2046.000000
47.000000	0.000814	0.481347	-0.587740	-3.307461	2.007469	2.369078	0.000000	-10.000000	-0.533333	28.716667	203.333328	1023.000000	1023.000000	2046.000000
47.020000	0.003311	1.956896	-0.185680	-3.154223	2.408091	2.888709	0.000000	-10.000000	-0.558333	29.250000	212.833328	1023.000000	1023.000000	2046.000000
47.040001	0.005444	3.217174	0.307846	-2.876166	2.718872	3.066621	0.000000	-10.000000	-0.575000	29.650000	222.500000	1023.000000	1023.000000	2046.000000
47.060001	0.007669	4.532273	0.709696	-2.793698	3.053609	3.562665	0.000000	-10.000000	-0.575000	29.733334	232.500000	1023.000000	1023.000000	2046.000000
47.080002	0.009744	5.758890	1.071723	-2.539445	3.473033	3.753578	0.000000	-10.000000	-0.558333	29.550001	242.500000	1023.000000	1023.000000	2046.000000
47.099998	0.012014	7.100477	1.484432	-2.299340	3.730041	4.185346	0.000000	-10.000000	-0.558333	29.283335	252.333328	1023.000000	1023.000000	2046.000000
47.119999	0.014058	8.308442	1.739735	-2.078449	4.171841	4.475315	0.000000	-10.000000	-0.558333	29.350000	262.000000	1023.000000	1023.000000	2046.000000
47.139999	0.016393	9.688451	2.189490	-1.882612	4.400988	4.980585	0.000000	-10.000000	-0.566667	29.600000	271.666656	1023.000000	1023.000000	2046.000000
47.160000	0.018590	10.986824	2.500382	-1.554512	4.863709	5.177244	0.000000	-10.000000	-0.575000	29.733334	281.500000	1023.000000	1023.000000	2046.000000
47.180000	0.021003	12.412578	2.911075	-1.288208	5.120647	5.669064	0.000000	-10.000000	-0.575000	29.933334	291.500000	1023.000000	1023.000000	2046.000000
47.200001	0.023138	13.674783	3.347053	-0.930172	5.430051	5.827850	0.000000	-10.000000	-0.558333	29.733334	301.500000	1023.000000	1023.000000	2046.000000
47.220001	0.025657	15.163472	3.778664	-0.755598	5.828494	6.311913	0.000000	-10.000000	-0.541667	29.533333	311.500000	1023.000000	1023.000000	2046.000000
47.240002	0.028231	16.684776	4.405411	-0.449590	6.076641	6.652315	0.000000	-10.000000	-0.541667	29.283333	321.500000	1023.000000	1023.000000	2046.000000
47.259998	0.030724	18.157701	4.741619	-0.114321	6.587531	6.942874	0.000000	-10.000000	-0.550000	29.366667	328.166656	1023.000000	1023.000000	2046.000000
47.279999	0.033245	19.647755	5.266779	0.140182	6.749457	7.491335	0.000000	-10.000000	-0.533333	29.216667	337.833344	1023.000000	1023.000000	2046.000000
47.299999	0.035361	20.898506	5.471988	0.670854	7.122379	7.633286	0.000000	-10.000000	-0.508333	28.683334	347.333344	1023.000000	1023.000000	2046.000000
47.320000	0.037730	22.298378	5.629925	1.079856	7.425515	8.163082	0.000000	-10.000000	-0.483333	28.016666	360.000000	1023.000000	1023.000000	2046.000000
47.340000	0.039190	23.161005	5.812270	1.405975	7.623027	8.319733	0.000000	-10.000000	-0.475000	27.733334	366.333344	1023.000000	1023.000000	2046.000000
47.360001	0.041180	24.337090	6.036054	1.580280	8.016899	8.703856	0.000000	-10.000000	-0.483333	27.583334	375.666656	1023.000000	1023.000000	2046.000000
47.380001	0.043528	25.724876	6.497224	1.914351	8.258989	9.054312	0.000000	-10.000000	-0.483333	27.733334	384.833344	1023.000000	1023.000000	2046.000000
47.400002	0.045408	26.835926	6.632013	2.471618	8.541330	9.190964	0.000000	-10.000000	-0.475000	27.616667	397.166656	1023.000000	1023.000000	2046.000000
47.419998	0.046921	27.730124	6.760541	2.927903	8.563569	9.478110	0.000000	-10.000000	-0.450000	27.366667	406.333344	1023.000000	1023.000000	2046.000000
47.439999	0.048000	28.367718	6.937644	3.407268	8.638300	9.384505	0.000000	-10.000000	-0.433333	26.950001	412.500000	1023.000000	1023.000000	2046.000000
47.459999	0.049702	29.373774	7.175104	3.730414	8.843579	9.624678	0.000000	-10.000000	-0.450000	27.033335	421.500000	1023.000000	1023.000000	2046.000000
47.480000	0.051616	30.505096	7.627341	4.282535	8.911359	9.683861	0.000000	-10.000000	-0.458333	27.150000	430.500000	1023.000000	1023.000000	2046.000000
47.500000	0.053404	31.561592	7.854084	4.743425	9.122214	9.841868	0.000000	-10.000000	-0.466667	27.383333	442.500000	1023.000000	1023.000000	2046.000000
47.520000	0.055724	32.932804	8.286595	5.335725	9.241300	10.069184	0.000000	-10.000000	-0.450000	27.150000	451.500000	1023.000000	1023.000000	2046.000000
47.540001	0.057718	34.111259	8.535524	5.824760	9.576601	10.174372	0.000000	-10.000000	-0.425000	27.150000	460.500000	1023.000000	1023.000000	2046.000000
47.560001	0.059804	35.344151	9.002971	6.308448	9.686382	10.346351	0.000000	-10.000000	-0.400000	27.033333	466.500000	1023.000000	1023.000000	2046.000000
47.580002	0.061840	36.547615	9.297128	6.620467	10.028535	10.601484	0.000000	-10.000000	-0.383333	26.433332	475.500000	1023.000000	1023.000000	2046.000000
47.599998	0.064261	37.978127	9.851172	7.051743	10.278866	10.796345	0.000000	-10.000000	-0.391667	25.716667	481.500000	1023.000000	1023.000000	2046.000000
47.619999	0.066546	39.328457	10.141915	7.420499	10.695213	11.070827	0.000000	-10.000000	-0.366667	24.350000	493.000000	1023.000000	1023.000000	2046.000000
47.639999	0.068720	40.613697	10.597674	7.915961	10.930676	11.169385	0.000000	-10.000000	-0.333333	23.700001	498.500000	1023.000000	1023.000000	2046.000000
47.660000	0.070808	41.847374	10.863145	8.201963	11.252965	11.529300	0.000000	-10.000000	-0.266667	22.300001	509.166656	1023.000000	1023.000000	2046.000000
47.680000	0.072620	42.918571	11.132861	8.529561	11.607457	11.648689	0.000000	-10.000000	-0.241667	21.266668	516.833313	1023.000000	1023.000000	2046.000000
47.700001	0.074514	44.038052	11.620485	8.687733	11.777525	11.952308	0.000000	-10.000000	-0.216667	20.233334	524.500000	1023.000000	1023.000000	2046.000000
47.720001	0.076015	44.924637	11.876684	8.687735	12.108861	12.251356	0.000000	-10.000000	-0.200000	19.250000	531.500000	1023.000000	1023.000000	2046.000000
47.740002	0.077398	45.742348	12.410932	8.745872	12.181114	12.404430	0.000000	-10.000000	-0.175000	18.550001	536.000000	1023.000000	1023.000000	2046.000000
47.759998	0.078571	46.435360	12.637246	8.682913	12.418483	12.696718	0.000000	-10.000000	-0.150000	17.700001	542.500000	1023.000000	1023.000000	2046.000000
47.779999	0.079305	46.869507	12.989902	8.754571	12.413976	12.711057	0.000000	-10.000000	-0.125000	17.000000	546.500000	1023.000000	1023.000000	2046.000000
47.799999	0.080021	47.292454	13.145843	8.714437	12.506516	12.925660	0.000000	-10.000000	-0.083333	14.816667	554.000000	1023.000000	1023.000000	2046.000000
47.820000	0.080141	47.363102	13.215012	8.703284	12.601635	12.843171	0.000000	-10.000000	-0.025000	11.333334	560.833313	1023.000000	1023.000000	2046.000000
47.840000	0.080171	47.380920	13.312319	8.572555	12.495447	13.000598	0.000000	-10.000000	0.016667	6.166667	566.833313	1023.000000	1023.000000	2046.000000
47.860001	0.079673	47.087006	13.079903	8.416165	12.609496	12.981441	0.000000	-10.000000	0.041667	2.483333	569.333313	1023.000000	1023.000000	2046.000000
47.880001	0.078842	46.595829	13.040767	8.326931	12.398361	12.829769	0.000000	-10.000000	0.066667	-1.033333	570.666687	1023.000000	1023.000000	2046.000000
47.900002	0.077951	46.069103	12.705949	8.093112	12.440231	12.829811	0.000000	-10.000000	0.083333	-3.266667	570.833313	1023.000000	1023.000000	2046.000000
47.919998	0.076683	45.319500	12.577766	7.998458	12.206414	12.536860	0.000000	-10.000000	0.116667	-7.700000	571.000000	1023.000000	1023.000000	2046.000000
47.939999	0.075689	44.732388	12.408540	7.777619	12.002750	12.543478	0.000000	-10.000000	0.133333	-10.850000	571.000000	1023.000000	1023.000000	2046.000000
47.959999	0.074302	43.912716	12.159869	7.525854	11.892912	12.334081	0.000000	-10.000000	0.166667	-13.650001	571.000000	1023.000000	1023.000000	2046.000000
47.980000	0.073226	43.276279	11.947848	7.412023	11.710987	12.205419	0.000000	-10.000000	0.191667	-14.783334	571.000000	1023.000000	1023.000000	2046.000000
48.000000	0.071420	42.209091	11.596127	7.036341	11.492031	12.084592	0.000000	-10.000000	0.258333	-16.966667	561.833313	1023.000000	1023.000000	2046.000000
48.020000	0.069464	41.052937	11.245388	6.883312	11.054855	11.869380	0.000000	-10.000000	0.325000	-19.300001	550.500000	1023.000000	1023.000000	2046.000000
48.040001	0.067212	39.722164	10.639498	6.671384	10.811874	11.599406	0.000000	-10.000000	0.383333	-21.100000	539.166687	1023.000000	1023.000000	2046.000000
48.060001	0.064532	38.138306	10.139513	6.261922	10.356203	11.380667	0.000000	-10.000000	0.416667	-22.400000	534.500000	1023.000000	1023.000000	2046.000000
48.080002	0.061883	36.572647	9.670308	5.786546	10.097219	11.018573	0.000000	-10.000000	0.466667	-23.533333	529.500000	1023.000000	1023.000000	2046.000000
48.099998	0.059784	35.332169	9.439467	5.488137	9.665987	10.738578	0.000000	-10.000000	0.533333	-25.266666	521.500000	1023.000000	1023.000000	2046.000000
48.119999	0.057439	33.946564	8.899731	5.378648	9.355846	10.312338	0.000000	-10.000000	0.583333	-26.550001	513.166687	1023.000000	1023.000000	2046.000000
48.139999	0.055058	32.539459	8.400651	5.359746	8.827653	9.951410	0.000000	-10.000000	0.625000	-27.616667	504.166656	1023.000000	1023.000000	2046.000000
48.160000	0.051822	30.626783	7.767072	5.256905	8.348095	9.254712	0.000000	-10.000000	0.641667	-28.400000	495.000000	1023.000000	1023.000000	2046.000000
48.180000	0.048984	28.949810	7.308599	4.921854	7.790398	8.928959	0.000000	-10.000000	0.675000	-29.250000	485.333344	1023.000000	1023.000000	2046.000000
48.200001	0.046209	27.309492	6.938105	4.759347	7.275304	8.336738	0.000000	-10.000000	0.675000	-29.799999	475.500000	1023.000000	1023.000000	2046.000000
48.220001	0.043706	25.830320	6.375249	4.493076	6.959174	8.002820	0.000000	-10.000000	0.725000	-30.316668	462.166656	1023.000000	1023.000000	2046.000000
48.240002	0.041132	24.308928	6.032136	4.407940	6.351694	7.517158	0.000000	-10.000000	0.758333	-30.666668	452.166656	1023.000000	1023.000000	2046.000000
48.259998	0.038242	22.601236	5.367273	4.140088	6.016948	7.076929	0.000000	-10.000000	0.800000	-31.250000	442.166656	1023.000000	1023.000000	2046.000000
48.279999	0.035624	21.053995	4.968200	3.905095	5.491299	6.689401	0.000000	-10.000000	0.808333	-31.866667	435.333344	1023.000000	1023.000000	2046.000000
48.299999	0.032712	19.332964	4.437789	3.558901	5.173314	6.162961	0.000000	-10.000000	0.841667	-32.799999	424.833344	1023.000000	1023.000000	2046.000000
48.320000	0.030504	18.028099	4.254687	3.167434	4.681314	5.924664	0.000000	-10.000000	0.891667	-33.883335	410.000000	1023.000000	1023.000000	2046.000000
48.340000	0.028273	16.709240	3.958405	2.914473	4.436215	5.400147	0.000000	-10.000000	0.933333	-34.650002	398.666656	1023.000000	1023.000000	2046.000000
48.360001	0.026201	15.485024	3.717727	2.577604	3.979744	5.209949	0.000000	-10.000000	0.950000	-35.300003	387.000000	1023.000000	1023.000000	2046.000000
48.380001	0.023805	14.068787	3.256639	2.323128	3.736858	4.752162	0.000000	-10.000000	0.958333	-35.533333	379.000000	1023.000000	1023.000000	2046.000000
48.400002	0.021729	12.841962	2.943919	2.084204	3.299081	4.514758	0.000000	-10.000000	0.958333	-35.799999	367.000000	1023.000000	1023.000000	2046.000000
48.419998	0.019286	11.397736	2.580129	1.846583	2.984510	3.986513	0.000000	-10.000000	0.958333	-35.650002	351.166656	1023.000000	1023.000000	2046.000000
48.439999	0.016929	10.005221	2.175850	1.336917	2.660861	3.831594	0.000000	-10.000000	0.950000	-35.466667	339.333344	1023.000000	1023.000000	2046.000000
48.459999	0.014180	8.380357	1.798807	0.910857	2.309664	3.361029	0.000000	-10.000000	0.950000	-35.183334	327.666656	1023.000000	1023.000000	2046.000000
48.480000	0.011813	6.981296	1.449996	0.493736	1.934857	3.102706	0.000000	-10.000000	0.950000	-34.883335	319.833344	1023.000000	1023.000000	2046.000000
48.500000	0.009285	5.487455	1.110854	0.176630	1.639123	2.560849	0.000000	-10.000000	0.950000	-34.633335	308.166656	1023.000000	1023.000000	2046.000000
48.520000	0.006998	4.135922	0.849189	-0.307273	1.242327	2.351679	0.000000	-10.000000	0.941667	-34.166668	292.666656	1023.000000	1023.000000	2046.000000
48.540001	0.004464	2.637982	0.522169	-0.725821	0.948176	1.893459	0.000000	-10.000000	0.933333	-33.933334	281.166656	1023.000000	1023.000000	2046.000000
48.560001	0.002329	1.376239	0.186903	-1.199760	0.639472	1.749624	0.000000	-10.000000	0.925000	-33.583336	269.833344	1023.000000	1023.000000	2046.000000
48.580002	0.000104	0.061386	-0.060196	-1.484447	0.289490	1.316540	0.000000	-10.000000	0.908333	-33.433334	262.333344	1023.000000	1023.000000	2046.000000
48.599998	-0.002114	-1.249596	-0.471240	-1.992651	0.046625	1.167669	0.000000	-10.000000	0.875000	-33.083336	251.166672	1023.000000	1023.000000	2046.000000
48.619999	-0.004386	-2.592051	-0.743878	-2.301299	-0.319710	0.772837	0.000000	-10.000000	0.833333	-32.650002	236.500000	1023.000000	1023.000000	2046.000000
48.639999	-0.006334	-3.743655	-1.119578	-2.734798	-0.538172	0.648894	0.000000	-10.000000	0.808333	-32.300003	225.666672	1023.000000	1023.000000	2046.000000
48.660000	-0.008438	-4.986908	-1.373690	-2.972064	-0.836518	0.195364	0.000000	-10.000000	0.783333	-31.883335	215.000000	1023.000000	1023.000000	2046.000000
48.680000	-0.010257	-6.062127	-1.707010	-3.422335	-1.071510	0.138727	0.000000	-10.000000	0.766667	-31.266668	208.000000	1023.000000	1023.000000	2046.000000
48.700001	-0.012403	-7.330118	-1.978658	-3.620383	-1.383346	-0.347731	0.000000	-10.000000	0.750000	-30.766666	197.666672	1023.000000	1023.000000	2046.000000
48.720001	-0.014283	-8.441052	-2.311192	-4.163401	-1.683814	-0.282646	0.000000	-10.000000	0.733333	-30.450001	187.500000	1023.000000	1023.000000	2046.000000
48.740002	-0.016594	-9.807325	-2.735701	-4.296311	-1.971642	-0.803672	0.000000	-10.000000	0.691667	-30.283333	177.166672	1023.000000	1023.000000	2046.000000
48.759998	-0.018661	-11.028479	-3.260677	-4.648614	-2.187762	-0.931426	0.000000	-10.000000	0.666667	-29.783333	167.000000	1023.000000	1023.000000	2046.000000
48.779999	-0.021173	-12.513028	-3.665570	-5.080738	-2.482753	-1.283968	0.000000	-10.000000	0.650000	-29.316668	157.000000	1023.000000	1023.000000	2046.000000
48.799999	-0.023181	-13.700036	-3.998753	-5.653737	-2.649973	-1.397574	0.000000	-10.000000	0.658333	-28.833334	147.333328	1023.000000	1023.000000	2046.000000
48.820000	-0.024944	-14.741983	-4.180662	-5.923232	-2.835033	-1.803056	0.000000	-10.000000	0.633333	-28.316668	134.500000	1023.000000	1023.000000	2046.000000
48.840000	-0.026540	-15.685252	-4.372718	-6.144519	-3.173228	-1.994787	0.000000	-10.000000	0.616667	-27.850000	124.833336	1023.000000	1023.000000	2046.000000
48.860001	-0.028140	-16.630873	-4.735459	-6.214684	-3.387195	-2.293535	0.000000	-10.000000	0.583333	-27.333334	115.500000	1023.000000	1023.000000	2046.000000
48.880001	-0.029453	-17.406610	-5.016748	-6.243453	-3.741444	-2.404965	0.000000	-10.000000	0.550000	-26.733334	109.500000	1023.000000	1023.000000	2046.000000
48.900002	-0.030934	-18.282078	-5.507119	-6.408966	-3.865472	-2.500520	0.000000	-10.000000	0.533333	-26.016668	95.000000	1023.000000	1023.000000	2046.000000
48.919998	-0.032584	-19.256926	-5.716874	-6.504334	-4.263549	-2.772169	0.000000	-10.000000	0.516667	-25.433334	77.833336	1023.000000	1023.000000	2046.000000
48.939999	-0.034056	-20.127136	-6.168987	-6.714306	-4.384764	-2.859079	0.000000	-10.000000	0.516667	-25.183334	63.666668	1023.000000	1023.000000	2046.000000
48.959999	-0.035623	-21.053268	-6.499948	-6.741815	-4.544098	-3.267407	0.000000	-10.000000	0.500000	-25.050001	58.000000	1023.000000	1023.000000	2046.000000
48.980000	-0.036927	-21.824072	-6.774927	-6.889026	-4.770105	-3.390014	0.000000	-10.000000	0.500000	-25.050001	58.000000	1023.000000	1023.000000	2046.000000
49.000000	-0.038482	-22.743065	-6.974389	-7.067073	-5.007953	-3.693651	0.000000	-10.000000	0.491667	-24.866667	55.333332	1023.000000	1023.000000	2046.000000
49.020000	-0.039663	-23.440805	-7.202913	-7.283963	-5.173289	-3.780642	0.000000	-10.000000	0.475000	-24.233334	47.333332	1023.000000	1023.000000	2046.000000
49.040001	-0.040901	-24.172501	-7.292381	-7.483676	-5.322984	-4.073459	0.000000	-10.000000	0.458333	-23.600000	39.333332	1023.000000	1023.000000	2046.000000
49.060001	-0.041631	-24.603840	-7.321928	-7.664396	-5.508245	-4.109271	0.000000	-10.000000	0.433333	-22.799999	31.333334	1023.000000	1023.000000	2046.000000
49.080002	-0.042979	-25.400347	-7.497269	-7.872534	-5.629747	-4.400797	0.000000	-10.000000	0.400000	-21.983334	26.166666	1023.000000	1023.000000	2046.000000
49.099998	-0.043930	-25.962896	-7.619147	-8.118819	-5.862101	-4.362830	0.000000	-10.000000	0.366667	-20.816668	18.666666	1023.000000	1023.000000	2046.000000
49.119999	-0.044976	-26.581083	-7.837811	-8.267507	-5.906460	-4.569305	0.000000	-10.000000	0.316667	-19.200001	9.666667	1023.000000	1023.000000	2046.000000
49.139999	-0.045770	-27.049927	-7.845422	-8.463193	-6.138483	-4.602828	0.000000	-10.000000	0.283333	-18.049999	3.166667	1023.000000	1023.000000	2046.000000
49.160000	-0.046496	-27.479095	-8.056325	-8.736622	-6.111887	-4.574261	0.000000	-10.000000	0.241667	-17.150000	-2.666667	1023.000000	1023.000000	2046.000000
49.180000	-0.047521	-28.084707	-8.055891	-8.991498	-6.346581	-4.690739	0.000000	-10.000000	0.233333	-16.733334	-6.166667	1023.000000	1023.000000	2046.000000
49.200001	-0.048389	-28.598047	-8.266970	-9.225708	-6.337183	-4.768186	0.000000	-10.000000	0.216667	-15.933333	-11.500000	1023.000000	1023.000000	2046.000000
49.220001	-0.049386	-29.186846	-8.411227	-9.380672	-6.424126	-4.970820	0.000000	-10.000000	0.208333	-14.833334	-16.833334	1023.000000	1023.000000	2046.000000
49.240002	-0.050226	-29.683378	-8.560726	-9.544227	-6.571888	-5.006537	0.000000	-10.000000	0.166667	-13.583334	-21.833334	1023.000000	1023.000000	2046.000000
49.259998	-0.051204	-30.261711	-8.757092	-9.847206	-6.586573	-5.070840	0.000000	-10.000000	0.133333	-12.383333	-26.500000	1023.000000	1023.000000	2046.000000
49.279999	-0.052098	-30.789663	-8.731737	-9.968134	-6.830535	-5.259255	0.000000	-10.000000	0.100000	-11.383333	-30.500000	1023.000000	1023.000000	2046.000000
49.299999	-0.052901	-31.264599	-8.981954	-10.287480	-6.826694	-5.168472	0.000000	-10.000000	0.100000	-10.600000	-34.333332	1023.000000	1023.000000	2046.000000
49.320000	-0.053814	-31.804094	-9.005525	-10.421343	-7.002625	-5.374603	0.000000	-10.000000	0.100000	-9.866667	-38.833332	1023.000000	1023.000000	2046.000000
49.340000	-0.054540	-32.233288	-9.086483	-10.684039	-7.124606	-5.338161	0.000000	-10.000000	0.100000	-9.333334	-42.333332	1023.000000	1023.000000	2046.000000
49.360001	-0.055260	-32.658600	-9.273967	-10.882712	-7.061490	-5.440433	0.000000	-10.000000	0.091667	-8.916667	-45.500000	1023.000000	1023.000000	2046.000000
49.380001	-0.055978	-33.082859	-9.289108	-11.016516	-7.208416	-5.568818	0.000000	-10.000000	0.083333	-8.583334	-47.500000	1023.000000	1023.000000	2046.000000
49.400002	-0.056455	-33.364918	-9.402292	-11.255152	-7.216204	-5.491271	0.000000	-10.000000	0.066667	-8.216667	-50.333332	1023.000000	1023.000000	2046.000000
49.419998	-0.056937	-33.650047	-9.418427	-11.303366	-7.227948	-5.700305	0.000000	-10.000000	0.066667	-7.700000	-54.000000	1023.000000	1023.000000	2046.000000
49.439999	-0.057186	-33.797180	-9.393873	-11.486629	-7.348531	-5.568147	0.000000	-10.000000	0.066667	-7.383333	-56.666668	1023.000000	1023.000000	2046.000000
49.459999	-0.057419	-33.934525	-9.373102	-11.541987	-7.326628	-5.692804	0.000000	-10.000000	0.066667	-6.983333	-59.166668	1023.000000	1023.000000	2046.000000
49.480000	-0.057359	-33.899345	-9.346712	-11.588807	-7.344171	-5.619658	0.000000	-10.000000	0.058333	-6.716667	-60.666668	1023.000000	1023.000000	2046.000000
49.500000	-0.058185	-34.387135	-9.593306	-11.725173	-7.311305	-5.757353	0.000000	-10.000000	0.050000	-6.233334	-63.000000	1023.000000	1023.000000	2046.000000
49.520000	-0.058733	-34.711239	-9.691530	-11.667856	-7.551873	-5.799979	0.000000	-10.000000	0.041667	-5.433333	-65.666664	1023.000000	1023.000000	2046.000000
49.540001	-0.059386	-35.097221	-10.033367	-11.793519	-7.495417	-5.774919	0.000000	-10.000000	0.033333	-4.783333	-67.500000	1023.000000	1023.000000	2046.000000
49.560001	-0.060117	-35.529133	-10.083296	-11.886534	-7.629016	-5.930285	0.000000	-10.000000	0.033333	-4.266666	-69.166664	1023.000000	1023.000000	2046.000000
49.580002	-0.060297	-35.635357	-10.120783	-12.117970	-7.520983	-5.875621	0.000000	-10.000000	0.041667	-4.233333	-70.166664	1023.000000	1023.000000	2046.000000
49.599998	-0.060593	-35.810303	-10.018538	-12.019610	-7.635966	-6.136190	0.000000	-10.000000	0.050000	-4.133333	-71.666664	1023.000000	1023.000000	2046.000000
49.619999	-0.060564	-35.793171	-10.125493	-11.880793	-7.676120	-6.110764	0.000000	-10.000000	0.050000	-2.500000	-73.166664	1023.000000	1023.000000	2046.000000
49.639999	-0.060573	-35.798756	-10.260625	-11.564149	-7.719653	-6.254329	0.000000	-10.000000	0.050000	-0.816667	-74.333336	1023.000000	1023.000000	2046.000000
49.660000	-0.060591	-35.809284	-10.429203	-11.453267	-7.842976	-6.083838	0.000000	-10.000000	0.033333	1.133333	-75.000000	1023.000000	1023.000000	2046.000000
49.680000	-0.060750	-35.903336	-10.602557	-11.412686	-7.872871	-6.015220	0.000000	-10.000000	0.025000	1.366667	-75.000000	1023.000000	1023.000000	2046.000000
49.700001	-0.060809	-35.937870	-10.674820	-11.304946	-7.950412	-6.007692	0.000000	-10.000000	0.025000	1.300000	-75.000000	1023.000000	1023.000000	2046.000000
49.720001	-0.060775	-35.918324	-10.864505	-11.237294	-7.806236	-6.010287	0.000000	-10.000000	0.050000	0.416667	-75.000000	1023.000000	1023.000000	2046.000000
49.740002	-0.060786	-35.924614	-10.818981	-11.008994	-7.954323	-6.142316	0.000000	-10.000000	0.041667	-0.283333	-75.000000	1023.000000	1023.000000	2046.000000
49.759998	-0.060545	-35.782101	-10.882898	-10.940300	-7.861639	-6.097265	0.000000	-10.000000	0.025000	-0.483333	-75.000000	1023.000000	1023.000000	2046.000000
49.779999	-0.060296	-35.635166	-10.613431	-10.744856	-8.023617	-6.253261	0.000000	-10.000000	0.000000	0.450000	-75.000000	1023.000000	1023.000000	2046.000000
49.799999	-0.059651	-35.253521	-10.496507	-10.678964	-7.953108	-6.124940	0.000000	-10.000000	0.000000	2.016667	-75.000000	1023.000000	1023.000000	2046.000000
49.820000	-0.058949	-34.838730	-10.309813	-10.490649	-7.855981	-6.182286	0.000000	-10.000000	-0.008333	5.183333	-75.000000	1023.000000	1023.000000	2046.000000
49.840000	-0.057804	-34.161930	-10.064781	-10.303761	-7.756793	-6.036597	0.000000	-10.000000	-0.016667	7.700000	-75.000000	1023.000000	1023.000000	2046.000000
49.860001	-0.056777	-33.555443	-9.997859	-10.247390	-7.464316	-5.845878	0.000000	-10.000000	-0.050000	10.283334	-75.000000	1023.000000	1023.000000	2046.000000
49.880001	-0.055550	-32.830215	-9.670116	-10.070388	-7.414097	-5.675613	0.000000	-10.000000	-0.100000	12.016666	-75.000000	1023.000000	1023.000000	2046.000000
49.900002	-0.053983	-31.904087	-9.521140	-10.070271	-7.064086	-5.248590	0.000000	-10.000000	-0.158333	14.083333	-75.000000	1023.000000	1023.000000	2046.000000
49.919998	-0.052357	-30.942968	-9.246486	-9.928927	-6.712458	-5.055098	0.000000	-10.000000	-0.183333	16.166666	-58.666668	1023.000000	1023.000000	2046.000000
49.939999	-0.050828	-30.039362	-8.958626	-9.924283	-6.457553	-4.698900	0.000000	-10.000000	-0.225000	18.450001	-21.500000	1023.000000	1023.000000	2046.000000
49.959999	-0.049395	-29.192383	-8.791940	-9.919576	-6.041546	-4.439321	0.000000	-10.000000	-0.258333	20.400002	15.666667	1023.000000	1023.000000	2046.000000
49.980000	-0.047919	-28.319906	-8.475205	-9.726558	-5.865722	-4.252422	0.000000	-10.000000	-0.300000	21.550001	36.500000	1023.000000	1023.000000	2046.000000
50.000000	-0.046246	-27.331543	-8.311143	-9.660715	-5.464713	-3.894972	0.000000	-10.000000	-0.291667	21.666668	39.000000	1023.000000	1023.000000	2046.000000
50.020000	-0.044701	-26.418221	-7.954628	-9.455378	-5.271603	-3.736611	0.000000	-10.000000	-0.291667	22.150000	43.833332	1023.000000	1023.000000	2046.000000
50.040001	-0.043088	-25.465149	-7.757728	-9.465401	-4.858576	-3.383445	0.000000	-10.000000	-0.308333	22.833334	51.166668	1023.000000	1023.000000	2046.000000
50.060001	-0.041230	-24.366755	-7.335193	-9.259054	-4.596487	-3.176022	0.000000	-10.000000	-0.333333	23.700001	58.500000	1023.000000	1023.000000	2046.000000
50.080002	-0.039294	-23.222937	-7.080123	-9.192947	-4.173491	-2.776374	0.000000	-10.000000	-0.366667	24.333334	66.166664	1023.000000	1023.000000	2046.000000
50.099998	-0.037639	-22.244905	-6.707184	-9.022587	-3.891514	-2.623620	0.000000	-10.000000	-0.383333	24.883333	74.166664	1023.000000	1023.000000	2046.000000
50.119999	-0.035670	-21.080708	-6.377316	-8.928553	-3.562810	-2.212029	0.000000	-10.000000	-0.400000	25.250000	82.500000	1023.000000	1023.000000	2046.000000
50.139999	-0.033755	-19.949055	-6.081821	-8.754192	-3.155233	-1.957809	0.000000	-10.000000	-0.408333	25.800001	91.000000	1023.000000	1023.000000	2046.000000
50.160000	-0.031658	-18.709911	-5.703721	-8.488320	-2.858522	-1.659349	0.000000	-10.000000	-0.408333	26.116667	99.500000	1023.000000	1023.000000	2046.000000
50.180000	-0.029691	-17.547478	-5.465091	-8.365607	-2.428860	-1.287920	0.000000	-10.000000	-0.416667	26.600000	108.166664	1023.000000	1023.000000	2046.000000
50.200001	-0.027605	-16.314550	-5.037662	-8.062242	-2.114075	-1.100574	0.000000	-10.000000	-0.425000	26.716667	117.000000	1023.000000	1023.000000	2046.000000
50.220001	-0.025327	-14.968547	-4.636207	-7.925937	-1.805801	-0.600603	0.000000	-10.000000	-0.441667	27.016666	126.000000	1023.000000	1023.000000	2046.000000
50.240002	-0.023019	-13.604183	-4.186781	-7.594434	-1.425755	-0.397213	0.000000	-10.000000	-0.458333	27.299999	135.000000	1023.000000	1023.000000	2046.000000
50.259998	-0.020533	-12.135185	-3.687277	-7.332050	-1.103039	-0.012820	0.000000	-10.000000	-0.475000	27.783333	144.000000	1023.000000	1023.000000	2046.000000
50.279999	-0.018122	-10.709892	-3.285021	-7.137596	-0.638340	0.351065	0.000000	-10.000000	-0.500000	28.333334	153.166672	1023.000000	1023.000000	2046.000000
50.299999	-0.015486	-9.152508	-2.781196	-6.862441	-0.304183	0.795312	0.000000	-10.000000	-0.508333	28.616667	162.500000	1023.000000	1023.000000	2046.000000
50.320000	-0.013760	-8.131974	-2.709150	-6.568701	0.108926	1.036950	0.000000	-10.000000	-0.508333	28.766666	172.000000	1023.000000	1023.000000	2046.000000
50.340000	-0.011447	-6.765049	-2.455624	-6.019280	0.349810	1.360045	0.000000	-10.000000	-0.500000	28.666668	181.666672	1023.000000	1023.000000	2046.000000
50.360001	-0.009617	-5.683584	-2.439885	-5.837262	0.800243	1.793319	0.000000	-10.000000	-0.500000	28.566668	191.166672	1023.000000	1023.000000	2046.000000
50.380001	-0.007963	-4.705867	-2.128936	-5.585699	1.008526	2.000241	0.000000	-10.000000	-0.508333	28.450001	200.833328	1023.000000	1023.000000	2046.000000
50.400002	-0.005614	-3.317982	-1.753356	-5.273837	1.345108	2.364103	0.000000	-10.000000	-0.525000	28.583334	210.166672	1023.000000	1023.000000	2046.000000
50.419998	-0.003263	-1.928628	-1.590383	-4.810866	1.792144	2.680477	0.000000	-10.000000	-0.558333	29.150000	219.833328	1023.000000	1023.000000	2046.000000
50.439999	-0.001473	-0.870258	-1.464705	-4.173828	1.965253	2.803020	0.000000	-10.000000	-0.566667	29.466667	229.500000	1023.000000	1023.000000	2046.000000
50.459999	0.000077	0.045574	-1.424221	-3.819366	2.126195	3.162966	0.000000	-10.000000	-0.558333	29.766666	239.333328	1023.000000	1023.000000	2046.000000
50.480000	0.001570	0.928039	-1.231411	-3.406991	2.341729	3.224712	0.000000	-10.000000	-0.541667	29.400000	249.000000	1023.000000	1023.000000	2046.000000
50.500000	0.003593	2.123428	-0.856709	-3.060388	2.518199	3.522326	0.000000	-10.000000	-0.550000	29.433334	258.666656	1023.000000	1023.000000	2046.000000
50.520000	0.005524	3.264687	-0.597553	-2.648150	2.758859	3.751531	0.000000	-10.000000	-0.558333	29.316668	268.500000	1023.000000	1023.000000	2046.000000
50.540001	0.007806	4.613611	-0.087950	-2.095188	2.840621	3.956127	0.000000	-10.000000	-0.566667	29.233334	278.500000	1023.000000	1023.000000	2046.000000
50.560001	0.010295	6.084492	0.172775	-1.614359	3.251305	4.274771	0.000000	-10.000000	-0.575000	29.433334	288.333344	1023.000000	1023.000000	2046.000000
50.580002	0.012623	7.459958	0.665671	-1.105655	3.446476	4.453466	0.000000	-10.000000	-0.583333	29.516666	298.000000	1023.000000	1023.000000	2046.000000
50.599998	0.015190	8.977101	1.107549	-0.757819	3.759903	4.867469	0.000000	-10.000000	-0.575000	29.816668	307.666656	1023.000000	1023.000000	2046.000000
50.619999	0.017968	10.618994	1.630938	-0.277768	4.166090	5.099734	0.000000	-10.000000	-0.566667	29.650000	317.500000	1023.000000	1023.000000	2046.000000
50.639999	0.020798	12.291904	2.231890	0.237767	4.416729	5.405518	0.000000	-10.000000	-0.558333	29.516666	327.500000	1023.000000	1023.000000	2046.000000
50.660000	0.023644	13.973534	2.653572	0.693028	4.831565	5.795369	0.000000	-10.000000	-0.558333	29.333334	337.500000	1023.000000	1023.000000	2046.000000
50.680000	0.026189	15.477897	3.117705	1.211405	5.171617	5.977171	0.000000	-10.000000	-0.533333	28.950001	347.500000	1023.000000	1023.000000	2046.000000
50.700001	0.028900	17.079769	3.495210	1.491376	5.652153	6.441031	0.000000	-10.000000	-0.508333	28.533333	357.166656	1023.000000	1023.000000	2046.000000
50.720001	0.031538	18.638868	3.935200	1.841274	6.144011	6.718383	0.000000	-10.000000	-0.483333	28.216667	366.833344	1023.000000	1023.000000	2046.000000
50.740002	0.034238	20.234417	4.554185	2.089648	6.457244	7.133340	0.000000	-10.000000	-0.483333	28.150000	376.166656	1023.000000	1023.000000	2046.000000
50.759998	0.036600	21.630461	5.045427	2.152349	6.904440	7.528245	0.000000	-10.000000	-0.491667	28.150000	385.666656	1023.000000	1023.000000	2046.000000
50.779999	0.038756	22.904711	5.582442	2.358686	7.137221	7.826363	0.000000	-10.000000	-0.508333	28.066668	395.000000	1023.000000	1023.000000	2046.000000
50.799999	0.041055	24.263779	5.978829	2.453158	7.527615	8.304176	0.000000	-10.000000	-0.525000	28.266666	404.333344	1023.000000	1023.000000	2046.000000
50.820000	0.043206	25.534470	6.405192	2.776912	7.893164	8.459201	0.000000	-10.000000	-0.533333	28.450001	413.833344	1023.000000	1023.000000	2046.000000
50.840000	0.045576	26.935171	6.918526	3.039999	8.154978	8.821670	0.000000	-10.000000	-0.541667	28.716667	423.166656	1023.000000	1023.000000	2046.000000
50.860001	0.047741	28.214993	7.235282	3.195553	8.554272	9.229886	0.000000	-10.000000	-0.541667	28.816668	432.833344	1023.000000	1023.000000	2046.000000
50.880001	0.049938	29.513359	7.697338	3.563446	8.835682	9.416893	0.000000	-10.000000	-0.533333	28.833334	442.333344	1023.000000	1023.000000	2046.000000
50.900002	0.052161	30.827021	7.974846	3.756127	9.190419	9.905627	0.000000	-10.000000	-0.525000	28.816668	452.000000	1023.000000	1023.000000	2046.000000
50.919998	0.054213	32.040096	8.310740	4.061815	9.539817	10.127726	0.000000	-10.000000	-0.525000	28.600000	461.666656	1023.000000	1023.000000	2046.000000
50.939999	0.056341	33.297535	8.661533	4.387942	9.823517	10.424543	0.000000	-10.000000	-0.533333	28.800001	471.166656	1023.000000	1023.000000	2046.000000
50.959999	0.058536	34.594997	8.939791	4.611332	10.235103	10.808770	0.000000	-10.000000	-0.525000	28.633333	480.833344	1023.000000	1023.000000	2046.000000
50.980000	0.060833	35.952431	9.508027	5.016506	10.441099	10.986796	0.000000	-10.000000	-0.516667	28.550001	490.333344	1023.000000	1023.000000	2046.000000
51.000000	0.063319	37.421329	9.892889	5.209796	10.865167	11.453478	0.000000	-10.000000	-0.508333	28.116667	500.000000	1023.000000	1023.000000	2046.000000
51.020000	0.065736	38.849869	10.394241	5.623824	11.192980	11.638823	0.000000	-10.000000	-0.516667	28.216667	509.333344	1023.000000	1023.000000	2046.000000
51.040001	0.068064	40.225677	10.791483	5.737464	11.527066	12.169663	0.000000	-10.000000	-0.500000	28.133333	518.833313	1023.000000	1023.000000	2046.000000
51.060001	0.069737	41.214504	11.006112	6.180219	11.758556	12.269616	0.000000	-10.000000	-0.483333	27.850000	528.166687	1023.000000	1023.000000	2046.000000
51.080002	0.071574	42.300003	11.080860	6.534309	12.006047	12.678784	0.000000	-10.000000	-0.425000	27.033335	537.666687	1023.000000	1023.000000	2046.000000
51.099998	0.072671	42.948608	11.174977	6.799354	12.174841	12.799435	0.000000	-10.000000	-0.375000	25.783335	546.833313	1023.000000	1023.000000	2046.000000
51.119999	0.073832	43.634480	11.322679	6.733648	12.452724	13.125428	0.000000	-10.000000	-0.316667	24.400000	555.666687	1023.000000	1023.000000	2046.000000
51.139999	0.075217	44.453369	11.778079	6.880331	12.575370	13.219588	0.000000	-10.000000	-0.275000	23.100000	564.000000	1023.000000	1023.000000	2046.000000
51.160000	0.076580	45.259060	11.873769	7.122123	12.884039	13.379129	0.000000	-10.000000	-0.225000	22.183332	571.833313	1023.000000	1023.000000	2046.000000
51.180000	0.077370	45.725639	11.961598	7.599989	12.833841	13.330211	0.000000	-10.000000	-0.183333	21.116667	579.500000	1023.000000	1023.000000	2046.000000
51.200001	0.077430	45.761307	11.902317	7.850459	12.785463	13.223065	0.000000	-10.000000	-0.150000	19.516666	586.666687	1023.000000	1023.000000	2046.000000
51.220001	0.077594	45.857918	12.045642	8.095956	12.641764	13.074556	0.000000	-10.000000	-0.125000	17.300001	593.333313	1023.000000	1023.000000	2046.000000
51.240002	0.078057	46.131744	12.161423	8.291851	12.648895	13.029574	0.000000	-10.000000	-0.091667	15.500000	599.500000	1023.000000	1023.000000	2046.000000
51.259998	0.078748	46.540031	12.356929	8.687168	12.570219	12.925716	0.000000	-10.000000	-0.075000	14.000000	605.000000	1023.000000	1023.000000	2046.000000
51.279999	0.079391	46.919937	12.351654	9.011530	12.598978	12.957774	0.000000	-10.000000	-0.058333	12.983334	610.166687	1023.000000	1023.000000	2046.000000
51.299999	0.079710	47.108322	12.501751	9.368199	12.408016	12.830357	0.000000	-10.000000	-0.041667	11.633333	614.666687	1023.000000	1023.000000	2046.000000
51.320000	0.079964	47.258850	12.413003	9.540273	12.479558	12.826017	0.000000	-10.000000	-0.016667	9.700000	618.833313	1023.000000	1023.000000	2046.000000
51.340000	0.080030	47.297466	12.439999	9.748364	12.402987	12.706114	0.000000	-10.000000	0.025000	6.166667	622.333313	1023.000000	1023.000000	2046.000000
51.360001	0.079949	47.250011	12.431432	9.741961	12.398842	12.677776	0.000000	-10.000000	0.050000	1.633333	625.000000	1023.000000	1023.000000	2046.000000
51.380001	0.079882	47.210243	12.493976	9.790095	12.306118	12.620052	0.000000	-10.000000	0.083333	-2.516667	626.500000	1023.000000	1023.000000	2046.000000
51.400002	0.079746	47.130135	12.355336	9.786468	12.374965	12.613367	0.000000	-10.000000	0.100000	-6.166667	627.000000	1023.000000	1023.000000	2046.000000
51.419998	0.079186	46.798939	12.333672	9.833664	12.175450	12.456153	0.000000	-10.000000	0.116667	-8.933333	627.000000	1023.000000	1023.000000	2046.000000
51.439999	0.078659	46.487537	12.093704	9.763129	12.223454	12.407250	0.000000	-10.000000	0.133333	-11.666667	627.000000	1023.000000	1023.000000	2046.000000
51.459999	0.077890	46.033268	11.981509	9.667928	12.046115	12.337717	0.000000	-10.000000	0.158333	-13.366667	627.000000	1023.000000	1023.000000	2046.000000
51.480000	0.076594	45.267220	11.700438	9.316638	11.983551	12.266592	0.000000	-10.000000	0.200000	-14.783334	623.500000	1023.000000	1023.000000	2046.000000
51.500000	0.074987	44.317204	11.530920	8.990131	11.646525	12.149626	0.000000	-10.000000	0.241667	-15.983334	615.000000	1023.000000	1023.000000	2046.000000
51.520000	0.072969	43.124729	11.270728	8.636432	11.362198	11.855372	0.000000	-10.000000	0.291667	-17.516666	604.833313	1023.000000	1023.000000	2046.000000
[truncated: 1,016,828 more chars]
