# Supplementary material for: Effect of Electrode Belt and Body Positions on Regional Pulmonary Ventilation- and Perfusion-Related Impedance Changes Measured by Electric Impedance Tomography
Source: PLoS One. 2016 Jun 2;11(6):e0155913. doi: 10.1371/journal.pone.0155913 (PMC4890811; doi:10.1371/journal.pone.0155913)
Supplement: S1 Dataset — (ZIP) [file pone.0155913.s001.zip › Dataset/Fp05-stan-6i.txt]

Patient Name:	Fp5
Registry:	Fp5
Investigator:	 
Diagnosys:	 
Notes:	st�ende6i           
Sample Rate [Hz]:	50.08
Time Base 	Pixels Mean 	Pixels Sum 	UPPER RIGHT		UPPER LEFT		LOWER RIGHT		LOWER LEFT		QRS	ETCO2	Paw	Flow (L/min)	Volume	Analog1	Analog2	AnalogSum
0.000000	0.017229	10.182262	1.791671	1.724272	3.923050	2.743269	0.000000	-10.000000	0.700000	-27.733334	406.500000	1023.000000	1023.000000	2046.000000
0.020000	0.015256	9.016503	1.655263	1.385181	3.605057	2.371001	0.000000	-10.000000	0.725000	-28.416666	397.166656	1023.000000	1023.000000	2046.000000
0.040000	0.012993	7.679021	1.441528	0.895200	3.153358	2.188935	0.000000	-10.000000	0.733333	-28.883333	387.833344	1023.000000	1023.000000	2046.000000
0.060000	0.010521	6.217872	1.211217	0.478612	2.733283	1.794760	0.000000	-10.000000	0.758333	-29.500000	378.166656	1023.000000	1023.000000	2046.000000
0.080000	0.009339	5.519192	1.116815	0.314382	2.478894	1.609100	0.000000	-10.000000	0.791667	-29.866667	368.500000	1023.000000	1023.000000	2046.000000
0.100000	0.007164	4.234099	0.936098	0.020575	2.008359	1.269066	0.000000	-10.000000	0.833333	-30.250000	358.500000	1023.000000	1023.000000	2046.000000
0.120000	0.005534	3.270702	0.774928	-0.101211	1.735782	0.861202	0.000000	-10.000000	0.833333	-30.383333	348.500000	1023.000000	1023.000000	2046.000000
0.140000	0.004260	2.517848	0.627676	-0.323926	1.433876	0.780221	0.000000	-10.000000	0.841667	-30.616667	338.166656	1023.000000	1023.000000	2046.000000
0.160000	0.002009	1.187254	0.405084	-0.682478	1.026911	0.437737	0.000000	-10.000000	0.841667	-30.500000	327.833344	1023.000000	1023.000000	2046.000000
0.180000	0.000798	0.471353	0.221250	-0.863688	0.805953	0.307838	0.000000	-10.000000	0.841667	-30.383333	317.500000	1023.000000	1023.000000	2046.000000
0.200000	-0.001611	-0.952202	-0.046191	-1.224360	0.419561	-0.101211	0.000000	-10.000000	0.833333	-30.350000	307.500000	1023.000000	1023.000000	2046.000000
0.220000	-0.003138	-1.854368	-0.272747	-1.370401	0.131735	-0.342955	0.000000	-10.000000	0.833333	-30.416668	297.500000	1023.000000	1023.000000	2046.000000
0.240000	-0.005528	-3.266814	-0.621809	-1.754708	-0.297395	-0.592902	0.000000	-10.000000	0.841667	-30.366667	287.500000	1023.000000	1023.000000	2046.000000
0.260000	-0.007559	-4.467192	-0.960579	-1.957721	-0.661714	-0.887178	0.000000	-10.000000	0.850000	-30.100000	277.500000	1023.000000	1023.000000	2046.000000
0.280000	-0.009744	-5.758604	-1.380220	-2.396728	-1.040592	-0.941064	0.000000	-10.000000	0.833333	-29.866667	267.500000	1023.000000	1023.000000	2046.000000
0.300000	-0.011869	-7.014636	-1.750219	-2.499222	-1.418697	-1.346497	0.000000	-10.000000	0.816667	-29.683334	257.500000	1023.000000	1023.000000	2046.000000
0.320000	-0.013777	-8.142319	-2.128479	-2.643262	-1.695906	-1.674672	0.000000	-10.000000	0.783333	-29.466667	247.500000	1023.000000	1023.000000	2046.000000
0.340000	-0.015360	-9.077507	-2.440503	-2.907264	-2.010252	-1.719487	0.000000	-10.000000	0.758333	-29.166668	237.500000	1023.000000	1023.000000	2046.000000
0.360000	-0.017406	-10.286725	-2.667069	-3.293751	-2.300854	-2.025051	0.000000	-10.000000	0.741667	-29.016666	227.666672	1023.000000	1023.000000	2046.000000
0.380000	-0.018493	-10.929632	-2.639834	-3.656534	-2.475818	-2.157446	0.000000	-10.000000	0.733333	-28.833334	218.000000	1023.000000	1023.000000	2046.000000
0.400000	-0.019533	-11.544190	-2.646826	-3.918886	-2.715703	-2.262775	0.000000	-10.000000	0.733333	-28.850000	208.333328	1023.000000	1023.000000	2046.000000
0.420000	-0.021113	-12.477620	-2.844742	-3.945294	-3.000132	-2.687452	0.000000	-10.000000	0.716667	-28.350000	198.666672	1023.000000	1023.000000	2046.000000
0.440000	-0.021313	-12.595930	-2.938787	-3.545553	-3.229267	-2.882324	0.000000	-10.000000	0.700000	-27.783333	189.166672	1023.000000	1023.000000	2046.000000
0.460000	-0.021929	-12.960045	-3.042923	-3.341038	-3.577963	-2.998121	0.000000	-10.000000	0.666667	-26.983334	180.000000	1023.000000	1023.000000	2046.000000
0.480000	-0.022687	-13.408076	-3.107130	-3.242368	-3.872611	-3.185968	0.000000	-10.000000	0.633333	-26.233334	171.000000	1023.000000	1023.000000	2046.000000
0.500000	-0.023174	-13.695875	-3.125283	-3.158404	-4.060724	-3.351463	0.000000	-10.000000	0.625000	-25.716667	162.166672	1023.000000	1023.000000	2046.000000
0.520000	-0.023906	-14.128272	-3.204801	-3.210595	-4.278754	-3.434123	0.000000	-10.000000	0.616667	-25.233334	153.500000	1023.000000	1023.000000	2046.000000
0.540000	-0.025515	-15.079431	-3.441927	-3.330539	-4.633293	-3.673672	0.000000	-10.000000	0.608333	-24.900000	145.166672	1023.000000	1023.000000	2046.000000
0.560000	-0.026600	-15.720373	-3.628003	-3.277946	-4.865345	-3.949078	0.000000	-10.000000	0.583333	-24.333334	137.000000	1023.000000	1023.000000	2046.000000
0.580000	-0.027514	-16.260900	-3.802306	-3.297882	-5.179070	-3.981642	0.000000	-10.000000	0.566667	-23.966667	129.000000	1023.000000	1023.000000	2046.000000
0.600000	-0.029538	-17.457087	-4.116794	-3.617797	-5.525840	-4.196654	0.000000	-10.000000	0.558333	-23.533335	121.000000	1023.000000	1023.000000	2046.000000
0.620000	-0.031077	-18.366535	-4.322827	-3.945190	-5.770274	-4.328245	0.000000	-10.000000	0.533333	-23.150002	113.000000	1023.000000	1023.000000	2046.000000
0.640000	-0.032543	-19.232756	-4.545962	-4.232963	-6.050154	-4.403676	0.000000	-10.000000	0.500000	-22.516666	105.166664	1023.000000	1023.000000	2046.000000
0.660000	-0.034845	-20.593523	-4.887947	-4.638164	-6.397048	-4.670365	0.000000	-10.000000	0.458333	-21.850000	97.500000	1023.000000	1023.000000	2046.000000
0.680000	-0.036361	-21.489309	-5.119219	-4.724164	-6.617029	-5.028898	0.000000	-10.000000	0.425000	-21.083334	90.166664	1023.000000	1023.000000	2046.000000
0.700000	-0.037799	-22.339457	-5.290982	-5.001548	-6.889115	-5.157812	0.000000	-10.000000	0.408333	-20.283335	83.166664	1023.000000	1023.000000	2046.000000
0.720000	-0.039490	-23.338537	-5.380089	-5.355000	-7.211665	-5.391784	0.000000	-10.000000	0.400000	-19.516666	76.500000	1023.000000	1023.000000	2046.000000
0.740000	-0.040324	-23.831442	-5.412801	-5.576650	-7.361617	-5.480374	0.000000	-10.000000	0.400000	-18.783333	70.000000	1023.000000	1023.000000	2046.000000
0.760000	-0.041963	-24.800278	-5.530133	-5.993618	-7.613057	-5.663469	0.000000	-10.000000	0.366667	-18.116667	63.666668	1023.000000	1023.000000	2046.000000
0.780000	-0.043334	-25.610592	-5.669455	-6.181084	-7.783109	-5.976945	0.000000	-10.000000	0.333333	-17.466667	57.500000	1023.000000	1023.000000	2046.000000
0.800000	-0.044447	-26.267918	-5.877685	-6.450938	-7.934139	-6.005157	0.000000	-10.000000	0.300000	-16.900000	51.833332	1023.000000	1023.000000	2046.000000
0.820000	-0.046211	-27.310724	-6.092263	-6.799347	-8.178580	-6.240532	0.000000	-10.000000	0.300000	-16.383333	46.166668	1023.000000	1023.000000	2046.000000
0.840000	-0.046817	-27.668629	-6.142483	-7.006798	-8.331299	-6.188049	0.000000	-10.000000	0.300000	-16.016666	40.833332	1023.000000	1023.000000	2046.000000
0.860000	-0.048377	-28.590769	-6.342756	-7.260422	-8.520082	-6.467508	0.000000	-10.000000	0.283333	-15.716666	35.333332	1023.000000	1023.000000	2046.000000
0.880000	-0.048748	-28.810322	-6.367296	-7.272555	-8.638647	-6.531824	0.000000	-10.000000	0.266667	-15.416667	30.166666	1023.000000	1023.000000	2046.000000
0.900000	-0.049983	-29.539860	-6.501205	-7.541121	-8.820774	-6.676759	0.000000	-10.000000	0.258333	-15.000000	25.000000	1023.000000	1023.000000	2046.000000
0.920000	-0.050802	-30.024145	-6.621407	-7.712749	-8.924068	-6.765923	0.000000	-10.000000	0.258333	-14.566667	20.000000	1023.000000	1023.000000	2046.000000
0.940000	-0.051392	-30.372679	-6.638469	-7.907445	-9.050555	-6.776209	0.000000	-10.000000	0.258333	-14.133333	15.000000	1023.000000	1023.000000	2046.000000
0.960000	-0.052676	-31.131359	-6.799305	-8.135654	-9.236403	-6.959996	0.000000	-10.000000	0.250000	-13.783334	10.333333	1023.000000	1023.000000	2046.000000
0.980000	-0.053043	-31.348291	-6.817229	-8.143693	-9.277235	-7.110135	0.000000	-10.000000	0.250000	-13.316667	5.666667	1023.000000	1023.000000	2046.000000
1.000000	-0.053591	-31.672245	-6.895558	-8.351032	-9.368894	-7.056760	0.000000	-10.000000	0.250000	-12.783334	1.666667	1023.000000	1023.000000	2046.000000
1.020000	-0.054919	-32.457054	-7.175639	-8.644612	-9.473715	-7.163087	0.000000	-10.000000	0.216667	-12.150001	-2.333333	1023.000000	1023.000000	2046.000000
1.040000	-0.054869	-32.427578	-7.137935	-8.531593	-9.565268	-7.192780	0.000000	-10.000000	0.183333	-11.250000	-6.000000	1023.000000	1023.000000	2046.000000
1.060000	-0.055735	-32.939354	-7.357739	-8.718617	-9.639375	-7.223621	0.000000	-10.000000	0.150000	-10.233334	-9.833333	1023.000000	1023.000000	2046.000000
1.080000	-0.056252	-33.244976	-7.500940	-8.769149	-9.608743	-7.366146	0.000000	-10.000000	0.150000	-9.083334	-13.333333	1023.000000	1023.000000	2046.000000
1.100000	-0.055793	-32.973450	-7.331229	-8.838649	-9.518211	-7.285361	0.000000	-10.000000	0.133333	-8.016666	-16.333334	1023.000000	1023.000000	2046.000000
1.120000	-0.055850	-33.007191	-7.130678	-9.124010	-9.494843	-7.257659	0.000000	-10.000000	0.116667	-6.400000	-19.000000	1023.000000	1023.000000	2046.000000
1.140000	-0.055219	-32.634323	-6.882802	-9.088241	-9.393284	-7.269995	0.000000	-10.000000	0.075000	-2.800000	-21.166666	1023.000000	1023.000000	2046.000000
1.160000	-0.053646	-31.704855	-6.661695	-8.749721	-9.197504	-7.095934	0.000000	-10.000000	0.041667	1.650000	-22.500000	1023.000000	1023.000000	2046.000000
1.180000	-0.052359	-30.944424	-6.560705	-8.371300	-9.054007	-6.958412	0.000000	-10.000000	-0.016667	7.283334	-23.000000	1023.000000	1023.000000	2046.000000
1.200000	-0.049895	-29.487659	-6.211249	-7.762412	-8.824565	-6.689435	0.000000	-10.000000	-0.066667	11.850000	-23.000000	1023.000000	1023.000000	2046.000000
1.220000	-0.047386	-28.005150	-5.883072	-7.342753	-8.540142	-6.239183	0.000000	-10.000000	-0.133333	15.850000	-23.000000	1023.000000	1023.000000	2046.000000
1.240000	-0.045843	-27.093309	-5.720689	-7.082773	-8.266502	-6.023345	0.000000	-10.000000	-0.183333	18.450001	-23.000000	1023.000000	1023.000000	2046.000000
1.260000	-0.043864	-25.923456	-5.471566	-6.666555	-7.988461	-5.796874	0.000000	-10.000000	-0.250000	20.716667	-7.666667	1023.000000	1023.000000	2046.000000
1.280000	-0.041866	-24.742889	-5.349412	-6.287666	-7.658902	-5.446909	0.000000	-10.000000	-0.308333	22.716667	9.666667	1023.000000	1023.000000	2046.000000
1.300000	-0.040629	-24.011452	-5.337552	-6.091517	-7.379696	-5.202686	0.000000	-10.000000	-0.383333	24.733334	29.666666	1023.000000	1023.000000	2046.000000
1.320000	-0.038965	-23.028131	-5.298841	-5.807765	-6.962235	-4.959290	0.000000	-10.000000	-0.425000	26.250000	37.166668	1023.000000	1023.000000	2046.000000
1.340000	-0.036711	-21.696472	-5.093481	-5.586058	-6.493756	-4.523177	0.000000	-10.000000	-0.458333	27.433334	45.666668	1023.000000	1023.000000	2046.000000
1.360000	-0.035258	-20.837551	-5.003005	-5.552728	-6.099715	-4.182103	0.000000	-10.000000	-0.466667	28.150000	54.666668	1023.000000	1023.000000	2046.000000
1.380000	-0.034091	-20.147558	-4.955390	-5.496877	-5.718082	-3.977209	0.000000	-10.000000	-0.516667	29.066668	64.000000	1023.000000	1023.000000	2046.000000
1.400000	-0.032224	-19.044220	-4.851556	-5.273579	-5.200469	-3.718616	0.000000	-10.000000	-0.541667	30.083334	73.666664	1023.000000	1023.000000	2046.000000
1.420000	-0.030075	-17.774599	-4.604007	-5.112450	-4.744172	-3.313971	0.000000	-10.000000	-0.566667	30.716667	83.500000	1023.000000	1023.000000	2046.000000
1.440000	-0.028458	-16.818453	-4.374886	-5.078782	-4.330698	-3.034088	0.000000	-10.000000	-0.558333	31.016668	93.500000	1023.000000	1023.000000	2046.000000
1.460000	-0.026243	-15.509508	-4.052440	-4.851166	-3.830390	-2.775511	0.000000	-10.000000	-0.558333	31.183334	103.833336	1023.000000	1023.000000	2046.000000
1.480000	-0.023835	-14.086329	-3.655490	-4.773967	-3.352728	-2.304146	0.000000	-10.000000	-0.575000	31.850000	114.166664	1023.000000	1023.000000	2046.000000
1.500000	-0.022710	-13.421487	-3.446355	-4.918529	-3.039567	-2.017036	0.000000	-10.000000	-0.583333	32.116669	124.833336	1023.000000	1023.000000	2046.000000
1.520000	-0.020908	-12.356902	-3.150299	-4.913989	-2.573066	-1.719549	0.000000	-10.000000	-0.583333	32.549999	135.333328	1023.000000	1023.000000	2046.000000
1.540000	-0.018636	-11.013869	-2.837533	-4.809122	-2.090311	-1.276904	0.000000	-10.000000	-0.583333	32.566669	146.166672	1023.000000	1023.000000	2046.000000
1.560000	-0.017081	-10.095139	-2.572693	-4.760225	-1.784105	-0.978116	0.000000	-10.000000	-0.591667	32.666668	157.000000	1023.000000	1023.000000	2046.000000
1.580000	-0.014628	-8.645414	-2.168384	-4.384980	-1.343874	-0.748176	0.000000	-10.000000	-0.616667	32.450001	168.000000	1023.000000	1023.000000	2046.000000
1.600000	-0.011912	-7.039981	-1.742584	-4.115602	-0.886662	-0.295132	0.000000	-10.000000	-0.616667	32.116669	178.833328	1023.000000	1023.000000	2046.000000
1.620000	-0.010168	-6.009222	-1.453747	-4.010795	-0.479393	-0.065286	0.000000	-10.000000	-0.608333	31.850000	189.666672	1023.000000	1023.000000	2046.000000
1.640000	-0.007670	-4.533155	-1.129985	-3.777121	0.016069	0.357882	0.000000	-10.000000	-0.600000	31.616667	200.166672	1023.000000	1023.000000	2046.000000
1.660000	-0.005923	-3.500270	-0.926306	-3.699044	0.425676	0.699404	0.000000	-10.000000	-0.600000	31.816668	210.833328	1023.000000	1023.000000	2046.000000
1.680000	-0.004127	-2.439256	-0.678410	-3.393743	0.847164	0.785733	0.000000	-10.000000	-0.600000	31.900000	221.333328	1023.000000	1023.000000	2046.000000
1.700000	-0.001577	-0.931763	-0.303077	-3.140298	1.304611	1.207001	0.000000	-10.000000	-0.591667	31.916668	232.000000	1023.000000	1023.000000	2046.000000
1.720000	0.000329	0.194344	0.054623	-2.990951	1.671229	1.459442	0.000000	-10.000000	-0.583333	31.533335	242.666672	1023.000000	1023.000000	2046.000000
1.740000	0.002880	1.701963	0.404499	-2.705884	2.172425	1.830923	0.000000	-10.000000	-0.575000	31.366667	253.166672	1023.000000	1023.000000	2046.000000
1.760000	0.005132	3.032948	0.693592	-2.558202	2.655076	2.242482	0.000000	-10.000000	-0.541667	31.133333	267.166656	1023.000000	1023.000000	2046.000000
1.780000	0.006766	3.998746	0.992935	-2.373194	2.965203	2.413802	0.000000	-10.000000	-0.491667	30.583334	284.500000	1023.000000	1023.000000	2046.000000
1.800000	0.009275	5.481749	1.237267	-1.893923	3.417280	2.721124	0.000000	-10.000000	-0.441667	29.883333	298.500000	1023.000000	1023.000000	2046.000000
1.820000	0.011035	6.521811	1.483589	-1.764604	3.743566	3.059260	0.000000	-10.000000	-0.425000	29.400000	305.500000	1023.000000	1023.000000	2046.000000
1.840000	0.013016	7.692248	1.850771	-1.588535	4.156732	3.273281	0.000000	-10.000000	-0.425000	29.350000	308.833344	1023.000000	1023.000000	2046.000000
1.860000	0.015910	9.403041	2.282842	-1.257208	4.658405	3.719002	0.000000	-10.000000	-0.416667	29.183332	315.500000	1023.000000	1023.000000	2046.000000
1.880000	0.017643	10.426997	2.331755	-0.804887	5.008557	3.891572	0.000000	-10.000000	-0.408333	28.900000	325.166656	1023.000000	1023.000000	2046.000000
1.900000	0.019848	11.730449	2.386532	0.007794	5.347951	3.988171	0.000000	-10.000000	-0.391667	28.200001	334.833344	1023.000000	1023.000000	2046.000000
1.920000	0.022098	13.059638	2.533134	0.503482	5.602402	4.420619	0.000000	-10.000000	-0.383333	27.383333	344.166656	1023.000000	1023.000000	2046.000000
1.940000	0.024069	14.224570	2.794375	0.999348	5.880140	4.550707	0.000000	-10.000000	-0.375000	26.866667	353.666656	1023.000000	1023.000000	2046.000000
1.960000	0.026632	15.739419	3.174618	1.638957	6.198804	4.727040	0.000000	-10.000000	-0.375000	26.683334	362.666656	1023.000000	1023.000000	2046.000000
1.980000	0.029231	17.275658	3.561031	2.169355	6.488021	5.057251	0.000000	-10.000000	-0.375000	26.633333	371.666656	1023.000000	1023.000000	2046.000000
2.000000	0.030707	18.148079	3.788359	2.545025	6.651816	5.162879	0.000000	-10.000000	-0.366667	26.283335	380.500000	1023.000000	1023.000000	2046.000000
2.020000	0.032451	19.178644	3.945850	3.054498	6.946491	5.231804	0.000000	-10.000000	-0.341667	25.933334	389.333344	1023.000000	1023.000000	2046.000000
2.040000	0.034428	20.346668	4.158141	3.424056	7.275186	5.489285	0.000000	-10.000000	-0.325000	25.283335	398.166656	1023.000000	1023.000000	2046.000000
2.060000	0.035987	21.268244	4.372887	3.540177	7.571061	5.784118	0.000000	-10.000000	-0.291667	24.400002	406.666656	1023.000000	1023.000000	2046.000000
2.080000	0.037019	21.878267	4.599764	3.581251	7.792128	5.905124	0.000000	-10.000000	-0.266667	23.383333	415.000000	1023.000000	1023.000000	2046.000000
2.100000	0.038134	22.537012	4.629684	3.751438	8.115594	6.040298	0.000000	-10.000000	-0.216667	22.500000	423.000000	1023.000000	1023.000000	2046.000000
2.120000	0.039127	23.124058	4.653321	3.963898	8.362931	6.143908	0.000000	-10.000000	-0.191667	21.616667	430.666656	1023.000000	1023.000000	2046.000000
2.140000	0.039869	23.562340	4.660055	3.985488	8.520249	6.396548	0.000000	-10.000000	-0.141667	20.516666	438.000000	1023.000000	1023.000000	2046.000000
2.160000	0.039725	23.477222	4.624088	3.911428	8.542540	6.399166	0.000000	-10.000000	-0.108333	18.833334	444.833344	1023.000000	1023.000000	2046.000000
2.180000	0.040018	23.650898	4.730316	3.945029	8.625012	6.350543	0.000000	-10.000000	-0.050000	16.400000	451.333344	1023.000000	1023.000000	2046.000000
2.200000	0.040222	23.771498	4.944560	3.789965	8.581327	6.455645	0.000000	-10.000000	0.016667	13.083333	457.333344	1023.000000	1023.000000	2046.000000
2.220000	0.039109	23.113375	5.002852	3.424372	8.338329	6.347822	0.000000	-10.000000	0.075000	7.883334	462.333344	1023.000000	1023.000000	2046.000000
2.240000	0.037373	22.087629	4.894705	3.069096	8.060608	6.063221	0.000000	-10.000000	0.125000	1.866667	465.833344	1023.000000	1023.000000	2046.000000
2.260000	0.036184	21.384731	4.895926	2.871234	7.787946	5.829625	0.000000	-10.000000	0.166667	-4.583333	467.500000	1023.000000	1023.000000	2046.000000
2.280000	0.034714	20.515821	4.769630	2.625279	7.467983	5.652929	0.000000	-10.000000	0.241667	-10.166667	468.000000	1023.000000	1023.000000	2046.000000
2.300000	0.033074	19.546730	4.618402	2.474045	7.199556	5.254727	0.000000	-10.000000	0.308333	-14.783334	468.000000	1023.000000	1023.000000	2046.000000
2.320000	0.032149	19.000299	4.593967	2.457325	6.925038	5.023969	0.000000	-10.000000	0.375000	-18.350000	468.000000	1023.000000	1023.000000	2046.000000
2.340000	0.030343	17.932968	4.453795	2.147886	6.563134	4.768153	0.000000	-10.000000	0.441667	-20.783335	460.333344	1023.000000	1023.000000	2046.000000
2.360000	0.028153	16.638645	4.255212	1.889720	6.133687	4.360026	0.000000	-10.000000	0.508333	-22.800001	450.000000	1023.000000	1023.000000	2046.000000
2.380000	0.026408	15.606973	4.029160	1.703076	5.802254	4.072483	0.000000	-10.000000	0.575000	-24.533333	437.000000	1023.000000	1023.000000	2046.000000
2.400000	0.024772	14.640455	3.810919	1.423255	5.434381	3.971899	0.000000	-10.000000	0.633333	-26.033333	428.833344	1023.000000	1023.000000	2046.000000
2.420000	0.022264	13.158242	3.477037	1.072380	4.974309	3.634516	0.000000	-10.000000	0.683333	-27.316668	420.333344	1023.000000	1023.000000	2046.000000
2.440000	0.019727	11.658504	2.908723	0.642984	4.690691	3.416106	0.000000	-10.000000	0.716667	-28.216667	411.166656	1023.000000	1023.000000	2046.000000
2.460000	0.018210	10.762084	2.686066	0.676615	4.366452	3.032950	0.000000	-10.000000	0.741667	-28.900002	401.833344	1023.000000	1023.000000	2046.000000
2.480000	0.016037	9.478058	2.307780	0.340064	3.938573	2.891641	0.000000	-10.000000	0.783333	-29.333334	392.166656	1023.000000	1023.000000	2046.000000
2.500000	0.013413	7.927303	1.812988	0.062241	3.505964	2.546111	0.000000	-10.000000	0.825000	-30.250000	382.500000	1023.000000	1023.000000	2046.000000
2.520000	0.011419	6.748706	1.495543	-0.175944	3.224057	2.205050	0.000000	-10.000000	0.866667	-30.950001	372.333344	1023.000000	1023.000000	2046.000000
2.540000	0.010050	5.939791	1.432861	-0.417059	2.935011	1.988978	0.000000	-10.000000	0.883333	-31.766666	362.000000	1023.000000	1023.000000	2046.000000
2.560000	0.008892	5.255109	1.351503	-0.584058	2.641114	1.846551	0.000000	-10.000000	0.883333	-32.033333	351.333344	1023.000000	1023.000000	2046.000000
2.580000	0.007051	4.167241	1.025992	-0.513665	2.208483	1.446431	0.000000	-10.000000	0.883333	-32.416668	340.666656	1023.000000	1023.000000	2046.000000
2.600000	0.005533	3.270093	0.689081	-0.215516	1.819472	0.977056	0.000000	-10.000000	0.891667	-32.400002	329.833344	1023.000000	1023.000000	2046.000000
2.620000	0.004585	2.709666	0.507120	0.073604	1.502042	0.626900	0.000000	-10.000000	0.900000	-32.400002	319.000000	1023.000000	1023.000000	2046.000000
2.640000	0.003614	2.136038	0.514738	0.037780	1.046640	0.536880	0.000000	-10.000000	0.900000	-32.183334	308.166656	1023.000000	1023.000000	2046.000000
2.660000	0.001977	1.168603	0.349380	-0.110940	0.630171	0.299993	0.000000	-10.000000	0.891667	-32.166668	297.333344	1023.000000	1023.000000	2046.000000
2.680000	0.000488	0.288430	0.150489	-0.132370	0.335312	-0.065001	0.000000	-10.000000	0.883333	-32.116669	286.666656	1023.000000	1023.000000	2046.000000
2.700000	-0.000864	-0.510473	-0.075332	-0.206584	-0.027626	-0.200932	0.000000	-10.000000	0.875000	-32.000000	276.000000	1023.000000	1023.000000	2046.000000
2.720000	-0.003197	-1.889177	-0.554160	-0.416797	-0.389786	-0.528434	0.000000	-10.000000	0.866667	-31.833334	265.333344	1023.000000	1023.000000	2046.000000
2.740000	-0.005385	-3.182277	-0.960455	-0.566327	-0.778606	-0.876888	0.000000	-10.000000	0.858333	-31.383333	254.833328	1023.000000	1023.000000	2046.000000
2.760000	-0.006893	-4.073674	-1.147312	-0.798524	-1.154734	-0.973105	0.000000	-10.000000	0.833333	-31.050001	244.166672	1023.000000	1023.000000	2046.000000
2.780000	-0.009480	-5.602465	-1.558899	-1.319006	-1.554306	-1.170254	0.000000	-10.000000	0.825000	-30.650000	233.833328	1023.000000	1023.000000	2046.000000
2.800000	-0.011572	-6.838998	-1.960780	-1.585020	-1.872492	-1.420707	0.000000	-10.000000	0.808333	-30.333334	223.500000	1023.000000	1023.000000	2046.000000
2.820000	-0.013892	-8.210413	-2.371467	-1.911344	-2.302819	-1.624783	0.000000	-10.000000	0.775000	-29.716667	213.500000	1023.000000	1023.000000	2046.000000
2.840000	-0.016412	-9.699500	-2.789777	-2.091445	-2.700183	-2.118096	0.000000	-10.000000	0.733333	-28.866667	203.500000	1023.000000	1023.000000	2046.000000
2.860000	-0.017921	-10.591556	-2.920635	-2.316612	-3.112113	-2.242196	0.000000	-10.000000	0.700000	-28.100000	193.833328	1023.000000	1023.000000	2046.000000
2.880000	-0.020204	-11.940482	-3.203446	-2.713452	-3.488855	-2.534729	0.000000	-10.000000	0.675000	-27.166666	184.500000	1023.000000	1023.000000	2046.000000
2.900000	-0.022089	-13.054884	-3.288493	-3.118579	-3.888208	-2.759604	0.000000	-10.000000	0.633333	-26.416666	175.500000	1023.000000	1023.000000	2046.000000
2.920000	-0.023416	-13.839021	-3.374806	-3.412311	-4.113700	-2.938204	0.000000	-10.000000	0.583333	-25.583334	166.666672	1023.000000	1023.000000	2046.000000
2.940000	-0.025232	-14.912097	-3.540844	-3.852513	-4.413929	-3.104811	0.000000	-10.000000	0.558333	-24.883333	158.166672	1023.000000	1023.000000	2046.000000
2.960000	-0.027305	-16.137375	-3.793408	-4.203255	-4.683031	-3.457681	0.000000	-10.000000	0.541667	-24.133333	150.000000	1023.000000	1023.000000	2046.000000
2.980000	-0.028681	-16.950520	-3.969602	-4.375464	-4.874534	-3.730919	0.000000	-10.000000	0.525000	-23.550001	142.000000	1023.000000	1023.000000	2046.000000
3.000000	-0.029453	-17.406572	-3.973648	-4.562413	-5.086583	-3.783928	0.000000	-10.000000	0.491667	-22.916666	134.000000	1023.000000	1023.000000	2046.000000
3.020000	-0.031214	-18.447456	-4.129787	-4.864717	-5.458641	-3.994311	0.000000	-10.000000	0.450000	-22.283333	126.333336	1023.000000	1023.000000	2046.000000
3.040000	-0.032480	-19.195770	-4.261082	-5.015662	-5.677569	-4.241457	0.000000	-10.000000	0.433333	-21.600000	118.833336	1023.000000	1023.000000	2046.000000
3.060000	-0.033228	-19.637766	-4.344000	-5.237381	-5.790396	-4.265988	0.000000	-10.000000	0.425000	-21.050001	111.666664	1023.000000	1023.000000	2046.000000
3.080000	-0.034813	-20.574537	-4.548980	-5.540579	-6.061377	-4.423602	0.000000	-10.000000	0.425000	-20.666668	104.500000	1023.000000	1023.000000	2046.000000
3.100000	-0.036231	-21.412525	-4.694925	-5.741580	-6.278084	-4.697934	0.000000	-10.000000	0.408333	-20.200001	97.666664	1023.000000	1023.000000	2046.000000
3.120000	-0.036903	-21.809803	-4.852887	-5.853693	-6.386749	-4.716474	0.000000	-10.000000	0.400000	-19.800001	91.000000	1023.000000	1023.000000	2046.000000
3.140000	-0.038283	-22.625477	-5.113059	-6.027181	-6.551786	-4.933450	0.000000	-10.000000	0.383333	-19.150002	84.333336	1023.000000	1023.000000	2046.000000
3.160000	-0.040033	-23.659691	-5.301104	-6.308921	-6.903838	-5.145828	0.000000	-10.000000	0.366667	-18.416668	77.833336	1023.000000	1023.000000	2046.000000
3.180000	-0.040671	-24.036455	-5.472461	-6.429610	-7.004259	-5.130125	0.000000	-10.000000	0.333333	-17.650000	71.500000	1023.000000	1023.000000	2046.000000
3.200000	-0.041693	-24.640682	-5.554355	-6.745728	-7.148065	-5.192535	0.000000	-10.000000	0.316667	-17.100000	65.666664	1023.000000	1023.000000	2046.000000
3.220000	-0.042613	-25.184381	-5.529561	-7.090470	-7.247918	-5.316433	0.000000	-10.000000	0.300000	-16.983334	60.000000	1023.000000	1023.000000	2046.000000
3.240000	-0.042728	-25.252459	-5.354286	-7.182054	-7.228464	-5.487655	0.000000	-10.000000	0.300000	-16.833334	54.333332	1023.000000	1023.000000	2046.000000
3.260000	-0.043150	-25.501751	-5.235966	-7.308721	-7.430590	-5.526473	0.000000	-10.000000	0.300000	-16.450001	48.833332	1023.000000	1023.000000	2046.000000
3.280000	-0.043747	-25.854719	-5.351315	-7.168324	-7.593381	-5.741699	0.000000	-10.000000	0.283333	-15.516667	43.333332	1023.000000	1023.000000	2046.000000
3.300000	-0.043360	-25.625538	-5.330262	-6.813555	-7.644182	-5.837540	0.000000	-10.000000	0.266667	-14.500000	38.166668	1023.000000	1023.000000	2046.000000
3.320000	-0.042638	-25.198812	-5.161809	-6.539398	-7.807706	-5.689898	0.000000	-10.000000	0.233333	-13.466666	33.333332	1023.000000	1023.000000	2046.000000
3.340000	-0.042959	-25.388678	-5.176145	-6.447249	-8.009853	-5.755430	0.000000	-10.000000	0.233333	-12.783334	28.833334	1023.000000	1023.000000	2046.000000
3.360000	-0.043266	-25.570452	-5.246084	-6.304142	-8.064180	-5.956045	0.000000	-10.000000	0.216667	-12.233334	24.500000	1023.000000	1023.000000	2046.000000
3.380000	-0.043201	-25.531956	-5.267087	-6.090881	-8.140405	-6.033583	0.000000	-10.000000	0.216667	-11.750000	20.166666	1023.000000	1023.000000	2046.000000
3.400000	-0.043905	-25.948044	-5.407451	-6.132483	-8.356344	-6.051765	0.000000	-10.000000	0.183333	-11.116667	16.333334	1023.000000	1023.000000	2046.000000
3.420000	-0.044915	-26.544685	-5.667819	-6.132790	-8.486100	-6.257977	0.000000	-10.000000	0.166667	-10.533334	12.666667	1023.000000	1023.000000	2046.000000
3.440000	-0.045112	-26.661388	-5.733374	-6.153003	-8.571627	-6.203385	0.000000	-10.000000	0.141667	-10.016666	9.333333	1023.000000	1023.000000	2046.000000
3.460000	-0.046234	-27.324024	-5.839051	-6.418113	-8.804944	-6.261917	0.000000	-10.000000	0.141667	-9.450000	5.833333	1023.000000	1023.000000	2046.000000
3.480000	-0.047405	-28.016167	-5.992736	-6.650974	-8.892673	-6.479782	0.000000	-10.000000	0.125000	-8.650000	2.833333	1023.000000	1023.000000	2046.000000
3.500000	-0.047847	-28.277376	-6.095623	-6.735014	-8.871364	-6.575376	0.000000	-10.000000	0.116667	-7.650000	0.333333	1023.000000	1023.000000	2046.000000
3.520000	-0.048787	-28.833277	-6.196359	-6.985861	-9.012879	-6.638178	0.000000	-10.000000	0.100000	-6.433333	-2.000000	1023.000000	1023.000000	2046.000000
3.540000	-0.049908	-29.495453	-6.355789	-7.190770	-9.158290	-6.790604	0.000000	-10.000000	0.100000	-5.266667	-3.833333	1023.000000	1023.000000	2046.000000
3.560000	-0.050146	-29.636206	-6.412405	-7.229508	-9.116630	-6.877663	0.000000	-10.000000	0.100000	-4.333333	-5.833333	1023.000000	1023.000000	2046.000000
3.580000	-0.050351	-29.757473	-6.262544	-7.439451	-9.284908	-6.770570	0.000000	-10.000000	0.100000	-3.700000	-7.166667	1023.000000	1023.000000	2046.000000
3.600000	-0.051318	-30.329048	-6.388985	-7.660168	-9.358962	-6.920934	0.000000	-10.000000	0.100000	-3.216667	-8.500000	1023.000000	1023.000000	2046.000000
3.620000	-0.052034	-30.751884	-6.463641	-7.827133	-9.396959	-7.064150	0.000000	-10.000000	0.100000	-2.650000	-9.500000	1023.000000	1023.000000	2046.000000
3.640000	-0.052385	-30.959442	-6.546443	-7.983274	-9.392194	-7.037531	0.000000	-10.000000	0.100000	-1.966667	-10.333333	1023.000000	1023.000000	2046.000000
3.660000	-0.052989	-31.316341	-6.680658	-8.232392	-9.443204	-6.960087	0.000000	-10.000000	0.100000	-1.050000	-10.833333	1023.000000	1023.000000	2046.000000
3.680000	-0.053741	-31.760937	-6.786564	-8.397976	-9.555129	-7.021268	0.000000	-10.000000	0.091667	-0.400000	-11.000000	1023.000000	1023.000000	2046.000000
3.700000	-0.053829	-31.813160	-6.844667	-8.399714	-9.468527	-7.100252	0.000000	-10.000000	0.091667	0.000000	-11.000000	1023.000000	1023.000000	2046.000000
3.720000	-0.053572	-31.660843	-6.761213	-8.410605	-9.468163	-7.020861	0.000000	-10.000000	0.083333	0.000000	-11.000000	1023.000000	1023.000000	2046.000000
3.740000	-0.053960	-31.890553	-6.819408	-8.469206	-9.504089	-7.097848	0.000000	-10.000000	0.075000	0.800000	-11.000000	1023.000000	1023.000000	2046.000000
3.760000	-0.053367	-31.539896	-6.715128	-8.423440	-9.386891	-7.014436	0.000000	-10.000000	0.058333	2.300000	-11.000000	1023.000000	1023.000000	2046.000000
3.780000	-0.052645	-31.113363	-6.558490	-8.461056	-9.312465	-6.781353	0.000000	-10.000000	0.041667	4.750000	-11.000000	1023.000000	1023.000000	2046.000000
3.800000	-0.052132	-30.809912	-6.460796	-8.488119	-9.202750	-6.658247	0.000000	-10.000000	0.025000	7.433333	-11.000000	1023.000000	1023.000000	2046.000000
3.820000	-0.051155	-30.232698	-6.476825	-8.357526	-8.843452	-6.554894	0.000000	-10.000000	-0.016667	10.366667	-11.000000	1023.000000	1023.000000	2046.000000
3.840000	-0.049350	-29.165653	-6.411729	-8.102477	-8.374773	-6.276675	0.000000	-10.000000	-0.083333	13.366667	-11.000000	1023.000000	1023.000000	2046.000000
3.860000	-0.048860	-28.876547	-6.382536	-8.214299	-8.270978	-6.008735	0.000000	-10.000000	-0.133333	16.116667	-11.000000	1023.000000	1023.000000	2046.000000
3.880000	-0.047598	-28.130354	-6.404665	-8.052564	-7.836054	-5.837072	0.000000	-10.000000	-0.183333	18.483334	-4.833333	1023.000000	1023.000000	2046.000000
3.900000	-0.045512	-26.897568	-6.179571	-7.859713	-7.357893	-5.500391	0.000000	-10.000000	-0.200000	20.366667	8.000000	1023.000000	1023.000000	2046.000000
3.920000	-0.043645	-25.794260	-5.813376	-7.904145	-6.998137	-5.078602	0.000000	-10.000000	-0.233333	21.633333	23.166666	1023.000000	1023.000000	2046.000000
3.940000	-0.041879	-24.750498	-5.389856	-7.844612	-6.645504	-4.870524	0.000000	-10.000000	-0.266667	22.816668	34.666668	1023.000000	1023.000000	2046.000000
3.960000	-0.039227	-23.183029	-5.027697	-7.439334	-6.168390	-4.547609	0.000000	-10.000000	-0.300000	24.150000	42.166668	1023.000000	1023.000000	2046.000000
3.980000	-0.036734	-21.709990	-4.804101	-6.962822	-5.773827	-4.169240	0.000000	-10.000000	-0.333333	25.550001	50.000000	1023.000000	1023.000000	2046.000000
4.000000	-0.034448	-20.358580	-4.652864	-6.412035	-5.393234	-3.900448	0.000000	-10.000000	-0.358333	26.616667	58.333332	1023.000000	1023.000000	2046.000000
4.020000	-0.031750	-18.763985	-4.358551	-5.838227	-4.981989	-3.585218	0.000000	-10.000000	-0.400000	27.450001	66.833336	1023.000000	1023.000000	2046.000000
4.040000	-0.028894	-17.076290	-3.923889	-5.329004	-4.607605	-3.215793	0.000000	-10.000000	-0.441667	28.216667	75.833336	1023.000000	1023.000000	2046.000000
4.060000	-0.026927	-15.913603	-3.722376	-4.974977	-4.330713	-2.885538	0.000000	-10.000000	-0.458333	29.066668	85.000000	1023.000000	1023.000000	2046.000000
4.080000	-0.025320	-14.964150	-3.701030	-4.573348	-3.986947	-2.702826	0.000000	-10.000000	-0.483333	29.433334	94.666664	1023.000000	1023.000000	2046.000000
4.100000	-0.023233	-13.730833	-3.646937	-4.030588	-3.562926	-2.490382	0.000000	-10.000000	-0.491667	29.933334	104.500000	1023.000000	1023.000000	2046.000000
4.120000	-0.021114	-12.478486	-3.516401	-3.746603	-3.157971	-2.057510	0.000000	-10.000000	-0.491667	30.066668	114.500000	1023.000000	1023.000000	2046.000000
4.140000	-0.019806	-11.705197	-3.532416	-3.504716	-2.752779	-1.915287	0.000000	-10.000000	-0.483333	30.116667	124.500000	1023.000000	1023.000000	2046.000000
4.160000	-0.017876	-10.564555	-3.430839	-3.221891	-2.231690	-1.680136	0.000000	-10.000000	-0.475000	30.183334	134.500000	1023.000000	1023.000000	2046.000000
4.180000	-0.015923	-9.410394	-3.291989	-3.046039	-1.781876	-1.290490	0.000000	-10.000000	-0.500000	30.316668	144.500000	1023.000000	1023.000000	2046.000000
4.200000	-0.014640	-8.652338	-3.286205	-2.977752	-1.385464	-1.002917	0.000000	-10.000000	-0.500000	30.633333	154.500000	1023.000000	1023.000000	2046.000000
4.220000	-0.012950	-7.653473	-3.121143	-2.861450	-0.950521	-0.720359	0.000000	-10.000000	-0.508333	30.583334	164.666672	1023.000000	1023.000000	2046.000000
4.240000	-0.010712	-6.330764	-2.762128	-2.653598	-0.468681	-0.446357	0.000000	-10.000000	-0.516667	30.650002	175.000000	1023.000000	1023.000000	2046.000000
4.260000	-0.008035	-4.748960	-2.299206	-2.425498	0.043580	-0.067835	0.000000	-10.000000	-0.508333	30.516668	185.333328	1023.000000	1023.000000	2046.000000
4.280000	-0.005865	-3.466193	-1.779032	-2.445103	0.379719	0.378222	0.000000	-10.000000	-0.525000	30.383333	195.500000	1023.000000	1023.000000	2046.000000
4.300000	-0.004436	-2.621504	-1.469831	-2.491769	0.764027	0.576069	0.000000	-10.000000	-0.516667	30.466667	205.500000	1023.000000	1023.000000	2046.000000
4.320000	-0.002495	-1.474469	-1.081684	-2.377545	1.201507	0.783252	0.000000	-10.000000	-0.533333	30.666666	215.500000	1023.000000	1023.000000	2046.000000
4.340000	-0.000282	-0.166516	-0.658447	-2.308130	1.585195	1.214866	0.000000	-10.000000	-0.516667	30.983334	225.833328	1023.000000	1023.000000	2046.000000
4.360000	0.001202	0.710457	-0.348036	-2.232571	1.866632	1.424433	0.000000	-10.000000	-0.508333	30.883333	236.166672	1023.000000	1023.000000	2046.000000
4.380000	0.003779	2.233380	0.086123	-1.916437	2.304117	1.759578	0.000000	-10.000000	-0.483333	30.500000	246.500000	1023.000000	1023.000000	2046.000000
4.400000	0.005993	3.542144	0.515553	-1.752891	2.643533	2.135950	0.000000	-10.000000	-0.458333	29.983334	256.666656	1023.000000	1023.000000	2046.000000
4.420000	0.007599	4.491266	0.744575	-1.526132	3.031245	2.241577	0.000000	-10.000000	-0.425000	29.433334	266.666656	1023.000000	1023.000000	2046.000000
4.440000	0.009713	5.740265	1.055538	-1.187177	3.455601	2.416304	0.000000	-10.000000	-0.416667	29.150000	276.666656	1023.000000	1023.000000	2046.000000
4.460000	0.011914	7.041153	1.417830	-0.999366	3.823697	2.798993	0.000000	-10.000000	-0.416667	28.916666	286.500000	1023.000000	1023.000000	2046.000000
4.480000	0.013397	7.917358	1.678616	-0.992167	4.087667	3.143241	0.000000	-10.000000	-0.433333	28.816668	296.333344	1023.000000	1023.000000	2046.000000
4.500000	0.015346	9.069369	1.953629	-0.761618	4.527595	3.349764	0.000000	-10.000000	-0.441667	28.783335	306.000000	1023.000000	1023.000000	2046.000000
4.520000	0.017937	10.600752	2.191087	-0.382899	5.174903	3.617660	0.000000	-10.000000	-0.450000	28.466667	315.666656	1023.000000	1023.000000	2046.000000
4.540000	0.019317	11.416441	2.575200	-0.392637	5.283319	3.950560	0.000000	-10.000000	-0.441667	28.283333	325.166656	1023.000000	1023.000000	2046.000000
4.560000	0.020855	12.325460	2.747524	-0.152327	5.615584	4.114679	0.000000	-10.000000	-0.425000	27.783333	334.666656	1023.000000	1023.000000	2046.000000
4.580000	0.023030	13.610698	2.974236	0.160165	6.111350	4.364947	0.000000	-10.000000	-0.383333	27.000000	344.000000	1023.000000	1023.000000	2046.000000
4.600000	0.024991	14.769612	3.463475	0.255945	6.362104	4.688088	0.000000	-10.000000	-0.358333	26.183334	353.166656	1023.000000	1023.000000	2046.000000
4.620000	0.026859	15.873850	3.805364	0.486295	6.724051	4.858140	0.000000	-10.000000	-0.316667	25.650002	362.000000	1023.000000	1023.000000	2046.000000
4.640000	0.029336	17.337408	4.022420	1.066084	7.157573	5.091332	0.000000	-10.000000	-0.300000	25.266666	370.500000	1023.000000	1023.000000	2046.000000
4.660000	0.031405	18.560207	4.113993	1.657656	7.400158	5.388400	0.000000	-10.000000	-0.275000	24.600000	379.000000	1023.000000	1023.000000	2046.000000
4.680000	0.032634	19.286945	4.075736	2.095784	7.542415	5.573011	0.000000	-10.000000	-0.266667	23.800001	387.500000	1023.000000	1023.000000	2046.000000
4.700000	0.034520	20.401031	4.319174	2.655646	7.826841	5.599370	0.000000	-10.000000	-0.258333	23.316668	395.500000	1023.000000	1023.000000	2046.000000
4.720000	0.037170	21.967499	4.709057	3.224146	8.114261	5.920035	0.000000	-10.000000	-0.258333	23.166668	403.333344	1023.000000	1023.000000	2046.000000
4.740000	0.038732	22.890553	4.986598	3.660423	8.274388	5.969144	0.000000	-10.000000	-0.266667	23.350000	411.000000	1023.000000	1023.000000	2046.000000
4.760000	0.040684	24.044535	5.247735	4.162187	8.569202	6.065411	0.000000	-10.000000	-0.266667	23.583334	419.000000	1023.000000	1023.000000	2046.000000
4.780000	0.042687	25.227932	5.603257	4.513062	8.730732	6.380883	0.000000	-10.000000	-0.241667	23.433334	427.000000	1023.000000	1023.000000	2046.000000
4.800000	0.043425	25.664457	5.637403	4.698355	8.943092	6.385608	0.000000	-10.000000	-0.200000	22.616667	434.833344	1023.000000	1023.000000	2046.000000
4.820000	0.045209	26.718376	5.879795	4.963497	9.307215	6.567870	0.000000	-10.000000	-0.175000	21.466667	442.500000	1023.000000	1023.000000	2046.000000
4.840000	0.046117	27.255356	6.110415	4.917169	9.455610	6.772161	0.000000	-10.000000	-0.133333	20.383333	449.666656	1023.000000	1023.000000	2046.000000
4.860000	0.046582	27.530174	6.086717	5.027973	9.633818	6.781668	0.000000	-10.000000	-0.108333	19.016668	456.666656	1023.000000	1023.000000	2046.000000
4.880000	0.047103	27.837858	6.024588	5.175277	9.804937	6.833055	0.000000	-10.000000	-0.058333	17.366667	463.166656	1023.000000	1023.000000	2046.000000
4.900000	0.047316	27.963478	5.935502	5.181439	9.862117	6.984420	0.000000	-10.000000	-0.025000	14.966667	469.333344	1023.000000	1023.000000	2046.000000
4.920000	0.046714	27.608253	5.800640	5.096148	9.818359	6.893106	0.000000	-10.000000	0.025000	11.966667	474.833344	1023.000000	1023.000000	2046.000000
4.940000	0.046775	27.644276	5.902148	5.071866	9.843160	6.827102	0.000000	-10.000000	0.066667	8.516666	479.333344	1023.000000	1023.000000	2046.000000
4.960000	0.046780	27.646919	6.077836	4.867980	9.780142	6.920963	0.000000	-10.000000	0.108333	4.200000	482.833344	1023.000000	1023.000000	2046.000000
4.980000	0.045643	26.974968	6.167314	4.494360	9.522519	6.790774	0.000000	-10.000000	0.133333	0.283333	484.833344	1023.000000	1023.000000	2046.000000
5.000000	0.044854	26.508503	6.146628	4.269125	9.440164	6.652586	0.000000	-10.000000	0.150000	-3.366667	485.833344	1023.000000	1023.000000	2046.000000
5.020000	0.044095	26.059952	6.228446	3.982913	9.164960	6.683633	0.000000	-10.000000	0.158333	-6.416667	486.000000	1023.000000	1023.000000	2046.000000
5.040000	0.042962	25.390339	6.076214	3.848843	9.042440	6.422842	0.000000	-10.000000	0.175000	-9.150001	486.000000	1023.000000	1023.000000	2046.000000
5.060000	0.042601	25.177103	6.046052	3.881319	8.994351	6.255381	0.000000	-10.000000	0.200000	-11.466667	486.000000	1023.000000	1023.000000	2046.000000
5.080000	0.041892	24.758444	6.104636	3.693032	8.700495	6.260281	0.000000	-10.000000	0.241667	-12.950000	486.000000	1023.000000	1023.000000	2046.000000
5.100000	0.040449	23.905552	5.959146	3.493594	8.416528	6.036285	0.000000	-10.000000	0.266667	-14.100000	482.500000	1023.000000	1023.000000	2046.000000
5.120000	0.039452	23.315979	5.791929	3.398168	8.265895	5.859988	0.000000	-10.000000	0.308333	-15.600000	470.666656	1023.000000	1023.000000	2046.000000
5.140000	0.038013	22.465569	5.645285	3.070240	7.882836	5.867208	0.000000	-10.000000	0.325000	-16.700001	458.833344	1023.000000	1023.000000	2046.000000
5.160000	0.035976	21.261623	5.224957	2.883542	7.614904	5.538222	0.000000	-10.000000	0.350000	-17.500000	450.500000	1023.000000	1023.000000	2046.000000
5.180000	0.034407	20.334709	4.787880	2.783600	7.498915	5.264315	0.000000	-10.000000	0.366667	-17.766666	448.500000	1023.000000	1023.000000	2046.000000
5.200000	0.032658	19.300900	4.486927	2.535735	7.118059	5.160178	0.000000	-10.000000	0.391667	-18.483334	444.500000	1023.000000	1023.000000	2046.000000
5.220000	0.030426	17.981787	4.076573	2.222799	6.696977	4.985438	0.000000	-10.000000	0.433333	-19.733334	438.166656	1023.000000	1023.000000	2046.000000
5.240000	0.027941	16.512835	3.683451	1.947998	6.298554	4.582831	0.000000	-10.000000	0.466667	-21.116667	431.500000	1023.000000	1023.000000	2046.000000
5.260000	0.026823	15.852106	3.686326	1.646553	6.029023	4.490205	0.000000	-10.000000	0.516667	-22.550001	424.333344	1023.000000	1023.000000	2046.000000
5.280000	0.024510	14.485507	3.448681	1.340147	5.611699	4.084980	0.000000	-10.000000	0.550000	-23.633333	416.833344	1023.000000	1023.000000	2046.000000
5.300000	0.023390	13.823379	3.187798	1.509979	5.403264	3.722338	0.000000	-10.000000	0.583333	-24.766666	409.000000	1023.000000	1023.000000	2046.000000
5.320000	0.021849	12.912665	2.881036	1.675003	4.915083	3.441543	0.000000	-10.000000	0.625000	-25.666666	400.666656	1023.000000	1023.000000	2046.000000
5.340000	0.019973	11.803924	2.510864	1.743906	4.455811	3.093343	0.000000	-10.000000	0.666667	-26.666666	392.166656	1023.000000	1023.000000	2046.000000
5.360000	0.018969	11.210932	2.313843	1.881114	4.220201	2.795773	0.000000	-10.000000	0.708333	-27.233334	383.333344	1023.000000	1023.000000	2046.000000
5.380000	0.017346	10.251766	2.163934	1.763384	3.775788	2.548661	0.000000	-10.000000	0.708333	-27.583334	374.333344	1023.000000	1023.000000	2046.000000
5.400000	0.015656	9.252471	1.857400	1.795988	3.471734	2.127349	0.000000	-10.000000	0.716667	-27.866667	365.000000	1023.000000	1023.000000	2046.000000
5.420000	0.014376	8.496120	1.606453	1.812365	3.164365	1.912937	0.000000	-10.000000	0.725000	-28.083334	355.666656	1023.000000	1023.000000	2046.000000
5.440000	0.012167	7.190909	1.249677	1.630622	2.669128	1.641482	0.000000	-10.000000	0.733333	-28.516666	346.166656	1023.000000	1023.000000	2046.000000
5.460000	0.010067	5.949511	0.810883	1.538480	2.371544	1.228603	0.000000	-10.000000	0.741667	-28.700001	336.833344	1023.000000	1023.000000	2046.000000
5.480000	0.008587	5.075053	0.538389	1.301748	2.087407	1.147509	0.000000	-10.000000	0.741667	-29.066668	327.166656	1023.000000	1023.000000	2046.000000
5.500000	0.005993	3.541763	0.232731	0.844079	1.640545	0.824408	0.000000	-10.000000	0.750000	-29.183334	317.500000	1023.000000	1023.000000	2046.000000
5.520000	0.003866	2.285065	-0.160862	0.586543	1.407564	0.451820	0.000000	-10.000000	0.750000	-29.133333	307.666656	1023.000000	1023.000000	2046.000000
5.540000	0.001993	1.177611	-0.506744	0.337917	1.024732	0.321706	0.000000	-10.000000	0.741667	-28.833334	298.000000	1023.000000	1023.000000	2046.000000
5.560000	-0.000635	-0.375202	-0.973497	0.113983	0.618316	-0.134004	0.000000	-10.000000	0.733333	-28.316668	288.500000	1023.000000	1023.000000	2046.000000
5.580000	-0.002292	-1.354764	-1.220868	-0.108216	0.277478	-0.303157	0.000000	-10.000000	0.716667	-27.633333	279.000000	1023.000000	1023.000000	2046.000000
5.600000	-0.004954	-2.927541	-1.546365	-0.508658	-0.196881	-0.675637	0.000000	-10.000000	0.691667	-26.866667	269.833344	1023.000000	1023.000000	2046.000000
5.620000	-0.006543	-3.866699	-1.707465	-0.768489	-0.461270	-0.929474	0.000000	-10.000000	0.641667	-26.150000	260.833344	1023.000000	1023.000000	2046.000000
5.640000	-0.008494	-5.019974	-1.792160	-1.227563	-0.906213	-1.094038	0.000000	-10.000000	0.608333	-25.616667	252.166672	1023.000000	1023.000000	2046.000000
5.660000	-0.010990	-6.494926	-2.013575	-1.691442	-1.299237	-1.490672	0.000000	-10.000000	0.591667	-25.049999	243.500000	1023.000000	1023.000000	2046.000000
5.680000	-0.012608	-7.451118	-2.196350	-2.003772	-1.499533	-1.751463	0.000000	-10.000000	0.591667	-24.416666	235.166672	1023.000000	1023.000000	2046.000000
5.700000	-0.014263	-8.429510	-2.323381	-2.324152	-1.841786	-1.940192	0.000000	-10.000000	0.583333	-23.950001	227.000000	1023.000000	1023.000000	2046.000000
5.720000	-0.016231	-9.592623	-2.492714	-2.620274	-2.225494	-2.254140	0.000000	-10.000000	0.566667	-23.683334	219.000000	1023.000000	1023.000000	2046.000000
5.740000	-0.017582	-10.390987	-2.697389	-2.752334	-2.369764	-2.571501	0.000000	-10.000000	0.558333	-23.650000	211.000000	1023.000000	1023.000000	2046.000000
5.760000	-0.018459	-10.909120	-2.746915	-2.942819	-2.624677	-2.594708	0.000000	-10.000000	0.550000	-23.466667	203.000000	1023.000000	1023.000000	2046.000000
5.780000	-0.020365	-12.035595	-2.979802	-3.247718	-2.963299	-2.844775	0.000000	-10.000000	0.550000	-23.299999	195.166672	1023.000000	1023.000000	2046.000000
5.800000	-0.021769	-12.865591	-3.160084	-3.451214	-3.182693	-3.071600	0.000000	-10.000000	0.533333	-22.933334	187.500000	1023.000000	1023.000000	2046.000000
5.820000	-0.023019	-13.604081	-3.306834	-3.724047	-3.485602	-3.087598	0.000000	-10.000000	0.533333	-22.833334	179.833328	1023.000000	1023.000000	2046.000000
5.840000	-0.024515	-14.488222	-3.667014	-3.842107	-3.576583	-3.402518	0.000000	-10.000000	0.500000	-22.633333	172.333328	1023.000000	1023.000000	2046.000000
5.860000	-0.025867	-15.287152	-3.816568	-4.059815	-3.875214	-3.535555	0.000000	-10.000000	0.500000	-22.433334	164.666672	1023.000000	1023.000000	2046.000000
5.880000	-0.027068	-15.997263	-4.043625	-4.254144	-4.098591	-3.600903	0.000000	-10.000000	0.483333	-22.033333	157.333328	1023.000000	1023.000000	2046.000000
5.900000	-0.028566	-16.882521	-4.241341	-4.566073	-4.296257	-3.778849	0.000000	-10.000000	0.491667	-21.900000	149.833328	1023.000000	1023.000000	2046.000000
5.920000	-0.029215	-17.265924	-4.150840	-4.837736	-4.371239	-3.906110	0.000000	-10.000000	0.491667	-21.833334	142.500000	1023.000000	1023.000000	2046.000000
5.940000	-0.029536	-17.455809	-3.899523	-5.178527	-4.524864	-3.852895	0.000000	-10.000000	0.475000	-21.850000	135.166672	1023.000000	1023.000000	2046.000000
5.960000	-0.030715	-18.152817	-3.924531	-5.375532	-4.779825	-4.072930	0.000000	-10.000000	0.458333	-21.383333	127.833336	1023.000000	1023.000000	2046.000000
5.980000	-0.031124	-18.394094	-4.031330	-5.180485	-4.866397	-4.315884	0.000000	-10.000000	0.433333	-20.800001	120.666664	1023.000000	1023.000000	2046.000000
6.000000	-0.030592	-18.079865	-3.975699	-4.837729	-4.962580	-4.303857	0.000000	-10.000000	0.416667	-20.066668	113.666664	1023.000000	1023.000000	2046.000000
6.020000	-0.031000	-18.321276	-4.063860	-4.641188	-5.181530	-4.434699	0.000000	-10.000000	0.408333	-19.666666	109.166664	1023.000000	1023.000000	2046.000000
6.040000	-0.030609	-18.090107	-3.971412	-4.397828	-5.284735	-4.436131	0.000000	-10.000000	0.400000	-19.250000	102.833336	1023.000000	1023.000000	2046.000000
6.060000	-0.031308	-18.503191	-3.946766	-4.410005	-5.616742	-4.529678	0.000000	-10.000000	0.400000	-18.883333	96.666664	1023.000000	1023.000000	2046.000000
6.080000	-0.031948	-18.881075	-4.077691	-4.316646	-5.733832	-4.752906	0.000000	-10.000000	0.391667	-18.299999	88.166664	1023.000000	1023.000000	2046.000000
6.100000	-0.032341	-19.113478	-4.195917	-4.253524	-5.912631	-4.751406	0.000000	-10.000000	0.375000	-17.950001	81.833336	1023.000000	1023.000000	2046.000000
6.120000	-0.033712	-19.923849	-4.462998	-4.317680	-6.167823	-4.975348	0.000000	-10.000000	0.358333	-17.716667	77.500000	1023.000000	1023.000000	2046.000000
6.140000	-0.034192	-20.207514	-4.504594	-4.392900	-6.343517	-4.966502	0.000000	-10.000000	0.325000	-17.200001	71.833336	1023.000000	1023.000000	2046.000000
6.160000	-0.035844	-21.183599	-4.654427	-4.721334	-6.667213	-5.140624	0.000000	-10.000000	0.308333	-16.483334	66.333336	1023.000000	1023.000000	2046.000000
6.180000	-0.036943	-21.833345	-4.885655	-4.876311	-6.685739	-5.385641	0.000000	-10.000000	0.291667	-15.650001	59.166668	1023.000000	1023.000000	2046.000000
6.200000	-0.038314	-22.643406	-5.043341	-5.191329	-6.942214	-5.466522	0.000000	-10.000000	0.300000	-15.316667	55.666668	1023.000000	1023.000000	2046.000000
6.220000	-0.039967	-23.620638	-5.304346	-5.440861	-7.126880	-5.748551	0.000000	-10.000000	0.283333	-14.550000	50.666668	1023.000000	1023.000000	2046.000000
6.240000	-0.040630	-24.012156	-5.430873	-5.574554	-7.216290	-5.790438	0.000000	-10.000000	0.266667	-13.550000	46.000000	1023.000000	1023.000000	2046.000000
6.260000	-0.041933	-24.782688	-5.530928	-5.833878	-7.504987	-5.912895	0.000000	-10.000000	0.250000	-12.466666	40.000000	1023.000000	1023.000000	2046.000000
6.280000	-0.043035	-25.433437	-5.661062	-6.046542	-7.597452	-6.128382	0.000000	-10.000000	0.233333	-11.833333	36.000000	1023.000000	1023.000000	2046.000000
6.300000	-0.043414	-25.657572	-5.642279	-6.238342	-7.681813	-6.095138	0.000000	-10.000000	0.233333	-11.433333	32.000000	1023.000000	1023.000000	2046.000000
6.320000	-0.045018	-26.605433	-5.856980	-6.584445	-7.911957	-6.252052	0.000000	-10.000000	0.208333	-10.900001	28.000000	1023.000000	1023.000000	2046.000000
6.340000	-0.046142	-27.269754	-6.014224	-6.842760	-8.033791	-6.378980	0.000000	-10.000000	0.191667	-10.333334	24.166666	1023.000000	1023.000000	2046.000000
6.360000	-0.046762	-27.636385	-6.073839	-7.037756	-8.203503	-6.321287	0.000000	-10.000000	0.158333	-9.800000	20.666666	1023.000000	1023.000000	2046.000000
6.380000	-0.048108	-28.432089	-6.252399	-7.308696	-8.401145	-6.469849	0.000000	-10.000000	0.158333	-9.383334	17.333334	1023.000000	1023.000000	2046.000000
6.400000	-0.048470	-28.645554	-6.316713	-7.363254	-8.363603	-6.601985	0.000000	-10.000000	0.158333	-9.100000	14.166667	1023.000000	1023.000000	2046.000000
6.420000	-0.048661	-28.758411	-6.345273	-7.462661	-8.431530	-6.518948	0.000000	-10.000000	0.158333	-8.733334	11.166667	1023.000000	1023.000000	2046.000000
6.440000	-0.049675	-29.357986	-6.466319	-7.656673	-8.559450	-6.675543	0.000000	-10.000000	0.150000	-8.283334	8.333333	1023.000000	1023.000000	2046.000000
6.460000	-0.050001	-29.550322	-6.472492	-7.748201	-8.594818	-6.734812	0.000000	-10.000000	0.150000	-7.716667	5.666667	1023.000000	1023.000000	2046.000000
6.480000	-0.050186	-29.660185	-6.438294	-7.873560	-8.692328	-6.656002	0.000000	-10.000000	0.141667	-7.200000	3.000000	1023.000000	1023.000000	2046.000000
6.500000	-0.051027	-30.156845	-6.530286	-8.038339	-8.777497	-6.810723	0.000000	-10.000000	0.125000	-6.566667	1.000000	1023.000000	1023.000000	2046.000000
6.520000	-0.050596	-29.902491	-6.582757	-8.022728	-8.582427	-6.714579	0.000000	-10.000000	0.108333	-5.400000	-0.833333	1023.000000	1023.000000	2046.000000
6.540000	-0.051176	-30.245054	-6.653337	-8.107947	-8.672492	-6.811277	0.000000	-10.000000	0.100000	-4.350000	-1.833333	1023.000000	1023.000000	2046.000000
6.560000	-0.051219	-30.270248	-6.715007	-8.134722	-8.633831	-6.786690	0.000000	-10.000000	0.083333	-1.150000	-3.000000	1023.000000	1023.000000	2046.000000
6.580000	-0.051045	-30.167570	-6.770527	-8.218162	-8.575609	-6.603272	0.000000	-10.000000	0.058333	2.366667	-3.500000	1023.000000	1023.000000	2046.000000
6.600000	-0.050194	-29.664473	-6.687343	-8.158864	-8.235999	-6.582267	0.000000	-10.000000	0.025000	6.966667	-4.000000	1023.000000	1023.000000	2046.000000
6.620000	-0.048711	-28.788105	-6.310404	-8.252229	-7.999492	-6.225981	0.000000	-10.000000	0.000000	9.783333	-4.000000	1023.000000	1023.000000	2046.000000
6.640000	-0.047698	-28.189499	-6.022962	-8.261481	-7.760033	-6.145024	0.000000	-10.000000	-0.050000	12.583333	-4.000000	1023.000000	1023.000000	2046.000000
6.660000	-0.045448	-26.859608	-5.745205	-7.886324	-7.348882	-5.879196	0.000000	-10.000000	-0.100000	15.166667	-4.000000	1023.000000	1023.000000	2046.000000
6.680000	-0.043646	-25.794703	-5.564306	-7.447246	-7.148546	-5.634604	0.000000	-10.000000	-0.166667	17.900000	0.666667	1023.000000	1023.000000	2046.000000
6.700000	-0.040916	-24.181255	-5.272198	-6.806001	-6.777291	-5.325766	0.000000	-10.000000	-0.208333	20.200001	10.500000	1023.000000	1023.000000	2046.000000
6.720000	-0.038205	-22.578999	-4.869812	-6.350927	-6.534803	-4.823456	0.000000	-10.000000	-0.266667	22.166666	22.666666	1023.000000	1023.000000	2046.000000
6.740000	-0.036356	-21.486593	-4.677157	-5.980813	-6.193175	-4.635447	0.000000	-10.000000	-0.300000	23.316668	30.166666	1023.000000	1023.000000	2046.000000
6.760000	-0.033805	-19.978477	-4.378709	-5.575204	-5.815942	-4.208623	0.000000	-10.000000	-0.341667	24.450001	35.000000	1023.000000	1023.000000	2046.000000
6.780000	-0.032524	-19.221504	-4.382181	-5.180265	-5.592855	-4.066203	0.000000	-10.000000	-0.375000	25.583334	43.333332	1023.000000	1023.000000	2046.000000
6.800000	-0.030773	-18.186672	-4.390183	-4.807430	-5.141239	-3.847821	0.000000	-10.000000	-0.408333	27.016666	54.666668	1023.000000	1023.000000	2046.000000
6.820000	-0.028508	-16.848385	-4.270273	-4.467792	-4.670459	-3.439861	0.000000	-10.000000	-0.425000	27.850000	63.500000	1023.000000	1023.000000	2046.000000
6.840000	-0.027313	-16.141964	-4.247643	-4.383424	-4.315535	-3.195363	0.000000	-10.000000	-0.433333	28.216667	69.500000	1023.000000	1023.000000	2046.000000
6.860000	-0.025255	-14.925648	-4.124527	-4.182879	-3.752202	-2.866040	0.000000	-10.000000	-0.466667	28.799999	75.666664	1023.000000	1023.000000	2046.000000
6.880000	-0.023872	-14.108535	-4.078168	-4.076077	-3.393676	-2.560614	0.000000	-10.000000	-0.483333	29.600000	85.000000	1023.000000	1023.000000	2046.000000
6.900000	-0.022069	-13.042691	-4.051746	-3.897746	-2.802690	-2.290509	0.000000	-10.000000	-0.500000	30.433334	98.333336	1023.000000	1023.000000	2046.000000
6.920000	-0.019738	-11.665439	-3.792953	-3.723909	-2.311403	-1.837174	0.000000	-10.000000	-0.516667	31.000000	111.833336	1023.000000	1023.000000	2046.000000
6.940000	-0.017715	-10.469378	-3.532124	-3.524016	-1.788493	-1.624746	0.000000	-10.000000	-0.550000	31.516668	125.666664	1023.000000	1023.000000	2046.000000
6.960000	-0.014879	-8.793439	-2.995773	-3.390768	-1.335693	-1.071205	0.000000	-10.000000	-0.566667	31.666668	136.000000	1023.000000	1023.000000	2046.000000
6.980000	-0.013285	-7.851290	-2.614752	-3.391001	-0.996626	-0.848912	0.000000	-10.000000	-0.575000	31.833336	146.666672	1023.000000	1023.000000	2046.000000
7.000000	-0.010918	-6.452803	-2.216456	-3.305698	-0.419295	-0.511353	0.000000	-10.000000	-0.583333	31.833336	153.833328	1023.000000	1023.000000	2046.000000
7.020000	-0.009101	-5.378955	-1.859445	-3.363271	-0.066430	-0.089809	0.000000	-10.000000	-0.600000	32.033333	160.833328	1023.000000	1023.000000	2046.000000
7.040000	-0.007453	-4.404913	-1.574702	-3.301956	0.362460	0.109285	0.000000	-10.000000	-0.600000	32.316666	167.833328	1023.000000	1023.000000	2046.000000
7.060000	-0.004688	-2.770798	-1.105963	-3.089288	0.834468	0.589986	0.000000	-10.000000	-0.583333	32.366669	178.333328	1023.000000	1023.000000	2046.000000
7.080000	-0.002792	-1.650311	-0.722537	-2.897638	1.148052	0.821811	0.000000	-10.000000	-0.575000	32.233334	192.833328	1023.000000	1023.000000	2046.000000
7.100000	-0.000182	-0.107623	-0.385967	-2.553205	1.759259	1.072290	0.000000	-10.000000	-0.566667	31.750000	203.666672	1023.000000	1023.000000	2046.000000
7.120000	0.002434	1.438276	0.077552	-2.343255	2.163903	1.540076	0.000000	-10.000000	-0.583333	31.683332	214.500000	1023.000000	1023.000000	2046.000000
7.140000	0.003936	2.326143	0.351881	-2.247507	2.493120	1.728649	0.000000	-10.000000	-0.575000	31.816666	221.500000	1023.000000	1023.000000	2046.000000
7.160000	0.006213	3.671837	0.614784	-2.006818	3.032338	2.031533	0.000000	-10.000000	-0.566667	31.850000	235.666672	1023.000000	1023.000000	2046.000000
7.180000	0.008227	4.862091	0.962269	-1.869913	3.333350	2.436384	0.000000	-10.000000	-0.550000	31.683334	249.833328	1023.000000	1023.000000	2046.000000
7.200000	0.009952	5.881420	1.231562	-1.725275	3.740041	2.635091	0.000000	-10.000000	-0.550000	31.566668	260.500000	1023.000000	1023.000000	2046.000000
7.220000	0.012756	7.538584	1.590228	-1.379945	4.363209	2.965092	0.000000	-10.000000	-0.541667	31.400002	271.166656	1023.000000	1023.000000	2046.000000
7.240000	0.015211	8.989432	1.997298	-1.167801	4.801748	3.358187	0.000000	-10.000000	-0.525000	31.016666	281.666656	1023.000000	1023.000000	2046.000000
7.260000	0.016665	9.849010	2.252173	-1.045385	5.090875	3.551348	0.000000	-10.000000	-0.508333	30.633333	292.166656	1023.000000	1023.000000	2046.000000
7.280000	0.019147	11.316164	2.514693	-0.663632	5.592154	3.872950	0.000000	-10.000000	-0.483333	30.350000	302.500000	1023.000000	1023.000000	2046.000000
7.300000	0.020953	12.383314	2.816461	-0.537834	5.858491	4.246196	0.000000	-10.000000	-0.466667	30.000000	312.833344	1023.000000	1023.000000	2046.000000
7.320000	0.022836	13.495940	3.182750	-0.388034	6.260980	4.440244	0.000000	-10.000000	-0.450000	29.650000	323.166656	1023.000000	1023.000000	2046.000000
7.340000	0.025481	15.059551	3.677897	-0.044548	6.788065	4.638137	0.000000	-10.000000	-0.441667	29.133333	329.833344	1023.000000	1023.000000	2046.000000
7.360000	0.028102	16.608418	3.906171	0.442804	7.191571	5.067872	0.000000	-10.000000	-0.441667	28.883333	336.333344	1023.000000	1023.000000	2046.000000
7.380000	0.029762	17.589451	3.869648	1.108672	7.420079	5.191051	0.000000	-10.000000	-0.425000	28.200001	349.166656	1023.000000	1023.000000	2046.000000
7.400000	0.032163	19.008253	4.047928	1.667958	7.745020	5.547347	0.000000	-10.000000	-0.416667	27.533335	361.833344	1023.000000	1023.000000	2046.000000
7.420000	0.033800	19.975782	4.363853	2.116941	7.885868	5.609122	0.000000	-10.000000	-0.400000	26.900002	371.333344	1023.000000	1023.000000	2046.000000
7.440000	0.036730	21.707365	4.775420	2.842390	8.266066	5.823490	0.000000	-10.000000	-0.416667	26.950001	377.500000	1023.000000	1023.000000	2046.000000
7.460000	0.038554	22.785660	5.102079	3.340775	8.371558	5.971247	0.000000	-10.000000	-0.425000	27.283335	383.500000	1023.000000	1023.000000	2046.000000
7.480000	0.041108	24.295000	5.379770	3.920334	8.754755	6.240140	0.000000	-10.000000	-0.416667	27.400002	395.666656	1023.000000	1023.000000	2046.000000
7.500000	0.042560	25.153248	5.583707	4.278615	8.881333	6.409592	0.000000	-10.000000	-0.391667	27.266668	404.833344	1023.000000	1023.000000	2046.000000
7.520000	0.044535	26.320206	5.772034	4.681971	9.338041	6.528161	0.000000	-10.000000	-0.366667	26.800001	414.000000	1023.000000	1023.000000	2046.000000
7.540000	0.045836	27.089333	6.072195	4.742343	9.487001	6.787793	0.000000	-10.000000	-0.350000	26.383335	420.000000	1023.000000	1023.000000	2046.000000
7.560000	0.047694	28.187201	6.325383	4.947931	9.911655	7.002230	0.000000	-10.000000	-0.316667	25.750000	428.833344	1023.000000	1023.000000	2046.000000
7.580000	0.048686	28.773632	6.452392	5.045760	10.107946	7.167533	0.000000	-10.000000	-0.283333	25.166668	440.166656	1023.000000	1023.000000	2046.000000
7.600000	0.050310	29.732979	6.518537	5.288884	10.531958	7.393600	0.000000	-10.000000	-0.266667	24.316668	451.500000	1023.000000	1023.000000	2046.000000
7.620000	0.051039	30.164085	6.566619	5.335018	10.702315	7.560134	0.000000	-10.000000	-0.266667	23.683334	460.000000	1023.000000	1023.000000	2046.000000
7.640000	0.052531	31.045919	6.746199	5.512475	11.054541	7.732705	0.000000	-10.000000	-0.266667	23.166666	465.500000	1023.000000	1023.000000	2046.000000
7.660000	0.054247	32.059723	7.158624	5.552588	11.277918	8.070594	0.000000	-10.000000	-0.250000	22.816668	470.500000	1023.000000	1023.000000	2046.000000
7.680000	0.054621	32.281010	7.487677	5.447359	11.334303	8.011669	0.000000	-10.000000	-0.183333	21.533333	480.500000	1023.000000	1023.000000	2046.000000
7.700000	0.055513	32.808403	7.779713	5.312619	11.474961	8.241112	0.000000	-10.000000	-0.125000	20.333334	488.000000	1023.000000	1023.000000	2046.000000
7.720000	0.054737	32.349304	7.847204	5.100571	11.300161	8.101369	0.000000	-10.000000	-0.025000	16.700001	497.333344	1023.000000	1023.000000	2046.000000
7.740000	0.054759	32.362549	7.975613	4.998005	11.276988	8.111941	0.000000	-10.000000	0.025000	14.000000	501.666656	1023.000000	1023.000000	2046.000000
7.760000	0.053450	31.588917	7.922295	4.820672	11.017508	7.828442	0.000000	-10.000000	0.116667	3.833333	508.333344	1023.000000	1023.000000	2046.000000
7.780000	0.052888	31.256676	7.888860	4.752933	10.950297	7.664586	0.000000	-10.000000	0.225000	-6.266667	510.666656	1023.000000	1023.000000	2046.000000
7.800000	0.051161	30.236404	7.737659	4.454224	10.608133	7.436388	0.000000	-10.000000	0.333333	-16.366667	513.000000	1023.000000	1023.000000	2046.000000
7.820000	0.049798	29.430624	7.541548	4.341645	10.401390	7.146042	0.000000	-10.000000	0.400000	-19.000000	513.000000	1023.000000	1023.000000	2046.000000
7.840000	0.047770	28.232189	7.266479	3.999430	9.996711	6.969569	0.000000	-10.000000	0.416667	-19.650000	513.000000	1023.000000	1023.000000	2046.000000
7.860000	0.045631	26.968060	6.904429	3.773257	9.741426	6.548946	0.000000	-10.000000	0.433333	-20.300001	513.000000	1023.000000	1023.000000	2046.000000
7.880000	0.043675	25.812166	6.599167	3.391894	9.371003	6.450101	0.000000	-10.000000	0.491667	-22.116667	502.333344	1023.000000	1023.000000	2046.000000
7.900000	0.041299	24.407827	6.137876	3.103143	9.043465	6.123343	0.000000	-10.000000	0.533333	-23.283335	491.666656	1023.000000	1023.000000	2046.000000
7.920000	0.039301	23.226593	5.742598	2.888234	8.696269	5.899493	0.000000	-10.000000	0.583333	-24.800001	478.333344	1023.000000	1023.000000	2046.000000
7.940000	0.036060	21.311726	5.178316	2.488706	8.139888	5.504814	0.000000	-10.000000	0.608333	-25.600000	472.666656	1023.000000	1023.000000	2046.000000
7.960000	0.033705	19.919392	4.667450	2.316198	7.747917	5.187827	0.000000	-10.000000	0.658333	-26.933334	464.000000	1023.000000	1023.000000	2046.000000
7.980000	0.030715	18.152554	4.254199	1.888110	7.181093	4.829151	0.000000	-10.000000	0.725000	-28.400000	454.833344	1023.000000	1023.000000	2046.000000
8.000000	0.028863	17.058241	4.057816	1.644886	6.824119	4.531421	0.000000	-10.000000	0.791667	-29.750000	445.333344	1023.000000	1023.000000	2046.000000
8.020000	0.026711	15.786283	3.816784	1.451639	6.311813	4.206048	0.000000	-10.000000	0.833333	-30.783333	435.500000	1023.000000	1023.000000	2046.000000
8.040000	0.024974	14.759892	3.406901	1.631573	6.011797	3.709621	0.000000	-10.000000	0.850000	-31.450001	425.166656	1023.000000	1023.000000	2046.000000
8.060000	0.023051	13.623068	3.001682	1.839204	5.435792	3.346389	0.000000	-10.000000	0.866667	-32.016666	414.666656	1023.000000	1023.000000	2046.000000
8.080000	0.021522	12.719265	2.687870	2.013178	5.087502	2.930716	0.000000	-10.000000	0.883333	-32.516666	404.000000	1023.000000	1023.000000	2046.000000
8.100000	0.020170	11.920214	2.598641	1.981419	4.606109	2.734044	0.000000	-10.000000	0.900000	-32.783333	393.166656	1023.000000	1023.000000	2046.000000
8.120000	0.018447	10.902455	2.300665	2.014090	4.326626	2.261075	0.000000	-10.000000	0.916667	-33.033333	382.333344	1023.000000	1023.000000	2046.000000
8.140000	0.017201	10.165531	2.075501	1.998402	3.947177	2.144451	0.000000	-10.000000	0.950000	-32.966667	371.166656	1023.000000	1023.000000	2046.000000
8.160000	0.014834	8.766869	1.607224	1.898899	3.583056	1.677689	0.000000	-10.000000	0.975000	-33.250000	360.166656	1023.000000	1023.000000	2046.000000
8.180000	0.013036	7.704084	1.261209	1.759466	3.150431	1.532978	0.000000	-10.000000	0.975000	-33.150002	349.000000	1023.000000	1023.000000	2046.000000
8.200000	0.010687	6.316205	0.803334	1.567698	2.837396	1.107777	0.000000	-10.000000	0.958333	-33.333332	338.000000	1023.000000	1023.000000	2046.000000
8.220000	0.008533	5.042896	0.513177	1.106944	2.419945	1.002831	0.000000	-10.000000	0.950000	-33.166668	327.000000	1023.000000	1023.000000	2046.000000
8.240000	0.006082	3.594539	0.145003	0.739403	2.079550	0.630583	0.000000	-10.000000	0.950000	-33.066666	316.000000	1023.000000	1023.000000	2046.000000
8.260000	0.004020	2.375600	-0.172674	0.399158	1.655429	0.493687	0.000000	-10.000000	0.933333	-32.683334	305.000000	1023.000000	1023.000000	2046.000000
8.280000	0.001010	0.596757	-0.753673	0.130162	1.218438	0.001831	0.000000	-10.000000	0.916667	-32.133331	294.000000	1023.000000	1023.000000	2046.000000
8.300000	-0.000875	-0.517109	-1.094995	-0.030828	0.845096	-0.236382	0.000000	-10.000000	0.891667	-31.466667	283.166656	1023.000000	1023.000000	2046.000000
8.320000	-0.003748	-2.215183	-1.471109	-0.397502	0.286706	-0.633278	0.000000	-10.000000	0.875000	-30.850000	272.666656	1023.000000	1023.000000	2046.000000
8.340000	-0.005293	-3.128237	-1.636007	-0.682776	0.003405	-0.812859	0.000000	-10.000000	0.833333	-30.166666	262.500000	1023.000000	1023.000000	2046.000000
8.360000	-0.007772	-4.593204	-1.866269	-1.165955	-0.445735	-1.115246	0.000000	-10.000000	0.775000	-29.450001	252.500000	1023.000000	1023.000000	2046.000000
8.380000	-0.009479	-5.601956	-2.042888	-1.473647	-0.688480	-1.396941	0.000000	-10.000000	0.733333	-28.750000	242.500000	1023.000000	1023.000000	2046.000000
8.400000	-0.011390	-6.731534	-2.216475	-1.851418	-1.039368	-1.624274	0.000000	-10.000000	0.708333	-28.016666	232.833328	1023.000000	1023.000000	2046.000000
8.420000	-0.013731	-8.115062	-2.484834	-2.203238	-1.397212	-2.029777	0.000000	-10.000000	0.700000	-27.466667	223.500000	1023.000000	1023.000000	2046.000000
8.440000	-0.014794	-8.743437	-2.534219	-2.471615	-1.691901	-2.045702	0.000000	-10.000000	0.683333	-26.916666	214.500000	1023.000000	1023.000000	2046.000000
8.460000	-0.016874	-9.972777	-2.793147	-2.706233	-2.029583	-2.443815	0.000000	-10.000000	0.666667	-26.450001	205.500000	1023.000000	1023.000000	2046.000000
8.480000	-0.017935	-10.599719	-2.925584	-2.832931	-2.218948	-2.622256	0.000000	-10.000000	0.633333	-25.900000	193.666672	1023.000000	1023.000000	2046.000000
8.500000	-0.019887	-11.753059	-3.182340	-3.120550	-2.563825	-2.886345	0.000000	-10.000000	0.600000	-25.450001	184.833328	1023.000000	1023.000000	2046.000000
8.520000	-0.021218	-12.540129	-3.332355	-3.350102	-2.829618	-3.028052	0.000000	-10.000000	0.575000	-25.083334	176.333328	1023.000000	1023.000000	2046.000000
8.540000	-0.022991	-13.587516	-3.579482	-3.649847	-3.147080	-3.211107	0.000000	-10.000000	0.566667	-24.816668	171.000000	1023.000000	1023.000000	2046.000000
8.560000	-0.024555	-14.511974	-3.861296	-3.848470	-3.315771	-3.486437	0.000000	-10.000000	0.558333	-24.366667	163.000000	1023.000000	1023.000000	2046.000000
8.580000	-0.025366	-14.991212	-4.005013	-3.981362	-3.563477	-3.441359	0.000000	-10.000000	0.533333	-23.883333	155.000000	1023.000000	1023.000000	2046.000000
8.600000	-0.027894	-16.485346	-4.389099	-4.347146	-3.971608	-3.777493	0.000000	-10.000000	0.500000	-23.116667	147.000000	1023.000000	1023.000000	2046.000000
8.620000	-0.028944	-17.105986	-4.628602	-4.479864	-4.083506	-3.914014	0.000000	-10.000000	0.466667	-22.300001	139.166672	1023.000000	1023.000000	2046.000000
8.640000	-0.030064	-17.767975	-4.722928	-4.805041	-4.252091	-3.987914	0.000000	-10.000000	0.433333	-21.533333	131.500000	1023.000000	1023.000000	2046.000000
8.660000	-0.031194	-18.435762	-4.677680	-5.161157	-4.384454	-4.212472	0.000000	-10.000000	0.416667	-21.033333	124.166664	1023.000000	1023.000000	2046.000000
8.680000	-0.031448	-18.585754	-4.440877	-5.425074	-4.455963	-4.263841	0.000000	-10.000000	0.400000	-20.300001	114.833336	1023.000000	1023.000000	2046.000000
8.700000	-0.032690	-19.319950	-4.477578	-5.645294	-4.727804	-4.469274	0.000000	-10.000000	0.400000	-19.766668	108.000000	1023.000000	1023.000000	2046.000000
8.720000	-0.033027	-19.519020	-4.546791	-5.467182	-4.827350	-4.677699	0.000000	-10.000000	0.391667	-18.816668	101.500000	1023.000000	1023.000000	2046.000000
8.740000	-0.032440	-19.171886	-4.458655	-5.140069	-4.960810	-4.612354	0.000000	-10.000000	0.358333	-17.983334	97.500000	1023.000000	1023.000000	2046.000000
8.760000	-0.032640	-19.290031	-4.467652	-4.906498	-5.162889	-4.752993	0.000000	-10.000000	0.308333	-16.683334	91.500000	1023.000000	1023.000000	2046.000000
8.780000	-0.032196	-19.028036	-4.385015	-4.695738	-5.167183	-4.780100	0.000000	-10.000000	0.266667	-15.166667	84.166664	1023.000000	1023.000000	2046.000000
8.800000	-0.032640	-19.290363	-4.374346	-4.687247	-5.405079	-4.823689	0.000000	-10.000000	0.250000	-14.000000	78.833336	1023.000000	1023.000000	2046.000000
8.820000	-0.033358	-19.714832	-4.490843	-4.637573	-5.553732	-5.032684	0.000000	-10.000000	0.250000	-13.266666	74.000000	1023.000000	1023.000000	2046.000000
8.840000	-0.033641	-19.882025	-4.562384	-4.567441	-5.701110	-5.051091	0.000000	-10.000000	0.233333	-12.833333	71.166664	1023.000000	1023.000000	2046.000000
8.860000	-0.034890	-20.619997	-4.799923	-4.626395	-5.883687	-5.309993	0.000000	-10.000000	0.233333	-12.383333	67.000000	1023.000000	1023.000000	2046.000000
8.880000	-0.035127	-20.760241	-4.882488	-4.696791	-5.916313	-5.264648	0.000000	-10.000000	0.200000	-11.466666	61.666668	1023.000000	1023.000000	2046.000000
8.900000	-0.036688	-21.682343	-5.020005	-5.033021	-6.173700	-5.455616	0.000000	-10.000000	0.183333	-10.950000	57.666668	1023.000000	1023.000000	2046.000000
8.920000	-0.037326	-22.059374	-5.088713	-5.204987	-6.270712	-5.494962	0.000000	-10.000000	0.150000	-10.300000	53.666668	1023.000000	1023.000000	2046.000000
8.940000	-0.038954	-23.021637	-5.358601	-5.455878	-6.412940	-5.794219	0.000000	-10.000000	0.150000	-9.700000	51.333332	1023.000000	1023.000000	2046.000000
8.960000	-0.039523	-23.358055	-5.514342	-5.580948	-6.403105	-5.859659	0.000000	-10.000000	0.150000	-8.783334	48.000000	1023.000000	1023.000000	2046.000000
8.980000	-0.040703	-24.055506	-5.660542	-5.798457	-6.637775	-5.958731	0.000000	-10.000000	0.141667	-7.533334	44.500000	1023.000000	1023.000000	2046.000000
9.000000	-0.041410	-24.473118	-5.755612	-5.958846	-6.686890	-6.071769	0.000000	-10.000000	0.133333	-6.733334	42.000000	1023.000000	1023.000000	2046.000000
9.020000	-0.041844	-24.729979	-5.755032	-6.184260	-6.805148	-5.985538	0.000000	-10.000000	0.133333	-6.216667	39.833332	1023.000000	1023.000000	2046.000000
9.040000	-0.043132	-25.491247	-5.925158	-6.466602	-6.942337	-6.157151	0.000000	-10.000000	0.125000	-6.100000	38.500000	1023.000000	1023.000000	2046.000000
9.060000	-0.043710	-25.832333	-6.026843	-6.667880	-6.940593	-6.197017	0.000000	-10.000000	0.116667	-5.866667	36.500000	1023.000000	1023.000000	2046.000000
9.080000	-0.044551	-26.329798	-6.158421	-6.892622	-7.085978	-6.192776	0.000000	-10.000000	0.100000	-5.533333	34.500000	1023.000000	1023.000000	2046.000000
9.100000	-0.045733	-27.028484	-6.349319	-7.150417	-7.227112	-6.301635	0.000000	-10.000000	0.108333	-5.200000	32.500000	1023.000000	1023.000000	2046.000000
9.120000	-0.045792	-27.063086	-6.354561	-7.206511	-7.248180	-6.253834	0.000000	-10.000000	0.116667	-5.016667	30.500000	1023.000000	1023.000000	2046.000000
9.140000	-0.046595	-27.537416	-6.442780	-7.342083	-7.352762	-6.399790	0.000000	-10.000000	0.125000	-4.983334	28.833334	1023.000000	1023.000000	2046.000000
9.160000	-0.046566	-27.520493	-6.430041	-7.376349	-7.337476	-6.376626	0.000000	-10.000000	0.125000	-4.983334	27.166666	1023.000000	1023.000000	2046.000000
9.180000	-0.047193	-27.891140	-6.518038	-7.540124	-7.440055	-6.392923	0.000000	-10.000000	0.116667	-4.883334	25.500000	1023.000000	1023.000000	2046.000000
9.200000	-0.047566	-28.111519	-6.533762	-7.636298	-7.480377	-6.461082	0.000000	-10.000000	0.108333	-4.700000	23.833334	1023.000000	1023.000000	2046.000000
9.220000	-0.047550	-28.102190	-6.446547	-7.709240	-7.543716	-6.402688	0.000000	-10.000000	0.108333	-4.533333	22.166666	1023.000000	1023.000000	2046.000000
9.240000	-0.048344	-28.571135	-6.556243	-7.874956	-7.598751	-6.541185	0.000000	-10.000000	0.108333	-4.366667	20.833334	1023.000000	1023.000000	2046.000000
9.260000	-0.048405	-28.607319	-6.556988	-7.950080	-7.543982	-6.556269	0.000000	-10.000000	0.108333	-4.183333	19.333334	1023.000000	1023.000000	2046.000000
9.280000	-0.048019	-28.379351	-6.360042	-8.008351	-7.626578	-6.384379	0.000000	-10.000000	0.091667	-2.266667	17.833334	1023.000000	1023.000000	2046.000000
9.300000	-0.048816	-28.850365	-6.637293	-8.067245	-7.626043	-6.519785	0.000000	-10.000000	0.083333	-0.416667	16.666666	1023.000000	1023.000000	2046.000000
9.320000	-0.048313	-28.552881	-6.675548	-8.024779	-7.475814	-6.376740	0.000000	-10.000000	0.058333	2.250000	16.000000	1023.000000	1023.000000	2046.000000
9.340000	-0.047868	-28.290180	-6.642897	-8.036603	-7.360498	-6.250182	0.000000	-10.000000	0.033333	4.316667	16.000000	1023.000000	1023.000000	2046.000000
9.360000	-0.047119	-27.847193	-6.510548	-8.099817	-7.098361	-6.138466	0.000000	-10.000000	0.008333	7.333333	16.000000	1023.000000	1023.000000	2046.000000
9.380000	-0.045276	-26.758154	-6.062886	-8.141349	-6.743608	-5.810309	0.000000	-10.000000	-0.008333	10.016667	16.000000	1023.000000	1023.000000	2046.000000
9.400000	-0.043967	-25.984222	-5.748240	-8.127617	-6.573864	-5.534501	0.000000	-10.000000	-0.050000	12.366667	16.000000	1023.000000	1023.000000	2046.000000
9.420000	-0.042373	-25.042713	-5.519716	-7.790592	-6.328744	-5.403661	0.000000	-10.000000	-0.108333	14.566667	16.000000	1023.000000	1023.000000	2046.000000
9.440000	-0.039435	-23.306316	-5.279858	-7.147172	-5.886444	-4.992841	0.000000	-10.000000	-0.166667	17.016666	17.333334	1023.000000	1023.000000	2046.000000
9.460000	-0.037232	-22.003841	-4.996424	-6.680190	-5.709011	-4.618216	0.000000	-10.000000	-0.216667	19.266666	20.500000	1023.000000	1023.000000	2046.000000
9.480000	-0.034717	-20.517450	-4.698121	-6.151008	-5.308974	-4.359347	0.000000	-10.000000	-0.275000	21.850000	28.166666	1023.000000	1023.000000	2046.000000
9.500000	-0.032094	-18.967310	-4.332964	-5.757296	-4.975194	-3.901856	0.000000	-10.000000	-0.325000	23.616667	34.500000	1023.000000	1023.000000	2046.000000
9.520000	-0.030654	-18.116352	-4.256727	-5.461376	-4.770459	-3.627789	0.000000	-10.000000	-0.358333	25.083334	41.666668	1023.000000	1023.000000	2046.000000
9.540000	-0.028617	-16.912537	-4.232916	-4.930434	-4.316403	-3.432784	0.000000	-10.000000	-0.383333	25.600000	47.333332	1023.000000	1023.000000	2046.000000
9.560000	-0.026802	-15.839917	-4.153215	-4.648124	-3.998952	-3.039625	0.000000	-10.000000	-0.408333	26.483334	55.833332	1023.000000	1023.000000	2046.000000
9.580000	-0.025339	-14.975066	-4.163368	-4.417984	-3.557968	-2.835747	0.000000	-10.000000	-0.433333	27.283333	64.666664	1023.000000	1023.000000	2046.000000
9.600000	-0.023007	-13.597087	-3.926855	-4.193289	-3.073588	-2.403355	0.000000	-10.000000	-0.441667	27.966667	73.500000	1023.000000	1023.000000	2046.000000
9.620000	-0.021666	-12.804474	-3.929950	-4.095338	-2.678844	-2.100342	0.000000	-10.000000	-0.475000	28.450001	82.666664	1023.000000	1023.000000	2046.000000
9.640000	-0.020129	-11.896171	-3.952599	-3.926262	-2.146002	-1.871307	0.000000	-10.000000	-0.508333	29.050001	92.000000	1023.000000	1023.000000	2046.000000
9.660000	-0.017761	-10.496590	-3.796785	-3.708494	-1.586592	-1.404719	0.000000	-10.000000	-0.541667	29.550001	101.666664	1023.000000	1023.000000	2046.000000
9.680000	-0.016130	-9.532864	-3.583269	-3.590140	-1.210610	-1.148845	0.000000	-10.000000	-0.550000	30.316668	114.833336	1023.000000	1023.000000	2046.000000
9.700000	-0.013557	-8.012136	-3.222847	-3.338884	-0.602741	-0.847665	0.000000	-10.000000	-0.550000	30.716667	124.833336	1023.000000	1023.000000	2046.000000
9.720000	-0.010901	-6.442601	-2.695722	-3.254345	-0.168633	-0.323901	0.000000	-10.000000	-0.550000	31.183332	135.000000	1023.000000	1023.000000	2046.000000
9.740000	-0.009349	-5.525055	-2.345383	-3.292544	0.191108	-0.078236	0.000000	-10.000000	-0.541667	31.250000	142.000000	1023.000000	1023.000000	2046.000000
9.760000	-0.007002	-4.137943	-1.892113	-3.258517	0.675765	0.336923	0.000000	-10.000000	-0.525000	31.200001	152.500000	1023.000000	1023.000000	2046.000000
9.780000	-0.005106	-3.017583	-1.472960	-3.281096	1.002764	0.733709	0.000000	-10.000000	-0.525000	31.233334	163.000000	1023.000000	1023.000000	2046.000000
9.800000	-0.003377	-1.995740	-1.167266	-3.130855	1.428755	0.873625	0.000000	-10.000000	-0.533333	31.216667	173.333328	1023.000000	1023.000000	2046.000000
9.820000	-0.000571	-0.337273	-0.690673	-2.879936	1.936233	1.297104	0.000000	-10.000000	-0.541667	31.150002	183.833328	1023.000000	1023.000000	2046.000000
9.840000	0.001396	0.825326	-0.289634	-2.760037	2.208602	1.666394	0.000000	-10.000000	-0.525000	30.883335	194.166672	1023.000000	1023.000000	2046.000000
9.860000	0.003499	2.067775	0.033829	-2.462094	2.659871	1.836169	0.000000	-10.000000	-0.491667	30.466667	204.500000	1023.000000	1023.000000	2046.000000
9.880000	0.006252	3.694745	0.451234	-2.232285	3.174367	2.301429	0.000000	-10.000000	-0.475000	30.216667	217.833328	1023.000000	1023.000000	2046.000000
9.900000	0.007693	4.546683	0.708350	-2.107634	3.460682	2.485286	0.000000	-10.000000	-0.466667	30.050001	227.833328	1023.000000	1023.000000	2046.000000
9.920000	0.009817	5.801997	0.996683	-1.880669	3.953895	2.732087	0.000000	-10.000000	-0.466667	30.150002	237.833328	1023.000000	1023.000000	2046.000000
9.940000	0.011894	7.029152	1.325486	-1.737876	4.290380	3.151161	0.000000	-10.000000	-0.458333	30.033335	244.833328	1023.000000	1023.000000	2046.000000
9.960000	0.013368	7.900305	1.503194	-1.539002	4.700360	3.235753	0.000000	-10.000000	-0.466667	29.716667	255.166672	1023.000000	1023.000000	2046.000000
9.980000	0.015983	9.445992	1.951687	-1.295245	5.196503	3.593045	0.000000	-10.000000	-0.483333	29.366667	265.166656	1023.000000	1023.000000	2046.000000
10.000000	0.017926	10.594185	2.325548	-1.151572	5.554447	3.865762	0.000000	-10.000000	-0.466667	29.100000	274.833344	1023.000000	1023.000000	2046.000000
10.020000	0.020372	12.040066	2.741197	-0.861420	5.999269	4.161020	0.000000	-10.000000	-0.441667	28.950001	284.500000	1023.000000	1023.000000	2046.000000
10.040000	0.022295	13.176311	3.035511	-0.693555	6.328687	4.505668	0.000000	-10.000000	-0.425000	28.633333	294.333344	1023.000000	1023.000000	2046.000000
10.060000	0.023614	13.955623	3.106415	-0.470288	6.656085	4.663410	0.000000	-10.000000	-0.416667	28.166666	304.000000	1023.000000	1023.000000	2046.000000
10.080000	0.025673	15.172496	3.355384	-0.210011	7.085906	4.941217	0.000000	-10.000000	-0.400000	27.600000	313.500000	1023.000000	1023.000000	2046.000000
10.100000	0.027379	16.180714	3.787524	-0.118749	7.329793	5.182146	0.000000	-10.000000	-0.350000	26.716667	322.833344	1023.000000	1023.000000	2046.000000
10.120000	0.029744	17.578886	4.253485	0.157818	7.794703	5.372880	0.000000	-10.000000	-0.333333	26.250000	332.000000	1023.000000	1023.000000	2046.000000
10.140000	0.032024	18.925987	4.400318	0.647541	8.135690	5.742439	0.000000	-10.000000	-0.316667	25.983334	340.666656	1023.000000	1023.000000	2046.000000
10.160000	0.033684	19.907196	4.446260	1.333224	8.305753	5.821958	0.000000	-10.000000	-0.300000	25.650000	349.333344	1023.000000	1023.000000	2046.000000
10.180000	0.035947	21.244913	4.599889	1.899240	8.596958	6.148825	0.000000	-10.000000	-0.266667	24.900000	358.000000	1023.000000	1023.000000	2046.000000
10.200000	0.037500	22.162685	4.859155	2.314150	8.746222	6.243156	0.000000	-10.000000	-0.258333	24.150000	366.666656	1023.000000	1023.000000	2046.000000
10.220000	0.040126	23.714365	5.260286	2.949773	9.061749	6.442558	0.000000	-10.000000	-0.266667	23.950001	375.000000	1023.000000	1023.000000	2046.000000
10.240000	0.041930	24.780729	5.531514	3.430219	9.184778	6.634219	0.000000	-10.000000	-0.291667	24.083334	383.000000	1023.000000	1023.000000	2046.000000
10.260000	0.043503	25.710304	5.722396	3.969218	9.362252	6.656437	0.000000	-10.000000	-0.283333	24.166666	391.000000	1023.000000	1023.000000	2046.000000
10.280000	0.045643	26.974897	5.979389	4.392381	9.685905	6.917223	0.000000	-10.000000	-0.266667	23.683332	399.000000	1023.000000	1023.000000	2046.000000
10.300000	0.046618	27.551216	6.122795	4.537640	9.816288	7.074492	0.000000	-10.000000	-0.233333	22.850000	407.000000	1023.000000	1023.000000	2046.000000
10.320000	0.047795	28.246809	6.325142	4.738763	10.084131	7.098773	0.000000	-10.000000	-0.200000	22.066668	414.666656	1023.000000	1023.000000	2046.000000
10.340000	0.049457	29.228962	6.609043	4.849851	10.346875	7.423192	0.000000	-10.000000	-0.158333	21.250000	422.166656	1023.000000	1023.000000	2046.000000
10.360000	0.050079	29.596449	6.611942	4.924143	10.536412	7.523952	0.000000	-10.000000	-0.133333	20.366667	429.333344	1023.000000	1023.000000	2046.000000
10.380000	0.050891	30.076582	6.562558	5.153748	10.792208	7.568068	0.000000	-10.000000	-0.108333	19.066668	436.166656	1023.000000	1023.000000	2046.000000
10.400000	0.051360	30.353910	6.582776	5.109619	10.878119	7.783397	0.000000	-10.000000	-0.091667	18.000000	442.833344	1023.000000	1023.000000	2046.000000
10.420000	0.051258	30.293203	6.518304	5.089267	10.944794	7.740838	0.000000	-10.000000	-0.050000	16.400000	449.000000	1023.000000	1023.000000	2046.000000
10.440000	0.051765	30.593107	6.655479	5.103441	11.026587	7.807599	0.000000	-10.000000	-0.008333	14.516666	454.833344	1023.000000	1023.000000	2046.000000
10.460000	0.050997	30.139259	6.786038	4.778234	10.782454	7.792534	0.000000	-10.000000	0.033333	11.183333	460.000000	1023.000000	1023.000000	2046.000000
10.480000	0.049819	29.443287	6.813387	4.441925	10.606708	7.581266	0.000000	-10.000000	0.075000	6.150000	464.333344	1023.000000	1023.000000	2046.000000
10.500000	0.048981	28.947866	6.817894	4.129997	10.449704	7.550270	0.000000	-10.000000	0.133333	0.366667	467.333344	1023.000000	1023.000000	2046.000000
10.520000	0.046982	27.766293	6.627220	3.776139	10.130566	7.232367	0.000000	-10.000000	0.166667	-5.516667	468.666656	1023.000000	1023.000000	2046.000000
10.540000	0.045896	27.124523	6.443181	3.712862	10.027270	6.941210	0.000000	-10.000000	0.225000	-10.300000	469.000000	1023.000000	1023.000000	2046.000000
10.560000	0.044876	26.521814	6.374914	3.523766	9.727341	6.895794	0.000000	-10.000000	0.275000	-14.300000	469.000000	1023.000000	1023.000000	2046.000000
10.580000	0.043156	25.505373	6.197075	3.363646	9.374941	6.569710	0.000000	-10.000000	0.358333	-17.083334	469.000000	1023.000000	1023.000000	2046.000000
10.600000	0.041922	24.775621	6.095366	3.231505	9.118244	6.330505	0.000000	-10.000000	0.408333	-18.933334	461.166656	1023.000000	1023.000000	2046.000000
10.620000	0.039840	23.545597	5.845097	2.897237	8.659122	6.144141	0.000000	-10.000000	0.458333	-20.616667	451.166656	1023.000000	1023.000000	2046.000000
10.640000	0.037200	21.985191	5.457398	2.625542	8.222980	5.679270	0.000000	-10.000000	0.500000	-22.033333	438.666656	1023.000000	1023.000000	2046.000000
10.660000	0.035262	20.840052	5.097929	2.395367	7.871037	5.475718	0.000000	-10.000000	0.550000	-23.366667	431.500000	1023.000000	1023.000000	2046.000000
10.680000	0.032255	19.062525	4.634537	1.981747	7.390891	5.055350	0.000000	-10.000000	0.600000	-24.700001	423.666656	1023.000000	1023.000000	2046.000000
10.700000	0.029998	17.728821	4.227341	1.767154	7.047667	4.686659	0.000000	-10.000000	0.658333	-25.950001	415.333344	1023.000000	1023.000000	2046.000000
10.720000	0.027694	16.367260	3.799732	1.408228	6.601626	4.557673	0.000000	-10.000000	0.700000	-27.049999	406.500000	1023.000000	1023.000000	2046.000000
10.740000	0.024433	14.439901	3.188170	1.035845	6.157935	4.057952	0.000000	-10.000000	0.733333	-27.966667	397.500000	1023.000000	1023.000000	2046.000000
10.760000	0.022277	13.165998	2.681457	0.905327	5.833667	3.745547	0.000000	-10.000000	0.758333	-28.850000	388.166656	1023.000000	1023.000000	2046.000000
10.780000	0.020180	11.926434	2.382678	0.597960	5.376037	3.569759	0.000000	-10.000000	0.808333	-29.716667	378.500000	1023.000000	1023.000000	2046.000000
10.800000	0.017810	10.525715	2.137056	0.181377	4.956458	3.250825	0.000000	-10.000000	0.841667	-30.666666	368.500000	1023.000000	1023.000000	2046.000000
10.820000	0.016096	9.512909	1.920254	-0.016430	4.724069	2.885016	0.000000	-10.000000	0.866667	-31.250000	358.333344	1023.000000	1023.000000	2046.000000
10.840000	0.015107	8.928488	1.705213	0.119481	4.494488	2.609305	0.000000	-10.000000	0.875000	-31.633333	348.000000	1023.000000	1023.000000	2046.000000
10.860000	0.013325	7.875027	1.395841	0.299060	4.014851	2.165276	0.000000	-10.000000	0.883333	-31.716667	337.500000	1023.000000	1023.000000	2046.000000
10.880000	0.011780	6.961953	1.081861	0.553613	3.643464	1.683015	0.000000	-10.000000	0.883333	-31.966667	327.000000	1023.000000	1023.000000	2046.000000
10.900000	0.011035	6.521441	1.047862	0.698382	3.382203	1.392994	0.000000	-10.000000	0.875000	-32.083336	316.333344	1023.000000	1023.000000	2046.000000
10.920000	0.010165	6.007558	0.979677	0.673258	3.090274	1.264350	0.000000	-10.000000	0.866667	-32.066669	305.500000	1023.000000	1023.000000	2046.000000
10.940000	0.008479	5.010965	0.805545	0.582185	2.671700	0.951535	0.000000	-10.000000	0.875000	-32.050003	294.666656	1023.000000	1023.000000	2046.000000
10.960000	0.007126	4.211653	0.539508	0.602641	2.401864	0.667640	0.000000	-10.000000	0.875000	-32.100002	284.000000	1023.000000	1023.000000	2046.000000
10.980000	0.005492	3.245724	0.165908	0.522793	2.059696	0.497327	0.000000	-10.000000	0.891667	-31.966667	273.333344	1023.000000	1023.000000	2046.000000
11.000000	0.003000	1.773200	-0.278943	0.254852	1.630016	0.167276	0.000000	-10.000000	0.875000	-31.516666	262.833344	1023.000000	1023.000000	2046.000000
11.020000	0.001018	0.601508	-0.638708	0.035848	1.380453	-0.176085	0.000000	-10.000000	0.858333	-30.983334	252.166672	1023.000000	1023.000000	2046.000000
11.040000	-0.000743	-0.438899	-0.905075	-0.302987	1.039580	-0.270416	0.000000	-10.000000	0.808333	-30.433332	241.833328	1023.000000	1023.000000	2046.000000
11.060000	-0.003386	-2.001091	-1.393863	-0.741768	0.621024	-0.486484	0.000000	-10.000000	0.775000	-29.900000	231.500000	1023.000000	1023.000000	2046.000000
11.080000	-0.006043	-3.571579	-1.893497	-1.064428	0.204876	-0.818530	0.000000	-10.000000	0.725000	-28.916666	221.666672	1023.000000	1023.000000	2046.000000
11.100000	-0.008351	-4.935480	-2.273526	-1.251531	-0.217303	-1.193118	0.000000	-10.000000	0.700000	-27.900000	212.000000	1023.000000	1023.000000	2046.000000
11.120000	-0.010165	-6.007366	-2.510402	-1.512630	-0.598681	-1.385653	0.000000	-10.000000	0.658333	-26.883333	202.666672	1023.000000	1023.000000	2046.000000
11.140000	-0.012206	-7.213761	-2.728292	-1.856267	-1.024911	-1.604291	0.000000	-10.000000	0.616667	-25.866667	193.666672	1023.000000	1023.000000	2046.000000
11.160000	-0.014671	-8.670721	-2.986747	-2.309425	-1.438526	-1.936024	0.000000	-10.000000	0.575000	-24.833334	185.166672	1023.000000	1023.000000	2046.000000
11.180000	-0.016535	-9.771897	-3.148674	-2.634276	-1.688314	-2.300634	0.000000	-10.000000	0.550000	-23.916666	177.000000	1023.000000	1023.000000	2046.000000
11.200000	-0.017987	-10.630092	-3.240852	-3.015453	-1.982499	-2.391288	0.000000	-10.000000	0.550000	-23.383333	169.000000	1023.000000	1023.000000	2046.000000
11.220000	-0.020126	-11.894508	-3.466983	-3.399732	-2.365306	-2.662488	0.000000	-10.000000	0.516667	-23.000000	161.000000	1023.000000	1023.000000	2046.000000
11.240000	-0.021569	-12.747125	-3.655106	-3.627225	-2.548283	-2.916511	0.000000	-10.000000	0.483333	-22.566668	153.333328	1023.000000	1023.000000	2046.000000
11.260000	-0.022592	-13.351807	-3.760583	-3.791117	-2.779500	-3.020607	0.000000	-10.000000	0.450000	-22.166668	145.833328	1023.000000	1023.000000	2046.000000
11.280000	-0.024237	-14.324292	-3.911669	-4.056068	-3.142592	-3.213962	0.000000	-10.000000	0.450000	-21.800001	138.500000	1023.000000	1023.000000	2046.000000
11.300000	-0.025637	-15.151495	-4.038591	-4.252519	-3.394809	-3.465575	0.000000	-10.000000	0.450000	-21.466667	131.166672	1023.000000	1023.000000	2046.000000
11.320000	-0.026408	-15.607042	-4.145862	-4.418829	-3.478589	-3.563763	0.000000	-10.000000	0.441667	-21.066668	124.000000	1023.000000	1023.000000	2046.000000
11.340000	-0.027708	-16.375290	-4.345500	-4.729724	-3.692679	-3.607386	0.000000	-10.000000	0.425000	-20.683334	117.000000	1023.000000	1023.000000	2046.000000
11.360000	-0.029419	-17.386679	-4.554766	-5.003294	-3.970579	-3.858040	0.000000	-10.000000	0.416667	-20.316668	110.166664	1023.000000	1023.000000	2046.000000
11.380000	-0.030363	-17.944510	-4.696751	-5.114317	-4.114964	-4.018476	0.000000	-10.000000	0.416667	-20.000000	103.333336	1023.000000	1023.000000	2046.000000
11.400000	-0.031403	-18.558901	-4.753194	-5.321212	-4.452658	-4.031836	0.000000	-10.000000	0.425000	-19.650002	96.666664	1023.000000	1023.000000	2046.000000
11.420000	-0.033385	-19.730698	-5.196184	-5.565172	-4.649562	-4.319779	0.000000	-10.000000	0.416667	-19.283335	90.000000	1023.000000	1023.000000	2046.000000
11.440000	-0.034312	-20.278528	-5.407320	-5.663250	-4.771543	-4.436416	0.000000	-10.000000	0.408333	-18.833334	83.666664	1023.000000	1023.000000	2046.000000
11.460000	-0.035317	-20.872232	-5.600638	-5.947203	-4.892192	-4.432199	0.000000	-10.000000	0.400000	-18.366667	77.500000	1023.000000	1023.000000	2046.000000
11.480000	-0.036463	-21.549665	-5.642324	-6.241238	-5.059522	-4.606580	0.000000	-10.000000	0.383333	-18.183334	71.500000	1023.000000	1023.000000	2046.000000
11.500000	-0.036848	-21.777081	-5.391987	-6.495935	-5.137371	-4.751787	0.000000	-10.000000	0.383333	-18.083334	65.166664	1023.000000	1023.000000	2046.000000
11.520000	-0.037284	-22.034727	-5.214213	-6.728778	-5.309798	-4.781939	0.000000	-10.000000	0.350000	-17.983334	58.833332	1023.000000	1023.000000	2046.000000
11.540000	-0.038218	-22.586895	-5.292421	-6.759563	-5.468626	-5.066284	0.000000	-10.000000	0.333333	-17.483334	52.833332	1023.000000	1023.000000	2046.000000
11.560000	-0.037728	-22.297258	-5.235205	-6.440943	-5.496451	-5.124660	0.000000	-10.000000	0.291667	-16.716667	47.166668	1023.000000	1023.000000	2046.000000
11.580000	-0.037326	-22.059462	-5.161963	-6.152367	-5.703130	-5.042002	0.000000	-10.000000	0.283333	-15.850000	41.666668	1023.000000	1023.000000	2046.000000
11.600000	-0.037482	-22.151751	-5.187521	-5.899628	-5.837626	-5.226974	0.000000	-10.000000	0.266667	-14.966667	36.166668	1023.000000	1023.000000	2046.000000
11.620000	-0.037094	-21.922674	-5.063109	-5.692293	-5.926107	-5.241165	0.000000	-10.000000	0.258333	-14.300000	31.166666	1023.000000	1023.000000	2046.000000
11.640000	-0.037556	-22.195444	-5.084706	-5.666303	-6.171573	-5.272862	0.000000	-10.000000	0.250000	-13.783334	26.500000	1023.000000	1023.000000	2046.000000
11.660000	-0.038436	-22.715494	-5.294441	-5.647388	-6.324362	-5.449303	0.000000	-10.000000	0.250000	-13.383333	21.833334	1023.000000	1023.000000	2046.000000
11.680000	-0.038686	-22.863665	-5.421066	-5.528661	-6.412399	-5.501537	0.000000	-10.000000	0.258333	-12.916667	17.333334	1023.000000	1023.000000	2046.000000
11.700000	-0.039328	-23.243069	-5.564059	-5.636979	-6.585118	-5.456911	0.000000	-10.000000	0.241667	-12.333333	13.000000	1023.000000	1023.000000	2046.000000
11.720000	-0.040699	-24.053188	-5.775060	-5.823549	-6.815958	-5.638620	0.000000	-10.000000	0.225000	-11.750000	9.000000	1023.000000	1023.000000	2046.000000
11.740000	-0.041648	-24.613846	-5.887398	-6.005074	-6.910456	-5.810918	0.000000	-10.000000	0.200000	-11.150000	5.000000	1023.000000	1023.000000	2046.000000
11.760000	-0.042385	-25.049358	-5.991564	-6.187703	-6.993824	-5.876268	0.000000	-10.000000	0.183333	-10.383333	1.666667	1023.000000	1023.000000	2046.000000
11.780000	-0.043584	-25.758396	-6.184741	-6.383102	-7.181015	-6.009538	0.000000	-10.000000	0.150000	-9.266666	-1.500000	1023.000000	1023.000000	2046.000000
11.800000	-0.044771	-26.459410	-6.386930	-6.607542	-7.282433	-6.182506	0.000000	-10.000000	0.125000	-8.033334	-4.166667	1023.000000	1023.000000	2046.000000
11.820000	-0.045138	-26.676662	-6.446366	-6.654512	-7.250426	-6.325358	0.000000	-10.000000	0.116667	-6.816667	-7.000000	1023.000000	1023.000000	2046.000000
11.840000	-0.045388	-26.824537	-6.428868	-6.793993	-7.359611	-6.242066	0.000000	-10.000000	0.116667	-5.916667	-9.333333	1023.000000	1023.000000	2046.000000
11.860000	-0.046408	-27.427011	-6.501463	-7.078939	-7.503865	-6.342744	0.000000	-10.000000	0.108333	-5.266667	-11.333333	1023.000000	1023.000000	2046.000000
11.880000	-0.046710	-27.605785	-6.534256	-7.181724	-7.485890	-6.403916	0.000000	-10.000000	0.100000	-4.650000	-13.000000	1023.000000	1023.000000	2046.000000
11.900000	-0.047360	-27.989923	-6.675258	-7.432379	-7.526450	-6.355836	0.000000	-10.000000	0.100000	-3.883333	-14.500000	1023.000000	1023.000000	2046.000000
11.920000	-0.048373	-28.588570	-6.840410	-7.605360	-7.622147	-6.520653	0.000000	-10.000000	0.100000	-2.500000	-15.833333	1023.000000	1023.000000	2046.000000
11.940000	-0.048553	-28.694624	-6.892851	-7.646185	-7.591929	-6.563660	0.000000	-10.000000	0.091667	-0.533333	-16.666666	1023.000000	1023.000000	2046.000000
11.960000	-0.048229	-28.503273	-6.838381	-7.706926	-7.572799	-6.385167	0.000000	-10.000000	0.083333	1.533333	-17.000000	1023.000000	1023.000000	2046.000000
11.980000	-0.048198	-28.484905	-6.796903	-7.763141	-7.585451	-6.339410	0.000000	-10.000000	0.058333	4.000000	-17.000000	1023.000000	1023.000000	2046.000000
12.000000	-0.047718	-28.201315	-6.729323	-7.703460	-7.440407	-6.328125	0.000000	-10.000000	0.033333	6.566667	-17.000000	1023.000000	1023.000000	2046.000000
12.020000	-0.046489	-27.474838	-6.540091	-7.613443	-7.188659	-6.132645	0.000000	-10.000000	0.000000	9.433333	-17.000000	1023.000000	1023.000000	2046.000000
12.040000	-0.045286	-26.763880	-6.355828	-7.639794	-6.937249	-5.831009	0.000000	-10.000000	-0.041667	11.933333	-17.000000	1023.000000	1023.000000	2046.000000
12.060000	-0.044621	-26.371229	-6.290476	-7.665545	-6.716366	-5.698843	0.000000	-10.000000	-0.066667	14.150001	-17.000000	1023.000000	1023.000000	2046.000000
12.080000	-0.043171	-25.514277	-6.093519	-7.558719	-6.347163	-5.514875	0.000000	-10.000000	-0.108333	16.216667	-17.000000	1023.000000	1023.000000	2046.000000
12.100000	-0.041220	-24.361202	-5.886989	-7.408046	-5.917351	-5.148817	0.000000	-10.000000	-0.141667	18.266666	-3.000000	1023.000000	1023.000000	2046.000000
12.120000	-0.039668	-23.443697	-5.676615	-7.332612	-5.663341	-4.771130	0.000000	-10.000000	-0.208333	20.066668	12.833333	1023.000000	1023.000000	2046.000000
12.140000	-0.038565	-22.792044	-5.700537	-7.274187	-5.205093	-4.612227	0.000000	-10.000000	-0.250000	21.616667	30.833334	1023.000000	1023.000000	2046.000000
12.160000	-0.036450	-21.541698	-5.578474	-7.099239	-4.691697	-4.172289	0.000000	-10.000000	-0.283333	22.883333	37.500000	1023.000000	1023.000000	2046.000000
12.180000	-0.035101	-20.744780	-5.421993	-7.083054	-4.314149	-3.925584	0.000000	-10.000000	-0.300000	23.816668	45.000000	1023.000000	1023.000000	2046.000000
12.200000	-0.033151	-19.592161	-5.011539	-6.945467	-3.894215	-3.740941	0.000000	-10.000000	-0.325000	24.533335	53.000000	1023.000000	1023.000000	2046.000000
12.220000	-0.030691	-18.138435	-4.440913	-6.946394	-3.476510	-3.274620	0.000000	-10.000000	-0.350000	25.133333	61.000000	1023.000000	1023.000000	2046.000000
12.240000	-0.028814	-17.029257	-4.115000	-6.755066	-3.080129	-3.079061	0.000000	-10.000000	-0.366667	25.700001	69.166664	1023.000000	1023.000000	2046.000000
12.260000	-0.025718	-15.199146	-3.755094	-6.218348	-2.568596	-2.657108	0.000000	-10.000000	-0.375000	26.416666	77.500000	1023.000000	1023.000000	2046.000000
12.280000	-0.023279	-13.758000	-3.593352	-5.707609	-2.160321	-2.296719	0.000000	-10.000000	-0.383333	26.883333	86.166664	1023.000000	1023.000000	2046.000000
12.300000	-0.020677	-12.220087	-3.270715	-5.110914	-1.790653	-2.047805	0.000000	-10.000000	-0.408333	27.500000	95.000000	1023.000000	1023.000000	2046.000000
12.320000	-0.017694	-10.457058	-2.868640	-4.568437	-1.397678	-1.622303	0.000000	-10.000000	-0.441667	28.050001	104.166664	1023.000000	1023.000000	2046.000000
12.340000	-0.015652	-9.250440	-2.659265	-4.236150	-1.144396	-1.210628	0.000000	-10.000000	-0.466667	28.716667	113.500000	1023.000000	1023.000000	2046.000000
12.360000	-0.013855	-8.188132	-2.556937	-3.784871	-0.809187	-1.037138	0.000000	-10.000000	-0.491667	29.200001	123.000000	1023.000000	1023.000000	2046.000000
12.380000	-0.011422	-6.750690	-2.453853	-3.223952	-0.358822	-0.714063	0.000000	-10.000000	-0.516667	29.616667	132.666672	1023.000000	1023.000000	2046.000000
12.400000	-0.009163	-5.415153	-2.315814	-2.864811	0.081176	-0.315704	0.000000	-10.000000	-0.541667	29.766666	142.500000	1023.000000	1023.000000	2046.000000
12.420000	-0.007745	-4.577144	-2.260727	-2.630503	0.448561	-0.134475	0.000000	-10.000000	-0.533333	30.016666	152.500000	1023.000000	1023.000000	2046.000000
12.440000	-0.005600	-3.309875	-2.023097	-2.320761	0.937044	0.096939	0.000000	-10.000000	-0.516667	29.783335	162.500000	1023.000000	1023.000000	2046.000000
12.460000	-0.003804	-2.248271	-1.929235	-2.172941	1.352199	0.501706	0.000000	-10.000000	-0.525000	29.950001	172.500000	1023.000000	1023.000000	2046.000000
12.480000	-0.002491	-1.472242	-1.919481	-2.033890	1.770654	0.710475	0.000000	-10.000000	-0.525000	29.916668	182.500000	1023.000000	1023.000000	2046.000000
12.500000	-0.000122	-0.072339	-1.691446	-1.826115	2.271407	1.173814	0.000000	-10.000000	-0.525000	30.316668	192.500000	1023.000000	1023.000000	2046.000000
12.520000	0.001593	0.941426	-1.384593	-1.691382	2.639620	1.377781	0.000000	-10.000000	-0.500000	30.283333	202.500000	1023.000000	1023.000000	2046.000000
12.540000	0.004345	2.567830	-0.924819	-1.378234	3.194133	1.676750	0.000000	-10.000000	-0.491667	30.383333	212.500000	1023.000000	1023.000000	2046.000000
12.560000	0.006351	3.753415	-0.445736	-1.416076	3.509209	2.106018	0.000000	-10.000000	-0.475000	30.166666	222.500000	1023.000000	1023.000000	2046.000000
12.580000	0.007746	4.577984	-0.037385	-1.514254	3.782378	2.347245	0.000000	-10.000000	-0.458333	30.116667	232.500000	1023.000000	1023.000000	2046.000000
12.600000	0.009852	5.822271	0.367854	-1.435403	4.217424	2.672396	0.000000	-10.000000	-0.450000	29.633333	242.500000	1023.000000	1023.000000	2046.000000
12.620000	0.011594	6.851852	0.752216	-1.457002	4.527334	3.029305	0.000000	-10.000000	-0.450000	29.516666	252.500000	1023.000000	1023.000000	2046.000000
12.640000	0.013192	7.796598	1.066316	-1.315025	4.865652	3.179655	0.000000	-10.000000	-0.433333	29.166668	262.500000	1023.000000	1023.000000	2046.000000
12.660000	0.015697	9.277159	1.569906	-0.985986	5.268310	3.424930	0.000000	-10.000000	-0.441667	29.100000	272.500000	1023.000000	1023.000000	2046.000000
12.680000	0.018287	10.807792	2.048546	-0.738180	5.646796	3.850629	0.000000	-10.000000	-0.441667	28.683334	282.166656	1023.000000	1023.000000	2046.000000
12.700000	0.020092	11.874318	2.397506	-0.526156	5.975221	4.027748	0.000000	-10.000000	-0.458333	28.500000	291.833344	1023.000000	1023.000000	2046.000000
12.720000	0.022556	13.330452	2.806923	-0.261875	6.412236	4.373168	0.000000	-10.000000	-0.441667	28.216667	301.166656	1023.000000	1023.000000	2046.000000
12.740000	0.024238	14.324365	3.030715	-0.132029	6.800093	4.625585	0.000000	-10.000000	-0.441667	28.116667	310.833344	1023.000000	1023.000000	2046.000000
12.760000	0.025591	15.124199	3.248357	0.056868	7.131568	4.687406	0.000000	-10.000000	-0.425000	27.700001	320.166656	1023.000000	1023.000000	2046.000000
12.780000	0.027850	16.459610	3.613813	0.292327	7.493513	5.059957	0.000000	-10.000000	-0.408333	27.500000	329.666656	1023.000000	1023.000000	2046.000000
12.800000	0.029340	17.339821	3.923440	0.312700	7.750489	5.353193	0.000000	-10.000000	-0.375000	26.916666	338.833344	1023.000000	1023.000000	2046.000000
12.820000	0.031326	18.513727	4.274827	0.565645	8.123740	5.549516	0.000000	-10.000000	-0.358333	26.533333	348.000000	1023.000000	1023.000000	2046.000000
12.840000	0.033818	19.986641	4.689902	0.765178	8.535058	5.996503	0.000000	-10.000000	-0.350000	25.966667	356.833344	1023.000000	1023.000000	2046.000000
12.860000	0.034735	20.528481	4.779824	0.868273	8.773440	6.106944	0.000000	-10.000000	-0.341667	25.700001	365.500000	1023.000000	1023.000000	2046.000000
12.880000	0.036469	21.553358	4.972015	1.201412	9.143684	6.236246	0.000000	-10.000000	-0.325000	25.150000	374.166656	1023.000000	1023.000000	2046.000000
12.900000	0.038323	22.648657	5.261720	1.351028	9.466514	6.569395	0.000000	-10.000000	-0.291667	24.583334	382.666656	1023.000000	1023.000000	2046.000000
12.920000	0.039891	23.575758	5.690399	1.430140	9.687277	6.767942	0.000000	-10.000000	-0.266667	23.816668	391.000000	1023.000000	1023.000000	2046.000000
12.940000	0.041899	24.762106	6.027963	1.727410	10.009744	6.996989	0.000000	-10.000000	-0.250000	23.366667	399.000000	1023.000000	1023.000000	2046.000000
12.960000	0.044271	26.164211	6.225760	2.410861	10.318853	7.208735	0.000000	-10.000000	-0.233333	22.616667	407.000000	1023.000000	1023.000000	2046.000000
12.980000	0.046060	27.221586	6.321608	2.938046	10.436562	7.525373	0.000000	-10.000000	-0.200000	21.850000	414.666656	1023.000000	1023.000000	2046.000000
13.000000	0.047084	27.826435	6.313003	3.370642	10.597476	7.545314	0.000000	-10.000000	-0.183333	20.866667	422.166656	1023.000000	1023.000000	2046.000000
13.020000	0.048908	28.904434	6.565005	3.917024	10.813432	7.608973	0.000000	-10.000000	-0.191667	20.450001	429.166656	1023.000000	1023.000000	2046.000000
13.040000	0.051092	30.195227	6.875539	4.444044	11.025996	7.849646	0.000000	-10.000000	-0.208333	20.216667	436.166656	1023.000000	1023.000000	2046.000000
13.060000	0.052513	31.035116	7.105783	4.808699	11.018469	8.102167	0.000000	-10.000000	-0.183333	20.166666	442.833344	1023.000000	1023.000000	2046.000000
13.080000	0.053408	31.563948	7.190803	5.161077	11.072103	8.139965	0.000000	-10.000000	-0.150000	19.650000	449.666656	1023.000000	1023.000000	2046.000000
13.100000	0.054268	32.072475	7.276559	5.548615	11.127892	8.119410	0.000000	-10.000000	-0.091667	18.466667	456.166656	1023.000000	1023.000000	2046.000000
13.120000	0.054695	32.324867	7.324252	5.644095	11.084371	8.272149	0.000000	-10.000000	-0.041667	16.350000	462.500000	1023.000000	1023.000000	2046.000000
13.140000	0.053896	31.852345	7.274778	5.497970	10.958131	8.121465	0.000000	-10.000000	0.033333	13.083334	468.333344	1023.000000	1023.000000	2046.000000
13.160000	0.053287	31.492376	7.094483	5.486041	10.963527	7.948325	0.000000	-10.000000	0.083333	6.833333	473.333344	1023.000000	1023.000000	2046.000000
13.180000	0.052269	30.890965	6.814003	5.330584	10.802545	7.943832	0.000000	-10.000000	0.125000	0.500000	476.500000	1023.000000	1023.000000	2046.000000
13.200000	0.050051	29.579893	6.277228	5.171500	10.520195	7.610970	0.000000	-10.000000	0.175000	-6.416667	477.833344	1023.000000	1023.000000	2046.000000
13.220000	0.048501	28.663979	5.861571	5.087005	10.370985	7.344418	0.000000	-10.000000	0.233333	-10.883333	478.000000	1023.000000	1023.000000	2046.000000
13.240000	0.047080	27.824417	5.610082	4.852193	10.067904	7.294239	0.000000	-10.000000	0.283333	-14.583334	478.000000	1023.000000	1023.000000	2046.000000
13.260000	0.044851	26.506689	5.280133	4.540822	9.776014	6.909720	0.000000	-10.000000	0.316667	-16.616667	478.000000	1023.000000	1023.000000	2046.000000
13.280000	0.043290	25.584442	5.170960	4.162913	9.495624	6.754945	0.000000	-10.000000	0.358333	-17.800001	470.500000	1023.000000	1023.000000	2046.000000
13.300000	0.040466	23.915350	4.910913	3.574033	9.006547	6.423858	0.000000	-10.000000	0.408333	-19.233334	460.833344	1023.000000	1023.000000	2046.000000
13.320000	0.037955	22.431463	4.689558	3.210303	8.537343	5.994260	0.000000	-10.000000	0.458333	-20.766666	448.833344	1023.000000	1023.000000	2046.000000
13.340000	0.035707	21.102943	4.466247	2.806441	8.095331	5.734925	0.000000	-10.000000	0.500000	-22.383333	441.833344	1023.000000	1023.000000	2046.000000
13.360000	0.033016	19.512531	4.183548	2.486066	7.604065	5.238851	0.000000	-10.000000	0.550000	-23.983334	434.333344	1023.000000	1023.000000	2046.000000
13.380000	0.031191	18.433695	3.955078	2.343891	7.254528	4.880198	0.000000	-10.000000	0.608333	-25.583334	426.333344	1023.000000	1023.000000	2046.000000
13.400000	0.028963	17.116837	3.737991	2.023458	6.722843	4.632545	0.000000	-10.000000	0.658333	-26.950001	417.833344	1023.000000	1023.000000	2046.000000
13.420000	0.026284	15.534101	3.418861	1.738670	6.230170	4.146400	0.000000	-10.000000	0.708333	-28.216667	408.833344	1023.000000	1023.000000	2046.000000
13.440000	0.024311	14.367655	3.119567	1.500997	5.849284	3.897806	0.000000	-10.000000	0.733333	-29.033335	399.333344	1023.000000	1023.000000	2046.000000
13.460000	0.021487	12.698597	2.679204	1.104526	5.385074	3.529793	0.000000	-10.000000	0.775000	-29.766668	389.500000	1023.000000	1023.000000	2046.000000
13.480000	0.018824	11.125125	2.141612	0.824983	5.112996	3.045534	0.000000	-10.000000	0.791667	-30.100000	379.500000	1023.000000	1023.000000	2046.000000
13.500000	0.016877	9.974035	1.790284	0.571178	4.724502	2.888072	0.000000	-10.000000	0.808333	-30.283335	369.500000	1023.000000	1023.000000	2046.000000
13.520000	0.013989	8.267512	1.270922	0.169777	4.231987	2.594825	0.000000	-10.000000	0.800000	-30.233334	359.500000	1023.000000	1023.000000	2046.000000
13.540000	0.010975	6.486484	0.654908	-0.150852	3.844995	2.137433	0.000000	-10.000000	0.800000	-30.016666	349.500000	1023.000000	1023.000000	2046.000000
13.560000	0.008896	5.257529	0.174869	-0.362070	3.543707	1.901022	0.000000	-10.000000	0.808333	-29.983334	339.500000	1023.000000	1023.000000	2046.000000
13.580000	0.006539	3.864573	-0.146047	-0.740362	3.120584	1.630398	0.000000	-10.000000	0.808333	-30.050001	329.500000	1023.000000	1023.000000	2046.000000
13.600000	0.004520	2.671367	-0.291006	-1.145360	2.839859	1.267875	0.000000	-10.000000	0.816667	-30.266666	319.500000	1023.000000	1023.000000	2046.000000
13.620000	0.003325	1.964940	-0.357604	-1.365680	2.608830	1.079394	0.000000	-10.000000	0.808333	-30.183334	309.500000	1023.000000	1023.000000	2046.000000
13.640000	0.001624	0.959851	-0.577143	-1.474345	2.216826	0.794512	0.000000	-10.000000	0.775000	-29.650000	299.500000	1023.000000	1023.000000	2046.000000
13.660000	-0.000030	-0.017599	-0.916712	-1.223087	1.813694	0.308505	0.000000	-10.000000	0.733333	-28.966667	289.500000	1023.000000	1023.000000	2046.000000
13.680000	-0.000643	-0.380213	-1.126044	-0.856156	1.555138	0.046849	0.000000	-10.000000	0.700000	-28.283333	279.833344	1023.000000	1023.000000	2046.000000
13.700000	-0.001611	-0.952380	-1.178800	-0.820842	1.118262	-0.071000	0.000000	-10.000000	0.691667	-27.650000	270.333344	1023.000000	1023.000000	2046.000000
13.720000	-0.002923	-1.727393	-1.329463	-0.825774	0.835599	-0.407754	0.000000	-10.000000	0.683333	-27.083334	261.166656	1023.000000	1023.000000	2046.000000
13.740000	-0.003521	-2.080749	-1.382184	-0.748867	0.600267	-0.549964	0.000000	-10.000000	0.658333	-26.583334	252.000000	1023.000000	1023.000000	2046.000000
13.760000	-0.005117	-3.024050	-1.628546	-0.879197	0.194999	-0.711306	0.000000	-10.000000	0.625000	-26.016666	237.333328	1023.000000	1023.000000	2046.000000
13.780000	-0.007013	-4.144920	-2.029825	-0.941108	-0.100378	-1.073609	0.000000	-10.000000	0.591667	-25.500000	225.666672	1023.000000	1023.000000	2046.000000
13.800000	-0.008310	-4.911158	-2.286153	-0.984194	-0.398936	-1.241875	0.000000	-10.000000	0.575000	-24.783333	211.333328	1023.000000	1023.000000	2046.000000
13.820000	-0.010280	-6.075585	-2.647885	-1.302628	-0.723776	-1.401296	0.000000	-10.000000	0.575000	-24.416668	205.666672	1023.000000	1023.000000	2046.000000
13.840000	-0.012287	-7.261622	-3.025897	-1.624542	-0.976604	-1.634579	0.000000	-10.000000	0.575000	-24.050001	200.000000	1023.000000	1023.000000	2046.000000
13.860000	-0.013711	-8.103166	-3.305981	-1.849315	-1.225803	-1.722066	0.000000	-10.000000	0.558333	-23.850000	197.333328	1023.000000	1023.000000	2046.000000
13.880000	-0.016030	-9.473636	-3.713984	-2.208738	-1.640333	-1.910581	0.000000	-10.000000	0.533333	-23.250000	192.166672	1023.000000	1023.000000	2046.000000
13.900000	-0.018180	-10.744094	-4.082266	-2.423847	-1.974512	-2.263469	0.000000	-10.000000	0.483333	-22.350000	184.500000	1023.000000	1023.000000	2046.000000
13.920000	-0.019462	-11.501763	-4.229479	-2.605048	-2.229934	-2.437302	0.000000	-10.000000	0.450000	-21.383333	177.166672	1023.000000	1023.000000	2046.000000
13.940000	-0.021046	-12.437968	-4.366120	-2.940785	-2.548263	-2.582800	0.000000	-10.000000	0.416667	-20.616667	170.000000	1023.000000	1023.000000	2046.000000
13.960000	-0.022908	-13.538568	-4.520536	-3.258254	-2.815164	-2.944614	0.000000	-10.000000	0.408333	-19.950001	163.166672	1023.000000	1023.000000	2046.000000
13.980000	-0.024028	-14.200619	-4.524912	-3.535833	-3.021044	-3.118829	0.000000	-10.000000	0.400000	-19.283335	156.500000	1023.000000	1023.000000	2046.000000
14.000000	-0.025364	-14.990335	-4.676551	-3.934688	-3.246629	-3.132466	0.000000	-10.000000	0.400000	-18.716667	150.000000	1023.000000	1023.000000	2046.000000
14.020000	-0.027224	-16.089518	-4.884367	-4.263540	-3.491027	-3.450584	0.000000	-10.000000	0.400000	-18.216667	143.666672	1023.000000	1023.000000	2046.000000
14.040000	-0.028089	-16.600613	-5.006354	-4.437140	-3.584265	-3.572855	0.000000	-10.000000	0.400000	-17.950001	137.500000	1023.000000	1023.000000	2046.000000
14.060000	-0.029266	-17.296038	-5.081565	-4.729651	-3.846603	-3.638218	0.000000	-10.000000	0.400000	-17.733334	131.500000	1023.000000	1023.000000	2046.000000
14.080000	-0.030663	-18.122011	-5.264343	-4.913103	-4.033476	-3.911090	0.000000	-10.000000	0.383333	-17.533333	125.500000	1023.000000	1023.000000	2046.000000
14.100000	-0.031153	-18.411253	-5.274825	-5.019670	-4.144130	-3.972629	0.000000	-10.000000	0.350000	-17.200001	119.833336	1023.000000	1023.000000	2046.000000
14.120000	-0.032171	-19.012772	-5.343830	-5.279599	-4.380326	-4.009017	0.000000	-10.000000	0.316667	-16.716667	114.166664	1023.000000	1023.000000	2046.000000
14.140000	-0.033468	-19.779604	-5.500509	-5.471880	-4.553972	-4.253243	0.000000	-10.000000	0.300000	-16.316668	108.666664	1023.000000	1023.000000	2046.000000
14.160000	-0.034102	-20.154186	-5.555604	-5.607482	-4.645682	-4.345417	0.000000	-10.000000	0.300000	-15.916667	103.000000	1023.000000	1023.000000	2046.000000
14.180000	-0.035035	-20.705959	-5.716407	-5.807036	-4.806385	-4.376131	0.000000	-10.000000	0.300000	-15.733334	97.666664	1023.000000	1023.000000	2046.000000
14.200000	-0.036554	-21.603674	-5.940176	-5.991280	-5.029124	-4.643093	0.000000	-10.000000	0.300000	-15.550000	92.500000	1023.000000	1023.000000	2046.000000
14.220000	-0.036792	-21.744347	-5.926111	-6.075914	-5.188373	-4.553949	0.000000	-10.000000	0.291667	-15.350000	87.333336	1023.000000	1023.000000	2046.000000
14.240000	-0.038359	-22.670048	-6.201043	-6.305078	-5.410173	-4.753754	0.000000	-10.000000	0.275000	-14.850000	82.166664	1023.000000	1023.000000	2046.000000
14.260000	-0.039492	-23.339502	-6.461695	-6.441128	-5.521412	-4.915267	0.000000	-10.000000	0.258333	-14.266666	77.166664	1023.000000	1023.000000	2046.000000
14.280000	-0.039544	-23.370636	-6.397429	-6.573036	-5.514623	-4.885548	0.000000	-10.000000	0.250000	-13.850000	72.500000	1023.000000	1023.000000	2046.000000
14.300000	-0.040112	-23.706297	-6.260536	-6.897596	-5.596617	-4.951548	0.000000	-10.000000	0.250000	-13.800000	67.833336	1023.000000	1023.000000	2046.000000
14.320000	-0.040695	-24.050522	-6.104538	-7.127173	-5.632003	-5.186807	0.000000	-10.000000	0.250000	-13.683333	63.166668	1023.000000	1023.000000	2046.000000
14.340000	-0.040659	-24.029686	-5.986478	-7.126639	-5.691494	-5.225073	0.000000	-10.000000	0.233333	-13.283334	58.500000	1023.000000	1023.000000	2046.000000
14.360000	-0.040763	-24.091106	-5.983907	-6.989825	-5.839032	-5.278342	0.000000	-10.000000	0.200000	-12.300000	54.166668	1023.000000	1023.000000	2046.000000
14.380000	-0.040333	-23.836708	-5.938139	-6.582937	-5.930974	-5.384658	0.000000	-10.000000	0.183333	-11.266666	50.000000	1023.000000	1023.000000	2046.000000
14.400000	-0.039239	-23.190004	-5.709841	-6.202241	-6.023354	-5.254568	0.000000	-10.000000	0.166667	-10.150001	46.333332	1023.000000	1023.000000	2046.000000
14.420000	-0.039010	-23.054945	-5.690732	-6.054391	-6.090775	-5.219047	0.000000	-10.000000	0.175000	-9.450001	42.833332	1023.000000	1023.000000	2046.000000
14.440000	-0.039435	-23.306349	-5.775858	-5.933339	-6.186965	-5.410186	0.000000	-10.000000	0.158333	-8.933333	39.666668	1023.000000	1023.000000	2046.000000
14.460000	-0.039331	-23.244484	-5.816929	-5.729146	-6.264667	-5.433743	0.000000	-10.000000	0.150000	-8.733334	36.666668	1023.000000	1023.000000	2046.000000
14.480000	-0.039619	-23.414667	-5.919795	-5.682778	-6.452082	-5.360013	0.000000	-10.000000	0.133333	-8.366667	33.833332	1023.000000	1023.000000	2046.000000
14.500000	-0.040414	-23.884743	-6.107583	-5.728358	-6.602795	-5.446007	0.000000	-10.000000	0.125000	-8.083334	31.166666	1023.000000	1023.000000	2046.000000
14.520000	-0.041161	-24.326303	-6.311707	-5.792184	-6.706553	-5.515860	0.000000	-10.000000	0.125000	-7.666667	28.333334	1023.000000	1023.000000	2046.000000
14.540000	-0.041598	-24.584637	-6.363630	-5.875930	-6.762764	-5.582313	0.000000	-10.000000	0.133333	-7.300000	25.833334	1023.000000	1023.000000	2046.000000
14.560000	-0.042284	-24.989960	-6.480966	-6.089498	-6.823238	-5.596257	0.000000	-10.000000	0.125000	-6.716667	23.333334	1023.000000	1023.000000	2046.000000
14.580000	-0.043535	-25.729082	-6.680433	-6.328958	-6.977688	-5.742002	0.000000	-10.000000	0.125000	-6.000000	21.000000	1023.000000	1023.000000	2046.000000
14.600000	-0.044375	-26.225849	-6.846496	-6.399447	-6.998467	-5.981439	0.000000	-10.000000	0.108333	-5.066667	19.000000	1023.000000	1023.000000	2046.000000
14.620000	-0.044682	-26.407278	-6.862257	-6.414186	-7.037458	-6.093377	0.000000	-10.000000	0.100000	-3.983333	17.333334	1023.000000	1023.000000	2046.000000
14.640000	-0.044610	-26.364378	-6.802660	-6.564548	-7.028436	-5.968734	0.000000	-10.000000	0.091667	-2.933333	16.166666	1023.000000	1023.000000	2046.000000
14.660000	-0.045258	-26.747633	-6.818087	-6.778265	-7.115193	-6.036087	0.000000	-10.000000	0.091667	-2.100000	15.333333	1023.000000	1023.000000	2046.000000
14.680000	-0.045885	-27.118111	-6.854390	-6.974713	-7.157507	-6.131502	0.000000	-10.000000	0.100000	-1.300000	15.000000	1023.000000	1023.000000	2046.000000
14.700000	-0.046093	-27.241138	-6.866789	-7.103579	-7.162903	-6.107867	0.000000	-10.000000	0.100000	-0.316667	15.000000	1023.000000	1023.000000	2046.000000
14.720000	-0.046541	-27.505737	-6.926072	-7.327390	-7.211967	-6.040308	0.000000	-10.000000	0.083333	1.050000	15.000000	1023.000000	1023.000000	2046.000000
14.740000	-0.047279	-27.941654	-7.132306	-7.448430	-7.200752	-6.160166	0.000000	-10.000000	0.066667	2.750000	15.000000	1023.000000	1023.000000	2046.000000
14.760000	-0.046796	-27.656593	-7.081304	-7.339440	-7.092824	-6.143025	0.000000	-10.000000	0.041667	4.716667	15.000000	1023.000000	1023.000000	2046.000000
14.780000	-0.046373	-27.406507	-7.004901	-7.424000	-7.036195	-5.941411	0.000000	-10.000000	0.025000	6.883333	15.000000	1023.000000	1023.000000	2046.000000
14.800000	-0.045947	-27.154959	-6.899981	-7.420945	-6.932944	-5.901089	0.000000	-10.000000	0.000000	9.183333	15.000000	1023.000000	1023.000000	2046.000000
14.820000	-0.044538	-26.321726	-6.741319	-7.332372	-6.614814	-5.633221	0.000000	-10.000000	-0.033333	11.600000	15.000000	1023.000000	1023.000000	2046.000000
14.840000	-0.043311	-25.596664	-6.535347	-7.345549	-6.405920	-5.309849	0.000000	-10.000000	-0.075000	13.916667	15.000000	1023.000000	1023.000000	2046.000000
14.860000	-0.042330	-25.016848	-6.454137	-7.304739	-6.044979	-5.212992	0.000000	-10.000000	-0.116667	16.166666	16.333334	1023.000000	1023.000000	2046.000000
14.880000	-0.040485	-23.926825	-6.152854	-7.133511	-5.722544	-4.917917	0.000000	-10.000000	-0.166667	17.916666	19.500000	1023.000000	1023.000000	2046.000000
14.900000	-0.038694	-22.867876	-5.940901	-7.095962	-5.321704	-4.509309	0.000000	-10.000000	-0.216667	19.633333	24.666666	1023.000000	1023.000000	2046.000000
14.920000	-0.037229	-22.002272	-5.802544	-7.015016	-4.935907	-4.248805	0.000000	-10.000000	-0.266667	21.033335	30.833334	1023.000000	1023.000000	2046.000000
14.940000	-0.035320	-20.873907	-5.610903	-6.852033	-4.430701	-3.980270	0.000000	-10.000000	-0.308333	22.800001	37.666668	1023.000000	1023.000000	2046.000000
14.960000	-0.033143	-19.587400	-5.399931	-6.744468	-3.950544	-3.492458	0.000000	-10.000000	-0.350000	24.200001	45.166668	1023.000000	1023.000000	2046.000000
14.980000	-0.031525	-18.631491	-5.222753	-6.632167	-3.571162	-3.205409	0.000000	-10.000000	-0.383333	25.549999	53.000000	1023.000000	1023.000000	2046.000000
15.000000	-0.029357	-17.350155	-4.935566	-6.460723	-2.960559	-2.993307	0.000000	-10.000000	-0.391667	26.250000	61.333332	1023.000000	1023.000000	2046.000000
15.020000	-0.026485	-15.652737	-4.356576	-6.327257	-2.447161	-2.521742	0.000000	-10.000000	-0.400000	26.700001	70.000000	1023.000000	1023.000000	2046.000000
15.040000	-0.023968	-14.164911	-3.802713	-6.263288	-2.013770	-2.085141	0.000000	-10.000000	-0.425000	27.166666	78.833336	1023.000000	1023.000000	2046.000000
15.060000	-0.021468	-12.687734	-3.500046	-5.878092	-1.513917	-1.795678	0.000000	-10.000000	-0.466667	27.850000	87.666664	1023.000000	1023.000000	2046.000000
15.080000	-0.018449	-10.903543	-3.221843	-5.241609	-0.971630	-1.468461	0.000000	-10.000000	-0.475000	28.816668	96.833336	1023.000000	1023.000000	2046.000000
15.100000	-0.015090	-8.918164	-2.846761	-4.645500	-0.546683	-0.879220	0.000000	-10.000000	-0.491667	29.300001	106.500000	1023.000000	1023.000000	2046.000000
15.120000	-0.012312	-7.276318	-2.488385	-4.182124	-0.209530	-0.396279	0.000000	-10.000000	-0.533333	29.983334	116.166664	1023.000000	1023.000000	2046.000000
15.140000	-0.009951	-5.881001	-2.236821	-3.717160	0.186393	-0.113414	0.000000	-10.000000	-0.591667	30.350000	122.500000	1023.000000	1023.000000	2046.000000
15.160000	-0.007034	-4.157092	-1.970876	-3.064806	0.690693	0.187897	0.000000	-10.000000	-0.608333	31.350000	132.500000	1023.000000	1023.000000	2046.000000
15.180000	-0.004315	-2.550045	-1.709903	-2.508496	1.066018	0.602337	0.000000	-10.000000	-0.575000	31.783335	143.000000	1023.000000	1023.000000	2046.000000
15.200000	-0.002251	-1.330581	-1.604704	-2.130537	1.451588	0.953072	0.000000	-10.000000	-0.558333	32.050003	157.166672	1023.000000	1023.000000	2046.000000
15.220000	-0.000425	-0.250944	-1.520622	-1.784541	1.865184	1.189034	0.000000	-10.000000	-0.550000	31.750000	167.833328	1023.000000	1023.000000	2046.000000
15.240000	0.001564	0.924230	-1.323205	-1.521557	2.289691	1.479302	0.000000	-10.000000	-0.558333	31.383333	178.500000	1023.000000	1023.000000	2046.000000
15.260000	0.003697	2.184648	-1.157217	-1.145014	2.788244	1.698636	0.000000	-10.000000	-0.541667	31.166668	189.000000	1023.000000	1023.000000	2046.000000
15.280000	0.005680	3.356923	-1.034882	-0.936415	3.242866	2.085354	0.000000	-10.000000	-0.525000	30.966667	199.333328	1023.000000	1023.000000	2046.000000
15.300000	0.007387	4.365737	-0.858389	-0.765622	3.587858	2.401890	0.000000	-10.000000	-0.508333	30.866667	209.833328	1023.000000	1023.000000	2046.000000
15.320000	0.009113	5.385892	-0.611789	-0.652586	3.991523	2.658745	0.000000	-10.000000	-0.483333	30.516666	220.166672	1023.000000	1023.000000	2046.000000
15.340000	0.011416	6.746764	-0.166100	-0.406227	4.427945	2.891146	0.000000	-10.000000	-0.466667	30.250000	230.500000	1023.000000	1023.000000	2046.000000
15.360000	0.013681	8.085453	0.314851	-0.250545	4.877126	3.144021	0.000000	-10.000000	-0.450000	29.816668	240.500000	1023.000000	1023.000000	2046.000000
15.380000	0.015898	9.395927	0.835859	-0.216442	5.279127	3.497384	0.000000	-10.000000	-0.450000	29.766668	250.500000	1023.000000	1023.000000	2046.000000
15.400000	0.017834	10.539999	1.317390	-0.264513	5.638029	3.849093	0.000000	-10.000000	-0.450000	29.466667	260.500000	1023.000000	1023.000000	2046.000000
15.420000	0.019635	11.604185	1.709395	-0.303039	5.991649	4.206180	0.000000	-10.000000	-0.450000	29.400000	270.500000	1023.000000	1023.000000	2046.000000
15.440000	0.021411	12.653965	2.099808	-0.222510	6.292832	4.483835	0.000000	-10.000000	-0.450000	29.033333	280.500000	1023.000000	1023.000000	2046.000000
15.460000	0.023218	13.721971	2.472959	-0.030663	6.622827	4.656848	0.000000	-10.000000	-0.433333	28.800001	290.166656	1023.000000	1023.000000	2046.000000
15.480000	0.025427	15.027438	2.915521	0.248219	6.970234	4.893464	0.000000	-10.000000	-0.416667	28.183334	299.833344	1023.000000	1023.000000	2046.000000
15.500000	0.027479	16.240313	3.321742	0.549249	7.317485	5.051837	0.000000	-10.000000	-0.400000	27.716667	309.166656	1023.000000	1023.000000	2046.000000
15.520000	0.029630	17.511374	3.670544	0.829135	7.704612	5.307083	0.000000	-10.000000	-0.375000	26.833334	318.666656	1023.000000	1023.000000	2046.000000
15.540000	0.031382	18.546530	3.967145	0.979956	7.988501	5.610928	0.000000	-10.000000	-0.341667	26.066668	327.833344	1023.000000	1023.000000	2046.000000
15.560000	0.032703	19.327375	4.218570	1.065983	8.210151	5.832672	0.000000	-10.000000	-0.291667	25.333334	336.666656	1023.000000	1023.000000	2046.000000
15.580000	0.034040	20.117424	4.441048	1.184855	8.515560	5.975961	0.000000	-10.000000	-0.266667	24.750000	345.166656	1023.000000	1023.000000	2046.000000
15.600000	0.035801	21.158365	4.711499	1.407304	8.920802	6.118760	0.000000	-10.000000	-0.275000	24.516666	353.500000	1023.000000	1023.000000	2046.000000
15.620000	0.038001	22.458635	5.082379	1.605679	9.299037	6.471540	0.000000	-10.000000	-0.275000	24.150000	361.833344	1023.000000	1023.000000	2046.000000
15.640000	0.040149	23.728188	5.524151	1.772457	9.574570	6.857009	0.000000	-10.000000	-0.275000	23.700001	370.000000	1023.000000	1023.000000	2046.000000
15.660000	0.041110	24.295759	5.654266	1.817853	9.826119	6.997522	0.000000	-10.000000	-0.233333	23.083334	378.000000	1023.000000	1023.000000	2046.000000
15.680000	0.042516	25.126812	5.779861	2.093194	10.139622	7.114136	0.000000	-10.000000	-0.200000	22.066668	385.666656	1023.000000	1023.000000	2046.000000
15.700000	0.043930	25.962700	5.979227	2.313136	10.380919	7.289419	0.000000	-10.000000	-0.166667	21.400002	393.166656	1023.000000	1023.000000	2046.000000
15.720000	0.045718	27.019255	6.343817	2.407216	10.680375	7.587845	0.000000	-10.000000	-0.150000	20.366667	400.333344	1023.000000	1023.000000	2046.000000
15.740000	0.047309	27.959402	6.734652	2.509593	10.868370	7.846788	0.000000	-10.000000	-0.158333	19.783335	407.500000	1023.000000	1023.000000	2046.000000
15.760000	0.048867	28.880676	6.990528	2.873794	11.050359	7.965996	0.000000	-10.000000	-0.158333	19.100000	414.166656	1023.000000	1023.000000	2046.000000
15.780000	0.050592	29.899683	7.000749	3.550565	11.349360	7.999007	0.000000	-10.000000	-0.141667	18.550001	420.666656	1023.000000	1023.000000	2046.000000
15.800000	0.052241	30.874193	7.057874	4.060953	11.518154	8.237212	0.000000	-10.000000	-0.100000	17.416668	427.000000	1023.000000	1023.000000	2046.000000
15.820000	0.053446	31.586367	7.242324	4.347006	11.528387	8.468650	0.000000	-10.000000	-0.066667	16.383333	433.000000	1023.000000	1023.000000	2046.000000
15.840000	0.054157	32.007065	7.319475	4.678653	11.543026	8.465913	0.000000	-10.000000	-0.033333	15.266666	438.666656	1023.000000	1023.000000	2046.000000
15.860000	0.054995	32.502029	7.393927	5.186075	11.536641	8.385388	0.000000	-10.000000	-0.008333	14.083333	443.833344	1023.000000	1023.000000	2046.000000
15.880000	0.055667	32.899387	7.449756	5.508603	11.444011	8.497018	0.000000	-10.000000	0.033333	11.600000	448.833344	1023.000000	1023.000000	2046.000000
15.900000	0.055046	32.532192	7.343145	5.604247	11.185145	8.399653	0.000000	-10.000000	0.083333	6.933333	453.166656	1023.000000	1023.000000	2046.000000
15.920000	0.053849	31.824600	7.078603	5.632462	11.014807	8.098728	0.000000	-10.000000	0.133333	1.050000	456.500000	1023.000000	1023.000000	2046.000000
15.940000	0.052936	31.285381	6.848629	5.603273	10.934958	7.898522	0.000000	-10.000000	0.175000	-5.383333	458.333344	1023.000000	1023.000000	2046.000000
15.960000	0.051799	30.613054	6.722841	5.273498	10.692533	7.924182	0.000000	-10.000000	0.225000	-10.766666	459.000000	1023.000000	1023.000000	2046.000000
15.980000	0.049766	29.411417	6.370843	5.014849	10.364965	7.660761	0.000000	-10.000000	0.266667	-14.816667	459.000000	1023.000000	1023.000000	2046.000000
16.000000	0.047686	28.182722	5.908431	4.922387	10.064466	7.287436	0.000000	-10.000000	0.333333	-17.316668	459.000000	1023.000000	1023.000000	2046.000000
16.020000	0.045943	27.152367	5.412043	4.851398	9.791270	7.097654	0.000000	-10.000000	0.383333	-18.783335	451.166656	1023.000000	1023.000000	2046.000000
16.040001	0.043297	25.588490	4.930842	4.529484	9.272541	6.855622	0.000000	-10.000000	0.433333	-20.200001	441.000000	1023.000000	1023.000000	2046.000000
16.059999	0.040487	23.928009	4.374551	4.235938	8.874938	6.442583	0.000000	-10.000000	0.458333	-21.383333	428.500000	1023.000000	1023.000000	2046.000000
16.080000	0.037878	22.386187	4.025283	3.902295	8.337449	6.121160	0.000000	-10.000000	0.491667	-22.566668	421.333344	1023.000000	1023.000000	2046.000000
16.100000	0.035122	20.757263	3.699033	3.344507	7.769327	5.944396	0.000000	-10.000000	0.541667	-23.666666	413.833344	1023.000000	1023.000000	2046.000000
16.120001	0.031460	18.593113	3.332202	2.704109	7.073203	5.483600	0.000000	-10.000000	0.616667	-25.316668	405.833344	1023.000000	1023.000000	2046.000000
16.139999	0.027938	16.511318	2.887281	2.195591	6.469893	4.958552	0.000000	-10.000000	0.666667	-26.500000	400.333344	1023.000000	1023.000000	2046.000000
16.160000	0.025258	14.927443	2.548332	1.952049	5.989285	4.437777	0.000000	-10.000000	0.741667	-28.250000	391.166656	1023.000000	1023.000000	2046.000000
16.180000	0.022926	13.549395	2.310457	1.630361	5.434349	4.174227	0.000000	-10.000000	0.791667	-29.583334	381.500000	1023.000000	1023.000000	2046.000000
16.200001	0.019968	11.800991	1.965443	1.222373	4.860060	3.753116	0.000000	-10.000000	0.850000	-31.200001	368.500000	1023.000000	1023.000000	2046.000000
16.219999	0.017470	10.324517	1.606967	0.959370	4.495629	3.262552	0.000000	-10.000000	0.908333	-32.116669	358.166656	1023.000000	1023.000000	2046.000000
16.240000	0.015328	9.058674	1.332606	0.736792	4.083534	2.905742	0.000000	-10.000000	0.950000	-32.716667	347.666656	1023.000000	1023.000000	2046.000000
16.260000	0.012813	7.572303	1.037491	0.296052	3.574197	2.664563	0.000000	-10.000000	0.983333	-33.116669	336.666656	1023.000000	1023.000000	2046.000000
16.280001	0.009686	5.724541	0.543669	-0.121661	3.146694	2.155839	0.000000	-10.000000	0.991667	-33.333332	325.666656	1023.000000	1023.000000	2046.000000
16.299999	0.007062	4.173874	0.101582	-0.434012	2.762004	1.744299	0.000000	-10.000000	1.000000	-33.683334	314.333344	1023.000000	1023.000000	2046.000000
16.320000	0.004683	2.767472	-0.216362	-0.786689	2.215718	1.554804	0.000000	-10.000000	1.016667	-33.900002	303.166656	1023.000000	1023.000000	2046.000000
16.340000	0.001359	0.803371	-0.865984	-1.209349	1.768114	1.110590	0.000000	-10.000000	1.025000	-34.083332	291.833344	1023.000000	1023.000000	2046.000000
16.360001	-0.001551	-0.916683	-1.485702	-1.436993	1.408197	0.597815	0.000000	-10.000000	1.041667	-34.183334	280.500000	1023.000000	1023.000000	2046.000000
16.379999	-0.003611	-2.134292	-1.970882	-1.672089	1.056183	0.452496	0.000000	-10.000000	1.033333	-34.299999	269.166656	1023.000000	1023.000000	2046.000000
16.400000	-0.006105	-3.608092	-2.238378	-2.039276	0.589753	0.079808	0.000000	-10.000000	1.033333	-34.400002	257.666656	1023.000000	1023.000000	2046.000000
16.420000	-0.007672	-4.534398	-2.248099	-2.416200	0.327515	-0.197614	0.000000	-10.000000	1.025000	-34.483334	246.333328	1023.000000	1023.000000	2046.000000
16.440001	-0.008726	-5.157287	-2.194664	-2.731681	0.039865	-0.270807	0.000000	-10.000000	1.025000	-34.416668	234.666672	1023.000000	1023.000000	2046.000000
16.459999	-0.010512	-6.212616	-2.394027	-2.763666	-0.349408	-0.705516	0.000000	-10.000000	1.008333	-34.000000	223.333328	1023.000000	1023.000000	2046.000000
16.480000	-0.011618	-6.866463	-2.711240	-2.393203	-0.545452	-1.216569	0.000000	-10.000000	0.991667	-33.516666	211.833328	1023.000000	1023.000000	2046.000000
16.500000	-0.012002	-7.093445	-2.776922	-2.085289	-0.867399	-1.363834	0.000000	-10.000000	0.950000	-32.900002	200.666672	1023.000000	1023.000000	2046.000000
16.520000	-0.013239	-7.823981	-2.836904	-2.084812	-1.316043	-1.586223	0.000000	-10.000000	0.908333	-32.116669	189.666672	1023.000000	1023.000000	2046.000000
16.540001	-0.013956	-8.248107	-2.845177	-2.004352	-1.571292	-1.827286	0.000000	-10.000000	0.866667	-31.383333	179.000000	1023.000000	1023.000000	2046.000000
16.559999	-0.014572	-8.611794	-2.839537	-2.067475	-1.884293	-1.820489	0.000000	-10.000000	0.850000	-30.800001	168.666672	1023.000000	1023.000000	2046.000000
16.580000	-0.016378	-9.679235	-3.116018	-2.158542	-2.195576	-2.209100	0.000000	-10.000000	0.833333	-30.383333	158.500000	1023.000000	1023.000000	2046.000000
16.600000	-0.017221	-10.177785	-3.294900	-2.058288	-2.420746	-2.403851	0.000000	-10.000000	0.816667	-29.933334	148.500000	1023.000000	1023.000000	2046.000000
16.620001	-0.019182	-11.336308	-3.593279	-2.321318	-2.817387	-2.604325	0.000000	-10.000000	0.791667	-29.416666	138.500000	1023.000000	1023.000000	2046.000000
16.639999	-0.020779	-12.280234	-3.814033	-2.543586	-3.123729	-2.798886	0.000000	-10.000000	0.750000	-28.866667	128.500000	1023.000000	1023.000000	2046.000000
16.660000	-0.022063	-13.039277	-4.053650	-2.867009	-3.331054	-2.787564	0.000000	-10.000000	0.716667	-28.250000	118.833336	1023.000000	1023.000000	2046.000000
16.680000	-0.024589	-14.531961	-4.488166	-3.237977	-3.671787	-3.134031	0.000000	-10.000000	0.666667	-27.566668	109.333336	1023.000000	1023.000000	2046.000000
16.700001	-0.026287	-15.535657	-4.804614	-3.411217	-3.915745	-3.404082	0.000000	-10.000000	0.625000	-26.733334	100.166664	1023.000000	1023.000000	2046.000000
16.719999	-0.028055	-16.580685	-4.999986	-3.700560	-4.305139	-3.575000	0.000000	-10.000000	0.575000	-25.750000	91.000000	1023.000000	1023.000000	2046.000000
16.740000	-0.030107	-17.793362	-5.241277	-4.004078	-4.607190	-3.940818	0.000000	-10.000000	0.541667	-24.783335	82.333336	1023.000000	1023.000000	2046.000000
16.760000	-0.031170	-18.421638	-5.306164	-4.296705	-4.829957	-3.988813	0.000000	-10.000000	0.516667	-23.916668	74.000000	1023.000000	1023.000000	2046.000000
16.780001	-0.033144	-19.588205	-5.431940	-4.705489	-5.164617	-4.286160	0.000000	-10.000000	0.483333	-23.150000	66.166664	1023.000000	1023.000000	2046.000000
16.799999	-0.034172	-20.195398	-5.558714	-4.842369	-5.272183	-4.522132	0.000000	-10.000000	0.458333	-22.483334	58.500000	1023.000000	1023.000000	2046.000000
16.820000	-0.035914	-21.225403	-5.694931	-5.214945	-5.644435	-4.671093	0.000000	-10.000000	0.441667	-21.983334	51.000000	1023.000000	1023.000000	2046.000000
16.840000	-0.037394	-22.099625	-5.935196	-5.464187	-5.810230	-4.890011	0.000000	-10.000000	0.433333	-21.383333	43.666668	1023.000000	1023.000000	2046.000000
16.860001	-0.038155	-22.549459	-6.038460	-5.650138	-6.003648	-4.857213	0.000000	-10.000000	0.425000	-20.833334	36.500000	1023.000000	1023.000000	2046.000000
16.879999	-0.039822	-23.534792	-6.232896	-5.919432	-6.283899	-5.098564	0.000000	-10.000000	0.408333	-20.283335	29.500000	1023.000000	1023.000000	2046.000000
16.900000	-0.040623	-24.008324	-6.336979	-5.924328	-6.426782	-5.320235	0.000000	-10.000000	0.400000	-19.833334	22.666666	1023.000000	1023.000000	2046.000000
16.920000	-0.041474	-24.511272	-6.411267	-6.117081	-6.628056	-5.354868	0.000000	-10.000000	0.391667	-19.316668	16.000000	1023.000000	1023.000000	2046.000000
16.940001	-0.042834	-25.315033	-6.554257	-6.354862	-6.879408	-5.526506	0.000000	-10.000000	0.383333	-18.716667	9.666667	1023.000000	1023.000000	2046.000000
16.959999	-0.043284	-25.580879	-6.571341	-6.469253	-6.978003	-5.562283	0.000000	-10.000000	0.366667	-18.333334	3.833333	1023.000000	1023.000000	2046.000000
16.980000	-0.044571	-26.341408	-6.690348	-6.734108	-7.211596	-5.705354	0.000000	-10.000000	0.350000	-17.966667	-1.833333	1023.000000	1023.000000	2046.000000
17.000000	-0.045713	-27.016233	-6.906067	-6.821021	-7.264575	-6.024571	0.000000	-10.000000	0.325000	-17.716667	-7.500000	1023.000000	1023.000000	2046.000000
17.020000	-0.046135	-27.265982	-6.935430	-6.940158	-7.477573	-5.912822	0.000000	-10.000000	0.291667	-17.233334	-13.500000	1023.000000	1023.000000	2046.000000
17.040001	-0.047341	-27.978758	-7.088112	-7.138354	-7.682475	-6.069818	0.000000	-10.000000	0.283333	-16.766666	-19.333334	1023.000000	1023.000000	2046.000000
17.059999	-0.048440	-28.627798	-7.364514	-7.217278	-7.757555	-6.288449	0.000000	-10.000000	0.283333	-16.133333	-25.000000	1023.000000	1023.000000	2046.000000
17.080000	-0.048745	-28.808489	-7.519823	-7.290270	-7.783373	-6.215024	0.000000	-10.000000	0.283333	-15.666667	-30.333334	1023.000000	1023.000000	2046.000000
17.100000	-0.049846	-29.459190	-7.600217	-7.554771	-7.934919	-6.369283	0.000000	-10.000000	0.266667	-15.383334	-35.500000	1023.000000	1023.000000	2046.000000
17.120001	-0.050166	-29.648037	-7.504150	-7.749112	-7.841040	-6.553735	0.000000	-10.000000	0.250000	-15.400001	-40.666668	1023.000000	1023.000000	2046.000000
17.139999	-0.049938	-29.513613	-7.202022	-7.975749	-7.876560	-6.459281	0.000000	-10.000000	0.241667	-15.133333	-45.833332	1023.000000	1023.000000	2046.000000
17.160000	-0.050555	-29.877945	-7.171390	-8.046159	-8.035119	-6.625277	0.000000	-10.000000	0.241667	-14.433333	-51.000000	1023.000000	1023.000000	2046.000000
17.180000	-0.050455	-29.819141	-7.207628	-7.786257	-8.080715	-6.744540	0.000000	-10.000000	0.208333	-13.300000	-55.666668	1023.000000	1023.000000	2046.000000
17.200001	-0.049355	-29.169029	-6.983698	-7.370578	-8.196188	-6.618565	0.000000	-10.000000	0.183333	-12.033334	-60.000000	1023.000000	1023.000000	2046.000000
17.219999	-0.049290	-29.130505	-6.941030	-7.152075	-8.337163	-6.700237	0.000000	-10.000000	0.150000	-10.983334	-64.000000	1023.000000	1023.000000	2046.000000
17.240000	-0.048882	-28.889145	-6.883094	-6.820784	-8.362883	-6.822384	0.000000	-10.000000	0.150000	-10.183333	-67.666664	1023.000000	1023.000000	2046.000000
17.260000	-0.048592	-28.718090	-6.811602	-6.746379	-8.449079	-6.711030	0.000000	-10.000000	0.141667	-9.633334	-71.166664	1023.000000	1023.000000	2046.000000
17.280001	-0.049325	-29.151211	-6.985998	-6.675639	-8.605930	-6.883643	0.000000	-10.000000	0.125000	-9.100000	-74.333336	1023.000000	1023.000000	2046.000000
17.299999	-0.049270	-29.118479	-7.027948	-6.526507	-8.694228	-6.869797	0.000000	-10.000000	0.108333	-8.400001	-77.500000	1023.000000	1023.000000	2046.000000
17.320000	-0.050036	-29.571465	-7.184510	-6.611513	-8.896825	-6.878618	0.000000	-10.000000	0.100000	-7.716667	-80.333336	1023.000000	1023.000000	2046.000000
17.340000	-0.050801	-30.023588	-7.393341	-6.608654	-8.887240	-7.134355	0.000000	-10.000000	0.100000	-6.966667	-83.000000	1023.000000	1023.000000	2046.000000
17.360001	-0.050961	-30.117876	-7.425208	-6.797150	-8.901273	-6.994245	0.000000	-10.000000	0.100000	-6.316667	-85.333336	1023.000000	1023.000000	2046.000000
17.379999	-0.052315	-30.918102	-7.646465	-7.027352	-9.034228	-7.210056	0.000000	-10.000000	0.100000	-5.466667	-87.500000	1023.000000	1023.000000	2046.000000
17.400000	-0.053032	-31.341705	-7.769561	-7.123211	-9.048463	-7.400470	0.000000	-10.000000	0.100000	-4.266666	-89.333336	1023.000000	1023.000000	2046.000000
17.420000	-0.053247	-31.468761	-7.761044	-7.259171	-9.148257	-7.300290	0.000000	-10.000000	0.100000	-2.583333	-90.833336	1023.000000	1023.000000	2046.000000
17.440001	-0.054001	-31.914566	-7.845578	-7.426518	-9.234435	-7.408034	0.000000	-10.000000	0.083333	-0.766667	-91.666664	1023.000000	1023.000000	2046.000000
17.459999	-0.054160	-32.008835	-7.898012	-7.419833	-9.113503	-7.577488	0.000000	-10.000000	0.075000	0.916667	-92.000000	1023.000000	1023.000000	2046.000000
17.480000	-0.053740	-31.760426	-7.788356	-7.528065	-9.060075	-7.383929	0.000000	-10.000000	0.050000	2.366667	-92.000000	1023.000000	1023.000000	2046.000000
17.500000	-0.054320	-32.103046	-7.868805	-7.695733	-9.073434	-7.465075	0.000000	-10.000000	0.041667	4.016667	-92.000000	1023.000000	1023.000000	2046.000000
17.520000	-0.054623	-32.282093	-7.918112	-7.752468	-9.076412	-7.535100	0.000000	-10.000000	0.016667	6.016667	-92.000000	1023.000000	1023.000000	2046.000000
17.540001	-0.054104	-31.975269	-7.882465	-7.775198	-8.985383	-7.332224	0.000000	-10.000000	0.008333	8.233334	-92.000000	1023.000000	1023.000000	2046.000000
17.559999	-0.053937	-31.877014	-7.911514	-7.915999	-8.915103	-7.134398	0.000000	-10.000000	-0.016667	10.516666	-92.000000	1023.000000	1023.000000	2046.000000
17.580000	-0.053525	-31.633574	-7.966313	-7.877164	-8.678667	-7.111429	0.000000	-10.000000	-0.058333	12.733334	-92.000000	1023.000000	1023.000000	2046.000000
17.600000	-0.051972	-30.715546	-7.846416	-7.712828	-8.350465	-6.805836	0.000000	-10.000000	-0.100000	14.983334	-92.000000	1023.000000	1023.000000	2046.000000
17.620001	-0.050685	-29.954601	-7.676355	-7.711317	-8.121539	-6.445392	0.000000	-10.000000	-0.141667	17.033333	-53.333332	1023.000000	1023.000000	2046.000000
17.639999	-0.049565	-29.292761	-7.531321	-7.667131	-7.843995	-6.250314	0.000000	-10.000000	-0.183333	18.983334	-13.166667	1023.000000	1023.000000	2046.000000
17.660000	-0.047780	-28.237808	-7.297954	-7.521761	-7.476437	-5.941655	0.000000	-10.000000	-0.250000	20.650000	29.166666	1023.000000	1023.000000	2046.000000
17.680000	-0.046095	-27.242409	-7.031573	-7.463730	-7.164778	-5.582326	0.000000	-10.000000	-0.291667	22.300001	35.166668	1023.000000	1023.000000	2046.000000
17.700001	-0.044970	-26.577494	-6.901581	-7.513855	-6.858815	-5.303243	0.000000	-10.000000	-0.325000	23.733334	42.333332	1023.000000	1023.000000	2046.000000
17.719999	-0.043369	-25.631184	-6.813337	-7.322385	-6.328557	-5.166904	0.000000	-10.000000	-0.341667	24.883333	50.000000	1023.000000	1023.000000	2046.000000
17.740000	-0.041312	-24.415493	-6.549368	-7.266985	-5.992710	-4.606430	0.000000	-10.000000	-0.366667	25.783333	58.000000	1023.000000	1023.000000	2046.000000
17.760000	-0.039680	-23.450720	-6.342968	-7.202800	-5.623260	-4.281692	0.000000	-10.000000	-0.391667	26.350000	66.333336	1023.000000	1023.000000	2046.000000
17.780001	-0.038073	-22.501404	-6.209544	-7.031911	-5.141530	-4.118419	0.000000	-10.000000	-0.416667	27.083334	75.000000	1023.000000	1023.000000	2046.000000
17.799999	-0.035662	-21.076170	-5.946912	-6.815351	-4.680429	-3.633479	0.000000	-10.000000	-0.441667	27.716667	84.000000	1023.000000	1023.000000	2046.000000
17.820000	-0.034096	-20.150551	-5.680079	-6.829831	-4.310167	-3.330475	0.000000	-10.000000	-0.450000	28.266666	93.166664	1023.000000	1023.000000	2046.000000
17.840000	-0.031888	-18.845919	-5.289083	-6.657986	-3.793375	-3.105474	0.000000	-10.000000	-0.450000	28.383333	102.500000	1023.000000	1023.000000	2046.000000
17.860001	-0.029028	-17.155554	-4.709885	-6.560341	-3.290863	-2.594465	0.000000	-10.000000	-0.458333	28.383333	112.000000	1023.000000	1023.000000	2046.000000
17.879999	-0.026960	-15.933327	-4.369649	-6.341671	-2.886020	-2.335986	0.000000	-10.000000	-0.475000	28.783335	121.500000	1023.000000	1023.000000	2046.000000
17.900000	-0.024125	-14.257842	-4.137786	-5.706698	-2.401581	-2.011777	0.000000	-10.000000	-0.475000	29.450001	131.000000	1023.000000	1023.000000	2046.000000
17.920000	-0.021352	-12.619242	-3.862194	-5.167666	-2.113424	-1.475957	0.000000	-10.000000	-0.466667	29.600000	140.666672	1023.000000	1023.000000	2046.000000
17.940001	-0.019095	-11.284995	-3.660355	-4.619038	-1.750799	-1.254803	0.000000	-10.000000	-0.475000	29.750000	150.500000	1023.000000	1023.000000	2046.000000
17.959999	-0.016093	-9.511093	-3.325727	-4.020863	-1.352218	-0.812286	0.000000	-10.000000	-0.491667	29.783333	160.500000	1023.000000	1023.000000	2046.000000
17.980000	-0.014239	-8.415534	-3.104736	-3.643271	-1.107991	-0.559535	0.000000	-10.000000	-0.516667	30.433334	170.500000	1023.000000	1023.000000	2046.000000
18.000000	-0.011667	-6.895411	-2.917968	-3.032336	-0.669701	-0.275406	0.000000	-10.000000	-0.516667	30.700001	180.500000	1023.000000	1023.000000	2046.000000
18.020000	-0.009388	-5.548439	-2.747116	-2.612246	-0.339859	0.150782	0.000000	-10.000000	-0.525000	30.916668	190.500000	1023.000000	1023.000000	2046.000000
18.040001	-0.007782	-4.599182	-2.702837	-2.189774	0.095631	0.197798	0.000000	-10.000000	-0.525000	30.950001	200.833328	1023.000000	1023.000000	2046.000000
18.059999	-0.005250	-3.103012	-2.520905	-1.810429	0.663662	0.564661	0.000000	-10.000000	-0.516667	30.666668	211.166672	1023.000000	1023.000000	2046.000000
18.080000	-0.003808	-2.250619	-2.353802	-1.727521	0.953269	0.877434	0.000000	-10.000000	-0.508333	30.416668	221.500000	1023.000000	1023.000000	2046.000000
18.100000	-0.002182	-1.289656	-2.305253	-1.448350	1.433859	1.030088	0.000000	-10.000000	-0.491667	30.050001	231.500000	1023.000000	1023.000000	2046.000000
18.120001	-0.000149	-0.087807	-2.174304	-1.289290	1.871200	1.504587	0.000000	-10.000000	-0.483333	29.983334	241.500000	1023.000000	1023.000000	2046.000000
18.139999	0.001070	0.632125	-2.067181	-1.223168	2.219357	1.703118	0.000000	-10.000000	-0.475000	29.883333	248.166672	1023.000000	1023.000000	2046.000000
18.160000	0.003488	2.061350	-1.724501	-0.892581	2.785425	1.893007	0.000000	-10.000000	-0.466667	29.850000	258.166656	1023.000000	1023.000000	2046.000000
18.180000	0.005982	3.535478	-1.270603	-0.740431	3.214917	2.331595	0.000000	-10.000000	-0.458333	29.900000	268.166656	1023.000000	1023.000000	2046.000000
18.200001	0.007575	4.477018	-0.818813	-0.802623	3.484585	2.613870	0.000000	-10.000000	-0.450000	29.700001	281.500000	1023.000000	1023.000000	2046.000000
18.219999	0.009408	5.560116	-0.377364	-0.765285	3.897221	2.805545	0.000000	-10.000000	-0.450000	29.533335	291.500000	1023.000000	1023.000000	2046.000000
18.240000	0.011539	6.819402	0.135861	-0.818772	4.218919	3.283394	0.000000	-10.000000	-0.458333	29.033335	301.500000	1023.000000	1023.000000	2046.000000
18.260000	0.012758	7.540216	0.413087	-0.848034	4.522334	3.452830	0.000000	-10.000000	-0.441667	28.983334	311.333344	1023.000000	1023.000000	2046.000000
18.280001	0.014666	8.667370	0.769505	-0.621089	4.953911	3.565042	0.000000	-10.000000	-0.425000	28.950001	321.000000	1023.000000	1023.000000	2046.000000
18.299999	0.017439	10.306555	1.295736	-0.327161	5.336807	4.001173	0.000000	-10.000000	-0.416667	28.783333	330.666656	1023.000000	1023.000000	2046.000000
18.320000	0.019374	11.449982	1.731650	-0.162401	5.639229	4.241504	0.000000	-10.000000	-0.433333	28.466667	340.333344	1023.000000	1023.000000	2046.000000
18.340000	0.021609	12.770810	2.126743	0.174704	6.066277	4.403087	0.000000	-10.000000	-0.433333	27.800001	350.000000	1023.000000	1023.000000	2046.000000
18.360001	0.023596	13.945094	2.476333	0.316945	6.394905	4.756910	0.000000	-10.000000	-0.400000	27.433334	359.333344	1023.000000	1023.000000	2046.000000
18.379999	0.024800	14.656860	2.672884	0.425309	6.711344	4.847323	0.000000	-10.000000	-0.358333	26.883333	368.500000	1023.000000	1023.000000	2046.000000
18.400000	0.027004	15.959517	2.996001	0.687350	7.144902	5.131264	0.000000	-10.000000	-0.333333	26.383333	377.500000	1023.000000	1023.000000	2046.000000
18.420000	0.028259	16.700876	3.257537	0.733963	7.358901	5.350476	0.000000	-10.000000	-0.325000	25.800001	386.333344	1023.000000	1023.000000	2046.000000
18.440001	0.030213	17.855709	3.531926	0.908900	7.770981	5.643902	0.000000	-10.000000	-0.333333	25.216667	395.166656	1023.000000	1023.000000	2046.000000
18.459999	0.032070	18.953474	3.963877	1.004129	7.991146	5.994322	0.000000	-10.000000	-0.316667	24.933334	403.666656	1023.000000	1023.000000	2046.000000
18.480000	0.033593	19.853188	4.172647	1.255587	8.451964	5.972990	0.000000	-10.000000	-0.308333	24.450001	412.000000	1023.000000	1023.000000	2046.000000
18.500000	0.035812	21.164848	4.415867	1.472882	8.850882	6.425219	0.000000	-10.000000	-0.275000	23.950001	420.000000	1023.000000	1023.000000	2046.000000
18.520000	0.036778	21.735847	4.599851	1.561295	9.034633	6.540070	0.000000	-10.000000	-0.250000	23.166668	428.000000	1023.000000	1023.000000	2046.000000
18.540001	0.038443	22.719799	4.942734	1.727690	9.361093	6.688282	0.000000	-10.000000	-0.216667	22.666668	436.000000	1023.000000	1023.000000	2046.000000
18.559999	0.040986	24.222956	5.434806	1.976641	9.729478	7.082031	0.000000	-10.000000	-0.200000	22.350000	443.833344	1023.000000	1023.000000	2046.000000
18.580000	0.042703	25.237587	5.715309	2.271219	9.925117	7.325941	0.000000	-10.000000	-0.191667	22.000000	451.500000	1023.000000	1023.000000	2046.000000
18.600000	0.044307	26.185158	5.688922	2.920464	10.258471	7.317301	0.000000	-10.000000	-0.158333	21.333334	458.833344	1023.000000	1023.000000	2046.000000
18.620001	0.046320	27.374962	5.817077	3.497591	10.479234	7.581060	0.000000	-10.000000	-0.141667	20.283333	466.000000	1023.000000	1023.000000	2046.000000
18.639999	0.047385	28.004440	5.964200	3.790202	10.518030	7.732009	0.000000	-10.000000	-0.133333	19.516666	472.833344	1023.000000	1023.000000	2046.000000
18.660000	0.048955	28.932234	6.165501	4.281465	10.698468	7.786800	0.000000	-10.000000	-0.141667	19.116667	479.500000	1023.000000	1023.000000	2046.000000
18.680000	0.050837	30.044386	6.446518	4.728292	10.840437	8.029140	0.000000	-10.000000	-0.125000	18.850000	486.000000	1023.000000	1023.000000	2046.000000
18.700001	0.051470	30.419012	6.576825	5.009053	10.781410	8.051724	0.000000	-10.000000	-0.083333	17.816668	492.333344	1023.000000	1023.000000	2046.000000
18.719999	0.052269	30.890831	6.625531	5.442169	10.901155	7.921975	0.000000	-10.000000	-0.033333	15.683333	498.500000	1023.000000	1023.000000	2046.000000
18.740000	0.052718	31.156189	6.594581	5.569314	10.895470	8.096825	0.000000	-10.000000	0.033333	12.300000	504.000000	1023.000000	1023.000000	2046.000000
18.760000	0.052209	30.855274	6.519466	5.593091	10.786182	7.956535	0.000000	-10.000000	0.083333	7.150000	508.833344	1023.000000	1023.000000	2046.000000
18.780001	0.052086	30.782637	6.579516	5.418104	10.701471	8.083546	0.000000	-10.000000	0.125000	1.566667	512.000000	1023.000000	1023.000000	2046.000000
18.799999	0.050601	29.905460	6.308536	5.326489	10.543233	7.727201	0.000000	-10.000000	0.141667	-3.733333	513.666687	1023.000000	1023.000000	2046.000000
18.820000	0.049970	29.532301	5.999050	5.367191	10.490170	7.675889	0.000000	-10.000000	0.158333	-7.833333	514.000000	1023.000000	1023.000000	2046.000000
18.840000	0.048042	28.393116	5.581726	5.186603	10.163250	7.461536	0.000000	-10.000000	0.200000	-10.933333	514.000000	1023.000000	1023.000000	2046.000000
18.860001	0.046798	27.657877	5.223494	5.085979	10.010425	7.337979	0.000000	-10.000000	0.233333	-13.083334	514.000000	1023.000000	1023.000000	2046.000000
18.879999	0.045474	26.875023	5.012413	4.790327	9.690704	7.381580	0.000000	-10.000000	0.275000	-13.916667	514.000000	1023.000000	1023.000000	2046.000000
18.900000	0.043383	25.639599	4.751950	4.474076	9.373967	7.039605	0.000000	-10.000000	0.283333	-14.483334	506.833344	1023.000000	1023.000000	2046.000000
18.920000	0.042087	24.873653	4.617651	4.195545	9.149398	6.911060	0.000000	-10.000000	0.300000	-15.083334	498.000000	1023.000000	1023.000000	2046.000000
18.940001	0.039918	23.591799	4.493959	3.663464	8.665437	6.768939	0.000000	-10.000000	0.300000	-16.033333	487.333344	1023.000000	1023.000000	2046.000000
18.959999	0.037574	22.206018	4.212160	3.296643	8.342249	6.354967	0.000000	-10.000000	0.325000	-17.049999	482.000000	1023.000000	1023.000000	2046.000000
18.980000	0.036297	21.451288	4.111483	3.114425	8.006389	6.218992	0.000000	-10.000000	0.375000	-18.316668	476.333344	1023.000000	1023.000000	2046.000000
19.000000	0.034099	20.152727	3.935890	2.793291	7.584028	5.839519	0.000000	-10.000000	0.425000	-19.433334	470.166656	1023.000000	1023.000000	2046.000000
19.020000	0.032766	19.364872	3.762469	2.741989	7.399332	5.461082	0.000000	-10.000000	0.450000	-20.483334	463.666656	1023.000000	1023.000000	2046.000000
19.040001	0.031261	18.475039	3.702499	2.468933	6.979153	5.324454	0.000000	-10.000000	0.450000	-21.183334	456.833344	1023.000000	1023.000000	2046.000000
19.059999	0.028995	17.135750	3.448336	2.155494	6.603183	4.928736	0.000000	-10.000000	0.458333	-21.800001	449.833344	1023.000000	1023.000000	2046.000000
19.080000	0.027411	16.200184	3.178394	2.009310	6.357814	4.654666	0.000000	-10.000000	0.466667	-22.366667	442.500000	1023.000000	1023.000000	2046.000000
19.100000	0.025073	14.818204	2.831224	1.600372	5.914884	4.471724	0.000000	-10.000000	0.500000	-22.983334	434.833344	1023.000000	1023.000000	2046.000000
19.120001	0.022605	13.359419	2.521705	1.370088	5.441191	4.026433	0.000000	-10.000000	0.541667	-23.750000	427.166656	1023.000000	1023.000000	2046.000000
19.139999	0.020741	12.258128	1.997342	1.185251	5.261659	3.813875	0.000000	-10.000000	0.583333	-24.283333	422.000000	1023.000000	1023.000000	2046.000000
19.160000	0.017683	10.450479	1.449868	0.805917	4.736776	3.457918	0.000000	-10.000000	0.625000	-25.233334	414.000000	1023.000000	1023.000000	2046.000000
19.180000	0.015158	8.958658	0.886609	0.556260	4.460684	3.055106	0.000000	-10.000000	0.658333	-26.366667	405.500000	1023.000000	1023.000000	2046.000000
19.200001	0.013268	7.841145	0.687533	0.196789	3.994682	2.962141	0.000000	-10.000000	0.708333	-27.766666	393.833344	1023.000000	1023.000000	2046.000000
19.219999	0.010840	6.406199	0.477285	-0.286342	3.638806	2.576450	0.000000	-10.000000	0.733333	-28.716667	384.500000	1023.000000	1023.000000	2046.000000
19.240000	0.009145	5.404596	0.269031	-0.488078	3.380421	2.243222	0.000000	-10.000000	0.766667	-29.350000	375.000000	1023.000000	1023.000000	2046.000000
19.260000	0.007982	4.717197	0.028058	-0.392384	3.085131	1.996393	0.000000	-10.000000	0.800000	-29.950001	365.333344	1023.000000	1023.000000	2046.000000
19.280001	0.006003	3.547932	-0.338992	-0.237829	2.588152	1.536600	0.000000	-10.000000	0.833333	-30.233334	355.500000	1023.000000	1023.000000	2046.000000
19.299999	0.004767	2.817370	-0.566458	0.045308	2.251760	1.086759	0.000000	-10.000000	0.833333	-30.466667	345.166656	1023.000000	1023.000000	2046.000000
19.320000	0.003985	2.355280	-0.548039	0.011005	1.830471	1.061842	0.000000	-10.000000	0.833333	-30.366667	334.833344	1023.000000	1023.000000	2046.000000
19.340000	0.002253	1.331288	-0.776508	-0.086177	1.540909	0.653064	0.000000	-10.000000	0.825000	-30.483334	324.500000	1023.000000	1023.000000	2046.000000
19.360001	0.001653	0.976712	-0.931963	-0.004613	1.379688	0.533599	0.000000	-10.000000	0.841667	-30.550001	314.500000	1023.000000	1023.000000	2046.000000
19.379999	-0.000365	-0.215714	-1.270617	-0.089559	0.976763	0.167698	0.000000	-10.000000	0.833333	-30.700001	304.500000	1023.000000	1023.000000	2046.000000
19.400000	-0.002165	-1.279428	-1.585819	-0.129140	0.613900	-0.178369	0.000000	-10.000000	0.825000	-30.566668	294.166656	1023.000000	1023.000000	2046.000000
19.420000	-0.003840	-2.269618	-1.878766	-0.395437	0.235177	-0.230592	0.000000	-10.000000	0.816667	-30.366667	283.833344	1023.000000	1023.000000	2046.000000
19.440001	-0.006245	-3.690873	-2.237411	-0.740196	-0.123512	-0.589754	0.000000	-10.000000	0.808333	-30.183334	273.500000	1023.000000	1023.000000	2046.000000
19.459999	-0.007911	-4.675422	-2.546855	-0.917971	-0.363039	-0.847557	0.000000	-10.000000	0.816667	-30.000000	263.500000	1023.000000	1023.000000	2046.000000
19.480000	-0.010322	-6.100061	-2.954465	-1.290747	-0.794561	-1.060288	0.000000	-10.000000	0.783333	-29.383333	253.500000	1023.000000	1023.000000	2046.000000
19.500000	-0.012830	-7.582629	-3.396138	-1.519696	-1.182890	-1.483906	0.000000	-10.000000	0.750000	-28.650000	243.833328	1023.000000	1023.000000	2046.000000
19.520000	-0.014334	-8.471153	-3.592074	-1.756569	-1.573960	-1.548550	0.000000	-10.000000	0.708333	-27.850000	234.333328	1023.000000	1023.000000	2046.000000
19.540001	-0.016767	-9.909296	-3.869643	-2.109417	-2.021578	-1.908659	0.000000	-10.000000	0.666667	-26.966667	225.166672	1023.000000	1023.000000	2046.000000
19.559999	-0.018337	-10.837404	-4.013700	-2.330098	-2.291541	-2.202065	0.000000	-10.000000	0.625000	-25.966667	216.000000	1023.000000	1023.000000	2046.000000
19.580000	-0.019896	-11.758501	-4.103025	-2.731163	-2.612732	-2.311581	0.000000	-10.000000	0.575000	-25.100000	207.333328	1023.000000	1023.000000	2046.000000
19.600000	-0.022130	-13.078823	-4.295063	-3.160673	-2.961501	-2.661587	0.000000	-10.000000	0.558333	-24.483334	199.000000	1023.000000	1023.000000	2046.000000
19.620001	-0.023338	-13.792806	-4.366262	-3.483750	-3.160877	-2.781916	0.000000	-10.000000	0.550000	-24.033333	191.000000	1023.000000	1023.000000	2046.000000
19.639999	-0.025061	-14.811164	-4.551726	-3.909299	-3.444524	-2.905615	0.000000	-10.000000	0.533333	-23.650000	183.000000	1023.000000	1023.000000	2046.000000
19.660000	-0.026740	-15.803246	-4.734676	-4.115665	-3.659092	-3.293812	0.000000	-10.000000	0.500000	-23.333334	175.000000	1023.000000	1023.000000	2046.000000
19.680000	-0.027455	-16.225697	-4.771888	-4.250468	-3.820344	-3.382998	0.000000	-10.000000	0.466667	-22.933334	167.166672	1023.000000	1023.000000	2046.000000
19.700001	-0.029085	-17.189274	-4.909091	-4.550081	-4.156855	-3.573247	0.000000	-10.000000	0.450000	-22.483334	159.500000	1023.000000	1023.000000	2046.000000
19.719999	-0.030520	-18.037155	-5.086084	-4.806719	-4.373127	-3.771227	0.000000	-10.000000	0.450000	-22.066668	152.000000	1023.000000	1023.000000	2046.000000
19.740000	-0.031327	-18.514076	-5.123568	-5.030358	-4.614100	-3.746051	0.000000	-10.000000	0.450000	-21.683334	144.666672	1023.000000	1023.000000	2046.000000
19.760000	-0.033214	-19.629278	-5.408525	-5.327556	-4.833446	-4.059752	0.000000	-10.000000	0.450000	-21.333334	137.333328	1023.000000	1023.000000	2046.000000
19.780001	-0.034125	-20.168064	-5.588506	-5.431704	-4.990200	-4.157655	0.000000	-10.000000	0.441667	-21.016668	130.166672	1023.000000	1023.000000	2046.000000
19.799999	-0.035710	-21.104340	-5.801385	-5.688698	-5.265202	-4.349054	0.000000	-10.000000	0.425000	-20.600000	120.833336	1023.000000	1023.000000	2046.000000
19.820000	-0.037045	-21.893385	-6.036368	-5.874012	-5.418822	-4.564184	0.000000	-10.000000	0.408333	-20.266668	114.000000	1023.000000	1023.000000	2046.000000
19.840000	-0.037847	-22.367756	-6.192456	-6.060337	-5.577657	-4.537305	0.000000	-10.000000	0.400000	-19.700001	107.333336	1023.000000	1023.000000	2046.000000
19.860001	-0.039230	-23.185038	-6.285681	-6.402282	-5.779250	-4.717825	0.000000	-10.000000	0.400000	-19.516666	103.000000	1023.000000	1023.000000	2046.000000
19.879999	-0.039537	-23.366140	-6.134200	-6.551065	-5.770529	-4.910345	0.000000	-10.000000	0.391667	-19.250000	96.500000	1023.000000	1023.000000	2046.000000
19.900000	-0.039968	-23.621136	-5.937598	-6.899779	-5.919230	-4.864529	0.000000	-10.000000	0.375000	-19.000000	90.000000	1023.000000	1023.000000	2046.000000
19.920000	-0.040928	-24.188366	-5.967150	-7.041931	-6.065507	-5.113778	0.000000	-10.000000	0.341667	-18.333334	83.666664	1023.000000	1023.000000	2046.000000
19.940001	-0.040594	-23.991039	-5.892290	-6.739918	-6.160476	-5.198356	0.000000	-10.000000	0.316667	-17.383333	77.500000	1023.000000	1023.000000	2046.000000
19.959999	-0.040498	-23.934160	-5.823810	-6.542215	-6.381832	-5.186304	0.000000	-10.000000	0.291667	-16.583334	71.833336	1023.000000	1023.000000	2046.000000
19.980000	-0.040546	-23.962475	-5.856986	-6.271532	-6.473512	-5.360446	0.000000	-10.000000	0.283333	-15.933333	66.333336	1023.000000	1023.000000	2046.000000
20.000000	-0.040015	-23.648851	-5.728914	-6.021302	-6.556126	-5.342508	0.000000	-10.000000	0.275000	-15.650001	62.833332	1023.000000	1023.000000	2046.000000
20.020000	-0.040811	-24.119471	-5.795749	-6.045629	-6.820926	-5.457167	0.000000	-10.000000	0.275000	-15.416667	57.500000	1023.000000	1023.000000	2046.000000
20.040001	-0.041254	-24.381048	-5.922833	-5.920423	-6.930840	-5.606952	0.000000	-10.000000	0.266667	-15.200001	52.333332	1023.000000	1023.000000	2046.000000
20.059999	-0.041579	-24.573378	-5.957083	-5.874600	-7.158685	-5.583009	0.000000	-10.000000	0.258333	-14.850000	45.500000	1023.000000	1023.000000	2046.000000
20.080000	-0.042996	-25.410856	-6.238905	-6.065773	-7.375749	-5.730430	0.000000	-10.000000	0.250000	-14.516667	40.500000	1023.000000	1023.000000	2046.000000
20.100000	-0.043925	-25.959927	-6.330415	-6.127379	-7.521397	-5.980736	0.000000	-10.000000	0.250000	-14.016667	35.666668	1023.000000	1023.000000	2046.000000
20.120001	-0.044368	-26.221592	-6.399111	-6.307998	-7.537837	-5.976645	0.000000	-10.000000	0.250000	-13.383334	31.000000	1023.000000	1023.000000	2046.000000
20.139999	-0.045974	-27.170700	-6.589404	-6.609298	-7.828454	-6.143543	0.000000	-10.000000	0.250000	-12.866667	28.000000	1023.000000	1023.000000	2046.000000
20.160000	-0.047352	-27.985039	-6.781279	-6.848630	-7.968256	-6.386873	0.000000	-10.000000	0.216667	-11.950001	23.666666	1023.000000	1023.000000	2046.000000
20.180000	-0.047853	-28.281340	-6.862032	-6.966283	-8.056640	-6.396387	0.000000	-10.000000	0.183333	-11.033334	19.833334	1023.000000	1023.000000	2046.000000
20.200001	-0.049148	-29.046656	-7.012912	-7.220390	-8.276868	-6.536486	0.000000	-10.000000	0.150000	-9.900001	14.833333	1023.000000	1023.000000	2046.000000
20.219999	-0.049936	-29.512089	-7.102630	-7.327781	-8.345476	-6.736200	0.000000	-10.000000	0.150000	-9.416667	12.666667	1023.000000	1023.000000	2046.000000
20.240000	-0.050166	-29.648211	-7.118133	-7.470044	-8.369342	-6.690692	0.000000	-10.000000	0.141667	-8.966666	9.500000	1023.000000	1023.000000	2046.000000
20.260000	-0.051478	-30.423269	-7.284683	-7.780928	-8.575823	-6.781835	0.000000	-10.000000	0.133333	-8.466667	6.500000	1023.000000	1023.000000	2046.000000
20.280001	-0.052614	-31.094627	-7.461274	-8.051494	-8.675945	-6.905915	0.000000	-10.000000	0.116667	-7.716667	2.833333	1023.000000	1023.000000	2046.000000
20.299999	-0.053060	-31.358492	-7.620183	-8.138183	-8.669266	-6.930860	0.000000	-10.000000	0.108333	-7.200000	1.166667	1023.000000	1023.000000	2046.000000
20.320000	-0.054112	-31.980291	-7.761900	-8.448339	-8.841577	-6.928475	0.000000	-10.000000	0.108333	-6.500000	-0.833333	1023.000000	1023.000000	2046.000000
20.340000	-0.054874	-32.430569	-7.882463	-8.527472	-8.877039	-7.143596	0.000000	-10.000000	0.108333	-5.750000	-2.833333	1023.000000	1023.000000	2046.000000
20.360001	-0.054671	-32.310383	-7.883582	-8.509502	-8.816173	-7.101126	0.000000	-10.000000	0.100000	-4.700000	-5.166667	1023.000000	1023.000000	2046.000000
20.379999	-0.055267	-32.662861	-7.963940	-8.686868	-8.938173	-7.073880	0.000000	-10.000000	0.083333	-3.783334	-6.666667	1023.000000	1023.000000	2046.000000
20.400000	-0.055641	-32.883728	-7.938830	-8.746147	-8.970506	-7.228243	0.000000	-10.000000	0.083333	-2.783333	-7.833333	1023.000000	1023.000000	2046.000000
20.420000	-0.055187	-32.615311	-7.846138	-8.756958	-8.917904	-7.094310	0.000000	-10.000000	0.091667	-1.516667	-8.666667	1023.000000	1023.000000	2046.000000
20.440001	-0.055564	-32.838276	-7.819426	-8.927988	-9.019705	-7.071157	0.000000	-10.000000	0.083333	0.316667	-9.000000	1023.000000	1023.000000	2046.000000
20.459999	-0.055529	-32.817867	-7.853473	-8.830766	-8.901164	-7.232466	0.000000	-10.000000	0.058333	2.566667	-9.000000	1023.000000	1023.000000	2046.000000
20.480000	-0.054344	-32.117588	-7.705713	-8.750476	-8.711815	-6.949585	0.000000	-10.000000	0.025000	5.583333	-9.000000	1023.000000	1023.000000	2046.000000
20.500000	-0.054239	-32.055279	-7.807176	-8.785932	-8.578045	-6.884128	0.000000	-10.000000	-0.016667	8.933333	-9.000000	1023.000000	1023.000000	2046.000000
20.520000	-0.053311	-31.506615	-7.819312	-8.666626	-8.313146	-6.707531	0.000000	-10.000000	-0.050000	11.483334	-9.000000	1023.000000	1023.000000	2046.000000
20.540001	-0.051509	-30.442091	-7.569545	-8.593047	-7.968054	-6.311445	0.000000	-10.000000	-0.091667	14.116667	-9.000000	1023.000000	1023.000000	2046.000000
20.559999	-0.050113	-29.616531	-7.307303	-8.660252	-7.660363	-5.988615	0.000000	-10.000000	-0.133333	16.166668	-9.000000	1023.000000	1023.000000	2046.000000
20.580000	-0.048455	-28.637203	-6.941116	-8.562828	-7.301913	-5.831347	0.000000	-10.000000	-0.200000	18.866667	2.333333	1023.000000	1023.000000	2046.000000
20.600000	-0.045949	-27.155697	-6.653411	-8.167475	-6.808162	-5.526649	0.000000	-10.000000	-0.275000	20.883333	15.333333	1023.000000	1023.000000	2046.000000
20.620001	-0.043572	-25.751036	-6.367358	-7.732536	-6.503834	-5.147307	0.000000	-10.000000	-0.325000	22.266666	28.333334	1023.000000	1023.000000	2046.000000
20.639999	-0.041381	-24.456200	-6.155392	-7.238940	-6.209934	-4.851934	0.000000	-10.000000	-0.350000	23.350000	32.333332	1023.000000	1023.000000	2046.000000
20.660000	-0.038701	-22.872332	-5.761456	-6.685944	-5.905289	-4.519643	0.000000	-10.000000	-0.375000	24.233334	37.333332	1023.000000	1023.000000	2046.000000
20.680000	-0.035938	-21.239279	-5.359993	-6.282821	-5.564144	-4.032321	0.000000	-10.000000	-0.408333	25.700001	48.000000	1023.000000	1023.000000	2046.000000
20.700001	-0.034316	-20.280655	-5.205400	-5.986073	-5.294274	-3.794906	0.000000	-10.000000	-0.450000	26.816666	59.333332	1023.000000	1023.000000	2046.000000
20.719999	-0.032563	-19.244831	-5.177341	-5.474260	-4.871342	-3.721889	0.000000	-10.000000	-0.466667	27.400000	68.000000	1023.000000	1023.000000	2046.000000
20.740000	-0.030295	-17.904173	-5.059737	-5.063388	-4.475574	-3.305472	0.000000	-10.000000	-0.483333	28.033333	74.000000	1023.000000	1023.000000	2046.000000
20.760000	-0.029069	-17.179838	-5.066615	-4.899350	-4.162058	-3.051815	0.000000	-10.000000	-0.491667	28.583334	80.166664	1023.000000	1023.000000	2046.000000
20.780001	-0.027487	-16.244791	-4.970461	-4.686841	-3.717094	-2.870394	0.000000	-10.000000	-0.500000	29.350000	93.000000	1023.000000	1023.000000	2046.000000
20.799999	-0.025355	-14.985083	-4.837159	-4.516739	-3.198076	-2.433109	0.000000	-10.000000	-0.500000	29.483334	102.833336	1023.000000	1023.000000	2046.000000
20.820000	-0.024162	-14.279826	-4.805949	-4.491121	-2.852628	-2.130128	0.000000	-10.000000	-0.508333	30.150002	116.166664	1023.000000	1023.000000	2046.000000
20.840000	-0.022578	-13.343492	-4.794027	-4.260215	-2.281419	-2.007830	0.000000	-10.000000	-0.508333	30.366667	126.166664	1023.000000	1023.000000	2046.000000
20.860001	-0.019950	-11.790171	-4.505112	-3.991693	-1.712257	-1.581108	0.000000	-10.000000	-0.508333	30.583334	136.166672	1023.000000	1023.000000	2046.000000
20.879999	-0.017976	-10.624050	-4.178190	-3.906293	-1.344150	-1.195416	0.000000	-10.000000	-0.508333	30.550001	146.166672	1023.000000	1023.000000	2046.000000
20.900000	-0.015769	-9.319763	-3.785525	-3.778595	-0.838261	-0.917381	0.000000	-10.000000	-0.516667	30.766666	156.500000	1023.000000	1023.000000	2046.000000
20.920000	-0.013110	-7.747879	-3.241089	-3.660377	-0.345898	-0.500516	0.000000	-10.000000	-0.525000	30.983334	166.833328	1023.000000	1023.000000	2046.000000
20.940001	-0.011230	-6.637130	-2.793689	-3.762630	-0.036985	-0.043826	0.000000	-10.000000	-0.533333	31.016666	173.833328	1023.000000	1023.000000	2046.000000
20.959999	-0.009430	-5.572841	-2.446586	-3.719800	0.450657	0.142888	0.000000	-10.000000	-0.541667	31.133333	180.666672	1023.000000	1023.000000	2046.000000
20.980000	-0.006942	-4.102941	-2.052944	-3.486160	0.941418	0.494745	0.000000	-10.000000	-0.558333	31.383333	194.333328	1023.000000	1023.000000	2046.000000
21.000000	-0.005125	-3.028596	-1.686224	-3.443597	1.256250	0.844975	0.000000	-10.000000	-0.566667	31.616667	204.666672	1023.000000	1023.000000	2046.000000
21.020000	-0.003022	-1.786042	-1.329849	-3.199706	1.667485	1.076028	0.000000	-10.000000	-0.566667	31.583334	215.166672	1023.000000	1023.000000	2046.000000
21.040001	-0.000146	-0.086566	-0.872655	-2.856705	2.154385	1.488409	0.000000	-10.000000	-0.541667	31.400000	222.166672	1023.000000	1023.000000	2046.000000
21.059999	0.001749	1.033511	-0.529424	-2.763340	2.454412	1.871863	0.000000	-10.000000	-0.508333	30.866667	232.833328	1023.000000	1023.000000	2046.000000
21.080000	0.003416	2.018583	-0.284429	-2.571599	2.841826	2.032785	0.000000	-10.000000	-0.491667	30.466667	246.500000	1023.000000	1023.000000	2046.000000
21.100000	0.005510	3.256492	-0.060992	-2.274345	3.391930	2.199898	0.000000	-10.000000	-0.491667	30.083334	256.833344	1023.000000	1023.000000	2046.000000
21.120001	0.007863	4.646884	0.289217	-2.095452	3.794367	2.658752	0.000000	-10.000000	-0.483333	29.966667	266.833344	1023.000000	1023.000000	2046.000000
21.139999	0.009420	5.567427	0.526251	-2.019749	4.172493	2.888433	0.000000	-10.000000	-0.466667	29.633335	273.500000	1023.000000	1023.000000	2046.000000
21.160000	0.011655	6.887930	0.925170	-1.686732	4.549006	3.100487	0.000000	-10.000000	-0.466667	29.250000	283.500000	1023.000000	1023.000000	2046.000000
21.180000	0.014331	8.469574	1.328305	-1.435878	5.017177	3.559971	0.000000	-10.000000	-0.466667	28.816668	296.500000	1023.000000	1023.000000	2046.000000
21.200001	0.015764	9.316412	1.566227	-1.366941	5.274243	3.842882	0.000000	-10.000000	-0.466667	28.633333	306.166656	1023.000000	1023.000000	2046.000000
21.219999	0.017896	10.576338	1.736229	-0.960134	5.806943	3.993300	0.000000	-10.000000	-0.433333	28.250000	315.833344	1023.000000	1023.000000	2046.000000
21.240000	0.020023	11.833755	2.093908	-0.752637	6.131087	4.361398	0.000000	-10.000000	-0.416667	27.733334	322.166656	1023.000000	1023.000000	2046.000000
21.260000	0.021821	12.895934	2.506768	-0.652642	6.472345	4.569463	0.000000	-10.000000	-0.391667	27.133333	331.666656	1023.000000	1023.000000	2046.000000
21.280001	0.024552	14.510039	2.886433	-0.229584	6.985112	4.868077	0.000000	-10.000000	-0.375000	26.583334	343.666656	1023.000000	1023.000000	2046.000000
21.299999	0.026735	15.800341	3.040551	0.277927	7.267975	5.213888	0.000000	-10.000000	-0.358333	26.300001	352.666656	1023.000000	1023.000000	2046.000000
21.320000	0.028334	16.745403	3.039436	0.880233	7.537285	5.288450	0.000000	-10.000000	-0.333333	25.933334	361.333344	1023.000000	1023.000000	2046.000000
21.340000	0.030626	18.099686	3.243134	1.494079	7.817938	5.544535	0.000000	-10.000000	-0.316667	25.450001	367.166656	1023.000000	1023.000000	2046.000000
21.360001	0.032501	19.208250	3.516445	1.920021	7.997478	5.774307	0.000000	-10.000000	-0.300000	24.833334	375.666656	1023.000000	1023.000000	2046.000000
21.379999	0.034648	20.476940	3.892214	2.528647	8.212781	5.843298	0.000000	-10.000000	-0.300000	24.316668	387.000000	1023.000000	1023.000000	2046.000000
21.400000	0.037114	21.934284	4.280270	3.044431	8.409664	6.199919	0.000000	-10.000000	-0.300000	24.116667	395.333344	1023.000000	1023.000000	2046.000000
21.420000	0.038651	22.842905	4.446901	3.489922	8.710382	6.195701	0.000000	-10.000000	-0.300000	24.066668	403.666656	1023.000000	1023.000000	2046.000000
21.440001	0.040733	24.073383	4.718218	3.927518	8.960537	6.467110	0.000000	-10.000000	-0.275000	23.783335	409.000000	1023.000000	1023.000000	2046.000000
21.459999	0.041606	24.589396	4.866651	4.059808	9.112894	6.550042	0.000000	-10.000000	-0.250000	23.250000	417.000000	1023.000000	1023.000000	2046.000000
21.480000	0.042880	25.342314	5.116353	4.191627	9.389956	6.644378	0.000000	-10.000000	-0.200000	21.916668	427.333344	1023.000000	1023.000000	2046.000000
21.500000	0.044343	26.206945	5.289904	4.306331	9.674649	6.936062	0.000000	-10.000000	-0.175000	20.883333	435.000000	1023.000000	1023.000000	2046.000000
21.520000	0.044643	26.384249	5.243320	4.379288	9.852384	6.909257	0.000000	-10.000000	-0.141667	19.733334	442.166656	1023.000000	1023.000000	2046.000000
21.540001	0.045654	26.981773	5.199722	4.591137	10.108527	7.082386	0.000000	-10.000000	-0.116667	18.900000	446.666656	1023.000000	1023.000000	2046.000000
21.559999	0.045291	26.767187	5.049601	4.484396	10.097988	7.135202	0.000000	-10.000000	-0.075000	17.233334	453.166656	1023.000000	1023.000000	2046.000000
21.580000	0.045430	26.848932	5.025715	4.585184	10.180396	7.057638	0.000000	-10.000000	0.000000	13.500000	460.833344	1023.000000	1023.000000	2046.000000
21.600000	0.045348	26.800776	5.155552	4.395178	10.021953	7.228092	0.000000	-10.000000	0.058333	10.233334	466.166656	1023.000000	1023.000000	2046.000000
21.620001	0.043896	25.942535	5.089699	4.065339	9.847392	6.940104	0.000000	-10.000000	0.108333	5.633334	470.666656	1023.000000	1023.000000	2046.000000
21.639999	0.042976	25.398855	5.092493	3.792402	9.689860	6.824101	0.000000	-10.000000	0.133333	1.583333	472.166656	1023.000000	1023.000000	2046.000000
21.660000	0.041119	24.301569	4.937967	3.336386	9.339038	6.688178	0.000000	-10.000000	0.158333	-3.850000	473.666656	1023.000000	1023.000000	2046.000000
21.680000	0.039560	23.379675	4.752541	3.166590	9.140098	6.320447	0.000000	-10.000000	0.216667	-9.566667	474.000000	1023.000000	1023.000000	2046.000000
21.700001	0.038932	23.009073	4.737661	3.122182	8.932172	6.217058	0.000000	-10.000000	0.258333	-13.400001	474.000000	1023.000000	1023.000000	2046.000000
21.719999	0.037219	21.996202	4.592681	2.894379	8.542526	5.966616	0.000000	-10.000000	0.308333	-16.416668	474.000000	1023.000000	1023.000000	2046.000000
21.740000	0.035466	20.960138	4.418397	2.711608	8.244674	5.585459	0.000000	-10.000000	0.350000	-17.600000	470.500000	1023.000000	1023.000000	2046.000000
21.760000	0.034124	20.167183	4.286514	2.583247	7.909322	5.388099	0.000000	-10.000000	0.400000	-19.700001	459.500000	1023.000000	1023.000000	2046.000000
21.780001	0.031644	18.701859	3.951455	2.175508	7.435707	5.139190	0.000000	-10.000000	0.466667	-21.533333	446.166656	1023.000000	1023.000000	2046.000000
21.799999	0.029325	17.330822	3.565665	1.928907	7.071321	4.764928	0.000000	-10.000000	0.500000	-22.750000	436.333344	1023.000000	1023.000000	2046.000000
21.820000	0.027365	16.172865	3.205222	1.685414	6.666024	4.616206	0.000000	-10.000000	0.533333	-23.366667	431.333344	1023.000000	1023.000000	2046.000000
21.840000	0.024595	14.535698	2.857169	1.301322	6.078750	4.298456	0.000000	-10.000000	0.541667	-23.933334	426.000000	1023.000000	1023.000000	2046.000000
21.860001	0.022624	13.370698	2.393372	1.178258	5.872077	3.926990	0.000000	-10.000000	0.575000	-24.783333	418.000000	1023.000000	1023.000000	2046.000000
21.879999	0.019755	11.675460	1.787264	0.850806	5.456677	3.580713	0.000000	-10.000000	0.625000	-26.066668	406.666656	1023.000000	1023.000000	2046.000000
21.900000	0.017600	10.401693	1.386870	0.624156	5.127363	3.263303	0.000000	-10.000000	0.675000	-27.100000	398.000000	1023.000000	1023.000000	2046.000000
21.920000	0.015096	8.922024	1.123268	0.188911	4.685626	2.924218	0.000000	-10.000000	0.716667	-27.950001	389.000000	1023.000000	1023.000000	2046.000000
21.940001	0.013677	8.083226	1.072330	-0.033860	4.369126	2.675630	0.000000	-10.000000	0.733333	-28.350000	382.833344	1023.000000	1023.000000	2046.000000
21.959999	0.011686	6.906349	0.804418	-0.193551	3.954798	2.340684	0.000000	-10.000000	0.758333	-28.850000	373.333344	1023.000000	1023.000000	2046.000000
21.980000	0.010054	5.941765	0.471087	0.070153	3.643952	1.756574	0.000000	-10.000000	0.775000	-29.483334	360.500000	1023.000000	1023.000000	2046.000000
22.000000	0.008868	5.241044	0.225394	0.222578	3.238557	1.554515	0.000000	-10.000000	0.791667	-29.816668	350.833344	1023.000000	1023.000000	2046.000000
22.020000	0.007016	4.146424	0.029264	0.218914	2.830805	1.067441	0.000000	-10.000000	0.816667	-29.983334	341.166656	1023.000000	1023.000000	2046.000000
22.040001	0.006275	3.708417	-0.069101	0.332158	2.615373	0.829987	0.000000	-10.000000	0.816667	-29.800001	334.500000	1023.000000	1023.000000	2046.000000
22.059999	0.004524	2.673462	-0.246070	0.169373	2.204529	0.545630	0.000000	-10.000000	0.825000	-29.750000	324.500000	1023.000000	1023.000000	2046.000000
22.080000	0.003250	1.920583	-0.484101	0.204286	1.898184	0.302214	0.000000	-10.000000	0.825000	-29.700001	311.166656	1023.000000	1023.000000	2046.000000
22.100000	0.001394	0.823925	-0.830097	0.078067	1.503334	0.072621	0.000000	-10.000000	0.841667	-29.766666	301.166656	1023.000000	1023.000000	2046.000000
22.120001	-0.000601	-0.355247	-1.243155	0.062748	1.177886	-0.352725	0.000000	-10.000000	0.850000	-29.783335	291.166656	1023.000000	1023.000000	2046.000000
22.139999	-0.002360	-1.395015	-1.557951	-0.200735	0.792548	-0.428878	0.000000	-10.000000	0.850000	-29.750000	284.500000	1023.000000	1023.000000	2046.000000
22.160000	-0.004708	-2.782222	-1.903319	-0.613610	0.473625	-0.738919	0.000000	-10.000000	0.841667	-29.750000	274.500000	1023.000000	1023.000000	2046.000000
22.180000	-0.006377	-3.768555	-2.204746	-0.881016	0.131937	-0.814729	0.000000	-10.000000	0.808333	-29.266666	261.333344	1023.000000	1023.000000	2046.000000
22.200001	-0.009007	-5.323184	-2.699662	-1.169355	-0.316048	-1.138119	0.000000	-10.000000	0.775000	-28.900000	251.500000	1023.000000	1023.000000	2046.000000
22.219999	-0.011237	-6.640895	-3.067963	-1.295943	-0.743081	-1.533908	0.000000	-10.000000	0.733333	-28.450001	241.833328	1023.000000	1023.000000	2046.000000
22.240000	-0.012903	-7.625686	-3.345648	-1.506144	-1.118184	-1.655710	0.000000	-10.000000	0.716667	-28.150000	235.500000	1023.000000	1023.000000	2046.000000
22.260000	-0.015259	-9.018145	-3.678312	-1.855277	-1.518814	-1.965742	0.000000	-10.000000	0.700000	-27.583334	226.166672	1023.000000	1023.000000	2046.000000
22.280001	-0.016389	-9.685781	-3.714866	-2.128403	-1.805490	-2.037022	0.000000	-10.000000	0.658333	-26.733334	214.000000	1023.000000	1023.000000	2046.000000
22.299999	-0.018271	-10.798041	-3.844001	-2.530725	-2.208509	-2.214806	0.000000	-10.000000	0.616667	-26.133335	205.000000	1023.000000	1023.000000	2046.000000
22.320000	-0.019969	-11.801565	-4.047143	-2.738682	-2.381655	-2.634085	0.000000	-10.000000	0.583333	-25.583334	196.166672	1023.000000	1023.000000	2046.000000
22.340000	-0.021389	-12.640922	-4.145176	-3.104792	-2.694965	-2.695989	0.000000	-10.000000	0.575000	-25.183334	190.500000	1023.000000	1023.000000	2046.000000
22.360001	-0.023262	-13.747817	-4.327619	-3.439097	-2.983318	-2.997784	0.000000	-10.000000	0.566667	-24.633333	182.166672	1023.000000	1023.000000	2046.000000
22.379999	-0.023963	-14.162085	-4.370309	-3.616893	-3.167969	-3.006913	0.000000	-10.000000	0.550000	-24.350000	174.000000	1023.000000	1023.000000	2046.000000
22.400000	-0.025614	-15.137974	-4.515290	-3.943597	-3.477942	-3.201144	0.000000	-10.000000	0.550000	-24.100000	166.000000	1023.000000	1023.000000	2046.000000
22.420000	-0.026636	-15.741993	-4.634805	-3.949996	-3.634022	-3.523169	0.000000	-10.000000	0.550000	-23.850000	158.000000	1023.000000	1023.000000	2046.000000
22.440001	-0.027768	-16.410999	-4.767692	-4.219007	-3.874500	-3.549799	0.000000	-10.000000	0.550000	-23.516666	150.000000	1023.000000	1023.000000	2046.000000
22.459999	-0.029295	-17.313597	-4.979150	-4.452353	-4.070808	-3.811285	0.000000	-10.000000	0.533333	-23.166668	142.000000	1023.000000	1023.000000	2046.000000
22.480000	-0.030022	-17.742983	-5.054343	-4.607491	-4.263029	-3.818120	0.000000	-10.000000	0.516667	-22.783335	131.666672	1023.000000	1023.000000	2046.000000
22.500000	-0.031971	-18.894575	-5.361273	-5.026535	-4.576623	-3.930146	0.000000	-10.000000	0.500000	-22.433334	124.000000	1023.000000	1023.000000	2046.000000
22.520000	-0.033390	-19.733730	-5.464789	-5.254456	-4.943035	-4.071449	0.000000	-10.000000	0.475000	-22.066668	116.500000	1023.000000	1023.000000	2046.000000
22.540001	-0.034030	-20.111540	-5.682723	-5.147538	-4.996989	-4.284289	0.000000	-10.000000	0.458333	-21.700001	111.666664	1023.000000	1023.000000	2046.000000
22.559999	-0.035593	-21.035456	-5.993484	-5.396350	-5.213289	-4.432333	0.000000	-10.000000	0.425000	-21.083334	104.333336	1023.000000	1023.000000	2046.000000
22.580000	-0.036759	-21.724440	-6.161738	-5.616793	-5.332347	-4.613561	0.000000	-10.000000	0.416667	-20.616667	97.333336	1023.000000	1023.000000	2046.000000
22.600000	-0.036945	-21.834322	-6.012658	-5.841163	-5.395539	-4.584961	0.000000	-10.000000	0.408333	-20.250000	90.333336	1023.000000	1023.000000	2046.000000
22.620001	-0.037403	-22.105326	-5.766397	-6.194098	-5.527277	-4.617553	0.000000	-10.000000	0.416667	-20.133335	83.666664	1023.000000	1023.000000	2046.000000
22.639999	-0.038455	-22.726736	-5.712795	-6.507684	-5.726475	-4.779782	0.000000	-10.000000	0.425000	-19.933334	77.000000	1023.000000	1023.000000	2046.000000
22.660000	-0.038543	-22.778746	-5.691723	-6.262315	-5.754409	-5.070300	0.000000	-10.000000	0.400000	-19.300001	70.333336	1023.000000	1023.000000	2046.000000
22.680000	-0.038196	-22.573635	-5.676086	-5.959698	-5.872143	-5.065708	0.000000	-10.000000	0.350000	-18.166666	61.833332	1023.000000	1023.000000	2046.000000
22.700001	-0.038221	-22.588625	-5.663746	-5.705030	-6.041182	-5.178667	0.000000	-10.000000	0.300000	-17.150000	55.500000	1023.000000	1023.000000	2046.000000
22.719999	-0.037502	-22.163700	-5.473479	-5.441983	-6.193628	-5.054608	0.000000	-10.000000	0.275000	-16.400000	49.666668	1023.000000	1023.000000	2046.000000
22.740000	-0.037930	-22.416887	-5.493357	-5.430968	-6.371783	-5.120779	0.000000	-10.000000	0.283333	-16.100000	46.000000	1023.000000	1023.000000	2046.000000
22.760000	-0.038465	-22.732533	-5.604744	-5.233264	-6.491674	-5.402850	0.000000	-10.000000	0.275000	-15.750000	40.666668	1023.000000	1023.000000	2046.000000
22.780001	-0.038665	-22.850948	-5.705332	-5.112151	-6.647777	-5.385689	0.000000	-10.000000	0.275000	-15.316667	33.833332	1023.000000	1023.000000	2046.000000
22.799999	-0.039929	-23.598007	-5.926635	-5.231359	-6.900692	-5.539321	0.000000	-10.000000	0.266667	-14.933333	28.833334	1023.000000	1023.000000	2046.000000
22.820000	-0.040470	-23.917725	-6.049927	-5.244276	-6.992886	-5.630635	0.000000	-10.000000	0.266667	-14.466667	23.833334	1023.000000	1023.000000	2046.000000
22.840000	-0.041136	-24.311514	-6.153924	-5.495790	-7.124374	-5.537427	0.000000	-10.000000	0.258333	-14.066667	20.666666	1023.000000	1023.000000	2046.000000
22.860001	-0.042719	-25.247139	-6.354312	-5.753292	-7.280429	-5.859106	0.000000	-10.000000	0.241667	-13.516666	15.833333	1023.000000	1023.000000	2046.000000
22.879999	-0.043453	-25.680569	-6.517081	-5.885081	-7.344265	-5.934142	0.000000	-10.000000	0.208333	-12.500000	10.000000	1023.000000	1023.000000	2046.000000
22.900000	-0.045094	-26.650509	-6.768897	-6.175699	-7.594295	-6.111618	0.000000	-10.000000	0.175000	-11.750000	5.666667	1023.000000	1023.000000	2046.000000
22.920000	-0.046153	-27.276152	-6.902243	-6.348475	-7.735467	-6.289968	0.000000	-10.000000	0.150000	-10.916667	1.833333	1023.000000	1023.000000	2046.000000
22.940001	-0.046418	-27.433048	-6.932770	-6.468262	-7.815008	-6.217008	0.000000	-10.000000	0.150000	-10.516666	-0.333333	1023.000000	1023.000000	2046.000000
22.959999	-0.047687	-28.182854	-7.055942	-6.750050	-7.999778	-6.377085	0.000000	-10.000000	0.150000	-9.916667	-3.500000	1023.000000	1023.000000	2046.000000
22.980000	-0.048059	-28.402662	-7.060949	-6.847630	-8.011322	-6.482761	0.000000	-10.000000	0.141667	-9.116667	-7.666667	1023.000000	1023.000000	2046.000000
23.000000	-0.049022	-28.972260	-7.193570	-7.128394	-8.172390	-6.477907	0.000000	-10.000000	0.133333	-8.483334	-10.833333	1023.000000	1023.000000	2046.000000
23.020000	-0.050256	-29.701008	-7.392469	-7.366061	-8.286198	-6.656281	0.000000	-10.000000	0.125000	-7.800000	-13.833333	1023.000000	1023.000000	2046.000000
23.040001	-0.050647	-29.932156	-7.463974	-7.457916	-8.374146	-6.636121	0.000000	-10.000000	0.116667	-7.300000	-15.500000	1023.000000	1023.000000	2046.000000
23.059999	-0.051762	-30.591438	-7.663607	-7.738103	-8.480544	-6.709184	0.000000	-10.000000	0.108333	-6.550000	-18.000000	1023.000000	1023.000000	2046.000000
23.080000	-0.052253	-30.881380	-7.758823	-7.778579	-8.472912	-6.871066	0.000000	-10.000000	0.100000	-5.566667	-20.666666	1023.000000	1023.000000	2046.000000
23.100000	-0.052084	-30.781364	-7.691594	-7.790425	-8.498345	-6.801000	0.000000	-10.000000	0.100000	-4.833333	-22.500000	1023.000000	1023.000000	2046.000000
23.120001	-0.052767	-31.185333	-7.780277	-7.971365	-8.605159	-6.828532	0.000000	-10.000000	0.091667	-3.833333	-24.166666	1023.000000	1023.000000	2046.000000
23.139999	-0.053222	-31.453920	-7.819537	-8.077702	-8.656964	-6.899717	0.000000	-10.000000	0.075000	-2.383333	-25.000000	1023.000000	1023.000000	2046.000000
23.160000	-0.052739	-31.168512	-7.704572	-8.038992	-8.607268	-6.817680	0.000000	-10.000000	0.058333	-0.150000	-25.833334	1023.000000	1023.000000	2046.000000
23.180000	-0.052462	-31.004948	-7.663201	-8.081623	-8.541993	-6.718130	0.000000	-10.000000	0.033333	3.333333	-26.000000	1023.000000	1023.000000	2046.000000
23.200001	-0.052179	-30.837732	-7.667108	-8.052416	-8.339047	-6.779163	0.000000	-10.000000	0.016667	5.883333	-26.000000	1023.000000	1023.000000	2046.000000
23.219999	-0.051160	-30.235672	-7.561272	-7.961841	-8.166076	-6.546484	0.000000	-10.000000	0.000000	8.766666	-26.000000	1023.000000	1023.000000	2046.000000
23.240000	-0.050506	-29.848972	-7.547647	-7.966310	-7.959372	-6.375643	0.000000	-10.000000	-0.033333	10.783333	-26.000000	1023.000000	1023.000000	2046.000000
23.260000	-0.049417	-29.205151	-7.470341	-7.852886	-7.690652	-6.191271	0.000000	-10.000000	-0.058333	13.700000	-26.000000	1023.000000	1023.000000	2046.000000
23.280001	-0.047907	-28.313255	-7.390298	-7.750715	-7.367387	-5.804855	0.000000	-10.000000	-0.133333	16.883333	-9.666667	1023.000000	1023.000000	2046.000000
23.299999	-0.046770	-27.641096	-7.260601	-7.730917	-6.944774	-5.704804	0.000000	-10.000000	-0.175000	19.166668	6.666667	1023.000000	1023.000000	2046.000000
23.320000	-0.044469	-26.281101	-6.796186	-7.659480	-6.549196	-5.276238	0.000000	-10.000000	-0.225000	20.983334	24.666666	1023.000000	1023.000000	2046.000000
23.340000	-0.043000	-25.413078	-6.404148	-7.717622	-6.241069	-5.050239	0.000000	-10.000000	-0.250000	21.733334	28.666666	1023.000000	1023.000000	2046.000000
23.360001	-0.040290	-23.811291	-6.008485	-7.345362	-5.742067	-4.715377	0.000000	-10.000000	-0.300000	22.983334	35.000000	1023.000000	1023.000000	2046.000000
23.379999	-0.038036	-22.479008	-5.745481	-6.939578	-5.435694	-4.358255	0.000000	-10.000000	-0.358333	24.650002	42.333332	1023.000000	1023.000000	2046.000000
23.400000	-0.034812	-20.573616	-5.387494	-6.184534	-4.950005	-4.051584	0.000000	-10.000000	-0.400000	25.983334	50.166668	1023.000000	1023.000000	2046.000000
23.420000	-0.032634	-19.286404	-5.109421	-5.832192	-4.657034	-3.687757	0.000000	-10.000000	-0.433333	27.350000	58.666668	1023.000000	1023.000000	2046.000000
23.440001	-0.029759	-17.587488	-4.746972	-5.300861	-4.270748	-3.268907	0.000000	-10.000000	-0.466667	28.116667	67.666664	1023.000000	1023.000000	2046.000000
23.459999	-0.028246	-16.693161	-4.622609	-4.996943	-3.942140	-3.131471	0.000000	-10.000000	-0.500000	29.133333	77.000000	1023.000000	1023.000000	2046.000000
23.480000	-0.025691	-15.183518	-4.494220	-4.468994	-3.471277	-2.749027	0.000000	-10.000000	-0.508333	29.766666	86.666664	1023.000000	1023.000000	2046.000000
23.500000	-0.024337	-14.383208	-4.466434	-4.231291	-3.194891	-2.490592	0.000000	-10.000000	-0.516667	30.233334	96.500000	1023.000000	1023.000000	2046.000000
23.520000	-0.021960	-12.978223	-4.295852	-3.831995	-2.736217	-2.114159	0.000000	-10.000000	-0.516667	30.633335	106.500000	1023.000000	1023.000000	2046.000000
23.540001	-0.020569	-12.156439	-4.238539	-3.668090	-2.358441	-1.891368	0.000000	-10.000000	-0.516667	30.716667	116.500000	1023.000000	1023.000000	2046.000000
23.559999	-0.018540	-10.957047	-4.105546	-3.357714	-1.833667	-1.660118	0.000000	-10.000000	-0.525000	30.683334	126.833336	1023.000000	1023.000000	2046.000000
23.580000	-0.017195	-10.162116	-4.102280	-3.285872	-1.415378	-1.358586	0.000000	-10.000000	-0.525000	30.600000	137.166672	1023.000000	1023.000000	2046.000000
23.600000	-0.015172	-8.966702	-3.926567	-3.085157	-0.986686	-0.968292	0.000000	-10.000000	-0.541667	30.666668	147.500000	1023.000000	1023.000000	2046.000000
23.620001	-0.013550	-8.007976	-3.744685	-3.010788	-0.571087	-0.681416	0.000000	-10.000000	-0.525000	30.600000	157.500000	1023.000000	1023.000000	2046.000000
23.639999	-0.011174	-6.603691	-3.391260	-2.735718	-0.014443	-0.462270	0.000000	-10.000000	-0.533333	30.616667	167.666672	1023.000000	1023.000000	2046.000000
23.660000	-0.008601	-5.082923	-2.912462	-2.652626	0.429949	0.052216	0.000000	-10.000000	-0.533333	30.833334	178.000000	1023.000000	1023.000000	2046.000000
23.680000	-0.006910	-4.083793	-2.480430	-2.676309	0.767625	0.305321	0.000000	-10.000000	-0.541667	30.950001	188.333328	1023.000000	1023.000000	2046.000000
23.700001	-0.004466	-2.639375	-2.030814	-2.579161	1.253482	0.717118	0.000000	-10.000000	-0.541667	30.933334	198.666672	1023.000000	1023.000000	2046.000000
23.719999	-0.003139	-1.854918	-1.714920	-2.670335	1.556109	0.974229	0.000000	-10.000000	-0.533333	30.750000	209.000000	1023.000000	1023.000000	2046.000000
23.740000	-0.001013	-0.598599	-1.389832	-2.395989	2.040224	1.146999	0.000000	-10.000000	-0.541667	30.816668	219.333328	1023.000000	1023.000000	2046.000000
23.760000	0.001157	0.683659	-0.996047	-2.329855	2.413134	1.596428	0.000000	-10.000000	-0.533333	30.983334	229.500000	1023.000000	1023.000000	2046.000000
23.780001	0.003215	1.900091	-0.603907	-2.089468	2.791633	1.801833	0.000000	-10.000000	-0.516667	30.683334	239.833328	1023.000000	1023.000000	2046.000000
23.799999	0.005848	3.456263	-0.164977	-1.794055	3.192889	2.222406	0.000000	-10.000000	-0.491667	30.566668	250.166672	1023.000000	1023.000000	2046.000000
23.820000	0.007455	4.405848	0.128540	-1.674236	3.552020	2.399523	0.000000	-10.000000	-0.466667	30.066668	260.500000	1023.000000	1023.000000	2046.000000
23.840000	0.009855	5.824341	0.468864	-1.355211	3.999544	2.711144	0.000000	-10.000000	-0.458333	30.000000	270.500000	1023.000000	1023.000000	2046.000000
23.860001	0.011141	6.584100	0.649221	-1.302055	4.293353	2.943581	0.000000	-10.000000	-0.441667	29.650000	280.500000	1023.000000	1023.000000	2046.000000
23.879999	0.013391	7.914354	0.928925	-1.040620	4.772222	3.253827	0.000000	-10.000000	-0.441667	29.016666	290.500000	1023.000000	1023.000000	2046.000000
23.900000	0.014911	8.812445	1.195141	-0.935435	5.079919	3.472819	0.000000	-10.000000	-0.441667	28.549999	300.333344	1023.000000	1023.000000	2046.000000
23.920000	0.017178	10.152447	1.627910	-0.677048	5.525016	3.676569	0.000000	-10.000000	-0.450000	28.150000	310.000000	1023.000000	1023.000000	2046.000000
23.940001	0.019357	11.440205	2.021497	-0.508968	5.870009	4.057667	0.000000	-10.000000	-0.450000	28.483334	319.333344	1023.000000	1023.000000	2046.000000
23.959999	0.021307	12.592478	2.332410	-0.314826	6.269427	4.305466	0.000000	-10.000000	-0.425000	28.316668	328.833344	1023.000000	1023.000000	2046.000000
23.980000	0.023615	13.956511	2.687096	-0.045503	6.641844	4.673073	0.000000	-10.000000	-0.400000	28.000000	338.166656	1023.000000	1023.000000	2046.000000
24.000000	0.025102	14.835204	2.824125	0.165658	6.908598	4.936823	0.000000	-10.000000	-0.366667	27.266666	347.666656	1023.000000	1023.000000	2046.000000
24.020000	0.026552	15.692186	3.016779	0.438437	7.265393	4.971578	0.000000	-10.000000	-0.350000	26.466667	356.833344	1023.000000	1023.000000	2046.000000
24.040001	0.028859	17.055830	3.486158	0.527925	7.605618	5.436128	0.000000	-10.000000	-0.333333	25.450001	366.000000	1023.000000	1023.000000	2046.000000
24.059999	0.030838	18.224962	3.798179	0.812262	8.040952	5.573568	0.000000	-10.000000	-0.333333	24.883333	374.666656	1023.000000	1023.000000	2046.000000
24.080000	0.033480	19.786720	4.033530	1.390673	8.391159	5.971358	0.000000	-10.000000	-0.308333	24.533333	383.000000	1023.000000	1023.000000	2046.000000
24.100000	0.034667	20.488220	4.038571	1.949874	8.514154	5.985622	0.000000	-10.000000	-0.283333	24.400000	391.000000	1023.000000	1023.000000	2046.000000
24.120001	0.036787	21.741196	4.180881	2.550074	8.774154	6.236086	0.000000	-10.000000	-0.250000	23.616667	399.000000	1023.000000	1023.000000	2046.000000
24.139999	0.038259	22.611151	4.410991	2.914139	8.922709	6.363312	0.000000	-10.000000	-0.250000	23.033333	407.000000	1023.000000	1023.000000	2046.000000
24.160000	0.040609	24.000044	4.797263	3.511704	9.136970	6.554107	0.000000	-10.000000	-0.241667	22.633333	415.000000	1023.000000	1023.000000	2046.000000
24.180000	0.042200	24.940449	5.084755	3.903121	9.224435	6.728137	0.000000	-10.000000	-0.216667	22.416666	422.666656	1023.000000	1023.000000	2046.000000
24.200001	0.043783	25.875603	5.312764	4.415292	9.428808	6.718739	0.000000	-10.000000	-0.191667	22.016666	430.333344	1023.000000	1023.000000	2046.000000
24.219999	0.045263	26.750511	5.455263	4.661997	9.575773	7.057477	0.000000	-10.000000	-0.158333	21.316668	437.666656	1023.000000	1023.000000	2046.000000
24.240000	0.045841	27.092085	5.504039	4.838089	9.730094	7.019863	0.000000	-10.000000	-0.141667	20.466667	445.000000	1023.000000	1023.000000	2046.000000
24.260000	0.047080	27.824005	5.753829	4.980935	9.857527	7.231715	0.000000	-10.000000	-0.108333	19.166668	451.833344	1023.000000	1023.000000	2046.000000
24.280001	0.047196	27.892992	5.766899	4.897536	9.941136	7.287421	0.000000	-10.000000	-0.066667	17.266666	458.333344	1023.000000	1023.000000	2046.000000
24.299999	0.046941	27.742247	5.625447	4.997867	10.008517	7.110415	0.000000	-10.000000	-0.016667	14.700001	464.500000	1023.000000	1023.000000	2046.000000
24.320000	0.046789	27.652342	5.414164	5.042072	9.952989	7.243117	0.000000	-10.000000	0.033333	11.366667	470.000000	1023.000000	1023.000000	2046.000000
24.340000	0.045203	26.715055	5.049107	4.842999	9.784925	7.038025	0.000000	-10.000000	0.083333	6.366667	474.500000	1023.000000	1023.000000	2046.000000
24.360001	0.044164	26.101023	4.814111	4.762977	9.641416	6.882520	0.000000	-10.000000	0.125000	1.000000	477.333344	1023.000000	1023.000000	2046.000000
24.379999	0.043227	25.547346	4.699336	4.540323	9.443598	6.864089	0.000000	-10.000000	0.150000	-4.300000	478.666656	1023.000000	1023.000000	2046.000000
24.400000	0.041194	24.345676	4.581745	4.110495	9.084322	6.569114	0.000000	-10.000000	0.166667	-8.233334	479.000000	1023.000000	1023.000000	2046.000000
24.420000	0.040081	23.688051	4.524397	3.833164	8.889767	6.440724	0.000000	-10.000000	0.200000	-11.300000	479.000000	1023.000000	1023.000000	2046.000000
24.440001	0.037856	22.372759	4.366182	3.330704	8.477475	6.198397	0.000000	-10.000000	0.250000	-13.533334	479.000000	1023.000000	1023.000000	2046.000000
24.459999	0.035892	21.212379	4.147879	3.047391	8.169463	5.847646	0.000000	-10.000000	0.283333	-15.033334	479.000000	1023.000000	1023.000000	2046.000000
24.480000	0.034704	20.510225	4.085689	2.948001	7.847108	5.629427	0.000000	-10.000000	0.325000	-16.583334	471.166656	1023.000000	1023.000000	2046.000000
24.500000	0.032501	19.208216	3.880309	2.613728	7.418697	5.295483	0.000000	-10.000000	0.375000	-18.233334	461.333344	1023.000000	1023.000000	2046.000000
24.520000	0.030655	18.117378	3.683777	2.525910	7.078371	4.829319	0.000000	-10.000000	0.425000	-20.000000	449.333344	1023.000000	1023.000000	2046.000000
24.540001	0.028997	17.137470	3.508118	2.331941	6.652293	4.645120	0.000000	-10.000000	0.466667	-21.566668	442.833344	1023.000000	1023.000000	2046.000000
24.559999	0.026215	15.493169	3.126369	1.934297	6.135185	4.297317	0.000000	-10.000000	0.516667	-23.033333	435.666656	1023.000000	1023.000000	2046.000000
24.580000	0.023865	14.104484	2.737488	1.711037	5.724157	3.931802	0.000000	-10.000000	0.575000	-24.266666	428.000000	1023.000000	1023.000000	2046.000000
24.600000	0.021728	12.841502	2.409014	1.443726	5.276428	3.712334	0.000000	-10.000000	0.641667	-25.650000	419.833344	1023.000000	1023.000000	2046.000000
24.620001	0.018509	10.938901	1.844872	1.072166	4.812488	3.209375	0.000000	-10.000000	0.675000	-26.583334	411.333344	1023.000000	1023.000000	2046.000000
24.639999	0.016405	9.695174	1.407426	0.897598	4.398564	2.991585	0.000000	-10.000000	0.708333	-27.450001	402.500000	1023.000000	1023.000000	2046.000000
24.660000	0.013779	8.143154	0.888056	0.576147	3.962406	2.716545	0.000000	-10.000000	0.725000	-28.100000	393.333344	1023.000000	1023.000000	2046.000000
24.680000	0.010926	6.457088	0.296468	0.301625	3.501626	2.357370	0.000000	-10.000000	0.741667	-28.883333	384.000000	1023.000000	1023.000000	2046.000000
24.700001	0.009054	5.350679	-0.083215	0.121440	3.195968	2.116486	0.000000	-10.000000	0.758333	-29.483334	374.333344	1023.000000	1023.000000	2046.000000
24.719999	0.007013	4.144477	-0.247627	-0.273543	2.784711	1.880936	0.000000	-10.000000	0.783333	-30.116667	364.500000	1023.000000	1023.000000	2046.000000
24.740000	0.005066	2.993961	-0.356322	-0.625808	2.457405	1.518686	0.000000	-10.000000	0.808333	-30.433332	354.500000	1023.000000	1023.000000	2046.000000
24.760000	0.004079	2.410599	-0.497216	-0.537057	2.253148	1.191723	0.000000	-10.000000	0.825000	-30.633333	344.166656	1023.000000	1023.000000	2046.000000
24.780001	0.002858	1.689028	-0.754547	-0.379259	1.919617	0.903216	0.000000	-10.000000	0.825000	-30.450001	333.833344	1023.000000	1023.000000	2046.000000
24.799999	0.001229	0.726114	-1.063957	-0.165201	1.498671	0.456601	0.000000	-10.000000	0.816667	-30.200001	323.500000	1023.000000	1023.000000	2046.000000
24.820000	0.000461	0.272659	-1.108768	0.018046	1.177179	0.186203	0.000000	-10.000000	0.808333	-30.033333	313.500000	1023.000000	1023.000000	2046.000000
24.840000	-0.000055	-0.032254	-1.086467	0.021298	0.910593	0.122323	0.000000	-10.000000	0.800000	-29.799999	303.500000	1023.000000	1023.000000	2046.000000
24.860001	-0.001581	-0.934454	-1.258972	-0.087633	0.564087	-0.151937	0.000000	-10.000000	0.800000	-29.700001	293.500000	1023.000000	1023.000000	2046.000000
24.879999	-0.002684	-1.586178	-1.434932	0.071586	0.296134	-0.518967	0.000000	-10.000000	0.783333	-29.500000	283.500000	1023.000000	1023.000000	2046.000000
24.900000	-0.003949	-2.333719	-1.691763	0.004551	-0.046236	-0.600272	0.000000	-10.000000	0.758333	-29.216667	273.833344	1023.000000	1023.000000	2046.000000
24.920000	-0.006257	-3.698101	-2.072147	-0.202946	-0.501277	-0.921731	0.000000	-10.000000	0.733333	-28.833334	264.166656	1023.000000	1023.000000	2046.000000
24.940001	-0.007946	-4.696086	-2.394349	-0.397912	-0.769569	-1.134257	0.000000	-10.000000	0.725000	-28.450001	254.666672	1023.000000	1023.000000	2046.000000
24.959999	-0.009388	-5.548167	-2.644575	-0.665575	-1.050374	-1.187643	0.000000	-10.000000	0.716667	-28.100000	245.000000	1023.000000	1023.000000	2046.000000
24.980000	-0.011955	-7.065359	-3.082174	-1.156033	-1.412980	-1.414172	0.000000	-10.000000	0.708333	-27.816668	235.666672	1023.000000	1023.000000	2046.000000
25.000000	-0.013981	-8.262719	-3.458538	-1.273849	-1.729617	-1.800714	0.000000	-10.000000	0.683333	-27.250000	226.333328	1023.000000	1023.000000	2046.000000
25.020000	-0.015556	-9.193350	-3.767847	-1.411112	-2.017037	-1.997354	0.000000	-10.000000	0.641667	-26.500000	217.166672	1023.000000	1023.000000	2046.000000
25.040001	-0.017595	-10.398725	-3.990049	-1.801445	-2.444870	-2.162361	0.000000	-10.000000	0.591667	-25.650000	208.333328	1023.000000	1023.000000	2046.000000
25.059999	-0.019648	-11.612051	-4.232831	-2.113662	-2.797678	-2.467878	0.000000	-10.000000	0.558333	-24.716667	199.666672	1023.000000	1023.000000	2046.000000
25.080000	-0.020735	-12.254460	-4.259315	-2.354536	-3.025656	-2.614954	0.000000	-10.000000	0.541667	-23.950001	191.500000	1023.000000	1023.000000	2046.000000
25.100000	-0.022159	-13.096022	-4.347282	-2.758771	-3.285312	-2.704656	0.000000	-10.000000	0.508333	-23.183334	183.500000	1023.000000	1023.000000	2046.000000
25.120001	-0.024115	-14.251970	-4.528437	-3.186372	-3.558616	-2.978546	0.000000	-10.000000	0.475000	-22.716667	175.833328	1023.000000	1023.000000	2046.000000
25.139999	-0.025395	-15.008510	-4.633349	-3.408782	-3.719439	-3.246940	0.000000	-10.000000	0.450000	-22.183334	168.333328	1023.000000	1023.000000	2046.000000
25.160000	-0.026396	-15.599802	-4.744945	-3.572501	-3.873330	-3.409026	0.000000	-10.000000	0.433333	-21.833334	160.833328	1023.000000	1023.000000	2046.000000
25.180000	-0.027781	-16.418526	-4.858995	-3.925094	-4.183712	-3.450725	0.000000	-10.000000	0.425000	-21.350000	153.666672	1023.000000	1023.000000	2046.000000
25.200001	-0.029202	-17.258257	-5.004655	-4.174145	-4.412897	-3.666561	0.000000	-10.000000	0.425000	-21.116667	146.500000	1023.000000	1023.000000	2046.000000
25.219999	-0.029903	-17.672487	-4.980967	-4.300774	-4.617538	-3.773208	0.000000	-10.000000	0.433333	-20.816666	139.500000	1023.000000	1023.000000	2046.000000
25.240000	-0.030854	-18.234947	-5.113962	-4.510605	-4.739841	-3.870539	0.000000	-10.000000	0.425000	-20.716667	132.500000	1023.000000	1023.000000	2046.000000
25.260000	-0.032417	-19.158554	-5.273858	-4.785529	-4.976774	-4.122394	0.000000	-10.000000	0.416667	-20.516666	125.500000	1023.000000	1023.000000	2046.000000
25.280001	-0.032959	-19.478500	-5.355992	-4.813783	-5.049582	-4.259142	0.000000	-10.000000	0.416667	-20.466667	118.500000	1023.000000	1023.000000	2046.000000
25.299999	-0.034225	-20.226988	-5.523747	-5.128102	-5.290307	-4.284831	0.000000	-10.000000	0.416667	-20.233334	111.666664	1023.000000	1023.000000	2046.000000
25.320000	-0.035756	-21.131582	-5.875912	-5.257030	-5.449857	-4.548782	0.000000	-10.000000	0.408333	-20.016666	105.000000	1023.000000	1023.000000	2046.000000
25.340000	-0.036318	-21.464230	-5.889292	-5.373833	-5.674479	-4.526624	0.000000	-10.000000	0.400000	-19.633333	98.333336	1023.000000	1023.000000	2046.000000
25.360001	-0.037940	-22.422688	-6.165185	-5.678661	-5.892205	-4.686637	0.000000	-10.000000	0.400000	-19.333334	91.833336	1023.000000	1023.000000	2046.000000
25.379999	-0.038869	-22.971407	-6.272079	-5.802538	-6.060527	-4.836262	0.000000	-10.000000	0.400000	-18.983334	85.333336	1023.000000	1023.000000	2046.000000
25.400000	-0.039007	-23.053267	-6.216742	-5.896121	-6.058676	-4.881728	0.000000	-10.000000	0.400000	-18.683334	79.000000	1023.000000	1023.000000	2046.000000
25.420000	-0.039696	-23.460548	-6.084707	-6.266722	-6.162509	-4.946610	0.000000	-10.000000	0.400000	-18.666668	72.666664	1023.000000	1023.000000	2046.000000
25.440001	-0.040544	-23.961224	-5.959693	-6.544302	-6.337907	-5.119321	0.000000	-10.000000	0.400000	-18.633333	66.500000	1023.000000	1023.000000	2046.000000
25.459999	-0.040642	-24.019377	-5.847102	-6.493092	-6.436716	-5.242468	0.000000	-10.000000	0.366667	-18.200001	60.500000	1023.000000	1023.000000	2046.000000
25.480000	-0.040283	-23.807251	-5.833964	-6.224791	-6.504668	-5.243829	0.000000	-10.000000	0.333333	-17.366667	54.500000	1023.000000	1023.000000	2046.000000
25.500000	-0.040323	-23.830717	-5.820523	-5.991173	-6.701074	-5.317946	0.000000	-10.000000	0.283333	-16.433334	48.500000	1023.000000	1023.000000	2046.000000
25.520000	-0.040071	-23.681698	-5.700869	-5.615404	-6.856418	-5.509007	0.000000	-10.000000	0.275000	-15.783334	42.833332	1023.000000	1023.000000	2046.000000
25.540001	-0.039558	-23.378920	-5.603856	-5.370323	-6.953337	-5.451404	0.000000	-10.000000	0.258333	-15.333333	37.500000	1023.000000	1023.000000	2046.000000
25.559999	-0.040311	-23.823721	-5.714270	-5.387904	-7.155078	-5.566469	0.000000	-10.000000	0.266667	-14.916667	32.500000	1023.000000	1023.000000	2046.000000
25.580000	-0.040922	-24.184921	-5.892443	-5.341737	-7.306005	-5.644736	0.000000	-10.000000	0.258333	-14.683333	27.500000	1023.000000	1023.000000	2046.000000
25.600000	-0.041181	-24.337908	-5.984418	-5.221720	-7.463295	-5.668475	0.000000	-10.000000	0.266667	-14.150000	22.666666	1023.000000	1023.000000	2046.000000
25.620001	-0.042254	-24.972378	-6.181034	-5.359328	-7.680089	-5.751927	0.000000	-10.000000	0.258333	-13.866667	17.833334	1023.000000	1023.000000	2046.000000
25.639999	-0.043346	-25.617247	-6.339746	-5.488199	-7.830856	-5.958446	0.000000	-10.000000	0.250000	-13.250000	13.333333	1023.000000	1023.000000	2046.000000
25.660000	-0.043898	-25.944008	-6.403271	-5.600876	-7.934087	-6.005775	0.000000	-10.000000	0.225000	-12.800000	8.833333	1023.000000	1023.000000	2046.000000
25.680000	-0.045227	-26.728891	-6.567354	-5.934321	-8.127809	-6.099408	0.000000	-10.000000	0.191667	-12.116667	4.666667	1023.000000	1023.000000	2046.000000
25.700001	-0.046706	-27.602968	-6.775429	-6.171313	-8.324941	-6.331285	0.000000	-10.000000	0.166667	-11.183333	0.833333	1023.000000	1023.000000	2046.000000
25.719999	-0.047472	-28.056112	-6.890165	-6.326496	-8.402575	-6.436877	0.000000	-10.000000	0.150000	-10.216667	-2.666667	1023.000000	1023.000000	2046.000000
25.740000	-0.048025	-28.382700	-6.959396	-6.514220	-8.494706	-6.414377	0.000000	-10.000000	0.150000	-9.166667	-5.833333	1023.000000	1023.000000	2046.000000
25.760000	-0.049125	-29.032858	-7.117008	-6.775654	-8.601449	-6.538747	0.000000	-10.000000	0.141667	-8.083334	-10.500000	1023.000000	1023.000000	2046.000000
25.780001	-0.049862	-29.468523	-7.141468	-6.895848	-8.686197	-6.745011	0.000000	-10.000000	0.125000	-6.600000	-15.333333	1023.000000	1023.000000	2046.000000
25.799999	-0.050144	-29.635384	-7.153814	-7.060573	-8.755029	-6.665968	0.000000	-10.000000	0.108333	-5.400000	-19.166666	1023.000000	1023.000000	2046.000000
25.820000	-0.051432	-30.396358	-7.355424	-7.349869	-8.909303	-6.781761	0.000000	-10.000000	0.100000	-4.800000	-20.500000	1023.000000	1023.000000	2046.000000
25.840000	-0.052299	-30.908890	-7.561345	-7.553233	-8.948465	-6.845846	0.000000	-10.000000	0.100000	-4.800000	-20.500000	1023.000000	1023.000000	2046.000000
25.860001	-0.052457	-31.002211	-7.598992	-7.625577	-8.967534	-6.810108	0.000000	-10.000000	0.100000	-4.550000	-21.166666	1023.000000	1023.000000	2046.000000
25.879999	-0.053304	-31.502470	-7.733488	-7.846471	-9.073496	-6.849015	0.000000	-10.000000	0.091667	-3.966667	-22.166666	1023.000000	1023.000000	2046.000000
25.900000	-0.053873	-31.838816	-7.819453	-7.925820	-9.126259	-6.967283	0.000000	-10.000000	0.091667	-2.833333	-23.333334	1023.000000	1023.000000	2046.000000
25.920000	-0.053530	-31.636396	-7.775023	-7.826609	-9.087202	-6.947562	0.000000	-10.000000	0.083333	-0.883333	-23.833334	1023.000000	1023.000000	2046.000000
25.940001	-0.053814	-31.804253	-7.792456	-7.988371	-9.108714	-6.914709	0.000000	-10.000000	0.075000	1.216667	-24.000000	1023.000000	1023.000000	2046.000000
25.959999	-0.053740	-31.760384	-7.733010	-8.016363	-9.105963	-6.905047	0.000000	-10.000000	0.050000	3.700000	-24.000000	1023.000000	1023.000000	2046.000000
25.980000	-0.052853	-31.236372	-7.575373	-7.927333	-8.982615	-6.751051	0.000000	-10.000000	0.025000	6.116667	-24.000000	1023.000000	1023.000000	2046.000000
26.000000	-0.052473	-31.011757	-7.482259	-8.017733	-8.898133	-6.613631	0.000000	-10.000000	-0.008333	8.866667	-24.000000	1023.000000	1023.000000	2046.000000
26.020000	-0.051622	-30.508652	-7.355812	-7.945323	-8.669263	-6.538253	0.000000	-10.000000	-0.041667	11.500000	-24.000000	1023.000000	1023.000000	2046.000000
26.040001	-0.050226	-29.683290	-7.358734	-7.751263	-8.291472	-6.281820	0.000000	-10.000000	-0.083333	13.933333	-24.000000	1023.000000	1023.000000	2046.000000
26.059999	-0.049226	-29.092381	-7.230355	-7.777092	-8.058032	-6.026900	0.000000	-10.000000	-0.125000	16.483334	-24.000000	1023.000000	1023.000000	2046.000000
26.080000	-0.048001	-28.368402	-7.194653	-7.707813	-7.680940	-5.784996	0.000000	-10.000000	-0.183333	18.850000	-7.666667	1023.000000	1023.000000	2046.000000
26.100000	-0.045951	-27.156754	-7.041999	-7.535052	-7.256282	-5.323421	0.000000	-10.000000	-0.233333	20.866667	10.333333	1023.000000	1023.000000	2046.000000
26.120001	-0.044825	-26.491661	-6.884022	-7.564721	-6.895657	-5.147261	0.000000	-10.000000	-0.266667	22.333334	30.666666	1023.000000	1023.000000	2046.000000
26.139999	-0.042595	-25.173708	-6.443332	-7.430060	-6.436774	-4.863542	0.000000	-10.000000	-0.300000	23.366667	37.333332	1023.000000	1023.000000	2046.000000
26.160000	-0.040261	-23.794043	-5.931071	-7.388592	-6.063379	-4.411001	0.000000	-10.000000	-0.333333	24.300001	45.000000	1023.000000	1023.000000	2046.000000
26.180000	-0.038390	-22.688627	-5.663963	-7.084186	-5.701253	-4.239226	0.000000	-10.000000	-0.391667	25.333334	53.000000	1023.000000	1023.000000	2046.000000
26.200001	-0.035290	-20.856163	-5.356619	-6.434905	-5.207440	-3.857198	0.000000	-10.000000	-0.425000	26.583334	61.333332	1023.000000	1023.000000	2046.000000
26.219999	-0.032273	-19.073338	-5.014338	-5.884723	-4.786738	-3.387538	0.000000	-10.000000	-0.458333	27.700001	70.000000	1023.000000	1023.000000	2046.000000
26.240000	-0.030032	-17.748884	-4.745762	-5.444170	-4.451376	-3.107577	0.000000	-10.000000	-0.475000	28.550001	79.166664	1023.000000	1023.000000	2046.000000
26.260000	-0.027489	-16.246201	-4.418053	-4.906979	-4.049807	-2.871361	0.000000	-10.000000	-0.491667	29.233334	88.500000	1023.000000	1023.000000	2046.000000
26.280001	-0.025043	-14.800273	-4.184666	-4.460139	-3.702300	-2.453168	0.000000	-10.000000	-0.500000	29.850000	98.000000	1023.000000	1023.000000	2046.000000
26.299999	-0.023374	-13.814281	-4.134933	-4.116765	-3.418764	-2.143818	0.000000	-10.000000	-0.508333	30.316668	107.666664	1023.000000	1023.000000	2046.000000
26.320000	-0.021535	-12.727422	-4.094526	-3.709765	-3.000426	-1.922705	0.000000	-10.000000	-0.508333	30.533333	117.833336	1023.000000	1023.000000	2046.000000
26.340000	-0.019529	-11.541913	-4.047624	-3.333615	-2.488105	-1.672569	0.000000	-10.000000	-0.525000	30.633333	128.166672	1023.000000	1023.000000	2046.000000
26.360001	-0.017339	-10.247631	-3.851820	-3.020823	-2.035446	-1.339542	0.000000	-10.000000	-0.525000	30.633333	138.500000	1023.000000	1023.000000	2046.000000
26.379999	-0.015776	-9.323829	-3.801436	-2.903233	-1.604807	-1.014353	0.000000	-10.000000	-0.525000	30.483334	148.500000	1023.000000	1023.000000	2046.000000
26.400000	-0.014542	-8.594379	-3.804972	-2.807397	-1.145387	-0.836623	0.000000	-10.000000	-0.516667	30.516666	158.500000	1023.000000	1023.000000	2046.000000
26.420000	-0.012414	-7.336461	-3.663302	-2.519010	-0.627142	-0.527006	0.000000	-10.000000	-0.516667	30.683334	168.833328	1023.000000	1023.000000	2046.000000
26.440001	-0.010716	-6.333286	-3.389155	-2.496701	-0.259595	-0.187835	0.000000	-10.000000	-0.533333	31.066668	179.166672	1023.000000	1023.000000	2046.000000
26.459999	-0.008398	-4.963043	-3.030503	-2.277537	0.251955	0.093042	0.000000	-10.000000	-0.525000	30.916668	189.500000	1023.000000	1023.000000	2046.000000
26.480000	-0.005672	-3.351857	-2.491031	-2.113943	0.689515	0.563602	0.000000	-10.000000	-0.516667	30.700001	199.833328	1023.000000	1023.000000	2046.000000
26.500000	-0.004257	-2.515742	-2.126103	-2.221947	1.003242	0.829067	0.000000	-10.000000	-0.500000	30.350000	210.166672	1023.000000	1023.000000	2046.000000
26.520000	-0.002427	-1.434592	-1.732403	-2.190920	1.429077	1.059655	0.000000	-10.000000	-0.491667	30.300001	220.500000	1023.000000	1023.000000	2046.000000
26.540001	-0.000175	-0.103291	-1.317710	-2.079489	1.863886	1.430022	0.000000	-10.000000	-0.500000	30.066668	230.500000	1023.000000	1023.000000	2046.000000
26.559999	0.001821	1.076155	-0.933365	-2.068103	2.233979	1.843645	0.000000	-10.000000	-0.500000	30.083334	240.500000	1023.000000	1023.000000	2046.000000
26.580000	0.003487	2.060989	-0.617614	-1.975112	2.591805	2.061911	0.000000	-10.000000	-0.508333	30.366667	250.500000	1023.000000	1023.000000	2046.000000
26.600000	0.006203	3.666018	-0.182441	-1.569445	3.054025	2.363878	0.000000	-10.000000	-0.491667	30.616667	260.500000	1023.000000	1023.000000	2046.000000
26.620001	0.008432	4.983024	0.267136	-1.388227	3.419959	2.684157	0.000000	-10.000000	-0.475000	30.416668	270.833344	1023.000000	1023.000000	2046.000000
26.639999	0.010253	6.059489	0.585628	-1.193777	3.819198	2.848440	0.000000	-10.000000	-0.450000	29.866667	281.166656	1023.000000	1023.000000	2046.000000
26.660000	0.012771	7.547370	0.980249	-0.885318	4.243814	3.208625	0.000000	-10.000000	-0.425000	29.383333	291.333344	1023.000000	1023.000000	2046.000000
26.680000	0.014486	8.560988	1.234770	-0.827745	4.620090	3.533873	0.000000	-10.000000	-0.416667	29.316668	301.000000	1023.000000	1023.000000	2046.000000
26.700001	0.015891	9.391509	1.444993	-0.672472	4.938676	3.680311	0.000000	-10.000000	-0.416667	29.016666	310.666656	1023.000000	1023.000000	2046.000000
26.719999	0.018012	10.645080	1.822812	-0.402229	5.342655	3.881842	0.000000	-10.000000	-0.433333	28.866667	320.500000	1023.000000	1023.000000	2046.000000
26.740000	0.020188	11.931287	2.100386	-0.210618	5.774720	4.266798	0.000000	-10.000000	-0.425000	28.266666	330.166656	1023.000000	1023.000000	2046.000000
26.760000	0.021651	12.795477	2.330306	-0.167044	6.117199	4.515016	0.000000	-10.000000	-0.408333	27.933334	339.666656	1023.000000	1023.000000	2046.000000
26.780001	0.023810	14.071617	2.756371	0.122120	6.444264	4.748861	0.000000	-10.000000	-0.383333	27.150000	349.000000	1023.000000	1023.000000	2046.000000
26.799999	0.025829	15.265154	2.909265	0.340877	6.861132	5.153880	0.000000	-10.000000	-0.350000	26.450001	358.166656	1023.000000	1023.000000	2046.000000
26.820000	0.026979	15.944871	3.096765	0.470896	7.126242	5.250968	0.000000	-10.000000	-0.316667	25.666666	367.166656	1023.000000	1023.000000	2046.000000
26.840000	0.029345	17.342739	3.578462	0.710730	7.504665	5.548882	0.000000	-10.000000	-0.291667	25.033333	375.833344	1023.000000	1023.000000	2046.000000
26.860001	0.031343	18.523693	4.010618	0.872196	7.788025	5.852855	0.000000	-10.000000	-0.308333	24.666666	384.500000	1023.000000	1023.000000	2046.000000
26.879999	0.033422	19.752563	4.137646	1.478793	8.176247	5.959878	0.000000	-10.000000	-0.316667	24.416666	392.833344	1023.000000	1023.000000	2046.000000
26.900000	0.035664	21.077234	4.187635	2.100486	8.474198	6.314916	0.000000	-10.000000	-0.291667	24.033333	401.000000	1023.000000	1023.000000	2046.000000
26.920000	0.036747	21.717236	4.248676	2.544909	8.541641	6.382008	0.000000	-10.000000	-0.241667	23.083334	409.000000	1023.000000	1023.000000	2046.000000
26.940001	0.038953	23.021400	4.553468	3.106227	8.786570	6.575137	0.000000	-10.000000	-0.208333	22.333334	416.833344	1023.000000	1023.000000	2046.000000
26.959999	0.040684	24.044008	4.873235	3.481996	8.931110	6.757667	0.000000	-10.000000	-0.200000	22.000000	424.500000	1023.000000	1023.000000	2046.000000
26.980000	0.042528	25.134203	5.170532	4.051577	9.118316	6.793780	0.000000	-10.000000	-0.191667	22.016666	431.833344	1023.000000	1023.000000	2046.000000
27.000000	0.044349	26.210138	5.385127	4.428959	9.332227	7.063826	0.000000	-10.000000	-0.175000	21.600000	439.166656	1023.000000	1023.000000	2046.000000
27.020000	0.045221	26.725519	5.526321	4.730857	9.402420	7.065920	0.000000	-10.000000	-0.150000	21.066668	446.333344	1023.000000	1023.000000	2046.000000
27.040001	0.046551	27.511927	5.654943	4.990911	9.590903	7.275169	0.000000	-10.000000	-0.116667	20.066668	453.500000	1023.000000	1023.000000	2046.000000
27.059999	0.046697	27.597830	5.716839	4.948485	9.602247	7.330260	0.000000	-10.000000	-0.075000	18.383333	460.500000	1023.000000	1023.000000	2046.000000
27.080000	0.047025	27.791674	5.742391	5.049222	9.700159	7.299903	0.000000	-10.000000	-0.025000	15.750000	467.000000	1023.000000	1023.000000	2046.000000
27.100000	0.046790	27.653032	5.570222	5.088292	9.656395	7.338123	0.000000	-10.000000	0.033333	12.300000	472.833344	1023.000000	1023.000000	2046.000000
27.120001	0.045350	26.801598	5.161557	5.021432	9.501074	7.117535	0.000000	-10.000000	0.083333	6.883333	477.500000	1023.000000	1023.000000	2046.000000
27.139999	0.044409	26.245703	4.876588	4.952476	9.345717	7.070921	0.000000	-10.000000	0.141667	1.000000	480.833344	1023.000000	1023.000000	2046.000000
27.160000	0.042327	25.015064	4.480234	4.689186	9.075362	6.770283	0.000000	-10.000000	0.183333	-5.150000	482.500000	1023.000000	1023.000000	2046.000000
27.180000	0.041289	24.401876	4.320994	4.532632	8.872978	6.675272	0.000000	-10.000000	0.233333	-9.716667	483.000000	1023.000000	1023.000000	2046.000000
27.200001	0.039290	23.220322	4.143777	4.051755	8.501013	6.523778	0.000000	-10.000000	0.266667	-13.300000	483.000000	1023.000000	1023.000000	2046.000000
27.219999	0.036927	21.823851	3.973042	3.606738	8.054769	6.189302	0.000000	-10.000000	0.291667	-15.600000	483.000000	1023.000000	1023.000000	2046.000000
27.240000	0.035187	20.795225	3.828156	3.291781	7.717251	5.958037	0.000000	-10.000000	0.341667	-17.100000	479.166656	1023.000000	1023.000000	2046.000000
27.260000	0.032870	19.425884	3.584268	2.877593	7.254945	5.709077	0.000000	-10.000000	0.383333	-18.616667	470.000000	1023.000000	1023.000000	2046.000000
27.280001	0.030531	18.043884	3.338597	2.654208	6.805053	5.246027	0.000000	-10.000000	0.441667	-20.366667	458.666656	1023.000000	1023.000000	2046.000000
27.299999	0.028939	17.103119	3.228907	2.568017	6.344171	4.962023	0.000000	-10.000000	0.483333	-21.983334	448.500000	1023.000000	1023.000000	2046.000000
27.320000	0.026927	15.913620	3.026721	2.302794	5.881166	4.702940	0.000000	-10.000000	0.541667	-23.616667	441.166656	1023.000000	1023.000000	2046.000000
27.340000	0.024495	14.476307	2.693205	1.983430	5.463237	4.336436	0.000000	-10.000000	0.591667	-24.866667	433.166656	1023.000000	1023.000000	2046.000000
27.360001	0.022054	13.033708	2.380415	1.711059	5.055631	3.886603	0.000000	-10.000000	0.641667	-25.916666	425.000000	1023.000000	1023.000000	2046.000000
27.379999	0.019958	11.795387	2.122809	1.464092	4.618764	3.589722	0.000000	-10.000000	0.675000	-26.616667	416.333344	1023.000000	1023.000000	2046.000000
27.400000	0.017721	10.472888	1.729138	1.157689	4.270156	3.315905	0.000000	-10.000000	0.716667	-27.350000	407.500000	1023.000000	1023.000000	2046.000000
27.420000	0.014502	8.570660	1.004264	0.706437	3.911538	2.948421	0.000000	-10.000000	0.725000	-28.050001	398.333344	1023.000000	1023.000000	2046.000000
27.440001	0.012135	7.171817	0.648139	0.565115	3.415109	2.543454	0.000000	-10.000000	0.741667	-28.666668	389.000000	1023.000000	1023.000000	2046.000000
27.459999	0.010033	5.929611	0.217626	0.295282	3.035764	2.380939	0.000000	-10.000000	0.741667	-29.016666	379.333344	1023.000000	1023.000000	2046.000000
27.480000	0.007184	4.245865	-0.402153	-0.022580	2.625489	2.045109	0.000000	-10.000000	0.766667	-29.450001	369.833344	1023.000000	1023.000000	2046.000000
27.500000	0.004722	2.790568	-0.739151	-0.369273	2.228355	1.670637	0.000000	-10.000000	0.800000	-29.916666	360.000000	1023.000000	1023.000000	2046.000000
27.520000	0.003142	1.856859	-0.766206	-0.713777	1.867487	1.469355	0.000000	-10.000000	0.825000	-30.516666	350.000000	1023.000000	1023.000000	2046.000000
27.540001	0.001778	1.050690	-0.888390	-0.964318	1.654207	1.249191	0.000000	-10.000000	0.833333	-30.700001	339.666656	1023.000000	1023.000000	2046.000000
27.559999	-0.000077	-0.045346	-1.156746	-1.006698	1.254373	0.863726	0.000000	-10.000000	0.825000	-30.683334	329.500000	1023.000000	1023.000000	2046.000000
27.580000	-0.001464	-0.865407	-1.450746	-0.667150	0.908170	0.344319	0.000000	-10.000000	0.825000	-30.600000	319.500000	1023.000000	1023.000000	2046.000000
27.600000	-0.001901	-1.123767	-1.483146	-0.315576	0.585112	0.089843	0.000000	-10.000000	0.816667	-30.533335	309.166656	1023.000000	1023.000000	2046.000000
27.620001	-0.002875	-1.699332	-1.554265	-0.305688	0.229423	-0.068802	0.000000	-10.000000	0.816667	-30.183334	298.833344	1023.000000	1023.000000	2046.000000
27.639999	-0.004076	-2.409028	-1.657532	-0.355668	-0.098739	-0.297089	0.000000	-10.000000	0.816667	-29.850000	288.500000	1023.000000	1023.000000	2046.000000
27.660000	-0.004914	-2.903919	-1.766346	-0.303554	-0.311781	-0.522238	0.000000	-10.000000	0.825000	-29.600000	278.500000	1023.000000	1023.000000	2046.000000
27.680000	-0.005979	-3.533369	-1.959247	-0.366393	-0.608083	-0.599646	0.000000	-10.000000	0.833333	-29.800001	268.833344	1023.000000	1023.000000	2046.000000
27.700001	-0.008010	-4.733844	-2.337649	-0.480114	-0.983014	-0.933068	0.000000	-10.000000	0.833333	-29.700001	259.166656	1023.000000	1023.000000	2046.000000
27.719999	-0.009745	-5.759448	-2.667088	-0.581850	-1.253098	-1.257412	0.000000	-10.000000	0.833333	-29.666666	249.500000	1023.000000	1023.000000	2046.000000
27.740000	-0.010880	-6.430003	-2.828167	-0.720215	-1.540114	-1.341506	0.000000	-10.000000	0.808333	-29.299999	239.500000	1023.000000	1023.000000	2046.000000
27.760000	-0.013111	-7.748852	-3.187559	-1.171758	-1.890162	-1.499373	0.000000	-10.000000	0.783333	-28.966667	229.500000	1023.000000	1023.000000	2046.000000
27.780001	-0.015268	-9.023449	-3.599060	-1.469252	-2.203385	-1.751753	0.000000	-10.000000	0.741667	-28.350000	219.833328	1023.000000	1023.000000	2046.000000
27.799999	-0.016752	-9.900422	-3.910493	-1.641497	-2.484683	-1.863749	0.000000	-10.000000	0.716667	-27.700001	210.333328	1023.000000	1023.000000	2046.000000
27.820000	-0.019085	-11.279460	-4.271849	-1.976982	-2.876670	-2.153960	0.000000	-10.000000	0.683333	-26.950001	201.166672	1023.000000	1023.000000	2046.000000
27.840000	-0.021015	-12.419583	-4.451005	-2.206958	-3.240333	-2.521288	0.000000	-10.000000	0.650000	-26.066668	192.000000	1023.000000	1023.000000	2046.000000
27.860001	-0.022055	-13.034448	-4.484323	-2.369863	-3.511362	-2.668900	0.000000	-10.000000	0.600000	-25.150000	183.333328	1023.000000	1023.000000	2046.000000
27.879999	-0.023981	-14.172966	-4.657710	-2.819719	-3.803081	-2.892455	0.000000	-10.000000	0.566667	-24.283333	175.000000	1023.000000	1023.000000	2046.000000
27.900000	-0.025509	-15.075987	-4.737442	-3.193864	-4.073346	-3.071335	0.000000	-10.000000	0.516667	-23.433334	167.000000	1023.000000	1023.000000	2046.000000
27.920000	-0.026646	-15.747764	-4.894282	-3.482404	-4.218867	-3.152210	0.000000	-10.000000	0.483333	-22.566668	159.166672	1023.000000	1023.000000	2046.000000
27.940001	-0.028522	-16.856756	-5.119804	-3.907627	-4.475760	-3.353565	0.000000	-10.000000	0.450000	-21.716667	151.500000	1023.000000	1023.000000	2046.000000
27.959999	-0.029989	-17.723616	-5.263793	-4.133091	-4.692582	-3.634149	0.000000	-10.000000	0.441667	-21.083334	144.166672	1023.000000	1023.000000	2046.000000
27.980000	-0.030675	-18.128738	-5.245712	-4.205771	-4.907722	-3.769533	0.000000	-10.000000	0.425000	-20.383333	137.166672	1023.000000	1023.000000	2046.000000
28.000000	-0.032175	-19.015282	-5.440469	-4.533219	-5.104593	-3.937000	0.000000	-10.000000	0.400000	-19.616667	130.333328	1023.000000	1023.000000	2046.000000
28.020000	-0.033247	-19.648949	-5.535910	-4.712019	-5.295660	-4.105359	0.000000	-10.000000	0.391667	-18.950001	123.833336	1023.000000	1023.000000	2046.000000
28.040001	-0.034029	-20.111393	-5.614526	-4.922097	-5.449293	-4.125477	0.000000	-10.000000	0.375000	-18.516668	117.500000	1023.000000	1023.000000	2046.000000
28.059999	-0.035659	-21.074493	-5.852120	-5.185428	-5.639741	-4.397204	0.000000	-10.000000	0.366667	-18.083334	111.500000	1023.000000	1023.000000	2046.000000
28.080000	-0.036178	-21.381021	-5.869800	-5.222165	-5.796235	-4.492821	0.000000	-10.000000	0.333333	-17.783333	105.500000	1023.000000	1023.000000	2046.000000
28.100000	-0.037809	-22.345245	-6.292280	-5.579628	-5.887773	-4.585564	0.000000	-10.000000	0.316667	-17.433332	99.500000	1023.000000	1023.000000	2046.000000
28.120001	-0.038612	-22.819637	-6.280517	-5.631654	-6.161931	-4.745536	0.000000	-10.000000	0.300000	-17.150000	93.500000	1023.000000	1023.000000	2046.000000
28.139999	-0.039549	-23.373487	-6.468536	-5.876260	-6.328253	-4.700438	0.000000	-10.000000	0.291667	-16.583332	87.666664	1023.000000	1023.000000	2046.000000
28.160000	-0.040828	-24.129240	-6.658705	-6.033492	-6.466176	-4.970867	0.000000	-10.000000	0.291667	-16.150000	82.000000	1023.000000	1023.000000	2046.000000
28.180000	-0.040760	-24.088911	-6.554768	-6.068894	-6.454672	-5.010578	0.000000	-10.000000	0.291667	-15.883333	76.666664	1023.000000	1023.000000	2046.000000
28.200001	-0.041340	-24.432068	-6.365072	-6.466986	-6.592457	-5.007552	0.000000	-10.000000	0.300000	-16.016666	71.500000	1023.000000	1023.000000	2046.000000
28.219999	-0.041929	-24.780075	-6.252358	-6.712597	-6.653382	-5.161738	0.000000	-10.000000	0.300000	-16.016666	66.166664	1023.000000	1023.000000	2046.000000
28.240000	-0.041640	-24.609018	-6.169679	-6.571789	-6.682638	-5.184913	0.000000	-10.000000	0.291667	-15.716667	60.833332	1023.000000	1023.000000	2046.000000
28.260000	-0.041842	-24.728741	-6.222126	-6.384130	-6.846522	-5.275962	0.000000	-10.000000	0.291667	-15.000000	55.500000	1023.000000	1023.000000	2046.000000
28.280001	-0.041271	-24.391335	-6.107546	-5.888858	-6.931678	-5.463253	0.000000	-10.000000	0.275000	-14.150000	50.666668	1023.000000	1023.000000	2046.000000
28.299999	-0.040558	-23.969740	-5.968974	-5.622895	-7.049738	-5.328133	0.000000	-10.000000	0.266667	-13.383333	45.833332	1023.000000	1023.000000	2046.000000
28.320000	-0.040862	-24.149647	-6.023268	-5.529227	-7.185861	-5.411291	0.000000	-10.000000	0.250000	-12.833334	41.333332	1023.000000	1023.000000	2046.000000
28.340000	-0.040676	-24.039696	-6.026822	-5.393181	-7.265000	-5.354693	0.000000	-10.000000	0.250000	-12.500000	37.000000	1023.000000	1023.000000	2046.000000
28.360001	-0.041646	-24.612593	-6.247491	-5.382520	-7.471094	-5.511487	0.000000	-10.000000	0.250000	-12.150001	33.000000	1023.000000	1023.000000	2046.000000
28.379999	-0.041922	-24.776022	-6.335248	-5.166152	-7.629455	-5.645168	0.000000	-10.000000	0.250000	-11.766667	29.000000	1023.000000	1023.000000	2046.000000
28.400000	-0.042622	-25.189537	-6.540918	-5.297758	-7.740770	-5.610092	0.000000	-10.000000	0.216667	-11.233334	25.000000	1023.000000	1023.000000	2046.000000
28.420000	-0.043741	-25.850872	-6.702816	-5.491161	-7.906457	-5.750439	0.000000	-10.000000	0.183333	-10.683333	21.166666	1023.000000	1023.000000	2046.000000
28.440001	-0.044433	-26.260059	-6.782651	-5.691464	-8.017860	-5.768083	0.000000	-10.000000	0.150000	-9.950000	17.500000	1023.000000	1023.000000	2046.000000
28.459999	-0.045702	-27.009802	-7.001574	-5.952958	-8.137165	-5.918103	0.000000	-10.000000	0.133333	-9.116667	14.166667	1023.000000	1023.000000	2046.000000
28.480000	-0.046654	-27.572464	-7.140067	-6.049414	-8.231168	-6.151816	0.000000	-10.000000	0.133333	-8.083333	11.166667	1023.000000	1023.000000	2046.000000
28.500000	-0.047244	-27.921165	-7.180570	-6.256681	-8.345926	-6.137988	0.000000	-10.000000	0.125000	-7.050000	8.333333	1023.000000	1023.000000	2046.000000
28.520000	-0.048242	-28.510803	-7.348804	-6.437272	-8.414266	-6.310462	0.000000	-10.000000	0.133333	-6.083333	5.833333	1023.000000	1023.000000	2046.000000
28.540001	-0.048253	-28.517525	-7.265303	-6.553775	-8.446574	-6.251872	0.000000	-10.000000	0.116667	-5.416667	3.833333	1023.000000	1023.000000	2046.000000
28.559999	-0.049213	-29.084873	-7.349877	-6.854066	-8.551635	-6.329295	0.000000	-10.000000	0.108333	-4.766667	2.166667	1023.000000	1023.000000	2046.000000
28.580000	-0.049700	-29.372587	-7.361036	-6.950794	-8.615240	-6.445518	0.000000	-10.000000	0.100000	-4.100000	1.000000	1023.000000	1023.000000	2046.000000
28.600000	-0.050223	-29.681854	-7.481428	-7.174949	-8.615194	-6.410282	0.000000	-10.000000	0.091667	-3.266667	-0.166667	1023.000000	1023.000000	2046.000000
28.620001	-0.051237	-30.280909	-7.669333	-7.370905	-8.691911	-6.548759	0.000000	-10.000000	0.083333	-2.300000	-1.000000	1023.000000	1023.000000	2046.000000
28.639999	-0.051193	-30.254824	-7.679414	-7.459193	-8.663695	-6.452522	0.000000	-10.000000	0.075000	-1.200000	-1.666667	1023.000000	1023.000000	2046.000000
28.660000	-0.051985	-30.722855	-7.756762	-7.656182	-8.773093	-6.536817	0.000000	-10.000000	0.066667	0.183333	-2.000000	1023.000000	1023.000000	2046.000000
28.680000	-0.051790	-30.607662	-7.712659	-7.564026	-8.724150	-6.606828	0.000000	-10.000000	0.058333	1.566667	-2.000000	1023.000000	1023.000000	2046.000000
28.700001	-0.051377	-30.364029	-7.627219	-7.613397	-8.683780	-6.439633	0.000000	-10.000000	0.041667	3.316667	-2.000000	1023.000000	1023.000000	2046.000000
28.719999	-0.051360	-30.353771	-7.592724	-7.671918	-8.679487	-6.409640	0.000000	-10.000000	0.025000	5.300000	-2.000000	1023.000000	1023.000000	2046.000000
28.740000	-0.050269	-29.708857	-7.439247	-7.543314	-8.495292	-6.231003	0.000000	-10.000000	0.008333	7.700000	-2.000000	1023.000000	1023.000000	2046.000000
28.760000	-0.049625	-29.328217	-7.322129	-7.632095	-8.348210	-6.025784	0.000000	-10.000000	-0.016667	10.033334	-2.000000	1023.000000	1023.000000	2046.000000
28.780001	-0.048708	-28.786558	-7.221316	-7.522988	-8.081277	-5.960977	0.000000	-10.000000	-0.058333	12.366667	-2.000000	1023.000000	1023.000000	2046.000000
28.799999	-0.047373	-27.997196	-7.212121	-7.528361	-7.717994	-5.538720	0.000000	-10.000000	-0.100000	14.650001	-2.000000	1023.000000	1023.000000	2046.000000
28.820000	-0.046574	-27.525364	-7.108529	-7.494112	-7.504596	-5.418126	0.000000	-10.000000	-0.133333	16.900000	2.500000	1023.000000	1023.000000	2046.000000
28.840000	-0.045190	-26.707375	-7.041239	-7.336936	-7.171860	-5.157341	0.000000	-10.000000	-0.166667	18.783333	12.000000	1023.000000	1023.000000	2046.000000
28.860001	-0.043395	-25.646189	-6.848371	-7.274635	-6.731718	-4.791465	0.000000	-10.000000	-0.208333	20.150000	23.666666	1023.000000	1023.000000	2046.000000
28.879999	-0.042103	-24.882666	-6.659039	-7.247063	-6.330554	-4.646008	0.000000	-10.000000	-0.241667	21.383333	33.166668	1023.000000	1023.000000	2046.000000
28.900000	-0.039539	-23.367741	-6.090462	-7.159874	-5.895860	-4.221546	0.000000	-10.000000	-0.250000	22.266668	40.166668	1023.000000	1023.000000	2046.000000
28.920000	-0.037802	-22.341240	-5.777582	-7.048356	-5.515386	-3.999917	0.000000	-10.000000	-0.275000	23.450001	47.500000	1023.000000	1023.000000	2046.000000
28.940001	-0.035233	-20.822805	-5.419236	-6.540624	-5.137261	-3.725684	0.000000	-10.000000	-0.325000	24.333334	55.166668	1023.000000	1023.000000	2046.000000
28.959999	-0.032417	-19.158720	-5.161088	-5.988736	-4.715890	-3.293005	0.000000	-10.000000	-0.383333	25.650000	63.000000	1023.000000	1023.000000	2046.000000
28.980000	-0.030079	-17.776524	-4.870049	-5.495392	-4.385635	-3.025447	0.000000	-10.000000	-0.416667	26.583334	71.333336	1023.000000	1023.000000	2046.000000
29.000000	-0.027076	-16.001829	-4.490409	-4.937641	-3.960801	-2.612978	0.000000	-10.000000	-0.425000	27.483334	80.000000	1023.000000	1023.000000	2046.000000
29.020000	-0.025488	-15.063528	-4.304977	-4.633351	-3.740048	-2.385151	0.000000	-10.000000	-0.433333	27.900000	89.166664	1023.000000	1023.000000	2046.000000
29.040001	-0.023538	-13.911123	-4.223318	-4.133605	-3.356926	-2.197274	0.000000	-10.000000	-0.450000	28.450001	98.333336	1023.000000	1023.000000	2046.000000
29.059999	-0.021275	-12.573376	-4.082108	-3.724859	-3.031306	-1.735102	0.000000	-10.000000	-0.466667	28.933334	107.833336	1023.000000	1023.000000	2046.000000
29.080000	-0.019849	-11.730723	-4.090599	-3.441030	-2.636428	-1.562667	0.000000	-10.000000	-0.458333	29.350000	117.500000	1023.000000	1023.000000	2046.000000
29.100000	-0.017714	-10.469203	-4.008062	-2.980009	-2.113115	-1.368018	0.000000	-10.000000	-0.450000	29.333334	127.333336	1023.000000	1023.000000	2046.000000
29.120001	-0.015648	-9.247910	-3.805203	-2.861687	-1.656126	-0.924893	0.000000	-10.000000	-0.425000	29.216667	137.000000	1023.000000	1023.000000	2046.000000
29.139999	-0.014405	-8.513172	-3.788697	-2.764717	-1.261146	-0.698613	0.000000	-10.000000	-0.450000	29.133333	146.666672	1023.000000	1023.000000	2046.000000
29.160000	-0.012638	-7.469113	-3.704891	-2.560164	-0.761649	-0.442408	0.000000	-10.000000	-0.466667	29.216667	153.166672	1023.000000	1023.000000	2046.000000
29.180000	-0.010498	-6.204445	-3.471658	-2.403007	-0.316572	-0.013207	0.000000	-10.000000	-0.491667	29.549999	163.166672	1023.000000	1023.000000	2046.000000
29.200001	-0.008722	-5.154760	-3.226315	-2.304361	0.141369	0.234546	0.000000	-10.000000	-0.491667	29.883333	173.166672	1023.000000	1023.000000	2046.000000
29.219999	-0.005933	-3.506137	-2.738739	-2.032654	0.694057	0.571200	0.000000	-10.000000	-0.491667	30.283333	186.500000	1023.000000	1023.000000	2046.000000
29.240000	-0.003571	-2.110168	-2.259967	-2.012666	1.139325	1.023139	0.000000	-10.000000	-0.491667	30.466667	196.500000	1023.000000	1023.000000	2046.000000
29.260000	-0.002054	-1.213727	-1.838295	-2.100042	1.469490	1.255121	0.000000	-10.000000	-0.483333	30.400002	206.500000	1023.000000	1023.000000	2046.000000
29.280001	-0.000134	-0.079412	-1.466926	-2.052733	1.882904	1.557343	0.000000	-10.000000	-0.475000	30.400002	216.500000	1023.000000	1023.000000	2046.000000
29.299999	0.002061	1.218078	-1.012082	-2.005385	2.270674	1.964872	0.000000	-10.000000	-0.475000	30.116667	226.500000	1023.000000	1023.000000	2046.000000
29.320000	0.003706	2.190054	-0.665284	-1.980855	2.599931	2.236263	0.000000	-10.000000	-0.466667	29.983334	236.500000	1023.000000	1023.000000	2046.000000
29.340000	0.006105	3.607757	-0.290146	-1.568679	3.088178	2.378404	0.000000	-10.000000	-0.450000	29.566668	246.500000	1023.000000	1023.000000	2046.000000
29.360001	0.008726	5.157271	0.203438	-1.368953	3.455101	2.867686	0.000000	-10.000000	-0.425000	29.300001	256.500000	1023.000000	1023.000000	2046.000000
29.379999	0.010416	6.155666	0.463131	-1.228604	3.845668	3.075471	0.000000	-10.000000	-0.425000	29.066668	266.500000	1023.000000	1023.000000	2046.000000
29.400000	0.012281	7.258183	0.763980	-0.972148	4.218360	3.247991	0.000000	-10.000000	-0.416667	28.983334	276.333344	1023.000000	1023.000000	2046.000000
29.420000	0.014544	8.595756	1.120223	-0.733088	4.613018	3.595602	0.000000	-10.000000	-0.441667	28.800001	286.000000	1023.000000	1023.000000	2046.000000
29.440001	0.016310	9.639064	1.469581	-0.652183	4.913919	3.907747	0.000000	-10.000000	-0.441667	28.716667	295.666656	1023.000000	1023.000000	2046.000000
29.459999	0.018048	10.666445	1.795113	-0.501740	5.304764	4.068308	0.000000	-10.000000	-0.458333	28.600000	305.166656	1023.000000	1023.000000	2046.000000
29.480000	0.020269	11.979008	1.978959	-0.314984	5.902442	4.412591	0.000000	-10.000000	-0.441667	28.283335	314.833344	1023.000000	1023.000000	2046.000000
29.500000	0.022614	13.364717	2.376799	0.016153	6.261169	4.710595	0.000000	-10.000000	-0.425000	27.850000	324.166656	1023.000000	1023.000000	2046.000000
29.520000	0.023934	14.144718	2.634562	0.070894	6.487284	4.951978	0.000000	-10.000000	-0.400000	27.283333	333.666656	1023.000000	1023.000000	2046.000000
29.540001	0.025756	15.222011	2.818860	0.321082	6.895219	5.186851	0.000000	-10.000000	-0.366667	26.750000	342.833344	1023.000000	1023.000000	2046.000000
29.559999	0.028012	16.554869	3.197852	0.531873	7.305102	5.520041	0.000000	-10.000000	-0.350000	26.066668	352.000000	1023.000000	1023.000000	2046.000000
29.580000	0.029979	17.717459	3.708765	0.630666	7.565391	5.812638	0.000000	-10.000000	-0.358333	25.683334	360.833344	1023.000000	1023.000000	2046.000000
29.600000	0.032093	18.966820	4.028579	1.025281	7.967187	5.945773	0.000000	-10.000000	-0.341667	25.450001	369.500000	1023.000000	1023.000000	2046.000000
29.620001	0.034783	20.556965	4.201450	1.758923	8.388593	6.207998	0.000000	-10.000000	-0.316667	25.200001	378.000000	1023.000000	1023.000000	2046.000000
29.639999	0.036435	21.533020	4.281939	2.230430	8.539989	6.480663	0.000000	-10.000000	-0.266667	24.450001	386.500000	1023.000000	1023.000000	2046.000000
29.660000	0.037747	22.308748	4.361385	2.676528	8.732558	6.538277	0.000000	-10.000000	-0.266667	23.616667	394.833344	1023.000000	1023.000000	2046.000000
29.680000	0.039960	23.616539	4.711376	3.240806	8.959636	6.704720	0.000000	-10.000000	-0.266667	23.333334	402.833344	1023.000000	1023.000000	2046.000000
29.700001	0.042304	25.001534	5.114242	3.706114	9.182201	6.998975	0.000000	-10.000000	-0.266667	23.266666	410.500000	1023.000000	1023.000000	2046.000000
29.719999	0.043720	25.838665	5.350790	4.097176	9.308640	7.082059	0.000000	-10.000000	-0.258333	23.366667	418.166656	1023.000000	1023.000000	2046.000000
29.740000	0.045699	27.008192	5.611304	4.684955	9.579654	7.132279	0.000000	-10.000000	-0.241667	22.883335	426.000000	1023.000000	1023.000000	2046.000000
29.760000	0.047372	27.996664	5.853815	4.953125	9.769501	7.420223	0.000000	-10.000000	-0.216667	22.083334	433.833344	1023.000000	1023.000000	2046.000000
29.780001	0.048017	28.378275	5.885898	5.056422	9.950284	7.485671	0.000000	-10.000000	-0.183333	21.183334	441.333344	1023.000000	1023.000000	2046.000000
29.799999	0.049559	29.289204	6.155269	5.193675	10.225688	7.714572	0.000000	-10.000000	-0.158333	20.066668	448.500000	1023.000000	1023.000000	2046.000000
29.820000	0.050573	29.888891	6.280759	5.253770	10.452983	7.901379	0.000000	-10.000000	-0.133333	18.966667	455.500000	1023.000000	1023.000000	2046.000000
29.840000	0.051057	30.174932	6.198232	5.457408	10.628304	7.890989	0.000000	-10.000000	-0.108333	17.733334	462.166656	1023.000000	1023.000000	2046.000000
29.860001	0.051832	30.632521	6.167654	5.617020	10.774014	8.073833	0.000000	-10.000000	-0.058333	16.200001	468.333344	1023.000000	1023.000000	2046.000000
29.879999	0.051312	30.325163	6.025340	5.423792	10.733170	8.142861	0.000000	-10.000000	-0.016667	14.016666	473.833344	1023.000000	1023.000000	2046.000000
29.900000	0.050876	30.067814	5.940965	5.379780	10.727080	8.019988	0.000000	-10.000000	0.033333	10.666667	478.833344	1023.000000	1023.000000	2046.000000
29.920000	0.050451	29.816395	5.966695	5.153356	10.621051	8.075294	0.000000	-10.000000	0.075000	5.450000	483.000000	1023.000000	1023.000000	2046.000000
29.940001	0.048406	28.607845	5.861542	4.664481	10.233844	7.847979	0.000000	-10.000000	0.133333	-0.400000	485.666656	1023.000000	1023.000000	2046.000000
29.959999	0.046660	27.575941	5.736203	4.427398	9.939668	7.472673	0.000000	-10.000000	0.216667	-7.166667	486.833344	1023.000000	1023.000000	2046.000000
29.980000	0.044593	26.354258	5.496791	4.015318	9.571156	7.270992	0.000000	-10.000000	0.308333	-12.800000	487.000000	1023.000000	1023.000000	2046.000000
30.000000	0.042193	24.936054	5.272396	3.702520	9.071988	6.889150	0.000000	-10.000000	0.400000	-17.716667	487.000000	1023.000000	1023.000000	2046.000000
30.020000	0.040527	23.951427	5.126486	3.491309	8.645950	6.687682	0.000000	-10.000000	0.475000	-21.133333	483.333344	1023.000000	1023.000000	2046.000000
30.040001	0.037876	22.384706	4.816756	3.230154	8.150461	6.187335	0.000000	-10.000000	0.558333	-23.800001	473.833344	1023.000000	1023.000000	2046.000000
30.059999	0.035880	21.205158	4.642003	3.117339	7.685004	5.760813	0.000000	-10.000000	0.641667	-26.083334	461.333344	1023.000000	1023.000000	2046.000000
30.080000	0.033287	19.672491	4.311371	2.772488	7.157472	5.431160	0.000000	-10.000000	0.708333	-27.866667	449.500000	1023.000000	1023.000000	2046.000000
30.100000	0.030214	17.856382	3.886988	2.367358	6.633449	4.968587	0.000000	-10.000000	0.775000	-29.266666	440.166656	1023.000000	1023.000000	2046.000000
30.120001	0.027788	16.422604	3.477077	2.059077	6.225394	4.661055	0.000000	-10.000000	0.825000	-30.266666	430.500000	1023.000000	1023.000000	2046.000000
30.139999	0.024417	14.430648	2.793431	1.682052	5.736502	4.218664	0.000000	-10.000000	0.875000	-31.333334	420.333344	1023.000000	1023.000000	2046.000000
30.160000	0.021508	12.711470	2.328679	1.449104	5.178951	3.754735	0.000000	-10.000000	0.908333	-32.183334	410.000000	1023.000000	1023.000000	2046.000000
30.180000	0.018992	11.224383	1.774788	1.124092	4.726518	3.598986	0.000000	-10.000000	0.950000	-33.016666	399.166656	1023.000000	1023.000000	2046.000000
30.200001	0.015939	9.419780	1.224617	0.757677	4.251712	3.185772	0.000000	-10.000000	0.991667	-33.666668	388.166656	1023.000000	1023.000000	2046.000000
30.219999	0.014219	8.403589	1.073631	0.494631	3.921857	2.913470	0.000000	-10.000000	1.016667	-34.183334	376.833344	1023.000000	1023.000000	2046.000000
30.240000	0.012473	7.371569	0.902463	0.097783	3.624633	2.746690	0.000000	-10.000000	1.016667	-34.200001	365.500000	1023.000000	1023.000000	2046.000000
30.260000	0.010565	6.243938	0.620691	0.091409	3.303586	2.228251	0.000000	-10.000000	1.016667	-34.233334	354.166656	1023.000000	1023.000000	2046.000000
30.280001	0.009591	5.668536	0.409914	0.442017	2.943138	1.873466	0.000000	-10.000000	1.008333	-33.983334	342.666656	1023.000000	1023.000000	2046.000000
30.299999	0.008084	4.777475	0.171108	0.569711	2.444053	1.592602	0.000000	-10.000000	1.008333	-33.933334	331.333344	1023.000000	1023.000000	2046.000000
30.320000	0.006800	4.019030	0.020194	0.709648	2.078705	1.210484	0.000000	-10.000000	0.975000	-33.299999	320.000000	1023.000000	1023.000000	2046.000000
30.340000	0.006270	3.705853	-0.012352	0.738881	1.865699	1.113625	0.000000	-10.000000	0.941667	-32.816666	309.000000	1023.000000	1023.000000	2046.000000
30.360001	0.004601	2.718969	-0.257913	0.660805	1.501846	0.814230	0.000000	-10.000000	0.900000	-32.500000	298.000000	1023.000000	1023.000000	2046.000000
30.379999	0.003332	1.968924	-0.489022	0.792130	1.216395	0.449420	0.000000	-10.000000	0.883333	-32.066666	287.166656	1023.000000	1023.000000	2046.000000
30.400000	0.001796	1.061473	-0.789409	0.682865	0.808121	0.359895	0.000000	-10.000000	0.883333	-31.650000	276.333344	1023.000000	1023.000000	2046.000000
30.420000	-0.000495	-0.292637	-1.207783	0.450071	0.421562	0.043513	0.000000	-10.000000	0.875000	-31.166668	265.833344	1023.000000	1023.000000	2046.000000
30.440001	-0.002255	-1.332597	-1.545449	0.223790	0.161614	-0.172552	0.000000	-10.000000	0.866667	-30.983334	255.333328	1023.000000	1023.000000	2046.000000
30.459999	-0.003954	-2.336906	-1.827764	-0.183694	-0.111888	-0.213560	0.000000	-10.000000	0.850000	-30.733334	245.000000	1023.000000	1023.000000	2046.000000
30.480000	-0.006741	-3.983852	-2.331972	-0.605907	-0.510170	-0.535802	0.000000	-10.000000	0.841667	-30.200001	234.666672	1023.000000	1023.000000	2046.000000
30.500000	-0.008827	-5.216722	-2.698056	-0.735563	-0.856144	-0.926959	0.000000	-10.000000	0.808333	-29.666668	224.500000	1023.000000	1023.000000	2046.000000
30.520000	-0.010729	-6.340623	-2.991721	-0.987092	-1.287975	-1.073834	0.000000	-10.000000	0.766667	-29.016666	214.666672	1023.000000	1023.000000	2046.000000
30.540001	-0.013249	-7.830097	-3.367791	-1.357318	-1.698710	-1.406278	0.000000	-10.000000	0.725000	-28.333334	205.000000	1023.000000	1023.000000	2046.000000
30.559999	-0.014806	-8.750336	-3.518900	-1.576879	-2.016237	-1.638319	0.000000	-10.000000	0.700000	-27.633333	195.666672	1023.000000	1023.000000	2046.000000
30.580000	-0.016453	-9.723763	-3.577732	-1.981351	-2.341845	-1.822836	0.000000	-10.000000	0.675000	-27.033335	186.500000	1023.000000	1023.000000	2046.000000
30.600000	-0.018503	-10.935367	-3.737434	-2.336676	-2.674133	-2.187123	0.000000	-10.000000	0.641667	-26.333334	177.500000	1023.000000	1023.000000	2046.000000
30.620001	-0.019873	-11.745096	-3.820973	-2.609744	-2.905005	-2.409374	0.000000	-10.000000	0.616667	-25.783335	168.666672	1023.000000	1023.000000	2046.000000
30.639999	-0.021339	-12.611447	-3.876043	-3.031653	-3.198726	-2.505025	0.000000	-10.000000	0.583333	-25.283335	160.000000	1023.000000	1023.000000	2046.000000
30.660000	-0.023149	-13.680922	-4.066672	-3.354766	-3.482601	-2.776883	0.000000	-10.000000	0.566667	-24.950001	151.500000	1023.000000	1023.000000	2046.000000
30.680000	-0.024155	-14.275761	-4.126038	-3.538860	-3.684273	-2.926589	0.000000	-10.000000	0.550000	-24.600000	143.166672	1023.000000	1023.000000	2046.000000
30.700001	-0.025404	-15.013679	-4.239495	-3.808878	-3.933345	-3.031960	0.000000	-10.000000	0.550000	-24.150000	135.000000	1023.000000	1023.000000	2046.000000
30.719999	-0.027083	-16.006279	-4.446430	-3.965820	-4.232234	-3.361795	0.000000	-10.000000	0.550000	-23.966667	127.000000	1023.000000	1023.000000	2046.000000
30.740000	-0.028091	-16.601540	-4.498083	-4.129789	-4.487166	-3.486501	0.000000	-10.000000	0.550000	-23.683334	119.000000	1023.000000	1023.000000	2046.000000
30.760000	-0.029352	-17.346889	-4.719239	-4.399520	-4.675621	-3.552510	0.000000	-10.000000	0.550000	-23.450001	111.000000	1023.000000	1023.000000	2046.000000
30.780001	-0.031039	-18.344114	-5.050217	-4.620212	-4.879715	-3.793971	0.000000	-10.000000	0.533333	-22.916668	103.166664	1023.000000	1023.000000	2046.000000
30.799999	-0.032491	-19.202103	-5.167370	-4.856471	-5.193551	-3.984712	0.000000	-10.000000	0.516667	-22.400000	95.500000	1023.000000	1023.000000	2046.000000
30.820000	-0.033355	-19.712784	-5.360199	-5.051268	-5.352806	-3.948510	0.000000	-10.000000	0.483333	-21.800001	88.166664	1023.000000	1023.000000	2046.000000
30.840000	-0.034720	-20.519333	-5.496333	-5.379068	-5.528765	-4.115168	0.000000	-10.000000	0.466667	-21.466667	80.833336	1023.000000	1023.000000	2046.000000
30.860001	-0.035545	-21.006849	-5.425296	-5.669563	-5.618376	-4.293615	0.000000	-10.000000	0.450000	-21.216667	73.666664	1023.000000	1023.000000	2046.000000
30.879999	-0.035719	-21.109974	-5.182541	-5.849258	-5.725185	-4.352989	0.000000	-10.000000	0.433333	-20.916668	66.500000	1023.000000	1023.000000	2046.000000
30.900000	-0.036505	-21.574394	-5.144257	-6.050034	-5.931477	-4.448627	0.000000	-10.000000	0.416667	-20.400000	59.500000	1023.000000	1023.000000	2046.000000
30.920000	-0.037116	-21.935560	-5.195798	-5.940123	-6.121818	-4.677822	0.000000	-10.000000	0.391667	-19.500000	52.833332	1023.000000	1023.000000	2046.000000
30.940001	-0.036415	-21.521233	-5.077269	-5.582282	-6.226866	-4.634816	0.000000	-10.000000	0.358333	-18.550001	46.166668	1023.000000	1023.000000	2046.000000
30.959999	-0.036586	-21.622364	-5.097959	-5.407551	-6.406015	-4.710839	0.000000	-10.000000	0.325000	-17.550001	40.166668	1023.000000	1023.000000	2046.000000
30.980000	-0.036380	-21.500837	-5.036947	-5.155828	-6.506397	-4.801665	0.000000	-10.000000	0.300000	-16.800001	34.166668	1023.000000	1023.000000	2046.000000
31.000000	-0.036612	-21.637833	-5.018628	-5.065597	-6.723432	-4.830177	0.000000	-10.000000	0.291667	-16.150000	28.666666	1023.000000	1023.000000	2046.000000
31.020000	-0.037435	-22.123798	-5.157192	-5.018914	-6.924327	-5.023366	0.000000	-10.000000	0.291667	-15.733334	23.166666	1023.000000	1023.000000	2046.000000
31.040001	-0.037704	-22.282812	-5.248199	-4.972545	-7.089411	-4.972656	0.000000	-10.000000	0.275000	-15.200000	17.833334	1023.000000	1023.000000	2046.000000
31.059999	-0.039137	-23.130108	-5.544991	-5.090091	-7.325137	-5.169890	0.000000	-10.000000	0.266667	-14.600000	12.833333	1023.000000	1023.000000	2046.000000
31.080000	-0.039776	-23.507421	-5.636543	-5.083529	-7.427501	-5.359849	0.000000	-10.000000	0.250000	-13.850000	7.833333	1023.000000	1023.000000	2046.000000
31.100000	-0.040885	-24.163174	-5.719103	-5.433679	-7.638202	-5.372189	0.000000	-10.000000	0.233333	-13.100000	3.500000	1023.000000	1023.000000	2046.000000
31.120001	-0.042301	-24.999880	-5.875278	-5.706917	-7.817528	-5.600156	0.000000	-10.000000	0.200000	-12.350000	-0.500000	1023.000000	1023.000000	2046.000000
31.139999	-0.043036	-25.434002	-5.981221	-5.968600	-7.895636	-5.588545	0.000000	-10.000000	0.166667	-11.400000	-4.166667	1023.000000	1023.000000	2046.000000
31.160000	-0.044775	-26.462149	-6.231417	-6.258994	-8.116379	-5.855359	0.000000	-10.000000	0.150000	-10.450000	-7.833333	1023.000000	1023.000000	2046.000000
31.180000	-0.045262	-26.749933	-6.306355	-6.291403	-8.143198	-6.008976	0.000000	-10.000000	0.150000	-9.566667	-11.500000	1023.000000	1023.000000	2046.000000
31.200001	-0.046272	-27.346689	-6.343674	-6.618393	-8.356686	-6.027936	0.000000	-10.000000	0.150000	-8.950000	-14.666667	1023.000000	1023.000000	2046.000000
31.219999	-0.047180	-27.883503	-6.454228	-6.809793	-8.428851	-6.190630	0.000000	-10.000000	0.141667	-8.433333	-17.666666	1023.000000	1023.000000	2046.000000
31.240000	-0.047827	-28.265875	-6.521696	-7.137709	-8.517032	-6.089438	0.000000	-10.000000	0.133333	-8.000000	-20.500000	1023.000000	1023.000000	2046.000000
31.260000	-0.049229	-29.094368	-6.759926	-7.331357	-8.661268	-6.341815	0.000000	-10.000000	0.116667	-7.416667	-23.166666	1023.000000	1023.000000	2046.000000
31.280001	-0.049716	-29.381968	-6.827123	-7.479645	-8.743014	-6.332185	0.000000	-10.000000	0.125000	-6.900000	-25.666666	1023.000000	1023.000000	2046.000000
31.299999	-0.051041	-30.165520	-7.062010	-7.778277	-8.870358	-6.454874	0.000000	-10.000000	0.125000	-6.516667	-28.000000	1023.000000	1023.000000	2046.000000
31.320000	-0.051315	-30.327421	-7.076860	-7.851546	-8.944732	-6.454282	0.000000	-10.000000	0.133333	-6.366667	-30.333334	1023.000000	1023.000000	2046.000000
31.340000	-0.052158	-30.825649	-7.203626	-8.054889	-9.041913	-6.525222	0.000000	-10.000000	0.133333	-6.183333	-32.500000	1023.000000	1023.000000	2046.000000
31.360001	-0.052514	-31.035698	-7.276905	-8.070653	-9.031219	-6.656922	0.000000	-10.000000	0.133333	-6.000000	-34.500000	1023.000000	1023.000000	2046.000000
31.379999	-0.052693	-31.141588	-7.174166	-8.197620	-9.162984	-6.606819	0.000000	-10.000000	0.116667	-5.750000	-36.500000	1023.000000	1023.000000	2046.000000
31.400000	-0.053492	-31.614059	-7.205955	-8.359199	-9.323243	-6.725663	0.000000	-10.000000	0.100000	-5.466667	-38.500000	1023.000000	1023.000000	2046.000000
31.420000	-0.053286	-31.491938	-7.225226	-8.440377	-9.249346	-6.576988	0.000000	-10.000000	0.091667	-4.883333	-40.166668	1023.000000	1023.000000	2046.000000
31.440001	-0.053846	-31.822891	-7.427400	-8.462469	-9.150331	-6.782691	0.000000	-10.000000	0.091667	-3.266667	-41.666668	1023.000000	1023.000000	2046.000000
31.459999	-0.053720	-31.748367	-7.360021	-8.499741	-9.196131	-6.692476	0.000000	-10.000000	0.075000	-0.566667	-42.500000	1023.000000	1023.000000	2046.000000
31.480000	-0.054069	-31.955013	-7.532917	-8.584120	-9.187708	-6.650269	0.000000	-10.000000	0.050000	2.566667	-43.000000	1023.000000	1023.000000	2046.000000
31.500000	-0.053371	-31.542192	-7.422976	-8.586657	-8.991076	-6.541482	0.000000	-10.000000	0.025000	5.733334	-43.000000	1023.000000	1023.000000	2046.000000
31.520000	-0.052230	-30.867975	-7.143054	-8.684792	-8.794458	-6.245670	0.000000	-10.000000	0.000000	8.583334	-43.000000	1023.000000	1023.000000	2046.000000
31.540001	-0.051176	-30.244858	-6.896539	-8.636239	-8.532262	-6.179819	0.000000	-10.000000	-0.050000	11.650001	-43.000000	1023.000000	1023.000000	2046.000000
31.559999	-0.049046	-28.986238	-6.624817	-8.292373	-8.146079	-5.922970	0.000000	-10.000000	-0.091667	14.433333	-43.000000	1023.000000	1023.000000	2046.000000
31.580000	-0.047450	-28.042969	-6.489326	-7.908468	-7.950407	-5.694767	0.000000	-10.000000	-0.158333	17.283333	-43.000000	1023.000000	1023.000000	2046.000000
31.600000	-0.044779	-26.464455	-6.195495	-7.266045	-7.662197	-5.340717	0.000000	-10.000000	-0.191667	19.816668	-20.333334	1023.000000	1023.000000	2046.000000
31.620001	-0.042535	-25.137960	-5.907053	-6.877779	-7.406137	-4.946992	0.000000	-10.000000	-0.258333	21.933334	4.000000	1023.000000	1023.000000	2046.000000
31.639999	-0.039918	-23.591604	-5.594923	-6.325447	-7.002285	-4.668951	0.000000	-10.000000	-0.308333	23.866667	31.000000	1023.000000	1023.000000	2046.000000
31.660000	-0.038258	-22.610464	-5.373467	-6.025074	-6.818380	-4.393544	0.000000	-10.000000	-0.366667	25.283333	38.000000	1023.000000	1023.000000	2046.000000
31.680000	-0.036623	-21.644417	-5.337804	-5.650804	-6.493312	-4.162498	0.000000	-10.000000	-0.391667	26.750000	46.333332	1023.000000	1023.000000	2046.000000
31.700001	-0.034654	-20.480717	-5.260233	-5.324334	-6.131936	-3.764213	0.000000	-10.000000	-0.416667	27.650000	55.000000	1023.000000	1023.000000	2046.000000
31.719999	-0.033551	-19.828653	-5.377075	-5.054734	-5.737752	-3.659092	0.000000	-10.000000	-0.433333	28.466667	64.166664	1023.000000	1023.000000	2046.000000
31.740000	-0.031413	-18.565117	-5.200585	-4.832821	-5.270664	-3.261047	0.000000	-10.000000	-0.466667	28.933334	73.500000	1023.000000	1023.000000	2046.000000
31.760000	-0.030472	-18.008888	-5.217291	-4.763545	-4.898562	-3.129490	0.000000	-10.000000	-0.491667	29.433334	86.333336	1023.000000	1023.000000	2046.000000
31.780001	-0.028586	-16.894423	-5.148234	-4.603801	-4.404873	-2.737515	0.000000	-10.000000	-0.516667	30.216667	102.666664	1023.000000	1023.000000	2046.000000
31.799999	-0.027435	-16.214043	-5.144374	-4.582653	-3.982865	-2.504151	0.000000	-10.000000	-0.525000	30.833334	115.833336	1023.000000	1023.000000	2046.000000
31.820000	-0.025194	-14.889522	-4.915555	-4.277340	-3.432220	-2.264406	0.000000	-10.000000	-0.525000	31.200001	122.500000	1023.000000	1023.000000	2046.000000
31.840000	-0.023002	-13.594193	-4.596546	-4.209373	-2.960841	-1.827432	0.000000	-10.000000	-0.525000	31.066668	126.000000	1023.000000	1023.000000	2046.000000
31.860001	-0.020995	-12.407994	-4.279961	-4.082770	-2.485956	-1.559307	0.000000	-10.000000	-0.525000	31.133333	133.000000	1023.000000	1023.000000	2046.000000
31.879999	-0.018779	-11.098680	-3.801326	-4.083416	-2.103184	-1.110754	0.000000	-10.000000	-0.533333	30.983334	143.333328	1023.000000	1023.000000	2046.000000
31.900000	-0.017317	-10.234188	-3.521852	-4.094959	-1.654031	-0.963346	0.000000	-10.000000	-0.541667	31.033333	153.666672	1023.000000	1023.000000	2046.000000
31.920000	-0.014999	-8.864342	-3.096691	-4.039785	-1.209065	-0.518801	0.000000	-10.000000	-0.541667	30.766666	164.000000	1023.000000	1023.000000	2046.000000
31.940001	-0.013667	-8.076950	-2.845465	-4.093378	-0.871394	-0.266712	0.000000	-10.000000	-0.533333	30.866667	174.333328	1023.000000	1023.000000	2046.000000
31.959999	-0.011407	-6.741360	-2.487069	-3.884002	-0.411386	0.041096	0.000000	-10.000000	-0.533333	30.933334	184.666672	1023.000000	1023.000000	2046.000000
31.980000	-0.009041	-5.343237	-2.061898	-3.733649	-0.023122	0.475431	0.000000	-10.000000	-0.541667	31.100000	195.000000	1023.000000	1023.000000	2046.000000
32.000000	-0.007420	-4.385357	-1.838552	-3.565627	0.377631	0.641191	0.000000	-10.000000	-0.525000	31.133333	205.333328	1023.000000	1023.000000	2046.000000
32.020000	-0.004749	-2.806737	-1.452634	-3.249824	0.898783	0.996938	0.000000	-10.000000	-0.508333	30.850000	215.666672	1023.000000	1023.000000	2046.000000
32.040001	-0.003335	-1.970832	-1.227839	-3.160204	1.199716	1.217494	0.000000	-10.000000	-0.483333	30.633333	226.000000	1023.000000	1023.000000	2046.000000
32.060001	-0.001136	-0.671567	-0.934259	-2.919078	1.660870	1.520900	0.000000	-10.000000	-0.500000	30.533335	236.333328	1023.000000	1023.000000	2046.000000
32.080002	0.000693	0.409637	-0.548539	-2.954325	1.956969	1.955532	0.000000	-10.000000	-0.500000	30.500000	246.500000	1023.000000	1023.000000	2046.000000
32.099998	0.002809	1.660272	-0.440147	-2.623862	2.611255	2.113026	0.000000	-10.000000	-0.508333	30.533335	256.500000	1023.000000	1023.000000	2046.000000
32.119999	0.005365	3.170832	-0.022890	-2.428559	3.059977	2.562304	0.000000	-10.000000	-0.483333	30.133333	266.666656	1023.000000	1023.000000	2046.000000
32.139999	0.006959	4.112630	0.253743	-2.268308	3.358853	2.768342	0.000000	-10.000000	-0.466667	30.050001	277.000000	1023.000000	1023.000000	2046.000000
32.160000	0.009365	5.534978	0.566794	-2.015856	3.774478	3.209562	0.000000	-10.000000	-0.433333	29.466667	287.333344	1023.000000	1023.000000	2046.000000
32.180000	0.011064	6.538872	0.850967	-1.821290	4.161609	3.347586	0.000000	-10.000000	-0.416667	29.183334	294.166656	1023.000000	1023.000000	2046.000000
32.200001	0.014182	8.381701	1.527419	-1.611977	4.621167	3.845093	0.000000	-10.000000	-0.400000	28.833334	303.833344	1023.000000	1023.000000	2046.000000
32.220001	0.016236	9.595422	1.854354	-1.332634	5.070016	4.003686	0.000000	-10.000000	-0.408333	28.716667	313.333344	1023.000000	1023.000000	2046.000000
32.240002	0.019225	11.361723	2.102510	-0.640589	5.506988	4.392814	0.000000	-10.000000	-0.425000	28.616667	326.000000	1023.000000	1023.000000	2046.000000
32.259998	0.020905	12.354706	2.106803	-0.110786	5.739064	4.619625	0.000000	-10.000000	-0.433333	28.133333	335.500000	1023.000000	1023.000000	2046.000000
32.279999	0.023157	13.685845	2.228963	0.560008	6.099842	4.797033	0.000000	-10.000000	-0.441667	27.816668	345.000000	1023.000000	1023.000000	2046.000000
32.299999	0.025880	15.294884	2.650644	1.067603	6.346408	5.230228	0.000000	-10.000000	-0.425000	27.550001	354.333344	1023.000000	1023.000000	2046.000000
32.320000	0.027880	16.476841	2.928624	1.616842	6.571945	5.359430	0.000000	-10.000000	-0.425000	27.650000	363.666656	1023.000000	1023.000000	2046.000000
32.340000	0.030333	17.926716	3.241933	2.335287	6.888957	5.460538	0.000000	-10.000000	-0.416667	27.700001	372.833344	1023.000000	1023.000000	2046.000000
32.360001	0.032563	19.244667	3.496953	2.748313	7.188156	5.811244	0.000000	-10.000000	-0.408333	27.683332	382.166656	1023.000000	1023.000000	2046.000000
32.380001	0.034165	20.191713	3.622270	3.186881	7.487555	5.895008	0.000000	-10.000000	-0.375000	27.183332	391.333344	1023.000000	1023.000000	2046.000000
32.400002	0.036301	21.453773	3.916814	3.455482	7.826195	6.255282	0.000000	-10.000000	-0.333333	26.500000	400.500000	1023.000000	1023.000000	2046.000000
32.419998	0.037457	22.137161	4.156536	3.505407	8.098713	6.376506	0.000000	-10.000000	-0.291667	25.700001	409.333344	1023.000000	1023.000000	2046.000000
32.439999	0.039527	23.360580	4.409734	3.777470	8.499781	6.673596	0.000000	-10.000000	-0.275000	25.200001	418.166656	1023.000000	1023.000000	2046.000000
32.459999	0.040331	23.835661	4.397860	3.903196	8.767028	6.767576	0.000000	-10.000000	-0.275000	24.633333	426.666656	1023.000000	1023.000000	2046.000000
32.480000	0.042141	24.905161	4.513942	4.200905	9.181767	7.008548	0.000000	-10.000000	-0.283333	24.283333	435.000000	1023.000000	1023.000000	2046.000000
32.500000	0.043195	25.528355	4.682981	4.187754	9.377049	7.280570	0.000000	-10.000000	-0.275000	23.700001	443.000000	1023.000000	1023.000000	2046.000000
32.520000	0.045113	26.661518	4.970162	4.445688	9.769547	7.476122	0.000000	-10.000000	-0.258333	23.333334	451.000000	1023.000000	1023.000000	2046.000000
32.540001	0.046654	27.572582	5.414921	4.377632	10.011584	7.768445	0.000000	-10.000000	-0.241667	22.883333	459.000000	1023.000000	1023.000000	2046.000000
32.560001	0.047954	28.340992	5.792014	4.365177	10.303986	7.879816	0.000000	-10.000000	-0.225000	22.450001	466.833344	1023.000000	1023.000000	2046.000000
32.580002	0.049279	29.123728	6.280510	4.199530	10.439479	8.204209	0.000000	-10.000000	-0.191667	21.900000	474.500000	1023.000000	1023.000000	2046.000000
32.599998	0.050088	29.602049	6.582642	4.222853	10.643705	8.152848	0.000000	-10.000000	-0.158333	20.816668	481.833344	1023.000000	1023.000000	2046.000000
32.619999	0.051755	30.587257	6.965116	4.384229	10.888863	8.349051	0.000000	-10.000000	-0.125000	19.583334	489.000000	1023.000000	1023.000000	2046.000000
32.639999	0.052207	30.854475	7.179066	4.400379	10.934591	8.340440	0.000000	-10.000000	-0.075000	17.516666	495.833344	1023.000000	1023.000000	2046.000000
32.660000	0.053014	31.331146	7.388819	4.586364	11.009748	8.346215	0.000000	-10.000000	-0.008333	14.516666	502.000000	1023.000000	1023.000000	2046.000000
32.680000	0.052473	31.011633	7.490468	4.413753	10.751963	8.355449	0.000000	-10.000000	0.066667	9.750000	507.333344	1023.000000	1023.000000	2046.000000
32.700001	0.051763	30.591831	7.354011	4.379141	10.656404	8.202276	0.000000	-10.000000	0.125000	3.250000	511.166656	1023.000000	1023.000000	2046.000000
32.720001	0.050161	29.645403	7.119200	4.020343	10.392984	8.112876	0.000000	-10.000000	0.166667	-3.233334	513.333313	1023.000000	1023.000000	2046.000000
32.740002	0.048888	28.892736	6.916701	3.833453	10.191234	7.951348	0.000000	-10.000000	0.225000	-9.350000	514.000000	1023.000000	1023.000000	2046.000000
32.759998	0.047896	28.306786	6.494958	3.764769	10.188174	7.858883	0.000000	-10.000000	0.266667	-13.333334	514.000000	1023.000000	1023.000000	2046.000000
32.779999	0.045841	27.091759	6.288455	3.506041	9.772432	7.524830	0.000000	-10.000000	0.325000	-16.316668	514.000000	1023.000000	1023.000000	2046.000000
32.799999	0.044371	26.223345	5.984147	3.280072	9.493438	7.465687	0.000000	-10.000000	0.366667	-17.850000	510.333344	1023.000000	1023.000000	2046.000000
32.820000	0.041838	24.726250	5.471713	2.993994	9.159640	7.100903	0.000000	-10.000000	0.416667	-19.316668	501.333344	1023.000000	1023.000000	2046.000000
32.840000	0.040759	24.088648	5.410319	2.748104	8.906044	7.024180	0.000000	-10.000000	0.450000	-20.483334	490.000000	1023.000000	1023.000000	2046.000000
32.860001	0.038947	23.017958	5.306673	2.410890	8.557202	6.743193	0.000000	-10.000000	0.466667	-21.466667	480.000000	1023.000000	1023.000000	2046.000000
32.880001	0.037872	22.382231	5.138254	2.496552	8.317332	6.430093	0.000000	-10.000000	0.491667	-22.150002	472.833344	1023.000000	1023.000000	2046.000000
32.900002	0.036488	21.564419	4.875739	2.602758	7.815755	6.270167	0.000000	-10.000000	0.516667	-23.016666	465.500000	1023.000000	1023.000000	2046.000000
32.919998	0.034310	20.277061	4.373105	2.764446	7.350021	5.789489	0.000000	-10.000000	0.558333	-23.916666	457.833344	1023.000000	1023.000000	2046.000000
32.939999	0.032917	19.453905	4.118577	2.951497	6.967183	5.416649	0.000000	-10.000000	0.583333	-24.733334	449.833344	1023.000000	1023.000000	2046.000000
32.959999	0.031343	18.523661	3.929218	2.851882	6.472971	5.269588	0.000000	-10.000000	0.600000	-25.316666	441.500000	1023.000000	1023.000000	2046.000000
32.980000	0.029081	17.187115	3.545978	2.737852	6.032453	4.870831	0.000000	-10.000000	0.625000	-25.900000	433.000000	1023.000000	1023.000000	2046.000000
33.000000	0.027244	16.101067	3.157158	2.753841	5.686558	4.503511	0.000000	-10.000000	0.658333	-26.466667	424.333344	1023.000000	1023.000000	2046.000000
33.020000	0.025701	15.189572	2.808506	2.707658	5.331846	4.341561	0.000000	-10.000000	0.691667	-27.033333	415.500000	1023.000000	1023.000000	2046.000000
33.040001	0.023266	13.750334	2.377667	2.516791	4.878719	3.977157	0.000000	-10.000000	0.708333	-27.400000	406.500000	1023.000000	1023.000000	2046.000000
33.060001	0.020966	12.390872	1.989362	2.313943	4.515312	3.572255	0.000000	-10.000000	0.716667	-27.816668	397.333344	1023.000000	1023.000000	2046.000000
33.080002	0.019162	11.324501	1.757178	1.987615	4.227927	3.351780	0.000000	-10.000000	0.733333	-28.150000	388.000000	1023.000000	1023.000000	2046.000000
33.099998	0.016959	10.022514	1.425120	1.621071	3.827435	3.148888	0.000000	-10.000000	0.733333	-28.433334	378.666656	1023.000000	1023.000000	2046.000000
33.119999	0.014158	8.367558	0.897421	1.348945	3.361929	2.759262	0.000000	-10.000000	0.725000	-28.350000	369.166656	1023.000000	1023.000000	2046.000000
33.139999	0.011699	6.913877	0.398881	1.177855	2.971653	2.365489	0.000000	-10.000000	0.708333	-28.266666	359.833344	1023.000000	1023.000000	2046.000000
33.160000	0.009626	5.689099	-0.002312	0.994117	2.625975	2.071319	0.000000	-10.000000	0.700000	-27.933334	350.333344	1023.000000	1023.000000	2046.000000
33.180000	0.007459	4.408520	-0.306282	0.640208	2.176542	1.898052	0.000000	-10.000000	0.691667	-27.500000	341.000000	1023.000000	1023.000000	2046.000000
33.200001	0.004752	2.808261	-0.642244	0.183782	1.693614	1.573110	0.000000	-10.000000	0.675000	-27.033335	331.666656	1023.000000	1023.000000	2046.000000
33.220001	0.002312	1.366212	-0.871075	-0.175506	1.297392	1.115401	0.000000	-10.000000	0.650000	-26.583334	322.666656	1023.000000	1023.000000	2046.000000
33.240002	0.000174	0.102926	-1.109434	-0.539639	0.991990	0.760009	0.000000	-10.000000	0.625000	-26.150000	313.833344	1023.000000	1023.000000	2046.000000
33.259998	-0.001583	-0.935336	-1.220599	-0.945919	0.652044	0.579138	0.000000	-10.000000	0.608333	-25.833334	305.166656	1023.000000	1023.000000	2046.000000
33.279999	-0.003532	-2.087565	-1.423818	-1.322026	0.313754	0.344524	0.000000	-10.000000	0.600000	-25.516666	296.500000	1023.000000	1023.000000	2046.000000
33.299999	-0.005744	-3.394915	-1.653798	-1.628614	-0.079221	-0.033282	0.000000	-10.000000	0.600000	-25.516666	288.000000	1023.000000	1023.000000	2046.000000
33.320000	-0.007558	-4.466726	-1.852293	-1.865402	-0.390188	-0.358843	0.000000	-10.000000	0.591667	-25.300001	279.500000	1023.000000	1023.000000	2046.000000
33.340000	-0.008862	-5.237253	-2.014796	-2.050584	-0.636592	-0.535280	0.000000	-10.000000	0.591667	-25.233334	271.000000	1023.000000	1023.000000	2046.000000
33.360001	-0.010705	-6.326880	-2.196613	-2.382165	-1.023065	-0.725037	0.000000	-10.000000	0.583333	-25.066668	262.500000	1023.000000	1023.000000	2046.000000
33.380001	-0.012942	-7.648932	-2.497373	-2.738425	-1.344529	-1.068605	0.000000	-10.000000	0.583333	-24.816668	254.166672	1023.000000	1023.000000	2046.000000
33.400002	-0.014519	-8.580617	-2.835622	-2.854228	-1.503610	-1.387157	0.000000	-10.000000	0.575000	-24.483334	246.000000	1023.000000	1023.000000	2046.000000
33.419998	-0.015690	-9.272921	-3.018487	-3.052871	-1.683194	-1.518370	0.000000	-10.000000	0.566667	-24.066668	238.000000	1023.000000	1023.000000	2046.000000
33.439999	-0.018005	-10.640708	-3.321275	-3.427284	-2.157959	-1.734189	0.000000	-10.000000	0.575000	-23.650000	230.000000	1023.000000	1023.000000	2046.000000
33.459999	-0.019678	-11.629601	-3.669047	-3.682730	-2.305156	-1.972668	0.000000	-10.000000	0.566667	-23.383333	222.000000	1023.000000	1023.000000	2046.000000
33.480000	-0.020694	-12.230359	-3.732717	-3.911898	-2.445142	-2.140601	0.000000	-10.000000	0.566667	-23.300001	214.000000	1023.000000	1023.000000	2046.000000
33.500000	-0.021321	-12.600849	-3.543431	-4.325123	-2.620722	-2.111574	0.000000	-10.000000	0.550000	-23.433334	208.666672	1023.000000	1023.000000	2046.000000
33.520000	-0.022671	-13.398626	-3.485600	-4.728905	-2.822427	-2.361694	0.000000	-10.000000	0.550000	-23.583334	203.333328	1023.000000	1023.000000	2046.000000
33.540001	-0.023742	-14.031463	-3.537593	-4.832467	-3.004138	-2.657265	0.000000	-10.000000	0.516667	-23.233334	195.666672	1023.000000	1023.000000	2046.000000
33.560001	-0.023754	-14.038898	-3.620986	-4.523206	-3.033493	-2.861213	0.000000	-10.000000	0.483333	-22.883333	188.000000	1023.000000	1023.000000	2046.000000
33.580002	-0.023516	-13.897706	-3.553859	-4.194105	-3.308594	-2.841148	0.000000	-10.000000	0.441667	-22.100000	178.000000	1023.000000	1023.000000	2046.000000
33.599998	-0.023909	-14.129936	-3.576908	-4.049542	-3.567006	-2.936480	0.000000	-10.000000	0.441667	-21.450001	170.666672	1023.000000	1023.000000	2046.000000
33.619999	-0.024052	-14.214583	-3.612465	-3.868953	-3.690042	-3.043122	0.000000	-10.000000	0.425000	-20.733334	161.000000	1023.000000	1023.000000	2046.000000
33.639999	-0.024312	-14.368136	-3.608967	-3.836169	-3.910732	-3.012268	0.000000	-10.000000	0.433333	-20.283335	154.000000	1023.000000	1023.000000	2046.000000
33.660000	-0.025671	-15.171408	-3.864847	-3.892796	-4.208591	-3.205173	0.000000	-10.000000	0.416667	-20.100000	147.166672	1023.000000	1023.000000	2046.000000
33.680000	-0.026782	-15.828137	-4.107687	-3.806712	-4.427779	-3.485959	0.000000	-10.000000	0.416667	-19.850000	140.333328	1023.000000	1023.000000	2046.000000
33.700001	-0.027338	-16.156572	-4.263292	-3.829006	-4.574818	-3.489457	0.000000	-10.000000	0.391667	-19.500000	133.833328	1023.000000	1023.000000	2046.000000
33.720001	-0.028988	-17.131971	-4.525265	-4.114682	-4.883469	-3.608556	0.000000	-10.000000	0.391667	-18.950001	127.166664	1023.000000	1023.000000	2046.000000
33.740002	-0.030302	-17.908237	-4.736128	-4.345731	-5.068763	-3.757616	0.000000	-10.000000	0.375000	-18.366667	120.833336	1023.000000	1023.000000	2046.000000
33.759998	-0.031827	-18.809965	-4.972204	-4.724449	-5.312508	-3.800806	0.000000	-10.000000	0.366667	-17.966667	116.500000	1023.000000	1023.000000	2046.000000
33.779999	-0.033667	-19.897148	-5.301466	-4.882080	-5.494641	-4.218961	0.000000	-10.000000	0.333333	-17.083334	110.833336	1023.000000	1023.000000	2046.000000
33.799999	-0.034540	-20.413099	-5.431043	-5.082818	-5.666445	-4.232793	0.000000	-10.000000	0.308333	-16.116667	105.333336	1023.000000	1023.000000	2046.000000
33.820000	-0.036103	-21.336676	-5.633854	-5.325482	-5.882296	-4.495042	0.000000	-10.000000	0.283333	-14.966667	98.166664	1023.000000	1023.000000	2046.000000
33.840000	-0.036580	-21.618835	-5.623499	-5.551853	-6.020166	-4.423318	0.000000	-10.000000	0.275000	-14.533334	94.666664	1023.000000	1023.000000	2046.000000
33.860001	-0.038154	-22.549004	-5.775224	-5.869632	-6.215027	-4.689121	0.000000	-10.000000	0.275000	-14.016667	89.833336	1023.000000	1023.000000	2046.000000
33.880001	-0.038774	-22.915419	-5.821583	-6.038970	-6.232984	-4.821881	0.000000	-10.000000	0.266667	-13.616667	85.166664	1023.000000	1023.000000	2046.000000
33.900002	-0.039833	-23.541040	-5.950402	-6.358185	-6.423171	-4.809283	0.000000	-10.000000	0.258333	-12.916667	79.166664	1023.000000	1023.000000	2046.000000
33.919998	-0.041380	-24.455317	-6.193734	-6.616657	-6.590714	-5.054212	0.000000	-10.000000	0.250000	-12.550000	76.333336	1023.000000	1023.000000	2046.000000
33.939999	-0.041840	-24.727201	-6.252305	-6.770532	-6.684432	-5.019933	0.000000	-10.000000	0.250000	-12.233334	73.666664	1023.000000	1023.000000	2046.000000
33.959999	-0.042824	-25.308722	-6.285654	-7.062088	-6.936522	-5.024457	0.000000	-10.000000	0.250000	-12.166667	71.000000	1023.000000	1023.000000	2046.000000
33.980000	-0.043804	-25.888193	-6.393122	-7.173325	-7.065174	-5.256571	0.000000	-10.000000	0.233333	-11.950000	65.500000	1023.000000	1023.000000	2046.000000
34.000000	-0.043959	-25.979828	-6.431847	-7.227267	-7.018586	-5.302128	0.000000	-10.000000	0.200000	-11.533334	60.166668	1023.000000	1023.000000	2046.000000
34.020000	-0.044605	-26.361736	-6.410422	-7.461882	-7.176569	-5.312864	0.000000	-10.000000	0.166667	-10.850000	54.833332	1023.000000	1023.000000	2046.000000
34.040001	-0.045680	-26.997097	-6.551118	-7.656885	-7.319427	-5.469667	0.000000	-10.000000	0.150000	-10.316667	52.333332	1023.000000	1023.000000	2046.000000
34.060001	-0.046128	-27.261766	-6.592938	-7.725999	-7.443307	-5.499522	0.000000	-10.000000	0.141667	-9.716667	48.833332	1023.000000	1023.000000	2046.000000
34.080002	-0.046803	-27.660557	-6.819544	-7.886735	-7.475983	-5.478295	0.000000	-10.000000	0.141667	-9.383333	45.666668	1023.000000	1023.000000	2046.000000
34.099998	-0.047850	-28.279558	-6.974859	-7.963802	-7.664500	-5.676396	0.000000	-10.000000	0.141667	-9.050000	42.500000	1023.000000	1023.000000	2046.000000
34.119999	-0.048191	-28.480928	-7.044905	-8.037818	-7.713850	-5.684356	0.000000	-10.000000	0.150000	-8.550000	39.500000	1023.000000	1023.000000	2046.000000
34.139999	-0.048530	-28.681498	-7.153001	-8.243505	-7.674931	-5.610060	0.000000	-10.000000	0.150000	-8.100000	37.500000	1023.000000	1023.000000	2046.000000
34.160000	-0.049060	-28.994604	-7.140257	-8.449472	-7.647217	-5.757658	0.000000	-10.000000	0.150000	-7.416667	34.500000	1023.000000	1023.000000	2046.000000
34.180000	-0.048831	-28.859221	-6.848246	-8.674733	-7.601938	-5.734304	0.000000	-10.000000	0.141667	-6.550000	32.166668	1023.000000	1023.000000	2046.000000
34.200001	-0.048558	-28.697500	-6.532788	-8.794818	-7.672418	-5.697475	0.000000	-10.000000	0.116667	-4.216667	29.166666	1023.000000	1023.000000	2046.000000
34.220001	-0.048458	-28.638716	-6.498289	-8.611974	-7.669427	-5.859025	0.000000	-10.000000	0.091667	-2.116667	27.166666	1023.000000	1023.000000	2046.000000
34.240002	-0.046886	-27.709923	-6.347277	-8.017227	-7.485534	-5.859886	0.000000	-10.000000	0.066667	0.766667	26.333334	1023.000000	1023.000000	2046.000000
34.259998	-0.044788	-26.469616	-6.047048	-7.495532	-7.419187	-5.507848	0.000000	-10.000000	0.033333	4.833333	26.166666	1023.000000	1023.000000	2046.000000
34.279999	-0.043448	-25.677715	-5.912807	-7.111603	-7.293732	-5.359573	0.000000	-10.000000	-0.016667	9.633333	26.000000	1023.000000	1023.000000	2046.000000
34.299999	-0.041515	-24.535393	-5.682943	-6.676001	-7.064951	-5.111496	0.000000	-10.000000	-0.058333	13.016666	26.000000	1023.000000	1023.000000	2046.000000
34.320000	-0.040021	-23.652676	-5.460309	-6.457434	-7.001148	-4.733787	0.000000	-10.000000	-0.083333	14.516667	26.000000	1023.000000	1023.000000	2046.000000
34.340000	-0.039296	-23.223917	-5.585977	-6.171379	-6.796052	-4.670509	0.000000	-10.000000	-0.108333	15.950001	26.000000	1023.000000	1023.000000	2046.000000
34.360001	-0.037541	-22.186930	-5.569628	-5.746701	-6.393353	-4.477248	0.000000	-10.000000	-0.158333	18.516668	26.166666	1023.000000	1023.000000	2046.000000
34.380001	-0.036024	-21.289980	-5.481922	-5.620006	-6.124211	-4.063842	0.000000	-10.000000	-0.216667	20.966667	28.500000	1023.000000	1023.000000	2046.000000
34.400002	-0.035163	-20.781239	-5.511605	-5.594348	-5.813022	-3.862263	0.000000	-10.000000	-0.258333	22.750000	30.833334	1023.000000	1023.000000	2046.000000
34.419998	-0.033589	-19.850988	-5.390631	-5.450926	-5.416377	-3.593053	0.000000	-10.000000	-0.300000	23.850000	35.666668	1023.000000	1023.000000	2046.000000
34.439999	-0.031911	-18.859367	-5.276079	-5.391688	-5.031897	-3.159705	0.000000	-10.000000	-0.333333	24.700001	41.000000	1023.000000	1023.000000	2046.000000
34.459999	-0.030845	-18.229633	-5.329678	-5.286720	-4.602189	-3.011047	0.000000	-10.000000	-0.375000	26.050001	49.000000	1023.000000	1023.000000	2046.000000
34.480000	-0.028308	-16.730299	-5.134351	-4.963148	-3.977041	-2.655759	0.000000	-10.000000	-0.425000	27.433334	60.500000	1023.000000	1023.000000	2046.000000
34.500000	-0.026490	-15.655381	-4.867659	-4.912089	-3.594820	-2.280814	0.000000	-10.000000	-0.466667	28.416666	69.333336	1023.000000	1023.000000	2046.000000
34.520000	-0.024609	-14.543975	-4.594745	-4.775834	-3.113019	-2.060377	0.000000	-10.000000	-0.491667	29.233334	78.500000	1023.000000	1023.000000	2046.000000
34.540001	-0.022390	-13.232667	-4.221606	-4.792802	-2.666824	-1.551435	0.000000	-10.000000	-0.491667	29.816666	84.833336	1023.000000	1023.000000	2046.000000
34.560001	-0.021424	-12.661595	-4.059716	-4.898963	-2.387993	-1.314924	0.000000	-10.000000	-0.483333	30.233334	94.500000	1023.000000	1023.000000	2046.000000
34.580002	-0.019670	-11.624786	-3.822692	-4.846254	-1.897437	-1.058404	0.000000	-10.000000	-0.508333	30.600000	108.000000	1023.000000	1023.000000	2046.000000
34.599998	-0.017144	-10.132322	-3.481660	-4.712792	-1.350754	-0.587116	0.000000	-10.000000	-0.525000	30.716667	118.166664	1023.000000	1023.000000	2046.000000
34.619999	-0.015442	-9.126349	-3.133715	-4.654723	-1.075080	-0.262832	0.000000	-10.000000	-0.550000	31.066668	128.500000	1023.000000	1023.000000	2046.000000
34.639999	-0.013445	-7.946246	-2.824179	-4.454546	-0.586073	-0.081448	0.000000	-10.000000	-0.533333	30.916668	138.833328	1023.000000	1023.000000	2046.000000
34.660000	-0.010885	-6.433177	-2.407992	-4.224655	-0.096673	0.296143	0.000000	-10.000000	-0.516667	30.766668	149.166672	1023.000000	1023.000000	2046.000000
34.680000	-0.009045	-5.345495	-2.069686	-4.158989	0.205419	0.677762	0.000000	-10.000000	-0.500000	30.500000	159.500000	1023.000000	1023.000000	2046.000000
34.700001	-0.007599	-4.491206	-1.905100	-4.042010	0.608317	0.847587	0.000000	-10.000000	-0.483333	30.533333	166.333328	1023.000000	1023.000000	2046.000000
34.720001	-0.005724	-3.382633	-1.682230	-3.808188	1.065633	1.042152	0.000000	-10.000000	-0.483333	30.500000	176.500000	1023.000000	1023.000000	2046.000000
34.740002	-0.003305	-1.953497	-1.309693	-3.608912	1.518506	1.446603	0.000000	-10.000000	-0.483333	30.350000	186.500000	1023.000000	1023.000000	2046.000000
34.759998	-0.001418	-0.838312	-0.936274	-3.548796	1.796216	1.850542	0.000000	-10.000000	-0.483333	30.166668	196.833328	1023.000000	1023.000000	2046.000000
34.779999	0.000723	0.427256	-0.794977	-3.232546	2.474399	1.980381	0.000000	-10.000000	-0.466667	30.016666	210.500000	1023.000000	1023.000000	2046.000000
34.799999	0.003061	1.808781	-0.317602	-3.032954	2.787583	2.371753	0.000000	-10.000000	-0.450000	30.033333	220.833328	1023.000000	1023.000000	2046.000000
34.820000	0.004725	2.792336	-0.020337	-2.931794	3.005237	2.739229	0.000000	-10.000000	-0.441667	29.433334	230.833328	1023.000000	1023.000000	2046.000000
34.840000	0.006173	3.648149	0.099680	-2.706872	3.399151	2.856190	0.000000	-10.000000	-0.441667	28.916668	237.166672	1023.000000	1023.000000	2046.000000
34.860001	0.008642	5.107684	0.518486	-2.451102	3.853937	3.186363	0.000000	-10.000000	-0.416667	28.233334	246.833328	1023.000000	1023.000000	2046.000000
34.880001	0.010823	6.396529	1.041479	-2.395388	4.164692	3.585745	0.000000	-10.000000	-0.425000	28.083334	259.333344	1023.000000	1023.000000	2046.000000
34.900002	0.013081	7.730627	1.364319	-1.999061	4.604349	3.761020	0.000000	-10.000000	-0.425000	27.883333	268.833344	1023.000000	1023.000000	2046.000000
34.919998	0.016017	9.465966	1.574240	-1.339085	5.071153	4.159658	0.000000	-10.000000	-0.433333	27.766666	278.000000	1023.000000	1023.000000	2046.000000
34.939999	0.017615	10.410540	1.602847	-0.811702	5.249183	4.370212	0.000000	-10.000000	-0.408333	27.616667	284.166656	1023.000000	1023.000000	2046.000000
34.959999	0.019683	11.632672	1.755789	-0.181947	5.583562	4.475268	0.000000	-10.000000	-0.375000	27.183334	293.333344	1023.000000	1023.000000	2046.000000
34.980000	0.022426	13.253676	2.181690	0.394010	5.821702	4.856275	0.000000	-10.000000	-0.358333	26.900000	305.500000	1023.000000	1023.000000	2046.000000
35.000000	0.024399	14.419586	2.441772	0.951948	6.027016	4.998851	0.000000	-10.000000	-0.350000	26.683334	314.500000	1023.000000	1023.000000	2046.000000
35.020000	0.027047	15.984931	2.696853	1.664153	6.399059	5.224865	0.000000	-10.000000	-0.350000	26.733334	323.500000	1023.000000	1023.000000	2046.000000
35.040001	0.028710	16.967892	2.836640	2.118775	6.610546	5.401929	0.000000	-10.000000	-0.341667	26.700001	329.500000	1023.000000	1023.000000	2046.000000
35.060001	0.030449	17.995380	2.945092	2.613066	6.959821	5.477401	0.000000	-10.000000	-0.325000	26.250000	338.500000	1023.000000	1023.000000	2046.000000
35.080002	0.032177	19.016832	3.189789	2.843638	7.180477	5.802928	0.000000	-10.000000	-0.291667	25.250000	350.000000	1023.000000	1023.000000	2046.000000
35.099998	0.033480	19.786390	3.371733	2.972500	7.532899	5.909257	0.000000	-10.000000	-0.266667	24.266666	358.500000	1023.000000	1023.000000	2046.000000
35.119999	0.035328	20.878649	3.564695	3.182065	7.859792	6.272097	0.000000	-10.000000	-0.250000	23.500000	366.666656	1023.000000	1023.000000	2046.000000
35.139999	0.035902	21.218121	3.528644	3.306135	8.115929	6.267413	0.000000	-10.000000	-0.250000	23.183334	372.000000	1023.000000	1023.000000	2046.000000
35.160000	0.037782	22.329315	3.661580	3.573536	8.547632	6.546567	0.000000	-10.000000	-0.241667	22.783333	380.000000	1023.000000	1023.000000	2046.000000
35.180000	0.038791	22.925379	3.830392	3.584812	8.746976	6.763198	0.000000	-10.000000	-0.225000	22.583334	387.833344	1023.000000	1023.000000	2046.000000
35.200001	0.040849	24.141930	4.178733	3.764252	9.177283	7.021661	0.000000	-10.000000	-0.208333	22.216667	395.500000	1023.000000	1023.000000	2046.000000
35.220001	0.041871	24.745890	4.583835	3.630703	9.285296	7.246056	0.000000	-10.000000	-0.200000	21.799999	403.000000	1023.000000	1023.000000	2046.000000
35.240002	0.042819	25.305954	4.923724	3.564680	9.544443	7.273108	0.000000	-10.000000	-0.191667	21.133333	410.333344	1023.000000	1023.000000	2046.000000
35.259998	0.044303	26.182901	5.327546	3.496811	9.800738	7.557807	0.000000	-10.000000	-0.191667	20.666666	417.500000	1023.000000	1023.000000	2046.000000
35.279999	0.044979	26.582388	5.617998	3.451219	9.846712	7.666460	0.000000	-10.000000	-0.150000	19.616667	426.666656	1023.000000	1023.000000	2046.000000
35.299999	0.045895	27.123974	5.863385	3.513950	9.999371	7.747269	0.000000	-10.000000	-0.116667	18.816668	433.500000	1023.000000	1023.000000	2046.000000
35.320000	0.047204	27.897678	6.149555	3.646017	10.187055	7.915053	0.000000	-10.000000	-0.050000	17.266666	440.166656	1023.000000	1023.000000	2046.000000
35.340000	0.047303	27.956169	6.331860	3.609971	10.113612	7.900726	0.000000	-10.000000	-0.008333	15.233334	444.166656	1023.000000	1023.000000	2046.000000
35.360001	0.046634	27.560871	6.252094	3.566337	10.096347	7.646092	0.000000	-10.000000	0.041667	11.616667	449.833344	1023.000000	1023.000000	2046.000000
35.380001	0.045547	26.918512	6.130075	3.415962	9.901230	7.471246	0.000000	-10.000000	0.108333	4.100000	454.666656	1023.000000	1023.000000	2046.000000
35.400002	0.044218	26.133005	5.922587	3.165773	9.643269	7.401376	0.000000	-10.000000	0.158333	-2.216667	457.666656	1023.000000	1023.000000	2046.000000
35.419998	0.041890	24.756773	5.550035	2.794187	9.234459	7.178093	0.000000	-10.000000	0.241667	-9.500000	459.000000	1023.000000	1023.000000	2046.000000
35.439999	0.039899	23.580534	5.223997	2.512950	8.877355	6.966232	0.000000	-10.000000	0.300000	-13.283334	459.000000	1023.000000	1023.000000	2046.000000
35.459999	0.038443	22.720060	4.768410	2.473948	8.818450	6.659252	0.000000	-10.000000	0.383333	-17.866667	459.000000	1023.000000	1023.000000	2046.000000
35.480000	0.036231	21.412270	4.485558	2.149063	8.289128	6.488520	0.000000	-10.000000	0.458333	-20.550001	455.166656	1023.000000	1023.000000	2046.000000
35.500000	0.033350	19.709999	3.964751	1.868577	7.771728	6.104945	0.000000	-10.000000	0.566667	-23.683334	439.833344	1023.000000	1023.000000	2046.000000
35.520000	0.030835	18.223581	3.453458	1.703308	7.386756	5.680058	0.000000	-10.000000	0.650000	-26.016666	424.500000	1023.000000	1023.000000	2046.000000
35.540001	0.029201	17.257982	3.315193	1.473031	6.960154	5.509605	0.000000	-10.000000	0.700000	-27.700001	413.000000	1023.000000	1023.000000	2046.000000
35.560001	0.026962	15.934665	3.192355	1.069920	6.391936	5.280454	0.000000	-10.000000	0.716667	-28.016666	409.833344	1023.000000	1023.000000	2046.000000
35.580002	0.025154	14.865807	2.929354	1.034781	6.028654	4.873018	0.000000	-10.000000	0.750000	-28.750000	400.333344	1023.000000	1023.000000	2046.000000
35.599998	0.023739	14.029673	2.566439	1.343976	5.708584	4.410673	0.000000	-10.000000	0.783333	-29.483334	390.833344	1023.000000	1023.000000	2046.000000
35.619999	0.022350	13.208819	2.308986	1.558506	5.156992	4.184335	0.000000	-10.000000	0.833333	-30.150000	381.166656	1023.000000	1023.000000	2046.000000
35.639999	0.020333	12.016589	2.007174	1.621267	4.622566	3.765583	0.000000	-10.000000	0.866667	-30.616667	374.500000	1023.000000	1023.000000	2046.000000
35.660000	0.019028	11.245452	1.826881	1.708733	4.310598	3.399240	0.000000	-10.000000	0.900000	-31.383333	364.333344	1023.000000	1023.000000	2046.000000
35.680000	0.017911	10.585239	1.628767	1.747355	4.040533	3.168584	0.000000	-10.000000	0.933333	-32.400002	350.333344	1023.000000	1023.000000	2046.000000
35.700001	0.016134	9.535231	1.362717	1.633205	3.569380	2.969929	0.000000	-10.000000	0.966667	-33.200001	339.666656	1023.000000	1023.000000	2046.000000
35.720001	0.013821	8.168177	0.911197	1.496888	3.138386	2.621706	0.000000	-10.000000	1.000000	-33.900002	328.666656	1023.000000	1023.000000	2046.000000
35.740002	0.011622	6.868806	0.516079	1.326644	2.759119	2.266964	0.000000	-10.000000	1.016667	-34.133335	321.166656	1023.000000	1023.000000	2046.000000
35.759998	0.009767	5.772243	0.193405	1.096600	2.491767	1.990471	0.000000	-10.000000	1.033333	-34.583332	309.666656	1023.000000	1023.000000	2046.000000
35.779999	0.007887	4.660940	-0.034119	0.678103	2.162576	1.854380	0.000000	-10.000000	1.050000	-34.966667	294.333344	1023.000000	1023.000000	2046.000000
35.799999	0.005448	3.219579	-0.393238	0.260848	1.787792	1.564178	0.000000	-10.000000	1.050000	-35.316666	282.666656	1023.000000	1023.000000	2046.000000
35.820000	0.002482	1.466668	-0.884178	-0.071955	1.292563	1.130238	0.000000	-10.000000	1.033333	-35.183334	271.000000	1023.000000	1023.000000	2046.000000
35.840000	0.000176	0.103731	-1.374059	-0.250150	1.012285	0.715655	0.000000	-10.000000	1.025000	-34.633335	263.166656	1023.000000	1023.000000	2046.000000
35.860001	-0.002000	-1.181957	-1.685443	-0.558702	0.553223	0.508965	0.000000	-10.000000	1.008333	-34.066666	251.500000	1023.000000	1023.000000	2046.000000
35.880001	-0.004458	-2.634695	-1.953061	-0.924803	0.021244	0.221925	0.000000	-10.000000	0.991667	-33.549999	236.333328	1023.000000	1023.000000	2046.000000
35.900002	-0.007123	-4.209657	-2.266192	-1.395273	-0.412024	-0.136168	0.000000	-10.000000	0.966667	-33.316669	225.000000	1023.000000	1023.000000	2046.000000
35.919998	-0.009373	-5.539537	-2.413363	-1.772011	-0.820124	-0.534040	0.000000	-10.000000	0.933333	-32.666668	213.833328	1023.000000	1023.000000	2046.000000
35.939999	-0.011419	-6.748871	-2.601261	-2.223856	-1.156947	-0.766807	0.000000	-10.000000	0.908333	-32.216667	206.666672	1023.000000	1023.000000	2046.000000
35.959999	-0.014112	-8.339941	-2.880896	-2.734731	-1.579890	-1.144423	0.000000	-10.000000	0.875000	-31.533335	196.000000	1023.000000	1023.000000	2046.000000
35.980000	-0.016352	-9.663743	-3.119534	-3.047787	-1.901192	-1.595230	0.000000	-10.000000	0.858333	-31.216667	182.000000	1023.000000	1023.000000	2046.000000
36.000000	-0.017731	-10.478832	-3.303052	-3.260601	-2.103630	-1.811550	0.000000	-10.000000	0.850000	-30.916668	171.500000	1023.000000	1023.000000	2046.000000
36.020000	-0.019327	-11.422536	-3.425797	-3.553494	-2.464717	-1.978527	0.000000	-10.000000	0.858333	-30.633333	161.166672	1023.000000	1023.000000	2046.000000
36.040001	-0.021421	-12.659649	-3.691334	-3.839573	-2.845015	-2.283727	0.000000	-10.000000	0.858333	-30.183334	154.500000	1023.000000	1023.000000	2046.000000
36.060001	-0.023155	-13.684806	-3.984420	-4.008523	-3.038009	-2.653854	0.000000	-10.000000	0.841667	-29.683334	144.500000	1023.000000	1023.000000	2046.000000
36.080002	-0.024437	-14.442283	-4.099219	-4.304592	-3.334323	-2.704149	0.000000	-10.000000	0.800000	-29.216667	134.500000	1023.000000	1023.000000	2046.000000
36.099998	-0.026707	-15.783837	-4.393773	-4.653441	-3.750592	-2.986031	0.000000	-10.000000	0.766667	-28.900002	124.666664	1023.000000	1023.000000	2046.000000
36.119999	-0.028378	-16.771667	-4.688005	-4.877376	-3.930905	-3.275382	0.000000	-10.000000	0.750000	-28.566668	115.000000	1023.000000	1023.000000	2046.000000
36.139999	-0.029860	-17.647141	-5.023679	-5.100070	-4.129319	-3.394073	0.000000	-10.000000	0.750000	-28.266666	105.500000	1023.000000	1023.000000	2046.000000
36.160000	-0.031952	-18.883776	-5.368989	-5.300790	-4.455286	-3.758710	0.000000	-10.000000	0.733333	-27.866667	96.000000	1023.000000	1023.000000	2046.000000
36.180000	-0.033460	-19.774975	-5.603843	-5.502098	-4.775066	-3.893968	0.000000	-10.000000	0.716667	-27.450001	86.666664	1023.000000	1023.000000	2046.000000
36.200001	-0.035269	-20.844213	-5.867193	-5.814562	-5.106703	-4.055756	0.000000	-10.000000	0.708333	-27.016666	77.500000	1023.000000	1023.000000	2046.000000
36.220001	-0.036625	-21.645565	-5.983812	-6.127737	-5.196411	-4.337605	0.000000	-10.000000	0.708333	-26.733334	68.500000	1023.000000	1023.000000	2046.000000
36.240002	-0.037265	-22.023865	-5.819323	-6.493572	-5.358047	-4.352922	0.000000	-10.000000	0.708333	-26.383333	59.666668	1023.000000	1023.000000	2046.000000
36.259998	-0.038869	-22.971392	-5.882519	-6.823948	-5.559396	-4.705529	0.000000	-10.000000	0.683333	-26.083334	50.833332	1023.000000	1023.000000	2046.000000
36.279999	-0.040024	-23.654348	-5.995534	-6.852788	-5.758759	-5.047266	0.000000	-10.000000	0.650000	-25.400002	39.333332	1023.000000	1023.000000	2046.000000
36.299999	-0.040204	-23.760319	-6.077640	-6.549855	-5.887593	-5.245232	0.000000	-10.000000	0.616667	-24.866667	30.666666	1023.000000	1023.000000	2046.000000
36.320000	-0.040435	-23.897268	-6.065643	-6.314070	-6.241526	-5.276030	0.000000	-10.000000	0.583333	-24.283335	22.333334	1023.000000	1023.000000	2046.000000
36.340000	-0.041031	-24.249334	-6.210608	-6.092756	-6.401294	-5.544675	0.000000	-10.000000	0.566667	-23.950001	17.000000	1023.000000	1023.000000	2046.000000
36.360001	-0.041267	-24.388580	-6.217986	-5.962058	-6.524738	-5.683800	0.000000	-10.000000	0.550000	-23.400002	9.166667	1023.000000	1023.000000	2046.000000
36.380001	-0.041787	-24.695940	-6.306748	-5.910276	-6.701559	-5.777358	0.000000	-10.000000	0.533333	-23.000000	1.666667	1023.000000	1023.000000	2046.000000
36.400002	-0.043430	-25.667234	-6.606628	-5.961711	-7.085514	-6.013382	0.000000	-10.000000	0.533333	-22.583334	-5.666667	1023.000000	1023.000000	2046.000000
36.419998	-0.044809	-26.482018	-6.995716	-5.907151	-7.246588	-6.332563	0.000000	-10.000000	0.508333	-22.200001	-13.000000	1023.000000	1023.000000	2046.000000
36.439999	-0.045873	-27.110838	-7.333716	-5.891609	-7.421230	-6.464283	0.000000	-10.000000	0.491667	-21.766666	-20.500000	1023.000000	1023.000000	2046.000000
36.459999	-0.047640	-28.155109	-7.645011	-6.091744	-7.782007	-6.636347	0.000000	-10.000000	0.458333	-21.316668	-27.833334	1023.000000	1023.000000	2046.000000
36.480000	-0.049620	-29.325182	-8.019160	-6.377311	-7.988209	-6.940502	0.000000	-10.000000	0.450000	-20.933334	-35.000000	1023.000000	1023.000000	2046.000000
36.500000	-0.050879	-30.069555	-8.284460	-6.581475	-8.055038	-7.148582	0.000000	-10.000000	0.450000	-20.433334	-41.833332	1023.000000	1023.000000	2046.000000
36.520000	-0.052315	-30.918396	-8.471624	-6.846384	-8.322386	-7.278002	0.000000	-10.000000	0.441667	-19.783333	-48.666668	1023.000000	1023.000000	2046.000000
36.540001	-0.053805	-31.798498	-8.671120	-7.020673	-8.541387	-7.565319	0.000000	-10.000000	0.433333	-19.033333	-55.166668	1023.000000	1023.000000	2046.000000
36.560001	-0.054328	-32.107780	-8.720469	-7.099377	-8.607674	-7.680259	0.000000	-10.000000	0.416667	-18.116667	-61.500000	1023.000000	1023.000000	2046.000000
36.580002	-0.055487	-32.792839	-8.837337	-7.340755	-8.816132	-7.798616	0.000000	-10.000000	0.383333	-17.233334	-69.333336	1023.000000	1023.000000	2046.000000
36.599998	-0.057035	-33.707752	-9.147302	-7.467609	-8.938516	-8.154326	0.000000	-10.000000	0.350000	-16.566668	-75.166664	1023.000000	1023.000000	2046.000000
36.619999	-0.057739	-34.123768	-9.289665	-7.662258	-9.014175	-8.157670	0.000000	-10.000000	0.316667	-16.166666	-80.833336	1023.000000	1023.000000	2046.000000
36.639999	-0.059211	-34.993877	-9.437449	-8.007815	-9.270070	-8.278543	0.000000	-10.000000	0.308333	-15.816667	-84.500000	1023.000000	1023.000000	2046.000000
36.660000	-0.059882	-35.390167	-9.389870	-8.325790	-9.405001	-8.269505	0.000000	-10.000000	0.291667	-15.083333	-89.833336	1023.000000	1023.000000	2046.000000
36.680000	-0.060790	-35.926632	-9.325457	-8.695109	-9.733629	-8.172435	0.000000	-10.000000	0.275000	-14.083333	-94.833336	1023.000000	1023.000000	2046.000000
36.700001	-0.062045	-36.668510	-9.478818	-8.924245	-9.867447	-8.398000	0.000000	-10.000000	0.258333	-12.916667	-99.500000	1023.000000	1023.000000	2046.000000
36.720001	-0.062464	-36.916332	-9.541113	-9.041674	-9.913036	-8.420510	0.000000	-10.000000	0.250000	-11.866667	-103.833336	1023.000000	1023.000000	2046.000000
36.740002	-0.063185	-37.342545	-9.567386	-9.250572	-10.109059	-8.415526	0.000000	-10.000000	0.250000	-11.116667	-107.833336	1023.000000	1023.000000	2046.000000
36.759998	-0.063963	-37.801971	-9.542500	-9.466131	-10.252891	-8.540447	0.000000	-10.000000	0.225000	-10.483334	-111.500000	1023.000000	1023.000000	2046.000000
36.779999	-0.063980	-37.812359	-9.444181	-9.619039	-10.312126	-8.437011	0.000000	-10.000000	0.175000	-9.116667	-116.000000	1023.000000	1023.000000	2046.000000
36.799999	-0.064904	-38.358253	-9.526028	-9.901992	-10.449191	-8.481043	0.000000	-10.000000	0.125000	-7.800000	-119.333336	1023.000000	1023.000000	2046.000000
36.820000	-0.064794	-38.293156	-9.421983	-9.975328	-10.430016	-8.465830	0.000000	-10.000000	0.100000	-5.883334	-122.166664	1023.000000	1023.000000	2046.000000
36.840000	-0.065049	-38.443985	-9.460335	-10.116168	-10.447569	-8.419915	0.000000	-10.000000	0.100000	-3.183333	-123.333336	1023.000000	1023.000000	2046.000000
36.860001	-0.064210	-37.948051	-9.340811	-10.120735	-10.281966	-8.204538	0.000000	-10.000000	0.083333	0.416667	-124.500000	1023.000000	1023.000000	2046.000000
36.880001	-0.063268	-37.391434	-9.242789	-10.015085	-10.012798	-8.120762	0.000000	-10.000000	0.041667	4.666667	-125.000000	1023.000000	1023.000000	2046.000000
36.900002	-0.062426	-36.893692	-9.170343	-10.025286	-9.813341	-7.884723	0.000000	-10.000000	-0.016667	8.800000	-125.000000	1023.000000	1023.000000	2046.000000
36.919998	-0.060988	-36.044136	-9.059828	-9.946447	-9.525237	-7.512625	0.000000	-10.000000	-0.083333	13.083333	-125.000000	1023.000000	1023.000000	2046.000000
36.939999	-0.059593	-35.219727	-9.011662	-9.891050	-9.063489	-7.253526	0.000000	-10.000000	-0.133333	16.466667	-125.000000	1023.000000	1023.000000	2046.000000
36.959999	-0.057106	-33.749405	-8.536732	-9.817559	-8.597365	-6.797747	0.000000	-10.000000	-0.200000	18.933334	-125.000000	1023.000000	1023.000000	2046.000000
36.980000	-0.055267	-32.662773	-8.140111	-9.834152	-8.195381	-6.493129	0.000000	-10.000000	-0.250000	21.266666	-74.666664	1023.000000	1023.000000	2046.000000
37.000000	-0.052956	-31.296824	-7.826478	-9.548518	-7.628403	-6.293424	0.000000	-10.000000	-0.325000	23.600000	-22.333334	1023.000000	1023.000000	2046.000000
37.020000	-0.049999	-29.549183	-7.475743	-9.086139	-7.180523	-5.806777	0.000000	-10.000000	-0.375000	25.750000	32.666668	1023.000000	1023.000000	2046.000000
37.040001	-0.047490	-28.066475	-7.236827	-8.536175	-6.821187	-5.472286	0.000000	-10.000000	-0.433333	27.416668	40.333332	1023.000000	1023.000000	2046.000000
37.060001	-0.044203	-26.123945	-6.832676	-7.879054	-6.364812	-5.047404	0.000000	-10.000000	-0.475000	28.683334	49.166668	1023.000000	1023.000000	2046.000000
37.080002	-0.041575	-24.570772	-6.419441	-7.497448	-6.025328	-4.628555	0.000000	-10.000000	-0.525000	29.799999	58.666668	1023.000000	1023.000000	2046.000000
37.099998	-0.039345	-23.252802	-6.230793	-7.023421	-5.552633	-4.445955	0.000000	-10.000000	-0.533333	30.516666	68.500000	1023.000000	1023.000000	2046.000000
37.119999	-0.036678	-21.676908	-5.972416	-6.588602	-5.154221	-3.961669	0.000000	-10.000000	-0.550000	31.033333	78.500000	1023.000000	1023.000000	2046.000000
37.139999	-0.035011	-20.691454	-5.922338	-6.236733	-4.833668	-3.698715	0.000000	-10.000000	-0.541667	31.383333	88.666664	1023.000000	1023.000000	2046.000000
37.160000	-0.032761	-19.361900	-5.807389	-5.798187	-4.321962	-3.434363	0.000000	-10.000000	-0.558333	31.516666	99.000000	1023.000000	1023.000000	2046.000000
37.180000	-0.030494	-18.021729	-5.610539	-5.496572	-3.898698	-3.015920	0.000000	-10.000000	-0.558333	31.716667	109.500000	1023.000000	1023.000000	2046.000000
37.200001	-0.028950	-17.109179	-5.602304	-5.288461	-3.370383	-2.848031	0.000000	-10.000000	-0.558333	31.833334	120.000000	1023.000000	1023.000000	2046.000000
37.220001	-0.026719	-15.791126	-5.504415	-5.035909	-2.736161	-2.514642	0.000000	-10.000000	-0.558333	32.450001	130.666672	1023.000000	1023.000000	2046.000000
37.240002	-0.024963	-14.753021	-5.451055	-4.878377	-2.268811	-2.154779	0.000000	-10.000000	-0.566667	32.633335	141.333328	1023.000000	1023.000000	2046.000000
37.259998	-0.023423	-13.843026	-5.359172	-4.741631	-1.871463	-1.870760	0.000000	-10.000000	-0.583333	33.116669	152.166672	1023.000000	1023.000000	2046.000000
37.279999	-0.021019	-12.422442	-5.039615	-4.529917	-1.304989	-1.547921	0.000000	-10.000000	-0.591667	33.016666	166.833328	1023.000000	1023.000000	2046.000000
37.299999	-0.018166	-10.736099	-4.591575	-4.314759	-0.739946	-1.089819	0.000000	-10.000000	-0.583333	33.216667	178.000000	1023.000000	1023.000000	2046.000000
37.320000	-0.016109	-9.520401	-4.114758	-4.287268	-0.365379	-0.752996	0.000000	-10.000000	-0.575000	33.100002	189.166672	1023.000000	1023.000000	2046.000000
37.340000	-0.014269	-8.432995	-3.718459	-4.295847	0.068031	-0.486719	0.000000	-10.000000	-0.575000	33.116669	196.666672	1023.000000	1023.000000	2046.000000
37.360001	-0.011867	-7.013234	-3.356842	-4.208876	0.637222	-0.084738	0.000000	-10.000000	-0.583333	33.200001	207.833328	1023.000000	1023.000000	2046.000000
37.380001	-0.010248	-6.056321	-3.027124	-4.250586	0.952164	0.269226	0.000000	-10.000000	-0.583333	33.183334	219.000000	1023.000000	1023.000000	2046.000000
37.400002	-0.008376	-4.950509	-2.718943	-4.137636	1.422664	0.483406	0.000000	-10.000000	-0.575000	33.050003	230.000000	1023.000000	1023.000000	2046.000000
37.419998	-0.005644	-3.335508	-2.249871	-3.899278	1.874657	0.938984	0.000000	-10.000000	-0.558333	32.950001	241.000000	1023.000000	1023.000000	2046.000000
37.439999	-0.003739	-2.210014	-1.841552	-3.758088	2.144052	1.245574	0.000000	-10.000000	-0.550000	32.466667	252.000000	1023.000000	1023.000000	2046.000000
37.459999	-0.001440	-0.851037	-1.592951	-3.476898	2.767302	1.451511	0.000000	-10.000000	-0.533333	32.466667	262.833344	1023.000000	1023.000000	2046.000000
37.480000	0.001027	0.606910	-1.210980	-3.298012	3.186632	1.929270	0.000000	-10.000000	-0.533333	31.966667	273.666656	1023.000000	1023.000000	2046.000000
37.500000	0.002332	1.378270	-1.071562	-3.199716	3.514230	2.135319	0.000000	-10.000000	-0.516667	31.933334	284.500000	1023.000000	1023.000000	2046.000000
37.520000	0.004323	2.555095	-0.807510	-2.939791	3.948396	2.354000	0.000000	-10.000000	-0.516667	31.383333	295.166656	1023.000000	1023.000000	2046.000000
37.540001	0.006551	3.871637	-0.419797	-2.806456	4.285038	2.812853	0.000000	-10.000000	-0.500000	31.316668	305.833344	1023.000000	1023.000000	2046.000000
37.560001	0.008061	4.763947	-0.181910	-2.612029	4.625189	2.932697	0.000000	-10.000000	-0.500000	31.100000	316.166656	1023.000000	1023.000000	2046.000000
37.580002	0.010492	6.200849	0.244678	-2.346543	5.116522	3.186192	0.000000	-10.000000	-0.483333	30.883333	326.666656	1023.000000	1023.000000	2046.000000
37.599998	0.013175	7.786576	0.649038	-2.046894	5.593303	3.591128	0.000000	-10.000000	-0.450000	30.333334	337.000000	1023.000000	1023.000000	2046.000000
37.619999	0.014513	8.577293	0.813150	-1.932318	5.900777	3.795684	0.000000	-10.000000	-0.433333	29.783335	347.333344	1023.000000	1023.000000	2046.000000
37.639999	0.016508	9.756140	1.069603	-1.615622	6.218302	4.083856	0.000000	-10.000000	-0.416667	29.300001	357.500000	1023.000000	1023.000000	2046.000000
37.660000	0.018172	10.739514	1.308598	-1.427241	6.444917	4.413240	0.000000	-10.000000	-0.425000	28.783333	367.166656	1023.000000	1023.000000	2046.000000
37.680000	0.019769	11.683234	1.581657	-1.217788	6.792431	4.526935	0.000000	-10.000000	-0.391667	28.116667	376.833344	1023.000000	1023.000000	2046.000000
37.700001	0.022492	13.292638	2.113709	-0.933262	7.264101	4.848091	0.000000	-10.000000	-0.383333	27.483334	386.166656	1023.000000	1023.000000	2046.000000
37.720001	0.024288	14.353974	2.386518	-0.588517	7.503628	5.052345	0.000000	-10.000000	-0.350000	27.166668	395.500000	1023.000000	1023.000000	2046.000000
37.740002	0.026187	15.476613	2.430065	0.009853	7.818764	5.217931	0.000000	-10.000000	-0.333333	26.633333	404.500000	1023.000000	1023.000000	2046.000000
37.759998	0.028416	16.793720	2.594689	0.598741	8.078801	5.521489	0.000000	-10.000000	-0.300000	26.100000	413.500000	1023.000000	1023.000000	2046.000000
37.779999	0.030098	17.787676	2.879121	1.014424	8.168103	5.726027	0.000000	-10.000000	-0.291667	25.233334	425.000000	1023.000000	1023.000000	2046.000000
37.799999	0.031941	18.877167	3.159824	1.529459	8.425865	5.762018	0.000000	-10.000000	-0.258333	24.750000	439.166656	1023.000000	1023.000000	2046.000000
37.820000	0.034435	20.351212	3.497387	2.170860	8.730868	5.952096	0.000000	-10.000000	-0.233333	24.450001	450.333344	1023.000000	1023.000000	2046.000000
37.840000	0.036370	21.494425	3.798702	2.644799	8.864714	6.186211	0.000000	-10.000000	-0.200000	24.450001	456.000000	1023.000000	1023.000000	2046.000000
37.860001	0.037665	22.259838	3.936163	3.062763	9.034904	6.226007	0.000000	-10.000000	-0.216667	24.183334	458.666656	1023.000000	1023.000000	2046.000000
37.880001	0.039598	23.402615	4.141762	3.451511	9.368427	6.440913	0.000000	-10.000000	-0.216667	23.733334	464.000000	1023.000000	1023.000000	2046.000000
37.900002	0.040754	24.085522	4.387103	3.615998	9.428376	6.654046	0.000000	-10.000000	-0.208333	23.033333	472.000000	1023.000000	1023.000000	2046.000000
37.919998	0.041752	24.675247	4.580874	3.666427	9.678667	6.749279	0.000000	-10.000000	-0.166667	22.033333	479.833344	1023.000000	1023.000000	2046.000000
37.939999	0.043252	25.562103	4.764978	3.823983	9.996199	6.976943	0.000000	-10.000000	-0.141667	20.883333	487.333344	1023.000000	1023.000000	2046.000000
37.959999	0.043487	25.700924	4.718160	3.895979	10.072711	7.014075	0.000000	-10.000000	-0.091667	18.866667	496.500000	1023.000000	1023.000000	2046.000000
37.980000	0.043672	25.810226	4.527521	4.024181	10.278857	6.979668	0.000000	-10.000000	-0.058333	17.416668	503.166656	1023.000000	1023.000000	2046.000000
38.000000	0.043617	25.777605	4.502787	3.932631	10.209380	7.132806	0.000000	-10.000000	-0.008333	15.183334	509.500000	1023.000000	1023.000000	2046.000000
38.020000	0.042625	25.191582	4.381135	3.770695	10.087242	6.952508	0.000000	-10.000000	0.041667	12.433333	513.166687	1023.000000	1023.000000	2046.000000
38.040001	0.042097	24.879448	4.373861	3.557697	10.036228	6.911662	0.000000	-10.000000	0.100000	7.166667	518.000000	1023.000000	1023.000000	2046.000000
38.060001	0.040285	23.808542	4.292081	3.115753	9.633739	6.766970	0.000000	-10.000000	0.158333	1.033333	521.500000	1023.000000	1023.000000	2046.000000
38.080002	0.038063	22.495182	4.090088	2.727607	9.222233	6.455254	0.000000	-10.000000	0.200000	-5.400000	523.333313	1023.000000	1023.000000	2046.000000
38.099998	0.036433	21.531765	3.888623	2.472826	8.900456	6.269860	0.000000	-10.000000	0.283333	-11.300000	524.000000	1023.000000	1023.000000	2046.000000
38.119999	0.034079	20.140987	3.712504	2.196812	8.304485	5.927186	0.000000	-10.000000	0.375000	-16.200001	524.000000	1023.000000	1023.000000	2046.000000
38.139999	0.032019	18.923105	3.487499	2.053272	7.905456	5.476878	0.000000	-10.000000	0.483333	-20.200001	520.666687	1023.000000	1023.000000	2046.000000
38.160000	0.030563	18.062544	3.346559	1.906677	7.522444	5.286865	0.000000	-10.000000	0.616667	-24.316668	505.833344	1023.000000	1023.000000	2046.000000
38.180000	0.027970	16.530258	3.059893	1.623269	6.949380	4.897716	0.000000	-10.000000	0.725000	-27.450001	491.000000	1023.000000	1023.000000	2046.000000
38.200001	0.025654	15.161683	2.735167	1.445358	6.527734	4.453424	0.000000	-10.000000	0.800000	-29.550001	479.500000	1023.000000	1023.000000	2046.000000
38.220001	0.023703	14.008417	2.504285	1.201300	6.069797	4.233036	0.000000	-10.000000	0.825000	-30.183334	476.166656	1023.000000	1023.000000	2046.000000
38.240002	0.020614	12.182923	2.038625	0.823292	5.547822	3.773183	0.000000	-10.000000	0.883333	-31.283335	469.333344	1023.000000	1023.000000	2046.000000
38.259998	0.018428	10.890946	1.655503	0.627064	5.231757	3.376622	0.000000	-10.000000	0.958333	-32.733334	458.833344	1023.000000	1023.000000	2046.000000
38.279999	0.016496	9.749023	1.303671	0.411295	4.775249	3.258808	0.000000	-10.000000	1.016667	-33.833336	448.000000	1023.000000	1023.000000	2046.000000
38.299999	0.013430	7.936977	0.720409	0.041439	4.337659	2.837470	0.000000	-10.000000	1.075000	-34.583336	436.666656	1023.000000	1023.000000	2046.000000
38.320000	0.011508	6.801147	0.243634	-0.099580	4.059939	2.597154	0.000000	-10.000000	1.116667	-35.116669	425.166656	1023.000000	1023.000000	2046.000000
38.340000	0.009031	5.337253	-0.174430	-0.434032	3.623120	2.322594	0.000000	-10.000000	1.166667	-35.466667	413.500000	1023.000000	1023.000000	2046.000000
38.360001	0.006957	4.111823	-0.353542	-0.810495	3.347177	1.928683	0.000000	-10.000000	1.166667	-35.783333	401.833344	1023.000000	1023.000000	2046.000000
38.380001	0.005861	3.463650	-0.232143	-1.135538	3.065076	1.766256	0.000000	-10.000000	1.158333	-35.733334	390.000000	1023.000000	1023.000000	2046.000000
38.400002	0.003929	2.321765	-0.396300	-1.318998	2.702061	1.335003	0.000000	-10.000000	1.133333	-35.783333	378.000000	1023.000000	1023.000000	2046.000000
38.419998	0.002950	1.743568	-0.592067	-1.059994	2.454703	0.940926	0.000000	-10.000000	1.108333	-35.433334	366.000000	1023.000000	1023.000000	2046.000000
38.439999	0.001773	1.047557	-0.754147	-0.868071	1.979916	0.689860	0.000000	-10.000000	1.075000	-35.216667	354.000000	1023.000000	1023.000000	2046.000000
38.459999	0.000492	0.290592	-0.893548	-0.717469	1.632875	0.268733	0.000000	-10.000000	1.025000	-34.799999	342.333344	1023.000000	1023.000000	2046.000000
38.480000	-0.000140	-0.082943	-0.899648	-0.693951	1.305963	0.204694	0.000000	-10.000000	1.016667	-34.549999	327.000000	1023.000000	1023.000000	2046.000000
38.500000	-0.001857	-1.097609	-1.092886	-0.856779	0.912286	-0.060230	0.000000	-10.000000	1.025000	-34.400002	315.666656	1023.000000	1023.000000	2046.000000
38.520000	-0.002965	-1.752562	-1.240964	-0.876464	0.575587	-0.210721	0.000000	-10.000000	1.041667	-34.150002	304.166656	1023.000000	1023.000000	2046.000000
38.540001	-0.005283	-3.122351	-1.596161	-1.056992	0.081175	-0.550372	0.000000	-10.000000	1.025000	-33.783333	296.500000	1023.000000	1023.000000	2046.000000
38.560001	-0.007076	-4.181817	-1.989469	-1.111791	-0.235245	-0.845313	0.000000	-10.000000	1.008333	-33.400002	285.166656	1023.000000	1023.000000	2046.000000
38.580002	-0.009101	-5.378480	-2.321434	-1.326475	-0.725596	-1.004974	0.000000	-10.000000	0.975000	-32.883335	274.000000	1023.000000	1023.000000	2046.000000
38.599998	-0.011478	-6.783307	-2.782624	-1.746961	-1.017844	-1.235877	0.000000	-10.000000	0.941667	-32.516666	263.000000	1023.000000	1023.000000	2046.000000
38.619999	-0.013310	-7.866094	-3.124773	-2.077398	-1.326342	-1.337582	0.000000	-10.000000	0.908333	-31.916668	252.166672	1023.000000	1023.000000	2046.000000
38.639999	-0.016143	-9.540766	-3.596945	-2.471514	-1.794504	-1.677803	0.000000	-10.000000	0.883333	-31.250000	241.333328	1023.000000	1023.000000	2046.000000
38.660000	-0.018443	-10.899910	-4.022078	-2.702711	-2.126980	-2.048141	0.000000	-10.000000	0.858333	-30.433334	230.833328	1023.000000	1023.000000	2046.000000
38.680000	-0.020305	-12.000212	-4.239452	-3.015482	-2.524479	-2.220799	0.000000	-10.000000	0.808333	-29.500000	220.500000	1023.000000	1023.000000	2046.000000
38.700001	-0.022750	-13.445026	-4.491776	-3.423951	-2.946012	-2.583288	0.000000	-10.000000	0.758333	-28.683334	210.833328	1023.000000	1023.000000	2046.000000
38.720001	-0.024256	-14.335160	-4.592089	-3.731241	-3.182706	-2.829125	0.000000	-10.000000	0.700000	-27.600000	201.333328	1023.000000	1023.000000	2046.000000
38.740002	-0.026033	-15.385653	-4.683124	-4.108333	-3.539390	-3.054807	0.000000	-10.000000	0.666667	-26.716667	192.166672	1023.000000	1023.000000	2046.000000
38.759998	-0.028247	-16.693958	-4.887613	-4.534294	-3.908834	-3.363217	0.000000	-10.000000	0.633333	-25.783333	183.333328	1023.000000	1023.000000	2046.000000
38.779999	-0.029434	-17.395550	-4.983996	-4.795047	-4.098064	-3.518443	0.000000	-10.000000	0.608333	-25.066668	174.666672	1023.000000	1023.000000	2046.000000
38.799999	-0.031289	-18.491535	-5.164221	-5.169888	-4.446572	-3.710854	0.000000	-10.000000	0.575000	-24.283333	166.333328	1023.000000	1023.000000	2046.000000
38.820000	-0.032873	-19.427877	-5.347700	-5.389352	-4.676453	-4.014372	0.000000	-10.000000	0.558333	-23.683334	158.000000	1023.000000	1023.000000	2046.000000
38.840000	-0.033834	-19.995697	-5.418548	-5.607836	-4.897202	-4.072111	0.000000	-10.000000	0.550000	-22.983334	150.166672	1023.000000	1023.000000	2046.000000
38.860001	-0.035773	-21.141596	-5.650523	-5.912878	-5.236024	-4.342170	0.000000	-10.000000	0.550000	-22.600000	142.500000	1023.000000	1023.000000	2046.000000
38.880001	-0.036786	-21.740318	-5.787360	-6.071639	-5.351940	-4.529380	0.000000	-10.000000	0.525000	-22.016666	135.166672	1023.000000	1023.000000	2046.000000
38.900002	-0.038272	-22.618902	-5.940316	-6.395497	-5.661368	-4.621721	0.000000	-10.000000	0.500000	-21.783333	127.833336	1023.000000	1023.000000	2046.000000
38.919998	-0.039978	-23.626808	-6.191844	-6.643475	-5.871443	-4.920047	0.000000	-10.000000	0.475000	-21.333334	120.666664	1023.000000	1023.000000	2046.000000
38.939999	-0.040952	-24.202663	-6.262483	-6.862214	-6.145574	-4.932394	0.000000	-10.000000	0.466667	-21.049999	113.500000	1023.000000	1023.000000	2046.000000
38.959999	-0.042674	-25.220514	-6.552835	-7.140921	-6.344772	-5.181988	0.000000	-10.000000	0.458333	-20.633333	106.500000	1023.000000	1023.000000	2046.000000
38.980000	-0.043443	-25.674692	-6.689370	-7.215486	-6.512673	-5.257164	0.000000	-10.000000	0.441667	-20.333334	99.500000	1023.000000	1023.000000	2046.000000
39.000000	-0.045566	-26.929344	-6.990095	-7.525676	-6.908245	-5.505328	0.000000	-10.000000	0.433333	-19.799999	92.666664	1023.000000	1023.000000	2046.000000
39.020000	-0.046673	-27.583855	-7.190795	-7.706183	-7.000552	-5.686326	0.000000	-10.000000	0.416667	-19.466667	86.000000	1023.000000	1023.000000	2046.000000
39.040001	-0.047269	-27.936239	-7.098680	-7.970188	-7.196062	-5.671309	0.000000	-10.000000	0.408333	-19.150000	79.500000	1023.000000	1023.000000	2046.000000
39.060001	-0.048454	-28.636301	-7.025745	-8.368870	-7.337807	-5.903880	0.000000	-10.000000	0.416667	-19.166666	73.000000	1023.000000	1023.000000	2046.000000
39.080002	-0.048762	-28.818153	-6.886113	-8.551002	-7.395800	-5.985240	0.000000	-10.000000	0.416667	-19.233334	66.666664	1023.000000	1023.000000	2046.000000
39.099998	-0.049815	-29.440645	-6.892294	-8.643001	-7.714463	-6.190887	0.000000	-10.000000	0.400000	-18.850000	60.166668	1023.000000	1023.000000	2046.000000
39.119999	-0.049790	-29.425894	-6.893227	-8.379464	-7.774465	-6.378738	0.000000	-10.000000	0.366667	-18.233334	53.833332	1023.000000	1023.000000	2046.000000
39.139999	-0.049197	-29.075392	-6.699531	-8.112878	-8.031873	-6.231111	0.000000	-10.000000	0.350000	-17.300001	47.666668	1023.000000	1023.000000	2046.000000
39.160000	-0.049387	-29.187443	-6.725290	-7.879386	-8.180740	-6.402026	0.000000	-10.000000	0.333333	-16.650002	42.000000	1023.000000	1023.000000	2046.000000
39.180000	-0.049060	-28.994579	-6.622034	-7.696805	-8.306851	-6.368889	0.000000	-10.000000	0.316667	-16.133335	36.500000	1023.000000	1023.000000	2046.000000
39.200001	-0.050020	-29.561556	-6.750371	-7.709084	-8.575124	-6.526977	0.000000	-10.000000	0.300000	-15.900001	31.166666	1023.000000	1023.000000	2046.000000
39.220001	-0.050300	-29.727268	-6.870657	-7.642428	-8.654883	-6.559300	0.000000	-10.000000	0.291667	-15.633333	25.833334	1023.000000	1023.000000	2046.000000
39.240002	-0.051411	-30.383762	-7.038137	-7.676621	-8.954189	-6.714816	0.000000	-10.000000	0.291667	-15.333334	20.666666	1023.000000	1023.000000	2046.000000
39.259998	-0.051960	-30.708075	-7.190241	-7.680982	-9.042623	-6.794229	0.000000	-10.000000	0.291667	-14.900001	15.500000	1023.000000	1023.000000	2046.000000
39.279999	-0.053320	-31.512375	-7.411468	-7.919259	-9.270573	-6.911076	0.000000	-10.000000	0.291667	-14.483334	10.500000	1023.000000	1023.000000	2046.000000
39.299999	-0.054165	-32.011658	-7.494570	-8.130474	-9.367390	-7.019225	0.000000	-10.000000	0.275000	-13.933333	5.666667	1023.000000	1023.000000	2046.000000
39.320000	-0.055714	-32.926697	-7.652827	-8.507982	-9.648109	-7.117777	0.000000	-10.000000	0.258333	-13.283334	1.333333	1023.000000	1023.000000	2046.000000
39.340000	-0.057064	-33.724548	-7.887003	-8.712640	-9.710483	-7.414421	0.000000	-10.000000	0.216667	-12.383333	-2.833333	1023.000000	1023.000000	2046.000000
39.360001	-0.057575	-34.026989	-7.930789	-8.844079	-9.812079	-7.440042	0.000000	-10.000000	0.200000	-11.566667	-6.666667	1023.000000	1023.000000	2046.000000
39.380001	-0.058783	-34.740875	-8.082769	-9.074615	-9.990528	-7.592962	0.000000	-10.000000	0.166667	-10.633333	-10.500000	1023.000000	1023.000000	2046.000000
39.400002	-0.059222	-35.000286	-8.062657	-9.193430	-10.058913	-7.685283	0.000000	-10.000000	0.166667	-9.850000	-14.000000	1023.000000	1023.000000	2046.000000
39.419998	-0.059912	-35.408073	-8.080907	-9.518824	-10.213833	-7.594510	0.000000	-10.000000	0.150000	-8.950000	-17.333334	1023.000000	1023.000000	2046.000000
39.439999	-0.060730	-35.891346	-8.235828	-9.636788	-10.188792	-7.829938	0.000000	-10.000000	0.141667	-7.883333	-20.333334	1023.000000	1023.000000	2046.000000
39.459999	-0.061098	-36.109081	-8.356432	-9.746802	-10.229108	-7.776739	0.000000	-10.000000	0.133333	-6.600000	-23.000000	1023.000000	1023.000000	2046.000000
39.480000	-0.062313	-36.827236	-8.577178	-9.947421	-10.352567	-7.950071	0.000000	-10.000000	0.116667	-4.900000	-25.166666	1023.000000	1023.000000	2046.000000
39.500000	-0.062274	-36.804195	-8.599705	-9.981902	-10.302715	-7.919875	0.000000	-10.000000	0.100000	-2.683333	-26.833334	1023.000000	1023.000000	2046.000000
39.520000	-0.062491	-36.932068	-8.651073	-10.067560	-10.345889	-7.867545	0.000000	-10.000000	0.083333	-0.050000	-27.666666	1023.000000	1023.000000	2046.000000
39.540001	-0.061997	-36.640057	-8.633338	-9.924306	-10.153000	-7.929412	0.000000	-10.000000	0.058333	2.783333	-28.000000	1023.000000	1023.000000	2046.000000
39.560001	-0.060980	-36.039055	-8.489518	-9.865140	-10.034558	-7.649839	0.000000	-10.000000	0.025000	6.050000	-28.000000	1023.000000	1023.000000	2046.000000
39.580002	-0.060244	-35.603943	-8.427121	-9.813267	-9.833441	-7.530112	0.000000	-10.000000	-0.025000	9.650001	-28.000000	1023.000000	1023.000000	2046.000000
39.599998	-0.058310	-34.461163	-8.224616	-9.664352	-9.415850	-7.156344	0.000000	-10.000000	-0.083333	13.383334	-28.000000	1023.000000	1023.000000	2046.000000
39.619999	-0.057229	-33.822243	-8.154473	-9.601969	-9.092521	-6.973279	0.000000	-10.000000	-0.141667	16.600000	-28.000000	1023.000000	1023.000000	2046.000000
39.639999	-0.055234	-32.643578	-7.950479	-9.363073	-8.593848	-6.736177	0.000000	-10.000000	-0.200000	19.333334	-19.333334	1023.000000	1023.000000	2046.000000
39.660000	-0.053454	-31.591331	-7.809717	-9.247645	-8.175344	-6.358625	0.000000	-10.000000	-0.258333	21.666668	-1.333333	1023.000000	1023.000000	2046.000000
39.680000	-0.051546	-30.463955	-7.646836	-9.068994	-7.668051	-6.080075	0.000000	-10.000000	-0.316667	23.683334	19.333334	1023.000000	1023.000000	2046.000000
39.700001	-0.049009	-28.964367	-7.317413	-8.824054	-7.253812	-5.569088	0.000000	-10.000000	-0.366667	25.483334	34.000000	1023.000000	1023.000000	2046.000000
39.720001	-0.047910	-28.314976	-7.329123	-8.749302	-6.801857	-5.434694	0.000000	-10.000000	-0.400000	27.000000	42.166668	1023.000000	1023.000000	2046.000000
39.740002	-0.045502	-26.891500	-7.192676	-8.440346	-6.198915	-5.059565	0.000000	-10.000000	-0.425000	28.133333	50.833332	1023.000000	1023.000000	2046.000000
39.759998	-0.043817	-25.896105	-6.951584	-8.391344	-5.829936	-4.723241	0.000000	-10.000000	-0.441667	28.850000	60.000000	1023.000000	1023.000000	2046.000000
39.779999	-0.041640	-24.609514	-6.551569	-8.295888	-5.331174	-4.430883	0.000000	-10.000000	-0.450000	29.416668	69.666664	1023.000000	1023.000000	2046.000000
39.799999	-0.039018	-23.059874	-5.947602	-8.278139	-4.905473	-3.928660	0.000000	-10.000000	-0.458333	29.883333	79.500000	1023.000000	1023.000000	2046.000000
39.820000	-0.037027	-21.883009	-5.708692	-8.012438	-4.373682	-3.788198	0.000000	-10.000000	-0.475000	30.383333	89.500000	1023.000000	1023.000000	2046.000000
39.840000	-0.033768	-19.957064	-5.327540	-7.445015	-3.845839	-3.338667	0.000000	-10.000000	-0.500000	30.900000	99.500000	1023.000000	1023.000000	2046.000000
39.860001	-0.031188	-18.432301	-5.071226	-6.919273	-3.500105	-2.941697	0.000000	-10.000000	-0.525000	31.266666	109.500000	1023.000000	1023.000000	2046.000000
39.880001	-0.028150	-16.636911	-4.676457	-6.280999	-3.077632	-2.601823	0.000000	-10.000000	-0.541667	31.616667	119.833336	1023.000000	1023.000000	2046.000000
39.900002	-0.025333	-14.972030	-4.298970	-5.822889	-2.714575	-2.135596	0.000000	-10.000000	-0.566667	31.833334	130.333328	1023.000000	1023.000000	2046.000000
39.919998	-0.023495	-13.885387	-4.128840	-5.404262	-2.376717	-1.975568	0.000000	-10.000000	-0.575000	32.033333	141.000000	1023.000000	1023.000000	2046.000000
39.939999	-0.020709	-12.239028	-3.904130	-4.859625	-1.918531	-1.556742	0.000000	-10.000000	-0.583333	32.216667	151.666672	1023.000000	1023.000000	2046.000000
39.959999	-0.019073	-11.272218	-3.867718	-4.463672	-1.607099	-1.333728	0.000000	-10.000000	-0.575000	32.250000	162.333328	1023.000000	1023.000000	2046.000000
39.980000	-0.016605	-9.813776	-3.731685	-3.963080	-1.082717	-1.036293	0.000000	-10.000000	-0.575000	32.350002	173.166672	1023.000000	1023.000000	2046.000000
40.000000	-0.014740	-8.711620	-3.628183	-3.633435	-0.681391	-0.768612	0.000000	-10.000000	-0.566667	32.366669	183.833328	1023.000000	1023.000000	2046.000000
40.020000	-0.012613	-7.454123	-3.469649	-3.311697	-0.145840	-0.526937	0.000000	-10.000000	-0.558333	32.283333	194.666672	1023.000000	1023.000000	2046.000000
40.040001	-0.011142	-6.584857	-3.390332	-3.205928	0.198472	-0.187069	0.000000	-10.000000	-0.566667	32.150002	205.500000	1023.000000	1023.000000	2046.000000
40.060001	-0.009451	-5.585430	-3.389853	-2.945236	0.725499	0.024160	0.000000	-10.000000	-0.575000	31.966667	216.333328	1023.000000	1023.000000	2046.000000
40.080002	-0.007513	-4.440171	-3.199164	-2.804995	1.142728	0.421260	0.000000	-10.000000	-0.591667	31.983334	227.000000	1023.000000	1023.000000	2046.000000
40.099998	-0.005567	-3.290261	-2.995189	-2.571877	1.717378	0.559427	0.000000	-10.000000	-0.575000	32.016666	237.666672	1023.000000	1023.000000	2046.000000
40.119999	-0.002810	-1.660899	-2.482845	-2.415458	2.152934	1.084470	0.000000	-10.000000	-0.566667	32.000000	248.333328	1023.000000	1023.000000	2046.000000
40.139999	-0.001080	-0.638141	-2.083121	-2.350127	2.497189	1.297919	0.000000	-10.000000	-0.541667	31.750000	259.000000	1023.000000	1023.000000	2046.000000
40.160000	0.001197	0.707688	-1.614450	-2.316584	2.880193	1.758529	0.000000	-10.000000	-0.541667	31.616667	269.666656	1023.000000	1023.000000	2046.000000
40.180000	0.002476	1.463548	-1.292654	-2.319893	3.208241	1.867853	0.000000	-10.000000	-0.541667	31.483334	280.166656	1023.000000	1023.000000	2046.000000
40.200001	0.004855	2.869235	-0.902235	-2.189543	3.656516	2.304497	0.000000	-10.000000	-0.541667	31.516666	290.833344	1023.000000	1023.000000	2046.000000
40.220001	0.006243	3.689400	-0.632388	-2.118385	3.945051	2.495123	0.000000	-10.000000	-0.533333	31.366667	301.166656	1023.000000	1023.000000	2046.000000
40.240002	0.008903	5.261592	-0.210457	-1.788572	4.392486	2.868135	0.000000	-10.000000	-0.500000	30.966667	311.833344	1023.000000	1023.000000	2046.000000
40.259998	0.010672	6.307319	0.158946	-1.582622	4.691155	3.039840	0.000000	-10.000000	-0.466667	30.550001	322.166656	1023.000000	1023.000000	2046.000000
40.279999	0.013141	7.766381	0.546352	-1.291789	5.194135	3.317683	0.000000	-10.000000	-0.433333	30.016666	332.500000	1023.000000	1023.000000	2046.000000
40.299999	0.014779	8.734183	0.813914	-1.158637	5.448111	3.630796	0.000000	-10.000000	-0.416667	29.700001	342.500000	1023.000000	1023.000000	2046.000000
40.320000	0.016462	9.729261	1.036209	-0.903863	5.850584	3.746331	0.000000	-10.000000	-0.408333	29.250000	352.500000	1023.000000	1023.000000	2046.000000
40.340000	0.018466	10.913312	1.329866	-0.707062	6.203429	4.087079	0.000000	-10.000000	-0.408333	28.983334	362.333344	1023.000000	1023.000000	2046.000000
40.360001	0.019753	11.674042	1.544858	-0.593335	6.551171	4.171347	0.000000	-10.000000	-0.425000	28.583334	372.000000	1023.000000	1023.000000	2046.000000
40.380001	0.022166	13.100040	1.970307	-0.433426	6.959830	4.603329	0.000000	-10.000000	-0.433333	28.233334	381.666656	1023.000000	1023.000000	2046.000000
40.400002	0.024153	14.274179	2.371508	-0.226434	7.269094	4.860012	0.000000	-10.000000	-0.425000	27.799999	391.166656	1023.000000	1023.000000	2046.000000
40.419998	0.026458	15.636452	2.638003	0.031262	7.729011	5.238175	0.000000	-10.000000	-0.408333	27.683334	400.500000	1023.000000	1023.000000	2046.000000
40.439999	0.027580	16.299873	2.739341	0.263958	8.038774	5.257800	0.000000	-10.000000	-0.383333	27.333334	409.666656	1023.000000	1023.000000	2046.000000
40.459999	0.029790	17.605951	2.998376	0.485826	8.442697	5.679052	0.000000	-10.000000	-0.375000	26.683334	418.833344	1023.000000	1023.000000	2046.000000
40.480000	0.031102	18.381332	3.322940	0.516716	8.666779	5.874898	0.000000	-10.000000	-0.366667	26.166668	428.000000	1023.000000	1023.000000	2046.000000
40.500000	0.033663	19.894981	3.808434	0.771480	9.165851	6.149218	0.000000	-10.000000	-0.366667	25.800001	436.833344	1023.000000	1023.000000	2046.000000
40.520000	0.035679	21.086462	4.120965	1.116052	9.469287	6.380157	0.000000	-10.000000	-0.358333	25.833334	445.500000	1023.000000	1023.000000	2046.000000
40.540001	0.037938	22.421429	4.213145	1.767147	9.862855	6.578283	0.000000	-10.000000	-0.333333	25.383333	454.000000	1023.000000	1023.000000	2046.000000
40.560001	0.039419	23.296389	4.308920	2.146506	9.970312	6.870650	0.000000	-10.000000	-0.308333	24.900000	462.500000	1023.000000	1023.000000	2046.000000
40.580002	0.041435	24.488089	4.532456	2.679385	10.271435	7.004812	0.000000	-10.000000	-0.291667	24.283333	470.833344	1023.000000	1023.000000	2046.000000
40.599998	0.043480	25.696934	4.833656	3.145218	10.482325	7.235737	0.000000	-10.000000	-0.291667	24.050001	479.000000	1023.000000	1023.000000	2046.000000
40.619999	0.045271	26.755154	5.102489	3.701592	10.695028	7.256044	0.000000	-10.000000	-0.300000	24.016668	487.000000	1023.000000	1023.000000	2046.000000
40.639999	0.047638	28.154240	5.468389	4.190496	10.895692	7.599663	0.000000	-10.000000	-0.283333	23.966667	495.000000	1023.000000	1023.000000	2046.000000
40.660000	0.048963	28.937277	5.619882	4.594673	11.029696	7.693026	0.000000	-10.000000	-0.258333	23.566668	503.000000	1023.000000	1023.000000	2046.000000
40.680000	0.050808	30.027639	5.786923	4.975386	11.342822	7.922508	0.000000	-10.000000	-0.208333	22.766666	511.000000	1023.000000	1023.000000	2046.000000
40.700001	0.051308	30.323164	5.843552	5.125324	11.430192	7.924096	0.000000	-10.000000	-0.150000	21.416666	518.833313	1023.000000	1023.000000	2046.000000
40.720001	0.052312	30.916422	5.959027	5.278596	11.663610	8.015188	0.000000	-10.000000	-0.075000	19.366667	526.333313	1023.000000	1023.000000	2046.000000
40.740002	0.052226	30.865705	5.925773	5.217051	11.557178	8.165704	0.000000	-10.000000	-0.016667	16.533333	533.166687	1023.000000	1023.000000	2046.000000
40.759998	0.051496	30.433874	5.660444	5.285457	11.545760	7.942213	0.000000	-10.000000	0.050000	12.833334	539.333313	1023.000000	1023.000000	2046.000000
40.779999	0.050668	29.944918	5.398576	5.183966	11.425515	7.936860	0.000000	-10.000000	0.100000	7.100000	544.333313	1023.000000	1023.000000	2046.000000
40.799999	0.048775	28.825850	5.071860	4.946803	11.191562	7.615624	0.000000	-10.000000	0.141667	0.900000	547.833313	1023.000000	1023.000000	2046.000000
40.820000	0.047625	28.146387	4.881317	4.774299	10.994910	7.495862	0.000000	-10.000000	0.166667	-5.583333	549.500000	1023.000000	1023.000000	2046.000000
40.840000	0.045674	26.993141	4.719491	4.382826	10.538563	7.352262	0.000000	-10.000000	0.225000	-10.483334	550.000000	1023.000000	1023.000000	2046.000000
40.860001	0.043363	25.627783	4.443170	3.950057	10.169049	7.065507	0.000000	-10.000000	0.283333	-14.400001	550.000000	1023.000000	1023.000000	2046.000000
40.880001	0.041553	24.557751	4.287889	3.606901	9.789376	6.873585	0.000000	-10.000000	0.366667	-17.316668	550.000000	1023.000000	1023.000000	2046.000000
40.900002	0.038555	22.786272	3.995321	3.174616	9.182004	6.434330	0.000000	-10.000000	0.425000	-19.733334	542.166687	1023.000000	1023.000000	2046.000000
40.919998	0.036217	21.404074	3.728634	3.041965	8.716836	5.916639	0.000000	-10.000000	0.525000	-22.200001	531.833313	1023.000000	1023.000000	2046.000000
40.939999	0.034296	20.268749	3.580209	2.762098	8.177832	5.748610	0.000000	-10.000000	0.608333	-24.683334	518.833313	1023.000000	1023.000000	2046.000000
40.959999	0.031600	18.675516	3.298643	2.527396	7.604842	5.244636	0.000000	-10.000000	0.708333	-26.950001	510.500000	1023.000000	1023.000000	2046.000000
40.980000	0.029655	17.526159	3.101158	2.401017	7.213290	4.810694	0.000000	-10.000000	0.800000	-29.133333	501.666656	1023.000000	1023.000000	2046.000000
41.000000	0.027003	15.958765	2.859222	2.014221	6.648161	4.437160	0.000000	-10.000000	0.883333	-31.150000	491.833344	1023.000000	1023.000000	2046.000000
41.020000	0.024176	14.288216	2.467184	1.750970	6.195240	3.874822	0.000000	-10.000000	0.958333	-32.883331	481.500000	1023.000000	1023.000000	2046.000000
41.040001	0.021940	12.966655	2.133562	1.365411	5.767864	3.699818	0.000000	-10.000000	1.041667	-34.400002	470.333344	1023.000000	1023.000000	2046.000000
41.060001	0.018851	11.141055	1.629145	0.937606	5.285688	3.288616	0.000000	-10.000000	1.100000	-35.583332	458.833344	1023.000000	1023.000000	2046.000000
41.080002	0.017026	10.062360	1.247821	0.749331	4.923960	3.141247	0.000000	-10.000000	1.141667	-36.400002	447.000000	1023.000000	1023.000000	2046.000000
41.099998	0.013497	7.976522	0.591414	0.328297	4.407513	2.649299	0.000000	-10.000000	1.150000	-36.883335	435.000000	1023.000000	1023.000000	2046.000000
41.119999	0.010943	6.467388	0.006621	0.078103	4.093602	2.289061	0.000000	-10.000000	1.175000	-37.216667	422.666656	1023.000000	1023.000000	2046.000000
41.139999	0.008635	5.103456	-0.296119	-0.321620	3.595186	2.126009	0.000000	-10.000000	1.225000	-37.633335	410.333344	1023.000000	1023.000000	2046.000000
41.160000	0.006444	3.808540	-0.519850	-0.677360	3.302203	1.703547	0.000000	-10.000000	1.266667	-37.883335	397.666656	1023.000000	1023.000000	2046.000000
41.180000	0.005119	3.025454	-0.461084	-1.034199	2.981802	1.538936	0.000000	-10.000000	1.300000	-38.000000	385.166656	1023.000000	1023.000000	2046.000000
41.200001	0.003065	1.811602	-0.658177	-1.140144	2.581658	1.028265	0.000000	-10.000000	1.283333	-37.750000	372.500000	1023.000000	1023.000000	2046.000000
41.220001	0.002271	1.342032	-0.826489	-0.803825	2.295854	0.676493	0.000000	-10.000000	1.250000	-37.383335	359.833344	1023.000000	1023.000000	2046.000000
41.240002	0.000828	0.489050	-1.061520	-0.599579	1.816321	0.333828	0.000000	-10.000000	1.191667	-36.700001	347.333344	1023.000000	1023.000000	2046.000000
41.259998	0.000185	0.109207	-1.062510	-0.400379	1.504414	0.067682	0.000000	-10.000000	1.150000	-36.233334	335.000000	1023.000000	1023.000000	2046.000000
41.279999	-0.000997	-0.589177	-1.096806	-0.468132	1.113184	-0.137424	0.000000	-10.000000	1.125000	-35.616669	323.000000	1023.000000	1023.000000	2046.000000
41.299999	-0.002242	-1.324751	-1.202265	-0.515382	0.815347	-0.422451	0.000000	-10.000000	1.116667	-35.350002	311.000000	1023.000000	1023.000000	2046.000000
41.320000	-0.004085	-2.414281	-1.482564	-0.680519	0.353354	-0.604551	0.000000	-10.000000	1.091667	-34.833332	299.333344	1023.000000	1023.000000	2046.000000
41.340000	-0.005915	-3.495772	-1.853320	-0.737026	0.012832	-0.918258	0.000000	-10.000000	1.050000	-34.483334	287.666656	1023.000000	1023.000000	2046.000000
41.360001	-0.007934	-4.689004	-2.207290	-0.927851	-0.448369	-1.105494	0.000000	-10.000000	1.016667	-33.799999	276.333344	1023.000000	1023.000000	2046.000000
41.380001	-0.009951	-5.881079	-2.579577	-1.127676	-0.758243	-1.415582	0.000000	-10.000000	0.983333	-33.316669	265.000000	1023.000000	1023.000000	2046.000000
41.400002	-0.011946	-7.059932	-2.952418	-1.532311	-1.144821	-1.430383	0.000000	-10.000000	0.941667	-32.766666	254.000000	1023.000000	1023.000000	2046.000000
41.419998	-0.014658	-8.662956	-3.468339	-1.876094	-1.523459	-1.795063	0.000000	-10.000000	0.883333	-32.133335	243.000000	1023.000000	1023.000000	2046.000000
41.439999	-0.016731	-9.888184	-3.867798	-2.187591	-1.887962	-1.944834	0.000000	-10.000000	0.833333	-31.100000	232.166672	1023.000000	1023.000000	2046.000000
41.459999	-0.019260	-11.382425	-4.268512	-2.451531	-2.292217	-2.370165	0.000000	-10.000000	0.808333	-30.166668	221.666672	1023.000000	1023.000000	2046.000000
41.480000	-0.021246	-12.556099	-4.465287	-2.813002	-2.747336	-2.530475	0.000000	-10.000000	0.766667	-29.116667	211.500000	1023.000000	1023.000000	2046.000000
41.500000	-0.023713	-14.014242	-4.723600	-3.204912	-3.156853	-2.928876	0.000000	-10.000000	0.733333	-28.216667	201.833328	1023.000000	1023.000000	2046.000000
41.520000	-0.025287	-14.944699	-4.806623	-3.593697	-3.515241	-3.029139	0.000000	-10.000000	0.675000	-27.166668	192.500000	1023.000000	1023.000000	2046.000000
41.540001	-0.027517	-16.262272	-5.029118	-3.956756	-3.807712	-3.468686	0.000000	-10.000000	0.641667	-26.250000	183.500000	1023.000000	1023.000000	2046.000000
41.560001	-0.028901	-17.080706	-5.148332	-4.275587	-4.115402	-3.541385	0.000000	-10.000000	0.591667	-25.400000	174.666672	1023.000000	1023.000000	2046.000000
41.580002	-0.031104	-18.382561	-5.432594	-4.636104	-4.418298	-3.895565	0.000000	-10.000000	0.566667	-24.633333	166.166672	1023.000000	1023.000000	2046.000000
41.599998	-0.032258	-19.064745	-5.524849	-4.954270	-4.666595	-3.919031	0.000000	-10.000000	0.550000	-23.950001	158.000000	1023.000000	1023.000000	2046.000000
41.619999	-0.034212	-20.219042	-5.785513	-5.216439	-4.934388	-4.282702	0.000000	-10.000000	0.533333	-23.300001	150.000000	1023.000000	1023.000000	2046.000000
41.639999	-0.034962	-20.662407	-5.830996	-5.365708	-5.101143	-4.364560	0.000000	-10.000000	0.516667	-22.633333	142.166672	1023.000000	1023.000000	2046.000000
41.660000	-0.036692	-21.684895	-6.009137	-5.710894	-5.466916	-4.497948	0.000000	-10.000000	0.491667	-22.066668	134.500000	1023.000000	1023.000000	2046.000000
41.680000	-0.037971	-22.441151	-6.169679	-5.895859	-5.677989	-4.697624	0.000000	-10.000000	0.475000	-21.700001	127.166664	1023.000000	1023.000000	2046.000000
41.700001	-0.039031	-23.067291	-6.268929	-6.159846	-5.905510	-4.733007	0.000000	-10.000000	0.458333	-21.300001	120.000000	1023.000000	1023.000000	2046.000000
41.720001	-0.040849	-24.141672	-6.555432	-6.415374	-6.087921	-5.082946	0.000000	-10.000000	0.441667	-20.850000	113.000000	1023.000000	1023.000000	2046.000000
41.740002	-0.041073	-24.274374	-6.518310	-6.453661	-6.279594	-5.022808	0.000000	-10.000000	0.441667	-20.333334	106.000000	1023.000000	1023.000000	2046.000000
41.759998	-0.043259	-25.566107	-6.908969	-6.790130	-6.575810	-5.291197	0.000000	-10.000000	0.425000	-19.816668	99.166664	1023.000000	1023.000000	2046.000000
41.779999	-0.044475	-26.285013	-7.144847	-6.922797	-6.716266	-5.501103	0.000000	-10.000000	0.416667	-19.250000	92.500000	1023.000000	1023.000000	2046.000000
41.799999	-0.045385	-26.822674	-7.240299	-7.208483	-6.881773	-5.492119	0.000000	-10.000000	0.400000	-18.700001	86.000000	1023.000000	1023.000000	2046.000000
41.820000	-0.046117	-27.255049	-7.198231	-7.440979	-6.900164	-5.715677	0.000000	-10.000000	0.400000	-18.333334	79.666664	1023.000000	1023.000000	2046.000000
41.840000	-0.046503	-27.483187	-6.979047	-7.824360	-7.072662	-5.607118	0.000000	-10.000000	0.400000	-18.083334	73.500000	1023.000000	1023.000000	2046.000000
41.860001	-0.047498	-28.071600	-6.927221	-7.973600	-7.264516	-5.906262	0.000000	-10.000000	0.366667	-17.633333	67.500000	1023.000000	1023.000000	2046.000000
41.880001	-0.047323	-27.967749	-6.858562	-7.891235	-7.333778	-5.884174	0.000000	-10.000000	0.333333	-16.833334	61.666668	1023.000000	1023.000000	2046.000000
41.900002	-0.047472	-28.056131	-6.892597	-7.581270	-7.429461	-6.152803	0.000000	-10.000000	0.283333	-15.833333	56.000000	1023.000000	1023.000000	2046.000000
41.919998	-0.046456	-27.455366	-6.690280	-7.244735	-7.511903	-6.008448	0.000000	-10.000000	0.266667	-14.833334	50.833332	1023.000000	1023.000000	2046.000000
41.939999	-0.046779	-27.646383	-6.644105	-7.134390	-7.793473	-6.074415	0.000000	-10.000000	0.250000	-14.133334	45.833332	1023.000000	1023.000000	2046.000000
41.959999	-0.046434	-27.442474	-6.563373	-6.942880	-7.832666	-6.103555	0.000000	-10.000000	0.250000	-13.666667	41.166668	1023.000000	1023.000000	2046.000000
41.980000	-0.047051	-27.807106	-6.613286	-6.962260	-8.055185	-6.176375	0.000000	-10.000000	0.250000	-13.333334	36.500000	1023.000000	1023.000000	2046.000000
42.000000	-0.047778	-28.236891	-6.774827	-6.885110	-8.196249	-6.380703	0.000000	-10.000000	0.233333	-12.866667	32.166668	1023.000000	1023.000000	2046.000000
42.020000	-0.048078	-28.413994	-6.862828	-6.886923	-8.343558	-6.320683	0.000000	-10.000000	0.216667	-12.283334	28.000000	1023.000000	1023.000000	2046.000000
42.040001	-0.049338	-29.158813	-7.026369	-7.081709	-8.604686	-6.446051	0.000000	-10.000000	0.216667	-11.766666	24.000000	1023.000000	1023.000000	2046.000000
42.060001	-0.050036	-29.571384	-7.121056	-7.256780	-8.625052	-6.568498	0.000000	-10.000000	0.216667	-11.166667	20.000000	1023.000000	1023.000000	2046.000000
42.080002	-0.050938	-30.104336	-7.198095	-7.565433	-8.769036	-6.571773	0.000000	-10.000000	0.200000	-10.483334	16.166666	1023.000000	1023.000000	2046.000000
42.099998	-0.052629	-31.103611	-7.449022	-7.865849	-8.947042	-6.841698	0.000000	-10.000000	0.166667	-9.566667	12.500000	1023.000000	1023.000000	2046.000000
42.119999	-0.053541	-31.642797	-7.551942	-8.018303	-9.013530	-7.059023	0.000000	-10.000000	0.150000	-8.600000	9.333333	1023.000000	1023.000000	2046.000000
42.139999	-0.054085	-31.964491	-7.614131	-8.222428	-9.105186	-7.022744	0.000000	-10.000000	0.150000	-7.666667	6.333333	1023.000000	1023.000000	2046.000000
42.160000	-0.055252	-32.653858	-7.755857	-8.462436	-9.260223	-7.175341	0.000000	-10.000000	0.150000	-6.950000	3.833333	1023.000000	1023.000000	2046.000000
42.180000	-0.055856	-33.010742	-7.757944	-8.642551	-9.321354	-7.288894	0.000000	-10.000000	0.141667	-6.516667	1.666667	1023.000000	1023.000000	2046.000000
42.200001	-0.056120	-33.166634	-7.762218	-8.806141	-9.336714	-7.261559	0.000000	-10.000000	0.133333	-6.066667	0.000000	1023.000000	1023.000000	2046.000000
42.220001	-0.057281	-33.853088	-7.942648	-9.076852	-9.469592	-7.363995	0.000000	-10.000000	0.116667	-5.366667	-1.666667	1023.000000	1023.000000	2046.000000
42.240002	-0.058051	-34.307915	-8.116549	-9.238899	-9.453377	-7.499092	0.000000	-10.000000	0.108333	-4.283333	-3.333333	1023.000000	1023.000000	2046.000000
42.259998	-0.058211	-34.402866	-8.179626	-9.343103	-9.475129	-7.405005	0.000000	-10.000000	0.100000	-3.016667	-4.833333	1023.000000	1023.000000	2046.000000
42.279999	-0.058884	-34.800259	-8.269619	-9.494294	-9.549703	-7.486643	0.000000	-10.000000	0.100000	-1.566667	-5.666667	1023.000000	1023.000000	2046.000000
42.299999	-0.058502	-34.574963	-8.228977	-9.448651	-9.450445	-7.446887	0.000000	-10.000000	0.091667	0.300000	-6.000000	1023.000000	1023.000000	2046.000000
42.320000	-0.058090	-34.331253	-8.148826	-9.458181	-9.429932	-7.294312	0.000000	-10.000000	0.075000	2.600000	-6.000000	1023.000000	1023.000000	2046.000000
42.340000	-0.057777	-34.146313	-8.125591	-9.407856	-9.281296	-7.331571	0.000000	-10.000000	0.050000	5.600000	-6.000000	1023.000000	1023.000000	2046.000000
42.360001	-0.056199	-33.213406	-7.965581	-9.248547	-8.952829	-7.046449	0.000000	-10.000000	0.008333	8.866667	-6.000000	1023.000000	1023.000000	2046.000000
42.380001	-0.055343	-32.707706	-7.828037	-9.269609	-8.783741	-6.826321	0.000000	-10.000000	-0.050000	12.333334	-6.000000	1023.000000	1023.000000	2046.000000
42.400002	-0.053581	-31.666389	-7.617562	-9.055844	-8.390569	-6.602414	0.000000	-10.000000	-0.108333	15.366667	-6.000000	1023.000000	1023.000000	2046.000000
42.419998	-0.051666	-30.534550	-7.399212	-8.929753	-8.073139	-6.132444	0.000000	-10.000000	-0.175000	18.100000	-6.000000	1023.000000	1023.000000	2046.000000
42.439999	-0.050851	-30.053125	-7.518285	-8.844417	-7.615396	-6.075027	0.000000	-10.000000	-0.241667	20.666668	4.666667	1023.000000	1023.000000	2046.000000
42.459999	-0.048627	-28.738667	-7.396063	-8.614507	-7.079263	-5.648833	0.000000	-10.000000	-0.316667	23.183334	19.666666	1023.000000	1023.000000	2046.000000
42.480000	-0.046929	-27.735119	-7.201103	-8.575435	-6.682728	-5.275853	0.000000	-10.000000	-0.358333	24.866667	34.666668	1023.000000	1023.000000	2046.000000
42.500000	-0.044922	-26.548674	-6.854362	-8.457071	-6.243336	-4.993903	0.000000	-10.000000	-0.366667	26.150000	41.833332	1023.000000	1023.000000	2046.000000
42.520000	-0.042591	-25.171324	-6.429479	-8.358315	-5.779779	-4.603752	0.000000	-10.000000	-0.383333	26.600000	47.666668	1023.000000	1023.000000	2046.000000
42.540001	-0.040728	-24.070360	-6.223629	-8.044891	-5.376032	-4.425807	0.000000	-10.000000	-0.408333	27.566668	56.500000	1023.000000	1023.000000	2046.000000
42.560001	-0.037545	-22.189302	-5.885669	-7.445092	-4.889080	-3.969461	0.000000	-10.000000	-0.433333	28.266666	65.500000	1023.000000	1023.000000	2046.000000
42.580002	-0.035092	-20.739410	-5.670346	-6.892519	-4.551891	-3.624656	0.000000	-10.000000	-0.441667	28.983334	74.833336	1023.000000	1023.000000	2046.000000
42.599998	-0.032135	-18.992027	-5.284658	-6.252568	-4.153705	-3.301098	0.000000	-10.000000	-0.458333	29.633333	84.500000	1023.000000	1023.000000	2046.000000
42.619999	-0.029638	-17.516327	-4.965647	-5.848767	-3.819283	-2.882630	0.000000	-10.000000	-0.483333	30.133333	94.500000	1023.000000	1023.000000	2046.000000
42.639999	-0.027944	-16.514982	-4.834790	-5.441378	-3.517236	-2.721579	0.000000	-10.000000	-0.500000	30.733334	104.500000	1023.000000	1023.000000	2046.000000
42.660000	-0.025569	-15.111171	-4.691691	-4.903433	-3.123788	-2.392258	0.000000	-10.000000	-0.500000	30.983334	114.500000	1023.000000	1023.000000	2046.000000
42.680000	-0.023801	-14.066235	-4.692906	-4.541926	-2.809783	-2.021620	0.000000	-10.000000	-0.508333	30.950001	124.666664	1023.000000	1023.000000	2046.000000
42.700001	-0.022250	-13.150004	-4.698818	-4.200573	-2.379004	-1.871608	0.000000	-10.000000	-0.525000	31.216667	135.000000	1023.000000	1023.000000	2046.000000
42.720001	-0.020028	-11.836364	-4.552301	-3.854256	-1.873072	-1.556734	0.000000	-10.000000	-0.541667	31.100000	145.333328	1023.000000	1023.000000	2046.000000
42.740002	-0.018712	-11.058915	-4.520642	-3.725179	-1.518007	-1.295087	0.000000	-10.000000	-0.533333	31.533333	155.833328	1023.000000	1023.000000	2046.000000
42.759998	-0.017363	-10.261252	-4.540449	-3.575977	-1.040982	-1.103844	0.000000	-10.000000	-0.508333	31.116667	166.166672	1023.000000	1023.000000	2046.000000
42.779999	-0.015328	-9.058987	-4.410196	-3.370971	-0.563942	-0.713877	0.000000	-10.000000	-0.483333	31.050001	176.833328	1023.000000	1023.000000	2046.000000
42.799999	-0.013905	-8.217578	-4.231301	-3.327906	-0.209428	-0.448942	0.000000	-10.000000	-0.475000	30.483334	187.166672	1023.000000	1023.000000	2046.000000
42.820000	-0.011782	-6.963068	-3.864293	-3.107722	0.224440	-0.215492	0.000000	-10.000000	-0.475000	30.516666	197.500000	1023.000000	1023.000000	2046.000000
42.840000	-0.009210	-5.443358	-3.375060	-2.975813	0.717710	0.189804	0.000000	-10.000000	-0.466667	30.583334	207.500000	1023.000000	1023.000000	2046.000000
42.860001	-0.007646	-4.518499	-2.984394	-3.037843	1.041521	0.462217	0.000000	-10.000000	-0.466667	30.716667	217.666672	1023.000000	1023.000000	2046.000000
42.880001	-0.006062	-3.582445	-2.613333	-3.082785	1.418862	0.694811	0.000000	-10.000000	-0.458333	30.633333	228.000000	1023.000000	1023.000000	2046.000000
42.900002	-0.003732	-2.205343	-2.177842	-3.007884	1.853508	1.126874	0.000000	-10.000000	-0.466667	30.533333	238.333328	1023.000000	1023.000000	2046.000000
42.919998	-0.002123	-1.254580	-1.921515	-2.965043	2.254618	1.377360	0.000000	-10.000000	-0.458333	30.400000	248.500000	1023.000000	1023.000000	2046.000000
42.939999	-0.000108	-0.063599	-1.529934	-2.701715	2.611644	1.556406	0.000000	-10.000000	-0.458333	30.300001	258.500000	1023.000000	1023.000000	2046.000000
42.959999	0.002346	1.386442	-1.112618	-2.481744	2.989061	1.991744	0.000000	-10.000000	-0.450000	30.150000	268.500000	1023.000000	1023.000000	2046.000000
42.980000	0.003927	2.321013	-0.858621	-2.271800	3.384807	2.066627	0.000000	-10.000000	-0.441667	29.966667	278.500000	1023.000000	1023.000000	2046.000000
43.000000	0.006513	3.849211	-0.456842	-1.999128	3.833583	2.471598	0.000000	-10.000000	-0.441667	29.700001	288.500000	1023.000000	1023.000000	2046.000000
43.020000	0.008003	4.729830	-0.228701	-1.918961	4.142165	2.735328	0.000000	-10.000000	-0.425000	29.350000	298.500000	1023.000000	1023.000000	2046.000000
43.040001	0.009970	5.892181	0.016792	-1.620186	4.632443	2.863132	0.000000	-10.000000	-0.441667	29.100000	308.500000	1023.000000	1023.000000	2046.000000
43.060001	0.012526	7.402972	0.485700	-1.407963	4.984838	3.340396	0.000000	-10.000000	-0.441667	28.883333	318.500000	1023.000000	1023.000000	2046.000000
43.080002	0.013768	8.137153	0.554265	-1.319831	5.412186	3.490533	0.000000	-10.000000	-0.441667	28.950001	328.166656	1023.000000	1023.000000	2046.000000
43.099998	0.015877	9.383563	0.773123	-0.996984	5.891920	3.715504	0.000000	-10.000000	-0.408333	28.683334	337.833344	1023.000000	1023.000000	2046.000000
43.119999	0.018208	10.761107	1.115814	-0.804988	6.281022	4.169261	0.000000	-10.000000	-0.391667	28.350000	347.333344	1023.000000	1023.000000	2046.000000
43.139999	0.019860	11.737369	1.472006	-0.663885	6.563297	4.365951	0.000000	-10.000000	-0.391667	27.700001	357.000000	1023.000000	1023.000000	2046.000000
43.160000	0.022218	13.130726	2.015595	-0.464203	6.964461	4.614873	0.000000	-10.000000	-0.400000	27.600000	366.333344	1023.000000	1023.000000	2046.000000
43.180000	0.025120	14.845705	2.378857	0.029837	7.491983	4.945028	0.000000	-10.000000	-0.383333	27.533333	375.500000	1023.000000	1023.000000	2046.000000
43.200001	0.027202	16.076473	2.425437	0.600334	7.822563	5.228140	0.000000	-10.000000	-0.366667	27.250000	384.666656	1023.000000	1023.000000	2046.000000
43.220001	0.028895	17.077114	2.444511	1.153600	8.115930	5.363075	0.000000	-10.000000	-0.341667	26.583334	393.833344	1023.000000	1023.000000	2046.000000
43.240002	0.031400	18.557417	2.767482	1.710326	8.425574	5.654035	0.000000	-10.000000	-0.341667	25.850000	402.833344	1023.000000	1023.000000	2046.000000
43.259998	0.033368	19.720442	3.101893	2.148096	8.623523	5.846930	0.000000	-10.000000	-0.358333	25.733334	411.500000	1023.000000	1023.000000	2046.000000
43.279999	0.035442	20.945967	3.455518	2.719195	8.832253	5.939001	0.000000	-10.000000	-0.366667	25.666666	420.000000	1023.000000	1023.000000	2046.000000
43.299999	0.037832	22.358685	3.774410	3.214392	9.144511	6.225370	0.000000	-10.000000	-0.358333	26.116667	428.500000	1023.000000	1023.000000	2046.000000
43.320000	0.039350	23.255878	4.009922	3.558583	9.365679	6.321694	0.000000	-10.000000	-0.316667	25.966667	437.166656	1023.000000	1023.000000	2046.000000
43.340000	0.041350	24.438141	4.221015	4.027113	9.727773	6.462239	0.000000	-10.000000	-0.291667	25.633333	446.000000	1023.000000	1023.000000	2046.000000
43.360001	0.042794	25.291216	4.436302	4.128134	9.952957	6.773823	0.000000	-10.000000	-0.266667	24.716667	454.666656	1023.000000	1023.000000	2046.000000
43.380001	0.044025	26.018667	4.647495	4.243637	10.228769	6.898766	0.000000	-10.000000	-0.258333	23.900000	463.000000	1023.000000	1023.000000	2046.000000
43.400002	0.046113	27.252739	4.860751	4.589263	10.625639	7.177086	0.000000	-10.000000	-0.250000	23.350000	471.000000	1023.000000	1023.000000	2046.000000
43.419998	0.046972	27.760731	4.896039	4.681665	10.822513	7.360514	0.000000	-10.000000	-0.233333	22.966667	479.000000	1023.000000	1023.000000	2046.000000
43.439999	0.048077	28.413704	4.943503	4.921048	11.168199	7.380955	0.000000	-10.000000	-0.216667	22.533333	486.833344	1023.000000	1023.000000	2046.000000
43.459999	0.049780	29.419725	5.219208	5.001085	11.471647	7.727784	0.000000	-10.000000	-0.191667	22.083334	494.500000	1023.000000	1023.000000	2046.000000
43.480000	0.050637	29.926594	5.475832	4.899200	11.660382	7.891179	0.000000	-10.000000	-0.175000	21.733334	501.833344	1023.000000	1023.000000	2046.000000
43.500000	0.051846	30.641081	5.915410	4.843038	11.840762	8.041871	0.000000	-10.000000	-0.141667	21.100000	509.166656	1023.000000	1023.000000	2046.000000
43.520000	0.052849	31.233475	6.277620	4.694891	12.001723	8.259241	0.000000	-10.000000	-0.091667	19.983334	516.333313	1023.000000	1023.000000	2046.000000
43.540001	0.053015	31.332098	6.488221	4.488468	12.087528	8.267882	0.000000	-10.000000	-0.041667	18.183334	523.166687	1023.000000	1023.000000	2046.000000
43.560001	0.053247	31.468775	6.693341	4.448265	12.175605	8.151565	0.000000	-10.000000	0.000000	16.033335	529.500000	1023.000000	1023.000000	2046.000000
43.580002	0.053989	31.907488	6.987857	4.611328	12.249485	8.058817	0.000000	-10.000000	0.033333	13.033334	535.166687	1023.000000	1023.000000	2046.000000
43.599998	0.054743	32.353386	7.280778	4.636201	12.270063	8.166342	0.000000	-10.000000	0.066667	9.533334	540.166687	1023.000000	1023.000000	2046.000000
43.619999	0.054392	32.145813	7.369130	4.568347	12.170721	8.037614	0.000000	-10.000000	0.108333	4.916667	543.833313	1023.000000	1023.000000	2046.000000
43.639999	0.054143	31.998459	7.350077	4.516501	12.199797	7.932083	0.000000	-10.000000	0.133333	0.766667	546.000000	1023.000000	1023.000000	2046.000000
43.660000	0.053750	31.766178	7.359443	4.385643	12.091521	7.929571	0.000000	-10.000000	0.150000	-3.033334	546.833313	1023.000000	1023.000000	2046.000000
43.680000	0.052741	31.169678	7.273928	4.147624	11.848986	7.899140	0.000000	-10.000000	0.183333	-6.216667	547.000000	1023.000000	1023.000000	2046.000000
43.700001	0.051059	30.176022	6.857562	3.973945	11.659510	7.685006	0.000000	-10.000000	0.216667	-9.250000	547.000000	1023.000000	1023.000000	2046.000000
43.720001	0.049648	29.342213	6.473866	3.863960	11.499318	7.505069	0.000000	-10.000000	0.266667	-12.100000	547.000000	1023.000000	1023.000000	2046.000000
43.740002	0.047737	28.212849	6.046182	3.609364	11.107982	7.449322	0.000000	-10.000000	0.300000	-14.483334	547.000000	1023.000000	1023.000000	2046.000000
43.759998	0.045391	26.826168	5.677572	3.273186	10.711576	7.163835	0.000000	-10.000000	0.375000	-17.350000	538.000000	1023.000000	1023.000000	2046.000000
43.779999	0.043984	25.994562	5.577372	3.031512	10.407126	6.978552	0.000000	-10.000000	0.525000	-22.283335	518.333313	1023.000000	1023.000000	2046.000000
43.799999	0.042474	25.102308	5.278422	2.894366	10.078827	6.850693	0.000000	-10.000000	0.658333	-26.316668	498.666656	1023.000000	1023.000000	2046.000000
43.820000	0.040067	23.679886	4.774419	2.999072	9.496170	6.410226	0.000000	-10.000000	0.750000	-29.050001	488.000000	1023.000000	1023.000000	2046.000000
43.840000	0.037983	22.448208	4.297381	3.278019	8.932187	5.940621	0.000000	-10.000000	0.750000	-29.050001	488.000000	1023.000000	1023.000000	2046.000000
43.860001	0.036025	21.290670	3.904935	3.284815	8.328331	5.772589	0.000000	-10.000000	0.750000	-29.050001	488.000000	1023.000000	1023.000000	2046.000000
43.880001	0.033352	19.710924	3.461087	3.147464	7.726946	5.375426	0.000000	-10.000000	0.800000	-29.550001	484.833344	1023.000000	1023.000000	2046.000000
43.900002	0.030579	18.072008	3.034661	2.998543	7.104122	4.934682	0.000000	-10.000000	0.850000	-30.516668	478.333344	1023.000000	1023.000000	2046.000000
43.919998	0.028301	16.725601	2.602981	2.932494	6.623147	4.566979	0.000000	-10.000000	0.933333	-31.916668	468.166656	1023.000000	1023.000000	2046.000000
43.939999	0.025986	15.357855	2.175240	2.815296	6.084754	4.282565	0.000000	-10.000000	0.975000	-33.183334	457.500000	1023.000000	1023.000000	2046.000000
43.959999	0.022884	13.524682	1.623509	2.566113	5.508482	3.826578	0.000000	-10.000000	1.041667	-34.250000	446.333344	1023.000000	1023.000000	2046.000000
43.980000	0.020013	11.827642	1.149535	2.282714	5.059371	3.336022	0.000000	-10.000000	1.075000	-34.800003	434.833344	1023.000000	1023.000000	2046.000000
44.000000	0.017773	10.503579	0.854098	1.936554	4.698319	3.014607	0.000000	-10.000000	1.100000	-35.183334	423.333344	1023.000000	1023.000000	2046.000000
44.020000	0.015154	8.955794	0.530250	1.462867	4.177310	2.785368	0.000000	-10.000000	1.108333	-35.083336	411.666656	1023.000000	1023.000000	2046.000000
44.040001	0.011856	7.007179	0.024756	1.102145	3.598133	2.282145	0.000000	-10.000000	1.100000	-35.066669	400.000000	1023.000000	1023.000000	2046.000000
44.060001	0.009109	5.383666	-0.469992	0.877028	3.144249	1.832381	0.000000	-10.000000	1.083333	-34.600002	388.166656	1023.000000	1023.000000	2046.000000
44.080002	0.006538	3.864224	-0.936937	0.572708	2.693211	1.535242	0.000000	-10.000000	1.041667	-34.333336	376.500000	1023.000000	1023.000000	2046.000000
44.099998	0.003261	1.927326	-1.413989	0.135526	2.092012	1.113777	0.000000	-10.000000	1.016667	-33.666668	365.166656	1023.000000	1023.000000	2046.000000
44.119999	0.000709	0.418847	-1.741730	-0.171099	1.671477	0.660198	0.000000	-10.000000	0.966667	-32.816666	353.833344	1023.000000	1023.000000	2046.000000
44.139999	-0.001623	-0.959046	-2.007473	-0.695712	1.228747	0.515392	0.000000	-10.000000	0.925000	-31.800001	343.000000	1023.000000	1023.000000	2046.000000
44.160000	-0.004558	-2.693677	-2.342342	-1.203702	0.774835	0.077531	0.000000	-10.000000	0.875000	-30.983334	332.166656	1023.000000	1023.000000	2046.000000
44.180000	-0.006551	-3.871935	-2.530131	-1.569398	0.406417	-0.178822	0.000000	-10.000000	0.850000	-30.533333	321.833344	1023.000000	1023.000000	2046.000000
44.200001	-0.009264	-5.475144	-2.801934	-2.005002	-0.057679	-0.610528	0.000000	-10.000000	0.841667	-30.416666	311.500000	1023.000000	1023.000000	2046.000000
44.220001	-0.010852	-6.413299	-2.962610	-2.183350	-0.333437	-0.933902	0.000000	-10.000000	0.841667	-30.383333	301.500000	1023.000000	1023.000000	2046.000000
44.240002	-0.012474	-7.372194	-3.082316	-2.473336	-0.720774	-1.095768	0.000000	-10.000000	0.850000	-30.483334	291.500000	1023.000000	1023.000000	2046.000000
44.259998	-0.014679	-8.675213	-3.362602	-2.791159	-1.135635	-1.385818	0.000000	-10.000000	0.850000	-30.216667	281.500000	1023.000000	1023.000000	2046.000000
44.279999	-0.016345	-9.659797	-3.522676	-2.965458	-1.463238	-1.708424	0.000000	-10.000000	0.850000	-30.000000	271.500000	1023.000000	1023.000000	2046.000000
44.299999	-0.017507	-10.346595	-3.583041	-3.187610	-1.817595	-1.758349	0.000000	-10.000000	0.833333	-29.750000	261.500000	1023.000000	1023.000000	2046.000000
44.320000	-0.019854	-11.733487	-4.013366	-3.497629	-2.120378	-2.102114	0.000000	-10.000000	0.800000	-29.383333	251.500000	1023.000000	1023.000000	2046.000000
44.340000	-0.021433	-12.666833	-4.331286	-3.707455	-2.310174	-2.317918	0.000000	-10.000000	0.766667	-29.283333	241.500000	1023.000000	1023.000000	2046.000000
44.360001	-0.022530	-13.315290	-4.490572	-3.975394	-2.480115	-2.369210	0.000000	-10.000000	0.750000	-28.933334	231.666672	1023.000000	1023.000000	2046.000000
44.380001	-0.023931	-14.143156	-4.535688	-4.358426	-2.706130	-2.542912	0.000000	-10.000000	0.766667	-28.716667	222.000000	1023.000000	1023.000000	2046.000000
44.400002	-0.025001	-14.775312	-4.436319	-4.711409	-2.878669	-2.748916	0.000000	-10.000000	0.758333	-28.500000	212.500000	1023.000000	1023.000000	2046.000000
44.419998	-0.025485	-15.061688	-4.303858	-4.885202	-3.027263	-2.845366	0.000000	-10.000000	0.758333	-28.100000	203.000000	1023.000000	1023.000000	2046.000000
44.439999	-0.026449	-15.631210	-4.354449	-4.934932	-3.308997	-3.032833	0.000000	-10.000000	0.733333	-27.783333	193.666672	1023.000000	1023.000000	2046.000000
44.459999	-0.026875	-15.883420	-4.465590	-4.670599	-3.450725	-3.296507	0.000000	-10.000000	0.700000	-26.933332	184.333328	1023.000000	1023.000000	2046.000000
44.480000	-0.026364	-15.581298	-4.348120	-4.372864	-3.638887	-3.221426	0.000000	-10.000000	0.650000	-26.150000	175.333328	1023.000000	1023.000000	2046.000000
44.500000	-0.026960	-15.933081	-4.397761	-4.257360	-3.841727	-3.436234	0.000000	-10.000000	0.608333	-25.333334	166.500000	1023.000000	1023.000000	2046.000000
44.520000	-0.027331	-16.152655	-4.326236	-4.150685	-4.107242	-3.568491	0.000000	-10.000000	0.591667	-24.666666	158.166672	1023.000000	1023.000000	2046.000000
44.540001	-0.027792	-16.425329	-4.323185	-4.175022	-4.348989	-3.578134	0.000000	-10.000000	0.583333	-24.200001	150.000000	1023.000000	1023.000000	2046.000000
44.560001	-0.029166	-17.236940	-4.519766	-4.226571	-4.654018	-3.836586	0.000000	-10.000000	0.566667	-23.733334	142.000000	1023.000000	1023.000000	2046.000000
44.580002	-0.029915	-17.679754	-4.738590	-4.198216	-4.763123	-3.979826	0.000000	-10.000000	0.558333	-23.200001	134.000000	1023.000000	1023.000000	2046.000000
44.599998	-0.031158	-18.414583	-4.886647	-4.403025	-5.078248	-4.046662	0.000000	-10.000000	0.516667	-22.666668	126.166664	1023.000000	1023.000000	2046.000000
44.619999	-0.032909	-19.449419	-5.090163	-4.731089	-5.358574	-4.269593	0.000000	-10.000000	0.483333	-21.916668	118.500000	1023.000000	1023.000000	2046.000000
44.639999	-0.033932	-20.053659	-5.109765	-4.977986	-5.607317	-4.358591	0.000000	-10.000000	0.450000	-21.133333	111.166664	1023.000000	1023.000000	2046.000000
44.660000	-0.036021	-21.288202	-5.413354	-5.328521	-5.866029	-4.680299	0.000000	-10.000000	0.433333	-20.233334	104.166664	1023.000000	1023.000000	2046.000000
44.680000	-0.037154	-21.957832	-5.639384	-5.513673	-5.932742	-4.872033	0.000000	-10.000000	0.416667	-19.400002	97.333336	1023.000000	1023.000000	2046.000000
44.700001	-0.038771	-22.913918	-5.867480	-5.860780	-6.214517	-4.971141	0.000000	-10.000000	0.400000	-18.500000	90.833336	1023.000000	1023.000000	2046.000000
44.720001	-0.040296	-23.814939	-6.037333	-6.105459	-6.437629	-5.234520	0.000000	-10.000000	0.366667	-17.633333	84.500000	1023.000000	1023.000000	2046.000000
44.740002	-0.041085	-24.281168	-6.067938	-6.338733	-6.617038	-5.257458	0.000000	-10.000000	0.333333	-16.883333	78.833336	1023.000000	1023.000000	2046.000000
44.759998	-0.042713	-25.243490	-6.229049	-6.731203	-6.873204	-5.410035	0.000000	-10.000000	0.300000	-16.316668	73.166664	1023.000000	1023.000000	2046.000000
44.779999	-0.043994	-26.000435	-6.417388	-6.960849	-7.005340	-5.616858	0.000000	-10.000000	0.300000	-15.700001	67.833336	1023.000000	1023.000000	2046.000000
44.799999	-0.045072	-26.637812	-6.586758	-7.294874	-7.138577	-5.617601	0.000000	-10.000000	0.291667	-15.066667	62.500000	1023.000000	1023.000000	2046.000000
44.820000	-0.046653	-27.572168	-6.798718	-7.552820	-7.357995	-5.862636	0.000000	-10.000000	0.291667	-14.500000	57.500000	1023.000000	1023.000000	2046.000000
44.840000	-0.047193	-27.891260	-6.853584	-7.665248	-7.450771	-5.921657	0.000000	-10.000000	0.275000	-14.016667	52.666668	1023.000000	1023.000000	2046.000000
44.860001	-0.048283	-28.535194	-6.926092	-7.943006	-7.718692	-5.947405	0.000000	-10.000000	0.266667	-13.633333	47.833332	1023.000000	1023.000000	2046.000000
44.880001	-0.049271	-29.119263	-7.058005	-8.056234	-7.819551	-6.185473	0.000000	-10.000000	0.250000	-13.233334	43.333332	1023.000000	1023.000000	2046.000000
44.900002	-0.049519	-29.265985	-7.062623	-8.215925	-7.911557	-6.075882	0.000000	-10.000000	0.250000	-12.950000	39.000000	1023.000000	1023.000000	2046.000000
44.919998	-0.050545	-29.872364	-7.172179	-8.382607	-8.128500	-6.189078	0.000000	-10.000000	0.258333	-12.700000	34.666668	1023.000000	1023.000000	2046.000000
44.939999	-0.051466	-30.416582	-7.283010	-8.523998	-8.238863	-6.370711	0.000000	-10.000000	0.258333	-12.433333	30.333334	1023.000000	1023.000000	2046.000000
44.959999	-0.052163	-30.828245	-7.444748	-8.616669	-8.297596	-6.469231	0.000000	-10.000000	0.258333	-12.000000	26.000000	1023.000000	1023.000000	2046.000000
44.980000	-0.052983	-31.313227	-7.613533	-8.840879	-8.405676	-6.453138	0.000000	-10.000000	0.250000	-11.616667	22.000000	1023.000000	1023.000000	2046.000000
45.000000	-0.053513	-31.625923	-7.674427	-8.994229	-8.354952	-6.602315	0.000000	-10.000000	0.250000	-11.266667	18.166666	1023.000000	1023.000000	2046.000000
45.020000	-0.053126	-31.397600	-7.431026	-9.159845	-8.340435	-6.466293	0.000000	-10.000000	0.233333	-11.000000	14.500000	1023.000000	1023.000000	2046.000000
45.040001	-0.053414	-31.567726	-7.293139	-9.418485	-8.373373	-6.482728	0.000000	-10.000000	0.200000	-10.633333	10.833333	1023.000000	1023.000000	2046.000000
45.060001	-0.053901	-31.855238	-7.300502	-9.358960	-8.471932	-6.723843	0.000000	-10.000000	0.166667	-9.933333	7.333333	1023.000000	1023.000000	2046.000000
45.080002	-0.053302	-31.501644	-7.295300	-9.006501	-8.429853	-6.769989	0.000000	-10.000000	0.150000	-9.000000	4.000000	1023.000000	1023.000000	2046.000000
45.099998	-0.052384	-30.959118	-7.148350	-8.612247	-8.509245	-6.689276	0.000000	-10.000000	0.150000	-7.766667	1.500000	1023.000000	1023.000000	2046.000000
45.119999	-0.052217	-30.860081	-7.081690	-8.362255	-8.693420	-6.722714	0.000000	-10.000000	0.150000	-6.766667	-0.666667	1023.000000	1023.000000	2046.000000
45.139999	-0.051761	-30.590919	-6.995221	-8.153129	-8.717780	-6.724790	0.000000	-10.000000	0.150000	-6.100000	-2.500000	1023.000000	1023.000000	2046.000000
45.160000	-0.051224	-30.273657	-6.921391	-7.945608	-8.741264	-6.665394	0.000000	-10.000000	0.141667	-5.833333	-4.500000	1023.000000	1023.000000	2046.000000
45.180000	-0.051621	-30.507864	-7.036120	-7.925459	-8.891339	-6.654947	0.000000	-10.000000	0.141667	-5.716667	-6.500000	1023.000000	1023.000000	2046.000000
45.200001	-0.052383	-30.958414	-7.231005	-7.852797	-9.037365	-6.837246	0.000000	-10.000000	0.141667	-5.550000	-8.500000	1023.000000	1023.000000	2046.000000
45.220001	-0.052651	-31.116747	-7.361973	-7.788722	-9.078046	-6.888005	0.000000	-10.000000	0.150000	-5.316667	-10.500000	1023.000000	1023.000000	2046.000000
45.240002	-0.053118	-31.392942	-7.477025	-7.948589	-9.122319	-6.845009	0.000000	-10.000000	0.133333	-5.016667	-12.500000	1023.000000	1023.000000	2046.000000
45.259998	-0.054326	-32.106873	-7.755346	-8.143367	-9.209432	-6.998729	0.000000	-10.000000	0.116667	-4.683333	-14.166667	1023.000000	1023.000000	2046.000000
45.279999	-0.055015	-32.513596	-7.930130	-8.180984	-9.211698	-7.190784	0.000000	-10.000000	0.108333	-4.016667	-15.666667	1023.000000	1023.000000	2046.000000
45.299999	-0.055256	-32.656395	-7.980503	-8.272382	-9.290118	-7.113390	0.000000	-10.000000	0.108333	-3.100000	-16.833334	1023.000000	1023.000000	2046.000000
45.320000	-0.056118	-33.165802	-8.117245	-8.402010	-9.421430	-7.225120	0.000000	-10.000000	0.108333	-1.666667	-17.666666	1023.000000	1023.000000	2046.000000
45.340000	-0.056388	-33.325497	-8.188886	-8.415000	-9.401347	-7.320262	0.000000	-10.000000	0.100000	-0.650000	-18.000000	1023.000000	1023.000000	2046.000000
45.360001	-0.056132	-33.173752	-8.085217	-8.442763	-9.374533	-7.271239	0.000000	-10.000000	0.100000	0.000000	-18.000000	1023.000000	1023.000000	2046.000000
45.380001	-0.056603	-33.452656	-8.104071	-8.644538	-9.413730	-7.290319	0.000000	-10.000000	0.100000	0.000000	-18.000000	1023.000000	1023.000000	2046.000000
45.400002	-0.057095	-33.743301	-8.172379	-8.815626	-9.380073	-7.375225	0.000000	-10.000000	0.091667	0.650000	-18.000000	1023.000000	1023.000000	2046.000000
45.419998	-0.057017	-33.697041	-8.160016	-8.850724	-9.333435	-7.352867	0.000000	-10.000000	0.083333	1.833333	-18.000000	1023.000000	1023.000000	2046.000000
45.439999	-0.056939	-33.650986	-8.079782	-8.996773	-9.374901	-7.199533	0.000000	-10.000000	0.066667	3.683333	-18.000000	1023.000000	1023.000000	2046.000000
45.459999	-0.056895	-33.624886	-8.101804	-9.056291	-9.299311	-7.167480	0.000000	-10.000000	0.041667	5.750000	-18.000000	1023.000000	1023.000000	2046.000000
45.480000	-0.056372	-33.315842	-8.060958	-8.974498	-9.148249	-7.132137	0.000000	-10.000000	0.016667	8.116667	-18.000000	1023.000000	1023.000000	2046.000000
45.500000	-0.055096	-32.561737	-7.854652	-8.856493	-8.940012	-6.910581	0.000000	-10.000000	-0.016667	10.750000	-18.000000	1023.000000	1023.000000	2046.000000
45.520000	-0.053519	-31.629723	-7.674237	-8.714659	-8.627963	-6.612862	0.000000	-10.000000	-0.058333	13.433333	-18.000000	1023.000000	1023.000000	2046.000000
45.540001	-0.052575	-31.071653	-7.619621	-8.672133	-8.348798	-6.431100	0.000000	-10.000000	-0.116667	16.200001	-18.000000	1023.000000	1023.000000	2046.000000
45.560001	-0.051194	-30.255810	-7.513225	-8.512239	-7.961898	-6.268448	0.000000	-10.000000	-0.183333	18.683334	-4.000000	1023.000000	1023.000000	2046.000000
45.580002	-0.048797	-28.838812	-7.205863	-8.318170	-7.561643	-5.753137	0.000000	-10.000000	-0.258333	21.066668	11.666667	1023.000000	1023.000000	2046.000000
45.599998	-0.047696	-28.188375	-7.250863	-8.313066	-7.171164	-5.453281	0.000000	-10.000000	-0.308333	23.049999	29.833334	1023.000000	1023.000000	2046.000000
45.619999	-0.046134	-27.265333	-7.239403	-8.147635	-6.655959	-5.222335	0.000000	-10.000000	-0.350000	24.783333	36.666668	1023.000000	1023.000000	2046.000000
45.639999	-0.043701	-25.827383	-6.919439	-7.955246	-6.156531	-4.796166	0.000000	-10.000000	-0.358333	25.900000	44.666668	1023.000000	1023.000000	2046.000000
45.660000	-0.041830	-24.721777	-6.538147	-7.945639	-5.794665	-4.443326	0.000000	-10.000000	-0.400000	26.800001	53.166668	1023.000000	1023.000000	2046.000000
45.680000	-0.039653	-23.434719	-6.072516	-7.743648	-5.318216	-4.300339	0.000000	-10.000000	-0.433333	27.650000	62.000000	1023.000000	1023.000000	2046.000000
45.700001	-0.036602	-21.631584	-5.682014	-7.336432	-4.808055	-3.805081	0.000000	-10.000000	-0.475000	28.766666	71.166664	1023.000000	1023.000000	2046.000000
45.720001	-0.034287	-20.263548	-5.496682	-6.835361	-4.421436	-3.510068	0.000000	-10.000000	-0.491667	29.783333	80.666664	1023.000000	1023.000000	2046.000000
45.740002	-0.031042	-18.345701	-5.205280	-6.119507	-3.920722	-3.100192	0.000000	-10.000000	-0.525000	30.566668	90.500000	1023.000000	1023.000000	2046.000000
45.759998	-0.028469	-16.825197	-4.867855	-5.686177	-3.592486	-2.678680	0.000000	-10.000000	-0.558333	31.333334	100.500000	1023.000000	1023.000000	2046.000000
45.779999	-0.026367	-15.582782	-4.679198	-5.214539	-3.168353	-2.520693	0.000000	-10.000000	-0.575000	31.966667	110.666664	1023.000000	1023.000000	2046.000000
45.799999	-0.023606	-13.950989	-4.425107	-4.727847	-2.745531	-2.052504	0.000000	-10.000000	-0.575000	32.566666	121.166664	1023.000000	1023.000000	2046.000000
45.820000	-0.021944	-12.969047	-4.411175	-4.331254	-2.403025	-1.823592	0.000000	-10.000000	-0.591667	32.750000	132.000000	1023.000000	1023.000000	2046.000000
45.840000	-0.019788	-11.694799	-4.330000	-3.863058	-1.926898	-1.574844	0.000000	-10.000000	-0.616667	33.049999	143.000000	1023.000000	1023.000000	2046.000000
45.860001	-0.017489	-10.336160	-4.193255	-3.586363	-1.445543	-1.111000	0.000000	-10.000000	-0.641667	33.383335	154.000000	1023.000000	1023.000000	2046.000000
45.880001	-0.016069	-9.496753	-4.152993	-3.391893	-0.984676	-0.967191	0.000000	-10.000000	-0.633333	33.583332	165.000000	1023.000000	1023.000000	2046.000000
45.900002	-0.014090	-8.327237	-4.048943	-3.112365	-0.448829	-0.717101	0.000000	-10.000000	-0.650000	33.650002	176.166672	1023.000000	1023.000000	2046.000000
45.919998	-0.012059	-7.126798	-3.984212	-2.914598	0.065615	-0.293602	0.000000	-10.000000	-0.658333	33.683334	187.333328	1023.000000	1023.000000	2046.000000
45.939999	-0.010483	-6.195578	-3.868189	-2.761632	0.485995	-0.051753	0.000000	-10.000000	-0.650000	33.433334	198.666672	1023.000000	1023.000000	2046.000000
45.959999	-0.007707	-4.554872	-3.517721	-2.494124	1.063381	0.393593	0.000000	-10.000000	-0.625000	33.466667	209.833328	1023.000000	1023.000000	2046.000000
45.980000	-0.005509	-3.255860	-3.133040	-2.381777	1.525929	0.733027	0.000000	-10.000000	-0.591667	33.200001	221.000000	1023.000000	1023.000000	2046.000000
46.000000	-0.003218	-1.901838	-2.663879	-2.205835	2.024628	0.943248	0.000000	-10.000000	-0.591667	33.250000	232.166672	1023.000000	1023.000000	2046.000000
46.020000	-0.000935	-0.552640	-2.162147	-2.256063	2.456622	1.408948	0.000000	-10.000000	-0.591667	33.033337	243.333328	1023.000000	1023.000000	2046.000000
46.040001	0.000621	0.366868	-1.802708	-2.220290	2.777539	1.612327	0.000000	-10.000000	-0.600000	33.133335	254.500000	1023.000000	1023.000000	2046.000000
46.060001	0.003208	1.896003	-1.357389	-2.165276	3.280224	2.138444	0.000000	-10.000000	-0.591667	33.316669	265.500000	1023.000000	1023.000000	2046.000000
46.080002	0.004807	2.841115	-1.085205	-2.086683	3.666827	2.346176	0.000000	-10.000000	-0.575000	33.133335	276.500000	1023.000000	1023.000000	2046.000000
46.099998	0.007275	4.299332	-0.719580	-1.718555	4.193647	2.543820	0.000000	-10.000000	-0.550000	32.816666	287.500000	1023.000000	1023.000000	2046.000000
46.119999	0.009836	5.813355	-0.228736	-1.454059	4.538393	2.957757	0.000000	-10.000000	-0.533333	32.233334	298.500000	1023.000000	1023.000000	2046.000000
46.139999	0.011704	6.916908	0.088283	-1.250315	4.925438	3.153503	0.000000	-10.000000	-0.541667	31.983334	309.333344	1023.000000	1023.000000	2046.000000
46.160000	0.014216	8.401520	0.453296	-0.958612	5.383780	3.523056	0.000000	-10.000000	-0.558333	31.850000	320.000000	1023.000000	1023.000000	2046.000000
46.180000	0.016315	9.641922	0.754814	-0.780639	5.817846	3.849901	0.000000	-10.000000	-0.558333	31.666666	330.666656	1023.000000	1023.000000	2046.000000
46.200001	0.018388	10.867374	1.136486	-0.471718	6.207716	3.994890	0.000000	-10.000000	-0.533333	31.383333	341.333344	1023.000000	1023.000000	2046.000000
46.220001	0.020776	12.278444	1.335363	-0.161683	6.785881	4.318883	0.000000	-10.000000	-0.508333	30.866667	352.000000	1023.000000	1023.000000	2046.000000
46.240002	0.022417	13.248532	1.542633	-0.071503	7.106953	4.670450	0.000000	-10.000000	-0.483333	30.433334	362.333344	1023.000000	1023.000000	2046.000000
46.259998	0.024384	14.411030	1.785592	0.254829	7.490613	4.879996	0.000000	-10.000000	-0.466667	30.066668	372.500000	1023.000000	1023.000000	2046.000000
46.279999	0.026845	15.865570	2.349627	0.369070	7.827398	5.319476	0.000000	-10.000000	-0.433333	29.566668	382.500000	1023.000000	1023.000000	2046.000000
46.299999	0.028787	17.013323	2.776280	0.543771	8.211944	5.481329	0.000000	-10.000000	-0.425000	29.133333	392.500000	1023.000000	1023.000000	2046.000000
46.320000	0.031540	18.640167	3.112137	1.117790	8.709105	5.701136	0.000000	-10.000000	-0.400000	28.533335	402.333344	1023.000000	1023.000000	2046.000000
46.340000	0.033796	19.973265	3.226020	1.650928	9.010833	6.085484	0.000000	-10.000000	-0.391667	27.983334	412.000000	1023.000000	1023.000000	2046.000000
46.360001	0.035226	20.818335	3.247075	2.172768	9.203680	6.194813	0.000000	-10.000000	-0.366667	27.433334	421.333344	1023.000000	1023.000000	2046.000000
46.380001	0.037336	22.065418	3.509463	2.754659	9.449355	6.351941	0.000000	-10.000000	-0.358333	26.950001	430.666656	1023.000000	1023.000000	2046.000000
46.400002	0.039935	23.601458	3.932404	3.295748	9.706019	6.667286	0.000000	-10.000000	-0.350000	26.516666	439.666656	1023.000000	1023.000000	2046.000000
46.419998	0.041613	24.593052	4.254783	3.694219	9.845022	6.799027	0.000000	-10.000000	-0.350000	26.100000	448.666656	1023.000000	1023.000000	2046.000000
46.439999	0.043854	25.917746	4.596125	4.292114	10.136065	6.893443	0.000000	-10.000000	-0.333333	25.966667	457.333344	1023.000000	1023.000000	2046.000000
46.459999	0.045766	27.047537	4.893202	4.569348	10.418362	7.166625	0.000000	-10.000000	-0.316667	25.516666	466.166656	1023.000000	1023.000000	2046.000000
46.480000	0.046885	27.709269	5.049351	4.822624	10.639092	7.198202	0.000000	-10.000000	-0.291667	24.966667	474.666656	1023.000000	1023.000000	2046.000000
46.500000	0.048952	28.930378	5.476895	4.956504	10.892792	7.604187	0.000000	-10.000000	-0.266667	23.900000	483.000000	1023.000000	1023.000000	2046.000000
46.520000	0.049723	29.386530	5.602341	4.994609	11.110023	7.679555	0.000000	-10.000000	-0.233333	23.166666	491.000000	1023.000000	1023.000000	2046.000000
46.540001	0.051498	30.435591	5.697403	5.361533	11.536630	7.840024	0.000000	-10.000000	-0.200000	22.250000	499.000000	1023.000000	1023.000000	2046.000000
46.560001	0.051715	30.563673	5.572966	5.395514	11.596203	7.998991	0.000000	-10.000000	-0.133333	20.866667	506.666656	1023.000000	1023.000000	2046.000000
46.580002	0.051879	30.660456	5.473603	5.552538	11.702051	7.932264	0.000000	-10.000000	-0.075000	18.866667	513.833313	1023.000000	1023.000000	2046.000000
46.599998	0.052520	31.039169	5.646173	5.484321	11.694985	8.213690	0.000000	-10.000000	-0.008333	16.233334	520.333313	1023.000000	1023.000000	2046.000000
46.619999	0.051716	30.564199	5.627349	5.284239	11.600455	8.052156	0.000000	-10.000000	0.033333	12.383333	526.333313	1023.000000	1023.000000	2046.000000
46.639999	0.051264	30.296892	5.773161	5.124999	11.491650	7.907082	0.000000	-10.000000	0.083333	6.716667	531.333313	1023.000000	1023.000000	2046.000000
46.660000	0.050045	29.576834	5.818720	4.603208	11.250938	7.903967	0.000000	-10.000000	0.141667	0.383333	534.833313	1023.000000	1023.000000	2046.000000
46.680000	0.047943	28.334248	5.617420	4.277839	11.006344	7.432644	0.000000	-10.000000	0.191667	-6.100000	536.500000	1023.000000	1023.000000	2046.000000
46.700001	0.046890	27.712244	5.611128	4.034909	10.681402	7.384805	0.000000	-10.000000	0.266667	-11.616667	537.000000	1023.000000	1023.000000	2046.000000
46.720001	0.044666	26.397617	5.300877	3.818856	10.328121	6.949763	0.000000	-10.000000	0.341667	-16.300001	537.000000	1023.000000	1023.000000	2046.000000
46.740002	0.043396	25.647196	5.147809	3.777763	9.986060	6.735564	0.000000	-10.000000	0.433333	-19.716667	533.500000	1023.000000	1023.000000	2046.000000
46.759998	0.041003	24.232771	4.831262	3.455283	9.439225	6.507001	0.000000	-10.000000	0.516667	-22.200001	524.666687	1023.000000	1023.000000	2046.000000
46.779999	0.038825	22.945299	4.542205	3.314513	9.010635	6.077946	0.000000	-10.000000	0.575000	-23.799999	515.833313	1023.000000	1023.000000	2046.000000
46.799999	0.036816	21.758438	4.340163	2.990486	8.457559	5.970231	0.000000	-10.000000	0.650000	-25.833334	504.833344	1023.000000	1023.000000	2046.000000
46.820000	0.034033	20.113594	3.819480	2.788997	8.042660	5.462457	0.000000	-10.000000	0.716667	-27.583334	495.833344	1023.000000	1023.000000	2046.000000
46.840000	0.032141	18.995068	3.416282	2.455091	7.708493	5.415201	0.000000	-10.000000	0.800000	-29.516666	483.500000	1023.000000	1023.000000	2046.000000
46.860001	0.028679	16.949083	2.667618	2.128144	7.271704	4.881618	0.000000	-10.000000	0.850000	-30.683334	473.500000	1023.000000	1023.000000	2046.000000
46.880001	0.026968	15.938027	2.514940	1.851264	6.865073	4.706751	0.000000	-10.000000	0.883333	-31.766666	463.333344	1023.000000	1023.000000	2046.000000
46.900002	0.024287	14.353699	2.260451	1.365187	6.447052	4.281009	0.000000	-10.000000	0.933333	-32.866669	452.833344	1023.000000	1023.000000	2046.000000
46.919998	0.023050	13.622490	2.200472	1.232723	6.187611	4.001684	0.000000	-10.000000	0.966667	-33.633335	442.000000	1023.000000	1023.000000	2046.000000
46.939999	0.020966	12.390666	1.826076	1.159415	5.755508	3.649667	0.000000	-10.000000	1.016667	-34.183334	430.833344	1023.000000	1023.000000	2046.000000
46.959999	0.019001	11.229579	1.417816	1.501240	5.295661	3.014861	0.000000	-10.000000	1.033333	-34.516666	419.500000	1023.000000	1023.000000	2046.000000
46.980000	0.018088	10.690048	1.336209	1.660354	4.787943	2.905542	0.000000	-10.000000	1.050000	-34.766666	407.833344	1023.000000	1023.000000	2046.000000
47.000000	0.016172	9.557646	1.042878	1.639244	4.401220	2.474303	0.000000	-10.000000	1.050000	-34.900002	396.333344	1023.000000	1023.000000	2046.000000
47.020000	0.015716	9.288177	1.078738	1.750965	4.096885	2.361588	0.000000	-10.000000	1.050000	-34.933334	384.666656	1023.000000	1023.000000	2046.000000
47.040001	0.013658	8.071756	0.733806	1.563339	3.669318	2.105293	0.000000	-10.000000	1.050000	-34.816666	377.000000	1023.000000	1023.000000	2046.000000
47.060001	0.011736	6.936081	0.339521	1.650044	3.326412	1.620104	0.000000	-10.000000	1.033333	-34.616669	365.333344	1023.000000	1023.000000	2046.000000
47.080002	0.009765	5.771045	0.028797	1.391981	2.832136	1.518130	0.000000	-10.000000	1.016667	-34.500000	353.666656	1023.000000	1023.000000	2046.000000
47.099998	0.007246	4.282343	-0.506616	1.156537	2.555336	1.077086	0.000000	-10.000000	1.000000	-34.383335	342.000000	1023.000000	1023.000000	2046.000000
47.119999	0.005916	3.496579	-0.603323	0.743667	2.210335	1.145899	0.000000	-10.000000	1.000000	-34.200001	330.500000	1023.000000	1023.000000	2046.000000
47.139999	0.002937	1.736038	-1.117051	0.235724	1.796094	0.821271	0.000000	-10.000000	1.000000	-33.966667	319.166656	1023.000000	1023.000000	2046.000000
47.160000	0.000719	0.424710	-1.555353	0.118425	1.460264	0.401374	0.000000	-10.000000	1.000000	-33.733334	307.833344	1023.000000	1023.000000	2046.000000
47.180000	-0.001332	-0.786994	-1.836208	-0.231065	1.007329	0.272950	0.000000	-10.000000	0.983333	-33.383335	300.333344	1023.000000	1023.000000	2046.000000
47.200001	-0.004404	-2.603011	-2.444159	-0.566650	0.587557	-0.179759	0.000000	-10.000000	0.941667	-32.583336	289.500000	1023.000000	1023.000000	2046.000000
47.220001	-0.006225	-3.678904	-2.640200	-0.770577	0.220073	-0.488201	0.000000	-10.000000	0.891667	-31.533335	275.166656	1023.000000	1023.000000	2046.000000
47.240002	-0.008295	-4.902208	-2.766671	-1.262535	-0.238048	-0.634954	0.000000	-10.000000	0.858333	-30.750000	264.500000	1023.000000	1023.000000	2046.000000
47.259998	-0.010597	-6.262733	-3.000312	-1.589502	-0.582521	-1.090397	0.000000	-10.000000	0.850000	-30.200001	254.166672	1023.000000	1023.000000	2046.000000
47.279999	-0.012024	-7.105914	-3.004759	-1.983072	-0.888972	-1.229112	0.000000	-10.000000	0.841667	-29.933334	244.000000	1023.000000	1023.000000	2046.000000
47.299999	-0.014655	-8.660966	-3.379812	-2.435320	-1.158039	-1.687794	0.000000	-10.000000	0.833333	-29.666668	233.833328	1023.000000	1023.000000	2046.000000
47.320000	-0.015597	-9.217975	-3.371658	-2.677998	-1.378331	-1.789988	0.000000	-10.000000	0.800000	-29.316668	224.166672	1023.000000	1023.000000	2046.000000
47.340000	-0.017897	-10.577076	-3.659017	-3.029372	-1.721387	-2.167300	0.000000	-10.000000	0.766667	-29.016668	214.500000	1023.000000	1023.000000	2046.000000
47.360001	-0.018881	-11.158540	-3.688875	-3.159536	-1.991556	-2.318573	0.000000	-10.000000	0.733333	-28.716667	204.833328	1023.000000	1023.000000	2046.000000
47.380001	-0.020965	-12.390388	-3.959519	-3.514901	-2.373090	-2.542878	0.000000	-10.000000	0.733333	-28.433334	195.166672	1023.000000	1023.000000	2046.000000
47.400002	-0.022531	-13.316054	-4.145509	-3.719347	-2.610836	-2.840362	0.000000	-10.000000	0.725000	-27.866667	185.833328	1023.000000	1023.000000	2046.000000
47.419998	-0.024230	-14.319936	-4.314163	-4.051526	-3.015013	-2.939234	0.000000	-10.000000	0.716667	-27.300001	176.500000	1023.000000	1023.000000	2046.000000
47.439999	-0.025956	-15.339917	-4.569794	-4.194929	-3.256433	-3.318761	0.000000	-10.000000	0.700000	-26.950001	170.500000	1023.000000	1023.000000	2046.000000
47.459999	-0.027475	-16.237570	-4.757853	-4.573647	-3.610520	-3.295550	0.000000	-10.000000	0.700000	-26.716667	164.500000	1023.000000	1023.000000	2046.000000
47.480000	-0.029712	-17.559708	-5.248277	-4.889275	-3.750464	-3.671692	0.000000	-10.000000	0.683333	-26.216667	152.666672	1023.000000	1023.000000	2046.000000
47.500000	-0.030060	-17.765169	-5.084559	-5.106250	-3.940884	-3.633476	0.000000	-10.000000	0.666667	-25.866667	143.833328	1023.000000	1023.000000	2046.000000
47.520000	-0.031507	-18.620871	-5.038558	-5.619936	-4.150413	-3.811964	0.000000	-10.000000	0.633333	-25.316668	132.333328	1023.000000	1023.000000	2046.000000
47.540001	-0.031963	-18.890247	-4.777919	-5.842634	-4.342521	-3.927173	0.000000	-10.000000	0.616667	-25.033333	126.666664	1023.000000	1023.000000	2046.000000
47.560001	-0.033173	-19.605150	-4.821797	-6.084671	-4.599290	-4.099394	0.000000	-10.000000	0.583333	-24.150000	115.666664	1023.000000	1023.000000	2046.000000
47.580002	-0.033352	-19.710924	-4.844535	-5.706691	-4.702578	-4.457120	0.000000	-10.000000	0.550000	-23.383333	107.666664	1023.000000	1023.000000	2046.000000
47.599998	-0.033187	-19.613810	-4.666873	-5.507687	-5.000984	-4.438267	0.000000	-10.000000	0.500000	-22.333334	97.333336	1023.000000	1023.000000	2046.000000
47.619999	-0.033801	-19.976633	-4.751563	-5.347805	-5.232625	-4.644641	0.000000	-10.000000	0.466667	-21.883333	92.333336	1023.000000	1023.000000	2046.000000
47.639999	-0.033477	-19.784874	-4.539875	-5.258007	-5.472664	-4.514328	0.000000	-10.000000	0.450000	-21.533333	87.500000	1023.000000	1023.000000	2046.000000
47.660000	-0.034917	-20.635740	-4.808804	-5.362433	-5.774249	-4.690253	0.000000	-10.000000	0.450000	-21.333334	82.666664	1023.000000	1023.000000	2046.000000
47.680000	-0.035726	-21.113890	-4.966585	-5.210392	-5.989495	-4.947416	0.000000	-10.000000	0.450000	-20.833334	73.166664	1023.000000	1023.000000	2046.000000
47.700001	-0.036976	-21.853060	-5.208642	-5.299281	-6.301976	-5.043160	0.000000	-10.000000	0.450000	-20.400000	66.166664	1023.000000	1023.000000	2046.000000
47.720001	-0.038286	-22.626911	-5.464663	-5.389645	-6.504108	-5.268495	0.000000	-10.000000	0.441667	-20.050001	59.166668	1023.000000	1023.000000	2046.000000
47.740002	-0.039309	-23.231707	-5.471046	-5.801277	-6.823933	-5.135451	0.000000	-10.000000	0.425000	-19.550001	52.500000	1023.000000	1023.000000	2046.000000
47.759998	-0.041388	-24.460449	-5.762283	-6.070849	-7.016137	-5.611179	0.000000	-10.000000	0.400000	-18.800001	43.833332	1023.000000	1023.000000	2046.000000
47.779999	-0.042697	-25.234100	-5.877940	-6.390563	-7.270536	-5.695061	0.000000	-10.000000	0.375000	-17.850000	35.500000	1023.000000	1023.000000	2046.000000
47.799999	-0.044520	-26.311176	-6.247074	-6.635512	-7.404691	-6.023899	0.000000	-10.000000	0.358333	-17.350000	31.500000	1023.000000	1023.000000	2046.000000
47.820000	-0.045356	-26.805132	-6.190493	-6.943483	-7.716554	-5.954601	0.000000	-10.000000	0.325000	-16.683334	25.833334	1023.000000	1023.000000	2046.000000
47.840000	-0.047381	-28.002068	-6.573896	-7.242277	-7.877399	-6.308495	0.000000	-10.000000	0.300000	-16.266666	22.166666	1023.000000	1023.000000	2046.000000
47.860001	-0.047770	-28.231993	-6.521156	-7.375229	-8.003025	-6.332581	0.000000	-10.000000	0.283333	-15.800000	16.666666	1023.000000	1023.000000	2046.000000
47.880001	-0.049448	-29.223978	-6.721327	-7.798510	-8.256074	-6.448067	0.000000	-10.000000	0.283333	-15.366667	11.500000	1023.000000	1023.000000	2046.000000
47.900002	-0.050777	-30.009333	-6.935705	-7.993637	-8.417995	-6.661995	0.000000	-10.000000	0.283333	-14.933333	6.333333	1023.000000	1023.000000	2046.000000
47.919998	-0.051656	-30.528650	-7.002241	-8.352059	-8.634939	-6.539410	0.000000	-10.000000	0.275000	-14.150001	0.000000	1023.000000	1023.000000	2046.000000
47.939999	-0.053580	-31.665565	-7.360917	-8.606707	-8.780199	-6.917742	0.000000	-10.000000	0.275000	-13.750000	-3.000000	1023.000000	1023.000000	2046.000000
47.959999	-0.053749	-31.765762	-7.303479	-8.699658	-8.883208	-6.879417	0.000000	-10.000000	0.275000	-13.150001	-7.333333	1023.000000	1023.000000	2046.000000
47.980000	-0.055041	-32.528992	-7.496519	-8.971930	-9.081728	-6.978816	0.000000	-10.000000	0.266667	-12.583334	-11.333333	1023.000000	1023.000000	2046.000000
48.000000	-0.055806	-32.981388	-7.583829	-9.054636	-9.164505	-7.178418	0.000000	-10.000000	0.258333	-11.866667	-16.666666	1023.000000	1023.000000	2046.000000
48.020000	-0.055874	-33.021729	-7.442650	-9.198382	-9.346834	-7.033862	0.000000	-10.000000	0.250000	-11.350000	-20.666666	1023.000000	1023.000000	2046.000000
48.040001	-0.056937	-33.649509	-7.651796	-9.406269	-9.449610	-7.141833	0.000000	-10.000000	0.250000	-11.000000	-23.333334	1023.000000	1023.000000	2046.000000
48.060001	-0.057731	-34.118832	-7.772680	-9.433652	-9.454088	-7.458412	0.000000	-10.000000	0.225000	-10.583333	-25.833334	1023.000000	1023.000000	2046.000000
48.080002	-0.057199	-33.804478	-7.598525	-9.456038	-9.466328	-7.283586	0.000000	-10.000000	0.191667	-9.916667	-29.500000	1023.000000	1023.000000	2046.000000
48.099998	-0.057895	-34.215893	-7.793049	-9.632292	-9.463324	-7.327229	0.000000	-10.000000	0.158333	-8.916666	-32.833332	1023.000000	1023.000000	2046.000000
48.119999	-0.058541	-34.597485	-7.986704	-9.682693	-9.444958	-7.483127	0.000000	-10.000000	0.133333	-7.250000	-35.833332	1023.000000	1023.000000	2046.000000
48.139999	-0.057778	-34.147041	-7.934226	-9.608801	-9.337182	-7.266833	0.000000	-10.000000	0.116667	-4.400000	-38.166668	1023.000000	1023.000000	2046.000000
48.160000	-0.057383	-33.913216	-7.902812	-9.706972	-9.139976	-7.163455	0.000000	-10.000000	0.091667	-0.716667	-39.500000	1023.000000	1023.000000	2046.000000
48.180000	-0.056478	-33.378407	-7.677783	-9.723930	-8.803845	-7.172847	0.000000	-10.000000	0.058333	3.166667	-40.000000	1023.000000	1023.000000	2046.000000
48.200001	-0.054334	-32.111504	-7.307921	-9.499448	-8.414579	-6.889556	0.000000	-10.000000	0.016667	7.333333	-40.000000	1023.000000	1023.000000	2046.000000
48.220001	-0.052635	-31.107330	-7.176827	-9.234471	-8.124412	-6.571621	0.000000	-10.000000	-0.058333	11.466667	-40.000000	1023.000000	1023.000000	2046.000000
48.240002	-0.050597	-29.902653	-7.113127	-8.617544	-7.750960	-6.421021	0.000000	-10.000000	-0.116667	15.533334	-40.000000	1023.000000	1023.000000	2046.000000
48.259998	-0.047092	-27.831137	-6.598349	-7.895855	-7.421297	-5.915636	0.000000	-10.000000	-0.200000	18.583334	-40.000000	1023.000000	1023.000000	2046.000000
48.279999	-0.044475	-26.284922	-6.214401	-7.510340	-7.159343	-5.400838	0.000000	-10.000000	-0.291667	22.233334	-16.666666	1023.000000	1023.000000	2046.000000
48.299999	-0.042486	-25.109390	-6.078241	-7.027703	-6.695565	-5.307882	0.000000	-10.000000	-0.375000	24.866667	6.666667	1023.000000	1023.000000	2046.000000
48.320000	-0.039590	-23.397497	-5.786078	-6.564277	-6.259449	-4.787694	0.000000	-10.000000	-0.433333	27.033335	32.666668	1023.000000	1023.000000	2046.000000
48.340000	-0.038444	-22.720657	-5.950229	-6.249279	-5.911172	-4.609977	0.000000	-10.000000	-0.458333	27.783335	38.333332	1023.000000	1023.000000	2046.000000
48.360001	-0.036230	-21.411903	-5.806314	-5.831025	-5.465662	-4.308904	0.000000	-10.000000	-0.508333	28.816668	47.166668	1023.000000	1023.000000	2046.000000
48.380001	-0.034337	-20.292908	-5.652695	-5.680973	-5.128634	-3.830606	0.000000	-10.000000	-0.558333	30.333334	60.000000	1023.000000	1023.000000	2046.000000
48.400002	-0.033245	-19.647818	-5.783096	-5.528008	-4.575107	-3.761607	0.000000	-10.000000	-0.591667	31.333332	69.833336	1023.000000	1023.000000	2046.000000
48.419998	-0.030748	-18.171999	-5.634983	-5.237024	-3.962782	-3.337210	0.000000	-10.000000	-0.591667	32.299999	80.166664	1023.000000	1023.000000	2046.000000
48.439999	-0.029520	-17.446243	-5.701714	-5.201371	-3.487138	-3.056021	0.000000	-10.000000	-0.591667	32.849998	87.333336	1023.000000	1023.000000	2046.000000
48.459999	-0.027377	-16.179737	-5.532184	-4.927822	-2.970335	-2.749396	0.000000	-10.000000	-0.591667	33.433334	102.000000	1023.000000	1023.000000	2046.000000
48.480000	-0.024863	-14.693944	-5.106052	-4.809440	-2.579915	-2.198536	0.000000	-10.000000	-0.600000	33.766666	113.000000	1023.000000	1023.000000	2046.000000
48.500000	-0.022896	-13.531310	-4.927711	-4.590264	-1.955531	-2.057802	0.000000	-10.000000	-0.608333	33.966667	124.333336	1023.000000	1023.000000	2046.000000
48.520000	-0.019987	-11.812371	-4.377509	-4.493512	-1.451276	-1.490075	0.000000	-10.000000	-0.616667	34.150002	131.833328	1023.000000	1023.000000	2046.000000
48.540001	-0.018776	-11.096492	-4.232058	-4.524824	-1.037461	-1.302150	0.000000	-10.000000	-0.633333	34.299999	143.166672	1023.000000	1023.000000	2046.000000
48.560001	-0.016518	-9.762351	-3.692473	-4.432271	-0.721400	-0.916207	0.000000	-10.000000	-0.641667	34.383335	154.500000	1023.000000	1023.000000	2046.000000
48.580002	-0.014731	-8.706300	-3.426562	-4.445787	-0.310530	-0.523420	0.000000	-10.000000	-0.641667	34.099998	169.833328	1023.000000	1023.000000	2046.000000
48.599998	-0.013146	-7.769253	-3.226972	-4.266999	0.175993	-0.451275	0.000000	-10.000000	-0.633333	33.849998	181.333328	1023.000000	1023.000000	2046.000000
48.619999	-0.010280	-6.075318	-2.739313	-3.968059	0.623228	0.008825	0.000000	-10.000000	-0.625000	33.733334	192.666672	1023.000000	1023.000000	2046.000000
48.639999	-0.008424	-4.978648	-2.507472	-3.866601	1.052002	0.343424	0.000000	-10.000000	-0.616667	33.733334	200.166672	1023.000000	1023.000000	2046.000000
48.660000	-0.006688	-3.952649	-2.286645	-3.637415	1.495681	0.475731	0.000000	-10.000000	-0.600000	33.733334	211.500000	1023.000000	1023.000000	2046.000000
48.680000	-0.003943	-2.330279	-1.875783	-3.363844	2.018577	0.890771	0.000000	-10.000000	-0.583333	33.266666	226.500000	1023.000000	1023.000000	2046.000000
48.700001	-0.002541	-1.501870	-1.711793	-3.348499	2.281234	1.277187	0.000000	-10.000000	-0.575000	33.033333	237.666672	1023.000000	1023.000000	2046.000000
48.720001	-0.001197	-0.707327	-1.605839	-3.130935	2.737251	1.292196	0.000000	-10.000000	-0.575000	32.583332	248.666672	1023.000000	1023.000000	2046.000000
48.740002	0.001375	0.812407	-1.191676	-2.818859	3.176034	1.646907	0.000000	-10.000000	-0.575000	32.383335	256.000000	1023.000000	1023.000000	2046.000000
48.759998	0.003594	2.123925	-0.825383	-2.742336	3.578632	2.113011	0.000000	-10.000000	-0.575000	32.100002	266.833344	1023.000000	1023.000000	2046.000000
48.779999	0.005368	3.172611	-0.544964	-2.500332	3.988179	2.229728	0.000000	-10.000000	-0.566667	31.883333	281.166656	1023.000000	1023.000000	2046.000000
48.799999	0.008291	4.899899	-0.054150	-2.144317	4.487114	2.611252	0.000000	-10.000000	-0.558333	31.650000	291.833344	1023.000000	1023.000000	2046.000000
48.820000	0.010151	5.999207	0.169183	-2.030718	4.854896	3.005846	0.000000	-10.000000	-0.541667	31.466667	302.500000	1023.000000	1023.000000	2046.000000
48.840000	0.011455	6.770061	0.226708	-1.742689	5.222456	3.063587	0.000000	-10.000000	-0.516667	31.183332	309.666656	1023.000000	1023.000000	2046.000000
48.860001	0.014177	8.378706	0.671653	-1.491595	5.692369	3.506279	0.000000	-10.000000	-0.475000	30.716667	320.166656	1023.000000	1023.000000	2046.000000
48.880001	0.016022	9.469247	1.057307	-1.424830	6.053991	3.782779	0.000000	-10.000000	-0.450000	30.266666	333.833344	1023.000000	1023.000000	2046.000000
48.900002	0.018920	11.181618	1.550317	-0.918256	6.535727	4.013829	0.000000	-10.000000	-0.441667	30.066668	343.833344	1023.000000	1023.000000	2046.000000
48.919998	0.021195	12.526029	1.703391	-0.411753	6.842259	4.392130	0.000000	-10.000000	-0.441667	30.083334	353.833344	1023.000000	1023.000000	2046.000000
48.939999	0.022701	13.416073	1.665390	0.225803	7.165014	4.359866	0.000000	-10.000000	-0.425000	29.700001	360.500000	1023.000000	1023.000000	2046.000000
48.959999	0.025575	15.114756	2.098562	0.754368	7.424520	4.837305	0.000000	-10.000000	-0.400000	28.916666	370.500000	1023.000000	1023.000000	2046.000000
48.980000	0.027361	16.170322	2.250056	1.256197	7.742857	4.921213	0.000000	-10.000000	-0.400000	28.300001	380.333344	1023.000000	1023.000000	2046.000000
49.000000	0.030457	18.000006	2.798319	1.921900	8.024352	5.255435	0.000000	-10.000000	-0.408333	28.050001	390.000000	1023.000000	1023.000000	2046.000000
49.020000	0.031965	18.891068	2.985435	2.384586	8.202178	5.318867	0.000000	-10.000000	-0.425000	27.916668	399.333344	1023.000000	1023.000000	2046.000000
49.040001	0.034328	20.287825	3.207444	3.061803	8.616243	5.402334	0.000000	-10.000000	-0.416667	27.700001	408.666656	1023.000000	1023.000000	2046.000000
49.060001	0.035954	21.249083	3.403739	3.312842	8.814340	5.718163	0.000000	-10.000000	-0.391667	27.283333	417.833344	1023.000000	1023.000000	2046.000000
49.080002	0.037162	21.962666	3.544062	3.606107	9.076965	5.735532	0.000000	-10.000000	-0.325000	26.299999	430.000000	1023.000000	1023.000000	2046.000000
49.099998	0.039111	23.114365	3.952767	3.622900	9.341291	6.197406	0.000000	-10.000000	-0.266667	25.200001	439.000000	1023.000000	1023.000000	2046.000000
49.119999	0.039634	23.423706	3.914059	3.854455	9.685620	5.969572	0.000000	-10.000000	-0.233333	23.966667	447.666656	1023.000000	1023.000000	2046.000000
49.139999	0.041289	24.401583	4.046093	4.077347	9.929464	6.348678	0.000000	-10.000000	-0.225000	23.283335	453.000000	1023.000000	1023.000000	2046.000000
49.160000	0.040959	24.206606	3.780742	4.124675	9.984946	6.316242	0.000000	-10.000000	-0.191667	22.150002	461.000000	1023.000000	1023.000000	2046.000000
49.180000	0.041849	24.732718	3.862790	4.283020	10.087747	6.499160	0.000000	-10.000000	-0.116667	20.650002	468.666656	1023.000000	1023.000000	2046.000000
49.200001	0.041253	24.380562	3.818062	4.126260	9.980244	6.455996	0.000000	-10.000000	-0.050000	18.233334	475.833344	1023.000000	1023.000000	2046.000000
49.220001	0.040661	24.030695	3.879814	4.034261	9.920742	6.195878	0.000000	-10.000000	0.025000	14.816667	482.333344	1023.000000	1023.000000	2046.000000
49.240002	0.039776	23.507599	3.959748	3.619026	9.658225	6.270598	0.000000	-10.000000	0.083333	9.166667	488.000000	1023.000000	1023.000000	2046.000000
49.259998	0.037487	22.155056	3.661770	3.313110	9.379772	5.800405	0.000000	-10.000000	0.141667	2.466666	492.166656	1023.000000	1023.000000	2046.000000
49.279999	0.036397	21.510748	3.698392	3.010684	8.971058	5.830615	0.000000	-10.000000	0.225000	-6.650000	494.333344	1023.000000	1023.000000	2046.000000
49.299999	0.034049	20.123056	3.379205	2.707598	8.653924	5.382329	0.000000	-10.000000	0.308333	-13.600000	495.000000	1023.000000	1023.000000	2046.000000
49.320000	0.033211	19.627533	3.372402	2.703259	8.388707	5.163165	0.000000	-10.000000	0.383333	-18.283333	495.000000	1023.000000	1023.000000	2046.000000
49.340000	0.031357	18.531963	3.176760	2.425765	7.943762	4.985676	0.000000	-10.000000	0.425000	-19.900000	495.000000	1023.000000	1023.000000	2046.000000
49.360001	0.029500	17.434320	2.972805	2.314196	7.603215	4.544105	0.000000	-10.000000	0.500000	-21.933334	484.333344	1023.000000	1023.000000	2046.000000
49.380001	0.028334	16.745523	2.971235	2.060818	7.166088	4.547381	0.000000	-10.000000	0.600000	-24.450001	470.833344	1023.000000	1023.000000	2046.000000
49.400002	0.025525	15.085168	2.532726	1.736484	6.740923	4.075035	0.000000	-10.000000	0.675000	-26.166666	457.333344	1023.000000	1023.000000	2046.000000
49.419998	0.023719	14.018151	2.229309	1.672499	6.418137	3.698207	0.000000	-10.000000	0.708333	-26.950001	451.500000	1023.000000	1023.000000	2046.000000
49.439999	0.021396	12.645265	1.826956	1.275466	5.953924	3.588918	0.000000	-10.000000	0.733333	-27.700001	445.500000	1023.000000	1023.000000	2046.000000
49.459999	0.018451	10.904668	1.306381	1.006753	5.468181	3.123353	0.000000	-10.000000	0.775000	-28.900000	436.166656	1023.000000	1023.000000	2046.000000
49.480000	0.016991	10.041605	1.096089	0.749042	5.068363	3.128112	0.000000	-10.000000	0.850000	-30.733334	423.166656	1023.000000	1023.000000	2046.000000
49.500000	0.013638	8.060011	0.445664	0.377763	4.603099	2.633485	0.000000	-10.000000	0.908333	-32.116665	413.166656	1023.000000	1023.000000	2046.000000
49.520000	0.011908	7.037525	0.061172	0.261631	4.325378	2.389344	0.000000	-10.000000	0.966667	-33.166668	402.666656	1023.000000	1023.000000	2046.000000
49.540001	0.009243	5.462793	-0.279684	-0.208472	3.879271	2.071678	0.000000	-10.000000	1.000000	-33.549999	395.166656	1023.000000	1023.000000	2046.000000
49.560001	0.007667	4.531132	-0.249257	-0.499139	3.558586	1.720941	0.000000	-10.000000	1.033333	-34.266666	384.000000	1023.000000	1023.000000	2046.000000
49.580002	0.006404	3.784618	-0.160203	-0.815890	3.148307	1.612403	0.000000	-10.000000	1.075000	-34.883335	368.666656	1023.000000	1023.000000	2046.000000
49.599998	0.004264	2.519998	-0.473352	-0.854714	2.752588	1.095476	0.000000	-10.000000	1.100000	-35.233334	357.000000	1023.000000	1023.000000	2046.000000
49.619999	0.003214	1.899583	-0.661845	-0.435087	2.469412	0.527103	0.000000	-10.000000	1.116667	-35.333332	345.000000	1023.000000	1023.000000	2046.000000
49.639999	0.002462	1.455124	-0.711431	-0.286201	2.048361	0.404394	0.000000	-10.000000	1.108333	-35.283333	337.166656	1023.000000	1023.000000	2046.000000
49.660000	0.000823	0.486439	-0.896974	-0.345279	1.680607	0.048085	0.000000	-10.000000	1.091667	-35.150002	325.500000	1023.000000	1023.000000	2046.000000
49.680000	-0.000086	-0.051005	-0.862339	-0.389163	1.355182	-0.154685	0.000000	-10.000000	1.066667	-34.816669	310.000000	1023.000000	1023.000000	2046.000000
49.700001	-0.001259	-0.744295	-0.981087	-0.536577	1.018433	-0.245064	0.000000	-10.000000	1.041667	-34.616669	298.333344	1023.000000	1023.000000	2046.000000
49.720001	-0.003665	-2.165927	-1.393140	-0.752551	0.615020	-0.635256	0.000000	-10.000000	1.025000	-34.500000	286.666656	1023.000000	1023.000000	2046.000000
49.740002	-0.005823	-3.441277	-1.761312	-0.826490	0.233761	-1.087236	0.000000	-10.000000	1.016667	-34.450001	279.000000	1023.000000	1023.000000	2046.000000
49.759998	-0.007461	-4.409731	-2.127742	-0.972475	-0.074758	-1.234756	0.000000	-10.000000	1.008333	-33.833336	260.000000	1023.000000	1023.000000	2046.000000
49.779999	-0.010304	-6.089746	-2.502383	-1.502324	-0.586947	-1.498092	0.000000	-10.000000	0.958333	-32.800003	237.833328	1023.000000	1023.000000	2046.000000
49.799999	-0.012549	-7.416458	-2.909144	-1.886431	-0.918707	-1.702176	0.000000	-10.000000	0.916667	-31.816668	219.500000	1023.000000	1023.000000	2046.000000
49.820000	-0.015181	-8.971943	-3.392746	-2.319912	-1.386542	-1.872743	0.000000	-10.000000	0.875000	-31.400000	212.500000	1023.000000	1023.000000	2046.000000
49.840000	-0.018012	-10.644916	-3.888169	-2.611325	-1.813172	-2.332250	0.000000	-10.000000	0.875000	-31.400000	212.500000	1023.000000	1023.000000	2046.000000
49.860001	-0.019915	-11.769679	-4.193251	-2.809510	-2.169309	-2.597610	0.000000	-10.000000	0.866667	-30.983334	208.833328	1023.000000	1023.000000	2046.000000
49.880001	-0.022671	-13.398269	-4.506265	-3.214592	-2.686831	-2.990581	0.000000	-10.000000	0.841667	-30.450001	201.833328	1023.000000	1023.000000	2046.000000
49.900002	-0.024319	-14.372265	-4.630103	-3.502459	-3.016517	-3.223186	0.000000	-10.000000	0.800000	-29.600000	191.500000	1023.000000	1023.000000	2046.000000
49.919998	-0.026152	-15.455728	-4.707624	-3.929345	-3.453396	-3.365363	0.000000	-10.000000	0.750000	-28.916668	181.666672	1023.000000	1023.000000	2046.000000
49.939999	-0.028519	-16.854462	-5.003827	-4.333901	-3.782222	-3.734514	0.000000	-10.000000	0.708333	-28.133333	172.000000	1023.000000	1023.000000	2046.000000
49.959999	-0.029967	-17.710741	-5.181158	-4.550905	-3.921111	-4.057568	0.000000	-10.000000	0.691667	-27.250000	162.666672	1023.000000	1023.000000	2046.000000
49.980000	-0.031544	-18.642527	-5.297041	-4.926810	-4.306152	-4.112524	0.000000	-10.000000	0.658333	-26.516666	153.666672	1023.000000	1023.000000	2046.000000
50.000000	-0.033537	-19.820665	-5.524521	-5.255327	-4.611145	-4.429672	0.000000	-10.000000	0.625000	-25.716667	144.833328	1023.000000	1023.000000	2046.000000
50.020000	-0.034690	-20.501842	-5.672995	-5.425270	-4.798068	-4.605510	0.000000	-10.000000	0.583333	-25.216667	136.333328	1023.000000	1023.000000	2046.000000
50.040001	-0.036137	-21.356720	-5.797196	-5.712634	-5.169768	-4.677122	0.000000	-10.000000	0.566667	-24.766668	127.833336	1023.000000	1023.000000	2046.000000
50.060001	-0.038052	-22.489023	-6.038527	-6.019857	-5.462157	-4.968482	0.000000	-10.000000	0.558333	-24.216667	119.500000	1023.000000	1023.000000	2046.000000
50.080002	-0.039169	-23.149134	-6.192132	-6.119411	-5.581731	-5.255859	0.000000	-10.000000	0.550000	-23.766666	111.333336	1023.000000	1023.000000	2046.000000
50.099998	-0.040326	-23.832373	-6.301152	-6.409014	-5.826903	-5.295304	0.000000	-10.000000	0.541667	-23.250000	103.500000	1023.000000	1023.000000	2046.000000
50.119999	-0.042161	-24.917122	-6.552243	-6.720344	-6.074377	-5.570157	0.000000	-10.000000	0.508333	-22.850000	95.833336	1023.000000	1023.000000	2046.000000
50.139999	-0.043329	-25.607208	-6.678657	-6.889139	-6.308856	-5.730558	0.000000	-10.000000	0.475000	-22.183334	88.166664	1023.000000	1023.000000	2046.000000
50.160000	-0.044546	-26.326551	-6.848820	-7.101544	-6.559605	-5.816584	0.000000	-10.000000	0.458333	-21.683334	80.666664	1023.000000	1023.000000	2046.000000
50.180000	-0.046574	-27.525143	-7.149928	-7.453321	-6.889366	-6.032528	0.000000	-10.000000	0.458333	-21.233334	73.500000	1023.000000	1023.000000	2046.000000
50.200001	-0.047509	-28.077974	-7.248676	-7.542658	-7.103863	-6.182776	0.000000	-10.000000	0.458333	-20.966667	66.500000	1023.000000	1023.000000	2046.000000
50.220001	-0.048468	-28.644474	-7.504543	-7.657829	-7.175900	-6.306203	0.000000	-10.000000	0.433333	-20.450001	59.500000	1023.000000	1023.000000	2046.000000
50.240002	-0.049992	-29.545065	-7.736116	-7.910343	-7.420971	-6.477634	0.000000	-10.000000	0.416667	-19.916668	52.500000	1023.000000	1023.000000	2046.000000
50.259998	-0.050992	-30.136097	-7.769802	-8.166924	-7.564707	-6.634666	0.000000	-10.000000	0.400000	-19.333334	45.833332	1023.000000	1023.000000	2046.000000
50.279999	-0.051035	-30.161663	-7.538709	-8.440013	-7.582874	-6.600067	0.000000	-10.000000	0.400000	-18.716667	39.500000	1023.000000	1023.000000	2046.000000
50.299999	-0.051591	-30.490339	-7.283875	-8.818233	-7.753232	-6.635000	0.000000	-10.000000	0.400000	-18.316668	33.500000	1023.000000	1023.000000	2046.000000
50.320000	-0.052575	-31.071686	-7.214410	-9.019122	-7.972447	-6.865707	0.000000	-10.000000	0.366667	-17.733334	27.500000	1023.000000	1023.000000	2046.000000
50.340000	-0.052766	-31.184467	-7.233724	-8.803975	-8.050817	-7.095952	0.000000	-10.000000	0.333333	-16.766666	21.500000	1023.000000	1023.000000	2046.000000
50.360001	-0.052065	-30.770195	-7.135380	-8.330518	-8.068479	-7.235818	0.000000	-10.000000	0.291667	-15.383334	15.666667	1023.000000	1023.000000	2046.000000
50.380001	-0.050931	-30.100508	-6.920569	-7.969512	-8.153062	-7.057364	0.000000	-10.000000	0.275000	-13.900001	10.500000	1023.000000	1023.000000	2046.000000
50.400002	-0.050635	-29.925482	-6.820375	-7.835510	-8.288683	-6.980913	0.000000	-10.000000	0.258333	-12.850000	5.666667	1023.000000	1023.000000	2046.000000
50.419998	-0.050985	-30.131954	-6.904675	-7.712873	-8.403998	-7.110406	0.000000	-10.000000	0.233333	-11.916667	1.666667	1023.000000	1023.000000	2046.000000
50.439999	-0.051043	-30.166164	-7.000378	-7.525422	-8.451009	-7.189356	0.000000	-10.000000	0.200000	-10.900001	-2.000000	1023.000000	1023.000000	2046.000000
50.459999	-0.050663	-29.941711	-7.026522	-7.310997	-8.472365	-7.131827	0.000000	-10.000000	0.158333	-9.383333	-5.166667	1023.000000	1023.000000	2046.000000
50.480000	-0.051027	-30.157158	-7.147346	-7.336930	-8.598191	-7.074691	0.000000	-10.000000	0.125000	-6.933333	-8.333333	1023.000000	1023.000000	2046.000000
50.500000	-0.050928	-30.098463	-7.254581	-7.229979	-8.440943	-7.172961	0.000000	-10.000000	0.091667	-2.666667	-10.666667	1023.000000	1023.000000	2046.000000
50.520000	-0.050064	-29.587809	-7.181487	-7.254032	-8.255347	-6.896943	0.000000	-10.000000	0.050000	1.950000	-11.833333	1023.000000	1023.000000	2046.000000
50.540001	-0.049984	-29.540817	-7.257699	-7.392063	-8.039917	-6.851138	0.000000	-10.000000	-0.008333	7.516666	-12.000000	1023.000000	1023.000000	2046.000000
50.560001	-0.048813	-28.848616	-7.191071	-7.359696	-7.691727	-6.606121	0.000000	-10.000000	-0.091667	12.166667	-12.000000	1023.000000	1023.000000	2046.000000
50.580002	-0.047022	-27.789782	-7.053001	-7.184350	-7.283519	-6.268911	0.000000	-10.000000	-0.166667	16.799999	-12.000000	1023.000000	1023.000000	2046.000000
50.599998	-0.045673	-26.992966	-6.977433	-7.070233	-6.911819	-6.033481	0.000000	-10.000000	-0.266667	20.116667	-12.000000	1023.000000	1023.000000	2046.000000
50.619999	-0.043647	-25.795235	-6.820227	-6.876855	-6.362272	-5.735881	0.000000	-10.000000	-0.333333	23.000000	0.333333	1023.000000	1023.000000	2046.000000
50.639999	-0.041236	-24.370504	-6.543400	-6.640333	-5.851972	-5.334800	0.000000	-10.000000	-0.416667	25.516666	14.666667	1023.000000	1023.000000	2046.000000
50.660000	-0.039841	-23.545969	-6.419174	-6.721058	-5.472135	-4.933601	0.000000	-10.000000	-0.458333	27.550001	32.166668	1023.000000	1023.000000	2046.000000
50.680000	-0.038480	-22.741844	-6.367162	-6.683434	-5.013535	-4.677714	0.000000	-10.000000	-0.525000	29.033335	40.333332	1023.000000	1023.000000	2046.000000
50.700001	-0.036166	-21.374102	-6.175638	-6.578850	-4.481155	-4.138459	0.000000	-10.000000	-0.566667	30.266666	49.833332	1023.000000	1023.000000	2046.000000
50.720001	-0.034629	-20.466022	-6.025206	-6.565411	-4.054718	-3.820688	0.000000	-10.000000	-0.625000	31.500000	59.666668	1023.000000	1023.000000	2046.000000
50.740002	-0.032339	-19.112267	-5.717993	-6.336504	-3.512556	-3.545214	0.000000	-10.000000	-0.641667	32.750000	70.000000	1023.000000	1023.000000	2046.000000
50.759998	-0.029614	-17.502071	-5.364370	-6.066835	-2.960403	-3.110463	0.000000	-10.000000	-0.666667	33.583332	80.833336	1023.000000	1023.000000	2046.000000
50.779999	-0.027880	-16.476858	-5.074355	-5.968092	-2.617061	-2.817350	0.000000	-10.000000	-0.675000	34.283333	91.833336	1023.000000	1023.000000	2046.000000
50.799999	-0.025501	-15.071204	-4.776539	-5.771871	-2.068185	-2.454609	0.000000	-10.000000	-0.691667	34.366665	103.333336	1023.000000	1023.000000	2046.000000
50.820000	-0.023064	-13.631119	-4.432100	-5.669255	-1.619980	-1.909784	0.000000	-10.000000	-0.708333	34.849998	114.666664	1023.000000	1023.000000	2046.000000
50.840000	-0.021197	-12.527335	-4.224463	-5.519533	-1.096663	-1.686676	0.000000	-10.000000	-0.725000	35.066666	126.333336	1023.000000	1023.000000	2046.000000
50.860001	-0.018512	-10.940754	-3.907833	-5.234420	-0.529613	-1.268888	0.000000	-10.000000	-0.750000	35.500000	138.000000	1023.000000	1023.000000	2046.000000
50.880001	-0.016783	-9.919017	-3.694142	-5.140244	-0.081238	-1.003392	0.000000	-10.000000	-0.741667	35.633335	149.666672	1023.000000	1023.000000	2046.000000
50.900002	-0.014156	-8.366167	-3.377323	-4.826290	0.462846	-0.625400	0.000000	-10.000000	-0.733333	35.783337	161.333328	1023.000000	1023.000000	2046.000000
50.919998	-0.012263	-7.247640	-3.041256	-4.725010	0.826459	-0.307833	0.000000	-10.000000	-0.708333	35.916668	173.000000	1023.000000	1023.000000	2046.000000
50.939999	-0.009637	-5.695519	-2.659828	-4.414258	1.446581	-0.068015	0.000000	-10.000000	-0.708333	35.866669	185.000000	1023.000000	1023.000000	2046.000000
50.959999	-0.007216	-4.264723	-2.239887	-4.251829	1.877796	0.349196	0.000000	-10.000000	-0.700000	35.683334	197.000000	1023.000000	1023.000000	2046.000000
50.980000	-0.005086	-3.005887	-1.886243	-4.118501	2.330704	0.668153	0.000000	-10.000000	-0.691667	35.416668	209.000000	1023.000000	1023.000000	2046.000000
51.000000	-0.002119	-1.252322	-1.289670	-3.880608	2.633243	1.284714	0.000000	-10.000000	-0.683333	35.266666	221.000000	1023.000000	1023.000000	2046.000000
51.020000	-0.000333	-0.196556	-1.142562	-3.593619	3.191012	1.348612	0.000000	-10.000000	-0.666667	34.750000	233.000000	1023.000000	1023.000000	2046.000000
51.040001	0.002347	1.387210	-0.875948	-3.197793	3.716552	1.744400	0.000000	-10.000000	-0.658333	34.133335	244.666672	1023.000000	1023.000000	2046.000000
51.060001	0.003938	2.327066	-0.618047	-3.119192	4.034187	2.030118	0.000000	-10.000000	-0.641667	33.500000	256.166656	1023.000000	1023.000000	2046.000000
51.080002	0.006320	3.735380	-0.158349	-2.972994	4.510178	2.356546	0.000000	-10.000000	-0.625000	33.233334	267.333344	1023.000000	1023.000000	2046.000000
51.099998	0.009096	5.375475	0.394989	-2.798129	4.962635	2.815980	0.000000	-10.000000	-0.608333	32.983334	278.500000	1023.000000	1023.000000	2046.000000
51.119999	0.011018	6.511639	0.596708	-2.397103	5.372388	2.939645	0.000000	-10.000000	-0.591667	32.833336	289.500000	1023.000000	1023.000000	2046.000000
51.139999	0.013670	8.078760	0.717408	-1.676860	5.812366	3.225846	0.000000	-10.000000	-0.583333	32.766666	300.500000	1023.000000	1023.000000	2046.000000
51.160000	0.015742	9.303596	0.909942	-1.222785	6.031275	3.585165	0.000000	-10.000000	-0.558333	32.450001	311.500000	1023.000000	1023.000000	2046.000000
51.180000	0.018360	10.850566	1.282239	-0.574073	6.358730	3.783670	0.000000	-10.000000	-0.566667	32.083332	322.500000	1023.000000	1023.000000	2046.000000
51.200001	0.021026	12.426414	1.688173	-0.027801	6.642989	4.123054	0.000000	-10.000000	-0.566667	31.866667	333.333344	1023.000000	1023.000000	2046.000000
51.220001	0.023108	13.656798	1.958017	0.564176	6.967433	4.167172	0.000000	-10.000000	-0.575000	31.883335	344.000000	1023.000000	1023.000000	2046.000000
51.240002	0.025940	15.330583	2.272224	1.235196	7.298730	4.524432	0.000000	-10.000000	-0.558333	31.850000	354.666656	1023.000000	1023.000000	2046.000000
51.259998	0.027586	16.303602	2.387635	1.718064	7.583483	4.614419	0.000000	-10.000000	-0.516667	31.616667	365.166656	1023.000000	1023.000000	2046.000000
51.279999	0.030017	17.740219	2.617937	2.292714	7.974225	4.855344	0.000000	-10.000000	-0.483333	31.283335	375.833344	1023.000000	1023.000000	2046.000000
51.299999	0.031650	18.705050	2.844749	2.540894	8.238598	5.080809	0.000000	-10.000000	-0.441667	30.616667	386.166656	1023.000000	1023.000000	2046.000000
51.320000	0.033046	19.529922	3.064487	2.782199	8.585107	5.098129	0.000000	-10.000000	-0.433333	29.566668	396.500000	1023.000000	1023.000000	2046.000000
51.340000	0.035034	20.705099	3.215031	3.065775	8.995607	5.428686	0.000000	-10.000000	-0.425000	28.633333	406.500000	1023.000000	1023.000000	2046.000000
51.360001	0.035844	21.183813	3.210829	3.160496	9.239784	5.572704	0.000000	-10.000000	-0.425000	27.900000	416.333344	1023.000000	1023.000000	2046.000000
51.380001	0.037494	22.159155	3.293687	3.421609	9.655475	5.788384	0.000000	-10.000000	-0.416667	27.600000	425.833344	1023.000000	1023.000000	2046.000000
51.400002	0.039361	23.262232	3.587684	3.536824	9.962789	6.174935	0.000000	-10.000000	-0.391667	27.366667	435.166656	1023.000000	1023.000000	2046.000000
51.419998	0.040608	23.999380	3.907097	3.556421	10.189408	6.346454	0.000000	-10.000000	-0.358333	27.050001	444.333344	1023.000000	1023.000000	2046.000000
51.439999	0.042403	25.059956	4.358181	3.675942	10.525235	6.500597	0.000000	-10.000000	-0.333333	26.483334	453.500000	1023.000000	1023.000000	2046.000000
51.459999	0.043849	25.914904	4.803702	3.557327	10.715914	6.837960	0.000000	-10.000000	-0.325000	25.666668	462.333344	1023.000000	1023.000000	2046.000000
51.480000	0.044456	26.273699	5.074065	3.430956	10.835302	6.933376	0.000000	-10.000000	-0.308333	24.800001	471.000000	1023.000000	1023.000000	2046.000000
51.500000	0.045558	26.925034	5.375598	3.541827	10.985741	7.021867	0.000000	-10.000000	-0.266667	23.750000	479.500000	1023.000000	1023.000000	2046.000000
51.520000	0.046299	27.362556	5.572521	3.541363	11.041085	7.207587	0.000000	-10.000000	-0.183333	22.016668	487.666656	1023.000000	1023.000000	2046.000000
51.540001	0.046267	27.343731	5.707626	3.571193	11.000622	7.064290	0.000000	-10.000000	-0.091667	19.300001	495.333344	1023.000000	1023.000000	2046.000000
51.560001	0.046626	27.556179	5.825623	3.701549	10.969599	7.059410	0.000000	-10.000000	0.000000	15.266667	502.166656	1023.000000	1023.000000	2046.000000
51.580002	0.045489	26.884251	5.758497	3.478632	10.746799	6.900323	0.000000	-10.000000	0.075000	9.400000	508.000000	1023.000000	1023.000000	2046.000000
51.599998	0.044317	26.191433	5.603882	3.336888	10.524467	6.726195	0.000000	-10.000000	0.141667	2.383333	512.166687	1023.000000	1023.000000	2046.000000
51.619999	0.042665	25.214886	5.333755	3.068111	10.184260	6.628758	0.000000	-10.000000	0.208333	-4.933333	514.333313	1023.000000	1023.000000	2046.000000
[truncated: 1,190,363 more chars]
