# Supplementary material for: Effect of Electrode Belt and Body Positions on Regional Pulmonary Ventilation- and Perfusion-Related Impedance Changes Measured by Electric Impedance Tomography
Source: PLoS One. 2016 Jun 2;11(6):e0155913. doi: 10.1371/journal.pone.0155913 (PMC4890811; doi:10.1371/journal.pone.0155913)
Supplement: S1 Dataset — (ZIP) [file pone.0155913.s001.zip › Dataset/Fp06-left-2i.txt]

Patient Name:	Fp6
Registry:	Fp6
Investigator:	 
Diagnosys:	 
Notes:	v�nster2i           
Sample Rate [Hz]:	50.06
Time Base 	Pixels Mean 	Pixels Sum 	UPPER RIGHT		UPPER LEFT		LOWER RIGHT		LOWER LEFT		QRS	ETCO2	Paw	Flow (L/min)	Volume	Analog1	Analog2	AnalogSum
0.000000	0.017083	10.095987	3.888970	1.090518	0.303283	4.813216	0.000000	-10.000000	0.066667	-7.933333	552.000000	1023.000000	1023.000000	2046.000000
0.020000	0.016762	9.906624	3.857901	0.956596	0.275742	4.816385	0.000000	-10.000000	0.075000	-8.450000	552.000000	1023.000000	1023.000000	2046.000000
0.040000	0.016639	9.833479	3.903026	0.949322	0.186479	4.794652	0.000000	-10.000000	0.100000	-9.266666	552.000000	1023.000000	1023.000000	2046.000000
0.060000	0.016861	9.964781	3.839265	1.035304	0.272995	4.817218	0.000000	-10.000000	0.116667	-10.466667	548.333313	1023.000000	1023.000000	2046.000000
0.080000	0.017035	10.067965	3.920469	1.172671	0.144480	4.830346	0.000000	-10.000000	0.133333	-11.733334	540.166687	1023.000000	1023.000000	2046.000000
0.100000	0.016569	9.792278	3.725499	1.251473	0.135181	4.680126	0.000000	-10.000000	0.141667	-12.933333	530.500000	1023.000000	1023.000000	2046.000000
0.120000	0.015608	9.224215	3.550856	1.119831	0.062816	4.490712	0.000000	-10.000000	0.166667	-13.900001	523.000000	1023.000000	1023.000000	2046.000000
0.140000	0.013280	7.848412	3.272204	0.776059	-0.198070	3.998219	0.000000	-10.000000	0.175000	-14.716667	518.333313	1023.000000	1023.000000	2046.000000
0.160000	0.010215	6.036914	2.730680	0.401130	-0.536148	3.441253	0.000000	-10.000000	0.191667	-14.833334	513.500000	1023.000000	1023.000000	2046.000000
0.180000	0.007041	4.161499	2.164037	0.148568	-1.075621	2.924515	0.000000	-10.000000	0.191667	-14.733334	508.500000	1023.000000	1023.000000	2046.000000
0.200000	0.004411	2.606704	1.655806	-0.030079	-1.556857	2.537834	0.000000	-10.000000	0.200000	-14.433333	503.666656	1023.000000	1023.000000	2046.000000
0.220000	0.002791	1.649625	1.329492	-0.223406	-1.857536	2.401075	0.000000	-10.000000	0.200000	-14.716666	498.833344	1023.000000	1023.000000	2046.000000
0.240000	0.001378	0.814223	1.085728	-0.332817	-2.130686	2.191998	0.000000	-10.000000	0.200000	-14.766666	494.000000	1023.000000	1023.000000	2046.000000
0.260000	0.000411	0.243158	0.902938	-0.444717	-2.264185	2.049122	0.000000	-10.000000	0.208333	-14.883333	489.000000	1023.000000	1023.000000	2046.000000
0.280000	-0.000427	-0.252203	0.765991	-0.519274	-2.447484	1.948564	0.000000	-10.000000	0.208333	-14.766667	484.000000	1023.000000	1023.000000	2046.000000
0.300000	-0.001321	-0.780955	0.594544	-0.585268	-2.587073	1.796842	0.000000	-10.000000	0.208333	-15.166667	479.000000	1023.000000	1023.000000	2046.000000
0.320000	-0.001818	-1.074293	0.486280	-0.652458	-2.705218	1.797103	0.000000	-10.000000	0.208333	-15.850000	473.833344	1023.000000	1023.000000	2046.000000
0.340000	-0.002431	-1.436569	0.401891	-0.684392	-2.875278	1.721210	0.000000	-10.000000	0.233333	-16.683334	468.666656	1023.000000	1023.000000	2046.000000
0.360000	-0.002750	-1.625366	0.273966	-0.659075	-2.939653	1.699396	0.000000	-10.000000	0.250000	-17.566668	463.166656	1023.000000	1023.000000	2046.000000
0.380000	-0.003117	-1.842260	0.189569	-0.703999	-3.022064	1.694234	0.000000	-10.000000	0.258333	-18.133333	457.500000	1023.000000	1023.000000	2046.000000
0.400000	-0.003554	-2.100301	0.141836	-0.758677	-3.119014	1.635554	0.000000	-10.000000	0.250000	-18.650002	451.333344	1023.000000	1023.000000	2046.000000
0.420000	-0.003767	-2.226481	0.036465	-0.813877	-3.069217	1.620148	0.000000	-10.000000	0.283333	-19.116667	445.000000	1023.000000	1023.000000	2046.000000
0.440000	-0.004071	-2.406138	0.046674	-1.046814	-3.120156	1.714157	0.000000	-10.000000	0.316667	-19.550001	438.500000	1023.000000	1023.000000	2046.000000
0.460000	-0.004479	-2.647281	0.028217	-1.240635	-3.095880	1.661016	0.000000	-10.000000	0.366667	-20.250000	432.000000	1023.000000	1023.000000	2046.000000
0.480000	-0.004417	-2.610336	0.098352	-1.439608	-2.994879	1.725799	0.000000	-10.000000	0.383333	-20.816668	425.333344	1023.000000	1023.000000	2046.000000
0.500000	-0.004624	-2.732745	0.194683	-1.695242	-2.956782	1.724595	0.000000	-10.000000	0.400000	-21.500000	418.333344	1023.000000	1023.000000	2046.000000
0.520000	-0.005085	-3.005270	0.283011	-2.023782	-2.896996	1.632497	0.000000	-10.000000	0.400000	-22.033333	411.166656	1023.000000	1023.000000	2046.000000
0.540000	-0.005705	-3.371651	0.306540	-2.361124	-2.823064	1.505996	0.000000	-10.000000	0.400000	-22.516666	403.666656	1023.000000	1023.000000	2046.000000
0.560000	-0.006336	-3.744605	0.367561	-2.640891	-2.804470	1.333196	0.000000	-10.000000	0.400000	-22.666666	396.333344	1023.000000	1023.000000	2046.000000
0.580000	-0.006841	-4.043312	0.426061	-2.853750	-2.790361	1.174739	0.000000	-10.000000	0.400000	-22.650000	388.666656	1023.000000	1023.000000	2046.000000
0.600000	-0.007274	-4.298923	0.480708	-3.027771	-2.809642	1.057782	0.000000	-10.000000	0.391667	-22.516666	381.333344	1023.000000	1023.000000	2046.000000
0.620000	-0.007658	-4.525723	0.560340	-3.080794	-2.851451	0.846182	0.000000	-10.000000	0.383333	-22.450001	373.666656	1023.000000	1023.000000	2046.000000
0.640000	-0.007947	-4.696653	0.636064	-3.144672	-2.889095	0.701049	0.000000	-10.000000	0.375000	-22.133333	366.166656	1023.000000	1023.000000	2046.000000
0.660000	-0.008254	-4.878170	0.724325	-3.241528	-2.949812	0.588844	0.000000	-10.000000	0.366667	-22.000000	358.666656	1023.000000	1023.000000	2046.000000
0.680000	-0.008578	-5.069604	0.801573	-3.285088	-3.024213	0.438124	0.000000	-10.000000	0.375000	-21.950001	351.333344	1023.000000	1023.000000	2046.000000
0.700000	-0.008690	-5.136060	0.816927	-3.350489	-3.007424	0.404926	0.000000	-10.000000	0.383333	-22.250000	344.000000	1023.000000	1023.000000	2046.000000
0.720000	-0.008784	-5.191177	0.902793	-3.414450	-3.053438	0.373919	0.000000	-10.000000	0.408333	-22.450001	336.500000	1023.000000	1023.000000	2046.000000
0.740000	-0.008863	-5.237925	0.937477	-3.466853	-3.048686	0.340137	0.000000	-10.000000	0.408333	-22.733334	329.000000	1023.000000	1023.000000	2046.000000
0.760000	-0.008876	-5.245913	1.009117	-3.462735	-3.054608	0.262313	0.000000	-10.000000	0.408333	-22.766666	321.500000	1023.000000	1023.000000	2046.000000
0.780000	-0.008885	-5.251213	1.058287	-3.455853	-3.050566	0.196919	0.000000	-10.000000	0.400000	-22.916666	313.833344	1023.000000	1023.000000	2046.000000
0.800000	-0.008925	-5.274732	1.064221	-3.430007	-3.043793	0.134847	0.000000	-10.000000	0.400000	-23.049999	306.333344	1023.000000	1023.000000	2046.000000
0.820000	-0.008865	-5.239446	1.223501	-3.443707	-3.094511	0.075270	0.000000	-10.000000	0.400000	-23.066668	298.666656	1023.000000	1023.000000	2046.000000
0.840000	-0.008827	-5.216746	1.220132	-3.462648	-3.031437	0.057206	0.000000	-10.000000	0.400000	-22.866667	291.000000	1023.000000	1023.000000	2046.000000
0.860000	-0.008917	-5.269718	1.311759	-3.498947	-3.068340	-0.014190	0.000000	-10.000000	0.400000	-22.800001	283.333344	1023.000000	1023.000000	2046.000000
0.880000	-0.008973	-5.302770	1.322406	-3.509819	-3.098552	-0.016806	0.000000	-10.000000	0.391667	-22.650000	275.666656	1023.000000	1023.000000	2046.000000
0.900000	-0.009097	-5.376048	1.360696	-3.547167	-3.116104	-0.073474	0.000000	-10.000000	0.391667	-22.333334	268.166656	1023.000000	1023.000000	2046.000000
0.920000	-0.009217	-5.447127	1.382980	-3.566733	-3.156647	-0.106727	0.000000	-10.000000	0.375000	-21.950001	260.500000	1023.000000	1023.000000	2046.000000
0.940000	-0.009449	-5.584332	1.395559	-3.610043	-3.229049	-0.140799	0.000000	-10.000000	0.375000	-21.733334	253.166672	1023.000000	1023.000000	2046.000000
0.960000	-0.009529	-5.631682	1.434618	-3.620327	-3.285834	-0.160139	0.000000	-10.000000	0.366667	-21.783333	246.000000	1023.000000	1023.000000	2046.000000
0.980000	-0.009642	-5.698551	1.453525	-3.666142	-3.322045	-0.163889	0.000000	-10.000000	0.375000	-21.650000	238.833328	1023.000000	1023.000000	2046.000000
1.000000	-0.009627	-5.689671	1.525228	-3.649540	-3.365103	-0.200255	0.000000	-10.000000	0.383333	-21.550001	231.666672	1023.000000	1023.000000	2046.000000
1.020000	-0.009436	-5.576967	1.662655	-3.626640	-3.422100	-0.190882	0.000000	-10.000000	0.383333	-21.533335	224.333328	1023.000000	1023.000000	2046.000000
1.040000	-0.009141	-5.402294	1.719268	-3.584242	-3.398865	-0.138455	0.000000	-10.000000	0.375000	-21.533335	217.166672	1023.000000	1023.000000	2046.000000
1.060000	-0.009122	-5.391285	1.709373	-3.531559	-3.436539	-0.132560	0.000000	-10.000000	0.366667	-21.466667	209.833328	1023.000000	1023.000000	2046.000000
1.080000	-0.009330	-5.514264	1.629217	-3.498250	-3.491266	-0.153965	0.000000	-10.000000	0.358333	-21.266666	202.666672	1023.000000	1023.000000	2046.000000
1.100000	-0.009682	-5.722146	1.639912	-3.593881	-3.659567	-0.108610	0.000000	-10.000000	0.358333	-20.983334	195.500000	1023.000000	1023.000000	2046.000000
1.120000	-0.009678	-5.719441	1.588860	-3.499236	-3.639350	-0.169715	0.000000	-10.000000	0.350000	-20.750000	188.500000	1023.000000	1023.000000	2046.000000
1.140000	-0.009582	-5.663127	1.588216	-3.376758	-3.708200	-0.166384	0.000000	-10.000000	0.350000	-20.483334	181.666672	1023.000000	1023.000000	2046.000000
1.160000	-0.009364	-5.533864	1.593304	-3.219245	-3.766922	-0.141002	0.000000	-10.000000	0.350000	-20.416666	174.833328	1023.000000	1023.000000	2046.000000
1.180000	-0.009698	-5.731627	1.488588	-3.263457	-3.796556	-0.160202	0.000000	-10.000000	0.358333	-20.483334	168.000000	1023.000000	1023.000000	2046.000000
1.200000	-0.011058	-6.535485	1.320315	-3.357996	-4.022978	-0.474827	0.000000	-10.000000	0.350000	-20.466667	161.166672	1023.000000	1023.000000	2046.000000
1.220000	-0.013403	-7.921448	0.896634	-3.572096	-4.279278	-0.966708	0.000000	-10.000000	0.333333	-19.983334	154.333328	1023.000000	1023.000000	2046.000000
1.240000	-0.016285	-9.624330	0.393866	-3.845478	-4.728318	-1.444399	0.000000	-10.000000	0.291667	-19.333334	147.833328	1023.000000	1023.000000	2046.000000
1.260000	-0.019426	-11.480697	-0.265696	-4.086791	-5.268637	-1.859573	0.000000	-10.000000	0.258333	-18.216667	141.166672	1023.000000	1023.000000	2046.000000
1.280000	-0.021862	-12.920229	-0.854534	-4.260689	-5.688551	-2.116454	0.000000	-10.000000	0.241667	-17.450001	135.166672	1023.000000	1023.000000	2046.000000
1.300000	-0.023379	-13.816904	-1.172605	-4.397667	-6.036677	-2.209955	0.000000	-10.000000	0.233333	-16.883333	129.166672	1023.000000	1023.000000	2046.000000
1.320000	-0.024717	-14.607591	-1.501831	-4.507257	-6.234090	-2.364413	0.000000	-10.000000	0.241667	-16.866667	123.666664	1023.000000	1023.000000	2046.000000
1.340000	-0.025666	-15.168799	-1.656303	-4.569458	-6.448381	-2.494657	0.000000	-10.000000	0.233333	-16.766666	118.000000	1023.000000	1023.000000	2046.000000
1.360000	-0.026453	-15.633553	-1.785790	-4.642611	-6.638364	-2.566788	0.000000	-10.000000	0.233333	-16.633333	112.333336	1023.000000	1023.000000	2046.000000
1.380000	-0.027105	-16.019215	-1.966213	-4.686130	-6.733024	-2.633848	0.000000	-10.000000	0.216667	-16.500000	106.833336	1023.000000	1023.000000	2046.000000
1.400000	-0.027520	-16.264542	-2.009087	-4.745184	-6.887411	-2.622859	0.000000	-10.000000	0.216667	-16.600000	101.166664	1023.000000	1023.000000	2046.000000
1.420000	-0.027992	-16.543299	-2.145192	-4.773100	-6.941371	-2.683634	0.000000	-10.000000	0.225000	-16.650002	95.833336	1023.000000	1023.000000	2046.000000
1.440000	-0.028237	-16.687962	-2.192425	-4.796129	-7.077190	-2.622216	0.000000	-10.000000	0.233333	-16.616667	90.166664	1023.000000	1023.000000	2046.000000
1.460000	-0.028343	-16.750864	-2.238845	-4.802921	-7.112735	-2.596364	0.000000	-10.000000	0.225000	-16.316668	84.833336	1023.000000	1023.000000	2046.000000
1.480000	-0.028452	-16.815256	-2.249303	-4.797853	-7.142596	-2.625504	0.000000	-10.000000	0.208333	-15.950001	79.333336	1023.000000	1023.000000	2046.000000
1.500000	-0.028294	-16.721891	-2.177739	-4.892191	-7.138403	-2.513557	0.000000	-10.000000	0.200000	-15.550000	74.000000	1023.000000	1023.000000	2046.000000
1.520000	-0.028368	-16.765232	-2.141080	-5.113098	-7.083829	-2.427225	0.000000	-10.000000	0.208333	-15.250000	68.666664	1023.000000	1023.000000	2046.000000
1.540000	-0.027998	-16.546904	-1.974081	-5.279345	-6.987581	-2.305896	0.000000	-10.000000	0.216667	-15.166667	63.500000	1023.000000	1023.000000	2046.000000
1.560000	-0.027701	-16.371105	-1.752030	-5.450515	-6.925919	-2.242641	0.000000	-10.000000	0.216667	-15.233334	58.500000	1023.000000	1023.000000	2046.000000
1.580000	-0.027741	-16.394863	-1.724327	-5.666817	-6.760613	-2.243106	0.000000	-10.000000	0.208333	-15.233334	53.500000	1023.000000	1023.000000	2046.000000
1.600000	-0.027962	-16.525593	-1.645803	-5.952403	-6.689155	-2.238233	0.000000	-10.000000	0.208333	-15.000000	48.500000	1023.000000	1023.000000	2046.000000
1.620000	-0.028410	-16.790270	-1.552021	-6.229119	-6.703583	-2.305547	0.000000	-10.000000	0.208333	-14.683333	43.500000	1023.000000	1023.000000	2046.000000
1.640000	-0.028905	-17.082695	-1.544446	-6.388117	-6.680560	-2.469572	0.000000	-10.000000	0.200000	-14.366667	38.500000	1023.000000	1023.000000	2046.000000
1.660000	-0.029233	-17.276676	-1.461762	-6.552986	-6.711809	-2.550120	0.000000	-10.000000	0.183333	-13.966666	33.666668	1023.000000	1023.000000	2046.000000
1.680000	-0.029506	-17.438103	-1.416045	-6.609442	-6.767553	-2.645062	0.000000	-10.000000	0.158333	-13.266666	28.833334	1023.000000	1023.000000	2046.000000
1.700000	-0.029740	-17.576366	-1.343490	-6.642695	-6.845428	-2.744752	0.000000	-10.000000	0.133333	-12.516666	24.333334	1023.000000	1023.000000	2046.000000
1.720000	-0.029717	-17.562605	-1.294669	-6.640938	-6.827912	-2.799085	0.000000	-10.000000	0.108333	-11.633333	20.000000	1023.000000	1023.000000	2046.000000
1.740000	-0.029764	-17.590731	-1.178682	-6.669785	-6.928260	-2.814005	0.000000	-10.000000	0.091667	-11.000000	16.333334	1023.000000	1023.000000	2046.000000
1.760000	-0.029765	-17.591238	-1.145635	-6.629375	-6.983401	-2.832827	0.000000	-10.000000	0.083333	-10.450000	12.666667	1023.000000	1023.000000	2046.000000
1.780000	-0.029630	-17.511175	-1.059307	-6.659750	-7.012313	-2.779805	0.000000	-10.000000	0.075000	-10.166667	9.333333	1023.000000	1023.000000	2046.000000
1.800000	-0.029488	-17.427519	-0.981577	-6.643651	-7.048702	-2.753589	0.000000	-10.000000	0.066667	-9.950000	5.833333	1023.000000	1023.000000	2046.000000
1.820000	-0.029095	-17.195234	-0.944963	-6.578379	-6.961299	-2.710594	0.000000	-10.000000	0.066667	-9.666667	2.666667	1023.000000	1023.000000	2046.000000
1.840000	-0.028742	-16.986736	-0.815752	-6.535328	-6.982771	-2.652883	0.000000	-10.000000	0.058333	-9.133333	-0.333333	1023.000000	1023.000000	2046.000000
1.860000	-0.028383	-16.774105	-0.770233	-6.450645	-6.924679	-2.628547	0.000000	-10.000000	0.058333	-8.300000	-3.000000	1023.000000	1023.000000	2046.000000
1.880000	-0.027908	-16.493570	-0.715016	-6.383535	-6.843129	-2.551890	0.000000	-10.000000	0.050000	-7.316667	-5.666667	1023.000000	1023.000000	2046.000000
1.900000	-0.027388	-16.186329	-0.583738	-6.335336	-6.817629	-2.449626	0.000000	-10.000000	0.050000	-5.983333	-8.166667	1023.000000	1023.000000	2046.000000
1.920000	-0.026974	-15.941745	-0.507117	-6.228868	-6.775901	-2.429859	0.000000	-10.000000	0.033333	-4.366667	-10.166667	1023.000000	1023.000000	2046.000000
1.940000	-0.026357	-15.577166	-0.366082	-6.165060	-6.725306	-2.320718	0.000000	-10.000000	0.016667	-1.533333	-11.333333	1023.000000	1023.000000	2046.000000
1.960000	-0.025816	-15.256989	-0.269641	-6.056633	-6.631744	-2.298971	0.000000	-10.000000	-0.008333	1.400000	-11.833333	1023.000000	1023.000000	2046.000000
1.980000	-0.025152	-14.864662	-0.213934	-5.925713	-6.536538	-2.188478	0.000000	-10.000000	-0.016667	5.033334	-12.000000	1023.000000	1023.000000	2046.000000
2.000000	-0.024347	-14.389286	-0.031790	-5.885156	-6.470774	-2.001567	0.000000	-10.000000	-0.050000	8.383333	-12.000000	1023.000000	1023.000000	2046.000000
2.020000	-0.023609	-13.953050	0.118226	-5.787835	-6.418998	-1.864443	0.000000	-10.000000	-0.091667	11.833334	-12.000000	1023.000000	1023.000000	2046.000000
2.040000	-0.022781	-13.463458	0.145744	-5.663508	-6.240036	-1.705658	0.000000	-10.000000	-0.150000	14.516667	-12.000000	1023.000000	1023.000000	2046.000000
2.060000	-0.021897	-12.941374	0.311294	-5.578178	-6.168116	-1.506374	0.000000	-10.000000	-0.191667	16.333334	-12.000000	1023.000000	1023.000000	2046.000000
2.080000	-0.021083	-12.459928	0.434032	-5.424049	-6.063321	-1.406591	0.000000	-10.000000	-0.241667	18.266666	1.500000	1023.000000	1023.000000	2046.000000
2.100000	-0.020162	-11.915844	0.477431	-5.250349	-5.898605	-1.244321	0.000000	-10.000000	-0.275000	19.650000	15.000000	1023.000000	1023.000000	2046.000000
2.120000	-0.019225	-11.362264	0.686252	-5.154645	-5.845170	-1.048700	0.000000	-10.000000	-0.308333	20.883333	30.666666	1023.000000	1023.000000	2046.000000
2.140000	-0.018072	-10.680566	0.846155	-4.957022	-5.653399	-0.916301	0.000000	-10.000000	-0.341667	21.550001	35.166668	1023.000000	1023.000000	2046.000000
2.160000	-0.016819	-9.940309	0.979358	-4.753155	-5.433224	-0.733288	0.000000	-10.000000	-0.383333	22.666668	42.000000	1023.000000	1023.000000	2046.000000
2.180000	-0.015983	-9.446148	1.144032	-4.613001	-5.385804	-0.591375	0.000000	-10.000000	-0.425000	23.983334	49.333332	1023.000000	1023.000000	2046.000000
2.200000	-0.015583	-9.209273	1.045013	-4.443807	-5.235966	-0.574514	0.000000	-10.000000	-0.450000	25.216667	57.000000	1023.000000	1023.000000	2046.000000
2.220000	-0.015211	-8.989672	1.068149	-4.388669	-5.242955	-0.426198	0.000000	-10.000000	-0.475000	26.300001	65.333336	1023.000000	1023.000000	2046.000000
2.240000	-0.014954	-8.837590	0.980724	-4.286585	-5.217326	-0.314403	0.000000	-10.000000	-0.500000	27.183334	74.000000	1023.000000	1023.000000	2046.000000
2.260000	-0.013951	-8.245169	1.006654	-4.003613	-5.075117	-0.173093	0.000000	-10.000000	-0.525000	28.000000	83.000000	1023.000000	1023.000000	2046.000000
2.280000	-0.012723	-7.519416	1.058123	-3.694459	-4.971583	0.088503	0.000000	-10.000000	-0.558333	28.500000	92.166664	1023.000000	1023.000000	2046.000000
2.300000	-0.011369	-6.719140	1.038035	-3.327335	-4.781304	0.351464	0.000000	-10.000000	-0.600000	29.216667	101.666664	1023.000000	1023.000000	2046.000000
2.320000	-0.010499	-6.205064	1.028671	-3.134710	-4.689044	0.590019	0.000000	-10.000000	-0.616667	29.950001	111.333336	1023.000000	1023.000000	2046.000000
2.340000	-0.010450	-6.176027	0.892893	-3.076962	-4.604768	0.612809	0.000000	-10.000000	-0.633333	30.816668	121.333336	1023.000000	1023.000000	2046.000000
2.360000	-0.011677	-6.901378	0.643032	-3.148052	-4.674786	0.278427	0.000000	-10.000000	-0.633333	31.233334	131.333328	1023.000000	1023.000000	2046.000000
2.380000	-0.013635	-8.058071	0.227912	-3.361768	-4.883449	-0.040766	0.000000	-10.000000	-0.658333	31.416668	141.666672	1023.000000	1023.000000	2046.000000
2.400000	-0.015672	-9.262151	-0.356492	-3.510218	-5.176099	-0.219342	0.000000	-10.000000	-0.666667	31.516666	152.000000	1023.000000	1023.000000	2046.000000
2.420000	-0.016841	-9.953258	-0.762471	-3.574299	-5.405596	-0.210892	0.000000	-10.000000	-0.675000	31.683334	162.666672	1023.000000	1023.000000	2046.000000
2.440000	-0.017154	-10.138122	-0.963523	-3.590461	-5.482070	-0.102068	0.000000	-10.000000	-0.683333	31.916668	173.166672	1023.000000	1023.000000	2046.000000
2.460000	-0.017148	-10.134377	-1.037254	-3.484537	-5.539856	-0.072731	0.000000	-10.000000	-0.691667	32.183334	183.833328	1023.000000	1023.000000	2046.000000
2.480000	-0.016781	-9.917673	-1.084228	-3.388504	-5.501795	0.056853	0.000000	-10.000000	-0.691667	32.250000	194.333328	1023.000000	1023.000000	2046.000000
2.500000	-0.016281	-9.621873	-1.078658	-3.253381	-5.474600	0.184765	0.000000	-10.000000	-0.683333	32.016666	205.166672	1023.000000	1023.000000	2046.000000
2.520000	-0.015707	-9.283016	-1.064494	-3.105178	-5.430002	0.316657	0.000000	-10.000000	-0.675000	31.783335	215.833328	1023.000000	1023.000000	2046.000000
2.540000	-0.014934	-8.825728	-1.075608	-2.887949	-5.338414	0.476243	0.000000	-10.000000	-0.691667	31.866667	226.500000	1023.000000	1023.000000	2046.000000
2.560000	-0.014073	-8.316978	-0.959359	-2.711494	-5.304502	0.658376	0.000000	-10.000000	-0.700000	32.166668	237.166672	1023.000000	1023.000000	2046.000000
2.580000	-0.013180	-7.789152	-0.969048	-2.487426	-5.159192	0.826515	0.000000	-10.000000	-0.708333	32.416668	247.833328	1023.000000	1023.000000	2046.000000
2.600000	-0.012069	-7.132518	-0.911507	-2.279668	-5.002373	1.061031	0.000000	-10.000000	-0.700000	32.350002	258.666656	1023.000000	1023.000000	2046.000000
2.620000	-0.011058	-6.535144	-0.799065	-2.096989	-4.879247	1.240156	0.000000	-10.000000	-0.700000	32.183334	269.500000	1023.000000	1023.000000	2046.000000
2.640000	-0.009960	-5.886135	-0.712921	-1.948217	-4.713859	1.488862	0.000000	-10.000000	-0.691667	32.033333	280.333344	1023.000000	1023.000000	2046.000000
2.660000	-0.008766	-5.180430	-0.568251	-1.919939	-4.478299	1.786058	0.000000	-10.000000	-0.683333	31.833334	291.000000	1023.000000	1023.000000	2046.000000
2.680000	-0.007562	-4.469106	-0.336117	-1.871789	-4.236899	1.975699	0.000000	-10.000000	-0.666667	31.500000	301.666656	1023.000000	1023.000000	2046.000000
2.700000	-0.006272	-3.706861	-0.117079	-1.872266	-3.900753	2.183236	0.000000	-10.000000	-0.650000	31.183334	312.166656	1023.000000	1023.000000	2046.000000
2.720000	-0.005234	-3.093010	0.203837	-1.969464	-3.696037	2.368654	0.000000	-10.000000	-0.608333	30.700001	322.666656	1023.000000	1023.000000	2046.000000
2.740000	-0.004419	-2.611456	0.353823	-1.960100	-3.406916	2.401737	0.000000	-10.000000	-0.591667	30.433334	333.000000	1023.000000	1023.000000	2046.000000
2.760000	-0.003684	-2.177036	0.560239	-1.963162	-3.239534	2.465421	0.000000	-10.000000	-0.575000	29.750000	343.333344	1023.000000	1023.000000	2046.000000
2.780000	-0.003145	-1.858883	0.681463	-1.942010	-3.079978	2.481642	0.000000	-10.000000	-0.600000	29.550001	353.500000	1023.000000	1023.000000	2046.000000
2.800000	-0.002572	-1.520074	0.753620	-1.836080	-2.900933	2.463319	0.000000	-10.000000	-0.600000	29.266666	363.166656	1023.000000	1023.000000	2046.000000
2.820000	-0.001755	-1.037276	0.940893	-1.732537	-2.812458	2.566826	0.000000	-10.000000	-0.608333	29.700001	372.833344	1023.000000	1023.000000	2046.000000
2.840000	-0.000918	-0.542657	1.077661	-1.543545	-2.720969	2.644197	0.000000	-10.000000	-0.600000	30.016666	382.500000	1023.000000	1023.000000	2046.000000
2.860000	0.000082	0.048292	1.218929	-1.374425	-2.586294	2.790081	0.000000	-10.000000	-0.608333	30.250000	392.500000	1023.000000	1023.000000	2046.000000
2.880000	0.000922	0.544732	1.330717	-1.231157	-2.452366	2.897538	0.000000	-10.000000	-0.600000	30.300001	402.500000	1023.000000	1023.000000	2046.000000
2.900000	0.001943	1.148114	1.434877	-1.016923	-2.291488	3.021648	0.000000	-10.000000	-0.600000	30.033335	412.666656	1023.000000	1023.000000	2046.000000
2.920000	0.003136	1.853504	1.564517	-0.852627	-2.084655	3.226269	0.000000	-10.000000	-0.591667	29.883333	423.000000	1023.000000	1023.000000	2046.000000
2.940000	0.004227	2.498358	1.714725	-0.604562	-1.984667	3.372862	0.000000	-10.000000	-0.591667	29.666668	433.000000	1023.000000	1023.000000	2046.000000
2.960000	0.005506	3.254120	1.884857	-0.427290	-1.796442	3.592995	0.000000	-10.000000	-0.575000	29.533335	442.833344	1023.000000	1023.000000	2046.000000
2.980000	0.006884	4.068154	2.083992	-0.195258	-1.617444	3.796864	0.000000	-10.000000	-0.558333	29.400002	452.500000	1023.000000	1023.000000	2046.000000
3.000000	0.008293	4.900877	2.222456	0.048665	-1.353305	3.983061	0.000000	-10.000000	-0.558333	29.150002	462.500000	1023.000000	1023.000000	2046.000000
3.020000	0.009614	5.681630	2.411108	0.192564	-1.170270	4.248228	0.000000	-10.000000	-0.550000	29.183334	472.500000	1023.000000	1023.000000	2046.000000
3.040000	0.010809	6.387915	2.604193	0.425686	-1.010853	4.368888	0.000000	-10.000000	-0.541667	28.866667	482.166656	1023.000000	1023.000000	2046.000000
3.060000	0.012042	7.117059	2.762902	0.591126	-0.793860	4.556891	0.000000	-10.000000	-0.500000	28.316666	491.833344	1023.000000	1023.000000	2046.000000
3.080000	0.013253	7.832514	2.946525	0.716772	-0.622685	4.791903	0.000000	-10.000000	-0.458333	27.266666	501.166656	1023.000000	1023.000000	2046.000000
3.100000	0.014192	8.387611	3.086157	0.909598	-0.477645	4.869502	0.000000	-10.000000	-0.383333	26.183332	510.666656	1023.000000	1023.000000	2046.000000
3.120000	0.015266	9.021945	3.222269	1.071156	-0.324190	5.052711	0.000000	-10.000000	-0.333333	24.616667	519.500000	1023.000000	1023.000000	2046.000000
3.140000	0.016135	9.535829	3.411092	1.150184	-0.229411	5.203964	0.000000	-10.000000	-0.266667	23.066668	528.000000	1023.000000	1023.000000	2046.000000
3.160000	0.016791	9.923502	3.456912	1.301220	-0.087727	5.253098	0.000000	-10.000000	-0.225000	21.133333	535.833313	1023.000000	1023.000000	2046.000000
3.180000	0.017582	10.391032	3.564591	1.406236	0.026761	5.393445	0.000000	-10.000000	-0.150000	18.833334	543.333313	1023.000000	1023.000000	2046.000000
3.200000	0.018115	10.705727	3.689507	1.475798	0.059450	5.480972	0.000000	-10.000000	-0.091667	16.183334	550.166687	1023.000000	1023.000000	2046.000000
3.220000	0.018550	10.962788	3.735557	1.561740	0.123860	5.541630	0.000000	-10.000000	-0.033333	13.283334	556.000000	1023.000000	1023.000000	2046.000000
3.240000	0.018955	11.202575	3.834360	1.616872	0.140105	5.611238	0.000000	-10.000000	-0.008333	10.400001	560.833313	1023.000000	1023.000000	2046.000000
3.260000	0.019130	11.305918	3.921312	1.669230	0.125756	5.589619	0.000000	-10.000000	0.000000	7.083333	564.833313	1023.000000	1023.000000	2046.000000
3.280000	0.019531	11.542942	3.958981	1.695202	0.230074	5.658685	0.000000	-10.000000	0.008333	3.216667	567.833313	1023.000000	1023.000000	2046.000000
3.300000	0.020004	11.822231	4.145544	1.726917	0.230907	5.718863	0.000000	-10.000000	0.025000	-0.116667	569.500000	1023.000000	1023.000000	2046.000000
3.320000	0.020042	11.844989	4.061427	1.784672	0.341283	5.657608	0.000000	-10.000000	0.041667	-2.716667	570.000000	1023.000000	1023.000000	2046.000000
3.340000	0.019443	11.490995	4.014849	1.646317	0.270714	5.559116	0.000000	-10.000000	0.058333	-4.200000	570.000000	1023.000000	1023.000000	2046.000000
3.360000	0.018323	10.828761	3.847415	1.489698	0.207145	5.284503	0.000000	-10.000000	0.058333	-5.233334	570.000000	1023.000000	1023.000000	2046.000000
3.380000	0.017708	10.465419	3.772909	1.363549	0.125117	5.203844	0.000000	-10.000000	0.066667	-6.116667	570.000000	1023.000000	1023.000000	2046.000000
3.400000	0.017914	10.587241	3.843127	1.396401	0.074379	5.273334	0.000000	-10.000000	0.066667	-6.966667	570.000000	1023.000000	1023.000000	2046.000000
3.420000	0.018216	10.765430	3.833667	1.547701	0.082362	5.301701	0.000000	-10.000000	0.083333	-8.216666	570.000000	1023.000000	1023.000000	2046.000000
3.440000	0.018682	11.041138	3.849685	1.727682	0.066834	5.396936	0.000000	-10.000000	0.091667	-9.666667	570.000000	1023.000000	1023.000000	2046.000000
3.460000	0.018238	10.778384	3.780783	1.690954	-0.012056	5.318702	0.000000	-10.000000	0.108333	-11.100000	570.000000	1023.000000	1023.000000	2046.000000
3.480000	0.017036	10.068208	3.575464	1.539891	-0.066137	5.018991	0.000000	-10.000000	0.141667	-12.400001	562.500000	1023.000000	1023.000000	2046.000000
3.500000	0.014696	8.685096	3.328084	1.164216	-0.332927	4.525723	0.000000	-10.000000	0.158333	-13.133333	553.500000	1023.000000	1023.000000	2046.000000
3.520000	0.011345	6.704796	2.739092	0.808046	-0.712256	3.869914	0.000000	-10.000000	0.183333	-13.683333	543.000000	1023.000000	1023.000000	2046.000000
3.540000	0.008391	4.958820	2.178891	0.573771	-1.251967	3.458125	0.000000	-10.000000	0.175000	-14.016667	538.500000	1023.000000	1023.000000	2046.000000
3.560000	0.006100	3.605045	1.760689	0.356865	-1.715360	3.202851	0.000000	-10.000000	0.200000	-14.816667	533.833313	1023.000000	1023.000000	2046.000000
3.580000	0.004407	2.604614	1.428623	0.194996	-1.964449	2.945444	0.000000	-10.000000	0.200000	-15.450001	528.833313	1023.000000	1023.000000	2046.000000
3.600000	0.003176	1.876783	1.199041	0.047329	-2.168456	2.798870	0.000000	-10.000000	0.216667	-15.916667	523.666687	1023.000000	1023.000000	2046.000000
3.620000	0.002087	1.233413	1.003352	-0.100573	-2.320606	2.651240	0.000000	-10.000000	0.225000	-16.116667	518.333313	1023.000000	1023.000000	2046.000000
3.640000	0.001275	0.753772	0.816968	-0.173456	-2.447812	2.558072	0.000000	-10.000000	0.250000	-16.583334	513.000000	1023.000000	1023.000000	2046.000000
3.660000	0.000474	0.279847	0.735223	-0.273896	-2.647118	2.465638	0.000000	-10.000000	0.275000	-17.516668	507.333344	1023.000000	1023.000000	2046.000000
3.680000	-0.000205	-0.121185	0.623044	-0.326654	-2.791605	2.374030	0.000000	-10.000000	0.308333	-18.533335	501.500000	1023.000000	1023.000000	2046.000000
3.700000	-0.000685	-0.404754	0.503693	-0.369683	-2.905040	2.366276	0.000000	-10.000000	0.333333	-19.366667	495.333344	1023.000000	1023.000000	2046.000000
3.720000	-0.001184	-0.699804	0.371048	-0.393841	-2.964159	2.287148	0.000000	-10.000000	0.350000	-19.933334	489.000000	1023.000000	1023.000000	2046.000000
3.740000	-0.001660	-0.981305	0.275693	-0.445098	-3.045686	2.233787	0.000000	-10.000000	0.366667	-20.600000	482.333344	1023.000000	1023.000000	2046.000000
3.760000	-0.002069	-1.222964	0.207507	-0.517161	-3.085130	2.171820	0.000000	-10.000000	0.383333	-21.183334	475.333344	1023.000000	1023.000000	2046.000000
3.780000	-0.002401	-1.418733	0.194459	-0.667895	-3.106634	2.161336	0.000000	-10.000000	0.400000	-21.683334	468.166656	1023.000000	1023.000000	2046.000000
3.800000	-0.002782	-1.644273	0.120786	-0.871627	-3.099070	2.205638	0.000000	-10.000000	0.400000	-22.183334	461.000000	1023.000000	1023.000000	2046.000000
3.820000	-0.003007	-1.777204	0.179634	-1.052178	-3.092664	2.188004	0.000000	-10.000000	0.408333	-22.883333	453.666656	1023.000000	1023.000000	2046.000000
3.840000	-0.003038	-1.795314	0.306409	-1.274071	-3.023437	2.195784	0.000000	-10.000000	0.416667	-23.366667	446.000000	1023.000000	1023.000000	2046.000000
3.860000	-0.003305	-1.952968	0.363245	-1.573569	-2.931773	2.189129	0.000000	-10.000000	0.433333	-23.766668	438.000000	1023.000000	1023.000000	2046.000000
3.880000	-0.003828	-2.262261	0.456039	-1.897050	-2.872960	2.051710	0.000000	-10.000000	0.450000	-23.733334	430.000000	1023.000000	1023.000000	2046.000000
3.900000	-0.004404	-2.602676	0.511268	-2.198445	-2.847097	1.931598	0.000000	-10.000000	0.466667	-23.866667	422.000000	1023.000000	1023.000000	2046.000000
3.920000	-0.005061	-2.991183	0.569171	-2.473780	-2.850683	1.764109	0.000000	-10.000000	0.475000	-23.600000	414.000000	1023.000000	1023.000000	2046.000000
3.940000	-0.005681	-3.357436	0.578400	-2.661419	-2.807185	1.532768	0.000000	-10.000000	0.475000	-23.466667	406.333344	1023.000000	1023.000000	2046.000000
3.960000	-0.006072	-3.588459	0.635693	-2.804419	-2.849272	1.429539	0.000000	-10.000000	0.450000	-23.016666	398.666656	1023.000000	1023.000000	2046.000000
3.980000	-0.006462	-3.818901	0.755029	-2.856506	-2.917543	1.200118	0.000000	-10.000000	0.425000	-22.816668	391.000000	1023.000000	1023.000000	2046.000000
4.000000	-0.006773	-4.002712	0.793964	-2.923767	-2.937369	1.064461	0.000000	-10.000000	0.400000	-22.483334	383.333344	1023.000000	1023.000000	2046.000000
4.020000	-0.007049	-4.165945	0.911958	-2.985837	-3.007918	0.915852	0.000000	-10.000000	0.408333	-22.466667	375.666656	1023.000000	1023.000000	2046.000000
4.040000	-0.007367	-4.353936	0.952355	-3.086595	-3.070178	0.850481	0.000000	-10.000000	0.416667	-22.483334	368.333344	1023.000000	1023.000000	2046.000000
4.060000	-0.007474	-4.417308	0.998326	-3.111959	-3.080474	0.776799	0.000000	-10.000000	0.433333	-22.683334	360.666656	1023.000000	1023.000000	2046.000000
4.080000	-0.007595	-4.488568	1.053374	-3.192251	-3.107399	0.757708	0.000000	-10.000000	0.433333	-22.983334	353.166656	1023.000000	1023.000000	2046.000000
4.100000	-0.007665	-4.530270	1.123471	-3.194919	-3.140177	0.681356	0.000000	-10.000000	0.441667	-23.250000	345.500000	1023.000000	1023.000000	2046.000000
4.120000	-0.007622	-4.504817	1.213235	-3.218893	-3.150059	0.650900	0.000000	-10.000000	0.425000	-23.516666	337.833344	1023.000000	1023.000000	2046.000000
4.140000	-0.007587	-4.484119	1.216207	-3.195494	-3.080855	0.576023	0.000000	-10.000000	0.433333	-23.600000	330.000000	1023.000000	1023.000000	2046.000000
4.160000	-0.007577	-4.477830	1.300614	-3.210490	-3.082184	0.514230	0.000000	-10.000000	0.425000	-23.616667	322.000000	1023.000000	1023.000000	2046.000000
4.180000	-0.007638	-4.514129	1.370227	-3.258099	-3.121850	0.495592	0.000000	-10.000000	0.433333	-23.466667	314.000000	1023.000000	1023.000000	2046.000000
4.200000	-0.007636	-4.513113	1.368629	-3.262281	-3.077100	0.457639	0.000000	-10.000000	0.416667	-23.283335	306.166656	1023.000000	1023.000000	2046.000000
4.220000	-0.007768	-4.590941	1.486412	-3.297290	-3.173955	0.393892	0.000000	-10.000000	0.408333	-22.966667	298.500000	1023.000000	1023.000000	2046.000000
4.240000	-0.007903	-4.670694	1.505279	-3.317742	-3.204694	0.346462	0.000000	-10.000000	0.408333	-22.816668	290.833344	1023.000000	1023.000000	2046.000000
4.260000	-0.007965	-4.707053	1.572075	-3.365103	-3.243582	0.329557	0.000000	-10.000000	0.408333	-22.816668	283.333344	1023.000000	1023.000000	2046.000000
4.280000	-0.008278	-4.892192	1.569818	-3.413769	-3.310387	0.262146	0.000000	-10.000000	0.408333	-22.683334	275.666656	1023.000000	1023.000000	2046.000000
4.300000	-0.008305	-4.908283	1.597949	-3.450139	-3.332607	0.276514	0.000000	-10.000000	0.400000	-22.500000	268.166656	1023.000000	1023.000000	2046.000000
4.320000	-0.008669	-5.123214	1.574855	-3.464521	-3.392898	0.159350	0.000000	-10.000000	0.400000	-22.316668	260.500000	1023.000000	1023.000000	2046.000000
4.340000	-0.008754	-5.173887	1.648701	-3.526864	-3.493447	0.197724	0.000000	-10.000000	0.400000	-22.250000	253.166672	1023.000000	1023.000000	2046.000000
4.360000	-0.009038	-5.341230	1.620350	-3.547210	-3.542898	0.128528	0.000000	-10.000000	0.400000	-22.100000	245.666672	1023.000000	1023.000000	2046.000000
4.380000	-0.009127	-5.394116	1.679299	-3.586197	-3.591761	0.104543	0.000000	-10.000000	0.400000	-21.750000	238.333328	1023.000000	1023.000000	2046.000000
4.400000	-0.009500	-5.614703	1.642483	-3.582200	-3.674291	-0.000696	0.000000	-10.000000	0.400000	-21.800001	231.000000	1023.000000	1023.000000	2046.000000
4.420000	-0.009489	-5.607960	1.706893	-3.651494	-3.693981	0.030623	0.000000	-10.000000	0.400000	-21.716667	223.833328	1023.000000	1023.000000	2046.000000
4.440000	-0.009784	-5.782079	1.705257	-3.657868	-3.752397	-0.077071	0.000000	-10.000000	0.400000	-21.783333	216.500000	1023.000000	1023.000000	2046.000000
4.460000	-0.009770	-5.773901	1.757540	-3.693544	-3.767306	-0.070592	0.000000	-10.000000	0.400000	-21.516666	209.166672	1023.000000	1023.000000	2046.000000
4.480000	-0.009547	-5.642438	1.904050	-3.658708	-3.819847	-0.067932	0.000000	-10.000000	0.391667	-21.433334	202.000000	1023.000000	1023.000000	2046.000000
4.500000	-0.009527	-5.630718	1.816818	-3.603317	-3.772509	-0.071709	0.000000	-10.000000	0.383333	-21.083334	195.000000	1023.000000	1023.000000	2046.000000
4.520000	-0.009758	-5.767062	1.798637	-3.598912	-3.888584	-0.078202	0.000000	-10.000000	0.375000	-20.966667	188.000000	1023.000000	1023.000000	2046.000000
4.540000	-0.010502	-6.206841	1.675404	-3.622420	-4.053524	-0.206301	0.000000	-10.000000	0.366667	-20.466667	181.000000	1023.000000	1023.000000	2046.000000
4.560000	-0.011336	-6.699595	1.569911	-3.739447	-4.238348	-0.291712	0.000000	-10.000000	0.358333	-20.216667	174.166672	1023.000000	1023.000000	2046.000000
4.580000	-0.011500	-6.796264	1.563066	-3.711419	-4.340303	-0.307608	0.000000	-10.000000	0.341667	-19.566668	167.333328	1023.000000	1023.000000	2046.000000
4.600000	-0.011773	-6.957732	1.512938	-3.656465	-4.482368	-0.331837	0.000000	-10.000000	0.341667	-19.183334	160.833328	1023.000000	1023.000000	2046.000000
4.620000	-0.011354	-6.710263	1.526667	-3.527761	-4.528853	-0.180315	0.000000	-10.000000	0.325000	-18.900000	154.333328	1023.000000	1023.000000	2046.000000
4.640000	-0.011607	-6.860031	1.431147	-3.485746	-4.567990	-0.237443	0.000000	-10.000000	0.316667	-18.766666	148.000000	1023.000000	1023.000000	2046.000000
4.660000	-0.012284	-7.259623	1.375938	-3.569426	-4.738197	-0.327937	0.000000	-10.000000	0.283333	-18.766666	141.666672	1023.000000	1023.000000	2046.000000
4.680000	-0.014027	-8.290233	1.064878	-3.705593	-4.942152	-0.707366	0.000000	-10.000000	0.266667	-18.350000	135.500000	1023.000000	1023.000000	2046.000000
4.700000	-0.016626	-9.825716	0.659082	-3.916757	-5.339049	-1.228992	0.000000	-10.000000	0.241667	-17.683332	129.500000	1023.000000	1023.000000	2046.000000
4.720000	-0.019624	-11.597795	0.028772	-4.175197	-5.814254	-1.637115	0.000000	-10.000000	0.225000	-16.683334	123.500000	1023.000000	1023.000000	2046.000000
4.740000	-0.022426	-13.253893	-0.595618	-4.394216	-6.344174	-1.919884	0.000000	-10.000000	0.225000	-15.866667	117.833336	1023.000000	1023.000000	2046.000000
4.760000	-0.024284	-14.351860	-1.054968	-4.515525	-6.708195	-2.073171	0.000000	-10.000000	0.216667	-15.416667	112.500000	1023.000000	1023.000000	2046.000000
4.780000	-0.025710	-15.194505	-1.342890	-4.649086	-6.993479	-2.209050	0.000000	-10.000000	0.225000	-15.200000	107.500000	1023.000000	1023.000000	2046.000000
4.800000	-0.026716	-15.789258	-1.527044	-4.747698	-7.179300	-2.335216	0.000000	-10.000000	0.216667	-15.200000	102.333336	1023.000000	1023.000000	2046.000000
4.820000	-0.027501	-16.253357	-1.715242	-4.798906	-7.298130	-2.441079	0.000000	-10.000000	0.225000	-15.250000	97.166664	1023.000000	1023.000000	2046.000000
4.840000	-0.028311	-16.731941	-1.859269	-4.896548	-7.480555	-2.495569	0.000000	-10.000000	0.216667	-15.483334	92.000000	1023.000000	1023.000000	2046.000000
4.860000	-0.028822	-17.033709	-1.973478	-4.955215	-7.593464	-2.511550	0.000000	-10.000000	0.216667	-15.600000	86.833336	1023.000000	1023.000000	2046.000000
4.880000	-0.029176	-17.242807	-2.120497	-4.972805	-7.621886	-2.527619	0.000000	-10.000000	0.208333	-15.583334	81.666664	1023.000000	1023.000000	2046.000000
4.900000	-0.029398	-17.374420	-2.202009	-4.952233	-7.689497	-2.530680	0.000000	-10.000000	0.208333	-15.316668	76.500000	1023.000000	1023.000000	2046.000000
4.920000	-0.029563	-17.471895	-2.309459	-4.888051	-7.732544	-2.541841	0.000000	-10.000000	0.200000	-14.933333	71.500000	1023.000000	1023.000000	2046.000000
4.940000	-0.029649	-17.522392	-2.280785	-4.977362	-7.805337	-2.458908	0.000000	-10.000000	0.200000	-14.616667	66.500000	1023.000000	1023.000000	2046.000000
4.960000	-0.029726	-17.567913	-2.329941	-4.997264	-7.801057	-2.439652	0.000000	-10.000000	0.200000	-14.450000	61.500000	1023.000000	1023.000000	2046.000000
4.980000	-0.029620	-17.505451	-2.219613	-5.207258	-7.808702	-2.269877	0.000000	-10.000000	0.200000	-14.416667	56.666668	1023.000000	1023.000000	2046.000000
5.000000	-0.029409	-17.380590	-2.073395	-5.396994	-7.730661	-2.179540	0.000000	-10.000000	0.200000	-14.600000	51.833332	1023.000000	1023.000000	2046.000000
5.020000	-0.028967	-17.119747	-1.841335	-5.554150	-7.650967	-2.073295	0.000000	-10.000000	0.216667	-14.883333	47.000000	1023.000000	1023.000000	2046.000000
5.040000	-0.028904	-17.082531	-1.664812	-5.738943	-7.602917	-2.075859	0.000000	-10.000000	0.216667	-15.050000	42.000000	1023.000000	1023.000000	2046.000000
5.060000	-0.028954	-17.111639	-1.607643	-6.000471	-7.483326	-2.020200	0.000000	-10.000000	0.216667	-14.933333	37.000000	1023.000000	1023.000000	2046.000000
5.080000	-0.029386	-17.366877	-1.525689	-6.312685	-7.447822	-2.080681	0.000000	-10.000000	0.200000	-14.716667	32.000000	1023.000000	1023.000000	2046.000000
5.100000	-0.029899	-17.670469	-1.519113	-6.510021	-7.420966	-2.220370	0.000000	-10.000000	0.200000	-14.550000	27.000000	1023.000000	1023.000000	2046.000000
5.120000	-0.030341	-17.931583	-1.422269	-6.729639	-7.488604	-2.291072	0.000000	-10.000000	0.200000	-14.233334	22.166666	1023.000000	1023.000000	2046.000000
5.140000	-0.030853	-18.234392	-1.375467	-6.848779	-7.537654	-2.472491	0.000000	-10.000000	0.191667	-13.716667	17.500000	1023.000000	1023.000000	2046.000000
5.160000	-0.030973	-18.305311	-1.388800	-6.849678	-7.527433	-2.539401	0.000000	-10.000000	0.175000	-13.083333	13.000000	1023.000000	1023.000000	2046.000000
5.180000	-0.031183	-18.428909	-1.285493	-6.901805	-7.615552	-2.626058	0.000000	-10.000000	0.141667	-12.366667	8.500000	1023.000000	1023.000000	2046.000000
5.200000	-0.031272	-18.481461	-1.295792	-6.889360	-7.623341	-2.672969	0.000000	-10.000000	0.116667	-11.616667	4.333333	1023.000000	1023.000000	2046.000000
5.220000	-0.031341	-18.522770	-1.181106	-6.928439	-7.745950	-2.667275	0.000000	-10.000000	0.100000	-10.900001	0.833333	1023.000000	1023.000000	2046.000000
5.240000	-0.031298	-18.497154	-1.192715	-6.897280	-7.719741	-2.687418	0.000000	-10.000000	0.100000	-10.383333	-2.500000	1023.000000	1023.000000	2046.000000
5.260000	-0.031015	-18.329659	-1.077445	-6.859984	-7.745007	-2.647223	0.000000	-10.000000	0.091667	-9.900001	-5.666667	1023.000000	1023.000000	2046.000000
5.280000	-0.030761	-18.179792	-1.001219	-6.843436	-7.717776	-2.617361	0.000000	-10.000000	0.083333	-9.500000	-9.000000	1023.000000	1023.000000	2046.000000
5.300000	-0.030403	-17.968266	-0.916972	-6.804764	-7.717108	-2.529422	0.000000	-10.000000	0.075000	-8.983334	-12.000000	1023.000000	1023.000000	2046.000000
5.320000	-0.030049	-17.758713	-0.821528	-6.746189	-7.699734	-2.491261	0.000000	-10.000000	0.083333	-8.583334	-15.000000	1023.000000	1023.000000	2046.000000
5.340000	-0.029798	-17.610527	-0.778893	-6.679460	-7.669680	-2.482494	0.000000	-10.000000	0.083333	-8.066667	-17.833334	1023.000000	1023.000000	2046.000000
5.360000	-0.029378	-17.362478	-0.694713	-6.595764	-7.631312	-2.440690	0.000000	-10.000000	0.083333	-7.650000	-20.666666	1023.000000	1023.000000	2046.000000
5.380000	-0.029044	-17.164881	-0.624741	-6.554004	-7.594975	-2.391160	0.000000	-10.000000	0.066667	-7.116667	-23.166666	1023.000000	1023.000000	2046.000000
5.400000	-0.028650	-16.932297	-0.507873	-6.507662	-7.573514	-2.343247	0.000000	-10.000000	0.058333	-6.566667	-25.500000	1023.000000	1023.000000	2046.000000
5.420000	-0.028382	-16.773603	-0.476026	-6.474432	-7.521482	-2.301664	0.000000	-10.000000	0.050000	-5.900000	-27.666666	1023.000000	1023.000000	2046.000000
5.440000	-0.028029	-16.564928	-0.378900	-6.433757	-7.490274	-2.261998	0.000000	-10.000000	0.050000	-5.150000	-29.666666	1023.000000	1023.000000	2046.000000
5.460000	-0.027769	-16.411493	-0.354739	-6.382914	-7.468292	-2.205549	0.000000	-10.000000	0.041667	-4.366667	-31.500000	1023.000000	1023.000000	2046.000000
5.480000	-0.027404	-16.195988	-0.278374	-6.360155	-7.409849	-2.147609	0.000000	-10.000000	0.041667	-3.500000	-33.000000	1023.000000	1023.000000	2046.000000
5.500000	-0.027135	-16.036615	-0.231225	-6.310067	-7.401541	-2.093783	0.000000	-10.000000	0.041667	-2.350000	-34.166668	1023.000000	1023.000000	2046.000000
5.520000	-0.026711	-15.786144	-0.166817	-6.231202	-7.333785	-2.054341	0.000000	-10.000000	0.033333	-0.866667	-34.833332	1023.000000	1023.000000	2046.000000
5.540000	-0.026197	-15.482590	-0.090258	-6.161410	-7.264035	-1.966886	0.000000	-10.000000	0.016667	0.966667	-35.000000	1023.000000	1023.000000	2046.000000
5.560000	-0.025797	-15.245865	-0.053258	-6.057052	-7.206608	-1.928947	0.000000	-10.000000	-0.008333	3.066667	-35.000000	1023.000000	1023.000000	2046.000000
5.580000	-0.025148	-14.862182	0.094647	-6.016148	-7.148331	-1.792350	0.000000	-10.000000	-0.016667	5.633334	-35.000000	1023.000000	1023.000000	2046.000000
5.600000	-0.024523	-14.492806	0.170846	-5.915940	-7.044528	-1.703183	0.000000	-10.000000	-0.033333	8.316667	-35.000000	1023.000000	1023.000000	2046.000000
5.620000	-0.023837	-14.087668	0.292726	-5.809927	-6.988117	-1.582350	0.000000	-10.000000	-0.066667	10.850000	-35.000000	1023.000000	1023.000000	2046.000000
5.640000	-0.022996	-13.590616	0.414042	-5.698872	-6.873151	-1.432635	0.000000	-10.000000	-0.116667	12.900000	-35.000000	1023.000000	1023.000000	2046.000000
5.660000	-0.022221	-13.132604	0.485151	-5.575696	-6.746605	-1.295454	0.000000	-10.000000	-0.158333	14.583333	-35.000000	1023.000000	1023.000000	2046.000000
5.680000	-0.021404	-12.650058	0.629085	-5.514228	-6.670147	-1.094767	0.000000	-10.000000	-0.191667	16.116667	-16.000000	1023.000000	1023.000000	2046.000000
5.700000	-0.020617	-12.184747	0.730120	-5.370436	-6.537298	-1.007132	0.000000	-10.000000	-0.233333	17.750000	6.500000	1023.000000	1023.000000	2046.000000
5.720000	-0.019661	-11.619860	0.880007	-5.243797	-6.427889	-0.828180	0.000000	-10.000000	-0.275000	18.950001	29.000000	1023.000000	1023.000000	2046.000000
5.740000	-0.018826	-11.126160	0.983977	-5.112395	-6.297891	-0.699851	0.000000	-10.000000	-0.300000	19.966667	34.666668	1023.000000	1023.000000	2046.000000
5.760000	-0.017855	-10.552260	1.093290	-4.940736	-6.134394	-0.570420	0.000000	-10.000000	-0.325000	20.766666	39.000000	1023.000000	1023.000000	2046.000000
5.780000	-0.017284	-10.214871	1.152256	-4.820627	-6.062707	-0.483793	0.000000	-10.000000	-0.350000	22.033333	45.833332	1023.000000	1023.000000	2046.000000
5.800000	-0.017274	-10.208965	1.058265	-4.745245	-6.027862	-0.494124	0.000000	-10.000000	-0.383333	23.333334	52.833332	1023.000000	1023.000000	2046.000000
5.820000	-0.017286	-10.215873	1.006094	-4.712404	-6.072165	-0.437398	0.000000	-10.000000	-0.408333	24.516666	60.500000	1023.000000	1023.000000	2046.000000
5.840000	-0.017392	-10.278836	0.838644	-4.613528	-6.055053	-0.448900	0.000000	-10.000000	-0.450000	26.166668	74.333336	1023.000000	1023.000000	2046.000000
5.860000	-0.017120	-10.117855	0.778662	-4.504619	-6.075302	-0.316596	0.000000	-10.000000	-0.483333	27.416668	85.833336	1023.000000	1023.000000	2046.000000
5.880000	-0.016257	-9.607849	0.851721	-4.311247	-6.042333	-0.105990	0.000000	-10.000000	-0.500000	28.350000	94.500000	1023.000000	1023.000000	2046.000000
5.900000	-0.015036	-8.886015	0.904030	-3.977125	-5.939648	0.126729	0.000000	-10.000000	-0.500000	28.233334	97.666664	1023.000000	1023.000000	2046.000000
5.920000	-0.013850	-8.185105	0.878414	-3.713026	-5.744555	0.394062	0.000000	-10.000000	-0.516667	28.333334	104.000000	1023.000000	1023.000000	2046.000000
5.940000	-0.013173	-7.785089	0.833719	-3.558610	-5.637237	0.577039	0.000000	-10.000000	-0.533333	28.533333	113.333336	1023.000000	1023.000000	2046.000000
5.960000	-0.013444	-7.945433	0.696945	-3.549498	-5.627227	0.534348	0.000000	-10.000000	-0.566667	28.983334	122.833336	1023.000000	1023.000000	2046.000000
5.980000	-0.014747	-8.715640	0.450447	-3.696515	-5.691454	0.221882	0.000000	-10.000000	-0.583333	29.383333	132.500000	1023.000000	1023.000000	2046.000000
6.000000	-0.016652	-9.841263	-0.005791	-3.843641	-5.869792	-0.122039	0.000000	-10.000000	-0.591667	29.833334	142.333328	1023.000000	1023.000000	2046.000000
6.020000	-0.018442	-10.899207	-0.549271	-3.994898	-6.118967	-0.236073	0.000000	-10.000000	-0.591667	29.983334	152.333328	1023.000000	1023.000000	2046.000000
6.040000	-0.019289	-11.399730	-0.896319	-4.035320	-6.287549	-0.180541	0.000000	-10.000000	-0.591667	30.250000	162.333328	1023.000000	1023.000000	2046.000000
6.060000	-0.019644	-11.609653	-1.095820	-4.005457	-6.382319	-0.126056	0.000000	-10.000000	-0.600000	30.283333	172.500000	1023.000000	1023.000000	2046.000000
6.080000	-0.019574	-11.567986	-1.231212	-3.876643	-6.351831	-0.108300	0.000000	-10.000000	-0.616667	30.833334	182.500000	1023.000000	1023.000000	2046.000000
6.100000	-0.019165	-11.326755	-1.208016	-3.788481	-6.340279	0.010021	0.000000	-10.000000	-0.633333	31.100000	192.500000	1023.000000	1023.000000	2046.000000
6.120000	-0.018808	-11.115292	-1.241637	-3.632218	-6.315260	0.073823	0.000000	-10.000000	-0.641667	31.416668	202.833328	1023.000000	1023.000000	2046.000000
6.140000	-0.018109	-10.702415	-1.259998	-3.451903	-6.231909	0.241396	0.000000	-10.000000	-0.650000	31.316668	213.166672	1023.000000	1023.000000	2046.000000
6.160000	-0.017352	-10.254981	-1.125805	-3.316114	-6.248394	0.435332	0.000000	-10.000000	-0.650000	31.233334	223.833328	1023.000000	1023.000000	2046.000000
6.180000	-0.016604	-9.813102	-1.146987	-3.096895	-6.110368	0.541148	0.000000	-10.000000	-0.650000	31.200001	234.166672	1023.000000	1023.000000	2046.000000
6.200000	-0.015505	-9.163673	-1.084671	-2.874776	-6.009267	0.805041	0.000000	-10.000000	-0.650000	31.433334	244.666672	1023.000000	1023.000000	2046.000000
6.220000	-0.014562	-8.605930	-1.020095	-2.689416	-5.889119	0.992700	0.000000	-10.000000	-0.650000	31.416666	255.000000	1023.000000	1023.000000	2046.000000
6.240000	-0.013502	-7.979771	-0.949528	-2.531576	-5.715868	1.217201	0.000000	-10.000000	-0.675000	31.633333	265.500000	1023.000000	1023.000000	2046.000000
6.260000	-0.012339	-7.292057	-0.768749	-2.410332	-5.601291	1.488315	0.000000	-10.000000	-0.683333	31.783333	276.000000	1023.000000	1023.000000	2046.000000
6.280000	-0.011259	-6.654108	-0.673446	-2.336309	-5.337636	1.693283	0.000000	-10.000000	-0.683333	31.883333	286.666656	1023.000000	1023.000000	2046.000000
6.300000	-0.009866	-5.830855	-0.377694	-2.304136	-5.114534	1.965508	0.000000	-10.000000	-0.666667	31.733334	297.166656	1023.000000	1023.000000	2046.000000
6.320000	-0.008612	-5.089561	-0.064268	-2.366888	-4.859436	2.201030	0.000000	-10.000000	-0.625000	31.200001	307.833344	1023.000000	1023.000000	2046.000000
6.340000	-0.007684	-4.541517	0.147787	-2.419773	-4.604731	2.335201	0.000000	-10.000000	-0.600000	30.766666	318.166656	1023.000000	1023.000000	2046.000000
6.360000	-0.006725	-3.974299	0.327235	-2.417834	-4.307585	2.423886	0.000000	-10.000000	-0.566667	30.200001	328.500000	1023.000000	1023.000000	2046.000000
6.380000	-0.006154	-3.636977	0.541847	-2.489351	-4.199144	2.509671	0.000000	-10.000000	-0.550000	29.766666	338.500000	1023.000000	1023.000000	2046.000000
6.400000	-0.005589	-3.303043	0.681510	-2.443324	-4.072745	2.531516	0.000000	-10.000000	-0.541667	29.416666	348.500000	1023.000000	1023.000000	2046.000000
6.420000	-0.005024	-2.969392	0.785956	-2.380670	-3.941015	2.566337	0.000000	-10.000000	-0.541667	29.316668	358.500000	1023.000000	1023.000000	2046.000000
6.440000	-0.004431	-2.618824	0.888339	-2.268270	-3.836256	2.597362	0.000000	-10.000000	-0.541667	29.033335	368.500000	1023.000000	1023.000000	2046.000000
6.460000	-0.003641	-2.151586	1.007250	-2.098815	-3.721079	2.661058	0.000000	-10.000000	-0.525000	28.850000	378.333344	1023.000000	1023.000000	2046.000000
6.480000	-0.002797	-1.652758	1.110034	-1.931749	-3.595847	2.764805	0.000000	-10.000000	-0.483333	28.150002	388.000000	1023.000000	1023.000000	2046.000000
6.500000	-0.002070	-1.223655	1.249605	-1.804586	-3.553042	2.884369	0.000000	-10.000000	-0.441667	27.150002	397.500000	1023.000000	1023.000000	2046.000000
6.520000	-0.001253	-0.740437	1.379491	-1.678957	-3.444603	3.003632	0.000000	-10.000000	-0.383333	25.583334	406.833344	1023.000000	1023.000000	2046.000000
6.540000	-0.000398	-0.235226	1.505485	-1.553617	-3.325307	3.138213	0.000000	-10.000000	-0.325000	23.733334	415.666656	1023.000000	1023.000000	2046.000000
6.560000	0.000347	0.204903	1.640957	-1.474617	-3.202322	3.240886	0.000000	-10.000000	-0.225000	21.450001	423.833344	1023.000000	1023.000000	2046.000000
6.580000	0.001178	0.695970	1.794240	-1.352590	-3.103135	3.357456	0.000000	-10.000000	-0.141667	18.750000	431.333344	1023.000000	1023.000000	2046.000000
6.600000	0.001874	1.107591	1.969329	-1.282380	-2.987270	3.407912	0.000000	-10.000000	-0.083333	16.733334	436.166656	1023.000000	1023.000000	2046.000000
6.620000	0.002570	1.519110	2.082243	-1.229788	-2.852506	3.519161	0.000000	-10.000000	-0.050000	13.116667	442.000000	1023.000000	1023.000000	2046.000000
6.640000	0.003199	1.890460	2.246402	-1.171850	-2.755465	3.571373	0.000000	-10.000000	-0.016667	9.150000	446.666656	1023.000000	1023.000000	2046.000000
6.660000	0.003566	2.107613	2.364716	-1.177077	-2.654200	3.574173	0.000000	-10.000000	0.025000	2.966667	452.000000	1023.000000	1023.000000	2046.000000
6.680000	0.003832	2.264754	2.479704	-1.176065	-2.623825	3.584940	0.000000	-10.000000	0.050000	-1.150000	454.000000	1023.000000	1023.000000	2046.000000
6.700000	0.003958	2.339174	2.518131	-1.175114	-2.565173	3.561330	0.000000	-10.000000	0.075000	-5.266666	454.833344	1023.000000	1023.000000	2046.000000
6.720000	0.003930	2.322716	2.601792	-1.225879	-2.560166	3.506968	0.000000	-10.000000	0.108333	-8.100000	455.000000	1023.000000	1023.000000	2046.000000
6.740000	0.003805	2.248543	2.652998	-1.261666	-2.576077	3.433288	0.000000	-10.000000	0.125000	-10.950000	455.000000	1023.000000	1023.000000	2046.000000
6.760000	0.003771	2.228876	2.719975	-1.313558	-2.590094	3.412554	0.000000	-10.000000	0.158333	-12.916667	455.000000	1023.000000	1023.000000	2046.000000
6.780000	0.003607	2.131458	2.784223	-1.363329	-2.622063	3.332627	0.000000	-10.000000	0.183333	-14.283334	455.000000	1023.000000	1023.000000	2046.000000
6.800000	0.003460	2.044736	2.809691	-1.419505	-2.620243	3.274793	0.000000	-10.000000	0.225000	-15.416667	447.166656	1023.000000	1023.000000	2046.000000
6.820000	0.003162	1.868542	2.830216	-1.504683	-2.640225	3.183234	0.000000	-10.000000	0.241667	-16.483334	437.333344	1023.000000	1023.000000	2046.000000
6.840000	0.002932	1.732744	2.840973	-1.559910	-2.612599	3.064280	0.000000	-10.000000	0.266667	-17.400000	425.500000	1023.000000	1023.000000	2046.000000
6.860000	0.002669	1.577564	2.885834	-1.622705	-2.665931	2.980366	0.000000	-10.000000	0.291667	-18.316668	419.500000	1023.000000	1023.000000	2046.000000
6.880000	0.002337	1.380993	2.966800	-1.727485	-2.719869	2.861547	0.000000	-10.000000	0.325000	-18.916666	413.500000	1023.000000	1023.000000	2046.000000
6.900000	0.002020	1.194116	3.011866	-1.807984	-2.771816	2.762050	0.000000	-10.000000	0.350000	-19.650000	407.333344	1023.000000	1023.000000	2046.000000
6.920000	0.001707	1.008957	3.004587	-1.897902	-2.766427	2.668698	0.000000	-10.000000	0.375000	-20.216667	400.833344	1023.000000	1023.000000	2046.000000
6.940000	0.001340	0.792107	2.990266	-1.991222	-2.771904	2.564966	0.000000	-10.000000	0.383333	-20.850000	394.000000	1023.000000	1023.000000	2046.000000
6.960000	0.001133	0.669702	3.067914	-2.028246	-2.788932	2.418966	0.000000	-10.000000	0.391667	-21.333334	387.000000	1023.000000	1023.000000	2046.000000
6.980000	0.001223	0.722740	3.197535	-2.074152	-2.762162	2.361518	0.000000	-10.000000	0.391667	-21.716667	380.000000	1023.000000	1023.000000	2046.000000
7.000000	0.001323	0.782182	3.215642	-2.050983	-2.740645	2.358168	0.000000	-10.000000	0.400000	-21.916668	372.833344	1023.000000	1023.000000	2046.000000
7.020000	0.001237	0.730903	3.203817	-2.054349	-2.730684	2.312119	0.000000	-10.000000	0.400000	-21.983334	365.500000	1023.000000	1023.000000	2046.000000
7.040000	0.000714	0.421876	3.164470	-2.099303	-2.827943	2.184651	0.000000	-10.000000	0.400000	-21.933332	358.166656	1023.000000	1023.000000	2046.000000
7.060000	0.000189	0.111886	3.089113	-2.197733	-2.878814	2.099319	0.000000	-10.000000	0.400000	-21.916666	350.833344	1023.000000	1023.000000	2046.000000
7.080000	0.000192	0.113585	3.128911	-2.184573	-2.912015	2.081263	0.000000	-10.000000	0.400000	-21.916666	343.500000	1023.000000	1023.000000	2046.000000
7.100000	0.000135	0.079564	3.122370	-2.148257	-2.957036	2.062486	0.000000	-10.000000	0.400000	-22.100000	336.166656	1023.000000	1023.000000	2046.000000
7.120000	0.000229	0.135454	3.097755	-2.031389	-2.976353	2.045441	0.000000	-10.000000	0.400000	-22.416668	328.666656	1023.000000	1023.000000	2046.000000
7.140000	-0.000648	-0.383024	2.963297	-2.065760	-3.094021	1.813460	0.000000	-10.000000	0.400000	-22.716667	321.333344	1023.000000	1023.000000	2046.000000
7.160000	-0.002205	-1.302884	2.756341	-2.227383	-3.329978	1.498135	0.000000	-10.000000	0.400000	-22.766666	313.666656	1023.000000	1023.000000	2046.000000
7.180000	-0.004823	-2.850103	2.348202	-2.518031	-3.651301	0.971028	0.000000	-10.000000	0.400000	-22.483334	306.166656	1023.000000	1023.000000	2046.000000
7.200000	-0.007896	-4.666550	1.826509	-2.838547	-4.099415	0.444904	0.000000	-10.000000	0.400000	-21.933334	298.500000	1023.000000	1023.000000	2046.000000
7.220000	-0.011046	-6.528197	1.172528	-3.034737	-4.609276	-0.056712	0.000000	-10.000000	0.391667	-21.483334	291.166656	1023.000000	1023.000000	2046.000000
7.240000	-0.013651	-8.067741	0.606384	-3.258363	-5.073786	-0.341977	0.000000	-10.000000	0.383333	-21.216667	284.000000	1023.000000	1023.000000	2046.000000
7.260000	-0.015466	-9.140312	0.254128	-3.408890	-5.428452	-0.557098	0.000000	-10.000000	0.375000	-21.083334	277.000000	1023.000000	1023.000000	2046.000000
7.280000	-0.016883	-9.977650	-0.062733	-3.484302	-5.632491	-0.798123	0.000000	-10.000000	0.366667	-21.150000	270.000000	1023.000000	1023.000000	2046.000000
7.300000	-0.017928	-10.595245	-0.216099	-3.639875	-5.896656	-0.842616	0.000000	-10.000000	0.358333	-21.166668	263.000000	1023.000000	1023.000000	2046.000000
7.320000	-0.019016	-11.238566	-0.404056	-3.732781	-6.073996	-1.027733	0.000000	-10.000000	0.358333	-21.166668	256.000000	1023.000000	1023.000000	2046.000000
7.340000	-0.019761	-11.678482	-0.529703	-3.855131	-6.245860	-1.047788	0.000000	-10.000000	0.366667	-21.166668	249.000000	1023.000000	1023.000000	2046.000000
7.360000	-0.020510	-12.121460	-0.658363	-3.917089	-6.413923	-1.132084	0.000000	-10.000000	0.383333	-21.216667	241.833328	1023.000000	1023.000000	2046.000000
7.380000	-0.021076	-12.456133	-0.761158	-3.971054	-6.567979	-1.155943	0.000000	-10.000000	0.383333	-21.400000	234.666672	1023.000000	1023.000000	2046.000000
7.400000	-0.021440	-12.671263	-0.842139	-3.988072	-6.688519	-1.152533	0.000000	-10.000000	0.383333	-21.400000	227.500000	1023.000000	1023.000000	2046.000000
7.420000	-0.021882	-12.932409	-0.887378	-3.988933	-6.829276	-1.226822	0.000000	-10.000000	0.383333	-21.366667	220.333328	1023.000000	1023.000000	2046.000000
7.440000	-0.022155	-13.093659	-0.896764	-4.048372	-6.957673	-1.190850	0.000000	-10.000000	0.391667	-21.400000	213.166672	1023.000000	1023.000000	2046.000000
7.460000	-0.022438	-13.260705	-0.887741	-4.161703	-7.023682	-1.187578	0.000000	-10.000000	0.383333	-21.316668	206.000000	1023.000000	1023.000000	2046.000000
7.480000	-0.022683	-13.405595	-0.874785	-4.354539	-7.046262	-1.130009	0.000000	-10.000000	0.383333	-21.500000	199.000000	1023.000000	1023.000000	2046.000000
7.500000	-0.022692	-13.410864	-0.769919	-4.565528	-7.024048	-1.051369	0.000000	-10.000000	0.383333	-21.666668	191.833328	1023.000000	1023.000000	2046.000000
7.520000	-0.022621	-13.368807	-0.645988	-4.788084	-6.932341	-1.002394	0.000000	-10.000000	0.400000	-21.966667	184.500000	1023.000000	1023.000000	2046.000000
7.540000	-0.022758	-13.450217	-0.489876	-5.049235	-6.920549	-0.990557	0.000000	-10.000000	0.400000	-21.950001	177.166672	1023.000000	1023.000000	2046.000000
7.560000	-0.023191	-13.706117	-0.416898	-5.354453	-6.880313	-1.054453	0.000000	-10.000000	0.400000	-22.033333	169.833328	1023.000000	1023.000000	2046.000000
7.580000	-0.023839	-14.088634	-0.339468	-5.627629	-6.927453	-1.194084	0.000000	-10.000000	0.400000	-22.000000	162.500000	1023.000000	1023.000000	2046.000000
7.600000	-0.024351	-14.391378	-0.335035	-5.884978	-6.866841	-1.304524	0.000000	-10.000000	0.400000	-21.866667	155.166672	1023.000000	1023.000000	2046.000000
7.620000	-0.024940	-14.739747	-0.265639	-6.104087	-6.922679	-1.447343	0.000000	-10.000000	0.391667	-21.333334	147.833328	1023.000000	1023.000000	2046.000000
7.640000	-0.025311	-14.958653	-0.254528	-6.195284	-6.945930	-1.562912	0.000000	-10.000000	0.383333	-20.683334	140.666672	1023.000000	1023.000000	2046.000000
7.660000	-0.025566	-15.109495	-0.166547	-6.250625	-7.041842	-1.650481	0.000000	-10.000000	0.366667	-20.100000	133.666672	1023.000000	1023.000000	2046.000000
7.680000	-0.025783	-15.237950	-0.103789	-6.279589	-7.102283	-1.752290	0.000000	-10.000000	0.358333	-19.533335	127.000000	1023.000000	1023.000000	2046.000000
7.700000	-0.026102	-15.426418	-0.016684	-6.308862	-7.253669	-1.847204	0.000000	-10.000000	0.333333	-19.250000	120.666664	1023.000000	1023.000000	2046.000000
7.720000	-0.026326	-15.558726	0.045253	-6.324489	-7.383312	-1.896178	0.000000	-10.000000	0.316667	-18.966667	114.166664	1023.000000	1023.000000	2046.000000
7.740000	-0.026336	-15.564749	0.082573	-6.374655	-7.416924	-1.855743	0.000000	-10.000000	0.300000	-18.866667	107.833336	1023.000000	1023.000000	2046.000000
7.760000	-0.026431	-15.621008	0.160668	-6.377325	-7.526232	-1.878118	0.000000	-10.000000	0.316667	-18.600000	101.500000	1023.000000	1023.000000	2046.000000
7.780000	-0.026309	-15.548429	0.248481	-6.380237	-7.581963	-1.834711	0.000000	-10.000000	0.308333	-18.266666	95.500000	1023.000000	1023.000000	2046.000000
7.800000	-0.026205	-15.486961	0.292130	-6.351477	-7.605092	-1.822523	0.000000	-10.000000	0.300000	-17.850000	89.500000	1023.000000	1023.000000	2046.000000
7.820000	-0.026060	-15.401501	0.409021	-6.336892	-7.671407	-1.802223	0.000000	-10.000000	0.266667	-17.433332	83.500000	1023.000000	1023.000000	2046.000000
7.840000	-0.025790	-15.241658	0.471199	-6.333104	-7.686048	-1.693706	0.000000	-10.000000	0.258333	-17.033333	77.500000	1023.000000	1023.000000	2046.000000
7.860000	-0.025774	-15.232177	0.549773	-6.285731	-7.744564	-1.751655	0.000000	-10.000000	0.241667	-16.650000	71.833336	1023.000000	1023.000000	2046.000000
7.880000	-0.025605	-15.132832	0.633804	-6.281715	-7.782423	-1.702497	0.000000	-10.000000	0.233333	-16.216667	66.166664	1023.000000	1023.000000	2046.000000
7.900000	-0.025508	-15.075249	0.686001	-6.280795	-7.796713	-1.683741	0.000000	-10.000000	0.225000	-15.766666	60.833332	1023.000000	1023.000000	2046.000000
7.920000	-0.025448	-15.039783	0.682558	-6.240254	-7.783791	-1.698296	0.000000	-10.000000	0.216667	-15.233334	55.500000	1023.000000	1023.000000	2046.000000
7.940000	-0.025276	-14.938054	0.744488	-6.245074	-7.806129	-1.631338	0.000000	-10.000000	0.208333	-14.666667	50.500000	1023.000000	1023.000000	2046.000000
7.960000	-0.025263	-14.930170	0.749521	-6.238860	-7.801342	-1.639488	0.000000	-10.000000	0.208333	-14.066668	45.666668	1023.000000	1023.000000	2046.000000
7.980000	-0.025196	-14.890964	0.797092	-6.220432	-7.871570	-1.596054	0.000000	-10.000000	0.200000	-13.400001	40.833332	1023.000000	1023.000000	2046.000000
8.000000	-0.025133	-14.853881	0.804344	-6.212178	-7.857220	-1.588827	0.000000	-10.000000	0.166667	-12.816668	36.333332	1023.000000	1023.000000	2046.000000
8.020000	-0.025009	-14.780354	0.877472	-6.199172	-7.933551	-1.525102	0.000000	-10.000000	0.125000	-12.333334	32.000000	1023.000000	1023.000000	2046.000000
8.040000	-0.024950	-14.745212	0.885933	-6.185343	-7.936366	-1.509436	0.000000	-10.000000	0.100000	-11.916667	28.000000	1023.000000	1023.000000	2046.000000
8.060000	-0.024817	-14.666859	0.929703	-6.158181	-7.965856	-1.472525	0.000000	-10.000000	0.100000	-11.416667	24.000000	1023.000000	1023.000000	2046.000000
8.080000	-0.024649	-14.567403	0.958516	-6.160695	-7.947927	-1.417297	0.000000	-10.000000	0.100000	-10.983334	20.166666	1023.000000	1023.000000	2046.000000
8.100000	-0.024740	-14.621456	0.958178	-6.120502	-7.992545	-1.466587	0.000000	-10.000000	0.100000	-10.633334	16.500000	1023.000000	1023.000000	2046.000000
8.120000	-0.024574	-14.523283	1.041129	-6.133924	-8.021456	-1.409032	0.000000	-10.000000	0.100000	-10.350000	13.000000	1023.000000	1023.000000	2046.000000
8.140000	-0.024537	-14.501319	1.037732	-6.119029	-8.000044	-1.419979	0.000000	-10.000000	0.100000	-10.050000	9.500000	1023.000000	1023.000000	2046.000000
8.160000	-0.024345	-14.387737	1.109205	-6.079381	-8.041069	-1.376493	0.000000	-10.000000	0.091667	-9.750000	6.166667	1023.000000	1023.000000	2046.000000
8.180000	-0.024245	-14.328518	1.178731	-6.066657	-8.072351	-1.368241	0.000000	-10.000000	0.083333	-9.416667	3.000000	1023.000000	1023.000000	2046.000000
8.200000	-0.023908	-14.129785	1.217845	-6.014960	-8.033575	-1.299095	0.000000	-10.000000	0.075000	-9.000000	0.166667	1023.000000	1023.000000	2046.000000
8.220000	-0.023603	-13.949529	1.286893	-5.932846	-8.005260	-1.298317	0.000000	-10.000000	0.075000	-8.550000	-2.666667	1023.000000	1023.000000	2046.000000
8.240000	-0.023529	-13.905471	1.274913	-5.890463	-8.017057	-1.272863	0.000000	-10.000000	0.066667	-8.133333	-5.333333	1023.000000	1023.000000	2046.000000
8.260000	-0.023802	-14.066784	1.236710	-5.877276	-8.106378	-1.319840	0.000000	-10.000000	0.066667	-7.600000	-8.000000	1023.000000	1023.000000	2046.000000
8.280000	-0.024306	-14.365024	1.096498	-5.901471	-8.174470	-1.385581	0.000000	-10.000000	0.058333	-7.050000	-10.333333	1023.000000	1023.000000	2046.000000
8.300000	-0.025091	-14.828987	1.031725	-5.961295	-8.385059	-1.514358	0.000000	-10.000000	0.058333	-6.416667	-12.833333	1023.000000	1023.000000	2046.000000
8.320000	-0.025171	-14.875983	0.952028	-5.942962	-8.393090	-1.491959	0.000000	-10.000000	0.050000	-5.800000	-15.166667	1023.000000	1023.000000	2046.000000
8.340000	-0.025056	-14.808083	0.948082	-5.821271	-8.504174	-1.430719	0.000000	-10.000000	0.050000	-5.200000	-17.166666	1023.000000	1023.000000	2046.000000
8.360000	-0.024648	-14.566940	0.947131	-5.668296	-8.521828	-1.323947	0.000000	-10.000000	0.050000	-4.866667	-18.833334	1023.000000	1023.000000	2046.000000
8.380000	-0.024400	-14.420225	0.878675	-5.555391	-8.505222	-1.238286	0.000000	-10.000000	0.050000	-4.966667	-20.333334	1023.000000	1023.000000	2046.000000
8.400000	-0.024961	-14.751832	0.792362	-5.598541	-8.588673	-1.356980	0.000000	-10.000000	0.050000	-5.133333	-22.000000	1023.000000	1023.000000	2046.000000
8.420000	-0.026341	-15.567258	0.530034	-5.732501	-8.727509	-1.637282	0.000000	-10.000000	0.050000	-4.650000	-23.666666	1023.000000	1023.000000	2046.000000
8.440000	-0.028610	-16.908422	0.186846	-5.980865	-9.015909	-2.098497	0.000000	-10.000000	0.033333	-3.550000	-25.166666	1023.000000	1023.000000	2046.000000
8.460000	-0.031379	-18.544743	-0.438125	-6.226085	-9.360009	-2.520523	0.000000	-10.000000	0.033333	-1.833333	-26.333334	1023.000000	1023.000000	2046.000000
8.480000	-0.033903	-20.036865	-1.032028	-6.445258	-9.834740	-2.724839	0.000000	-10.000000	0.033333	-1.000000	-26.833334	1023.000000	1023.000000	2046.000000
8.500000	-0.035604	-21.042252	-1.450906	-6.619637	-10.126008	-2.845700	0.000000	-10.000000	0.050000	-1.166667	-27.000000	1023.000000	1023.000000	2046.000000
8.520000	-0.036609	-21.636003	-1.675804	-6.702906	-10.351608	-2.905687	0.000000	-10.000000	0.058333	-2.333333	-27.333334	1023.000000	1023.000000	2046.000000
8.540000	-0.037469	-22.144026	-1.870577	-6.729893	-10.497862	-3.045694	0.000000	-10.000000	0.058333	-3.550000	-28.000000	1023.000000	1023.000000	2046.000000
8.560000	-0.037967	-22.438324	-1.967534	-6.798743	-10.624308	-3.047740	0.000000	-10.000000	0.058333	-4.483333	-29.166666	1023.000000	1023.000000	2046.000000
8.580000	-0.038549	-22.782581	-2.086531	-6.823040	-10.738737	-3.134274	0.000000	-10.000000	0.050000	-5.216667	-30.666666	1023.000000	1023.000000	2046.000000
8.600000	-0.038826	-22.946205	-2.151297	-6.842311	-10.836519	-3.116078	0.000000	-10.000000	0.050000	-5.666667	-32.500000	1023.000000	1023.000000	2046.000000
8.620000	-0.038968	-23.030231	-2.257520	-6.806613	-10.834773	-3.131325	0.000000	-10.000000	0.050000	-5.816667	-34.500000	1023.000000	1023.000000	2046.000000
8.640000	-0.039019	-23.060413	-2.300510	-6.795404	-10.874589	-3.089910	0.000000	-10.000000	0.050000	-5.500000	-36.500000	1023.000000	1023.000000	2046.000000
8.660000	-0.038906	-22.993540	-2.321383	-6.729000	-10.906268	-3.036888	0.000000	-10.000000	0.041667	-4.350000	-38.333332	1023.000000	1023.000000	2046.000000
8.680000	-0.038680	-22.859987	-2.297552	-6.694502	-10.899279	-2.968656	0.000000	-10.000000	0.025000	-1.916667	-39.500000	1023.000000	1023.000000	2046.000000
8.700000	-0.038231	-22.594595	-2.248059	-6.652341	-10.827241	-2.866954	0.000000	-10.000000	0.008333	0.683333	-40.000000	1023.000000	1023.000000	2046.000000
8.720000	-0.037660	-22.257153	-2.149964	-6.731918	-10.704633	-2.670637	0.000000	-10.000000	0.000000	3.266667	-40.000000	1023.000000	1023.000000	2046.000000
8.740000	-0.036990	-21.860840	-1.959378	-6.830632	-10.570120	-2.500711	0.000000	-10.000000	-0.008333	5.166667	-40.000000	1023.000000	1023.000000	2046.000000
8.760000	-0.036021	-21.288504	-1.686256	-6.884229	-10.376892	-2.341125	0.000000	-10.000000	-0.033333	7.200000	-40.000000	1023.000000	1023.000000	2046.000000
8.780000	-0.035274	-20.846693	-1.481314	-7.007017	-10.145191	-2.213172	0.000000	-10.000000	-0.050000	9.016666	-40.000000	1023.000000	1023.000000	2046.000000
8.800000	-0.034757	-20.541229	-1.325954	-7.145481	-9.917580	-2.152215	0.000000	-10.000000	-0.075000	10.800000	-40.000000	1023.000000	1023.000000	2046.000000
8.820000	-0.034501	-20.390285	-1.162269	-7.287903	-9.781984	-2.158129	0.000000	-10.000000	-0.091667	12.283334	-40.000000	1023.000000	1023.000000	2046.000000
8.840000	-0.034167	-20.192869	-1.077373	-7.373602	-9.621757	-2.120139	0.000000	-10.000000	-0.116667	13.866667	-40.000000	1023.000000	1023.000000	2046.000000
8.860000	-0.033908	-20.039642	-0.951546	-7.423641	-9.523335	-2.141119	0.000000	-10.000000	-0.133333	15.416667	-18.666666	1023.000000	1023.000000	2046.000000
8.880000	-0.033476	-19.784182	-0.857099	-7.417387	-9.388021	-2.121675	0.000000	-10.000000	-0.166667	17.049999	4.166667	1023.000000	1023.000000	2046.000000
8.900000	-0.032896	-19.441288	-0.699745	-7.305521	-9.351443	-2.084580	0.000000	-10.000000	-0.225000	18.650000	29.000000	1023.000000	1023.000000	2046.000000
8.920000	-0.032163	-19.008106	-0.611184	-7.160538	-9.203687	-2.032698	0.000000	-10.000000	-0.283333	19.966667	34.666668	1023.000000	1023.000000	2046.000000
8.940000	-0.031412	-18.564724	-0.462727	-7.036655	-9.138697	-1.926646	0.000000	-10.000000	-0.325000	21.183332	41.166668	1023.000000	1023.000000	2046.000000
8.960000	-0.030722	-18.156610	-0.362080	-6.933407	-9.034611	-1.826513	0.000000	-10.000000	-0.350000	22.133333	48.000000	1023.000000	1023.000000	2046.000000
8.980000	-0.029816	-17.621080	-0.240528	-6.791770	-8.922323	-1.666459	0.000000	-10.000000	-0.358333	23.150000	55.333332	1023.000000	1023.000000	2046.000000
9.000000	-0.028794	-17.017063	-0.101289	-6.661177	-8.791683	-1.462914	0.000000	-10.000000	-0.366667	23.833334	63.000000	1023.000000	1023.000000	2046.000000
9.020000	-0.027725	-16.385715	-0.011358	-6.479183	-8.583235	-1.311939	0.000000	-10.000000	-0.391667	24.450001	71.000000	1023.000000	1023.000000	2046.000000
9.040000	-0.026441	-15.626498	0.189042	-6.316740	-8.429402	-1.069398	0.000000	-10.000000	-0.425000	24.700001	79.000000	1023.000000	1023.000000	2046.000000
9.060000	-0.025297	-14.950591	0.351919	-6.134059	-8.250867	-0.917584	0.000000	-10.000000	-0.458333	25.366667	87.000000	1023.000000	1023.000000	2046.000000
9.080000	-0.023931	-14.143299	0.498358	-5.929365	-8.029122	-0.683170	0.000000	-10.000000	-0.458333	25.783335	95.333336	1023.000000	1023.000000	2046.000000
9.100000	-0.022700	-13.415459	0.681403	-5.766028	-7.848047	-0.482786	0.000000	-10.000000	-0.466667	26.550001	103.833336	1023.000000	1023.000000	2046.000000
9.120000	-0.021539	-12.729362	0.846894	-5.607521	-7.655442	-0.313293	0.000000	-10.000000	-0.475000	27.050001	112.666664	1023.000000	1023.000000	2046.000000
9.140000	-0.020211	-11.944547	1.045047	-5.415287	-7.467302	-0.107005	0.000000	-10.000000	-0.500000	27.666668	121.500000	1023.000000	1023.000000	2046.000000
9.160000	-0.019044	-11.255042	1.165152	-5.224657	-7.256869	0.061331	0.000000	-10.000000	-0.525000	28.383333	130.666672	1023.000000	1023.000000	2046.000000
9.180000	-0.017824	-10.533993	1.323587	-5.075594	-7.073961	0.291976	0.000000	-10.000000	-0.558333	28.850000	140.000000	1023.000000	1023.000000	2046.000000
9.200000	-0.016555	-9.783792	1.475227	-4.912806	-6.863219	0.517007	0.000000	-10.000000	-0.583333	29.466667	149.666672	1023.000000	1023.000000	2046.000000
9.220000	-0.015453	-9.132501	1.613350	-4.755066	-6.693144	0.702361	0.000000	-10.000000	-0.600000	29.616667	159.500000	1023.000000	1023.000000	2046.000000
9.240000	-0.014125	-8.347962	1.792834	-4.544275	-6.519010	0.922489	0.000000	-10.000000	-0.591667	30.049999	169.500000	1023.000000	1023.000000	2046.000000
9.260000	-0.013076	-7.727728	1.874397	-4.365602	-6.338552	1.102029	0.000000	-10.000000	-0.591667	30.216667	179.500000	1023.000000	1023.000000	2046.000000
9.280000	-0.011997	-7.090231	2.002990	-4.183761	-6.192234	1.282774	0.000000	-10.000000	-0.591667	30.350000	189.500000	1023.000000	1023.000000	2046.000000
9.300000	-0.010783	-6.372859	2.139556	-3.985928	-6.048672	1.522185	0.000000	-10.000000	-0.625000	30.566668	199.500000	1023.000000	1023.000000	2046.000000
9.320000	-0.009766	-5.771959	2.278065	-3.828150	-5.906498	1.684623	0.000000	-10.000000	-0.641667	31.066668	209.500000	1023.000000	1023.000000	2046.000000
9.340000	-0.008450	-4.993873	2.430720	-3.624562	-5.717599	1.917569	0.000000	-10.000000	-0.666667	31.600000	219.666672	1023.000000	1023.000000	2046.000000
9.360000	-0.007334	-4.334170	2.533463	-3.422526	-5.547791	2.102683	0.000000	-10.000000	-0.675000	31.933332	230.000000	1023.000000	1023.000000	2046.000000
9.380000	-0.006256	-3.697322	2.655422	-3.239290	-5.387344	2.273890	0.000000	-10.000000	-0.700000	32.233334	240.666672	1023.000000	1023.000000	2046.000000
9.400000	-0.005022	-2.968205	2.817009	-3.063946	-5.223135	2.501867	0.000000	-10.000000	-0.716667	32.466667	251.333328	1023.000000	1023.000000	2046.000000
9.420000	-0.004062	-2.400627	2.929071	-2.861301	-5.100925	2.632528	0.000000	-10.000000	-0.725000	32.766666	262.166656	1023.000000	1023.000000	2046.000000
9.440000	-0.003195	-1.888268	3.041103	-2.662415	-5.006959	2.740003	0.000000	-10.000000	-0.716667	32.700001	273.000000	1023.000000	1023.000000	2046.000000
9.460000	-0.003110	-1.837738	2.949647	-2.551440	-4.925472	2.689527	0.000000	-10.000000	-0.708333	32.866669	284.000000	1023.000000	1023.000000	2046.000000
9.480000	-0.003429	-2.026411	2.861750	-2.531721	-4.945359	2.588919	0.000000	-10.000000	-0.700000	32.716667	295.000000	1023.000000	1023.000000	2046.000000
9.500000	-0.003502	-2.069949	2.784549	-2.516670	-4.937910	2.600081	0.000000	-10.000000	-0.700000	32.700001	306.000000	1023.000000	1023.000000	2046.000000
9.520000	-0.002875	-1.698998	2.784952	-2.353069	-4.869746	2.738865	0.000000	-10.000000	-0.708333	32.483334	317.000000	1023.000000	1023.000000	2046.000000
9.540000	-0.001584	-0.936284	2.901759	-2.077457	-4.744224	2.983639	0.000000	-10.000000	-0.708333	32.616669	327.833344	1023.000000	1023.000000	2046.000000
9.560000	0.000030	0.017889	3.029266	-1.658916	-4.622632	3.270171	0.000000	-10.000000	-0.716667	32.566669	338.666656	1023.000000	1023.000000	2046.000000
9.580000	0.001507	0.890478	3.047661	-1.288783	-4.381827	3.513427	0.000000	-10.000000	-0.725000	32.816669	349.500000	1023.000000	1023.000000	2046.000000
9.600000	0.002232	1.319055	3.069068	-1.109434	-4.251462	3.610883	0.000000	-10.000000	-0.741667	32.766666	360.500000	1023.000000	1023.000000	2046.000000
9.620000	0.001484	0.877118	2.887053	-1.186581	-4.191344	3.367989	0.000000	-10.000000	-0.750000	33.066666	371.500000	1023.000000	1023.000000	2046.000000
9.640000	-0.000438	-0.258657	2.482690	-1.371400	-4.311688	2.941741	0.000000	-10.000000	-0.750000	32.933334	382.500000	1023.000000	1023.000000	2046.000000
9.660000	-0.002369	-1.399839	2.052627	-1.510282	-4.663269	2.721085	0.000000	-10.000000	-0.733333	32.866665	393.500000	1023.000000	1023.000000	2046.000000
9.680000	-0.003802	-2.246794	1.601127	-1.621009	-4.883578	2.656666	0.000000	-10.000000	-0.716667	32.616665	404.500000	1023.000000	1023.000000	2046.000000
9.700000	-0.004499	-2.658858	1.321378	-1.604449	-5.035954	2.660167	0.000000	-10.000000	-0.700000	32.599998	415.333344	1023.000000	1023.000000	2046.000000
9.720000	-0.004751	-2.808066	1.144903	-1.580182	-5.058548	2.685761	0.000000	-10.000000	-0.716667	32.733334	426.166656	1023.000000	1023.000000	2046.000000
9.740000	-0.004646	-2.745574	1.034343	-1.483675	-5.007044	2.710803	0.000000	-10.000000	-0.716667	32.966667	437.000000	1023.000000	1023.000000	2046.000000
9.760000	-0.004241	-2.506215	1.026218	-1.283255	-4.999259	2.750081	0.000000	-10.000000	-0.708333	33.000000	448.000000	1023.000000	1023.000000	2046.000000
9.780000	-0.003657	-2.161061	1.052028	-1.181011	-4.934442	2.902364	0.000000	-10.000000	-0.683333	32.816666	459.000000	1023.000000	1023.000000	2046.000000
9.800000	-0.002996	-1.770369	1.085018	-0.981515	-4.866421	2.992549	0.000000	-10.000000	-0.666667	32.400002	470.000000	1023.000000	1023.000000	2046.000000
9.820000	-0.002273	-1.343494	1.113535	-0.796439	-4.820309	3.159719	0.000000	-10.000000	-0.658333	32.033333	480.833344	1023.000000	1023.000000	2046.000000
9.840000	-0.001479	-0.874081	1.153784	-0.603939	-4.741761	3.317835	0.000000	-10.000000	-0.641667	31.766666	491.666656	1023.000000	1023.000000	2046.000000
9.860000	-0.000509	-0.300570	1.220047	-0.397175	-4.644567	3.521125	0.000000	-10.000000	-0.625000	31.400000	502.166656	1023.000000	1023.000000	2046.000000
9.880000	0.000307	0.181178	1.290249	-0.195480	-4.593886	3.680295	0.000000	-10.000000	-0.600000	31.166666	512.833313	1023.000000	1023.000000	2046.000000
9.900000	0.001296	0.765858	1.334407	-0.029373	-4.383473	3.844297	0.000000	-10.000000	-0.583333	30.783333	523.166687	1023.000000	1023.000000	2046.000000
9.920000	0.002330	1.377026	1.393800	0.077581	-4.189207	4.094852	0.000000	-10.000000	-0.583333	30.400000	533.500000	1023.000000	1023.000000	2046.000000
9.940000	0.003492	2.063957	1.552251	0.147816	-4.011353	4.375244	0.000000	-10.000000	-0.583333	29.816668	543.500000	1023.000000	1023.000000	2046.000000
9.960000	0.004580	2.706850	1.723384	0.231631	-3.777288	4.529123	0.000000	-10.000000	-0.591667	29.500000	553.500000	1023.000000	1023.000000	2046.000000
9.980000	0.005814	3.436084	1.931339	0.226697	-3.515557	4.793605	0.000000	-10.000000	-0.575000	29.433334	563.500000	1023.000000	1023.000000	2046.000000
10.000000	0.006618	3.911046	2.162496	0.148554	-3.317600	4.917596	0.000000	-10.000000	-0.541667	29.266666	573.500000	1023.000000	1023.000000	2046.000000
10.020000	0.007270	4.296668	2.317301	0.123569	-3.086034	4.941832	0.000000	-10.000000	-0.500000	29.016666	580.166687	1023.000000	1023.000000	2046.000000
10.040000	0.007849	4.638796	2.456363	0.092742	-2.908250	4.997941	0.000000	-10.000000	-0.450000	27.983334	589.833313	1023.000000	1023.000000	2046.000000
10.060000	0.008338	4.927901	2.660294	0.049991	-2.811090	5.028706	0.000000	-10.000000	-0.408333	26.533333	599.166687	1023.000000	1023.000000	2046.000000
10.080000	0.008892	5.254993	2.755554	0.097831	-2.668931	5.070539	0.000000	-10.000000	-0.358333	24.783333	611.333313	1023.000000	1023.000000	2046.000000
10.100000	0.009604	5.675909	2.845828	0.226994	-2.518732	5.121819	0.000000	-10.000000	-0.316667	23.299999	619.833313	1023.000000	1023.000000	2046.000000
10.120000	0.010085	5.960304	2.972187	0.348806	-2.509804	5.149116	0.000000	-10.000000	-0.283333	21.816668	628.000000	1023.000000	1023.000000	2046.000000
10.140000	0.010616	6.273858	3.068494	0.473922	-2.429887	5.161329	0.000000	-10.000000	-0.216667	20.333334	635.500000	1023.000000	1023.000000	2046.000000
10.160000	0.011285	6.669303	3.181718	0.573730	-2.358851	5.272706	0.000000	-10.000000	-0.150000	18.333334	642.666687	1023.000000	1023.000000	2046.000000
10.180000	0.011845	7.000686	3.299100	0.662823	-2.311590	5.350352	0.000000	-10.000000	-0.083333	15.983334	649.000000	1023.000000	1023.000000	2046.000000
10.200000	0.012438	7.350641	3.339492	0.736261	-2.150774	5.425662	0.000000	-10.000000	-0.041667	13.116667	654.833313	1023.000000	1023.000000	2046.000000
10.220000	0.013247	7.828861	3.482478	0.846466	-2.057547	5.557464	0.000000	-10.000000	-0.016667	9.933333	659.666687	1023.000000	1023.000000	2046.000000
10.240000	0.013935	8.235379	3.635069	0.944884	-1.976531	5.631957	0.000000	-10.000000	0.008333	6.900000	663.500000	1023.000000	1023.000000	2046.000000
10.260000	0.014562	8.606182	3.705950	1.009212	-1.799678	5.690699	0.000000	-10.000000	0.016667	4.683333	665.666687	1023.000000	1023.000000	2046.000000
10.280000	0.015247	9.010730	3.888062	1.105901	-1.749502	5.766270	0.000000	-10.000000	0.033333	1.816667	667.333313	1023.000000	1023.000000	2046.000000
10.300000	0.015656	9.252700	3.961459	1.154435	-1.641308	5.778114	0.000000	-10.000000	0.041667	-0.400000	668.166687	1023.000000	1023.000000	2046.000000
10.320000	0.016247	9.602093	4.062995	1.204387	-1.530451	5.865162	0.000000	-10.000000	0.058333	-3.166667	669.000000	1023.000000	1023.000000	2046.000000
10.340000	0.016542	9.776555	4.173211	1.206100	-1.493200	5.890444	0.000000	-10.000000	0.066667	-3.950000	669.000000	1023.000000	1023.000000	2046.000000
10.360000	0.016862	9.965714	4.228507	1.219157	-1.392140	5.910190	0.000000	-10.000000	0.066667	-5.516667	669.000000	1023.000000	1023.000000	2046.000000
10.380000	0.017015	10.055827	4.334229	1.218976	-1.402952	5.905574	0.000000	-10.000000	0.066667	-6.966667	669.000000	1023.000000	1023.000000	2046.000000
10.400000	0.017157	10.139850	4.335042	1.235000	-1.326842	5.896651	0.000000	-10.000000	0.066667	-8.666667	669.000000	1023.000000	1023.000000	2046.000000
10.420000	0.017249	10.194239	4.380807	1.251030	-1.339319	5.901720	0.000000	-10.000000	0.083333	-9.616667	669.000000	1023.000000	1023.000000	2046.000000
10.440000	0.017295	10.221304	4.461570	1.238660	-1.368518	5.889592	0.000000	-10.000000	0.091667	-10.133334	669.000000	1023.000000	1023.000000	2046.000000
10.460000	0.017306	10.227629	4.472002	1.256668	-1.361433	5.860393	0.000000	-10.000000	0.108333	-10.850000	661.666687	1023.000000	1023.000000	2046.000000
10.480000	0.017303	10.226220	4.560461	1.188549	-1.393471	5.870682	0.000000	-10.000000	0.116667	-11.516667	653.000000	1023.000000	1023.000000	2046.000000
10.500000	0.017234	10.185000	4.585427	1.173397	-1.369521	5.795697	0.000000	-10.000000	0.133333	-12.583334	643.000000	1023.000000	1023.000000	2046.000000
10.520000	0.017552	10.373386	4.692230	1.177848	-1.295695	5.799003	0.000000	-10.000000	0.141667	-13.200001	640.333313	1023.000000	1023.000000	2046.000000
10.540000	0.017873	10.563004	4.808186	1.228009	-1.270541	5.797349	0.000000	-10.000000	0.141667	-13.666667	636.000000	1023.000000	1023.000000	2046.000000
10.560000	0.018021	10.650331	4.808444	1.213499	-1.197544	5.825932	0.000000	-10.000000	0.141667	-13.733334	631.500000	1023.000000	1023.000000	2046.000000
10.580000	0.017565	10.381205	4.770508	1.156090	-1.266531	5.721138	0.000000	-10.000000	0.141667	-13.900001	625.500000	1023.000000	1023.000000	2046.000000
10.600000	0.016777	9.915380	4.672939	1.028369	-1.345592	5.559664	0.000000	-10.000000	0.150000	-14.000000	622.500000	1023.000000	1023.000000	2046.000000
10.620000	0.016775	9.914207	4.704238	0.978959	-1.354574	5.585584	0.000000	-10.000000	0.183333	-14.550000	617.833313	1023.000000	1023.000000	2046.000000
10.640000	0.016617	9.820866	4.724216	1.006952	-1.442054	5.531752	0.000000	-10.000000	0.216667	-15.383333	613.000000	1023.000000	1023.000000	2046.000000
10.660000	0.016835	9.949619	4.688755	1.125382	-1.418115	5.553599	0.000000	-10.000000	0.250000	-16.216667	608.166687	1023.000000	1023.000000	2046.000000
10.680000	0.016484	9.741899	4.580931	1.164219	-1.446735	5.443484	0.000000	-10.000000	0.258333	-17.016666	604.500000	1023.000000	1023.000000	2046.000000
10.700000	0.015208	8.988196	4.431952	0.997273	-1.586046	5.145017	0.000000	-10.000000	0.283333	-17.933334	600.500000	1023.000000	1023.000000	2046.000000
10.720000	0.012710	7.511613	4.060265	0.636787	-1.855243	4.669804	0.000000	-10.000000	0.316667	-19.133333	592.166687	1023.000000	1023.000000	2046.000000
10.740000	0.009316	5.505577	3.512631	0.231462	-2.254674	4.016157	0.000000	-10.000000	0.341667	-19.766666	583.666687	1023.000000	1023.000000	2046.000000
10.760000	0.006093	3.600894	2.875297	-0.042966	-2.764396	3.532959	0.000000	-10.000000	0.350000	-19.900000	577.166687	1023.000000	1023.000000	2046.000000
10.780000	0.003390	2.003499	2.387789	-0.262812	-3.266520	3.145042	0.000000	-10.000000	0.358333	-20.049999	572.666687	1023.000000	1023.000000	2046.000000
10.800000	0.001567	0.925964	2.010985	-0.455955	-3.554381	2.925315	0.000000	-10.000000	0.366667	-20.483334	565.833313	1023.000000	1023.000000	2046.000000
10.820000	0.000124	0.073276	1.727826	-0.630950	-3.768842	2.745243	0.000000	-10.000000	0.375000	-20.816668	556.666687	1023.000000	1023.000000	2046.000000
10.840000	-0.001119	-0.661498	1.548753	-0.756915	-3.967787	2.514451	0.000000	-10.000000	0.375000	-21.050001	547.500000	1023.000000	1023.000000	2046.000000
10.860000	-0.002245	-1.327027	1.302306	-0.841133	-4.152009	2.363809	0.000000	-10.000000	0.383333	-21.383333	540.333313	1023.000000	1023.000000	2046.000000
10.880000	-0.003150	-1.861598	1.238808	-0.961797	-4.354387	2.215778	0.000000	-10.000000	0.391667	-21.816668	535.500000	1023.000000	1023.000000	2046.000000
10.900000	-0.003876	-2.290905	1.091890	-1.065766	-4.486374	2.169345	0.000000	-10.000000	0.416667	-22.333334	530.666687	1023.000000	1023.000000	2046.000000
10.920000	-0.004375	-2.585673	1.001375	-1.147946	-4.609181	2.170079	0.000000	-10.000000	0.450000	-23.083334	523.000000	1023.000000	1023.000000	2046.000000
10.940000	-0.004912	-2.903277	0.896607	-1.161627	-4.713052	2.074795	0.000000	-10.000000	0.483333	-23.983334	512.666687	1023.000000	1023.000000	2046.000000
10.960000	-0.005450	-3.221121	0.750923	-1.242343	-4.773633	2.043932	0.000000	-10.000000	0.500000	-24.600000	504.666656	1023.000000	1023.000000	2046.000000
10.980000	-0.005925	-3.501696	0.715494	-1.291953	-4.869462	1.944225	0.000000	-10.000000	0.508333	-24.766666	499.333344	1023.000000	1023.000000	2046.000000
11.000000	-0.006288	-3.716363	0.660065	-1.385991	-4.904591	1.914154	0.000000	-10.000000	0.508333	-24.766666	494.000000	1023.000000	1023.000000	2046.000000
11.020000	-0.006647	-3.928530	0.619100	-1.589927	-4.909842	1.952139	0.000000	-10.000000	0.508333	-24.916668	485.833344	1023.000000	1023.000000	2046.000000
11.040000	-0.007012	-4.143983	0.635332	-1.802961	-4.892236	1.915882	0.000000	-10.000000	0.508333	-25.200001	477.500000	1023.000000	1023.000000	2046.000000
11.060000	-0.007112	-4.203144	0.732150	-2.013228	-4.852023	1.929957	0.000000	-10.000000	0.525000	-25.483334	466.166656	1023.000000	1023.000000	2046.000000
11.080000	-0.007396	-4.370798	0.794632	-2.300645	-4.762775	1.897990	0.000000	-10.000000	0.541667	-25.866667	454.666656	1023.000000	1023.000000	2046.000000
11.100000	-0.007783	-4.599691	0.855997	-2.602237	-4.694144	1.840694	0.000000	-10.000000	0.550000	-26.100000	446.000000	1023.000000	1023.000000	2046.000000
11.120000	-0.008495	-5.020680	0.890370	-2.952510	-4.673175	1.714635	0.000000	-10.000000	0.541667	-26.150000	440.166656	1023.000000	1023.000000	2046.000000
11.140000	-0.009286	-5.488300	0.912430	-3.253294	-4.666562	1.519126	0.000000	-10.000000	0.533333	-25.750000	431.500000	1023.000000	1023.000000	2046.000000
11.160000	-0.010001	-5.910805	0.971221	-3.491893	-4.717437	1.327305	0.000000	-10.000000	0.516667	-25.266666	420.166656	1023.000000	1023.000000	2046.000000
11.180000	-0.010546	-6.232849	0.996580	-3.648482	-4.746439	1.165492	0.000000	-10.000000	0.508333	-24.983334	411.666656	1023.000000	1023.000000	2046.000000
11.200000	-0.010833	-6.402102	1.115588	-3.749722	-4.792920	1.024952	0.000000	-10.000000	0.500000	-24.783333	406.166656	1023.000000	1023.000000	2046.000000
11.220000	-0.011159	-6.595146	1.175305	-3.792037	-4.840140	0.861726	0.000000	-10.000000	0.500000	-24.383333	400.500000	1023.000000	1023.000000	2046.000000
11.240000	-0.011492	-6.791750	1.254178	-3.892611	-4.905511	0.752193	0.000000	-10.000000	0.500000	-24.016668	389.500000	1023.000000	1023.000000	2046.000000
11.260000	-0.011837	-6.995609	1.270286	-3.917405	-4.967891	0.619401	0.000000	-10.000000	0.500000	-23.783335	378.666656	1023.000000	1023.000000	2046.000000
11.280000	-0.011983	-7.081913	1.340733	-3.998032	-5.006731	0.582116	0.000000	-10.000000	0.500000	-23.833334	370.666656	1023.000000	1023.000000	2046.000000
11.300000	-0.012088	-7.143907	1.383968	-4.033869	-5.026582	0.532575	0.000000	-10.000000	0.500000	-23.933334	365.333344	1023.000000	1023.000000	2046.000000
11.320000	-0.012113	-7.159046	1.448270	-4.011853	-5.055668	0.460205	0.000000	-10.000000	0.491667	-24.050001	360.000000	1023.000000	1023.000000	2046.000000
11.340000	-0.012052	-7.122850	1.490810	-4.026953	-5.018023	0.431316	0.000000	-10.000000	0.491667	-24.066668	352.000000	1023.000000	1023.000000	2046.000000
11.360000	-0.011991	-7.086755	1.603587	-4.022591	-5.080077	0.412326	0.000000	-10.000000	0.491667	-23.933334	344.000000	1023.000000	1023.000000	2046.000000
11.380000	-0.011965	-7.071532	1.659845	-4.023355	-5.060962	0.352940	0.000000	-10.000000	0.491667	-23.733334	336.000000	1023.000000	1023.000000	2046.000000
11.400000	-0.011946	-7.060344	1.662459	-4.010552	-4.988140	0.275889	0.000000	-10.000000	0.491667	-23.650000	328.000000	1023.000000	1023.000000	2046.000000
11.420000	-0.011873	-7.016842	1.790404	-4.055710	-5.061673	0.310136	0.000000	-10.000000	0.491667	-23.483334	320.333344	1023.000000	1023.000000	2046.000000
11.440000	-0.012002	-7.093093	1.794104	-4.034498	-5.092469	0.239770	0.000000	-10.000000	0.491667	-23.300001	312.666656	1023.000000	1023.000000	2046.000000
11.460000	-0.012124	-7.165487	1.776881	-4.039751	-5.064971	0.162355	0.000000	-10.000000	0.466667	-23.050001	305.000000	1023.000000	1023.000000	2046.000000
11.480000	-0.012211	-7.216790	1.882948	-4.084455	-5.164657	0.149374	0.000000	-10.000000	0.433333	-22.816668	297.166656	1023.000000	1023.000000	2046.000000
11.500000	-0.012329	-7.286161	1.882495	-4.117780	-5.173681	0.122805	0.000000	-10.000000	0.408333	-22.483334	287.000000	1023.000000	1023.000000	2046.000000
11.520000	-0.012369	-7.310106	1.923219	-4.163233	-5.213604	0.143512	0.000000	-10.000000	0.400000	-22.200001	279.500000	1023.000000	1023.000000	2046.000000
11.540000	-0.012602	-7.447931	1.969970	-4.159223	-5.321640	0.062962	0.000000	-10.000000	0.400000	-22.000000	272.000000	1023.000000	1023.000000	2046.000000
11.560000	-0.012747	-7.533530	1.905423	-4.190075	-5.293448	0.044570	0.000000	-10.000000	0.400000	-21.983334	267.166656	1023.000000	1023.000000	2046.000000
11.580000	-0.012851	-7.595173	1.984289	-4.234993	-5.413369	0.068900	0.000000	-10.000000	0.391667	-21.833334	259.833344	1023.000000	1023.000000	2046.000000
11.600000	-0.013004	-7.685650	1.990380	-4.247054	-5.454432	0.025457	0.000000	-10.000000	0.383333	-21.616667	252.500000	1023.000000	1023.000000	2046.000000
11.620000	-0.012976	-7.668894	2.010576	-4.198511	-5.452452	-0.028507	0.000000	-10.000000	0.366667	-21.283333	245.166672	1023.000000	1023.000000	2046.000000
11.640000	-0.012579	-7.434445	2.184477	-4.169380	-5.500196	0.050654	0.000000	-10.000000	0.358333	-20.966667	238.000000	1023.000000	1023.000000	2046.000000
11.660000	-0.012395	-7.325598	2.154690	-4.078274	-5.446957	0.044943	0.000000	-10.000000	0.350000	-20.450001	231.000000	1023.000000	1023.000000	2046.000000
11.680000	-0.012412	-7.335351	2.143095	-4.053411	-5.500612	0.075577	0.000000	-10.000000	0.350000	-19.850000	224.166672	1023.000000	1023.000000	2046.000000
11.700000	-0.013112	-7.749265	2.076812	-4.108894	-5.691286	-0.025897	0.000000	-10.000000	0.333333	-19.333334	217.666672	1023.000000	1023.000000	2046.000000
11.720000	-0.013497	-7.976988	1.949312	-4.064315	-5.758398	-0.103586	0.000000	-10.000000	0.316667	-18.983334	211.166672	1023.000000	1023.000000	2046.000000
11.740000	-0.013579	-8.025157	1.947876	-4.058010	-5.880760	-0.034263	0.000000	-10.000000	0.283333	-18.500000	204.833328	1023.000000	1023.000000	2046.000000
11.760000	-0.013406	-7.922680	1.959677	-3.892083	-5.998533	0.008259	0.000000	-10.000000	0.266667	-17.916666	198.500000	1023.000000	1023.000000	2046.000000
11.780000	-0.013252	-7.831642	1.856735	-3.769394	-5.994962	0.075979	0.000000	-10.000000	0.250000	-17.350000	192.500000	1023.000000	1023.000000	2046.000000
11.800000	-0.013613	-8.045302	1.780181	-3.759095	-6.113362	0.046974	0.000000	-10.000000	0.250000	-17.150000	186.833328	1023.000000	1023.000000	2046.000000
11.820000	-0.014922	-8.818933	1.541235	-3.874984	-6.296609	-0.188573	0.000000	-10.000000	0.241667	-16.933334	181.166672	1023.000000	1023.000000	2046.000000
11.840000	-0.017135	-10.126755	1.152304	-4.083231	-6.522509	-0.673319	0.000000	-10.000000	0.225000	-15.916667	174.000000	1023.000000	1023.000000	2046.000000
11.860000	-0.020043	-11.845609	0.642981	-4.368032	-6.981349	-1.139210	0.000000	-10.000000	0.200000	-14.466667	166.833328	1023.000000	1023.000000	2046.000000
11.880000	-0.023022	-13.605819	-0.102032	-4.563838	-7.421367	-1.518583	0.000000	-10.000000	0.183333	-13.166667	161.666672	1023.000000	1023.000000	2046.000000
11.900000	-0.025085	-14.825058	-0.580253	-4.737986	-7.843705	-1.663115	0.000000	-10.000000	0.158333	-12.766666	158.666672	1023.000000	1023.000000	2046.000000
11.920000	-0.026520	-15.673579	-0.870225	-4.845815	-8.168316	-1.789223	0.000000	-10.000000	0.141667	-12.866667	156.000000	1023.000000	1023.000000	2046.000000
11.940000	-0.027646	-16.338732	-1.138503	-4.923391	-8.348845	-1.927994	0.000000	-10.000000	0.125000	-12.816667	151.666672	1023.000000	1023.000000	2046.000000
11.960000	-0.028514	-16.851978	-1.371898	-4.982035	-8.433605	-2.064439	0.000000	-10.000000	0.125000	-12.750000	147.333328	1023.000000	1023.000000	2046.000000
11.980000	-0.029043	-17.164665	-1.467950	-5.074641	-8.579140	-2.042935	0.000000	-10.000000	0.125000	-12.516667	143.000000	1023.000000	1023.000000	2046.000000
12.000000	-0.029701	-17.553488	-1.563831	-5.129690	-8.752934	-2.107032	0.000000	-10.000000	0.125000	-12.433333	139.000000	1023.000000	1023.000000	2046.000000
12.020000	-0.029997	-17.727942	-1.688779	-5.110293	-8.795612	-2.133256	0.000000	-10.000000	0.125000	-12.383334	135.000000	1023.000000	1023.000000	2046.000000
12.040000	-0.030249	-17.877058	-1.752140	-5.134414	-8.880945	-2.109560	0.000000	-10.000000	0.125000	-12.450001	130.666672	1023.000000	1023.000000	2046.000000
12.060000	-0.030338	-17.929638	-1.774211	-5.092074	-8.978829	-2.084522	0.000000	-10.000000	0.116667	-12.350000	126.333336	1023.000000	1023.000000	2046.000000
12.080000	-0.030439	-17.989609	-1.804456	-5.106138	-9.003232	-2.075783	0.000000	-10.000000	0.116667	-12.216667	122.000000	1023.000000	1023.000000	2046.000000
12.100000	-0.030256	-17.881496	-1.795951	-5.117422	-8.957117	-2.011007	0.000000	-10.000000	0.108333	-11.800000	118.000000	1023.000000	1023.000000	2046.000000
12.120000	-0.030044	-17.755878	-1.683417	-5.244404	-8.974834	-1.853224	0.000000	-10.000000	0.108333	-11.400001	114.000000	1023.000000	1023.000000	2046.000000
12.140000	-0.030047	-17.757977	-1.664924	-5.388656	-8.885893	-1.818505	0.000000	-10.000000	0.100000	-11.100000	110.333336	1023.000000	1023.000000	2046.000000
12.160000	-0.029532	-17.453682	-1.512454	-5.505430	-8.715399	-1.720400	0.000000	-10.000000	0.108333	-11.166667	106.666664	1023.000000	1023.000000	2046.000000
12.180000	-0.029148	-17.226368	-1.242271	-5.702590	-8.673836	-1.607673	0.000000	-10.000000	0.108333	-11.350000	103.000000	1023.000000	1023.000000	2046.000000
12.200000	-0.029259	-17.292139	-1.154441	-5.884562	-8.557044	-1.696092	0.000000	-10.000000	0.108333	-11.333333	99.000000	1023.000000	1023.000000	2046.000000
12.220000	-0.029471	-17.417162	-1.105293	-6.166001	-8.424999	-1.720867	0.000000	-10.000000	0.100000	-11.133333	95.333336	1023.000000	1023.000000	2046.000000
12.240000	-0.029845	-17.638296	-0.967297	-6.444695	-8.459127	-1.767176	0.000000	-10.000000	0.100000	-10.850000	91.666664	1023.000000	1023.000000	2046.000000
12.260000	-0.030236	-17.869381	-0.933499	-6.597332	-8.387475	-1.951075	0.000000	-10.000000	0.100000	-10.483334	88.166664	1023.000000	1023.000000	2046.000000
12.280000	-0.030520	-18.037594	-0.906266	-6.705301	-8.379327	-2.046699	0.000000	-10.000000	0.083333	-9.933333	84.500000	1023.000000	1023.000000	2046.000000
12.300000	-0.030606	-18.087986	-0.783426	-6.760544	-8.420348	-2.123667	0.000000	-10.000000	0.083333	-9.300000	81.166664	1023.000000	1023.000000	2046.000000
12.320000	-0.030507	-18.029690	-0.653202	-6.765539	-8.473226	-2.137722	0.000000	-10.000000	0.066667	-8.700000	78.000000	1023.000000	1023.000000	2046.000000
12.340000	-0.030490	-18.019592	-0.537261	-6.749270	-8.507642	-2.225419	0.000000	-10.000000	0.066667	-7.983334	75.166664	1023.000000	1023.000000	2046.000000
12.360000	-0.030482	-18.014755	-0.509348	-6.671609	-8.498823	-2.334975	0.000000	-10.000000	0.050000	-7.350000	72.500000	1023.000000	1023.000000	2046.000000
12.380000	-0.030260	-17.883854	-0.379960	-6.704240	-8.541619	-2.258035	0.000000	-10.000000	0.041667	-6.850000	70.000000	1023.000000	1023.000000	2046.000000
12.400000	-0.030125	-17.803926	-0.309097	-6.720887	-8.557446	-2.216495	0.000000	-10.000000	0.041667	-6.616667	67.666664	1023.000000	1023.000000	2046.000000
12.420000	-0.029850	-17.641233	-0.274585	-6.658383	-8.506988	-2.201277	0.000000	-10.000000	0.041667	-6.583333	65.500000	1023.000000	1023.000000	2046.000000
12.440000	-0.029537	-17.456442	-0.212738	-6.613192	-8.447930	-2.182582	0.000000	-10.000000	0.050000	-6.483334	63.500000	1023.000000	1023.000000	2046.000000
12.460000	-0.029145	-17.224695	-0.093744	-6.558402	-8.489513	-2.083035	0.000000	-10.000000	0.050000	-6.466667	61.333332	1023.000000	1023.000000	2046.000000
12.480000	-0.028832	-17.039877	-0.052747	-6.528317	-8.402960	-2.055853	0.000000	-10.000000	0.050000	-6.250000	59.000000	1023.000000	1023.000000	2046.000000
12.500000	-0.028523	-16.857216	0.006658	-6.469903	-8.346389	-2.047583	0.000000	-10.000000	0.050000	-6.083333	56.666668	1023.000000	1023.000000	2046.000000
12.520000	-0.028157	-16.640553	0.100627	-6.403770	-8.313739	-2.023671	0.000000	-10.000000	0.050000	-5.733334	54.500000	1023.000000	1023.000000	2046.000000
12.540000	-0.027762	-16.407305	0.170049	-6.346900	-8.251225	-1.979227	0.000000	-10.000000	0.050000	-5.233334	52.833332	1023.000000	1023.000000	2046.000000
12.560000	-0.027319	-16.145699	0.251688	-6.327738	-8.180354	-1.889295	0.000000	-10.000000	0.050000	-4.550000	51.166668	1023.000000	1023.000000	2046.000000
12.580000	-0.026971	-15.939926	0.323039	-6.255161	-8.131710	-1.876094	0.000000	-10.000000	0.041667	-3.650000	49.833332	1023.000000	1023.000000	2046.000000
12.600000	-0.026632	-15.739727	0.438940	-6.184582	-8.144361	-1.849725	0.000000	-10.000000	0.025000	-2.133333	48.666668	1023.000000	1023.000000	2046.000000
12.620000	-0.026197	-15.482541	0.441991	-6.102993	-8.052166	-1.769373	0.000000	-10.000000	0.008333	-0.116667	48.166668	1023.000000	1023.000000	2046.000000
12.640000	-0.025619	-15.140934	0.555618	-6.057909	-7.993330	-1.645314	0.000000	-10.000000	0.000000	2.166667	48.000000	1023.000000	1023.000000	2046.000000
12.660000	-0.025105	-14.836822	0.622495	-5.988523	-7.918637	-1.552156	0.000000	-10.000000	0.000000	4.400000	48.000000	1023.000000	1023.000000	2046.000000
12.680000	-0.024625	-14.553157	0.725474	-5.907258	-7.876004	-1.495369	0.000000	-10.000000	0.000000	6.500000	48.000000	1023.000000	1023.000000	2046.000000
12.700000	-0.024067	-14.223350	0.773604	-5.853148	-7.770558	-1.373247	0.000000	-10.000000	-0.008333	8.283334	48.000000	1023.000000	1023.000000	2046.000000
12.720000	-0.023371	-13.812178	0.830798	-5.766467	-7.651221	-1.225288	0.000000	-10.000000	-0.008333	9.566667	48.000000	1023.000000	1023.000000	2046.000000
12.740000	-0.022852	-13.505393	0.971792	-5.696270	-7.646200	-1.134716	0.000000	-10.000000	-0.033333	10.366667	48.000000	1023.000000	1023.000000	2046.000000
12.760000	-0.022236	-13.141556	1.000337	-5.584636	-7.495826	-1.061431	0.000000	-10.000000	-0.058333	11.166667	48.000000	1023.000000	1023.000000	2046.000000
12.780000	-0.021552	-12.737372	1.084821	-5.511883	-7.372689	-0.937621	0.000000	-10.000000	-0.091667	12.050000	43.666668	1023.000000	1023.000000	2046.000000
12.800000	-0.020639	-12.197628	1.283303	-5.365231	-7.289519	-0.826181	0.000000	-10.000000	-0.100000	12.766666	37.000000	1023.000000	1023.000000	2046.000000
12.820000	-0.019987	-11.812370	1.341035	-5.216300	-7.188045	-0.749060	0.000000	-10.000000	-0.100000	13.166667	30.333334	1023.000000	1023.000000	2046.000000
12.840000	-0.019709	-11.647968	1.332021	-5.154590	-7.129958	-0.695441	0.000000	-10.000000	-0.108333	13.316668	29.333334	1023.000000	1023.000000	2046.000000
12.860000	-0.019879	-11.748676	1.316440	-5.140198	-7.211433	-0.713486	0.000000	-10.000000	-0.125000	13.566668	32.333332	1023.000000	1023.000000	2046.000000
12.880000	-0.020045	-11.846794	1.230981	-5.108855	-7.252659	-0.716261	0.000000	-10.000000	-0.133333	13.900001	36.833332	1023.000000	1023.000000	2046.000000
12.900000	-0.019501	-11.525100	1.285049	-4.959259	-7.248027	-0.602863	0.000000	-10.000000	-0.133333	14.233334	41.500000	1023.000000	1023.000000	2046.000000
12.920000	-0.018944	-11.196135	1.270318	-4.745878	-7.231110	-0.489465	0.000000	-10.000000	-0.125000	14.400001	46.166668	1023.000000	1023.000000	2046.000000
12.940000	-0.017960	-10.614573	1.306779	-4.431080	-7.190128	-0.300144	0.000000	-10.000000	-0.116667	14.316668	51.000000	1023.000000	1023.000000	2046.000000
12.960000	-0.017389	-10.276704	1.318834	-4.319079	-7.150839	-0.125620	0.000000	-10.000000	-0.108333	14.166667	55.833332	1023.000000	1023.000000	2046.000000
12.980000	-0.017729	-10.477834	1.211420	-4.330595	-7.154717	-0.203942	0.000000	-10.000000	-0.100000	13.850000	60.500000	1023.000000	1023.000000	2046.000000
13.000000	-0.018862	-11.147515	0.930379	-4.436080	-7.171822	-0.469993	0.000000	-10.000000	-0.100000	13.750000	65.166664	1023.000000	1023.000000	2046.000000
13.020000	-0.021145	-12.496964	0.561992	-4.681901	-7.425010	-0.952044	0.000000	-10.000000	-0.100000	13.583333	69.666664	1023.000000	1023.000000	2046.000000
13.040000	-0.023618	-13.958364	-0.006915	-4.875691	-7.798895	-1.276863	0.000000	-10.000000	-0.091667	13.383333	74.333336	1023.000000	1023.000000	2046.000000
13.060000	-0.025478	-15.057344	-0.520603	-5.065739	-8.092794	-1.378209	0.000000	-10.000000	-0.075000	12.766666	78.666664	1023.000000	1023.000000	2046.000000
13.080000	-0.026652	-15.751255	-0.818489	-5.202088	-8.310253	-1.420424	0.000000	-10.000000	-0.041667	11.633333	83.000000	1023.000000	1023.000000	2046.000000
13.100000	-0.027486	-16.244217	-1.086902	-5.179980	-8.415461	-1.561873	0.000000	-10.000000	-0.016667	10.066667	87.000000	1023.000000	1023.000000	2046.000000
13.120000	-0.027904	-16.491301	-1.171625	-5.240180	-8.491252	-1.588244	0.000000	-10.000000	0.000000	8.616667	90.666664	1023.000000	1023.000000	2046.000000
13.140000	-0.028227	-16.682299	-1.261304	-5.281732	-8.579288	-1.559974	0.000000	-10.000000	0.000000	7.350000	93.833336	1023.000000	1023.000000	2046.000000
13.160000	-0.028545	-16.870224	-1.347265	-5.272694	-8.658105	-1.592159	0.000000	-10.000000	0.008333	6.416667	96.666664	1023.000000	1023.000000	2046.000000
13.180000	-0.028720	-16.973541	-1.418968	-5.260349	-8.691988	-1.602236	0.000000	-10.000000	0.016667	5.283333	99.166664	1023.000000	1023.000000	2046.000000
13.200000	-0.028669	-16.943483	-1.463683	-5.217540	-8.737792	-1.524468	0.000000	-10.000000	0.025000	3.950000	101.166664	1023.000000	1023.000000	2046.000000
13.220000	-0.028710	-16.967531	-1.558865	-5.149222	-8.742893	-1.516552	0.000000	-10.000000	0.033333	2.416667	102.666664	1023.000000	1023.000000	2046.000000
13.240000	-0.028582	-16.892208	-1.568610	-5.138927	-8.754101	-1.430569	0.000000	-10.000000	0.033333	1.083333	103.500000	1023.000000	1023.000000	2046.000000
13.260000	-0.028333	-16.744638	-1.531884	-5.068251	-8.766315	-1.378189	0.000000	-10.000000	0.041667	0.250000	104.000000	1023.000000	1023.000000	2046.000000
13.280000	-0.028031	-16.566559	-1.515356	-5.103492	-8.682489	-1.265222	0.000000	-10.000000	0.041667	-0.266667	104.000000	1023.000000	1023.000000	2046.000000
13.300000	-0.027725	-16.385324	-1.427330	-5.233963	-8.616030	-1.108002	0.000000	-10.000000	0.050000	-1.100000	104.000000	1023.000000	1023.000000	2046.000000
13.320000	-0.027283	-16.124533	-1.296124	-5.310332	-8.489662	-1.028414	0.000000	-10.000000	0.050000	-2.550000	104.000000	1023.000000	1023.000000	2046.000000
13.340000	-0.026659	-15.755582	-1.075390	-5.445758	-8.320539	-0.913894	0.000000	-10.000000	0.050000	-4.166667	104.000000	1023.000000	1023.000000	2046.000000
13.360000	-0.026582	-15.710159	-0.895095	-5.642256	-8.250548	-0.922259	0.000000	-10.000000	0.058333	-5.600000	104.000000	1023.000000	1023.000000	2046.000000
13.380000	-0.026637	-15.742520	-0.827424	-5.890294	-8.082300	-0.942502	0.000000	-10.000000	0.075000	-6.916667	104.000000	1023.000000	1023.000000	2046.000000
13.400000	-0.026876	-15.883825	-0.751192	-6.115711	-8.007914	-1.009009	0.000000	-10.000000	0.100000	-8.300000	104.000000	1023.000000	1023.000000	2046.000000
13.420000	-0.027251	-16.105255	-0.656850	-6.313995	-8.018212	-1.116199	0.000000	-10.000000	0.108333	-9.633333	104.000000	1023.000000	1023.000000	2046.000000
13.440000	-0.027614	-16.319986	-0.667180	-6.444982	-7.946126	-1.261699	0.000000	-10.000000	0.108333	-10.550000	104.000000	1023.000000	1023.000000	2046.000000
13.460000	-0.027640	-16.334953	-0.586187	-6.499117	-7.936125	-1.313524	0.000000	-10.000000	0.091667	-10.800000	100.500000	1023.000000	1023.000000	2046.000000
13.480000	-0.027832	-16.448778	-0.493219	-6.511244	-8.002090	-1.442223	0.000000	-10.000000	0.091667	-10.450000	92.666664	1023.000000	1023.000000	2046.000000
13.500000	-0.027827	-16.445900	-0.486028	-6.460843	-8.007168	-1.491862	0.000000	-10.000000	0.091667	-9.900001	83.666664	1023.000000	1023.000000	2046.000000
13.520000	-0.027697	-16.369181	-0.303294	-6.473822	-8.079098	-1.512968	0.000000	-10.000000	0.100000	-9.650001	77.166664	1023.000000	1023.000000	2046.000000
13.540000	-0.027748	-16.398771	-0.295360	-6.437062	-8.081477	-1.584872	0.000000	-10.000000	0.091667	-9.633333	74.000000	1023.000000	1023.000000	2046.000000
13.560000	-0.027454	-16.225357	-0.259397	-6.445376	-8.040118	-1.480466	0.000000	-10.000000	0.091667	-9.850000	70.833336	1023.000000	1023.000000	2046.000000
13.580000	-0.027306	-16.137957	-0.135010	-6.407507	-8.104934	-1.490505	0.000000	-10.000000	0.100000	-10.383333	67.500000	1023.000000	1023.000000	2046.000000
13.600000	-0.027130	-16.033710	-0.121850	-6.389140	-8.037372	-1.485350	0.000000	-10.000000	0.125000	-11.150001	63.833332	1023.000000	1023.000000	2046.000000
13.620000	-0.026636	-15.741637	-0.033539	-6.288376	-7.985925	-1.433797	0.000000	-10.000000	0.133333	-11.966667	60.000000	1023.000000	1023.000000	2046.000000
13.640000	-0.026277	-15.529738	0.109268	-6.261446	-7.976115	-1.401445	0.000000	-10.000000	0.125000	-11.800000	56.000000	1023.000000	1023.000000	2046.000000
13.660000	-0.025976	-15.351555	0.145504	-6.193254	-7.893807	-1.409998	0.000000	-10.000000	0.108333	-11.250000	52.166668	1023.000000	1023.000000	2046.000000
13.680000	-0.025528	-15.087109	0.288206	-6.145776	-7.888864	-1.340675	0.000000	-10.000000	0.100000	-10.716667	48.500000	1023.000000	1023.000000	2046.000000
13.700000	-0.025271	-14.934939	0.357981	-6.109964	-7.828912	-1.354044	0.000000	-10.000000	0.100000	-10.716667	45.000000	1023.000000	1023.000000	2046.000000
13.720000	-0.024899	-14.715474	0.391917	-6.046233	-7.746953	-1.314205	0.000000	-10.000000	0.100000	-10.766667	41.500000	1023.000000	1023.000000	2046.000000
13.740000	-0.024687	-14.589773	0.557326	-6.044725	-7.802822	-1.299552	0.000000	-10.000000	0.100000	-10.583334	37.833332	1023.000000	1023.000000	2046.000000
13.760000	-0.024614	-14.546614	0.503429	-5.963178	-7.724240	-1.362623	0.000000	-10.000000	0.091667	-10.150001	34.333332	1023.000000	1023.000000	2046.000000
13.780000	-0.024369	-14.401832	0.586451	-5.959520	-7.723681	-1.305082	0.000000	-10.000000	0.091667	-9.650001	30.833334	1023.000000	1023.000000	2046.000000
13.800000	-0.024389	-14.413609	0.621830	-5.951218	-7.741149	-1.343072	0.000000	-10.000000	0.091667	-9.083334	27.666666	1023.000000	1023.000000	2046.000000
13.820000	-0.024297	-14.359590	0.616626	-5.935758	-7.713380	-1.327077	0.000000	-10.000000	0.075000	-8.700000	24.500000	1023.000000	1023.000000	2046.000000
13.840000	-0.024249	-14.330872	0.676631	-5.962954	-7.755997	-1.288552	0.000000	-10.000000	0.066667	-8.516666	21.666666	1023.000000	1023.000000	2046.000000
13.860000	-0.024264	-14.339914	0.657525	-5.941107	-7.745523	-1.310809	0.000000	-10.000000	0.058333	-8.400000	18.833334	1023.000000	1023.000000	2046.000000
13.880000	-0.024217	-14.312417	0.686203	-5.936221	-7.750377	-1.312022	0.000000	-10.000000	0.075000	-8.233334	16.166666	1023.000000	1023.000000	2046.000000
13.900000	-0.024174	-14.286556	0.760017	-5.961593	-7.793538	-1.291442	0.000000	-10.000000	0.075000	-8.033334	13.333333	1023.000000	1023.000000	2046.000000
13.920000	-0.024013	-14.191551	0.797655	-5.895392	-7.762284	-1.331531	0.000000	-10.000000	0.066667	-7.866667	10.666667	1023.000000	1023.000000	2046.000000
13.940000	-0.023366	-13.809535	0.970588	-5.795117	-7.728276	-1.256730	0.000000	-10.000000	0.066667	-7.883333	8.000000	1023.000000	1023.000000	2046.000000
13.960000	-0.022965	-13.572330	1.066510	-5.726388	-7.696239	-1.216213	0.000000	-10.000000	0.066667	-7.933333	5.333333	1023.000000	1023.000000	2046.000000
13.980000	-0.022898	-13.532960	0.999344	-5.684818	-7.651692	-1.195794	0.000000	-10.000000	0.075000	-7.966667	2.833333	1023.000000	1023.000000	2046.000000
14.000000	-0.023214	-13.719598	1.013469	-5.687547	-7.775900	-1.269620	0.000000	-10.000000	0.083333	-7.883333	0.500000	1023.000000	1023.000000	2046.000000
14.020000	-0.023438	-13.851797	0.963940	-5.698521	-7.846539	-1.270677	0.000000	-10.000000	0.075000	-7.550000	-1.833333	1023.000000	1023.000000	2046.000000
14.040000	-0.023157	-13.686030	0.949637	-5.554157	-7.816352	-1.265158	0.000000	-10.000000	0.066667	-7.300000	-4.166667	1023.000000	1023.000000	2046.000000
14.060000	-0.022750	-13.445020	1.040061	-5.423447	-7.906589	-1.155046	0.000000	-10.000000	0.050000	-7.166667	-6.666667	1023.000000	1023.000000	2046.000000
14.080000	-0.022306	-13.182580	1.003725	-5.262202	-7.839319	-1.084785	0.000000	-10.000000	0.050000	-7.200000	-9.000000	1023.000000	1023.000000	2046.000000
14.100000	-0.022378	-13.225374	0.931772	-5.208006	-7.838348	-1.110793	0.000000	-10.000000	0.058333	-7.350000	-11.333333	1023.000000	1023.000000	2046.000000
14.120000	-0.023426	-13.844733	0.788870	-5.325124	-7.974383	-1.334097	0.000000	-10.000000	0.066667	-7.716667	-13.833333	1023.000000	1023.000000	2046.000000
14.140000	-0.025294	-14.948567	0.429721	-5.528576	-8.142289	-1.707423	0.000000	-10.000000	0.066667	-7.833333	-16.333334	1023.000000	1023.000000	2046.000000
14.160000	-0.027929	-16.505865	-0.036627	-5.752733	-8.538059	-2.178446	0.000000	-10.000000	0.058333	-7.433333	-19.000000	1023.000000	1023.000000	2046.000000
14.180000	-0.030560	-18.060890	-0.636585	-5.956337	-8.925041	-2.542928	0.000000	-10.000000	0.050000	-6.250000	-21.333334	1023.000000	1023.000000	2046.000000
14.200000	-0.032519	-19.218725	-1.154848	-6.087331	-9.265841	-2.710705	0.000000	-10.000000	0.050000	-5.533333	-23.500000	1023.000000	1023.000000	2046.000000
14.220000	-0.033528	-19.815186	-1.339477	-6.176843	-9.561435	-2.737431	0.000000	-10.000000	0.058333	-5.666667	-25.500000	1023.000000	1023.000000	2046.000000
14.240000	-0.034201	-20.212776	-1.472780	-6.197451	-9.692637	-2.849908	0.000000	-10.000000	0.066667	-6.783333	-27.500000	1023.000000	1023.000000	2046.000000
14.260000	-0.034329	-20.288223	-1.565197	-6.143603	-9.668569	-2.910856	0.000000	-10.000000	0.050000	-6.883333	-29.833334	1023.000000	1023.000000	2046.000000
14.280000	-0.034324	-20.285265	-1.556499	-6.156361	-9.732204	-2.840201	0.000000	-10.000000	0.041667	-3.616667	-32.000000	1023.000000	1023.000000	2046.000000
14.300000	-0.034411	-20.336884	-1.598073	-6.066556	-9.765828	-2.906425	0.000000	-10.000000	0.016667	-1.783333	-33.500000	1023.000000	1023.000000	2046.000000
14.320000	-0.034145	-20.179407	-1.651969	-5.968601	-9.744052	-2.814785	0.000000	-10.000000	0.033333	0.366667	-34.000000	1023.000000	1023.000000	2046.000000
14.340000	-0.033984	-20.084278	-1.611393	-5.969127	-9.806969	-2.696789	0.000000	-10.000000	0.025000	-0.633333	-34.000000	1023.000000	1023.000000	2046.000000
14.360000	-0.033802	-19.977020	-1.669756	-5.888199	-9.759432	-2.659634	0.000000	-10.000000	0.041667	0.283333	-34.000000	1023.000000	1023.000000	2046.000000
14.380000	-0.033401	-19.740072	-1.646645	-5.788268	-9.728506	-2.576653	0.000000	-10.000000	0.041667	0.000000	-34.000000	1023.000000	1023.000000	2046.000000
14.400000	-0.032984	-19.493736	-1.563738	-5.775870	-9.707897	-2.446230	0.000000	-10.000000	0.033333	0.000000	-34.000000	1023.000000	1023.000000	2046.000000
14.420000	-0.032449	-19.177349	-1.495837	-5.806063	-9.601854	-2.273595	0.000000	-10.000000	0.025000	0.000000	-34.000000	1023.000000	1023.000000	2046.000000
14.440000	-0.031919	-18.864109	-1.381302	-5.908371	-9.502935	-2.071501	0.000000	-10.000000	0.008333	0.000000	-34.000000	1023.000000	1023.000000	2046.000000
14.460000	-0.031162	-18.416887	-1.144454	-5.967102	-9.370737	-1.934595	0.000000	-10.000000	0.008333	0.933333	-34.000000	1023.000000	1023.000000	2046.000000
14.480000	-0.030432	-17.985479	-0.923435	-6.090389	-9.151787	-1.819870	0.000000	-10.000000	0.000000	2.266667	-34.000000	1023.000000	1023.000000	2046.000000
14.500000	-0.029986	-17.721474	-0.711528	-6.265995	-9.010288	-1.733662	0.000000	-10.000000	0.016667	3.466667	-34.000000	1023.000000	1023.000000	2046.000000
14.520000	-0.029840	-17.635494	-0.547662	-6.476861	-8.864066	-1.746906	0.000000	-10.000000	0.033333	2.533333	-34.000000	1023.000000	1023.000000	2046.000000
14.540000	-0.029898	-17.669624	-0.437418	-6.739758	-8.732381	-1.760066	0.000000	-10.000000	0.033333	1.516667	-34.000000	1023.000000	1023.000000	2046.000000
14.560000	-0.030009	-17.735289	-0.365371	-6.902035	-8.676740	-1.791143	0.000000	-10.000000	0.033333	0.233333	-34.000000	1023.000000	1023.000000	2046.000000
14.580000	-0.030112	-17.796156	-0.248738	-7.074312	-8.638294	-1.834811	0.000000	-10.000000	0.016667	-0.016667	-34.000000	1023.000000	1023.000000	2046.000000
14.600000	-0.030137	-17.810905	-0.190621	-7.106858	-8.588636	-1.924791	0.000000	-10.000000	0.033333	-0.333333	-34.000000	1023.000000	1023.000000	2046.000000
14.620000	-0.029976	-17.715696	-0.112871	-7.066684	-8.597292	-1.938850	0.000000	-10.000000	0.016667	-0.250000	-34.000000	1023.000000	1023.000000	2046.000000
14.640000	-0.029880	-17.658985	-0.013272	-7.041965	-8.602825	-2.000923	0.000000	-10.000000	0.025000	0.000000	-34.000000	1023.000000	1023.000000	2046.000000
14.660000	-0.029552	-17.465141	0.081750	-7.004570	-8.568296	-1.974025	0.000000	-10.000000	0.008333	0.300000	-34.000000	1023.000000	1023.000000	2046.000000
14.680000	-0.029478	-17.421522	0.153191	-6.982799	-8.595177	-1.996738	0.000000	-10.000000	0.025000	0.366667	-34.000000	1023.000000	1023.000000	2046.000000
14.700000	-0.029208	-17.261801	0.213259	-7.012908	-8.523657	-1.938494	0.000000	-10.000000	0.025000	0.083333	-34.000000	1023.000000	1023.000000	2046.000000
14.720000	-0.028887	-17.072313	0.230837	-6.979292	-8.435570	-1.888289	0.000000	-10.000000	0.033333	0.083333	-34.000000	1023.000000	1023.000000	2046.000000
14.740000	-0.028662	-16.939438	0.292186	-6.906893	-8.435970	-1.888760	0.000000	-10.000000	0.025000	0.016667	-34.000000	1023.000000	1023.000000	2046.000000
14.760000	-0.028472	-16.827244	0.320070	-6.928818	-8.365231	-1.853265	0.000000	-10.000000	0.025000	0.783333	-34.000000	1023.000000	1023.000000	2046.000000
14.780000	-0.028027	-16.563801	0.395524	-6.906580	-8.276429	-1.776315	0.000000	-10.000000	0.025000	0.483333	-34.000000	1023.000000	1023.000000	2046.000000
14.800000	-0.027992	-16.543102	0.400394	-6.804808	-8.266661	-1.872028	0.000000	-10.000000	0.025000	1.266667	-34.000000	1023.000000	1023.000000	2046.000000
14.820000	-0.027645	-16.338312	0.431855	-6.792835	-8.139463	-1.837868	0.000000	-10.000000	0.016667	1.866667	-34.000000	1023.000000	1023.000000	2046.000000
14.840000	-0.027254	-16.107349	0.472870	-6.768215	-8.047730	-1.764275	0.000000	-10.000000	-0.008333	3.633333	-34.000000	1023.000000	1023.000000	2046.000000
14.860000	-0.027215	-16.084345	0.484795	-6.703464	-8.021965	-1.843713	0.000000	-10.000000	-0.058333	6.116667	-34.000000	1023.000000	1023.000000	2046.000000
14.880000	-0.027027	-15.973087	0.465860	-6.684525	-7.962305	-1.792118	0.000000	-10.000000	-0.066667	9.216667	-34.000000	1023.000000	1023.000000	2046.000000
14.900000	-0.026742	-15.804700	0.580180	-6.679095	-7.921959	-1.783826	0.000000	-10.000000	-0.066667	11.050000	-34.000000	1023.000000	1023.000000	2046.000000
14.920000	-0.026192	-15.479188	0.663850	-6.521488	-7.867620	-1.753930	0.000000	-10.000000	-0.033333	11.100000	-34.000000	1023.000000	1023.000000	2046.000000
14.940000	-0.025594	-15.126012	0.713037	-6.355205	-7.815013	-1.668830	0.000000	-10.000000	-0.008333	8.400000	-34.000000	1023.000000	1023.000000	2046.000000
14.960000	-0.025014	-14.783184	0.756331	-6.260906	-7.736722	-1.541887	0.000000	-10.000000	0.008333	4.766667	-34.000000	1023.000000	1023.000000	2046.000000
14.980000	-0.024998	-14.773840	0.763193	-6.206596	-7.829461	-1.500976	0.000000	-10.000000	0.041667	2.150000	-34.000000	1023.000000	1023.000000	2046.000000
15.000000	-0.024529	-14.496492	0.718961	-6.088902	-7.729702	-1.396850	0.000000	-10.000000	0.041667	-0.283333	-34.000000	1023.000000	1023.000000	2046.000000
15.020000	-0.023894	-14.121407	0.828978	-5.964706	-7.735094	-1.250585	0.000000	-10.000000	0.050000	0.433333	-34.333332	1023.000000	1023.000000	2046.000000
15.040000	-0.023072	-13.635827	0.878937	-5.644819	-7.720247	-1.149698	0.000000	-10.000000	0.025000	0.983333	-34.666668	1023.000000	1023.000000	2046.000000
15.060000	-0.022465	-13.276526	0.814979	-5.429080	-7.615886	-1.046540	0.000000	-10.000000	0.008333	4.033333	-35.000000	1023.000000	1023.000000	2046.000000
15.080000	-0.022564	-13.335567	0.760832	-5.385180	-7.654823	-1.056395	0.000000	-10.000000	-0.016667	6.450000	-35.000000	1023.000000	1023.000000	2046.000000
15.100000	-0.023747	-14.034588	0.551543	-5.489677	-7.761692	-1.334762	0.000000	-10.000000	-0.050000	9.000000	-35.000000	1023.000000	1023.000000	2046.000000
15.120000	-0.025469	-15.052168	0.115702	-5.626460	-7.889694	-1.651716	0.000000	-10.000000	-0.108333	11.816667	-35.000000	1023.000000	1023.000000	2046.000000
15.140000	-0.027215	-16.083937	-0.289701	-5.811259	-8.153540	-1.829438	0.000000	-10.000000	-0.183333	14.700001	-35.000000	1023.000000	1023.000000	2046.000000
15.160000	-0.028892	-17.075396	-0.732158	-5.852235	-8.475140	-2.015862	0.000000	-10.000000	-0.300000	17.916668	-25.333334	1023.000000	1023.000000	2046.000000
15.180000	-0.029881	-17.659616	-1.218474	-5.875488	-8.574292	-1.991363	0.000000	-10.000000	-0.475000	22.633333	-5.333333	1023.000000	1023.000000	2046.000000
15.200000	-0.030005	-17.733009	-1.359947	-5.878181	-8.665973	-1.828908	0.000000	-10.000000	-0.608333	26.783333	17.333334	1023.000000	1023.000000	2046.000000
15.220000	-0.030092	-17.784233	-1.555568	-5.805409	-8.591838	-1.831419	0.000000	-10.000000	-0.725000	30.616667	33.833332	1023.000000	1023.000000	2046.000000
15.240000	-0.029679	-17.540581	-1.608846	-5.699821	-8.554376	-1.677537	0.000000	-10.000000	-0.791667	32.599998	43.333332	1023.000000	1023.000000	2046.000000
15.260000	-0.029031	-17.157162	-1.589264	-5.597422	-8.473118	-1.497358	0.000000	-10.000000	-0.883333	34.816666	54.000000	1023.000000	1023.000000	2046.000000
15.280000	-0.028313	-16.733086	-1.593234	-5.416109	-8.352994	-1.370749	0.000000	-10.000000	-0.925000	36.633335	65.166664	1023.000000	1023.000000	2046.000000
15.300000	-0.027380	-16.181763	-1.553009	-5.208735	-8.263956	-1.156063	0.000000	-10.000000	-0.975000	38.033333	77.166664	1023.000000	1023.000000	2046.000000
15.320000	-0.026218	-15.494984	-1.464031	-5.026427	-8.110130	-0.894394	0.000000	-10.000000	-1.025000	38.983334	89.500000	1023.000000	1023.000000	2046.000000
15.340000	-0.025169	-14.875066	-1.405560	-4.788463	-7.990380	-0.690661	0.000000	-10.000000	-1.100000	40.233334	102.333336	1023.000000	1023.000000	2046.000000
15.360000	-0.023818	-14.076449	-1.244261	-4.557095	-7.859448	-0.415646	0.000000	-10.000000	-1.158333	41.183334	115.666664	1023.000000	1023.000000	2046.000000
15.380000	-0.022290	-13.173276	-1.093467	-4.385651	-7.603330	-0.090828	0.000000	-10.000000	-1.208333	42.283333	129.333328	1023.000000	1023.000000	2046.000000
15.400000	-0.020822	-12.305920	-0.904416	-4.220521	-7.384175	0.203193	0.000000	-10.000000	-1.250000	43.033333	143.333328	1023.000000	1023.000000	2046.000000
15.420000	-0.019308	-11.410735	-0.695182	-4.125627	-7.108003	0.518076	0.000000	-10.000000	-1.241667	43.700001	157.333328	1023.000000	1023.000000	2046.000000
15.440000	-0.017498	-10.341590	-0.417185	-3.987154	-6.755224	0.817973	0.000000	-10.000000	-1.225000	43.766666	171.833328	1023.000000	1023.000000	2046.000000
15.460000	-0.015836	-9.359077	-0.049140	-3.939429	-6.485934	1.115426	0.000000	-10.000000	-1.200000	43.850002	186.333328	1023.000000	1023.000000	2046.000000
15.480000	-0.014465	-8.548916	0.211899	-3.918568	-6.167418	1.325172	0.000000	-10.000000	-1.191667	43.833336	201.000000	1023.000000	1023.000000	2046.000000
15.500000	-0.013226	-7.816781	0.434245	-3.813766	-5.884158	1.446899	0.000000	-10.000000	-1.191667	43.816669	215.666672	1023.000000	1023.000000	2046.000000
15.520000	-0.012248	-7.238814	0.617396	-3.796906	-5.633693	1.574389	0.000000	-10.000000	-1.166667	43.633335	230.166672	1023.000000	1023.000000	2046.000000
15.540000	-0.011272	-6.661907	0.800532	-3.713974	-5.429665	1.681200	0.000000	-10.000000	-1.158333	43.216667	244.833328	1023.000000	1023.000000	2046.000000
15.560000	-0.010172	-6.011728	0.959950	-3.555971	-5.198210	1.782502	0.000000	-10.000000	-1.166667	43.200001	259.166656	1023.000000	1023.000000	2046.000000
15.580000	-0.009040	-5.342851	1.119834	-3.338973	-5.017435	1.893722	0.000000	-10.000000	-1.208333	43.100002	273.666656	1023.000000	1023.000000	2046.000000
15.600000	-0.007815	-4.618538	1.244029	-3.067823	-4.868263	2.073519	0.000000	-10.000000	-1.250000	43.783333	288.000000	1023.000000	1023.000000	2046.000000
15.620000	-0.006581	-3.889180	1.397989	-2.793086	-4.661245	2.167163	0.000000	-10.000000	-1.258333	44.216667	302.500000	1023.000000	1023.000000	2046.000000
15.640000	-0.005382	-3.180806	1.548583	-2.587201	-4.493632	2.351444	0.000000	-10.000000	-1.250000	44.466667	317.166656	1023.000000	1023.000000	2046.000000
15.660000	-0.004025	-2.378672	1.653850	-2.315829	-4.254301	2.537608	0.000000	-10.000000	-1.225000	44.333336	332.000000	1023.000000	1023.000000	2046.000000
15.680000	-0.002501	-1.478221	1.858685	-2.112410	-4.015994	2.791498	0.000000	-10.000000	-1.216667	43.983334	346.833344	1023.000000	1023.000000	2046.000000
15.700000	-0.000962	-0.568778	2.053260	-1.817731	-3.803608	2.999302	0.000000	-10.000000	-1.216667	43.700001	361.666656	1023.000000	1023.000000	2046.000000
15.720000	0.000886	0.523514	2.230348	-1.554758	-3.471180	3.319103	0.000000	-10.000000	-1.233333	43.400002	376.166656	1023.000000	1023.000000	2046.000000
15.740000	0.002609	1.541867	2.450363	-1.309985	-3.212328	3.613817	0.000000	-10.000000	-1.241667	43.383335	390.833344	1023.000000	1023.000000	2046.000000
15.760000	0.004281	2.529862	2.687090	-1.009096	-3.006960	3.858827	0.000000	-10.000000	-1.258333	43.733334	405.166656	1023.000000	1023.000000	2046.000000
15.780000	0.006299	3.722635	2.918517	-0.690031	-2.664699	4.158847	0.000000	-10.000000	-1.275000	44.216667	419.833344	1023.000000	1023.000000	2046.000000
15.800000	0.008209	4.851736	3.173313	-0.393956	-2.388202	4.460581	0.000000	-10.000000	-1.300000	44.816666	434.500000	1023.000000	1023.000000	2046.000000
15.820000	0.010171	6.010994	3.427403	-0.056637	-2.100427	4.740655	0.000000	-10.000000	-1.333333	45.166668	449.500000	1023.000000	1023.000000	2046.000000
15.840000	0.011903	7.034682	3.557603	0.290067	-1.804910	4.991922	0.000000	-10.000000	-1.375000	45.650002	464.500000	1023.000000	1023.000000	2046.000000
15.860000	0.013092	7.737353	3.747684	0.441191	-1.648739	5.197217	0.000000	-10.000000	-1.416667	46.133335	479.666656	1023.000000	1023.000000	2046.000000
15.880000	0.013897	8.212872	3.695786	0.697165	-1.442404	5.262325	0.000000	-10.000000	-1.425000	46.716667	494.833344	1023.000000	1023.000000	2046.000000
15.900000	0.015097	8.922541	3.794577	0.894159	-1.279343	5.513148	0.000000	-10.000000	-1.400000	46.950001	510.333344	1023.000000	1023.000000	2046.000000
15.920000	0.017022	10.059795	4.027670	1.208468	-1.089504	5.913161	0.000000	-10.000000	-1.341667	46.650002	526.000000	1023.000000	1023.000000	2046.000000
15.940000	0.018715	11.060767	4.161492	1.700376	-0.897686	6.096585	0.000000	-10.000000	-1.275000	45.850002	541.666687	1023.000000	1023.000000	2046.000000
15.960000	0.020166	11.917830	4.161459	2.105957	-0.690190	6.340604	0.000000	-10.000000	-1.208333	44.716667	557.166687	1023.000000	1023.000000	2046.000000
15.980000	0.020208	11.942820	4.118267	2.182576	-0.615897	6.257874	0.000000	-10.000000	-1.141667	43.633335	572.166687	1023.000000	1023.000000	2046.000000
16.000000	0.019447	11.493169	3.950539	2.171674	-0.624539	5.995495	0.000000	-10.000000	-1.075000	42.516666	587.000000	1023.000000	1023.000000	2046.000000
16.020000	0.018311	10.821964	3.709426	2.085402	-0.815908	5.843044	0.000000	-10.000000	-1.016667	41.216667	601.333313	1023.000000	1023.000000	2046.000000
16.040001	0.016782	9.918112	3.265512	1.977062	-1.039278	5.714815	0.000000	-10.000000	-0.941667	39.950001	615.333313	1023.000000	1023.000000	2046.000000
16.059999	0.015524	9.174788	2.837261	2.089792	-1.251168	5.498903	0.000000	-10.000000	-0.875000	38.049999	628.833313	1023.000000	1023.000000	2046.000000
16.080000	0.014974	8.849887	2.619119	2.088040	-1.410900	5.553628	0.000000	-10.000000	-0.825000	36.883335	641.666687	1023.000000	1023.000000	2046.000000
16.100000	0.014648	8.656952	2.429643	2.104916	-1.434729	5.557121	0.000000	-10.000000	-0.808333	35.733334	654.000000	1023.000000	1023.000000	2046.000000
16.120001	0.014767	8.727091	2.354622	2.181580	-1.425663	5.616552	0.000000	-10.000000	-0.816667	35.716667	666.000000	1023.000000	1023.000000	2046.000000
16.139999	0.015075	8.909328	2.242012	2.293888	-1.317896	5.691324	0.000000	-10.000000	-0.800000	35.300003	678.000000	1023.000000	1023.000000	2046.000000
16.160000	0.015458	9.135966	2.272195	2.386754	-1.335534	5.812551	0.000000	-10.000000	-0.750000	34.683334	690.000000	1023.000000	1023.000000	2046.000000
16.180000	0.015830	9.355810	2.252068	2.544997	-1.277679	5.836425	0.000000	-10.000000	-0.658333	33.183334	701.833313	1023.000000	1023.000000	2046.000000
16.200001	0.016453	9.723686	2.226376	2.709688	-1.196604	5.984227	0.000000	-10.000000	-0.541667	31.333334	713.333313	1023.000000	1023.000000	2046.000000
16.219999	0.016935	10.008400	2.280012	2.856128	-1.231112	6.103372	0.000000	-10.000000	-0.416667	28.916666	724.166687	1023.000000	1023.000000	2046.000000
16.240000	0.017370	10.265883	2.255001	2.992253	-1.153590	6.172219	0.000000	-10.000000	-0.300000	25.850000	734.166687	1023.000000	1023.000000	2046.000000
16.260000	0.017858	10.553910	2.263433	3.090700	-1.071805	6.271582	0.000000	-10.000000	-0.191667	22.150000	743.166687	1023.000000	1023.000000	2046.000000
16.280001	0.018415	10.883481	2.338962	3.182976	-1.039867	6.401410	0.000000	-10.000000	-0.100000	17.783333	751.166687	1023.000000	1023.000000	2046.000000
16.299999	0.018786	11.102434	2.308436	3.188123	-0.913851	6.519726	0.000000	-10.000000	-0.016667	13.116667	758.000000	1023.000000	1023.000000	2046.000000
16.320000	0.019114	11.296327	2.362733	3.157059	-0.875613	6.652148	0.000000	-10.000000	0.041667	6.816667	763.166687	1023.000000	1023.000000	2046.000000
16.340000	0.019361	11.442385	2.479782	3.101636	-0.868959	6.729927	0.000000	-10.000000	0.075000	1.033333	766.666687	1023.000000	1023.000000	2046.000000
16.360001	0.019325	11.420993	2.463511	2.953619	-0.739184	6.743047	0.000000	-10.000000	0.091667	-4.433333	768.333313	1023.000000	1023.000000	2046.000000
16.379999	0.019356	11.439251	2.630091	2.654619	-0.702644	6.857185	0.000000	-10.000000	0.133333	-8.683333	769.000000	1023.000000	1023.000000	2046.000000
16.400000	0.018875	11.154995	2.630014	2.391851	-0.595577	6.728706	0.000000	-10.000000	0.166667	-12.233334	769.000000	1023.000000	1023.000000	2046.000000
16.420000	0.018275	10.800710	2.671386	2.142528	-0.585056	6.571852	0.000000	-10.000000	0.200000	-14.316667	769.000000	1023.000000	1023.000000	2046.000000
16.440001	0.017851	10.549712	2.675451	1.939053	-0.579326	6.514534	0.000000	-10.000000	0.200000	-14.433333	765.500000	1023.000000	1023.000000	2046.000000
16.459999	0.017384	10.274083	2.635225	1.835316	-0.575242	6.378783	0.000000	-10.000000	0.191667	-13.900000	757.500000	1023.000000	1023.000000	2046.000000
16.480000	0.017059	10.081829	2.672663	1.760743	-0.619266	6.267689	0.000000	-10.000000	0.191667	-13.566667	748.000000	1023.000000	1023.000000	2046.000000
16.500000	0.016813	9.936375	2.666753	1.719231	-0.633512	6.183902	0.000000	-10.000000	0.191667	-13.483334	740.500000	1023.000000	1023.000000	2046.000000
16.520000	0.016519	9.762675	2.675253	1.708922	-0.687245	6.065745	0.000000	-10.000000	0.200000	-13.716666	736.000000	1023.000000	1023.000000	2046.000000
16.540001	0.016444	9.718190	2.718930	1.690651	-0.725341	6.033950	0.000000	-10.000000	0.200000	-14.133333	731.500000	1023.000000	1023.000000	2046.000000
16.559999	0.016489	9.745020	2.723266	1.693839	-0.683725	6.011641	0.000000	-10.000000	0.216667	-15.016666	726.666687	1023.000000	1023.000000	2046.000000
16.580000	0.016537	9.773387	2.727227	1.727203	-0.637869	5.956826	0.000000	-10.000000	0.233333	-16.133333	721.666687	1023.000000	1023.000000	2046.000000
16.600000	0.016877	9.974448	2.864393	1.749867	-0.627327	5.987516	0.000000	-10.000000	0.266667	-17.300001	716.166687	1023.000000	1023.000000	2046.000000
16.620001	0.017012	10.054156	2.966335	1.744139	-0.635818	5.979501	0.000000	-10.000000	0.300000	-18.533335	710.500000	1023.000000	1023.000000	2046.000000
16.639999	0.017208	10.170154	3.062109	1.756964	-0.597709	5.948790	0.000000	-10.000000	0.350000	-19.816668	704.166687	1023.000000	1023.000000	2046.000000
16.660000	0.017372	10.266861	3.212799	1.717456	-0.612071	5.948677	0.000000	-10.000000	0.391667	-21.016666	697.666687	1023.000000	1023.000000	2046.000000
16.680000	0.017275	10.209323	3.221901	1.668535	-0.567642	5.886529	0.000000	-10.000000	0.425000	-22.266666	690.500000	1023.000000	1023.000000	2046.000000
16.700001	0.017239	10.188476	3.311639	1.647460	-0.545889	5.775266	0.000000	-10.000000	0.458333	-23.433334	683.000000	1023.000000	1023.000000	2046.000000
16.719999	0.017221	10.177390	3.412757	1.532152	-0.560143	5.792624	0.000000	-10.000000	0.491667	-24.533333	675.000000	1023.000000	1023.000000	2046.000000
16.740000	0.016935	10.008677	3.399475	1.480325	-0.531154	5.660030	0.000000	-10.000000	0.533333	-25.516666	667.000000	1023.000000	1023.000000	2046.000000
16.760000	0.017120	10.118027	3.581978	1.429661	-0.522174	5.628562	0.000000	-10.000000	0.575000	-26.400002	658.666687	1023.000000	1023.000000	2046.000000
16.780001	0.017261	10.201487	3.653015	1.392729	-0.515399	5.671142	0.000000	-10.000000	0.616667	-27.300001	649.833313	1023.000000	1023.000000	2046.000000
16.799999	0.017193	10.161212	3.593690	1.355884	-0.488583	5.700221	0.000000	-10.000000	0.641667	-27.816668	640.666687	1023.000000	1023.000000	2046.000000
16.820000	0.016906	9.991237	3.574695	1.388264	-0.555499	5.583777	0.000000	-10.000000	0.658333	-28.116667	631.333313	1023.000000	1023.000000	2046.000000
16.840000	0.016667	9.850144	3.612170	1.188327	-0.635186	5.684833	0.000000	-10.000000	0.675000	-28.400000	622.000000	1023.000000	1023.000000	2046.000000
16.860001	0.016823	9.942300	3.578328	1.270011	-0.566276	5.660237	0.000000	-10.000000	0.691667	-28.850000	612.500000	1023.000000	1023.000000	2046.000000
16.879999	0.016623	9.824265	3.632246	1.297794	-0.654029	5.548253	0.000000	-10.000000	0.708333	-29.650000	603.000000	1023.000000	1023.000000	2046.000000
16.900000	0.016029	9.473327	3.534659	1.275038	-0.778477	5.442107	0.000000	-10.000000	0.741667	-30.516666	593.000000	1023.000000	1023.000000	2046.000000
16.920000	0.014528	8.586102	3.344504	1.146449	-0.980174	5.075323	0.000000	-10.000000	0.783333	-31.333334	582.833313	1023.000000	1023.000000	2046.000000
16.940001	0.012620	7.458518	3.123543	0.852232	-1.243034	4.725777	0.000000	-10.000000	0.808333	-32.000000	572.166687	1023.000000	1023.000000	2046.000000
16.959999	0.009808	5.796421	2.732568	0.428137	-1.552245	4.187961	0.000000	-10.000000	0.808333	-31.683334	561.666687	1023.000000	1023.000000	2046.000000
16.980000	0.006427	3.798446	2.154960	0.162737	-2.039620	3.520370	0.000000	-10.000000	0.775000	-31.100000	551.000000	1023.000000	1023.000000	2046.000000
17.000000	0.003460	2.044823	1.537165	-0.059632	-2.533029	3.100319	0.000000	-10.000000	0.741667	-30.300001	540.666687	1023.000000	1023.000000	2046.000000
17.020000	0.001159	0.684946	1.103437	-0.246858	-2.953786	2.782153	0.000000	-10.000000	0.725000	-30.133333	530.500000	1023.000000	1023.000000	2046.000000
17.040001	-0.000515	-0.304606	0.808539	-0.397515	-3.279768	2.564138	0.000000	-10.000000	0.716667	-30.183334	520.500000	1023.000000	1023.000000	2046.000000
17.059999	-0.002065	-1.220284	0.553491	-0.593081	-3.518945	2.338251	0.000000	-10.000000	0.733333	-30.083334	510.500000	1023.000000	1023.000000	2046.000000
17.080000	-0.003373	-1.993410	0.338434	-0.751106	-3.753455	2.172717	0.000000	-10.000000	0.733333	-30.383333	500.500000	1023.000000	1023.000000	2046.000000
17.100000	-0.004394	-2.596846	0.175681	-0.880250	-3.950694	2.058418	0.000000	-10.000000	0.783333	-30.533333	490.500000	1023.000000	1023.000000	2046.000000
17.120001	-0.005362	-3.169000	0.024091	-0.996009	-4.157828	1.960746	0.000000	-10.000000	0.816667	-31.350000	480.166656	1023.000000	1023.000000	2046.000000
17.139999	-0.006078	-3.592124	-0.126670	-1.105316	-4.257303	1.897165	0.000000	-10.000000	0.850000	-31.883333	469.666656	1023.000000	1023.000000	2046.000000
17.160000	-0.006715	-3.968432	-0.250646	-1.164032	-4.361129	1.807375	0.000000	-10.000000	0.850000	-32.383335	458.833344	1023.000000	1023.000000	2046.000000
17.180000	-0.007417	-4.383268	-0.387044	-1.211885	-4.508852	1.724512	0.000000	-10.000000	0.850000	-32.533333	448.166656	1023.000000	1023.000000	2046.000000
17.200001	-0.007948	-4.697418	-0.492979	-1.294858	-4.537154	1.627573	0.000000	-10.000000	0.858333	-32.583332	437.333344	1023.000000	1023.000000	2046.000000
17.219999	-0.008481	-5.012373	-0.535905	-1.358866	-4.656772	1.539170	0.000000	-10.000000	0.858333	-32.700001	426.500000	1023.000000	1023.000000	2046.000000
17.240000	-0.008957	-5.293775	-0.581328	-1.559822	-4.712624	1.560000	0.000000	-10.000000	0.883333	-32.800003	415.500000	1023.000000	1023.000000	2046.000000
17.260000	-0.009379	-5.543231	-0.580357	-1.802482	-4.720429	1.560037	0.000000	-10.000000	0.916667	-33.083336	404.500000	1023.000000	1023.000000	2046.000000
17.280001	-0.009665	-5.712210	-0.491806	-2.077827	-4.713307	1.570730	0.000000	-10.000000	0.950000	-33.850002	393.333344	1023.000000	1023.000000	2046.000000
17.299999	-0.009998	-5.908757	-0.363341	-2.402080	-4.682123	1.538787	0.000000	-10.000000	0.958333	-34.250000	382.166656	1023.000000	1023.000000	2046.000000
17.320000	-0.010493	-6.201181	-0.355655	-2.729409	-4.562530	1.446413	0.000000	-10.000000	0.966667	-34.783333	370.666656	1023.000000	1023.000000	2046.000000
17.340000	-0.011274	-6.662682	-0.252251	-3.113312	-4.604622	1.307504	0.000000	-10.000000	0.966667	-34.583332	359.333344	1023.000000	1023.000000	2046.000000
17.360001	-0.012359	-7.304211	-0.234266	-3.456957	-4.663051	1.050062	0.000000	-10.000000	0.958333	-34.583332	347.666656	1023.000000	1023.000000	2046.000000
17.379999	-0.013294	-7.856655	-0.238056	-3.738427	-4.699111	0.818939	0.000000	-10.000000	0.933333	-33.883331	336.333344	1023.000000	1023.000000	2046.000000
17.400000	-0.013956	-8.248023	-0.154323	-3.970019	-4.805453	0.681772	0.000000	-10.000000	0.891667	-33.166668	324.833344	1023.000000	1023.000000	2046.000000
17.420000	-0.014726	-8.702909	-0.154719	-4.102850	-4.867775	0.422434	0.000000	-10.000000	0.850000	-32.216667	313.833344	1023.000000	1023.000000	2046.000000
17.440001	-0.015047	-8.892820	-0.086710	-4.208756	-4.917690	0.320335	0.000000	-10.000000	0.800000	-31.466667	303.000000	1023.000000	1023.000000	2046.000000
17.459999	-0.015573	-9.203526	-0.007101	-4.302751	-5.054332	0.160658	0.000000	-10.000000	0.783333	-31.050001	292.666656	1023.000000	1023.000000	2046.000000
17.480000	-0.016019	-9.467124	0.048728	-4.353297	-5.176372	0.013817	0.000000	-10.000000	0.766667	-30.566668	282.166656	1023.000000	1023.000000	2046.000000
17.500000	-0.015996	-9.453723	0.110107	-4.406341	-5.193026	0.035537	0.000000	-10.000000	0.750000	-30.299999	271.833344	1023.000000	1023.000000	2046.000000
17.520000	-0.016309	-9.638647	0.225720	-4.486134	-5.329700	-0.048533	0.000000	-10.000000	0.725000	-29.983334	261.500000	1023.000000	1023.000000	2046.000000
17.540001	-0.016451	-9.722531	0.227175	-4.498501	-5.322375	-0.128831	0.000000	-10.000000	0.708333	-29.800001	251.500000	1023.000000	1023.000000	2046.000000
17.559999	-0.016355	-9.665833	0.337557	-4.538765	-5.371217	-0.093408	0.000000	-10.000000	0.700000	-29.466667	241.666672	1023.000000	1023.000000	2046.000000
17.580000	-0.016466	-9.731339	0.415474	-4.553935	-5.418351	-0.174526	0.000000	-10.000000	0.691667	-29.250000	232.000000	1023.000000	1023.000000	2046.000000
17.600000	-0.016646	-9.837523	0.421280	-4.568858	-5.458930	-0.231014	0.000000	-10.000000	0.675000	-29.000000	222.333328	1023.000000	1023.000000	2046.000000
17.620001	-0.016717	-9.879768	0.473936	-4.597379	-5.494894	-0.261431	0.000000	-10.000000	0.658333	-28.900002	215.833328	1023.000000	1023.000000	2046.000000
17.639999	-0.016751	-9.899692	0.549272	-4.630939	-5.517257	-0.300769	0.000000	-10.000000	0.658333	-28.566668	206.166672	1023.000000	1023.000000	2046.000000
17.660000	-0.017008	-10.051793	0.590701	-4.682504	-5.595160	-0.364830	0.000000	-10.000000	0.658333	-28.383333	196.666672	1023.000000	1023.000000	2046.000000
17.680000	-0.017258	-10.199542	0.583580	-4.689366	-5.660059	-0.433697	0.000000	-10.000000	0.658333	-28.083334	184.000000	1023.000000	1023.000000	2046.000000
17.700001	-0.017230	-10.182928	0.654622	-4.711225	-5.699787	-0.426538	0.000000	-10.000000	0.616667	-27.600000	174.666672	1023.000000	1023.000000	2046.000000
17.719999	-0.017532	-10.361323	0.693895	-4.733455	-5.828222	-0.493541	0.000000	-10.000000	0.583333	-27.166668	165.500000	1023.000000	1023.000000	2046.000000
17.740000	-0.017821	-10.532456	0.621794	-4.764235	-5.830609	-0.559407	0.000000	-10.000000	0.550000	-26.716667	156.500000	1023.000000	1023.000000	2046.000000
17.760000	-0.017840	-10.543689	0.681723	-4.807601	-5.898693	-0.519118	0.000000	-10.000000	0.550000	-26.366667	147.500000	1023.000000	1023.000000	2046.000000
17.780001	-0.018144	-10.723078	0.730028	-4.857866	-6.017865	-0.577374	0.000000	-10.000000	0.550000	-26.016668	138.666672	1023.000000	1023.000000	2046.000000
17.799999	-0.018408	-10.879262	0.688926	-4.873161	-6.034742	-0.660285	0.000000	-10.000000	0.550000	-25.683334	129.833328	1023.000000	1023.000000	2046.000000
17.820000	-0.018136	-10.718541	0.856029	-4.885142	-6.099850	-0.589579	0.000000	-10.000000	0.533333	-25.450001	121.333336	1023.000000	1023.000000	2046.000000
17.840000	-0.017973	-10.622272	0.954290	-4.856201	-6.149470	-0.570890	0.000000	-10.000000	0.516667	-24.933334	112.666664	1023.000000	1023.000000	2046.000000
17.860001	-0.018141	-10.721581	0.898909	-4.810429	-6.178249	-0.631811	0.000000	-10.000000	0.483333	-24.083334	101.666664	1023.000000	1023.000000	2046.000000
17.879999	-0.018328	-10.832076	0.808502	-4.787464	-6.238463	-0.614652	0.000000	-10.000000	0.466667	-23.350000	93.333336	1023.000000	1023.000000	2046.000000
17.900000	-0.019076	-11.273690	0.706766	-4.860796	-6.427641	-0.692020	0.000000	-10.000000	0.425000	-22.666666	85.666664	1023.000000	1023.000000	2046.000000
17.920000	-0.019795	-11.698920	0.589207	-4.894601	-6.607755	-0.785771	0.000000	-10.000000	0.400000	-22.100000	80.833336	1023.000000	1023.000000	2046.000000
17.940001	-0.019994	-11.816411	0.549619	-4.853716	-6.693677	-0.818637	0.000000	-10.000000	0.383333	-21.433334	73.666664	1023.000000	1023.000000	2046.000000
17.959999	-0.020005	-11.823153	0.573441	-4.755256	-6.828677	-0.812660	0.000000	-10.000000	0.375000	-21.000000	66.500000	1023.000000	1023.000000	2046.000000
17.980000	-0.020007	-11.823958	0.504164	-4.682345	-6.879163	-0.766615	0.000000	-10.000000	0.375000	-20.666666	59.500000	1023.000000	1023.000000	2046.000000
18.000000	-0.020234	-11.958442	0.397244	-4.672296	-6.901557	-0.781832	0.000000	-10.000000	0.358333	-20.450001	52.500000	1023.000000	1023.000000	2046.000000
18.020000	-0.021463	-12.684735	0.195751	-4.784211	-7.060055	-1.036220	0.000000	-10.000000	0.325000	-19.583334	45.500000	1023.000000	1023.000000	2046.000000
18.040001	-0.023595	-13.944866	-0.125520	-4.973324	-7.348515	-1.497508	0.000000	-10.000000	0.275000	-18.483334	38.833332	1023.000000	1023.000000	2046.000000
18.059999	-0.026190	-15.478069	-0.691099	-5.178138	-7.712134	-1.896698	0.000000	-10.000000	0.225000	-16.450001	32.666668	1023.000000	1023.000000	2046.000000
18.080000	-0.029110	-17.203905	-1.381938	-5.400716	-8.190634	-2.230617	0.000000	-10.000000	0.166667	-14.533334	27.166666	1023.000000	1023.000000	2046.000000
18.100000	-0.031284	-18.488567	-1.890898	-5.537297	-8.620678	-2.439694	0.000000	-10.000000	0.133333	-12.983334	22.333334	1023.000000	1023.000000	2046.000000
18.120001	-0.032502	-19.208406	-2.189253	-5.645065	-8.868680	-2.505409	0.000000	-10.000000	0.108333	-12.350000	18.000000	1023.000000	1023.000000	2046.000000
18.139999	-0.033666	-19.896849	-2.418000	-5.751718	-9.076977	-2.650154	0.000000	-10.000000	0.116667	-12.100000	14.000000	1023.000000	1023.000000	2046.000000
18.160000	-0.034471	-20.372421	-2.593135	-5.832738	-9.205299	-2.741249	0.000000	-10.000000	0.108333	-11.800000	10.000000	1023.000000	1023.000000	2046.000000
18.180000	-0.035023	-20.698835	-2.756149	-5.880846	-9.275559	-2.786281	0.000000	-10.000000	0.100000	-11.566667	6.000000	1023.000000	1023.000000	2046.000000
18.200001	-0.035541	-21.004639	-2.874737	-5.944890	-9.372128	-2.812883	0.000000	-10.000000	0.100000	-11.466667	2.333333	1023.000000	1023.000000	2046.000000
18.219999	-0.035873	-21.201086	-2.947161	-5.900928	-9.483210	-2.869788	0.000000	-10.000000	0.108333	-11.466667	-1.333333	1023.000000	1023.000000	2046.000000
18.240000	-0.035989	-21.269253	-2.992886	-5.885490	-9.519753	-2.871124	0.000000	-10.000000	0.108333	-11.366667	-4.666667	1023.000000	1023.000000	2046.000000
18.260000	-0.035907	-21.220907	-2.972937	-5.855726	-9.571232	-2.821013	0.000000	-10.000000	0.100000	-11.033334	-8.333333	1023.000000	1023.000000	2046.000000
18.280001	-0.035847	-21.185638	-2.998252	-5.856014	-9.567863	-2.763508	0.000000	-10.000000	0.075000	-10.300000	-11.833333	1023.000000	1023.000000	2046.000000
18.299999	-0.035565	-21.018820	-2.904966	-5.878124	-9.538769	-2.696961	0.000000	-10.000000	0.058333	-9.083334	-15.333333	1023.000000	1023.000000	2046.000000
18.320000	-0.035068	-20.725166	-2.815297	-6.002839	-9.424465	-2.482565	0.000000	-10.000000	0.050000	-7.466667	-18.500000	1023.000000	1023.000000	2046.000000
18.340000	-0.034577	-20.435003	-2.676726	-6.130849	-9.279489	-2.347938	0.000000	-10.000000	0.033333	-5.716667	-21.166666	1023.000000	1023.000000	2046.000000
18.360001	-0.033816	-19.985514	-2.392443	-6.250972	-9.125813	-2.216287	0.000000	-10.000000	0.016667	-2.933333	-23.000000	1023.000000	1023.000000	2046.000000
18.379999	-0.033251	-19.651344	-2.205371	-6.382400	-8.964407	-2.099166	0.000000	-10.000000	0.000000	0.016667	-23.833334	1023.000000	1023.000000	2046.000000
18.400000	-0.033032	-19.521646	-2.060625	-6.571985	-8.783648	-2.105386	0.000000	-10.000000	-0.008333	3.083333	-24.000000	1023.000000	1023.000000	2046.000000
18.420000	-0.033051	-19.533365	-1.882603	-6.841913	-8.698679	-2.110171	0.000000	-10.000000	-0.008333	5.466667	-24.000000	1023.000000	1023.000000	2046.000000
18.440001	-0.033039	-19.526339	-1.842490	-6.957623	-8.556525	-2.169702	0.000000	-10.000000	-0.016667	7.750000	-24.000000	1023.000000	1023.000000	2046.000000
18.459999	-0.032948	-19.472012	-1.701473	-7.077997	-8.496676	-2.195865	0.000000	-10.000000	-0.041667	10.266666	-24.000000	1023.000000	1023.000000	2046.000000
18.480000	-0.032612	-19.273499	-1.595575	-7.084445	-8.415739	-2.177738	0.000000	-10.000000	-0.100000	12.866667	-24.000000	1023.000000	1023.000000	2046.000000
18.500000	-0.032182	-19.019766	-1.450027	-6.991577	-8.396090	-2.182073	0.000000	-10.000000	-0.166667	15.350000	-24.000000	1023.000000	1023.000000	2046.000000
18.520000	-0.031563	-18.653591	-1.324501	-6.869042	-8.299539	-2.160509	0.000000	-10.000000	-0.225000	17.600000	-8.333333	1023.000000	1023.000000	2046.000000
18.540001	-0.030762	-18.180510	-1.180112	-6.762776	-8.206997	-2.030625	0.000000	-10.000000	-0.275000	19.683334	8.833333	1023.000000	1023.000000	2046.000000
18.559999	-0.029991	-17.724894	-1.037074	-6.638590	-8.169267	-1.879964	0.000000	-10.000000	-0.325000	21.633333	28.166666	1023.000000	1023.000000	2046.000000
18.580000	-0.029090	-17.191954	-0.905529	-6.488582	-8.036224	-1.761618	0.000000	-10.000000	-0.366667	23.250000	34.500000	1023.000000	1023.000000	2046.000000
18.600000	-0.028007	-16.551857	-0.790959	-6.341182	-7.872757	-1.546958	0.000000	-10.000000	-0.408333	24.333334	42.000000	1023.000000	1023.000000	2046.000000
18.620001	-0.026900	-15.897646	-0.618964	-6.179706	-7.730536	-1.368440	0.000000	-10.000000	-0.441667	25.583334	50.000000	1023.000000	1023.000000	2046.000000
18.639999	-0.025792	-15.243205	-0.487587	-5.989007	-7.557611	-1.209001	0.000000	-10.000000	-0.483333	26.783335	58.333332	1023.000000	1023.000000	2046.000000
18.660000	-0.024557	-14.513134	-0.286364	-5.805025	-7.442801	-0.978945	0.000000	-10.000000	-0.525000	28.100000	67.000000	1023.000000	1023.000000	2046.000000
18.680000	-0.023336	-13.791364	-0.085329	-5.577014	-7.316862	-0.812158	0.000000	-10.000000	-0.558333	29.000000	76.166664	1023.000000	1023.000000	2046.000000
18.700001	-0.021936	-12.964294	0.072141	-5.385434	-7.078804	-0.572197	0.000000	-10.000000	-0.608333	29.900000	85.666664	1023.000000	1023.000000	2046.000000
18.719999	-0.020554	-12.147188	0.279104	-5.169312	-6.920763	-0.336218	0.000000	-10.000000	-0.641667	30.866667	95.500000	1023.000000	1023.000000	2046.000000
18.740000	-0.019198	-11.346307	0.473005	-4.978947	-6.692918	-0.147447	0.000000	-10.000000	-0.708333	32.083332	105.666664	1023.000000	1023.000000	2046.000000
18.760000	-0.017795	-10.516829	0.611997	-4.777560	-6.470466	0.119199	0.000000	-10.000000	-0.750000	33.516666	116.166664	1023.000000	1023.000000	2046.000000
18.780001	-0.016430	-9.709873	0.774407	-4.530069	-6.272707	0.318496	0.000000	-10.000000	-0.800000	34.500000	127.000000	1023.000000	1023.000000	2046.000000
18.799999	-0.014962	-8.842451	0.941836	-4.344395	-6.049802	0.609910	0.000000	-10.000000	-0.841667	35.466667	138.333328	1023.000000	1023.000000	2046.000000
18.820000	-0.013645	-8.064373	1.139536	-4.111853	-5.917526	0.825469	0.000000	-10.000000	-0.883333	36.083336	150.000000	1023.000000	1023.000000	2046.000000
18.840000	-0.012384	-7.318999	1.291349	-3.894307	-5.694913	0.978872	0.000000	-10.000000	-0.925000	37.250000	162.000000	1023.000000	1023.000000	2046.000000
18.860001	-0.010855	-6.415306	1.427383	-3.682701	-5.452639	1.292650	0.000000	-10.000000	-0.958333	38.049999	174.333328	1023.000000	1023.000000	2046.000000
18.879999	-0.009546	-5.641680	1.592702	-3.480548	-5.258919	1.505086	0.000000	-10.000000	-0.983333	38.650002	186.833328	1023.000000	1023.000000	2046.000000
18.900000	-0.008202	-4.847154	1.706739	-3.235529	-5.029168	1.710804	0.000000	-10.000000	-1.016667	39.166668	199.666672	1023.000000	1023.000000	2046.000000
18.920000	-0.006769	-4.000650	1.875472	-3.024528	-4.844124	1.992529	0.000000	-10.000000	-1.016667	39.566666	212.500000	1023.000000	1023.000000	2046.000000
18.940001	-0.005431	-3.209860	2.041211	-2.789923	-4.668301	2.207153	0.000000	-10.000000	-1.033333	40.049999	225.666672	1023.000000	1023.000000	2046.000000
18.959999	-0.004149	-2.452356	2.150018	-2.516771	-4.429139	2.343536	0.000000	-10.000000	-1.025000	39.816669	239.000000	1023.000000	1023.000000	2046.000000
18.980000	-0.002713	-1.603155	2.318472	-2.351160	-4.193173	2.622707	0.000000	-10.000000	-1.050000	39.833336	252.333328	1023.000000	1023.000000	2046.000000
19.000000	-0.001421	-0.839915	2.477752	-2.089602	-4.033422	2.805356	0.000000	-10.000000	-1.041667	39.883335	265.666656	1023.000000	1023.000000	2046.000000
19.020000	-0.000147	-0.086925	2.624529	-1.883274	-3.822106	2.993927	0.000000	-10.000000	-1.025000	39.799999	279.000000	1023.000000	1023.000000	2046.000000
19.040001	0.000993	0.586702	2.726147	-1.679343	-3.633466	3.173365	0.000000	-10.000000	-0.991667	39.516666	292.333344	1023.000000	1023.000000	2046.000000
19.059999	0.001365	0.806653	2.730918	-1.570293	-3.589909	3.235936	0.000000	-10.000000	-0.966667	38.816669	305.500000	1023.000000	1023.000000	2046.000000
19.080000	0.001062	0.627596	2.569481	-1.479226	-3.571337	3.108677	0.000000	-10.000000	-0.975000	38.666668	318.500000	1023.000000	1023.000000	2046.000000
19.100000	0.001085	0.641352	2.440631	-1.418677	-3.545802	3.165199	0.000000	-10.000000	-0.958333	38.549999	331.500000	1023.000000	1023.000000	2046.000000
19.120001	0.001147	0.677698	2.362929	-1.357471	-3.556779	3.229020	0.000000	-10.000000	-0.950000	38.500000	344.500000	1023.000000	1023.000000	2046.000000
19.139999	0.002276	1.345254	2.442166	-1.060239	-3.473701	3.437028	0.000000	-10.000000	-0.916667	38.016666	357.333344	1023.000000	1023.000000	2046.000000
19.160000	0.003704	2.189082	2.513244	-0.732323	-3.292853	3.701014	0.000000	-10.000000	-0.916667	37.783333	370.166656	1023.000000	1023.000000	2046.000000
19.180000	0.005549	3.279699	2.713558	-0.299535	-3.188428	4.054103	0.000000	-10.000000	-0.908333	37.133335	382.833344	1023.000000	1023.000000	2046.000000
19.200001	0.006907	4.081824	2.724814	0.061420	-2.943889	4.239480	0.000000	-10.000000	-0.900000	37.016670	395.500000	1023.000000	1023.000000	2046.000000
19.219999	0.007441	4.397637	2.711113	0.169924	-2.819767	4.336368	0.000000	-10.000000	-0.883333	36.616669	407.833344	1023.000000	1023.000000	2046.000000
19.240000	0.006446	3.809576	2.542731	0.068939	-2.842850	4.040755	0.000000	-10.000000	-0.875000	36.833336	420.000000	1023.000000	1023.000000	2046.000000
19.260000	0.004190	2.476044	2.049311	-0.129889	-3.017176	3.573799	0.000000	-10.000000	-0.875000	36.850002	432.166656	1023.000000	1023.000000	2046.000000
19.280001	0.002293	1.355450	1.521737	-0.288397	-3.347554	3.469664	0.000000	-10.000000	-0.866667	36.783333	444.500000	1023.000000	1023.000000	2046.000000
19.299999	0.001092	0.645218	1.139408	-0.354373	-3.560254	3.420438	0.000000	-10.000000	-0.866667	36.600002	456.833344	1023.000000	1023.000000	2046.000000
19.320000	0.000689	0.407093	0.872422	-0.277893	-3.603094	3.415658	0.000000	-10.000000	-0.891667	36.483334	469.000000	1023.000000	1023.000000	2046.000000
19.340000	0.001031	0.609051	0.765101	-0.157642	-3.545100	3.546692	0.000000	-10.000000	-0.933333	37.016666	481.000000	1023.000000	1023.000000	2046.000000
19.360001	0.001383	0.817190	0.772103	-0.007693	-3.552472	3.605252	0.000000	-10.000000	-0.966667	37.716667	493.333344	1023.000000	1023.000000	2046.000000
19.379999	0.001897	1.121047	0.770505	0.203330	-3.520662	3.667874	0.000000	-10.000000	-0.958333	38.516666	505.833344	1023.000000	1023.000000	2046.000000
19.400000	0.002820	1.666337	0.841082	0.387980	-3.470203	3.907479	0.000000	-10.000000	-0.975000	38.599998	518.666687	1023.000000	1023.000000	2046.000000
19.420000	0.003745	2.213145	0.870433	0.616650	-3.342409	4.068472	0.000000	-10.000000	-0.983333	38.916668	531.500000	1023.000000	1023.000000	2046.000000
19.440001	0.004641	2.742723	0.937240	0.920987	-3.295369	4.179864	0.000000	-10.000000	-1.033333	39.250000	544.500000	1023.000000	1023.000000	2046.000000
19.459999	0.005979	3.533789	1.024806	1.157078	-3.118653	4.470558	0.000000	-10.000000	-1.041667	39.750000	557.500000	1023.000000	1023.000000	2046.000000
19.480000	0.007194	4.251880	1.140538	1.436456	-2.994003	4.668890	0.000000	-10.000000	-1.058333	39.983334	570.666687	1023.000000	1023.000000	2046.000000
19.500000	0.008350	4.934826	1.240702	1.700430	-2.845209	4.838904	0.000000	-10.000000	-1.025000	39.833332	584.000000	1023.000000	1023.000000	2046.000000
19.520000	0.009762	5.769186	1.386090	1.886895	-2.631922	5.128122	0.000000	-10.000000	-0.975000	39.183334	597.333313	1023.000000	1023.000000	2046.000000
19.540001	0.010963	6.479141	1.512866	2.038467	-2.418497	5.346306	0.000000	-10.000000	-0.908333	38.183334	610.500000	1023.000000	1023.000000	2046.000000
19.559999	0.012280	7.257672	1.741313	2.144080	-2.201829	5.574107	0.000000	-10.000000	-0.850000	37.083336	623.333313	1023.000000	1023.000000	2046.000000
19.580000	0.013726	8.111952	1.983794	2.165912	-1.895045	5.857290	0.000000	-10.000000	-0.800000	35.933334	635.833313	1023.000000	1023.000000	2046.000000
19.600000	0.014624	8.642604	2.132536	2.135134	-1.628880	6.003814	0.000000	-10.000000	-0.750000	34.850002	648.000000	1023.000000	1023.000000	2046.000000
19.620001	0.015471	9.143145	2.363315	2.049264	-1.411259	6.141824	0.000000	-10.000000	-0.716667	33.816669	659.833313	1023.000000	1023.000000	2046.000000
19.639999	0.016112	9.522197	2.506335	1.997413	-1.182115	6.200564	0.000000	-10.000000	-0.716667	33.466667	671.333313	1023.000000	1023.000000	2046.000000
19.660000	0.016790	9.923148	2.627455	2.077157	-1.030578	6.249115	0.000000	-10.000000	-0.766667	33.850002	682.666687	1023.000000	1023.000000	2046.000000
19.680000	0.017708	10.465581	2.756515	2.198579	-0.851488	6.361974	0.000000	-10.000000	-0.858333	35.150002	693.833313	1023.000000	1023.000000	2046.000000
19.700001	0.018758	11.085788	2.892333	2.374434	-0.656786	6.475806	0.000000	-10.000000	-0.958333	36.883335	705.333313	1023.000000	1023.000000	2046.000000
19.719999	0.019837	11.723696	3.049571	2.635744	-0.535354	6.573734	0.000000	-10.000000	-1.025000	38.333332	717.333313	1023.000000	1023.000000	2046.000000
19.740000	0.020919	12.362946	3.219389	2.846346	-0.371647	6.668858	0.000000	-10.000000	-1.008333	38.966667	730.000000	1023.000000	1023.000000	2046.000000
19.760000	0.022076	13.047164	3.359977	3.027467	-0.194183	6.853903	0.000000	-10.000000	-0.950000	38.683334	743.000000	1023.000000	1023.000000	2046.000000
19.780001	0.023242	13.735925	3.492599	3.258648	-0.037039	7.021717	0.000000	-10.000000	-0.850000	37.833336	756.000000	1023.000000	1023.000000	2046.000000
19.799999	0.024477	14.465810	3.678768	3.434160	0.133230	7.219652	0.000000	-10.000000	-0.758333	36.450001	768.666687	1023.000000	1023.000000	2046.000000
19.820000	0.025836	15.269047	3.868220	3.663689	0.337831	7.399307	0.000000	-10.000000	-0.641667	34.416668	781.000000	1023.000000	1023.000000	2046.000000
19.840000	0.027067	15.996716	3.974578	3.893122	0.577044	7.551972	0.000000	-10.000000	-0.525000	32.066666	792.833313	1023.000000	1023.000000	2046.000000
19.860001	0.028333	16.745003	4.164884	4.055295	0.765207	7.759616	0.000000	-10.000000	-0.425000	29.500000	804.000000	1023.000000	1023.000000	2046.000000
19.879999	0.029572	17.477329	4.359825	4.240477	0.951098	7.925931	0.000000	-10.000000	-0.333333	27.083334	814.333313	1023.000000	1023.000000	2046.000000
19.900000	0.030551	18.055849	4.463574	4.420854	1.148043	8.023377	0.000000	-10.000000	-0.266667	24.716667	823.666687	1023.000000	1023.000000	2046.000000
19.920000	0.031703	18.736765	4.597218	4.560379	1.355382	8.223786	0.000000	-10.000000	-0.191667	22.150000	832.333313	1023.000000	1023.000000	2046.000000
19.940001	0.032550	19.237211	4.745115	4.683141	1.482911	8.326044	0.000000	-10.000000	-0.116667	19.350000	840.166687	1023.000000	1023.000000	2046.000000
19.959999	0.033275	19.665604	4.871689	4.752316	1.616285	8.425313	0.000000	-10.000000	-0.050000	15.966667	847.166687	1023.000000	1023.000000	2046.000000
19.980000	0.033928	20.051319	4.960553	4.840101	1.715769	8.534896	0.000000	-10.000000	-0.008333	12.483334	853.000000	1023.000000	1023.000000	2046.000000
20.000000	0.034410	20.336107	5.021449	4.932105	1.788168	8.594385	0.000000	-10.000000	0.016667	8.500000	857.666687	1023.000000	1023.000000	2046.000000
20.020000	0.034846	20.594233	5.077694	4.947669	1.882393	8.686477	0.000000	-10.000000	0.050000	3.350000	861.166687	1023.000000	1023.000000	2046.000000
20.040001	0.035094	20.740572	5.105928	4.965754	1.910294	8.758595	0.000000	-10.000000	0.083333	-1.283333	863.166687	1023.000000	1023.000000	2046.000000
20.059999	0.035189	20.796738	5.126910	5.014019	1.896216	8.759595	0.000000	-10.000000	0.108333	-6.050000	864.000000	1023.000000	1023.000000	2046.000000
20.080000	0.035378	20.908188	5.158154	4.996468	1.923547	8.830020	0.000000	-10.000000	0.133333	-9.333333	864.000000	1023.000000	1023.000000	2046.000000
20.100000	0.035354	20.893923	5.162910	5.041306	1.884213	8.805492	0.000000	-10.000000	0.158333	-12.550000	864.000000	1023.000000	1023.000000	2046.000000
20.120001	0.035334	20.882441	5.290241	4.977481	1.811113	8.803606	0.000000	-10.000000	0.200000	-14.550000	864.000000	1023.000000	1023.000000	2046.000000
20.139999	0.035603	21.041098	5.375685	4.991035	1.842966	8.831411	0.000000	-10.000000	0.233333	-16.000000	860.333313	1023.000000	1023.000000	2046.000000
20.160000	0.035496	20.978189	5.352727	5.020850	1.814370	8.790243	0.000000	-10.000000	0.258333	-17.016668	851.833313	1023.000000	1023.000000	2046.000000
20.180000	0.034923	20.639786	5.255197	4.914162	1.726326	8.744101	0.000000	-10.000000	0.250000	-17.383333	841.333313	1023.000000	1023.000000	2046.000000
20.200001	0.033882	20.024347	5.072797	4.747661	1.636279	8.567610	0.000000	-10.000000	0.241667	-17.050001	832.500000	1023.000000	1023.000000	2046.000000
20.219999	0.032653	19.297880	4.936087	4.551651	1.458488	8.351654	0.000000	-10.000000	0.241667	-16.616667	826.666687	1023.000000	1023.000000	2046.000000
20.240000	0.032479	19.195156	4.876673	4.503773	1.426379	8.388331	0.000000	-10.000000	0.250000	-16.783333	821.000000	1023.000000	1023.000000	2046.000000
20.260000	0.032678	19.312675	4.885429	4.567496	1.384237	8.475513	0.000000	-10.000000	0.266667	-17.600000	815.333313	1023.000000	1023.000000	2046.000000
20.280001	0.032855	19.417150	4.956080	4.682209	1.307829	8.471033	0.000000	-10.000000	0.316667	-18.799999	809.500000	1023.000000	1023.000000	2046.000000
20.299999	0.032864	19.422483	4.910631	4.758691	1.320775	8.432386	0.000000	-10.000000	0.366667	-19.983334	803.166687	1023.000000	1023.000000	2046.000000
20.320000	0.031780	18.782045	4.801469	4.604348	1.189440	8.186788	0.000000	-10.000000	0.400000	-21.283333	796.500000	1023.000000	1023.000000	2046.000000
20.340000	0.029333	17.335539	4.440907	4.219911	0.960750	7.713972	0.000000	-10.000000	0.408333	-22.150000	789.333313	1023.000000	1023.000000	2046.000000
20.360001	0.025632	15.148753	3.870583	3.762505	0.475635	7.040030	0.000000	-10.000000	0.433333	-22.983334	782.000000	1023.000000	1023.000000	2046.000000
20.379999	0.021908	12.947736	3.195317	3.416371	-0.097384	6.433432	0.000000	-10.000000	0.483333	-23.550001	774.500000	1023.000000	1023.000000	2046.000000
20.400000	0.019239	11.370057	2.681499	3.135795	-0.609470	6.162233	0.000000	-10.000000	0.525000	-24.433334	766.500000	1023.000000	1023.000000	2046.000000
20.420000	0.017192	10.160604	2.365174	2.935378	-1.012444	5.872496	0.000000	-10.000000	0.541667	-25.200001	758.333313	1023.000000	1023.000000	2046.000000
20.440001	0.015500	9.160357	2.109064	2.714006	-1.288171	5.625457	0.000000	-10.000000	0.533333	-25.400000	749.666687	1023.000000	1023.000000	2046.000000
20.459999	0.014169	8.373962	1.950350	2.526170	-1.553809	5.451251	0.000000	-10.000000	0.516667	-25.233334	741.333313	1023.000000	1023.000000	2046.000000
20.480000	0.012956	7.657149	1.839361	2.366554	-1.807030	5.258265	0.000000	-10.000000	0.525000	-25.133333	733.000000	1023.000000	1023.000000	2046.000000
20.500000	0.011949	7.061964	1.667800	2.235615	-1.974265	5.132813	0.000000	-10.000000	0.541667	-25.800001	724.666687	1023.000000	1023.000000	2046.000000
20.520000	0.011088	6.552903	1.586936	2.117631	-2.198827	5.047164	0.000000	-10.000000	0.591667	-26.883333	716.000000	1023.000000	1023.000000	2046.000000
20.540001	0.010341	6.111654	1.513146	2.021841	-2.375665	4.952332	0.000000	-10.000000	0.641667	-27.983334	706.833313	1023.000000	1023.000000	2046.000000
20.559999	0.009733	5.751983	1.398911	1.965216	-2.468928	4.856784	0.000000	-10.000000	0.700000	-28.900000	697.666687	1023.000000	1023.000000	2046.000000
20.580000	0.009166	5.417131	1.260792	1.920115	-2.538814	4.775039	0.000000	-10.000000	0.741667	-29.833334	688.166687	1023.000000	1023.000000	2046.000000
20.600000	0.008636	5.104156	1.189193	1.818744	-2.615066	4.711285	0.000000	-10.000000	0.758333	-30.283335	678.166687	1023.000000	1023.000000	2046.000000
20.620001	0.008237	4.867825	1.163469	1.686970	-2.652677	4.670063	0.000000	-10.000000	0.775000	-30.683334	667.833313	1023.000000	1023.000000	2046.000000
20.639999	0.007753	4.581794	1.096793	1.492425	-2.639884	4.632460	0.000000	-10.000000	0.783333	-30.950001	657.500000	1023.000000	1023.000000	2046.000000
20.660000	0.007473	4.416505	1.099102	1.253844	-2.620043	4.683602	0.000000	-10.000000	0.808333	-31.600000	647.333313	1023.000000	1023.000000	2046.000000
20.680000	0.007224	4.269337	1.163686	1.017043	-2.585698	4.674306	0.000000	-10.000000	0.808333	-32.116669	636.833313	1023.000000	1023.000000	2046.000000
20.700001	0.006751	3.989978	1.176670	0.755432	-2.522206	4.580082	0.000000	-10.000000	0.825000	-32.116669	626.166687	1023.000000	1023.000000	2046.000000
20.719999	0.006068	3.585979	1.191378	0.374618	-2.477724	4.497706	0.000000	-10.000000	0.841667	-32.216667	615.333313	1023.000000	1023.000000	2046.000000
20.740000	0.005025	2.969722	1.146453	-0.015119	-2.429275	4.267663	0.000000	-10.000000	0.866667	-32.116669	604.666687	1023.000000	1023.000000	2046.000000
20.760000	0.004220	2.493924	1.188688	-0.314647	-2.461012	4.080895	0.000000	-10.000000	0.858333	-32.266666	593.833313	1023.000000	1023.000000	2046.000000
20.780001	0.003372	1.992895	1.198432	-0.597418	-2.474408	3.866287	0.000000	-10.000000	0.841667	-31.900000	583.166687	1023.000000	1023.000000	2046.000000
20.799999	0.002655	1.569317	1.140625	-0.746696	-2.459209	3.634598	0.000000	-10.000000	0.816667	-31.716667	572.500000	1023.000000	1023.000000	2046.000000
20.820000	0.002106	1.244927	1.258388	-0.906055	-2.583655	3.476249	0.000000	-10.000000	0.808333	-31.850000	562.000000	1023.000000	1023.000000	2046.000000
20.840000	0.001469	0.868195	1.262579	-1.010792	-2.637261	3.253669	0.000000	-10.000000	0.808333	-32.000000	551.333313	1023.000000	1023.000000	2046.000000
20.860001	0.000995	0.587807	1.313996	-1.118360	-2.725020	3.117191	0.000000	-10.000000	0.808333	-32.116669	540.666687	1023.000000	1023.000000	2046.000000
20.879999	0.000594	0.351150	1.367689	-1.209812	-2.805385	2.998658	0.000000	-10.000000	0.825000	-32.416668	529.833313	1023.000000	1023.000000	2046.000000
20.900000	0.000271	0.160423	1.398640	-1.299538	-2.837361	2.898683	0.000000	-10.000000	0.833333	-32.900002	519.000000	1023.000000	1023.000000	2046.000000
20.920000	0.000085	0.050276	1.488122	-1.365067	-2.863594	2.790814	0.000000	-10.000000	0.875000	-33.650002	508.000000	1023.000000	1023.000000	2046.000000
20.940001	-0.000154	-0.091178	1.479772	-1.364785	-2.838667	2.632502	0.000000	-10.000000	0.908333	-33.733334	496.833344	1023.000000	1023.000000	2046.000000
20.959999	-0.000170	-0.100474	1.572250	-1.420171	-2.853455	2.600902	0.000000	-10.000000	0.925000	-33.933334	485.666656	1023.000000	1023.000000	2046.000000
20.980000	-0.000445	-0.262828	1.620747	-1.480976	-2.883073	2.480474	0.000000	-10.000000	0.916667	-33.750000	474.333344	1023.000000	1023.000000	2046.000000
21.000000	-0.000680	-0.401851	1.669411	-1.534384	-2.881072	2.344195	0.000000	-10.000000	0.908333	-33.783333	463.166656	1023.000000	1023.000000	2046.000000
21.020000	-0.000908	-0.536626	1.736803	-1.611290	-2.919925	2.257786	0.000000	-10.000000	0.908333	-33.450001	451.833344	1023.000000	1023.000000	2046.000000
21.040001	-0.001255	-0.741899	1.714244	-1.688692	-2.892900	2.125450	0.000000	-10.000000	0.891667	-33.466667	440.666656	1023.000000	1023.000000	2046.000000
21.059999	-0.001465	-0.866102	1.790541	-1.762823	-2.989625	2.095805	0.000000	-10.000000	0.883333	-33.416668	429.333344	1023.000000	1023.000000	2046.000000
21.080000	-0.001937	-1.144522	1.818490	-1.864483	-3.072801	1.974272	0.000000	-10.000000	0.883333	-33.433334	418.166656	1023.000000	1023.000000	2046.000000
21.100000	-0.002273	-1.343480	1.812756	-1.945974	-3.135362	1.925100	0.000000	-10.000000	0.875000	-33.150002	407.000000	1023.000000	1023.000000	2046.000000
21.120001	-0.002685	-1.587036	1.856795	-2.021352	-3.242583	1.820104	0.000000	-10.000000	0.858333	-33.016666	396.000000	1023.000000	1023.000000	2046.000000
21.139999	-0.003079	-1.819595	1.843237	-2.117372	-3.282680	1.737220	0.000000	-10.000000	0.833333	-32.900002	385.000000	1023.000000	1023.000000	2046.000000
21.160000	-0.003342	-1.975090	1.880216	-2.218046	-3.359792	1.722532	0.000000	-10.000000	0.841667	-32.816669	374.000000	1023.000000	1023.000000	2046.000000
21.180000	-0.003728	-2.203461	1.878272	-2.287631	-3.443001	1.648899	0.000000	-10.000000	0.833333	-32.516666	363.166656	1023.000000	1023.000000	2046.000000
21.200001	-0.004165	-2.461679	1.878637	-2.396508	-3.530979	1.587172	0.000000	-10.000000	0.841667	-32.183334	352.333344	1023.000000	1023.000000	2046.000000
21.219999	-0.004510	-2.665558	1.906100	-2.499452	-3.608028	1.535822	0.000000	-10.000000	0.825000	-32.066666	341.666656	1023.000000	1023.000000	2046.000000
21.240000	-0.004854	-2.868831	1.930830	-2.556854	-3.693360	1.450552	0.000000	-10.000000	0.833333	-31.983334	330.833344	1023.000000	1023.000000	2046.000000
21.260000	-0.004996	-2.952740	2.043851	-2.596863	-3.770037	1.370309	0.000000	-10.000000	0.833333	-32.200001	320.166656	1023.000000	1023.000000	2046.000000
21.280001	-0.004990	-2.949325	2.071553	-2.575102	-3.755122	1.309347	0.000000	-10.000000	0.833333	-32.166668	309.333344	1023.000000	1023.000000	2046.000000
21.299999	-0.005026	-2.970516	2.064919	-2.599393	-3.779385	1.343344	0.000000	-10.000000	0.816667	-32.083336	298.666656	1023.000000	1023.000000	2046.000000
21.320000	-0.005605	-3.312523	1.993185	-2.639776	-3.927815	1.261882	0.000000	-10.000000	0.791667	-31.616667	288.000000	1023.000000	1023.000000	2046.000000
21.340000	-0.006513	-3.849277	1.820450	-2.713057	-4.085811	1.129141	0.000000	-10.000000	0.783333	-31.066668	277.500000	1023.000000	1023.000000	2046.000000
21.360001	-0.007528	-4.449056	1.720945	-2.852233	-4.320307	1.002540	0.000000	-10.000000	0.750000	-30.333334	267.000000	1023.000000	1023.000000	2046.000000
21.379999	-0.008121	-4.799494	1.564060	-2.765810	-4.407369	0.809624	0.000000	-10.000000	0.725000	-29.683334	256.833344	1023.000000	1023.000000	2046.000000
21.400000	-0.008385	-4.955828	1.522606	-2.733341	-4.570060	0.824967	0.000000	-10.000000	0.683333	-29.150000	247.000000	1023.000000	1023.000000	2046.000000
21.420000	-0.008473	-5.007553	1.482548	-2.674709	-4.672310	0.856919	0.000000	-10.000000	0.666667	-28.866667	237.333328	1023.000000	1023.000000	2046.000000
21.440001	-0.008823	-5.214241	1.419741	-2.716694	-4.745688	0.828400	0.000000	-10.000000	0.641667	-28.583334	227.666672	1023.000000	1023.000000	2046.000000
21.459999	-0.009994	-5.906255	1.254193	-2.771600	-4.944911	0.556063	0.000000	-10.000000	0.616667	-27.983334	218.000000	1023.000000	1023.000000	2046.000000
21.480000	-0.011826	-6.988928	0.964682	-2.955107	-5.178883	0.180379	0.000000	-10.000000	0.575000	-26.916666	208.666672	1023.000000	1023.000000	2046.000000
21.500000	-0.014569	-8.610312	0.508628	-3.211806	-5.585690	-0.321444	0.000000	-10.000000	0.533333	-25.683334	199.666672	1023.000000	1023.000000	2046.000000
21.520000	-0.017860	-10.555277	-0.220587	-3.465835	-6.114122	-0.754733	0.000000	-10.000000	0.491667	-24.433334	191.166672	1023.000000	1023.000000	2046.000000
21.540001	-0.020392	-12.051932	-0.744128	-3.649739	-6.640160	-1.017905	0.000000	-10.000000	0.483333	-23.866667	183.000000	1023.000000	1023.000000	2046.000000
21.559999	-0.022236	-13.141650	-1.145551	-3.802207	-6.998684	-1.195207	0.000000	-10.000000	0.475000	-23.550001	175.000000	1023.000000	1023.000000	2046.000000
21.580000	-0.023564	-13.926518	-1.411576	-3.956226	-7.245398	-1.313319	0.000000	-10.000000	0.483333	-23.500000	167.000000	1023.000000	1023.000000	2046.000000
21.600000	-0.024700	-14.597452	-1.615861	-4.054790	-7.448260	-1.478542	0.000000	-10.000000	0.458333	-23.250000	159.166672	1023.000000	1023.000000	2046.000000
21.620001	-0.025585	-15.120809	-1.780791	-4.184896	-7.618414	-1.536708	0.000000	-10.000000	0.441667	-23.150002	151.500000	1023.000000	1023.000000	2046.000000
21.639999	-0.026258	-15.518302	-1.892625	-4.271851	-7.763948	-1.589877	0.000000	-10.000000	0.416667	-23.066668	143.833328	1023.000000	1023.000000	2046.000000
21.660000	-0.026906	-15.901467	-2.047807	-4.295491	-7.875553	-1.682616	0.000000	-10.000000	0.408333	-22.850000	136.166672	1023.000000	1023.000000	2046.000000
21.680000	-0.027284	-16.125080	-2.130323	-4.346492	-7.967980	-1.680285	0.000000	-10.000000	0.408333	-22.650000	128.500000	1023.000000	1023.000000	2046.000000
21.700001	-0.027615	-16.320702	-2.142655	-4.310884	-8.129691	-1.737471	0.000000	-10.000000	0.400000	-22.250000	121.000000	1023.000000	1023.000000	2046.000000
21.719999	-0.027793	-16.425882	-2.135012	-4.363454	-8.200643	-1.726773	0.000000	-10.000000	0.383333	-21.966667	113.500000	1023.000000	1023.000000	2046.000000
21.740000	-0.027849	-16.458591	-2.153391	-4.413448	-8.192237	-1.699517	0.000000	-10.000000	0.366667	-21.516666	106.166664	1023.000000	1023.000000	2046.000000
21.760000	-0.027918	-16.499514	-2.129543	-4.508570	-8.198888	-1.662513	0.000000	-10.000000	0.366667	-21.100000	99.000000	1023.000000	1023.000000	2046.000000
21.780001	-0.027647	-16.339602	-2.034061	-4.786840	-8.062945	-1.455754	0.000000	-10.000000	0.383333	-20.950001	92.000000	1023.000000	1023.000000	2046.000000
21.799999	-0.027494	-16.248760	-1.841214	-4.964302	-8.025381	-1.417865	0.000000	-10.000000	0.383333	-21.066668	85.000000	1023.000000	1023.000000	2046.000000
21.820000	-0.027345	-16.161003	-1.709302	-5.171180	-7.908376	-1.372145	0.000000	-10.000000	0.375000	-21.150000	78.000000	1023.000000	1023.000000	2046.000000
21.840000	-0.027563	-16.289978	-1.617998	-5.433282	-7.846249	-1.392449	0.000000	-10.000000	0.358333	-20.816668	71.000000	1023.000000	1023.000000	2046.000000
21.860001	-0.028247	-16.693897	-1.572785	-5.743880	-7.843842	-1.533391	0.000000	-10.000000	0.350000	-20.283333	64.000000	1023.000000	1023.000000	2046.000000
21.879999	-0.028945	-17.106785	-1.587212	-6.046382	-7.815436	-1.657755	0.000000	-10.000000	0.350000	-19.900000	57.166668	1023.000000	1023.000000	2046.000000
21.900000	-0.029720	-17.564804	-1.560784	-6.297685	-7.851277	-1.855058	0.000000	-10.000000	0.333333	-19.400000	50.333332	1023.000000	1023.000000	2046.000000
21.920000	-0.030032	-17.748629	-1.547145	-6.483255	-7.815444	-1.902785	0.000000	-10.000000	0.300000	-18.566668	43.833332	1023.000000	1023.000000	2046.000000
21.940001	-0.030485	-18.016417	-1.457271	-6.515478	-7.966784	-2.076884	0.000000	-10.000000	0.258333	-17.633333	37.500000	1023.000000	1023.000000	2046.000000
21.959999	-0.030658	-18.118948	-1.406031	-6.589631	-7.992429	-2.130856	0.000000	-10.000000	0.233333	-16.666668	31.833334	1023.000000	1023.000000	2046.000000
21.980000	-0.030881	-18.250383	-1.320774	-6.601406	-8.085846	-2.242357	0.000000	-10.000000	0.216667	-15.866667	26.333334	1023.000000	1023.000000	2046.000000
22.000000	-0.031045	-18.347322	-1.275132	-6.580010	-8.159958	-2.332223	0.000000	-10.000000	0.208333	-15.216667	21.166666	1023.000000	1023.000000	2046.000000
22.020000	-0.030905	-18.264893	-1.245933	-6.590116	-8.149101	-2.279742	0.000000	-10.000000	0.200000	-14.866667	16.000000	1023.000000	1023.000000	2046.000000
22.040001	-0.030811	-18.209061	-1.171975	-6.607255	-8.193120	-2.236711	0.000000	-10.000000	0.200000	-14.600000	11.000000	1023.000000	1023.000000	2046.000000
22.059999	-0.030682	-18.133120	-1.098544	-6.580019	-8.191280	-2.263278	0.000000	-10.000000	0.200000	-14.283334	6.000000	1023.000000	1023.000000	2046.000000
22.080000	-0.030433	-17.986036	-1.065828	-6.525416	-8.148224	-2.246568	0.000000	-10.000000	0.191667	-13.766667	1.500000	1023.000000	1023.000000	2046.000000
22.100000	-0.030293	-17.903376	-0.982834	-6.473671	-8.192098	-2.254773	0.000000	-10.000000	0.175000	-13.283334	-2.833333	1023.000000	1023.000000	2046.000000
22.120001	-0.029879	-17.658689	-0.926296	-6.456179	-8.104163	-2.172052	0.000000	-10.000000	0.158333	-12.850000	-6.833333	1023.000000	1023.000000	2046.000000
22.139999	-0.029637	-17.515497	-0.852528	-6.394340	-8.109707	-2.158922	0.000000	-10.000000	0.141667	-12.433333	-11.000000	1023.000000	1023.000000	2046.000000
22.160000	-0.029344	-17.342089	-0.784619	-6.362625	-8.057593	-2.137252	0.000000	-10.000000	0.125000	-11.916667	-15.000000	1023.000000	1023.000000	2046.000000
22.180000	-0.029044	-17.165300	-0.685989	-6.335913	-8.057487	-2.085911	0.000000	-10.000000	0.100000	-11.183333	-19.000000	1023.000000	1023.000000	2046.000000
22.200001	-0.028917	-17.090183	-0.653284	-6.281515	-8.003894	-2.151491	0.000000	-10.000000	0.083333	-10.400001	-22.833334	1023.000000	1023.000000	2046.000000
22.219999	-0.028518	-16.854359	-0.638608	-6.275508	-7.924017	-2.016225	0.000000	-10.000000	0.066667	-9.533334	-26.333334	1023.000000	1023.000000	2046.000000
22.240000	-0.028444	-16.810244	-0.525944	-6.261368	-8.010023	-2.012909	0.000000	-10.000000	0.066667	-8.666667	-29.500000	1023.000000	1023.000000	2046.000000
22.260000	-0.028067	-16.587618	-0.475982	-6.198647	-7.975759	-1.937230	0.000000	-10.000000	0.058333	-7.633333	-32.500000	1023.000000	1023.000000	2046.000000
22.280001	-0.027896	-16.486261	-0.421948	-6.122139	-7.997696	-1.944478	0.000000	-10.000000	0.058333	-6.583333	-35.166668	1023.000000	1023.000000	2046.000000
22.299999	-0.027619	-16.322832	-0.347696	-6.107466	-7.972129	-1.895541	0.000000	-10.000000	0.050000	-5.500000	-37.500000	1023.000000	1023.000000	2046.000000
22.320000	-0.027188	-16.068060	-0.260822	-6.086959	-7.933880	-1.786398	0.000000	-10.000000	0.050000	-4.450000	-39.166668	1023.000000	1023.000000	2046.000000
22.340000	-0.026979	-15.944708	-0.189599	-6.042390	-7.929963	-1.782757	0.000000	-10.000000	0.041667	-2.950000	-40.666668	1023.000000	1023.000000	2046.000000
22.360001	-0.026519	-15.672943	-0.141301	-5.955118	-7.869012	-1.707512	0.000000	-10.000000	0.025000	-1.083333	-41.500000	1023.000000	1023.000000	2046.000000
22.379999	-0.026004	-15.368295	-0.059423	-5.891071	-7.812390	-1.605411	0.000000	-10.000000	0.008333	1.100000	-42.000000	1023.000000	1023.000000	2046.000000
22.400000	-0.025440	-15.034808	0.071956	-5.821302	-7.767213	-1.518249	0.000000	-10.000000	-0.025000	3.633333	-42.000000	1023.000000	1023.000000	2046.000000
22.420000	-0.024707	-14.601913	0.210993	-5.733986	-7.697642	-1.381279	0.000000	-10.000000	-0.050000	6.866667	-42.000000	1023.000000	1023.000000	2046.000000
22.440001	-0.024141	-14.267459	0.313989	-5.616259	-7.624804	-1.340385	0.000000	-10.000000	-0.108333	10.500000	-42.000000	1023.000000	1023.000000	2046.000000
22.459999	-0.022995	-13.589862	0.455941	-5.477256	-7.436213	-1.132334	0.000000	-10.000000	-0.158333	14.000000	-42.000000	1023.000000	1023.000000	2046.000000
22.480000	-0.022119	-13.072486	0.625191	-5.337020	-7.338555	-1.022102	0.000000	-10.000000	-0.216667	16.633333	-42.000000	1023.000000	1023.000000	2046.000000
22.500000	-0.021490	-12.700349	0.728961	-5.201898	-7.251839	-0.975573	0.000000	-10.000000	-0.266667	18.783333	-30.833334	1023.000000	1023.000000	2046.000000
22.520000	-0.021203	-12.530952	0.646437	-5.128458	-7.159066	-0.889866	0.000000	-10.000000	-0.308333	20.783333	-7.833333	1023.000000	1023.000000	2046.000000
22.540001	-0.021283	-12.578361	0.592851	-5.027845	-7.219150	-0.924218	0.000000	-10.000000	-0.366667	22.633333	17.500000	1023.000000	1023.000000	2046.000000
22.559999	-0.021445	-12.674024	0.470003	-5.026606	-7.270563	-0.846859	0.000000	-10.000000	-0.433333	24.700001	34.333332	1023.000000	1023.000000	2046.000000
22.580000	-0.021043	-12.436401	0.463697	-4.862694	-7.275627	-0.761778	0.000000	-10.000000	-0.491667	26.550001	42.166668	1023.000000	1023.000000	2046.000000
22.600000	-0.020491	-12.109901	0.449159	-4.661337	-7.275438	-0.622284	0.000000	-10.000000	-0.550000	28.333334	50.666668	1023.000000	1023.000000	2046.000000
22.620001	-0.019070	-11.270268	0.468136	-4.316811	-7.103877	-0.317717	0.000000	-10.000000	-0.575000	29.233334	56.500000	1023.000000	1023.000000	2046.000000
22.639999	-0.018118	-10.707561	0.496242	-4.119944	-7.009291	-0.074568	0.000000	-10.000000	-0.616667	30.150002	66.166664	1023.000000	1023.000000	2046.000000
22.660000	-0.017453	-10.315018	0.450547	-3.950233	-6.887394	0.072063	0.000000	-10.000000	-0.666667	31.033335	76.166664	1023.000000	1023.000000	2046.000000
22.680000	-0.017587	-10.393987	0.320067	-3.939672	-6.837139	0.062758	0.000000	-10.000000	-0.741667	32.816666	89.666664	1023.000000	1023.000000	2046.000000
22.700001	-0.018752	-11.082364	0.092200	-4.056123	-6.858390	-0.260051	0.000000	-10.000000	-0.816667	34.233334	100.166664	1023.000000	1023.000000	2046.000000
22.719999	-0.020349	-12.026098	-0.314169	-4.244100	-6.967376	-0.500454	0.000000	-10.000000	-0.850000	35.666668	111.333336	1023.000000	1023.000000	2046.000000
22.740000	-0.021855	-12.916530	-0.779468	-4.394234	-7.191237	-0.551590	0.000000	-10.000000	-0.883333	36.133335	123.000000	1023.000000	1023.000000	2046.000000
22.760000	-0.022624	-13.371013	-1.082808	-4.395824	-7.368424	-0.523956	0.000000	-10.000000	-0.891667	36.783333	135.000000	1023.000000	1023.000000	2046.000000
22.780001	-0.022489	-13.291043	-1.236016	-4.286929	-7.343009	-0.425089	0.000000	-10.000000	-0.925000	37.066666	147.333328	1023.000000	1023.000000	2046.000000
22.799999	-0.022273	-13.163353	-1.287889	-4.167474	-7.347347	-0.360644	0.000000	-10.000000	-0.941667	37.866669	159.666672	1023.000000	1023.000000	2046.000000
22.820000	-0.021769	-12.865676	-1.275444	-4.047148	-7.285820	-0.257264	0.000000	-10.000000	-0.950000	38.166668	172.333328	1023.000000	1023.000000	2046.000000
22.840000	-0.021068	-12.451292	-1.259476	-3.876445	-7.213185	-0.102186	0.000000	-10.000000	-0.958333	38.416668	185.000000	1023.000000	1023.000000	2046.000000
22.860001	-0.020370	-12.038754	-1.245321	-3.690850	-7.130193	0.027610	0.000000	-10.000000	-0.966667	38.350002	197.833328	1023.000000	1023.000000	2046.000000
22.879999	-0.019253	-11.378636	-1.160339	-3.458083	-6.989502	0.229288	0.000000	-10.000000	-0.991667	38.350002	210.500000	1023.000000	1023.000000	2046.000000
22.900000	-0.018169	-10.737783	-1.076026	-3.258029	-6.853442	0.449714	0.000000	-10.000000	-1.000000	38.416668	223.166672	1023.000000	1023.000000	2046.000000
22.920000	-0.016989	-10.040750	-0.971517	-3.028784	-6.696597	0.656148	0.000000	-10.000000	-1.008333	38.633335	236.000000	1023.000000	1023.000000	2046.000000
22.940001	-0.015598	-9.218173	-0.826417	-2.804833	-6.491363	0.904439	0.000000	-10.000000	-1.008333	38.900002	249.000000	1023.000000	1023.000000	2046.000000
22.959999	-0.014241	-8.416607	-0.663878	-2.584661	-6.330121	1.162053	0.000000	-10.000000	-1.008333	39.250000	262.000000	1023.000000	1023.000000	2046.000000
22.980000	-0.012772	-7.548529	-0.480510	-2.520140	-6.028523	1.480644	0.000000	-10.000000	-1.000000	39.299999	275.000000	1023.000000	1023.000000	2046.000000
23.000000	-0.011273	-6.662247	-0.169698	-2.477656	-5.805780	1.790888	0.000000	-10.000000	-0.983333	39.216667	288.000000	1023.000000	1023.000000	2046.000000
23.020000	-0.009892	-5.846093	0.084551	-2.432455	-5.496575	1.998386	0.000000	-10.000000	-0.950000	38.983334	301.000000	1023.000000	1023.000000	2046.000000
23.040001	-0.008534	-5.043385	0.372106	-2.448763	-5.174065	2.207337	0.000000	-10.000000	-0.891667	38.633335	314.000000	1023.000000	1023.000000	2046.000000
23.059999	-0.007495	-4.429366	0.608843	-2.509587	-4.900202	2.371580	0.000000	-10.000000	-0.866667	37.983334	327.000000	1023.000000	1023.000000	2046.000000
23.080000	-0.006730	-3.977283	0.738480	-2.502587	-4.645175	2.431998	0.000000	-10.000000	-0.850000	37.283333	340.000000	1023.000000	1023.000000	2046.000000
23.100000	-0.005942	-3.511505	0.902364	-2.464313	-4.450159	2.500604	0.000000	-10.000000	-0.850000	36.616665	352.666656	1023.000000	1023.000000	2046.000000
23.120001	-0.005242	-3.097901	1.016783	-2.389713	-4.277483	2.552511	0.000000	-10.000000	-0.841667	36.366665	365.000000	1023.000000	1023.000000	2046.000000
23.139999	-0.004401	-2.600884	1.170712	-2.293168	-4.156335	2.677906	0.000000	-10.000000	-0.825000	36.333332	377.000000	1023.000000	1023.000000	2046.000000
23.160000	-0.003285	-1.941497	1.323431	-2.102078	-3.944841	2.781991	0.000000	-10.000000	-0.825000	36.316666	389.000000	1023.000000	1023.000000	2046.000000
23.180000	-0.002338	-1.381512	1.423536	-1.896920	-3.795918	2.887789	0.000000	-10.000000	-0.833333	36.116669	401.000000	1023.000000	1023.000000	2046.000000
23.200001	-0.001170	-0.691344	1.622474	-1.670117	-3.689396	3.045695	0.000000	-10.000000	-0.833333	35.983334	413.000000	1023.000000	1023.000000	2046.000000
23.219999	-0.000134	-0.079194	1.700078	-1.477529	-3.489980	3.188237	0.000000	-10.000000	-0.816667	35.833332	425.000000	1023.000000	1023.000000	2046.000000
23.240000	0.001087	0.642469	1.900327	-1.293198	-3.388276	3.423616	0.000000	-10.000000	-0.808333	35.799999	437.000000	1023.000000	1023.000000	2046.000000
23.260000	0.002436	1.439777	2.054920	-1.069425	-3.195573	3.649855	0.000000	-10.000000	-0.833333	35.799999	449.000000	1023.000000	1023.000000	2046.000000
23.280001	0.003840	2.269551	2.182104	-0.829663	-2.942875	3.859985	0.000000	-10.000000	-0.875000	35.850002	461.000000	1023.000000	1023.000000	2046.000000
23.299999	0.005525	3.265440	2.412922	-0.569504	-2.731421	4.153443	0.000000	-10.000000	-0.875000	36.216667	473.000000	1023.000000	1023.000000	2046.000000
23.320000	0.007156	4.229279	2.569928	-0.294260	-2.429841	4.383452	0.000000	-10.000000	-0.866667	36.333336	485.000000	1023.000000	1023.000000	2046.000000
23.340000	0.008899	5.259427	2.845849	-0.026327	-2.220818	4.660722	0.000000	-10.000000	-0.891667	36.549999	497.333344	1023.000000	1023.000000	2046.000000
23.360001	0.010505	6.208519	3.046537	0.236355	-1.969120	4.894746	0.000000	-10.000000	-0.925000	37.049999	509.666656	1023.000000	1023.000000	2046.000000
23.379999	0.011973	7.075950	3.193041	0.499830	-1.718367	5.101447	0.000000	-10.000000	-0.950000	37.633335	522.000000	1023.000000	1023.000000	2046.000000
23.400000	0.013712	8.103692	3.448961	0.775725	-1.510781	5.389787	0.000000	-10.000000	-0.925000	37.950001	534.333313	1023.000000	1023.000000	2046.000000
23.420000	0.015120	8.936019	3.577932	1.027280	-1.285154	5.615961	0.000000	-10.000000	-0.916667	37.716667	546.833313	1023.000000	1023.000000	2046.000000
23.440001	0.016730	9.887319	3.779443	1.302244	-1.084128	5.889759	0.000000	-10.000000	-0.916667	37.516666	559.500000	1023.000000	1023.000000	2046.000000
23.459999	0.018225	10.771140	3.968581	1.593665	-0.919837	6.128730	0.000000	-10.000000	-0.916667	37.516666	572.000000	1023.000000	1023.000000	2046.000000
23.480000	0.019655	11.616192	4.080994	1.864096	-0.720215	6.391317	0.000000	-10.000000	-0.900000	37.416668	584.500000	1023.000000	1023.000000	2046.000000
23.500000	0.021188	12.521976	4.265695	2.173989	-0.566741	6.649032	0.000000	-10.000000	-0.833333	36.650002	597.000000	1023.000000	1023.000000	2046.000000
23.520000	0.022451	13.268466	4.440740	2.395842	-0.481105	6.912989	0.000000	-10.000000	-0.758333	35.366669	609.500000	1023.000000	1023.000000	2046.000000
23.540001	0.023629	13.964610	4.539350	2.623622	-0.332514	7.134151	0.000000	-10.000000	-0.675000	33.566666	621.500000	1023.000000	1023.000000	2046.000000
23.559999	0.024691	14.592587	4.670211	2.849854	-0.260265	7.332788	0.000000	-10.000000	-0.625000	32.066666	633.000000	1023.000000	1023.000000	2046.000000
23.580000	0.025561	15.106581	4.722890	3.054016	-0.163891	7.493566	0.000000	-10.000000	-0.575000	30.600000	643.833313	1023.000000	1023.000000	2046.000000
23.600000	0.026606	15.724160	4.874065	3.221964	-0.091791	7.719923	0.000000	-10.000000	-0.525000	29.200001	654.333313	1023.000000	1023.000000	2046.000000
23.620001	0.027425	16.208437	4.925891	3.414016	0.028233	7.840296	0.000000	-10.000000	-0.491667	28.150000	661.166687	1023.000000	1023.000000	2046.000000
23.639999	0.028253	16.697527	4.988996	3.586258	0.140980	7.981294	0.000000	-10.000000	-0.441667	27.116667	670.666687	1023.000000	1023.000000	2046.000000
23.660000	0.028362	16.761908	5.017028	3.627834	0.104336	8.012710	0.000000	-10.000000	-0.416667	26.133333	679.833313	1023.000000	1023.000000	2046.000000
23.680000	0.027594	16.308214	4.860742	3.539889	0.066254	7.841329	0.000000	-10.000000	-0.375000	24.933332	691.833313	1023.000000	1023.000000	2046.000000
23.700001	0.026917	15.907769	4.728874	3.531187	-0.037097	7.684806	0.000000	-10.000000	-0.333333	23.533333	700.500000	1023.000000	1023.000000	2046.000000
23.719999	0.026547	15.689233	4.625331	3.426991	-0.082228	7.719138	0.000000	-10.000000	-0.241667	21.850000	708.666687	1023.000000	1023.000000	2046.000000
23.740000	0.027437	16.215443	4.757409	3.621745	-0.059652	7.895941	0.000000	-10.000000	-0.150000	19.200001	716.333313	1023.000000	1023.000000	2046.000000
23.760000	0.028481	16.832443	4.814503	3.834059	0.107543	8.076339	0.000000	-10.000000	-0.091667	17.233334	721.166687	1023.000000	1023.000000	2046.000000
23.780001	0.029565	17.473148	4.912485	4.153918	0.148315	8.258431	0.000000	-10.000000	-0.050000	12.983334	727.000000	1023.000000	1023.000000	2046.000000
23.799999	0.029648	17.521906	4.875348	4.261732	0.159988	8.224838	0.000000	-10.000000	-0.008333	7.783334	731.500000	1023.000000	1023.000000	2046.000000
23.820000	0.028727	16.977503	4.757385	4.129598	0.122427	7.968094	0.000000	-10.000000	0.033333	1.383333	736.333313	1023.000000	1023.000000	2046.000000
23.840000	0.026123	15.438424	4.365408	3.772915	-0.108911	7.409012	0.000000	-10.000000	0.058333	-2.533333	737.666687	1023.000000	1023.000000	2046.000000
23.860001	0.023057	13.626464	3.827510	3.397459	-0.519861	6.921356	0.000000	-10.000000	0.083333	-5.950000	738.000000	1023.000000	1023.000000	2046.000000
23.879999	0.020121	11.891767	3.314772	3.116830	-1.058199	6.518364	0.000000	-10.000000	0.125000	-9.233334	738.000000	1023.000000	1023.000000	2046.000000
23.900000	0.018005	10.640667	2.851793	2.904091	-1.393522	6.278306	0.000000	-10.000000	0.166667	-12.716667	738.000000	1023.000000	1023.000000	2046.000000
23.920000	0.016439	9.715743	2.568168	2.719229	-1.677024	6.105370	0.000000	-10.000000	0.191667	-14.650001	738.000000	1023.000000	1023.000000	2046.000000
23.940001	0.015033	8.884471	2.296097	2.561647	-1.826698	5.853426	0.000000	-10.000000	0.200000	-15.516667	738.000000	1023.000000	1023.000000	2046.000000
23.959999	0.014218	8.402977	2.136558	2.439962	-1.969258	5.795715	0.000000	-10.000000	0.216667	-15.666667	729.500000	1023.000000	1023.000000	2046.000000
23.980000	0.013290	7.854482	2.011017	2.372027	-2.154959	5.626397	0.000000	-10.000000	0.250000	-16.533333	717.333313	1023.000000	1023.000000	2046.000000
24.000000	0.012700	7.505563	1.891832	2.318009	-2.266518	5.562240	0.000000	-10.000000	0.283333	-17.400002	705.166687	1023.000000	1023.000000	2046.000000
24.020000	0.011903	7.034795	1.770062	2.272060	-2.423716	5.416389	0.000000	-10.000000	0.316667	-18.766666	699.500000	1023.000000	1023.000000	2046.000000
24.040001	0.011652	6.886496	1.684768	2.203531	-2.480227	5.478424	0.000000	-10.000000	0.333333	-19.333334	697.500000	1023.000000	1023.000000	2046.000000
24.059999	0.010998	6.499935	1.604989	2.169609	-2.624396	5.349733	0.000000	-10.000000	0.375000	-20.766666	688.500000	1023.000000	1023.000000	2046.000000
24.080000	0.010713	6.331131	1.502523	2.100863	-2.628777	5.356522	0.000000	-10.000000	0.400000	-21.633333	681.500000	1023.000000	1023.000000	2046.000000
24.100000	0.010288	6.079941	1.479456	2.037541	-2.734179	5.297122	0.000000	-10.000000	0.441667	-22.950001	672.000000	1023.000000	1023.000000	2046.000000
24.120001	0.009895	5.847881	1.392574	1.887395	-2.697567	5.265480	0.000000	-10.000000	0.483333	-23.833334	666.833313	1023.000000	1023.000000	2046.000000
24.139999	0.009361	5.532612	1.386860	1.678264	-2.761760	5.229248	0.000000	-10.000000	0.525000	-24.716667	661.666687	1023.000000	1023.000000	2046.000000
24.160000	0.009093	5.373910	1.399514	1.476370	-2.717841	5.215866	0.000000	-10.000000	0.583333	-26.083334	653.166687	1023.000000	1023.000000	2046.000000
24.180000	0.008764	5.179707	1.487688	1.209937	-2.735428	5.217511	0.000000	-10.000000	0.616667	-27.016666	647.333313	1023.000000	1023.000000	2046.000000
24.200001	0.008203	4.847801	1.453026	0.895964	-2.647372	5.146184	0.000000	-10.000000	0.666667	-28.050001	638.500000	1023.000000	1023.000000	2046.000000
24.219999	0.007544	4.458599	1.469301	0.519408	-2.592705	5.062595	0.000000	-10.000000	0.683333	-28.883333	629.166687	1023.000000	1023.000000	2046.000000
24.240000	0.006632	3.919596	1.499643	0.151534	-2.587115	4.855535	0.000000	-10.000000	0.691667	-29.516666	616.166687	1023.000000	1023.000000	2046.000000
24.260000	0.005846	3.455143	1.512785	-0.133962	-2.581916	4.658236	0.000000	-10.000000	0.683333	-30.016666	603.000000	1023.000000	1023.000000	2046.000000
24.280001	0.004896	2.893798	1.527447	-0.340185	-2.640305	4.346842	0.000000	-10.000000	0.683333	-29.800001	593.000000	1023.000000	1023.000000	2046.000000
24.299999	0.004297	2.539517	1.513907	-0.532898	-2.603260	4.161767	0.000000	-10.000000	0.691667	-29.783335	586.666687	1023.000000	1023.000000	2046.000000
24.320000	0.003654	2.159471	1.600251	-0.678182	-2.716893	3.954296	0.000000	-10.000000	0.700000	-30.033335	580.166687	1023.000000	1023.000000	2046.000000
24.340000	0.003047	1.800522	1.610294	-0.814613	-2.727860	3.732701	0.000000	-10.000000	0.700000	-30.250000	569.833313	1023.000000	1023.000000	2046.000000
24.360001	0.002565	1.516061	1.626396	-0.918128	-2.779050	3.586843	0.000000	-10.000000	0.708333	-30.583334	556.166687	1023.000000	1023.000000	2046.000000
24.379999	0.002098	1.239687	1.661288	-0.977035	-2.826646	3.382080	0.000000	-10.000000	0.716667	-30.683334	545.833313	1023.000000	1023.000000	2046.000000
24.400000	0.001991	1.176584	1.682584	-1.083325	-2.765643	3.342967	0.000000	-10.000000	0.733333	-30.600000	539.166687	1023.000000	1023.000000	2046.000000
24.420000	0.001649	0.974585	1.751542	-1.149909	-2.859670	3.232622	0.000000	-10.000000	0.741667	-30.500000	529.166687	1023.000000	1023.000000	2046.000000
24.440001	0.001522	0.899551	1.734842	-1.177365	-2.786076	3.128149	0.000000	-10.000000	0.750000	-30.400000	519.166687	1023.000000	1023.000000	2046.000000
24.459999	0.001403	0.828952	1.876701	-1.228190	-2.877189	3.057630	0.000000	-10.000000	0.741667	-30.266666	508.833344	1023.000000	1023.000000	2046.000000
24.480000	0.001295	0.765402	1.909422	-1.244309	-2.832489	2.932778	0.000000	-10.000000	0.725000	-30.133333	501.833344	1023.000000	1023.000000	2046.000000
24.500000	0.001252	0.740063	1.956059	-1.300150	-2.787430	2.871583	0.000000	-10.000000	0.708333	-30.066668	488.166656	1023.000000	1023.000000	2046.000000
24.520000	0.001057	0.624428	2.034846	-1.328493	-2.819060	2.737135	0.000000	-10.000000	0.700000	-30.233334	478.166656	1023.000000	1023.000000	2046.000000
24.540001	0.000868	0.512927	2.037376	-1.389575	-2.786807	2.651933	0.000000	-10.000000	0.700000	-30.133335	468.166656	1023.000000	1023.000000	2046.000000
24.559999	0.000476	0.281337	2.070980	-1.471581	-2.868793	2.550731	0.000000	-10.000000	0.700000	-30.050001	461.500000	1023.000000	1023.000000	2046.000000
24.580000	0.000184	0.108506	2.106090	-1.542824	-2.900774	2.446014	0.000000	-10.000000	0.700000	-29.883335	448.166656	1023.000000	1023.000000	2046.000000
24.600000	-0.000129	-0.076427	2.077760	-1.638076	-2.892472	2.376361	0.000000	-10.000000	0.700000	-29.883335	438.166656	1023.000000	1023.000000	2046.000000
24.620001	-0.000570	-0.336838	2.125977	-1.723688	-3.018382	2.279255	0.000000	-10.000000	0.700000	-29.800001	428.166656	1023.000000	1023.000000	2046.000000
24.639999	-0.000884	-0.522339	2.088442	-1.794254	-3.014009	2.197482	0.000000	-10.000000	0.700000	-29.700001	421.500000	1023.000000	1023.000000	2046.000000
24.660000	-0.001269	-0.750240	2.108008	-1.922002	-3.077643	2.141398	0.000000	-10.000000	0.691667	-29.750000	411.500000	1023.000000	1023.000000	2046.000000
24.680000	-0.001684	-0.995122	2.112383	-1.972875	-3.155078	2.020448	0.000000	-10.000000	0.691667	-29.733334	401.666656	1023.000000	1023.000000	2046.000000
24.700001	-0.001927	-1.138978	2.136248	-2.090828	-3.188937	2.004540	0.000000	-10.000000	0.675000	-29.700001	388.666656	1023.000000	1023.000000	2046.000000
24.719999	-0.002242	-1.324850	2.216656	-2.130758	-3.307682	1.896933	0.000000	-10.000000	0.666667	-29.516666	379.000000	1023.000000	1023.000000	2046.000000
24.740000	-0.002179	-1.287697	2.326666	-2.167272	-3.313354	1.866264	0.000000	-10.000000	0.666667	-29.500000	369.166656	1023.000000	1023.000000	2046.000000
24.760000	-0.002090	-1.235459	2.368620	-2.212190	-3.278104	1.886215	0.000000	-10.000000	0.675000	-29.666666	362.500000	1023.000000	1023.000000	2046.000000
24.780001	-0.002344	-1.385252	2.319333	-2.198233	-3.350953	1.844601	0.000000	-10.000000	0.675000	-29.566668	349.166656	1023.000000	1023.000000	2046.000000
24.799999	-0.002817	-1.664604	2.256634	-2.250849	-3.456364	1.785975	0.000000	-10.000000	0.658333	-29.366667	339.166656	1023.000000	1023.000000	2046.000000
24.820000	-0.003684	-2.177464	2.188086	-2.425295	-3.660545	1.720290	0.000000	-10.000000	0.650000	-28.850000	329.500000	1023.000000	1023.000000	2046.000000
24.840000	-0.004064	-2.401698	2.138466	-2.377967	-3.755469	1.593272	0.000000	-10.000000	0.650000	-28.783333	323.166656	1023.000000	1023.000000	2046.000000
24.860001	-0.004341	-2.565470	2.082050	-2.350913	-3.853496	1.556889	0.000000	-10.000000	0.650000	-28.483334	313.666656	1023.000000	1023.000000	2046.000000
24.879999	-0.004211	-2.488616	2.088336	-2.285382	-3.904978	1.613408	0.000000	-10.000000	0.658333	-28.333334	304.000000	1023.000000	1023.000000	2046.000000
24.900000	-0.004702	-2.779062	2.034536	-2.315668	-4.025953	1.528024	0.000000	-10.000000	0.666667	-28.416666	294.666656	1023.000000	1023.000000	2046.000000
24.920000	-0.006023	-3.559678	1.850178	-2.420305	-4.212764	1.223212	0.000000	-10.000000	0.675000	-28.700001	285.166656	1023.000000	1023.000000	2046.000000
24.940001	-0.008265	-4.884531	1.463638	-2.625149	-4.484606	0.761586	0.000000	-10.000000	0.658333	-28.700001	275.500000	1023.000000	1023.000000	2046.000000
24.959999	-0.011319	-6.689546	0.982960	-2.922107	-4.950932	0.200533	0.000000	-10.000000	0.608333	-28.000000	265.833344	1023.000000	1023.000000	2046.000000
24.980000	-0.014564	-8.607170	0.266249	-3.160732	-5.455752	-0.256935	0.000000	-10.000000	0.558333	-26.766666	256.500000	1023.000000	1023.000000	2046.000000
25.000000	-0.017158	-10.140566	-0.300036	-3.404113	-5.950843	-0.485573	0.000000	-10.000000	0.516667	-25.866667	247.666672	1023.000000	1023.000000	2046.000000
25.020000	-0.019026	-11.244114	-0.649201	-3.509926	-6.357732	-0.727255	0.000000	-10.000000	0.508333	-25.133333	239.166672	1023.000000	1023.000000	2046.000000
25.040001	-0.020280	-11.985274	-0.936910	-3.600672	-6.573416	-0.874276	0.000000	-10.000000	0.500000	-24.833334	230.666672	1023.000000	1023.000000	2046.000000
25.059999	-0.021365	-12.626859	-1.208665	-3.691782	-6.695107	-1.031304	0.000000	-10.000000	0.491667	-24.600000	222.333328	1023.000000	1023.000000	2046.000000
25.080000	-0.022415	-13.247085	-1.347171	-3.790915	-6.919675	-1.189322	0.000000	-10.000000	0.491667	-24.400000	214.000000	1023.000000	1023.000000	2046.000000
25.100000	-0.023212	-13.718280	-1.515310	-3.866783	-7.068267	-1.267919	0.000000	-10.000000	0.491667	-24.316668	206.000000	1023.000000	1023.000000	2046.000000
25.120001	-0.023854	-14.097701	-1.609459	-3.984369	-7.255867	-1.248006	0.000000	-10.000000	0.508333	-24.233334	198.000000	1023.000000	1023.000000	2046.000000
25.139999	-0.024509	-14.484666	-1.721367	-4.028016	-7.356360	-1.378923	0.000000	-10.000000	0.508333	-24.350000	190.000000	1023.000000	1023.000000	2046.000000
25.160000	-0.024821	-14.669025	-1.780620	-4.041811	-7.443904	-1.402690	0.000000	-10.000000	0.508333	-24.500000	181.666672	1023.000000	1023.000000	2046.000000
25.180000	-0.025095	-14.831383	-1.872263	-4.053040	-7.534594	-1.371486	0.000000	-10.000000	0.508333	-24.549999	173.333328	1023.000000	1023.000000	2046.000000
25.200001	-0.025358	-14.986563	-1.837733	-4.132455	-7.617241	-1.399134	0.000000	-10.000000	0.508333	-24.366667	165.000000	1023.000000	1023.000000	2046.000000
25.219999	-0.025435	-15.032351	-1.844293	-4.220432	-7.614429	-1.353196	0.000000	-10.000000	0.500000	-23.933334	157.000000	1023.000000	1023.000000	2046.000000
25.240000	-0.025464	-15.049406	-1.812052	-4.482977	-7.564663	-1.189714	0.000000	-10.000000	0.475000	-23.466667	149.000000	1023.000000	1023.000000	2046.000000
25.260000	-0.025451	-15.041461	-1.652370	-4.692096	-7.549562	-1.147432	0.000000	-10.000000	0.475000	-23.166666	141.166672	1023.000000	1023.000000	2046.000000
25.280001	-0.025239	-14.916496	-1.485960	-4.889434	-7.457821	-1.083282	0.000000	-10.000000	0.475000	-23.283333	133.500000	1023.000000	1023.000000	2046.000000
25.299999	-0.025476	-15.056226	-1.416188	-5.171842	-7.391080	-1.077114	0.000000	-10.000000	0.466667	-23.283333	125.833336	1023.000000	1023.000000	2046.000000
25.320000	-0.026017	-15.376157	-1.371423	-5.436817	-7.349111	-1.218805	0.000000	-10.000000	0.433333	-23.016666	118.000000	1023.000000	1023.000000	2046.000000
25.340000	-0.026580	-15.709056	-1.299240	-5.738642	-7.373919	-1.297255	0.000000	-10.000000	0.408333	-22.533333	110.333336	1023.000000	1023.000000	2046.000000
25.360001	-0.027304	-16.136677	-1.309634	-6.007588	-7.379638	-1.439817	0.000000	-10.000000	0.391667	-22.083334	102.833336	1023.000000	1023.000000	2046.000000
25.379999	-0.027786	-16.421482	-1.243356	-6.152931	-7.447964	-1.577229	0.000000	-10.000000	0.375000	-21.516666	95.500000	1023.000000	1023.000000	2046.000000
25.400000	-0.028152	-16.637579	-1.197376	-6.245282	-7.483801	-1.711119	0.000000	-10.000000	0.358333	-20.650000	88.333336	1023.000000	1023.000000	2046.000000
25.420000	-0.028444	-16.810598	-1.134041	-6.286532	-7.541164	-1.848862	0.000000	-10.000000	0.333333	-19.766666	81.333336	1023.000000	1023.000000	2046.000000
25.440001	-0.028674	-16.946314	-1.065605	-6.336610	-7.614104	-1.929995	0.000000	-10.000000	0.308333	-18.766666	74.833336	1023.000000	1023.000000	2046.000000
25.459999	-0.028863	-17.057783	-1.009454	-6.360589	-7.692464	-1.995276	0.000000	-10.000000	0.275000	-17.916666	68.500000	1023.000000	1023.000000	2046.000000
25.480000	-0.028958	-17.114182	-0.977593	-6.388232	-7.732132	-2.016223	0.000000	-10.000000	0.258333	-16.883333	62.500000	1023.000000	1023.000000	2046.000000
25.500000	-0.028907	-17.084131	-0.923190	-6.386229	-7.755851	-2.018861	0.000000	-10.000000	0.241667	-16.216667	56.833332	1023.000000	1023.000000	2046.000000
25.520000	-0.028647	-16.930510	-0.874923	-6.355667	-7.740135	-1.959784	0.000000	-10.000000	0.225000	-15.683333	51.333332	1023.000000	1023.000000	2046.000000
25.540001	-0.028394	-16.780716	-0.773240	-6.340899	-7.747174	-1.919403	0.000000	-10.000000	0.216667	-15.400001	46.166668	1023.000000	1023.000000	2046.000000
25.559999	-0.028151	-16.637152	-0.687753	-6.267712	-7.750101	-1.931587	0.000000	-10.000000	0.216667	-15.100000	41.000000	1023.000000	1023.000000	2046.000000
25.580000	-0.027949	-16.518070	-0.651869	-6.229658	-7.715339	-1.921206	0.000000	-10.000000	0.208333	-14.650001	36.000000	1023.000000	1023.000000	2046.000000
25.600000	-0.027630	-16.329222	-0.535799	-6.180054	-7.725330	-1.888038	0.000000	-10.000000	0.200000	-14.116667	31.000000	1023.000000	1023.000000	2046.000000
25.620001	-0.027400	-16.193634	-0.468256	-6.138660	-7.695079	-1.891638	0.000000	-10.000000	0.183333	-13.516666	26.333334	1023.000000	1023.000000	2046.000000
25.639999	-0.027194	-16.071724	-0.411645	-6.121948	-7.676329	-1.861804	0.000000	-10.000000	0.166667	-12.900000	21.833334	1023.000000	1023.000000	2046.000000
25.660000	-0.026901	-15.898341	-0.342369	-6.099216	-7.646112	-1.810644	0.000000	-10.000000	0.141667	-12.366667	17.500000	1023.000000	1023.000000	2046.000000
25.680000	-0.026838	-15.861063	-0.306170	-6.071588	-7.653921	-1.829384	0.000000	-10.000000	0.116667	-11.666667	13.166667	1023.000000	1023.000000	2046.000000
25.700001	-0.026616	-15.730307	-0.301393	-6.032694	-7.590828	-1.805391	0.000000	-10.000000	0.108333	-10.933333	9.333333	1023.000000	1023.000000	2046.000000
25.719999	-0.026347	-15.570886	-0.215647	-6.008919	-7.610155	-1.736164	0.000000	-10.000000	0.100000	-10.133333	5.833333	1023.000000	1023.000000	2046.000000
25.740000	-0.026281	-15.531797	-0.165009	-5.976765	-7.641893	-1.748129	0.000000	-10.000000	0.091667	-9.433333	2.666667	1023.000000	1023.000000	2046.000000
25.760000	-0.026046	-15.392932	-0.156284	-5.946514	-7.598765	-1.691369	0.000000	-10.000000	0.091667	-8.633333	-0.166667	1023.000000	1023.000000	2046.000000
25.780001	-0.025818	-15.258718	-0.038299	-5.933972	-7.639343	-1.647105	0.000000	-10.000000	0.083333	-7.783333	-2.833333	1023.000000	1023.000000	2046.000000
25.799999	-0.025576	-15.115401	0.009041	-5.917384	-7.615920	-1.591139	0.000000	-10.000000	0.075000	-6.916667	-5.166667	1023.000000	1023.000000	2046.000000
25.820000	-0.025328	-14.968958	0.035456	-5.888736	-7.554480	-1.561198	0.000000	-10.000000	0.058333	-6.183333	-7.500000	1023.000000	1023.000000	2046.000000
25.840000	-0.025101	-14.834462	0.096412	-5.839708	-7.582384	-1.508783	0.000000	-10.000000	0.050000	-5.466667	-9.500000	1023.000000	1023.000000	2046.000000
25.860001	-0.024868	-14.696956	0.195180	-5.780860	-7.592804	-1.518471	0.000000	-10.000000	0.050000	-4.566667	-11.333333	1023.000000	1023.000000	2046.000000
25.879999	-0.024353	-14.392446	0.255370	-5.705335	-7.476110	-1.466371	0.000000	-10.000000	0.050000	-3.400000	-12.833333	1023.000000	1023.000000	2046.000000
25.900000	-0.023641	-13.972014	0.414056	-5.597055	-7.430844	-1.358171	0.000000	-10.000000	0.033333	-1.816667	-13.666667	1023.000000	1023.000000	2046.000000
25.920000	-0.023129	-13.669276	0.503582	-5.524296	-7.385757	-1.262805	0.000000	-10.000000	0.025000	0.133333	-14.000000	1023.000000	1023.000000	2046.000000
25.940001	-0.023057	-13.626488	0.462266	-5.456539	-7.361362	-1.270853	0.000000	-10.000000	0.008333	2.300000	-14.000000	1023.000000	1023.000000	2046.000000
25.959999	-0.023100	-13.652212	0.386709	-5.398712	-7.342949	-1.297260	0.000000	-10.000000	0.000000	4.983334	-14.000000	1023.000000	1023.000000	2046.000000
25.980000	-0.023187	-13.703574	0.390619	-5.446977	-7.463595	-1.183621	0.000000	-10.000000	-0.033333	8.000000	-14.000000	1023.000000	1023.000000	2046.000000
26.000000	-0.022905	-13.536681	0.358215	-5.253289	-7.476116	-1.165492	0.000000	-10.000000	-0.091667	11.283334	-14.000000	1023.000000	1023.000000	2046.000000
26.020000	-0.022235	-13.140750	0.373715	-5.020738	-7.434558	-1.059169	0.000000	-10.000000	-0.141667	14.216667	-14.000000	1023.000000	1023.000000	2046.000000
26.040001	-0.021107	-12.474253	0.419421	-4.766539	-7.354205	-0.772930	0.000000	-10.000000	-0.200000	16.550001	-14.000000	1023.000000	1023.000000	2046.000000
26.059999	-0.020653	-12.205701	0.397741	-4.613917	-7.302325	-0.687198	0.000000	-10.000000	-0.233333	18.500000	-1.666667	1023.000000	1023.000000	2046.000000
26.080000	-0.020619	-12.185980	0.223698	-4.578681	-7.192487	-0.638510	0.000000	-10.000000	-0.300000	20.150002	12.500000	1023.000000	1023.000000	2046.000000
26.100000	-0.021405	-12.650125	0.061204	-4.666958	-7.239203	-0.805168	0.000000	-10.000000	-0.366667	22.033335	28.833334	1023.000000	1023.000000	2046.000000
26.120001	-0.023100	-13.651876	-0.218252	-4.842917	-7.413549	-1.177158	0.000000	-10.000000	-0.450000	24.166668	35.500000	1023.000000	1023.000000	2046.000000
26.139999	-0.024964	-14.753876	-0.780844	-4.987891	-7.568491	-1.416649	0.000000	-10.000000	-0.508333	26.183334	43.166668	1023.000000	1023.000000	2046.000000
26.160000	-0.026339	-15.566065	-1.213185	-5.106063	-7.842897	-1.403919	0.000000	-10.000000	-0.541667	27.916668	51.666668	1023.000000	1023.000000	2046.000000
26.180000	-0.027003	-15.959028	-1.454199	-5.090338	-8.009217	-1.405273	0.000000	-10.000000	-0.566667	28.983334	60.666668	1023.000000	1023.000000	2046.000000
26.200001	-0.026986	-15.948468	-1.606418	-5.023414	-7.989307	-1.329329	0.000000	-10.000000	-0.591667	29.933334	70.000000	1023.000000	1023.000000	2046.000000
26.219999	-0.026661	-15.756413	-1.624780	-4.922128	-7.966012	-1.243493	0.000000	-10.000000	-0.633333	30.616667	79.833336	1023.000000	1023.000000	2046.000000
26.240000	-0.026291	-15.537916	-1.678693	-4.813414	-7.901324	-1.144485	0.000000	-10.000000	-0.666667	31.433334	90.000000	1023.000000	1023.000000	2046.000000
26.260000	-0.025591	-15.124336	-1.652374	-4.680574	-7.827755	-0.963632	0.000000	-10.000000	-0.700000	32.033333	100.500000	1023.000000	1023.000000	2046.000000
26.280001	-0.024789	-14.650029	-1.589504	-4.501173	-7.769115	-0.790237	0.000000	-10.000000	-0.725000	32.816666	111.166664	1023.000000	1023.000000	2046.000000
26.299999	-0.023986	-14.176011	-1.558777	-4.327358	-7.690139	-0.599737	0.000000	-10.000000	-0.741667	33.350002	122.000000	1023.000000	1023.000000	2046.000000
26.320000	-0.022966	-13.572704	-1.470777	-4.115296	-7.561873	-0.424757	0.000000	-10.000000	-0.766667	34.250000	133.000000	1023.000000	1023.000000	2046.000000
26.340000	-0.021739	-12.847817	-1.356710	-3.944761	-7.387552	-0.158795	0.000000	-10.000000	-0.791667	34.833336	144.333328	1023.000000	1023.000000	2046.000000
26.360001	-0.020627	-12.190366	-1.248170	-3.750343	-7.253335	0.061482	0.000000	-10.000000	-0.833333	35.600002	155.666672	1023.000000	1023.000000	2046.000000
26.379999	-0.019195	-11.344387	-1.079972	-3.631653	-6.988227	0.355465	0.000000	-10.000000	-0.858333	36.033333	167.333328	1023.000000	1023.000000	2046.000000
26.400000	-0.017724	-10.474608	-0.892733	-3.594916	-6.708858	0.721899	0.000000	-10.000000	-0.883333	36.433334	179.166672	1023.000000	1023.000000	2046.000000
26.420000	-0.016256	-9.607381	-0.591229	-3.504817	-6.462195	0.950860	0.000000	-10.000000	-0.875000	36.366669	191.500000	1023.000000	1023.000000	2046.000000
26.440001	-0.014849	-8.775663	-0.364153	-3.451286	-6.127525	1.167301	0.000000	-10.000000	-0.883333	36.216667	203.833328	1023.000000	1023.000000	2046.000000
26.459999	-0.013636	-8.058707	-0.096041	-3.502197	-5.844788	1.384318	0.000000	-10.000000	-0.866667	36.099998	216.000000	1023.000000	1023.000000	2046.000000
26.480000	-0.012681	-7.494294	0.092565	-3.523952	-5.572009	1.509101	0.000000	-10.000000	-0.858333	36.033333	228.000000	1023.000000	1023.000000	2046.000000
26.500000	-0.011929	-7.049957	0.232502	-3.524890	-5.341301	1.583732	0.000000	-10.000000	-0.825000	35.883335	240.000000	1023.000000	1023.000000	2046.000000
26.520000	-0.011267	-6.658680	0.347529	-3.472597	-5.143973	1.610361	0.000000	-10.000000	-0.833333	35.700001	252.000000	1023.000000	1023.000000	2046.000000
26.540001	-0.010447	-6.174150	0.508330	-3.437302	-4.956858	1.711680	0.000000	-10.000000	-0.841667	35.683334	264.000000	1023.000000	1023.000000	2046.000000
26.559999	-0.009692	-5.727884	0.669374	-3.272070	-4.863252	1.738063	0.000000	-10.000000	-0.858333	35.666668	276.000000	1023.000000	1023.000000	2046.000000
26.580000	-0.008690	-5.135974	0.795701	-3.067915	-4.705383	1.841623	0.000000	-10.000000	-0.850000	35.583332	288.000000	1023.000000	1023.000000	2046.000000
26.600000	-0.007728	-4.567282	0.932887	-2.869222	-4.585132	1.954184	0.000000	-10.000000	-0.833333	35.483334	299.666656	1023.000000	1023.000000	2046.000000
26.620001	-0.006792	-4.014000	1.067778	-2.671339	-4.445138	2.034699	0.000000	-10.000000	-0.816667	35.250000	311.333344	1023.000000	1023.000000	2046.000000
26.639999	-0.005597	-3.307597	1.167604	-2.478291	-4.236955	2.240045	0.000000	-10.000000	-0.800000	35.066669	323.000000	1023.000000	1023.000000	2046.000000
26.660000	-0.004549	-2.688579	1.348567	-2.310104	-4.158268	2.431226	0.000000	-10.000000	-0.791667	34.966667	335.000000	1023.000000	1023.000000	2046.000000
26.680000	-0.003192	-1.886582	1.474168	-2.071108	-3.893927	2.604285	0.000000	-10.000000	-0.775000	34.900002	346.666656	1023.000000	1023.000000	2046.000000
26.700001	-0.001648	-0.973829	1.661000	-1.862392	-3.647288	2.874851	0.000000	-10.000000	-0.766667	34.666668	358.333344	1023.000000	1023.000000	2046.000000
26.719999	-0.000150	-0.088669	1.927835	-1.609211	-3.494216	3.086922	0.000000	-10.000000	-0.783333	34.850002	369.833344	1023.000000	1023.000000	2046.000000
26.740000	0.001335	0.789094	2.112765	-1.351239	-3.236861	3.264429	0.000000	-10.000000	-0.808333	34.783333	381.500000	1023.000000	1023.000000	2046.000000
26.760000	0.003122	1.845106	2.298590	-1.122834	-2.908759	3.578109	0.000000	-10.000000	-0.833333	35.383335	393.166656	1023.000000	1023.000000	2046.000000
26.780001	0.004652	2.749139	2.537419	-0.865687	-2.721957	3.799364	0.000000	-10.000000	-0.866667	35.516666	405.000000	1023.000000	1023.000000	2046.000000
26.799999	0.006197	3.662272	2.740339	-0.592040	-2.481115	3.995088	0.000000	-10.000000	-0.891667	36.650002	417.000000	1023.000000	1023.000000	2046.000000
26.820000	0.007778	4.596558	2.930379	-0.364120	-2.230900	4.261200	0.000000	-10.000000	-0.908333	37.200001	429.000000	1023.000000	1023.000000	2046.000000
26.840000	0.009348	5.524385	3.143153	-0.107388	-2.021537	4.510157	0.000000	-10.000000	-0.908333	37.850002	441.166656	1023.000000	1023.000000	2046.000000
26.860001	0.010781	6.371582	3.308910	0.155474	-1.820797	4.727994	0.000000	-10.000000	-0.925000	37.750000	453.500000	1023.000000	1023.000000	2046.000000
26.879999	0.012353	7.300366	3.460767	0.425597	-1.574439	4.988441	0.000000	-10.000000	-0.941667	38.049999	466.166656	1023.000000	1023.000000	2046.000000
26.900000	0.013740	8.120123	3.638533	0.663311	-1.403284	5.221562	0.000000	-10.000000	-0.950000	38.049999	478.833344	1023.000000	1023.000000	2046.000000
26.920000	0.015091	8.919058	3.768863	0.955692	-1.192982	5.387486	0.000000	-10.000000	-0.933333	38.049999	491.500000	1023.000000	1023.000000	2046.000000
26.940001	0.016547	9.779359	3.919314	1.141125	-0.971895	5.690815	0.000000	-10.000000	-0.908333	37.666668	504.166656	1023.000000	1023.000000	2046.000000
26.959999	0.017720	10.472666	4.078872	1.383070	-0.839520	5.850244	0.000000	-10.000000	-0.875000	37.349998	516.666687	1023.000000	1023.000000	2046.000000
26.980000	0.018992	11.224112	4.164550	1.600354	-0.625190	6.084397	0.000000	-10.000000	-0.850000	37.066666	529.333313	1023.000000	1023.000000	2046.000000
27.000000	0.020184	11.928619	4.339330	1.758231	-0.501530	6.332588	0.000000	-10.000000	-0.800000	36.383335	541.666687	1023.000000	1023.000000	2046.000000
27.020000	0.021133	12.489590	4.449871	1.998820	-0.383068	6.423967	0.000000	-10.000000	-0.741667	35.383335	554.000000	1023.000000	1023.000000	2046.000000
27.040001	0.022345	13.205821	4.551579	2.207190	-0.164368	6.611421	0.000000	-10.000000	-0.691667	34.216667	566.000000	1023.000000	1023.000000	2046.000000
27.059999	0.023146	13.679569	4.706140	2.330038	-0.141414	6.784807	0.000000	-10.000000	-0.666667	33.516666	577.666687	1023.000000	1023.000000	2046.000000
27.080000	0.022867	13.514322	4.513933	2.424669	-0.058738	6.634457	0.000000	-10.000000	-0.666667	32.716667	589.000000	1023.000000	1023.000000	2046.000000
27.100000	0.022406	13.241818	4.405398	2.388672	-0.092110	6.539858	0.000000	-10.000000	-0.641667	32.349998	600.000000	1023.000000	1023.000000	2046.000000
27.120001	0.022211	13.126724	4.362920	2.369183	-0.153592	6.548212	0.000000	-10.000000	-0.616667	31.716667	610.833313	1023.000000	1023.000000	2046.000000
27.139999	0.022554	13.329374	4.305854	2.459134	-0.072155	6.636541	0.000000	-10.000000	-0.550000	31.016668	621.666687	1023.000000	1023.000000	2046.000000
27.160000	0.024055	14.216501	4.526385	2.730140	0.011593	6.948383	0.000000	-10.000000	-0.491667	29.583334	632.166687	1023.000000	1023.000000	2046.000000
27.180000	0.025462	15.048053	4.645098	3.093441	0.135641	7.173872	0.000000	-10.000000	-0.425000	27.900002	642.333313	1023.000000	1023.000000	2046.000000
27.200001	0.026508	15.666459	4.617669	3.430423	0.279010	7.339357	0.000000	-10.000000	-0.366667	26.083334	651.833313	1023.000000	1023.000000	2046.000000
27.219999	0.026422	15.615356	4.549369	3.494375	0.317974	7.253639	0.000000	-10.000000	-0.283333	23.950001	660.666687	1023.000000	1023.000000	2046.000000
27.240000	0.024931	14.734115	4.349880	3.270427	0.203979	6.909829	0.000000	-10.000000	-0.208333	21.216667	669.000000	1023.000000	1023.000000	2046.000000
27.260000	0.022385	13.229723	3.854532	2.994250	-0.031053	6.411994	0.000000	-10.000000	-0.133333	18.183332	676.500000	1023.000000	1023.000000	2046.000000
27.280001	0.019965	11.799254	3.422499	2.752215	-0.491582	6.116122	0.000000	-10.000000	-0.075000	15.300000	683.166687	1023.000000	1023.000000	2046.000000
27.299999	0.017945	10.605292	2.979030	2.595452	-0.837674	5.868484	0.000000	-10.000000	-0.016667	11.916667	688.833313	1023.000000	1023.000000	2046.000000
27.320000	0.016479	9.739153	2.639308	2.487078	-1.085849	5.698616	0.000000	-10.000000	0.025000	7.916667	693.500000	1023.000000	1023.000000	2046.000000
27.340000	0.015378	9.088394	2.438150	2.351131	-1.306167	5.605279	0.000000	-10.000000	0.041667	2.750000	696.833313	1023.000000	1023.000000	2046.000000
27.360001	0.014576	8.614324	2.262252	2.266315	-1.404357	5.490113	0.000000	-10.000000	0.058333	-1.016667	698.500000	1023.000000	1023.000000	2046.000000
27.379999	0.013970	8.256516	2.132655	2.261507	-1.514914	5.377269	0.000000	-10.000000	0.066667	-4.166667	699.000000	1023.000000	1023.000000	2046.000000
27.400000	0.013388	7.912118	2.071127	2.182595	-1.706445	5.364841	0.000000	-10.000000	0.100000	-6.616667	699.000000	1023.000000	1023.000000	2046.000000
27.420000	0.012848	7.593113	1.950845	2.172459	-1.815111	5.284920	0.000000	-10.000000	0.125000	-9.783334	699.000000	1023.000000	1023.000000	2046.000000
27.440001	0.012434	7.348234	1.868520	2.188591	-1.924609	5.215732	0.000000	-10.000000	0.158333	-12.550000	699.000000	1023.000000	1023.000000	2046.000000
27.459999	0.012106	7.154747	1.775076	2.171715	-2.021241	5.229196	0.000000	-10.000000	0.191667	-14.433333	699.000000	1023.000000	1023.000000	2046.000000
27.480000	0.011815	6.982593	1.701554	2.210348	-2.100229	5.170920	0.000000	-10.000000	0.225000	-15.500000	691.666687	1023.000000	1023.000000	2046.000000
27.500000	0.011573	6.839784	1.708762	2.165700	-2.216295	5.181617	0.000000	-10.000000	0.241667	-16.049999	682.500000	1023.000000	1023.000000	2046.000000
27.520000	0.011505	6.799340	1.648215	2.116419	-2.161383	5.196089	0.000000	-10.000000	0.241667	-16.250000	671.500000	1023.000000	1023.000000	2046.000000
27.540001	0.011350	6.707796	1.653084	2.014708	-2.194399	5.234403	0.000000	-10.000000	0.241667	-16.516666	666.000000	1023.000000	1023.000000	2046.000000
27.559999	0.011318	6.688762	1.673935	1.868843	-2.182857	5.328840	0.000000	-10.000000	0.266667	-16.983334	660.500000	1023.000000	1023.000000	2046.000000
27.580000	0.011253	6.650433	1.736991	1.741323	-2.153710	5.325829	0.000000	-10.000000	0.266667	-17.616667	655.000000	1023.000000	1023.000000	2046.000000
27.600000	0.011138	6.582768	1.766229	1.551408	-2.096557	5.361687	0.000000	-10.000000	0.275000	-18.133333	649.166687	1023.000000	1023.000000	2046.000000
27.620001	0.010866	6.421898	1.804659	1.247041	-2.002430	5.372629	0.000000	-10.000000	0.291667	-18.650000	643.000000	1023.000000	1023.000000	2046.000000
27.639999	0.010247	6.056030	1.872617	0.905801	-1.983401	5.261013	0.000000	-10.000000	0.341667	-19.300001	636.666687	1023.000000	1023.000000	2046.000000
27.660000	0.009600	5.673430	1.890974	0.629442	-1.956786	5.109800	0.000000	-10.000000	0.366667	-20.033335	630.166687	1023.000000	1023.000000	2046.000000
27.680000	0.009056	5.352222	1.893501	0.365666	-1.919022	5.012076	0.000000	-10.000000	0.383333	-20.550001	623.500000	1023.000000	1023.000000	2046.000000
27.700001	0.008573	5.066604	1.960713	0.239271	-1.955841	4.822461	0.000000	-10.000000	0.383333	-21.116667	616.666687	1023.000000	1023.000000	2046.000000
27.719999	0.008209	4.851329	1.980630	0.123835	-1.964551	4.711415	0.000000	-10.000000	0.400000	-21.633333	609.666687	1023.000000	1023.000000	2046.000000
27.740000	0.007776	4.595620	2.043796	0.016060	-2.032436	4.568200	0.000000	-10.000000	0.400000	-22.233334	602.500000	1023.000000	1023.000000	2046.000000
27.760000	0.007346	4.341256	2.080009	-0.039124	-2.083605	4.383975	0.000000	-10.000000	0.416667	-22.716667	595.000000	1023.000000	1023.000000	2046.000000
27.780001	0.007112	4.203259	2.142977	-0.131002	-2.141866	4.333151	0.000000	-10.000000	0.458333	-23.416668	587.500000	1023.000000	1023.000000	2046.000000
27.799999	0.006834	4.038698	2.146504	-0.230273	-2.155144	4.277611	0.000000	-10.000000	0.508333	-24.183334	579.833313	1023.000000	1023.000000	2046.000000
27.820000	0.006705	3.962430	2.204807	-0.265056	-2.177676	4.200354	0.000000	-10.000000	0.541667	-25.016666	571.666687	1023.000000	1023.000000	2046.000000
27.840000	0.006592	3.896086	2.217952	-0.327701	-2.130544	4.136380	0.000000	-10.000000	0.550000	-25.583334	563.166687	1023.000000	1023.000000	2046.000000
27.860001	0.006557	3.875320	2.305277	-0.326108	-2.117872	4.014024	0.000000	-10.000000	0.550000	-26.133333	554.500000	1023.000000	1023.000000	2046.000000
27.879999	0.006451	3.812459	2.374532	-0.355184	-2.152531	3.945642	0.000000	-10.000000	0.558333	-26.466667	545.833313	1023.000000	1023.000000	2046.000000
27.900000	0.006391	3.777331	2.431942	-0.437473	-2.115916	3.898778	0.000000	-10.000000	0.591667	-26.966667	537.000000	1023.000000	1023.000000	2046.000000
27.920000	0.006270	3.705693	2.488205	-0.484393	-2.097907	3.799788	0.000000	-10.000000	0.608333	-27.266666	528.000000	1023.000000	1023.000000	2046.000000
27.940001	0.006018	3.556836	2.461954	-0.543259	-2.031331	3.669472	0.000000	-10.000000	0.633333	-27.633333	518.833313	1023.000000	1023.000000	2046.000000
27.959999	0.005720	3.380394	2.534738	-0.603401	-2.105810	3.554867	0.000000	-10.000000	0.633333	-27.900002	509.666656	1023.000000	1023.000000	2046.000000
27.980000	0.005479	3.238315	2.574386	-0.735087	-2.095939	3.494954	0.000000	-10.000000	0.658333	-28.333334	500.333344	1023.000000	1023.000000	2046.000000
28.000000	0.005037	2.976985	2.606139	-0.820974	-2.163211	3.355030	0.000000	-10.000000	0.675000	-28.883333	491.000000	1023.000000	1023.000000	2046.000000
28.020000	0.004454	2.632249	2.551967	-0.881334	-2.232163	3.193779	0.000000	-10.000000	0.691667	-29.483334	481.333344	1023.000000	1023.000000	2046.000000
28.040001	0.004066	2.403237	2.600710	-1.025385	-2.340862	3.168774	0.000000	-10.000000	0.733333	-30.133333	471.500000	1023.000000	1023.000000	2046.000000
28.059999	0.003483	2.058517	2.600264	-1.158067	-2.425420	3.041740	0.000000	-10.000000	0.766667	-30.633333	461.500000	1023.000000	1023.000000	2046.000000
28.080000	0.003055	1.805426	2.620261	-1.277739	-2.496601	2.959504	0.000000	-10.000000	0.800000	-31.016666	451.333344	1023.000000	1023.000000	2046.000000
28.100000	0.002572	1.520119	2.683203	-1.385284	-2.605965	2.828165	0.000000	-10.000000	0.816667	-31.366667	441.000000	1023.000000	1023.000000	2046.000000
28.120001	0.002449	1.447480	2.773192	-1.454409	-2.611173	2.739869	0.000000	-10.000000	0.833333	-31.916666	430.500000	1023.000000	1023.000000	2046.000000
28.139999	0.002510	1.483119	2.905309	-1.509058	-2.647498	2.734366	0.000000	-10.000000	0.866667	-32.633331	419.833344	1023.000000	1023.000000	2046.000000
28.160000	0.002270	1.341815	2.836761	-1.518815	-2.655591	2.679460	0.000000	-10.000000	0.883333	-33.216667	409.000000	1023.000000	1023.000000	2046.000000
28.180000	0.001835	1.084536	2.760173	-1.597883	-2.706246	2.628493	0.000000	-10.000000	0.916667	-33.533333	397.833344	1023.000000	1023.000000	2046.000000
28.200001	0.001107	0.654432	2.763520	-1.756584	-2.914088	2.561583	0.000000	-10.000000	0.933333	-33.500000	386.666656	1023.000000	1023.000000	2046.000000
28.219999	0.000769	0.454515	2.668627	-1.725489	-2.917487	2.428865	0.000000	-10.000000	0.950000	-33.683334	375.333344	1023.000000	1023.000000	2046.000000
28.240000	0.000617	0.364705	2.744208	-1.718768	-3.061121	2.400386	0.000000	-10.000000	0.950000	-33.716667	364.166656	1023.000000	1023.000000	2046.000000
28.260000	0.000462	0.272788	2.669552	-1.635889	-3.085540	2.324665	0.000000	-10.000000	0.950000	-34.250000	352.833344	1023.000000	1023.000000	2046.000000
28.280001	-0.000308	-0.181875	2.597737	-1.730981	-3.217351	2.168721	0.000000	-10.000000	0.958333	-34.450001	341.500000	1023.000000	1023.000000	2046.000000
28.299999	-0.002155	-1.273470	2.338681	-1.926705	-3.450774	1.765328	0.000000	-10.000000	0.950000	-34.783333	329.833344	1023.000000	1023.000000	2046.000000
28.320000	-0.004941	-2.920193	1.928474	-2.188551	-3.885035	1.224919	0.000000	-10.000000	0.925000	-34.049999	318.333344	1023.000000	1023.000000	2046.000000
28.340000	-0.008083	-4.776965	1.441626	-2.510794	-4.407169	0.699372	0.000000	-10.000000	0.875000	-33.099998	307.000000	1023.000000	1023.000000	2046.000000
28.360001	-0.011260	-6.654549	0.758012	-2.725933	-4.932647	0.246018	0.000000	-10.000000	0.825000	-31.816668	296.166656	1023.000000	1023.000000	2046.000000
28.379999	-0.013735	-8.117190	0.264556	-2.943731	-5.446423	0.008407	0.000000	-10.000000	0.783333	-31.066668	285.333344	1023.000000	1023.000000	2046.000000
28.400000	-0.015537	-9.182158	-0.103171	-3.073727	-5.809121	-0.196138	0.000000	-10.000000	0.766667	-30.550001	274.833344	1023.000000	1023.000000	2046.000000
28.420000	-0.016887	-9.980298	-0.423426	-3.183084	-6.038517	-0.335271	0.000000	-10.000000	0.741667	-29.966667	264.500000	1023.000000	1023.000000	2046.000000
28.440001	-0.018116	-10.706397	-0.578636	-3.302272	-6.307790	-0.517701	0.000000	-10.000000	0.741667	-29.716667	254.500000	1023.000000	1023.000000	2046.000000
28.459999	-0.019200	-11.347338	-0.797407	-3.400903	-6.508819	-0.640208	0.000000	-10.000000	0.716667	-29.233334	244.666672	1023.000000	1023.000000	2046.000000
28.480000	-0.020096	-11.876930	-0.923424	-3.502443	-6.740843	-0.710221	0.000000	-10.000000	0.716667	-29.083334	235.000000	1023.000000	1023.000000	2046.000000
28.500000	-0.020842	-12.317360	-1.031425	-3.618417	-6.922722	-0.744796	0.000000	-10.000000	0.691667	-28.783333	225.333328	1023.000000	1023.000000	2046.000000
28.520000	-0.021554	-12.738294	-1.200618	-3.654896	-7.036334	-0.846447	0.000000	-10.000000	0.683333	-28.683334	215.833328	1023.000000	1023.000000	2046.000000
28.540001	-0.021964	-12.980640	-1.279982	-3.715056	-7.159423	-0.826180	0.000000	-10.000000	0.658333	-28.633333	206.166672	1023.000000	1023.000000	2046.000000
28.559999	-0.022384	-13.229087	-1.336494	-3.762780	-7.258271	-0.871541	0.000000	-10.000000	0.650000	-28.283333	196.666672	1023.000000	1023.000000	2046.000000
28.580000	-0.022653	-13.388030	-1.362183	-3.827822	-7.304442	-0.893583	0.000000	-10.000000	0.641667	-27.983334	187.166672	1023.000000	1023.000000	2046.000000
28.600000	-0.022794	-13.471086	-1.326421	-3.977664	-7.358166	-0.808835	0.000000	-10.000000	0.641667	-27.683334	177.833328	1023.000000	1023.000000	2046.000000
28.620001	-0.023078	-13.639132	-1.291951	-4.227148	-7.366361	-0.753673	0.000000	-10.000000	0.641667	-27.633333	168.666672	1023.000000	1023.000000	2046.000000
28.639999	-0.023045	-13.619649	-1.174018	-4.449040	-7.336490	-0.660100	0.000000	-10.000000	0.641667	-27.616667	159.333328	1023.000000	1023.000000	2046.000000
28.660000	-0.023084	-13.642902	-1.021688	-4.660057	-7.303059	-0.658099	0.000000	-10.000000	0.650000	-27.299999	150.166672	1023.000000	1023.000000	2046.000000
28.680000	-0.023406	-13.832858	-0.969155	-4.933133	-7.212236	-0.718334	0.000000	-10.000000	0.616667	-26.916666	141.000000	1023.000000	1023.000000	2046.000000
28.700001	-0.023945	-14.151686	-0.956683	-5.276093	-7.153559	-0.765351	0.000000	-10.000000	0.583333	-26.416666	132.000000	1023.000000	1023.000000	2046.000000
28.719999	-0.024726	-14.613345	-0.959359	-5.554770	-7.189079	-0.910135	0.000000	-10.000000	0.533333	-25.900000	123.166664	1023.000000	1023.000000	2046.000000
28.740000	-0.025351	-14.982190	-0.941289	-5.811904	-7.192378	-1.036619	0.000000	-10.000000	0.508333	-25.016666	114.500000	1023.000000	1023.000000	2046.000000
28.760000	-0.025953	-15.338339	-0.887391	-5.995635	-7.271511	-1.183803	0.000000	-10.000000	0.483333	-24.083334	106.166664	1023.000000	1023.000000	2046.000000
28.780001	-0.026362	-15.579939	-0.828163	-6.066840	-7.330674	-1.354263	0.000000	-10.000000	0.450000	-23.116667	98.000000	1023.000000	1023.000000	2046.000000
28.799999	-0.026529	-15.678600	-0.740619	-6.140632	-7.388820	-1.408529	0.000000	-10.000000	0.408333	-22.283335	90.333336	1023.000000	1023.000000	2046.000000
28.820000	-0.026889	-15.891482	-0.694800	-6.149615	-7.478380	-1.568687	0.000000	-10.000000	0.366667	-21.316668	83.000000	1023.000000	1023.000000	2046.000000
28.840000	-0.027032	-15.975868	-0.616562	-6.196505	-7.547872	-1.614930	0.000000	-10.000000	0.350000	-20.466667	76.000000	1023.000000	1023.000000	2046.000000
28.860001	-0.027140	-16.039829	-0.582928	-6.238151	-7.584496	-1.634255	0.000000	-10.000000	0.341667	-19.783333	69.166664	1023.000000	1023.000000	2046.000000
28.879999	-0.027266	-16.114439	-0.528458	-6.238871	-7.670509	-1.676602	0.000000	-10.000000	0.308333	-19.200001	62.500000	1023.000000	1023.000000	2046.000000
28.900000	-0.027037	-15.978669	-0.483104	-6.193887	-7.641933	-1.659745	0.000000	-10.000000	0.275000	-18.666666	56.000000	1023.000000	1023.000000	2046.000000
28.920000	-0.027030	-15.974526	-0.436481	-6.201365	-7.670211	-1.666469	0.000000	-10.000000	0.241667	-18.066668	49.666668	1023.000000	1023.000000	2046.000000
28.940001	-0.026840	-15.862282	-0.425249	-6.141763	-7.623869	-1.671401	0.000000	-10.000000	0.241667	-17.483334	43.500000	1023.000000	1023.000000	2046.000000
28.959999	-0.026491	-15.656151	-0.288747	-6.142634	-7.605177	-1.619592	0.000000	-10.000000	0.241667	-16.900000	37.833332	1023.000000	1023.000000	2046.000000
28.980000	-0.026442	-15.627336	-0.217264	-6.095542	-7.646867	-1.667663	0.000000	-10.000000	0.250000	-16.416668	32.166668	1023.000000	1023.000000	2046.000000
29.000000	-0.026088	-15.417786	-0.187339	-6.062586	-7.540122	-1.627739	0.000000	-10.000000	0.241667	-15.866667	26.833334	1023.000000	1023.000000	2046.000000
29.020000	-0.025962	-15.343505	-0.057751	-6.021044	-7.623832	-1.640877	0.000000	-10.000000	0.225000	-15.366667	21.500000	1023.000000	1023.000000	2046.000000
29.040001	-0.025922	-15.319917	-0.046715	-6.002699	-7.608957	-1.661546	0.000000	-10.000000	0.208333	-14.750000	16.500000	1023.000000	1023.000000	2046.000000
29.059999	-0.025624	-15.143669	0.013633	-5.994623	-7.546721	-1.615958	0.000000	-10.000000	0.200000	-13.983334	11.666667	1023.000000	1023.000000	2046.000000
29.080000	-0.025586	-15.121299	0.060482	-5.980384	-7.577274	-1.624122	0.000000	-10.000000	0.183333	-13.200000	6.833333	1023.000000	1023.000000	2046.000000
29.100000	-0.025431	-15.029432	0.078672	-5.954413	-7.573784	-1.579907	0.000000	-10.000000	0.150000	-12.350000	2.666667	1023.000000	1023.000000	2046.000000
29.120001	-0.025307	-14.956299	0.164095	-5.948318	-7.593439	-1.578637	0.000000	-10.000000	0.116667	-11.500000	-1.333333	1023.000000	1023.000000	2046.000000
29.139999	-0.025245	-14.919637	0.103790	-5.914200	-7.545905	-1.563323	0.000000	-10.000000	0.091667	-10.533334	-4.666667	1023.000000	1023.000000	2046.000000
29.160000	-0.024959	-14.750532	0.199270	-5.908775	-7.565400	-1.475627	0.000000	-10.000000	0.091667	-9.700000	-8.166667	1023.000000	1023.000000	2046.000000
29.180000	-0.024983	-14.764947	0.224372	-5.895911	-7.601856	-1.491552	0.000000	-10.000000	0.083333	-9.083334	-11.333333	1023.000000	1023.000000	2046.000000
29.200001	-0.024633	-14.558018	0.279576	-5.857284	-7.566812	-1.413499	0.000000	-10.000000	0.075000	-8.500000	-14.500000	1023.000000	1023.000000	2046.000000
29.219999	-0.024509	-14.484954	0.362285	-5.829644	-7.596515	-1.421080	0.000000	-10.000000	0.058333	-7.816667	-17.333334	1023.000000	1023.000000	2046.000000
29.240000	-0.023907	-14.129010	0.466486	-5.729156	-7.505551	-1.360789	0.000000	-10.000000	0.050000	-7.016667	-20.000000	1023.000000	1023.000000	2046.000000
29.260000	-0.023310	-13.776484	0.632235	-5.650040	-7.497864	-1.260816	0.000000	-10.000000	0.041667	-6.100000	-22.333334	1023.000000	1023.000000	2046.000000
29.280001	-0.023223	-13.724619	0.554927	-5.551182	-7.454528	-1.273836	0.000000	-10.000000	0.033333	-5.066667	-24.500000	1023.000000	1023.000000	2046.000000
29.299999	-0.023240	-13.734679	0.600255	-5.531185	-7.533299	-1.270450	0.000000	-10.000000	0.025000	-3.733333	-26.166666	1023.000000	1023.000000	2046.000000
29.320000	-0.023686	-13.998434	0.403265	-5.521361	-7.546513	-1.333824	0.000000	-10.000000	0.016667	-2.016667	-27.333334	1023.000000	1023.000000	2046.000000
29.340000	-0.023501	-13.889235	0.509464	-5.508087	-7.646926	-1.243686	0.000000	-10.000000	0.008333	0.133333	-27.833334	1023.000000	1023.000000	2046.000000
29.360001	-0.023392	-13.824399	0.431348	-5.347803	-7.645931	-1.262013	0.000000	-10.000000	-0.008333	2.466667	-28.000000	1023.000000	1023.000000	2046.000000
29.379999	-0.022522	-13.310416	0.478427	-5.098508	-7.621316	-1.069019	0.000000	-10.000000	-0.025000	5.100000	-28.000000	1023.000000	1023.000000	2046.000000
29.400000	-0.021925	-12.957444	0.468451	-4.967549	-7.550105	-0.908240	0.000000	-10.000000	-0.041667	7.616667	-28.000000	1023.000000	1023.000000	2046.000000
29.420000	-0.021715	-12.833539	0.407680	-4.896633	-7.504407	-0.840179	0.000000	-10.000000	-0.066667	10.050000	-28.000000	1023.000000	1023.000000	2046.000000
29.440001	-0.022450	-13.267662	0.264752	-4.946698	-7.580096	-1.005620	0.000000	-10.000000	-0.116667	12.500000	-28.000000	1023.000000	1023.000000	2046.000000
29.459999	-0.023876	-14.110811	-0.015131	-5.052432	-7.663514	-1.379734	0.000000	-10.000000	-0.191667	15.150001	-28.000000	1023.000000	1023.000000	2046.000000
29.480000	-0.025921	-15.319021	-0.427046	-5.228391	-7.913381	-1.750203	0.000000	-10.000000	-0.275000	18.083334	-19.166666	1023.000000	1023.000000	2046.000000
29.500000	-0.028021	-16.560682	-1.068806	-5.397336	-8.169910	-1.924631	0.000000	-10.000000	-0.333333	20.716667	-1.000000	1023.000000	1023.000000	2046.000000
29.520000	-0.029053	-17.170397	-1.401397	-5.516668	-8.412139	-1.840192	0.000000	-10.000000	-0.366667	22.716667	19.666666	1023.000000	1023.000000	2046.000000
29.540001	-0.029512	-17.441875	-1.645329	-5.452934	-8.469536	-1.874077	0.000000	-10.000000	-0.383333	23.633333	34.166668	1023.000000	1023.000000	2046.000000
29.559999	-0.029450	-17.404825	-1.716660	-5.397629	-8.490148	-1.800389	0.000000	-10.000000	-0.391667	24.316668	42.000000	1023.000000	1023.000000	2046.000000
29.580000	-0.029452	-17.405973	-1.790864	-5.352707	-8.493721	-1.768681	0.000000	-10.000000	-0.416667	24.850000	50.000000	1023.000000	1023.000000	2046.000000
29.600000	-0.029056	-17.172012	-1.859130	-5.258080	-8.417491	-1.637311	0.000000	-10.000000	-0.425000	25.683334	58.166668	1023.000000	1023.000000	2046.000000
29.620001	-0.028653	-16.934080	-1.790143	-5.153762	-8.446448	-1.543726	0.000000	-10.000000	-0.450000	26.200001	66.500000	1023.000000	1023.000000	2046.000000
29.639999	-0.028057	-16.581875	-1.818822	-4.994727	-8.332649	-1.435676	0.000000	-10.000000	-0.450000	26.533333	75.166664	1023.000000	1023.000000	2046.000000
29.660000	-0.027280	-16.122728	-1.748789	-4.855726	-8.272354	-1.245860	0.000000	-10.000000	-0.458333	26.800001	84.000000	1023.000000	1023.000000	2046.000000
29.680000	-0.026411	-15.608801	-1.707641	-4.654551	-8.139333	-1.107277	0.000000	-10.000000	-0.466667	27.116667	93.000000	1023.000000	1023.000000	2046.000000
29.700001	-0.025270	-14.934833	-1.532279	-4.552978	-8.025980	-0.823596	0.000000	-10.000000	-0.500000	27.833334	102.000000	1023.000000	1023.000000	2046.000000
29.719999	-0.024292	-14.356799	-1.475449	-4.389599	-7.811867	-0.679884	0.000000	-10.000000	-0.533333	28.583334	111.166664	1023.000000	1023.000000	2046.000000
29.740000	-0.023049	-13.621668	-1.290402	-4.402844	-7.603830	-0.324592	0.000000	-10.000000	-0.558333	29.166668	120.666664	1023.000000	1023.000000	2046.000000
29.760000	-0.021809	-12.888952	-1.029370	-4.396065	-7.405838	-0.057679	0.000000	-10.000000	-0.566667	29.466667	130.333328	1023.000000	1023.000000	2046.000000
29.780001	-0.020366	-12.036072	-0.789424	-4.326181	-7.094394	0.173927	0.000000	-10.000000	-0.583333	29.600000	140.000000	1023.000000	1023.000000	2046.000000
29.799999	-0.019235	-11.367808	-0.505277	-4.417485	-6.856650	0.411604	0.000000	-10.000000	-0.583333	30.016666	149.666672	1023.000000	1023.000000	2046.000000
29.820000	-0.018267	-10.795936	-0.322208	-4.482502	-6.547271	0.556045	0.000000	-10.000000	-0.583333	30.183334	159.500000	1023.000000	1023.000000	2046.000000
29.840000	-0.017483	-10.332273	-0.106368	-4.540523	-6.363498	0.678114	0.000000	-10.000000	-0.583333	30.616667	169.833328	1023.000000	1023.000000	2046.000000
29.860001	-0.016985	-10.037896	-0.019668	-4.544384	-6.166685	0.692840	0.000000	-10.000000	-0.600000	30.783333	180.166672	1023.000000	1023.000000	2046.000000
29.879999	-0.016293	-9.629166	0.122394	-4.520900	-6.023603	0.792944	0.000000	-10.000000	-0.633333	31.566668	190.500000	1023.000000	1023.000000	2046.000000
29.900000	-0.015524	-9.174507	0.302248	-4.427056	-5.887586	0.837886	0.000000	-10.000000	-0.675000	32.133335	200.833328	1023.000000	1023.000000	2046.000000
29.920000	-0.014555	-8.602294	0.446324	-4.248592	-5.754963	0.954938	0.000000	-10.000000	-0.716667	32.816669	211.333328	1023.000000	1023.000000	2046.000000
29.940001	-0.013551	-8.008568	0.599155	-4.020072	-5.618911	1.031261	0.000000	-10.000000	-0.733333	33.083336	222.166672	1023.000000	1023.000000	2046.000000
29.959999	-0.012491	-7.382121	0.735594	-3.805690	-5.453757	1.141733	0.000000	-10.000000	-0.741667	33.600002	233.166672	1023.000000	1023.000000	2046.000000
29.980000	-0.011500	-6.796355	0.873334	-3.616637	-5.340033	1.286981	0.000000	-10.000000	-0.725000	33.866669	244.333328	1023.000000	1023.000000	2046.000000
30.000000	-0.010478	-6.192581	0.960486	-3.490666	-5.172723	1.510322	0.000000	-10.000000	-0.716667	33.916668	255.666672	1023.000000	1023.000000	2046.000000
30.020000	-0.009204	-5.439801	1.105200	-3.305122	-4.967904	1.728025	0.000000	-10.000000	-0.691667	33.383331	266.833344	1023.000000	1023.000000	2046.000000
30.040001	-0.007938	-4.691363	1.228649	-3.042725	-4.776536	1.899249	0.000000	-10.000000	-0.691667	33.016666	278.166656	1023.000000	1023.000000	2046.000000
30.059999	-0.006568	-3.881937	1.431962	-2.858168	-4.606043	2.150312	0.000000	-10.000000	-0.691667	32.733334	289.166656	1023.000000	1023.000000	2046.000000
30.080000	-0.005090	-3.008230	1.619803	-2.631062	-4.355864	2.358892	0.000000	-10.000000	-0.700000	32.733334	300.166656	1023.000000	1023.000000	2046.000000
30.100000	-0.003558	-2.102586	1.791312	-2.392794	-4.125860	2.624756	0.000000	-10.000000	-0.708333	32.533333	311.000000	1023.000000	1023.000000	2046.000000
30.120001	-0.002119	-1.252212	2.027630	-2.168175	-3.923218	2.811551	0.000000	-10.000000	-0.716667	32.600002	322.000000	1023.000000	1023.000000	2046.000000
30.139999	-0.000681	-0.402327	2.188908	-1.940147	-3.676355	3.025267	0.000000	-10.000000	-0.716667	32.733334	332.833344	1023.000000	1023.000000	2046.000000
30.160000	0.000748	0.441913	2.435971	-1.735257	-3.499095	3.240294	0.000000	-10.000000	-0.741667	33.083336	343.833344	1023.000000	1023.000000	2046.000000
30.180000	0.002229	1.317252	2.617529	-1.485066	-3.288287	3.473076	0.000000	-10.000000	-0.758333	33.500000	354.833344	1023.000000	1023.000000	2046.000000
30.200001	0.003604	2.130066	2.815099	-1.271377	-3.135033	3.721377	0.000000	-10.000000	-0.783333	34.216667	366.000000	1023.000000	1023.000000	2046.000000
30.219999	0.004927	2.911707	2.936970	-1.025134	-2.903752	3.903623	0.000000	-10.000000	-0.766667	34.650002	377.333344	1023.000000	1023.000000	2046.000000
30.240000	0.006313	3.730709	3.142644	-0.810307	-2.729738	4.128110	0.000000	-10.000000	-0.766667	34.616669	388.666656	1023.000000	1023.000000	2046.000000
30.260000	0.007459	4.408220	3.248835	-0.585315	-2.574409	4.319109	0.000000	-10.000000	-0.766667	34.183334	400.333344	1023.000000	1023.000000	2046.000000
30.280001	0.008860	5.236222	3.408420	-0.367475	-2.374846	4.570124	0.000000	-10.000000	-0.766667	34.016666	411.666656	1023.000000	1023.000000	2046.000000
30.299999	0.010132	5.988291	3.519633	-0.126140	-2.183738	4.778536	0.000000	-10.000000	-0.758333	33.900002	423.166656	1023.000000	1023.000000	2046.000000
30.320000	0.011489	6.789884	3.678817	0.110233	-2.020478	5.021313	0.000000	-10.000000	-0.766667	34.066666	434.500000	1023.000000	1023.000000	2046.000000
30.340000	0.012649	7.475305	3.826055	0.348057	-1.867618	5.168811	0.000000	-10.000000	-0.783333	34.099998	445.833344	1023.000000	1023.000000	2046.000000
30.360001	0.013835	8.176522	3.941044	0.578749	-1.735753	5.392482	0.000000	-10.000000	-0.783333	34.216667	457.166656	1023.000000	1023.000000	2046.000000
30.379999	0.015049	8.893796	4.129953	0.822868	-1.596547	5.537521	0.000000	-10.000000	-0.758333	34.133331	468.500000	1023.000000	1023.000000	2046.000000
30.400000	0.016035	9.476609	4.177355	0.992516	-1.403952	5.710691	0.000000	-10.000000	-0.716667	33.849998	480.000000	1023.000000	1023.000000	2046.000000
30.420000	0.016025	9.470746	4.159945	1.050420	-1.418897	5.679278	0.000000	-10.000000	-0.691667	33.283333	491.333344	1023.000000	1023.000000	2046.000000
30.440001	0.015674	9.263435	3.970574	1.095213	-1.378462	5.576110	0.000000	-10.000000	-0.675000	32.716667	502.500000	1023.000000	1023.000000	2046.000000
30.459999	0.015528	9.177104	3.945494	1.117033	-1.423357	5.537934	0.000000	-10.000000	-0.666667	32.050003	513.500000	1023.000000	1023.000000	2046.000000
30.480000	0.016151	9.545233	3.910451	1.252085	-1.336294	5.718990	0.000000	-10.000000	-0.633333	31.633335	524.333313	1023.000000	1023.000000	2046.000000
30.500000	0.017503	10.344011	4.059274	1.556948	-1.257303	5.985092	0.000000	-10.000000	-0.566667	30.566668	535.000000	1023.000000	1023.000000	2046.000000
30.520000	0.019130	11.306096	4.183249	1.948060	-1.104224	6.279011	0.000000	-10.000000	-0.508333	29.283333	545.333313	1023.000000	1023.000000	2046.000000
30.540001	0.020322	12.010139	4.193745	2.295042	-0.944747	6.466098	0.000000	-10.000000	-0.450000	27.716667	555.333313	1023.000000	1023.000000	2046.000000
30.559999	0.020247	11.965923	4.169457	2.339246	-0.908757	6.365977	0.000000	-10.000000	-0.391667	26.016666	564.833313	1023.000000	1023.000000	2046.000000
30.580000	0.018842	11.135797	3.925230	2.157329	-0.959812	6.013049	0.000000	-10.000000	-0.325000	24.166668	574.000000	1023.000000	1023.000000	2046.000000
30.600000	0.016326	9.648542	3.506134	1.876508	-1.291825	5.557725	0.000000	-10.000000	-0.258333	22.466667	582.333313	1023.000000	1023.000000	2046.000000
30.620001	0.014038	8.296413	2.984409	1.714246	-1.656368	5.254126	0.000000	-10.000000	-0.208333	20.883335	590.166687	1023.000000	1023.000000	2046.000000
30.639999	0.012244	7.236262	2.571424	1.578068	-1.978850	5.065620	0.000000	-10.000000	-0.150000	19.116667	597.333313	1023.000000	1023.000000	2046.000000
30.660000	0.011116	6.569489	2.310906	1.468295	-2.198984	4.989272	0.000000	-10.000000	-0.091667	16.733334	604.166687	1023.000000	1023.000000	2046.000000
30.680000	0.010453	6.177469	2.084235	1.425838	-2.249862	4.917257	0.000000	-10.000000	-0.066667	14.483334	610.166687	1023.000000	1023.000000	2046.000000
30.700001	0.009941	5.875161	1.992024	1.371530	-2.351948	4.863554	0.000000	-10.000000	-0.033333	12.283334	615.333313	1023.000000	1023.000000	2046.000000
30.719999	0.009586	5.665517	1.907407	1.403605	-2.446137	4.800642	0.000000	-10.000000	-0.016667	9.550000	619.833313	1023.000000	1023.000000	2046.000000
30.740000	0.009272	5.479662	1.870360	1.393340	-2.559304	4.775266	0.000000	-10.000000	0.033333	5.250000	623.500000	1023.000000	1023.000000	2046.000000
30.760000	0.009045	5.345328	1.773346	1.420089	-2.608196	4.760088	0.000000	-10.000000	0.066667	0.500000	625.833313	1023.000000	1023.000000	2046.000000
30.780001	0.008694	5.138090	1.735254	1.418135	-2.780662	4.765363	0.000000	-10.000000	0.100000	-4.000000	626.833313	1023.000000	1023.000000	2046.000000
30.799999	0.008480	5.011692	1.647204	1.439937	-2.833010	4.757560	0.000000	-10.000000	0.116667	-7.683333	627.000000	1023.000000	1023.000000	2046.000000
30.820000	0.008224	4.860401	1.533510	1.468981	-2.855709	4.713618	0.000000	-10.000000	0.125000	-10.616667	627.000000	1023.000000	1023.000000	2046.000000
30.840000	0.008155	4.819392	1.513181	1.430821	-2.911769	4.787160	0.000000	-10.000000	0.133333	-12.850000	627.000000	1023.000000	1023.000000	2046.000000
30.860001	0.007977	4.714417	1.506719	1.379122	-2.956583	4.785160	0.000000	-10.000000	0.158333	-14.216667	627.000000	1023.000000	1023.000000	2046.000000
30.879999	0.007811	4.616483	1.456145	1.230886	-2.925683	4.855134	0.000000	-10.000000	0.208333	-15.533334	619.833313	1023.000000	1023.000000	2046.000000
30.900000	0.007561	4.468820	1.453092	1.143562	-2.946649	4.818816	0.000000	-10.000000	0.258333	-16.983334	610.666687	1023.000000	1023.000000	2046.000000
30.920000	0.007546	4.459868	1.575520	0.948934	-2.926487	4.861900	0.000000	-10.000000	0.316667	-18.533333	599.500000	1023.000000	1023.000000	2046.000000
30.940001	0.007224	4.269423	1.608207	0.716081	-2.910943	4.856078	0.000000	-10.000000	0.375000	-20.183334	593.166687	1023.000000	1023.000000	2046.000000
30.959999	0.006613	3.908003	1.612249	0.382548	-2.820215	4.733420	0.000000	-10.000000	0.441667	-22.083334	586.333313	1023.000000	1023.000000	2046.000000
30.980000	0.006071	3.588150	1.680545	-0.009812	-2.781321	4.698738	0.000000	-10.000000	0.500000	-24.000000	578.833313	1023.000000	1023.000000	2046.000000
31.000000	0.005167	3.053518	1.683743	-0.303573	-2.796541	4.469889	0.000000	-10.000000	0.533333	-25.700001	570.833313	1023.000000	1023.000000	2046.000000
31.020000	0.004562	2.696271	1.760634	-0.569887	-2.839095	4.344619	0.000000	-10.000000	0.558333	-26.566666	562.333313	1023.000000	1023.000000	2046.000000
31.040001	0.004010	2.369722	1.780483	-0.683593	-2.835659	4.108490	0.000000	-10.000000	0.575000	-27.066666	553.500000	1023.000000	1023.000000	2046.000000
31.059999	0.003575	2.113039	1.839499	-0.797960	-2.888830	3.960330	0.000000	-10.000000	0.591667	-27.016666	544.500000	1023.000000	1023.000000	2046.000000
31.080000	0.002986	1.764701	1.888499	-0.877952	-2.964575	3.718728	0.000000	-10.000000	0.616667	-27.016666	535.500000	1023.000000	1023.000000	2046.000000
31.100000	0.002575	1.521571	1.935221	-1.011834	-3.035661	3.633845	0.000000	-10.000000	0.633333	-27.116667	526.500000	1023.000000	1023.000000	2046.000000
31.120001	0.002159	1.276256	1.966639	-1.090878	-3.078673	3.479168	0.000000	-10.000000	0.650000	-27.500000	517.500000	1023.000000	1023.000000	2046.000000
31.139999	0.001829	1.081025	1.945764	-1.174526	-3.088101	3.397888	0.000000	-10.000000	0.658333	-27.950001	508.333344	1023.000000	1023.000000	2046.000000
31.160000	0.001580	0.933788	1.960908	-1.265765	-3.112871	3.351516	0.000000	-10.000000	0.666667	-28.299999	499.000000	1023.000000	1023.000000	2046.000000
31.180000	0.001319	0.779656	1.927915	-1.298018	-3.060647	3.210407	0.000000	-10.000000	0.683333	-28.650000	489.500000	1023.000000	1023.000000	2046.000000
31.200001	0.001276	0.754298	2.068596	-1.360581	-3.133835	3.180117	0.000000	-10.000000	0.691667	-28.900000	480.000000	1023.000000	1023.000000	2046.000000
31.219999	0.001093	0.646108	2.103824	-1.387282	-3.125331	3.054897	0.000000	-10.000000	0.708333	-29.283333	470.333344	1023.000000	1023.000000	2046.000000
31.240000	0.000911	0.538543	2.182719	-1.454786	-3.141563	2.952173	0.000000	-10.000000	0.741667	-29.716667	460.500000	1023.000000	1023.000000	2046.000000
31.260000	0.000685	0.404561	2.176464	-1.514214	-3.089768	2.832079	0.000000	-10.000000	0.775000	-30.450001	450.500000	1023.000000	1023.000000	2046.000000
31.280001	0.000455	0.268639	2.270671	-1.647151	-3.131932	2.777052	0.000000	-10.000000	0.800000	-30.866667	440.500000	1023.000000	1023.000000	2046.000000
31.299999	-0.000039	-0.022780	2.239280	-1.714087	-3.141608	2.593635	0.000000	-10.000000	0.800000	-31.416666	430.166656	1023.000000	1023.000000	2046.000000
31.320000	-0.000421	-0.248663	2.303020	-1.860166	-3.217393	2.525876	0.000000	-10.000000	0.800000	-31.683332	419.666656	1023.000000	1023.000000	2046.000000
31.340000	-0.000888	-0.524961	2.271848	-1.922768	-3.225872	2.351830	0.000000	-10.000000	0.808333	-32.200001	409.000000	1023.000000	1023.000000	2046.000000
31.360001	-0.001346	-0.795299	2.309875	-2.052082	-3.318585	2.265493	0.000000	-10.000000	0.816667	-32.383335	398.333344	1023.000000	1023.000000	2046.000000
31.379999	-0.001764	-1.042499	2.267480	-2.162542	-3.334123	2.186686	0.000000	-10.000000	0.833333	-32.683334	387.500000	1023.000000	1023.000000	2046.000000
31.400000	-0.002305	-1.362455	2.305633	-2.269743	-3.457551	2.059206	0.000000	-10.000000	0.841667	-32.583336	376.500000	1023.000000	1023.000000	2046.000000
31.420000	-0.002815	-1.663915	2.257987	-2.374273	-3.502863	1.955234	0.000000	-10.000000	0.850000	-32.666668	365.666656	1023.000000	1023.000000	2046.000000
31.440001	-0.003250	-1.920903	2.258820	-2.455090	-3.573025	1.848392	0.000000	-10.000000	0.841667	-32.549999	354.833344	1023.000000	1023.000000	2046.000000
31.459999	-0.003657	-2.161208	2.247686	-2.513727	-3.626819	1.731653	0.000000	-10.000000	0.833333	-32.549999	344.000000	1023.000000	1023.000000	2046.000000
31.480000	-0.003665	-2.166117	2.419350	-2.600747	-3.691456	1.706736	0.000000	-10.000000	0.825000	-32.433334	333.166656	1023.000000	1023.000000	2046.000000
31.500000	-0.003656	-2.160628	2.416882	-2.546715	-3.663826	1.633031	0.000000	-10.000000	0.816667	-32.300003	322.333344	1023.000000	1023.000000	2046.000000
31.520000	-0.003591	-2.122377	2.484790	-2.590585	-3.723345	1.706763	0.000000	-10.000000	0.825000	-32.233334	311.500000	1023.000000	1023.000000	2046.000000
31.540001	-0.004185	-2.473099	2.382241	-2.631504	-3.802188	1.578352	0.000000	-10.000000	0.816667	-32.066666	300.666656	1023.000000	1023.000000	2046.000000
31.559999	-0.004684	-2.768418	2.383189	-2.753533	-3.977484	1.579409	0.000000	-10.000000	0.808333	-31.783335	290.000000	1023.000000	1023.000000	2046.000000
31.580000	-0.005030	-2.972631	2.363557	-2.782105	-4.037855	1.483773	0.000000	-10.000000	0.783333	-31.366667	279.333344	1023.000000	1023.000000	2046.000000
31.600000	-0.005068	-2.995103	2.390827	-2.732343	-4.148617	1.495030	0.000000	-10.000000	0.783333	-31.100000	268.833344	1023.000000	1023.000000	2046.000000
31.620001	-0.005144	-3.040060	2.321042	-2.602679	-4.202853	1.444430	0.000000	-10.000000	0.783333	-30.933334	258.500000	1023.000000	1023.000000	2046.000000
31.639999	-0.005635	-3.330537	2.280455	-2.683524	-4.306165	1.378697	0.000000	-10.000000	0.783333	-30.866667	248.166672	1023.000000	1023.000000	2046.000000
31.660000	-0.007233	-4.274895	2.045898	-2.823971	-4.516993	1.020170	0.000000	-10.000000	0.775000	-30.783335	237.833328	1023.000000	1023.000000	2046.000000
31.680000	-0.009611	-5.680258	1.740175	-3.075618	-4.912556	0.567741	0.000000	-10.000000	0.758333	-30.516666	227.500000	1023.000000	1023.000000	2046.000000
31.700001	-0.012901	-7.624503	1.173513	-3.376801	-5.355124	-0.066091	0.000000	-10.000000	0.716667	-30.000000	217.500000	1023.000000	1023.000000	2046.000000
31.719999	-0.016007	-9.460378	0.513905	-3.635578	-5.872010	-0.466696	0.000000	-10.000000	0.683333	-29.300001	207.500000	1023.000000	1023.000000	2046.000000
31.740000	-0.018773	-11.094612	-0.020779	-3.863689	-6.427956	-0.782188	0.000000	-10.000000	0.658333	-28.750000	197.666672	1023.000000	1023.000000	2046.000000
31.760000	-0.020730	-12.251465	-0.420920	-4.008001	-6.858091	-0.964454	0.000000	-10.000000	0.641667	-28.133333	188.000000	1023.000000	1023.000000	2046.000000
31.780001	-0.022054	-13.033724	-0.727164	-4.088174	-7.061657	-1.156729	0.000000	-10.000000	0.600000	-27.466667	178.666672	1023.000000	1023.000000	2046.000000
31.799999	-0.023334	-13.790485	-0.977405	-4.210275	-7.280846	-1.321960	0.000000	-10.000000	0.558333	-26.550001	169.500000	1023.000000	1023.000000	2046.000000
31.820000	-0.024199	-14.301776	-1.118950	-4.332462	-7.473725	-1.376639	0.000000	-10.000000	0.533333	-25.950001	160.666672	1023.000000	1023.000000	2046.000000
31.840000	-0.025129	-14.851494	-1.279848	-4.454034	-7.637894	-1.479718	0.000000	-10.000000	0.516667	-25.350000	152.000000	1023.000000	1023.000000	2046.000000
31.860001	-0.025847	-15.275380	-1.443275	-4.533392	-7.780873	-1.517840	0.000000	-10.000000	0.508333	-24.983334	143.500000	1023.000000	1023.000000	2046.000000
31.879999	-0.026469	-15.643353	-1.549134	-4.598413	-7.925987	-1.569819	0.000000	-10.000000	0.500000	-24.666666	135.166672	1023.000000	1023.000000	2046.000000
31.900000	-0.026891	-15.892370	-1.643163	-4.610579	-8.058349	-1.580280	0.000000	-10.000000	0.491667	-24.516666	127.000000	1023.000000	1023.000000	2046.000000
31.920000	-0.027256	-16.108301	-1.703097	-4.625964	-8.149929	-1.629313	0.000000	-10.000000	0.475000	-24.050001	119.000000	1023.000000	1023.000000	2046.000000
31.940001	-0.027475	-16.237719	-1.727067	-4.682610	-8.214520	-1.613523	0.000000	-10.000000	0.433333	-23.350000	111.000000	1023.000000	1023.000000	2046.000000
31.959999	-0.027480	-16.240507	-1.685123	-4.788907	-8.216655	-1.549823	0.000000	-10.000000	0.400000	-22.583334	103.000000	1023.000000	1023.000000	2046.000000
31.980000	-0.027598	-16.310694	-1.659007	-5.019101	-8.195340	-1.437247	0.000000	-10.000000	0.375000	-22.066668	95.333336	1023.000000	1023.000000	2046.000000
32.000000	-0.027414	-16.201609	-1.516723	-5.208609	-8.134706	-1.341571	0.000000	-10.000000	0.383333	-22.000000	88.000000	1023.000000	1023.000000	2046.000000
32.020000	-0.027324	-16.148750	-1.359574	-5.402778	-8.086366	-1.300032	0.000000	-10.000000	0.375000	-21.883335	80.666664	1023.000000	1023.000000	2046.000000
32.040001	-0.027305	-16.137156	-1.270427	-5.633952	-7.968927	-1.263851	0.000000	-10.000000	0.375000	-21.650002	73.333336	1023.000000	1023.000000	2046.000000
32.060001	-0.027754	-16.402540	-1.210873	-5.905231	-7.915402	-1.371035	0.000000	-10.000000	0.358333	-21.166668	66.000000	1023.000000	1023.000000	2046.000000
32.080002	-0.028313	-16.733074	-1.187859	-6.169818	-7.898669	-1.476728	0.000000	-10.000000	0.358333	-20.750000	59.000000	1023.000000	1023.000000	2046.000000
32.099998	-0.028920	-17.091673	-1.123300	-6.494705	-7.959422	-1.514246	0.000000	-10.000000	0.333333	-20.266666	52.166668	1023.000000	1023.000000	2046.000000
32.119999	-0.029394	-17.371981	-1.134902	-6.622767	-7.950628	-1.663684	0.000000	-10.000000	0.300000	-19.300001	45.333332	1023.000000	1023.000000	2046.000000
32.139999	-0.029687	-17.545282	-1.031035	-6.734645	-8.009626	-1.769975	0.000000	-10.000000	0.266667	-18.150000	38.833332	1023.000000	1023.000000	2046.000000
32.160000	-0.029859	-17.646481	-1.046374	-6.742077	-7.991437	-1.866592	0.000000	-10.000000	0.233333	-17.033335	32.666668	1023.000000	1023.000000	2046.000000
32.180000	-0.030065	-17.768200	-0.935300	-6.771098	-8.118833	-1.942968	0.000000	-10.000000	0.216667	-16.050001	27.000000	1023.000000	1023.000000	2046.000000
32.200001	-0.030227	-17.864159	-0.867227	-6.778491	-8.153266	-2.065173	0.000000	-10.000000	0.200000	-15.016667	21.666666	1023.000000	1023.000000	2046.000000
32.220001	-0.030171	-17.830790	-0.812183	-6.771589	-8.191649	-2.055369	0.000000	-10.000000	0.191667	-14.183333	16.666666	1023.000000	1023.000000	2046.000000
32.240002	-0.030230	-17.865770	-0.750424	-6.804993	-8.243201	-2.067153	0.000000	-10.000000	0.191667	-13.566667	12.000000	1023.000000	1023.000000	2046.000000
32.259998	-0.029936	-17.692057	-0.738367	-6.742521	-8.179121	-2.032047	0.000000	-10.000000	0.183333	-13.166667	7.500000	1023.000000	1023.000000	2046.000000
32.279999	-0.029790	-17.605951	-0.595167	-6.772324	-8.244497	-1.993963	0.000000	-10.000000	0.183333	-12.783334	3.333333	1023.000000	1023.000000	2046.000000
32.299999	-0.029455	-17.407743	-0.626504	-6.694133	-8.119857	-1.967250	0.000000	-10.000000	0.150000	-12.250000	-0.500000	1023.000000	1023.000000	2046.000000
32.320000	-0.029193	-17.253349	-0.487155	-6.661323	-8.184059	-1.920812	0.000000	-10.000000	0.125000	-11.666667	-4.166667	1023.000000	1023.000000	2046.000000
32.340000	-0.028958	-17.114460	-0.447146	-6.577962	-8.132014	-1.957337	0.000000	-10.000000	0.100000	-11.116667	-8.000000	1023.000000	1023.000000	2046.000000
32.360001	-0.028479	-16.831041	-0.371755	-6.516642	-8.072612	-1.870033	0.000000	-10.000000	0.100000	-10.616667	-11.833333	1023.000000	1023.000000	2046.000000
32.380001	-0.028309	-16.730341	-0.249509	-6.510483	-8.106760	-1.863589	0.000000	-10.000000	0.091667	-10.083333	-15.500000	1023.000000	1023.000000	2046.000000
32.400002	-0.028015	-16.556660	-0.252846	-6.418998	-8.034410	-1.850405	0.000000	-10.000000	0.091667	-9.466667	-18.833334	1023.000000	1023.000000	2046.000000
32.419998	-0.027776	-16.415659	-0.124242	-6.469663	-8.067513	-1.754242	0.000000	-10.000000	0.083333	-8.850000	-22.000000	1023.000000	1023.000000	2046.000000
32.439999	-0.027511	-16.258888	-0.144319	-6.389824	-7.978086	-1.746658	0.000000	-10.000000	0.075000	-8.100000	-24.833334	1023.000000	1023.000000	2046.000000
32.459999	-0.027190	-16.069519	-0.046391	-6.382688	-7.987134	-1.653306	0.000000	-10.000000	0.058333	-7.166667	-27.666666	1023.000000	1023.000000	2046.000000
32.480000	-0.027080	-16.004253	-0.036648	-6.318748	-7.947206	-1.701650	0.000000	-10.000000	0.050000	-6.250000	-30.166666	1023.000000	1023.000000	2046.000000
32.500000	-0.026740	-15.803358	0.060067	-6.287036	-7.987143	-1.589245	0.000000	-10.000000	0.050000	-5.516667	-32.333332	1023.000000	1023.000000	2046.000000
32.520000	-0.026600	-15.720669	0.106762	-6.261045	-7.991694	-1.574692	0.000000	-10.000000	0.050000	-4.950000	-34.000000	1023.000000	1023.000000	2046.000000
32.540001	-0.026336	-15.564592	0.167943	-6.245574	-8.002711	-1.484249	0.000000	-10.000000	0.050000	-4.466667	-35.666668	1023.000000	1023.000000	2046.000000
32.560001	-0.026161	-15.461219	0.219542	-6.202421	-7.985691	-1.492650	0.000000	-10.000000	0.050000	-3.883333	-37.166668	1023.000000	1023.000000	2046.000000
32.580002	-0.025792	-15.242786	0.253657	-6.125800	-7.928164	-1.442479	0.000000	-10.000000	0.050000	-3.200000	-38.500000	1023.000000	1023.000000	2046.000000
32.599998	-0.025522	-15.083512	0.295028	-6.110919	-7.879351	-1.388270	0.000000	-10.000000	0.041667	-2.100000	-39.333332	1023.000000	1023.000000	2046.000000
32.619999	-0.025047	-14.802896	0.392284	-5.994961	-7.873608	-1.326612	0.000000	-10.000000	0.033333	-1.016667	-39.833332	1023.000000	1023.000000	2046.000000
32.639999	-0.024597	-14.536913	0.513178	-5.944368	-7.832847	-1.272876	0.000000	-10.000000	0.025000	0.516667	-40.000000	1023.000000	1023.000000	2046.000000
32.660000	-0.023786	-14.057816	0.640417	-5.800186	-7.723885	-1.174162	0.000000	-10.000000	0.016667	2.100000	-40.000000	1023.000000	1023.000000	2046.000000
32.680000	-0.023171	-13.693995	0.788462	-5.716917	-7.683734	-1.081807	0.000000	-10.000000	0.000000	4.416667	-40.000000	1023.000000	1023.000000	2046.000000
32.700001	-0.022954	-13.566079	0.719465	-5.617040	-7.581554	-1.086950	0.000000	-10.000000	-0.025000	7.150000	-40.000000	1023.000000	1023.000000	2046.000000
32.720001	-0.022812	-13.482018	0.756320	-5.587821	-7.635701	-1.014816	0.000000	-10.000000	-0.066667	10.350000	-40.000000	1023.000000	1023.000000	2046.000000
32.740002	-0.023056	-13.626233	0.614208	-5.568648	-7.613578	-1.058215	0.000000	-10.000000	-0.141667	13.683333	-40.000000	1023.000000	1023.000000	2046.000000
32.759998	-0.022435	-13.258850	0.679068	-5.406008	-7.618814	-0.913096	0.000000	-10.000000	-0.208333	16.416668	-40.000000	1023.000000	1023.000000	2046.000000
32.779999	-0.021899	-12.942569	0.681783	-5.216397	-7.609326	-0.798628	0.000000	-10.000000	-0.266667	18.733334	-29.000000	1023.000000	1023.000000	2046.000000
32.799999	-0.020650	-12.203906	0.745594	-4.909779	-7.518398	-0.521323	0.000000	-10.000000	-0.291667	20.850000	-4.166667	1023.000000	1023.000000	2046.000000
32.820000	-0.019919	-11.772299	0.719703	-4.686571	-7.421186	-0.384244	0.000000	-10.000000	-0.316667	22.400002	20.666666	1023.000000	1023.000000	2046.000000
32.840000	-0.019716	-11.652328	0.640946	-4.603559	-7.379196	-0.310520	0.000000	-10.000000	-0.341667	23.383335	37.000000	1023.000000	1023.000000	2046.000000
32.860001	-0.020518	-12.125938	0.416489	-4.654008	-7.406579	-0.481841	0.000000	-10.000000	-0.383333	24.100000	42.166668	1023.000000	1023.000000	2046.000000
32.880001	-0.021875	-12.928332	0.162696	-4.828086	-7.460777	-0.802164	0.000000	-10.000000	-0.433333	25.250000	50.000000	1023.000000	1023.000000	2046.000000
32.900002	-0.023978	-14.171254	-0.342353	-5.001450	-7.659846	-1.167605	0.000000	-10.000000	-0.475000	26.783333	58.166668	1023.000000	1023.000000	2046.000000
32.919998	-0.025641	-15.154116	-0.859516	-5.170644	-7.913910	-1.210046	0.000000	-10.000000	-0.508333	27.900000	66.833336	1023.000000	1023.000000	2046.000000
32.939999	-0.026500	-15.661343	-1.160891	-5.172903	-8.105941	-1.221608	0.000000	-10.000000	-0.550000	28.666668	76.000000	1023.000000	1023.000000	2046.000000
32.959999	-0.026605	-15.723497	-1.299729	-5.128271	-8.159964	-1.135534	0.000000	-10.000000	-0.591667	29.400002	85.666664	1023.000000	1023.000000	2046.000000
32.980000	-0.026487	-15.654089	-1.388739	-5.008676	-8.153472	-1.103202	0.000000	-10.000000	-0.625000	30.233334	95.333336	1023.000000	1023.000000	2046.000000
33.000000	-0.026044	-15.391837	-1.367559	-4.888955	-8.140221	-0.995103	0.000000	-10.000000	-0.641667	31.200001	105.333336	1023.000000	1023.000000	2046.000000
33.020000	-0.025534	-15.090456	-1.360188	-4.824393	-8.068628	-0.837247	0.000000	-10.000000	-0.650000	31.566668	115.500000	1023.000000	1023.000000	2046.000000
33.040001	-0.024911	-14.722469	-1.336803	-4.652797	-8.021626	-0.711242	0.000000	-10.000000	-0.658333	31.733334	126.000000	1023.000000	1023.000000	2046.000000
33.060001	-0.024063	-14.221199	-1.257540	-4.496867	-7.947379	-0.519413	0.000000	-10.000000	-0.675000	31.716667	136.500000	1023.000000	1023.000000	2046.000000
33.080002	-0.023190	-13.705025	-1.196082	-4.280490	-7.856664	-0.371789	0.000000	-10.000000	-0.716667	32.183334	147.000000	1023.000000	1023.000000	2046.000000
33.099998	-0.022005	-13.004912	-1.075963	-4.132176	-7.729533	-0.067240	0.000000	-10.000000	-0.766667	33.000000	157.666672	1023.000000	1023.000000	2046.000000
33.119999	-0.021013	-12.418887	-1.013757	-3.948561	-7.570910	0.114342	0.000000	-10.000000	-0.808333	34.066669	168.500000	1023.000000	1023.000000	2046.000000
33.139999	-0.019684	-11.633036	-0.795145	-3.844032	-7.437177	0.443318	0.000000	-10.000000	-0.816667	34.766666	179.666672	1023.000000	1023.000000	2046.000000
33.160000	-0.018436	-10.895530	-0.605797	-3.771159	-7.254952	0.736378	0.000000	-10.000000	-0.808333	35.033333	191.166672	1023.000000	1023.000000	2046.000000
33.180000	-0.017054	-10.078923	-0.432416	-3.693190	-6.952784	0.999465	0.000000	-10.000000	-0.800000	34.816666	202.833328	1023.000000	1023.000000	2046.000000
33.200001	-0.015687	-9.270763	-0.140953	-3.666126	-6.690783	1.227098	0.000000	-10.000000	-0.800000	34.783333	214.500000	1023.000000	1023.000000	2046.000000
33.220001	-0.014473	-8.553405	0.116923	-3.687491	-6.418298	1.435461	0.000000	-10.000000	-0.783333	34.400002	226.166672	1023.000000	1023.000000	2046.000000
33.240002	-0.013437	-7.941225	0.349573	-3.741005	-6.144838	1.595046	0.000000	-10.000000	-0.775000	34.166668	237.666672	1023.000000	1023.000000	2046.000000
33.259998	-0.012644	-7.472435	0.493160	-3.724952	-5.906637	1.665994	0.000000	-10.000000	-0.791667	34.316666	249.166672	1023.000000	1023.000000	2046.000000
33.279999	-0.011698	-6.913424	0.723414	-3.742308	-5.711656	1.817127	0.000000	-10.000000	-0.833333	34.866665	260.500000	1023.000000	1023.000000	2046.000000
33.299999	-0.010941	-6.466416	0.796473	-3.653116	-5.483982	1.874210	0.000000	-10.000000	-0.875000	36.000000	272.166656	1023.000000	1023.000000	2046.000000
33.320000	-0.009954	-5.882962	0.998730	-3.497248	-5.342903	1.958458	0.000000	-10.000000	-0.875000	36.466667	284.000000	1023.000000	1023.000000	2046.000000
33.340000	-0.009046	-5.345975	1.103360	-3.256374	-5.183408	1.990447	0.000000	-10.000000	-0.875000	36.750000	296.000000	1023.000000	1023.000000	2046.000000
33.360001	-0.007889	-4.662480	1.236435	-3.020534	-5.013857	2.135476	0.000000	-10.000000	-0.875000	36.616669	308.166656	1023.000000	1023.000000	2046.000000
33.380001	-0.006884	-4.068584	1.327968	-2.796396	-4.830897	2.230741	0.000000	-10.000000	-0.875000	36.566666	320.500000	1023.000000	1023.000000	2046.000000
33.400002	-0.005897	-3.485317	1.452530	-2.616070	-4.700309	2.378532	0.000000	-10.000000	-0.875000	36.400002	332.833344	1023.000000	1023.000000	2046.000000
33.419998	-0.004782	-2.826292	1.559327	-2.390466	-4.518562	2.523409	0.000000	-10.000000	-0.858333	36.283333	345.000000	1023.000000	1023.000000	2046.000000
33.439999	-0.003312	-1.957528	1.684363	-2.161429	-4.247448	2.766985	0.000000	-10.000000	-0.841667	36.266666	357.000000	1023.000000	1023.000000	2046.000000
33.459999	-0.001880	-1.111268	1.879943	-1.934068	-4.070686	3.013543	0.000000	-10.000000	-0.833333	36.400002	369.000000	1023.000000	1023.000000	2046.000000
33.480000	-0.000275	-0.162313	2.077663	-1.650174	-3.843340	3.253538	0.000000	-10.000000	-0.825000	36.450001	381.000000	1023.000000	1023.000000	2046.000000
33.500000	0.001328	0.784646	2.298055	-1.425147	-3.595984	3.507722	0.000000	-10.000000	-0.850000	36.200001	393.166656	1023.000000	1023.000000	2046.000000
33.520000	0.002881	1.702390	2.450675	-1.118209	-3.333899	3.703824	0.000000	-10.000000	-0.850000	35.783333	405.500000	1023.000000	1023.000000	2046.000000
33.540001	0.004500	2.659275	2.711225	-0.895416	-3.117198	3.960664	0.000000	-10.000000	-0.858333	35.500000	417.500000	1023.000000	1023.000000	2046.000000
33.560001	0.005884	3.477485	2.876087	-0.639302	-2.873834	4.114534	0.000000	-10.000000	-0.850000	35.349998	429.333344	1023.000000	1023.000000	2046.000000
33.580002	0.007478	4.419323	3.070229	-0.420830	-2.623413	4.393336	0.000000	-10.000000	-0.833333	35.349998	441.000000	1023.000000	1023.000000	2046.000000
33.599998	0.008843	5.226336	3.270897	-0.191658	-2.457855	4.604952	0.000000	-10.000000	-0.800000	35.099998	453.000000	1023.000000	1023.000000	2046.000000
33.619999	0.010211	6.034426	3.418980	0.054371	-2.252060	4.813134	0.000000	-10.000000	-0.758333	34.583332	464.833344	1023.000000	1023.000000	2046.000000
33.639999	0.011570	6.838031	3.599823	0.254471	-2.076492	5.060229	0.000000	-10.000000	-0.716667	34.133335	476.500000	1023.000000	1023.000000	2046.000000
33.660000	0.012761	7.541688	3.697555	0.474250	-1.865500	5.235384	0.000000	-10.000000	-0.683333	33.250000	487.833344	1023.000000	1023.000000	2046.000000
33.680000	0.014015	8.282690	3.853122	0.688826	-1.700099	5.440840	0.000000	-10.000000	-0.650000	32.766666	499.000000	1023.000000	1023.000000	2046.000000
33.700001	0.015204	8.985641	4.002549	0.893792	-1.537936	5.627236	0.000000	-10.000000	-0.616667	31.783333	510.000000	1023.000000	1023.000000	2046.000000
33.720001	0.016293	9.628897	4.146345	1.061837	-1.408705	5.829420	0.000000	-10.000000	-0.575000	31.100000	520.833313	1023.000000	1023.000000	2046.000000
33.740002	0.017264	10.203217	4.252829	1.238916	-1.253689	5.965161	0.000000	-10.000000	-0.525000	30.166666	531.333313	1023.000000	1023.000000	2046.000000
33.759998	0.018244	10.782257	4.311579	1.406671	-1.087748	6.151755	0.000000	-10.000000	-0.491667	29.066668	541.500000	1023.000000	1023.000000	2046.000000
33.779999	0.019302	11.407712	4.481220	1.577913	-0.971011	6.319590	0.000000	-10.000000	-0.450000	27.850000	551.333313	1023.000000	1023.000000	2046.000000
33.799999	0.020100	11.878805	4.580852	1.751933	-0.855618	6.401638	0.000000	-10.000000	-0.400000	26.500000	560.833313	1023.000000	1023.000000	2046.000000
33.820000	0.020416	12.065746	4.645145	1.808562	-0.816829	6.428868	0.000000	-10.000000	-0.358333	25.316668	570.000000	1023.000000	1023.000000	2046.000000
33.840000	0.019902	11.762029	4.554239	1.771918	-0.830553	6.266426	0.000000	-10.000000	-0.341667	24.350000	578.666687	1023.000000	1023.000000	2046.000000
33.860001	0.019418	11.476155	4.433785	1.719876	-0.844308	6.166801	0.000000	-10.000000	-0.341667	23.550001	587.000000	1023.000000	1023.000000	2046.000000
33.880001	0.019421	11.477949	4.393735	1.768196	-0.826029	6.142046	0.000000	-10.000000	-0.325000	23.233334	595.000000	1023.000000	1023.000000	2046.000000
33.900002	0.020414	12.064641	4.470984	1.940788	-0.706057	6.358927	0.000000	-10.000000	-0.283333	22.466667	602.833313	1023.000000	1023.000000	2046.000000
33.919998	0.021623	12.779356	4.578958	2.246301	-0.604230	6.558327	0.000000	-10.000000	-0.216667	21.383333	610.500000	1023.000000	1023.000000	2046.000000
33.939999	0.022676	13.401742	4.649994	2.574306	-0.542941	6.720384	0.000000	-10.000000	-0.141667	19.266666	617.833313	1023.000000	1023.000000	2046.000000
33.959999	0.022600	13.356685	4.541238	2.686134	-0.496370	6.625683	0.000000	-10.000000	-0.066667	16.466667	624.666687	1023.000000	1023.000000	2046.000000
33.980000	0.021302	12.589560	4.366640	2.498617	-0.581149	6.305452	0.000000	-10.000000	-0.025000	12.833334	630.666687	1023.000000	1023.000000	2046.000000
34.000000	0.018934	11.189985	4.005425	2.186078	-0.821521	5.820003	0.000000	-10.000000	0.008333	8.916667	635.500000	1023.000000	1023.000000	2046.000000
34.020000	0.016343	9.658790	3.550525	1.885665	-1.199027	5.421627	0.000000	-10.000000	0.025000	4.566667	639.000000	1023.000000	1023.000000	2046.000000
34.040001	0.013873	8.198851	3.053648	1.709165	-1.619768	5.055805	0.000000	-10.000000	0.050000	0.433333	641.333313	1023.000000	1023.000000	2046.000000
34.060001	0.012094	7.147270	2.666270	1.532197	-1.921572	4.870377	0.000000	-10.000000	0.075000	-3.300000	642.500000	1023.000000	1023.000000	2046.000000
34.080002	0.010635	6.285389	2.357188	1.393584	-2.148825	4.683442	0.000000	-10.000000	0.083333	-6.366667	643.000000	1023.000000	1023.000000	2046.000000
34.099998	0.009768	5.772694	2.184384	1.298054	-2.274125	4.564381	0.000000	-10.000000	0.091667	-8.316667	643.000000	1023.000000	1023.000000	2046.000000
34.119999	0.008951	5.290270	2.093935	1.234291	-2.474645	4.436689	0.000000	-10.000000	0.100000	-9.616667	643.000000	1023.000000	1023.000000	2046.000000
34.139999	0.008323	4.919187	2.002281	1.226258	-2.655207	4.345854	0.000000	-10.000000	0.116667	-10.416667	643.000000	1023.000000	1023.000000	2046.000000
34.160000	0.007804	4.612329	1.907869	1.136804	-2.776012	4.343668	0.000000	-10.000000	0.150000	-11.816667	643.000000	1023.000000	1023.000000	2046.000000
34.180000	0.007279	4.301680	1.772679	1.136374	-2.857208	4.249834	0.000000	-10.000000	0.183333	-13.383333	635.666687	1023.000000	1023.000000	2046.000000
34.200001	0.006909	4.083261	1.717078	1.157690	-3.013306	4.221799	0.000000	-10.000000	0.225000	-14.833333	626.666687	1023.000000	1023.000000	2046.000000
34.220001	0.006614	3.909158	1.565934	1.156611	-3.048109	4.234721	0.000000	-10.000000	0.241667	-15.833334	615.833313	1023.000000	1023.000000	2046.000000
34.240002	0.006372	3.766063	1.548034	1.168939	-3.163705	4.212795	0.000000	-10.000000	0.250000	-16.383333	610.666687	1023.000000	1023.000000	2046.000000
34.259998	0.006139	3.627998	1.494896	1.116021	-3.185260	4.202341	0.000000	-10.000000	0.250000	-16.800001	605.166687	1023.000000	1023.000000	2046.000000
34.279999	0.006021	3.558464	1.384038	0.980839	-3.095579	4.289165	0.000000	-10.000000	0.266667	-17.366667	599.500000	1023.000000	1023.000000	2046.000000
34.299999	0.005626	3.324970	1.431876	0.782564	-3.179465	4.289994	0.000000	-10.000000	0.300000	-18.283333	593.500000	1023.000000	1023.000000	2046.000000
34.320000	0.005488	3.243248	1.399742	0.631696	-3.123619	4.335429	0.000000	-10.000000	0.341667	-19.400000	587.500000	1023.000000	1023.000000	2046.000000
34.340000	0.005274	3.117087	1.482915	0.409532	-3.106645	4.331285	0.000000	-10.000000	0.383333	-20.466667	581.166687	1023.000000	1023.000000	2046.000000
34.360001	0.004807	2.840928	1.460745	0.118861	-3.007443	4.268765	0.000000	-10.000000	0.416667	-21.716667	574.333313	1023.000000	1023.000000	2046.000000
34.380001	0.004379	2.588076	1.536957	-0.201197	-2.965913	4.218229	0.000000	-10.000000	0.441667	-22.766666	567.166687	1023.000000	1023.000000	2046.000000
34.400002	0.003595	2.124752	1.587631	-0.561962	-2.937216	4.036299	0.000000	-10.000000	0.466667	-23.733334	559.666687	1023.000000	1023.000000	2046.000000
34.419998	0.002849	1.683931	1.606131	-0.840458	-2.959226	3.877484	0.000000	-10.000000	0.475000	-24.166666	552.000000	1023.000000	1023.000000	2046.000000
34.439999	0.002315	1.368324	1.663404	-1.066065	-2.935392	3.706377	0.000000	-10.000000	0.483333	-24.433334	543.666687	1023.000000	1023.000000	2046.000000
34.459999	0.001746	1.031781	1.660013	-1.194736	-2.915457	3.481961	0.000000	-10.000000	0.483333	-24.566668	535.333313	1023.000000	1023.000000	2046.000000
34.480000	0.001480	0.874820	1.785785	-1.317272	-2.980708	3.387015	0.000000	-10.000000	0.508333	-24.616667	527.000000	1023.000000	1023.000000	2046.000000
34.500000	0.000933	0.551232	1.788635	-1.394823	-3.000304	3.157724	0.000000	-10.000000	0.533333	-24.833334	519.000000	1023.000000	1023.000000	2046.000000
34.520000	0.000593	0.350559	1.854331	-1.488335	-3.054696	3.039260	0.000000	-10.000000	0.550000	-25.366667	510.666656	1023.000000	1023.000000	2046.000000
34.540001	0.000078	0.045852	1.875626	-1.606711	-3.114511	2.891448	0.000000	-10.000000	0.550000	-26.066668	502.166656	1023.000000	1023.000000	2046.000000
34.560001	-0.000179	-0.105840	1.848087	-1.702066	-3.088297	2.836436	0.000000	-10.000000	0.583333	-26.833334	493.333344	1023.000000	1023.000000	2046.000000
34.580002	-0.000500	-0.295623	1.908362	-1.783836	-3.123388	2.703238	0.000000	-10.000000	0.616667	-27.383333	484.500000	1023.000000	1023.000000	2046.000000
34.599998	-0.000653	-0.385953	1.956978	-1.872024	-3.116607	2.645700	0.000000	-10.000000	0.650000	-28.100000	475.333344	1023.000000	1023.000000	2046.000000
34.619999	-0.000873	-0.515809	2.005012	-1.901871	-3.118769	2.499820	0.000000	-10.000000	0.666667	-28.566668	466.000000	1023.000000	1023.000000	2046.000000
34.639999	-0.001021	-0.603625	2.001068	-1.972015	-3.035545	2.402867	0.000000	-10.000000	0.683333	-29.100000	456.333344	1023.000000	1023.000000	2046.000000
34.660000	-0.001128	-0.666577	2.112219	-2.004832	-3.098016	2.324051	0.000000	-10.000000	0.700000	-29.333334	446.666656	1023.000000	1023.000000	2046.000000
34.680000	-0.001474	-0.871019	2.091401	-2.047422	-3.060846	2.145848	0.000000	-10.000000	0.700000	-29.600000	437.000000	1023.000000	1023.000000	2046.000000
34.700001	-0.001533	-0.906180	2.184696	-2.138099	-3.083160	2.130383	0.000000	-10.000000	0.691667	-29.316668	427.333344	1023.000000	1023.000000	2046.000000
34.720001	-0.001798	-1.062557	2.182108	-2.215013	-3.051612	2.021960	0.000000	-10.000000	0.675000	-29.083334	417.500000	1023.000000	1023.000000	2046.000000
34.740002	-0.001992	-1.177404	2.238099	-2.296181	-3.119824	2.000502	0.000000	-10.000000	0.675000	-29.016666	407.666656	1023.000000	1023.000000	2046.000000
34.759998	-0.002450	-1.447660	2.239491	-2.386609	-3.183848	1.883306	0.000000	-10.000000	0.666667	-29.083334	398.000000	1023.000000	1023.000000	2046.000000
34.779999	-0.002668	-1.577033	2.241124	-2.439968	-3.232877	1.854689	0.000000	-10.000000	0.675000	-29.250000	388.333344	1023.000000	1023.000000	2046.000000
34.799999	-0.003147	-1.859826	2.271353	-2.571720	-3.328339	1.768880	0.000000	-10.000000	0.675000	-29.116667	378.500000	1023.000000	1023.000000	2046.000000
34.820000	-0.003501	-2.068905	2.296588	-2.629979	-3.415087	1.679574	0.000000	-10.000000	0.683333	-29.116667	368.666656	1023.000000	1023.000000	2046.000000
34.840000	-0.003797	-2.244021	2.317391	-2.706888	-3.465958	1.611433	0.000000	-10.000000	0.691667	-29.066668	359.000000	1023.000000	1023.000000	2046.000000
34.860001	-0.003882	-2.294183	2.392801	-2.716344	-3.482959	1.512318	0.000000	-10.000000	0.683333	-29.050001	349.333344	1023.000000	1023.000000	2046.000000
34.880001	-0.003579	-2.115031	2.553275	-2.713736	-3.516246	1.561676	0.000000	-10.000000	0.675000	-29.033333	339.500000	1023.000000	1023.000000	2046.000000
34.900002	-0.003542	-2.093390	2.529668	-2.691853	-3.489874	1.558669	0.000000	-10.000000	0.658333	-28.783333	329.833344	1023.000000	1023.000000	2046.000000
34.919998	-0.003670	-2.169134	2.514408	-2.681154	-3.556057	1.553669	0.000000	-10.000000	0.650000	-28.433332	320.166656	1023.000000	1023.000000	2046.000000
34.939999	-0.004311	-2.547532	2.477711	-2.737461	-3.710517	1.422735	0.000000	-10.000000	0.650000	-28.033333	310.833344	1023.000000	1023.000000	2046.000000
34.959999	-0.004217	-2.492218	2.488093	-2.735334	-3.748876	1.503899	0.000000	-10.000000	0.641667	-27.650000	301.333344	1023.000000	1023.000000	2046.000000
34.980000	-0.004349	-2.570186	2.479370	-2.702118	-3.832701	1.485263	0.000000	-10.000000	0.641667	-27.383333	292.166656	1023.000000	1023.000000	2046.000000
35.000000	-0.004166	-2.461958	2.489217	-2.598313	-3.874734	1.521873	0.000000	-10.000000	0.625000	-27.400000	283.000000	1023.000000	1023.000000	2046.000000
35.020000	-0.004641	-2.743129	2.407333	-2.576208	-3.962995	1.388741	0.000000	-10.000000	0.633333	-27.633333	273.833344	1023.000000	1023.000000	2046.000000
35.040001	-0.005991	-3.540750	2.202923	-2.726078	-4.128551	1.110956	0.000000	-10.000000	0.616667	-27.916668	264.666656	1023.000000	1023.000000	2046.000000
35.060001	-0.008242	-4.871120	1.862743	-2.918991	-4.453110	0.638238	0.000000	-10.000000	0.600000	-27.383333	255.333328	1023.000000	1023.000000	2046.000000
35.080002	-0.011228	-6.635978	1.404220	-3.230884	-4.913344	0.104030	0.000000	-10.000000	0.550000	-26.466667	246.333328	1023.000000	1023.000000	2046.000000
35.099998	-0.014370	-8.492443	0.753908	-3.441146	-5.400534	-0.404670	0.000000	-10.000000	0.516667	-25.200001	237.500000	1023.000000	1023.000000	2046.000000
35.119999	-0.017160	-10.141702	0.160208	-3.646892	-5.909502	-0.745516	0.000000	-10.000000	0.500000	-24.550001	229.166672	1023.000000	1023.000000	2046.000000
35.139999	-0.019040	-11.252728	-0.218953	-3.798097	-6.308887	-0.926790	0.000000	-10.000000	0.500000	-24.150000	221.000000	1023.000000	1023.000000	2046.000000
35.160000	-0.020339	-12.020439	-0.491863	-3.895802	-6.573704	-1.059070	0.000000	-10.000000	0.491667	-23.916668	213.000000	1023.000000	1023.000000	2046.000000
35.180000	-0.021619	-12.777060	-0.740625	-4.024292	-6.795082	-1.217060	0.000000	-10.000000	0.466667	-23.516666	205.000000	1023.000000	1023.000000	2046.000000
35.200001	-0.022544	-13.323298	-0.900189	-4.098279	-6.982318	-1.342513	0.000000	-10.000000	0.450000	-23.116667	197.000000	1023.000000	1023.000000	2046.000000
35.220001	-0.023468	-13.869326	-1.048153	-4.190910	-7.197759	-1.432503	0.000000	-10.000000	0.441667	-23.100000	189.166672	1023.000000	1023.000000	2046.000000
35.240002	-0.024155	-14.275386	-1.185647	-4.245770	-7.334173	-1.509796	0.000000	-10.000000	0.450000	-23.250000	181.500000	1023.000000	1023.000000	2046.000000
35.259998	-0.024801	-14.657333	-1.327983	-4.335153	-7.449435	-1.544763	0.000000	-10.000000	0.441667	-23.466667	173.833328	1023.000000	1023.000000	2046.000000
35.279999	-0.025178	-14.880373	-1.408448	-4.363195	-7.555747	-1.552982	0.000000	-10.000000	0.425000	-23.166668	166.000000	1023.000000	1023.000000	2046.000000
35.299999	-0.025512	-15.077633	-1.497069	-4.376461	-7.637925	-1.566178	0.000000	-10.000000	0.408333	-22.800001	158.166672	1023.000000	1023.000000	2046.000000
35.320000	-0.025686	-15.180411	-1.510263	-4.430732	-7.682355	-1.557060	0.000000	-10.000000	0.391667	-22.116667	150.500000	1023.000000	1023.000000	2046.000000
35.340000	-0.025744	-15.214729	-1.481323	-4.503119	-7.746869	-1.483419	0.000000	-10.000000	0.383333	-21.600000	143.166672	1023.000000	1023.000000	2046.000000
35.360001	-0.025949	-15.335861	-1.475412	-4.722990	-7.728985	-1.408475	0.000000	-10.000000	0.383333	-21.133333	136.000000	1023.000000	1023.000000	2046.000000
35.380001	-0.025924	-15.321028	-1.369528	-4.906952	-7.727862	-1.316685	0.000000	-10.000000	0.391667	-21.183334	129.000000	1023.000000	1023.000000	2046.000000
35.400002	-0.025820	-15.259651	-1.187013	-5.100251	-7.667812	-1.304574	0.000000	-10.000000	0.400000	-21.166668	121.833336	1023.000000	1023.000000	2046.000000
35.419998	-0.025679	-15.176415	-1.095544	-5.288485	-7.524020	-1.268368	0.000000	-10.000000	0.383333	-21.033335	114.666664	1023.000000	1023.000000	2046.000000
35.439999	-0.026028	-15.382805	-1.016427	-5.611751	-7.450421	-1.304207	0.000000	-10.000000	0.383333	-20.650000	107.666664	1023.000000	1023.000000	2046.000000
35.459999	-0.026495	-15.658669	-0.988223	-5.882167	-7.399316	-1.388963	0.000000	-10.000000	0.366667	-20.283333	100.833336	1023.000000	1023.000000	2046.000000
35.480000	-0.026964	-15.935738	-0.907252	-6.137062	-7.419188	-1.472236	0.000000	-10.000000	0.366667	-19.666666	94.166664	1023.000000	1023.000000	2046.000000
35.500000	-0.027501	-16.253178	-0.863569	-6.319151	-7.446509	-1.623949	0.000000	-10.000000	0.316667	-18.600000	87.666664	1023.000000	1023.000000	2046.000000
35.520000	-0.027840	-16.453531	-0.831277	-6.399153	-7.499599	-1.723501	0.000000	-10.000000	0.275000	-17.516666	81.500000	1023.000000	1023.000000	2046.000000
35.540001	-0.028041	-16.572039	-0.741581	-6.473768	-7.547323	-1.809367	0.000000	-10.000000	0.225000	-16.283333	75.500000	1023.000000	1023.000000	2046.000000
35.560001	-0.028233	-16.685598	-0.693452	-6.462143	-7.580711	-1.949292	0.000000	-10.000000	0.208333	-15.233334	70.000000	1023.000000	1023.000000	2046.000000
35.580002	-0.028235	-16.687132	-0.566124	-6.474353	-7.674973	-1.971682	0.000000	-10.000000	0.191667	-14.183333	64.833336	1023.000000	1023.000000	2046.000000
35.599998	-0.028293	-16.721134	-0.519595	-6.530080	-7.689259	-1.982201	0.000000	-10.000000	0.200000	-13.516666	60.166668	1023.000000	1023.000000	2046.000000
35.619999	-0.028164	-16.644665	-0.471767	-6.473684	-7.718696	-1.980518	0.000000	-10.000000	0.200000	-13.116667	55.500000	1023.000000	1023.000000	2046.000000
35.639999	-0.028074	-16.591673	-0.403269	-6.482780	-7.749275	-1.956349	0.000000	-10.000000	0.208333	-12.866667	51.166668	1023.000000	1023.000000	2046.000000
35.660000	-0.027886	-16.480747	-0.376047	-6.437290	-7.717592	-1.949819	0.000000	-10.000000	0.183333	-12.616667	47.000000	1023.000000	1023.000000	2046.000000
35.680000	-0.027636	-16.333067	-0.302332	-6.375786	-7.730773	-1.924175	0.000000	-10.000000	0.158333	-12.216667	43.000000	1023.000000	1023.000000	2046.000000
35.700001	-0.027349	-16.163477	-0.239670	-6.317350	-7.698740	-1.907716	0.000000	-10.000000	0.125000	-11.700000	39.000000	1023.000000	1023.000000	2046.000000
35.720001	-0.026950	-15.927509	-0.158805	-6.285251	-7.649073	-1.834381	0.000000	-10.000000	0.108333	-11.216667	35.000000	1023.000000	1023.000000	2046.000000
35.740002	-0.026669	-15.761102	-0.080711	-6.237242	-7.627044	-1.816105	0.000000	-10.000000	0.100000	-10.633333	31.000000	1023.000000	1023.000000	2046.000000
35.759998	-0.026350	-15.572914	-0.020864	-6.166753	-7.571731	-1.813567	0.000000	-10.000000	0.100000	-10.150001	27.333334	1023.000000	1023.000000	2046.000000
35.779999	-0.026051	-15.395879	0.071840	-6.139944	-7.569882	-1.757893	0.000000	-10.000000	0.100000	-9.550000	23.833334	1023.000000	1023.000000	2046.000000
35.799999	-0.025772	-15.231489	0.138927	-6.130080	-7.527106	-1.713231	0.000000	-10.000000	0.091667	-9.033334	20.666666	1023.000000	1023.000000	2046.000000
35.820000	-0.025571	-15.112537	0.204551	-6.092930	-7.532500	-1.691658	0.000000	-10.000000	0.083333	-8.233334	17.666666	1023.000000	1023.000000	2046.000000
35.840000	-0.025409	-15.016979	0.203200	-6.053975	-7.463633	-1.702571	0.000000	-10.000000	0.075000	-7.200000	14.333333	1023.000000	1023.000000	2046.000000
35.860001	-0.025191	-14.887834	0.297515	-6.034508	-7.517795	-1.633046	0.000000	-10.000000	0.066667	-6.083333	11.333333	1023.000000	1023.000000	2046.000000
35.880001	-0.025025	-14.789616	0.305568	-5.987199	-7.473953	-1.634032	0.000000	-10.000000	0.058333	-5.300000	9.166667	1023.000000	1023.000000	2046.000000
35.900002	-0.024720	-14.609311	0.361075	-5.938922	-7.470023	-1.561441	0.000000	-10.000000	0.050000	-4.783333	7.833333	1023.000000	1023.000000	2046.000000
35.919998	-0.024590	-14.532873	0.449679	-5.938447	-7.505650	-1.538456	0.000000	-10.000000	0.050000	-4.466667	6.833333	1023.000000	1023.000000	2046.000000
35.939999	-0.024295	-14.358172	0.456620	-5.879870	-7.459202	-1.475721	0.000000	-10.000000	0.050000	-4.000000	5.166667	1023.000000	1023.000000	2046.000000
35.959999	-0.024016	-14.193297	0.532888	-5.821880	-7.426656	-1.477649	0.000000	-10.000000	0.041667	-3.600000	3.833333	1023.000000	1023.000000	2046.000000
35.980000	-0.023718	-14.017346	0.568459	-5.801730	-7.383905	-1.400170	0.000000	-10.000000	0.041667	-3.183333	2.500000	1023.000000	1023.000000	2046.000000
36.000000	-0.023307	-13.774635	0.671859	-5.716878	-7.343838	-1.385780	0.000000	-10.000000	0.041667	-2.766667	1.500000	1023.000000	1023.000000	2046.000000
36.020000	-0.022697	-13.413980	0.808267	-5.613401	-7.292887	-1.315959	0.000000	-10.000000	0.041667	-2.150000	0.666667	1023.000000	1023.000000	2046.000000
36.040001	-0.022286	-13.170869	0.892256	-5.556484	-7.257425	-1.249215	0.000000	-10.000000	0.033333	-1.216667	0.166667	1023.000000	1023.000000	2046.000000
36.060001	-0.022132	-13.080173	0.852419	-5.503316	-7.191980	-1.237296	0.000000	-10.000000	0.025000	0.200000	0.000000	1023.000000	1023.000000	2046.000000
36.080002	-0.022270	-13.161803	0.803691	-5.435923	-7.251643	-1.277929	0.000000	-10.000000	0.025000	1.766667	0.000000	1023.000000	1023.000000	2046.000000
36.099998	-0.022438	-13.261014	0.759062	-5.433956	-7.304976	-1.281144	0.000000	-10.000000	0.008333	3.733333	0.000000	1023.000000	1023.000000	2046.000000
36.119999	-0.022076	-13.046647	0.794155	-5.332183	-7.299794	-1.208825	0.000000	-10.000000	0.000000	5.850000	0.000000	1023.000000	1023.000000	2046.000000
36.139999	-0.021507	-12.710627	0.824165	-5.130495	-7.301268	-1.103029	0.000000	-10.000000	-0.008333	8.016666	0.000000	1023.000000	1023.000000	2046.000000
36.160000	-0.020586	-12.166554	0.837313	-4.896291	-7.237666	-0.869910	0.000000	-10.000000	-0.016667	9.850000	0.000000	1023.000000	1023.000000	2046.000000
36.180000	-0.020184	-11.928572	0.781296	-4.775707	-7.137566	-0.796595	0.000000	-10.000000	-0.058333	11.333334	0.000000	1023.000000	1023.000000	2046.000000
36.200001	-0.020513	-12.123432	0.648430	-4.773388	-7.148938	-0.849536	0.000000	-10.000000	-0.125000	13.316667	0.000000	1023.000000	1023.000000	2046.000000
36.220001	-0.021598	-12.764374	0.427842	-4.850074	-7.243251	-1.098892	0.000000	-10.000000	-0.200000	15.750000	4.000000	1023.000000	1023.000000	2046.000000
36.240002	-0.023428	-13.845723	0.110341	-5.049562	-7.429225	-1.477276	0.000000	-10.000000	-0.283333	18.900000	12.500000	1023.000000	1023.000000	2046.000000
36.259998	-0.025602	-15.130896	-0.452940	-5.249706	-7.695181	-1.733069	0.000000	-10.000000	-0.325000	21.450001	23.333334	1023.000000	1023.000000	2046.000000
36.279999	-0.027340	-16.157877	-0.941066	-5.347144	-8.004186	-1.865481	0.000000	-10.000000	-0.366667	23.333334	32.666668	1023.000000	1023.000000	2046.000000
36.299999	-0.027999	-16.547358	-1.200424	-5.374533	-8.162579	-1.809823	0.000000	-10.000000	-0.391667	24.400000	40.166668	1023.000000	1023.000000	2046.000000
36.320000	-0.028177	-16.652338	-1.371156	-5.297143	-8.201478	-1.782561	0.000000	-10.000000	-0.441667	25.633333	48.166668	1023.000000	1023.000000	2046.000000
36.340000	-0.027947	-16.516455	-1.443844	-5.233358	-8.175368	-1.663885	0.000000	-10.000000	-0.475000	26.666668	56.500000	1023.000000	1023.000000	2046.000000
36.360001	-0.027775	-16.415112	-1.486960	-5.150191	-8.157140	-1.620821	0.000000	-10.000000	-0.500000	27.650002	65.333336	1023.000000	1023.000000	2046.000000
36.380001	-0.027289	-16.127590	-1.484094	-5.044580	-8.129514	-1.469404	0.000000	-10.000000	-0.525000	28.316668	74.333336	1023.000000	1023.000000	2046.000000
36.400002	-0.026605	-15.723292	-1.465890	-4.920197	-8.046610	-1.290596	0.000000	-10.000000	-0.558333	29.033335	83.833336	1023.000000	1023.000000	2046.000000
36.419998	-0.025908	-15.311479	-1.440515	-4.717993	-7.985904	-1.167065	0.000000	-10.000000	-0.583333	29.783335	93.333336	1023.000000	1023.000000	2046.000000
36.439999	-0.024828	-14.673463	-1.323839	-4.561252	-7.895017	-0.893355	0.000000	-10.000000	-0.616667	30.516666	103.333336	1023.000000	1023.000000	2046.000000
36.459999	-0.023912	-14.132198	-1.294990	-4.340436	-7.735024	-0.761748	0.000000	-10.000000	-0.641667	31.366667	113.333336	1023.000000	1023.000000	2046.000000
36.480000	-0.022704	-13.417911	-1.123343	-4.221353	-7.608292	-0.464922	0.000000	-10.000000	-0.683333	32.083336	123.666664	1023.000000	1023.000000	2046.000000
36.500000	-0.021383	-12.637501	-1.007164	-4.042248	-7.382663	-0.205427	0.000000	-10.000000	-0.716667	32.633335	134.166672	1023.000000	1023.000000	2046.000000
36.520000	-0.020120	-11.890941	-0.819784	-4.050377	-7.152675	0.131895	0.000000	-10.000000	-0.733333	33.066666	145.000000	1023.000000	1023.000000	2046.000000
36.540001	-0.018727	-11.067596	-0.537042	-4.005366	-6.912926	0.387737	0.000000	-10.000000	-0.741667	33.566666	156.000000	1023.000000	1023.000000	2046.000000
36.560001	-0.017386	-10.275376	-0.256559	-3.989312	-6.620310	0.590804	0.000000	-10.000000	-0.733333	33.850002	167.000000	1023.000000	1023.000000	2046.000000
36.580002	-0.016184	-9.564599	-0.036486	-4.030082	-6.324874	0.826843	0.000000	-10.000000	-0.725000	33.850002	178.166672	1023.000000	1023.000000	2046.000000
36.599998	-0.015285	-9.033142	0.147823	-4.089594	-6.056502	0.965130	0.000000	-10.000000	-0.725000	33.766666	189.500000	1023.000000	1023.000000	2046.000000
36.619999	-0.014403	-8.512323	0.361962	-4.116436	-5.860487	1.102638	0.000000	-10.000000	-0.741667	33.799999	200.833328	1023.000000	1023.000000	2046.000000
36.639999	-0.013767	-8.136269	0.463610	-4.130095	-5.639879	1.170095	0.000000	-10.000000	-0.766667	33.983334	208.333328	1023.000000	1023.000000	2046.000000
36.660000	-0.012941	-7.648075	0.619935	-4.034341	-5.486922	1.253253	0.000000	-10.000000	-0.783333	34.216667	219.666672	1023.000000	1023.000000	2046.000000
36.680000	-0.012052	-7.122963	0.748433	-3.876610	-5.317932	1.323145	0.000000	-10.000000	-0.808333	34.750000	231.166672	1023.000000	1023.000000	2046.000000
36.700001	-0.011068	-6.541017	0.888703	-3.645671	-5.174445	1.390396	0.000000	-10.000000	-0.833333	35.216667	246.500000	1023.000000	1023.000000	2046.000000
36.720001	-0.009938	-5.873482	1.063219	-3.430796	-5.048675	1.542769	0.000000	-10.000000	-0.850000	35.650002	258.166656	1023.000000	1023.000000	2046.000000
36.740002	-0.008877	-5.246370	1.218512	-3.265713	-4.919821	1.720652	0.000000	-10.000000	-0.833333	35.700001	270.000000	1023.000000	1023.000000	2046.000000
36.759998	-0.007852	-4.640328	1.334385	-3.079512	-4.736430	1.841230	0.000000	-10.000000	-0.808333	35.549999	282.000000	1023.000000	1023.000000	2046.000000
36.779999	-0.006686	-3.951592	1.468236	-2.898909	-4.571136	2.050216	0.000000	-10.000000	-0.783333	34.916668	294.000000	1023.000000	1023.000000	2046.000000
36.799999	-0.005379	-3.178910	1.640372	-2.672030	-4.375369	2.228118	0.000000	-10.000000	-0.766667	34.299999	305.666656	1023.000000	1023.000000	2046.000000
36.820000	-0.004071	-2.405849	1.795690	-2.423127	-4.218650	2.440238	0.000000	-10.000000	-0.775000	34.083332	317.166656	1023.000000	1023.000000	2046.000000
36.840000	-0.002550	-1.507241	1.949312	-2.208334	-3.961402	2.713183	0.000000	-10.000000	-0.766667	34.216667	328.500000	1023.000000	1023.000000	2046.000000
36.860001	-0.001087	-0.642252	2.161514	-1.964328	-3.740525	2.901088	0.000000	-10.000000	-0.783333	34.500000	340.000000	1023.000000	1023.000000	2046.000000
36.880001	0.000455	0.268613	2.350423	-1.722252	-3.503108	3.143551	0.000000	-10.000000	-0.783333	34.783333	351.500000	1023.000000	1023.000000	2046.000000
36.900002	0.002008	1.186964	2.539727	-1.477909	-3.253940	3.379085	0.000000	-10.000000	-0.808333	35.083336	363.166656	1023.000000	1023.000000	2046.000000
36.919998	0.003581	2.116379	2.737048	-1.214198	-3.013683	3.607212	0.000000	-10.000000	-0.825000	35.300003	374.666656	1023.000000	1023.000000	2046.000000
36.939999	0.004965	2.934099	2.860118	-1.002164	-2.766588	3.842733	0.000000	-10.000000	-0.841667	35.383335	386.333344	1023.000000	1023.000000	2046.000000
36.959999	0.006529	3.858414	3.095747	-0.760585	-2.584774	4.108027	0.000000	-10.000000	-0.850000	35.500000	398.000000	1023.000000	1023.000000	2046.000000
36.980000	0.007897	4.667095	3.238629	-0.493475	-2.376956	4.298897	0.000000	-10.000000	-0.841667	35.483334	410.000000	1023.000000	1023.000000	2046.000000
37.000000	0.009343	5.521982	3.400751	-0.266027	-2.155870	4.543128	0.000000	-10.000000	-0.833333	35.466667	422.000000	1023.000000	1023.000000	2046.000000
37.020000	0.010717	6.333972	3.580570	-0.016947	-1.978641	4.748991	0.000000	-10.000000	-0.808333	35.016670	434.000000	1023.000000	1023.000000	2046.000000
37.040001	0.011962	7.069400	3.725765	0.185227	-1.796935	4.955343	0.000000	-10.000000	-0.758333	34.550003	445.666656	1023.000000	1023.000000	2046.000000
37.060001	0.013227	7.817118	3.890768	0.391593	-1.647507	5.182264	0.000000	-10.000000	-0.725000	33.750000	457.166656	1023.000000	1023.000000	2046.000000
37.080002	0.014395	8.507622	4.013376	0.606545	-1.501752	5.389452	0.000000	-10.000000	-0.666667	33.049999	468.333344	1023.000000	1023.000000	2046.000000
37.099998	0.015524	9.174946	4.143900	0.807268	-1.333828	5.557604	0.000000	-10.000000	-0.650000	32.216667	479.500000	1023.000000	1023.000000	2046.000000
37.119999	0.016600	9.810332	4.298195	1.020209	-1.210058	5.701987	0.000000	-10.000000	-0.583333	31.366667	490.500000	1023.000000	1023.000000	2046.000000
37.139999	0.017530	10.360177	4.405292	1.183929	-1.073348	5.844305	0.000000	-10.000000	-0.558333	30.433334	501.166656	1023.000000	1023.000000	2046.000000
37.160000	0.017663	10.438749	4.371788	1.256461	-1.013858	5.824358	0.000000	-10.000000	-0.508333	29.466667	511.500000	1023.000000	1023.000000	2046.000000
37.180000	0.017321	10.236636	4.308902	1.218009	-1.060659	5.770384	0.000000	-10.000000	-0.491667	28.583334	521.500000	1023.000000	1023.000000	2046.000000
37.200001	0.017069	10.087693	4.179804	1.232981	-1.048651	5.723559	0.000000	-10.000000	-0.433333	27.483334	531.166687	1023.000000	1023.000000	2046.000000
37.220001	0.017435	10.304049	4.210445	1.303398	-1.031900	5.822105	0.000000	-10.000000	-0.358333	25.850000	540.500000	1023.000000	1023.000000	2046.000000
37.240002	0.018802	11.112009	4.316629	1.526837	-0.860101	6.128644	0.000000	-10.000000	-0.275000	23.916666	549.333313	1023.000000	1023.000000	2046.000000
37.259998	0.019950	11.790374	4.449022	1.848817	-0.820471	6.313006	0.000000	-10.000000	-0.191667	21.483334	557.666687	1023.000000	1023.000000	2046.000000
37.279999	0.020703	12.235628	4.434343	2.136893	-0.736687	6.401078	0.000000	-10.000000	-0.133333	18.933334	565.333313	1023.000000	1023.000000	2046.000000
37.299999	0.020090	11.873486	4.249186	2.150567	-0.749778	6.223511	0.000000	-10.000000	-0.058333	15.783334	572.166687	1023.000000	1023.000000	2046.000000
37.320000	0.018531	10.952036	4.031722	1.925390	-0.880482	5.875406	0.000000	-10.000000	-0.025000	12.833333	578.000000	1023.000000	1023.000000	2046.000000
37.340000	0.016026	9.471624	3.607482	1.601461	-1.153293	5.415974	0.000000	-10.000000	0.008333	9.900000	582.833313	1023.000000	1023.000000	2046.000000
37.360001	0.013532	7.997276	3.152690	1.357320	-1.605307	5.092573	0.000000	-10.000000	0.025000	6.833333	586.500000	1023.000000	1023.000000	2046.000000
37.380001	0.011405	6.740455	2.735573	1.207103	-1.993728	4.791506	0.000000	-10.000000	0.041667	2.750000	589.333313	1023.000000	1023.000000	2046.000000
37.400002	0.009941	5.874903	2.421290	1.088163	-2.262092	4.627542	0.000000	-10.000000	0.050000	-0.583333	591.000000	1023.000000	1023.000000	2046.000000
37.419998	0.008793	5.196540	2.184526	0.987771	-2.455181	4.479424	0.000000	-10.000000	0.050000	-2.816667	591.833313	1023.000000	1023.000000	2046.000000
37.439999	0.008088	4.779862	2.013321	0.896535	-2.558479	4.428485	0.000000	-10.000000	0.058333	-3.616667	592.000000	1023.000000	1023.000000	2046.000000
37.459999	0.007341	4.338503	1.875371	0.875907	-2.686745	4.273970	0.000000	-10.000000	0.075000	-4.800000	592.000000	1023.000000	1023.000000	2046.000000
37.480000	0.006871	4.060648	1.789412	0.857648	-2.845387	4.258975	0.000000	-10.000000	0.091667	-6.550000	592.000000	1023.000000	1023.000000	2046.000000
37.500000	0.006436	3.803607	1.697040	0.860150	-2.944764	4.191180	0.000000	-10.000000	0.116667	-8.516666	592.000000	1023.000000	1023.000000	2046.000000
37.520000	0.006187	3.656570	1.618791	0.859193	-3.046436	4.225022	0.000000	-10.000000	0.133333	-9.916667	592.000000	1023.000000	1023.000000	2046.000000
37.540001	0.005798	3.426330	1.528527	0.895410	-3.152296	4.154689	0.000000	-10.000000	0.150000	-11.166667	592.000000	1023.000000	1023.000000	2046.000000
37.560001	0.005737	3.390363	1.451529	0.922908	-3.206236	4.222162	0.000000	-10.000000	0.150000	-11.783334	592.000000	1023.000000	1023.000000	2046.000000
37.580002	0.005488	3.243305	1.397199	0.915253	-3.256861	4.187714	0.000000	-10.000000	0.150000	-12.450001	583.500000	1023.000000	1023.000000	2046.000000
37.599998	0.005560	3.285867	1.381489	0.882029	-3.248721	4.271070	0.000000	-10.000000	0.150000	-12.616667	573.500000	1023.000000	1023.000000	2046.000000
37.619999	0.005514	3.258644	1.330118	0.766963	-3.196403	4.357965	0.000000	-10.000000	0.150000	-12.933333	562.166687	1023.000000	1023.000000	2046.000000
37.639999	0.005444	3.217510	1.347511	0.665231	-3.187135	4.391903	0.000000	-10.000000	0.150000	-13.200001	559.333313	1023.000000	1023.000000	2046.000000
37.660000	0.005465	3.229956	1.419989	0.524491	-3.154269	4.439744	0.000000	-10.000000	0.150000	-13.533334	556.500000	1023.000000	1023.000000	2046.000000
37.680000	0.005433	3.210960	1.494053	0.333447	-3.094691	4.478151	0.000000	-10.000000	0.150000	-13.700001	553.500000	1023.000000	1023.000000	2046.000000
37.700001	0.005256	3.106476	1.564830	0.023040	-3.007078	4.525685	0.000000	-10.000000	0.175000	-14.350000	548.833313	1023.000000	1023.000000	2046.000000
37.720001	0.004747	2.805440	1.573610	-0.249658	-2.911539	4.393027	0.000000	-10.000000	0.208333	-15.116667	542.333313	1023.000000	1023.000000	2046.000000
37.740002	0.004361	2.577283	1.662301	-0.536261	-2.850537	4.301780	0.000000	-10.000000	0.241667	-16.000000	535.500000	1023.000000	1023.000000	2046.000000
37.759998	0.003892	2.300154	1.689341	-0.739200	-2.814710	4.164722	0.000000	-10.000000	0.250000	-16.400000	530.333313	1023.000000	1023.000000	2046.000000
37.779999	0.003532	2.087404	1.753394	-0.878410	-2.835213	4.047634	0.000000	-10.000000	0.258333	-16.600000	526.666687	1023.000000	1023.000000	2046.000000
37.799999	0.003201	1.892008	1.780700	-0.944803	-2.822185	3.878296	0.000000	-10.000000	0.266667	-16.966667	521.000000	1023.000000	1023.000000	2046.000000
37.820000	0.003018	1.783684	1.904525	-1.039306	-2.889961	3.808426	0.000000	-10.000000	0.275000	-17.583334	513.333313	1023.000000	1023.000000	2046.000000
37.840000	0.002615	1.545724	1.914621	-1.090055	-2.914763	3.635921	0.000000	-10.000000	0.275000	-18.100000	507.500000	1023.000000	1023.000000	2046.000000
37.860001	0.002416	1.427816	1.999982	-1.128098	-2.977523	3.533456	0.000000	-10.000000	0.316667	-18.633333	503.500000	1023.000000	1023.000000	2046.000000
37.880001	0.002203	1.301981	1.981278	-1.209596	-2.952193	3.482492	0.000000	-10.000000	0.341667	-19.166668	499.500000	1023.000000	1023.000000	2046.000000
37.900002	0.002153	1.272313	2.042375	-1.243344	-2.968879	3.442161	0.000000	-10.000000	0.383333	-20.333334	490.833344	1023.000000	1023.000000	2046.000000
37.919998	0.002095	1.238162	2.053316	-1.293526	-2.909908	3.388280	0.000000	-10.000000	0.383333	-21.266666	481.666656	1023.000000	1023.000000	2046.000000
37.939999	0.002118	1.251696	2.154895	-1.300988	-2.933748	3.331538	0.000000	-10.000000	0.400000	-21.950001	474.500000	1023.000000	1023.000000	2046.000000
37.959999	0.002125	1.255804	2.238444	-1.329499	-2.925601	3.272460	0.000000	-10.000000	0.416667	-22.283333	469.666656	1023.000000	1023.000000	2046.000000
37.980000	0.002047	1.210053	2.266390	-1.345113	-2.895210	3.183986	0.000000	-10.000000	0.450000	-22.983334	462.000000	1023.000000	1023.000000	2046.000000
38.000000	0.002044	1.208040	2.350797	-1.392743	-2.867815	3.117801	0.000000	-10.000000	0.483333	-23.683334	454.333344	1023.000000	1023.000000	2046.000000
38.020000	0.001882	1.112075	2.367617	-1.451076	-2.817125	3.012659	0.000000	-10.000000	0.508333	-24.166668	446.333344	1023.000000	1023.000000	2046.000000
38.040001	0.001687	0.996830	2.450364	-1.502498	-2.847153	2.896117	0.000000	-10.000000	0.516667	-24.516666	441.000000	1023.000000	1023.000000	2046.000000
38.060001	0.001393	0.823463	2.441147	-1.598985	-2.843469	2.824771	0.000000	-10.000000	0.516667	-24.783333	433.000000	1023.000000	1023.000000	2046.000000
38.080002	0.001120	0.662043	2.484473	-1.666668	-2.892918	2.737155	0.000000	-10.000000	0.525000	-25.100000	422.000000	1023.000000	1023.000000	2046.000000
38.099998	0.000748	0.442004	2.445404	-1.747283	-2.868194	2.612078	0.000000	-10.000000	0.533333	-25.133333	413.666656	1023.000000	1023.000000	2046.000000
38.119999	0.000353	0.208783	2.466192	-1.823781	-2.970638	2.537009	0.000000	-10.000000	0.550000	-25.500000	402.500000	1023.000000	1023.000000	2046.000000
38.139999	0.000026	0.015551	2.485758	-1.936123	-3.014098	2.480015	0.000000	-10.000000	0.550000	-25.750000	397.000000	1023.000000	1023.000000	2046.000000
38.160000	-0.000288	-0.170437	2.483904	-1.974015	-3.082568	2.402242	0.000000	-10.000000	0.550000	-26.100000	388.666656	1023.000000	1023.000000	2046.000000
38.180000	-0.000782	-0.461912	2.498826	-2.048222	-3.177219	2.264703	0.000000	-10.000000	0.558333	-26.216667	382.833344	1023.000000	1023.000000	2046.000000
38.200001	-0.000950	-0.561527	2.556012	-2.158406	-3.214904	2.255770	0.000000	-10.000000	0.566667	-26.533335	371.166656	1023.000000	1023.000000	2046.000000
38.220001	-0.001101	-0.650490	2.660583	-2.192934	-3.267787	2.149647	0.000000	-10.000000	0.575000	-26.750000	362.333344	1023.000000	1023.000000	2046.000000
38.240002	-0.000988	-0.583889	2.739726	-2.203377	-3.251351	2.131113	0.000000	-10.000000	0.583333	-27.050001	353.500000	1023.000000	1023.000000	2046.000000
38.259998	-0.000950	-0.561524	2.784201	-2.188225	-3.296165	2.138664	0.000000	-10.000000	0.591667	-27.116667	347.500000	1023.000000	1023.000000	2046.000000
38.279999	-0.001300	-0.768069	2.695132	-2.204675	-3.315470	2.056944	0.000000	-10.000000	0.616667	-27.316668	338.333344	1023.000000	1023.000000	2046.000000
38.299999	-0.001814	-1.071857	2.651093	-2.302620	-3.440039	2.019709	0.000000	-10.000000	0.600000	-27.133333	329.166656	1023.000000	1023.000000	2046.000000
38.320000	-0.002005	-1.185078	2.614482	-2.325369	-3.455844	1.981652	0.000000	-10.000000	0.583333	-27.066668	320.000000	1023.000000	1023.000000	2046.000000
38.340000	-0.002195	-1.297258	2.568851	-2.304059	-3.501341	1.939290	0.000000	-10.000000	0.583333	-26.800001	308.000000	1023.000000	1023.000000	2046.000000
38.360001	-0.002044	-1.207935	2.645841	-2.166796	-3.630893	1.943912	0.000000	-10.000000	0.616667	-26.816668	299.000000	1023.000000	1023.000000	2046.000000
38.380001	-0.002297	-1.357694	2.546660	-2.143014	-3.639208	1.877868	0.000000	-10.000000	0.650000	-27.049999	290.000000	1023.000000	1023.000000	2046.000000
38.400002	-0.003535	-2.089297	2.432411	-2.247885	-3.841702	1.567878	0.000000	-10.000000	0.650000	-27.233334	284.000000	1023.000000	1023.000000	2046.000000
38.419998	-0.005791	-3.422695	2.054684	-2.478629	-4.126977	1.128226	0.000000	-10.000000	0.616667	-26.933334	272.000000	1023.000000	1023.000000	2046.000000
38.439999	-0.008747	-5.169574	1.607853	-2.763921	-4.544262	0.530757	0.000000	-10.000000	0.583333	-26.333334	263.000000	1023.000000	1023.000000	2046.000000
38.459999	-0.012071	-7.134116	0.967595	-3.035020	-5.083759	0.017068	0.000000	-10.000000	0.541667	-25.533333	254.000000	1023.000000	1023.000000	2046.000000
38.480000	-0.014912	-8.813046	0.318621	-3.216770	-5.581619	-0.333278	0.000000	-10.000000	0.525000	-24.950001	248.333328	1023.000000	1023.000000	2046.000000
38.500000	-0.016928	-10.004380	-0.054025	-3.406587	-6.010592	-0.533175	0.000000	-10.000000	0.508333	-24.450001	240.000000	1023.000000	1023.000000	2046.000000
38.520000	-0.018375	-10.859384	-0.381146	-3.514662	-6.256472	-0.707104	0.000000	-10.000000	0.500000	-24.000000	232.000000	1023.000000	1023.000000	2046.000000
38.540001	-0.019642	-11.608714	-0.571089	-3.597054	-6.533387	-0.907184	0.000000	-10.000000	0.500000	-23.750000	224.000000	1023.000000	1023.000000	2046.000000
38.560001	-0.020645	-12.201256	-0.799896	-3.702285	-6.670442	-1.028632	0.000000	-10.000000	0.475000	-23.250000	216.000000	1023.000000	1023.000000	2046.000000
38.580002	-0.021544	-12.732776	-0.946864	-3.806528	-6.871722	-1.107663	0.000000	-10.000000	0.458333	-23.216667	208.000000	1023.000000	1023.000000	2046.000000
38.599998	-0.022399	-13.237837	-1.115535	-3.895962	-7.017537	-1.208802	0.000000	-10.000000	0.441667	-23.150000	200.166672	1023.000000	1023.000000	2046.000000
38.619999	-0.022860	-13.510551	-1.211303	-3.985897	-7.146197	-1.167154	0.000000	-10.000000	0.441667	-23.483334	192.500000	1023.000000	1023.000000	2046.000000
38.639999	-0.023392	-13.824572	-1.297188	-4.047744	-7.269001	-1.210638	0.000000	-10.000000	0.433333	-23.583334	184.833328	1023.000000	1023.000000	2046.000000
38.660000	-0.023719	-14.018022	-1.367499	-4.075268	-7.363733	-1.211522	0.000000	-10.000000	0.425000	-23.683334	177.000000	1023.000000	1023.000000	2046.000000
38.680000	-0.024054	-14.215961	-1.410093	-4.069906	-7.462110	-1.273851	0.000000	-10.000000	0.416667	-23.483334	169.000000	1023.000000	1023.000000	2046.000000
38.700001	-0.024251	-14.332517	-1.440135	-4.179992	-7.479090	-1.233301	0.000000	-10.000000	0.416667	-23.233334	161.000000	1023.000000	1023.000000	2046.000000
38.720001	-0.024435	-14.440928	-1.385369	-4.351029	-7.534482	-1.170048	0.000000	-10.000000	0.408333	-23.066668	153.166672	1023.000000	1023.000000	2046.000000
38.740002	-0.024478	-14.466209	-1.351650	-4.564154	-7.461623	-1.088783	0.000000	-10.000000	0.416667	-22.816668	145.500000	1023.000000	1023.000000	2046.000000
38.759998	-0.024278	-14.348582	-1.158034	-4.760002	-7.421922	-1.008624	0.000000	-10.000000	0.416667	-22.883333	137.833328	1023.000000	1023.000000	2046.000000
38.779999	-0.024268	-14.342308	-1.071405	-5.001728	-7.304505	-0.964670	0.000000	-10.000000	0.416667	-22.833334	130.333328	1023.000000	1023.000000	2046.000000
38.799999	-0.024517	-14.489351	-1.001853	-5.304562	-7.225071	-0.957865	0.000000	-10.000000	0.408333	-22.733334	122.666664	1023.000000	1023.000000	2046.000000
38.820000	-0.025194	-14.889855	-0.937135	-5.587893	-7.270959	-1.093869	0.000000	-10.000000	0.400000	-22.433334	115.166664	1023.000000	1023.000000	2046.000000
38.840000	-0.025752	-15.219309	-0.911263	-5.845204	-7.252883	-1.209959	0.000000	-10.000000	0.391667	-21.983334	107.500000	1023.000000	1023.000000	2046.000000
38.860001	-0.026336	-15.564328	-0.903571	-6.068392	-7.286735	-1.305630	0.000000	-10.000000	0.375000	-21.616667	100.166664	1023.000000	1023.000000	2046.000000
38.880001	-0.026652	-15.751428	-0.827619	-6.177748	-7.327172	-1.418889	0.000000	-10.000000	0.358333	-20.816668	93.000000	1023.000000	1023.000000	2046.000000
38.900002	-0.026972	-15.940515	-0.768439	-6.220945	-7.375650	-1.575480	0.000000	-10.000000	0.325000	-20.000000	86.166664	1023.000000	1023.000000	2046.000000
38.919998	-0.027124	-16.030537	-0.679870	-6.266833	-7.423305	-1.660529	0.000000	-10.000000	0.291667	-18.799999	79.333336	1023.000000	1023.000000	2046.000000
38.939999	-0.027295	-16.131344	-0.613875	-6.283557	-7.497800	-1.736112	0.000000	-10.000000	0.250000	-17.883333	73.166664	1023.000000	1023.000000	2046.000000
38.959999	-0.027399	-16.193014	-0.545881	-6.293347	-7.539834	-1.813951	0.000000	-10.000000	0.233333	-16.950001	67.166664	1023.000000	1023.000000	2046.000000
38.980000	-0.027423	-16.207146	-0.507125	-6.338285	-7.552420	-1.809317	0.000000	-10.000000	0.225000	-16.433334	61.666668	1023.000000	1023.000000	2046.000000
39.000000	-0.027401	-16.193867	-0.435364	-6.281329	-7.625792	-1.851382	0.000000	-10.000000	0.225000	-16.033333	56.000000	1023.000000	1023.000000	2046.000000
39.020000	-0.027169	-16.056837	-0.382372	-6.310461	-7.604661	-1.759341	0.000000	-10.000000	0.233333	-15.866667	50.666668	1023.000000	1023.000000	2046.000000
39.040001	-0.027059	-15.992007	-0.293676	-6.268462	-7.622312	-1.807558	0.000000	-10.000000	0.225000	-15.616667	45.333332	1023.000000	1023.000000	2046.000000
39.060001	-0.026797	-15.836755	-0.256149	-6.237876	-7.582504	-1.760225	0.000000	-10.000000	0.225000	-15.266666	40.166668	1023.000000	1023.000000	2046.000000
39.080002	-0.026606	-15.724000	-0.162347	-6.194675	-7.603170	-1.763807	0.000000	-10.000000	0.208333	-14.850000	35.000000	1023.000000	1023.000000	2046.000000
39.099998	-0.026293	-15.538938	-0.108187	-6.148534	-7.550071	-1.732145	0.000000	-10.000000	0.208333	-14.416667	30.000000	1023.000000	1023.000000	2046.000000
39.119999	-0.026101	-15.425530	-0.008368	-6.102846	-7.597118	-1.717198	0.000000	-10.000000	0.183333	-13.950000	25.166666	1023.000000	1023.000000	2046.000000
39.139999	-0.025815	-15.256948	0.016163	-6.051431	-7.511576	-1.710105	0.000000	-10.000000	0.166667	-13.283334	20.500000	1023.000000	1023.000000	2046.000000
39.160000	-0.025660	-15.165232	0.117750	-6.064233	-7.550734	-1.668015	0.000000	-10.000000	0.141667	-12.650000	16.166666	1023.000000	1023.000000	2046.000000
39.180000	-0.025368	-14.992209	0.185020	-6.041476	-7.495959	-1.639795	0.000000	-10.000000	0.125000	-11.933333	12.000000	1023.000000	1023.000000	2046.000000
39.200001	-0.025266	-14.932154	0.223581	-5.999898	-7.519283	-1.636553	0.000000	-10.000000	0.108333	-11.216667	8.000000	1023.000000	1023.000000	2046.000000
39.220001	-0.025064	-14.812716	0.219741	-5.983398	-7.439503	-1.609555	0.000000	-10.000000	0.083333	-10.466667	4.166667	1023.000000	1023.000000	2046.000000
39.240002	-0.024890	-14.709877	0.333624	-5.961535	-7.526177	-1.555790	0.000000	-10.000000	0.083333	-9.616667	1.000000	1023.000000	1023.000000	2046.000000
39.259998	-0.024735	-14.618358	0.352210	-5.926883	-7.484519	-1.559166	0.000000	-10.000000	0.075000	-8.983334	-1.833333	1023.000000	1023.000000	2046.000000
39.279999	-0.024645	-14.565374	0.404566	-5.911400	-7.548216	-1.510324	0.000000	-10.000000	0.083333	-8.366667	-4.500000	1023.000000	1023.000000	2046.000000
39.299999	-0.024397	-14.418470	0.429168	-5.879557	-7.470284	-1.497797	0.000000	-10.000000	0.066667	-7.866667	-7.333333	1023.000000	1023.000000	2046.000000
39.320000	-0.024258	-14.336242	0.500144	-5.856318	-7.515957	-1.464110	0.000000	-10.000000	0.058333	-7.400000	-10.000000	1023.000000	1023.000000	2046.000000
39.340000	-0.023997	-14.182102	0.538299	-5.841815	-7.458265	-1.420321	0.000000	-10.000000	0.050000	-6.916667	-12.333333	1023.000000	1023.000000	2046.000000
39.360001	-0.023779	-14.053528	0.621244	-5.808889	-7.484679	-1.381204	0.000000	-10.000000	0.050000	-6.450000	-14.833333	1023.000000	1023.000000	2046.000000
39.380001	-0.023506	-13.892331	0.638145	-5.748821	-7.404025	-1.377630	0.000000	-10.000000	0.050000	-5.800000	-17.000000	1023.000000	1023.000000	2046.000000
39.400002	-0.023117	-13.662328	0.763433	-5.659971	-7.426572	-1.339217	0.000000	-10.000000	0.041667	-4.883333	-19.000000	1023.000000	1023.000000	2046.000000
39.419998	-0.022527	-13.313366	0.854839	-5.544882	-7.331221	-1.292102	0.000000	-10.000000	0.033333	-3.633333	-20.500000	1023.000000	1023.000000	2046.000000
39.439999	-0.022125	-13.076017	0.929176	-5.500913	-7.311710	-1.192570	0.000000	-10.000000	0.016667	-1.633333	-21.500000	1023.000000	1023.000000	2046.000000
39.459999	-0.022105	-13.064320	0.857012	-5.444003	-7.294201	-1.183127	0.000000	-10.000000	0.008333	0.616667	-22.000000	1023.000000	1023.000000	2046.000000
39.480000	-0.022394	-13.234990	0.768788	-5.424217	-7.332278	-1.247283	0.000000	-10.000000	-0.008333	3.300000	-22.000000	1023.000000	1023.000000	2046.000000
39.500000	-0.022379	-13.225821	0.730455	-5.386703	-7.344214	-1.225358	0.000000	-10.000000	-0.016667	6.216667	-22.000000	1023.000000	1023.000000	2046.000000
39.520000	-0.021896	-12.940701	0.774435	-5.256663	-7.349801	-1.108673	0.000000	-10.000000	-0.050000	9.450000	-22.000000	1023.000000	1023.000000	2046.000000
39.540001	-0.021140	-12.493953	0.817494	-5.032144	-7.338643	-0.940660	0.000000	-10.000000	-0.100000	12.600000	-22.000000	1023.000000	1023.000000	2046.000000
39.560001	-0.020228	-11.954556	0.876023	-4.782497	-7.306004	-0.742076	0.000000	-10.000000	-0.150000	14.883334	-22.000000	1023.000000	1023.000000	2046.000000
39.580002	-0.019594	-11.580167	0.813628	-4.628635	-7.191018	-0.574142	0.000000	-10.000000	-0.183333	16.650002	-22.000000	1023.000000	1023.000000	2046.000000
39.599998	-0.019855	-11.734459	0.679867	-4.620531	-7.177295	-0.616500	0.000000	-10.000000	-0.233333	18.216667	-6.333333	1023.000000	1023.000000	2046.000000
39.619999	-0.020806	-12.296302	0.489028	-4.690754	-7.261685	-0.832891	0.000000	-10.000000	-0.316667	20.383335	11.000000	1023.000000	1023.000000	2046.000000
39.639999	-0.022491	-13.292351	0.159444	-4.905733	-7.387072	-1.158991	0.000000	-10.000000	-0.400000	22.766668	30.666666	1023.000000	1023.000000	2046.000000
39.660000	-0.024588	-14.531223	-0.440452	-5.056856	-7.604238	-1.429677	0.000000	-10.000000	-0.458333	25.116667	37.500000	1023.000000	1023.000000	2046.000000
39.680000	-0.026057	-15.399723	-0.893645	-5.202979	-7.872046	-1.431053	0.000000	-10.000000	-0.491667	26.500000	45.500000	1023.000000	1023.000000	2046.000000
39.700001	-0.026703	-15.781316	-1.180310	-5.131892	-8.011240	-1.457874	0.000000	-10.000000	-0.508333	27.350000	54.333332	1023.000000	1023.000000	2046.000000
39.720001	-0.026589	-15.713935	-1.251070	-5.054551	-8.062056	-1.346257	0.000000	-10.000000	-0.533333	28.033333	63.333332	1023.000000	1023.000000	2046.000000
39.740002	-0.026518	-15.672373	-1.341364	-4.966111	-8.052037	-1.312861	0.000000	-10.000000	-0.575000	29.083334	72.666664	1023.000000	1023.000000	2046.000000
39.759998	-0.026029	-15.383186	-1.343806	-4.854399	-7.983842	-1.201139	0.000000	-10.000000	-0.616667	30.200001	82.000000	1023.000000	1023.000000	2046.000000
39.779999	-0.025488	-15.063560	-1.359944	-4.714684	-7.942284	-1.046648	0.000000	-10.000000	-0.650000	30.950001	92.000000	1023.000000	1023.000000	2046.000000
39.799999	-0.024646	-14.565711	-1.326182	-4.539423	-7.830145	-0.869960	0.000000	-10.000000	-0.683333	31.800001	102.166664	1023.000000	1023.000000	2046.000000
39.820000	-0.023733	-14.026277	-1.254880	-4.393425	-7.764005	-0.613966	0.000000	-10.000000	-0.725000	32.433334	112.833336	1023.000000	1023.000000	2046.000000
39.840000	-0.022664	-13.394633	-1.157238	-4.135833	-7.651415	-0.450148	0.000000	-10.000000	-0.766667	33.416668	123.500000	1023.000000	1023.000000	2046.000000
39.860001	-0.021508	-12.711044	-1.078937	-3.958108	-7.488973	-0.185028	0.000000	-10.000000	-0.783333	34.183334	134.500000	1023.000000	1023.000000	2046.000000
39.880001	-0.020456	-12.089705	-0.926483	-3.772732	-7.390959	0.000468	0.000000	-10.000000	-0.825000	35.116669	145.666672	1023.000000	1023.000000	2046.000000
39.900002	-0.019039	-11.252048	-0.735111	-3.688306	-7.182132	0.353502	0.000000	-10.000000	-0.850000	35.933334	157.166672	1023.000000	1023.000000	2046.000000
39.919998	-0.017794	-10.516232	-0.593888	-3.649514	-6.921087	0.648257	0.000000	-10.000000	-0.866667	36.500000	169.000000	1023.000000	1023.000000	2046.000000
39.939999	-0.016288	-9.626278	-0.294706	-3.571146	-6.678153	0.917727	0.000000	-10.000000	-0.841667	36.683334	181.166672	1023.000000	1023.000000	2046.000000
39.959999	-0.014932	-8.825060	-0.016068	-3.575428	-6.396883	1.163319	0.000000	-10.000000	-0.833333	36.200001	193.500000	1023.000000	1023.000000	2046.000000
39.980000	-0.013766	-8.135454	0.276325	-3.610389	-6.156394	1.355005	0.000000	-10.000000	-0.808333	35.733334	205.833328	1023.000000	1023.000000	2046.000000
40.000000	-0.012822	-7.577529	0.484301	-3.662302	-5.902466	1.502939	0.000000	-10.000000	-0.800000	35.049999	217.833328	1023.000000	1023.000000	2046.000000
40.020000	-0.012176	-7.196082	0.588652	-3.673759	-5.653913	1.542938	0.000000	-10.000000	-0.766667	34.733334	229.500000	1023.000000	1023.000000	2046.000000
40.040001	-0.011350	-6.708085	0.778902	-3.622861	-5.498889	1.634762	0.000000	-10.000000	-0.775000	34.600002	241.000000	1023.000000	1023.000000	2046.000000
40.060001	-0.010666	-6.303675	0.850040	-3.586482	-5.301959	1.734725	0.000000	-10.000000	-0.783333	34.683334	252.500000	1023.000000	1023.000000	2046.000000
40.080002	-0.009693	-5.728769	1.077361	-3.411255	-5.193347	1.798471	0.000000	-10.000000	-0.800000	34.933334	264.166656	1023.000000	1023.000000	2046.000000
40.099998	-0.008627	-5.098626	1.189237	-3.219270	-5.001662	1.933069	0.000000	-10.000000	-0.800000	35.116669	275.666656	1023.000000	1023.000000	2046.000000
40.119999	-0.007687	-4.543186	1.326080	-2.975576	-4.889404	1.995714	0.000000	-10.000000	-0.800000	35.266666	287.333344	1023.000000	1023.000000	2046.000000
40.139999	-0.006601	-3.901211	1.470815	-2.770131	-4.753766	2.151871	0.000000	-10.000000	-0.791667	35.333336	299.000000	1023.000000	1023.000000	2046.000000
40.160000	-0.005595	-3.306822	1.572741	-2.604509	-4.587235	2.312181	0.000000	-10.000000	-0.775000	34.783333	311.000000	1023.000000	1023.000000	2046.000000
40.180000	-0.004319	-2.552298	1.763842	-2.405617	-4.432159	2.521637	0.000000	-10.000000	-0.766667	34.799999	322.666656	1023.000000	1023.000000	2046.000000
40.200001	-0.003075	-1.817523	1.853270	-2.170140	-4.196131	2.695480	0.000000	-10.000000	-0.750000	34.383335	334.333344	1023.000000	1023.000000	2046.000000
40.220001	-0.001686	-0.996527	2.051856	-1.929643	-4.032713	2.913973	0.000000	-10.000000	-0.733333	34.283333	345.833344	1023.000000	1023.000000	2046.000000
40.240002	-0.000255	-0.150707	2.169868	-1.765079	-3.779236	3.223740	0.000000	-10.000000	-0.733333	34.100002	357.333344	1023.000000	1023.000000	2046.000000
40.259998	0.001257	0.743035	2.366206	-1.477232	-3.547980	3.402041	0.000000	-10.000000	-0.758333	34.383335	368.666656	1023.000000	1023.000000	2046.000000
40.279999	0.002718	1.606627	2.530149	-1.279784	-3.314435	3.670697	0.000000	-10.000000	-0.791667	34.883335	380.166656	1023.000000	1023.000000	2046.000000
40.299999	0.004174	2.467002	2.721009	-1.003935	-3.112915	3.862843	0.000000	-10.000000	-0.816667	35.016666	391.666656	1023.000000	1023.000000	2046.000000
40.320000	0.005666	3.348847	2.886584	-0.805910	-2.849153	4.117326	0.000000	-10.000000	-0.833333	35.350002	403.333344	1023.000000	1023.000000	2046.000000
40.340000	0.007035	4.157688	3.096867	-0.575741	-2.665776	4.302338	0.000000	-10.000000	-0.850000	35.650002	415.000000	1023.000000	1023.000000	2046.000000
40.360001	0.008531	5.041547	3.248560	-0.329056	-2.421668	4.543711	0.000000	-10.000000	-0.816667	35.966667	427.000000	1023.000000	1023.000000	2046.000000
40.380001	0.009831	5.810251	3.373333	-0.105728	-2.192294	4.734941	0.000000	-10.000000	-0.775000	35.866669	439.000000	1023.000000	1023.000000	2046.000000
40.400002	0.011159	6.594928	3.538492	0.149467	-2.022795	4.929764	0.000000	-10.000000	-0.725000	35.000000	451.000000	1023.000000	1023.000000	2046.000000
40.419998	0.012425	7.343149	3.707189	0.334502	-1.861144	5.162602	0.000000	-10.000000	-0.700000	34.433334	462.833344	1023.000000	1023.000000	2046.000000
40.439999	0.013587	8.029953	3.836556	0.555619	-1.720236	5.358014	0.000000	-10.000000	-0.666667	33.416668	474.500000	1023.000000	1023.000000	2046.000000
40.459999	0.014800	8.746740	4.004242	0.740442	-1.572594	5.574650	0.000000	-10.000000	-0.625000	32.683334	485.833344	1023.000000	1023.000000	2046.000000
40.480000	0.015828	9.354384	4.104710	0.929588	-1.388008	5.708094	0.000000	-10.000000	-0.558333	31.316668	496.833344	1023.000000	1023.000000	2046.000000
40.500000	0.016828	9.945299	4.267740	1.080220	-1.316493	5.913833	0.000000	-10.000000	-0.500000	29.733334	507.333344	1023.000000	1023.000000	2046.000000
40.520000	0.017674	10.445582	4.297785	1.268805	-1.135005	6.013998	0.000000	-10.000000	-0.433333	27.950001	517.500000	1023.000000	1023.000000	2046.000000
40.540001	0.018587	10.985141	4.496902	1.398948	-1.101569	6.190859	0.000000	-10.000000	-0.375000	25.983334	527.166687	1023.000000	1023.000000	2046.000000
40.560001	0.019375	11.450626	4.567451	1.543958	-0.955145	6.294363	0.000000	-10.000000	-0.300000	23.983334	536.333313	1023.000000	1023.000000	2046.000000
40.580002	0.019646	11.610647	4.620116	1.643541	-0.935325	6.282315	0.000000	-10.000000	-0.233333	21.900000	544.666687	1023.000000	1023.000000	2046.000000
40.599998	0.019092	11.283295	4.530755	1.554460	-0.962450	6.160530	0.000000	-10.000000	-0.183333	19.816668	552.333313	1023.000000	1023.000000	2046.000000
40.619999	0.018424	10.888739	4.391264	1.485147	-0.997621	6.009948	0.000000	-10.000000	-0.133333	17.883333	559.166687	1023.000000	1023.000000	2046.000000
40.639999	0.017982	10.627316	4.330285	1.412024	-1.075933	5.960940	0.000000	-10.000000	-0.083333	16.133333	565.500000	1023.000000	1023.000000	2046.000000
40.660000	0.018794	11.107112	4.364965	1.546906	-0.977080	6.172320	0.000000	-10.000000	-0.033333	13.783334	571.166687	1023.000000	1023.000000	2046.000000
40.680000	0.019606	11.587267	4.480028	1.755358	-1.000338	6.352219	0.000000	-10.000000	-0.008333	11.233334	576.333313	1023.000000	1023.000000	2046.000000
40.700001	0.020523	12.129161	4.521007	2.034077	-0.931543	6.505620	0.000000	-10.000000	0.000000	8.016667	580.500000	1023.000000	1023.000000	2046.000000
40.720001	0.020544	12.141561	4.469407	2.177208	-0.959630	6.454575	0.000000	-10.000000	0.016667	4.783334	583.833313	1023.000000	1023.000000	2046.000000
40.740002	0.019373	11.449371	4.298997	2.019243	-0.983180	6.114311	0.000000	-10.000000	0.041667	0.950000	585.833313	1023.000000	1023.000000	2046.000000
40.759998	0.016986	10.038751	3.965041	1.681356	-1.265152	5.657506	0.000000	-10.000000	0.058333	-1.950000	586.833313	1023.000000	1023.000000	2046.000000
40.779999	0.014034	8.293954	3.433579	1.340316	-1.603781	5.123839	0.000000	-10.000000	0.075000	-4.316667	587.000000	1023.000000	1023.000000	2046.000000
40.799999	0.011442	6.762443	2.929327	1.138358	-2.081330	4.776088	0.000000	-10.000000	0.083333	-5.850000	587.000000	1023.000000	1023.000000	2046.000000
40.820000	0.009366	5.535473	2.558633	0.926718	-2.483184	4.533307	0.000000	-10.000000	0.100000	-7.600000	587.000000	1023.000000	1023.000000	2046.000000
40.840000	0.007952	4.699646	2.196623	0.798071	-2.669922	4.374874	0.000000	-10.000000	0.100000	-9.116667	587.000000	1023.000000	1023.000000	2046.000000
40.860001	0.006817	4.028911	2.055574	0.688843	-2.960398	4.244891	0.000000	-10.000000	0.100000	-9.866667	587.000000	1023.000000	1023.000000	2046.000000
40.880001	0.006092	3.600537	1.877600	0.616916	-3.049445	4.155466	0.000000	-10.000000	0.091667	-10.083333	587.000000	1023.000000	1023.000000	2046.000000
40.900002	0.005277	3.118853	1.751189	0.599478	-3.232561	4.000746	0.000000	-10.000000	0.100000	-10.100000	583.500000	1023.000000	1023.000000	2046.000000
40.919998	0.004828	2.853430	1.622123	0.541961	-3.305727	3.995072	0.000000	-10.000000	0.116667	-10.833334	575.500000	1023.000000	1023.000000	2046.000000
40.939999	0.004214	2.490694	1.622380	0.516580	-3.547307	3.899040	0.000000	-10.000000	0.158333	-12.166667	566.166687	1023.000000	1023.000000	2046.000000
40.959999	0.003917	2.315188	1.449548	0.532707	-3.550453	3.883387	0.000000	-10.000000	0.200000	-13.783334	559.000000	1023.000000	1023.000000	2046.000000
40.980000	0.003416	2.018731	1.390613	0.499192	-3.748052	3.876978	0.000000	-10.000000	0.233333	-15.150001	554.500000	1023.000000	1023.000000	2046.000000
41.000000	0.003091	1.826951	1.255526	0.474737	-3.753750	3.850438	0.000000	-10.000000	0.266667	-16.299999	549.666687	1023.000000	1023.000000	2046.000000
41.020000	0.002855	1.687278	1.273482	0.398411	-3.852743	3.868128	0.000000	-10.000000	0.266667	-17.166666	544.166687	1023.000000	1023.000000	2046.000000
41.040001	0.002485	1.468646	1.202770	0.215523	-3.846477	3.896830	0.000000	-10.000000	0.300000	-18.116667	538.500000	1023.000000	1023.000000	2046.000000
41.060001	0.002116	1.250278	1.192180	-0.030151	-3.852381	3.940631	0.000000	-10.000000	0.333333	-19.283333	532.333313	1023.000000	1023.000000	2046.000000
41.080002	0.001810	1.069957	1.246993	-0.238204	-3.874352	3.935519	0.000000	-10.000000	0.400000	-20.666666	525.833313	1023.000000	1023.000000	2046.000000
41.099998	0.001582	0.934789	1.275872	-0.464312	-3.807819	3.931048	0.000000	-10.000000	0.450000	-22.000000	519.000000	1023.000000	1023.000000	2046.000000
41.119999	0.001152	0.680624	1.351321	-0.764988	-3.801069	3.895360	0.000000	-10.000000	0.500000	-23.316668	511.666656	1023.000000	1023.000000	2046.000000
41.139999	0.000441	0.260542	1.319142	-1.118946	-3.699262	3.759608	0.000000	-10.000000	0.541667	-24.516666	504.000000	1023.000000	1023.000000	2046.000000
41.160000	-0.000325	-0.192150	1.419606	-1.443175	-3.757997	3.589415	0.000000	-10.000000	0.575000	-25.816668	495.666656	1023.000000	1023.000000	2046.000000
41.180000	-0.001103	-0.652050	1.385706	-1.752379	-3.701387	3.416010	0.000000	-10.000000	0.600000	-26.666666	487.000000	1023.000000	1023.000000	2046.000000
41.200001	-0.001783	-1.053533	1.357193	-1.934968	-3.683666	3.207908	0.000000	-10.000000	0.633333	-27.516666	478.000000	1023.000000	1023.000000	2046.000000
41.220001	-0.002454	-1.450222	1.357967	-2.083923	-3.716049	2.991782	0.000000	-10.000000	0.666667	-28.166668	468.833344	1023.000000	1023.000000	2046.000000
41.240002	-0.002872	-1.697402	1.454285	-2.179300	-3.788839	2.816451	0.000000	-10.000000	0.700000	-29.000000	459.333344	1023.000000	1023.000000	2046.000000
41.259998	-0.003465	-2.047865	1.497509	-2.276693	-3.873667	2.604986	0.000000	-10.000000	0.733333	-29.466667	449.833344	1023.000000	1023.000000	2046.000000
41.279999	-0.004008	-2.368970	1.528562	-2.366701	-3.943411	2.412580	0.000000	-10.000000	0.766667	-30.000000	440.166656	1023.000000	1023.000000	2046.000000
41.299999	-0.004528	-2.676332	1.545575	-2.466038	-4.017793	2.261924	0.000000	-10.000000	0.808333	-30.683334	430.333344	1023.000000	1023.000000	2046.000000
41.320000	-0.005051	-2.985018	1.512154	-2.597319	-4.016966	2.117114	0.000000	-10.000000	0.833333	-31.683334	420.000000	1023.000000	1023.000000	2046.000000
41.340000	-0.005383	-3.181505	1.555141	-2.664729	-4.072588	2.000670	0.000000	-10.000000	0.866667	-32.566666	409.333344	1023.000000	1023.000000	2046.000000
41.360001	-0.005667	-3.349211	1.566150	-2.767460	-4.062919	1.915018	0.000000	-10.000000	0.900000	-33.100002	398.500000	1023.000000	1023.000000	2046.000000
41.380001	-0.005857	-3.461394	1.612403	-2.795745	-4.071160	1.793108	0.000000	-10.000000	0.916667	-33.366669	387.333344	1023.000000	1023.000000	2046.000000
41.400002	-0.006095	-3.602240	1.681590	-2.857152	-4.113630	1.686952	0.000000	-10.000000	0.900000	-33.233334	376.166656	1023.000000	1023.000000	2046.000000
41.419998	-0.006230	-3.682202	1.685625	-2.868903	-4.077263	1.578340	0.000000	-10.000000	0.900000	-32.966667	365.000000	1023.000000	1023.000000	2046.000000
41.439999	-0.006505	-3.844196	1.756534	-2.922448	-4.155730	1.477449	0.000000	-10.000000	0.875000	-32.549999	354.000000	1023.000000	1023.000000	2046.000000
41.459999	-0.006778	-4.005969	1.806980	-3.017653	-4.191730	1.396435	0.000000	-10.000000	0.866667	-32.233334	343.166656	1023.000000	1023.000000	2046.000000
41.480000	-0.006947	-4.105874	1.866627	-3.085507	-4.208986	1.321992	0.000000	-10.000000	0.825000	-31.633333	332.333344	1023.000000	1023.000000	2046.000000
41.500000	-0.007347	-4.342177	1.898561	-3.179967	-4.285721	1.224950	0.000000	-10.000000	0.800000	-31.266666	321.833344	1023.000000	1023.000000	2046.000000
41.520000	-0.007573	-4.475593	1.898934	-3.261443	-4.277996	1.164912	0.000000	-10.000000	0.783333	-30.766666	311.500000	1023.000000	1023.000000	2046.000000
41.540001	-0.007966	-4.707920	1.953269	-3.364411	-4.401228	1.104451	0.000000	-10.000000	0.750000	-30.500000	301.333344	1023.000000	1023.000000	2046.000000
41.560001	-0.008283	-4.895044	1.951930	-3.432607	-4.423253	1.008886	0.000000	-10.000000	0.733333	-30.100000	291.000000	1023.000000	1023.000000	2046.000000
41.580002	-0.008584	-5.072848	1.996969	-3.526339	-4.509373	0.965894	0.000000	-10.000000	0.708333	-29.616667	280.833344	1023.000000	1023.000000	2046.000000
41.599998	-0.008951	-5.290166	2.005180	-3.604510	-4.597975	0.907139	0.000000	-10.000000	0.683333	-29.366667	271.000000	1023.000000	1023.000000	2046.000000
41.619999	-0.009290	-5.490360	1.975302	-3.634898	-4.633086	0.802322	0.000000	-10.000000	0.666667	-28.799999	261.333344	1023.000000	1023.000000	2046.000000
41.639999	-0.009576	-5.659707	1.963131	-3.692331	-4.701993	0.771487	0.000000	-10.000000	0.650000	-28.516666	251.833328	1023.000000	1023.000000	2046.000000
41.660000	-0.009738	-5.755049	2.005924	-3.760159	-4.743667	0.742853	0.000000	-10.000000	0.658333	-28.016666	242.166672	1023.000000	1023.000000	2046.000000
41.680000	-0.009966	-5.889958	2.047040	-3.812032	-4.851166	0.726200	0.000000	-10.000000	0.658333	-27.966667	232.833328	1023.000000	1023.000000	2046.000000
41.700001	-0.010048	-5.938445	2.100901	-3.792655	-4.863770	0.617079	0.000000	-10.000000	0.658333	-27.816668	223.500000	1023.000000	1023.000000	2046.000000
41.720001	-0.009939	-5.873711	2.133087	-3.752264	-4.874532	0.619999	0.000000	-10.000000	0.633333	-27.583334	214.333328	1023.000000	1023.000000	2046.000000
41.740002	-0.010106	-5.972706	2.105330	-3.768043	-4.947506	0.637513	0.000000	-10.000000	0.616667	-26.966667	205.166672	1023.000000	1023.000000	2046.000000
41.759998	-0.010473	-6.189793	2.008993	-3.752109	-5.008557	0.561881	0.000000	-10.000000	0.583333	-26.533335	196.000000	1023.000000	1023.000000	2046.000000
41.779999	-0.011275	-6.663468	1.905550	-3.852323	-5.185816	0.469122	0.000000	-10.000000	0.558333	-25.916668	187.166672	1023.000000	1023.000000	2046.000000
41.799999	-0.011539	-6.819309	1.863002	-3.831414	-5.280691	0.429795	0.000000	-10.000000	0.525000	-25.316668	178.500000	1023.000000	1023.000000	2046.000000
41.820000	-0.011686	-6.906322	1.860683	-3.825472	-5.396585	0.455053	0.000000	-10.000000	0.508333	-24.516666	170.166672	1023.000000	1023.000000	2046.000000
41.840000	-0.011589	-6.849064	1.839748	-3.654493	-5.475178	0.440859	0.000000	-10.000000	0.500000	-23.900000	162.000000	1023.000000	1023.000000	2046.000000
41.860001	-0.011687	-6.907020	1.782428	-3.627494	-5.532114	0.470160	0.000000	-10.000000	0.500000	-23.416666	154.000000	1023.000000	1023.000000	2046.000000
41.880001	-0.012478	-7.374623	1.702264	-3.685361	-5.677402	0.285875	0.000000	-10.000000	0.483333	-23.233334	146.000000	1023.000000	1023.000000	2046.000000
41.900002	-0.014090	-8.327454	1.399447	-3.829715	-5.850789	-0.046397	0.000000	-10.000000	0.433333	-22.583334	138.166672	1023.000000	1023.000000	2046.000000
41.919998	-0.016558	-9.785904	1.018986	-4.065163	-6.181779	-0.557947	0.000000	-10.000000	0.375000	-21.583334	130.666672	1023.000000	1023.000000	2046.000000
41.939999	-0.019724	-11.656740	0.378418	-4.322161	-6.622612	-1.090385	0.000000	-10.000000	0.308333	-19.833334	123.500000	1023.000000	1023.000000	2046.000000
41.959999	-0.022489	-13.291224	-0.262420	-4.557341	-7.126847	-1.344617	0.000000	-10.000000	0.275000	-18.450001	116.833336	1023.000000	1023.000000	2046.000000
41.980000	-0.024600	-14.538314	-0.742619	-4.711630	-7.517907	-1.566159	0.000000	-10.000000	0.250000	-17.500000	110.500000	1023.000000	1023.000000	2046.000000
42.000000	-0.026032	-15.384659	-1.027443	-4.785063	-7.845299	-1.726854	0.000000	-10.000000	0.250000	-17.066668	104.833336	1023.000000	1023.000000	2046.000000
42.020000	-0.027075	-16.001127	-1.284951	-4.847977	-7.993186	-1.875013	0.000000	-10.000000	0.241667	-16.816668	99.166664	1023.000000	1023.000000	2046.000000
42.040001	-0.027890	-16.483212	-1.456634	-4.946625	-8.137544	-1.942408	0.000000	-10.000000	0.233333	-16.300001	93.666664	1023.000000	1023.000000	2046.000000
42.060001	-0.028633	-16.922354	-1.622071	-4.996288	-8.270786	-2.033209	0.000000	-10.000000	0.225000	-15.833334	88.166664	1023.000000	1023.000000	2046.000000
42.080002	-0.029102	-17.199057	-1.709193	-5.075335	-8.389216	-2.025313	0.000000	-10.000000	0.216667	-15.566667	82.833336	1023.000000	1023.000000	2046.000000
42.099998	-0.029531	-17.453081	-1.787929	-5.092209	-8.520997	-2.051945	0.000000	-10.000000	0.216667	-15.400001	77.666664	1023.000000	1023.000000	2046.000000
42.119999	-0.029739	-17.575895	-1.891070	-5.089237	-8.553305	-2.042283	0.000000	-10.000000	0.208333	-15.166667	72.500000	1023.000000	1023.000000	2046.000000
42.139999	-0.029968	-17.710926	-1.917563	-5.088005	-8.653934	-2.051424	0.000000	-10.000000	0.208333	-14.750000	67.500000	1023.000000	1023.000000	2046.000000
42.160000	-0.029971	-17.713079	-1.946391	-5.077500	-8.676156	-2.013033	0.000000	-10.000000	0.200000	-14.200000	62.666668	1023.000000	1023.000000	2046.000000
42.180000	-0.029946	-17.697876	-1.920282	-5.106104	-8.708119	-1.963371	0.000000	-10.000000	0.200000	-13.683333	57.833332	1023.000000	1023.000000	2046.000000
42.200001	-0.029745	-17.579288	-1.870392	-5.230908	-8.619060	-1.858928	0.000000	-10.000000	0.191667	-13.116667	53.333332	1023.000000	1023.000000	2046.000000
42.220001	-0.029583	-17.483669	-1.725873	-5.432300	-8.600448	-1.725050	0.000000	-10.000000	0.191667	-13.100000	48.833332	1023.000000	1023.000000	2046.000000
42.240002	-0.029318	-17.326830	-1.595055	-5.600240	-8.476137	-1.655397	0.000000	-10.000000	0.191667	-13.466667	44.500000	1023.000000	1023.000000	2046.000000
42.259998	-0.029104	-17.200665	-1.423779	-5.801848	-8.366866	-1.608170	0.000000	-10.000000	0.200000	-13.783334	39.833332	1023.000000	1023.000000	2046.000000
42.279999	-0.029256	-17.290565	-1.365101	-6.026944	-8.259673	-1.638849	0.000000	-10.000000	0.208333	-14.000000	35.166668	1023.000000	1023.000000	2046.000000
42.299999	-0.029658	-17.527983	-1.294967	-6.344155	-8.216727	-1.672133	0.000000	-10.000000	0.208333	-14.000000	30.500000	1023.000000	1023.000000	2046.000000
42.320000	-0.030093	-17.784781	-1.239233	-6.541018	-8.234785	-1.769744	0.000000	-10.000000	0.208333	-14.066667	25.833334	1023.000000	1023.000000	2046.000000
42.340000	-0.030467	-18.006229	-1.206363	-6.732050	-8.203424	-1.864393	0.000000	-10.000000	0.200000	-13.950000	21.166666	1023.000000	1023.000000	2046.000000
42.360001	-0.030784	-18.193605	-1.119898	-6.828485	-8.264582	-1.980641	0.000000	-10.000000	0.200000	-13.583334	16.500000	1023.000000	1023.000000	2046.000000
42.380001	-0.030969	-18.302614	-1.078491	-6.889019	-8.286301	-2.048803	0.000000	-10.000000	0.183333	-13.016666	12.166667	1023.000000	1023.000000	2046.000000
42.400002	-0.031046	-18.348385	-0.984869	-6.907374	-8.342183	-2.113959	0.000000	-10.000000	0.150000	-12.316667	7.666667	1023.000000	1023.000000	2046.000000
42.419998	-0.031125	-18.395102	-0.903441	-6.904500	-8.399661	-2.187498	0.000000	-10.000000	0.116667	-11.533334	3.833333	1023.000000	1023.000000	2046.000000
42.439999	-0.031154	-18.411840	-0.872322	-6.928205	-8.398499	-2.212815	0.000000	-10.000000	0.100000	-10.850000	0.166667	1023.000000	1023.000000	2046.000000
42.459999	-0.031163	-18.417337	-0.774020	-6.935391	-8.495637	-2.212290	0.000000	-10.000000	0.091667	-10.233334	-3.000000	1023.000000	1023.000000	2046.000000
42.480000	-0.030914	-18.270271	-0.737442	-6.923270	-8.424528	-2.185031	0.000000	-10.000000	0.091667	-9.883333	-6.500000	1023.000000	1023.000000	2046.000000
42.500000	-0.030603	-18.086573	-0.638044	-6.900699	-8.408110	-2.139719	0.000000	-10.000000	0.083333	-9.750000	-9.833333	1023.000000	1023.000000	2046.000000
42.520000	-0.030422	-17.979206	-0.599867	-6.867857	-8.365264	-2.146218	0.000000	-10.000000	0.091667	-9.516666	-13.000000	1023.000000	1023.000000	2046.000000
42.540001	-0.030066	-17.769279	-0.528421	-6.801683	-8.332692	-2.106483	0.000000	-10.000000	0.083333	-9.250000	-16.166666	1023.000000	1023.000000	2046.000000
42.560001	-0.029788	-17.604725	-0.423369	-6.703246	-8.360671	-2.117439	0.000000	-10.000000	0.091667	-8.833333	-19.333334	1023.000000	1023.000000	2046.000000
42.580002	-0.029366	-17.355021	-0.396993	-6.658762	-8.237351	-2.061913	0.000000	-10.000000	0.083333	-8.466667	-22.333334	1023.000000	1023.000000	2046.000000
42.599998	-0.029050	-17.168476	-0.249298	-6.609877	-8.276955	-2.032347	0.000000	-10.000000	0.083333	-7.950000	-25.000000	1023.000000	1023.000000	2046.000000
42.619999	-0.028748	-16.990036	-0.231090	-6.562844	-8.173873	-2.022229	0.000000	-10.000000	0.075000	-7.316667	-27.666666	1023.000000	1023.000000	2046.000000
42.639999	-0.028379	-16.772198	-0.109272	-6.533495	-8.175483	-1.953948	0.000000	-10.000000	0.075000	-6.666667	-30.166666	1023.000000	1023.000000	2046.000000
42.660000	-0.028143	-16.632574	-0.059502	-6.508904	-8.138557	-1.925611	0.000000	-10.000000	0.066667	-5.883333	-32.500000	1023.000000	1023.000000	2046.000000
42.680000	-0.027769	-16.411612	0.019867	-6.469258	-8.096931	-1.865290	0.000000	-10.000000	0.066667	-4.916667	-34.333332	1023.000000	1023.000000	2046.000000
42.700001	-0.027502	-16.253729	0.084031	-6.426244	-8.092246	-1.819269	0.000000	-10.000000	0.058333	-3.800000	-36.000000	1023.000000	1023.000000	2046.000000
42.720001	-0.027175	-16.060209	0.122531	-6.352259	-8.036114	-1.794367	0.000000	-10.000000	0.058333	-2.383333	-37.166668	1023.000000	1023.000000	2046.000000
42.740002	-0.026826	-15.854057	0.228730	-6.285323	-8.050008	-1.747456	0.000000	-10.000000	0.041667	-0.816667	-37.833332	1023.000000	1023.000000	2046.000000
42.759998	-0.026357	-15.576881	0.238794	-6.220749	-7.923493	-1.671433	0.000000	-10.000000	0.025000	1.016667	-38.000000	1023.000000	1023.000000	2046.000000
42.779999	-0.025859	-15.282860	0.364303	-6.200403	-7.914156	-1.532603	0.000000	-10.000000	0.008333	3.033333	-38.000000	1023.000000	1023.000000	2046.000000
42.799999	-0.025262	-14.929935	0.411342	-6.083896	-7.812050	-1.445331	0.000000	-10.000000	0.000000	5.416667	-38.000000	1023.000000	1023.000000	2046.000000
42.820000	-0.024546	-14.506542	0.564086	-5.994225	-7.768430	-1.307973	0.000000	-10.000000	-0.025000	8.083334	-38.000000	1023.000000	1023.000000	2046.000000
42.840000	-0.023858	-14.100256	0.651546	-5.897411	-7.645222	-1.209169	0.000000	-10.000000	-0.066667	10.783334	-38.000000	1023.000000	1023.000000	2046.000000
42.860001	-0.023075	-13.637456	0.748396	-5.754714	-7.543890	-1.087249	0.000000	-10.000000	-0.125000	13.350000	-38.000000	1023.000000	1023.000000	2046.000000
42.880001	-0.022145	-13.087923	0.917460	-5.642705	-7.471743	-0.890935	0.000000	-10.000000	-0.175000	15.816667	-38.000000	1023.000000	1023.000000	2046.000000
42.900002	-0.021097	-12.468514	1.052074	-5.444122	-7.271264	-0.805203	0.000000	-10.000000	-0.233333	18.816668	-16.000000	1023.000000	1023.000000	2046.000000
42.919998	-0.020058	-11.854189	1.222139	-5.267889	-7.135653	-0.672784	0.000000	-10.000000	-0.275000	20.983334	6.000000	1023.000000	1023.000000	2046.000000
42.939999	-0.019465	-11.503523	1.222952	-5.141512	-7.006299	-0.578664	0.000000	-10.000000	-0.325000	22.816668	30.333334	1023.000000	1023.000000	2046.000000
42.959999	-0.019072	-11.271630	1.250527	-5.062185	-6.990608	-0.469365	0.000000	-10.000000	-0.383333	23.850000	35.333332	1023.000000	1023.000000	2046.000000
42.980000	-0.019105	-11.291285	1.139098	-4.969659	-6.972168	-0.488555	0.000000	-10.000000	-0.458333	25.683334	43.000000	1023.000000	1023.000000	2046.000000
43.000000	-0.018435	-10.894824	1.166049	-4.819160	-6.904946	-0.336767	0.000000	-10.000000	-0.525000	27.400000	51.333332	1023.000000	1023.000000	2046.000000
43.020000	-0.017633	-10.421265	1.162696	-4.594007	-6.850305	-0.139648	0.000000	-10.000000	-0.558333	29.150000	60.166668	1023.000000	1023.000000	2046.000000
43.040001	-0.016312	-9.640200	1.244513	-4.301543	-6.755182	0.172012	0.000000	-10.000000	-0.575000	30.033333	69.666664	1023.000000	1023.000000	2046.000000
43.060001	-0.015088	-8.917012	1.289300	-3.991374	-6.633198	0.418260	0.000000	-10.000000	-0.600000	30.966667	79.500000	1023.000000	1023.000000	2046.000000
43.080002	-0.014488	-8.562580	1.214363	-3.817790	-6.506602	0.547449	0.000000	-10.000000	-0.633333	31.300001	89.666664	1023.000000	1023.000000	2046.000000
43.099998	-0.014628	-8.645364	1.119972	-3.815864	-6.503977	0.554506	0.000000	-10.000000	-0.700000	32.233334	100.000000	1023.000000	1023.000000	2046.000000
43.119999	-0.015868	-9.377867	0.828326	-3.957011	-6.514088	0.264905	0.000000	-10.000000	-0.758333	33.066666	110.666664	1023.000000	1023.000000	2046.000000
43.139999	-0.017586	-10.393432	0.442186	-4.126702	-6.670227	-0.038689	0.000000	-10.000000	-0.808333	34.349998	121.500000	1023.000000	1023.000000	2046.000000
43.160000	-0.019279	-11.394156	-0.062605	-4.264387	-6.935497	-0.131669	0.000000	-10.000000	-0.808333	35.083332	132.666672	1023.000000	1023.000000	2046.000000
43.180000	-0.020161	-11.915172	-0.416385	-4.277718	-7.114746	-0.106323	0.000000	-10.000000	-0.808333	35.400002	144.166672	1023.000000	1023.000000	2046.000000
43.200001	-0.020201	-11.939025	-0.509926	-4.216540	-7.210588	-0.001971	0.000000	-10.000000	-0.816667	35.650002	156.000000	1023.000000	1023.000000	2046.000000
43.220001	-0.020060	-11.855337	-0.645575	-4.044131	-7.183423	0.017791	0.000000	-10.000000	-0.841667	35.616669	168.000000	1023.000000	1023.000000	2046.000000
43.240002	-0.019541	-11.548498	-0.647990	-3.911683	-7.158926	0.170102	0.000000	-10.000000	-0.875000	36.083332	180.000000	1023.000000	1023.000000	2046.000000
43.259998	-0.018965	-11.208150	-0.606908	-3.745279	-7.130346	0.274384	0.000000	-10.000000	-0.875000	36.316666	192.000000	1023.000000	1023.000000	2046.000000
43.279999	-0.018096	-10.694646	-0.595647	-3.575761	-7.005985	0.482747	0.000000	-10.000000	-0.875000	36.683334	204.000000	1023.000000	1023.000000	2046.000000
43.299999	-0.017182	-10.154458	-0.468870	-3.362082	-6.986920	0.663415	0.000000	-10.000000	-0.866667	36.966667	216.000000	1023.000000	1023.000000	2046.000000
43.320000	-0.016135	-9.535631	-0.448383	-3.093533	-6.821278	0.827563	0.000000	-10.000000	-0.891667	37.016666	228.333328	1023.000000	1023.000000	2046.000000
43.340000	-0.014974	-8.849876	-0.324817	-2.900641	-6.715412	1.090994	0.000000	-10.000000	-0.933333	37.683334	240.666672	1023.000000	1023.000000	2046.000000
43.360001	-0.013821	-8.168129	-0.251860	-2.647110	-6.537075	1.267915	0.000000	-10.000000	-0.975000	38.100002	253.333328	1023.000000	1023.000000	2046.000000
43.380001	-0.012394	-7.325096	-0.099584	-2.457138	-6.344552	1.576178	0.000000	-10.000000	-1.008333	38.833336	265.833344	1023.000000	1023.000000	2046.000000
43.400002	-0.011148	-6.588717	0.049402	-2.335615	-6.159231	1.856727	0.000000	-10.000000	-1.008333	39.300003	278.666656	1023.000000	1023.000000	2046.000000
43.419998	-0.009782	-5.781446	0.211982	-2.263194	-5.876883	2.146648	0.000000	-10.000000	-0.975000	39.266666	291.666656	1023.000000	1023.000000	2046.000000
43.439999	-0.008323	-4.918806	0.549133	-2.187930	-5.677345	2.397336	0.000000	-10.000000	-0.933333	39.000000	304.833344	1023.000000	1023.000000	2046.000000
43.459999	-0.006978	-4.123716	0.709095	-2.132951	-5.308175	2.608315	0.000000	-10.000000	-0.891667	38.383331	318.000000	1023.000000	1023.000000	2046.000000
43.480000	-0.005849	-3.456600	1.028576	-2.206446	-5.096403	2.817673	0.000000	-10.000000	-0.858333	37.866665	331.000000	1023.000000	1023.000000	2046.000000
43.500000	-0.005091	-3.008655	1.173615	-2.204975	-4.869030	2.891735	0.000000	-10.000000	-0.808333	37.000000	343.666656	1023.000000	1023.000000	2046.000000
43.520000	-0.004295	-2.538583	1.376239	-2.233330	-4.703190	3.021697	0.000000	-10.000000	-0.758333	35.716667	356.000000	1023.000000	1023.000000	2046.000000
43.540001	-0.003730	-2.204247	1.481962	-2.175854	-4.540361	3.030006	0.000000	-10.000000	-0.700000	34.533333	368.000000	1023.000000	1023.000000	2046.000000
43.560001	-0.002884	-1.704293	1.638400	-2.115810	-4.371803	3.144920	0.000000	-10.000000	-0.666667	33.266666	379.833344	1023.000000	1023.000000	2046.000000
43.580002	-0.002049	-1.210955	1.825829	-1.958410	-4.278929	3.200555	0.000000	-10.000000	-0.658333	32.650002	391.333344	1023.000000	1023.000000	2046.000000
43.599998	-0.001187	-0.701520	1.875774	-1.728659	-4.100908	3.252272	0.000000	-10.000000	-0.650000	32.033333	402.333344	1023.000000	1023.000000	2046.000000
43.619999	-0.000319	-0.188677	2.029742	-1.604328	-4.015958	3.401867	0.000000	-10.000000	-0.633333	31.683334	413.000000	1023.000000	1023.000000	2046.000000
43.639999	0.000436	0.257428	2.095190	-1.410138	-3.851779	3.424155	0.000000	-10.000000	-0.583333	31.066668	423.666656	1023.000000	1023.000000	2046.000000
43.660000	0.001454	0.859244	2.265267	-1.277364	-3.783532	3.654874	0.000000	-10.000000	-0.525000	30.300001	434.166656	1023.000000	1023.000000	2046.000000
43.680000	0.002337	1.380956	2.350656	-1.087873	-3.606407	3.724580	0.000000	-10.000000	-0.483333	29.216667	444.500000	1023.000000	1023.000000	2046.000000
43.700001	0.003521	2.081209	2.495404	-0.906646	-3.429936	3.922388	0.000000	-10.000000	-0.441667	27.783335	454.333344	1023.000000	1023.000000	2046.000000
43.720001	0.004698	2.776454	2.682136	-0.730654	-3.289752	4.114724	0.000000	-10.000000	-0.416667	26.600000	463.833344	1023.000000	1023.000000	2046.000000
43.740002	0.005870	3.469132	2.766956	-0.521256	-3.037805	4.261238	0.000000	-10.000000	-0.391667	25.533333	473.000000	1023.000000	1023.000000	2046.000000
43.759998	0.007065	4.175520	2.984283	-0.366903	-2.886224	4.444365	0.000000	-10.000000	-0.375000	24.750000	481.666656	1023.000000	1023.000000	2046.000000
43.779999	0.008041	4.752135	3.069421	-0.176630	-2.654294	4.513638	0.000000	-10.000000	-0.350000	23.583334	490.000000	1023.000000	1023.000000	2046.000000
43.799999	0.009119	5.389264	3.286177	-0.089677	-2.525086	4.717851	0.000000	-10.000000	-0.283333	22.350000	498.000000	1023.000000	1023.000000	2046.000000
43.820000	0.009971	5.892806	3.388499	0.032609	-2.330966	4.802664	0.000000	-10.000000	-0.233333	20.600000	505.666656	1023.000000	1023.000000	2046.000000
43.840000	0.010876	6.427800	3.511140	0.138138	-2.167131	4.945653	0.000000	-10.000000	-0.166667	18.716667	512.833313	1023.000000	1023.000000	2046.000000
43.860001	0.011601	6.856380	3.654919	0.244461	-2.098197	5.055196	0.000000	-10.000000	-0.100000	16.366667	519.333313	1023.000000	1023.000000	2046.000000
43.880001	0.012153	7.182411	3.735574	0.344344	-1.960996	5.063488	0.000000	-10.000000	-0.033333	13.850000	525.333313	1023.000000	1023.000000	2046.000000
43.900002	0.012690	7.499980	3.878307	0.379183	-1.932352	5.174843	0.000000	-10.000000	0.008333	10.600000	530.500000	1023.000000	1023.000000	2046.000000
43.919998	0.013071	7.724668	3.929208	0.462646	-1.852023	5.184837	0.000000	-10.000000	0.033333	7.000000	534.666687	1023.000000	1023.000000	2046.000000
43.939999	0.013445	7.945941	4.036114	0.472463	-1.856020	5.293385	0.000000	-10.000000	0.041667	2.616667	537.500000	1023.000000	1023.000000	2046.000000
43.959999	0.013711	8.103125	4.041705	0.533585	-1.775219	5.303054	0.000000	-10.000000	0.058333	-0.816667	539.166687	1023.000000	1023.000000	2046.000000
43.980000	0.013875	8.200305	4.129562	0.545338	-1.802350	5.327755	0.000000	-10.000000	0.066667	-3.833333	539.833313	1023.000000	1023.000000	2046.000000
44.000000	0.014016	8.283174	4.170609	0.533055	-1.764978	5.344487	0.000000	-10.000000	0.091667	-5.900000	540.000000	1023.000000	1023.000000	2046.000000
44.020000	0.014008	8.278675	4.163269	0.574135	-1.751363	5.292634	0.000000	-10.000000	0.100000	-7.833333	540.000000	1023.000000	1023.000000	2046.000000
44.040001	0.014167	8.372799	4.213931	0.553953	-1.745395	5.350310	0.000000	-10.000000	0.100000	-9.116667	540.000000	1023.000000	1023.000000	2046.000000
44.060001	0.014341	8.475606	4.287211	0.602310	-1.701372	5.287456	0.000000	-10.000000	0.108333	-9.733334	540.000000	1023.000000	1023.000000	2046.000000
44.080002	0.014524	8.583769	4.339680	0.578076	-1.704984	5.370998	0.000000	-10.000000	0.108333	-10.133333	540.000000	1023.000000	1023.000000	2046.000000
44.099998	0.014044	8.299842	4.258760	0.525776	-1.704088	5.219394	0.000000	-10.000000	0.116667	-10.316667	536.500000	1023.000000	1023.000000	2046.000000
44.119999	0.013131	7.760379	4.123752	0.372003	-1.759092	5.023716	0.000000	-10.000000	0.108333	-10.416667	528.833313	1023.000000	1023.000000	2046.000000
44.139999	0.012282	7.258954	3.992950	0.182820	-1.850482	4.933665	0.000000	-10.000000	0.116667	-10.783334	519.833313	1023.000000	1023.000000	2046.000000
44.160000	0.012266	7.249208	4.015831	0.213817	-1.898276	4.917837	0.000000	-10.000000	0.141667	-11.683333	513.000000	1023.000000	1023.000000	2046.000000
44.180000	0.012373	7.312209	4.020083	0.296552	-1.949449	4.945023	0.000000	-10.000000	0.183333	-13.200000	509.000000	1023.000000	1023.000000	2046.000000
44.200001	0.012581	7.435155	4.004229	0.453084	-2.003299	4.981141	0.000000	-10.000000	0.225000	-14.800000	504.666656	1023.000000	1023.000000	2046.000000
44.220001	0.012023	7.105794	3.848113	0.476820	-2.020715	4.801577	0.000000	-10.000000	0.258333	-16.250000	499.833344	1023.000000	1023.000000	2046.000000
44.240002	0.010739	6.346943	3.699476	0.200285	-2.134525	4.581707	0.000000	-10.000000	0.283333	-17.416666	494.333344	1023.000000	1023.000000	2046.000000
44.259998	0.007878	4.656089	3.308633	-0.174015	-2.443379	3.964851	0.000000	-10.000000	0.300000	-18.150000	488.500000	1023.000000	1023.000000	2046.000000
44.279999	0.004478	2.646415	2.750667	-0.543673	-2.877167	3.316588	0.000000	-10.000000	0.300000	-18.566668	482.500000	1023.000000	1023.000000	2046.000000
44.299999	0.001386	0.819135	2.172720	-0.840540	-3.404621	2.891576	0.000000	-10.000000	0.333333	-18.933334	476.333344	1023.000000	1023.000000	2046.000000
44.320000	-0.001060	-0.626166	1.707861	-1.039063	-3.829876	2.534912	0.000000	-10.000000	0.383333	-19.783333	470.000000	1023.000000	1023.000000	2046.000000
44.340000	-0.002871	-1.696614	1.346976	-1.239671	-4.126230	2.322312	0.000000	-10.000000	0.425000	-20.883333	463.333344	1023.000000	1023.000000	2046.000000
44.360001	-0.004321	-2.553651	1.128940	-1.396935	-4.370705	2.085048	0.000000	-10.000000	0.441667	-21.766666	456.333344	1023.000000	1023.000000	2046.000000
44.380001	-0.005614	-3.317649	0.895790	-1.513074	-4.556140	1.855775	0.000000	-10.000000	0.441667	-22.383333	449.166656	1023.000000	1023.000000	2046.000000
44.400002	-0.006688	-3.952596	0.726893	-1.675094	-4.731989	1.727594	0.000000	-10.000000	0.491667	-23.300001	441.666656	1023.000000	1023.000000	2046.000000
44.419998	-0.007771	-4.592894	0.551986	-1.760772	-4.890687	1.506581	0.000000	-10.000000	0.558333	-24.783335	434.000000	1023.000000	1023.000000	2046.000000
44.439999	-0.008726	-5.157035	0.413451	-1.886568	-5.078078	1.394160	0.000000	-10.000000	0.650000	-26.750000	425.500000	1023.000000	1023.000000	2046.000000
44.459999	-0.009499	-5.613641	0.298881	-2.015015	-5.219420	1.321913	0.000000	-10.000000	0.716667	-28.766666	416.666656	1023.000000	1023.000000	2046.000000
44.480000	-0.010342	-6.111966	0.127547	-2.064914	-5.320261	1.145662	0.000000	-10.000000	0.766667	-30.316668	407.000000	1023.000000	1023.000000	2046.000000
44.500000	-0.010964	-6.479910	0.076252	-2.157018	-5.460313	1.061169	0.000000	-10.000000	0.808333	-31.400002	397.000000	1023.000000	1023.000000	2046.000000
44.520000	-0.011638	-6.877854	-0.013331	-2.275668	-5.535494	0.946639	0.000000	-10.000000	0.833333	-31.966667	386.333344	1023.000000	1023.000000	2046.000000
44.540001	-0.012093	-7.147180	-0.097838	-2.431514	-5.552576	0.934748	0.000000	-10.000000	0.850000	-32.450001	375.666656	1023.000000	1023.000000	2046.000000
44.560001	-0.012726	-7.521035	-0.086177	-2.717788	-5.633554	0.916484	0.000000	-10.000000	0.866667	-32.566666	364.833344	1023.000000	1023.000000	2046.000000
44.580002	-0.013126	-7.757657	-0.118784	-2.932675	-5.615182	0.908985	0.000000	-10.000000	0.866667	-32.683334	354.000000	1023.000000	1023.000000	2046.000000
44.599998	-0.013403	-7.920918	0.019513	-3.191071	-5.644412	0.895050	0.000000	-10.000000	0.875000	-32.616669	343.166656	1023.000000	1023.000000	2046.000000
44.619999	-0.013695	-8.093987	0.050071	-3.459843	-5.549941	0.865725	0.000000	-10.000000	0.850000	-32.549999	332.333344	1023.000000	1023.000000	2046.000000
44.639999	-0.014391	-8.505302	0.151852	-3.840443	-5.589890	0.773178	0.000000	-10.000000	0.858333	-32.433334	321.500000	1023.000000	1023.000000	2046.000000
44.660000	-0.015100	-8.923898	0.155380	-4.138695	-5.559449	0.618866	0.000000	-10.000000	0.833333	-32.083336	310.500000	1023.000000	1023.000000	2046.000000
44.680000	-0.015784	-9.328129	0.242583	-4.455493	-5.609503	0.494285	0.000000	-10.000000	0.825000	-31.816668	299.833344	1023.000000	1023.000000	2046.000000
44.700001	-0.016476	-9.737061	0.229223	-4.623799	-5.603640	0.261154	0.000000	-10.000000	0.791667	-31.016668	289.166656	1023.000000	1023.000000	2046.000000
44.720001	-0.016899	-9.987580	0.324921	-4.746236	-5.674799	0.108534	0.000000	-10.000000	0.775000	-30.533335	278.833344	1023.000000	1023.000000	2046.000000
44.740002	-0.017328	-10.240577	0.375825	-4.843761	-5.710042	-0.062599	0.000000	-10.000000	0.741667	-29.866667	268.500000	1023.000000	1023.000000	2046.000000
44.759998	-0.017559	-10.377153	0.526813	-4.946839	-5.839967	-0.117160	0.000000	-10.000000	0.700000	-29.383333	258.500000	1023.000000	1023.000000	2046.000000
44.779999	-0.017950	-10.608582	0.626983	-4.987771	-5.956037	-0.291756	0.000000	-10.000000	0.666667	-28.750000	248.833328	1023.000000	1023.000000	2046.000000
44.799999	-0.018267	-10.795976	0.645977	-5.061634	-6.017430	-0.362888	0.000000	-10.000000	0.650000	-28.366667	239.166672	1023.000000	1023.000000	2046.000000
44.820000	-0.018515	-10.942452	0.712215	-5.153553	-6.079441	-0.421674	0.000000	-10.000000	0.650000	-28.050001	229.833328	1023.000000	1023.000000	2046.000000
44.840000	-0.018689	-11.045313	0.701055	-5.188741	-6.104850	-0.452777	0.000000	-10.000000	0.650000	-27.833334	220.333328	1023.000000	1023.000000	2046.000000
44.860001	-0.018687	-11.043988	0.766263	-5.197153	-6.130236	-0.482863	0.000000	-10.000000	0.625000	-27.283333	211.166672	1023.000000	1023.000000	2046.000000
44.880001	-0.018744	-11.077601	0.766893	-5.154770	-6.135068	-0.554656	0.000000	-10.000000	0.591667	-26.750000	202.000000	1023.000000	1023.000000	2046.000000
44.900002	-0.018731	-11.069791	0.846386	-5.198745	-6.160231	-0.557201	0.000000	-10.000000	0.558333	-26.233334	193.166672	1023.000000	1023.000000	2046.000000
44.919998	-0.018727	-11.067882	0.885857	-5.146962	-6.199815	-0.606962	0.000000	-10.000000	0.550000	-25.683334	184.500000	1023.000000	1023.000000	2046.000000
44.939999	-0.018725	-11.066626	0.927174	-5.168987	-6.203644	-0.621168	0.000000	-10.000000	0.541667	-25.383333	175.833328	1023.000000	1023.000000	2046.000000
44.959999	-0.018720	-11.063788	0.970650	-5.170900	-6.227833	-0.635705	0.000000	-10.000000	0.525000	-24.700001	167.333328	1023.000000	1023.000000	2046.000000
44.980000	-0.018798	-11.109793	0.971223	-5.147740	-6.231923	-0.701351	0.000000	-10.000000	0.508333	-24.266666	159.000000	1023.000000	1023.000000	2046.000000
45.000000	-0.018826	-11.125886	1.015599	-5.155643	-6.270489	-0.715353	0.000000	-10.000000	0.475000	-23.566668	151.000000	1023.000000	1023.000000	2046.000000
45.020000	-0.018962	-11.206313	1.010750	-5.154028	-6.290528	-0.772507	0.000000	-10.000000	0.441667	-23.033335	143.166672	1023.000000	1023.000000	2046.000000
45.040001	-0.018993	-11.225148	1.037113	-5.207716	-6.323623	-0.730922	0.000000	-10.000000	0.408333	-22.266666	135.500000	1023.000000	1023.000000	2046.000000
45.060001	-0.019176	-11.332763	1.064627	-5.198147	-6.417272	-0.781970	0.000000	-10.000000	0.391667	-21.616667	128.166672	1023.000000	1023.000000	2046.000000
45.080002	-0.019185	-11.338603	1.081419	-5.261324	-6.434456	-0.724241	0.000000	-10.000000	0.375000	-20.900000	121.000000	1023.000000	1023.000000	2046.000000
45.099998	-0.019341	-11.430604	1.106075	-5.238002	-6.488650	-0.810026	0.000000	-10.000000	0.358333	-20.483334	114.000000	1023.000000	1023.000000	2046.000000
45.119999	-0.019395	-11.462451	1.088732	-5.282807	-6.495928	-0.772447	0.000000	-10.000000	0.333333	-19.900000	107.166664	1023.000000	1023.000000	2046.000000
45.139999	-0.019497	-11.522674	1.119082	-5.265788	-6.570536	-0.805432	0.000000	-10.000000	0.316667	-19.516666	100.333336	1023.000000	1023.000000	2046.000000
45.160000	-0.019480	-11.512785	1.154192	-5.254281	-6.571012	-0.841683	0.000000	-10.000000	0.283333	-18.800001	93.833336	1023.000000	1023.000000	2046.000000
45.180000	-0.019218	-11.357799	1.292419	-5.231060	-6.617567	-0.801591	0.000000	-10.000000	0.258333	-18.116667	87.500000	1023.000000	1023.000000	2046.000000
45.200001	-0.018997	-11.227304	1.289793	-5.142851	-6.569420	-0.804825	0.000000	-10.000000	0.225000	-17.100000	81.500000	1023.000000	1023.000000	2046.000000
45.220001	-0.018970	-11.211200	1.255402	-5.144103	-6.588818	-0.733681	0.000000	-10.000000	0.208333	-16.016666	75.833336	1023.000000	1023.000000	2046.000000
45.240002	-0.019354	-11.438225	1.238366	-5.133712	-6.735207	-0.807672	0.000000	-10.000000	0.191667	-14.833333	70.500000	1023.000000	1023.000000	2046.000000
45.259998	-0.019819	-11.712980	1.082240	-5.214599	-6.767734	-0.812889	0.000000	-10.000000	0.166667	-13.716667	65.666664	1023.000000	1023.000000	2046.000000
45.279999	-0.019654	-11.615526	1.137949	-5.158312	-6.811775	-0.783388	0.000000	-10.000000	0.133333	-12.750000	61.166668	1023.000000	1023.000000	2046.000000
45.299999	-0.019754	-11.674348	1.051649	-5.013268	-6.857493	-0.855236	0.000000	-10.000000	0.108333	-11.966667	57.000000	1023.000000	1023.000000	2046.000000
45.320000	-0.019129	-11.305399	1.112184	-4.858529	-6.870190	-0.688863	0.000000	-10.000000	0.100000	-11.416667	53.000000	1023.000000	1023.000000	2046.000000
45.340000	-0.019275	-11.391815	1.090330	-4.832962	-6.957839	-0.691345	0.000000	-10.000000	0.108333	-11.283334	49.000000	1023.000000	1023.000000	2046.000000
45.360001	-0.020148	-11.907436	0.874480	-4.873748	-6.995936	-0.912233	0.000000	-10.000000	0.108333	-11.183333	45.000000	1023.000000	1023.000000	2046.000000
45.380001	-0.021800	-12.883817	0.650938	-5.079778	-7.215549	-1.239427	0.000000	-10.000000	0.116667	-10.450000	41.166668	1023.000000	1023.000000	2046.000000
45.400002	-0.024358	-14.395354	0.155132	-5.305046	-7.472088	-1.773352	0.000000	-10.000000	0.091667	-8.966667	37.666668	1023.000000	1023.000000	2046.000000
45.419998	-0.027129	-16.033014	-0.490767	-5.499804	-7.882141	-2.160301	0.000000	-10.000000	0.075000	-7.100000	34.833332	1023.000000	1023.000000	2046.000000
45.439999	-0.029751	-17.582951	-1.035048	-5.733856	-8.375443	-2.438603	0.000000	-10.000000	0.058333	-6.016667	32.500000	1023.000000	1023.000000	2046.000000
45.459999	-0.031307	-18.502714	-1.426527	-5.846762	-8.668331	-2.561094	0.000000	-10.000000	0.075000	-5.833333	30.500000	1023.000000	1023.000000	2046.000000
45.480000	-0.032350	-19.118782	-1.601270	-5.928714	-8.910974	-2.677824	0.000000	-10.000000	0.091667	-6.333333	28.500000	1023.000000	1023.000000	2046.000000
45.500000	-0.033224	-19.635212	-1.825047	-5.979433	-9.045903	-2.784829	0.000000	-10.000000	0.100000	-6.966667	26.333334	1023.000000	1023.000000	2046.000000
45.520000	-0.033667	-19.897116	-1.946458	-5.990485	-9.152217	-2.807955	0.000000	-10.000000	0.091667	-7.333333	24.000000	1023.000000	1023.000000	2046.000000
45.540001	-0.034180	-20.200655	-2.055839	-6.031646	-9.256693	-2.856478	0.000000	-10.000000	0.083333	-7.433333	21.500000	1023.000000	1023.000000	2046.000000
45.560001	-0.034364	-20.309381	-2.160105	-5.997579	-9.334969	-2.816729	0.000000	-10.000000	0.066667	-7.183333	19.000000	1023.000000	1023.000000	2046.000000
45.580002	-0.034558	-20.423822	-2.179485	-6.014742	-9.439388	-2.790207	0.000000	-10.000000	0.066667	-6.566667	16.666666	1023.000000	1023.000000	2046.000000
45.599998	-0.034496	-20.387119	-2.257618	-5.909702	-9.434578	-2.785219	0.000000	-10.000000	0.058333	-5.366667	14.500000	1023.000000	1023.000000	2046.000000
45.619999	-0.034267	-20.252018	-2.198998	-5.901818	-9.483118	-2.668083	0.000000	-10.000000	0.050000	-2.966667	12.666667	1023.000000	1023.000000	2046.000000
45.639999	-0.033959	-20.069654	-2.195015	-5.807580	-9.448752	-2.618305	0.000000	-10.000000	0.033333	0.000000	11.500000	1023.000000	1023.000000	2046.000000
45.660000	-0.033306	-19.683733	-2.084634	-5.812695	-9.372824	-2.413580	0.000000	-10.000000	0.008333	3.166667	11.000000	1023.000000	1023.000000	2046.000000
45.680000	-0.032669	-19.307531	-1.970476	-5.917572	-9.234677	-2.184806	0.000000	-10.000000	-0.008333	6.083333	11.000000	1023.000000	1023.000000	2046.000000
45.700001	-0.031696	-18.732382	-1.741495	-5.960154	-9.076123	-1.954610	0.000000	-10.000000	-0.033333	8.583333	11.000000	1023.000000	1023.000000	2046.000000
45.720001	-0.030699	-18.142815	-1.458238	-6.035423	-8.892488	-1.756664	0.000000	-10.000000	-0.066667	10.900000	11.000000	1023.000000	1023.000000	2046.000000
45.740002	-0.029962	-17.707582	-1.319834	-6.079025	-8.634195	-1.674529	0.000000	-10.000000	-0.108333	12.700000	11.000000	1023.000000	1023.000000	2046.000000
45.759998	-0.029536	-17.455484	-1.175015	-6.233048	-8.457807	-1.589614	0.000000	-10.000000	-0.150000	14.350000	11.000000	1023.000000	1023.000000	2046.000000
45.779999	-0.029054	-17.170639	-0.985666	-6.376592	-8.290674	-1.517706	0.000000	-10.000000	-0.191667	16.000000	15.000000	1023.000000	1023.000000	2046.000000
45.799999	-0.028665	-16.941235	-0.887677	-6.421721	-8.137820	-1.494016	0.000000	-10.000000	-0.233333	17.850000	20.166666	1023.000000	1023.000000	2046.000000
45.820000	-0.028163	-16.644049	-0.691866	-6.484490	-8.043937	-1.423756	0.000000	-10.000000	-0.291667	19.716667	27.500000	1023.000000	1023.000000	2046.000000
45.840000	-0.027459	-16.228270	-0.641265	-6.365456	-7.852866	-1.368684	0.000000	-10.000000	-0.341667	21.833334	33.166668	1023.000000	1023.000000	2046.000000
45.860001	-0.026715	-15.788791	-0.459595	-6.269208	-7.772347	-1.287641	0.000000	-10.000000	-0.400000	23.566668	40.333332	1023.000000	1023.000000	2046.000000
45.880001	-0.026000	-15.366035	-0.357464	-6.110643	-7.661903	-1.236025	0.000000	-10.000000	-0.450000	25.483334	48.000000	1023.000000	1023.000000	2046.000000
45.900002	-0.025046	-14.802333	-0.230438	-5.945786	-7.534626	-1.091482	0.000000	-10.000000	-0.491667	26.766666	56.166668	1023.000000	1023.000000	2046.000000
45.919998	-0.024082	-14.232265	-0.094605	-5.786275	-7.407937	-0.943448	0.000000	-10.000000	-0.525000	27.816668	64.666664	1023.000000	1023.000000	2046.000000
45.939999	-0.023021	-13.605690	-0.006365	-5.607512	-7.233928	-0.757886	0.000000	-10.000000	-0.550000	28.783333	73.833336	1023.000000	1023.000000	2046.000000
45.959999	-0.021887	-12.934969	0.167831	-5.497261	-7.079863	-0.525677	0.000000	-10.000000	-0.558333	29.666668	83.166664	1023.000000	1023.000000	2046.000000
45.980000	-0.020756	-12.266572	0.261093	-5.270858	-6.892597	-0.364209	0.000000	-10.000000	-0.583333	30.366667	93.166664	1023.000000	1023.000000	2046.000000
46.000000	-0.019289	-11.399810	0.471548	-5.070618	-6.693761	-0.106978	0.000000	-10.000000	-0.608333	31.000000	103.166664	1023.000000	1023.000000	2046.000000
46.020000	-0.017944	-10.605104	0.595404	-4.828716	-6.451268	0.079476	0.000000	-10.000000	-0.658333	31.750000	113.500000	1023.000000	1023.000000	2046.000000
46.040001	-0.016462	-9.728915	0.799088	-4.631495	-6.263266	0.366757	0.000000	-10.000000	-0.691667	32.633331	123.833336	1023.000000	1023.000000	2046.000000
46.060001	-0.015032	-8.883633	0.973628	-4.380768	-6.015029	0.538536	0.000000	-10.000000	-0.733333	33.099998	134.500000	1023.000000	1023.000000	2046.000000
46.080002	-0.013499	-7.977958	1.175471	-4.179833	-5.809708	0.836112	0.000000	-10.000000	-0.750000	33.483334	145.500000	1023.000000	1023.000000	2046.000000
46.099998	-0.012033	-7.111487	1.387747	-3.958832	-5.569509	1.029106	0.000000	-10.000000	-0.766667	34.049999	156.666672	1023.000000	1023.000000	2046.000000
46.119999	-0.010649	-6.293470	1.561121	-3.766267	-5.372576	1.284251	0.000000	-10.000000	-0.766667	34.483334	167.833328	1023.000000	1023.000000	2046.000000
46.139999	-0.009200	-5.437217	1.778808	-3.562258	-5.180339	1.526572	0.000000	-10.000000	-0.791667	35.083332	179.333328	1023.000000	1023.000000	2046.000000
46.160000	-0.007936	-4.690425	1.878978	-3.338588	-4.949497	1.718681	0.000000	-10.000000	-0.808333	35.116669	191.000000	1023.000000	1023.000000	2046.000000
46.180000	-0.006605	-3.903660	2.065565	-3.115082	-4.801119	1.946976	0.000000	-10.000000	-0.816667	35.183334	202.833328	1023.000000	1023.000000	2046.000000
46.200001	-0.005334	-3.152586	2.189755	-2.917429	-4.597745	2.172833	0.000000	-10.000000	-0.808333	34.933334	214.500000	1023.000000	1023.000000	2046.000000
46.220001	-0.003980	-2.352005	2.394942	-2.705788	-4.454347	2.413187	0.000000	-10.000000	-0.816667	34.983334	226.166672	1023.000000	1023.000000	2046.000000
46.240002	-0.002714	-1.603693	2.520994	-2.478019	-4.250951	2.604285	0.000000	-10.000000	-0.816667	35.099998	237.833328	1023.000000	1023.000000	2046.000000
46.259998	-0.001190	-0.703038	2.756941	-2.242758	-4.086807	2.869586	0.000000	-10.000000	-0.825000	35.150002	249.500000	1023.000000	1023.000000	2046.000000
46.279999	0.000099	0.058727	2.843870	-1.983757	-3.834563	3.033178	0.000000	-10.000000	-0.825000	35.233334	261.166656	1023.000000	1023.000000	2046.000000
46.299999	0.000891	0.526593	2.956507	-1.845294	-3.767840	3.183220	0.000000	-10.000000	-0.825000	35.416668	273.000000	1023.000000	1023.000000	2046.000000
46.320000	0.001147	0.678011	2.949346	-1.725635	-3.724187	3.178487	0.000000	-10.000000	-0.833333	35.600002	285.000000	1023.000000	1023.000000	2046.000000
46.340000	0.001347	0.796355	2.884973	-1.606655	-3.684937	3.202973	0.000000	-10.000000	-0.841667	35.700001	296.666656	1023.000000	1023.000000	2046.000000
46.360001	0.002267	1.339744	2.964367	-1.437111	-3.593340	3.405827	0.000000	-10.000000	-0.875000	35.866669	308.333344	1023.000000	1023.000000	2046.000000
46.380001	0.003695	2.184026	3.049499	-1.093063	-3.436541	3.664131	0.000000	-10.000000	-0.866667	36.116669	320.000000	1023.000000	1023.000000	2046.000000
46.400002	0.005469	3.232443	3.221207	-0.699084	-3.289364	3.999684	0.000000	-10.000000	-0.841667	36.233334	332.166656	1023.000000	1023.000000	2046.000000
46.419998	0.006882	4.067250	3.249025	-0.307640	-3.103584	4.229449	0.000000	-10.000000	-0.800000	36.016666	344.500000	1023.000000	1023.000000	2046.000000
46.439999	0.007300	4.314229	3.192591	-0.154888	-2.937720	4.214247	0.000000	-10.000000	-0.791667	35.333336	356.833344	1023.000000	1023.000000	2046.000000
46.459999	0.006146	3.632051	2.970060	-0.265740	-2.975363	3.903094	0.000000	-10.000000	-0.791667	34.933334	368.666656	1023.000000	1023.000000	2046.000000
46.480000	0.004151	2.452971	2.590243	-0.475109	-3.221904	3.559741	0.000000	-10.000000	-0.800000	34.733334	380.333344	1023.000000	1023.000000	2046.000000
46.500000	0.002099	1.240613	2.061847	-0.573706	-3.554076	3.306548	0.000000	-10.000000	-0.783333	34.766666	391.833344	1023.000000	1023.000000	2046.000000
46.520000	0.000788	0.465966	1.675026	-0.638665	-3.807417	3.237022	0.000000	-10.000000	-0.758333	34.350002	403.500000	1023.000000	1023.000000	2046.000000
46.540001	0.000146	0.086475	1.381441	-0.646129	-3.914907	3.266069	0.000000	-10.000000	-0.725000	34.100002	415.000000	1023.000000	1023.000000	2046.000000
46.560001	0.000105	0.062318	1.258806	-0.527381	-3.950559	3.281452	0.000000	-10.000000	-0.725000	34.033333	426.500000	1023.000000	1023.000000	2046.000000
46.580002	0.000400	0.236231	1.203604	-0.398287	-3.946820	3.377733	0.000000	-10.000000	-0.733333	34.166668	437.833344	1023.000000	1023.000000	2046.000000
46.599998	0.000831	0.491066	1.198459	-0.221013	-3.934968	3.448588	0.000000	-10.000000	-0.741667	34.216667	449.166656	1023.000000	1023.000000	2046.000000
46.619999	0.001379	0.815044	1.208531	-0.066260	-3.885776	3.558550	0.000000	-10.000000	-0.733333	33.683334	460.500000	1023.000000	1023.000000	2046.000000
46.639999	0.001974	1.166836	1.249497	0.135853	-3.873511	3.654998	0.000000	-10.000000	-0.716667	33.350002	471.833344	1023.000000	1023.000000	2046.000000
46.660000	0.002756	1.628528	1.285709	0.306438	-3.786930	3.823311	0.000000	-10.000000	-0.708333	32.966667	479.333344	1023.000000	1023.000000	2046.000000
46.680000	0.003644	2.153737	1.375946	0.534217	-3.739626	3.983200	0.000000	-10.000000	-0.675000	32.716667	490.333344	1023.000000	1023.000000	2046.000000
46.700001	0.004505	2.662486	1.433406	0.724524	-3.624857	4.129413	0.000000	-10.000000	-0.650000	31.966667	501.333344	1023.000000	1023.000000	2046.000000
46.720001	0.005300	3.132256	1.468309	0.966187	-3.538606	4.236366	0.000000	-10.000000	-0.625000	31.483334	515.833313	1023.000000	1023.000000	2046.000000
46.740002	0.006340	3.746794	1.567083	1.083874	-3.401086	4.496923	0.000000	-10.000000	-0.600000	31.000000	526.333313	1023.000000	1023.000000	2046.000000
46.759998	0.007231	4.273815	1.622635	1.232612	-3.217398	4.635967	0.000000	-10.000000	-0.566667	30.533333	536.833313	1023.000000	1023.000000	2046.000000
46.779999	0.008208	4.850994	1.770020	1.304279	-3.036963	4.813659	0.000000	-10.000000	-0.541667	29.516666	547.166687	1023.000000	1023.000000	2046.000000
46.799999	0.009158	5.412516	1.922883	1.373232	-2.854874	4.971274	0.000000	-10.000000	-0.525000	28.783335	557.166687	1023.000000	1023.000000	2046.000000
46.820000	0.010031	5.928182	2.059263	1.331054	-2.580180	5.118044	0.000000	-10.000000	-0.491667	28.033335	566.833313	1023.000000	1023.000000	2046.000000
46.840000	0.010639	6.287360	2.228736	1.201895	-2.388699	5.245427	0.000000	-10.000000	-0.433333	27.100000	576.166687	1023.000000	1023.000000	2046.000000
46.860001	0.011092	6.555190	2.357887	1.110350	-2.210873	5.297825	0.000000	-10.000000	-0.400000	26.050001	585.500000	1023.000000	1023.000000	2046.000000
46.880001	0.011455	6.770090	2.465294	1.073737	-2.046123	5.277183	0.000000	-10.000000	-0.358333	24.866667	594.333313	1023.000000	1023.000000	2046.000000
46.900002	0.011939	7.055822	2.591750	1.051374	-1.906943	5.319642	0.000000	-10.000000	-0.333333	23.799999	602.833313	1023.000000	1023.000000	2046.000000
46.919998	0.012333	7.289042	2.680187	1.122401	-1.799049	5.285504	0.000000	-10.000000	-0.275000	22.483334	611.000000	1023.000000	1023.000000	2046.000000
46.939999	0.013007	7.687001	2.801265	1.192082	-1.667257	5.360911	0.000000	-10.000000	-0.241667	21.050001	618.666687	1023.000000	1023.000000	2046.000000
46.959999	0.013469	7.960085	2.877630	1.334120	-1.593111	5.341446	0.000000	-10.000000	-0.183333	19.400000	626.000000	1023.000000	1023.000000	2046.000000
46.980000	0.013949	8.243863	2.966507	1.336771	-1.507474	5.448059	0.000000	-10.000000	-0.108333	17.250000	632.833313	1023.000000	1023.000000	2046.000000
47.000000	0.014320	8.463109	3.059176	1.422584	-1.453294	5.434643	0.000000	-10.000000	-0.041667	14.366667	639.000000	1023.000000	1023.000000	2046.000000
47.020000	0.014760	8.723366	3.132208	1.462494	-1.383747	5.512411	0.000000	-10.000000	0.016667	10.400000	644.333313	1023.000000	1023.000000	2046.000000
47.040001	0.015203	8.985239	3.209428	1.510794	-1.330577	5.595594	0.000000	-10.000000	0.033333	5.333333	648.333313	1023.000000	1023.000000	2046.000000
47.060001	0.015736	9.299829	3.275818	1.599965	-1.217924	5.641970	0.000000	-10.000000	0.050000	0.783333	650.833313	1023.000000	1023.000000	2046.000000
47.080002	0.016251	9.604305	3.391866	1.621937	-1.154580	5.745082	0.000000	-10.000000	0.066667	-2.650000	651.833313	1023.000000	1023.000000	2046.000000
47.099998	0.016683	9.859566	3.432455	1.707328	-1.046179	5.765962	0.000000	-10.000000	0.066667	-4.800000	652.000000	1023.000000	1023.000000	2046.000000
47.119999	0.017262	10.202132	3.578334	1.699359	-0.981438	5.905878	0.000000	-10.000000	0.083333	-6.383334	652.000000	1023.000000	1023.000000	2046.000000
47.139999	0.017517	10.352606	3.611280	1.773868	-0.893160	5.860617	0.000000	-10.000000	0.083333	-7.633334	652.000000	1023.000000	1023.000000	2046.000000
47.160000	0.017960	10.614443	3.706386	1.785423	-0.809018	5.931651	0.000000	-10.000000	0.100000	-8.300000	652.000000	1023.000000	1023.000000	2046.000000
47.180000	0.018136	10.718301	3.787120	1.808286	-0.788306	5.911202	0.000000	-10.000000	0.100000	-8.916667	652.000000	1023.000000	1023.000000	2046.000000
47.200001	0.018343	10.840557	3.856625	1.833243	-0.760046	5.910736	0.000000	-10.000000	0.100000	-9.583334	652.000000	1023.000000	1023.000000	2046.000000
47.220001	0.018623	11.006279	3.958644	1.827244	-0.740709	5.961099	0.000000	-10.000000	0.108333	-10.233334	648.500000	1023.000000	1023.000000	2046.000000
47.240002	0.018842	11.135776	4.013970	1.869162	-0.708091	5.960734	0.000000	-10.000000	0.116667	-10.900001	640.666687	1023.000000	1023.000000	2046.000000
47.259998	0.019395	11.462487	4.185371	1.889760	-0.663352	6.050708	0.000000	-10.000000	0.133333	-11.550000	631.666687	1023.000000	1023.000000	2046.000000
47.279999	0.019737	11.664407	4.199796	1.973986	-0.592402	6.083027	0.000000	-10.000000	0.141667	-12.216667	624.666687	1023.000000	1023.000000	2046.000000
47.299999	0.019997	11.818089	4.282674	1.998139	-0.641102	6.178379	0.000000	-10.000000	0.150000	-12.800000	620.500000	1023.000000	1023.000000	2046.000000
47.320000	0.019822	11.714905	4.246441	2.033365	-0.641666	6.076764	0.000000	-10.000000	0.183333	-13.283334	616.166687	1023.000000	1023.000000	2046.000000
47.340000	0.019641	11.607904	4.215878	1.955352	-0.699601	6.136276	0.000000	-10.000000	0.216667	-14.050000	611.666687	1023.000000	1023.000000	2046.000000
47.360001	0.019950	11.790561	4.308085	2.034893	-0.673403	6.120986	0.000000	-10.000000	0.258333	-15.083333	607.000000	1023.000000	1023.000000	2046.000000
47.380001	0.020146	11.906173	4.387735	2.096799	-0.740602	6.162240	0.000000	-10.000000	0.275000	-16.549999	601.833313	1023.000000	1023.000000	2046.000000
47.400002	0.020131	11.897532	4.355938	2.184098	-0.762879	6.120375	0.000000	-10.000000	0.325000	-18.100000	596.333313	1023.000000	1023.000000	2046.000000
47.419998	0.019190	11.341468	4.204538	2.123432	-0.870783	5.884280	0.000000	-10.000000	0.383333	-20.100000	590.333313	1023.000000	1023.000000	2046.000000
47.439999	0.017333	10.243990	3.973750	1.837656	-1.058026	5.490611	0.000000	-10.000000	0.475000	-22.183334	583.666687	1023.000000	1023.000000	2046.000000
47.459999	0.014269	8.433116	3.529408	1.418750	-1.412068	4.897027	0.000000	-10.000000	0.525000	-23.799999	576.166687	1023.000000	1023.000000	2046.000000
47.480000	0.010761	6.360038	2.942447	1.015105	-1.914931	4.317418	0.000000	-10.000000	0.558333	-25.016666	568.166687	1023.000000	1023.000000	2046.000000
47.500000	0.007450	4.402806	2.353665	0.699475	-2.462167	3.811833	0.000000	-10.000000	0.566667	-25.883333	559.833313	1023.000000	1023.000000	2046.000000
47.520000	0.005042	2.979922	1.942873	0.461288	-2.943447	3.519208	0.000000	-10.000000	0.600000	-26.933334	551.333313	1023.000000	1023.000000	2046.000000
47.540001	0.003155	1.864423	1.592850	0.307297	-3.236792	3.201068	0.000000	-10.000000	0.650000	-27.800001	542.500000	1023.000000	1023.000000	2046.000000
47.560001	0.001656	0.978574	1.340840	0.096272	-3.478067	3.019531	0.000000	-10.000000	0.683333	-28.316668	533.166687	1023.000000	1023.000000	2046.000000
47.580002	0.000349	0.206483	1.119765	-0.041722	-3.659420	2.787859	0.000000	-10.000000	0.700000	-28.816668	523.833313	1023.000000	1023.000000	2046.000000
47.599998	-0.000965	-0.570293	0.930699	-0.205091	-3.880325	2.584424	0.000000	-10.000000	0.733333	-29.483334	514.166687	1023.000000	1023.000000	2046.000000
47.619999	-0.002008	-1.186440	0.771028	-0.336697	-4.054044	2.433273	0.000000	-10.000000	0.766667	-30.333334	504.500000	1023.000000	1023.000000	2046.000000
47.639999	-0.002973	-1.757336	0.634317	-0.444520	-4.240480	2.293348	0.000000	-10.000000	0.816667	-31.300001	494.166656	1023.000000	1023.000000	2046.000000
47.660000	-0.003675	-2.171721	0.524123	-0.527183	-4.363286	2.194625	0.000000	-10.000000	0.833333	-32.150002	483.666656	1023.000000	1023.000000	2046.000000
47.680000	-0.004515	-2.668437	0.403415	-0.607663	-4.530092	2.065902	0.000000	-10.000000	0.850000	-32.799999	472.833344	1023.000000	1023.000000	2046.000000
47.700001	-0.005006	-2.958373	0.299011	-0.681566	-4.579740	2.003921	0.000000	-10.000000	0.866667	-33.250000	462.000000	1023.000000	1023.000000	2046.000000
47.720001	-0.005682	-3.358181	0.251089	-0.804736	-4.707582	1.903047	0.000000	-10.000000	0.866667	-33.250000	451.000000	1023.000000	1023.000000	2046.000000
47.740002	-0.006186	-3.656062	0.132429	-0.964494	-4.694655	1.870657	0.000000	-10.000000	0.900000	-33.500000	439.833344	1023.000000	1023.000000	2046.000000
47.759998	-0.006831	-4.037084	0.136327	-1.287143	-4.772193	1.885926	0.000000	-10.000000	0.908333	-33.766666	428.666656	1023.000000	1023.000000	2046.000000
47.779999	-0.007244	-4.281487	0.139650	-1.481054	-4.765393	1.825310	0.000000	-10.000000	0.933333	-34.266666	417.333344	1023.000000	1023.000000	2046.000000
47.799999	-0.007652	-4.522530	0.251770	-1.805765	-4.766551	1.798016	0.000000	-10.000000	0.933333	-34.166668	406.000000	1023.000000	1023.000000	2046.000000
47.820000	-0.007990	-4.722036	0.307807	-2.099994	-4.686430	1.756580	0.000000	-10.000000	0.933333	-33.983334	394.500000	1023.000000	1023.000000	2046.000000
47.840000	-0.008853	-5.232239	0.339500	-2.502593	-4.683404	1.614258	0.000000	-10.000000	0.925000	-33.650002	383.166656	1023.000000	1023.000000	2046.000000
47.860001	-0.009682	-5.721930	0.324251	-2.846025	-4.632378	1.432222	0.000000	-10.000000	0.883333	-33.283333	368.166656	1023.000000	1023.000000	2046.000000
47.880001	-0.010552	-6.236336	0.397414	-3.175978	-4.705155	1.247383	0.000000	-10.000000	0.850000	-32.800003	357.000000	1023.000000	1023.000000	2046.000000
47.900002	-0.011237	-6.641002	0.379456	-3.398484	-4.684253	1.062278	0.000000	-10.000000	0.816667	-32.150002	346.000000	1023.000000	1023.000000	2046.000000
47.919998	-0.011865	-7.011981	0.470340	-3.577453	-4.783177	0.878310	0.000000	-10.000000	0.800000	-31.650002	339.000000	1023.000000	1023.000000	2046.000000
47.939999	-0.012236	-7.231201	0.472127	-3.684732	-4.755102	0.736507	0.000000	-10.000000	0.783333	-31.133333	328.500000	1023.000000	1023.000000	2046.000000
47.959999	-0.012783	-7.554593	0.616005	-3.792522	-4.936972	0.558896	0.000000	-10.000000	0.766667	-30.600000	318.000000	1023.000000	1023.000000	2046.000000
47.980000	-0.013130	-7.759688	0.660707	-3.850211	-4.994086	0.423902	0.000000	-10.000000	0.758333	-30.350000	307.666656	1023.000000	1023.000000	2046.000000
48.000000	-0.013496	-7.976251	0.762102	-3.973847	-5.098579	0.334074	0.000000	-10.000000	0.733333	-29.983334	297.500000	1023.000000	1023.000000	2046.000000
48.020000	-0.013667	-8.077086	0.749512	-4.007923	-5.078599	0.259923	0.000000	-10.000000	0.750000	-29.866667	287.500000	1023.000000	1023.000000	2046.000000
48.040001	-0.013751	-8.127035	0.876826	-4.074320	-5.178791	0.249250	0.000000	-10.000000	0.733333	-29.650002	277.500000	1023.000000	1023.000000	2046.000000
48.060001	-0.013963	-8.252241	0.898254	-4.087464	-5.194933	0.131902	0.000000	-10.000000	0.741667	-29.416668	267.500000	1023.000000	1023.000000	2046.000000
48.080002	-0.013965	-8.253348	1.001844	-4.080994	-5.271303	0.097104	0.000000	-10.000000	0.700000	-29.083334	257.833344	1023.000000	1023.000000	2046.000000
48.099998	-0.014072	-8.316360	1.049669	-4.127081	-5.285699	0.046752	0.000000	-10.000000	0.683333	-28.750000	248.166672	1023.000000	1023.000000	2046.000000
48.119999	-0.014109	-8.338596	1.043697	-4.136525	-5.233642	-0.012127	0.000000	-10.000000	0.666667	-28.516668	238.666672	1023.000000	1023.000000	2046.000000
48.139999	-0.014200	-8.391994	1.154083	-4.187448	-5.319314	-0.039315	0.000000	-10.000000	0.666667	-28.200001	229.000000	1023.000000	1023.000000	2046.000000
48.160000	-0.014384	-8.500669	1.159093	-4.208872	-5.320358	-0.130531	0.000000	-10.000000	0.666667	-27.950001	219.666672	1023.000000	1023.000000	2046.000000
48.180000	-0.014419	-8.521485	1.225463	-4.248506	-5.373801	-0.124641	0.000000	-10.000000	0.633333	-27.533335	210.333328	1023.000000	1023.000000	2046.000000
48.200001	-0.014729	-8.704739	1.232180	-4.277165	-5.433797	-0.225957	0.000000	-10.000000	0.608333	-27.183334	201.166672	1023.000000	1023.000000	2046.000000
48.220001	-0.014793	-8.742502	1.203191	-4.290649	-5.434205	-0.220839	0.000000	-10.000000	0.566667	-26.766668	192.000000	1023.000000	1023.000000	2046.000000
48.240002	-0.015039	-8.887915	1.316378	-4.364482	-5.586040	-0.253770	0.000000	-10.000000	0.550000	-26.366667	183.000000	1023.000000	1023.000000	2046.000000
48.259998	-0.015239	-9.006283	1.295780	-4.397645	-5.612004	-0.292415	0.000000	-10.000000	0.516667	-25.833334	174.333328	1023.000000	1023.000000	2046.000000
48.279999	-0.015243	-9.008725	1.382282	-4.422744	-5.677566	-0.290697	0.000000	-10.000000	0.516667	-25.350000	165.666672	1023.000000	1023.000000	2046.000000
48.299999	-0.015166	-8.963229	1.448845	-4.371621	-5.668097	-0.372356	0.000000	-10.000000	0.508333	-24.916668	157.333328	1023.000000	1023.000000	2046.000000
48.320000	-0.014703	-8.689762	1.491956	-4.308907	-5.628059	-0.244752	0.000000	-10.000000	0.508333	-24.600000	149.000000	1023.000000	1023.000000	2046.000000
48.340000	-0.014723	-8.701323	1.513902	-4.268250	-5.735097	-0.211877	0.000000	-10.000000	0.491667	-23.983334	141.000000	1023.000000	1023.000000	2046.000000
48.360001	-0.014858	-8.781028	1.420462	-4.220197	-5.771540	-0.209752	0.000000	-10.000000	0.466667	-23.433332	133.000000	1023.000000	1023.000000	2046.000000
48.380001	-0.015468	-9.141584	1.369311	-4.334534	-5.949602	-0.226760	0.000000	-10.000000	0.425000	-22.566666	125.000000	1023.000000	1023.000000	2046.000000
48.400002	-0.015454	-9.133112	1.382215	-4.237118	-6.002238	-0.275970	0.000000	-10.000000	0.383333	-21.733334	117.333336	1023.000000	1023.000000	2046.000000
48.419998	-0.015433	-9.120614	1.387719	-4.157135	-6.091446	-0.259753	0.000000	-10.000000	0.358333	-20.933332	110.000000	1023.000000	1023.000000	2046.000000
48.439999	-0.015120	-8.935925	1.336133	-4.011413	-6.068716	-0.191929	0.000000	-10.000000	0.350000	-20.433332	103.166664	1023.000000	1023.000000	2046.000000
48.459999	-0.015347	-9.070268	1.274058	-3.966262	-6.144952	-0.233111	0.000000	-10.000000	0.350000	-20.100000	96.333336	1023.000000	1023.000000	2046.000000
48.480000	-0.016513	-9.759116	1.071139	-4.062782	-6.263720	-0.503754	0.000000	-10.000000	0.325000	-19.500000	89.666664	1023.000000	1023.000000	2046.000000
48.500000	-0.018403	-10.876241	0.799556	-4.225000	-6.580790	-0.870006	0.000000	-10.000000	0.291667	-18.333334	83.000000	1023.000000	1023.000000	2046.000000
48.520000	-0.021200	-12.529284	0.308917	-4.435601	-6.950410	-1.452190	0.000000	-10.000000	0.250000	-16.933334	77.000000	1023.000000	1023.000000	2046.000000
48.540001	-0.024045	-14.210644	-0.358459	-4.687719	-7.386827	-1.777638	0.000000	-10.000000	0.225000	-15.300000	71.333336	1023.000000	1023.000000	2046.000000
48.560001	-0.026566	-15.700739	-0.932054	-4.880496	-7.863841	-2.024348	0.000000	-10.000000	0.208333	-14.333333	66.333336	1023.000000	1023.000000	2046.000000
48.580002	-0.028042	-16.572533	-1.314021	-4.998054	-8.150518	-2.109940	0.000000	-10.000000	0.200000	-13.666667	61.500000	1023.000000	1023.000000	2046.000000
48.599998	-0.029291	-17.310728	-1.573514	-5.075070	-8.385862	-2.276282	0.000000	-10.000000	0.200000	-13.483334	56.833332	1023.000000	1023.000000	2046.000000
48.619999	-0.030221	-17.860376	-1.749400	-5.168936	-8.559344	-2.382696	0.000000	-10.000000	0.191667	-13.300000	52.333332	1023.000000	1023.000000	2046.000000
48.639999	-0.030889	-18.255238	-1.898723	-5.239593	-8.713588	-2.403333	0.000000	-10.000000	0.191667	-13.200000	47.833332	1023.000000	1023.000000	2046.000000
48.660000	-0.031535	-18.636990	-2.056790	-5.267206	-8.796386	-2.516607	0.000000	-10.000000	0.183333	-13.133333	43.500000	1023.000000	1023.000000	2046.000000
48.680000	-0.031990	-18.905926	-2.137651	-5.304146	-8.926142	-2.537988	0.000000	-10.000000	0.191667	-13.100000	39.166668	1023.000000	1023.000000	2046.000000
48.700001	-0.032265	-19.068352	-2.236281	-5.314971	-8.992661	-2.524437	0.000000	-10.000000	0.175000	-13.016667	34.666668	1023.000000	1023.000000	2046.000000
48.720001	-0.032355	-19.121723	-2.274392	-5.303333	-9.043392	-2.500606	0.000000	-10.000000	0.158333	-12.783334	30.333334	1023.000000	1023.000000	2046.000000
48.740002	-0.032389	-19.141787	-2.298245	-5.283755	-9.101167	-2.458621	0.000000	-10.000000	0.133333	-12.316667	26.000000	1023.000000	1023.000000	2046.000000
48.759998	-0.032302	-19.090534	-2.264122	-5.309196	-9.114970	-2.402246	0.000000	-10.000000	0.116667	-11.833333	22.000000	1023.000000	1023.000000	2046.000000
48.779999	-0.032259	-19.065144	-2.225697	-5.405854	-9.101227	-2.332366	0.000000	-10.000000	0.108333	-11.583333	18.000000	1023.000000	1023.000000	2046.000000
48.799999	-0.032024	-18.926380	-2.150009	-5.539442	-8.989257	-2.247673	0.000000	-10.000000	0.100000	-11.533334	14.000000	1023.000000	1023.000000	2046.000000
48.820000	-0.031592	-18.670782	-1.919188	-5.739735	-8.931281	-2.080579	0.000000	-10.000000	0.108333	-12.016667	10.000000	1023.000000	1023.000000	2046.000000
48.840000	-0.031186	-18.430822	-1.777328	-5.863659	-8.777075	-2.012760	0.000000	-10.000000	0.108333	-12.266667	6.000000	1023.000000	1023.000000	2046.000000
48.860001	-0.031047	-18.348824	-1.628025	-6.080842	-8.668662	-1.971295	0.000000	-10.000000	0.108333	-12.466667	2.333333	1023.000000	1023.000000	2046.000000
48.880001	-0.031385	-18.548456	-1.609560	-6.309253	-8.577322	-2.052320	0.000000	-10.000000	0.108333	-12.266667	-1.333333	1023.000000	1023.000000	2046.000000
48.900002	-0.031758	-18.769003	-1.509411	-6.606523	-8.556020	-2.097050	0.000000	-10.000000	0.108333	-12.200001	-5.000000	1023.000000	1023.000000	2046.000000
48.919998	-0.032154	-19.002890	-1.456747	-6.797201	-8.524017	-2.224925	0.000000	-10.000000	0.108333	-11.950001	-9.000000	1023.000000	1023.000000	2046.000000
48.939999	-0.032552	-19.238365	-1.407400	-6.955390	-8.522263	-2.353313	0.000000	-10.000000	0.091667	-11.300000	-13.000000	1023.000000	1023.000000	2046.000000
48.959999	-0.032807	-19.388815	-1.350737	-7.039015	-8.557996	-2.441067	0.000000	-10.000000	0.075000	-10.416667	-16.833334	1023.000000	1023.000000	2046.000000
48.980000	-0.032912	-19.451086	-1.276469	-7.019613	-8.598359	-2.556643	0.000000	-10.000000	0.066667	-9.400001	-20.500000	1023.000000	1023.000000	2046.000000
49.000000	-0.032854	-19.416769	-1.164278	-7.048385	-8.626002	-2.578103	0.000000	-10.000000	0.058333	-8.500000	-23.666666	1023.000000	1023.000000	2046.000000
49.020000	-0.032930	-19.461592	-1.138506	-7.029625	-8.654573	-2.638886	0.000000	-10.000000	0.058333	-7.616667	-26.666666	1023.000000	1023.000000	2046.000000
49.040001	-0.032738	-19.348373	-1.012025	-7.076438	-8.682154	-2.577756	0.000000	-10.000000	0.050000	-6.966667	-29.166666	1023.000000	1023.000000	2046.000000
49.060001	-0.032668	-19.306522	-1.011210	-7.028235	-8.670988	-2.596090	0.000000	-10.000000	0.050000	-6.616667	-31.500000	1023.000000	1023.000000	2046.000000
49.080002	-0.032372	-19.132078	-0.855398	-7.042773	-8.705045	-2.528862	0.000000	-10.000000	0.058333	-6.533333	-33.500000	1023.000000	1023.000000	2046.000000
49.099998	-0.032075	-18.956036	-0.806457	-6.960686	-8.659301	-2.529593	0.000000	-10.000000	0.058333	-6.516666	-35.666668	1023.000000	1023.000000	2046.000000
49.119999	-0.031683	-18.724508	-0.719287	-6.908217	-8.616939	-2.480064	0.000000	-10.000000	0.058333	-6.400000	-38.000000	1023.000000	1023.000000	2046.000000
49.139999	-0.031320	-18.510332	-0.683045	-6.861295	-8.530866	-2.435127	0.000000	-10.000000	0.050000	-6.150000	-40.333332	1023.000000	1023.000000	2046.000000
49.160000	-0.030965	-18.300362	-0.600251	-6.787888	-8.511179	-2.401045	0.000000	-10.000000	0.050000	-5.883333	-42.500000	1023.000000	1023.000000	2046.000000
49.180000	-0.030578	-18.071463	-0.522464	-6.724785	-8.464870	-2.359343	0.000000	-10.000000	0.050000	-5.516667	-44.500000	1023.000000	1023.000000	2046.000000
49.200001	-0.030212	-17.855129	-0.444885	-6.664324	-8.414797	-2.331123	0.000000	-10.000000	0.050000	-5.166667	-46.166668	1023.000000	1023.000000	2046.000000
49.220001	-0.029759	-17.587730	-0.305376	-6.636699	-8.395870	-2.249784	0.000000	-10.000000	0.050000	-4.766667	-47.833332	1023.000000	1023.000000	2046.000000
49.240002	-0.029456	-17.408682	-0.259219	-6.582787	-8.347879	-2.218795	0.000000	-10.000000	0.050000	-4.266667	-49.333332	1023.000000	1023.000000	2046.000000
49.259998	-0.029082	-17.187279	-0.193975	-6.530314	-8.272878	-2.190111	0.000000	-10.000000	0.050000	-3.666667	-50.833332	1023.000000	1023.000000	2046.000000
49.279999	-0.028846	-17.047897	-0.157446	-6.455315	-8.248183	-2.186952	0.000000	-10.000000	0.041667	-2.916667	-52.000000	1023.000000	1023.000000	2046.000000
49.299999	-0.028562	-16.880249	-0.089755	-6.409801	-8.242300	-2.138393	0.000000	-10.000000	0.041667	-2.200000	-52.666668	1023.000000	1023.000000	2046.000000
49.320000	-0.028122	-16.620378	-0.010618	-6.415000	-8.182118	-2.012642	0.000000	-10.000000	0.033333	-1.200000	-53.000000	1023.000000	1023.000000	2046.000000
49.340000	-0.027861	-16.465937	0.051447	-6.340910	-8.171452	-2.005022	0.000000	-10.000000	0.033333	-0.500000	-53.000000	1023.000000	1023.000000	2046.000000
49.360001	-0.027460	-16.228603	0.160303	-6.286241	-8.159370	-1.943296	0.000000	-10.000000	0.025000	0.300000	-53.000000	1023.000000	1023.000000	2046.000000
49.380001	-0.026953	-15.929515	0.242769	-6.227231	-8.080926	-1.864127	0.000000	-10.000000	0.016667	1.300000	-53.000000	1023.000000	1023.000000	2046.000000
49.400002	-0.026515	-15.670328	0.308332	-6.133041	-8.046468	-1.799151	0.000000	-10.000000	-0.008333	3.000000	-53.000000	1023.000000	1023.000000	2046.000000
49.419998	-0.025904	-15.309484	0.387227	-6.037345	-7.946515	-1.712851	0.000000	-10.000000	-0.041667	5.266667	-53.000000	1023.000000	1023.000000	2046.000000
49.439999	-0.025356	-14.985436	0.468470	-5.980474	-7.882754	-1.590679	0.000000	-10.000000	-0.066667	7.666667	-53.000000	1023.000000	1023.000000	2046.000000
49.459999	-0.024530	-14.497107	0.556150	-5.865880	-7.734203	-1.453172	0.000000	-10.000000	-0.091667	10.033333	-53.000000	1023.000000	1023.000000	2046.000000
49.480000	-0.023744	-14.032746	0.710448	-5.736615	-7.656154	-1.350425	0.000000	-10.000000	-0.125000	12.216666	-53.000000	1023.000000	1023.000000	2046.000000
49.500000	-0.022849	-13.503624	0.871725	-5.590801	-7.525771	-1.258777	0.000000	-10.000000	-0.166667	14.200000	-53.000000	1023.000000	1023.000000	2046.000000
49.520000	-0.021993	-12.998092	0.975730	-5.454604	-7.391254	-1.127964	0.000000	-10.000000	-0.208333	16.116667	-40.166668	1023.000000	1023.000000	2046.000000
49.540001	-0.021970	-12.984156	0.920077	-5.349369	-7.387823	-1.167041	0.000000	-10.000000	-0.258333	18.650000	-11.833333	1023.000000	1023.000000	2046.000000
49.560001	-0.021637	-12.787762	0.882358	-5.240354	-7.346122	-1.083644	0.000000	-10.000000	-0.300000	20.550001	16.500000	1023.000000	1023.000000	2046.000000
49.580002	-0.021809	-12.889198	0.787432	-5.262446	-7.412542	-1.001642	0.000000	-10.000000	-0.358333	22.383333	34.333332	1023.000000	1023.000000	2046.000000
49.599998	-0.020943	-12.377491	0.796988	-5.036336	-7.318684	-0.819458	0.000000	-10.000000	-0.391667	23.450001	39.000000	1023.000000	1023.000000	2046.000000
49.619999	-0.020347	-12.024953	0.844378	-4.837987	-7.362094	-0.669251	0.000000	-10.000000	-0.433333	24.816668	46.500000	1023.000000	1023.000000	2046.000000
49.639999	-0.019072	-11.271763	0.852048	-4.483302	-7.226716	-0.413794	0.000000	-10.000000	-0.441667	25.800001	54.500000	1023.000000	1023.000000	2046.000000
49.660000	-0.018201	-10.756959	0.856897	-4.279916	-7.137776	-0.196164	0.000000	-10.000000	-0.450000	26.250000	60.166668	1023.000000	1023.000000	2046.000000
49.680000	-0.018012	-10.644968	0.726345	-4.152472	-7.081124	-0.137717	0.000000	-10.000000	-0.500000	27.416666	69.000000	1023.000000	1023.000000	2046.000000
49.700001	-0.018478	-10.920225	0.569964	-4.205493	-7.079204	-0.205492	0.000000	-10.000000	-0.583333	28.933334	78.166664	1023.000000	1023.000000	2046.000000
49.720001	-0.020010	-11.825644	0.299184	-4.373607	-7.190962	-0.560258	0.000000	-10.000000	-0.666667	31.083334	90.666664	1023.000000	1023.000000	2046.000000
49.740002	-0.021744	-12.850431	-0.212628	-4.562078	-7.317864	-0.757861	0.000000	-10.000000	-0.700000	32.166668	100.666664	1023.000000	1023.000000	2046.000000
49.759998	-0.023423	-13.843003	-0.710443	-4.671586	-7.612127	-0.848848	0.000000	-10.000000	-0.708333	32.550003	111.166664	1023.000000	1023.000000	2046.000000
49.779999	-0.024061	-14.219938	-0.991897	-4.668978	-7.766925	-0.792139	0.000000	-10.000000	-0.725000	32.816669	122.000000	1023.000000	1023.000000	2046.000000
49.799999	-0.024103	-14.245110	-1.085989	-4.599972	-7.832285	-0.726864	0.000000	-10.000000	-0.741667	33.150002	133.000000	1023.000000	1023.000000	2046.000000
49.820000	-0.023862	-14.102288	-1.203446	-4.460688	-7.750340	-0.687814	0.000000	-10.000000	-0.750000	33.966667	144.000000	1023.000000	1023.000000	2046.000000
49.840000	-0.023361	-13.806293	-1.178799	-4.351692	-7.737021	-0.538780	0.000000	-10.000000	-0.750000	34.200001	155.166672	1023.000000	1023.000000	2046.000000
49.860001	-0.022826	-13.490070	-1.227742	-4.200020	-7.652496	-0.409812	0.000000	-10.000000	-0.758333	34.333336	166.500000	1023.000000	1023.000000	2046.000000
49.880001	-0.021862	-12.920324	-1.099922	-4.020745	-7.615043	-0.184615	0.000000	-10.000000	-0.783333	34.416668	178.000000	1023.000000	1023.000000	2046.000000
49.900002	-0.021098	-12.468646	-1.122753	-3.801078	-7.495731	-0.049084	0.000000	-10.000000	-0.791667	34.450001	189.500000	1023.000000	1023.000000	2046.000000
49.919998	-0.019942	-11.785991	-1.037335	-3.580160	-7.394748	0.226253	0.000000	-10.000000	-0.808333	34.783333	201.000000	1023.000000	1023.000000	2046.000000
49.939999	-0.018949	-11.198760	-0.933763	-3.353168	-7.290795	0.378967	0.000000	-10.000000	-0.800000	34.916668	212.500000	1023.000000	1023.000000	2046.000000
49.959999	-0.017728	-10.477074	-0.826658	-3.164782	-7.133924	0.648290	0.000000	-10.000000	-0.816667	35.116669	224.166672	1023.000000	1023.000000	2046.000000
49.980000	-0.016451	-9.722635	-0.627286	-3.008338	-6.992387	0.905377	0.000000	-10.000000	-0.825000	35.083332	235.833328	1023.000000	1023.000000	2046.000000
50.000000	-0.015196	-8.980556	-0.530714	-2.941846	-6.696695	1.188699	0.000000	-10.000000	-0.825000	35.166668	247.500000	1023.000000	1023.000000	2046.000000
50.020000	-0.013646	-8.064976	-0.271509	-2.869785	-6.440618	1.516937	0.000000	-10.000000	-0.816667	34.950001	259.166656	1023.000000	1023.000000	2046.000000
50.040001	-0.012363	-7.306328	0.003764	-2.818492	-6.158941	1.667342	0.000000	-10.000000	-0.791667	34.683334	271.000000	1023.000000	1023.000000	2046.000000
50.060001	-0.010882	-6.431024	0.334494	-2.880507	-5.852581	1.967570	0.000000	-10.000000	-0.758333	34.133335	282.666656	1023.000000	1023.000000	2046.000000
50.080002	-0.010094	-5.965442	0.558778	-2.956884	-5.626912	2.059576	0.000000	-10.000000	-0.733333	33.599998	294.166656	1023.000000	1023.000000	2046.000000
50.099998	-0.009271	-5.479312	0.689995	-2.925846	-5.395280	2.151820	0.000000	-10.000000	-0.733333	33.166668	305.333344	1023.000000	1023.000000	2046.000000
50.119999	-0.008614	-5.090800	0.886406	-2.911489	-5.228424	2.162706	0.000000	-10.000000	-0.750000	33.049999	316.500000	1023.000000	1023.000000	2046.000000
50.139999	-0.007982	-4.717438	0.994134	-2.867170	-5.053437	2.209035	0.000000	-10.000000	-0.758333	33.683334	327.500000	1023.000000	1023.000000	2046.000000
50.160000	-0.007085	-4.187038	1.158053	-2.729614	-4.908569	2.293092	0.000000	-10.000000	-0.741667	34.166668	338.666656	1023.000000	1023.000000	2046.000000
50.180000	-0.006294	-3.719476	1.241265	-2.523624	-4.787411	2.350293	0.000000	-10.000000	-0.733333	34.333336	350.000000	1023.000000	1023.000000	2046.000000
50.200001	-0.005146	-3.041136	1.418965	-2.307883	-4.669003	2.516784	0.000000	-10.000000	-0.716667	34.100002	361.500000	1023.000000	1023.000000	2046.000000
50.220001	-0.004314	-2.549482	1.506057	-2.124077	-4.533142	2.601680	0.000000	-10.000000	-0.700000	33.766666	372.833344	1023.000000	1023.000000	2046.000000
50.240002	-0.003189	-1.884497	1.658883	-1.922982	-4.387856	2.767458	0.000000	-10.000000	-0.658333	33.283333	384.166656	1023.000000	1023.000000	2046.000000
50.259998	-0.002226	-1.315761	1.817670	-1.761345	-4.287496	2.915410	0.000000	-10.000000	-0.625000	32.333336	395.333344	1023.000000	1023.000000	2046.000000
50.279999	-0.001058	-0.625501	1.934014	-1.612005	-4.057446	3.109936	0.000000	-10.000000	-0.591667	31.366667	406.500000	1023.000000	1023.000000	2046.000000
50.299999	0.000184	0.108855	2.073414	-1.412663	-3.884561	3.332665	0.000000	-10.000000	-0.575000	30.583334	417.166656	1023.000000	1023.000000	2046.000000
50.320000	0.001362	0.805043	2.199583	-1.194298	-3.679188	3.478946	0.000000	-10.000000	-0.575000	30.200001	427.500000	1023.000000	1023.000000	2046.000000
50.340000	0.002769	1.636318	2.409474	-0.956973	-3.496580	3.680398	0.000000	-10.000000	-0.558333	30.216667	437.500000	1023.000000	1023.000000	2046.000000
50.360001	0.004059	2.398904	2.601056	-0.754434	-3.297840	3.850122	0.000000	-10.000000	-0.575000	29.799999	447.500000	1023.000000	1023.000000	2046.000000
50.380001	0.005516	3.259787	2.785233	-0.529219	-3.065928	4.069700	0.000000	-10.000000	-0.558333	29.766666	457.500000	1023.000000	1023.000000	2046.000000
50.400002	0.006748	3.988298	2.929709	-0.342572	-2.859737	4.260898	0.000000	-10.000000	-0.583333	29.333334	467.500000	1023.000000	1023.000000	2046.000000
50.419998	0.008085	4.778481	3.088163	-0.143810	-2.622756	4.456885	0.000000	-10.000000	-0.591667	29.616667	477.500000	1023.000000	1023.000000	2046.000000
50.439999	0.009332	5.515307	3.246992	0.051338	-2.428925	4.645903	0.000000	-10.000000	-0.616667	29.700001	487.500000	1023.000000	1023.000000	2046.000000
50.459999	0.010585	6.255782	3.430041	0.245613	-2.274844	4.854973	0.000000	-10.000000	-0.616667	30.033333	497.500000	1023.000000	1023.000000	2046.000000
50.480000	0.011716	6.924391	3.559803	0.451995	-2.099152	5.011744	0.000000	-10.000000	-0.600000	29.966667	507.500000	1023.000000	1023.000000	2046.000000
50.500000	0.012829	7.581810	3.642415	0.663098	-1.889085	5.165382	0.000000	-10.000000	-0.575000	29.550001	517.500000	1023.000000	1023.000000	2046.000000
50.520000	0.013963	8.251993	3.781633	0.882335	-1.763693	5.351719	0.000000	-10.000000	-0.541667	29.133333	527.166687	1023.000000	1023.000000	2046.000000
50.540001	0.015052	8.895814	3.940946	1.068261	-1.613453	5.500060	0.000000	-10.000000	-0.491667	28.333334	536.833313	1023.000000	1023.000000	2046.000000
50.560001	0.016180	9.562513	4.053130	1.231732	-1.440023	5.717675	0.000000	-10.000000	-0.416667	27.383333	546.333313	1023.000000	1023.000000	2046.000000
50.580002	0.017101	10.106638	4.217820	1.392896	-1.379397	5.875319	0.000000	-10.000000	-0.341667	25.716667	555.833313	1023.000000	1023.000000	2046.000000
50.599998	0.018002	10.638887	4.306256	1.514228	-1.211584	6.029986	0.000000	-10.000000	-0.266667	23.800001	564.666687	1023.000000	1023.000000	2046.000000
50.619999	0.018748	11.080331	4.392668	1.644940	-1.123927	6.166650	0.000000	-10.000000	-0.200000	21.500000	573.000000	1023.000000	1023.000000	2046.000000
50.639999	0.019443	11.490648	4.477691	1.788305	-1.029526	6.254179	0.000000	-10.000000	-0.133333	19.166666	580.500000	1023.000000	1023.000000	2046.000000
50.660000	0.019942	11.785822	4.518677	1.890797	-0.972648	6.348996	0.000000	-10.000000	-0.091667	17.683334	585.333313	1023.000000	1023.000000	2046.000000
50.680000	0.019537	11.546176	4.467803	1.818312	-0.999337	6.259398	0.000000	-10.000000	-0.058333	15.333334	591.333313	1023.000000	1023.000000	2046.000000
50.700001	0.018639	11.015427	4.299179	1.715678	-1.053581	6.054152	0.000000	-10.000000	-0.033333	13.083334	596.500000	1023.000000	1023.000000	2046.000000
50.720001	0.017832	10.538668	4.174177	1.618902	-1.165184	5.910772	0.000000	-10.000000	-0.008333	10.833333	601.666687	1023.000000	1023.000000	2046.000000
50.740002	0.017744	10.486457	4.156827	1.546512	-1.225783	6.008900	0.000000	-10.000000	0.016667	8.000000	605.333313	1023.000000	1023.000000	2046.000000
50.759998	0.018433	10.894070	4.209434	1.720467	-1.159340	6.123508	0.000000	-10.000000	0.041667	4.150000	608.333313	1023.000000	1023.000000	2046.000000
50.779999	0.019142	11.313108	4.301615	1.935173	-1.178895	6.255216	0.000000	-10.000000	0.066667	-0.483333	611.333313	1023.000000	1023.000000	2046.000000
50.799999	0.019641	11.607697	4.296749	2.157974	-1.151878	6.304852	0.000000	-10.000000	0.083333	-3.916667	612.000000	1023.000000	1023.000000	2046.000000
50.820000	0.019266	11.386268	4.208184	2.172065	-1.173885	6.179904	0.000000	-10.000000	0.091667	-6.833333	612.000000	1023.000000	1023.000000	2046.000000
50.840000	0.017705	10.463905	4.053912	1.927417	-1.313414	5.795991	0.000000	-10.000000	0.100000	-8.966667	612.000000	1023.000000	1023.000000	2046.000000
50.860001	0.014909	8.811085	3.626785	1.522618	-1.612480	5.274161	0.000000	-10.000000	0.108333	-10.633333	612.000000	1023.000000	1023.000000	2046.000000
50.880001	0.011863	7.010768	3.099344	1.194305	-2.055780	4.772900	0.000000	-10.000000	0.125000	-11.550000	612.000000	1023.000000	1023.000000	2046.000000
50.900002	0.009224	5.451533	2.568372	0.965275	-2.520860	4.438745	0.000000	-10.000000	0.141667	-12.466667	612.000000	1023.000000	1023.000000	2046.000000
50.919998	0.007253	4.286745	2.191223	0.792353	-2.886877	4.190045	0.000000	-10.000000	0.158333	-13.416667	604.166687	1023.000000	1023.000000	2046.000000
50.939999	0.005890	3.481001	1.874278	0.640110	-3.061269	4.027882	0.000000	-10.000000	0.175000	-14.016667	594.666687	1023.000000	1023.000000	2046.000000
50.959999	0.004680	2.765765	1.699577	0.492920	-3.294109	3.867378	0.000000	-10.000000	0.200000	-14.683333	583.500000	1023.000000	1023.000000	2046.000000
50.980000	0.003722	2.199873	1.557966	0.372666	-3.481884	3.751125	0.000000	-10.000000	0.216667	-14.783334	580.166687	1023.000000	1023.000000	2046.000000
51.000000	0.002929	1.730833	1.422659	0.333575	-3.650967	3.625565	0.000000	-10.000000	0.250000	-15.816667	575.166687	1023.000000	1023.000000	2046.000000
51.020000	0.002210	1.305950	1.287696	0.237233	-3.744251	3.525271	0.000000	-10.000000	0.291667	-17.300001	569.833313	1023.000000	1023.000000	2046.000000
51.040001	0.001522	0.899218	1.168510	0.168909	-3.917823	3.479621	0.000000	-10.000000	0.333333	-18.783335	564.500000	1023.000000	1023.000000	2046.000000
51.060001	0.000823	0.486246	1.008150	0.103549	-3.983571	3.358118	0.000000	-10.000000	0.400000	-20.633335	558.000000	1023.000000	1023.000000	2046.000000
51.080002	0.000247	0.146075	0.923535	0.065022	-4.125937	3.283455	0.000000	-10.000000	0.466667	-22.583334	550.833313	1023.000000	1023.000000	2046.000000
51.099998	-0.000307	-0.181454	0.828577	-0.040253	-4.198687	3.228908	0.000000	-10.000000	0.541667	-24.816668	540.833313	1023.000000	1023.000000	2046.000000
51.119999	-0.000944	-0.558178	0.788864	-0.150215	-4.302592	3.105766	0.000000	-10.000000	0.583333	-26.183332	532.500000	1023.000000	1023.000000	2046.000000
51.139999	-0.001410	-0.833215	0.664923	-0.413901	-4.244195	3.159958	0.000000	-10.000000	0.608333	-26.933332	526.833313	1023.000000	1023.000000	2046.000000
51.160000	-0.001999	-1.181615	0.661845	-0.664840	-4.300244	3.121624	0.000000	-10.000000	0.658333	-28.483334	517.833313	1023.000000	1023.000000	2046.000000
51.180000	-0.002439	-1.441661	0.654910	-0.928634	-4.240226	3.072289	0.000000	-10.000000	0.716667	-29.650000	508.333344	1023.000000	1023.000000	2046.000000
51.200001	-0.002844	-1.680924	0.741499	-1.232240	-4.229718	3.039536	0.000000	-10.000000	0.783333	-31.100000	495.166656	1023.000000	1023.000000	2046.000000
51.220001	-0.003395	-2.006570	0.764877	-1.597439	-4.165067	2.991058	0.000000	-10.000000	0.816667	-31.466667	488.166656	1023.000000	1023.000000	2046.000000
51.240002	-0.004162	-2.459796	0.826128	-1.953843	-4.158637	2.826556	0.000000	-10.000000	0.825000	-31.883333	477.500000	1023.000000	1023.000000	2046.000000
51.259998	-0.005079	-3.001851	0.841808	-2.317543	-4.144182	2.618066	0.000000	-10.000000	0.825000	-31.950001	466.833344	1023.000000	1023.000000	2046.000000
51.279999	-0.005877	-3.473432	0.905167	-2.629528	-4.170909	2.421838	0.000000	-10.000000	0.825000	-32.016666	456.166656	1023.000000	1023.000000	2046.000000
51.299999	-0.006598	-3.899666	0.946230	-2.833905	-4.214258	2.202267	0.000000	-10.000000	0.825000	-31.983334	449.000000	1023.000000	1023.000000	2046.000000
51.320000	-0.007121	-4.208242	0.991478	-2.984098	-4.219630	2.004008	0.000000	-10.000000	0.825000	-31.866667	442.000000	1023.000000	1023.000000	2046.000000
51.340000	-0.007623	-4.504933	1.087321	-3.061247	-4.326844	1.795836	0.000000	-10.000000	0.816667	-31.916668	431.333344	1023.000000	1023.000000	2046.000000
51.360001	-0.008086	-4.778728	1.175945	-3.191079	-4.402091	1.638497	0.000000	-10.000000	0.808333	-31.916668	420.666656	1023.000000	1023.000000	2046.000000
51.380001	-0.008553	-5.054564	1.236967	-3.241405	-4.480462	1.430336	0.000000	-10.000000	0.800000	-31.883333	406.333344	1023.000000	1023.000000	2046.000000
51.400002	-0.008818	-5.211501	1.282658	-3.338634	-4.535969	1.380444	0.000000	-10.000000	0.800000	-31.683332	395.666656	1023.000000	1023.000000	2046.000000
51.419998	-0.009178	-5.424143	1.335405	-3.419051	-4.603179	1.262682	0.000000	-10.000000	0.816667	-31.566668	385.166656	1023.000000	1023.000000	2046.000000
51.439999	-0.009343	-5.521824	1.396474	-3.489970	-4.651571	1.223242	0.000000	-10.000000	0.816667	-31.533333	374.666656	1023.000000	1023.000000	2046.000000
51.459999	-0.009482	-5.603627	1.433729	-3.529608	-4.630247	1.122499	0.000000	-10.000000	0.825000	-31.366667	360.666656	1023.000000	1023.000000	2046.000000
51.480000	-0.009696	-5.730109	1.473881	-3.517359	-4.690657	1.004026	0.000000	-10.000000	0.816667	-31.133333	350.000000	1023.000000	1023.000000	2046.000000
51.500000	-0.009789	-5.785405	1.517428	-3.557729	-4.694629	0.949525	0.000000	-10.000000	0.808333	-30.983334	343.166656	1023.000000	1023.000000	2046.000000
51.520000	-0.010019	-5.921402	1.541354	-3.571651	-4.729783	0.838678	0.000000	-10.000000	0.783333	-30.883333	336.333344	1023.000000	1023.000000	2046.000000
51.540001	-0.010083	-5.958998	1.607560	-3.645260	-4.734397	0.813098	0.000000	-10.000000	0.758333	-30.616667	326.000000	1023.000000	1023.000000	2046.000000
51.560001	-0.010371	-6.129482	1.647709	-3.670223	-4.815577	0.708610	0.000000	-10.000000	0.733333	-30.116667	315.666656	1023.000000	1023.000000	2046.000000
51.580002	-0.010523	-6.219212	1.687721	-3.749218	-4.825931	0.668215	0.000000	-10.000000	0.708333	-29.583334	305.500000	1023.000000	1023.000000	2046.000000
51.599998	-0.010721	-6.336122	1.699859	-3.762176	-4.872091	0.598286	0.000000	-10.000000	0.683333	-29.100000	295.666656	1023.000000	1023.000000	2046.000000
51.619999	-0.010979	-6.488291	1.736692	-3.825075	-4.937999	0.538092	0.000000	-10.000000	0.666667	-28.750000	286.000000	1023.000000	1023.000000	2046.000000
[truncated: 1,075,008 more chars]
