# Supplementary material for: Effect of Electrode Belt and Body Positions on Regional Pulmonary Ventilation- and Perfusion-Related Impedance Changes Measured by Electric Impedance Tomography
Source: PLoS One. 2016 Jun 2;11(6):e0155913. doi: 10.1371/journal.pone.0155913 (PMC4890811; doi:10.1371/journal.pone.0155913)
Supplement: S1 Dataset — (ZIP) [file pone.0155913.s001.zip › Dataset/Fp06-left-4i.txt]

Patient Name:	Fp6
Registry:	Fp6
Investigator:	 
Diagnosys:	 
Notes:	v�nster4i           
Sample Rate [Hz]:	50.06
Time Base 	Pixels Mean 	Pixels Sum 	UPPER RIGHT		UPPER LEFT		LOWER RIGHT		LOWER LEFT		QRS	ETCO2	Paw	Flow (L/min)	Volume	Analog1	Analog2	AnalogSum
0.000000	0.005953	3.517957	3.393106	-2.302988	-1.386998	3.814837	0.000000	-10.000000	1.366667	-41.816666	504.500000	1023.000000	1023.000000	2046.000000
0.020000	0.005160	3.049811	3.466444	-2.532209	-1.469294	3.584871	0.000000	-10.000000	1.383333	-42.283333	485.833344	1023.000000	1023.000000	2046.000000
0.040000	0.004531	2.677976	3.506212	-2.673106	-1.483451	3.328321	0.000000	-10.000000	1.391667	-42.466667	467.166656	1023.000000	1023.000000	2046.000000
0.060000	0.003850	2.275308	3.514817	-2.859645	-1.448088	3.068223	0.000000	-10.000000	1.400000	-42.433334	453.166656	1023.000000	1023.000000	2046.000000
0.080000	0.003150	1.861400	3.572547	-3.066941	-1.508179	2.863973	0.000000	-10.000000	1.383333	-42.299999	443.833344	1023.000000	1023.000000	2046.000000
0.100000	0.002451	1.448807	3.591408	-3.220516	-1.521554	2.599469	0.000000	-10.000000	1.375000	-42.116669	434.500000	1023.000000	1023.000000	2046.000000
0.120000	0.001715	1.013276	3.577084	-3.367019	-1.559056	2.362267	0.000000	-10.000000	1.366667	-41.683334	420.500000	1023.000000	1023.000000	2046.000000
0.140000	0.000928	0.548157	3.569952	-3.531425	-1.610322	2.119953	0.000000	-10.000000	1.366667	-41.366669	406.500000	1023.000000	1023.000000	2046.000000
0.160000	0.000018	0.010608	3.571022	-3.748969	-1.735476	1.924030	0.000000	-10.000000	1.341667	-40.816666	392.500000	1023.000000	1023.000000	2046.000000
0.180000	-0.000824	-0.487174	3.517315	-3.900659	-1.818478	1.714647	0.000000	-10.000000	1.283333	-40.450001	378.833344	1023.000000	1023.000000	2046.000000
0.200000	-0.001530	-0.904159	3.506405	-4.036710	-1.878514	1.504660	0.000000	-10.000000	1.233333	-39.799999	365.333344	1023.000000	1023.000000	2046.000000
0.220000	-0.001717	-1.014791	3.570397	-4.054692	-1.907583	1.377085	0.000000	-10.000000	1.200000	-39.400002	352.166656	1023.000000	1023.000000	2046.000000
0.240000	-0.001805	-1.066708	3.579505	-4.052689	-1.956874	1.363349	0.000000	-10.000000	1.183333	-38.583336	339.000000	1023.000000	1023.000000	2046.000000
0.260000	-0.002251	-1.330243	3.423546	-4.005028	-2.056686	1.307926	0.000000	-10.000000	1.141667	-37.966667	326.000000	1023.000000	1023.000000	2046.000000
0.280000	-0.003178	-1.878334	3.242448	-4.133050	-2.215549	1.227818	0.000000	-10.000000	1.091667	-36.833336	313.333344	1023.000000	1023.000000	2046.000000
0.300000	-0.004323	-2.554605	3.056509	-4.264389	-2.379150	1.032424	0.000000	-10.000000	1.041667	-36.200001	301.000000	1023.000000	1023.000000	2046.000000
0.320000	-0.005092	-3.009482	2.959794	-4.348290	-2.511500	0.890514	0.000000	-10.000000	1.008333	-35.333336	289.000000	1023.000000	1023.000000	2046.000000
0.340000	-0.005143	-3.039470	2.842242	-4.178235	-2.564442	0.860965	0.000000	-10.000000	0.966667	-34.866669	277.166656	1023.000000	1023.000000	2046.000000
0.360000	-0.005516	-3.260199	2.665175	-4.158067	-2.606165	0.838858	0.000000	-10.000000	0.950000	-34.233334	265.500000	1023.000000	1023.000000	2046.000000
0.380000	-0.006644	-3.926522	2.497012	-4.297059	-2.723242	0.596767	0.000000	-10.000000	0.925000	-33.950001	254.166672	1023.000000	1023.000000	2046.000000
0.400000	-0.008716	-5.151228	2.154998	-4.510077	-2.914976	0.118827	0.000000	-10.000000	0.908333	-33.666668	242.833328	1023.000000	1023.000000	2046.000000
0.420000	-0.011429	-6.754608	1.631787	-4.695251	-3.190236	-0.500908	0.000000	-10.000000	0.858333	-33.000000	231.666672	1023.000000	1023.000000	2046.000000
0.440000	-0.014718	-8.698169	0.968284	-4.874499	-3.621043	-1.170910	0.000000	-10.000000	0.808333	-31.983334	220.500000	1023.000000	1023.000000	2046.000000
0.460000	-0.017954	-10.611011	0.208858	-5.044281	-4.016518	-1.759069	0.000000	-10.000000	0.741667	-30.516666	209.833328	1023.000000	1023.000000	2046.000000
0.480000	-0.020462	-12.093145	-0.410633	-5.113856	-4.393574	-2.175082	0.000000	-10.000000	0.691667	-29.350000	199.500000	1023.000000	1023.000000	2046.000000
0.500000	-0.022338	-13.201611	-0.909619	-5.148959	-4.684884	-2.458148	0.000000	-10.000000	0.658333	-28.350000	189.833328	1023.000000	1023.000000	2046.000000
0.520000	-0.023742	-14.031542	-1.247029	-5.181773	-4.895350	-2.707391	0.000000	-10.000000	0.616667	-27.633333	180.333328	1023.000000	1023.000000	2046.000000
0.540000	-0.024873	-14.700225	-1.564091	-5.196771	-5.014766	-2.924597	0.000000	-10.000000	0.583333	-27.000000	171.166672	1023.000000	1023.000000	2046.000000
0.560000	-0.025950	-15.336726	-1.863478	-5.197303	-5.152849	-3.123097	0.000000	-10.000000	0.550000	-26.416666	162.000000	1023.000000	1023.000000	2046.000000
0.580000	-0.026976	-15.942958	-2.108842	-5.260398	-5.317419	-3.256299	0.000000	-10.000000	0.550000	-25.983334	153.166672	1023.000000	1023.000000	2046.000000
0.600000	-0.027877	-16.475483	-2.305506	-5.319753	-5.479452	-3.370772	0.000000	-10.000000	0.541667	-25.483334	144.500000	1023.000000	1023.000000	2046.000000
0.620000	-0.028564	-16.881058	-2.468566	-5.377817	-5.575123	-3.459551	0.000000	-10.000000	0.525000	-25.150000	136.166672	1023.000000	1023.000000	2046.000000
0.640000	-0.029199	-17.256428	-2.602701	-5.442267	-5.681459	-3.530000	0.000000	-10.000000	0.508333	-24.549999	127.666664	1023.000000	1023.000000	2046.000000
0.660000	-0.029805	-17.614857	-2.677301	-5.590873	-5.814867	-3.531815	0.000000	-10.000000	0.491667	-24.100000	119.333336	1023.000000	1023.000000	2046.000000
0.680000	-0.030120	-17.801014	-2.654006	-5.790355	-5.839940	-3.516714	0.000000	-10.000000	0.475000	-23.450001	111.333336	1023.000000	1023.000000	2046.000000
0.700000	-0.030346	-17.934229	-2.542701	-6.160620	-5.856899	-3.374009	0.000000	-10.000000	0.458333	-23.033335	103.666664	1023.000000	1023.000000	2046.000000
0.720000	-0.030762	-18.180099	-2.406731	-6.567239	-5.914737	-3.291393	0.000000	-10.000000	0.441667	-22.866667	96.000000	1023.000000	1023.000000	2046.000000
0.740000	-0.030898	-18.260441	-2.238723	-6.962186	-5.878919	-3.180614	0.000000	-10.000000	0.425000	-22.966667	88.333336	1023.000000	1023.000000	2046.000000
0.760000	-0.031044	-18.347290	-2.029643	-7.367966	-5.837860	-3.111821	0.000000	-10.000000	0.425000	-23.183334	80.666664	1023.000000	1023.000000	2046.000000
0.780000	-0.031594	-18.672094	-1.931786	-7.797982	-5.767858	-3.174467	0.000000	-10.000000	0.425000	-22.983334	73.000000	1023.000000	1023.000000	2046.000000
0.800000	-0.032465	-19.186674	-1.848655	-8.292670	-5.776264	-3.269085	0.000000	-10.000000	0.425000	-22.700001	65.333336	1023.000000	1023.000000	2046.000000
0.820000	-0.033474	-19.782885	-1.782281	-8.792867	-5.818296	-3.389441	0.000000	-10.000000	0.391667	-22.166668	57.666668	1023.000000	1023.000000	2046.000000
0.840000	-0.034294	-20.267643	-1.746334	-9.159088	-5.831976	-3.530243	0.000000	-10.000000	0.366667	-21.616667	50.333332	1023.000000	1023.000000	2046.000000
0.860000	-0.035090	-20.738420	-1.735844	-9.364161	-5.867332	-3.771084	0.000000	-10.000000	0.350000	-20.750000	43.000000	1023.000000	1023.000000	2046.000000
0.880000	-0.035640	-21.062954	-1.699798	-9.517442	-5.889666	-3.956049	0.000000	-10.000000	0.316667	-19.750000	36.166668	1023.000000	1023.000000	2046.000000
0.900000	-0.036095	-21.332285	-1.665161	-9.606090	-5.951468	-4.109567	0.000000	-10.000000	0.291667	-18.616667	29.666666	1023.000000	1023.000000	2046.000000
0.920000	-0.036510	-21.577654	-1.643106	-9.707199	-6.003542	-4.223805	0.000000	-10.000000	0.250000	-17.366667	23.500000	1023.000000	1023.000000	2046.000000
0.940000	-0.036697	-21.687927	-1.635834	-9.750212	-6.035384	-4.266498	0.000000	-10.000000	0.241667	-16.200001	17.666666	1023.000000	1023.000000	2046.000000
0.960000	-0.036664	-21.668650	-1.597665	-9.769699	-6.046795	-4.254491	0.000000	-10.000000	0.216667	-15.216666	12.166667	1023.000000	1023.000000	2046.000000
0.980000	-0.036548	-21.599888	-1.568907	-9.721815	-6.092557	-4.216609	0.000000	-10.000000	0.216667	-14.516666	7.000000	1023.000000	1023.000000	2046.000000
1.000000	-0.036287	-21.445518	-1.541687	-9.675056	-6.060936	-4.167840	0.000000	-10.000000	0.200000	-14.000000	2.500000	1023.000000	1023.000000	2046.000000
1.020000	-0.036082	-21.324709	-1.480431	-9.610339	-6.089699	-4.144240	0.000000	-10.000000	0.183333	-13.383333	-1.833333	1023.000000	1023.000000	2046.000000
1.040000	-0.035774	-21.142664	-1.405023	-9.592930	-6.062701	-4.082010	0.000000	-10.000000	0.150000	-12.783334	-5.833333	1023.000000	1023.000000	2046.000000
1.060000	-0.035346	-20.889719	-1.334666	-9.488568	-6.037064	-4.029421	0.000000	-10.000000	0.133333	-12.133333	-10.000000	1023.000000	1023.000000	2046.000000
1.080000	-0.035063	-20.722090	-1.291594	-9.431930	-5.982990	-4.015576	0.000000	-10.000000	0.116667	-11.700000	-14.000000	1023.000000	1023.000000	2046.000000
1.100000	-0.034780	-20.554813	-1.262097	-9.372689	-5.937360	-3.982666	0.000000	-10.000000	0.108333	-11.083334	-18.000000	1023.000000	1023.000000	2046.000000
1.120000	-0.034568	-20.429935	-1.185499	-9.335804	-5.945893	-3.962739	0.000000	-10.000000	0.100000	-10.533334	-21.833334	1023.000000	1023.000000	2046.000000
1.140000	-0.034192	-20.207630	-1.122900	-9.266534	-5.900006	-3.918190	0.000000	-10.000000	0.100000	-9.816668	-25.500000	1023.000000	1023.000000	2046.000000
1.160000	-0.033899	-20.034288	-1.106873	-9.179538	-5.866574	-3.881303	0.000000	-10.000000	0.083333	-9.083334	-28.833334	1023.000000	1023.000000	2046.000000
1.180000	-0.033653	-19.888750	-1.069738	-9.099617	-5.870146	-3.849249	0.000000	-10.000000	0.066667	-8.250000	-31.833334	1023.000000	1023.000000	2046.000000
1.200000	-0.033474	-19.783310	-1.055894	-9.055495	-5.841829	-3.830091	0.000000	-10.000000	0.050000	-7.400000	-34.666668	1023.000000	1023.000000	2046.000000
1.220000	-0.033241	-19.645256	-1.028016	-9.020328	-5.836732	-3.760181	0.000000	-10.000000	0.058333	-6.616667	-37.166668	1023.000000	1023.000000	2046.000000
1.240000	-0.033045	-19.529814	-1.001389	-8.970501	-5.847430	-3.710495	0.000000	-10.000000	0.058333	-5.816667	-39.500000	1023.000000	1023.000000	2046.000000
1.260000	-0.032807	-19.389135	-0.938965	-8.911688	-5.888632	-3.649851	0.000000	-10.000000	0.058333	-4.950000	-41.333332	1023.000000	1023.000000	2046.000000
1.280000	-0.032264	-19.068258	-0.891414	-8.766031	-5.829682	-3.581131	0.000000	-10.000000	0.050000	-4.016666	-43.000000	1023.000000	1023.000000	2046.000000
1.300000	-0.031583	-18.665262	-0.778238	-8.599768	-5.809539	-3.477718	0.000000	-10.000000	0.041667	-2.666667	-44.166668	1023.000000	1023.000000	2046.000000
1.320000	-0.031303	-18.500299	-0.854586	-8.443439	-5.814761	-3.387514	0.000000	-10.000000	0.025000	-0.966667	-44.833332	1023.000000	1023.000000	2046.000000
1.340000	-0.031272	-18.481577	-0.923389	-8.343781	-5.882181	-3.332227	0.000000	-10.000000	0.008333	1.216667	-45.000000	1023.000000	1023.000000	2046.000000
1.360000	-0.031664	-18.713253	-1.064835	-8.367579	-5.967636	-3.313204	0.000000	-10.000000	-0.008333	3.816667	-45.000000	1023.000000	1023.000000	2046.000000
1.380000	-0.031710	-18.740801	-1.138755	-8.291821	-6.042255	-3.267968	0.000000	-10.000000	-0.041667	7.116667	-45.000000	1023.000000	1023.000000	2046.000000
1.400000	-0.031119	-18.391201	-1.146032	-8.027594	-6.096352	-3.121224	0.000000	-10.000000	-0.091667	10.650000	-45.000000	1023.000000	1023.000000	2046.000000
1.420000	-0.029749	-17.581636	-1.172835	-7.560521	-6.039158	-2.809122	0.000000	-10.000000	-0.141667	13.700000	-45.000000	1023.000000	1023.000000	2046.000000
1.440000	-0.028589	-16.896311	-1.188189	-7.318117	-5.883482	-2.506523	0.000000	-10.000000	-0.183333	15.883334	-45.000000	1023.000000	1023.000000	2046.000000
1.460000	-0.027852	-16.460733	-1.203816	-7.146513	-5.776840	-2.333565	0.000000	-10.000000	-0.208333	17.433334	-33.333332	1023.000000	1023.000000	2046.000000
1.480000	-0.027794	-16.426306	-1.285686	-7.023854	-5.759745	-2.357020	0.000000	-10.000000	-0.341667	21.700001	-2.166667	1023.000000	1023.000000	2046.000000
1.500000	-0.028430	-16.802105	-1.457507	-6.971820	-5.806767	-2.566011	0.000000	-10.000000	-0.458333	25.450001	29.000000	1023.000000	1023.000000	2046.000000
1.520000	-0.029877	-17.657129	-1.871152	-6.992975	-5.912529	-2.880473	0.000000	-10.000000	-0.575000	28.800001	48.500000	1023.000000	1023.000000	2046.000000
1.540000	-0.031226	-18.454397	-2.403324	-6.952518	-6.072369	-3.026188	0.000000	-10.000000	-0.575000	28.800001	48.500000	1023.000000	1023.000000	2046.000000
1.560000	-0.031736	-18.756035	-2.789838	-6.796965	-6.165398	-3.003834	0.000000	-10.000000	-0.608333	29.250000	51.500000	1023.000000	1023.000000	2046.000000
1.580000	-0.031417	-18.567608	-2.955957	-6.530354	-6.232461	-2.848835	0.000000	-10.000000	-0.658333	30.433334	57.833332	1023.000000	1023.000000	2046.000000
1.600000	-0.030568	-18.065495	-3.057803	-6.181766	-6.149856	-2.676071	0.000000	-10.000000	-0.741667	31.983334	67.666664	1023.000000	1023.000000	2046.000000
1.620000	-0.029559	-17.469460	-3.063049	-5.852471	-6.095412	-2.458529	0.000000	-10.000000	-0.850000	33.933334	78.166664	1023.000000	1023.000000	2046.000000
1.640000	-0.028365	-16.763737	-3.048297	-5.553322	-5.992835	-2.169283	0.000000	-10.000000	-0.975000	35.983334	89.333336	1023.000000	1023.000000	2046.000000
1.660000	-0.027146	-16.043316	-3.008333	-5.257787	-5.883170	-1.894025	0.000000	-10.000000	-1.100000	38.366669	101.000000	1023.000000	1023.000000	2046.000000
1.680000	-0.025662	-15.166458	-2.896133	-4.909298	-5.761893	-1.599134	0.000000	-10.000000	-1.175000	40.433334	113.500000	1023.000000	1023.000000	2046.000000
1.700000	-0.024063	-14.221317	-2.709618	-4.563878	-5.668069	-1.279753	0.000000	-10.000000	-1.225000	41.750000	126.666664	1023.000000	1023.000000	2046.000000
1.720000	-0.022202	-13.121662	-2.482196	-4.208966	-5.523483	-0.907017	0.000000	-10.000000	-1.241667	42.683334	140.500000	1023.000000	1023.000000	2046.000000
1.740000	-0.020258	-11.972676	-2.190776	-3.923495	-5.352963	-0.505442	0.000000	-10.000000	-1.233333	42.850002	154.500000	1023.000000	1023.000000	2046.000000
1.760000	-0.018325	-10.830250	-1.856590	-3.794436	-5.168107	-0.011117	0.000000	-10.000000	-1.225000	42.950001	168.666672	1023.000000	1023.000000	2046.000000
1.780000	-0.016556	-9.784719	-1.498234	-3.800593	-4.932698	0.446804	0.000000	-10.000000	-1.191667	42.400002	183.000000	1023.000000	1023.000000	2046.000000
1.800000	-0.014531	-8.587828	-1.049762	-3.777032	-4.687922	0.926888	0.000000	-10.000000	-1.158333	42.066666	197.333328	1023.000000	1023.000000	2046.000000
1.820000	-0.012493	-7.383535	-0.544375	-3.844607	-4.409516	1.414962	0.000000	-10.000000	-1.133333	41.250000	211.500000	1023.000000	1023.000000	2046.000000
1.840000	-0.010700	-6.323746	-0.101151	-3.944499	-4.081614	1.803517	0.000000	-10.000000	-1.125000	40.966667	225.333328	1023.000000	1023.000000	2046.000000
1.860000	-0.009334	-5.516673	0.290318	-4.103138	-3.826461	2.122608	0.000000	-10.000000	-1.125000	40.433334	239.000000	1023.000000	1023.000000	2046.000000
1.880000	-0.008265	-4.884870	0.605466	-4.209623	-3.613336	2.332624	0.000000	-10.000000	-1.108333	40.300003	252.500000	1023.000000	1023.000000	2046.000000
1.900000	-0.007168	-4.236419	0.882297	-4.231291	-3.419705	2.532280	0.000000	-10.000000	-1.116667	40.216667	266.000000	1023.000000	1023.000000	2046.000000
1.920000	-0.006016	-3.555231	1.136401	-4.188688	-3.232772	2.729829	0.000000	-10.000000	-1.141667	40.500000	279.333344	1023.000000	1023.000000	2046.000000
1.940000	-0.004547	-2.687408	1.387373	-4.009282	-3.028525	2.963025	0.000000	-10.000000	-1.183333	41.066669	292.833344	1023.000000	1023.000000	2046.000000
1.960000	-0.003015	-1.781996	1.586931	-3.717912	-2.804149	3.153135	0.000000	-10.000000	-1.191667	41.650002	306.500000	1023.000000	1023.000000	2046.000000
1.980000	-0.001314	-0.776631	1.819079	-3.376304	-2.621721	3.402316	0.000000	-10.000000	-1.208333	42.200001	320.500000	1023.000000	1023.000000	2046.000000
2.000000	0.000346	0.204624	2.065327	-3.091251	-2.500965	3.731513	0.000000	-10.000000	-1.216667	42.650002	334.500000	1023.000000	1023.000000	2046.000000
2.020000	0.002262	1.336673	2.298540	-2.759732	-2.282166	4.080031	0.000000	-10.000000	-1.241667	42.833336	348.500000	1023.000000	1023.000000	2046.000000
2.040000	0.004298	2.540343	2.590279	-2.408320	-2.132592	4.490976	0.000000	-10.000000	-1.233333	42.900002	362.666656	1023.000000	1023.000000	2046.000000
2.060000	0.006546	3.868454	2.834282	-1.969390	-1.874982	4.878545	0.000000	-10.000000	-1.208333	42.533333	377.000000	1023.000000	1023.000000	2046.000000
2.080000	0.008820	5.212559	3.123338	-1.560897	-1.669299	5.319418	0.000000	-10.000000	-1.175000	42.133335	391.333344	1023.000000	1023.000000	2046.000000
2.100000	0.011183	6.609368	3.387038	-1.131863	-1.405680	5.759873	0.000000	-10.000000	-1.166667	42.000000	405.500000	1023.000000	1023.000000	2046.000000
2.120000	0.013613	8.045171	3.695051	-0.665041	-1.159938	6.175099	0.000000	-10.000000	-1.175000	42.299999	419.500000	1023.000000	1023.000000	2046.000000
2.140000	0.016062	9.492904	3.939952	-0.203013	-0.905692	6.661657	0.000000	-10.000000	-1.200000	42.566666	433.500000	1023.000000	1023.000000	2046.000000
2.160000	0.018398	10.873022	4.191661	0.247623	-0.677615	7.111353	0.000000	-10.000000	-1.216667	42.666668	447.500000	1023.000000	1023.000000	2046.000000
2.180000	0.020653	12.205987	4.459779	0.669643	-0.501995	7.578559	0.000000	-10.000000	-1.225000	42.516666	461.833344	1023.000000	1023.000000	2046.000000
2.200000	0.022817	13.484726	4.698498	1.062515	-0.292297	8.016010	0.000000	-10.000000	-1.191667	42.616669	476.166656	1023.000000	1023.000000	2046.000000
2.220000	0.024844	14.683079	4.928911	1.423270	-0.111827	8.442724	0.000000	-10.000000	-1.158333	41.966667	490.500000	1023.000000	1023.000000	2046.000000
2.240000	0.026765	15.817820	5.107879	1.816196	0.068241	8.825505	0.000000	-10.000000	-1.100000	41.500000	504.500000	1023.000000	1023.000000	2046.000000
2.260000	0.028501	16.844116	5.274785	2.160812	0.244533	9.163988	0.000000	-10.000000	-1.075000	40.400002	518.500000	1023.000000	1023.000000	2046.000000
2.280000	0.030258	17.882607	5.466407	2.516874	0.412089	9.487236	0.000000	-10.000000	-1.025000	39.866669	532.166687	1023.000000	1023.000000	2046.000000
2.300000	0.031821	18.806057	5.630506	2.870367	0.516773	9.788412	0.000000	-10.000000	-0.983333	39.000000	545.500000	1023.000000	1023.000000	2046.000000
2.320000	0.033067	19.542648	5.678862	3.233245	0.614767	10.015774	0.000000	-10.000000	-0.941667	38.400002	558.500000	1023.000000	1023.000000	2046.000000
2.340000	0.033607	19.861633	5.625718	3.509230	0.616778	10.109908	0.000000	-10.000000	-0.908333	37.733334	571.333313	1023.000000	1023.000000	2046.000000
2.360000	0.033507	19.802382	5.524704	3.618514	0.574021	10.085141	0.000000	-10.000000	-0.875000	37.183334	584.166687	1023.000000	1023.000000	2046.000000
2.380000	0.033655	19.889986	5.430382	3.730821	0.604106	10.124678	0.000000	-10.000000	-0.825000	36.350002	596.666687	1023.000000	1023.000000	2046.000000
2.400000	0.034124	20.167055	5.439107	3.856842	0.568720	10.302387	0.000000	-10.000000	-0.766667	35.316666	609.000000	1023.000000	1023.000000	2046.000000
2.420000	0.035456	20.954449	5.531451	4.070437	0.634049	10.718513	0.000000	-10.000000	-0.658333	33.599998	621.000000	1023.000000	1023.000000	2046.000000
2.440000	0.036841	21.772890	5.555009	4.470941	0.690010	11.056931	0.000000	-10.000000	-0.533333	31.466667	632.500000	1023.000000	1023.000000	2046.000000
2.460000	0.037769	22.321632	5.388898	4.893396	0.795418	11.243919	0.000000	-10.000000	-0.383333	28.316668	643.333313	1023.000000	1023.000000	2046.000000
2.480000	0.037012	21.873800	5.128613	4.949207	0.815311	10.980669	0.000000	-10.000000	-0.250000	24.266666	653.333313	1023.000000	1023.000000	2046.000000
2.500000	0.035525	20.995319	4.895413	4.836704	0.732950	10.530253	0.000000	-10.000000	-0.116667	19.466667	662.166687	1023.000000	1023.000000	2046.000000
2.520000	0.033080	19.550026	4.399881	4.562194	0.522715	10.065235	0.000000	-10.000000	-0.016667	13.966667	669.500000	1023.000000	1023.000000	2046.000000
2.540000	0.030543	18.050768	3.946786	4.356260	0.172032	9.575689	0.000000	-10.000000	0.033333	8.233334	675.000000	1023.000000	1023.000000	2046.000000
2.560000	0.028396	16.781866	3.494369	4.202500	-0.116754	9.201751	0.000000	-10.000000	0.058333	2.033334	678.666687	1023.000000	1023.000000	2046.000000
2.580000	0.026414	15.610453	3.109795	3.988243	-0.374433	8.886848	0.000000	-10.000000	0.075000	-3.016667	680.500000	1023.000000	1023.000000	2046.000000
2.600000	0.025107	14.838376	2.827024	3.854289	-0.479952	8.637014	0.000000	-10.000000	0.100000	-7.450000	681.000000	1023.000000	1023.000000	2046.000000
2.620000	0.024060	14.219352	2.622609	3.786933	-0.617292	8.427101	0.000000	-10.000000	0.116667	-9.966667	681.000000	1023.000000	1023.000000	2046.000000
2.640000	0.023186	13.702991	2.460371	3.769236	-0.754408	8.227792	0.000000	-10.000000	0.150000	-12.016666	681.000000	1023.000000	1023.000000	2046.000000
2.660000	0.022278	13.166104	2.261391	3.787896	-0.878108	7.994925	0.000000	-10.000000	0.200000	-13.516666	681.000000	1023.000000	1023.000000	2046.000000
2.680000	0.021388	12.640430	2.130476	3.739208	-1.006978	7.777725	0.000000	-10.000000	0.275000	-15.783334	677.333313	1023.000000	1023.000000	2046.000000
2.700000	0.020384	12.046917	2.003502	3.625055	-1.186138	7.604498	0.000000	-10.000000	0.350000	-18.666668	668.166687	1023.000000	1023.000000	2046.000000
2.720000	0.019424	11.479818	1.875165	3.504680	-1.301867	7.401840	0.000000	-10.000000	0.433333	-21.700001	656.666687	1023.000000	1023.000000	2046.000000
2.740000	0.018158	10.731618	1.725435	3.295090	-1.443225	7.154319	0.000000	-10.000000	0.558333	-25.050001	646.000000	1023.000000	1023.000000	2046.000000
2.760000	0.016794	9.925210	1.621416	2.955166	-1.529411	6.878038	0.000000	-10.000000	0.716667	-28.550001	637.666687	1023.000000	1023.000000	2046.000000
2.780000	0.015373	9.085319	1.612291	2.443414	-1.624930	6.654543	0.000000	-10.000000	0.900000	-32.150002	628.166687	1023.000000	1023.000000	2046.000000
2.800000	0.013878	8.201795	1.670689	1.825086	-1.660882	6.366902	0.000000	-10.000000	1.075000	-35.783333	617.500000	1023.000000	1023.000000	2046.000000
2.820000	0.012458	7.362654	1.711639	1.228416	-1.676456	6.099055	0.000000	-10.000000	1.241667	-39.066666	605.500000	1023.000000	1023.000000	2046.000000
2.840000	0.010923	6.455707	1.812844	0.601560	-1.805942	5.847245	0.000000	-10.000000	1.408333	-42.049999	592.333313	1023.000000	1023.000000	2046.000000
2.860000	0.009537	5.636419	1.893490	0.024222	-1.813826	5.532534	0.000000	-10.000000	1.525000	-44.216667	578.333313	1023.000000	1023.000000	2046.000000
2.880000	0.008098	4.786000	2.028100	-0.637038	-1.829112	5.224050	0.000000	-10.000000	1.641667	-46.083332	563.833313	1023.000000	1023.000000	2046.000000
2.900000	0.006435	3.803200	2.160870	-1.380482	-1.817840	4.840653	0.000000	-10.000000	1.708333	-47.116669	548.666687	1023.000000	1023.000000	2046.000000
2.920000	0.004591	2.713252	2.239676	-2.070427	-1.852554	4.396558	0.000000	-10.000000	1.766667	-47.666668	533.000000	1023.000000	1023.000000	2046.000000
2.940000	0.002903	1.715397	2.262837	-2.613779	-1.878636	3.944975	0.000000	-10.000000	1.766667	-47.666668	517.000000	1023.000000	1023.000000	2046.000000
2.960000	0.001438	0.849773	2.355314	-3.107328	-1.911410	3.513198	0.000000	-10.000000	1.716667	-47.516666	501.000000	1023.000000	1023.000000	2046.000000
2.980000	0.000229	0.135150	2.487853	-3.484581	-1.954638	3.086516	0.000000	-10.000000	1.675000	-46.966667	485.000000	1023.000000	1023.000000	2046.000000
3.000000	-0.000880	-0.519989	2.561531	-3.751975	-2.005181	2.675636	0.000000	-10.000000	1.616667	-46.083336	469.333344	1023.000000	1023.000000	2046.000000
3.020000	-0.001899	-1.122412	2.585874	-3.940593	-2.084720	2.317027	0.000000	-10.000000	1.566667	-45.200001	454.000000	1023.000000	1023.000000	2046.000000
3.040000	-0.002821	-1.667399	2.562556	-4.147241	-2.142924	2.060210	0.000000	-10.000000	1.516667	-44.549999	439.000000	1023.000000	1023.000000	2046.000000
3.060000	-0.003642	-2.152401	2.566981	-4.330896	-2.240547	1.852061	0.000000	-10.000000	1.483333	-44.066666	424.166656	1023.000000	1023.000000	2046.000000
3.080000	-0.004322	-2.554059	2.547100	-4.459372	-2.268092	1.626305	0.000000	-10.000000	1.466667	-43.416668	409.333344	1023.000000	1023.000000	2046.000000
3.100000	-0.004896	-2.893561	2.595985	-4.640788	-2.336330	1.487572	0.000000	-10.000000	1.408333	-42.533333	394.833344	1023.000000	1023.000000	2046.000000
3.120000	-0.005431	-3.209647	2.583780	-4.722857	-2.373559	1.302990	0.000000	-10.000000	1.358333	-41.549999	380.500000	1023.000000	1023.000000	2046.000000
3.140000	-0.005966	-3.525743	2.633362	-4.861661	-2.450172	1.152728	0.000000	-10.000000	1.300000	-40.700001	366.833344	1023.000000	1023.000000	2046.000000
3.160000	-0.006426	-3.797865	2.645960	-4.953012	-2.488375	0.997563	0.000000	-10.000000	1.250000	-39.966667	353.333344	1023.000000	1023.000000	2046.000000
3.180000	-0.006880	-4.066090	2.624735	-5.036209	-2.485158	0.830542	0.000000	-10.000000	1.208333	-39.416668	340.000000	1023.000000	1023.000000	2046.000000
3.200000	-0.007415	-4.382394	2.641158	-5.147703	-2.574389	0.698540	0.000000	-10.000000	1.150000	-38.600002	326.833344	1023.000000	1023.000000	2046.000000
3.220000	-0.007908	-4.673666	2.610385	-5.211712	-2.607020	0.534681	0.000000	-10.000000	1.108333	-37.850002	313.833344	1023.000000	1023.000000	2046.000000
3.240000	-0.008438	-4.986742	2.640783	-5.336112	-2.679117	0.387705	0.000000	-10.000000	1.058333	-36.916668	301.333344	1023.000000	1023.000000	2046.000000
3.260000	-0.008940	-5.283679	2.614436	-5.418816	-2.700721	0.221422	0.000000	-10.000000	1.033333	-36.233334	289.000000	1023.000000	1023.000000	2046.000000
3.280000	-0.009463	-5.592787	2.594320	-5.541397	-2.741977	0.096267	0.000000	-10.000000	1.000000	-35.500000	277.000000	1023.000000	1023.000000	2046.000000
3.300000	-0.009858	-5.826130	2.581516	-5.554582	-2.784406	-0.068657	0.000000	-10.000000	0.958333	-34.833332	265.000000	1023.000000	1023.000000	2046.000000
3.320000	-0.009918	-5.861643	2.553922	-5.505393	-2.848290	-0.061882	0.000000	-10.000000	0.933333	-34.283333	253.333328	1023.000000	1023.000000	2046.000000
3.340000	-0.010412	-6.153502	2.384421	-5.470395	-2.982167	-0.085361	0.000000	-10.000000	0.908333	-33.816666	241.833328	1023.000000	1023.000000	2046.000000
3.360000	-0.011166	-6.598948	2.157521	-5.456035	-3.100384	-0.200051	0.000000	-10.000000	0.883333	-33.150002	230.666672	1023.000000	1023.000000	2046.000000
3.380000	-0.012597	-7.444911	1.911551	-5.656597	-3.338235	-0.361630	0.000000	-10.000000	0.833333	-32.333332	219.500000	1023.000000	1023.000000	2046.000000
3.400000	-0.013753	-8.128241	1.738390	-5.782972	-3.539339	-0.544320	0.000000	-10.000000	0.791667	-31.549999	208.833328	1023.000000	1023.000000	2046.000000
3.420000	-0.014351	-8.481453	1.565369	-5.713615	-3.661435	-0.671772	0.000000	-10.000000	0.750000	-30.700001	198.166672	1023.000000	1023.000000	2046.000000
3.440000	-0.014233	-8.411511	1.410423	-5.529064	-3.707520	-0.585350	0.000000	-10.000000	0.725000	-30.133333	187.833328	1023.000000	1023.000000	2046.000000
3.460000	-0.014670	-8.669868	1.232481	-5.531201	-3.736766	-0.634381	0.000000	-10.000000	0.700000	-29.666668	177.833328	1023.000000	1023.000000	2046.000000
3.480000	-0.015681	-9.267369	1.037416	-5.619559	-3.798011	-0.887215	0.000000	-10.000000	0.683333	-29.516668	168.166672	1023.000000	1023.000000	2046.000000
3.500000	-0.017670	-10.442742	0.677880	-5.785833	-4.034771	-1.300017	0.000000	-10.000000	0.650000	-28.916668	158.500000	1023.000000	1023.000000	2046.000000
3.520000	-0.020339	-12.020159	0.120577	-5.925131	-4.344375	-1.871229	0.000000	-10.000000	0.600000	-27.883333	148.666672	1023.000000	1023.000000	2046.000000
3.540000	-0.023494	-13.884681	-0.623023	-6.056348	-4.681151	-2.524159	0.000000	-10.000000	0.533333	-26.266666	139.166672	1023.000000	1023.000000	2046.000000
3.560000	-0.026366	-15.582286	-1.383062	-6.142569	-5.099948	-2.956708	0.000000	-10.000000	0.475000	-24.600000	130.333328	1023.000000	1023.000000	2046.000000
3.580000	-0.028449	-16.813467	-1.914936	-6.171244	-5.477459	-3.249826	0.000000	-10.000000	0.433333	-23.016666	122.166664	1023.000000	1023.000000	2046.000000
3.600000	-0.029878	-17.658161	-2.335032	-6.157743	-5.698618	-3.466768	0.000000	-10.000000	0.391667	-21.916666	114.500000	1023.000000	1023.000000	2046.000000
3.620000	-0.031028	-18.337299	-2.638654	-6.160418	-5.892163	-3.646065	0.000000	-10.000000	0.375000	-21.066668	107.166664	1023.000000	1023.000000	2046.000000
3.640000	-0.031985	-18.903147	-2.960340	-6.148120	-5.984841	-3.809844	0.000000	-10.000000	0.358333	-20.366667	100.166664	1023.000000	1023.000000	2046.000000
3.660000	-0.032880	-19.431797	-3.155332	-6.152616	-6.161366	-3.962483	0.000000	-10.000000	0.350000	-19.783333	93.333336	1023.000000	1023.000000	2046.000000
3.680000	-0.033631	-19.876101	-3.352719	-6.211452	-6.266122	-4.045806	0.000000	-10.000000	0.341667	-19.316668	86.833336	1023.000000	1023.000000	2046.000000
3.700000	-0.034289	-20.264893	-3.504393	-6.268045	-6.371274	-4.121181	0.000000	-10.000000	0.325000	-18.983334	80.333336	1023.000000	1023.000000	2046.000000
3.720000	-0.034733	-20.527258	-3.623809	-6.301305	-6.461084	-4.141058	0.000000	-10.000000	0.316667	-18.483334	74.000000	1023.000000	1023.000000	2046.000000
3.740000	-0.035109	-20.749668	-3.689694	-6.320202	-6.554276	-4.185494	0.000000	-10.000000	0.283333	-17.983334	67.666664	1023.000000	1023.000000	2046.000000
3.760000	-0.035247	-20.830795	-3.673382	-6.412105	-6.602473	-4.142836	0.000000	-10.000000	0.266667	-17.400000	61.666668	1023.000000	1023.000000	2046.000000
3.780000	-0.035243	-20.828384	-3.541106	-6.642632	-6.626393	-4.018254	0.000000	-10.000000	0.250000	-16.900000	56.000000	1023.000000	1023.000000	2046.000000
3.800000	-0.035391	-20.916267	-3.383857	-7.026915	-6.626812	-3.878682	0.000000	-10.000000	0.250000	-16.700001	50.333332	1023.000000	1023.000000	2046.000000
3.820000	-0.035380	-20.909786	-3.163136	-7.410489	-6.587341	-3.748820	0.000000	-10.000000	0.250000	-16.933334	44.833332	1023.000000	1023.000000	2046.000000
3.840000	-0.035273	-20.846476	-2.911828	-7.769126	-6.534629	-3.630893	0.000000	-10.000000	0.250000	-17.416668	39.166668	1023.000000	1023.000000	2046.000000
3.860000	-0.035536	-21.001806	-2.783920	-8.131961	-6.436904	-3.649022	0.000000	-10.000000	0.250000	-17.450001	33.500000	1023.000000	1023.000000	2046.000000
3.880000	-0.036157	-21.368568	-2.664519	-8.604970	-6.397132	-3.701947	0.000000	-10.000000	0.250000	-17.150000	27.500000	1023.000000	1023.000000	2046.000000
3.900000	-0.037121	-21.938299	-2.618171	-9.098393	-6.396775	-3.824959	0.000000	-10.000000	0.233333	-16.633333	21.833334	1023.000000	1023.000000	2046.000000
3.920000	-0.037909	-22.404453	-2.549994	-9.511126	-6.398405	-3.944930	0.000000	-10.000000	0.216667	-16.266666	16.166666	1023.000000	1023.000000	2046.000000
3.940000	-0.038621	-22.825031	-2.476013	-9.792688	-6.451769	-4.104561	0.000000	-10.000000	0.200000	-15.616667	10.833333	1023.000000	1023.000000	2046.000000
3.960000	-0.039114	-23.116123	-2.451652	-9.977275	-6.419479	-4.267718	0.000000	-10.000000	0.200000	-14.716667	5.666667	1023.000000	1023.000000	2046.000000
3.980000	-0.039493	-23.340322	-2.382910	-10.104135	-6.434556	-4.418722	0.000000	-10.000000	0.175000	-13.716667	1.166667	1023.000000	1023.000000	2046.000000
4.000000	-0.039916	-23.590286	-2.390789	-10.187263	-6.486902	-4.525334	0.000000	-10.000000	0.141667	-12.633333	-3.000000	1023.000000	1023.000000	2046.000000
4.020000	-0.040016	-23.649637	-2.352199	-10.223645	-6.522987	-4.550806	0.000000	-10.000000	0.108333	-11.600000	-7.000000	1023.000000	1023.000000	2046.000000
4.040000	-0.040003	-23.642046	-2.304422	-10.186543	-6.589740	-4.561342	0.000000	-10.000000	0.091667	-10.583333	-11.000000	1023.000000	1023.000000	2046.000000
4.060000	-0.039773	-23.505968	-2.255424	-10.130527	-6.567744	-4.552273	0.000000	-10.000000	0.091667	-10.016666	-14.666667	1023.000000	1023.000000	2046.000000
4.080000	-0.039524	-23.358593	-2.188056	-10.094503	-6.555200	-4.520834	0.000000	-10.000000	0.091667	-9.650001	-18.000000	1023.000000	1023.000000	2046.000000
4.100000	-0.039197	-23.165169	-2.116266	-10.034471	-6.543967	-4.470466	0.000000	-10.000000	0.083333	-9.333334	-21.166666	1023.000000	1023.000000	2046.000000
4.120000	-0.038761	-22.907734	-2.031674	-9.976706	-6.500993	-4.398361	0.000000	-10.000000	0.075000	-8.833334	-24.333334	1023.000000	1023.000000	2046.000000
4.140000	-0.038299	-22.634827	-1.946899	-9.880061	-6.478895	-4.328972	0.000000	-10.000000	0.066667	-8.283334	-27.333334	1023.000000	1023.000000	2046.000000
4.160000	-0.037804	-22.342005	-1.867822	-9.778797	-6.429289	-4.266097	0.000000	-10.000000	0.066667	-7.800000	-30.000000	1023.000000	1023.000000	2046.000000
4.180000	-0.037560	-22.198191	-1.814793	-9.739600	-6.393095	-4.250704	0.000000	-10.000000	0.058333	-7.300000	-32.666668	1023.000000	1023.000000	2046.000000
4.200000	-0.037139	-21.949089	-1.735583	-9.651290	-6.329125	-4.233091	0.000000	-10.000000	0.050000	-6.733334	-35.166668	1023.000000	1023.000000	2046.000000
4.220000	-0.036633	-21.650248	-1.651900	-9.576359	-6.287068	-4.134921	0.000000	-10.000000	0.050000	-6.100000	-37.500000	1023.000000	1023.000000	2046.000000
4.240000	-0.036191	-21.388884	-1.580040	-9.467785	-6.235461	-4.105598	0.000000	-10.000000	0.050000	-5.366667	-39.500000	1023.000000	1023.000000	2046.000000
4.260000	-0.035802	-21.159014	-1.500725	-9.437834	-6.210372	-4.010082	0.000000	-10.000000	0.050000	-4.583333	-41.166668	1023.000000	1023.000000	2046.000000
4.280000	-0.035441	-20.945753	-1.424701	-9.354488	-6.210370	-3.956192	0.000000	-10.000000	0.041667	-3.583333	-42.666668	1023.000000	1023.000000	2046.000000
4.300000	-0.034928	-20.642670	-1.370235	-9.239171	-6.163270	-3.869994	0.000000	-10.000000	0.025000	-2.066667	-43.833332	1023.000000	1023.000000	2046.000000
4.320000	-0.034203	-20.213890	-1.277068	-9.074517	-6.085490	-3.776815	0.000000	-10.000000	0.008333	0.000000	-44.666668	1023.000000	1023.000000	2046.000000
4.340000	-0.033129	-19.579433	-1.136829	-8.861340	-5.996229	-3.585036	0.000000	-10.000000	-0.008333	2.333333	-45.000000	1023.000000	1023.000000	2046.000000
4.360000	-0.032360	-19.124916	-1.070724	-8.630007	-5.995460	-3.428725	0.000000	-10.000000	-0.016667	5.116667	-45.000000	1023.000000	1023.000000	2046.000000
4.380000	-0.031787	-18.786062	-1.108794	-8.428097	-5.947824	-3.301347	0.000000	-10.000000	-0.050000	8.400001	-45.000000	1023.000000	1023.000000	2046.000000
4.400000	-0.031702	-18.736115	-1.135805	-8.397761	-6.037643	-3.164905	0.000000	-10.000000	-0.116667	12.283334	-45.000000	1023.000000	1023.000000	2046.000000
4.420000	-0.031504	-18.618586	-1.155745	-8.293836	-6.088731	-3.080275	0.000000	-10.000000	-0.200000	15.783334	-45.000000	1023.000000	1023.000000	2046.000000
4.440000	-0.030626	-18.100071	-1.117958	-8.068875	-6.024061	-2.889176	0.000000	-10.000000	-0.291667	19.100000	-45.000000	1023.000000	1023.000000	2046.000000
4.460000	-0.028918	-17.090563	-1.113168	-7.478732	-5.924871	-2.573792	0.000000	-10.000000	-0.341667	21.700001	-21.333334	1023.000000	1023.000000	2046.000000
4.480000	-0.027368	-16.174248	-1.081565	-7.150278	-5.750579	-2.191826	0.000000	-10.000000	-0.391667	23.833334	4.333333	1023.000000	1023.000000	2046.000000
4.500000	-0.026247	-15.511787	-1.010767	-6.908920	-5.672986	-1.919115	0.000000	-10.000000	-0.458333	25.533333	32.666668	1023.000000	1023.000000	2046.000000
4.520000	-0.025831	-15.265937	-1.092714	-6.780982	-5.574743	-1.817497	0.000000	-10.000000	-0.566667	27.316668	40.333332	1023.000000	1023.000000	2046.000000
4.540000	-0.026182	-15.473361	-1.273173	-6.673334	-5.557419	-1.969435	0.000000	-10.000000	-0.691667	29.600000	49.166668	1023.000000	1023.000000	2046.000000
4.560000	-0.027246	-16.102320	-1.588898	-6.672327	-5.592481	-2.248613	0.000000	-10.000000	-0.800000	32.083336	58.666668	1023.000000	1023.000000	2046.000000
4.580000	-0.028395	-16.781580	-2.037533	-6.635662	-5.726072	-2.382312	0.000000	-10.000000	-0.883333	34.333336	69.000000	1023.000000	1023.000000	2046.000000
4.600000	-0.028838	-17.043362	-2.392196	-6.487571	-5.860612	-2.302983	0.000000	-10.000000	-0.950000	36.200001	80.166664	1023.000000	1023.000000	2046.000000
4.620000	-0.028359	-16.760365	-2.618584	-6.172359	-5.826764	-2.142658	0.000000	-10.000000	-1.000000	37.383335	92.000000	1023.000000	1023.000000	2046.000000
4.640000	-0.027496	-16.249916	-2.726665	-5.797585	-5.745103	-1.980562	0.000000	-10.000000	-1.066667	38.549999	104.166664	1023.000000	1023.000000	2046.000000
4.660000	-0.026412	-15.609541	-2.740619	-5.460041	-5.665128	-1.743753	0.000000	-10.000000	-1.116667	39.483334	116.666664	1023.000000	1023.000000	2046.000000
4.680000	-0.025208	-14.898214	-2.691901	-5.115934	-5.574370	-1.516009	0.000000	-10.000000	-1.175000	40.416668	129.666672	1023.000000	1023.000000	2046.000000
4.700000	-0.023820	-14.077847	-2.576059	-4.784690	-5.498377	-1.218720	0.000000	-10.000000	-1.191667	41.116669	143.000000	1023.000000	1023.000000	2046.000000
4.720000	-0.022365	-13.217855	-2.506167	-4.424282	-5.355843	-0.931563	0.000000	-10.000000	-1.225000	41.516666	156.666672	1023.000000	1023.000000	2046.000000
4.740000	-0.020848	-12.320945	-2.360306	-4.062161	-5.279214	-0.619264	0.000000	-10.000000	-1.233333	42.166668	170.500000	1023.000000	1023.000000	2046.000000
4.760000	-0.019117	-11.297912	-2.198709	-3.714994	-5.145123	-0.239086	0.000000	-10.000000	-1.250000	42.500000	184.500000	1023.000000	1023.000000	2046.000000
4.780000	-0.017142	-10.131000	-1.961556	-3.386854	-4.926464	0.143875	0.000000	-10.000000	-1.266667	42.616669	198.500000	1023.000000	1023.000000	2046.000000
4.800000	-0.015194	-8.979757	-1.609913	-3.197254	-4.779130	0.606541	0.000000	-10.000000	-1.300000	42.483334	212.666672	1023.000000	1023.000000	2046.000000
4.820000	-0.013331	-7.878531	-1.238114	-3.177570	-4.546222	1.083375	0.000000	-10.000000	-1.316667	42.650002	227.000000	1023.000000	1023.000000	2046.000000
4.840000	-0.011405	-6.740321	-0.828628	-3.158753	-4.299476	1.546536	0.000000	-10.000000	-1.283333	42.750000	241.333328	1023.000000	1023.000000	2046.000000
4.860000	-0.009476	-5.600314	-0.375183	-3.199242	-4.043261	2.017371	0.000000	-10.000000	-1.250000	42.300003	255.500000	1023.000000	1023.000000	2046.000000
4.880000	-0.007661	-4.527909	0.094173	-3.281696	-3.764140	2.423754	0.000000	-10.000000	-1.233333	41.933334	269.500000	1023.000000	1023.000000	2046.000000
4.900000	-0.006116	-3.614540	0.496671	-3.407978	-3.471216	2.767982	0.000000	-10.000000	-1.225000	41.433334	283.500000	1023.000000	1023.000000	2046.000000
4.920000	-0.005100	-3.014184	0.860388	-3.564773	-3.263473	2.953674	0.000000	-10.000000	-1.191667	41.083336	297.500000	1023.000000	1023.000000	2046.000000
4.940000	-0.004082	-2.412709	1.139576	-3.622748	-3.085339	3.155802	0.000000	-10.000000	-1.150000	40.500000	311.333344	1023.000000	1023.000000	2046.000000
4.960000	-0.002915	-1.722649	1.386295	-3.609580	-2.869214	3.369850	0.000000	-10.000000	-1.125000	40.150002	325.000000	1023.000000	1023.000000	2046.000000
4.980000	-0.001692	-0.999898	1.617093	-3.446262	-2.678403	3.507673	0.000000	-10.000000	-1.125000	40.183334	338.500000	1023.000000	1023.000000	2046.000000
5.000000	-0.000168	-0.099483	1.853681	-3.180463	-2.502113	3.729412	0.000000	-10.000000	-1.133333	40.316666	352.000000	1023.000000	1023.000000	2046.000000
5.020000	0.001343	0.793682	2.099140	-2.902754	-2.353767	3.951063	0.000000	-10.000000	-1.150000	40.533333	365.333344	1023.000000	1023.000000	2046.000000
5.040000	0.002877	1.700381	2.334165	-2.613898	-2.216359	4.196473	0.000000	-10.000000	-1.150000	40.716667	378.833344	1023.000000	1023.000000	2046.000000
5.060000	0.004565	2.698055	2.568123	-2.297821	-2.065269	4.493022	0.000000	-10.000000	-1.150000	40.666668	392.166656	1023.000000	1023.000000	2046.000000
5.080000	0.006449	3.811292	2.743301	-1.970516	-1.807992	4.846499	0.000000	-10.000000	-1.141667	40.683334	405.833344	1023.000000	1023.000000	2046.000000
5.100000	0.008496	5.021413	2.990997	-1.593675	-1.616522	5.240613	0.000000	-10.000000	-1.133333	40.299999	419.333344	1023.000000	1023.000000	2046.000000
5.120000	0.010557	6.239201	3.269040	-1.220537	-1.430659	5.621356	0.000000	-10.000000	-1.125000	40.266666	433.000000	1023.000000	1023.000000	2046.000000
5.140000	0.012729	7.522949	3.511687	-0.814155	-1.206196	6.031613	0.000000	-10.000000	-1.116667	40.366669	446.333344	1023.000000	1023.000000	2046.000000
5.160000	0.015054	8.896963	3.765826	-0.332386	-0.981075	6.444598	0.000000	-10.000000	-1.100000	40.216667	459.833344	1023.000000	1023.000000	2046.000000
5.180000	0.017345	10.251157	4.051130	0.068276	-0.740555	6.872307	0.000000	-10.000000	-1.091667	40.150002	473.333344	1023.000000	1023.000000	2046.000000
5.200000	0.019532	11.543496	4.298398	0.503098	-0.516549	7.258549	0.000000	-10.000000	-1.083333	39.900002	486.833344	1023.000000	1023.000000	2046.000000
5.220000	0.021648	12.794257	4.567557	0.910915	-0.338015	7.653800	0.000000	-10.000000	-1.075000	39.983334	500.166656	1023.000000	1023.000000	2046.000000
5.240000	0.023755	14.039307	4.806182	1.293070	-0.110058	8.050112	0.000000	-10.000000	-1.025000	39.700001	513.333313	1023.000000	1023.000000	2046.000000
5.260000	0.025819	15.258875	5.030329	1.694041	0.092157	8.442348	0.000000	-10.000000	-0.983333	39.000000	526.666687	1023.000000	1023.000000	2046.000000
5.280000	0.027659	16.346540	5.217554	2.037019	0.284664	8.807304	0.000000	-10.000000	-0.933333	37.933334	539.833313	1023.000000	1023.000000	2046.000000
5.300000	0.029358	17.350704	5.389910	2.383061	0.464170	9.113563	0.000000	-10.000000	-0.908333	37.116669	552.666687	1023.000000	1023.000000	2046.000000
5.320000	0.030869	18.243450	5.512984	2.742766	0.576077	9.411623	0.000000	-10.000000	-0.883333	36.400002	565.166687	1023.000000	1023.000000	2046.000000
5.340000	0.031789	18.787542	5.526543	3.096227	0.602934	9.561837	0.000000	-10.000000	-0.866667	35.883335	577.500000	1023.000000	1023.000000	2046.000000
5.360000	0.031998	18.910913	5.464560	3.245270	0.585884	9.615198	0.000000	-10.000000	-0.858333	35.299999	589.666687	1023.000000	1023.000000	2046.000000
5.380000	0.032084	18.961430	5.338324	3.410468	0.625740	9.586897	0.000000	-10.000000	-0.833333	34.833336	601.500000	1023.000000	1023.000000	2046.000000
5.400000	0.032238	19.052589	5.296836	3.457560	0.560645	9.737548	0.000000	-10.000000	-0.766667	34.333336	613.166687	1023.000000	1023.000000	2046.000000
5.420000	0.033119	19.573086	5.358574	3.715239	0.580870	9.918403	0.000000	-10.000000	-0.666667	32.850002	624.666687	1023.000000	1023.000000	2046.000000
5.440000	0.034798	20.565468	5.453075	4.074650	0.677432	10.360312	0.000000	-10.000000	-0.541667	30.883333	635.833313	1023.000000	1023.000000	2046.000000
5.460000	0.036340	21.476740	5.474037	4.549104	0.728083	10.725516	0.000000	-10.000000	-0.408333	27.750000	646.333313	1023.000000	1023.000000	2046.000000
5.480000	0.036742	21.714573	5.251515	4.832484	0.836950	10.793623	0.000000	-10.000000	-0.275000	24.383333	656.333313	1023.000000	1023.000000	2046.000000
5.500000	0.035725	21.113499	5.013576	4.828153	0.842973	10.428797	0.000000	-10.000000	-0.141667	20.283333	665.166687	1023.000000	1023.000000	2046.000000
5.520000	0.033714	19.924915	4.686502	4.604863	0.684025	9.949524	0.000000	-10.000000	-0.058333	16.266666	672.833313	1023.000000	1023.000000	2046.000000
5.540000	0.031190	18.433397	4.179625	4.355474	0.406409	9.491891	0.000000	-10.000000	0.000000	12.083334	678.833313	1023.000000	1023.000000	2046.000000
5.560000	0.028778	17.007936	3.677969	4.191379	0.063407	9.075182	0.000000	-10.000000	0.016667	9.383333	682.500000	1023.000000	1023.000000	2046.000000
5.580000	0.026730	15.797263	3.269719	3.985729	-0.213162	8.754976	0.000000	-10.000000	0.050000	3.866667	685.666687	1023.000000	1023.000000	2046.000000
5.600000	0.024964	14.753791	2.881158	3.783945	-0.391263	8.479951	0.000000	-10.000000	0.083333	-2.016667	687.333313	1023.000000	1023.000000	2046.000000
5.620000	0.023684	13.997214	2.642024	3.666563	-0.519231	8.207858	0.000000	-10.000000	0.141667	-9.283333	689.000000	1023.000000	1023.000000	2046.000000
5.640000	0.022601	13.357170	2.443990	3.609724	-0.668836	7.972292	0.000000	-10.000000	0.191667	-13.133333	689.000000	1023.000000	1023.000000	2046.000000
5.660000	0.021624	12.779659	2.287327	3.565488	-0.795264	7.722109	0.000000	-10.000000	0.258333	-16.200001	689.000000	1023.000000	1023.000000	2046.000000
5.680000	0.020577	12.160875	2.083849	3.527282	-0.945732	7.495476	0.000000	-10.000000	0.333333	-18.666666	685.166687	1023.000000	1023.000000	2046.000000
5.700000	0.019531	11.542583	1.894986	3.438318	-1.089926	7.299205	0.000000	-10.000000	0.416667	-21.133333	675.500000	1023.000000	1023.000000	2046.000000
5.720000	0.018521	10.945662	1.732051	3.312642	-1.226337	7.127306	0.000000	-10.000000	0.500000	-23.650002	663.166687	1023.000000	1023.000000	2046.000000
5.740000	0.017618	10.411987	1.593484	3.192829	-1.341215	6.966889	0.000000	-10.000000	0.591667	-26.150002	651.833313	1023.000000	1023.000000	2046.000000
5.760000	0.016602	9.811917	1.501860	2.987818	-1.451878	6.774116	0.000000	-10.000000	0.691667	-28.600000	643.166687	1023.000000	1023.000000	2046.000000
5.780000	0.015392	9.096537	1.472315	2.584374	-1.529786	6.569633	0.000000	-10.000000	0.800000	-30.900000	633.666687	1023.000000	1023.000000	2046.000000
5.800000	0.014147	8.360894	1.531914	2.059627	-1.599931	6.369284	0.000000	-10.000000	0.900000	-33.200001	623.333313	1023.000000	1023.000000	2046.000000
5.820000	0.012997	7.681378	1.637277	1.537252	-1.636444	6.143293	0.000000	-10.000000	1.016667	-35.350002	612.333313	1023.000000	1023.000000	2046.000000
5.840000	0.011787	6.966324	1.732983	0.969816	-1.694712	5.958237	0.000000	-10.000000	1.116667	-37.333336	600.500000	1023.000000	1023.000000	2046.000000
5.860000	0.010680	6.311819	1.887013	0.391348	-1.710614	5.744072	0.000000	-10.000000	1.216667	-39.116669	588.166687	1023.000000	1023.000000	2046.000000
5.880000	0.009328	5.512936	1.951916	-0.237149	-1.680007	5.478176	0.000000	-10.000000	1.300000	-40.716667	575.000000	1023.000000	1023.000000	2046.000000
5.900000	0.007725	4.565317	2.089445	-0.955530	-1.694810	5.126212	0.000000	-10.000000	1.383333	-42.166668	561.500000	1023.000000	1023.000000	2046.000000
5.920000	0.005887	3.478975	2.150270	-1.713506	-1.695672	4.737883	0.000000	-10.000000	1.458333	-43.166668	547.333313	1023.000000	1023.000000	2046.000000
5.940000	0.004137	2.444709	2.190519	-2.341231	-1.734097	4.329517	0.000000	-10.000000	1.491667	-43.883335	533.000000	1023.000000	1023.000000	2046.000000
5.960000	0.002641	1.560697	2.266425	-2.847808	-1.769108	3.911188	0.000000	-10.000000	1.516667	-44.116669	518.333313	1023.000000	1023.000000	2046.000000
5.980000	0.001286	0.760033	2.352013	-3.251791	-1.804176	3.463988	0.000000	-10.000000	1.508333	-44.366669	503.666656	1023.000000	1023.000000	2046.000000
6.000000	0.000046	0.027050	2.481982	-3.628830	-1.865225	3.039124	0.000000	-10.000000	1.508333	-44.166668	488.833344	1023.000000	1023.000000	2046.000000
6.020000	-0.000990	-0.585228	2.515933	-3.829205	-1.887562	2.615605	0.000000	-10.000000	1.466667	-43.883335	469.500000	1023.000000	1023.000000	2046.000000
6.040000	-0.001915	-1.131714	2.523804	-4.004437	-1.966351	2.315270	0.000000	-10.000000	1.433333	-43.466667	455.000000	1023.000000	1023.000000	2046.000000
6.060000	-0.002643	-1.561812	2.553016	-4.150013	-2.042864	2.078050	0.000000	-10.000000	1.383333	-42.983334	440.500000	1023.000000	1023.000000	2046.000000
6.080000	-0.003305	-1.953528	2.574442	-4.333778	-2.118795	1.924603	0.000000	-10.000000	1.366667	-42.350002	430.833344	1023.000000	1023.000000	2046.000000
6.100000	-0.003957	-2.338563	2.581569	-4.488418	-2.152542	1.720829	0.000000	-10.000000	1.316667	-41.400002	416.500000	1023.000000	1023.000000	2046.000000
6.120000	-0.004358	-2.575841	2.633318	-4.602569	-2.200328	1.593737	0.000000	-10.000000	1.275000	-40.666668	402.833344	1023.000000	1023.000000	2046.000000
6.140000	-0.004739	-2.800782	2.659133	-4.674841	-2.245176	1.460101	0.000000	-10.000000	1.216667	-39.616665	389.333344	1023.000000	1023.000000	2046.000000
6.160000	-0.005095	-3.011242	2.691508	-4.760950	-2.290021	1.348221	0.000000	-10.000000	1.158333	-38.799999	376.166656	1023.000000	1023.000000	2046.000000
6.180000	-0.005398	-3.189986	2.708686	-4.797963	-2.274714	1.174006	0.000000	-10.000000	1.100000	-37.599998	363.166656	1023.000000	1023.000000	2046.000000
6.200000	-0.005821	-3.440155	2.744752	-4.871526	-2.316114	1.002733	0.000000	-10.000000	1.041667	-36.799999	350.500000	1023.000000	1023.000000	2046.000000
6.220000	-0.006182	-3.653368	2.765522	-4.965574	-2.362670	0.909355	0.000000	-10.000000	0.991667	-35.650002	338.166656	1023.000000	1023.000000	2046.000000
6.240000	-0.006684	-3.950035	2.819804	-5.061019	-2.449340	0.740521	0.000000	-10.000000	0.941667	-34.783337	326.333344	1023.000000	1023.000000	2046.000000
6.260000	-0.007273	-4.298206	2.827047	-5.090619	-2.564916	0.530281	0.000000	-10.000000	0.883333	-33.750000	314.833344	1023.000000	1023.000000	2046.000000
6.280000	-0.007664	-4.529685	2.888576	-5.044447	-2.708177	0.334364	0.000000	-10.000000	0.841667	-32.783333	303.666656	1023.000000	1023.000000	2046.000000
6.300000	-0.007734	-4.570785	2.927015	-4.953862	-2.864325	0.320387	0.000000	-10.000000	0.791667	-31.766666	292.666656	1023.000000	1023.000000	2046.000000
6.320000	-0.008008	-4.732461	2.768271	-4.861991	-3.009477	0.370735	0.000000	-10.000000	0.766667	-30.866667	282.000000	1023.000000	1023.000000	2046.000000
6.340000	-0.008554	-5.055417	2.547958	-4.825239	-3.130794	0.352658	0.000000	-10.000000	0.716667	-30.150002	271.666656	1023.000000	1023.000000	2046.000000
6.360000	-0.009924	-5.865262	2.323785	-5.041040	-3.391585	0.243579	0.000000	-10.000000	0.683333	-29.466667	261.500000	1023.000000	1023.000000	2046.000000
6.380000	-0.010791	-6.377669	2.135020	-5.062763	-3.519057	0.069130	0.000000	-10.000000	0.650000	-28.783335	251.833328	1023.000000	1023.000000	2046.000000
6.400000	-0.011124	-6.574109	1.976569	-4.949825	-3.661145	0.060293	0.000000	-10.000000	0.641667	-28.100000	242.166672	1023.000000	1023.000000	2046.000000
6.420000	-0.010907	-6.446183	1.842671	-4.752290	-3.709891	0.173328	0.000000	-10.000000	0.641667	-27.650000	232.833328	1023.000000	1023.000000	2046.000000
6.440000	-0.011277	-6.664824	1.653769	-4.793602	-3.669717	0.144726	0.000000	-10.000000	0.625000	-27.483334	223.500000	1023.000000	1023.000000	2046.000000
6.460000	-0.012499	-7.387092	1.464149	-4.939667	-3.782005	-0.129570	0.000000	-10.000000	0.608333	-27.300001	214.500000	1023.000000	1023.000000	2046.000000
6.480000	-0.014537	-8.591631	1.067423	-5.110693	-3.967068	-0.581293	0.000000	-10.000000	0.566667	-26.750000	205.333328	1023.000000	1023.000000	2046.000000
6.500000	-0.017288	-10.217034	0.504561	-5.262610	-4.237182	-1.221802	0.000000	-10.000000	0.525000	-25.716667	196.500000	1023.000000	1023.000000	2046.000000
6.520000	-0.020493	-12.111084	-0.265948	-5.430418	-4.566091	-1.848626	0.000000	-10.000000	0.483333	-24.633333	187.666672	1023.000000	1023.000000	2046.000000
6.540000	-0.023373	-13.813265	-0.985540	-5.559208	-4.974215	-2.294301	0.000000	-10.000000	0.458333	-23.716667	179.500000	1023.000000	1023.000000	2046.000000
6.560000	-0.025351	-14.982672	-1.526157	-5.597979	-5.252282	-2.606254	0.000000	-10.000000	0.433333	-22.983334	171.500000	1023.000000	1023.000000	2046.000000
6.580000	-0.026834	-15.859157	-1.932484	-5.616768	-5.466918	-2.842987	0.000000	-10.000000	0.416667	-22.383333	164.000000	1023.000000	1023.000000	2046.000000
6.600000	-0.027896	-16.486635	-2.227619	-5.621536	-5.614740	-3.022741	0.000000	-10.000000	0.391667	-21.816668	156.500000	1023.000000	1023.000000	2046.000000
6.620000	-0.028815	-17.029602	-2.515288	-5.597834	-5.733253	-3.183227	0.000000	-10.000000	0.391667	-21.383333	149.166672	1023.000000	1023.000000	2046.000000
6.640000	-0.029728	-17.569157	-2.747608	-5.641918	-5.859159	-3.320472	0.000000	-10.000000	0.383333	-21.050001	142.000000	1023.000000	1023.000000	2046.000000
6.660000	-0.030499	-18.024702	-2.992330	-5.647599	-5.930871	-3.453902	0.000000	-10.000000	0.375000	-20.866667	135.000000	1023.000000	1023.000000	2046.000000
6.680000	-0.031169	-18.421064	-3.111413	-5.701169	-6.089439	-3.519043	0.000000	-10.000000	0.358333	-20.700001	128.000000	1023.000000	1023.000000	2046.000000
6.700000	-0.031613	-18.683554	-3.244980	-5.748679	-6.125827	-3.564067	0.000000	-10.000000	0.350000	-20.200001	121.166664	1023.000000	1023.000000	2046.000000
6.720000	-0.031996	-18.909487	-3.333255	-5.765048	-6.223921	-3.587263	0.000000	-10.000000	0.333333	-19.700001	114.333336	1023.000000	1023.000000	2046.000000
6.740000	-0.032226	-19.045835	-3.311786	-5.900773	-6.270823	-3.562453	0.000000	-10.000000	0.333333	-19.083334	107.833336	1023.000000	1023.000000	2046.000000
6.760000	-0.032365	-19.127962	-3.234083	-6.184988	-6.276128	-3.432762	0.000000	-10.000000	0.333333	-18.850000	101.500000	1023.000000	1023.000000	2046.000000
6.780000	-0.032507	-19.211678	-3.034943	-6.618620	-6.299580	-3.258534	0.000000	-10.000000	0.350000	-18.866667	95.166664	1023.000000	1023.000000	2046.000000
6.800000	-0.032568	-19.247679	-2.873711	-6.960913	-6.224122	-3.188933	0.000000	-10.000000	0.350000	-19.233334	88.833336	1023.000000	1023.000000	2046.000000
6.820000	-0.032581	-19.255131	-2.612351	-7.357014	-6.206303	-3.079462	0.000000	-10.000000	0.333333	-19.483334	82.333336	1023.000000	1023.000000	2046.000000
6.840000	-0.032938	-19.466145	-2.454689	-7.775485	-6.136118	-3.099852	0.000000	-10.000000	0.316667	-19.316668	76.000000	1023.000000	1023.000000	2046.000000
6.860000	-0.033682	-19.906183	-2.354503	-8.255282	-6.120397	-3.176002	0.000000	-10.000000	0.316667	-19.116667	69.500000	1023.000000	1023.000000	2046.000000
6.880000	-0.034647	-20.476435	-2.277805	-8.789321	-6.111525	-3.297783	0.000000	-10.000000	0.300000	-18.716667	63.000000	1023.000000	1023.000000	2046.000000
6.900000	-0.035565	-21.018988	-2.242175	-9.196213	-6.119169	-3.461430	0.000000	-10.000000	0.308333	-18.316668	56.666668	1023.000000	1023.000000	2046.000000
6.920000	-0.036221	-21.406755	-2.200646	-9.463591	-6.097528	-3.644991	0.000000	-10.000000	0.275000	-17.483334	50.500000	1023.000000	1023.000000	2046.000000
6.940000	-0.036871	-21.790630	-2.134433	-9.666498	-6.143379	-3.846320	0.000000	-10.000000	0.266667	-16.733334	44.833332	1023.000000	1023.000000	2046.000000
6.960000	-0.037295	-22.041260	-2.100867	-9.799122	-6.142483	-3.998789	0.000000	-10.000000	0.225000	-15.950000	39.333332	1023.000000	1023.000000	2046.000000
6.980000	-0.037665	-22.260237	-2.038116	-9.866624	-6.198150	-4.157347	0.000000	-10.000000	0.208333	-15.150000	34.166668	1023.000000	1023.000000	2046.000000
7.000000	-0.037825	-22.354351	-2.008821	-9.906760	-6.232863	-4.205907	0.000000	-10.000000	0.200000	-14.316667	29.000000	1023.000000	1023.000000	2046.000000
7.020000	-0.037732	-22.299711	-1.987389	-9.892413	-6.224675	-4.195234	0.000000	-10.000000	0.191667	-13.633333	24.166666	1023.000000	1023.000000	2046.000000
7.040000	-0.037674	-22.265457	-1.938395	-9.870583	-6.248875	-4.207604	0.000000	-10.000000	0.166667	-13.133333	19.500000	1023.000000	1023.000000	2046.000000
7.060000	-0.037447	-22.130960	-1.884465	-9.836458	-6.234516	-4.175523	0.000000	-10.000000	0.133333	-12.633333	15.166667	1023.000000	1023.000000	2046.000000
7.080000	-0.037129	-21.942953	-1.840584	-9.755003	-6.202252	-4.145114	0.000000	-10.000000	0.100000	-11.816667	11.000000	1023.000000	1023.000000	2046.000000
7.100000	-0.036790	-21.743057	-1.768886	-9.709783	-6.192450	-4.071939	0.000000	-10.000000	0.083333	-10.900000	7.000000	1023.000000	1023.000000	2046.000000
7.120000	-0.036261	-21.430033	-1.657454	-9.613293	-6.162425	-3.996861	0.000000	-10.000000	0.075000	-9.800000	3.500000	1023.000000	1023.000000	2046.000000
7.140000	-0.035714	-21.106895	-1.525382	-9.529339	-6.126180	-3.925995	0.000000	-10.000000	0.066667	-8.583333	0.500000	1023.000000	1023.000000	2046.000000
7.160000	-0.035171	-20.786348	-1.450215	-9.409503	-6.088256	-3.838375	0.000000	-10.000000	0.058333	-6.966667	-2.000000	1023.000000	1023.000000	2046.000000
7.180000	-0.034593	-20.444481	-1.361240	-9.330839	-6.021027	-3.731375	0.000000	-10.000000	0.033333	-4.933333	-4.166667	1023.000000	1023.000000	2046.000000
7.200000	-0.034021	-20.106544	-1.253683	-9.212310	-5.977462	-3.663090	0.000000	-10.000000	0.016667	-2.266667	-5.833333	1023.000000	1023.000000	2046.000000
7.220000	-0.033302	-19.681568	-1.137339	-9.108041	-5.909808	-3.526380	0.000000	-10.000000	0.008333	0.316667	-6.666667	1023.000000	1023.000000	2046.000000
7.240000	-0.032496	-19.205250	-1.061574	-8.966580	-5.791152	-3.385944	0.000000	-10.000000	0.008333	2.616667	-7.000000	1023.000000	1023.000000	2046.000000
7.260000	-0.031691	-18.729263	-0.906254	-8.835735	-5.732955	-3.254319	0.000000	-10.000000	0.000000	4.583333	-7.000000	1023.000000	1023.000000	2046.000000
7.280000	-0.030823	-18.216415	-0.779543	-8.694640	-5.658280	-3.083952	0.000000	-10.000000	-0.033333	6.683333	-7.000000	1023.000000	1023.000000	2046.000000
7.300000	-0.029708	-17.557726	-0.639809	-8.470879	-5.531655	-2.915383	0.000000	-10.000000	-0.050000	8.766666	-7.000000	1023.000000	1023.000000	2046.000000
7.320000	-0.028455	-16.817158	-0.501295	-8.198325	-5.391184	-2.726353	0.000000	-10.000000	-0.075000	10.766666	-7.000000	1023.000000	1023.000000	2046.000000
7.340000	-0.027763	-16.407879	-0.503222	-7.967321	-5.394948	-2.542387	0.000000	-10.000000	-0.100000	12.683333	-7.000000	1023.000000	1023.000000	2046.000000
7.360000	-0.027352	-16.164906	-0.541512	-7.789160	-5.398882	-2.435350	0.000000	-10.000000	-0.166667	14.866667	-7.000000	1023.000000	1023.000000	2046.000000
7.380000	-0.027276	-16.119959	-0.564913	-7.786199	-5.487564	-2.281283	0.000000	-10.000000	-0.216667	16.883333	3.333333	1023.000000	1023.000000	2046.000000
7.400000	-0.026906	-15.901697	-0.604739	-7.589573	-5.458948	-2.248437	0.000000	-10.000000	-0.258333	18.866667	15.166667	1023.000000	1023.000000	2046.000000
7.420000	-0.026070	-15.407340	-0.625912	-7.288169	-5.460601	-2.032658	0.000000	-10.000000	-0.275000	20.250000	29.333334	1023.000000	1023.000000	2046.000000
7.440000	-0.024384	-14.411128	-0.563714	-6.804076	-5.403450	-1.639887	0.000000	-10.000000	-0.275000	21.283333	35.500000	1023.000000	1023.000000	2046.000000
7.460000	-0.023194	-13.707856	-0.551936	-6.557615	-5.277615	-1.320690	0.000000	-10.000000	-0.300000	21.733334	42.666668	1023.000000	1023.000000	2046.000000
7.480000	-0.022377	-13.224532	-0.573214	-6.387641	-5.133708	-1.129969	0.000000	-10.000000	-0.325000	22.133333	49.833332	1023.000000	1023.000000	2046.000000
7.500000	-0.022549	-13.326250	-0.711290	-6.310288	-5.128934	-1.175738	0.000000	-10.000000	-0.383333	23.133333	57.166668	1023.000000	1023.000000	2046.000000
7.520000	-0.023561	-13.924740	-0.989093	-6.278250	-5.181038	-1.476358	0.000000	-10.000000	-0.433333	24.700001	64.500000	1023.000000	1023.000000	2046.000000
7.540000	-0.025224	-14.907127	-1.447956	-6.344627	-5.285889	-1.828655	0.000000	-10.000000	-0.483333	26.316668	72.500000	1023.000000	1023.000000	2046.000000
7.560000	-0.026619	-15.732008	-1.990605	-6.301902	-5.443803	-1.995697	0.000000	-10.000000	-0.516667	27.100000	78.000000	1023.000000	1023.000000	2046.000000
7.580000	-0.027145	-16.042925	-2.318350	-6.153528	-5.581136	-1.989910	0.000000	-10.000000	-0.541667	27.766668	87.166664	1023.000000	1023.000000	2046.000000
7.600000	-0.026901	-15.898459	-2.515788	-5.884340	-5.640287	-1.858045	0.000000	-10.000000	-0.591667	28.750000	96.333336	1023.000000	1023.000000	2046.000000
7.620000	-0.026270	-15.525458	-2.621247	-5.580363	-5.617446	-1.706402	0.000000	-10.000000	-0.666667	30.000000	108.833336	1023.000000	1023.000000	2046.000000
7.640000	-0.025439	-15.034590	-2.689266	-5.268130	-5.576540	-1.500654	0.000000	-10.000000	-0.716667	31.283333	118.500000	1023.000000	1023.000000	2046.000000
7.660000	-0.024501	-14.480350	-2.715652	-4.981278	-5.506047	-1.277374	0.000000	-10.000000	-0.741667	32.233334	128.833328	1023.000000	1023.000000	2046.000000
7.680000	-0.023398	-13.828145	-2.674687	-4.674560	-5.416855	-1.062043	0.000000	-10.000000	-0.741667	33.083336	139.500000	1023.000000	1023.000000	2046.000000
7.700000	-0.022199	-13.119704	-2.552477	-4.377895	-5.387413	-0.801920	0.000000	-10.000000	-0.766667	33.316669	150.500000	1023.000000	1023.000000	2046.000000
7.720000	-0.020762	-12.270230	-2.447937	-4.036479	-5.294232	-0.491581	0.000000	-10.000000	-0.800000	33.900002	161.500000	1023.000000	1023.000000	2046.000000
7.740000	-0.019049	-11.257787	-2.246074	-3.723926	-5.182649	-0.105137	0.000000	-10.000000	-0.858333	34.866669	172.666672	1023.000000	1023.000000	2046.000000
7.760000	-0.017184	-10.155994	-1.994622	-3.451855	-5.019484	0.309965	0.000000	-10.000000	-0.950000	36.250000	184.166672	1023.000000	1023.000000	2046.000000
7.780000	-0.015106	-8.927737	-1.654999	-3.257946	-4.799140	0.784348	0.000000	-10.000000	-1.058333	38.000000	196.000000	1023.000000	1023.000000	2046.000000
7.800000	-0.013215	-7.810244	-1.277495	-3.193681	-4.600263	1.261194	0.000000	-10.000000	-1.158333	39.716667	208.333328	1023.000000	1023.000000	2046.000000
7.820000	-0.011179	-6.607004	-0.846840	-3.170027	-4.348174	1.758037	0.000000	-10.000000	-1.241667	41.716667	221.166672	1023.000000	1023.000000	2046.000000
7.840000	-0.009041	-5.343481	-0.324577	-3.180907	-4.083536	2.245538	0.000000	-10.000000	-1.316667	43.266666	234.833328	1023.000000	1023.000000	2046.000000
7.860000	-0.007105	-4.198846	0.128313	-3.225732	-3.750467	2.649040	0.000000	-10.000000	-1.400000	44.333336	249.000000	1023.000000	1023.000000	2046.000000
7.880000	-0.005623	-3.323154	0.554397	-3.356218	-3.492327	2.970995	0.000000	-10.000000	-1.458333	45.200001	263.666656	1023.000000	1023.000000	2046.000000
7.900000	-0.004319	-2.552443	0.883631	-3.438507	-3.238756	3.241189	0.000000	-10.000000	-1.491667	45.733334	278.666656	1023.000000	1023.000000	2046.000000
7.920000	-0.003073	-1.815985	1.197870	-3.445871	-3.016788	3.448804	0.000000	-10.000000	-1.483333	46.299999	293.833344	1023.000000	1023.000000	2046.000000
7.940000	-0.001638	-0.968080	1.464691	-3.325560	-2.765334	3.658123	0.000000	-10.000000	-1.508333	46.383335	309.333344	1023.000000	1023.000000	2046.000000
7.960000	0.000065	0.038669	1.754062	-3.058132	-2.547192	3.889930	0.000000	-10.000000	-1.516667	46.900002	324.666656	1023.000000	1023.000000	2046.000000
7.980000	0.001799	1.063385	2.017240	-2.707581	-2.399973	4.153700	0.000000	-10.000000	-1.566667	47.066666	340.333344	1023.000000	1023.000000	2046.000000
8.000000	0.003705	2.189615	2.318595	-2.372590	-2.208892	4.452502	0.000000	-10.000000	-1.566667	47.900002	356.000000	1023.000000	1023.000000	2046.000000
8.020000	0.005594	3.305812	2.569086	-2.024448	-2.004013	4.765187	0.000000	-10.000000	-1.558333	47.583332	372.000000	1023.000000	1023.000000	2046.000000
8.040000	0.007582	4.481158	2.798847	-1.622455	-1.830823	5.135589	0.000000	-10.000000	-1.550000	47.533333	388.000000	1023.000000	1023.000000	2046.000000
8.060000	0.009726	5.748332	3.025595	-1.240411	-1.610600	5.573748	0.000000	-10.000000	-1.516667	47.033333	403.666656	1023.000000	1023.000000	2046.000000
8.080000	0.012081	7.139909	3.271943	-0.803832	-1.356675	6.028473	0.000000	-10.000000	-1.483333	46.633335	419.333344	1023.000000	1023.000000	2046.000000
8.100000	0.014444	8.536672	3.563296	-0.376601	-1.117591	6.467567	0.000000	-10.000000	-1.433333	46.283333	434.833344	1023.000000	1023.000000	2046.000000
8.120000	0.016824	9.942805	3.823693	0.114454	-0.909294	6.913951	0.000000	-10.000000	-1.400000	45.650002	450.500000	1023.000000	1023.000000	2046.000000
8.140000	0.019324	11.420192	4.127353	0.573964	-0.679229	7.398104	0.000000	-10.000000	-1.383333	45.150002	465.833344	1023.000000	1023.000000	2046.000000
8.160000	0.021925	12.957795	4.417237	1.099687	-0.418546	7.859417	0.000000	-10.000000	-1.350000	44.783333	481.000000	1023.000000	1023.000000	2046.000000
8.180000	0.024350	14.390617	4.649588	1.577927	-0.204022	8.367125	0.000000	-10.000000	-1.341667	44.383335	496.000000	1023.000000	1023.000000	2046.000000
8.200000	0.026606	15.723923	4.859583	2.018660	0.019516	8.826163	0.000000	-10.000000	-1.325000	44.433334	510.833344	1023.000000	1023.000000	2046.000000
8.220000	0.028768	17.001959	5.073937	2.432875	0.189875	9.305272	0.000000	-10.000000	-1.283333	43.966667	525.666687	1023.000000	1023.000000	2046.000000
8.240000	0.031022	18.333891	5.317725	2.854769	0.394310	9.767087	0.000000	-10.000000	-1.233333	43.366669	540.333313	1023.000000	1023.000000	2046.000000
8.260000	0.033012	19.510033	5.490175	3.253864	0.601269	10.164724	0.000000	-10.000000	-1.175000	42.550003	555.000000	1023.000000	1023.000000	2046.000000
8.280000	0.034778	20.553574	5.686578	3.607480	0.732855	10.526661	0.000000	-10.000000	-1.150000	41.816669	569.333313	1023.000000	1023.000000	2046.000000
8.300000	0.036441	21.536465	5.842000	3.979380	0.833310	10.881774	0.000000	-10.000000	-1.125000	41.216667	583.500000	1023.000000	1023.000000	2046.000000
8.320000	0.037655	22.253973	5.886987	4.383441	0.894196	11.089348	0.000000	-10.000000	-1.108333	40.700001	597.333313	1023.000000	1023.000000	2046.000000
8.340000	0.038287	22.627687	5.825806	4.640820	0.932894	11.228168	0.000000	-10.000000	-1.066667	40.183334	611.000000	1023.000000	1023.000000	2046.000000
8.360000	0.038426	22.709736	5.709448	4.793931	0.943024	11.263331	0.000000	-10.000000	-1.025000	39.683334	624.500000	1023.000000	1023.000000	2046.000000
8.380000	0.038795	22.927565	5.651481	4.965783	0.933597	11.376703	0.000000	-10.000000	-0.991667	39.066666	637.833313	1023.000000	1023.000000	2046.000000
8.400000	0.039805	23.525007	5.688976	5.246615	0.950843	11.638574	0.000000	-10.000000	-0.975000	38.416668	651.000000	1023.000000	1023.000000	2046.000000
8.420000	0.041809	24.709332	5.833819	5.705344	1.068414	12.101753	0.000000	-10.000000	-0.991667	38.200001	663.833313	1023.000000	1023.000000	2046.000000
8.440000	0.044087	26.055500	5.944457	6.295964	1.145062	12.670016	0.000000	-10.000000	-0.991667	38.183334	676.500000	1023.000000	1023.000000	2046.000000
8.460000	0.045715	27.017805	5.789235	6.970676	1.317391	12.940503	0.000000	-10.000000	-0.983333	38.166668	689.166687	1023.000000	1023.000000	2046.000000
8.480000	0.045774	27.052523	5.581045	7.258006	1.426190	12.787283	0.000000	-10.000000	-0.900000	37.416668	702.000000	1023.000000	1023.000000	2046.000000
8.500000	0.045080	26.642515	5.336709	7.390110	1.405790	12.509906	0.000000	-10.000000	-0.833333	36.033337	714.666687	1023.000000	1023.000000	2046.000000
8.520000	0.043313	25.597754	4.896108	7.321986	1.158061	12.221600	0.000000	-10.000000	-0.733333	34.400002	727.000000	1023.000000	1023.000000	2046.000000
8.540000	0.041617	24.595589	4.476158	7.300354	0.844073	11.975002	0.000000	-10.000000	-0.650000	32.450001	738.666687	1023.000000	1023.000000	2046.000000
8.560000	0.040418	23.887171	4.093899	7.313132	0.639411	11.840728	0.000000	-10.000000	-0.575000	31.100000	746.333313	1023.000000	1023.000000	2046.000000
8.580000	0.039763	23.499846	3.820097	7.336209	0.590740	11.752798	0.000000	-10.000000	-0.475000	28.650002	756.833313	1023.000000	1023.000000	2046.000000
8.600000	0.039291	23.220896	3.673627	7.308898	0.510141	11.728231	0.000000	-10.000000	-0.375000	26.133333	766.500000	1023.000000	1023.000000	2046.000000
8.620000	0.039271	23.209063	3.605984	7.434318	0.488294	11.680466	0.000000	-10.000000	-0.225000	22.516666	778.833313	1023.000000	1023.000000	2046.000000
8.640000	0.039268	23.207603	3.510990	7.611798	0.470332	11.614484	0.000000	-10.000000	-0.125000	19.150000	786.833313	1023.000000	1023.000000	2046.000000
8.660000	0.039163	23.145515	3.408776	7.747801	0.431470	11.557469	0.000000	-10.000000	-0.041667	14.833334	793.833313	1023.000000	1023.000000	2046.000000
8.680000	0.039079	23.095430	3.345361	7.864936	0.342612	11.542521	0.000000	-10.000000	0.008333	9.500000	799.666687	1023.000000	1023.000000	2046.000000
8.700000	0.039046	23.076452	3.316224	7.968641	0.226022	11.565565	0.000000	-10.000000	0.041667	3.183333	803.500000	1023.000000	1023.000000	2046.000000
8.720000	0.038928	23.006735	3.212111	8.091577	0.181391	11.521655	0.000000	-10.000000	0.075000	-1.933333	805.500000	1023.000000	1023.000000	2046.000000
8.740000	0.038789	22.924517	3.200128	8.118767	0.085689	11.519932	0.000000	-10.000000	0.100000	-6.500000	806.000000	1023.000000	1023.000000	2046.000000
8.760000	0.038687	22.863834	3.202955	8.017200	0.085531	11.558148	0.000000	-10.000000	0.116667	-9.316667	806.000000	1023.000000	1023.000000	2046.000000
8.780000	0.038563	22.790911	3.233742	7.865500	0.121035	11.570633	0.000000	-10.000000	0.150000	-12.033334	806.000000	1023.000000	1023.000000	2046.000000
8.800000	0.038309	22.640900	3.312884	7.606304	0.133079	11.588633	0.000000	-10.000000	0.191667	-13.766666	806.000000	1023.000000	1023.000000	2046.000000
8.820000	0.038173	22.560333	3.495132	7.294395	0.127341	11.643465	0.000000	-10.000000	0.233333	-15.283334	802.500000	1023.000000	1023.000000	2046.000000
8.840000	0.037741	22.305025	3.606749	6.901628	0.139927	11.656723	0.000000	-10.000000	0.283333	-16.733334	794.000000	1023.000000	1023.000000	2046.000000
8.860000	0.037315	22.053429	3.785048	6.436898	0.179452	11.652031	0.000000	-10.000000	0.333333	-18.683334	783.500000	1023.000000	1023.000000	2046.000000
8.880000	0.036467	21.551714	3.974195	5.798472	0.257647	11.521399	0.000000	-10.000000	0.391667	-20.666668	774.166687	1023.000000	1023.000000	2046.000000
8.900000	0.035148	20.772749	4.118454	5.058246	0.279021	11.317028	0.000000	-10.000000	0.441667	-23.016666	767.333313	1023.000000	1023.000000	2046.000000
8.920000	0.033647	19.885191	4.162039	4.478534	0.248167	10.996451	0.000000	-10.000000	0.533333	-25.083334	759.666687	1023.000000	1023.000000	2046.000000
8.940000	0.032391	19.143232	4.236317	3.990237	0.246024	10.670654	0.000000	-10.000000	0.666667	-27.866667	751.333313	1023.000000	1023.000000	2046.000000
8.960000	0.031074	18.364676	4.316457	3.581388	0.211888	10.254942	0.000000	-10.000000	0.841667	-31.083334	742.000000	1023.000000	1023.000000	2046.000000
8.980000	0.029665	17.531837	4.390493	3.153437	0.194055	9.793852	0.000000	-10.000000	1.000000	-34.400002	731.500000	1023.000000	1023.000000	2046.000000
9.000000	0.028025	16.562592	4.372976	2.762474	0.120134	9.307007	0.000000	-10.000000	1.183333	-37.533333	720.000000	1023.000000	1023.000000	2046.000000
9.020000	0.026449	15.631294	4.393915	2.303029	0.004333	8.930017	0.000000	-10.000000	1.333333	-40.366669	707.500000	1023.000000	1023.000000	2046.000000
9.040000	0.024921	14.728474	4.369952	1.897066	-0.053020	8.514476	0.000000	-10.000000	1.508333	-43.200001	694.166687	1023.000000	1023.000000	2046.000000
9.060000	0.023647	13.975254	4.411932	1.500759	-0.070841	8.133404	0.000000	-10.000000	1.650000	-45.533333	679.666687	1023.000000	1023.000000	2046.000000
9.080000	0.022434	13.258357	4.470407	1.114725	-0.067333	7.740559	0.000000	-10.000000	1.766667	-47.233334	664.500000	1023.000000	1023.000000	2046.000000
9.100000	0.021399	12.646531	4.576136	0.822306	-0.117707	7.365797	0.000000	-10.000000	1.816667	-48.200001	648.833313	1023.000000	1023.000000	2046.000000
9.120000	0.020324	12.011455	4.630237	0.550641	-0.171066	7.001642	0.000000	-10.000000	1.833333	-48.800003	632.666687	1023.000000	1023.000000	2046.000000
9.140000	0.019651	11.613551	4.708698	0.334266	-0.131341	6.701928	0.000000	-10.000000	1.825000	-48.950001	616.333313	1023.000000	1023.000000	2046.000000
9.160000	0.018497	10.931473	4.686606	0.053620	-0.179881	6.371128	0.000000	-10.000000	1.808333	-48.616669	600.000000	1023.000000	1023.000000	2046.000000
9.180000	0.017549	10.371752	4.710559	-0.175518	-0.225492	6.062202	0.000000	-10.000000	1.775000	-47.950001	584.000000	1023.000000	1023.000000	2046.000000
9.200000	0.016511	9.757772	4.744266	-0.441992	-0.295770	5.751269	0.000000	-10.000000	1.725000	-47.216667	568.000000	1023.000000	1023.000000	2046.000000
9.220000	0.015653	9.250737	4.769914	-0.649763	-0.304150	5.434737	0.000000	-10.000000	1.683333	-46.566669	552.166687	1023.000000	1023.000000	2046.000000
9.240000	0.014979	8.852802	4.872980	-0.769080	-0.417890	5.166792	0.000000	-10.000000	1.641667	-45.933334	536.500000	1023.000000	1023.000000	2046.000000
9.260000	0.014954	8.837633	4.968904	-0.765746	-0.388016	5.022490	0.000000	-10.000000	1.600000	-45.366669	521.166687	1023.000000	1023.000000	2046.000000
9.280000	0.014579	8.616171	4.943284	-0.826475	-0.458052	4.957414	0.000000	-10.000000	1.541667	-44.666668	506.000000	1023.000000	1023.000000	2046.000000
9.300000	0.014153	8.364290	4.874938	-0.804460	-0.545840	4.839652	0.000000	-10.000000	1.483333	-44.033333	491.166656	1023.000000	1023.000000	2046.000000
9.320000	0.012933	7.643434	4.705648	-1.000288	-0.726179	4.664252	0.000000	-10.000000	1.441667	-43.000000	476.333344	1023.000000	1023.000000	2046.000000
9.340000	0.012140	7.174793	4.669564	-1.149857	-0.865479	4.520565	0.000000	-10.000000	1.400000	-42.150002	461.833344	1023.000000	1023.000000	2046.000000
9.360000	0.011657	6.889307	4.577532	-1.065973	-0.981692	4.359441	0.000000	-10.000000	1.333333	-41.250000	447.833344	1023.000000	1023.000000	2046.000000
9.380000	0.011668	6.895869	4.412477	-0.867899	-0.948624	4.299914	0.000000	-10.000000	1.275000	-40.716667	434.166656	1023.000000	1023.000000	2046.000000
9.400000	0.010475	6.190676	4.274217	-1.068798	-1.018129	4.003386	0.000000	-10.000000	1.225000	-40.200001	420.833344	1023.000000	1023.000000	2046.000000
9.420000	0.008171	4.829359	4.007699	-1.399092	-1.214233	3.434986	0.000000	-10.000000	1.200000	-39.683334	407.333344	1023.000000	1023.000000	2046.000000
9.440000	0.005095	3.010921	3.501255	-1.716898	-1.517088	2.743652	0.000000	-10.000000	1.166667	-38.966667	394.166656	1023.000000	1023.000000	2046.000000
9.460000	0.001613	0.953001	2.872389	-2.016991	-1.908563	2.006166	0.000000	-10.000000	1.116667	-37.983334	381.000000	1023.000000	1023.000000	2046.000000
9.480000	-0.002008	-1.186861	2.117987	-2.278646	-2.316460	1.290258	0.000000	-10.000000	1.075000	-37.166668	368.333344	1023.000000	1023.000000	2046.000000
9.500000	-0.005014	-2.963166	1.446775	-2.411326	-2.723881	0.725266	0.000000	-10.000000	1.050000	-36.366669	356.000000	1023.000000	1023.000000	2046.000000
9.520000	-0.007406	-4.376926	0.924524	-2.577970	-3.062567	0.339086	0.000000	-10.000000	1.016667	-35.850002	344.000000	1023.000000	1023.000000	2046.000000
9.540000	-0.009080	-5.366117	0.565850	-2.656926	-3.270665	-0.004375	0.000000	-10.000000	0.983333	-35.216667	332.000000	1023.000000	1023.000000	2046.000000
9.560000	-0.010643	-6.289989	0.238250	-2.738402	-3.504682	-0.285154	0.000000	-10.000000	0.950000	-34.933334	324.000000	1023.000000	1023.000000	2046.000000
9.580000	-0.012026	-7.107330	-0.096675	-2.815924	-3.670336	-0.524395	0.000000	-10.000000	0.933333	-34.533333	312.333344	1023.000000	1023.000000	2046.000000
9.600000	-0.013392	-7.914618	-0.349503	-2.963623	-3.891018	-0.710474	0.000000	-10.000000	0.916667	-34.016666	301.000000	1023.000000	1023.000000	2046.000000
9.620000	-0.014515	-8.578495	-0.562879	-3.080055	-4.041597	-0.893964	0.000000	-10.000000	0.875000	-33.416668	285.833344	1023.000000	1023.000000	2046.000000
9.640000	-0.015617	-9.229589	-0.710284	-3.214447	-4.249955	-1.054902	0.000000	-10.000000	0.858333	-32.900002	274.666656	1023.000000	1023.000000	2046.000000
9.660000	-0.016633	-9.830298	-0.845010	-3.322631	-4.452428	-1.210229	0.000000	-10.000000	0.841667	-32.616669	263.666656	1023.000000	1023.000000	2046.000000
9.680000	-0.017686	-10.452525	-0.851265	-3.558456	-4.723490	-1.319314	0.000000	-10.000000	0.833333	-32.250000	252.833328	1023.000000	1023.000000	2046.000000
9.700000	-0.018408	-10.879208	-0.819020	-3.792570	-4.869232	-1.398386	0.000000	-10.000000	0.816667	-32.033333	242.166672	1023.000000	1023.000000	2046.000000
9.720000	-0.019024	-11.243378	-0.712704	-4.199647	-4.951574	-1.379453	0.000000	-10.000000	0.808333	-31.650000	231.333328	1023.000000	1023.000000	2046.000000
9.740000	-0.019825	-11.716722	-0.588958	-4.767401	-5.048577	-1.311785	0.000000	-10.000000	0.808333	-31.566668	220.833328	1023.000000	1023.000000	2046.000000
9.760000	-0.020229	-11.955586	-0.436531	-5.221982	-5.018579	-1.278495	0.000000	-10.000000	0.808333	-31.500000	210.166672	1023.000000	1023.000000	2046.000000
9.780000	-0.020594	-12.170864	-0.247341	-5.695011	-4.981200	-1.247313	0.000000	-10.000000	0.791667	-31.400000	199.833328	1023.000000	1023.000000	2046.000000
9.800000	-0.021269	-12.569882	-0.171796	-6.160638	-4.893866	-1.343583	0.000000	-10.000000	0.783333	-30.900000	189.166672	1023.000000	1023.000000	2046.000000
9.820000	-0.022282	-13.168463	-0.130605	-6.714777	-4.850588	-1.472494	0.000000	-10.000000	0.750000	-30.433334	178.833328	1023.000000	1023.000000	2046.000000
9.840000	-0.023422	-13.842327	-0.077447	-7.239012	-4.869977	-1.655891	0.000000	-10.000000	0.708333	-29.800001	168.500000	1023.000000	1023.000000	2046.000000
9.860000	-0.024581	-14.527524	-0.105321	-7.726981	-4.847639	-1.847583	0.000000	-10.000000	0.666667	-29.333334	158.666672	1023.000000	1023.000000	2046.000000
9.880000	-0.025563	-15.107524	-0.092475	-8.041560	-4.893128	-2.080360	0.000000	-10.000000	0.641667	-28.583334	149.000000	1023.000000	1023.000000	2046.000000
9.900000	-0.026377	-15.589044	-0.089349	-8.253248	-4.912792	-2.333654	0.000000	-10.000000	0.616667	-27.883333	139.500000	1023.000000	1023.000000	2046.000000
9.920000	-0.026984	-15.947701	-0.039271	-8.432453	-4.954025	-2.521953	0.000000	-10.000000	0.583333	-27.066668	130.166672	1023.000000	1023.000000	2046.000000
9.940000	-0.027686	-16.362692	-0.098428	-8.560753	-4.979784	-2.723726	0.000000	-10.000000	0.541667	-26.166668	121.000000	1023.000000	1023.000000	2046.000000
9.960000	-0.028213	-16.673605	-0.080202	-8.643646	-5.081203	-2.868553	0.000000	-10.000000	0.516667	-25.433334	112.333336	1023.000000	1023.000000	2046.000000
9.980000	-0.028472	-16.826777	-0.103559	-8.678085	-5.116341	-2.928790	0.000000	-10.000000	0.500000	-24.816668	104.000000	1023.000000	1023.000000	2046.000000
10.000000	-0.028621	-16.915089	-0.052121	-8.717643	-5.182241	-2.963083	0.000000	-10.000000	0.483333	-24.216667	95.666664	1023.000000	1023.000000	2046.000000
10.020000	-0.028793	-17.016558	-0.087177	-8.723114	-5.192780	-3.013488	0.000000	-10.000000	0.450000	-23.616667	87.666664	1023.000000	1023.000000	2046.000000
10.040000	-0.028712	-16.968576	-0.047685	-8.749089	-5.206617	-2.965185	0.000000	-10.000000	0.416667	-22.833334	79.666664	1023.000000	1023.000000	2046.000000
10.060000	-0.028649	-16.931635	-0.011550	-8.721625	-5.208481	-2.989979	0.000000	-10.000000	0.391667	-22.083334	72.166664	1023.000000	1023.000000	2046.000000
10.080000	-0.028562	-16.880436	0.020836	-8.694660	-5.214895	-2.991716	0.000000	-10.000000	0.375000	-21.350000	64.666664	1023.000000	1023.000000	2046.000000
10.100000	-0.028432	-16.803556	0.054881	-8.645982	-5.182410	-3.030047	0.000000	-10.000000	0.350000	-20.616667	57.500000	1023.000000	1023.000000	2046.000000
10.120000	-0.028335	-16.746159	0.062084	-8.599674	-5.145093	-3.063476	0.000000	-10.000000	0.333333	-19.850000	50.666668	1023.000000	1023.000000	2046.000000
10.140000	-0.028272	-16.708612	0.085936	-8.595390	-5.166228	-3.032930	0.000000	-10.000000	0.316667	-18.983334	44.000000	1023.000000	1023.000000	2046.000000
10.160000	-0.028202	-16.667604	0.110492	-8.590507	-5.139740	-3.047850	0.000000	-10.000000	0.291667	-18.283333	37.666668	1023.000000	1023.000000	2046.000000
10.180000	-0.028137	-16.628731	0.143756	-8.538207	-5.162430	-3.071850	0.000000	-10.000000	0.258333	-17.516666	31.500000	1023.000000	1023.000000	2046.000000
10.200000	-0.027890	-16.482742	0.157789	-8.464934	-5.148255	-3.027343	0.000000	-10.000000	0.241667	-16.866667	25.666666	1023.000000	1023.000000	2046.000000
10.220000	-0.027570	-16.294104	0.121109	-8.287791	-5.119231	-3.008190	0.000000	-10.000000	0.225000	-16.033333	20.000000	1023.000000	1023.000000	2046.000000
10.240000	-0.027462	-16.229902	0.067057	-8.181991	-5.216101	-2.898866	0.000000	-10.000000	0.216667	-15.333334	14.666667	1023.000000	1023.000000	2046.000000
10.260000	-0.027593	-16.307655	-0.088289	-8.060628	-5.308187	-2.850550	0.000000	-10.000000	0.200000	-14.633333	9.500000	1023.000000	1023.000000	2046.000000
10.280000	-0.028392	-16.779562	-0.325906	-8.137453	-5.439930	-2.876272	0.000000	-10.000000	0.183333	-13.816667	4.833333	1023.000000	1023.000000	2046.000000
10.300000	-0.029274	-17.300968	-0.478559	-8.174657	-5.631277	-3.016475	0.000000	-10.000000	0.166667	-13.133333	0.666667	1023.000000	1023.000000	2046.000000
10.320000	-0.029593	-17.489683	-0.583770	-8.090373	-5.762009	-3.053533	0.000000	-10.000000	0.133333	-12.250000	-3.166667	1023.000000	1023.000000	2046.000000
10.340000	-0.029173	-17.240973	-0.702363	-7.789614	-5.799548	-2.949448	0.000000	-10.000000	0.116667	-11.750000	-7.000000	1023.000000	1023.000000	2046.000000
10.360000	-0.028883	-17.069860	-0.812398	-7.662686	-5.733505	-2.861273	0.000000	-10.000000	0.108333	-11.300000	-11.000000	1023.000000	1023.000000	2046.000000
10.380000	-0.029171	-17.240000	-0.886923	-7.681790	-5.768587	-2.902700	0.000000	-10.000000	0.100000	-11.150001	-15.000000	1023.000000	1023.000000	2046.000000
10.400000	-0.030187	-17.840569	-1.101097	-7.738382	-5.863534	-3.137555	0.000000	-10.000000	0.083333	-10.133333	-18.833334	1023.000000	1023.000000	2046.000000
10.420000	-0.031900	-18.852739	-1.468233	-7.757629	-6.029557	-3.597321	0.000000	-10.000000	0.058333	-8.083334	-22.333334	1023.000000	1023.000000	2046.000000
10.440000	-0.034183	-20.202051	-2.031397	-7.824608	-6.234409	-4.111636	0.000000	-10.000000	0.033333	-4.066667	-25.000000	1023.000000	1023.000000	2046.000000
10.460000	-0.036522	-21.584507	-2.693826	-7.872526	-6.543417	-4.474737	0.000000	-10.000000	0.016667	-0.333333	-26.500000	1023.000000	1023.000000	2046.000000
10.480000	-0.038064	-22.495838	-3.202885	-7.813775	-6.826795	-4.652383	0.000000	-10.000000	0.000000	2.933333	-27.000000	1023.000000	1023.000000	2046.000000
10.500000	-0.038778	-22.917740	-3.516346	-7.664168	-6.980251	-4.756975	0.000000	-10.000000	0.000000	4.200000	-27.000000	1023.000000	1023.000000	2046.000000
10.520000	-0.038851	-22.960785	-3.683765	-7.520443	-7.017729	-4.738848	0.000000	-10.000000	-0.016667	6.683333	-27.000000	1023.000000	1023.000000	2046.000000
10.540000	-0.038748	-22.899902	-3.868035	-7.313673	-7.005914	-4.712281	0.000000	-10.000000	-0.058333	9.266666	-27.000000	1023.000000	1023.000000	2046.000000
10.560000	-0.038354	-22.667021	-3.948485	-7.156711	-6.979665	-4.582160	0.000000	-10.000000	-0.100000	11.850000	-27.000000	1023.000000	1023.000000	2046.000000
10.580000	-0.037959	-22.433767	-3.973374	-6.987489	-6.992153	-4.480752	0.000000	-10.000000	-0.141667	14.166667	-27.000000	1023.000000	1023.000000	2046.000000
10.600000	-0.037283	-22.033989	-3.953014	-6.852473	-6.959198	-4.269303	0.000000	-10.000000	-0.183333	16.133333	-18.333334	1023.000000	1023.000000	2046.000000
10.620000	-0.036508	-21.576244	-3.896299	-6.643814	-6.942888	-4.093244	0.000000	-10.000000	-0.233333	18.750000	-0.500000	1023.000000	1023.000000	2046.000000
10.640000	-0.035366	-20.901211	-3.761898	-6.445411	-6.870376	-3.823527	0.000000	-10.000000	-0.291667	20.283333	19.666666	1023.000000	1023.000000	2046.000000
10.660000	-0.034032	-20.112873	-3.534220	-6.321798	-6.765227	-3.491629	0.000000	-10.000000	-0.341667	21.950001	33.500000	1023.000000	1023.000000	2046.000000
10.680000	-0.032483	-19.197401	-3.212184	-6.248310	-6.656495	-3.080414	0.000000	-10.000000	-0.400000	23.666666	40.666668	1023.000000	1023.000000	2046.000000
10.700000	-0.030939	-18.284662	-2.865107	-6.328129	-6.466932	-2.624495	0.000000	-10.000000	-0.458333	25.316668	48.166668	1023.000000	1023.000000	2046.000000
10.720000	-0.029239	-17.280460	-2.453603	-6.415198	-6.228904	-2.182755	0.000000	-10.000000	-0.525000	26.883333	56.333332	1023.000000	1023.000000	2046.000000
10.740000	-0.027576	-16.297234	-2.004099	-6.554654	-6.002146	-1.736336	0.000000	-10.000000	-0.591667	28.550001	65.000000	1023.000000	1023.000000	2046.000000
10.760000	-0.026030	-15.383652	-1.575170	-6.659507	-5.750307	-1.398668	0.000000	-10.000000	-0.633333	29.800001	71.000000	1023.000000	1023.000000	2046.000000
10.780000	-0.024743	-14.623134	-1.235266	-6.807044	-5.472661	-1.108163	0.000000	-10.000000	-0.700000	31.616667	80.833336	1023.000000	1023.000000	2046.000000
10.800000	-0.023706	-14.010300	-0.916646	-6.999733	-5.232040	-0.861880	0.000000	-10.000000	-0.750000	32.633335	87.666664	1023.000000	1023.000000	2046.000000
10.820000	-0.022797	-13.472760	-0.615177	-7.098201	-5.088845	-0.670536	0.000000	-10.000000	-0.850000	34.416668	101.833336	1023.000000	1023.000000	2046.000000
10.840000	-0.021760	-12.859900	-0.388675	-7.102606	-4.893896	-0.474723	0.000000	-10.000000	-0.916667	35.566669	113.000000	1023.000000	1023.000000	2046.000000
10.860000	-0.020450	-12.085855	-0.137062	-6.943311	-4.700070	-0.305412	0.000000	-10.000000	-1.008333	37.050003	128.333328	1023.000000	1023.000000	2046.000000
10.880000	-0.018920	-11.181976	0.139526	-6.721857	-4.528934	-0.070712	0.000000	-10.000000	-1.050000	37.766670	136.333328	1023.000000	1023.000000	2046.000000
10.900000	-0.017354	-10.256002	0.386050	-6.472032	-4.321354	0.151334	0.000000	-10.000000	-1.116667	39.183334	149.000000	1023.000000	1023.000000	2046.000000
10.920000	-0.015812	-9.344627	0.578728	-6.172269	-4.133620	0.382533	0.000000	-10.000000	-1.158333	40.266670	157.500000	1023.000000	1023.000000	2046.000000
10.940000	-0.013979	-8.261720	0.837962	-5.875342	-3.976636	0.752297	0.000000	-10.000000	-1.275000	42.216667	175.166672	1023.000000	1023.000000	2046.000000
10.960000	-0.011921	-7.045471	1.095562	-5.517615	-3.769567	1.146148	0.000000	-10.000000	-1.333333	43.116669	189.000000	1023.000000	1023.000000	2046.000000
10.980000	-0.009793	-5.787724	1.381525	-5.208724	-3.539391	1.578867	0.000000	-10.000000	-1.383333	44.233334	207.833328	1023.000000	1023.000000	2046.000000
11.000000	-0.007607	-4.495896	1.688340	-4.852399	-3.307791	1.975954	0.000000	-10.000000	-1.358333	44.483334	217.500000	1023.000000	1023.000000	2046.000000
11.020000	-0.005297	-3.130693	2.007690	-4.418314	-3.073154	2.353086	0.000000	-10.000000	-1.350000	44.333336	232.333328	1023.000000	1023.000000	2046.000000
11.040000	-0.002893	-1.709525	2.330660	-4.035601	-2.808262	2.803679	0.000000	-10.000000	-1.341667	43.966667	247.000000	1023.000000	1023.000000	2046.000000
11.060000	-0.000494	-0.292072	2.605533	-3.596593	-2.540968	3.239956	0.000000	-10.000000	-1.341667	43.900002	266.666656	1023.000000	1023.000000	2046.000000
11.080000	0.001816	1.072980	2.843291	-3.172540	-2.280669	3.682899	0.000000	-10.000000	-1.308333	43.766666	281.333344	1023.000000	1023.000000	2046.000000
11.100000	0.004153	2.454604	3.140270	-2.755008	-2.052377	4.121719	0.000000	-10.000000	-1.300000	43.700001	296.000000	1023.000000	1023.000000	2046.000000
11.120000	0.006499	3.840727	3.407013	-2.324108	-1.802437	4.560260	0.000000	-10.000000	-1.275000	43.283333	310.500000	1023.000000	1023.000000	2046.000000
11.140000	0.008817	5.210715	3.727511	-1.927141	-1.592767	5.003113	0.000000	-10.000000	-1.291667	43.150002	325.000000	1023.000000	1023.000000	2046.000000
11.160000	0.011059	6.535700	3.968966	-1.533945	-1.349642	5.450322	0.000000	-10.000000	-1.291667	43.083332	339.333344	1023.000000	1023.000000	2046.000000
11.180000	0.013183	7.791029	4.190809	-1.115282	-1.150534	5.866036	0.000000	-10.000000	-1.325000	43.133335	353.833344	1023.000000	1023.000000	2046.000000
11.200000	0.015294	9.038767	4.413447	-0.659614	-0.961157	6.246091	0.000000	-10.000000	-1.333333	43.716667	368.166656	1023.000000	1023.000000	2046.000000
11.220000	0.016923	10.001372	4.502809	-0.200782	-0.852008	6.551354	0.000000	-10.000000	-1.366667	44.033333	382.833344	1023.000000	1023.000000	2046.000000
11.240000	0.017811	10.526438	4.475085	0.115961	-0.793054	6.728446	0.000000	-10.000000	-1.383333	44.433334	397.333344	1023.000000	1023.000000	2046.000000
11.260000	0.018277	10.801983	4.360993	0.394951	-0.778735	6.824774	0.000000	-10.000000	-1.400000	44.716667	412.166656	1023.000000	1023.000000	2046.000000
11.280000	0.018748	11.079907	4.301244	0.569971	-0.807647	7.016339	0.000000	-10.000000	-1.391667	44.916668	427.000000	1023.000000	1023.000000	2046.000000
11.300000	0.019971	11.802892	4.366694	0.895104	-0.815584	7.356678	0.000000	-10.000000	-1.366667	45.049999	442.000000	1023.000000	1023.000000	2046.000000
11.320000	0.022025	13.016957	4.449849	1.437398	-0.697722	7.827433	0.000000	-10.000000	-1.325000	44.416668	457.000000	1023.000000	1023.000000	2046.000000
11.340000	0.024878	14.702766	4.589340	2.213431	-0.517769	8.417765	0.000000	-10.000000	-1.266667	43.883335	471.833344	1023.000000	1023.000000	2046.000000
11.360000	0.027260	16.110548	4.558147	2.863883	-0.253779	8.942298	0.000000	-10.000000	-1.191667	42.833336	486.666656	1023.000000	1023.000000	2046.000000
11.380000	0.027921	16.501289	4.464252	3.197371	-0.093315	8.932982	0.000000	-10.000000	-1.158333	42.033337	501.166656	1023.000000	1023.000000	2046.000000
11.400000	0.026854	15.870716	4.188116	3.201504	-0.146961	8.628057	0.000000	-10.000000	-1.116667	41.100002	515.500000	1023.000000	1023.000000	2046.000000
11.420000	0.025064	14.813102	3.689214	3.192595	-0.333303	8.264595	0.000000	-10.000000	-1.100000	40.600002	524.833313	1023.000000	1023.000000	2046.000000
11.440000	0.023592	13.943109	3.219607	3.233785	-0.649493	8.139210	0.000000	-10.000000	-1.041667	39.633335	538.500000	1023.000000	1023.000000	2046.000000
11.460000	0.022663	13.393760	2.817745	3.298414	-0.840517	8.118118	0.000000	-10.000000	-1.000000	38.733334	551.666687	1023.000000	1023.000000	2046.000000
11.480000	0.022542	13.322148	2.579998	3.418109	-0.857834	8.181875	0.000000	-10.000000	-0.958333	37.900002	569.166687	1023.000000	1023.000000	2046.000000
11.500000	0.023095	13.649380	2.522991	3.683322	-0.847582	8.290649	0.000000	-10.000000	-0.925000	37.616669	581.833313	1023.000000	1023.000000	2046.000000
11.520000	0.023769	14.047645	2.475087	4.006103	-0.827642	8.394095	0.000000	-10.000000	-0.900000	37.516670	590.333313	1023.000000	1023.000000	2046.000000
11.540000	0.024382	14.409587	2.434328	4.299924	-0.823839	8.499174	0.000000	-10.000000	-0.833333	36.750000	598.666687	1023.000000	1023.000000	2046.000000
11.560000	0.025067	14.814437	2.448473	4.576147	-0.842481	8.632298	0.000000	-10.000000	-0.758333	35.600002	606.833313	1023.000000	1023.000000	2046.000000
11.580000	0.025627	15.145315	2.415825	4.812395	-0.852357	8.769452	0.000000	-10.000000	-0.625000	33.316666	619.000000	1023.000000	1023.000000	2046.000000
11.600000	0.026044	15.392048	2.384058	4.993085	-0.889505	8.904409	0.000000	-10.000000	-0.433333	29.250000	633.666687	1023.000000	1023.000000	2046.000000
11.620000	0.026509	15.666530	2.395152	5.151334	-0.924202	9.044246	0.000000	-10.000000	-0.233333	23.933334	647.166687	1023.000000	1023.000000	2046.000000
11.640000	0.026901	15.898291	2.403662	5.268344	-0.914801	9.141085	0.000000	-10.000000	-0.091667	19.750000	656.666687	1023.000000	1023.000000	2046.000000
11.660000	0.027084	16.006830	2.483761	5.210201	-0.897916	9.210784	0.000000	-10.000000	-0.016667	15.516667	661.833313	1023.000000	1023.000000	2046.000000
11.680000	0.027028	15.973835	2.579631	4.967786	-0.869055	9.295473	0.000000	-10.000000	0.041667	9.316668	665.666687	1023.000000	1023.000000	2046.000000
11.700000	0.026808	15.843619	2.702516	4.657751	-0.853756	9.337109	0.000000	-10.000000	0.125000	-1.450000	670.166687	1023.000000	1023.000000	2046.000000
11.720000	0.026661	15.756865	2.868393	4.298167	-0.811113	9.401418	0.000000	-10.000000	0.175000	-9.783334	672.333313	1023.000000	1023.000000	2046.000000
11.740000	0.026402	15.603758	3.052584	3.941016	-0.776584	9.386742	0.000000	-10.000000	0.225000	-15.616667	673.000000	1023.000000	1023.000000	2046.000000
11.760000	0.025920	15.318873	3.230839	3.394399	-0.700364	9.394000	0.000000	-10.000000	0.275000	-17.466667	673.000000	1023.000000	1023.000000	2046.000000
11.780000	0.025011	14.781547	3.411567	2.742936	-0.607269	9.234312	0.000000	-10.000000	0.341667	-19.783333	669.333313	1023.000000	1023.000000	2046.000000
11.800000	0.023797	14.064031	3.562449	2.093479	-0.613836	9.021937	0.000000	-10.000000	0.400000	-21.566668	657.666687	1023.000000	1023.000000	2046.000000
11.820000	0.022436	13.259899	3.583474	1.589125	-0.625206	8.712506	0.000000	-10.000000	0.466667	-23.516666	643.500000	1023.000000	1023.000000	2046.000000
11.840000	0.021392	12.642929	3.663330	1.249132	-0.644649	8.375117	0.000000	-10.000000	0.566667	-25.883333	630.166687	1023.000000	1023.000000	2046.000000
11.860000	0.020337	12.018991	3.738489	0.910539	-0.651606	8.021570	0.000000	-10.000000	0.650000	-27.516666	624.833313	1023.000000	1023.000000	2046.000000
11.880000	0.019273	11.390624	3.806076	0.603927	-0.664500	7.645121	0.000000	-10.000000	0.733333	-29.200001	618.833313	1023.000000	1023.000000	2046.000000
11.900000	0.017904	10.580984	3.823030	0.258474	-0.761663	7.261142	0.000000	-10.000000	0.816667	-30.950001	612.166687	1023.000000	1023.000000	2046.000000
11.920000	0.016556	9.784601	3.849059	-0.062633	-0.882862	6.881037	0.000000	-10.000000	0.950000	-33.766670	601.833313	1023.000000	1023.000000	2046.000000
11.940000	0.015349	9.071273	3.824034	-0.375711	-0.912324	6.535273	0.000000	-10.000000	1.100000	-36.516666	590.500000	1023.000000	1023.000000	2046.000000
11.960000	0.014182	8.381538	3.859444	-0.696454	-0.942893	6.161441	0.000000	-10.000000	1.250000	-39.283333	578.333313	1023.000000	1023.000000	2046.000000
11.980000	0.013106	7.745440	3.920018	-0.984970	-0.990223	5.800616	0.000000	-10.000000	1.400000	-41.933334	560.333313	1023.000000	1023.000000	2046.000000
12.000000	0.012158	7.185248	4.010790	-1.263710	-1.003679	5.441847	0.000000	-10.000000	1.500000	-43.849998	546.500000	1023.000000	1023.000000	2046.000000
12.020000	0.011307	6.682569	4.098214	-1.481429	-1.007719	5.073503	0.000000	-10.000000	1.566667	-44.916668	522.000000	1023.000000	1023.000000	2046.000000
12.040000	0.010461	6.182336	4.156865	-1.703775	-0.999995	4.729241	0.000000	-10.000000	1.583333	-45.033333	507.000000	1023.000000	1023.000000	2046.000000
12.060000	0.009533	5.634136	4.216093	-1.942592	-1.060051	4.420686	0.000000	-10.000000	1.600000	-45.150002	492.000000	1023.000000	1023.000000	2046.000000
12.080000	0.008584	5.072985	4.269508	-2.179531	-1.104855	4.087863	0.000000	-10.000000	1.575000	-44.950001	487.000000	1023.000000	1023.000000	2046.000000
12.100000	0.007604	4.494228	4.253256	-2.391972	-1.124320	3.757265	0.000000	-10.000000	1.558333	-44.750000	477.000000	1023.000000	1023.000000	2046.000000
12.120000	0.006681	3.948504	4.254935	-2.611913	-1.159509	3.464991	0.000000	-10.000000	1.516667	-44.266666	462.166656	1023.000000	1023.000000	2046.000000
12.140000	0.006160	3.640330	4.361122	-2.734888	-1.205763	3.219859	0.000000	-10.000000	1.491667	-43.983334	447.333344	1023.000000	1023.000000	2046.000000
12.160000	0.005944	3.513142	4.441294	-2.725121	-1.231847	3.028816	0.000000	-10.000000	1.450000	-43.333336	432.666656	1023.000000	1023.000000	2046.000000
12.180000	0.005593	3.305384	4.371436	-2.736436	-1.302569	2.972954	0.000000	-10.000000	1.408333	-43.016666	418.000000	1023.000000	1023.000000	2046.000000
12.200000	0.005027	2.970840	4.229573	-2.767079	-1.368959	2.877306	0.000000	-10.000000	1.383333	-42.333336	403.666656	1023.000000	1023.000000	2046.000000
12.220000	0.003731	2.205185	4.079528	-2.979293	-1.605140	2.710090	0.000000	-10.000000	1.333333	-41.766666	389.500000	1023.000000	1023.000000	2046.000000
12.240000	0.002888	1.707069	3.998534	-3.125602	-1.735991	2.570128	0.000000	-10.000000	1.308333	-40.966667	375.666656	1023.000000	1023.000000	2046.000000
12.260000	0.002381	1.407329	3.873201	-3.069143	-1.808711	2.411981	0.000000	-10.000000	1.258333	-40.283337	362.000000	1023.000000	1023.000000	2046.000000
12.280000	0.002343	1.384986	3.695251	-2.862072	-1.827973	2.379780	0.000000	-10.000000	1.250000	-39.800003	348.666656	1023.000000	1023.000000	2046.000000
12.300000	0.001156	0.683430	3.501508	-3.023037	-1.931286	2.136245	0.000000	-10.000000	1.233333	-39.516666	335.333344	1023.000000	1023.000000	2046.000000
12.320000	-0.000891	-0.526292	3.245517	-3.276396	-2.086096	1.590683	0.000000	-10.000000	1.225000	-39.166668	322.166656	1023.000000	1023.000000	2046.000000
12.340000	-0.003755	-2.219154	2.780809	-3.582987	-2.411571	0.994594	0.000000	-10.000000	1.208333	-38.700001	309.000000	1023.000000	1023.000000	2046.000000
12.360000	-0.007040	-4.160419	2.145773	-3.772028	-2.785462	0.251299	0.000000	-10.000000	1.150000	-37.916668	296.166656	1023.000000	1023.000000	2046.000000
12.380000	-0.010558	-6.239734	1.363385	-3.952407	-3.222704	-0.428007	0.000000	-10.000000	1.083333	-36.866669	283.500000	1023.000000	1023.000000	2046.000000
12.400000	-0.013538	-8.000799	0.688662	-4.090545	-3.615321	-0.983596	0.000000	-10.000000	1.000000	-35.783333	271.166656	1023.000000	1023.000000	2046.000000
12.420000	-0.015708	-9.283305	0.186690	-4.151252	-3.935241	-1.383501	0.000000	-10.000000	0.958333	-34.633335	259.333344	1023.000000	1023.000000	2046.000000
12.440000	-0.017294	-10.220658	-0.148327	-4.207638	-4.190993	-1.673700	0.000000	-10.000000	0.908333	-33.833332	247.833328	1023.000000	1023.000000	2046.000000
12.460000	-0.018719	-11.063057	-0.467695	-4.237955	-4.383641	-1.973766	0.000000	-10.000000	0.858333	-32.933334	236.666672	1023.000000	1023.000000	2046.000000
12.480000	-0.019949	-11.789966	-0.770127	-4.298379	-4.538593	-2.182866	0.000000	-10.000000	0.808333	-32.166668	225.500000	1023.000000	1023.000000	2046.000000
12.500000	-0.021155	-12.502420	-1.075444	-4.368223	-4.671628	-2.387125	0.000000	-10.000000	0.791667	-31.333334	214.833328	1023.000000	1023.000000	2046.000000
12.520000	-0.022192	-13.115546	-1.240157	-4.475405	-4.850483	-2.549501	0.000000	-10.000000	0.775000	-30.700001	204.333328	1023.000000	1023.000000	2046.000000
12.540000	-0.023128	-13.668799	-1.441342	-4.566497	-4.985897	-2.675063	0.000000	-10.000000	0.741667	-29.950001	194.000000	1023.000000	1023.000000	2046.000000
12.560000	-0.023834	-14.086105	-1.608886	-4.621962	-5.060251	-2.795006	0.000000	-10.000000	0.708333	-29.550001	184.000000	1023.000000	1023.000000	2046.000000
12.580000	-0.024528	-14.495842	-1.690282	-4.762110	-5.188868	-2.854582	0.000000	-10.000000	0.683333	-28.883333	174.166672	1023.000000	1023.000000	2046.000000
12.600000	-0.025143	-14.859463	-1.740974	-4.977984	-5.263680	-2.876826	0.000000	-10.000000	0.675000	-28.600000	164.666672	1023.000000	1023.000000	2046.000000
12.620000	-0.025644	-15.155787	-1.626209	-5.388737	-5.365532	-2.775309	0.000000	-10.000000	0.658333	-28.033335	155.000000	1023.000000	1023.000000	2046.000000
12.640000	-0.026257	-15.518044	-1.533227	-5.894669	-5.359241	-2.730907	0.000000	-10.000000	0.650000	-27.883333	145.666672	1023.000000	1023.000000	2046.000000
12.660000	-0.026462	-15.639256	-1.369472	-6.325246	-5.327059	-2.617479	0.000000	-10.000000	0.650000	-27.816668	136.333328	1023.000000	1023.000000	2046.000000
12.680000	-0.026785	-15.830119	-1.202607	-6.754974	-5.288270	-2.584269	0.000000	-10.000000	0.650000	-28.000000	127.000000	1023.000000	1023.000000	2046.000000
12.700000	-0.027398	-16.192453	-1.100999	-7.169407	-5.258199	-2.663847	0.000000	-10.000000	0.650000	-27.866667	117.666664	1023.000000	1023.000000	2046.000000
12.720000	-0.028346	-16.752741	-0.989978	-7.722161	-5.281390	-2.759212	0.000000	-10.000000	0.641667	-27.616667	108.333336	1023.000000	1023.000000	2046.000000
12.740000	-0.029515	-17.443649	-0.910702	-8.268538	-5.311975	-2.952432	0.000000	-10.000000	0.600000	-26.850000	99.166664	1023.000000	1023.000000	2046.000000
12.760000	-0.030539	-18.048819	-0.892906	-8.714857	-5.337625	-3.103431	0.000000	-10.000000	0.558333	-26.050001	90.166664	1023.000000	1023.000000	2046.000000
12.780000	-0.031417	-18.567177	-0.847538	-9.011976	-5.376704	-3.330959	0.000000	-10.000000	0.516667	-25.116667	81.500000	1023.000000	1023.000000	2046.000000
12.800000	-0.032032	-18.930889	-0.831989	-9.175252	-5.399759	-3.523889	0.000000	-10.000000	0.500000	-24.300001	73.166664	1023.000000	1023.000000	2046.000000
12.820000	-0.032694	-19.322416	-0.810818	-9.355524	-5.427043	-3.729032	0.000000	-10.000000	0.458333	-23.366667	65.000000	1023.000000	1023.000000	2046.000000
12.840000	-0.033254	-19.653131	-0.777107	-9.477667	-5.516449	-3.881909	0.000000	-10.000000	0.416667	-22.299999	57.333332	1023.000000	1023.000000	2046.000000
12.860000	-0.033525	-19.813211	-0.775389	-9.495292	-5.594231	-3.948302	0.000000	-10.000000	0.383333	-21.200001	49.833332	1023.000000	1023.000000	2046.000000
12.880000	-0.033758	-19.951241	-0.807410	-9.533676	-5.604331	-4.005823	0.000000	-10.000000	0.366667	-20.383333	42.833332	1023.000000	1023.000000	2046.000000
12.900000	-0.033786	-19.967621	-0.813850	-9.547354	-5.609236	-3.997181	0.000000	-10.000000	0.358333	-19.633333	36.000000	1023.000000	1023.000000	2046.000000
12.920000	-0.033719	-19.927998	-0.763241	-9.536628	-5.665555	-3.962574	0.000000	-10.000000	0.316667	-19.066668	29.500000	1023.000000	1023.000000	2046.000000
12.940000	-0.033504	-19.800999	-0.687327	-9.507672	-5.684360	-3.921640	0.000000	-10.000000	0.283333	-18.416666	23.000000	1023.000000	1023.000000	2046.000000
12.960000	-0.033347	-19.708128	-0.697761	-9.441058	-5.648864	-3.920446	0.000000	-10.000000	0.250000	-17.683332	16.666666	1023.000000	1023.000000	2046.000000
12.980000	-0.033205	-19.623919	-0.664967	-9.405872	-5.695443	-3.857637	0.000000	-10.000000	0.241667	-17.000000	10.833333	1023.000000	1023.000000	2046.000000
13.000000	-0.032958	-19.478090	-0.618473	-9.355360	-5.646052	-3.858204	0.000000	-10.000000	0.225000	-16.266666	5.333333	1023.000000	1023.000000	2046.000000
13.020000	-0.032719	-19.336781	-0.569386	-9.280044	-5.617835	-3.869517	0.000000	-10.000000	0.208333	-15.566667	0.333333	1023.000000	1023.000000	2046.000000
13.040000	-0.032560	-19.243090	-0.506798	-9.240252	-5.619607	-3.876431	0.000000	-10.000000	0.200000	-14.816667	-4.666667	1023.000000	1023.000000	2046.000000
13.060000	-0.032310	-19.095346	-0.477728	-9.193536	-5.615224	-3.808858	0.000000	-10.000000	0.191667	-14.033334	-9.333333	1023.000000	1023.000000	2046.000000
13.080000	-0.032085	-18.962418	-0.451970	-9.109839	-5.569056	-3.831553	0.000000	-10.000000	0.166667	-13.233334	-14.000000	1023.000000	1023.000000	2046.000000
13.100000	-0.031928	-18.869720	-0.449097	-9.095806	-5.563218	-3.761599	0.000000	-10.000000	0.133333	-12.416667	-18.500000	1023.000000	1023.000000	2046.000000
13.120000	-0.031809	-18.799198	-0.402146	-9.042917	-5.603019	-3.751117	0.000000	-10.000000	0.108333	-11.616667	-22.666666	1023.000000	1023.000000	2046.000000
13.140000	-0.031600	-18.675781	-0.366657	-8.982681	-5.591198	-3.735245	0.000000	-10.000000	0.100000	-10.950001	-26.500000	1023.000000	1023.000000	2046.000000
13.160000	-0.031195	-18.436167	-0.380872	-8.827479	-5.548981	-3.678834	0.000000	-10.000000	0.100000	-10.283334	-30.000000	1023.000000	1023.000000	2046.000000
13.180000	-0.030996	-18.318653	-0.409507	-8.699404	-5.596766	-3.612976	0.000000	-10.000000	0.100000	-9.650001	-33.500000	1023.000000	1023.000000	2046.000000
13.200000	-0.031128	-18.396393	-0.548928	-8.604789	-5.700246	-3.542430	0.000000	-10.000000	0.083333	-8.933333	-36.833332	1023.000000	1023.000000	2046.000000
13.220000	-0.031646	-18.702568	-0.729372	-8.573687	-5.839562	-3.559947	0.000000	-10.000000	0.083333	-8.366667	-39.833332	1023.000000	1023.000000	2046.000000
13.240000	-0.032575	-19.251999	-0.939058	-8.620247	-6.002272	-3.690422	0.000000	-10.000000	0.075000	-7.766667	-42.666668	1023.000000	1023.000000	2046.000000
13.260000	-0.033137	-19.583885	-1.081949	-8.648110	-6.116858	-3.736968	0.000000	-10.000000	0.075000	-7.133333	-45.166668	1023.000000	1023.000000	2046.000000
13.280000	-0.032949	-19.472963	-1.190255	-8.349737	-6.205258	-3.727712	0.000000	-10.000000	0.058333	-6.350000	-47.500000	1023.000000	1023.000000	2046.000000
13.300000	-0.032268	-19.070539	-1.295039	-8.070281	-6.154343	-3.550877	0.000000	-10.000000	0.050000	-5.816667	-49.500000	1023.000000	1023.000000	2046.000000
13.320000	-0.032184	-19.020573	-1.344077	-8.062923	-6.178271	-3.435300	0.000000	-10.000000	0.050000	-5.383333	-51.500000	1023.000000	1023.000000	2046.000000
13.340000	-0.032470	-19.189819	-1.440519	-8.008021	-6.181483	-3.559797	0.000000	-10.000000	0.033333	-4.966667	-53.500000	1023.000000	1023.000000	2046.000000
13.360000	-0.033525	-19.813393	-1.698999	-8.017191	-6.241699	-3.855504	0.000000	-10.000000	0.016667	-2.900000	-55.000000	1023.000000	1023.000000	2046.000000
13.380000	-0.035276	-20.847876	-2.088956	-8.097302	-6.402452	-4.259165	0.000000	-10.000000	-0.008333	0.200000	-55.833332	1023.000000	1023.000000	2046.000000
13.400000	-0.037434	-22.123737	-2.702985	-8.092453	-6.626057	-4.702242	0.000000	-10.000000	-0.033333	4.600000	-56.000000	1023.000000	1023.000000	2046.000000
13.420000	-0.038951	-23.020102	-3.218803	-8.036413	-6.865680	-4.899205	0.000000	-10.000000	-0.075000	8.750000	-56.000000	1023.000000	1023.000000	2046.000000
13.440000	-0.039565	-23.382915	-3.546601	-7.864357	-7.028981	-4.942976	0.000000	-10.000000	-0.133333	12.400001	-56.000000	1023.000000	1023.000000	2046.000000
13.460000	-0.039506	-23.347786	-3.719454	-7.642859	-7.065048	-4.920424	0.000000	-10.000000	-0.191667	15.200000	-56.000000	1023.000000	1023.000000	2046.000000
13.480000	-0.039126	-23.123734	-3.860060	-7.407764	-7.025710	-4.830200	0.000000	-10.000000	-0.233333	17.066666	-56.000000	1023.000000	1023.000000	2046.000000
13.500000	-0.038649	-22.841722	-3.943438	-7.202907	-6.978918	-4.716460	0.000000	-10.000000	-0.291667	19.616667	-27.666666	1023.000000	1023.000000	2046.000000
13.520000	-0.037948	-22.427021	-3.997268	-6.990800	-6.911393	-4.527560	0.000000	-10.000000	-0.333333	21.483334	0.666667	1023.000000	1023.000000	2046.000000
13.540000	-0.037068	-21.907293	-3.934446	-6.762058	-6.902302	-4.308488	0.000000	-10.000000	-0.400000	23.183334	31.500000	1023.000000	1023.000000	2046.000000
13.560000	-0.035991	-21.270412	-3.879917	-6.508453	-6.811993	-4.070050	0.000000	-10.000000	-0.441667	24.350000	36.500000	1023.000000	1023.000000	2046.000000
13.580000	-0.034666	-20.487545	-3.778516	-6.252276	-6.726800	-3.729953	0.000000	-10.000000	-0.516667	25.850000	44.500000	1023.000000	1023.000000	2046.000000
13.600000	-0.033098	-19.561039	-3.542014	-6.002324	-6.650265	-3.366437	0.000000	-10.000000	-0.575000	27.833334	52.833332	1023.000000	1023.000000	2046.000000
13.620000	-0.031382	-18.547009	-3.216180	-5.884488	-6.499283	-2.947057	0.000000	-10.000000	-0.650000	29.316668	62.000000	1023.000000	1023.000000	2046.000000
13.640000	-0.029622	-17.506866	-2.869935	-5.889670	-6.289317	-2.457945	0.000000	-10.000000	-0.691667	30.950001	71.500000	1023.000000	1023.000000	2046.000000
13.660000	-0.027988	-16.541075	-2.451084	-5.949536	-6.119175	-2.021281	0.000000	-10.000000	-0.741667	32.133335	81.666664	1023.000000	1023.000000	2046.000000
13.680000	-0.026025	-15.380599	-1.979318	-6.022968	-5.859223	-1.519089	0.000000	-10.000000	-0.775000	33.100002	92.166664	1023.000000	1023.000000	2046.000000
13.700000	-0.024402	-14.421850	-1.532573	-6.165676	-5.582023	-1.141578	0.000000	-10.000000	-0.800000	33.950001	103.000000	1023.000000	1023.000000	2046.000000
13.720000	-0.022967	-13.573345	-1.145439	-6.326374	-5.264020	-0.837512	0.000000	-10.000000	-0.825000	34.400002	114.166664	1023.000000	1023.000000	2046.000000
13.740000	-0.021940	-12.966358	-0.778693	-6.545788	-5.055682	-0.586195	0.000000	-10.000000	-0.850000	35.000000	125.500000	1023.000000	1023.000000	2046.000000
13.760000	-0.020977	-12.397208	-0.451001	-6.679739	-4.910970	-0.355499	0.000000	-10.000000	-0.900000	35.450001	137.166672	1023.000000	1023.000000	2046.000000
13.780000	-0.019967	-11.800213	-0.186105	-6.728954	-4.701240	-0.183914	0.000000	-10.000000	-0.933333	36.200001	149.000000	1023.000000	1023.000000	2046.000000
13.800000	-0.018745	-11.078107	0.030417	-6.636123	-4.469015	-0.003387	0.000000	-10.000000	-0.958333	36.983334	161.000000	1023.000000	1023.000000	2046.000000
13.820000	-0.017308	-10.229060	0.300312	-6.413376	-4.294862	0.178866	0.000000	-10.000000	-0.966667	37.550003	173.166672	1023.000000	1023.000000	2046.000000
13.840000	-0.015694	-9.275187	0.582735	-6.137781	-4.112736	0.392594	0.000000	-10.000000	-1.000000	38.150002	185.500000	1023.000000	1023.000000	2046.000000
13.860000	-0.014251	-8.422539	0.782578	-5.908559	-3.918392	0.621835	0.000000	-10.000000	-1.033333	38.533333	198.166672	1023.000000	1023.000000	2046.000000
13.880000	-0.012713	-7.513359	0.983432	-5.628454	-3.743359	0.875022	0.000000	-10.000000	-1.050000	38.683334	211.000000	1023.000000	1023.000000	2046.000000
13.900000	-0.011033	-6.520635	1.208834	-5.330744	-3.628397	1.229674	0.000000	-10.000000	-1.033333	38.533333	224.000000	1023.000000	1023.000000	2046.000000
13.920000	-0.009033	-5.338461	1.497389	-5.008574	-3.434508	1.607232	0.000000	-10.000000	-1.008333	38.150002	236.833328	1023.000000	1023.000000	2046.000000
13.940000	-0.007027	-4.152987	1.726643	-4.662553	-3.194474	1.977396	0.000000	-10.000000	-0.991667	38.200001	249.500000	1023.000000	1023.000000	2046.000000
13.960000	-0.004984	-2.945502	1.988759	-4.348341	-2.990398	2.404478	0.000000	-10.000000	-0.991667	38.033333	262.166656	1023.000000	1023.000000	2046.000000
13.980000	-0.002885	-1.704919	2.236038	-3.943699	-2.784100	2.786842	0.000000	-10.000000	-1.008333	38.333332	275.000000	1023.000000	1023.000000	2046.000000
14.000000	-0.000585	-0.345912	2.507573	-3.536660	-2.534206	3.217381	0.000000	-10.000000	-1.033333	38.433334	287.833344	1023.000000	1023.000000	2046.000000
14.020000	0.001635	0.966082	2.770722	-3.122825	-2.300883	3.619067	0.000000	-10.000000	-1.058333	38.783333	300.666656	1023.000000	1023.000000	2046.000000
14.040000	0.003845	2.272604	2.998897	-2.700539	-2.052681	4.026927	0.000000	-10.000000	-1.066667	39.100002	313.500000	1023.000000	1023.000000	2046.000000
14.060000	0.005983	3.535823	3.247330	-2.326369	-1.828179	4.443040	0.000000	-10.000000	-1.066667	39.400002	326.500000	1023.000000	1023.000000	2046.000000
14.080000	0.008139	4.810203	3.525189	-1.932052	-1.651158	4.868224	0.000000	-10.000000	-1.050000	39.466667	339.500000	1023.000000	1023.000000	2046.000000
14.100000	0.010269	6.069057	3.763094	-1.553170	-1.426829	5.285963	0.000000	-10.000000	-1.050000	39.433334	352.666656	1023.000000	1023.000000	2046.000000
14.120000	0.012261	7.246054	3.979145	-1.216740	-1.203963	5.687612	0.000000	-10.000000	-1.050000	39.500000	365.833344	1023.000000	1023.000000	2046.000000
14.140000	0.014313	8.459201	4.227270	-0.814349	-1.006391	6.052671	0.000000	-10.000000	-1.041667	39.500000	379.166656	1023.000000	1023.000000	2046.000000
14.160000	0.016284	9.623610	4.452878	-0.405673	-0.833792	6.410198	0.000000	-10.000000	-1.033333	39.100002	392.333344	1023.000000	1023.000000	2046.000000
14.180000	0.017969	10.619942	4.615505	0.002420	-0.714305	6.716322	0.000000	-10.000000	-1.041667	38.799999	405.333344	1023.000000	1023.000000	2046.000000
14.200000	0.019043	11.254333	4.631088	0.374660	-0.662331	6.910917	0.000000	-10.000000	-1.041667	38.966667	418.166656	1023.000000	1023.000000	2046.000000
14.220000	0.019399	11.464849	4.538833	0.633806	-0.665052	6.957262	0.000000	-10.000000	-1.033333	39.316666	431.166656	1023.000000	1023.000000	2046.000000
14.240000	0.019468	11.505869	4.363359	0.796443	-0.657390	7.003458	0.000000	-10.000000	-1.033333	39.549999	444.333344	1023.000000	1023.000000	2046.000000
14.260000	0.019749	11.671609	4.292540	0.903252	-0.716402	7.192220	0.000000	-10.000000	-1.050000	39.850002	457.500000	1023.000000	1023.000000	2046.000000
14.280000	0.021092	12.465400	4.395032	1.267268	-0.712707	7.515806	0.000000	-10.000000	-1.058333	39.850002	470.666656	1023.000000	1023.000000	2046.000000
14.300000	0.023377	13.815655	4.494679	1.854239	-0.547528	8.014265	0.000000	-10.000000	-1.041667	39.883335	484.000000	1023.000000	1023.000000	2046.000000
14.320000	0.026068	15.406073	4.537350	2.627235	-0.376857	8.618345	0.000000	-10.000000	-1.016667	39.116669	497.333344	1023.000000	1023.000000	2046.000000
14.340000	0.027614	16.319983	4.444113	3.101728	-0.175352	8.949492	0.000000	-10.000000	-0.991667	38.716667	510.500000	1023.000000	1023.000000	2046.000000
14.360000	0.027749	16.399607	4.344284	3.328006	-0.116761	8.844077	0.000000	-10.000000	-0.933333	37.766666	523.333313	1023.000000	1023.000000	2046.000000
14.380000	0.026223	15.497622	3.938913	3.239578	-0.173107	8.492238	0.000000	-10.000000	-0.900000	36.950001	536.166687	1023.000000	1023.000000	2046.000000
14.400000	0.024165	14.281777	3.445713	3.155857	-0.447112	8.127319	0.000000	-10.000000	-0.825000	35.900002	548.666687	1023.000000	1023.000000	2046.000000
14.420000	0.022539	13.320736	2.991445	3.107471	-0.733883	7.955703	0.000000	-10.000000	-0.766667	34.666668	561.000000	1023.000000	1023.000000	2046.000000
14.440000	0.021399	12.646932	2.612651	3.070230	-0.931129	7.895179	0.000000	-10.000000	-0.650000	33.200001	572.666687	1023.000000	1023.000000	2046.000000
14.460000	0.020808	12.297533	2.355878	3.039188	-1.004160	7.906627	0.000000	-10.000000	-0.566667	30.983334	584.000000	1023.000000	1023.000000	2046.000000
14.480000	0.020722	12.246508	2.260000	3.125487	-1.064690	7.925711	0.000000	-10.000000	-0.466667	28.883333	594.666687	1023.000000	1023.000000	2046.000000
14.500000	0.020755	12.266324	2.195128	3.223351	-1.122954	7.970798	0.000000	-10.000000	-0.358333	26.100000	604.666687	1023.000000	1023.000000	2046.000000
14.520000	0.020675	12.218991	2.081140	3.360121	-1.149083	7.926814	0.000000	-10.000000	-0.225000	23.216667	613.833313	1023.000000	1023.000000	2046.000000
14.540000	0.020600	12.174640	1.976594	3.439109	-1.215551	7.974487	0.000000	-10.000000	-0.100000	18.866667	622.000000	1023.000000	1023.000000	2046.000000
14.560000	0.020422	12.069502	1.903519	3.528322	-1.332720	7.970381	0.000000	-10.000000	-0.016667	13.816668	629.166687	1023.000000	1023.000000	2046.000000
14.580000	0.020356	12.030372	1.820173	3.653993	-1.410630	7.966835	0.000000	-10.000000	0.033333	6.933333	634.666687	1023.000000	1023.000000	2046.000000
14.600000	0.020210	11.944237	1.717884	3.725934	-1.459930	7.960349	0.000000	-10.000000	0.058333	0.800000	638.166687	1023.000000	1023.000000	2046.000000
14.620000	0.019973	11.803782	1.675865	3.718616	-1.531685	7.940987	0.000000	-10.000000	0.083333	-4.750000	639.666687	1023.000000	1023.000000	2046.000000
14.640000	0.019811	11.708069	1.773001	3.520054	-1.612116	8.027130	0.000000	-10.000000	0.116667	-8.650001	640.000000	1023.000000	1023.000000	2046.000000
14.660000	0.019630	11.601138	1.838576	3.265316	-1.558910	8.056156	0.000000	-10.000000	0.141667	-11.816667	640.000000	1023.000000	1023.000000	2046.000000
14.680000	0.019412	11.472351	1.938370	3.008178	-1.560646	8.086450	0.000000	-10.000000	0.175000	-14.150001	640.000000	1023.000000	1023.000000	2046.000000
14.700000	0.019282	11.395371	2.131594	2.644328	-1.590726	8.210176	0.000000	-10.000000	0.216667	-15.600000	636.666687	1023.000000	1023.000000	2046.000000
14.720000	0.018926	11.185061	2.307815	2.242796	-1.563183	8.197634	0.000000	-10.000000	0.266667	-16.883333	628.500000	1023.000000	1023.000000	2046.000000
14.740000	0.018593	10.988304	2.513350	1.745324	-1.454312	8.183942	0.000000	-10.000000	0.325000	-18.416666	618.333313	1023.000000	1023.000000	2046.000000
14.760000	0.017543	10.367733	2.703773	1.122245	-1.441220	7.982935	0.000000	-10.000000	0.375000	-20.050001	609.166687	1023.000000	1023.000000	2046.000000
14.780000	0.016413	9.700197	2.807998	0.511856	-1.396882	7.777225	0.000000	-10.000000	0.425000	-21.783335	602.500000	1023.000000	1023.000000	2046.000000
14.800000	0.015254	9.015032	2.875878	0.063012	-1.401304	7.477447	0.000000	-10.000000	0.466667	-23.116667	595.333313	1023.000000	1023.000000	2046.000000
14.820000	0.014284	8.441575	2.983154	-0.312284	-1.428616	7.199322	0.000000	-10.000000	0.508333	-24.600000	587.666687	1023.000000	1023.000000	2046.000000
14.840000	0.013495	7.975254	3.111229	-0.572754	-1.417199	6.853978	0.000000	-10.000000	0.575000	-26.150000	579.333313	1023.000000	1023.000000	2046.000000
14.860000	0.012405	7.331214	3.147355	-0.828955	-1.439271	6.452085	0.000000	-10.000000	0.633333	-27.700001	570.500000	1023.000000	1023.000000	2046.000000
14.880000	0.011410	6.743254	3.213136	-1.053902	-1.508237	6.092258	0.000000	-10.000000	0.725000	-29.200001	561.166687	1023.000000	1023.000000	2046.000000
14.900000	0.010546	6.232743	3.245251	-1.291818	-1.535595	5.814904	0.000000	-10.000000	0.808333	-30.933334	551.500000	1023.000000	1023.000000	2046.000000
14.920000	0.009665	5.711847	3.290303	-1.526257	-1.600826	5.548627	0.000000	-10.000000	0.900000	-32.733334	541.166687	1023.000000	1023.000000	2046.000000
14.940000	0.008834	5.221023	3.329583	-1.776250	-1.582338	5.250028	0.000000	-10.000000	0.958333	-34.483334	530.333313	1023.000000	1023.000000	2046.000000
14.960000	0.008080	4.775108	3.433344	-1.967810	-1.622456	4.932031	0.000000	-10.000000	1.025000	-35.583332	518.833313	1023.000000	1023.000000	2046.000000
14.980000	0.007433	4.392725	3.539786	-2.156569	-1.640107	4.649615	0.000000	-10.000000	1.075000	-36.650002	507.000000	1023.000000	1023.000000	2046.000000
15.000000	0.006668	3.940592	3.622592	-2.354623	-1.628998	4.301621	0.000000	-10.000000	1.141667	-37.533333	494.833344	1023.000000	1023.000000	2046.000000
15.020000	0.005901	3.487646	3.692892	-2.537277	-1.626316	3.958348	0.000000	-10.000000	1.191667	-38.633335	482.333344	1023.000000	1023.000000	2046.000000
15.040000	0.005185	3.064408	3.741426	-2.732399	-1.568922	3.624303	0.000000	-10.000000	1.233333	-39.466667	469.500000	1023.000000	1023.000000	2046.000000
15.060000	0.004263	2.519607	3.792464	-2.961362	-1.625946	3.314450	0.000000	-10.000000	1.241667	-39.866669	456.333344	1023.000000	1023.000000	2046.000000
15.080000	0.003300	1.950350	3.779751	-3.160628	-1.645870	2.977097	0.000000	-10.000000	1.241667	-40.066669	443.000000	1023.000000	1023.000000	2046.000000
15.100000	0.002364	1.396850	3.779502	-3.383705	-1.685150	2.686203	0.000000	-10.000000	1.241667	-39.983334	429.666656	1023.000000	1023.000000	2046.000000
15.120000	0.001430	0.844899	3.774635	-3.568523	-1.762411	2.401199	0.000000	-10.000000	1.233333	-40.033333	416.166656	1023.000000	1023.000000	2046.000000
15.140000	0.000514	0.303933	3.744232	-3.758855	-1.816163	2.134719	0.000000	-10.000000	1.216667	-39.700001	402.833344	1023.000000	1023.000000	2046.000000
15.160000	-0.000196	-0.115690	3.752451	-3.872957	-1.883755	1.888572	0.000000	-10.000000	1.208333	-39.233334	389.500000	1023.000000	1023.000000	2046.000000
15.180000	-0.000516	-0.304883	3.864916	-3.919131	-1.957624	1.706956	0.000000	-10.000000	1.208333	-38.816666	376.500000	1023.000000	1023.000000	2046.000000
15.200000	-0.000773	-0.456580	3.818205	-3.894286	-1.982610	1.602111	0.000000	-10.000000	1.191667	-38.433334	363.500000	1023.000000	1023.000000	2046.000000
15.220000	-0.001290	-0.762336	3.675810	-3.893961	-2.063543	1.519359	0.000000	-10.000000	1.150000	-37.966667	350.666656	1023.000000	1023.000000	2046.000000
15.240000	-0.002488	-1.470197	3.469683	-4.105945	-2.234990	1.401055	0.000000	-10.000000	1.108333	-37.433334	338.000000	1023.000000	1023.000000	2046.000000
15.260000	-0.003884	-2.295720	3.323558	-4.272102	-2.432088	1.084913	0.000000	-10.000000	1.075000	-36.933334	325.500000	1023.000000	1023.000000	2046.000000
15.280000	-0.004528	-2.676246	3.203676	-4.296809	-2.528084	0.944971	0.000000	-10.000000	1.058333	-36.583336	313.166656	1023.000000	1023.000000	2046.000000
15.300000	-0.004642	-2.743401	3.061995	-4.114922	-2.596407	0.905933	0.000000	-10.000000	1.041667	-36.066669	301.000000	1023.000000	1023.000000	2046.000000
15.320000	-0.005204	-3.075543	2.871758	-4.145095	-2.631319	0.829112	0.000000	-10.000000	1.016667	-35.516670	289.000000	1023.000000	1023.000000	2046.000000
15.340000	-0.006517	-3.851439	2.659876	-4.303524	-2.726073	0.518281	0.000000	-10.000000	0.991667	-35.000000	277.166656	1023.000000	1023.000000	2046.000000
15.360000	-0.008784	-5.191627	2.325595	-4.546655	-2.985207	0.014641	0.000000	-10.000000	0.958333	-34.350002	265.500000	1023.000000	1023.000000	2046.000000
15.380000	-0.011743	-6.940122	1.764458	-4.758586	-3.309715	-0.636279	0.000000	-10.000000	0.916667	-33.750000	254.000000	1023.000000	1023.000000	2046.000000
15.400000	-0.015116	-8.933684	1.038969	-4.887744	-3.710844	-1.374065	0.000000	-10.000000	0.858333	-32.750000	242.666672	1023.000000	1023.000000	2046.000000
15.420000	-0.018330	-10.833283	0.258823	-5.031018	-4.132238	-1.928850	0.000000	-10.000000	0.800000	-31.750000	231.833328	1023.000000	1023.000000	2046.000000
15.440000	-0.020758	-12.267747	-0.351945	-5.098329	-4.474811	-2.342662	0.000000	-10.000000	0.758333	-30.600000	221.166672	1023.000000	1023.000000	2046.000000
15.460000	-0.022483	-13.287376	-0.743932	-5.115768	-4.778548	-2.649128	0.000000	-10.000000	0.725000	-29.883333	210.833328	1023.000000	1023.000000	2046.000000
15.480000	-0.023814	-14.074222	-1.078824	-5.159727	-4.973282	-2.862387	0.000000	-10.000000	0.691667	-29.083334	200.833328	1023.000000	1023.000000	2046.000000
15.500000	-0.024988	-14.767809	-1.382488	-5.172397	-5.136823	-3.076101	0.000000	-10.000000	0.658333	-28.450001	191.166672	1023.000000	1023.000000	2046.000000
15.520000	-0.026090	-15.419312	-1.679303	-5.202007	-5.289364	-3.248638	0.000000	-10.000000	0.616667	-27.750000	181.833328	1023.000000	1023.000000	2046.000000
15.540000	-0.027061	-15.993182	-1.920139	-5.268909	-5.423675	-3.380460	0.000000	-10.000000	0.583333	-27.200001	172.500000	1023.000000	1023.000000	2046.000000
15.560000	-0.027909	-16.494436	-2.108642	-5.346833	-5.562994	-3.475966	0.000000	-10.000000	0.558333	-26.666668	163.500000	1023.000000	1023.000000	2046.000000
15.580000	-0.028648	-16.931232	-2.282701	-5.396022	-5.658990	-3.593519	0.000000	-10.000000	0.533333	-26.066668	154.666672	1023.000000	1023.000000	2046.000000
15.600000	-0.029274	-17.300762	-2.420918	-5.486073	-5.751029	-3.642744	0.000000	-10.000000	0.516667	-25.350000	145.833328	1023.000000	1023.000000	2046.000000
15.620000	-0.029713	-17.560675	-2.403150	-5.629527	-5.869286	-3.658713	0.000000	-10.000000	0.500000	-24.716667	137.333328	1023.000000	1023.000000	2046.000000
15.640000	-0.030054	-17.762188	-2.384618	-5.913970	-5.902746	-3.560853	0.000000	-10.000000	0.483333	-24.100000	129.000000	1023.000000	1023.000000	2046.000000
15.660000	-0.030422	-17.979658	-2.239874	-6.363025	-5.941237	-3.435523	0.000000	-10.000000	0.483333	-23.816668	121.000000	1023.000000	1023.000000	2046.000000
15.680000	-0.030672	-18.126871	-2.087802	-6.806707	-5.921169	-3.311194	0.000000	-10.000000	0.483333	-23.483334	113.000000	1023.000000	1023.000000	2046.000000
15.700000	-0.030847	-18.230616	-1.890068	-7.198883	-5.874977	-3.266688	0.000000	-10.000000	0.500000	-23.533335	105.000000	1023.000000	1023.000000	2046.000000
15.720000	-0.031177	-18.425409	-1.723541	-7.606316	-5.798270	-3.297282	0.000000	-10.000000	0.466667	-23.150002	97.166664	1023.000000	1023.000000	2046.000000
15.740000	-0.031878	-18.840120	-1.612448	-8.077900	-5.753877	-3.395896	0.000000	-10.000000	0.441667	-23.033335	89.500000	1023.000000	1023.000000	2046.000000
15.760000	-0.032868	-19.425253	-1.516079	-8.615950	-5.775887	-3.517338	0.000000	-10.000000	0.408333	-22.466667	82.000000	1023.000000	1023.000000	2046.000000
15.780000	-0.033894	-20.031181	-1.493218	-9.092255	-5.793832	-3.651877	0.000000	-10.000000	0.408333	-22.233334	74.500000	1023.000000	1023.000000	2046.000000
15.800000	-0.034652	-20.479561	-1.440533	-9.411039	-5.816626	-3.811363	0.000000	-10.000000	0.391667	-21.500000	67.166664	1023.000000	1023.000000	2046.000000
15.820000	-0.035472	-20.964087	-1.424457	-9.665895	-5.843801	-4.029933	0.000000	-10.000000	0.375000	-20.799999	60.000000	1023.000000	1023.000000	2046.000000
15.840000	-0.035932	-21.235638	-1.357459	-9.800220	-5.879190	-4.198769	0.000000	-10.000000	0.341667	-19.950001	53.166668	1023.000000	1023.000000	2046.000000
15.860000	-0.036321	-21.465700	-1.347646	-9.882737	-5.919241	-4.316075	0.000000	-10.000000	0.316667	-18.916668	46.333332	1023.000000	1023.000000	2046.000000
15.880000	-0.036706	-21.693218	-1.335072	-9.963106	-5.978552	-4.416488	0.000000	-10.000000	0.283333	-17.783335	39.833332	1023.000000	1023.000000	2046.000000
15.900000	-0.036788	-21.741657	-1.305045	-9.951172	-6.020216	-4.465225	0.000000	-10.000000	0.266667	-16.783335	33.833332	1023.000000	1023.000000	2046.000000
15.920000	-0.036812	-21.755812	-1.289873	-9.956561	-6.046315	-4.463063	0.000000	-10.000000	0.241667	-16.183334	28.333334	1023.000000	1023.000000	2046.000000
15.940000	-0.036658	-21.664619	-1.250967	-9.914559	-6.053450	-4.445642	0.000000	-10.000000	0.233333	-15.733334	23.000000	1023.000000	1023.000000	2046.000000
15.960000	-0.036477	-21.558109	-1.200023	-9.886276	-6.047106	-4.424704	0.000000	-10.000000	0.216667	-15.100000	17.666666	1023.000000	1023.000000	2046.000000
15.980000	-0.036275	-21.438322	-1.142900	-9.855799	-6.074043	-4.365581	0.000000	-10.000000	0.200000	-14.350000	12.666667	1023.000000	1023.000000	2046.000000
16.000000	-0.036023	-21.289410	-1.111444	-9.793468	-6.045556	-4.338942	0.000000	-10.000000	0.191667	-13.583333	7.833333	1023.000000	1023.000000	2046.000000
16.020000	-0.035687	-21.091005	-1.038337	-9.726171	-6.031559	-4.294939	0.000000	-10.000000	0.166667	-12.966666	3.500000	1023.000000	1023.000000	2046.000000
16.040001	-0.035408	-20.925999	-0.980344	-9.667800	-6.026878	-4.250978	0.000000	-10.000000	0.150000	-12.416667	-0.500000	1023.000000	1023.000000	2046.000000
16.059999	-0.035100	-20.744144	-0.914849	-9.575443	-6.001844	-4.252009	0.000000	-10.000000	0.116667	-11.866667	-4.166667	1023.000000	1023.000000	2046.000000
16.080000	-0.034764	-20.545572	-0.880343	-9.521204	-5.944540	-4.199485	0.000000	-10.000000	0.108333	-11.183333	-8.000000	1023.000000	1023.000000	2046.000000
16.100000	-0.034582	-20.438040	-0.862758	-9.454329	-5.937397	-4.183555	0.000000	-10.000000	0.100000	-10.566667	-11.833333	1023.000000	1023.000000	2046.000000
16.120001	-0.034379	-20.317915	-0.801644	-9.451977	-5.947160	-4.117134	0.000000	-10.000000	0.091667	-9.833334	-15.500000	1023.000000	1023.000000	2046.000000
16.139999	-0.034121	-20.165699	-0.824190	-9.359230	-5.902153	-4.080127	0.000000	-10.000000	0.091667	-9.200000	-18.833334	1023.000000	1023.000000	2046.000000
16.160000	-0.034035	-20.114702	-0.812337	-9.324769	-5.920808	-4.056789	0.000000	-10.000000	0.083333	-8.450000	-21.833334	1023.000000	1023.000000	2046.000000
16.180000	-0.033874	-20.019598	-0.779258	-9.295690	-5.940168	-4.004483	0.000000	-10.000000	0.075000	-7.833333	-24.666666	1023.000000	1023.000000	2046.000000
16.200001	-0.033649	-19.886745	-0.764031	-9.222102	-5.946537	-3.954077	0.000000	-10.000000	0.058333	-7.200000	-27.166666	1023.000000	1023.000000	2046.000000
16.219999	-0.033400	-19.739157	-0.723668	-9.159808	-5.947962	-3.907718	0.000000	-10.000000	0.050000	-6.700000	-29.500000	1023.000000	1023.000000	2046.000000
16.240000	-0.032918	-19.454788	-0.675275	-8.980330	-5.906860	-3.892324	0.000000	-10.000000	0.050000	-6.183333	-31.500000	1023.000000	1023.000000	2046.000000
16.260000	-0.032730	-19.343191	-0.757390	-8.879850	-5.948100	-3.757851	0.000000	-10.000000	0.050000	-5.700000	-33.500000	1023.000000	1023.000000	2046.000000
16.280001	-0.033037	-19.524704	-0.941391	-8.785946	-5.990814	-3.806553	0.000000	-10.000000	0.050000	-5.116667	-35.500000	1023.000000	1023.000000	2046.000000
16.299999	-0.033806	-19.979559	-1.097704	-8.877567	-6.199908	-3.804379	0.000000	-10.000000	0.050000	-4.483334	-37.500000	1023.000000	1023.000000	2046.000000
16.320000	-0.034613	-20.456553	-1.251797	-8.899992	-6.369970	-3.934794	0.000000	-10.000000	0.050000	-3.550000	-39.166668	1023.000000	1023.000000	2046.000000
16.340000	-0.034711	-20.514160	-1.372017	-8.761768	-6.430122	-3.950253	0.000000	-10.000000	0.041667	-2.050000	-40.333332	1023.000000	1023.000000	2046.000000
16.360001	-0.033916	-20.044586	-1.473125	-8.385276	-6.438340	-3.747845	0.000000	-10.000000	0.025000	-0.150000	-40.833332	1023.000000	1023.000000	2046.000000
16.379999	-0.033085	-19.553064	-1.519924	-8.155468	-6.367421	-3.510252	0.000000	-10.000000	0.008333	1.750000	-41.000000	1023.000000	1023.000000	2046.000000
16.400000	-0.032630	-19.284517	-1.519189	-8.043629	-6.334398	-3.387303	0.000000	-10.000000	-0.008333	3.533333	-41.000000	1023.000000	1023.000000	2046.000000
16.420000	-0.032775	-19.369913	-1.615359	-8.018188	-6.289994	-3.446370	0.000000	-10.000000	-0.025000	5.916667	-41.000000	1023.000000	1023.000000	2046.000000
16.440001	-0.033595	-19.854855	-1.834999	-7.987303	-6.357851	-3.674701	0.000000	-10.000000	-0.066667	9.366667	-41.000000	1023.000000	1023.000000	2046.000000
16.459999	-0.035126	-20.759190	-2.226615	-7.979983	-6.490409	-4.062182	0.000000	-10.000000	-0.150000	13.550000	-41.000000	1023.000000	1023.000000	2046.000000
16.480000	-0.036796	-21.746300	-2.807193	-7.971502	-6.619491	-4.348114	0.000000	-10.000000	-0.241667	17.333332	-41.000000	1023.000000	1023.000000	2046.000000
16.500000	-0.037872	-22.382456	-3.235983	-7.869164	-6.831894	-4.445413	0.000000	-10.000000	-0.325000	20.266666	-30.000000	1023.000000	1023.000000	2046.000000
16.520000	-0.037964	-22.436949	-3.488215	-7.652206	-6.895223	-4.401306	0.000000	-10.000000	-0.391667	22.883333	-2.000000	1023.000000	1023.000000	2046.000000
16.540001	-0.037551	-22.192524	-3.632010	-7.407351	-6.880948	-4.272215	0.000000	-10.000000	-0.441667	24.666666	26.000000	1023.000000	1023.000000	2046.000000
16.559999	-0.037077	-21.912628	-3.789768	-7.139821	-6.834483	-4.148555	0.000000	-10.000000	-0.475000	25.750000	43.000000	1023.000000	1023.000000	2046.000000
16.580000	-0.036329	-21.470564	-3.782486	-6.934535	-6.795379	-3.958164	0.000000	-10.000000	-0.491667	26.150000	45.666668	1023.000000	1023.000000	2046.000000
16.600000	-0.035445	-20.947863	-3.776792	-6.667803	-6.744451	-3.758817	0.000000	-10.000000	-0.516667	27.083334	51.333332	1023.000000	1023.000000	2046.000000
16.620001	-0.034556	-20.422413	-3.785950	-6.465735	-6.672426	-3.498302	0.000000	-10.000000	-0.550000	28.083334	60.166668	1023.000000	1023.000000	2046.000000
16.639999	-0.033276	-19.666330	-3.644441	-6.183959	-6.636192	-3.201737	0.000000	-10.000000	-0.583333	29.266666	69.500000	1023.000000	1023.000000	2046.000000
16.660000	-0.031793	-18.789507	-3.493856	-5.914300	-6.526873	-2.854479	0.000000	-10.000000	-0.633333	30.250000	79.000000	1023.000000	1023.000000	2046.000000
16.680000	-0.030244	-17.874460	-3.279110	-5.634888	-6.428550	-2.531912	0.000000	-10.000000	-0.675000	31.383333	89.000000	1023.000000	1023.000000	2046.000000
16.700001	-0.028468	-16.824535	-2.957758	-5.537224	-6.261928	-2.067627	0.000000	-10.000000	-0.725000	32.299999	99.333336	1023.000000	1023.000000	2046.000000
16.719999	-0.026856	-15.871935	-2.608385	-5.611304	-6.077771	-1.574475	0.000000	-10.000000	-0.741667	32.950001	110.000000	1023.000000	1023.000000	2046.000000
16.740000	-0.025151	-14.864335	-2.178328	-5.639000	-5.873747	-1.173259	0.000000	-10.000000	-0.758333	33.566666	120.833336	1023.000000	1023.000000	2046.000000
16.760000	-0.023370	-13.811424	-1.726793	-5.735613	-5.596450	-0.752568	0.000000	-10.000000	-0.758333	33.983334	131.833328	1023.000000	1023.000000	2046.000000
16.780001	-0.021859	-12.918699	-1.317987	-5.880819	-5.337103	-0.382791	0.000000	-10.000000	-0.791667	34.366669	143.166672	1023.000000	1023.000000	2046.000000
16.799999	-0.020651	-12.204895	-0.904726	-6.082018	-5.113077	-0.105074	0.000000	-10.000000	-0.825000	34.900002	154.500000	1023.000000	1023.000000	2046.000000
16.820000	-0.019591	-11.578087	-0.514417	-6.283284	-4.905268	0.124882	0.000000	-10.000000	-0.875000	35.383335	166.166672	1023.000000	1023.000000	2046.000000
16.840000	-0.018653	-11.024153	-0.265289	-6.416787	-4.671964	0.329887	0.000000	-10.000000	-0.908333	36.033333	178.000000	1023.000000	1023.000000	2046.000000
16.860001	-0.017696	-10.458454	-0.016407	-6.439201	-4.502912	0.500066	0.000000	-10.000000	-0.950000	36.366669	190.000000	1023.000000	1023.000000	2046.000000
16.879999	-0.016279	-9.620844	0.280701	-6.277679	-4.293408	0.669542	0.000000	-10.000000	-0.958333	37.100002	202.000000	1023.000000	1023.000000	2046.000000
16.900000	-0.014870	-8.788432	0.507246	-6.018950	-4.115142	0.838414	0.000000	-10.000000	-0.958333	37.500000	214.166672	1023.000000	1023.000000	2046.000000
16.920000	-0.013442	-7.944305	0.777393	-5.794869	-3.959076	1.032247	0.000000	-10.000000	-0.958333	37.966667	226.500000	1023.000000	1023.000000	2046.000000
16.940001	-0.011893	-7.028502	1.031504	-5.505225	-3.803824	1.249044	0.000000	-10.000000	-0.975000	38.033333	239.166672	1023.000000	1023.000000	2046.000000
16.959999	-0.010306	-6.090719	1.245065	-5.264529	-3.663917	1.592663	0.000000	-10.000000	-0.983333	38.000000	251.833328	1023.000000	1023.000000	2046.000000
16.980000	-0.008510	-5.029556	1.433838	-4.936035	-3.434084	1.906724	0.000000	-10.000000	-0.991667	38.116669	264.500000	1023.000000	1023.000000	2046.000000
17.000000	-0.006551	-3.871829	1.683437	-4.624476	-3.211805	2.281014	0.000000	-10.000000	-0.991667	38.233334	277.166656	1023.000000	1023.000000	2046.000000
17.020000	-0.004548	-2.688064	1.967590	-4.283550	-3.035251	2.663146	0.000000	-10.000000	-0.983333	38.033333	290.000000	1023.000000	1023.000000	2046.000000
17.040001	-0.002405	-1.421313	2.255847	-3.918300	-2.798100	3.039240	0.000000	-10.000000	-0.975000	37.733334	302.833344	1023.000000	1023.000000	2046.000000
17.059999	-0.000249	-0.147300	2.484524	-3.507201	-2.567104	3.442482	0.000000	-10.000000	-0.975000	37.549999	315.500000	1023.000000	1023.000000	2046.000000
17.080000	0.001963	1.159973	2.777750	-3.079817	-2.369390	3.831429	0.000000	-10.000000	-0.991667	38.049999	328.000000	1023.000000	1023.000000	2046.000000
17.100000	0.004229	2.499478	3.038004	-2.697874	-2.103163	4.262512	0.000000	-10.000000	-1.016667	38.400002	340.500000	1023.000000	1023.000000	2046.000000
17.120001	0.006439	3.805655	3.303891	-2.295996	-1.862549	4.660309	0.000000	-10.000000	-1.050000	38.883335	353.166656	1023.000000	1023.000000	2046.000000
17.139999	0.008580	5.070594	3.567625	-1.912490	-1.658694	5.074153	0.000000	-10.000000	-1.066667	39.316669	366.000000	1023.000000	1023.000000	2046.000000
17.160000	0.010854	6.414745	3.784808	-1.483830	-1.372993	5.486760	0.000000	-10.000000	-1.075000	39.733334	379.166656	1023.000000	1023.000000	2046.000000
17.180000	0.012896	7.621454	3.990584	-1.089014	-1.200628	5.920512	0.000000	-10.000000	-1.058333	39.799999	392.333344	1023.000000	1023.000000	2046.000000
17.200001	0.014897	8.804145	4.244924	-0.715662	-1.026523	6.301406	0.000000	-10.000000	-1.058333	39.766666	405.666656	1023.000000	1023.000000	2046.000000
17.219999	0.016830	9.946278	4.463171	-0.328173	-0.829376	6.640655	0.000000	-10.000000	-1.050000	39.799999	419.000000	1023.000000	1023.000000	2046.000000
17.240000	0.018646	11.019649	4.635784	0.101289	-0.662579	6.945155	0.000000	-10.000000	-1.041667	39.866669	432.333344	1023.000000	1023.000000	2046.000000
17.260000	0.019967	11.800412	4.705921	0.483548	-0.594807	7.205749	0.000000	-10.000000	-1.016667	39.683334	445.500000	1023.000000	1023.000000	2046.000000
17.280001	0.020666	12.213613	4.671064	0.769761	-0.568744	7.341530	0.000000	-10.000000	-0.983333	39.333332	458.666656	1023.000000	1023.000000	2046.000000
17.299999	0.020685	12.224545	4.516160	0.953403	-0.567557	7.322540	0.000000	-10.000000	-0.958333	39.049999	471.833344	1023.000000	1023.000000	2046.000000
17.320000	0.020765	12.272260	4.411594	1.059113	-0.646117	7.447670	0.000000	-10.000000	-0.966667	38.716667	485.000000	1023.000000	1023.000000	2046.000000
17.340000	0.021466	12.686567	4.422897	1.274911	-0.630447	7.619207	0.000000	-10.000000	-0.966667	38.500000	498.000000	1023.000000	1023.000000	2046.000000
17.360001	0.023054	13.624905	4.528457	1.652476	-0.554227	7.998198	0.000000	-10.000000	-0.925000	37.799999	511.000000	1023.000000	1023.000000	2046.000000
17.379999	0.025321	14.964623	4.642199	2.234832	-0.445259	8.532850	0.000000	-10.000000	-0.841667	36.816666	523.666687	1023.000000	1023.000000	2046.000000
17.400000	0.027230	16.092642	4.562053	2.847311	-0.261153	8.944430	0.000000	-10.000000	-0.716667	35.083332	536.000000	1023.000000	1023.000000	2046.000000
17.420000	0.027344	16.160145	4.391754	3.023636	-0.133100	8.877853	0.000000	-10.000000	-0.608333	32.883335	548.000000	1023.000000	1023.000000	2046.000000
17.440001	0.026116	15.434775	4.177292	2.928712	-0.191422	8.520193	0.000000	-10.000000	-0.466667	30.383333	559.500000	1023.000000	1023.000000	2046.000000
17.459999	0.023841	14.090075	3.684827	2.748002	-0.384795	8.042041	0.000000	-10.000000	-0.358333	27.566668	570.166687	1023.000000	1023.000000	2046.000000
17.480000	0.021502	12.707750	3.193370	2.617103	-0.699155	7.596433	0.000000	-10.000000	-0.233333	24.500000	579.833313	1023.000000	1023.000000	2046.000000
17.500000	0.019581	11.572219	2.764830	2.437408	-1.038952	7.408933	0.000000	-10.000000	-0.141667	20.500000	588.500000	1023.000000	1023.000000	2046.000000
17.520000	0.018296	10.812678	2.436836	2.312195	-1.166354	7.230001	0.000000	-10.000000	-0.058333	16.566666	596.000000	1023.000000	1023.000000	2046.000000
17.540001	0.017489	10.336037	2.217535	2.270844	-1.228096	7.075754	0.000000	-10.000000	-0.016667	12.383333	602.000000	1023.000000	1023.000000	2046.000000
17.559999	0.016954	10.019525	2.104497	2.304616	-1.325009	6.935421	0.000000	-10.000000	0.008333	8.766666	606.833313	1023.000000	1023.000000	2046.000000
17.580000	0.016559	9.786601	1.935732	2.405591	-1.353330	6.798607	0.000000	-10.000000	0.033333	4.033333	610.500000	1023.000000	1023.000000	2046.000000
17.600000	0.016101	9.515752	1.804551	2.482561	-1.478871	6.707511	0.000000	-10.000000	0.066667	-0.316667	612.833313	1023.000000	1023.000000	2046.000000
17.620001	0.015668	9.259914	1.705658	2.555129	-1.602039	6.601167	0.000000	-10.000000	0.091667	-4.833333	613.833313	1023.000000	1023.000000	2046.000000
17.639999	0.015205	8.986247	1.564898	2.601877	-1.712625	6.532097	0.000000	-10.000000	0.116667	-8.433333	614.000000	1023.000000	1023.000000	2046.000000
17.660000	0.014935	8.826507	1.494914	2.634481	-1.788675	6.485786	0.000000	-10.000000	0.150000	-11.583334	614.000000	1023.000000	1023.000000	2046.000000
17.680000	0.014463	8.547514	1.399174	2.618656	-1.914267	6.443951	0.000000	-10.000000	0.200000	-13.700000	614.000000	1023.000000	1023.000000	2046.000000
17.700001	0.014094	8.329747	1.395021	2.461131	-1.938360	6.411956	0.000000	-10.000000	0.241667	-14.933333	614.000000	1023.000000	1023.000000	2046.000000
17.719999	0.013795	8.152957	1.440290	2.230478	-1.956203	6.438393	0.000000	-10.000000	0.266667	-15.883333	605.833313	1023.000000	1023.000000	2046.000000
17.740000	0.013443	7.944862	1.590070	1.921564	-1.984937	6.418165	0.000000	-10.000000	0.291667	-17.166666	596.000000	1023.000000	1023.000000	2046.000000
17.760000	0.013188	7.794289	1.731204	1.555321	-1.962584	6.470347	0.000000	-10.000000	0.325000	-18.366667	583.833313	1023.000000	1023.000000	2046.000000
17.780001	0.012873	7.607716	1.918161	1.186828	-1.939769	6.442495	0.000000	-10.000000	0.366667	-19.633333	577.833313	1023.000000	1023.000000	2046.000000
17.799999	0.012465	7.366528	2.108995	0.713219	-1.882718	6.427033	0.000000	-10.000000	0.400000	-20.700001	571.166687	1023.000000	1023.000000	2046.000000
17.820000	0.011728	6.931284	2.333519	0.133022	-1.819552	6.284295	0.000000	-10.000000	0.425000	-21.716667	564.333313	1023.000000	1023.000000	2046.000000
17.840000	0.010626	6.279844	2.478503	-0.506626	-1.750091	6.058058	0.000000	-10.000000	0.441667	-22.816668	557.000000	1023.000000	1023.000000	2046.000000
17.860001	0.009392	5.550395	2.608305	-1.082949	-1.811362	5.836400	0.000000	-10.000000	0.483333	-23.616667	549.500000	1023.000000	1023.000000	2046.000000
17.879999	0.008464	5.002000	2.693858	-1.475523	-1.727842	5.511508	0.000000	-10.000000	0.516667	-24.600000	541.500000	1023.000000	1023.000000	2046.000000
17.900000	0.007481	4.421270	2.746223	-1.788708	-1.720760	5.184515	0.000000	-10.000000	0.558333	-25.516666	533.333313	1023.000000	1023.000000	2046.000000
17.920000	0.006765	3.998017	2.885192	-1.992316	-1.711921	4.817062	0.000000	-10.000000	0.583333	-26.450001	524.666687	1023.000000	1023.000000	2046.000000
17.940001	0.006004	3.548343	2.990935	-2.169754	-1.778433	4.505595	0.000000	-10.000000	0.616667	-27.233334	516.000000	1023.000000	1023.000000	2046.000000
17.959999	0.005278	3.119469	3.033161	-2.342096	-1.816190	4.244595	0.000000	-10.000000	0.658333	-28.066668	506.833344	1023.000000	1023.000000	2046.000000
17.980000	0.004599	2.717791	3.070065	-2.534798	-1.814441	3.996965	0.000000	-10.000000	0.700000	-28.750000	497.500000	1023.000000	1023.000000	2046.000000
18.000000	0.003958	2.338992	3.117292	-2.710838	-1.856635	3.789172	0.000000	-10.000000	0.750000	-29.550001	488.000000	1023.000000	1023.000000	2046.000000
18.020000	0.003708	2.191388	3.189918	-2.819119	-1.786862	3.607451	0.000000	-10.000000	0.783333	-30.166668	474.666656	1023.000000	1023.000000	2046.000000
18.040001	0.003239	1.914151	3.258261	-2.936917	-1.837654	3.430462	0.000000	-10.000000	0.800000	-30.683334	464.500000	1023.000000	1023.000000	2046.000000
18.059999	0.003027	1.788920	3.350179	-3.021974	-1.794611	3.255326	0.000000	-10.000000	0.816667	-30.916668	454.166656	1023.000000	1023.000000	2046.000000
18.080000	0.002725	1.610706	3.449322	-3.083828	-1.776651	3.021863	0.000000	-10.000000	0.816667	-31.016666	447.500000	1023.000000	1023.000000	2046.000000
18.100000	0.002260	1.335422	3.468666	-3.203965	-1.794699	2.865420	0.000000	-10.000000	0.825000	-31.116667	437.166656	1023.000000	1023.000000	2046.000000
18.120001	0.001793	1.059895	3.528759	-3.330537	-1.812849	2.674522	0.000000	-10.000000	0.825000	-31.316666	426.833344	1023.000000	1023.000000	2046.000000
18.139999	0.001194	0.705768	3.543647	-3.452090	-1.829106	2.443318	0.000000	-10.000000	0.841667	-31.500000	416.166656	1023.000000	1023.000000	2046.000000
18.160000	0.000576	0.340683	3.533579	-3.601150	-1.803853	2.212106	0.000000	-10.000000	0.850000	-31.750000	405.833344	1023.000000	1023.000000	2046.000000
18.180000	-0.000211	-0.124948	3.535392	-3.755448	-1.907371	2.002479	0.000000	-10.000000	0.850000	-31.866667	395.166656	1023.000000	1023.000000	2046.000000
18.200001	-0.000788	-0.465590	3.576060	-3.877486	-1.954182	1.790019	0.000000	-10.000000	0.850000	-31.933332	384.666656	1023.000000	1023.000000	2046.000000
18.219999	-0.001086	-0.641963	3.618154	-3.906794	-1.929986	1.576663	0.000000	-10.000000	0.850000	-32.033333	374.000000	1023.000000	1023.000000	2046.000000
18.240000	-0.001346	-0.795629	3.621705	-3.935460	-2.010049	1.528176	0.000000	-10.000000	0.841667	-32.250000	363.333344	1023.000000	1023.000000	2046.000000
18.260000	-0.001687	-0.997008	3.507908	-3.901707	-2.084698	1.481489	0.000000	-10.000000	0.841667	-32.366669	352.500000	1023.000000	1023.000000	2046.000000
18.280001	-0.002453	-1.449597	3.332157	-4.019279	-2.210383	1.447909	0.000000	-10.000000	0.841667	-32.400002	341.500000	1023.000000	1023.000000	2046.000000
18.299999	-0.003622	-2.140686	3.198637	-4.185998	-2.368695	1.215371	0.000000	-10.000000	0.850000	-32.349998	330.666656	1023.000000	1023.000000	2046.000000
18.320000	-0.004452	-2.630936	3.103694	-4.289344	-2.499928	1.054643	0.000000	-10.000000	0.850000	-32.349998	320.000000	1023.000000	1023.000000	2046.000000
18.340000	-0.004741	-2.802006	2.997629	-4.161267	-2.598566	0.960197	0.000000	-10.000000	0.850000	-32.383335	309.333344	1023.000000	1023.000000	2046.000000
18.360001	-0.004737	-2.799348	2.845308	-4.008183	-2.603816	0.967342	0.000000	-10.000000	0.850000	-32.233334	298.500000	1023.000000	1023.000000	2046.000000
18.379999	-0.005892	-3.481933	2.670179	-4.187216	-2.700088	0.735192	0.000000	-10.000000	0.850000	-32.116669	287.666656	1023.000000	1023.000000	2046.000000
18.400000	-0.007980	-4.715899	2.377279	-4.416404	-2.909586	0.232812	0.000000	-10.000000	0.833333	-31.816666	277.000000	1023.000000	1023.000000	2046.000000
18.420000	-0.010679	-6.311002	1.892928	-4.643710	-3.174869	-0.385351	0.000000	-10.000000	0.800000	-31.283333	266.333344	1023.000000	1023.000000	2046.000000
18.440001	-0.014077	-8.319495	1.221177	-4.888186	-3.593818	-1.058669	0.000000	-10.000000	0.741667	-30.366667	255.833328	1023.000000	1023.000000	2046.000000
18.459999	-0.017457	-10.317108	0.454238	-5.036310	-4.020506	-1.714530	0.000000	-10.000000	0.708333	-29.366667	245.500000	1023.000000	1023.000000	2046.000000
18.480000	-0.020129	-11.896466	-0.171975	-5.161973	-4.431957	-2.130562	0.000000	-10.000000	0.675000	-28.516666	235.833328	1023.000000	1023.000000	2046.000000
18.500000	-0.021883	-12.933025	-0.603498	-5.178736	-4.720511	-2.430280	0.000000	-10.000000	0.650000	-27.833334	226.333328	1023.000000	1023.000000	2046.000000
18.520000	-0.023360	-13.805656	-0.982780	-5.182660	-4.947880	-2.692337	0.000000	-10.000000	0.633333	-27.216667	217.166672	1023.000000	1023.000000	2046.000000
18.540001	-0.024433	-14.440145	-1.272077	-5.165755	-5.090399	-2.911914	0.000000	-10.000000	0.600000	-26.616667	208.000000	1023.000000	1023.000000	2046.000000
18.559999	-0.025493	-15.066195	-1.553242	-5.211663	-5.233287	-3.068002	0.000000	-10.000000	0.583333	-26.150000	199.166672	1023.000000	1023.000000	2046.000000
18.580000	-0.026513	-15.669415	-1.786324	-5.266640	-5.400388	-3.216063	0.000000	-10.000000	0.550000	-25.833334	193.333328	1023.000000	1023.000000	2046.000000
18.600000	-0.027415	-16.202408	-2.044955	-5.330436	-5.506409	-3.320609	0.000000	-10.000000	0.533333	-25.300001	184.833328	1023.000000	1023.000000	2046.000000
18.620001	-0.028124	-16.621283	-2.208951	-5.375924	-5.618515	-3.417893	0.000000	-10.000000	0.525000	-24.666668	176.333328	1023.000000	1023.000000	2046.000000
18.639999	-0.028696	-16.959501	-2.309959	-5.439508	-5.750982	-3.459052	0.000000	-10.000000	0.508333	-23.900000	165.166672	1023.000000	1023.000000	2046.000000
18.660000	-0.029223	-17.270527	-2.387733	-5.544541	-5.859146	-3.479106	0.000000	-10.000000	0.483333	-23.233334	157.166672	1023.000000	1023.000000	2046.000000
18.680000	-0.029469	-17.416050	-2.327860	-5.738003	-5.881175	-3.469012	0.000000	-10.000000	0.441667	-22.650000	149.500000	1023.000000	1023.000000	2046.000000
18.700001	-0.029901	-17.671610	-2.227196	-6.154050	-5.956019	-3.334344	0.000000	-10.000000	0.408333	-22.200001	142.166672	1023.000000	1023.000000	2046.000000
18.719999	-0.030170	-17.830664	-2.074716	-6.591658	-5.962095	-3.202194	0.000000	-10.000000	0.408333	-22.133335	134.666672	1023.000000	1023.000000	2046.000000
18.740000	-0.030158	-17.823130	-1.870963	-6.963243	-5.876080	-3.112844	0.000000	-10.000000	0.408333	-22.233334	127.333336	1023.000000	1023.000000	2046.000000
18.760000	-0.030515	-18.034109	-1.703360	-7.400801	-5.808791	-3.121158	0.000000	-10.000000	0.408333	-22.166668	119.833336	1023.000000	1023.000000	2046.000000
18.780001	-0.030913	-18.269367	-1.515947	-7.828609	-5.782270	-3.142540	0.000000	-10.000000	0.400000	-21.816668	112.500000	1023.000000	1023.000000	2046.000000
18.799999	-0.031764	-18.772724	-1.452880	-8.310743	-5.746057	-3.263043	0.000000	-10.000000	0.383333	-21.333334	105.166664	1023.000000	1023.000000	2046.000000
18.820000	-0.032664	-19.304502	-1.350860	-8.812034	-5.737942	-3.403665	0.000000	-10.000000	0.366667	-20.733334	98.000000	1023.000000	1023.000000	2046.000000
18.840000	-0.033647	-19.885242	-1.300821	-9.256166	-5.808575	-3.519680	0.000000	-10.000000	0.350000	-19.950001	91.166664	1023.000000	1023.000000	2046.000000
18.860001	-0.034283	-20.261168	-1.266695	-9.488043	-5.794896	-3.711532	0.000000	-10.000000	0.333333	-19.050001	84.500000	1023.000000	1023.000000	2046.000000
18.879999	-0.034714	-20.516230	-1.186963	-9.604028	-5.821436	-3.903803	0.000000	-10.000000	0.308333	-18.133333	78.000000	1023.000000	1023.000000	2046.000000
18.900000	-0.035207	-20.807531	-1.136810	-9.746926	-5.859781	-4.064014	0.000000	-10.000000	0.275000	-17.233334	72.000000	1023.000000	1023.000000	2046.000000
18.920000	-0.035528	-20.997156	-1.096200	-9.814070	-5.925417	-4.161469	0.000000	-10.000000	0.258333	-16.266666	66.166664	1023.000000	1023.000000	2046.000000
18.940001	-0.035702	-21.099634	-1.067753	-9.836907	-5.952219	-4.242755	0.000000	-10.000000	0.233333	-15.366667	60.833332	1023.000000	1023.000000	2046.000000
18.959999	-0.035600	-21.039888	-1.026650	-9.837716	-5.965755	-4.209767	0.000000	-10.000000	0.216667	-14.800000	55.666668	1023.000000	1023.000000	2046.000000
18.980000	-0.035570	-21.021904	-0.988841	-9.828104	-6.011479	-4.193480	0.000000	-10.000000	0.208333	-14.333334	50.833332	1023.000000	1023.000000	2046.000000
19.000000	-0.035358	-20.896378	-0.948260	-9.787572	-6.003489	-4.157055	0.000000	-10.000000	0.216667	-13.916667	46.000000	1023.000000	1023.000000	2046.000000
19.020000	-0.035057	-20.718462	-0.922044	-9.723789	-5.931177	-4.141452	0.000000	-10.000000	0.216667	-13.316667	41.333332	1023.000000	1023.000000	2046.000000
19.040001	-0.034759	-20.542692	-0.830337	-9.670206	-5.937824	-4.104325	0.000000	-10.000000	0.191667	-12.833333	36.833332	1023.000000	1023.000000	2046.000000
19.059999	-0.034568	-20.429527	-0.773170	-9.638103	-5.916112	-4.102142	0.000000	-10.000000	0.158333	-12.466666	32.500000	1023.000000	1023.000000	2046.000000
19.080000	-0.034325	-20.286015	-0.727948	-9.590427	-5.946489	-4.021150	0.000000	-10.000000	0.133333	-12.100000	28.166666	1023.000000	1023.000000	2046.000000
19.100000	-0.034018	-20.104349	-0.720977	-9.509589	-5.854080	-4.019703	0.000000	-10.000000	0.133333	-11.650001	24.000000	1023.000000	1023.000000	2046.000000
19.120001	-0.033739	-19.939945	-0.630856	-9.462254	-5.872031	-3.974803	0.000000	-10.000000	0.125000	-11.066667	20.333334	1023.000000	1023.000000	2046.000000
19.139999	-0.033477	-19.785101	-0.582439	-9.413795	-5.826372	-3.962496	0.000000	-10.000000	0.116667	-10.566667	16.666666	1023.000000	1023.000000	2046.000000
19.160000	-0.033226	-19.636799	-0.556316	-9.361225	-5.817608	-3.901651	0.000000	-10.000000	0.100000	-9.983334	13.333333	1023.000000	1023.000000	2046.000000
19.180000	-0.032983	-19.493196	-0.533122	-9.311272	-5.797516	-3.851288	0.000000	-10.000000	0.100000	-9.450001	9.833333	1023.000000	1023.000000	2046.000000
19.200001	-0.032908	-19.448778	-0.519297	-9.267701	-5.820785	-3.840996	0.000000	-10.000000	0.100000	-8.900001	6.666667	1023.000000	1023.000000	2046.000000
19.219999	-0.032554	-19.239157	-0.454533	-9.171203	-5.821658	-3.791763	0.000000	-10.000000	0.091667	-8.416667	3.666667	1023.000000	1023.000000	2046.000000
19.240000	-0.032007	-18.916271	-0.446251	-8.991625	-5.767811	-3.710584	0.000000	-10.000000	0.091667	-7.950000	1.333333	1023.000000	1023.000000	2046.000000
19.260000	-0.031874	-18.837246	-0.524499	-8.840981	-5.826023	-3.645742	0.000000	-10.000000	0.083333	-7.416667	-1.000000	1023.000000	1023.000000	2046.000000
19.280001	-0.032142	-18.996195	-0.658121	-8.775602	-5.957952	-3.604519	0.000000	-10.000000	0.091667	-6.983333	-3.166667	1023.000000	1023.000000	2046.000000
19.299999	-0.032847	-19.412680	-0.833178	-8.825299	-6.095861	-3.658341	0.000000	-10.000000	0.075000	-6.566667	-5.500000	1023.000000	1023.000000	2046.000000
19.320000	-0.033393	-19.735104	-0.950798	-8.847441	-6.232517	-3.704348	0.000000	-10.000000	0.066667	-5.966667	-7.500000	1023.000000	1023.000000	2046.000000
19.340000	-0.033537	-19.820478	-1.071654	-8.676149	-6.319966	-3.752709	0.000000	-10.000000	0.050000	-5.316667	-9.500000	1023.000000	1023.000000	2046.000000
19.360001	-0.032768	-19.365862	-1.123542	-8.322141	-6.318793	-3.601386	0.000000	-10.000000	0.050000	-4.883334	-11.500000	1023.000000	1023.000000	2046.000000
19.379999	-0.032599	-19.266144	-1.238939	-8.244536	-6.307153	-3.475514	0.000000	-10.000000	0.058333	-4.950000	-13.166667	1023.000000	1023.000000	2046.000000
19.400000	-0.032738	-19.348059	-1.289628	-8.235384	-6.282868	-3.540179	0.000000	-10.000000	0.066667	-5.266667	-14.833333	1023.000000	1023.000000	2046.000000
19.420000	-0.033868	-20.016224	-1.528207	-8.278470	-6.386262	-3.823285	0.000000	-10.000000	0.066667	-4.666667	-16.500000	1023.000000	1023.000000	2046.000000
19.440001	-0.035592	-21.035095	-1.879831	-8.356704	-6.523920	-4.274641	0.000000	-10.000000	0.050000	-2.483333	-18.000000	1023.000000	1023.000000	2046.000000
19.459999	-0.037989	-22.451452	-2.472961	-8.439408	-6.770748	-4.768335	0.000000	-10.000000	0.025000	0.650000	-18.833334	1023.000000	1023.000000	2046.000000
19.480000	-0.040116	-23.708275	-3.094126	-8.443810	-7.049029	-5.121310	0.000000	-10.000000	0.000000	3.900000	-19.000000	1023.000000	1023.000000	2046.000000
19.500000	-0.041362	-24.445141	-3.506917	-8.345913	-7.304035	-5.288276	0.000000	-10.000000	-0.008333	6.400000	-19.000000	1023.000000	1023.000000	2046.000000
19.520000	-0.041815	-24.712433	-3.758577	-8.239052	-7.400001	-5.314803	0.000000	-10.000000	-0.008333	8.433333	-19.000000	1023.000000	1023.000000	2046.000000
19.540001	-0.041947	-24.790710	-3.953689	-8.052723	-7.451016	-5.333282	0.000000	-10.000000	-0.016667	9.966667	-19.000000	1023.000000	1023.000000	2046.000000
19.559999	-0.041767	-24.684074	-4.078598	-7.878584	-7.450109	-5.276783	0.000000	-10.000000	-0.041667	11.133333	-19.000000	1023.000000	1023.000000	2046.000000
19.580000	-0.041388	-24.460218	-4.122855	-7.734714	-7.444447	-5.158203	0.000000	-10.000000	-0.083333	12.533334	-19.000000	1023.000000	1023.000000	2046.000000
19.600000	-0.041008	-24.235474	-4.247169	-7.548714	-7.384225	-5.055366	0.000000	-10.000000	-0.108333	14.100000	-11.833333	1023.000000	1023.000000	2046.000000
19.620001	-0.040399	-23.875605	-4.223866	-7.405697	-7.340948	-4.905094	0.000000	-10.000000	-0.125000	15.716667	2.833333	1023.000000	1023.000000	2046.000000
19.639999	-0.039625	-23.418598	-4.153913	-7.223229	-7.336329	-4.705128	0.000000	-10.000000	-0.150000	17.216667	19.333334	1023.000000	1023.000000	2046.000000
19.660000	-0.038587	-22.805019	-4.015785	-7.038513	-7.255669	-4.495053	0.000000	-10.000000	-0.191667	18.450001	30.666666	1023.000000	1023.000000	2046.000000
19.680000	-0.037314	-22.052616	-3.816066	-6.934436	-7.131573	-4.170542	0.000000	-10.000000	-0.250000	19.866667	36.500000	1023.000000	1023.000000	2046.000000
19.700001	-0.036060	-21.311239	-3.542752	-6.936040	-7.013019	-3.819428	0.000000	-10.000000	-0.291667	21.183334	42.833332	1023.000000	1023.000000	2046.000000
19.719999	-0.034707	-20.511667	-3.160201	-7.085559	-6.850255	-3.415653	0.000000	-10.000000	-0.325000	22.483334	49.666668	1023.000000	1023.000000	2046.000000
19.740000	-0.033188	-19.614159	-2.767588	-7.182421	-6.650784	-3.013364	0.000000	-10.000000	-0.350000	23.350000	57.166668	1023.000000	1023.000000	2046.000000
19.760000	-0.031635	-18.696106	-2.293877	-7.369995	-6.398415	-2.633818	0.000000	-10.000000	-0.383333	24.333334	65.000000	1023.000000	1023.000000	2046.000000
19.780001	-0.030369	-17.947947	-1.880702	-7.562964	-6.156359	-2.347922	0.000000	-10.000000	-0.433333	25.450001	73.000000	1023.000000	1023.000000	2046.000000
19.799999	-0.029428	-17.391781	-1.502055	-7.842710	-5.939409	-2.107606	0.000000	-10.000000	-0.466667	26.650000	81.166664	1023.000000	1023.000000	2046.000000
19.820000	-0.028680	-16.950174	-1.208380	-8.038505	-5.733333	-1.969957	0.000000	-10.000000	-0.500000	27.766666	89.666664	1023.000000	1023.000000	2046.000000
19.840000	-0.027844	-16.456009	-0.947748	-8.135414	-5.581189	-1.791658	0.000000	-10.000000	-0.541667	28.583334	98.833336	1023.000000	1023.000000	2046.000000
19.860001	-0.027013	-15.964396	-0.703969	-8.183990	-5.399446	-1.676991	0.000000	-10.000000	-0.591667	29.566668	108.166664	1023.000000	1023.000000	2046.000000
19.879999	-0.026029	-15.383017	-0.478422	-8.124065	-5.241688	-1.538841	0.000000	-10.000000	-0.641667	30.316668	117.833336	1023.000000	1023.000000	2046.000000
19.900000	-0.024738	-14.619920	-0.252337	-7.938655	-5.049881	-1.379047	0.000000	-10.000000	-0.666667	31.300001	127.666664	1023.000000	1023.000000	2046.000000
19.920000	-0.023442	-13.854368	0.002107	-7.749713	-4.904869	-1.201892	0.000000	-10.000000	-0.700000	32.033333	138.000000	1023.000000	1023.000000	2046.000000
19.940001	-0.022016	-13.011664	0.218623	-7.515570	-4.761620	-0.953098	0.000000	-10.000000	-0.733333	32.783333	148.666672	1023.000000	1023.000000	2046.000000
19.959999	-0.020466	-12.095370	0.424036	-7.222624	-4.628556	-0.668225	0.000000	-10.000000	-0.758333	33.033333	159.500000	1023.000000	1023.000000	2046.000000
19.980000	-0.018760	-11.087134	0.651891	-6.944652	-4.465006	-0.329368	0.000000	-10.000000	-0.791667	33.316669	170.500000	1023.000000	1023.000000	2046.000000
20.000000	-0.016848	-9.957203	0.881701	-6.610138	-4.247518	0.018753	0.000000	-10.000000	-0.791667	33.750000	181.666672	1023.000000	1023.000000	2046.000000
20.020000	-0.014974	-8.849648	1.160257	-6.310588	-4.095572	0.396256	0.000000	-10.000000	-0.783333	33.966667	192.833328	1023.000000	1023.000000	2046.000000
20.040001	-0.012886	-7.615406	1.467214	-5.967311	-3.911476	0.796167	0.000000	-10.000000	-0.775000	34.350002	204.166672	1023.000000	1023.000000	2046.000000
20.059999	-0.010914	-6.450450	1.642357	-5.593619	-3.666056	1.166868	0.000000	-10.000000	-0.783333	34.233334	215.500000	1023.000000	1023.000000	2046.000000
20.080000	-0.008869	-5.241727	1.905630	-5.230938	-3.470401	1.553983	0.000000	-10.000000	-0.816667	34.783333	227.000000	1023.000000	1023.000000	2046.000000
20.100000	-0.006893	-4.073957	2.158543	-4.892890	-3.251049	1.911438	0.000000	-10.000000	-0.833333	34.983334	238.500000	1023.000000	1023.000000	2046.000000
20.120001	-0.004864	-2.874838	2.434749	-4.547498	-3.006229	2.244140	0.000000	-10.000000	-0.866667	35.483334	250.166672	1023.000000	1023.000000	2046.000000
20.139999	-0.002921	-1.726053	2.691849	-4.212218	-2.824773	2.619090	0.000000	-10.000000	-0.891667	35.700001	262.000000	1023.000000	1023.000000	2046.000000
20.160000	-0.000890	-0.526140	2.915068	-3.835774	-2.590727	2.985293	0.000000	-10.000000	-0.933333	36.316666	274.000000	1023.000000	1023.000000	2046.000000
20.180000	0.001003	0.592953	3.125387	-3.497786	-2.392996	3.358349	0.000000	-10.000000	-0.958333	36.700001	286.000000	1023.000000	1023.000000	2046.000000
20.200001	0.002900	1.714088	3.355263	-3.164379	-2.200776	3.723979	0.000000	-10.000000	-0.983333	37.466667	298.000000	1023.000000	1023.000000	2046.000000
20.219999	0.004815	2.845713	3.591595	-2.839137	-2.008346	4.101601	0.000000	-10.000000	-0.991667	37.650002	310.333344	1023.000000	1023.000000	2046.000000
20.240000	0.006632	3.919378	3.805537	-2.480789	-1.831693	4.426323	0.000000	-10.000000	-0.983333	38.016666	322.833344	1023.000000	1023.000000	2046.000000
20.260000	0.008188	4.839042	3.926537	-2.067207	-1.721526	4.701238	0.000000	-10.000000	-0.991667	38.066666	335.500000	1023.000000	1023.000000	2046.000000
20.280001	0.009259	5.471991	3.991018	-1.765696	-1.650955	4.897624	0.000000	-10.000000	-0.975000	38.416668	348.166656	1023.000000	1023.000000	2046.000000
20.299999	0.009669	5.714355	3.883261	-1.529909	-1.597263	4.958266	0.000000	-10.000000	-1.008333	38.533333	361.000000	1023.000000	1023.000000	2046.000000
20.320000	0.010009	5.915390	3.790401	-1.332860	-1.590034	5.047884	0.000000	-10.000000	-1.016667	38.766666	373.833344	1023.000000	1023.000000	2046.000000
20.340000	0.010539	6.228298	3.755312	-1.168179	-1.599035	5.240200	0.000000	-10.000000	-1.016667	38.783337	386.666656	1023.000000	1023.000000	2046.000000
20.360001	0.012020	7.103662	3.870045	-0.817787	-1.607276	5.658680	0.000000	-10.000000	-0.983333	38.800003	399.500000	1023.000000	1023.000000	2046.000000
20.379999	0.014317	8.461159	3.934803	-0.153396	-1.430335	6.110087	0.000000	-10.000000	-0.950000	38.250000	412.500000	1023.000000	1023.000000	2046.000000
20.400000	0.016929	10.004868	3.958646	0.578300	-1.246792	6.714714	0.000000	-10.000000	-0.925000	37.900002	425.333344	1023.000000	1023.000000	2046.000000
20.420000	0.018227	10.772006	3.933570	0.970277	-1.105903	6.974062	0.000000	-10.000000	-0.883333	37.116669	438.166656	1023.000000	1023.000000	2046.000000
20.440001	0.018219	10.767459	3.794213	1.128624	-1.003152	6.847773	0.000000	-10.000000	-0.858333	36.483334	450.666656	1023.000000	1023.000000	2046.000000
20.459999	0.016507	9.755467	3.325198	1.087036	-1.055254	6.398487	0.000000	-10.000000	-0.825000	35.783333	463.000000	1023.000000	1023.000000	2046.000000
20.480000	0.014560	8.604731	2.862244	1.039478	-1.360505	6.063512	0.000000	-10.000000	-0.783333	34.799999	475.000000	1023.000000	1023.000000	2046.000000
20.500000	0.013057	7.716933	2.389485	0.993076	-1.615409	5.949781	0.000000	-10.000000	-0.725000	33.950001	486.833344	1023.000000	1023.000000	2046.000000
20.520000	0.012303	7.270845	2.055595	1.024788	-1.729617	5.920079	0.000000	-10.000000	-0.675000	32.799999	498.333344	1023.000000	1023.000000	2046.000000
20.540001	0.012181	7.198875	1.838340	1.136550	-1.760626	5.984611	0.000000	-10.000000	-0.650000	32.299999	509.500000	1023.000000	1023.000000	2046.000000
20.559999	0.012618	7.457526	1.779988	1.380825	-1.734979	6.031692	0.000000	-10.000000	-0.600000	31.383333	520.333313	1023.000000	1023.000000	2046.000000
20.580000	0.013091	7.736867	1.699515	1.643262	-1.727412	6.121501	0.000000	-10.000000	-0.575000	30.716667	527.500000	1023.000000	1023.000000	2046.000000
20.600000	0.013534	7.998653	1.681811	1.870116	-1.762173	6.208898	0.000000	-10.000000	-0.500000	29.183334	537.833313	1023.000000	1023.000000	2046.000000
20.620001	0.014093	8.329164	1.697502	2.124725	-1.807402	6.314339	0.000000	-10.000000	-0.400000	27.233334	547.666687	1023.000000	1023.000000	2046.000000
20.639999	0.014510	8.575542	1.670195	2.303400	-1.831712	6.433661	0.000000	-10.000000	-0.275000	24.233334	560.333313	1023.000000	1023.000000	2046.000000
20.660000	0.014923	8.819385	1.627393	2.486210	-1.848917	6.554698	0.000000	-10.000000	-0.166667	21.000000	568.833313	1023.000000	1023.000000	2046.000000
20.680000	0.015343	9.067967	1.643371	2.640928	-1.878343	6.662011	0.000000	-10.000000	-0.083333	17.283333	576.500000	1023.000000	1023.000000	2046.000000
20.700001	0.015646	9.247077	1.676142	2.683671	-1.888741	6.776005	0.000000	-10.000000	-0.008333	13.050000	583.000000	1023.000000	1023.000000	2046.000000
20.719999	0.015944	9.422717	1.816415	2.588131	-1.908175	6.926346	0.000000	-10.000000	0.041667	7.166667	588.166687	1023.000000	1023.000000	2046.000000
20.740000	0.015920	9.408799	1.896227	2.324351	-1.849228	7.037450	0.000000	-10.000000	0.083333	1.066667	591.666687	1023.000000	1023.000000	2046.000000
20.760000	0.015882	9.385981	2.098387	2.064203	-1.903587	7.126976	0.000000	-10.000000	0.108333	-5.266667	593.500000	1023.000000	1023.000000	2046.000000
20.780001	0.015876	9.382639	2.262744	1.750467	-1.799622	7.169049	0.000000	-10.000000	0.166667	-10.050000	594.000000	1023.000000	1023.000000	2046.000000
20.799999	0.015746	9.306101	2.501070	1.325185	-1.720313	7.200159	0.000000	-10.000000	0.216667	-13.883334	594.000000	1023.000000	1023.000000	2046.000000
20.820000	0.015423	9.115082	2.781341	0.833867	-1.650371	7.150246	0.000000	-10.000000	0.266667	-16.350000	594.000000	1023.000000	1023.000000	2046.000000
20.840000	0.014530	8.587361	2.912745	0.242409	-1.583068	7.015275	0.000000	-10.000000	0.283333	-17.466667	586.500000	1023.000000	1023.000000	2046.000000
20.860001	0.013448	7.947643	2.983540	-0.308779	-1.547183	6.820065	0.000000	-10.000000	0.291667	-18.183334	577.000000	1023.000000	1023.000000	2046.000000
20.879999	0.012661	7.482599	3.085309	-0.638292	-1.577302	6.612884	0.000000	-10.000000	0.333333	-18.900000	565.500000	1023.000000	1023.000000	2046.000000
20.900000	0.012104	7.153610	3.146225	-0.897928	-1.510487	6.415801	0.000000	-10.000000	0.366667	-19.716667	559.333313	1023.000000	1023.000000	2046.000000
20.920000	0.011556	6.829608	3.227749	-1.046943	-1.498566	6.147368	0.000000	-10.000000	0.408333	-20.750000	552.833313	1023.000000	1023.000000	2046.000000
20.940001	0.010966	6.481173	3.340981	-1.194520	-1.572083	5.906795	0.000000	-10.000000	0.425000	-21.633333	546.000000	1023.000000	1023.000000	2046.000000
20.959999	0.010336	6.108781	3.361842	-1.337576	-1.623662	5.708178	0.000000	-10.000000	0.441667	-22.683334	538.666687	1023.000000	1023.000000	2046.000000
20.980000	0.009932	5.870040	3.396397	-1.443121	-1.603296	5.520060	0.000000	-10.000000	0.483333	-23.666666	531.000000	1023.000000	1023.000000	2046.000000
21.000000	0.009538	5.636884	3.452420	-1.577916	-1.629174	5.391554	0.000000	-10.000000	0.516667	-24.566668	523.000000	1023.000000	1023.000000	2046.000000
21.020000	0.009249	5.466066	3.504374	-1.691731	-1.615825	5.269248	0.000000	-10.000000	0.550000	-25.516666	514.833313	1023.000000	1023.000000	2046.000000
21.040001	0.009092	5.373591	3.616296	-1.743194	-1.630722	5.131211	0.000000	-10.000000	0.558333	-26.283335	506.500000	1023.000000	1023.000000	2046.000000
21.059999	0.008926	5.275324	3.722906	-1.795776	-1.629964	4.978159	0.000000	-10.000000	0.591667	-27.016668	497.833344	1023.000000	1023.000000	2046.000000
21.080000	0.008674	5.126277	3.787270	-1.852253	-1.582759	4.774019	0.000000	-10.000000	0.633333	-27.766668	488.833344	1023.000000	1023.000000	2046.000000
21.100000	0.008334	4.925421	3.891576	-1.977265	-1.584045	4.595156	0.000000	-10.000000	0.666667	-28.383333	479.500000	1023.000000	1023.000000	2046.000000
21.120001	0.007837	4.631660	3.923104	-2.068881	-1.604463	4.381900	0.000000	-10.000000	0.691667	-29.150000	470.000000	1023.000000	1023.000000	2046.000000
21.139999	0.007410	4.379048	3.997719	-2.225570	-1.558557	4.165456	0.000000	-10.000000	0.716667	-29.450001	460.333344	1023.000000	1023.000000	2046.000000
21.160000	0.006695	3.956505	4.033527	-2.375101	-1.613176	3.911255	0.000000	-10.000000	0.758333	-30.133333	450.500000	1023.000000	1023.000000	2046.000000
21.180000	0.006141	3.629195	4.032624	-2.522200	-1.589894	3.708664	0.000000	-10.000000	0.783333	-30.366667	440.500000	1023.000000	1023.000000	2046.000000
21.200001	0.005271	3.115228	3.994237	-2.727048	-1.638500	3.486539	0.000000	-10.000000	0.800000	-30.916668	430.333344	1023.000000	1023.000000	2046.000000
21.219999	0.004413	2.607811	3.996233	-2.926160	-1.720263	3.258001	0.000000	-10.000000	0.800000	-31.100000	420.000000	1023.000000	1023.000000	2046.000000
21.240000	0.003772	2.228974	4.026073	-3.054420	-1.767635	3.024957	0.000000	-10.000000	0.800000	-31.400000	409.500000	1023.000000	1023.000000	2046.000000
21.260000	0.003366	1.989091	4.041161	-3.122693	-1.776653	2.847276	0.000000	-10.000000	0.808333	-31.500000	399.000000	1023.000000	1023.000000	2046.000000
21.280001	0.003131	1.850206	4.054470	-3.122911	-1.802939	2.721587	0.000000	-10.000000	0.808333	-31.600000	388.500000	1023.000000	1023.000000	2046.000000
21.299999	0.002619	1.548091	3.937266	-3.152656	-1.898983	2.662464	0.000000	-10.000000	0.808333	-31.533335	378.000000	1023.000000	1023.000000	2046.000000
21.320000	0.001688	0.997542	3.793889	-3.325236	-2.059489	2.588379	0.000000	-10.000000	0.791667	-31.400000	367.500000	1023.000000	1023.000000	2046.000000
21.340000	0.000613	0.362448	3.643244	-3.450654	-2.164078	2.333936	0.000000	-10.000000	0.783333	-31.016666	357.000000	1023.000000	1023.000000	2046.000000
21.360001	-0.000115	-0.068054	3.631819	-3.537155	-2.304873	2.142155	0.000000	-10.000000	0.783333	-30.650000	346.666656	1023.000000	1023.000000	2046.000000
21.379999	-0.000305	-0.180252	3.513119	-3.395553	-2.375434	2.077616	0.000000	-10.000000	0.758333	-30.250000	336.500000	1023.000000	1023.000000	2046.000000
21.400000	-0.000512	-0.302497	3.376248	-3.293135	-2.389823	2.004213	0.000000	-10.000000	0.766667	-30.066668	326.500000	1023.000000	1023.000000	2046.000000
21.420000	-0.001694	-1.001212	3.204851	-3.452768	-2.476547	1.723251	0.000000	-10.000000	0.758333	-30.166668	316.500000	1023.000000	1023.000000	2046.000000
21.440001	-0.003886	-2.296351	2.901608	-3.741517	-2.648859	1.192418	0.000000	-10.000000	0.750000	-29.900000	306.500000	1023.000000	1023.000000	2046.000000
21.459999	-0.006905	-4.081031	2.389514	-4.020199	-2.957585	0.507239	0.000000	-10.000000	0.708333	-29.433334	296.500000	1023.000000	1023.000000	2046.000000
21.480000	-0.010335	-6.108132	1.674210	-4.216016	-3.333543	-0.232782	0.000000	-10.000000	0.650000	-28.483334	286.500000	1023.000000	1023.000000	2046.000000
21.500000	-0.013714	-8.105248	0.899557	-4.385168	-3.738885	-0.880753	0.000000	-10.000000	0.641667	-27.750000	276.833344	1023.000000	1023.000000	2046.000000
21.520000	-0.016111	-9.521480	0.344515	-4.458995	-4.123657	-1.283342	0.000000	-10.000000	0.600000	-26.833334	267.500000	1023.000000	1023.000000	2046.000000
21.540001	-0.017812	-10.526631	-0.049530	-4.482157	-4.392561	-1.602383	0.000000	-10.000000	0.583333	-26.116667	258.666656	1023.000000	1023.000000	2046.000000
21.559999	-0.019171	-11.329952	-0.410054	-4.519101	-4.567963	-1.832835	0.000000	-10.000000	0.533333	-25.300001	249.833328	1023.000000	1023.000000	2046.000000
21.580000	-0.020249	-11.966876	-0.691081	-4.501542	-4.739645	-2.034608	0.000000	-10.000000	0.516667	-24.816668	244.000000	1023.000000	1023.000000	2046.000000
21.600000	-0.021407	-12.651488	-0.968376	-4.548991	-4.923797	-2.210324	0.000000	-10.000000	0.500000	-24.350000	235.666672	1023.000000	1023.000000	2046.000000
21.620001	-0.022423	-13.252193	-1.206987	-4.615783	-5.049188	-2.380236	0.000000	-10.000000	0.500000	-23.950001	227.666672	1023.000000	1023.000000	2046.000000
21.639999	-0.023171	-13.694016	-1.371641	-4.689300	-5.178055	-2.455020	0.000000	-10.000000	0.491667	-23.566668	217.000000	1023.000000	1023.000000	2046.000000
21.660000	-0.023935	-14.145525	-1.566696	-4.710264	-5.285980	-2.582585	0.000000	-10.000000	0.483333	-23.216667	209.166672	1023.000000	1023.000000	2046.000000
21.680000	-0.024505	-14.482418	-1.649278	-4.808372	-5.406495	-2.618273	0.000000	-10.000000	0.458333	-22.966667	201.500000	1023.000000	1023.000000	2046.000000
21.700001	-0.025037	-14.797142	-1.690082	-4.943033	-5.537967	-2.626060	0.000000	-10.000000	0.450000	-22.866667	193.833328	1023.000000	1023.000000	2046.000000
21.719999	-0.025538	-15.093064	-1.686628	-5.220002	-5.583679	-2.602755	0.000000	-10.000000	0.433333	-22.650002	186.166672	1023.000000	1023.000000	2046.000000
21.740000	-0.025944	-15.332757	-1.537241	-5.641762	-5.627099	-2.526655	0.000000	-10.000000	0.441667	-22.866667	178.500000	1023.000000	1023.000000	2046.000000
21.760000	-0.026386	-15.594348	-1.403122	-6.118062	-5.622540	-2.450623	0.000000	-10.000000	0.458333	-23.150000	170.833328	1023.000000	1023.000000	2046.000000
21.780001	-0.026615	-15.729736	-1.256501	-6.542264	-5.552684	-2.378287	0.000000	-10.000000	0.466667	-23.566668	163.000000	1023.000000	1023.000000	2046.000000
21.799999	-0.026865	-15.877232	-0.998430	-6.956133	-5.508563	-2.414106	0.000000	-10.000000	0.466667	-23.733334	155.166672	1023.000000	1023.000000	2046.000000
21.820000	-0.027394	-16.189674	-0.853456	-7.408759	-5.434551	-2.492908	0.000000	-10.000000	0.433333	-23.566668	147.500000	1023.000000	1023.000000	2046.000000
21.840000	-0.028389	-16.777819	-0.745977	-7.965779	-5.433418	-2.632643	0.000000	-10.000000	0.416667	-23.233334	139.833328	1023.000000	1023.000000	2046.000000
21.860001	-0.029469	-17.416019	-0.681066	-8.502397	-5.468765	-2.763792	0.000000	-10.000000	0.400000	-22.650000	132.000000	1023.000000	1023.000000	2046.000000
21.879999	-0.030423	-17.979828	-0.681345	-8.865932	-5.471025	-2.961524	0.000000	-10.000000	0.400000	-21.833334	124.333336	1023.000000	1023.000000	2046.000000
21.900000	-0.031054	-18.352909	-0.590456	-9.068063	-5.512629	-3.181762	0.000000	-10.000000	0.383333	-21.266666	117.000000	1023.000000	1023.000000	2046.000000
21.920000	-0.031553	-18.648087	-0.549378	-9.237061	-5.516306	-3.345341	0.000000	-10.000000	0.366667	-20.500000	110.000000	1023.000000	1023.000000	2046.000000
21.940001	-0.032146	-18.998531	-0.476259	-9.412143	-5.593252	-3.516878	0.000000	-10.000000	0.333333	-19.866667	103.166664	1023.000000	1023.000000	2046.000000
21.959999	-0.032515	-19.216469	-0.485738	-9.469796	-5.600801	-3.660135	0.000000	-10.000000	0.316667	-18.933334	96.500000	1023.000000	1023.000000	2046.000000
21.980000	-0.032783	-19.374622	-0.491803	-9.528979	-5.629063	-3.724777	0.000000	-10.000000	0.283333	-18.300001	90.000000	1023.000000	1023.000000	2046.000000
22.000000	-0.032864	-19.422482	-0.447741	-9.540111	-5.658525	-3.776105	0.000000	-10.000000	0.266667	-17.800001	83.833336	1023.000000	1023.000000	2046.000000
22.020000	-0.032868	-19.425167	-0.396446	-9.549833	-5.715551	-3.763338	0.000000	-10.000000	0.250000	-17.450001	78.000000	1023.000000	1023.000000	2046.000000
22.040001	-0.032886	-19.435665	-0.387770	-9.549708	-5.740787	-3.757399	0.000000	-10.000000	0.250000	-17.016668	72.333336	1023.000000	1023.000000	2046.000000
22.059999	-0.032681	-19.314505	-0.330240	-9.519029	-5.773740	-3.691496	0.000000	-10.000000	0.250000	-16.466667	66.666664	1023.000000	1023.000000	2046.000000
22.080000	-0.032513	-19.215124	-0.340473	-9.459144	-5.690013	-3.725494	0.000000	-10.000000	0.233333	-15.900001	61.000000	1023.000000	1023.000000	2046.000000
22.100000	-0.032237	-19.051792	-0.250457	-9.427138	-5.719151	-3.655045	0.000000	-10.000000	0.225000	-15.566667	55.666668	1023.000000	1023.000000	2046.000000
22.120001	-0.032031	-18.930157	-0.185228	-9.374350	-5.741074	-3.629505	0.000000	-10.000000	0.216667	-15.100000	50.500000	1023.000000	1023.000000	2046.000000
22.139999	-0.031814	-18.801903	-0.174471	-9.333005	-5.660448	-3.633979	0.000000	-10.000000	0.216667	-14.600000	45.500000	1023.000000	1023.000000	2046.000000
22.160000	-0.031634	-18.695879	-0.094203	-9.296591	-5.712282	-3.592803	0.000000	-10.000000	0.208333	-13.883333	40.666668	1023.000000	1023.000000	2046.000000
22.180000	-0.031481	-18.605425	-0.116525	-9.234562	-5.634993	-3.619345	0.000000	-10.000000	0.183333	-13.266667	35.833332	1023.000000	1023.000000	2046.000000
22.200001	-0.031334	-18.518211	-0.083346	-9.187382	-5.631832	-3.615653	0.000000	-10.000000	0.166667	-12.683333	31.333334	1023.000000	1023.000000	2046.000000
22.219999	-0.031191	-18.434069	-0.074147	-9.163305	-5.638570	-3.558046	0.000000	-10.000000	0.141667	-12.033334	27.000000	1023.000000	1023.000000	2046.000000
22.240000	-0.031116	-18.389688	-0.071510	-9.102354	-5.643461	-3.572363	0.000000	-10.000000	0.133333	-11.483334	23.000000	1023.000000	1023.000000	2046.000000
22.260000	-0.031079	-18.367966	-0.078278	-9.088710	-5.648371	-3.552605	0.000000	-10.000000	0.116667	-10.833334	19.333334	1023.000000	1023.000000	2046.000000
22.280001	-0.031075	-18.365540	-0.076655	-9.070565	-5.705853	-3.512468	0.000000	-10.000000	0.108333	-10.283334	15.666667	1023.000000	1023.000000	2046.000000
22.299999	-0.031049	-18.350086	-0.073982	-9.040063	-5.741765	-3.494275	0.000000	-10.000000	0.091667	-9.633333	12.333333	1023.000000	1023.000000	2046.000000
22.320000	-0.030908	-18.266573	-0.086136	-8.970417	-5.726254	-3.483764	0.000000	-10.000000	0.091667	-9.166667	9.000000	1023.000000	1023.000000	2046.000000
22.340000	-0.030635	-18.105532	-0.068397	-8.876626	-5.713756	-3.446753	0.000000	-10.000000	0.091667	-8.750000	6.000000	1023.000000	1023.000000	2046.000000
22.360001	-0.030429	-17.983648	-0.080092	-8.762349	-5.761627	-3.379581	0.000000	-10.000000	0.091667	-8.350000	3.166667	1023.000000	1023.000000	2046.000000
22.379999	-0.030626	-18.099857	-0.235570	-8.668164	-5.808054	-3.388070	0.000000	-10.000000	0.091667	-7.916667	0.666667	1023.000000	1023.000000	2046.000000
22.400000	-0.031220	-18.451014	-0.454001	-8.639107	-5.905527	-3.452379	0.000000	-10.000000	0.091667	-7.433333	-1.666667	1023.000000	1023.000000	2046.000000
22.420000	-0.032403	-19.149883	-0.679009	-8.754465	-6.131920	-3.584488	0.000000	-10.000000	0.091667	-7.033333	-4.000000	1023.000000	1023.000000	2046.000000
22.440001	-0.033149	-19.591217	-0.786001	-8.818316	-6.327552	-3.659348	0.000000	-10.000000	0.083333	-6.550000	-6.333333	1023.000000	1023.000000	2046.000000
22.459999	-0.033297	-19.678295	-0.950347	-8.647694	-6.415192	-3.665063	0.000000	-10.000000	0.066667	-6.033333	-8.500000	1023.000000	1023.000000	2046.000000
22.480000	-0.032779	-19.372244	-1.099334	-8.318301	-6.419852	-3.534756	0.000000	-10.000000	0.066667	-5.716667	-10.500000	1023.000000	1023.000000	2046.000000
22.500000	-0.032634	-19.286564	-1.173467	-8.289813	-6.413284	-3.410001	0.000000	-10.000000	0.075000	-5.783334	-12.500000	1023.000000	1023.000000	2046.000000
22.520000	-0.032822	-19.397707	-1.251348	-8.282199	-6.403853	-3.460306	0.000000	-10.000000	0.075000	-5.866667	-14.500000	1023.000000	1023.000000	2046.000000
22.540001	-0.033944	-20.060810	-1.499674	-8.321819	-6.488988	-3.750329	0.000000	-10.000000	0.066667	-4.816667	-16.500000	1023.000000	1023.000000	2046.000000
22.559999	-0.035590	-21.033951	-1.825585	-8.366743	-6.619600	-4.222023	0.000000	-10.000000	0.033333	-2.033333	-18.000000	1023.000000	1023.000000	2046.000000
22.580000	-0.037945	-22.425312	-2.409611	-8.434198	-6.879210	-4.702291	0.000000	-10.000000	0.025000	0.966667	-18.833334	1023.000000	1023.000000	2046.000000
22.600000	-0.040151	-23.729534	-3.039333	-8.444981	-7.136166	-5.109055	0.000000	-10.000000	0.016667	3.500000	-19.000000	1023.000000	1023.000000	2046.000000
22.620001	-0.041341	-24.432570	-3.427918	-8.376162	-7.377843	-5.250648	0.000000	-10.000000	0.008333	4.933333	-19.000000	1023.000000	1023.000000	2046.000000
22.639999	-0.041882	-24.752197	-3.698205	-8.217048	-7.503977	-5.332967	0.000000	-10.000000	0.000000	6.383334	-19.000000	1023.000000	1023.000000	2046.000000
22.660000	-0.042012	-24.829279	-3.895329	-8.056108	-7.532483	-5.345358	0.000000	-10.000000	-0.016667	7.683333	-19.000000	1023.000000	1023.000000	2046.000000
22.680000	-0.041893	-24.758741	-4.019013	-7.880126	-7.524624	-5.334978	0.000000	-10.000000	-0.016667	9.083334	-19.000000	1023.000000	1023.000000	2046.000000
22.700001	-0.041618	-24.596067	-4.103430	-7.759847	-7.541443	-5.191348	0.000000	-10.000000	-0.041667	10.600000	-19.000000	1023.000000	1023.000000	2046.000000
22.719999	-0.041284	-24.398670	-4.160285	-7.624654	-7.513155	-5.100576	0.000000	-10.000000	-0.066667	12.266666	-19.000000	1023.000000	1023.000000	2046.000000
22.740000	-0.040723	-24.067520	-4.155875	-7.464262	-7.470981	-4.976402	0.000000	-10.000000	-0.116667	13.900000	-11.833333	1023.000000	1023.000000	2046.000000
22.760000	-0.040091	-23.693726	-4.135742	-7.339762	-7.436411	-4.781811	0.000000	-10.000000	-0.141667	15.533334	3.000000	1023.000000	1023.000000	2046.000000
22.780001	-0.039154	-23.139891	-4.046524	-7.145916	-7.349554	-4.597897	0.000000	-10.000000	-0.183333	16.983334	19.666666	1023.000000	1023.000000	2046.000000
22.799999	-0.038046	-22.484957	-3.811628	-7.074813	-7.318884	-4.279631	0.000000	-10.000000	-0.200000	18.166668	31.000000	1023.000000	1023.000000	2046.000000
22.820000	-0.036736	-21.711210	-3.526756	-7.130699	-7.149981	-3.903774	0.000000	-10.000000	-0.233333	19.183334	37.000000	1023.000000	1023.000000	2046.000000
22.840000	-0.035679	-21.086248	-3.212796	-7.334239	-7.031817	-3.507397	0.000000	-10.000000	-0.241667	20.016666	43.166668	1023.000000	1023.000000	2046.000000
22.860001	-0.034346	-20.298643	-2.802206	-7.463672	-6.838408	-3.194356	0.000000	-10.000000	-0.275000	20.800001	49.833332	1023.000000	1023.000000	2046.000000
22.879999	-0.032931	-19.462486	-2.359437	-7.625634	-6.600466	-2.876949	0.000000	-10.000000	-0.300000	21.600000	56.500000	1023.000000	1023.000000	2046.000000
22.900000	-0.031909	-18.858229	-1.987209	-7.926843	-6.370403	-2.573774	0.000000	-10.000000	-0.333333	22.433334	63.666668	1023.000000	1023.000000	2046.000000
22.920000	-0.031199	-18.438377	-1.690668	-8.174025	-6.155053	-2.418632	0.000000	-10.000000	-0.350000	23.416668	71.166664	1023.000000	1023.000000	2046.000000
22.940001	-0.030476	-18.011444	-1.363729	-8.393336	-5.981713	-2.272666	0.000000	-10.000000	-0.391667	24.400000	78.833336	1023.000000	1023.000000	2046.000000
22.959999	-0.029780	-17.599974	-1.121995	-8.558658	-5.813138	-2.106182	0.000000	-10.000000	-0.441667	25.516666	86.833336	1023.000000	1023.000000	2046.000000
22.980000	-0.029005	-17.142128	-0.892064	-8.600499	-5.654746	-1.994819	0.000000	-10.000000	-0.491667	26.383333	95.000000	1023.000000	1023.000000	2046.000000
23.000000	-0.028045	-16.574579	-0.631649	-8.548322	-5.527004	-1.867604	0.000000	-10.000000	-0.516667	27.299999	103.666664	1023.000000	1023.000000	2046.000000
23.020000	-0.026882	-15.887298	-0.369341	-8.402894	-5.416042	-1.699020	0.000000	-10.000000	-0.533333	28.083334	112.500000	1023.000000	1023.000000	2046.000000
23.040001	-0.025720	-15.200334	-0.213086	-8.242941	-5.231776	-1.512531	0.000000	-10.000000	-0.541667	28.799999	121.833336	1023.000000	1023.000000	2046.000000
23.059999	-0.024439	-14.443469	-0.042306	-7.997869	-5.084625	-1.318669	0.000000	-10.000000	-0.558333	29.250000	131.333328	1023.000000	1023.000000	2046.000000
23.080000	-0.022955	-13.566562	0.192790	-7.756387	-4.965554	-1.037412	0.000000	-10.000000	-0.566667	29.500000	141.000000	1023.000000	1023.000000	2046.000000
23.100000	-0.021512	-12.713615	0.375899	-7.517995	-4.820604	-0.750915	0.000000	-10.000000	-0.583333	29.733334	150.666672	1023.000000	1023.000000	2046.000000
23.120001	-0.019734	-11.662643	0.627411	-7.231462	-4.648582	-0.410010	0.000000	-10.000000	-0.600000	29.950001	160.500000	1023.000000	1023.000000	2046.000000
23.139999	-0.018052	-10.668494	0.883676	-6.972201	-4.485507	-0.094462	0.000000	-10.000000	-0.608333	29.866667	170.500000	1023.000000	1023.000000	2046.000000
23.160000	-0.016238	-9.596634	1.122164	-6.658664	-4.315382	0.255248	0.000000	-10.000000	-0.616667	30.166666	180.500000	1023.000000	1023.000000	2046.000000
23.180000	-0.014283	-8.441254	1.361217	-6.329723	-4.066073	0.593325	0.000000	-10.000000	-0.608333	30.299999	190.500000	1023.000000	1023.000000	2046.000000
23.200001	-0.012408	-7.333374	1.602225	-6.008940	-3.861992	0.935334	0.000000	-10.000000	-0.625000	30.583334	200.666672	1023.000000	1023.000000	2046.000000
23.219999	-0.010594	-6.260972	1.862306	-5.704172	-3.682413	1.263308	0.000000	-10.000000	-0.641667	31.016666	211.000000	1023.000000	1023.000000	2046.000000
23.240000	-0.008611	-5.089256	2.066721	-5.341974	-3.449584	1.635580	0.000000	-10.000000	-0.691667	31.616667	221.333328	1023.000000	1023.000000	2046.000000
23.260000	-0.006758	-3.993731	2.328527	-5.015214	-3.257090	1.950046	0.000000	-10.000000	-0.733333	32.450001	231.833328	1023.000000	1023.000000	2046.000000
23.280001	-0.004850	-2.866518	2.569203	-4.706302	-3.039963	2.310544	0.000000	-10.000000	-0.766667	33.033333	242.333328	1023.000000	1023.000000	2046.000000
23.299999	-0.002942	-1.738700	2.834268	-4.359652	-2.860878	2.647562	0.000000	-10.000000	-0.766667	33.583336	253.333328	1023.000000	1023.000000	2046.000000
23.320000	-0.001128	-0.666887	3.043436	-4.063421	-2.641644	2.994742	0.000000	-10.000000	-0.766667	34.016666	264.500000	1023.000000	1023.000000	2046.000000
23.340000	0.000459	0.271337	3.260904	-3.788055	-2.507366	3.305854	0.000000	-10.000000	-0.758333	34.233334	275.833344	1023.000000	1023.000000	2046.000000
23.360001	0.002349	1.388176	3.469044	-3.436676	-2.314412	3.670220	0.000000	-10.000000	-0.766667	34.266666	287.166656	1023.000000	1023.000000	2046.000000
23.379999	0.003967	2.344701	3.646760	-3.147701	-2.154757	4.000398	0.000000	-10.000000	-0.775000	34.483334	298.500000	1023.000000	1023.000000	2046.000000
23.400000	0.005638	3.331836	3.856834	-2.820518	-2.006273	4.301794	0.000000	-10.000000	-0.808333	34.633335	310.000000	1023.000000	1023.000000	2046.000000
23.420000	0.007244	4.280943	4.024007	-2.452590	-1.857967	4.567493	0.000000	-10.000000	-0.816667	34.733334	321.500000	1023.000000	1023.000000	2046.000000
23.440001	0.008313	4.912755	4.047938	-2.131369	-1.791812	4.787998	0.000000	-10.000000	-0.833333	34.750000	333.166656	1023.000000	1023.000000	2046.000000
23.459999	0.008605	5.085284	3.949456	-1.920404	-1.752446	4.808679	0.000000	-10.000000	-0.841667	34.850002	344.666656	1023.000000	1023.000000	2046.000000
23.480000	0.008617	5.092449	3.826723	-1.765175	-1.759738	4.790639	0.000000	-10.000000	-0.883333	35.633335	356.333344	1023.000000	1023.000000	2046.000000
23.500000	0.008648	5.110735	3.704424	-1.663864	-1.811929	4.882104	0.000000	-10.000000	-0.891667	36.066669	368.000000	1023.000000	1023.000000	2046.000000
23.520000	0.009438	5.577963	3.718891	-1.397949	-1.845691	5.102712	0.000000	-10.000000	-0.883333	36.333336	380.000000	1023.000000	1023.000000	2046.000000
23.540001	0.011347	6.706050	3.797463	-0.925544	-1.712296	5.546428	0.000000	-10.000000	-0.858333	36.049999	392.000000	1023.000000	1023.000000	2046.000000
23.559999	0.013806	8.159486	3.869111	-0.184759	-1.576542	6.051676	0.000000	-10.000000	-0.833333	35.833332	404.000000	1023.000000	1023.000000	2046.000000
23.580000	0.015836	9.359201	3.880932	0.358623	-1.378869	6.498516	0.000000	-10.000000	-0.816667	35.666668	412.000000	1023.000000	1023.000000	2046.000000
23.600000	0.016762	9.906280	3.853009	0.663201	-1.202108	6.592178	0.000000	-10.000000	-0.775000	34.799999	424.000000	1023.000000	1023.000000	2046.000000
23.620001	0.015739	9.301791	3.575048	0.650313	-1.147833	6.224262	0.000000	-10.000000	-0.725000	34.016666	435.666656	1023.000000	1023.000000	2046.000000
23.639999	0.013668	8.077938	3.082729	0.516805	-1.316557	5.794961	0.000000	-10.000000	-0.650000	32.683334	451.000000	1023.000000	1023.000000	2046.000000
23.660000	0.011564	6.834157	2.569458	0.411306	-1.627055	5.480448	0.000000	-10.000000	-0.566667	31.416668	462.000000	1023.000000	1023.000000	2046.000000
23.680000	0.010099	5.968514	2.152009	0.370462	-1.862041	5.308084	0.000000	-10.000000	-0.508333	30.233334	469.333344	1023.000000	1023.000000	2046.000000
23.700001	0.009302	5.497300	1.837433	0.305031	-1.935582	5.290419	0.000000	-10.000000	-0.425000	28.466667	479.666656	1023.000000	1023.000000	2046.000000
23.719999	0.008986	5.310995	1.686541	0.404947	-2.038491	5.257997	0.000000	-10.000000	-0.350000	26.400000	489.333344	1023.000000	1023.000000	2046.000000
23.740000	0.009183	5.427160	1.607902	0.608286	-2.028811	5.239783	0.000000	-10.000000	-0.241667	23.300001	501.666656	1023.000000	1023.000000	2046.000000
23.760000	0.009109	5.383201	1.523120	0.736341	-2.107755	5.231494	0.000000	-10.000000	-0.141667	19.866667	509.833344	1023.000000	1023.000000	2046.000000
23.780001	0.009035	5.339640	1.423454	0.892145	-2.173981	5.198021	0.000000	-10.000000	-0.050000	15.850000	517.000000	1023.000000	1023.000000	2046.000000
23.799999	0.009085	5.369188	1.365284	0.984338	-2.241647	5.261213	0.000000	-10.000000	0.008333	10.616667	523.000000	1023.000000	1023.000000	2046.000000
23.820000	0.008883	5.250055	1.270795	1.085753	-2.364065	5.257572	0.000000	-10.000000	0.050000	4.083333	527.500000	1023.000000	1023.000000	2046.000000
23.840000	0.008724	5.155968	1.167303	1.149167	-2.431198	5.270696	0.000000	-10.000000	0.083333	-1.883333	530.000000	1023.000000	1023.000000	2046.000000
23.860001	0.008468	5.004456	1.114439	1.183277	-2.523530	5.230271	0.000000	-10.000000	0.141667	-7.666667	531.000000	1023.000000	1023.000000	2046.000000
23.879999	0.008176	4.831929	1.099965	1.042120	-2.567540	5.257385	0.000000	-10.000000	0.191667	-11.583333	531.000000	1023.000000	1023.000000	2046.000000
23.900000	0.007837	4.631736	1.185010	0.757618	-2.588912	5.278019	0.000000	-10.000000	0.250000	-15.216667	531.000000	1023.000000	1023.000000	2046.000000
23.920000	0.007485	4.423811	1.303573	0.444297	-2.578687	5.254628	0.000000	-10.000000	0.283333	-16.783333	531.000000	1023.000000	1023.000000	2046.000000
23.940001	0.007153	4.227176	1.417271	0.070402	-2.555049	5.294553	0.000000	-10.000000	0.316667	-18.116667	522.833313	1023.000000	1023.000000	2046.000000
23.959999	0.006859	4.053665	1.689369	-0.342123	-2.570574	5.276994	0.000000	-10.000000	0.358333	-19.366667	512.500000	1023.000000	1023.000000	2046.000000
23.980000	0.006477	3.827699	1.889292	-0.835717	-2.442780	5.216906	0.000000	-10.000000	0.400000	-20.933334	499.833344	1023.000000	1023.000000	2046.000000
24.000000	0.005568	3.290477	2.075985	-1.448701	-2.389298	5.052491	0.000000	-10.000000	0.425000	-22.066668	492.833344	1023.000000	1023.000000	2046.000000
24.020000	0.004487	2.651658	2.246559	-2.049027	-2.385999	4.840125	0.000000	-10.000000	0.466667	-23.350000	482.833344	1023.000000	1023.000000	2046.000000
24.040001	0.003363	1.987738	2.340251	-2.592462	-2.338398	4.578347	0.000000	-10.000000	0.508333	-24.316668	475.166656	1023.000000	1023.000000	2046.000000
24.059999	0.002310	1.365468	2.422945	-2.954461	-2.343418	4.240402	0.000000	-10.000000	0.566667	-25.366667	467.166656	1023.000000	1023.000000	2046.000000
24.080000	0.001524	0.900538	2.500830	-3.197806	-2.310610	3.908124	0.000000	-10.000000	0.583333	-25.966667	461.500000	1023.000000	1023.000000	2046.000000
24.100000	0.000642	0.379670	2.601431	-3.402125	-2.374935	3.555298	0.000000	-10.000000	0.625000	-26.883333	452.833344	1023.000000	1023.000000	2046.000000
24.120001	-0.000038	-0.022401	2.680452	-3.568027	-2.392227	3.257401	0.000000	-10.000000	0.650000	-27.816668	443.833344	1023.000000	1023.000000	2046.000000
24.139999	-0.000848	-0.501146	2.692904	-3.749282	-2.435179	2.990412	0.000000	-10.000000	0.683333	-28.716667	434.333344	1023.000000	1023.000000	2046.000000
24.160000	-0.001651	-0.975944	2.734435	-3.954706	-2.524498	2.768826	0.000000	-10.000000	0.691667	-29.300001	427.833344	1023.000000	1023.000000	2046.000000
24.180000	-0.002207	-1.304595	2.736418	-4.122355	-2.516298	2.597640	0.000000	-10.000000	0.741667	-30.283335	417.833344	1023.000000	1023.000000	2046.000000
24.200001	-0.002812	-1.661654	2.784773	-4.259908	-2.550020	2.363501	0.000000	-10.000000	0.783333	-30.983334	407.833344	1023.000000	1023.000000	2046.000000
24.219999	-0.003203	-1.892684	2.844190	-4.416663	-2.535358	2.215147	0.000000	-10.000000	0.833333	-31.866667	394.166656	1023.000000	1023.000000	2046.000000
24.240000	-0.003572	-2.111052	2.921531	-4.480249	-2.543990	1.991657	0.000000	-10.000000	0.841667	-32.066666	383.666656	1023.000000	1023.000000	2046.000000
24.260000	-0.004074	-2.407870	2.978121	-4.599711	-2.558435	1.772155	0.000000	-10.000000	0.850000	-32.516666	372.833344	1023.000000	1023.000000	2046.000000
24.280001	-0.004547	-2.687133	3.036221	-4.753890	-2.568683	1.599219	0.000000	-10.000000	0.841667	-32.549999	362.000000	1023.000000	1023.000000	2046.000000
24.299999	-0.005031	-2.973462	3.033499	-4.846955	-2.538801	1.378795	0.000000	-10.000000	0.841667	-32.599998	351.166656	1023.000000	1023.000000	2046.000000
24.320000	-0.005697	-3.366672	3.050021	-4.979127	-2.609987	1.172420	0.000000	-10.000000	0.841667	-32.366665	340.333344	1023.000000	1023.000000	2046.000000
24.340000	-0.006276	-3.709338	3.054399	-5.106207	-2.647006	0.989476	0.000000	-10.000000	0.841667	-32.233334	329.500000	1023.000000	1023.000000	2046.000000
24.360001	-0.006937	-4.099822	3.002437	-5.226273	-2.677254	0.801268	0.000000	-10.000000	0.825000	-32.099998	318.666656	1023.000000	1023.000000	2046.000000
24.379999	-0.007583	-4.481615	2.996979	-5.357117	-2.745567	0.624090	0.000000	-10.000000	0.808333	-31.900002	308.000000	1023.000000	1023.000000	2046.000000
24.400000	-0.008331	-4.923421	2.977175	-5.489425	-2.846215	0.435044	0.000000	-10.000000	0.791667	-31.750002	297.333344	1023.000000	1023.000000	2046.000000
24.420000	-0.009109	-5.383273	2.915436	-5.610755	-2.952890	0.264936	0.000000	-10.000000	0.783333	-31.383333	286.833344	1023.000000	1023.000000	2046.000000
24.440001	-0.009807	-5.795823	2.846327	-5.711220	-3.000044	0.069114	0.000000	-10.000000	0.775000	-31.000000	276.333344	1023.000000	1023.000000	2046.000000
24.459999	-0.010208	-6.032770	2.828458	-5.797901	-3.036875	-0.026452	0.000000	-10.000000	0.766667	-30.616667	266.000000	1023.000000	1023.000000	2046.000000
24.480000	-0.010300	-6.087236	2.863568	-5.755364	-3.081835	-0.113605	0.000000	-10.000000	0.741667	-30.133335	255.666672	1023.000000	1023.000000	2046.000000
24.500000	-0.010542	-6.230198	2.774059	-5.722586	-3.123843	-0.157828	0.000000	-10.000000	0.716667	-29.583334	245.500000	1023.000000	1023.000000	2046.000000
24.520000	-0.011049	-6.529919	2.590721	-5.691426	-3.205916	-0.223297	0.000000	-10.000000	0.691667	-29.116667	235.833328	1023.000000	1023.000000	2046.000000
24.540001	-0.012127	-7.166954	2.445459	-5.845441	-3.437981	-0.328991	0.000000	-10.000000	0.666667	-28.533333	226.166672	1023.000000	1023.000000	2046.000000
24.559999	-0.013303	-7.862239	2.282832	-5.991920	-3.647998	-0.505152	0.000000	-10.000000	0.616667	-27.916668	216.666672	1023.000000	1023.000000	2046.000000
24.580000	-0.013937	-8.236523	2.148067	-5.978664	-3.752533	-0.653393	0.000000	-10.000000	0.575000	-27.300001	210.166672	1023.000000	1023.000000	2046.000000
24.600000	-0.013906	-8.218288	1.971648	-5.725016	-3.803389	-0.661532	0.000000	-10.000000	0.550000	-26.683334	201.000000	1023.000000	1023.000000	2046.000000
24.620001	-0.014125	-8.347942	1.863595	-5.712646	-3.880227	-0.618665	0.000000	-10.000000	0.558333	-26.283335	192.166672	1023.000000	1023.000000	2046.000000
24.639999	-0.014885	-8.797295	1.691528	-5.776373	-3.927099	-0.785351	0.000000	-10.000000	0.550000	-25.666668	180.500000	1023.000000	1023.000000	2046.000000
24.660000	-0.016630	-9.828462	1.361889	-5.904140	-4.066382	-1.219827	0.000000	-10.000000	0.541667	-25.416668	174.833328	1023.000000	1023.000000	2046.000000
24.680000	-0.019106	-11.291739	0.927234	-6.098791	-4.348057	-1.772126	0.000000	-10.000000	0.508333	-24.633333	169.333328	1023.000000	1023.000000	2046.000000
24.700001	-0.022168	-13.101518	0.232256	-6.228328	-4.667328	-2.438118	0.000000	-10.000000	0.450000	-23.100000	161.500000	1023.000000	1023.000000	2046.000000
24.719999	-0.025320	-14.964157	-0.550421	-6.380910	-5.101606	-2.931219	0.000000	-10.000000	0.391667	-21.233334	151.333328	1023.000000	1023.000000	2046.000000
24.740000	-0.027525	-16.267082	-1.106162	-6.397136	-5.445515	-3.318268	0.000000	-10.000000	0.350000	-19.633333	141.666672	1023.000000	1023.000000	2046.000000
24.760000	-0.029068	-17.179356	-1.501363	-6.436203	-5.715671	-3.526120	0.000000	-10.000000	0.316667	-18.783335	135.000000	1023.000000	1023.000000	2046.000000
24.780001	-0.030240	-17.871950	-1.875190	-6.377016	-5.863647	-3.756097	0.000000	-10.000000	0.283333	-18.016668	128.666672	1023.000000	1023.000000	2046.000000
24.799999	-0.031103	-18.382168	-2.137702	-6.356872	-5.992942	-3.894651	0.000000	-10.000000	0.250000	-17.550001	124.500000	1023.000000	1023.000000	2046.000000
24.820000	-0.031894	-18.849621	-2.379283	-6.354641	-6.117956	-3.997741	0.000000	-10.000000	0.250000	-17.183334	120.666664	1023.000000	1023.000000	2046.000000
24.840000	-0.032599	-19.266058	-2.569883	-6.379713	-6.233280	-4.083182	0.000000	-10.000000	0.250000	-16.800001	115.000000	1023.000000	1023.000000	2046.000000
24.860001	-0.033288	-19.673470	-2.759527	-6.421347	-6.312593	-4.180003	0.000000	-10.000000	0.250000	-16.466667	107.666664	1023.000000	1023.000000	2046.000000
24.879999	-0.033759	-19.951370	-2.900235	-6.425954	-6.407989	-4.217191	0.000000	-10.000000	0.250000	-16.250000	102.166664	1023.000000	1023.000000	2046.000000
24.900000	-0.034109	-20.158266	-2.973105	-6.418785	-6.540482	-4.225894	0.000000	-10.000000	0.250000	-16.083334	96.833336	1023.000000	1023.000000	2046.000000
24.920000	-0.034295	-20.268534	-2.985795	-6.500072	-6.579561	-4.203105	0.000000	-10.000000	0.250000	-15.850000	91.500000	1023.000000	1023.000000	2046.000000
24.940001	-0.034453	-20.361441	-2.887135	-6.711465	-6.643173	-4.119668	0.000000	-10.000000	0.250000	-15.616667	86.166664	1023.000000	1023.000000	2046.000000
24.959999	-0.034603	-20.450397	-2.760062	-7.067080	-6.627489	-3.995768	0.000000	-10.000000	0.250000	-15.616667	82.666664	1023.000000	1023.000000	2046.000000
24.980000	-0.034648	-20.476849	-2.577233	-7.404243	-6.596242	-3.899131	0.000000	-10.000000	0.250000	-15.800000	77.333336	1023.000000	1023.000000	2046.000000
25.000000	-0.034530	-20.407368	-2.330734	-7.774448	-6.536458	-3.765727	0.000000	-10.000000	0.250000	-15.983334	72.000000	1023.000000	1023.000000	2046.000000
25.020000	-0.034669	-20.489222	-2.137661	-8.160580	-6.424008	-3.766972	0.000000	-10.000000	0.250000	-16.116667	66.833336	1023.000000	1023.000000	2046.000000
25.040001	-0.035018	-20.695599	-1.932030	-8.617281	-6.346191	-3.800097	0.000000	-10.000000	0.250000	-16.049999	63.333332	1023.000000	1023.000000	2046.000000
25.059999	-0.035712	-21.105968	-1.776911	-9.111654	-6.328655	-3.888749	0.000000	-10.000000	0.233333	-15.683333	56.333332	1023.000000	1023.000000	2046.000000
25.080000	-0.036626	-21.645710	-1.735562	-9.556334	-6.343760	-4.010054	0.000000	-10.000000	0.216667	-15.150000	49.166668	1023.000000	1023.000000	2046.000000
25.100000	-0.037237	-22.006794	-1.645179	-9.869676	-6.339041	-4.152899	0.000000	-10.000000	0.200000	-14.650000	43.833332	1023.000000	1023.000000	2046.000000
25.120001	-0.037797	-22.337809	-1.598951	-10.109694	-6.327461	-4.301703	0.000000	-10.000000	0.200000	-14.333333	40.500000	1023.000000	1023.000000	2046.000000
25.139999	-0.038226	-22.591562	-1.519525	-10.250497	-6.361278	-4.460261	0.000000	-10.000000	0.175000	-13.583333	35.833332	1023.000000	1023.000000	2046.000000
25.160000	-0.038488	-22.746546	-1.452336	-10.358627	-6.367904	-4.567679	0.000000	-10.000000	0.150000	-12.533334	29.833334	1023.000000	1023.000000	2046.000000
25.180000	-0.038862	-22.967169	-1.464962	-10.423394	-6.416649	-4.662164	0.000000	-10.000000	0.125000	-11.600000	25.333334	1023.000000	1023.000000	2046.000000
25.200001	-0.038926	-23.005356	-1.436421	-10.429864	-6.442443	-4.696627	0.000000	-10.000000	0.116667	-11.100000	22.833334	1023.000000	1023.000000	2046.000000
25.219999	-0.038707	-22.875557	-1.372337	-10.394449	-6.437749	-4.671021	0.000000	-10.000000	0.108333	-10.816667	20.500000	1023.000000	1023.000000	2046.000000
25.240000	-0.038523	-22.767294	-1.349176	-10.367731	-6.445888	-4.604499	0.000000	-10.000000	0.100000	-10.383333	15.833333	1023.000000	1023.000000	2046.000000
25.260000	-0.038219	-22.587229	-1.272148	-10.308602	-6.441383	-4.565096	0.000000	-10.000000	0.100000	-10.150000	12.333333	1023.000000	1023.000000	2046.000000
25.280001	-0.037873	-22.382837	-1.196320	-10.228077	-6.429928	-4.528513	0.000000	-10.000000	0.100000	-9.933333	8.833333	1023.000000	1023.000000	2046.000000
25.299999	-0.037538	-22.184717	-1.139191	-10.161398	-6.396090	-4.488039	0.000000	-10.000000	0.100000	-9.716667	6.500000	1023.000000	1023.000000	2046.000000
25.320000	-0.037096	-21.923637	-1.068947	-10.098671	-6.329566	-4.426453	0.000000	-10.000000	0.100000	-9.416667	3.333333	1023.000000	1023.000000	2046.000000
25.340000	-0.036698	-21.688398	-0.999719	-10.021736	-6.300092	-4.366852	0.000000	-10.000000	0.100000	-9.033334	0.500000	1023.000000	1023.000000	2046.000000
25.360001	-0.036443	-21.537945	-0.964615	-9.973751	-6.253861	-4.345719	0.000000	-10.000000	0.091667	-8.533334	-3.000000	1023.000000	1023.000000	2046.000000
25.379999	-0.036101	-21.335865	-0.919337	-9.905622	-6.221596	-4.289309	0.000000	-10.000000	0.083333	-8.116667	-5.666667	1023.000000	1023.000000	2046.000000
25.400000	-0.035792	-21.153332	-0.878052	-9.819063	-6.213668	-4.242548	0.000000	-10.000000	0.075000	-7.600000	-8.500000	1023.000000	1023.000000	2046.000000
25.420000	-0.035487	-20.973024	-0.830889	-9.729925	-6.184138	-4.228073	0.000000	-10.000000	0.075000	-7.133333	-10.166667	1023.000000	1023.000000	2046.000000
25.440001	-0.035276	-20.847834	-0.776643	-9.687717	-6.182015	-4.201457	0.000000	-10.000000	0.066667	-6.483334	-12.500000	1023.000000	1023.000000	2046.000000
25.459999	-0.034998	-20.683844	-0.718909	-9.639850	-6.196456	-4.128629	0.000000	-10.000000	0.058333	-5.883334	-14.500000	1023.000000	1023.000000	2046.000000
25.480000	-0.034799	-20.566114	-0.727769	-9.563432	-6.167445	-4.107468	0.000000	-10.000000	0.050000	-5.300000	-16.500000	1023.000000	1023.000000	2046.000000
25.500000	-0.034609	-20.453753	-0.682823	-9.544319	-6.192467	-4.034143	0.000000	-10.000000	0.050000	-4.733334	-18.333334	1023.000000	1023.000000	2046.000000
25.520000	-0.034405	-20.333117	-0.679736	-9.460244	-6.168257	-4.024879	0.000000	-10.000000	0.050000	-4.233334	-20.000000	1023.000000	1023.000000	2046.000000
25.540001	-0.033985	-20.085083	-0.629548	-9.373496	-6.135666	-3.946373	0.000000	-10.000000	0.058333	-3.900000	-21.333334	1023.000000	1023.000000	2046.000000
25.559999	-0.033437	-19.761181	-0.527104	-9.233617	-6.141289	-3.859172	0.000000	-10.000000	0.058333	-3.733333	-22.666666	1023.000000	1023.000000	2046.000000
25.580000	-0.033293	-19.676054	-0.610842	-9.076115	-6.153941	-3.835157	0.000000	-10.000000	0.058333	-3.616667	-24.000000	1023.000000	1023.000000	2046.000000
25.600000	-0.033629	-19.874601	-0.749105	-9.070732	-6.255160	-3.799604	0.000000	-10.000000	0.050000	-3.500000	-25.333334	1023.000000	1023.000000	2046.000000
25.620001	-0.034385	-20.321556	-0.924172	-9.132105	-6.405351	-3.859928	0.000000	-10.000000	0.050000	-3.316667	-26.500000	1023.000000	1023.000000	2046.000000
25.639999	-0.035047	-20.712614	-1.048011	-9.160449	-6.534359	-3.969794	0.000000	-10.000000	0.050000	-3.083333	-27.500000	1023.000000	1023.000000	2046.000000
25.660000	-0.035151	-20.774443	-1.110036	-9.047977	-6.645632	-3.970798	0.000000	-10.000000	0.050000	-2.566667	-28.500000	1023.000000	1023.000000	2046.000000
25.680000	-0.034411	-20.336699	-1.228748	-8.657434	-6.599823	-3.850693	0.000000	-10.000000	0.050000	-1.916667	-29.333334	1023.000000	1023.000000	2046.000000
25.700001	-0.033977	-20.080692	-1.281780	-8.563586	-6.556961	-3.678365	0.000000	-10.000000	0.050000	-1.350000	-29.833334	1023.000000	1023.000000	2046.000000
25.719999	-0.033763	-19.953970	-1.322646	-8.497887	-6.534743	-3.598694	0.000000	-10.000000	0.050000	-0.750000	-30.000000	1023.000000	1023.000000	2046.000000
25.740000	-0.034475	-20.374659	-1.497752	-8.504702	-6.548398	-3.823808	0.000000	-10.000000	0.025000	1.250000	-30.000000	1023.000000	1023.000000	2046.000000
25.760000	-0.035854	-21.189890	-1.755205	-8.548828	-6.731495	-4.154362	0.000000	-10.000000	0.000000	3.200000	-30.000000	1023.000000	1023.000000	2046.000000
25.780001	-0.037734	-22.300940	-2.237292	-8.596866	-6.844890	-4.621892	0.000000	-10.000000	-0.025000	6.383334	-30.000000	1023.000000	1023.000000	2046.000000
25.799999	-0.039727	-23.478523	-2.829172	-8.593791	-7.066001	-4.989559	0.000000	-10.000000	-0.066667	9.266666	-30.000000	1023.000000	1023.000000	2046.000000
25.820000	-0.040839	-24.135860	-3.253618	-8.514655	-7.273003	-5.094584	0.000000	-10.000000	-0.116667	12.850000	-30.000000	1023.000000	1023.000000	2046.000000
25.840000	-0.041191	-24.344141	-3.527243	-8.366363	-7.334901	-5.115635	0.000000	-10.000000	-0.166667	15.300000	-30.000000	1023.000000	1023.000000	2046.000000
25.860001	-0.041144	-24.316114	-3.669822	-8.173588	-7.380350	-5.092355	0.000000	-10.000000	-0.175000	16.750000	-30.000000	1023.000000	1023.000000	2046.000000
25.879999	-0.040769	-24.094376	-3.800041	-7.929941	-7.344652	-5.019742	0.000000	-10.000000	-0.225000	18.666668	-8.000000	1023.000000	1023.000000	2046.000000
25.900000	-0.040189	-23.751514	-3.862245	-7.764794	-7.261464	-4.863010	0.000000	-10.000000	-0.275000	20.133335	14.000000	1023.000000	1023.000000	2046.000000
25.920000	-0.039584	-23.394161	-3.874293	-7.574088	-7.251536	-4.694244	0.000000	-10.000000	-0.325000	21.300001	36.000000	1023.000000	1023.000000	2046.000000
25.940001	-0.038802	-22.931913	-3.883226	-7.369237	-7.180715	-4.498735	0.000000	-10.000000	-0.341667	21.716667	38.166668	1023.000000	1023.000000	2046.000000
25.959999	-0.037795	-22.336668	-3.804141	-7.141394	-7.124372	-4.266760	0.000000	-10.000000	-0.366667	22.616667	42.833332	1023.000000	1023.000000	2046.000000
25.980000	-0.036536	-21.592636	-3.707190	-6.846561	-7.050780	-3.988105	0.000000	-10.000000	-0.416667	24.133333	50.166668	1023.000000	1023.000000	2046.000000
26.000000	-0.035078	-20.730875	-3.466600	-6.646786	-6.926898	-3.690590	0.000000	-10.000000	-0.475000	25.616667	58.000000	1023.000000	1023.000000	2046.000000
26.020000	-0.033529	-19.815769	-3.153959	-6.597157	-6.837162	-3.227493	0.000000	-10.000000	-0.541667	27.266666	66.333336	1023.000000	1023.000000	2046.000000
26.040001	-0.032056	-18.945311	-2.787580	-6.682247	-6.650132	-2.825351	0.000000	-10.000000	-0.583333	28.683334	75.166664	1023.000000	1023.000000	2046.000000
26.059999	-0.030445	-17.993275	-2.370377	-6.780368	-6.410973	-2.431556	0.000000	-10.000000	-0.608333	29.933334	84.666664	1023.000000	1023.000000	2046.000000
26.080000	-0.028751	-16.991695	-1.900119	-6.884277	-6.181432	-2.025869	0.000000	-10.000000	-0.633333	30.783333	94.500000	1023.000000	1023.000000	2046.000000
26.100000	-0.027236	-16.096283	-1.465560	-7.040767	-5.905993	-1.683964	0.000000	-10.000000	-0.666667	31.633333	104.500000	1023.000000	1023.000000	2046.000000
26.120001	-0.026008	-15.370531	-1.021165	-7.281816	-5.659339	-1.408210	0.000000	-10.000000	-0.708333	32.316666	114.833336	1023.000000	1023.000000	2046.000000
26.139999	-0.024916	-14.725521	-0.709489	-7.424512	-5.394304	-1.197216	0.000000	-10.000000	-0.741667	32.616669	125.500000	1023.000000	1023.000000	2046.000000
26.160000	-0.024045	-14.210627	-0.427542	-7.546981	-5.247193	-0.988911	0.000000	-10.000000	-0.775000	33.066666	136.333328	1023.000000	1023.000000	2046.000000
26.180000	-0.023063	-13.630157	-0.164025	-7.623623	-5.036239	-0.806271	0.000000	-10.000000	-0.791667	33.416668	147.166672	1023.000000	1023.000000	2046.000000
26.200001	-0.021760	-12.860239	0.086572	-7.456728	-4.848468	-0.641614	0.000000	-10.000000	-0.816667	34.233334	158.166672	1023.000000	1023.000000	2046.000000
26.219999	-0.020299	-11.996993	0.364111	-7.236959	-4.658672	-0.465474	0.000000	-10.000000	-0.850000	34.733334	169.500000	1023.000000	1023.000000	2046.000000
26.240000	-0.018918	-11.180476	0.612580	-7.040577	-4.480477	-0.272002	0.000000	-10.000000	-0.883333	35.516666	181.166672	1023.000000	1023.000000	2046.000000
26.260000	-0.017438	-10.306084	0.813089	-6.795671	-4.289974	-0.033529	0.000000	-10.000000	-0.916667	36.000000	193.000000	1023.000000	1023.000000	2046.000000
26.280001	-0.015923	-9.410361	1.048354	-6.519049	-4.161092	0.221426	0.000000	-10.000000	-0.941667	36.349998	205.000000	1023.000000	1023.000000	2046.000000
26.299999	-0.014167	-8.372701	1.301291	-6.206231	-4.003687	0.535926	0.000000	-10.000000	-0.941667	36.633331	217.000000	1023.000000	1023.000000	2046.000000
26.320000	-0.012234	-7.230327	1.522201	-5.872686	-3.795620	0.915779	0.000000	-10.000000	-0.941667	36.683334	229.000000	1023.000000	1023.000000	2046.000000
26.340000	-0.010233	-6.047633	1.791546	-5.563904	-3.584821	1.309546	0.000000	-10.000000	-0.916667	36.866669	241.333328	1023.000000	1023.000000	2046.000000
26.360001	-0.008224	-4.860540	2.026217	-5.207426	-3.348176	1.668845	0.000000	-10.000000	-0.916667	36.650002	253.666672	1023.000000	1023.000000	2046.000000
26.379999	-0.006223	-3.677639	2.302677	-4.851357	-3.170718	2.041759	0.000000	-10.000000	-0.900000	36.833336	266.000000	1023.000000	1023.000000	2046.000000
26.400000	-0.004076	-2.408634	2.561414	-4.493630	-2.954666	2.478249	0.000000	-10.000000	-0.900000	36.733334	278.000000	1023.000000	1023.000000	2046.000000
26.420000	-0.001928	-1.139398	2.762522	-4.088238	-2.683092	2.869411	0.000000	-10.000000	-0.891667	36.900002	290.333344	1023.000000	1023.000000	2046.000000
26.440001	0.000163	0.096131	3.029552	-3.685325	-2.477416	3.229320	0.000000	-10.000000	-0.891667	36.750000	302.666656	1023.000000	1023.000000	2046.000000
26.459999	0.002190	1.294161	3.247081	-3.320677	-2.253153	3.620910	0.000000	-10.000000	-0.908333	36.533333	315.000000	1023.000000	1023.000000	2046.000000
26.480000	0.004299	2.540441	3.510202	-2.934653	-2.041485	4.006377	0.000000	-10.000000	-0.933333	36.549999	327.000000	1023.000000	1023.000000	2046.000000
26.500000	0.006281	3.712325	3.738627	-2.592624	-1.835260	4.401583	0.000000	-10.000000	-0.950000	36.783333	339.166656	1023.000000	1023.000000	2046.000000
26.520000	0.008208	4.851022	3.935562	-2.255335	-1.612785	4.783581	0.000000	-10.000000	-0.966667	37.100002	351.500000	1023.000000	1023.000000	2046.000000
26.540001	0.010058	5.944489	4.125294	-1.898932	-1.423669	5.141797	0.000000	-10.000000	-0.975000	37.333336	363.833344	1023.000000	1023.000000	2046.000000
26.559999	0.012054	7.124111	4.376517	-1.521515	-1.228662	5.497771	0.000000	-10.000000	-0.983333	37.633335	376.333344	1023.000000	1023.000000	2046.000000
26.580000	0.013784	8.146506	4.519173	-1.101612	-1.080206	5.809151	0.000000	-10.000000	-0.983333	37.833336	388.833344	1023.000000	1023.000000	2046.000000
26.600000	0.015173	8.967291	4.631624	-0.704883	-1.009272	6.049823	0.000000	-10.000000	-1.000000	38.049999	401.500000	1023.000000	1023.000000	2046.000000
26.620001	0.015826	9.353070	4.569178	-0.407231	-0.963610	6.154734	0.000000	-10.000000	-1.000000	38.266666	414.166656	1023.000000	1023.000000	2046.000000
26.639999	0.015878	9.383838	4.429250	-0.232353	-0.974548	6.161489	0.000000	-10.000000	-1.016667	38.383331	426.833344	1023.000000	1023.000000	2046.000000
26.660000	0.016197	9.572364	4.366309	-0.094541	-1.022483	6.323079	0.000000	-10.000000	-1.033333	38.700001	439.666656	1023.000000	1023.000000	2046.000000
26.680000	0.016984	10.037589	4.365264	0.157747	-1.043480	6.558058	0.000000	-10.000000	-1.041667	38.983334	452.500000	1023.000000	1023.000000	2046.000000
26.700001	0.018994	11.225544	4.497454	0.626297	-0.936122	7.037915	0.000000	-10.000000	-1.033333	39.083336	465.500000	1023.000000	1023.000000	2046.000000
26.719999	0.021451	12.677643	4.588072	1.295910	-0.785738	7.579400	0.000000	-10.000000	-1.000000	38.683334	478.500000	1023.000000	1023.000000	2046.000000
26.740000	0.023265	13.749703	4.446097	1.914039	-0.595638	7.985205	0.000000	-10.000000	-0.958333	37.783333	491.333344	1023.000000	1023.000000	2046.000000
26.760000	0.023555	13.921079	4.374732	2.128543	-0.546820	7.964623	0.000000	-10.000000	-0.866667	36.650002	504.166656	1023.000000	1023.000000	2046.000000
26.780001	0.022596	13.354433	4.100504	2.148621	-0.513856	7.619165	0.000000	-10.000000	-0.800000	35.466667	516.666687	1023.000000	1023.000000	2046.000000
26.799999	0.020742	12.258273	3.629887	2.046175	-0.708976	7.291188	0.000000	-10.000000	-0.741667	34.366669	528.833313	1023.000000	1023.000000	2046.000000
26.820000	0.019071	11.270880	3.159675	2.028495	-0.985980	7.068689	0.000000	-10.000000	-0.691667	33.516666	540.500000	1023.000000	1023.000000	2046.000000
26.840000	0.017833	10.539554	2.773328	1.995175	-1.225333	6.996383	0.000000	-10.000000	-0.616667	32.500000	551.666687	1023.000000	1023.000000	2046.000000
26.860001	0.017137	10.128069	2.500843	1.999107	-1.304745	6.932864	0.000000	-10.000000	-0.533333	30.883335	562.666687	1023.000000	1023.000000	2046.000000
26.879999	0.017108	10.110579	2.362752	2.105209	-1.309651	6.952270	0.000000	-10.000000	-0.491667	29.383333	573.166687	1023.000000	1023.000000	2046.000000
26.900000	0.017380	10.271288	2.304799	2.310398	-1.342681	6.998772	0.000000	-10.000000	-0.441667	27.950001	583.333313	1023.000000	1023.000000	2046.000000
26.920000	0.017656	10.434568	2.247164	2.515629	-1.345991	7.017766	0.000000	-10.000000	-0.400000	26.650000	592.833313	1023.000000	1023.000000	2046.000000
26.940001	0.017957	10.612558	2.192322	2.731079	-1.378725	7.067883	0.000000	-10.000000	-0.316667	24.683332	602.000000	1023.000000	1023.000000	2046.000000
26.959999	0.018150	10.726536	2.105705	2.872523	-1.390635	7.138943	0.000000	-10.000000	-0.208333	21.850000	610.666687	1023.000000	1023.000000	2046.000000
26.980000	0.018231	10.774723	2.059895	2.960817	-1.495401	7.249412	0.000000	-10.000000	-0.108333	18.466667	618.500000	1023.000000	1023.000000	2046.000000
27.000000	0.018583	10.982506	2.033946	3.143483	-1.538004	7.343081	0.000000	-10.000000	-0.033333	14.433333	625.166687	1023.000000	1023.000000	2046.000000
27.020000	0.018768	11.091810	2.026642	3.257495	-1.583769	7.391442	0.000000	-10.000000	0.008333	9.850000	630.500000	1023.000000	1023.000000	2046.000000
27.040001	0.018856	11.143717	2.059035	3.190546	-1.587124	7.481260	0.000000	-10.000000	0.033333	4.483334	634.500000	1023.000000	1023.000000	2046.000000
27.059999	0.018921	11.182438	2.135608	3.048315	-1.582787	7.581301	0.000000	-10.000000	0.066667	0.000000	636.833313	1023.000000	1023.000000	2046.000000
27.080000	0.018904	11.172471	2.238277	2.839635	-1.553035	7.647594	0.000000	-10.000000	0.091667	-4.016667	637.833313	1023.000000	1023.000000	2046.000000
27.100000	0.018806	11.114398	2.428675	2.533847	-1.574076	7.725952	0.000000	-10.000000	0.116667	-7.433333	638.000000	1023.000000	1023.000000	2046.000000
27.120001	0.018746	11.078930	2.558967	2.219861	-1.480761	7.780862	0.000000	-10.000000	0.133333	-10.700001	638.000000	1023.000000	1023.000000	2046.000000
27.139999	0.018654	11.024562	2.828767	1.785827	-1.419125	7.829093	0.000000	-10.000000	0.175000	-13.350000	638.000000	1023.000000	1023.000000	2046.000000
27.160000	0.018085	10.688177	3.050701	1.228503	-1.343518	7.752491	0.000000	-10.000000	0.216667	-15.000001	638.000000	1023.000000	1023.000000	2046.000000
27.180000	0.017331	10.242685	3.231622	0.682695	-1.278717	7.607086	0.000000	-10.000000	0.258333	-16.183334	630.333313	1023.000000	1023.000000	2046.000000
27.200001	0.016317	9.643437	3.287066	0.197361	-1.262248	7.421258	0.000000	-10.000000	0.266667	-17.033333	620.833313	1023.000000	1023.000000	2046.000000
27.219999	0.015578	9.206558	3.366800	-0.137505	-1.241404	7.218667	0.000000	-10.000000	0.283333	-17.816666	609.333313	1023.000000	1023.000000	2046.000000
27.240000	0.015076	8.910029	3.449741	-0.290493	-1.209368	6.960150	0.000000	-10.000000	0.308333	-18.650000	603.500000	1023.000000	1023.000000	2046.000000
27.260000	0.014606	8.632425	3.595278	-0.442072	-1.232524	6.711744	0.000000	-10.000000	0.350000	-19.583334	597.166687	1023.000000	1023.000000	2046.000000
27.280001	0.014081	8.322096	3.664976	-0.570230	-1.261378	6.488728	0.000000	-10.000000	0.383333	-20.300001	590.666687	1023.000000	1023.000000	2046.000000
27.299999	0.013504	7.981158	3.671562	-0.700089	-1.266561	6.276246	0.000000	-10.000000	0.408333	-21.216667	583.833313	1023.000000	1023.000000	2046.000000
27.320000	0.012998	7.681961	3.707773	-0.808860	-1.312421	6.095469	0.000000	-10.000000	0.425000	-22.100000	576.833313	1023.000000	1023.000000	2046.000000
27.340000	0.012704	7.508311	3.772334	-0.893445	-1.311935	5.941356	0.000000	-10.000000	0.475000	-23.299999	569.500000	1023.000000	1023.000000	2046.000000
27.360001	0.012454	7.360291	3.869183	-1.022250	-1.323721	5.837080	0.000000	-10.000000	0.516667	-24.516666	561.666687	1023.000000	1023.000000	2046.000000
27.379999	0.012260	7.245598	4.020895	-1.081416	-1.323487	5.629608	0.000000	-10.000000	0.566667	-25.816668	553.500000	1023.000000	1023.000000	2046.000000
27.400000	0.011971	7.074913	4.084377	-1.185351	-1.278793	5.454679	0.000000	-10.000000	0.608333	-26.916668	544.833313	1023.000000	1023.000000	2046.000000
27.420000	0.011517	6.806460	4.160933	-1.322970	-1.263486	5.231983	0.000000	-10.000000	0.658333	-28.050001	535.833313	1023.000000	1023.000000	2046.000000
27.440001	0.011068	6.540960	4.267663	-1.429903	-1.269805	4.973005	0.000000	-10.000000	0.708333	-28.983334	526.333313	1023.000000	1023.000000	2046.000000
27.459999	0.010547	6.233557	4.243935	-1.537344	-1.199252	4.726219	0.000000	-10.000000	0.750000	-29.833334	516.500000	1023.000000	1023.000000	2046.000000
27.480000	0.009860	5.827358	4.325348	-1.731105	-1.230506	4.463621	0.000000	-10.000000	0.783333	-30.550001	506.500000	1023.000000	1023.000000	2046.000000
27.500000	0.009081	5.366930	4.344455	-1.915700	-1.232432	4.170607	0.000000	-10.000000	0.816667	-31.400002	496.500000	1023.000000	1023.000000	2046.000000
27.520000	0.008189	4.839526	4.339183	-2.128565	-1.266042	3.894950	0.000000	-10.000000	0.833333	-32.050003	486.166656	1023.000000	1023.000000	2046.000000
27.540001	0.007292	4.309363	4.358872	-2.314227	-1.336971	3.601689	0.000000	-10.000000	0.850000	-32.683334	475.500000	1023.000000	1023.000000	2046.000000
27.559999	0.006796	4.016170	4.400192	-2.405190	-1.297902	3.319070	0.000000	-10.000000	0.883333	-32.933334	464.500000	1023.000000	1023.000000	2046.000000
27.580000	0.006556	3.874320	4.451360	-2.432581	-1.290790	3.146332	0.000000	-10.000000	0.900000	-33.299999	453.500000	1023.000000	1023.000000	2046.000000
27.600000	0.006007	3.549955	4.392116	-2.520561	-1.387649	3.066049	0.000000	-10.000000	0.933333	-33.433334	442.333344	1023.000000	1023.000000	2046.000000
27.620001	0.005402	3.192429	4.286581	-2.555800	-1.478729	2.940377	0.000000	-10.000000	0.925000	-33.633335	431.166656	1023.000000	1023.000000	2046.000000
27.639999	0.004140	2.446643	4.156110	-2.802676	-1.653882	2.747092	0.000000	-10.000000	0.908333	-33.566669	420.000000	1023.000000	1023.000000	2046.000000
27.660000	0.003415	2.018111	4.112197	-2.897054	-1.756644	2.559613	0.000000	-10.000000	0.875000	-33.383335	409.000000	1023.000000	1023.000000	2046.000000
27.680000	0.003089	1.825608	4.059714	-2.839858	-1.845212	2.450964	0.000000	-10.000000	0.850000	-33.233334	397.833344	1023.000000	1023.000000	2046.000000
27.700001	0.002888	1.707040	3.874114	-2.707512	-1.845438	2.385875	0.000000	-10.000000	0.850000	-33.233334	386.666656	1023.000000	1023.000000	2046.000000
27.719999	0.001602	0.946500	3.740262	-2.873995	-1.968569	2.048803	0.000000	-10.000000	0.850000	-33.283333	375.500000	1023.000000	1023.000000	2046.000000
27.740000	-0.000672	-0.397385	3.410773	-3.228475	-2.115290	1.535607	0.000000	-10.000000	0.875000	-33.549999	364.333344	1023.000000	1023.000000	2046.000000
27.760000	-0.003826	-2.261096	2.887103	-3.557146	-2.439041	0.847988	0.000000	-10.000000	0.883333	-33.450001	353.166656	1023.000000	1023.000000	2046.000000
27.780001	-0.007327	-4.330118	2.256036	-3.827330	-2.850009	0.091185	0.000000	-10.000000	0.875000	-33.183334	342.000000	1023.000000	1023.000000	2046.000000
27.799999	-0.010829	-6.400090	1.507137	-4.043929	-3.281238	-0.582061	0.000000	-10.000000	0.833333	-32.250000	331.000000	1023.000000	1023.000000	2046.000000
27.820000	-0.013556	-8.011395	0.912598	-4.128354	-3.702107	-1.093532	0.000000	-10.000000	0.808333	-31.466667	320.166656	1023.000000	1023.000000	2046.000000
27.840000	-0.015483	-9.150325	0.466315	-4.203735	-3.988571	-1.424333	0.000000	-10.000000	0.791667	-30.800001	309.666656	1023.000000	1023.000000	2046.000000
27.860001	-0.017026	-10.062074	0.100434	-4.250922	-4.202158	-1.709427	0.000000	-10.000000	0.758333	-30.283335	299.500000	1023.000000	1023.000000	2046.000000
27.879999	-0.018375	-10.859833	-0.216496	-4.307220	-4.388421	-1.947696	0.000000	-10.000000	0.725000	-29.850000	289.500000	1023.000000	1023.000000	2046.000000
27.900000	-0.019668	-11.623531	-0.548593	-4.337527	-4.547795	-2.189617	0.000000	-10.000000	0.700000	-29.450001	279.500000	1023.000000	1023.000000	2046.000000
27.920000	-0.020748	-12.262010	-0.771269	-4.404299	-4.743900	-2.342541	0.000000	-10.000000	0.700000	-29.216667	269.500000	1023.000000	1023.000000	2046.000000
27.940001	-0.021784	-12.874378	-0.982189	-4.543540	-4.908534	-2.440115	0.000000	-10.000000	0.700000	-29.200001	259.833344	1023.000000	1023.000000	2046.000000
27.959999	-0.022708	-13.420432	-1.217919	-4.605423	-5.020763	-2.576326	0.000000	-10.000000	0.683333	-29.183334	250.166672	1023.000000	1023.000000	2046.000000
27.980000	-0.023467	-13.868798	-1.360258	-4.690172	-5.155538	-2.662830	0.000000	-10.000000	0.666667	-29.016666	240.500000	1023.000000	1023.000000	2046.000000
28.000000	-0.024160	-14.278609	-1.478442	-4.814642	-5.270924	-2.714601	0.000000	-10.000000	0.658333	-28.800001	230.666672	1023.000000	1023.000000	2046.000000
28.020000	-0.024713	-14.605516	-1.529418	-5.054980	-5.298862	-2.722256	0.000000	-10.000000	0.658333	-28.283333	221.000000	1023.000000	1023.000000	2046.000000
28.040001	-0.025357	-14.985797	-1.467469	-5.455908	-5.416676	-2.645744	0.000000	-10.000000	0.658333	-28.066668	211.666672	1023.000000	1023.000000	2046.000000
28.059999	-0.025959	-15.342031	-1.343698	-5.932508	-5.489215	-2.576611	0.000000	-10.000000	0.650000	-27.799999	202.333328	1023.000000	1023.000000	2046.000000
28.080000	-0.026284	-15.533686	-1.191193	-6.393133	-5.453138	-2.496222	0.000000	-10.000000	0.650000	-27.966667	193.000000	1023.000000	1023.000000	2046.000000
28.100000	-0.026594	-15.716832	-1.001706	-6.828083	-5.403554	-2.483490	0.000000	-10.000000	0.650000	-27.950001	183.666672	1023.000000	1023.000000	2046.000000
28.120001	-0.026973	-15.941134	-0.830322	-7.227289	-5.353476	-2.530048	0.000000	-10.000000	0.633333	-27.783333	174.333328	1023.000000	1023.000000	2046.000000
28.139999	-0.027892	-16.484016	-0.717768	-7.766417	-5.372660	-2.627171	0.000000	-10.000000	0.633333	-27.466667	165.166672	1023.000000	1023.000000	2046.000000
28.160000	-0.028998	-17.137896	-0.664657	-8.289977	-5.379600	-2.803661	0.000000	-10.000000	0.600000	-26.950001	156.000000	1023.000000	1023.000000	2046.000000
28.180000	-0.029906	-17.674160	-0.619776	-8.703619	-5.377817	-2.972947	0.000000	-10.000000	0.566667	-26.266666	147.000000	1023.000000	1023.000000	2046.000000
28.200001	-0.030875	-18.247208	-0.575451	-9.018699	-5.456753	-3.196305	0.000000	-10.000000	0.516667	-25.316668	138.166672	1023.000000	1023.000000	2046.000000
28.219999	-0.031433	-18.576815	-0.494410	-9.181187	-5.481516	-3.419701	0.000000	-10.000000	0.491667	-24.366667	129.500000	1023.000000	1023.000000	2046.000000
28.240000	-0.032015	-18.920765	-0.458296	-9.352175	-5.541742	-3.568554	0.000000	-10.000000	0.458333	-23.383333	121.333336	1023.000000	1023.000000	2046.000000
28.260000	-0.032622	-19.279881	-0.488194	-9.484687	-5.540403	-3.766598	0.000000	-10.000000	0.416667	-22.299999	113.500000	1023.000000	1023.000000	2046.000000
28.280001	-0.032932	-19.462706	-0.461452	-9.531808	-5.637870	-3.831575	0.000000	-10.000000	0.375000	-21.299999	106.166664	1023.000000	1023.000000	2046.000000
28.299999	-0.033086	-19.554039	-0.484707	-9.565022	-5.680462	-3.823849	0.000000	-10.000000	0.366667	-20.433334	99.166664	1023.000000	1023.000000	2046.000000
28.320000	-0.033205	-19.624153	-0.499269	-9.560566	-5.717886	-3.846432	0.000000	-10.000000	0.366667	-19.883333	92.333336	1023.000000	1023.000000	2046.000000
28.340000	-0.033064	-19.540607	-0.451280	-9.507518	-5.705535	-3.876275	0.000000	-10.000000	0.366667	-19.516668	85.666664	1023.000000	1023.000000	2046.000000
28.360001	-0.032945	-19.470526	-0.409480	-9.516345	-5.723587	-3.821114	0.000000	-10.000000	0.341667	-19.033335	79.000000	1023.000000	1023.000000	2046.000000
28.379999	-0.032882	-19.433395	-0.400522	-9.475241	-5.724964	-3.832669	0.000000	-10.000000	0.300000	-18.383333	72.666664	1023.000000	1023.000000	2046.000000
28.400000	-0.032676	-19.311682	-0.366248	-9.455193	-5.713397	-3.776845	0.000000	-10.000000	0.266667	-17.700001	66.500000	1023.000000	1023.000000	2046.000000
28.420000	-0.032528	-19.224316	-0.321208	-9.423917	-5.739219	-3.739972	0.000000	-10.000000	0.250000	-17.049999	60.666668	1023.000000	1023.000000	2046.000000
28.440001	-0.032395	-19.145439	-0.318693	-9.361498	-5.706492	-3.758757	0.000000	-10.000000	0.250000	-16.549999	55.000000	1023.000000	1023.000000	2046.000000
28.459999	-0.032209	-19.035391	-0.289208	-9.325362	-5.691823	-3.728998	0.000000	-10.000000	0.241667	-15.950000	49.500000	1023.000000	1023.000000	2046.000000
28.480000	-0.032060	-18.947628	-0.265270	-9.286696	-5.679632	-3.716029	0.000000	-10.000000	0.233333	-15.483334	44.166668	1023.000000	1023.000000	2046.000000
28.500000	-0.031995	-18.909155	-0.252623	-9.261871	-5.694397	-3.700262	0.000000	-10.000000	0.216667	-14.766666	39.000000	1023.000000	1023.000000	2046.000000
28.520000	-0.031856	-18.827047	-0.208469	-9.216104	-5.730773	-3.671703	0.000000	-10.000000	0.208333	-14.050000	34.000000	1023.000000	1023.000000	2046.000000
28.540001	-0.031769	-18.775673	-0.215198	-9.186704	-5.712117	-3.661654	0.000000	-10.000000	0.183333	-13.283334	29.333334	1023.000000	1023.000000	2046.000000
28.559999	-0.031725	-18.749559	-0.223076	-9.161439	-5.698274	-3.666770	0.000000	-10.000000	0.150000	-12.633333	25.000000	1023.000000	1023.000000	2046.000000
28.580000	-0.031580	-18.663555	-0.198964	-9.084789	-5.742290	-3.637511	0.000000	-10.000000	0.116667	-11.916667	21.000000	1023.000000	1023.000000	2046.000000
28.600000	-0.031177	-18.425783	-0.195770	-8.899387	-5.728194	-3.602432	0.000000	-10.000000	0.100000	-11.200001	17.000000	1023.000000	1023.000000	2046.000000
28.620001	-0.031030	-18.338997	-0.275781	-8.792417	-5.774793	-3.496007	0.000000	-10.000000	0.100000	-10.500000	13.166667	1023.000000	1023.000000	2046.000000
28.639999	-0.031328	-18.514952	-0.457841	-8.702236	-5.869115	-3.485759	0.000000	-10.000000	0.100000	-9.800000	9.500000	1023.000000	1023.000000	2046.000000
28.660000	-0.032146	-18.998423	-0.625888	-8.782843	-6.071362	-3.518330	0.000000	-10.000000	0.100000	-9.050000	6.166667	1023.000000	1023.000000	2046.000000
28.680000	-0.032899	-19.443064	-0.758652	-8.810662	-6.215880	-3.657869	0.000000	-10.000000	0.083333	-8.233334	3.166667	1023.000000	1023.000000	2046.000000
28.700001	-0.033225	-19.635954	-0.950475	-8.696660	-6.293204	-3.695615	0.000000	-10.000000	0.066667	-7.283333	0.666667	1023.000000	1023.000000	2046.000000
28.719999	-0.032609	-19.271656	-1.041859	-8.339746	-6.322905	-3.567146	0.000000	-10.000000	0.050000	-6.333333	-1.500000	1023.000000	1023.000000	2046.000000
28.740000	-0.032151	-19.001104	-1.103847	-8.211832	-6.302768	-3.382658	0.000000	-10.000000	0.058333	-5.600000	-3.500000	1023.000000	1023.000000	2046.000000
28.760000	-0.032092	-18.966663	-1.192948	-8.146939	-6.259157	-3.367619	0.000000	-10.000000	0.058333	-5.083333	-5.166667	1023.000000	1023.000000	2046.000000
28.780001	-0.032825	-19.399664	-1.335962	-8.155179	-6.316654	-3.591869	0.000000	-10.000000	0.058333	-3.850000	-6.833333	1023.000000	1023.000000	2046.000000
28.799999	-0.034115	-20.162113	-1.618857	-8.189234	-6.460284	-3.893740	0.000000	-10.000000	0.025000	-1.033333	-8.000000	1023.000000	1023.000000	2046.000000
28.820000	-0.036169	-21.375677	-2.151077	-8.237546	-6.610104	-4.376950	0.000000	-10.000000	0.000000	2.633333	-8.833333	1023.000000	1023.000000	2046.000000
28.840000	-0.038311	-22.641840	-2.767948	-8.242832	-6.865130	-4.765929	0.000000	-10.000000	-0.041667	6.950000	-9.000000	1023.000000	1023.000000	2046.000000
28.860001	-0.039595	-23.400635	-3.204436	-8.174014	-7.127797	-4.894386	0.000000	-10.000000	-0.066667	10.383333	-9.000000	1023.000000	1023.000000	2046.000000
28.879999	-0.039992	-23.635508	-3.515138	-8.016362	-7.199632	-4.904375	0.000000	-10.000000	-0.100000	13.216667	-9.000000	1023.000000	1023.000000	2046.000000
28.900000	-0.039960	-23.616093	-3.659949	-7.822238	-7.252231	-4.881675	0.000000	-10.000000	-0.116667	14.916667	-9.000000	1023.000000	1023.000000	2046.000000
28.920000	-0.039771	-23.504734	-3.790585	-7.671181	-7.250937	-4.792032	0.000000	-10.000000	-0.150000	15.983335	-3.666667	1023.000000	1023.000000	2046.000000
28.940001	-0.039335	-23.247145	-3.898182	-7.481312	-7.175394	-4.692256	0.000000	-10.000000	-0.175000	17.200001	7.500000	1023.000000	1023.000000	2046.000000
28.959999	-0.038855	-22.963444	-3.930272	-7.335373	-7.166949	-4.530849	0.000000	-10.000000	-0.216667	18.200001	20.666666	1023.000000	1023.000000	2046.000000
28.980000	-0.038258	-22.610329	-3.930625	-7.158824	-7.161180	-4.359700	0.000000	-10.000000	-0.241667	19.566668	30.500000	1023.000000	1023.000000	2046.000000
29.000000	-0.037249	-22.014193	-3.891750	-6.927397	-7.045916	-4.149131	0.000000	-10.000000	-0.283333	20.883333	36.666668	1023.000000	1023.000000	2046.000000
29.020000	-0.036181	-21.382977	-3.755760	-6.720974	-7.014248	-3.891995	0.000000	-10.000000	-0.325000	22.283333	43.333332	1023.000000	1023.000000	2046.000000
29.040001	-0.034831	-20.584879	-3.592122	-6.498427	-6.893219	-3.601111	0.000000	-10.000000	-0.375000	23.550001	50.500000	1023.000000	1023.000000	2046.000000
29.059999	-0.033258	-19.655186	-3.274163	-6.424032	-6.803152	-3.153839	0.000000	-10.000000	-0.433333	24.816668	58.166668	1023.000000	1023.000000	2046.000000
29.080000	-0.031850	-18.823105	-2.937804	-6.507389	-6.632621	-2.745290	0.000000	-10.000000	-0.483333	26.050001	66.166664	1023.000000	1023.000000	2046.000000
29.100000	-0.030278	-17.894011	-2.546258	-6.630621	-6.433226	-2.283906	0.000000	-10.000000	-0.508333	27.183334	74.666664	1023.000000	1023.000000	2046.000000
29.120001	-0.028614	-16.910658	-2.111238	-6.723634	-6.185686	-1.890100	0.000000	-10.000000	-0.533333	28.016666	83.500000	1023.000000	1023.000000	2046.000000
29.139999	-0.027019	-15.968466	-1.628706	-6.879116	-5.918665	-1.541979	0.000000	-10.000000	-0.566667	29.000000	92.833336	1023.000000	1023.000000	2046.000000
29.160000	-0.025875	-15.292168	-1.255969	-7.109513	-5.677401	-1.249285	0.000000	-10.000000	-0.608333	30.000000	102.500000	1023.000000	1023.000000	2046.000000
29.180000	-0.024860	-14.692178	-0.872943	-7.321081	-5.464805	-1.033349	0.000000	-10.000000	-0.658333	31.166666	112.500000	1023.000000	1023.000000	2046.000000
29.200001	-0.023990	-14.177946	-0.615032	-7.412378	-5.276646	-0.873889	0.000000	-10.000000	-0.700000	32.099998	122.666664	1023.000000	1023.000000	2046.000000
29.219999	-0.023124	-13.666175	-0.401552	-7.488564	-5.046674	-0.729385	0.000000	-10.000000	-0.758333	33.100002	133.166672	1023.000000	1023.000000	2046.000000
29.240000	-0.022025	-13.016870	-0.189689	-7.378086	-4.837368	-0.611726	0.000000	-10.000000	-0.775000	33.866669	144.000000	1023.000000	1023.000000	2046.000000
29.260000	-0.020675	-12.218996	0.120030	-7.191994	-4.696005	-0.451027	0.000000	-10.000000	-0.783333	34.216667	155.166672	1023.000000	1023.000000	2046.000000
29.280001	-0.019281	-11.395151	0.331911	-6.954176	-4.524773	-0.248113	0.000000	-10.000000	-0.791667	34.400002	166.500000	1023.000000	1023.000000	2046.000000
29.299999	-0.017906	-10.582610	0.567996	-6.722898	-4.376698	-0.051010	0.000000	-10.000000	-0.800000	34.549999	177.833328	1023.000000	1023.000000	2046.000000
29.320000	-0.016449	-9.721327	0.790625	-6.502934	-4.232282	0.223263	0.000000	-10.000000	-0.808333	34.916668	189.333328	1023.000000	1023.000000	2046.000000
29.340000	-0.014728	-8.704531	1.010553	-6.192661	-4.057221	0.534798	0.000000	-10.000000	-0.808333	34.850002	201.000000	1023.000000	1023.000000	2046.000000
29.360001	-0.012899	-7.623262	1.273819	-5.894500	-3.900397	0.897816	0.000000	-10.000000	-0.808333	34.733334	212.666672	1023.000000	1023.000000	2046.000000
29.379999	-0.010838	-6.405549	1.542695	-5.553179	-3.678149	1.283084	0.000000	-10.000000	-0.825000	34.700001	224.333328	1023.000000	1023.000000	2046.000000
29.400000	-0.008892	-5.254956	1.789541	-5.210713	-3.493507	1.659723	0.000000	-10.000000	-0.833333	35.116669	235.666672	1023.000000	1023.000000	2046.000000
29.420000	-0.006868	-4.058969	2.062248	-4.856011	-3.276283	2.011077	0.000000	-10.000000	-0.850000	35.283333	247.333328	1023.000000	1023.000000	2046.000000
29.440001	-0.004726	-2.793053	2.324893	-4.477396	-3.042036	2.401484	0.000000	-10.000000	-0.850000	35.366669	259.000000	1023.000000	1023.000000	2046.000000
29.459999	-0.002743	-1.621362	2.524046	-4.095256	-2.820202	2.770050	0.000000	-10.000000	-0.850000	35.116669	271.000000	1023.000000	1023.000000	2046.000000
29.480000	-0.000710	-0.419849	2.806357	-3.764919	-2.623018	3.161730	0.000000	-10.000000	-0.858333	35.250000	282.833344	1023.000000	1023.000000	2046.000000
29.500000	0.001402	0.828387	3.047649	-3.370807	-2.378614	3.530159	0.000000	-10.000000	-0.866667	35.383335	294.500000	1023.000000	1023.000000	2046.000000
29.520000	0.003317	1.960596	3.284642	-3.068296	-2.183083	3.927332	0.000000	-10.000000	-0.875000	35.650002	306.166656	1023.000000	1023.000000	2046.000000
29.540001	0.005212	3.080411	3.514270	-2.711481	-2.013941	4.291562	0.000000	-10.000000	-0.883333	35.850002	318.000000	1023.000000	1023.000000	2046.000000
29.559999	0.007268	4.295544	3.738007	-2.299107	-1.788460	4.645103	0.000000	-10.000000	-0.916667	36.166668	330.000000	1023.000000	1023.000000	2046.000000
29.580000	0.009115	5.386987	3.929554	-1.973835	-1.601922	5.033190	0.000000	-10.000000	-0.950000	36.600002	342.000000	1023.000000	1023.000000	2046.000000
29.600000	0.010977	6.487420	4.154239	-1.621593	-1.426975	5.381749	0.000000	-10.000000	-0.966667	37.083336	354.166656	1023.000000	1023.000000	2046.000000
29.620001	0.012949	7.652768	4.379568	-1.235574	-1.248608	5.757381	0.000000	-10.000000	-0.958333	37.200001	366.500000	1023.000000	1023.000000	2046.000000
29.639999	0.014565	8.607759	4.530341	-0.854908	-1.121993	6.054319	0.000000	-10.000000	-0.950000	37.383335	378.833344	1023.000000	1023.000000	2046.000000
29.660000	0.015630	9.237493	4.557389	-0.517295	-1.041491	6.238890	0.000000	-10.000000	-0.950000	37.583336	391.333344	1023.000000	1023.000000	2046.000000
29.680000	0.015888	9.390057	4.450941	-0.301934	-1.043007	6.284056	0.000000	-10.000000	-0.933333	37.750000	403.833344	1023.000000	1023.000000	2046.000000
29.700001	0.015780	9.326188	4.263001	-0.139909	-1.044125	6.247221	0.000000	-10.000000	-0.916667	37.516666	416.500000	1023.000000	1023.000000	2046.000000
29.719999	0.015856	9.371139	4.156262	-0.050208	-1.136066	6.401149	0.000000	-10.000000	-0.908333	37.033333	429.000000	1023.000000	1023.000000	2046.000000
29.740000	0.016811	9.935510	4.146811	0.257776	-1.110190	6.641114	0.000000	-10.000000	-0.908333	36.850002	441.500000	1023.000000	1023.000000	2046.000000
29.760000	0.018711	11.058022	4.274734	0.732158	-1.035463	7.086593	0.000000	-10.000000	-0.883333	36.533333	453.833344	1023.000000	1023.000000	2046.000000
29.780001	0.021268	12.569325	4.340076	1.443353	-0.904959	7.690856	0.000000	-10.000000	-0.841667	36.183334	466.000000	1023.000000	1023.000000	2046.000000
29.799999	0.023100	13.652214	4.297833	1.999129	-0.730496	8.085748	0.000000	-10.000000	-0.808333	35.483334	478.000000	1023.000000	1023.000000	2046.000000
29.820000	0.023653	13.978867	4.208101	2.280534	-0.594382	8.084614	0.000000	-10.000000	-0.766667	34.633335	490.000000	1023.000000	1023.000000	2046.000000
29.840000	0.022391	13.233288	3.892933	2.220556	-0.604986	7.724784	0.000000	-10.000000	-0.725000	33.633335	501.833344	1023.000000	1023.000000	2046.000000
29.860001	0.020353	12.028354	3.423688	2.119647	-0.831245	7.316264	0.000000	-10.000000	-0.666667	32.916668	513.333313	1023.000000	1023.000000	2046.000000
29.879999	0.018496	10.931296	2.890589	2.068097	-1.113506	7.086116	0.000000	-10.000000	-0.633333	32.116669	524.500000	1023.000000	1023.000000	2046.000000
29.900000	0.017231	10.183810	2.464023	2.063574	-1.320542	6.976755	0.000000	-10.000000	-0.583333	31.166668	535.166687	1023.000000	1023.000000	2046.000000
29.920000	0.016802	9.930168	2.216626	2.115847	-1.391756	6.989451	0.000000	-10.000000	-0.550000	29.900000	545.833313	1023.000000	1023.000000	2046.000000
29.940001	0.016847	9.956757	2.086235	2.282787	-1.442548	7.030283	0.000000	-10.000000	-0.508333	29.050001	555.833313	1023.000000	1023.000000	2046.000000
29.959999	0.017087	10.098426	1.996957	2.467519	-1.443481	7.077430	0.000000	-10.000000	-0.466667	28.066668	565.833313	1023.000000	1023.000000	2046.000000
29.980000	0.017446	10.310538	1.925522	2.701525	-1.460432	7.143923	0.000000	-10.000000	-0.383333	26.700001	575.166687	1023.000000	1023.000000	2046.000000
30.000000	0.017645	10.428073	1.830422	2.879705	-1.509635	7.227580	0.000000	-10.000000	-0.291667	24.683332	584.333313	1023.000000	1023.000000	2046.000000
30.020000	0.017967	10.618520	1.794907	3.097757	-1.587389	7.313245	0.000000	-10.000000	-0.141667	18.316666	596.833313	1023.000000	1023.000000	2046.000000
30.040001	0.018208	10.760668	1.748761	3.207138	-1.652885	7.457654	0.000000	-10.000000	-0.033333	12.666667	606.333313	1023.000000	1023.000000	2046.000000
30.059999	0.018358	10.849772	1.719501	3.348139	-1.747284	7.529417	0.000000	-10.000000	0.050000	7.800000	613.000000	1023.000000	1023.000000	2046.000000
30.080000	0.018420	10.886185	1.692373	3.412114	-1.796880	7.578578	0.000000	-10.000000	0.058333	4.816667	614.166687	1023.000000	1023.000000	2046.000000
30.100000	0.018353	10.846402	1.704958	3.325065	-1.843410	7.659788	0.000000	-10.000000	0.083333	0.416667	615.500000	1023.000000	1023.000000	2046.000000
30.120001	0.018308	10.819807	1.731129	3.140393	-1.801006	7.749292	0.000000	-10.000000	0.116667	-5.783333	616.833313	1023.000000	1023.000000	2046.000000
30.139999	0.018189	10.749470	1.865535	2.897703	-1.791692	7.777925	0.000000	-10.000000	0.183333	-10.350000	617.000000	1023.000000	1023.000000	2046.000000
30.160000	0.018013	10.645537	2.042085	2.554284	-1.823730	7.872900	0.000000	-10.000000	0.225000	-14.033334	617.000000	1023.000000	1023.000000	2046.000000
30.180000	0.017930	10.596920	2.250966	2.215246	-1.749442	7.880149	0.000000	-10.000000	0.275000	-16.133333	617.000000	1023.000000	1023.000000	2046.000000
30.200001	0.017631	10.420177	2.467268	1.752519	-1.672340	7.872730	0.000000	-10.000000	0.283333	-17.133333	609.833313	1023.000000	1023.000000	2046.000000
30.219999	0.017037	10.069040	2.673178	1.160987	-1.545114	7.779989	0.000000	-10.000000	0.291667	-17.933334	600.666687	1023.000000	1023.000000	2046.000000
30.240000	0.015907	9.400857	2.810527	0.544079	-1.536223	7.582473	0.000000	-10.000000	0.308333	-18.716667	589.333313	1023.000000	1023.000000	2046.000000
30.260000	0.014864	8.784816	2.917843	0.022875	-1.552662	7.396759	0.000000	-10.000000	0.333333	-19.483334	583.000000	1023.000000	1023.000000	2046.000000
30.280001	0.014064	8.311622	2.952449	-0.270083	-1.505071	7.134327	0.000000	-10.000000	0.375000	-20.250000	576.333313	1023.000000	1023.000000	2046.000000
30.299999	0.013236	7.822639	3.049683	-0.500146	-1.510492	6.783595	0.000000	-10.000000	0.400000	-21.283333	569.500000	1023.000000	1023.000000	2046.000000
30.320000	0.012667	7.485909	3.144106	-0.671407	-1.528496	6.541706	0.000000	-10.000000	0.458333	-22.666668	562.333313	1023.000000	1023.000000	2046.000000
30.340000	0.011908	7.037681	3.213611	-0.845713	-1.574200	6.243983	0.000000	-10.000000	0.516667	-24.083334	554.833313	1023.000000	1023.000000	2046.000000
30.360001	0.011110	6.565823	3.281406	-1.063258	-1.611972	5.959647	0.000000	-10.000000	0.583333	-25.666668	546.833313	1023.000000	1023.000000	2046.000000
30.379999	0.010442	6.171481	3.295780	-1.245033	-1.648846	5.769580	0.000000	-10.000000	0.633333	-27.216667	538.333313	1023.000000	1023.000000	2046.000000
30.400000	0.009731	5.751118	3.339618	-1.456930	-1.673343	5.541773	0.000000	-10.000000	0.725000	-28.833334	529.166687	1023.000000	1023.000000	2046.000000
30.420000	0.009293	5.492280	3.463904	-1.618909	-1.661497	5.308781	0.000000	-10.000000	0.800000	-30.166668	519.500000	1023.000000	1023.000000	2046.000000
30.440001	0.008862	5.237516	3.607776	-1.756504	-1.661393	5.047637	0.000000	-10.000000	0.850000	-31.266666	509.500000	1023.000000	1023.000000	2046.000000
30.459999	0.008426	4.980058	3.704906	-1.885269	-1.616618	4.777038	0.000000	-10.000000	0.883333	-32.250000	499.166656	1023.000000	1023.000000	2046.000000
30.480000	0.007987	4.720291	3.877690	-1.991155	-1.634707	4.468463	0.000000	-10.000000	0.916667	-33.049999	488.500000	1023.000000	1023.000000	2046.000000
30.500000	0.007309	4.319415	3.932708	-2.143031	-1.586432	4.116170	0.000000	-10.000000	0.958333	-33.766666	477.333344	1023.000000	1023.000000	2046.000000
30.520000	0.006614	3.909130	4.029273	-2.374293	-1.583188	3.837338	0.000000	-10.000000	0.966667	-34.350002	466.166656	1023.000000	1023.000000	2046.000000
30.540001	0.005820	3.439707	4.080263	-2.568977	-1.584860	3.513282	0.000000	-10.000000	0.975000	-34.850002	454.666656	1023.000000	1023.000000	2046.000000
30.559999	0.005004	2.957153	4.085921	-2.771372	-1.575088	3.217693	0.000000	-10.000000	0.975000	-35.100002	443.000000	1023.000000	1023.000000	2046.000000
30.580000	0.004075	2.408358	4.037725	-2.962559	-1.566042	2.899234	0.000000	-10.000000	0.983333	-35.250000	431.166656	1023.000000	1023.000000	2046.000000
30.600000	0.003037	1.795161	4.050174	-3.197679	-1.703050	2.645715	0.000000	-10.000000	0.983333	-35.100002	419.500000	1023.000000	1023.000000	2046.000000
30.620001	0.002071	1.223857	4.003914	-3.379100	-1.765440	2.364483	0.000000	-10.000000	0.991667	-35.066666	407.833344	1023.000000	1023.000000	2046.000000
30.639999	0.001155	0.682535	3.914278	-3.543532	-1.807105	2.118894	0.000000	-10.000000	0.983333	-34.766666	396.166656	1023.000000	1023.000000	2046.000000
30.660000	0.000470	0.277623	3.950402	-3.662708	-1.884889	1.874817	0.000000	-10.000000	0.983333	-34.666668	384.500000	1023.000000	1023.000000	2046.000000
30.680000	0.000288	0.170354	4.028699	-3.713395	-1.916072	1.771121	0.000000	-10.000000	0.983333	-34.633335	373.000000	1023.000000	1023.000000	2046.000000
30.700001	-0.000175	-0.103688	3.944199	-3.747104	-1.996323	1.695542	0.000000	-10.000000	0.975000	-34.716667	361.500000	1023.000000	1023.000000	2046.000000
30.719999	-0.000809	-0.478009	3.821796	-3.802788	-2.107963	1.610946	0.000000	-10.000000	0.966667	-34.750000	349.833344	1023.000000	1023.000000	2046.000000
30.740000	-0.002075	-1.226149	3.582858	-3.999015	-2.247046	1.437054	0.000000	-10.000000	0.950000	-34.516666	338.333344	1023.000000	1023.000000	2046.000000
30.760000	-0.003229	-1.908359	3.454234	-4.153066	-2.442060	1.232534	0.000000	-10.000000	0.950000	-34.200001	326.666656	1023.000000	1023.000000	2046.000000
30.780001	-0.003800	-2.246076	3.343109	-4.148779	-2.541994	1.101587	0.000000	-10.000000	0.950000	-33.750000	315.333344	1023.000000	1023.000000	2046.000000
30.799999	-0.003774	-2.230256	3.188558	-3.948100	-2.612342	1.141628	0.000000	-10.000000	0.933333	-33.466667	304.000000	1023.000000	1023.000000	2046.000000
30.820000	-0.004475	-2.644770	3.037931	-3.971964	-2.728525	1.017788	0.000000	-10.000000	0.916667	-33.233334	293.000000	1023.000000	1023.000000	2046.000000
30.840000	-0.005814	-3.435868	2.757324	-4.130830	-2.761586	0.699224	0.000000	-10.000000	0.883333	-33.033337	281.833344	1023.000000	1023.000000	2046.000000
30.860001	-0.008396	-4.962149	2.333865	-4.420914	-3.090688	0.215588	0.000000	-10.000000	0.858333	-32.666668	270.833344	1023.000000	1023.000000	2046.000000
30.879999	-0.011546	-6.823729	1.725249	-4.631014	-3.428323	-0.489642	0.000000	-10.000000	0.816667	-32.016666	259.833344	1023.000000	1023.000000	2046.000000
30.900000	-0.015078	-8.911228	0.937555	-4.812143	-3.860443	-1.176196	0.000000	-10.000000	0.766667	-31.016666	249.166672	1023.000000	1023.000000	2046.000000
30.920000	-0.018164	-10.734859	0.238689	-4.943214	-4.328979	-1.701355	0.000000	-10.000000	0.725000	-29.883333	238.666672	1023.000000	1023.000000	2046.000000
30.940001	-0.020375	-12.041885	-0.342950	-4.959484	-4.658072	-2.081380	0.000000	-10.000000	0.691667	-29.083334	228.666672	1023.000000	1023.000000	2046.000000
30.959999	-0.022054	-13.033662	-0.736451	-4.998718	-4.926754	-2.371738	0.000000	-10.000000	0.675000	-28.483334	219.000000	1023.000000	1023.000000	2046.000000
30.980000	-0.023380	-13.817759	-1.052750	-5.053431	-5.123685	-2.587893	0.000000	-10.000000	0.658333	-28.050001	209.666672	1023.000000	1023.000000	2046.000000
31.000000	-0.024491	-14.474472	-1.378653	-5.055037	-5.234903	-2.805878	0.000000	-10.000000	0.633333	-27.583334	200.333328	1023.000000	1023.000000	2046.000000
31.020000	-0.025658	-15.163843	-1.648508	-5.153016	-5.413422	-2.948897	0.000000	-10.000000	0.633333	-27.250000	191.166672	1023.000000	1023.000000	2046.000000
31.040001	-0.026690	-15.773592	-1.883363	-5.235600	-5.575890	-3.078739	0.000000	-10.000000	0.600000	-27.016666	182.000000	1023.000000	1023.000000	2046.000000
31.059999	-0.027665	-16.349880	-2.122329	-5.340533	-5.703722	-3.183297	0.000000	-10.000000	0.583333	-26.750000	173.000000	1023.000000	1023.000000	2046.000000
31.080000	-0.028450	-16.813757	-2.301987	-5.418244	-5.808054	-3.285472	0.000000	-10.000000	0.550000	-26.533333	164.000000	1023.000000	1023.000000	2046.000000
31.100000	-0.029038	-17.161663	-2.366659	-5.519234	-5.940804	-3.334967	0.000000	-10.000000	0.550000	-26.150000	155.000000	1023.000000	1023.000000	2046.000000
31.120001	-0.029697	-17.551105	-2.449618	-5.686748	-6.047369	-3.367372	0.000000	-10.000000	0.550000	-25.883333	146.333328	1023.000000	1023.000000	2046.000000
31.139999	-0.030160	-17.824390	-2.368719	-5.997930	-6.133020	-3.324721	0.000000	-10.000000	0.558333	-25.683334	137.666672	1023.000000	1023.000000	2046.000000
31.160000	-0.030593	-18.080524	-2.243468	-6.468064	-6.146843	-3.222150	0.000000	-10.000000	0.558333	-25.633333	129.166672	1023.000000	1023.000000	2046.000000
31.180000	-0.030929	-18.278772	-2.108181	-6.895292	-6.134116	-3.141183	0.000000	-10.000000	0.558333	-25.666668	120.500000	1023.000000	1023.000000	2046.000000
31.200001	-0.031078	-18.367199	-1.899985	-7.300796	-6.087382	-3.079036	0.000000	-10.000000	0.550000	-25.700001	112.000000	1023.000000	1023.000000	2046.000000
31.219999	-0.031397	-18.555738	-1.696870	-7.724720	-6.019644	-3.114504	0.000000	-10.000000	0.550000	-25.383333	103.500000	1023.000000	1023.000000	2046.000000
31.240000	-0.032163	-19.008366	-1.604944	-8.184774	-5.989213	-3.229433	0.000000	-10.000000	0.541667	-25.016666	95.166664	1023.000000	1023.000000	2046.000000
31.260000	-0.033303	-19.681898	-1.561528	-8.754502	-6.005563	-3.360305	0.000000	-10.000000	0.525000	-24.416666	86.666664	1023.000000	1023.000000	2046.000000
31.280001	-0.034323	-20.284946	-1.471990	-9.238733	-6.052186	-3.522037	0.000000	-10.000000	0.491667	-23.800001	78.500000	1023.000000	1023.000000	2046.000000
31.299999	-0.035214	-20.811478	-1.467743	-9.577001	-6.057420	-3.709313	0.000000	-10.000000	0.458333	-22.916668	70.500000	1023.000000	1023.000000	2046.000000
31.320000	-0.035970	-21.258411	-1.437707	-9.785538	-6.109757	-3.925409	0.000000	-10.000000	0.425000	-21.900002	63.000000	1023.000000	1023.000000	2046.000000
31.340000	-0.036493	-21.567614	-1.383336	-9.927754	-6.139781	-4.116741	0.000000	-10.000000	0.391667	-20.950001	55.666668	1023.000000	1023.000000	2046.000000
31.360001	-0.037008	-21.871601	-1.378312	-10.019326	-6.202346	-4.271615	0.000000	-10.000000	0.366667	-19.883333	48.500000	1023.000000	1023.000000	2046.000000
31.379999	-0.037336	-22.065863	-1.373536	-10.083376	-6.250760	-4.358192	0.000000	-10.000000	0.316667	-18.900000	41.833332	1023.000000	1023.000000	2046.000000
31.400000	-0.037535	-22.183380	-1.354304	-10.129104	-6.294086	-4.405886	0.000000	-10.000000	0.291667	-18.000000	35.500000	1023.000000	1023.000000	2046.000000
31.420000	-0.037589	-22.214958	-1.369452	-10.119969	-6.318346	-4.407192	0.000000	-10.000000	0.258333	-17.283333	29.500000	1023.000000	1023.000000	2046.000000
31.440001	-0.037412	-22.110247	-1.283773	-10.084783	-6.367748	-4.373944	0.000000	-10.000000	0.258333	-16.650000	23.833334	1023.000000	1023.000000	2046.000000
31.459999	-0.037119	-21.937433	-1.249772	-10.004033	-6.327980	-4.355648	0.000000	-10.000000	0.250000	-15.983334	18.333334	1023.000000	1023.000000	2046.000000
31.480000	-0.036932	-21.826759	-1.199739	-9.962616	-6.338709	-4.325695	0.000000	-10.000000	0.241667	-15.383333	13.000000	1023.000000	1023.000000	2046.000000
31.500000	-0.036668	-21.670744	-1.167566	-9.926450	-6.313317	-4.263412	0.000000	-10.000000	0.225000	-14.866667	7.833333	1023.000000	1023.000000	2046.000000
31.520000	-0.036469	-21.552929	-1.118077	-9.865704	-6.336093	-4.233057	0.000000	-10.000000	0.208333	-14.250000	3.166667	1023.000000	1023.000000	2046.000000
31.540001	-0.036164	-21.373144	-1.061516	-9.816039	-6.286104	-4.209485	0.000000	-10.000000	0.200000	-13.600000	-1.166667	1023.000000	1023.000000	2046.000000
31.559999	-0.036013	-21.283863	-1.016084	-9.790118	-6.311053	-4.166607	0.000000	-10.000000	0.175000	-12.850000	-5.500000	1023.000000	1023.000000	2046.000000
31.580000	-0.035696	-21.096083	-0.969016	-9.717256	-6.276766	-4.133045	0.000000	-10.000000	0.150000	-12.233334	-9.833333	1023.000000	1023.000000	2046.000000
31.600000	-0.035476	-20.966501	-0.948044	-9.669475	-6.235998	-4.112986	0.000000	-10.000000	0.116667	-11.516667	-14.000000	1023.000000	1023.000000	2046.000000
31.620001	-0.035219	-20.814234	-0.894205	-9.601742	-6.223676	-4.094609	0.000000	-10.000000	0.108333	-10.800000	-17.833334	1023.000000	1023.000000	2046.000000
31.639999	-0.035096	-20.741842	-0.890081	-9.569546	-6.207700	-4.074516	0.000000	-10.000000	0.100000	-10.033334	-21.500000	1023.000000	1023.000000	2046.000000
31.660000	-0.034937	-20.647659	-0.840433	-9.505924	-6.260273	-4.041031	0.000000	-10.000000	0.100000	-9.216667	-24.833334	1023.000000	1023.000000	2046.000000
31.680000	-0.034762	-20.544216	-0.855911	-9.463763	-6.232637	-3.991905	0.000000	-10.000000	0.100000	-8.450001	-27.833334	1023.000000	1023.000000	2046.000000
31.700001	-0.034589	-20.441811	-0.816746	-9.443618	-6.269266	-3.912181	0.000000	-10.000000	0.100000	-7.650000	-30.666666	1023.000000	1023.000000	2046.000000
31.719999	-0.034382	-20.319847	-0.768128	-9.386965	-6.293881	-3.870873	0.000000	-10.000000	0.091667	-6.916667	-33.166668	1023.000000	1023.000000	2046.000000
31.740000	-0.034277	-20.257687	-0.790793	-9.354643	-6.270433	-3.841816	0.000000	-10.000000	0.075000	-6.233334	-35.500000	1023.000000	1023.000000	2046.000000
31.760000	-0.034050	-20.123354	-0.740342	-9.274322	-6.291557	-3.817133	0.000000	-10.000000	0.066667	-5.633334	-37.500000	1023.000000	1023.000000	2046.000000
31.780001	-0.033458	-19.773693	-0.668915	-9.104761	-6.261117	-3.738899	0.000000	-10.000000	0.066667	-5.016667	-39.500000	1023.000000	1023.000000	2046.000000
31.799999	-0.033301	-19.680923	-0.744343	-8.980385	-6.239778	-3.716418	0.000000	-10.000000	0.066667	-4.266667	-41.166668	1023.000000	1023.000000	2046.000000
31.820000	-0.033735	-19.937561	-0.865595	-8.939116	-6.408322	-3.724528	0.000000	-10.000000	0.058333	-3.283333	-42.666668	1023.000000	1023.000000	2046.000000
31.840000	-0.034196	-20.209644	-1.036446	-8.942379	-6.440396	-3.790422	0.000000	-10.000000	0.050000	-1.833333	-43.500000	1023.000000	1023.000000	2046.000000
31.860001	-0.035045	-20.711527	-1.256609	-8.972454	-6.595001	-3.887463	0.000000	-10.000000	0.041667	0.050000	-44.000000	1023.000000	1023.000000	2046.000000
31.879999	-0.035446	-20.948471	-1.369312	-8.912594	-6.692209	-3.974355	0.000000	-10.000000	0.033333	2.200000	-44.000000	1023.000000	1023.000000	2046.000000
31.900000	-0.034959	-20.660780	-1.449845	-8.659002	-6.742474	-3.809459	0.000000	-10.000000	0.016667	4.666667	-44.000000	1023.000000	1023.000000	2046.000000
31.920000	-0.033889	-20.028324	-1.494734	-8.259318	-6.747966	-3.526306	0.000000	-10.000000	0.000000	7.233333	-44.000000	1023.000000	1023.000000	2046.000000
31.940001	-0.032938	-19.466190	-1.499049	-8.095404	-6.606095	-3.265642	0.000000	-10.000000	-0.025000	9.733334	-44.000000	1023.000000	1023.000000	2046.000000
31.959999	-0.032415	-19.157057	-1.452776	-7.975677	-6.575997	-3.152606	0.000000	-10.000000	-0.075000	12.066667	-44.000000	1023.000000	1023.000000	2046.000000
31.980000	-0.032667	-19.306358	-1.592637	-7.910648	-6.546715	-3.256358	0.000000	-10.000000	-0.141667	14.450001	-44.000000	1023.000000	1023.000000	2046.000000
32.000000	-0.033767	-19.956099	-1.903494	-7.923618	-6.588023	-3.540963	0.000000	-10.000000	-0.233333	17.133333	-32.833332	1023.000000	1023.000000	2046.000000
32.020000	-0.035441	-20.945559	-2.374234	-7.941497	-6.735146	-3.894681	0.000000	-10.000000	-0.308333	19.883333	-9.833333	1023.000000	1023.000000	2046.000000
32.040001	-0.036810	-21.754875	-2.938102	-7.882788	-6.870962	-4.063023	0.000000	-10.000000	-0.358333	22.283333	15.500000	1023.000000	1023.000000	2046.000000
32.060001	-0.037391	-22.097828	-3.294926	-7.717957	-7.016889	-4.068054	0.000000	-10.000000	-0.400000	24.183334	32.333332	1023.000000	1023.000000	2046.000000
32.080002	-0.037202	-21.986168	-3.473181	-7.505643	-7.076190	-3.931153	0.000000	-10.000000	-0.441667	25.533335	40.166668	1023.000000	1023.000000	2046.000000
32.099998	-0.036607	-21.635012	-3.609602	-7.195778	-6.994649	-3.834983	0.000000	-10.000000	-0.483333	26.833334	48.500000	1023.000000	1023.000000	2046.000000
32.119999	-0.035784	-21.148180	-3.639075	-6.954381	-6.917614	-3.637110	0.000000	-10.000000	-0.525000	27.883333	57.333332	1023.000000	1023.000000	2046.000000
32.139999	-0.034805	-20.569788	-3.619865	-6.685701	-6.890459	-3.373762	0.000000	-10.000000	-0.575000	29.033333	66.333336	1023.000000	1023.000000	2046.000000
32.160000	-0.033839	-19.998697	-3.616727	-6.426834	-6.841184	-3.113953	0.000000	-10.000000	-0.633333	30.083334	75.833336	1023.000000	1023.000000	2046.000000
32.180000	-0.032693	-19.321777	-3.549501	-6.154074	-6.779236	-2.838966	0.000000	-10.000000	-0.666667	31.183332	85.666664	1023.000000	1023.000000	2046.000000
32.200001	-0.031215	-18.448259	-3.429570	-5.866800	-6.661929	-2.489960	0.000000	-10.000000	-0.700000	32.116669	96.000000	1023.000000	1023.000000	2046.000000
32.220001	-0.029524	-17.448400	-3.295882	-5.513403	-6.518041	-2.121073	0.000000	-10.000000	-0.733333	32.966667	106.666664	1023.000000	1023.000000	2046.000000
32.240002	-0.027919	-16.500137	-3.009422	-5.336839	-6.433674	-1.720203	0.000000	-10.000000	-0.800000	33.700001	117.500000	1023.000000	1023.000000	2046.000000
32.259998	-0.026062	-15.402845	-2.675977	-5.226172	-6.206221	-1.294475	0.000000	-10.000000	-0.841667	34.799999	128.666672	1023.000000	1023.000000	2046.000000
32.279999	-0.024309	-14.366380	-2.247954	-5.292974	-6.009372	-0.816081	0.000000	-10.000000	-0.866667	35.450001	140.166672	1023.000000	1023.000000	2046.000000
32.299999	-0.022525	-13.312058	-1.822465	-5.354268	-5.761593	-0.373732	0.000000	-10.000000	-0.891667	36.033333	152.000000	1023.000000	1023.000000	2046.000000
32.320000	-0.020733	-12.252934	-1.359307	-5.448521	-5.487825	0.042719	0.000000	-10.000000	-0.916667	36.183334	164.000000	1023.000000	1023.000000	2046.000000
32.340000	-0.019288	-11.399436	-0.905235	-5.660337	-5.217608	0.383744	0.000000	-10.000000	-0.925000	36.766666	176.000000	1023.000000	1023.000000	2046.000000
32.360001	-0.018163	-10.734316	-0.550967	-5.848593	-4.965331	0.630575	0.000000	-10.000000	-0.900000	37.000000	188.000000	1023.000000	1023.000000	2046.000000
32.380001	-0.017219	-10.176132	-0.214081	-5.978997	-4.746956	0.763902	0.000000	-10.000000	-0.875000	36.750000	200.333328	1023.000000	1023.000000	2046.000000
32.400002	-0.016347	-9.661364	0.054326	-6.092949	-4.572585	0.949843	0.000000	-10.000000	-0.875000	36.416668	212.666672	1023.000000	1023.000000	2046.000000
32.419998	-0.015378	-9.088133	0.287072	-6.071370	-4.375556	1.071720	0.000000	-10.000000	-0.883333	36.083336	225.000000	1023.000000	1023.000000	2046.000000
32.439999	-0.014097	-8.331084	0.561578	-5.916266	-4.219833	1.243438	0.000000	-10.000000	-0.916667	36.333336	237.000000	1023.000000	1023.000000	2046.000000
32.459999	-0.012639	-7.469716	0.758786	-5.648345	-3.983213	1.403057	0.000000	-10.000000	-0.933333	36.616669	249.000000	1023.000000	1023.000000	2046.000000
32.480000	-0.011208	-6.623846	0.988378	-5.374603	-3.846922	1.609301	0.000000	-10.000000	-0.958333	37.333336	261.000000	1023.000000	1023.000000	2046.000000
32.500000	-0.009689	-5.726435	1.213886	-5.097428	-3.687037	1.844145	0.000000	-10.000000	-0.958333	37.733334	273.333344	1023.000000	1023.000000	2046.000000
32.520000	-0.008048	-4.756618	1.391696	-4.793939	-3.498520	2.144144	0.000000	-10.000000	-0.966667	37.983334	285.833344	1023.000000	1023.000000	2046.000000
32.540001	-0.006163	-3.642265	1.682303	-4.484273	-3.354552	2.514257	0.000000	-10.000000	-0.941667	37.833336	298.500000	1023.000000	1023.000000	2046.000000
32.560001	-0.004135	-2.443969	1.909362	-4.110662	-3.136791	2.894122	0.000000	-10.000000	-0.933333	37.716667	311.166656	1023.000000	1023.000000	2046.000000
32.580002	-0.002168	-1.281531	2.208251	-3.788512	-2.968060	3.266789	0.000000	-10.000000	-0.925000	37.500000	323.833344	1023.000000	1023.000000	2046.000000
32.599998	-0.000012	-0.007215	2.467451	-3.388579	-2.748618	3.662531	0.000000	-10.000000	-0.933333	37.549999	332.333344	1023.000000	1023.000000	2046.000000
32.619999	0.002135	1.261545	2.671699	-2.958102	-2.483174	4.031123	0.000000	-10.000000	-0.916667	37.416668	344.833344	1023.000000	1023.000000	2046.000000
32.639999	0.004229	2.499217	2.955866	-2.600541	-2.317618	4.461509	0.000000	-10.000000	-0.916667	37.266666	357.333344	1023.000000	1023.000000	2046.000000
32.660000	0.006386	3.773875	3.171196	-2.176068	-2.084805	4.863551	0.000000	-10.000000	-0.916667	37.233334	373.833344	1023.000000	1023.000000	2046.000000
32.680000	0.008634	5.102963	3.409712	-1.769294	-1.800859	5.263403	0.000000	-10.000000	-0.941667	37.333336	386.333344	1023.000000	1023.000000	2046.000000
32.700001	0.010895	6.439101	3.732528	-1.371816	-1.626088	5.704476	0.000000	-10.000000	-0.975000	37.950001	398.666656	1023.000000	1023.000000	2046.000000
32.720001	0.013051	7.713004	3.903220	-0.924282	-1.363708	6.097774	0.000000	-10.000000	-1.000000	38.366669	411.333344	1023.000000	1023.000000	2046.000000
32.740002	0.014989	8.858734	4.133673	-0.595710	-1.210600	6.531370	0.000000	-10.000000	-1.016667	38.733334	424.000000	1023.000000	1023.000000	2046.000000
32.759998	0.017095	10.102922	4.371122	-0.177828	-0.999768	6.909396	0.000000	-10.000000	-1.000000	38.633335	437.000000	1023.000000	1023.000000	2046.000000
32.779999	0.018744	11.077504	4.537220	0.166452	-0.856450	7.230281	0.000000	-10.000000	-1.000000	38.416668	449.833344	1023.000000	1023.000000	2046.000000
32.799999	0.020511	12.122092	4.757950	0.479389	-0.709909	7.594663	0.000000	-10.000000	-0.966667	38.100002	462.666656	1023.000000	1023.000000	2046.000000
32.820000	0.022080	13.049371	4.941209	0.789318	-0.597427	7.916270	0.000000	-10.000000	-0.925000	37.533333	475.333344	1023.000000	1023.000000	2046.000000
32.840000	0.023342	13.795412	5.035656	1.136257	-0.501121	8.124620	0.000000	-10.000000	-0.850000	36.500000	488.000000	1023.000000	1023.000000	2046.000000
32.860001	0.024151	14.273476	5.030215	1.437126	-0.441100	8.247235	0.000000	-10.000000	-0.775000	35.733334	500.333344	1023.000000	1023.000000	2046.000000
32.880001	0.024044	14.210189	4.882142	1.569452	-0.485836	8.244431	0.000000	-10.000000	-0.716667	34.549999	512.333313	1023.000000	1023.000000	2046.000000
32.900002	0.023505	13.891195	4.701078	1.565236	-0.542120	8.167003	0.000000	-10.000000	-0.658333	33.616669	524.166687	1023.000000	1023.000000	2046.000000
32.919998	0.023186	13.703211	4.590860	1.579090	-0.660922	8.194183	0.000000	-10.000000	-0.608333	32.083336	535.500000	1023.000000	1023.000000	2046.000000
32.939999	0.023757	14.040564	4.598755	1.698166	-0.644213	8.387856	0.000000	-10.000000	-0.516667	30.166668	546.666687	1023.000000	1023.000000	2046.000000
32.959999	0.025018	14.785604	4.690082	1.922578	-0.592401	8.765346	0.000000	-10.000000	-0.408333	27.800001	557.000000	1023.000000	1023.000000	2046.000000
32.980000	0.026549	15.690485	4.759727	2.363239	-0.556416	9.123935	0.000000	-10.000000	-0.266667	24.516666	566.833313	1023.000000	1023.000000	2046.000000
33.000000	0.027514	16.260601	4.593227	2.754154	-0.460794	9.374015	0.000000	-10.000000	-0.141667	20.783335	575.500000	1023.000000	1023.000000	2046.000000
33.020000	0.027130	16.033895	4.434865	2.810159	-0.369498	9.158370	0.000000	-10.000000	-0.041667	16.283333	583.000000	1023.000000	1023.000000	2046.000000
33.040001	0.025203	14.895170	4.158308	2.580730	-0.469254	8.625387	0.000000	-10.000000	0.008333	11.533334	589.000000	1023.000000	1023.000000	2046.000000
33.060001	0.022222	13.133491	3.637676	2.210709	-0.722683	8.007788	0.000000	-10.000000	0.041667	6.400000	593.666687	1023.000000	1023.000000	2046.000000
33.080002	0.019264	11.384774	3.137457	1.943413	-1.152093	7.455997	0.000000	-10.000000	0.075000	0.950000	596.833313	1023.000000	1023.000000	2046.000000
33.099998	0.016668	9.850564	2.584805	1.726882	-1.470158	7.009035	0.000000	-10.000000	0.108333	-4.150000	598.500000	1023.000000	1023.000000	2046.000000
33.119999	0.014690	8.681859	2.182983	1.483937	-1.719109	6.734048	0.000000	-10.000000	0.150000	-8.850000	599.000000	1023.000000	1023.000000	2046.000000
33.139999	0.013340	7.883967	1.934828	1.320686	-1.861017	6.489470	0.000000	-10.000000	0.175000	-11.933333	599.000000	1023.000000	1023.000000	2046.000000
33.160000	0.012432	7.347492	1.751514	1.320314	-1.990505	6.266169	0.000000	-10.000000	0.225000	-14.033334	599.000000	1023.000000	1023.000000	2046.000000
33.180000	0.011478	6.783734	1.552616	1.298311	-2.091535	6.024342	0.000000	-10.000000	0.250000	-15.200001	595.666687	1023.000000	1023.000000	2046.000000
33.200001	0.010421	6.158919	1.368018	1.273592	-2.267190	5.784500	0.000000	-10.000000	0.300000	-16.683334	587.500000	1023.000000	1023.000000	2046.000000
33.220001	0.009694	5.729076	1.228600	1.262347	-2.382012	5.620141	0.000000	-10.000000	0.341667	-18.616667	577.333313	1023.000000	1023.000000	2046.000000
33.240002	0.008792	5.196087	1.096745	1.171411	-2.547119	5.475050	0.000000	-10.000000	0.400000	-20.666668	568.000000	1023.000000	1023.000000	2046.000000
33.259998	0.007971	4.710962	0.933317	1.100531	-2.622963	5.300078	0.000000	-10.000000	0.466667	-22.683334	561.166687	1023.000000	1023.000000	2046.000000
33.279999	0.007183	4.245124	0.893915	0.961063	-2.805495	5.195641	0.000000	-10.000000	0.525000	-24.416668	553.500000	1023.000000	1023.000000	2046.000000
33.299999	0.006285	3.714714	0.809936	0.716971	-2.851557	5.039363	0.000000	-10.000000	0.600000	-26.216667	545.500000	1023.000000	1023.000000	2046.000000
33.320000	0.005354	3.164427	0.844250	0.323257	-2.895102	4.892022	0.000000	-10.000000	0.666667	-27.850000	536.666687	1023.000000	1023.000000	2046.000000
33.340000	0.004422	2.613699	0.916109	-0.117991	-2.898594	4.714175	0.000000	-10.000000	0.750000	-29.700001	527.333313	1023.000000	1023.000000	2046.000000
33.360001	0.003504	2.070911	1.031755	-0.621905	-2.910600	4.571661	0.000000	-10.000000	0.825000	-31.383335	517.333313	1023.000000	1023.000000	2046.000000
33.380001	0.002560	1.513160	1.200592	-1.155194	-2.947265	4.415028	0.000000	-10.000000	0.891667	-32.983334	506.833344	1023.000000	1023.000000	2046.000000
33.400002	0.001676	0.990746	1.333851	-1.661987	-2.896387	4.215269	0.000000	-10.000000	0.975000	-34.200001	496.000000	1023.000000	1023.000000	2046.000000
33.419998	0.000516	0.305020	1.510874	-2.322037	-2.826987	3.943169	0.000000	-10.000000	1.025000	-35.166668	484.666656	1023.000000	1023.000000	2046.000000
33.439999	-0.000994	-0.587612	1.688748	-3.039711	-2.862837	3.626189	0.000000	-10.000000	1.075000	-35.849998	473.000000	1023.000000	1023.000000	2046.000000
33.459999	-0.002579	-1.524359	1.720486	-3.670702	-2.823524	3.249382	0.000000	-10.000000	1.083333	-36.299999	461.000000	1023.000000	1023.000000	2046.000000
33.480000	-0.004072	-2.406295	1.785570	-4.167289	-2.855309	2.830733	0.000000	-10.000000	1.100000	-36.516666	448.833344	1023.000000	1023.000000	2046.000000
33.500000	-0.005143	-3.039676	1.898383	-4.517991	-2.833357	2.413288	0.000000	-10.000000	1.108333	-36.833332	436.500000	1023.000000	1023.000000	2046.000000
33.520000	-0.006318	-3.733699	1.997311	-4.828568	-2.897957	1.995515	0.000000	-10.000000	1.108333	-36.883335	424.166656	1023.000000	1023.000000	2046.000000
33.540001	-0.007399	-4.372954	2.096175	-5.072184	-3.007568	1.610622	0.000000	-10.000000	1.108333	-37.016666	412.000000	1023.000000	1023.000000	2046.000000
33.560001	-0.008217	-4.856004	2.104222	-5.231102	-2.991763	1.262639	0.000000	-10.000000	1.100000	-37.000000	399.666656	1023.000000	1023.000000	2046.000000
33.580002	-0.009026	-5.334414	2.102850	-5.420072	-3.053703	1.036511	0.000000	-10.000000	1.100000	-37.133335	387.333344	1023.000000	1023.000000	2046.000000
33.599998	-0.009770	-5.773797	2.152876	-5.600218	-3.186144	0.859689	0.000000	-10.000000	1.100000	-37.133335	374.833344	1023.000000	1023.000000	2046.000000
33.619999	-0.010243	-6.053680	2.170517	-5.740585	-3.192621	0.709009	0.000000	-10.000000	1.100000	-36.783337	362.500000	1023.000000	1023.000000	2046.000000
33.639999	-0.010681	-6.312742	2.221981	-5.847460	-3.246322	0.559059	0.000000	-10.000000	1.083333	-36.333336	350.166656	1023.000000	1023.000000	2046.000000
33.660000	-0.011020	-6.512849	2.237560	-5.907132	-3.228678	0.385402	0.000000	-10.000000	1.050000	-35.650002	338.000000	1023.000000	1023.000000	2046.000000
33.680000	-0.011413	-6.744811	2.245523	-5.986495	-3.252526	0.248688	0.000000	-10.000000	1.008333	-35.166668	326.000000	1023.000000	1023.000000	2046.000000
33.700001	-0.011937	-7.054793	2.255224	-6.087532	-3.330115	0.107630	0.000000	-10.000000	0.983333	-34.666668	314.333344	1023.000000	1023.000000	2046.000000
33.720001	-0.012248	-7.238344	2.333109	-6.172934	-3.391483	-0.007037	0.000000	-10.000000	0.958333	-34.183334	302.833344	1023.000000	1023.000000	2046.000000
33.740002	-0.012637	-7.468415	2.275902	-6.213171	-3.376345	-0.154800	0.000000	-10.000000	0.916667	-33.616669	291.500000	1023.000000	1023.000000	2046.000000
33.759998	-0.013037	-7.705080	2.276810	-6.276772	-3.434958	-0.270161	0.000000	-10.000000	0.891667	-33.116669	280.166656	1023.000000	1023.000000	2046.000000
33.779999	-0.013576	-8.023367	2.246867	-6.367069	-3.486721	-0.416444	0.000000	-10.000000	0.858333	-32.599998	269.000000	1023.000000	1023.000000	2046.000000
33.799999	-0.013956	-8.248103	2.216900	-6.436515	-3.506771	-0.521716	0.000000	-10.000000	0.841667	-32.066666	258.166656	1023.000000	1023.000000	2046.000000
33.820000	-0.014429	-8.527316	2.236415	-6.479166	-3.641408	-0.643157	0.000000	-10.000000	0.800000	-31.333334	247.500000	1023.000000	1023.000000	2046.000000
33.840000	-0.014993	-8.860817	2.156379	-6.584335	-3.679052	-0.753808	0.000000	-10.000000	0.783333	-30.700001	237.000000	1023.000000	1023.000000	2046.000000
33.860001	-0.015371	-9.084247	2.138180	-6.598404	-3.744461	-0.879562	0.000000	-10.000000	0.750000	-30.066668	226.666672	1023.000000	1023.000000	2046.000000
33.880001	-0.015508	-9.165114	2.174064	-6.581346	-3.816275	-0.941557	0.000000	-10.000000	0.716667	-29.600000	216.500000	1023.000000	1023.000000	2046.000000
33.900002	-0.015663	-9.256597	2.092328	-6.540752	-3.856296	-0.951875	0.000000	-10.000000	0.683333	-28.966667	206.833328	1023.000000	1023.000000	2046.000000
33.919998	-0.016229	-9.591527	1.889217	-6.502668	-3.985961	-0.992115	0.000000	-10.000000	0.666667	-28.350000	197.166672	1023.000000	1023.000000	2046.000000
33.939999	-0.016995	-10.043860	1.655987	-6.512880	-4.101836	-1.085131	0.000000	-10.000000	0.641667	-27.600000	187.833328	1023.000000	1023.000000	2046.000000
33.959999	-0.018490	-10.927464	1.375991	-6.671283	-4.350579	-1.281594	0.000000	-10.000000	0.600000	-26.766666	178.500000	1023.000000	1023.000000	2046.000000
33.980000	-0.019633	-11.603049	1.193351	-6.815600	-4.555706	-1.425095	0.000000	-10.000000	0.566667	-26.033333	169.666672	1023.000000	1023.000000	2046.000000
34.000000	-0.020178	-11.925184	1.003737	-6.697355	-4.722783	-1.508783	0.000000	-10.000000	0.541667	-25.466667	161.000000	1023.000000	1023.000000	2046.000000
34.020000	-0.020146	-11.906059	0.810873	-6.522585	-4.774486	-1.419862	0.000000	-10.000000	0.541667	-25.083334	152.500000	1023.000000	1023.000000	2046.000000
34.040001	-0.020586	-12.166516	0.661378	-6.563343	-4.831796	-1.432756	0.000000	-10.000000	0.533333	-24.850000	144.166672	1023.000000	1023.000000	2046.000000
34.060001	-0.021414	-12.655742	0.502315	-6.642567	-4.872585	-1.642904	0.000000	-10.000000	0.516667	-24.500000	135.833328	1023.000000	1023.000000	2046.000000
34.080002	-0.023140	-13.675667	0.161616	-6.742006	-5.056329	-2.038947	0.000000	-10.000000	0.466667	-23.799999	127.666664	1023.000000	1023.000000	2046.000000
34.099998	-0.025681	-15.177267	-0.345778	-6.867118	-5.333304	-2.631066	0.000000	-10.000000	0.416667	-22.666666	119.666664	1023.000000	1023.000000	2046.000000
34.119999	-0.028856	-17.054020	-1.098809	-7.005061	-5.689451	-3.260700	0.000000	-10.000000	0.375000	-21.016666	112.166664	1023.000000	1023.000000	2046.000000
34.139999	-0.031529	-18.633659	-1.828250	-7.055227	-6.069480	-3.680702	0.000000	-10.000000	0.341667	-19.733334	105.166664	1023.000000	1023.000000	2046.000000
34.160000	-0.033496	-19.796253	-2.353711	-7.038413	-6.408999	-3.995130	0.000000	-10.000000	0.300000	-18.483334	98.666664	1023.000000	1023.000000	2046.000000
34.180000	-0.034864	-20.604774	-2.709011	-7.048306	-6.629241	-4.218217	0.000000	-10.000000	0.266667	-17.816668	92.500000	1023.000000	1023.000000	2046.000000
34.200001	-0.035800	-21.157982	-3.030442	-7.001212	-6.752957	-4.373371	0.000000	-10.000000	0.250000	-17.216667	86.500000	1023.000000	1023.000000	2046.000000
34.220001	-0.036709	-21.695234	-3.302562	-6.994002	-6.862750	-4.535922	0.000000	-10.000000	0.250000	-16.916668	80.500000	1023.000000	1023.000000	2046.000000
34.240002	-0.037415	-22.112015	-3.481568	-6.991618	-6.978802	-4.660028	0.000000	-10.000000	0.250000	-16.700001	74.833336	1023.000000	1023.000000	2046.000000
34.259998	-0.038121	-22.529747	-3.673439	-7.040493	-7.126641	-4.689176	0.000000	-10.000000	0.250000	-16.483334	69.166664	1023.000000	1023.000000	2046.000000
34.279999	-0.038796	-22.928322	-3.851722	-7.077594	-7.223215	-4.775791	0.000000	-10.000000	0.250000	-16.250000	63.833332	1023.000000	1023.000000	2046.000000
34.299999	-0.039150	-23.137762	-3.917121	-7.089516	-7.319736	-4.811389	0.000000	-10.000000	0.250000	-16.000000	58.333332	1023.000000	1023.000000	2046.000000
34.320000	-0.039314	-23.234396	-4.010230	-7.088085	-7.332456	-4.803625	0.000000	-10.000000	0.241667	-15.683333	53.000000	1023.000000	1023.000000	2046.000000
34.340000	-0.039418	-23.295771	-3.973687	-7.183958	-7.350777	-4.787349	0.000000	-10.000000	0.225000	-15.316667	47.666668	1023.000000	1023.000000	2046.000000
34.360001	-0.039462	-23.322054	-3.853239	-7.410524	-7.429566	-4.628725	0.000000	-10.000000	0.225000	-14.966667	42.500000	1023.000000	1023.000000	2046.000000
34.380001	-0.039468	-23.325825	-3.676853	-7.798502	-7.378834	-4.471634	0.000000	-10.000000	0.233333	-15.000000	37.500000	1023.000000	1023.000000	2046.000000
34.400002	-0.039318	-23.236984	-3.389987	-8.162532	-7.370507	-4.313959	0.000000	-10.000000	0.250000	-15.366667	32.500000	1023.000000	1023.000000	2046.000000
34.419998	-0.039250	-23.196659	-3.189415	-8.501759	-7.256565	-4.248920	0.000000	-10.000000	0.250000	-15.633333	27.500000	1023.000000	1023.000000	2046.000000
34.439999	-0.039367	-23.265903	-2.981923	-8.882242	-7.128746	-4.272993	0.000000	-10.000000	0.250000	-15.500000	22.333334	1023.000000	1023.000000	2046.000000
34.459999	-0.040075	-23.684586	-2.869489	-9.364452	-7.113314	-4.337330	0.000000	-10.000000	0.241667	-15.116667	17.166666	1023.000000	1023.000000	2046.000000
34.480000	-0.041017	-24.240822	-2.785533	-9.896893	-7.108482	-4.449914	0.000000	-10.000000	0.225000	-14.716667	12.000000	1023.000000	1023.000000	2046.000000
34.500000	-0.041697	-24.642944	-2.687274	-10.307028	-7.120030	-4.528613	0.000000	-10.000000	0.208333	-14.066667	7.000000	1023.000000	1023.000000	2046.000000
34.520000	-0.042294	-24.995750	-2.662371	-10.539882	-7.068279	-4.725219	0.000000	-10.000000	0.183333	-13.233334	2.666667	1023.000000	1023.000000	2046.000000
34.540001	-0.042795	-25.291897	-2.551883	-10.723814	-7.143242	-4.872958	0.000000	-10.000000	0.158333	-12.200000	-1.333333	1023.000000	1023.000000	2046.000000
34.560001	-0.043068	-25.453434	-2.510116	-10.782359	-7.126912	-5.034048	0.000000	-10.000000	0.125000	-11.200000	-5.000000	1023.000000	1023.000000	2046.000000
34.580002	-0.043302	-25.591431	-2.446911	-10.857238	-7.190951	-5.096332	0.000000	-10.000000	0.108333	-9.966667	-8.833333	1023.000000	1023.000000	2046.000000
34.599998	-0.043249	-25.560213	-2.398791	-10.842108	-7.173437	-5.145877	0.000000	-10.000000	0.091667	-8.716667	-12.333333	1023.000000	1023.000000	2046.000000
34.619999	-0.043191	-25.525595	-2.374562	-10.831025	-7.198694	-5.121314	0.000000	-10.000000	0.091667	-7.666667	-15.166667	1023.000000	1023.000000	2046.000000
34.639999	-0.042868	-25.334749	-2.291321	-10.773906	-7.203979	-5.065544	0.000000	-10.000000	0.083333	-6.966667	-17.666666	1023.000000	1023.000000	2046.000000
34.660000	-0.042478	-25.104401	-2.181937	-10.741529	-7.220179	-4.960755	0.000000	-10.000000	0.083333	-6.416667	-20.000000	1023.000000	1023.000000	2046.000000
34.680000	-0.041965	-24.801552	-2.109857	-10.640214	-7.145014	-4.906467	0.000000	-10.000000	0.075000	-5.883333	-22.333334	1023.000000	1023.000000	2046.000000
34.700001	-0.041487	-24.519020	-2.016846	-10.563310	-7.116040	-4.822825	0.000000	-10.000000	0.066667	-5.200000	-24.333334	1023.000000	1023.000000	2046.000000
34.720001	-0.040979	-24.218725	-1.925096	-10.471228	-7.079574	-4.742826	0.000000	-10.000000	0.058333	-4.566667	-26.000000	1023.000000	1023.000000	2046.000000
34.740002	-0.040306	-23.820669	-1.808443	-10.363641	-6.973782	-4.674803	0.000000	-10.000000	0.050000	-3.883333	-27.500000	1023.000000	1023.000000	2046.000000
34.759998	-0.039777	-23.508087	-1.696699	-10.275085	-6.923912	-4.612392	0.000000	-10.000000	0.050000	-2.750000	-28.833334	1023.000000	1023.000000	2046.000000
34.779999	-0.039154	-23.140154	-1.616857	-10.156093	-6.851393	-4.515813	0.000000	-10.000000	0.041667	-1.066667	-29.666666	1023.000000	1023.000000	2046.000000
34.799999	-0.038262	-22.613007	-1.466248	-10.001352	-6.759651	-4.385756	0.000000	-10.000000	0.025000	1.133333	-30.000000	1023.000000	1023.000000	2046.000000
34.820000	-0.037350	-22.073622	-1.325437	-9.869460	-6.653154	-4.225571	0.000000	-10.000000	0.000000	3.733334	-30.000000	1023.000000	1023.000000	2046.000000
34.840000	-0.036397	-21.510891	-1.179331	-9.699147	-6.583874	-4.048539	0.000000	-10.000000	-0.025000	6.900000	-30.000000	1023.000000	1023.000000	2046.000000
34.860001	-0.035387	-20.913933	-1.029975	-9.528586	-6.474379	-3.880993	0.000000	-10.000000	-0.066667	10.333334	-30.000000	1023.000000	1023.000000	2046.000000
34.880001	-0.034429	-20.347584	-0.897099	-9.380546	-6.403592	-3.666347	0.000000	-10.000000	-0.125000	13.416667	-30.000000	1023.000000	1023.000000	2046.000000
34.900002	-0.033270	-19.662384	-0.736329	-9.191331	-6.294385	-3.440339	0.000000	-10.000000	-0.183333	15.650001	-30.000000	1023.000000	1023.000000	2046.000000
34.919998	-0.032022	-18.924953	-0.595037	-8.971266	-6.133861	-3.224790	0.000000	-10.000000	-0.225000	17.583334	-21.000000	1023.000000	1023.000000	2046.000000
34.939999	-0.030680	-18.132021	-0.393581	-8.734559	-6.004351	-2.999531	0.000000	-10.000000	-0.250000	19.083334	-2.500000	1023.000000	1023.000000	2046.000000
34.959999	-0.029373	-17.359241	-0.223820	-8.440213	-5.916109	-2.779101	0.000000	-10.000000	-0.300000	20.750000	18.333334	1023.000000	1023.000000	2046.000000
34.980000	-0.028633	-16.921812	-0.237238	-8.230882	-5.842908	-2.610785	0.000000	-10.000000	-0.341667	22.333334	32.500000	1023.000000	1023.000000	2046.000000
35.000000	-0.028069	-16.588896	-0.285240	-8.036517	-5.811906	-2.455233	0.000000	-10.000000	-0.408333	24.183334	39.666668	1023.000000	1023.000000	2046.000000
35.020000	-0.027901	-16.489624	-0.353198	-7.899515	-5.833201	-2.403710	0.000000	-10.000000	-0.441667	26.066668	47.500000	1023.000000	1023.000000	2046.000000
35.040001	-0.027238	-16.097372	-0.299863	-7.765157	-5.880621	-2.151730	0.000000	-10.000000	-0.500000	27.633333	55.833332	1023.000000	1023.000000	2046.000000
35.060001	-0.026083	-15.415112	-0.319099	-7.348888	-5.836533	-1.910591	0.000000	-10.000000	-0.541667	28.816668	65.000000	1023.000000	1023.000000	2046.000000
35.080002	-0.024043	-14.209286	-0.273649	-6.798147	-5.702096	-1.435394	0.000000	-10.000000	-0.591667	29.666668	74.333336	1023.000000	1023.000000	2046.000000
35.099998	-0.022475	-13.282781	-0.293579	-6.451110	-5.487053	-1.051039	0.000000	-10.000000	-0.616667	30.550001	84.166664	1023.000000	1023.000000	2046.000000
35.119999	-0.021501	-12.707037	-0.250671	-6.266062	-5.405006	-0.785298	0.000000	-10.000000	-0.658333	31.483334	94.166664	1023.000000	1023.000000	2046.000000
35.139999	-0.021296	-12.586151	-0.361052	-6.129976	-5.310082	-0.785041	0.000000	-10.000000	-0.708333	32.566666	104.500000	1023.000000	1023.000000	2046.000000
35.160000	-0.022122	-13.074150	-0.586001	-6.127064	-5.316408	-1.044677	0.000000	-10.000000	-0.766667	33.500000	115.166664	1023.000000	1023.000000	2046.000000
35.180000	-0.023655	-13.980277	-1.035972	-6.158722	-5.380154	-1.405429	0.000000	-10.000000	-0.791667	34.416668	126.166664	1023.000000	1023.000000	2046.000000
35.200001	-0.024709	-14.603008	-1.469909	-6.137958	-5.548280	-1.446861	0.000000	-10.000000	-0.825000	34.983334	137.500000	1023.000000	1023.000000	2046.000000
35.220001	-0.024885	-14.707039	-1.790528	-5.977769	-5.627504	-1.311239	0.000000	-10.000000	-0.841667	35.500000	149.166672	1023.000000	1023.000000	2046.000000
35.240002	-0.024363	-14.398726	-1.936146	-5.639340	-5.590633	-1.232607	0.000000	-10.000000	-0.891667	36.033333	161.000000	1023.000000	1023.000000	2046.000000
35.259998	-0.023466	-13.868644	-1.987618	-5.280963	-5.538640	-1.061423	0.000000	-10.000000	-0.916667	36.666668	173.000000	1023.000000	1023.000000	2046.000000
35.279999	-0.022403	-13.240356	-1.990326	-4.947535	-5.472118	-0.830378	0.000000	-10.000000	-0.950000	37.133335	185.000000	1023.000000	1023.000000	2046.000000
35.299999	-0.021297	-12.586605	-1.961064	-4.634912	-5.382138	-0.608490	0.000000	-10.000000	-0.975000	37.750000	197.333328	1023.000000	1023.000000	2046.000000
35.320000	-0.020064	-11.857941	-1.861286	-4.361760	-5.336399	-0.298496	0.000000	-10.000000	-1.008333	38.566666	209.833328	1023.000000	1023.000000	2046.000000
35.340000	-0.018739	-11.074627	-1.771350	-4.022669	-5.245515	-0.035092	0.000000	-10.000000	-1.050000	39.383331	222.666672	1023.000000	1023.000000	2046.000000
35.360001	-0.017038	-10.069494	-1.616568	-3.606762	-5.127223	0.281058	0.000000	-10.000000	-1.066667	39.966667	235.500000	1023.000000	1023.000000	2046.000000
35.380001	-0.015272	-9.025966	-1.460352	-3.260713	-4.928315	0.623414	0.000000	-10.000000	-1.091667	40.150002	248.666672	1023.000000	1023.000000	2046.000000
35.400002	-0.013590	-8.031610	-1.218915	-2.974133	-4.824536	0.985975	0.000000	-10.000000	-1.108333	40.450001	262.000000	1023.000000	1023.000000	2046.000000
35.419998	-0.011685	-6.905563	-0.853415	-2.832349	-4.644639	1.424841	0.000000	-10.000000	-1.116667	40.466667	275.500000	1023.000000	1023.000000	2046.000000
35.439999	-0.009809	-5.796925	-0.467576	-2.800895	-4.392547	1.864094	0.000000	-10.000000	-1.100000	40.300003	289.000000	1023.000000	1023.000000	2046.000000
35.459999	-0.007967	-4.708467	-0.038346	-2.807766	-4.171302	2.308948	0.000000	-10.000000	-1.091667	39.983334	302.500000	1023.000000	1023.000000	2046.000000
35.480000	-0.006067	-3.585610	0.431674	-2.832418	-3.897755	2.712889	0.000000	-10.000000	-1.083333	40.033333	316.000000	1023.000000	1023.000000	2046.000000
35.500000	-0.004339	-2.564159	0.901333	-2.930212	-3.629792	3.094512	0.000000	-10.000000	-1.058333	39.933334	329.333344	1023.000000	1023.000000	2046.000000
35.520000	-0.003097	-1.830285	1.250009	-3.092239	-3.338137	3.350083	0.000000	-10.000000	-1.025000	39.799999	342.666656	1023.000000	1023.000000	2046.000000
35.540001	-0.002216	-1.309542	1.547668	-3.214740	-3.140139	3.497669	0.000000	-10.000000	-1.000000	39.466667	355.833344	1023.000000	1023.000000	2046.000000
35.560001	-0.001218	-0.720070	1.778548	-3.262608	-2.944594	3.708585	0.000000	-10.000000	-0.991667	39.366669	369.166656	1023.000000	1023.000000	2046.000000
35.580002	-0.000206	-0.121770	2.011895	-3.183074	-2.784108	3.833517	0.000000	-10.000000	-1.025000	39.233334	382.333344	1023.000000	1023.000000	2046.000000
35.599998	0.001220	0.721248	2.265629	-2.968621	-2.578875	4.003115	0.000000	-10.000000	-1.058333	39.049999	391.166656	1023.000000	1023.000000	2046.000000
35.619999	0.002549	1.506513	2.457258	-2.699932	-2.408920	4.158106	0.000000	-10.000000	-1.075000	38.633335	404.166656	1023.000000	1023.000000	2046.000000
35.639999	0.003816	2.254986	2.670904	-2.476003	-2.282575	4.342659	0.000000	-10.000000	-1.016667	38.283333	417.166656	1023.000000	1023.000000	2046.000000
35.660000	0.005005	2.957667	2.884058	-2.297807	-2.173624	4.545041	0.000000	-10.000000	-0.900000	37.350002	434.333344	1023.000000	1023.000000	2046.000000
35.680000	0.006298	3.722265	3.058801	-2.067364	-2.078132	4.808960	0.000000	-10.000000	-0.758333	35.566669	447.166656	1023.000000	1023.000000	2046.000000
35.700001	0.007732	4.569582	3.235086	-1.842176	-1.933289	5.109962	0.000000	-10.000000	-0.608333	32.816666	459.333344	1023.000000	1023.000000	2046.000000
35.720001	0.008977	5.305192	3.401656	-1.653902	-1.832411	5.389849	0.000000	-10.000000	-0.475000	29.666668	470.833344	1023.000000	1023.000000	2046.000000
35.740002	0.010249	6.057303	3.631433	-1.495486	-1.704872	5.626229	0.000000	-10.000000	-0.333333	26.183334	481.166656	1023.000000	1023.000000	2046.000000
35.759998	0.011216	6.628494	3.730675	-1.318483	-1.592032	5.808334	0.000000	-10.000000	-0.183333	22.433334	490.500000	1023.000000	1023.000000	2046.000000
35.779999	0.012101	7.151571	3.929544	-1.259523	-1.496770	5.978320	0.000000	-10.000000	-0.050000	17.633333	498.500000	1023.000000	1023.000000	2046.000000
35.799999	0.012853	7.596396	4.025351	-1.157622	-1.337094	6.065762	0.000000	-10.000000	0.041667	12.100000	505.166656	1023.000000	1023.000000	2046.000000
35.820000	0.013075	7.727524	4.091824	-1.148967	-1.314512	6.099180	0.000000	-10.000000	0.091667	4.333333	510.333344	1023.000000	1023.000000	2046.000000
35.840000	0.013267	7.840678	4.205967	-1.169023	-1.289758	6.093492	0.000000	-10.000000	0.125000	-2.850000	513.500000	1023.000000	1023.000000	2046.000000
35.860001	0.013283	7.850243	4.248849	-1.166117	-1.259360	6.026871	0.000000	-10.000000	0.191667	-10.250000	514.833313	1023.000000	1023.000000	2046.000000
35.880001	0.012958	7.658209	4.282184	-1.272317	-1.279477	5.927819	0.000000	-10.000000	0.266667	-15.066667	515.000000	1023.000000	1023.000000	2046.000000
35.900002	0.012614	7.454676	4.323954	-1.360505	-1.294296	5.785523	0.000000	-10.000000	0.350000	-19.150000	515.000000	1023.000000	1023.000000	2046.000000
35.919998	0.012400	7.328123	4.384595	-1.422647	-1.302923	5.669098	0.000000	-10.000000	0.400000	-21.050001	507.000000	1023.000000	1023.000000	2046.000000
35.939999	0.012114	7.159403	4.373126	-1.448250	-1.344083	5.578610	0.000000	-10.000000	0.450000	-22.816668	496.500000	1023.000000	1023.000000	2046.000000
35.959999	0.011415	6.746397	4.256836	-1.561861	-1.437908	5.489330	0.000000	-10.000000	0.508333	-24.233334	483.166656	1023.000000	1023.000000	2046.000000
35.980000	0.010398	6.145199	4.116451	-1.708375	-1.547614	5.284736	0.000000	-10.000000	0.566667	-25.799999	475.000000	1023.000000	1023.000000	2046.000000
36.000000	0.008964	5.297964	4.014795	-2.000218	-1.753024	5.036411	0.000000	-10.000000	0.625000	-27.183334	466.333344	1023.000000	1023.000000	2046.000000
36.020000	0.008190	4.840026	4.012626	-2.216851	-1.797710	4.841962	0.000000	-10.000000	0.658333	-28.233334	454.166656	1023.000000	1023.000000	2046.000000
36.040001	0.007554	4.464354	3.991652	-2.285753	-1.880409	4.638865	0.000000	-10.000000	0.675000	-28.866667	444.833344	1023.000000	1023.000000	2046.000000
36.060001	0.007195	4.252527	3.901735	-2.152806	-1.929374	4.432972	0.000000	-10.000000	0.666667	-28.799999	435.166656	1023.000000	1023.000000	2046.000000
36.080002	0.005963	3.524049	3.707603	-2.318111	-1.945983	4.080540	0.000000	-10.000000	0.658333	-28.583334	428.833344	1023.000000	1023.000000	2046.000000
36.099998	0.003956	2.338143	3.475803	-2.592544	-2.123295	3.578178	0.000000	-10.000000	0.666667	-28.483334	419.166656	1023.000000	1023.000000	2046.000000
36.119999	0.000860	0.508078	2.950321	-2.954088	-2.382377	2.894222	0.000000	-10.000000	0.675000	-28.566668	409.833344	1023.000000	1023.000000	2046.000000
36.139999	-0.002482	-1.466924	2.339703	-3.202986	-2.767543	2.163902	0.000000	-10.000000	0.675000	-28.783333	400.166656	1023.000000	1023.000000	2046.000000
36.160000	-0.005828	-3.444442	1.670979	-3.381069	-3.225628	1.491276	0.000000	-10.000000	0.650000	-28.333334	390.666656	1023.000000	1023.000000	2046.000000
36.180000	-0.008580	-5.070919	1.096474	-3.453452	-3.680254	0.966313	0.000000	-10.000000	0.625000	-27.733334	381.166656	1023.000000	1023.000000	2046.000000
36.200001	-0.010426	-6.161584	0.620103	-3.532300	-3.935787	0.686401	0.000000	-10.000000	0.625000	-27.216667	372.000000	1023.000000	1023.000000	2046.000000
36.220001	-0.011833	-6.993329	0.253293	-3.527354	-4.134879	0.415612	0.000000	-10.000000	0.641667	-27.550001	362.833344	1023.000000	1023.000000	2046.000000
36.240002	-0.013148	-7.770491	-0.104324	-3.563201	-4.283759	0.180794	0.000000	-10.000000	0.675000	-28.166666	353.666656	1023.000000	1023.000000	2046.000000
36.259998	-0.014331	-8.469574	-0.388172	-3.559832	-4.525165	0.003594	0.000000	-10.000000	0.675000	-28.783333	344.166656	1023.000000	1023.000000	2046.000000
36.279999	-0.015385	-9.092383	-0.662710	-3.567002	-4.675481	-0.187190	0.000000	-10.000000	0.675000	-28.983334	334.500000	1023.000000	1023.000000	2046.000000
36.299999	-0.016376	-9.678453	-0.870607	-3.642241	-4.872032	-0.293573	0.000000	-10.000000	0.658333	-28.833334	324.833344	1023.000000	1023.000000	2046.000000
36.320000	-0.017214	-10.173411	-1.072945	-3.708363	-4.991607	-0.400497	0.000000	-10.000000	0.658333	-28.600000	315.166656	1023.000000	1023.000000	2046.000000
36.340000	-0.018115	-10.705889	-1.235442	-3.791920	-5.177955	-0.500571	0.000000	-10.000000	0.650000	-28.383333	305.833344	1023.000000	1023.000000	2046.000000
36.360001	-0.018832	-11.129983	-1.379869	-3.942367	-5.236535	-0.571212	0.000000	-10.000000	0.641667	-28.183334	296.166656	1023.000000	1023.000000	2046.000000
36.380001	-0.019587	-11.576056	-1.439003	-4.175302	-5.326296	-0.635455	0.000000	-10.000000	0.641667	-28.033335	286.833344	1023.000000	1023.000000	2046.000000
36.400002	-0.020330	-12.015097	-1.408699	-4.580591	-5.365723	-0.660084	0.000000	-10.000000	0.641667	-28.166668	277.333344	1023.000000	1023.000000	2046.000000
36.419998	-0.021075	-12.455481	-1.318026	-5.038901	-5.419939	-0.678614	0.000000	-10.000000	0.658333	-28.500000	268.000000	1023.000000	1023.000000	2046.000000
36.439999	-0.021648	-12.794051	-1.211845	-5.492540	-5.434317	-0.655350	0.000000	-10.000000	0.666667	-28.866667	258.500000	1023.000000	1023.000000	2046.000000
36.459999	-0.022091	-13.055940	-1.065076	-5.910441	-5.396627	-0.683796	0.000000	-10.000000	0.675000	-29.000000	249.000000	1023.000000	1023.000000	2046.000000
36.480000	-0.022567	-13.337326	-0.891843	-6.344810	-5.372125	-0.728548	0.000000	-10.000000	0.675000	-29.016666	239.333328	1023.000000	1023.000000	2046.000000
36.500000	-0.023409	-13.834529	-0.777644	-6.855968	-5.359455	-0.841463	0.000000	-10.000000	0.683333	-28.900000	229.500000	1023.000000	1023.000000	2046.000000
36.520000	-0.024719	-14.608856	-0.761406	-7.399430	-5.383168	-1.064853	0.000000	-10.000000	0.675000	-28.566668	219.833328	1023.000000	1023.000000	2046.000000
36.540001	-0.025888	-15.300097	-0.773463	-7.849431	-5.361907	-1.315296	0.000000	-10.000000	0.666667	-28.233334	210.333328	1023.000000	1023.000000	2046.000000
36.560001	-0.026908	-15.902414	-0.720067	-8.220879	-5.426286	-1.535182	0.000000	-10.000000	0.650000	-27.799999	201.000000	1023.000000	1023.000000	2046.000000
36.580002	-0.027844	-16.456036	-0.663912	-8.485602	-5.489037	-1.817484	0.000000	-10.000000	0.633333	-27.299999	191.666672	1023.000000	1023.000000	2046.000000
36.599998	-0.028507	-16.847637	-0.620923	-8.655959	-5.463473	-2.107282	0.000000	-10.000000	0.616667	-26.833334	185.500000	1023.000000	1023.000000	2046.000000
36.619999	-0.029180	-17.245607	-0.572607	-8.807191	-5.544784	-2.321025	0.000000	-10.000000	0.583333	-26.200001	176.666672	1023.000000	1023.000000	2046.000000
36.639999	-0.029664	-17.531523	-0.578594	-8.857750	-5.601447	-2.493733	0.000000	-10.000000	0.558333	-25.750000	167.833328	1023.000000	1023.000000	2046.000000
36.660000	-0.030099	-17.788677	-0.641201	-8.922745	-5.595142	-2.629590	0.000000	-10.000000	0.533333	-25.200001	156.333328	1023.000000	1023.000000	2046.000000
36.680000	-0.030354	-17.939302	-0.611152	-8.987740	-5.670289	-2.670123	0.000000	-10.000000	0.525000	-24.916666	148.000000	1023.000000	1023.000000	2046.000000
36.700001	-0.030497	-18.023973	-0.594527	-9.006751	-5.680217	-2.742478	0.000000	-10.000000	0.508333	-24.550001	139.666672	1023.000000	1023.000000	2046.000000
36.720001	-0.030701	-18.144264	-0.551463	-9.047979	-5.728110	-2.816711	0.000000	-10.000000	0.500000	-24.083334	131.333328	1023.000000	1023.000000	2046.000000
36.740002	-0.030748	-18.171825	-0.527252	-9.082871	-5.740207	-2.821494	0.000000	-10.000000	0.475000	-23.683334	123.166664	1023.000000	1023.000000	2046.000000
36.759998	-0.030721	-18.156347	-0.433903	-9.070902	-5.792390	-2.859152	0.000000	-10.000000	0.458333	-23.333334	115.500000	1023.000000	1023.000000	2046.000000
36.779999	-0.030733	-18.163490	-0.449035	-9.052830	-5.728075	-2.933550	0.000000	-10.000000	0.425000	-22.866667	107.833336	1023.000000	1023.000000	2046.000000
36.799999	-0.030774	-18.187469	-0.412879	-9.073991	-5.738962	-2.961638	0.000000	-10.000000	0.400000	-22.250000	100.166664	1023.000000	1023.000000	2046.000000
36.820000	-0.030814	-18.211000	-0.363320	-9.034456	-5.756691	-3.056533	0.000000	-10.000000	0.375000	-21.550001	92.666664	1023.000000	1023.000000	2046.000000
36.840000	-0.030866	-18.241697	-0.365401	-9.051229	-5.765533	-3.059533	0.000000	-10.000000	0.366667	-20.833334	85.500000	1023.000000	1023.000000	2046.000000
36.860001	-0.030889	-18.255301	-0.353971	-8.992023	-5.767744	-3.141562	0.000000	-10.000000	0.358333	-20.100000	78.500000	1023.000000	1023.000000	2046.000000
36.880001	-0.030921	-18.274122	-0.352870	-9.018230	-5.742721	-3.160300	0.000000	-10.000000	0.341667	-19.200001	71.833336	1023.000000	1023.000000	2046.000000
36.900002	-0.030901	-18.262566	-0.304549	-8.940932	-5.792704	-3.224382	0.000000	-10.000000	0.300000	-18.483334	65.500000	1023.000000	1023.000000	2046.000000
36.919998	-0.030579	-18.072182	-0.309065	-8.807579	-5.757295	-3.198243	0.000000	-10.000000	0.266667	-17.583334	59.500000	1023.000000	1023.000000	2046.000000
36.939999	-0.030425	-17.981045	-0.345151	-8.686856	-5.837169	-3.111868	0.000000	-10.000000	0.250000	-16.850000	53.500000	1023.000000	1023.000000	2046.000000
36.959999	-0.030697	-18.141973	-0.524854	-8.608403	-5.918863	-3.089854	0.000000	-10.000000	0.233333	-16.016666	47.833332	1023.000000	1023.000000	2046.000000
36.980000	-0.031378	-18.544228	-0.643861	-8.685674	-6.120348	-3.094344	0.000000	-10.000000	0.216667	-15.300000	42.333332	1023.000000	1023.000000	2046.000000
37.000000	-0.032097	-18.969135	-0.829127	-8.680345	-6.240849	-3.218815	0.000000	-10.000000	0.200000	-14.366667	37.166668	1023.000000	1023.000000	2046.000000
37.020000	-0.032483	-19.197628	-0.933187	-8.664350	-6.326582	-3.273508	0.000000	-10.000000	0.183333	-13.466667	32.333332	1023.000000	1023.000000	2046.000000
37.040001	-0.032167	-19.010981	-1.009223	-8.349144	-6.396056	-3.256558	0.000000	-10.000000	0.158333	-12.566667	28.000000	1023.000000	1023.000000	2046.000000
37.060001	-0.031790	-18.787861	-1.113343	-8.217600	-6.344182	-3.112736	0.000000	-10.000000	0.125000	-12.000000	24.000000	1023.000000	1023.000000	2046.000000
37.080002	-0.032125	-18.985912	-1.203489	-8.192900	-6.411203	-3.178321	0.000000	-10.000000	0.108333	-11.666667	20.000000	1023.000000	1023.000000	2046.000000
37.099998	-0.033151	-19.592113	-1.457472	-8.295403	-6.427276	-3.411962	0.000000	-10.000000	0.100000	-10.783334	16.000000	1023.000000	1023.000000	2046.000000
37.119999	-0.034941	-20.649843	-1.789937	-8.370013	-6.620594	-3.869300	0.000000	-10.000000	0.091667	-9.500000	12.333333	1023.000000	1023.000000	2046.000000
37.139999	-0.037420	-22.115410	-2.360310	-8.492388	-6.849437	-4.413275	0.000000	-10.000000	0.075000	-7.083333	9.166667	1023.000000	1023.000000	2046.000000
37.160000	-0.040062	-23.676685	-3.026767	-8.565709	-7.238788	-4.845422	0.000000	-10.000000	0.058333	-4.716667	6.833333	1023.000000	1023.000000	2046.000000
37.180000	-0.041976	-24.807806	-3.596719	-8.512874	-7.540641	-5.157573	0.000000	-10.000000	0.050000	-2.800000	5.166667	1023.000000	1023.000000	2046.000000
37.200001	-0.043157	-25.505695	-3.991936	-8.460690	-7.742973	-5.310095	0.000000	-10.000000	0.050000	-1.550000	4.333333	1023.000000	1023.000000	2046.000000
37.220001	-0.043873	-25.929144	-4.286706	-8.368162	-7.861233	-5.413043	0.000000	-10.000000	0.050000	-0.816667	4.000000	1023.000000	1023.000000	2046.000000
37.240002	-0.044292	-26.176287	-4.504681	-8.285876	-7.926053	-5.459675	0.000000	-10.000000	0.050000	-0.183333	4.000000	1023.000000	1023.000000	2046.000000
37.259998	-0.044682	-26.407282	-4.680450	-8.215012	-8.005260	-5.506559	0.000000	-10.000000	0.050000	0.000000	4.000000	1023.000000	1023.000000	2046.000000
37.279999	-0.044852	-26.507492	-4.796716	-8.141983	-8.045996	-5.522798	0.000000	-10.000000	0.041667	0.000000	4.000000	1023.000000	1023.000000	2046.000000
37.299999	-0.044907	-26.539879	-4.898149	-8.092335	-8.088034	-5.461361	0.000000	-10.000000	0.025000	0.000000	4.000000	1023.000000	1023.000000	2046.000000
37.320000	-0.044806	-26.480368	-4.939322	-7.955595	-8.125781	-5.459669	0.000000	-10.000000	0.008333	0.700000	4.000000	1023.000000	1023.000000	2046.000000
37.340000	-0.044354	-26.213144	-4.863153	-7.861855	-8.141840	-5.346297	0.000000	-10.000000	0.000000	2.016667	4.000000	1023.000000	1023.000000	2046.000000
37.360001	-0.043736	-25.847780	-4.825922	-7.763216	-8.107109	-5.151533	0.000000	-10.000000	0.000000	4.316667	4.000000	1023.000000	1023.000000	2046.000000
37.380001	-0.042827	-25.310806	-4.611480	-7.741821	-8.065540	-4.891965	0.000000	-10.000000	-0.008333	6.916667	4.000000	1023.000000	1023.000000	2046.000000
37.400002	-0.041941	-24.786959	-4.323939	-7.936671	-7.959327	-4.567020	0.000000	-10.000000	-0.025000	9.533334	4.000000	1023.000000	1023.000000	2046.000000
37.419998	-0.040822	-24.125704	-3.995970	-8.083747	-7.786060	-4.259926	0.000000	-10.000000	-0.050000	11.550000	4.000000	1023.000000	1023.000000	2046.000000
37.439999	-0.039683	-23.452660	-3.606146	-8.292325	-7.615948	-3.938240	0.000000	-10.000000	-0.083333	12.883333	4.000000	1023.000000	1023.000000	2046.000000
37.459999	-0.038720	-22.883635	-3.217810	-8.512190	-7.474997	-3.678638	0.000000	-10.000000	-0.125000	14.266666	4.000000	1023.000000	1023.000000	2046.000000
37.480000	-0.037911	-22.405247	-2.852829	-8.753215	-7.292045	-3.507158	0.000000	-10.000000	-0.150000	15.716667	10.666667	1023.000000	1023.000000	2046.000000
37.500000	-0.037337	-22.066391	-2.614548	-9.048477	-7.016925	-3.386441	0.000000	-10.000000	-0.183333	17.283333	18.833334	1023.000000	1023.000000	2046.000000
37.520000	-0.036926	-21.823244	-2.358225	-9.335664	-6.889912	-3.239444	0.000000	-10.000000	-0.216667	18.800001	29.000000	1023.000000	1023.000000	2046.000000
37.540001	-0.036356	-21.486319	-2.104872	-9.440579	-6.761082	-3.179785	0.000000	-10.000000	-0.275000	20.550001	34.500000	1023.000000	1023.000000	2046.000000
37.560001	-0.035674	-21.083237	-1.935843	-9.445630	-6.574761	-3.127002	0.000000	-10.000000	-0.325000	22.300001	41.000000	1023.000000	1023.000000	2046.000000
37.580002	-0.034786	-20.558601	-1.662569	-9.370102	-6.468944	-3.056987	0.000000	-10.000000	-0.375000	23.866667	48.166668	1023.000000	1023.000000	2046.000000
37.599998	-0.033808	-19.980595	-1.456842	-9.241570	-6.326121	-2.956063	0.000000	-10.000000	-0.408333	24.750000	53.333332	1023.000000	1023.000000	2046.000000
37.619999	-0.032579	-19.254097	-1.239931	-9.077952	-6.181092	-2.755121	0.000000	-10.000000	-0.458333	26.283335	61.500000	1023.000000	1023.000000	2046.000000
37.639999	-0.031123	-18.393534	-0.999274	-8.859681	-6.028672	-2.505907	0.000000	-10.000000	-0.525000	27.566668	70.000000	1023.000000	1023.000000	2046.000000
37.660000	-0.029557	-17.468267	-0.775256	-8.552320	-5.897668	-2.243023	0.000000	-10.000000	-0.583333	29.333334	81.833336	1023.000000	1023.000000	2046.000000
37.680000	-0.027755	-16.403053	-0.559534	-8.281560	-5.685526	-1.876434	0.000000	-10.000000	-0.625000	30.216667	91.500000	1023.000000	1023.000000	2046.000000
37.700001	-0.025912	-15.314038	-0.276108	-7.961780	-5.522259	-1.553891	0.000000	-10.000000	-0.658333	31.183334	101.500000	1023.000000	1023.000000	2046.000000
37.720001	-0.023846	-14.093273	-0.000712	-7.631447	-5.261707	-1.199407	0.000000	-10.000000	-0.716667	32.099998	111.833336	1023.000000	1023.000000	2046.000000
37.740002	-0.021775	-12.869080	0.285000	-7.263539	-5.052602	-0.837937	0.000000	-10.000000	-0.775000	33.216667	122.333336	1023.000000	1023.000000	2046.000000
37.759998	-0.019652	-11.614274	0.552071	-6.898267	-4.833179	-0.434900	0.000000	-10.000000	-0.825000	34.533333	133.166672	1023.000000	1023.000000	2046.000000
37.779999	-0.017544	-10.368534	0.809762	-6.532629	-4.582746	-0.062921	0.000000	-10.000000	-0.850000	35.316669	144.333328	1023.000000	1023.000000	2046.000000
37.799999	-0.015436	-9.122893	1.072689	-6.162241	-4.362324	0.328982	0.000000	-10.000000	-0.883333	35.933334	156.000000	1023.000000	1023.000000	2046.000000
37.820000	-0.013379	-7.906842	1.364612	-5.794354	-4.165684	0.688584	0.000000	-10.000000	-0.916667	36.166668	168.000000	1023.000000	1023.000000	2046.000000
37.840000	-0.011306	-6.681779	1.640782	-5.452344	-3.939366	1.069149	0.000000	-10.000000	-0.933333	36.783333	180.000000	1023.000000	1023.000000	2046.000000
37.860001	-0.009264	-5.474876	1.866617	-5.109544	-3.699941	1.467992	0.000000	-10.000000	-0.941667	37.200001	192.166672	1023.000000	1023.000000	2046.000000
37.880001	-0.007242	-4.280148	2.182694	-4.751776	-3.533287	1.822220	0.000000	-10.000000	-0.933333	37.516666	200.333328	1023.000000	1023.000000	2046.000000
37.900002	-0.005234	-3.093410	2.378888	-4.427030	-3.278728	2.233460	0.000000	-10.000000	-0.975000	37.916668	212.833328	1023.000000	1023.000000	2046.000000
37.919998	-0.003278	-1.937318	2.658502	-4.042501	-3.106628	2.553310	0.000000	-10.000000	-1.016667	38.566666	225.333328	1023.000000	1023.000000	2046.000000
37.939999	-0.001522	-0.899616	2.826843	-3.666671	-2.931498	2.871710	0.000000	-10.000000	-1.075000	39.316666	242.333328	1023.000000	1023.000000	2046.000000
37.959999	-0.000362	-0.214154	2.885759	-3.328737	-2.814308	3.043133	0.000000	-10.000000	-1.108333	39.700001	251.000000	1023.000000	1023.000000	2046.000000
37.980000	0.000193	0.113882	2.826079	-3.113541	-2.784587	3.185932	0.000000	-10.000000	-1.200000	40.883331	264.500000	1023.000000	1023.000000	2046.000000
38.000000	0.000681	0.402667	2.788399	-2.910997	-2.765110	3.290375	0.000000	-10.000000	-1.300000	42.466667	278.166656	1023.000000	1023.000000	2046.000000
38.020000	0.001303	0.770106	2.797542	-2.704864	-2.778832	3.456260	0.000000	-10.000000	-1.391667	44.450001	296.666656	1023.000000	1023.000000	2046.000000
38.040001	0.002880	1.702022	2.884244	-2.378754	-2.656084	3.852616	0.000000	-10.000000	-1.408333	45.349998	306.166656	1023.000000	1023.000000	2046.000000
38.060001	0.005320	3.143967	3.040764	-1.748796	-2.492936	4.344934	0.000000	-10.000000	-1.383333	45.500000	321.000000	1023.000000	1023.000000	2046.000000
38.080002	0.008340	4.928916	3.156130	-0.978284	-2.217297	4.968369	0.000000	-10.000000	-1.333333	45.116669	336.000000	1023.000000	1023.000000	2046.000000
38.099998	0.010001	5.910446	3.170177	-0.530975	-1.999836	5.271080	0.000000	-10.000000	-1.300000	44.266666	356.000000	1023.000000	1023.000000	2046.000000
38.119999	0.010716	6.333259	3.178950	-0.257665	-1.836671	5.248645	0.000000	-10.000000	-1.283333	43.666668	366.000000	1023.000000	1023.000000	2046.000000
38.139999	0.009625	5.688550	2.827971	-0.249166	-1.796562	4.906307	0.000000	-10.000000	-1.300000	43.450001	375.833344	1023.000000	1023.000000	2046.000000
38.160000	0.007854	4.641443	2.316871	-0.221099	-2.041549	4.587221	0.000000	-10.000000	-1.275000	43.250000	390.500000	1023.000000	1023.000000	2046.000000
38.180000	0.006654	3.932359	1.866464	-0.161628	-2.309709	4.537233	0.000000	-10.000000	-1.225000	42.866669	410.000000	1023.000000	1023.000000	2046.000000
38.200001	0.006148	3.633183	1.503671	-0.060198	-2.395954	4.585664	0.000000	-10.000000	-1.175000	42.266666	429.333344	1023.000000	1023.000000	2046.000000
38.220001	0.006379	3.769862	1.334650	0.132974	-2.407095	4.709332	0.000000	-10.000000	-1.150000	42.116669	438.833344	1023.000000	1023.000000	2046.000000
38.240002	0.007038	4.159606	1.244362	0.418529	-2.361265	4.857981	0.000000	-10.000000	-1.116667	41.616669	452.833344	1023.000000	1023.000000	2046.000000
38.259998	0.008059	4.763040	1.248675	0.783328	-2.330260	5.061296	0.000000	-10.000000	-1.050000	40.650002	466.666656	1023.000000	1023.000000	2046.000000
38.279999	0.008997	5.317394	1.217637	1.162210	-2.283637	5.221184	0.000000	-10.000000	-0.975000	39.283333	485.000000	1023.000000	1023.000000	2046.000000
38.299999	0.010042	5.935113	1.235121	1.521839	-2.247622	5.425775	0.000000	-10.000000	-0.891667	37.866665	498.166656	1023.000000	1023.000000	2046.000000
38.320000	0.011110	6.565951	1.301008	1.854948	-2.225970	5.635966	0.000000	-10.000000	-0.808333	36.216667	511.166656	1023.000000	1023.000000	2046.000000
38.340000	0.012217	7.220043	1.352143	2.200531	-2.199279	5.866649	0.000000	-10.000000	-0.716667	34.516666	523.500000	1023.000000	1023.000000	2046.000000
38.360001	0.013318	7.870737	1.404625	2.498758	-2.152470	6.119824	0.000000	-10.000000	-0.633333	32.900002	535.333313	1023.000000	1023.000000	2046.000000
38.380001	0.014531	8.587693	1.522902	2.745954	-2.079180	6.398018	0.000000	-10.000000	-0.583333	31.950001	542.833313	1023.000000	1023.000000	2046.000000
38.400002	0.015563	9.197876	1.691396	2.833200	-2.018520	6.691800	0.000000	-10.000000	-0.525000	30.866667	550.166687	1023.000000	1023.000000	2046.000000
38.419998	0.016664	9.848205	1.844103	2.838021	-1.843570	7.009650	0.000000	-10.000000	-0.458333	29.416668	557.166687	1023.000000	1023.000000	2046.000000
38.439999	0.017588	10.394767	2.057040	2.764974	-1.742827	7.315579	0.000000	-10.000000	-0.341667	26.916668	567.500000	1023.000000	1023.000000	2046.000000
38.459999	0.018444	10.900270	2.339739	2.603132	-1.673716	7.631115	0.000000	-10.000000	-0.200000	22.900000	579.333313	1023.000000	1023.000000	2046.000000
38.480000	0.019158	11.322248	2.588303	2.369648	-1.507308	7.871605	0.000000	-10.000000	-0.083333	18.233334	590.000000	1023.000000	1023.000000	2046.000000
38.500000	0.019602	11.584992	2.868233	2.002445	-1.329552	8.043866	0.000000	-10.000000	-0.016667	13.050000	599.000000	1023.000000	1023.000000	2046.000000
38.520000	0.019347	11.434351	3.028649	1.575951	-1.222587	8.052338	0.000000	-10.000000	0.000000	9.966667	602.833313	1023.000000	1023.000000	2046.000000
38.540001	0.018895	11.167038	3.139839	1.185413	-1.146664	7.988451	0.000000	-10.000000	0.025000	6.933334	605.666687	1023.000000	1023.000000	2046.000000
38.560001	0.018590	10.986470	3.214368	0.909090	-1.082976	7.945990	0.000000	-10.000000	0.058333	3.216667	607.666687	1023.000000	1023.000000	2046.000000
38.580002	0.018238	10.778911	3.230776	0.774300	-1.050467	7.824301	0.000000	-10.000000	0.083333	-0.966667	609.833313	1023.000000	1023.000000	2046.000000
38.599998	0.017962	10.615671	3.314672	0.670035	-1.080208	7.711172	0.000000	-10.000000	0.091667	-4.966667	610.833313	1023.000000	1023.000000	2046.000000
38.619999	0.017746	10.487970	3.404172	0.583929	-1.116645	7.616514	0.000000	-10.000000	0.108333	-7.800000	611.000000	1023.000000	1023.000000	2046.000000
38.639999	0.017422	10.296697	3.386888	0.497953	-1.117678	7.529534	0.000000	-10.000000	0.150000	-10.683333	611.000000	1023.000000	1023.000000	2046.000000
38.660000	0.017179	10.152776	3.373593	0.446592	-1.137347	7.469938	0.000000	-10.000000	0.183333	-12.733334	611.000000	1023.000000	1023.000000	2046.000000
38.680000	0.017230	10.183214	3.473068	0.388688	-1.182259	7.503717	0.000000	-10.000000	0.225000	-14.650001	603.166687	1023.000000	1023.000000	2046.000000
38.700001	0.017347	10.251797	3.536295	0.387916	-1.152817	7.480402	0.000000	-10.000000	0.258333	-16.483334	593.666687	1023.000000	1023.000000	2046.000000
38.720001	0.017456	10.316498	3.654008	0.380427	-1.147144	7.429207	0.000000	-10.000000	0.291667	-17.866667	584.166687	1023.000000	1023.000000	2046.000000
38.740002	0.017575	10.386719	3.759207	0.368773	-1.157827	7.416565	0.000000	-10.000000	0.333333	-18.766668	580.333313	1023.000000	1023.000000	2046.000000
38.759998	0.017693	10.456592	3.836289	0.362758	-1.097814	7.355358	0.000000	-10.000000	0.375000	-20.150002	573.666687	1023.000000	1023.000000	2046.000000
38.779999	0.017507	10.346801	3.905265	0.318678	-1.100247	7.223104	0.000000	-10.000000	0.458333	-22.116667	564.500000	1023.000000	1023.000000	2046.000000
38.799999	0.017231	10.183749	3.959837	0.222138	-1.091098	7.092871	0.000000	-10.000000	0.508333	-23.616667	557.500000	1023.000000	1023.000000	2046.000000
38.820000	0.016735	9.890100	4.006233	0.090240	-1.122012	6.915638	0.000000	-10.000000	0.558333	-24.766666	552.333313	1023.000000	1023.000000	2046.000000
38.840000	0.016101	9.515893	4.036005	-0.096221	-1.129459	6.705568	0.000000	-10.000000	0.608333	-25.983334	546.666687	1023.000000	1023.000000	2046.000000
38.860001	0.015390	9.095688	4.056463	-0.265856	-1.158736	6.463817	0.000000	-10.000000	0.683333	-28.066668	537.833313	1023.000000	1023.000000	2046.000000
38.880001	0.014661	8.664790	4.094792	-0.450279	-1.181409	6.201686	0.000000	-10.000000	0.775000	-30.183334	528.333313	1023.000000	1023.000000	2046.000000
38.900002	0.014128	8.349524	4.164206	-0.562036	-1.221347	5.968701	0.000000	-10.000000	0.850000	-32.000000	518.333313	1023.000000	1023.000000	2046.000000
38.919998	0.013620	8.049182	4.133651	-0.655784	-1.261548	5.832862	0.000000	-10.000000	0.916667	-33.383335	507.833344	1023.000000	1023.000000	2046.000000
38.939999	0.012772	7.548366	3.957237	-0.784033	-1.365513	5.740674	0.000000	-10.000000	0.966667	-34.350002	496.666656	1023.000000	1023.000000	2046.000000
38.959999	0.011803	6.975692	3.864200	-0.969478	-1.477622	5.558592	0.000000	-10.000000	1.008333	-35.200001	485.333344	1023.000000	1023.000000	2046.000000
38.980000	0.010447	6.174234	3.736998	-1.184195	-1.643701	5.265132	0.000000	-10.000000	1.016667	-35.650002	473.666656	1023.000000	1023.000000	2046.000000
39.000000	0.009620	5.685216	3.678060	-1.353158	-1.687443	5.047758	0.000000	-10.000000	1.041667	-36.050003	462.000000	1023.000000	1023.000000	2046.000000
39.020000	0.009119	5.389396	3.671660	-1.339234	-1.832205	4.889175	0.000000	-10.000000	1.050000	-36.250000	449.833344	1023.000000	1023.000000	2046.000000
39.040001	0.008537	5.045432	3.468681	-1.272014	-1.816046	4.664811	0.000000	-10.000000	1.091667	-36.483334	437.500000	1023.000000	1023.000000	2046.000000
39.060001	0.006657	3.934132	3.215059	-1.509979	-1.924317	4.153369	0.000000	-10.000000	1.091667	-36.816669	425.166656	1023.000000	1023.000000	2046.000000
39.080002	0.003958	2.339011	2.887032	-1.925702	-2.173645	3.551327	0.000000	-10.000000	1.100000	-36.883335	413.000000	1023.000000	1023.000000	2046.000000
39.099998	0.000452	0.266898	2.303180	-2.313156	-2.538603	2.815476	0.000000	-10.000000	1.075000	-36.850002	400.666656	1023.000000	1023.000000	2046.000000
39.119999	-0.003337	-1.972100	1.588797	-2.609243	-2.922678	1.971024	0.000000	-10.000000	1.066667	-36.433334	388.333344	1023.000000	1023.000000	2046.000000
39.139999	-0.006789	-4.012156	0.884254	-2.795197	-3.386866	1.285653	0.000000	-10.000000	1.033333	-36.150002	376.000000	1023.000000	1023.000000	2046.000000
39.160000	-0.009528	-5.630800	0.356412	-2.913790	-3.808159	0.734738	0.000000	-10.000000	1.000000	-35.566666	360.000000	1023.000000	1023.000000	2046.000000
39.180000	-0.011451	-6.767334	-0.054306	-3.006486	-4.054762	0.348220	0.000000	-10.000000	0.966667	-35.133331	348.000000	1023.000000	1023.000000	2046.000000
39.200001	-0.013184	-7.791715	-0.445083	-3.082637	-4.266614	0.002619	0.000000	-10.000000	0.950000	-34.650002	336.333344	1023.000000	1023.000000	2046.000000
39.220001	-0.014692	-8.682881	-0.747421	-3.174536	-4.469518	-0.291407	0.000000	-10.000000	0.950000	-34.366669	328.833344	1023.000000	1023.000000	2046.000000
39.240002	-0.015862	-9.374634	-1.010707	-3.270541	-4.613416	-0.479970	0.000000	-10.000000	0.950000	-34.016666	317.500000	1023.000000	1023.000000	2046.000000
39.259998	-0.017241	-10.189651	-1.310976	-3.373664	-4.772079	-0.732930	0.000000	-10.000000	0.933333	-33.716667	306.166656	1023.000000	1023.000000	2046.000000
39.279999	-0.018447	-10.902346	-1.482642	-3.527924	-4.978686	-0.913094	0.000000	-10.000000	0.925000	-33.483334	294.833344	1023.000000	1023.000000	2046.000000
39.299999	-0.019298	-11.405415	-1.650028	-3.619103	-5.103474	-1.032809	0.000000	-10.000000	0.916667	-33.333332	283.666656	1023.000000	1023.000000	2046.000000
39.320000	-0.020255	-11.970511	-1.804648	-3.759673	-5.208238	-1.197952	0.000000	-10.000000	0.900000	-33.183334	272.500000	1023.000000	1023.000000	2046.000000
39.340000	-0.021158	-12.504212	-1.878300	-3.944793	-5.364673	-1.316446	0.000000	-10.000000	0.875000	-33.066666	261.500000	1023.000000	1023.000000	2046.000000
39.360001	-0.021918	-12.953371	-1.910035	-4.249903	-5.457828	-1.335605	0.000000	-10.000000	0.850000	-32.666668	250.500000	1023.000000	1023.000000	2046.000000
39.380001	-0.022625	-13.371634	-1.834285	-4.721055	-5.486516	-1.329778	0.000000	-10.000000	0.850000	-32.600002	239.500000	1023.000000	1023.000000	2046.000000
39.400002	-0.023384	-13.820033	-1.740068	-5.239388	-5.532529	-1.308048	0.000000	-10.000000	0.866667	-32.516666	228.500000	1023.000000	1023.000000	2046.000000
39.419998	-0.023805	-14.068497	-1.590368	-5.718973	-5.518808	-1.240348	0.000000	-10.000000	0.875000	-32.750000	217.666672	1023.000000	1023.000000	2046.000000
39.439999	-0.024301	-14.361887	-1.418524	-6.182748	-5.496388	-1.264227	0.000000	-10.000000	0.866667	-32.700001	206.833328	1023.000000	1023.000000	2046.000000
39.459999	-0.025047	-14.802526	-1.302509	-6.638210	-5.500434	-1.361374	0.000000	-10.000000	0.825000	-32.416668	196.000000	1023.000000	1023.000000	2046.000000
39.480000	-0.026222	-15.497007	-1.227855	-7.227129	-5.537870	-1.504153	0.000000	-10.000000	0.800000	-31.833334	185.166672	1023.000000	1023.000000	2046.000000
39.500000	-0.027595	-16.308649	-1.221902	-7.761064	-5.579848	-1.745836	0.000000	-10.000000	0.783333	-31.316668	174.500000	1023.000000	1023.000000	2046.000000
39.520000	-0.028990	-17.132948	-1.164927	-8.250230	-5.708577	-2.009215	0.000000	-10.000000	0.766667	-30.650002	164.000000	1023.000000	1023.000000	2046.000000
39.540001	-0.030122	-17.802114	-1.112373	-8.540374	-5.847329	-2.302038	0.000000	-10.000000	0.716667	-29.933334	153.666672	1023.000000	1023.000000	2046.000000
39.560001	-0.031179	-18.427055	-1.048131	-8.758745	-6.026331	-2.593848	0.000000	-10.000000	0.675000	-29.200001	143.666672	1023.000000	1023.000000	2046.000000
39.580002	-0.032141	-18.995337	-0.972630	-8.955864	-6.210661	-2.856181	0.000000	-10.000000	0.633333	-28.333334	134.000000	1023.000000	1023.000000	2046.000000
39.599998	-0.032820	-19.396814	-0.974155	-9.091753	-6.315681	-3.015225	0.000000	-10.000000	0.600000	-27.550001	124.500000	1023.000000	1023.000000	2046.000000
39.619999	-0.033240	-19.644690	-0.964569	-9.134662	-6.381089	-3.164371	0.000000	-10.000000	0.566667	-26.400002	115.333336	1023.000000	1023.000000	2046.000000
39.639999	-0.033445	-19.765701	-0.958981	-9.203769	-6.409424	-3.193528	0.000000	-10.000000	0.550000	-25.750000	106.500000	1023.000000	1023.000000	2046.000000
39.660000	-0.033529	-19.815739	-0.967421	-9.207802	-6.414274	-3.226242	0.000000	-10.000000	0.533333	-24.983334	98.000000	1023.000000	1023.000000	2046.000000
39.680000	-0.033455	-19.772100	-0.951102	-9.229883	-6.379745	-3.211371	0.000000	-10.000000	0.516667	-24.416666	89.500000	1023.000000	1023.000000	2046.000000
39.700001	-0.033404	-19.741844	-0.963045	-9.195622	-6.328857	-3.254320	0.000000	-10.000000	0.466667	-23.549999	81.333336	1023.000000	1023.000000	2046.000000
39.720001	-0.033199	-19.620560	-0.915391	-9.173539	-6.281033	-3.250597	0.000000	-10.000000	0.433333	-22.883333	73.500000	1023.000000	1023.000000	2046.000000
39.740002	-0.033051	-19.533031	-0.892573	-9.145551	-6.239343	-3.255565	0.000000	-10.000000	0.391667	-22.100000	66.000000	1023.000000	1023.000000	2046.000000
39.759998	-0.033056	-19.536060	-0.867857	-9.134146	-6.225504	-3.308553	0.000000	-10.000000	0.375000	-21.383333	58.666668	1023.000000	1023.000000	2046.000000
39.779999	-0.032968	-19.483864	-0.842308	-9.103114	-6.203796	-3.334646	0.000000	-10.000000	0.350000	-20.549999	51.500000	1023.000000	1023.000000	2046.000000
39.799999	-0.032991	-19.497652	-0.834441	-9.125273	-6.207608	-3.330331	0.000000	-10.000000	0.341667	-19.866667	44.500000	1023.000000	1023.000000	2046.000000
39.820000	-0.032891	-19.438772	-0.787127	-9.082981	-6.216673	-3.351990	0.000000	-10.000000	0.325000	-19.183334	37.833332	1023.000000	1023.000000	2046.000000
39.840000	-0.032839	-19.407686	-0.757314	-9.057484	-6.230344	-3.362544	0.000000	-10.000000	0.300000	-18.466667	31.500000	1023.000000	1023.000000	2046.000000
39.860001	-0.032732	-19.344461	-0.749971	-9.021955	-6.200591	-3.371944	0.000000	-10.000000	0.266667	-17.650000	25.500000	1023.000000	1023.000000	2046.000000
39.880001	-0.032804	-19.387362	-0.773254	-9.002883	-6.243318	-3.367907	0.000000	-10.000000	0.241667	-16.900000	19.500000	1023.000000	1023.000000	2046.000000
39.900002	-0.032784	-19.375298	-0.754118	-8.991272	-6.257843	-3.372065	0.000000	-10.000000	0.225000	-16.100000	13.833333	1023.000000	1023.000000	2046.000000
39.919998	-0.032825	-19.399452	-0.773257	-8.967716	-6.268166	-3.390313	0.000000	-10.000000	0.208333	-15.333334	8.333333	1023.000000	1023.000000	2046.000000
39.939999	-0.032755	-19.358196	-0.749407	-8.912314	-6.299489	-3.396987	0.000000	-10.000000	0.200000	-14.450000	3.500000	1023.000000	1023.000000	2046.000000
39.959999	-0.032365	-19.127972	-0.733441	-8.785106	-6.284872	-3.324553	0.000000	-10.000000	0.200000	-13.750000	-1.000000	1023.000000	1023.000000	2046.000000
39.980000	-0.032315	-19.098454	-0.846788	-8.658877	-6.328171	-3.264618	0.000000	-10.000000	0.175000	-12.916667	-5.333333	1023.000000	1023.000000	2046.000000
40.000000	-0.032840	-19.408169	-1.045357	-8.630850	-6.450196	-3.281766	0.000000	-10.000000	0.141667	-12.200001	-9.666667	1023.000000	1023.000000	2046.000000
40.020000	-0.033713	-19.924452	-1.266846	-8.670906	-6.612595	-3.374104	0.000000	-10.000000	0.108333	-11.183333	-13.833333	1023.000000	1023.000000	2046.000000
40.040001	-0.034963	-20.662882	-1.460289	-8.747355	-6.836108	-3.619129	0.000000	-10.000000	0.091667	-10.033334	-17.500000	1023.000000	1023.000000	2046.000000
40.060001	-0.035611	-21.046028	-1.594804	-8.733530	-7.002587	-3.715108	0.000000	-10.000000	0.083333	-8.416667	-20.666666	1023.000000	1023.000000	2046.000000
40.080002	-0.035398	-20.920401	-1.657825	-8.494046	-7.143675	-3.624855	0.000000	-10.000000	0.066667	-6.433333	-23.333334	1023.000000	1023.000000	2046.000000
40.099998	-0.034553	-20.420843	-1.695124	-8.251112	-7.105152	-3.369456	0.000000	-10.000000	0.066667	-3.916667	-25.333334	1023.000000	1023.000000	2046.000000
40.119999	-0.033926	-20.050386	-1.723710	-8.080466	-7.037364	-3.208845	0.000000	-10.000000	0.041667	-0.883333	-26.500000	1023.000000	1023.000000	2046.000000
40.139999	-0.033772	-19.959263	-1.738871	-8.029418	-7.025323	-3.165651	0.000000	-10.000000	0.016667	2.150000	-27.000000	1023.000000	1023.000000	2046.000000
40.160000	-0.034176	-20.198202	-1.859868	-7.998446	-7.038009	-3.301879	0.000000	-10.000000	-0.041667	6.100000	-27.000000	1023.000000	1023.000000	2046.000000
40.180000	-0.035410	-20.927305	-2.254527	-7.912849	-7.078399	-3.681530	0.000000	-10.000000	-0.116667	10.500000	-27.000000	1023.000000	1023.000000	2046.000000
40.200001	-0.037152	-21.956570	-2.755304	-7.955973	-7.244510	-4.000784	0.000000	-10.000000	-0.200000	15.350000	-27.000000	1023.000000	1023.000000	2046.000000
40.220001	-0.038408	-22.699043	-3.287256	-7.833001	-7.416411	-4.162375	0.000000	-10.000000	-0.275000	18.883333	-27.000000	1023.000000	1023.000000	2046.000000
40.240002	-0.038804	-22.933004	-3.578055	-7.689441	-7.543802	-4.121707	0.000000	-10.000000	-0.333333	21.466667	-18.166666	1023.000000	1023.000000	2046.000000
40.259998	-0.038592	-22.807833	-3.788331	-7.488469	-7.508458	-4.022574	0.000000	-10.000000	-0.400000	23.716667	3.000000	1023.000000	1023.000000	2046.000000
40.279999	-0.038033	-22.477570	-3.885460	-7.207363	-7.455326	-3.929422	0.000000	-10.000000	-0.450000	25.366667	24.166666	1023.000000	1023.000000	2046.000000
40.299999	-0.037259	-22.020128	-3.934118	-6.952133	-7.367969	-3.765910	0.000000	-10.000000	-0.483333	26.716667	39.333332	1023.000000	1023.000000	2046.000000
40.320000	-0.036415	-21.521523	-3.946430	-6.695513	-7.281627	-3.597954	0.000000	-10.000000	-0.516667	27.583334	45.333332	1023.000000	1023.000000	2046.000000
40.340000	-0.035292	-20.857727	-3.881140	-6.426409	-7.188448	-3.361730	0.000000	-10.000000	-0.566667	28.816668	54.333332	1023.000000	1023.000000	2046.000000
40.360001	-0.034080	-20.141422	-3.743661	-6.171634	-7.118391	-3.107737	0.000000	-10.000000	-0.625000	29.883333	63.833332	1023.000000	1023.000000	2046.000000
40.380001	-0.032436	-19.169552	-3.531821	-5.847079	-7.003363	-2.787289	0.000000	-10.000000	-0.700000	30.916666	73.500000	1023.000000	1023.000000	2046.000000
40.400002	-0.030541	-18.049511	-3.323941	-5.511477	-6.780998	-2.433094	0.000000	-10.000000	-0.783333	32.450001	83.666664	1023.000000	1023.000000	2046.000000
40.419998	-0.028682	-16.951164	-2.982856	-5.334846	-6.644185	-1.989279	0.000000	-10.000000	-0.850000	34.033333	94.166664	1023.000000	1023.000000	2046.000000
40.439999	-0.026769	-15.820749	-2.557599	-5.335486	-6.423056	-1.504608	0.000000	-10.000000	-0.908333	35.483334	105.333336	1023.000000	1023.000000	2046.000000
40.459999	-0.024887	-14.708328	-2.122195	-5.365683	-6.178091	-1.042360	0.000000	-10.000000	-0.941667	36.299999	117.000000	1023.000000	1023.000000	2046.000000
40.480000	-0.022984	-13.583803	-1.689475	-5.421492	-5.876726	-0.596110	0.000000	-10.000000	-0.966667	36.983334	129.000000	1023.000000	1023.000000	2046.000000
40.500000	-0.021243	-12.554869	-1.197110	-5.537893	-5.630481	-0.189385	0.000000	-10.000000	-0.958333	37.383331	141.333328	1023.000000	1023.000000	2046.000000
40.520000	-0.019860	-11.737333	-0.790006	-5.712960	-5.362023	0.127656	0.000000	-10.000000	-0.941667	37.400002	153.666672	1023.000000	1023.000000	2046.000000
40.540001	-0.018930	-11.187851	-0.519015	-5.920887	-5.107675	0.359727	0.000000	-10.000000	-0.941667	37.466667	166.333328	1023.000000	1023.000000	2046.000000
40.560001	-0.018044	-10.664276	-0.226399	-6.013207	-4.905503	0.480833	0.000000	-10.000000	-0.941667	37.466667	178.666672	1023.000000	1023.000000	2046.000000
40.580002	-0.017165	-10.144327	0.037894	-6.102680	-4.743847	0.664305	0.000000	-10.000000	-0.975000	37.866665	191.333328	1023.000000	1023.000000	2046.000000
40.599998	-0.016056	-9.489301	0.256461	-6.021866	-4.538255	0.814360	0.000000	-10.000000	-0.991667	38.033333	203.833328	1023.000000	1023.000000	2046.000000
40.619999	-0.014703	-8.689645	0.489106	-5.792839	-4.327311	0.941400	0.000000	-10.000000	-1.025000	38.383335	216.500000	1023.000000	1023.000000	2046.000000
40.639999	-0.013223	-7.814960	0.776843	-5.570901	-4.171242	1.150341	0.000000	-10.000000	-1.041667	38.783333	229.166672	1023.000000	1023.000000	2046.000000
40.660000	-0.011689	-6.907990	0.977497	-5.289596	-4.000865	1.404972	0.000000	-10.000000	-1.058333	39.299999	242.000000	1023.000000	1023.000000	2046.000000
40.680000	-0.010140	-5.992748	1.197009	-4.996310	-3.848317	1.654870	0.000000	-10.000000	-1.058333	39.816666	255.166672	1023.000000	1023.000000	2046.000000
40.700001	-0.008261	-4.882046	1.461858	-4.683372	-3.648602	1.988071	0.000000	-10.000000	-1.033333	39.783333	268.333344	1023.000000	1023.000000	2046.000000
40.720001	-0.006352	-3.754198	1.718807	-4.349736	-3.459573	2.336304	0.000000	-10.000000	-1.033333	39.866669	281.666656	1023.000000	1023.000000	2046.000000
40.740002	-0.004370	-2.582683	1.983808	-4.025641	-3.245182	2.704332	0.000000	-10.000000	-1.033333	39.383335	294.833344	1023.000000	1023.000000	2046.000000
40.759998	-0.002098	-1.239679	2.290210	-3.639715	-3.007308	3.117135	0.000000	-10.000000	-1.033333	39.416668	308.000000	1023.000000	1023.000000	2046.000000
40.779999	0.000088	0.052181	2.548833	-3.227328	-2.767115	3.497790	0.000000	-10.000000	-1.033333	39.150002	321.166656	1023.000000	1023.000000	2046.000000
40.799999	0.002400	1.418258	2.849857	-2.840791	-2.515325	3.924518	0.000000	-10.000000	-1.033333	39.216667	334.333344	1023.000000	1023.000000	2046.000000
40.820000	0.004672	2.761266	3.117426	-2.389901	-2.291857	4.325598	0.000000	-10.000000	-1.033333	38.866669	347.500000	1023.000000	1023.000000	2046.000000
40.840000	0.006925	4.092939	3.402538	-2.019130	-2.056781	4.766311	0.000000	-10.000000	-1.041667	38.900002	360.500000	1023.000000	1023.000000	2046.000000
40.860001	0.009094	5.374568	3.654076	-1.613274	-1.826893	5.160659	0.000000	-10.000000	-1.025000	39.016666	373.500000	1023.000000	1023.000000	2046.000000
40.880001	0.011309	6.683813	3.921264	-1.214063	-1.627571	5.604183	0.000000	-10.000000	-1.041667	39.350002	386.500000	1023.000000	1023.000000	2046.000000
40.900002	0.013434	7.939740	4.180043	-0.822531	-1.378298	5.960526	0.000000	-10.000000	-1.025000	39.216667	399.500000	1023.000000	1023.000000	2046.000000
40.919998	0.015437	9.123327	4.417595	-0.437334	-1.205087	6.348153	0.000000	-10.000000	-1.041667	39.333336	412.500000	1023.000000	1023.000000	2046.000000
40.939999	0.017390	10.277601	4.655170	-0.075510	-1.024353	6.722294	0.000000	-10.000000	-1.025000	39.133335	425.500000	1023.000000	1023.000000	2046.000000
40.959999	0.019149	11.317100	4.822693	0.275244	-0.850224	7.069386	0.000000	-10.000000	-1.008333	38.950001	438.666656	1023.000000	1023.000000	2046.000000
40.980000	0.020733	12.253470	5.000963	0.610531	-0.748054	7.390030	0.000000	-10.000000	-0.958333	38.200001	451.833344	1023.000000	1023.000000	2046.000000
41.000000	0.022195	13.117290	5.127022	1.005913	-0.631821	7.616176	0.000000	-10.000000	-0.908333	37.666668	464.833344	1023.000000	1023.000000	2046.000000
41.020000	0.022678	13.402903	5.004461	1.279858	-0.594006	7.712590	0.000000	-10.000000	-0.866667	36.900002	477.500000	1023.000000	1023.000000	2046.000000
41.040001	0.022370	13.220712	4.882177	1.367811	-0.670755	7.641479	0.000000	-10.000000	-0.841667	36.250000	489.833344	1023.000000	1023.000000	2046.000000
41.060001	0.022181	13.108994	4.733399	1.450721	-0.694341	7.619215	0.000000	-10.000000	-0.825000	35.400002	502.000000	1023.000000	1023.000000	2046.000000
41.080002	0.022278	13.166307	4.672353	1.531450	-0.802509	7.765013	0.000000	-10.000000	-0.791667	34.816669	514.000000	1023.000000	1023.000000	2046.000000
41.099998	0.023387	13.821701	4.726406	1.801225	-0.712079	8.006149	0.000000	-10.000000	-0.741667	34.166668	525.666687	1023.000000	1023.000000	2046.000000
41.119999	0.025287	14.944669	4.861134	2.253067	-0.642647	8.473115	0.000000	-10.000000	-0.666667	33.183334	537.166687	1023.000000	1023.000000	2046.000000
41.139999	0.027427	16.209167	4.875207	2.882892	-0.516143	8.967211	0.000000	-10.000000	-0.575000	31.733334	548.333313	1023.000000	1023.000000	2046.000000
41.160000	0.028500	16.843477	4.735898	3.258370	-0.291605	9.140815	0.000000	-10.000000	-0.475000	29.966667	559.166687	1023.000000	1023.000000	2046.000000
41.180000	0.028156	16.639963	4.584888	3.346499	-0.261508	8.970084	0.000000	-10.000000	-0.358333	27.333334	569.500000	1023.000000	1023.000000	2046.000000
41.200001	0.026010	15.371887	4.183470	3.110303	-0.373136	8.451250	0.000000	-10.000000	-0.258333	24.600000	579.000000	1023.000000	1023.000000	2046.000000
41.220001	0.023116	13.661704	3.584988	2.834300	-0.674211	7.916627	0.000000	-10.000000	-0.150000	21.066668	587.833313	1023.000000	1023.000000	2046.000000
41.240002	0.020657	12.208036	3.063745	2.662445	-1.101477	7.583324	0.000000	-10.000000	-0.075000	17.500000	595.500000	1023.000000	1023.000000	2046.000000
41.259998	0.018804	11.112888	2.557463	2.556743	-1.323409	7.322091	0.000000	-10.000000	-0.008333	12.750001	602.000000	1023.000000	1023.000000	2046.000000
41.279999	0.017592	10.397125	2.242087	2.484671	-1.465139	7.135507	0.000000	-10.000000	0.025000	8.433333	607.000000	1023.000000	1023.000000	2046.000000
41.299999	0.016848	9.957067	2.033807	2.467574	-1.580208	7.035894	0.000000	-10.000000	0.050000	4.000000	610.500000	1023.000000	1023.000000	2046.000000
41.320000	0.016215	9.583328	1.847106	2.519478	-1.672737	6.889482	0.000000	-10.000000	0.066667	0.400000	612.333313	1023.000000	1023.000000	2046.000000
41.340000	0.015426	9.116615	1.655130	2.549397	-1.851979	6.764068	0.000000	-10.000000	0.083333	-3.150000	613.000000	1023.000000	1023.000000	2046.000000
41.360001	0.014851	8.777066	1.512733	2.603396	-1.974330	6.635267	0.000000	-10.000000	0.108333	-6.816667	613.000000	1023.000000	1023.000000	2046.000000
41.380001	0.014254	8.423971	1.403196	2.643766	-2.157901	6.534911	0.000000	-10.000000	0.158333	-10.566667	613.000000	1023.000000	1023.000000	2046.000000
41.400002	0.013643	8.062734	1.244817	2.624203	-2.281143	6.474857	0.000000	-10.000000	0.216667	-14.166667	613.000000	1023.000000	1023.000000	2046.000000
41.419998	0.013057	7.716409	1.147893	2.602385	-2.404411	6.370543	0.000000	-10.000000	0.266667	-16.666666	613.000000	1023.000000	1023.000000	2046.000000
41.439999	0.012603	7.448651	1.111893	2.531365	-2.515356	6.320750	0.000000	-10.000000	0.316667	-18.600000	605.166687	1023.000000	1023.000000	2046.000000
41.459999	0.012060	7.127534	1.097388	2.329790	-2.546731	6.247088	0.000000	-10.000000	0.375000	-20.550001	595.166687	1023.000000	1023.000000	2046.000000
41.480000	0.011347	6.706263	1.147731	1.912954	-2.576120	6.221698	0.000000	-10.000000	0.441667	-22.300001	582.500000	1023.000000	1023.000000	2046.000000
41.500000	0.010612	6.271811	1.218803	1.519433	-2.596401	6.129976	0.000000	-10.000000	0.516667	-24.333334	575.000000	1023.000000	1023.000000	2046.000000
41.520000	0.009814	5.799980	1.296910	1.035165	-2.621015	6.088920	0.000000	-10.000000	0.608333	-26.350000	566.833313	1023.000000	1023.000000	2046.000000
41.540001	0.008892	5.255149	1.363275	0.502964	-2.623169	6.012081	0.000000	-10.000000	0.708333	-28.500000	558.000000	1023.000000	1023.000000	2046.000000
41.560001	0.007780	4.598232	1.464306	-0.085296	-2.607652	5.826874	0.000000	-10.000000	0.891667	-32.116669	541.000000	1023.000000	1023.000000	2046.000000
41.580002	0.006090	3.599453	1.527050	-0.841231	-2.621171	5.534805	0.000000	-10.000000	1.033333	-34.950001	526.833313	1023.000000	1023.000000	2046.000000
41.599998	0.004197	2.480473	1.586061	-1.585736	-2.653302	5.133450	0.000000	-10.000000	1.150000	-37.250000	516.000000	1023.000000	1023.000000	2046.000000
41.619999	0.002427	1.434370	1.584026	-2.206556	-2.657479	4.714379	0.000000	-10.000000	1.183333	-38.133335	511.666656	1023.000000	1023.000000	2046.000000
41.639999	0.000882	0.521253	1.622803	-2.649127	-2.727183	4.274760	0.000000	-10.000000	1.250000	-39.483334	502.833344	1023.000000	1023.000000	2046.000000
41.660000	-0.000428	-0.253090	1.651820	-2.990185	-2.727665	3.812941	0.000000	-10.000000	1.341667	-41.133335	489.666656	1023.000000	1023.000000	2046.000000
41.680000	-0.001664	-0.983700	1.717165	-3.299248	-2.842899	3.441282	0.000000	-10.000000	1.408333	-42.000000	476.000000	1023.000000	1023.000000	2046.000000
41.700001	-0.002764	-1.633441	1.740557	-3.551967	-2.906349	3.084318	0.000000	-10.000000	1.425000	-42.216667	462.000000	1023.000000	1023.000000	2046.000000
41.720001	-0.003734	-2.206894	1.753886	-3.777080	-2.977672	2.793972	0.000000	-10.000000	1.408333	-42.116669	447.666656	1023.000000	1023.000000	2046.000000
41.740002	-0.004551	-2.689410	1.744809	-3.957757	-3.047789	2.571326	0.000000	-10.000000	1.383333	-41.766666	433.500000	1023.000000	1023.000000	2046.000000
41.759998	-0.005228	-3.089856	1.773569	-4.149534	-3.081160	2.367270	0.000000	-10.000000	1.358333	-41.500000	419.833344	1023.000000	1023.000000	2046.000000
41.779999	-0.005811	-3.434506	1.822924	-4.309380	-3.147873	2.199822	0.000000	-10.000000	1.333333	-41.100002	406.166656	1023.000000	1023.000000	2046.000000
41.799999	-0.006343	-3.748946	1.850532	-4.454459	-3.170290	2.025272	0.000000	-10.000000	1.291667	-40.466667	392.500000	1023.000000	1023.000000	2046.000000
41.820000	-0.006828	-4.035627	1.948092	-4.585430	-3.240558	1.842269	0.000000	-10.000000	1.250000	-39.750000	378.833344	1023.000000	1023.000000	2046.000000
41.840000	-0.007203	-4.257046	1.990614	-4.678349	-3.236206	1.666894	0.000000	-10.000000	1.225000	-39.066666	365.500000	1023.000000	1023.000000	2046.000000
41.860001	-0.007800	-4.609893	2.016623	-4.797843	-3.289866	1.461194	0.000000	-10.000000	1.200000	-38.783333	352.500000	1023.000000	1023.000000	2046.000000
41.880001	-0.008210	-4.852197	2.040984	-4.908903	-3.298911	1.314633	0.000000	-10.000000	1.166667	-38.383335	339.666656	1023.000000	1023.000000	2046.000000
41.900002	-0.008871	-5.242738	2.050768	-5.075036	-3.345887	1.127418	0.000000	-10.000000	1.116667	-37.783333	326.833344	1023.000000	1023.000000	2046.000000
41.919998	-0.009509	-5.619752	2.034944	-5.181412	-3.411030	0.937745	0.000000	-10.000000	1.075000	-37.083336	314.333344	1023.000000	1023.000000	2046.000000
41.939999	-0.010017	-5.919865	1.997749	-5.304344	-3.427780	0.814509	0.000000	-10.000000	1.058333	-36.366669	302.000000	1023.000000	1023.000000	2046.000000
41.959999	-0.010679	-6.311302	2.004797	-5.426486	-3.528986	0.639374	0.000000	-10.000000	1.033333	-35.800003	290.000000	1023.000000	1023.000000	2046.000000
41.980000	-0.011245	-6.645903	1.981789	-5.547606	-3.581375	0.501290	0.000000	-10.000000	1.000000	-35.116669	278.000000	1023.000000	1023.000000	2046.000000
42.000000	-0.011843	-6.999421	1.959268	-5.651575	-3.649105	0.341991	0.000000	-10.000000	0.966667	-34.600002	266.166656	1023.000000	1023.000000	2046.000000
42.020000	-0.012092	-7.146144	1.942194	-5.624418	-3.710774	0.246854	0.000000	-10.000000	0.908333	-33.750000	250.833328	1023.000000	1023.000000	2046.000000
42.040001	-0.012356	-7.302559	1.865494	-5.611302	-3.768712	0.211961	0.000000	-10.000000	0.866667	-33.100002	239.500000	1023.000000	1023.000000	2046.000000
42.060001	-0.013082	-7.731359	1.685550	-5.580921	-3.917971	0.081983	0.000000	-10.000000	0.825000	-32.483334	228.333328	1023.000000	1023.000000	2046.000000
42.080002	-0.014238	-8.414506	1.464486	-5.706277	-4.097072	-0.075643	0.000000	-10.000000	0.816667	-31.966667	221.166672	1023.000000	1023.000000	2046.000000
42.099998	-0.015762	-9.315136	1.224180	-5.883307	-4.289103	-0.366907	0.000000	-10.000000	0.800000	-31.450001	210.500000	1023.000000	1023.000000	2046.000000
42.119999	-0.016863	-9.966199	1.055170	-6.009776	-4.451654	-0.559939	0.000000	-10.000000	0.775000	-30.766668	200.000000	1023.000000	1023.000000	2046.000000
42.139999	-0.017162	-10.142542	0.894643	-5.882255	-4.562931	-0.591999	0.000000	-10.000000	0.741667	-30.250000	189.666672	1023.000000	1023.000000	2046.000000
42.160000	-0.017473	-10.326480	0.762534	-5.837735	-4.644925	-0.606353	0.000000	-10.000000	0.708333	-29.766666	179.500000	1023.000000	1023.000000	2046.000000
42.180000	-0.018021	-10.650262	0.597455	-5.866489	-4.666383	-0.714844	0.000000	-10.000000	0.683333	-29.416666	169.500000	1023.000000	1023.000000	2046.000000
42.200001	-0.019279	-11.393681	0.411799	-5.994270	-4.738114	-1.073096	0.000000	-10.000000	0.666667	-28.983334	159.666672	1023.000000	1023.000000	2046.000000
42.220001	-0.021334	-12.608338	0.049996	-6.159564	-4.977315	-1.521456	0.000000	-10.000000	0.641667	-27.983334	150.000000	1023.000000	1023.000000	2046.000000
42.240002	-0.024142	-14.268176	-0.564717	-6.288648	-5.276694	-2.138117	0.000000	-10.000000	0.591667	-26.683334	140.833328	1023.000000	1023.000000	2046.000000
42.259998	-0.027280	-16.122683	-1.327334	-6.404985	-5.658251	-2.732113	0.000000	-10.000000	0.525000	-24.883333	131.833328	1023.000000	1023.000000	2046.000000
42.279999	-0.029922	-17.683661	-1.997440	-6.463657	-6.070081	-3.152483	0.000000	-10.000000	0.466667	-23.516666	123.666664	1023.000000	1023.000000	2046.000000
42.299999	-0.031678	-18.721767	-2.520531	-6.432199	-6.309964	-3.459074	0.000000	-10.000000	0.416667	-22.300001	115.666664	1023.000000	1023.000000	2046.000000
42.320000	-0.033021	-19.515221	-2.813082	-6.481005	-6.557847	-3.663286	0.000000	-10.000000	0.391667	-21.650000	108.333336	1023.000000	1023.000000	2046.000000
42.340000	-0.034051	-20.124294	-3.164386	-6.434575	-6.665179	-3.860155	0.000000	-10.000000	0.375000	-20.800001	101.000000	1023.000000	1023.000000	2046.000000
42.360001	-0.034901	-20.626778	-3.373832	-6.458657	-6.816887	-3.977401	0.000000	-10.000000	0.366667	-20.016666	94.166664	1023.000000	1023.000000	2046.000000
42.380001	-0.035635	-21.060118	-3.581473	-6.439769	-6.944352	-4.094525	0.000000	-10.000000	0.358333	-19.533333	87.500000	1023.000000	1023.000000	2046.000000
42.400002	-0.036336	-21.474575	-3.769965	-6.463548	-7.032121	-4.208941	0.000000	-10.000000	0.341667	-18.933332	81.000000	1023.000000	1023.000000	2046.000000
42.419998	-0.036836	-21.770359	-3.860921	-6.521099	-7.148734	-4.239604	0.000000	-10.000000	0.308333	-18.266666	74.666664	1023.000000	1023.000000	2046.000000
42.439999	-0.037178	-21.972473	-4.001896	-6.497189	-7.173929	-4.299460	0.000000	-10.000000	0.275000	-17.350000	68.500000	1023.000000	1023.000000	2046.000000
42.459999	-0.037385	-22.094269	-3.987068	-6.559927	-7.261937	-4.285336	0.000000	-10.000000	0.250000	-16.483334	62.666668	1023.000000	1023.000000	2046.000000
42.480000	-0.037441	-22.127495	-3.923283	-6.702126	-7.278869	-4.223217	0.000000	-10.000000	0.241667	-15.983334	57.166668	1023.000000	1023.000000	2046.000000
42.500000	-0.037550	-22.191824	-3.780403	-7.056424	-7.290845	-4.064152	0.000000	-10.000000	0.241667	-15.750000	51.833332	1023.000000	1023.000000	2046.000000
42.520000	-0.037605	-22.224598	-3.548180	-7.483284	-7.276268	-3.916865	0.000000	-10.000000	0.250000	-16.033333	46.666668	1023.000000	1023.000000	2046.000000
42.540001	-0.037390	-22.097233	-3.299667	-7.807501	-7.174736	-3.815329	0.000000	-10.000000	0.258333	-16.650000	41.166668	1023.000000	1023.000000	2046.000000
42.560001	-0.037523	-22.175882	-3.108263	-8.202767	-7.111535	-3.753317	0.000000	-10.000000	0.266667	-17.150000	35.500000	1023.000000	1023.000000	2046.000000
42.580002	-0.038071	-22.499802	-3.006677	-8.664599	-7.093069	-3.735456	0.000000	-10.000000	0.266667	-17.366667	29.666666	1023.000000	1023.000000	2046.000000
42.599998	-0.038978	-23.036034	-2.948975	-9.175609	-7.069738	-3.841712	0.000000	-10.000000	0.266667	-17.016668	24.000000	1023.000000	1023.000000	2046.000000
42.619999	-0.039904	-23.583273	-2.847753	-9.684027	-7.083101	-3.968394	0.000000	-10.000000	0.258333	-16.533335	18.333334	1023.000000	1023.000000	2046.000000
42.639999	-0.040662	-24.031446	-2.831782	-9.996305	-7.039889	-4.163470	0.000000	-10.000000	0.233333	-15.450001	12.833333	1023.000000	1023.000000	2046.000000
42.660000	-0.041293	-24.404194	-2.744593	-10.269033	-7.092089	-4.298478	0.000000	-10.000000	0.191667	-14.016666	7.666667	1023.000000	1023.000000	2046.000000
42.680000	-0.041691	-24.639559	-2.688949	-10.381405	-7.091155	-4.478049	0.000000	-10.000000	0.141667	-12.350000	3.333333	1023.000000	1023.000000	2046.000000
42.700001	-0.042011	-24.828451	-2.627881	-10.470305	-7.099874	-4.630392	0.000000	-10.000000	0.108333	-11.183333	-0.500000	1023.000000	1023.000000	2046.000000
42.720001	-0.042205	-24.943346	-2.560764	-10.510107	-7.160120	-4.712356	0.000000	-10.000000	0.100000	-10.066667	-4.000000	1023.000000	1023.000000	2046.000000
42.740002	-0.042170	-24.922556	-2.532721	-10.514849	-7.137088	-4.737899	0.000000	-10.000000	0.100000	-9.233334	-7.333333	1023.000000	1023.000000	2046.000000
42.759998	-0.042050	-24.851425	-2.473635	-10.494780	-7.151876	-4.731134	0.000000	-10.000000	0.100000	-8.750000	-10.333333	1023.000000	1023.000000	2046.000000
42.779999	-0.041690	-24.638876	-2.341792	-10.455155	-7.186677	-4.655252	0.000000	-10.000000	0.091667	-8.600000	-13.166667	1023.000000	1023.000000	2046.000000
42.799999	-0.041422	-24.480537	-2.275478	-10.412534	-7.176356	-4.616170	0.000000	-10.000000	0.091667	-8.383333	-16.000000	1023.000000	1023.000000	2046.000000
42.820000	-0.040889	-24.165236	-2.170964	-10.311697	-7.121694	-4.560881	0.000000	-10.000000	0.075000	-7.833333	-18.833334	1023.000000	1023.000000	2046.000000
42.840000	-0.040370	-23.858837	-2.054448	-10.233131	-7.041677	-4.529580	0.000000	-10.000000	0.066667	-7.333333	-21.500000	1023.000000	1023.000000	2046.000000
42.860001	-0.039982	-23.629313	-1.943493	-10.180062	-7.027262	-4.478497	0.000000	-10.000000	0.058333	-6.833333	-24.000000	1023.000000	1023.000000	2046.000000
42.880001	-0.039559	-23.379177	-1.862960	-10.102026	-6.986462	-4.427730	0.000000	-10.000000	0.075000	-6.450000	-26.333334	1023.000000	1023.000000	2046.000000
42.900002	-0.039192	-23.162237	-1.789056	-10.050942	-6.950809	-4.371430	0.000000	-10.000000	0.091667	-6.050000	-28.500000	1023.000000	1023.000000	2046.000000
42.919998	-0.038765	-22.909925	-1.707908	-9.980227	-6.910491	-4.311298	0.000000	-10.000000	0.083333	-5.600000	-30.500000	1023.000000	1023.000000	2046.000000
42.939999	-0.038323	-22.648993	-1.634261	-9.875870	-6.841346	-4.297515	0.000000	-10.000000	0.066667	-5.100000	-32.500000	1023.000000	1023.000000	2046.000000
42.959999	-0.037957	-22.432474	-1.545470	-9.808568	-6.820246	-4.258190	0.000000	-10.000000	0.050000	-4.333333	-34.166668	1023.000000	1023.000000	2046.000000
42.980000	-0.037637	-22.243645	-1.506562	-9.752322	-6.802234	-4.182526	0.000000	-10.000000	0.050000	-3.650000	-35.666668	1023.000000	1023.000000	2046.000000
43.000000	-0.037345	-22.071127	-1.449656	-9.694377	-6.804524	-4.122571	0.000000	-10.000000	0.050000	-3.133333	-36.833332	1023.000000	1023.000000	2046.000000
43.020000	-0.037033	-21.886398	-1.401703	-9.627022	-6.770392	-4.087280	0.000000	-10.000000	0.050000	-2.900000	-38.000000	1023.000000	1023.000000	2046.000000
43.040001	-0.036816	-21.758354	-1.395324	-9.557897	-6.760825	-4.044309	0.000000	-10.000000	0.050000	-2.716667	-39.000000	1023.000000	1023.000000	2046.000000
43.060001	-0.036419	-21.523476	-1.298410	-9.486634	-6.779552	-3.958880	0.000000	-10.000000	0.050000	-2.550000	-39.833332	1023.000000	1023.000000	2046.000000
43.080002	-0.035838	-21.180532	-1.234591	-9.293439	-6.744142	-3.908361	0.000000	-10.000000	0.050000	-2.483333	-40.666668	1023.000000	1023.000000	2046.000000
43.099998	-0.035752	-21.129223	-1.328269	-9.234237	-6.755374	-3.811344	0.000000	-10.000000	0.050000	-2.583333	-41.500000	1023.000000	1023.000000	2046.000000
43.119999	-0.036107	-21.339441	-1.475302	-9.152800	-6.855751	-3.855588	0.000000	-10.000000	0.050000	-2.733333	-42.333332	1023.000000	1023.000000	2046.000000
43.139999	-0.036805	-21.751818	-1.675284	-9.200518	-6.958658	-3.917357	0.000000	-10.000000	0.050000	-3.083333	-43.333332	1023.000000	1023.000000	2046.000000
43.160000	-0.037620	-22.233406	-1.787326	-9.259692	-7.162472	-4.023916	0.000000	-10.000000	0.050000	-3.516667	-44.333332	1023.000000	1023.000000	2046.000000
43.180000	-0.037801	-22.340446	-1.876027	-9.190836	-7.229661	-4.043922	0.000000	-10.000000	0.050000	-3.900000	-45.500000	1023.000000	1023.000000	2046.000000
43.200001	-0.037196	-21.982557	-1.945189	-8.820365	-7.260490	-3.956512	0.000000	-10.000000	0.050000	-4.350000	-46.833332	1023.000000	1023.000000	2046.000000
43.220001	-0.036606	-21.634323	-1.955489	-8.677014	-7.216237	-3.785583	0.000000	-10.000000	0.066667	-4.883333	-48.166668	1023.000000	1023.000000	2046.000000
43.240002	-0.036494	-21.567945	-2.029230	-8.620666	-7.157225	-3.760825	0.000000	-10.000000	0.066667	-5.633333	-49.833332	1023.000000	1023.000000	2046.000000
43.259998	-0.037117	-21.935993	-2.117180	-8.670709	-7.215384	-3.932721	0.000000	-10.000000	0.066667	-5.983333	-51.500000	1023.000000	1023.000000	2046.000000
43.279999	-0.038533	-22.772766	-2.449905	-8.702127	-7.286598	-4.334136	0.000000	-10.000000	0.050000	-5.583333	-53.500000	1023.000000	1023.000000	2046.000000
43.299999	-0.040725	-24.068459	-2.923135	-8.829608	-7.506279	-4.809436	0.000000	-10.000000	0.050000	-3.950000	-55.500000	1023.000000	1023.000000	2046.000000
43.320000	-0.043086	-25.464123	-3.591123	-8.856549	-7.778490	-5.237961	0.000000	-10.000000	0.050000	-1.950000	-57.000000	1023.000000	1023.000000	2046.000000
43.340000	-0.044882	-26.525335	-4.141944	-8.822098	-8.036085	-5.525208	0.000000	-10.000000	0.050000	-0.483333	-57.833332	1023.000000	1023.000000	2046.000000
43.360001	-0.045891	-27.121386	-4.450375	-8.751267	-8.266705	-5.653038	0.000000	-10.000000	0.058333	-0.266667	-58.000000	1023.000000	1023.000000	2046.000000
43.380001	-0.046463	-27.459379	-4.713379	-8.639327	-8.337852	-5.768820	0.000000	-10.000000	0.058333	-0.883333	-58.000000	1023.000000	1023.000000	2046.000000
43.400002	-0.046968	-27.757895	-4.923339	-8.556852	-8.413279	-5.864424	0.000000	-10.000000	0.058333	-1.766667	-58.000000	1023.000000	1023.000000	2046.000000
43.419998	-0.047302	-27.955547	-5.057020	-8.515374	-8.488566	-5.894587	0.000000	-10.000000	0.050000	-2.600000	-58.166668	1023.000000	1023.000000	2046.000000
43.439999	-0.047640	-28.155125	-5.226336	-8.447415	-8.527288	-5.954083	0.000000	-10.000000	0.050000	-3.383333	-58.666668	1023.000000	1023.000000	2046.000000
43.459999	-0.047717	-28.200800	-5.259181	-8.394565	-8.595530	-5.951524	0.000000	-10.000000	0.050000	-4.166667	-59.833332	1023.000000	1023.000000	2046.000000
43.480000	-0.047639	-28.154415	-5.286076	-8.321724	-8.623295	-5.923321	0.000000	-10.000000	0.066667	-5.033333	-61.166668	1023.000000	1023.000000	2046.000000
43.500000	-0.047104	-27.838747	-5.193342	-8.174586	-8.586191	-5.884627	0.000000	-10.000000	0.083333	-6.000000	-62.833332	1023.000000	1023.000000	2046.000000
43.520000	-0.046323	-27.376913	-4.992712	-8.097176	-8.534729	-5.752297	0.000000	-10.000000	0.075000	-6.450000	-64.833336	1023.000000	1023.000000	2046.000000
43.540001	-0.045353	-26.803743	-4.711334	-8.141115	-8.449318	-5.501976	0.000000	-10.000000	0.050000	-3.366667	-67.000000	1023.000000	1023.000000	2046.000000
43.560001	-0.044413	-26.247889	-4.371491	-8.368490	-8.342381	-5.165526	0.000000	-10.000000	0.025000	-1.533333	-68.500000	1023.000000	1023.000000	2046.000000
43.580002	-0.043534	-25.728508	-4.107427	-8.567064	-8.154323	-4.899695	0.000000	-10.000000	0.033333	0.883333	-69.000000	1023.000000	1023.000000	2046.000000
43.599998	-0.042647	-25.204447	-3.724465	-8.790331	-8.047938	-4.641713	0.000000	-10.000000	0.041667	-0.233333	-69.000000	1023.000000	1023.000000	2046.000000
43.619999	-0.042060	-24.857752	-3.459850	-9.080808	-7.866448	-4.450645	0.000000	-10.000000	0.050000	0.300000	-69.000000	1023.000000	1023.000000	2046.000000
43.639999	-0.041893	-24.758486	-3.217805	-9.454665	-7.733592	-4.352424	0.000000	-10.000000	0.041667	0.000000	-69.000000	1023.000000	1023.000000	2046.000000
43.660000	-0.042129	-24.898344	-3.006654	-9.891243	-7.634249	-4.366198	0.000000	-10.000000	0.041667	0.000000	-69.000000	1023.000000	1023.000000	2046.000000
43.680000	-0.042461	-25.094749	-2.865719	-10.303089	-7.528640	-4.397302	0.000000	-10.000000	0.033333	0.000000	-69.000000	1023.000000	1023.000000	2046.000000
43.700001	-0.042813	-25.302767	-2.726542	-10.572758	-7.522661	-4.480806	0.000000	-10.000000	0.033333	0.000000	-69.000000	1023.000000	1023.000000	2046.000000
43.720001	-0.042925	-25.368727	-2.662175	-10.734049	-7.428331	-4.544172	0.000000	-10.000000	0.033333	0.000000	-69.000000	1023.000000	1023.000000	2046.000000
43.740002	-0.042950	-25.383701	-2.566068	-10.781219	-7.371588	-4.664826	0.000000	-10.000000	0.041667	0.000000	-69.000000	1023.000000	1023.000000	2046.000000
43.759998	-0.042836	-25.316015	-2.407527	-10.809767	-7.402393	-4.696328	0.000000	-10.000000	0.050000	0.000000	-69.000000	1023.000000	1023.000000	2046.000000
43.779999	-0.042765	-25.274141	-2.338297	-10.833302	-7.384017	-4.718525	0.000000	-10.000000	0.050000	0.000000	-69.000000	1023.000000	1023.000000	2046.000000
43.799999	-0.042501	-25.118338	-2.270351	-10.823225	-7.346288	-4.678474	0.000000	-10.000000	0.050000	0.000000	-69.000000	1023.000000	1023.000000	2046.000000
43.820000	-0.042162	-24.917938	-2.165504	-10.772446	-7.362997	-4.616992	0.000000	-10.000000	0.050000	0.000000	-69.000000	1023.000000	1023.000000	2046.000000
43.840000	-0.041682	-24.634190	-2.063460	-10.743759	-7.301404	-4.525567	0.000000	-10.000000	0.050000	0.316667	-69.000000	1023.000000	1023.000000	2046.000000
43.860001	-0.041102	-24.291574	-1.924129	-10.658247	-7.292893	-4.416306	0.000000	-10.000000	0.041667	0.900000	-69.000000	1023.000000	1023.000000	2046.000000
43.880001	-0.040584	-23.984898	-1.827232	-10.612843	-7.238726	-4.306098	0.000000	-10.000000	0.041667	0.900000	-69.000000	1023.000000	1023.000000	2046.000000
43.900002	-0.039985	-23.630999	-1.675882	-10.523252	-7.183239	-4.248626	0.000000	-10.000000	0.041667	0.850000	-69.000000	1023.000000	1023.000000	2046.000000
43.919998	-0.039342	-23.250835	-1.569211	-10.412996	-7.114820	-4.153808	0.000000	-10.000000	0.050000	0.483333	-69.000000	1023.000000	1023.000000	2046.000000
43.939999	-0.038858	-22.965313	-1.490731	-10.344342	-6.996478	-4.133761	0.000000	-10.000000	0.050000	0.483333	-69.000000	1023.000000	1023.000000	2046.000000
43.959999	-0.038404	-22.696583	-1.346769	-10.313329	-7.009926	-4.026559	0.000000	-10.000000	0.050000	0.216667	-69.000000	1023.000000	1023.000000	2046.000000
43.980000	-0.037970	-22.440353	-1.276629	-10.238188	-6.946915	-3.978622	0.000000	-10.000000	0.041667	0.000000	-69.000000	1023.000000	1023.000000	2046.000000
44.000000	-0.037482	-22.151731	-1.148648	-10.142206	-6.904073	-3.956805	0.000000	-10.000000	0.041667	0.000000	-69.000000	1023.000000	1023.000000	2046.000000
44.020000	-0.036815	-21.757448	-1.001955	-9.993473	-6.843679	-3.918341	0.000000	-10.000000	0.041667	0.316667	-69.000000	1023.000000	1023.000000	2046.000000
44.040001	-0.035919	-21.228346	-0.856755	-9.807487	-6.742676	-3.821427	0.000000	-10.000000	0.033333	0.983333	-69.000000	1023.000000	1023.000000	2046.000000
44.060001	-0.035261	-20.839117	-0.794697	-9.639174	-6.710494	-3.694753	0.000000	-10.000000	0.033333	1.616667	-69.000000	1023.000000	1023.000000	2046.000000
44.080002	-0.034849	-20.595463	-0.826920	-9.464013	-6.722931	-3.581599	0.000000	-10.000000	0.025000	2.166667	-69.000000	1023.000000	1023.000000	2046.000000
44.099998	-0.034816	-20.576353	-0.863109	-9.409136	-6.787506	-3.516602	0.000000	-10.000000	0.025000	2.583333	-69.000000	1023.000000	1023.000000	2046.000000
44.119999	-0.034786	-20.558687	-0.921197	-9.344564	-6.799869	-3.493056	0.000000	-10.000000	0.008333	3.383333	-69.000000	1023.000000	1023.000000	2046.000000
44.139999	-0.034576	-20.434437	-0.895473	-9.251653	-6.835526	-3.451784	0.000000	-10.000000	0.000000	4.750000	-69.000000	1023.000000	1023.000000	2046.000000
44.160000	-0.033709	-19.921753	-0.917631	-8.902315	-6.812645	-3.289160	0.000000	-10.000000	0.000000	6.933333	-69.000000	1023.000000	1023.000000	2046.000000
44.180000	-0.033283	-19.670319	-1.018065	-8.727652	-6.733443	-3.191159	0.000000	-10.000000	0.000000	8.700001	-69.000000	1023.000000	1023.000000	2046.000000
44.200001	-0.033653	-19.889051	-1.135080	-8.716076	-6.738021	-3.299875	0.000000	-10.000000	0.000000	8.866667	-69.000000	1023.000000	1023.000000	2046.000000
44.220001	-0.034805	-20.569462	-1.377062	-8.769614	-6.815714	-3.607071	0.000000	-10.000000	0.016667	7.050000	-69.000000	1023.000000	1023.000000	2046.000000
44.240002	-0.036714	-21.698078	-1.784036	-8.841527	-7.036070	-4.036446	0.000000	-10.000000	0.025000	3.433333	-69.000000	1023.000000	1023.000000	2046.000000
44.259998	-0.039117	-23.118380	-2.316837	-8.913056	-7.281715	-4.606772	0.000000	-10.000000	0.041667	1.633333	-69.000000	1023.000000	1023.000000	2046.000000
44.279999	-0.041474	-24.510994	-2.933836	-8.981441	-7.584995	-5.010723	0.000000	-10.000000	0.033333	0.966667	-69.000000	1023.000000	1023.000000	2046.000000
44.299999	-0.043272	-25.573954	-3.476918	-8.940461	-7.856112	-5.300463	0.000000	-10.000000	0.033333	2.316667	-69.000000	1023.000000	1023.000000	2046.000000
44.320000	-0.044440	-26.264109	-3.867278	-8.885837	-8.051270	-5.459725	0.000000	-10.000000	0.025000	2.666667	-69.000000	1023.000000	1023.000000	2046.000000
44.340000	-0.045144	-26.679836	-4.181024	-8.803821	-8.137134	-5.557858	0.000000	-10.000000	0.016667	3.166667	-69.000000	1023.000000	1023.000000	2046.000000
44.360001	-0.045541	-26.914829	-4.414569	-8.682894	-8.188750	-5.628615	0.000000	-10.000000	0.008333	3.533334	-69.000000	1023.000000	1023.000000	2046.000000
44.380001	-0.045762	-27.045126	-4.582833	-8.583663	-8.259617	-5.619014	0.000000	-10.000000	0.000000	3.983334	-69.000000	1023.000000	1023.000000	2046.000000
44.400002	-0.045701	-27.009382	-4.708334	-8.432923	-8.273476	-5.594649	0.000000	-10.000000	0.000000	4.050000	-69.000000	1023.000000	1023.000000	2046.000000
44.419998	-0.045341	-26.796810	-4.766487	-8.280262	-8.265352	-5.484709	0.000000	-10.000000	-0.041667	5.266667	-69.000000	1023.000000	1023.000000	2046.000000
44.439999	-0.044583	-26.348467	-4.724653	-8.098869	-8.209374	-5.315570	0.000000	-10.000000	-0.150000	9.633334	-69.000000	1023.000000	1023.000000	2046.000000
44.459999	-0.043481	-25.697016	-4.624841	-7.879804	-8.098160	-5.094211	0.000000	-10.000000	-0.300000	15.700001	-69.000000	1023.000000	1023.000000	2046.000000
44.480000	-0.042261	-24.975988	-4.428194	-7.712973	-8.027165	-4.807656	0.000000	-10.000000	-0.408333	21.616667	-53.166668	1023.000000	1023.000000	2046.000000
44.500000	-0.040713	-24.061445	-4.139025	-7.585539	-7.880025	-4.456857	0.000000	-10.000000	-0.483333	25.650000	-17.833334	1023.000000	1023.000000	2046.000000
44.520000	-0.039175	-23.152281	-3.747611	-7.703092	-7.731834	-3.969743	0.000000	-10.000000	-0.516667	28.033333	17.500000	1023.000000	1023.000000	2046.000000
44.540001	-0.037470	-22.144812	-3.305685	-7.765838	-7.526719	-3.546571	0.000000	-10.000000	-0.575000	29.400000	40.166668	1023.000000	1023.000000	2046.000000
44.560001	-0.035672	-21.082363	-2.871962	-7.818447	-7.307433	-3.084522	0.000000	-10.000000	-0.650000	30.049999	46.666668	1023.000000	1023.000000	2046.000000
44.580002	-0.033935	-20.055618	-2.384034	-7.901340	-7.054079	-2.716166	0.000000	-10.000000	-0.716667	31.416666	56.500000	1023.000000	1023.000000	2046.000000
44.599998	-0.032349	-19.118088	-1.974728	-8.017290	-6.763000	-2.363069	0.000000	-10.000000	-0.791667	32.666668	66.666664	1023.000000	1023.000000	2046.000000
44.619999	-0.031209	-18.444721	-1.581112	-8.187661	-6.588410	-2.087538	0.000000	-10.000000	-0.833333	33.950001	77.166664	1023.000000	1023.000000	2046.000000
44.639999	-0.029989	-17.723787	-1.228707	-8.260024	-6.383332	-1.851724	0.000000	-10.000000	-0.900000	34.799999	88.166664	1023.000000	1023.000000	2046.000000
44.660000	-0.028664	-16.940338	-0.925684	-8.234204	-6.125289	-1.655160	0.000000	-10.000000	-0.958333	36.033333	99.500000	1023.000000	1023.000000	2046.000000
44.680000	-0.027416	-16.202812	-0.643222	-8.124628	-5.946537	-1.488425	0.000000	-10.000000	-1.033333	37.133335	111.500000	1023.000000	1023.000000	2046.000000
44.700001	-0.025750	-15.218018	-0.344612	-7.911150	-5.711027	-1.251229	0.000000	-10.000000	-1.091667	38.500000	123.666664	1023.000000	1023.000000	2046.000000
44.720001	-0.024219	-14.313654	-0.135399	-7.629916	-5.497657	-1.050682	0.000000	-10.000000	-1.158333	39.516666	136.500000	1023.000000	1023.000000	2046.000000
44.740002	-0.022674	-13.400605	0.137018	-7.375546	-5.348208	-0.813869	0.000000	-10.000000	-1.183333	40.316669	149.333328	1023.000000	1023.000000	2046.000000
44.759998	-0.020764	-12.271772	0.379458	-7.066703	-5.113783	-0.470745	0.000000	-10.000000	-1.225000	40.716667	162.833328	1023.000000	1023.000000	2046.000000
44.779999	-0.018831	-11.128870	0.605349	-6.724312	-4.902671	-0.107235	0.000000	-10.000000	-1.233333	41.233334	176.166672	1023.000000	1023.000000	2046.000000
44.799999	-0.016684	-9.859977	0.895431	-6.375947	-4.663159	0.283698	0.000000	-10.000000	-1.258333	41.616669	189.833328	1023.000000	1023.000000	2046.000000
44.820000	-0.014365	-8.489698	1.246883	-6.013113	-4.465201	0.741733	0.000000	-10.000000	-1.258333	41.916668	203.500000	1023.000000	1023.000000	2046.000000
44.840000	-0.011914	-7.041352	1.576494	-5.558700	-4.201221	1.142075	0.000000	-10.000000	-1.258333	42.283333	217.500000	1023.000000	1023.000000	2046.000000
44.860001	-0.009200	-5.437261	1.981479	-5.067965	-3.952410	1.601636	0.000000	-10.000000	-1.258333	42.233334	231.500000	1023.000000	1023.000000	2046.000000
44.880001	-0.006750	-3.989235	2.243773	-4.587929	-3.743630	2.098551	0.000000	-10.000000	-1.283333	42.266666	245.500000	1023.000000	1023.000000	2046.000000
44.900002	-0.004621	-2.730784	2.377721	-4.149254	-3.484957	2.525705	0.000000	-10.000000	-1.316667	42.566669	259.500000	1023.000000	1023.000000	2046.000000
44.919998	-0.002646	-1.563626	2.541976	-3.787517	-3.296730	2.978645	0.000000	-10.000000	-1.375000	43.416668	273.833344	1023.000000	1023.000000	2046.000000
44.939999	-0.000756	-0.446802	2.689144	-3.395136	-3.137326	3.396516	0.000000	-10.000000	-1.408333	44.116669	288.333344	1023.000000	1023.000000	2046.000000
44.959999	0.001518	0.896922	2.916180	-2.950506	-3.003989	3.935236	0.000000	-10.000000	-1.450000	44.566666	303.166656	1023.000000	1023.000000	2046.000000
44.980000	0.004398	2.599267	3.077741	-2.201605	-2.795187	4.518318	0.000000	-10.000000	-1.441667	44.816666	317.833344	1023.000000	1023.000000	2046.000000
45.000000	0.006790	4.013001	3.105355	-1.495059	-2.517366	4.920071	0.000000	-10.000000	-1.441667	45.099998	332.666656	1023.000000	1023.000000	2046.000000
45.020000	0.008227	4.862282	3.205602	-1.062200	-2.276526	4.995406	0.000000	-10.000000	-1.441667	45.299999	347.666656	1023.000000	1023.000000	2046.000000
45.040001	0.008318	4.915850	3.161452	-0.919177	-2.198703	4.872278	0.000000	-10.000000	-1.450000	45.416668	362.833344	1023.000000	1023.000000	2046.000000
45.060001	0.007225	4.269938	2.774623	-0.858717	-2.233760	4.587793	0.000000	-10.000000	-1.416667	45.066666	378.000000	1023.000000	1023.000000	2046.000000
45.080002	0.005960	3.522588	2.283643	-0.764800	-2.436036	4.439781	0.000000	-10.000000	-1.316667	44.400002	393.000000	1023.000000	1023.000000	2046.000000
45.099998	0.005044	2.981236	1.811995	-0.607708	-2.668448	4.445397	0.000000	-10.000000	-1.216667	43.250000	407.833344	1023.000000	1023.000000	2046.000000
45.119999	0.004791	2.831582	1.484087	-0.476545	-2.769880	4.593921	0.000000	-10.000000	-1.150000	42.266666	422.500000	1023.000000	1023.000000	2046.000000
45.139999	0.005223	3.086901	1.334042	-0.229507	-2.733221	4.715586	0.000000	-10.000000	-1.133333	41.216667	436.666656	1023.000000	1023.000000	2046.000000
45.160000	0.005993	3.541781	1.320206	0.037072	-2.723581	4.908083	0.000000	-10.000000	-1.116667	40.566666	450.666656	1023.000000	1023.000000	2046.000000
45.180000	0.006971	4.120026	1.277534	0.395590	-2.620161	5.067063	0.000000	-10.000000	-1.075000	39.683334	464.333344	1023.000000	1023.000000	2046.000000
45.200001	0.007857	4.643670	1.293913	0.732877	-2.656354	5.273234	0.000000	-10.000000	-1.025000	38.766666	477.833344	1023.000000	1023.000000	2046.000000
45.220001	0.009008	5.323693	1.330753	1.118157	-2.568551	5.443334	0.000000	-10.000000	-0.950000	37.516666	491.000000	1023.000000	1023.000000	2046.000000
45.240002	0.010032	5.929161	1.332910	1.450183	-2.535106	5.681175	0.000000	-10.000000	-0.891667	36.783333	503.666656	1023.000000	1023.000000	2046.000000
45.259998	0.011127	6.576096	1.388627	1.744988	-2.502063	5.944544	0.000000	-10.000000	-0.816667	35.650002	516.000000	1023.000000	1023.000000	2046.000000
45.279999	0.012357	7.303150	1.488231	2.052267	-2.443505	6.206157	0.000000	-10.000000	-0.725000	34.250000	528.000000	1023.000000	1023.000000	2046.000000
45.299999	0.013308	7.865175	1.574337	2.199393	-2.375741	6.467187	0.000000	-10.000000	-0.625000	32.133335	539.666687	1023.000000	1023.000000	2046.000000
45.320000	0.014259	8.427055	1.763589	2.213046	-2.294359	6.744779	0.000000	-10.000000	-0.483333	29.816668	550.833313	1023.000000	1023.000000	2046.000000
45.340000	0.015017	8.875053	1.912535	2.146581	-2.216557	7.032495	0.000000	-10.000000	-0.350000	26.516666	561.166687	1023.000000	1023.000000	2046.000000
45.360001	0.015663	9.256959	2.105357	1.979512	-2.140439	7.312528	0.000000	-10.000000	-0.191667	22.500000	570.666687	1023.000000	1023.000000	2046.000000
45.380001	0.016209	9.579653	2.325946	1.756908	-2.018570	7.515368	0.000000	-10.000000	-0.075000	17.700001	579.000000	1023.000000	1023.000000	2046.000000
45.400002	0.016530	9.769501	2.565748	1.422438	-1.916648	7.697962	0.000000	-10.000000	0.025000	11.816668	585.666687	1023.000000	1023.000000	2046.000000
45.419998	0.016291	9.628037	2.749644	0.980780	-1.828511	7.726124	0.000000	-10.000000	0.075000	4.150000	590.500000	1023.000000	1023.000000	2046.000000
45.439999	0.015509	9.165676	2.897991	0.500468	-1.844928	7.612145	0.000000	-10.000000	0.125000	-2.916667	593.000000	1023.000000	1023.000000	2046.000000
45.459999	0.014815	8.755753	2.927469	0.132738	-1.784266	7.479812	0.000000	-10.000000	0.183333	-9.783333	594.000000	1023.000000	1023.000000	2046.000000
45.480000	0.014097	8.331446	2.943194	-0.116440	-1.783511	7.288203	0.000000	-10.000000	0.266667	-14.566667	594.000000	1023.000000	1023.000000	2046.000000
45.500000	0.013356	7.893616	2.994938	-0.310338	-1.814391	7.023407	0.000000	-10.000000	0.341667	-18.983334	594.000000	1023.000000	1023.000000	2046.000000
45.520000	0.012638	7.468946	3.069824	-0.506995	-1.889493	6.795609	0.000000	-10.000000	0.400000	-21.300001	586.166687	1023.000000	1023.000000	2046.000000
45.540001	0.011984	7.082327	3.094600	-0.673222	-1.926001	6.586950	0.000000	-10.000000	0.466667	-23.100000	575.833313	1023.000000	1023.000000	2046.000000
45.560001	0.011154	6.592083	3.080975	-0.854580	-2.031472	6.397160	0.000000	-10.000000	0.525000	-24.716667	562.833313	1023.000000	1023.000000	2046.000000
45.580002	0.010470	6.187564	3.043388	-1.013211	-2.059804	6.217191	0.000000	-10.000000	0.608333	-26.716667	554.500000	1023.000000	1023.000000	2046.000000
45.599998	0.009945	5.877421	3.075330	-1.161364	-2.085620	6.049076	0.000000	-10.000000	0.683333	-28.600000	545.666687	1023.000000	1023.000000	2046.000000
45.619999	0.009625	5.688173	3.203074	-1.234962	-2.130184	5.850245	0.000000	-10.000000	0.783333	-30.433332	536.000000	1023.000000	1023.000000	2046.000000
45.639999	0.009598	5.672689	3.351574	-1.238709	-2.129439	5.689262	0.000000	-10.000000	0.875000	-32.233334	526.000000	1023.000000	1023.000000	2046.000000
45.660000	0.009589	5.667290	3.450948	-1.247395	-2.111408	5.575145	0.000000	-10.000000	0.950000	-33.799999	515.166687	1023.000000	1023.000000	2046.000000
45.680000	0.009274	5.481190	3.439366	-1.312477	-2.178785	5.533086	0.000000	-10.000000	1.025000	-35.400002	503.833344	1023.000000	1023.000000	2046.000000
45.700001	0.008820	5.212484	3.411317	-1.466406	-2.229516	5.497088	0.000000	-10.000000	1.083333	-36.633335	492.000000	1023.000000	1023.000000	2046.000000
45.720001	0.007935	4.689362	3.399211	-1.677582	-2.284935	5.252668	0.000000	-10.000000	1.166667	-38.049999	479.666656	1023.000000	1023.000000	2046.000000
45.740002	0.006998	4.136027	3.421283	-1.901226	-2.343586	4.959556	0.000000	-10.000000	1.216667	-39.133335	467.000000	1023.000000	1023.000000	2046.000000
45.759998	0.005933	3.506657	3.261388	-1.915642	-2.363574	4.524485	0.000000	-10.000000	1.275000	-40.283333	453.833344	1023.000000	1023.000000	2046.000000
45.779999	0.004515	2.668164	2.979254	-2.063223	-2.436436	4.188569	0.000000	-10.000000	1.316667	-40.916668	440.333344	1023.000000	1023.000000	2046.000000
45.799999	0.002577	1.523170	2.798579	-2.373374	-2.622849	3.720814	0.000000	-10.000000	1.358333	-41.366669	426.833344	1023.000000	1023.000000	2046.000000
45.820000	-0.000066	-0.039047	2.472862	-2.747976	-2.937415	3.173483	0.000000	-10.000000	1.366667	-41.483334	413.166656	1023.000000	1023.000000	2046.000000
45.840000	-0.003132	-1.851086	1.972877	-3.050961	-3.213769	2.440767	0.000000	-10.000000	1.358333	-41.500000	399.500000	1023.000000	1023.000000	2046.000000
45.860001	-0.006397	-3.780861	1.432366	-3.289728	-3.636437	1.712940	0.000000	-10.000000	1.308333	-41.166668	385.500000	1023.000000	1023.000000	2046.000000
45.880001	-0.009434	-5.575575	0.847778	-3.435900	-4.066055	1.078601	0.000000	-10.000000	1.250000	-40.233334	371.666656	1023.000000	1023.000000	2046.000000
45.900002	-0.011867	-7.013107	0.374886	-3.564296	-4.425472	0.601775	0.000000	-10.000000	1.183333	-39.150002	358.166656	1023.000000	1023.000000	2046.000000
45.919998	-0.013991	-8.268624	-0.060078	-3.708667	-4.662612	0.162732	0.000000	-10.000000	1.133333	-38.016666	345.166656	1023.000000	1023.000000	2046.000000
45.939999	-0.015675	-9.263636	-0.337005	-3.838987	-4.989946	-0.097697	0.000000	-10.000000	1.108333	-37.433334	332.500000	1023.000000	1023.000000	2046.000000
45.959999	-0.017099	-10.105622	-0.578161	-3.940138	-5.188898	-0.398424	0.000000	-10.000000	1.083333	-36.966667	320.166656	1023.000000	1023.000000	2046.000000
45.980000	-0.018422	-10.887169	-0.796208	-4.047093	-5.390696	-0.653171	0.000000	-10.000000	1.091667	-36.966667	307.666656	1023.000000	1023.000000	2046.000000
46.000000	-0.019506	-11.528103	-0.964374	-4.146001	-5.553185	-0.864543	0.000000	-10.000000	1.100000	-36.816666	295.333344	1023.000000	1023.000000	2046.000000
46.020000	-0.020668	-12.215008	-1.162116	-4.257945	-5.721488	-1.073459	0.000000	-10.000000	1.108333	-36.849998	283.000000	1023.000000	1023.000000	2046.000000
46.040001	-0.021798	-12.882610	-1.386538	-4.383976	-5.888946	-1.223150	0.000000	-10.000000	1.108333	-36.783333	270.833344	1023.000000	1023.000000	2046.000000
46.060001	-0.022837	-13.496732	-1.517224	-4.565814	-6.038776	-1.374916	0.000000	-10.000000	1.108333	-36.733334	258.500000	1023.000000	1023.000000	2046.000000
46.080002	-0.023769	-14.047646	-1.623144	-4.815206	-6.105468	-1.503828	0.000000	-10.000000	1.108333	-36.933334	246.166672	1023.000000	1023.000000	2046.000000
46.099998	-0.024628	-14.555084	-1.590119	-5.214899	-6.210105	-1.539961	0.000000	-10.000000	1.116667	-37.283333	233.833328	1023.000000	1023.000000	2046.000000
46.119999	-0.025580	-15.117508	-1.495784	-5.770256	-6.254622	-1.596847	0.000000	-10.000000	1.108333	-37.600002	221.500000	1023.000000	1023.000000	2046.000000
46.139999	-0.026308	-15.547784	-1.379063	-6.265153	-6.284084	-1.619483	0.000000	-10.000000	1.116667	-37.683334	208.833328	1023.000000	1023.000000	2046.000000
46.160000	-0.026801	-15.839157	-1.237199	-6.724558	-6.265992	-1.611409	0.000000	-10.000000	1.100000	-37.283333	196.333328	1023.000000	1023.000000	2046.000000
46.180000	-0.027481	-16.241072	-1.162255	-7.147056	-6.205443	-1.726319	0.000000	-10.000000	1.066667	-36.549999	184.000000	1023.000000	1023.000000	2046.000000
46.200001	-0.028384	-16.775112	-0.998293	-7.706792	-6.200417	-1.869611	0.000000	-10.000000	1.008333	-35.600002	172.000000	1023.000000	1023.000000	2046.000000
46.220001	-0.029591	-17.488474	-0.867314	-8.289802	-6.320284	-2.011074	0.000000	-10.000000	0.933333	-34.416668	160.000000	1023.000000	1023.000000	2046.000000
46.240002	-0.030789	-18.196423	-0.907741	-8.750403	-6.291311	-2.246968	0.000000	-10.000000	0.866667	-33.350002	148.333328	1023.000000	1023.000000	2046.000000
46.259998	-0.031953	-18.884317	-0.950336	-9.127323	-6.358414	-2.448246	0.000000	-10.000000	0.808333	-32.050003	137.166672	1023.000000	1023.000000	2046.000000
46.279999	-0.032814	-19.393213	-0.948270	-9.346889	-6.400961	-2.697094	0.000000	-10.000000	0.775000	-31.133333	126.500000	1023.000000	1023.000000	2046.000000
46.299999	-0.033682	-19.906124	-0.964811	-9.500924	-6.489637	-2.950752	0.000000	-10.000000	0.725000	-30.133333	116.000000	1023.000000	1023.000000	2046.000000
46.320000	-0.034285	-20.262215	-0.953713	-9.619540	-6.581827	-3.107136	0.000000	-10.000000	0.683333	-29.166666	106.000000	1023.000000	1023.000000	2046.000000
46.340000	-0.034703	-20.509586	-0.988367	-9.682254	-6.630313	-3.208652	0.000000	-10.000000	0.633333	-28.116667	96.333336	1023.000000	1023.000000	2046.000000
46.360001	-0.035065	-20.723162	-0.983707	-9.748714	-6.678755	-3.311986	0.000000	-10.000000	0.600000	-27.083334	87.166664	1023.000000	1023.000000	2046.000000
46.380001	-0.035265	-20.841606	-0.980218	-9.746667	-6.740356	-3.374365	0.000000	-10.000000	0.558333	-26.316668	78.000000	1023.000000	1023.000000	2046.000000
46.400002	-0.035236	-20.824223	-0.926256	-9.692837	-6.766714	-3.438416	0.000000	-10.000000	0.525000	-25.533333	69.166664	1023.000000	1023.000000	2046.000000
46.419998	-0.035015	-20.693731	-0.824052	-9.614037	-6.762862	-3.492780	0.000000	-10.000000	0.500000	-24.750000	60.500000	1023.000000	1023.000000	2046.000000
46.439999	-0.034502	-20.390539	-0.754867	-9.427152	-6.759494	-3.449025	0.000000	-10.000000	0.483333	-24.033333	52.166668	1023.000000	1023.000000	2046.000000
46.459999	-0.033833	-19.995253	-0.706156	-9.201151	-6.741595	-3.346352	0.000000	-10.000000	0.450000	-23.250000	44.166668	1023.000000	1023.000000	2046.000000
46.480000	-0.033262	-19.658060	-0.730271	-9.034569	-6.679682	-3.213537	0.000000	-10.000000	0.416667	-22.650002	36.500000	1023.000000	1023.000000	2046.000000
46.500000	-0.033262	-19.657864	-0.757367	-9.021245	-6.844040	-3.035212	0.000000	-10.000000	0.366667	-21.766668	29.000000	1023.000000	1023.000000	2046.000000
46.520000	-0.033158	-19.596233	-0.820325	-8.939618	-6.854917	-2.981374	0.000000	-10.000000	0.350000	-20.716667	21.666666	1023.000000	1023.000000	2046.000000
46.540001	-0.032933	-19.463427	-0.888964	-8.787656	-6.858942	-2.927866	0.000000	-10.000000	0.325000	-19.533333	14.833333	1023.000000	1023.000000	2046.000000
46.560001	-0.032328	-19.105736	-0.925648	-8.444001	-6.839664	-2.896423	0.000000	-10.000000	0.300000	-18.366667	8.166667	1023.000000	1023.000000	2046.000000
46.580002	-0.032808	-19.389578	-1.095636	-8.421616	-6.780998	-3.091328	0.000000	-10.000000	0.266667	-17.516666	2.500000	1023.000000	1023.000000	2046.000000
46.599998	-0.033969	-20.075638	-1.261623	-8.533046	-6.886763	-3.394207	0.000000	-10.000000	0.233333	-16.766666	-3.166667	1023.000000	1023.000000	2046.000000
46.619999	-0.035763	-21.135643	-1.637393	-8.633904	-7.057012	-3.807335	0.000000	-10.000000	0.208333	-15.466667	-8.333333	1023.000000	1023.000000	2046.000000
46.639999	-0.037748	-22.309309	-2.178653	-8.587855	-7.317622	-4.225179	0.000000	-10.000000	0.150000	-13.583333	-13.500000	1023.000000	1023.000000	2046.000000
46.660000	-0.039852	-23.552433	-2.764080	-8.549044	-7.602392	-4.636917	0.000000	-10.000000	0.100000	-10.966667	-18.000000	1023.000000	1023.000000	2046.000000
46.680000	-0.041778	-24.690823	-3.324386	-8.446799	-7.934450	-4.985187	0.000000	-10.000000	0.058333	-8.583333	-21.500000	1023.000000	1023.000000	2046.000000
46.700001	-0.043198	-25.529877	-3.802474	-8.392694	-8.155796	-5.178913	0.000000	-10.000000	0.050000	-6.783333	-24.333334	1023.000000	1023.000000	2046.000000
46.720001	-0.044238	-26.144379	-4.117985	-8.375213	-8.351954	-5.299227	0.000000	-10.000000	0.058333	-5.883333	-26.500000	1023.000000	1023.000000	2046.000000
46.740002	-0.044934	-26.555841	-4.368669	-8.292090	-8.441863	-5.453219	0.000000	-10.000000	0.066667	-5.800000	-28.500000	1023.000000	1023.000000	2046.000000
46.759998	-0.045544	-26.916458	-4.616888	-8.211187	-8.531754	-5.556631	0.000000	-10.000000	0.083333	-6.050000	-30.500000	1023.000000	1023.000000	2046.000000
46.779999	-0.046022	-27.198931	-4.758199	-8.182014	-8.659024	-5.599694	0.000000	-10.000000	0.091667	-6.533333	-32.666668	1023.000000	1023.000000	2046.000000
46.799999	-0.046381	-27.411263	-4.895963	-8.138952	-8.757468	-5.618878	0.000000	-10.000000	0.083333	-7.033333	-35.000000	1023.000000	1023.000000	2046.000000
46.820000	-0.046607	-27.544626	-5.008628	-8.122827	-8.753406	-5.659766	0.000000	-10.000000	0.075000	-7.400000	-37.500000	1023.000000	1023.000000	2046.000000
46.840000	-0.046672	-27.583220	-5.047679	-8.092862	-8.821714	-5.620965	0.000000	-10.000000	0.075000	-7.483334	-40.000000	1023.000000	1023.000000	2046.000000
46.860001	-0.046597	-27.538982	-5.081553	-8.080455	-8.820743	-5.556232	0.000000	-10.000000	0.075000	-7.216667	-42.333332	1023.000000	1023.000000	2046.000000
46.880001	-0.046453	-27.453972	-4.958687	-8.201084	-8.844301	-5.449898	0.000000	-10.000000	0.066667	-6.683333	-44.833332	1023.000000	1023.000000	2046.000000
46.900002	-0.046162	-27.281460	-4.776904	-8.438382	-8.796827	-5.269347	0.000000	-10.000000	0.066667	-6.250000	-47.166668	1023.000000	1023.000000	2046.000000
46.919998	-0.045868	-27.107943	-4.516303	-8.786859	-8.741942	-5.062838	0.000000	-10.000000	0.083333	-6.316667	-49.500000	1023.000000	1023.000000	2046.000000
46.939999	-0.045280	-26.760675	-4.202309	-9.058992	-8.632815	-4.866558	0.000000	-10.000000	0.091667	-6.816667	-51.500000	1023.000000	1023.000000	2046.000000
46.959999	-0.044804	-26.478952	-3.916361	-9.330311	-8.470981	-4.761299	0.000000	-10.000000	0.075000	-6.900000	-53.666668	1023.000000	1023.000000	2046.000000
46.980000	-0.044677	-26.403944	-3.657966	-9.688012	-8.363865	-4.694101	0.000000	-10.000000	0.058333	-5.983334	-56.000000	1023.000000	1023.000000	2046.000000
47.000000	-0.044875	-26.521164	-3.440758	-10.098908	-8.303131	-4.678367	0.000000	-10.000000	0.041667	-3.550000	-58.000000	1023.000000	1023.000000	2046.000000
47.020000	-0.045007	-26.599083	-3.235975	-10.502729	-8.196573	-4.663806	0.000000	-10.000000	0.025000	-0.400000	-59.333332	1023.000000	1023.000000	2046.000000
47.040001	-0.044870	-26.517918	-3.034618	-10.726659	-8.139941	-4.616701	0.000000	-10.000000	-0.016667	3.166667	-59.833332	1023.000000	1023.000000	2046.000000
47.060001	-0.044473	-26.283821	-2.881924	-10.774010	-8.012831	-4.615057	0.000000	-10.000000	-0.066667	7.300000	-60.000000	1023.000000	1023.000000	2046.000000
47.080002	-0.043750	-25.856295	-2.682237	-10.718634	-7.907787	-4.547636	0.000000	-10.000000	-0.166667	12.033334	-60.000000	1023.000000	1023.000000	2046.000000
47.099998	-0.042690	-25.229820	-2.460533	-10.582741	-7.756495	-4.430051	0.000000	-10.000000	-0.266667	16.950001	-60.000000	1023.000000	1023.000000	2046.000000
47.119999	-0.041765	-24.683224	-2.295312	-10.443008	-7.691759	-4.253144	0.000000	-10.000000	-0.375000	21.050001	-60.000000	1023.000000	1023.000000	2046.000000
47.139999	-0.040499	-23.935135	-2.057760	-10.262986	-7.595349	-4.019039	0.000000	-10.000000	-0.433333	24.016668	-31.333334	1023.000000	1023.000000	2046.000000
47.160000	-0.039025	-23.063919	-1.856687	-10.051544	-7.406140	-3.749546	0.000000	-10.000000	-0.475000	25.850000	-0.500000	1023.000000	1023.000000	2046.000000
47.180000	-0.037397	-22.101507	-1.642282	-9.788213	-7.251662	-3.419351	0.000000	-10.000000	-0.516667	27.333334	33.333332	1023.000000	1023.000000	2046.000000
47.200001	-0.035488	-20.973129	-1.319502	-9.485476	-7.081094	-3.087058	0.000000	-10.000000	-0.575000	28.366667	41.500000	1023.000000	1023.000000	2046.000000
47.220001	-0.033340	-19.704041	-0.999922	-9.091239	-6.846157	-2.766721	0.000000	-10.000000	-0.650000	29.833334	50.833332	1023.000000	1023.000000	2046.000000
47.240002	-0.031007	-18.325428	-0.607583	-8.676064	-6.664659	-2.377122	0.000000	-10.000000	-0.700000	30.700001	60.500000	1023.000000	1023.000000	2046.000000
47.259998	-0.028635	-16.923084	-0.328382	-8.237428	-6.425936	-1.931338	0.000000	-10.000000	-0.758333	32.049999	70.666664	1023.000000	1023.000000	2046.000000
47.279999	-0.026363	-15.580827	-0.069362	-7.798165	-6.256605	-1.456695	0.000000	-10.000000	-0.808333	33.383335	81.166664	1023.000000	1023.000000	2046.000000
47.299999	-0.024446	-14.447823	0.145251	-7.496003	-6.129969	-0.967102	0.000000	-10.000000	-0.875000	34.850002	92.000000	1023.000000	1023.000000	2046.000000
47.320000	-0.022619	-13.367899	0.343790	-7.174911	-5.987966	-0.548813	0.000000	-10.000000	-0.933333	35.950001	103.333336	1023.000000	1023.000000	2046.000000
47.340000	-0.020252	-11.968979	0.504201	-6.695014	-5.754600	-0.023566	0.000000	-10.000000	-0.983333	36.799999	115.000000	1023.000000	1023.000000	2046.000000
47.360001	-0.017528	-10.358764	0.600156	-5.936267	-5.454683	0.432030	0.000000	-10.000000	-1.025000	37.783333	127.166664	1023.000000	1023.000000	2046.000000
47.380001	-0.015960	-9.432232	0.670311	-5.518508	-5.291993	0.707960	0.000000	-10.000000	-1.041667	38.549999	139.666672	1023.000000	1023.000000	2046.000000
47.400002	-0.014988	-8.857702	0.660405	-5.245396	-5.021388	0.748677	0.000000	-10.000000	-1.091667	39.083336	152.500000	1023.000000	1023.000000	2046.000000
47.419998	-0.015113	-8.931870	0.583344	-5.164810	-5.023491	0.673087	0.000000	-10.000000	-1.141667	40.016666	165.500000	1023.000000	1023.000000	2046.000000
47.439999	-0.015899	-9.396544	0.272810	-5.064110	-5.045333	0.440090	0.000000	-10.000000	-1.200000	40.600002	178.833328	1023.000000	1023.000000	2046.000000
47.459999	-0.016921	-10.000325	-0.156047	-4.991448	-5.192400	0.339569	0.000000	-10.000000	-1.225000	41.466667	192.166672	1023.000000	1023.000000	2046.000000
47.480000	-0.017659	-10.436258	-0.620535	-4.837549	-5.332128	0.353953	0.000000	-10.000000	-1.200000	41.433334	205.833328	1023.000000	1023.000000	2046.000000
47.500000	-0.017689	-10.453921	-0.925452	-4.636455	-5.403352	0.511338	0.000000	-10.000000	-1.200000	41.666668	219.500000	1023.000000	1023.000000	2046.000000
47.520000	-0.017052	-10.077839	-1.077133	-4.349099	-5.344416	0.692809	0.000000	-10.000000	-1.166667	41.700001	233.500000	1023.000000	1023.000000	2046.000000
47.540001	-0.016171	-9.556825	-1.134262	-4.006551	-5.305867	0.889855	0.000000	-10.000000	-1.216667	42.049999	247.500000	1023.000000	1023.000000	2046.000000
47.560001	-0.015119	-8.935313	-1.137748	-3.671438	-5.230609	1.104482	0.000000	-10.000000	-1.225000	42.466667	261.500000	1023.000000	1023.000000	2046.000000
47.580002	-0.013816	-8.165154	-1.097553	-3.295528	-5.164673	1.392600	0.000000	-10.000000	-1.258333	42.716667	275.500000	1023.000000	1023.000000	2046.000000
47.599998	-0.012400	-7.328201	-1.044771	-2.921752	-5.046611	1.684933	0.000000	-10.000000	-1.258333	42.833332	289.666656	1023.000000	1023.000000	2046.000000
47.619999	-0.010877	-6.428234	-0.921210	-2.505812	-5.018370	2.017158	0.000000	-10.000000	-1.266667	42.900002	299.166656	1023.000000	1023.000000	2046.000000
47.639999	-0.009135	-5.398955	-0.808105	-2.063644	-4.846277	2.319070	0.000000	-10.000000	-1.300000	43.266666	313.500000	1023.000000	1023.000000	2046.000000
47.660000	-0.007270	-4.296293	-0.613029	-1.693495	-4.716737	2.726968	0.000000	-10.000000	-1.333333	43.716667	327.833344	1023.000000	1023.000000	2046.000000
47.680000	-0.005334	-3.152235	-0.305243	-1.442120	-4.589125	3.184253	0.000000	-10.000000	-1.366667	44.333332	347.000000	1023.000000	1023.000000	2046.000000
47.700001	-0.003308	-1.954962	0.053293	-1.295354	-4.405355	3.692454	0.000000	-10.000000	-1.383333	44.783333	361.666656	1023.000000	1023.000000	2046.000000
47.720001	-0.001317	-0.778060	0.420184	-1.210189	-4.129527	4.141472	0.000000	-10.000000	-1.383333	44.799999	376.500000	1023.000000	1023.000000	2046.000000
47.740002	0.000878	0.518705	0.909121	-1.164721	-3.888721	4.663027	0.000000	-10.000000	-1.400000	44.883335	391.500000	1023.000000	1023.000000	2046.000000
47.759998	0.002794	1.651363	1.376145	-1.176256	-3.626286	5.077760	0.000000	-10.000000	-1.383333	44.733334	406.500000	1023.000000	1023.000000	2046.000000
47.779999	0.004610	2.724395	1.830809	-1.230142	-3.354093	5.477821	0.000000	-10.000000	-1.366667	44.583332	421.500000	1023.000000	1023.000000	2046.000000
47.799999	0.005833	3.447178	2.156090	-1.352568	-3.099802	5.743457	0.000000	-10.000000	-1.333333	44.166668	436.500000	1023.000000	1023.000000	2046.000000
47.820000	0.006851	4.048670	2.406351	-1.397432	-2.895227	5.934978	0.000000	-10.000000	-1.333333	43.616669	451.333344	1023.000000	1023.000000	2046.000000
47.840000	0.007980	4.716384	2.633481	-1.336873	-2.721918	6.141694	0.000000	-10.000000	-1.350000	43.616669	466.000000	1023.000000	1023.000000	2046.000000
47.860001	0.009368	5.536534	2.854561	-1.161860	-2.506077	6.349909	0.000000	-10.000000	-1.358333	43.616669	480.500000	1023.000000	1023.000000	2046.000000
47.880001	0.010944	6.467701	3.070168	-0.883838	-2.305537	6.586908	0.000000	-10.000000	-1.366667	43.933334	495.000000	1023.000000	1023.000000	2046.000000
47.900002	0.012653	7.477987	3.339883	-0.522998	-2.179736	6.840838	0.000000	-10.000000	-1.375000	44.166668	509.666656	1023.000000	1023.000000	2046.000000
47.919998	0.014234	8.412131	3.542264	-0.187401	-2.039866	7.097135	0.000000	-10.000000	-1.383333	44.200001	524.333313	1023.000000	1023.000000	2046.000000
47.939999	0.016009	9.461143	3.782809	0.109238	-1.890401	7.459496	0.000000	-10.000000	-1.375000	44.166668	539.166687	1023.000000	1023.000000	2046.000000
47.959999	0.017872	10.562089	3.967263	0.479345	-1.690128	7.805609	0.000000	-10.000000	-1.325000	43.516666	553.833313	1023.000000	1023.000000	2046.000000
47.980000	0.019688	11.635625	4.184677	0.840402	-1.544276	8.154821	0.000000	-10.000000	-1.258333	42.733334	568.500000	1023.000000	1023.000000	2046.000000
48.000000	0.021736	12.846121	4.426945	1.238202	-1.316684	8.497658	0.000000	-10.000000	-1.175000	41.566666	582.833313	1023.000000	1023.000000	2046.000000
48.020000	0.023983	14.174133	4.753316	1.702181	-1.143350	8.861987	0.000000	-10.000000	-1.066667	39.783333	601.333313	1023.000000	1023.000000	2046.000000
48.040001	0.026374	15.587180	5.044552	2.201981	-0.947637	9.288284	0.000000	-10.000000	-0.983333	38.366665	615.000000	1023.000000	1023.000000	2046.000000
48.060001	0.028570	16.884808	5.260373	2.703718	-0.766060	9.686777	0.000000	-10.000000	-0.925000	37.200001	628.000000	1023.000000	1023.000000	2046.000000
48.080002	0.030368	17.947361	5.329140	3.141420	-0.589438	10.066237	0.000000	-10.000000	-0.908333	36.900002	636.333313	1023.000000	1023.000000	2046.000000
48.099998	0.031873	18.837095	5.365407	3.510760	-0.470067	10.430996	0.000000	-10.000000	-0.858333	36.166668	648.666687	1023.000000	1023.000000	2046.000000
48.119999	0.032684	19.316254	5.347256	3.734019	-0.451074	10.686054	0.000000	-10.000000	-0.766667	35.083336	661.000000	1023.000000	1023.000000	2046.000000
48.139999	0.034244	20.237953	5.445094	4.073933	-0.365641	11.084568	0.000000	-10.000000	-0.633333	33.016666	672.833313	1023.000000	1023.000000	2046.000000
48.160000	0.035979	21.263666	5.497893	4.533028	-0.237853	11.470598	0.000000	-10.000000	-0.466667	30.183334	684.333313	1023.000000	1023.000000	2046.000000
48.180000	0.037521	22.175114	5.456210	5.101235	-0.087278	11.704947	0.000000	-10.000000	-0.300000	26.216667	694.833313	1023.000000	1023.000000	2046.000000
48.200001	0.037781	22.328869	5.463140	5.265406	0.034985	11.565338	0.000000	-10.000000	-0.150000	21.400000	704.333313	1023.000000	1023.000000	2046.000000
48.220001	0.036566	21.610273	5.255155	5.121467	0.102566	11.131084	0.000000	-10.000000	-0.050000	16.033333	712.166687	1023.000000	1023.000000	2046.000000
48.240002	0.033760	19.952055	4.751027	4.764424	-0.123045	10.559650	0.000000	-10.000000	0.025000	10.233334	718.333313	1023.000000	1023.000000	2046.000000
48.259998	0.030648	18.112732	4.067748	4.562367	-0.490548	9.973166	0.000000	-10.000000	0.066667	3.683333	722.666687	1023.000000	1023.000000	2046.000000
48.279999	0.027913	16.496805	3.436196	4.354331	-0.879434	9.585711	0.000000	-10.000000	0.091667	-1.866667	725.000000	1023.000000	1023.000000	2046.000000
48.299999	0.025801	15.248314	2.985982	4.151205	-1.161654	9.272779	0.000000	-10.000000	0.108333	-7.033333	726.000000	1023.000000	1023.000000	2046.000000
48.320000	0.024338	14.383541	2.698146	3.992809	-1.355146	9.047731	0.000000	-10.000000	0.116667	-9.733334	726.000000	1023.000000	1023.000000	2046.000000
48.340000	0.023291	13.764832	2.519239	3.905699	-1.501231	8.841125	0.000000	-10.000000	0.150000	-12.133333	726.000000	1023.000000	1023.000000	2046.000000
48.360001	0.022260	13.155520	2.320542	3.887172	-1.664990	8.612796	0.000000	-10.000000	0.191667	-13.650001	726.000000	1023.000000	1023.000000	2046.000000
48.380001	0.021431	12.665781	2.155787	3.901618	-1.832391	8.440766	0.000000	-10.000000	0.250000	-15.533334	722.333313	1023.000000	1023.000000	2046.000000
48.400002	0.020668	12.214914	1.996515	3.870626	-1.959054	8.306827	0.000000	-10.000000	0.291667	-17.566668	713.500000	1023.000000	1023.000000	2046.000000
48.419998	0.020036	11.841103	1.872412	3.897828	-2.092963	8.163826	0.000000	-10.000000	0.333333	-19.216667	702.666687	1023.000000	1023.000000	2046.000000
48.439999	0.019455	11.497889	1.755655	3.901106	-2.213732	8.054860	0.000000	-10.000000	0.358333	-20.200001	693.166687	1023.000000	1023.000000	2046.000000
48.459999	0.019168	11.328189	1.718884	3.931382	-2.290584	7.968506	0.000000	-10.000000	0.366667	-20.583334	686.500000	1023.000000	1023.000000	2046.000000
48.480000	0.018831	11.129242	1.737563	3.787929	-2.375203	7.978954	0.000000	-10.000000	0.358333	-20.283333	679.500000	1023.000000	1023.000000	2046.000000
48.500000	0.018634	11.012723	1.777981	3.516914	-2.308894	8.026722	0.000000	-10.000000	0.350000	-19.833334	672.666687	1023.000000	1023.000000	2046.000000
48.520000	0.018355	10.847724	1.924557	3.203921	-2.365288	8.084535	0.000000	-10.000000	0.350000	-19.366667	666.000000	1023.000000	1023.000000	2046.000000
48.540001	0.018145	10.723879	2.074452	2.866476	-2.394741	8.177692	0.000000	-10.000000	0.350000	-19.183334	659.666687	1023.000000	1023.000000	2046.000000
48.560001	0.018059	10.672865	2.232857	2.538916	-2.292007	8.193099	0.000000	-10.000000	0.350000	-19.383333	653.166687	1023.000000	1023.000000	2046.000000
48.580002	0.017648	10.430041	2.449190	2.048679	-2.298851	8.231023	0.000000	-10.000000	0.366667	-20.016666	646.666687	1023.000000	1023.000000	2046.000000
48.599998	0.016818	9.939185	2.614669	1.463656	-2.239310	8.100170	0.000000	-10.000000	0.383333	-20.816668	639.833313	1023.000000	1023.000000	2046.000000
48.619999	0.015717	9.288771	2.752320	0.846179	-2.204422	7.894694	0.000000	-10.000000	0.400000	-21.366667	635.333313	1023.000000	1023.000000	2046.000000
48.639999	0.014427	8.526465	2.773105	0.333416	-2.218521	7.638467	0.000000	-10.000000	0.425000	-22.366667	628.166687	1023.000000	1023.000000	2046.000000
48.660000	0.013460	7.955076	2.808438	-0.019734	-2.171471	7.337844	0.000000	-10.000000	0.483333	-23.700001	620.666687	1023.000000	1023.000000	2046.000000
48.680000	0.012481	7.376060	2.912421	-0.348440	-2.239137	7.051217	0.000000	-10.000000	0.583333	-25.800001	610.333313	1023.000000	1023.000000	2046.000000
48.700001	0.011606	6.859303	3.046514	-0.588329	-2.289855	6.690973	0.000000	-10.000000	0.666667	-27.700001	601.666687	1023.000000	1023.000000	2046.000000
48.720001	0.010587	6.257154	3.098485	-0.830984	-2.323666	6.313319	0.000000	-10.000000	0.758333	-29.800001	592.333313	1023.000000	1023.000000	2046.000000
48.740002	0.009685	5.723818	3.124806	-1.070854	-2.397796	6.067662	0.000000	-10.000000	0.833333	-31.766668	582.333313	1023.000000	1023.000000	2046.000000
48.759998	0.008640	5.106365	3.128676	-1.321746	-2.469950	5.769385	0.000000	-10.000000	0.925000	-33.733334	571.833313	1023.000000	1023.000000	2046.000000
48.779999	0.007883	4.658669	3.206845	-1.540966	-2.499223	5.492013	0.000000	-10.000000	1.016667	-35.400002	560.666687	1023.000000	1023.000000	2046.000000
48.799999	0.007238	4.277505	3.304683	-1.734847	-2.488204	5.195873	0.000000	-10.000000	1.091667	-36.833332	549.000000	1023.000000	1023.000000	2046.000000
48.820000	0.006721	3.971957	3.442571	-1.833798	-2.522735	4.885919	0.000000	-10.000000	1.166667	-37.799999	536.666687	1023.000000	1023.000000	2046.000000
48.840000	0.006751	3.989943	3.641832	-1.865585	-2.479615	4.693311	0.000000	-10.000000	1.208333	-38.666668	524.000000	1023.000000	1023.000000	2046.000000
48.860001	0.006666	3.939685	3.720164	-1.883506	-2.499800	4.602827	0.000000	-10.000000	1.233333	-39.166668	511.000000	1023.000000	1023.000000	2046.000000
48.880001	0.006521	3.853658	3.691625	-1.856934	-2.552396	4.571363	0.000000	-10.000000	1.233333	-39.350002	498.000000	1023.000000	1023.000000	2046.000000
48.900002	0.006227	3.680311	3.654369	-1.902182	-2.590849	4.518972	0.000000	-10.000000	1.216667	-38.933334	485.000000	1023.000000	1023.000000	2046.000000
48.919998	0.005413	3.199208	3.576724	-2.075173	-2.706121	4.403778	0.000000	-10.000000	1.175000	-38.400002	472.000000	1023.000000	1023.000000	2046.000000
48.939999	0.004919	2.906847	3.546200	-2.133229	-2.740797	4.234673	0.000000	-10.000000	1.133333	-37.800003	459.166656	1023.000000	1023.000000	2046.000000
48.959999	0.004600	2.718570	3.458550	-2.001455	-2.736444	3.997918	0.000000	-10.000000	1.108333	-37.483334	446.500000	1023.000000	1023.000000	2046.000000
48.980000	0.003498	2.067585	3.234856	-2.059243	-2.732853	3.624826	0.000000	-10.000000	1.116667	-37.200001	434.000000	1023.000000	1023.000000	2046.000000
49.000000	0.001522	0.899474	3.026133	-2.349794	-2.917019	3.140154	0.000000	-10.000000	1.108333	-36.966667	421.500000	1023.000000	1023.000000	2046.000000
49.020000	-0.001081	-0.639135	2.652004	-2.690630	-3.146991	2.546483	0.000000	-10.000000	1.083333	-36.633335	409.166656	1023.000000	1023.000000	2046.000000
49.040001	-0.003914	-2.312983	2.157173	-2.845636	-3.477267	1.852747	0.000000	-10.000000	1.041667	-36.150002	397.000000	1023.000000	1023.000000	2046.000000
49.060001	-0.007101	-4.196846	1.507744	-3.023130	-3.824110	1.142650	0.000000	-10.000000	0.991667	-35.366669	385.000000	1023.000000	1023.000000	2046.000000
49.080002	-0.010018	-5.920718	0.895531	-3.076138	-4.229100	0.488989	0.000000	-10.000000	0.958333	-34.700001	373.166656	1023.000000	1023.000000	2046.000000
49.099998	-0.012195	-7.206964	0.386361	-3.129304	-4.502591	0.038569	0.000000	-10.000000	0.933333	-34.000000	361.500000	1023.000000	1023.000000	2046.000000
49.119999	-0.014176	-8.377805	-0.022664	-3.256028	-4.780442	-0.318670	0.000000	-10.000000	0.941667	-33.650002	350.166656	1023.000000	1023.000000	2046.000000
49.139999	-0.015812	-9.344687	-0.360900	-3.328057	-4.985885	-0.669845	0.000000	-10.000000	0.933333	-33.333332	339.000000	1023.000000	1023.000000	2046.000000
49.160000	-0.017136	-10.127333	-0.649054	-3.383115	-5.156007	-0.939156	0.000000	-10.000000	0.925000	-33.116669	328.000000	1023.000000	1023.000000	2046.000000
49.180000	-0.018287	-10.807563	-0.895771	-3.437650	-5.309433	-1.164709	0.000000	-10.000000	0.908333	-33.133335	317.000000	1023.000000	1023.000000	2046.000000
49.200001	-0.019467	-11.504759	-1.124786	-3.554318	-5.490461	-1.335194	0.000000	-10.000000	0.900000	-33.166668	305.833344	1023.000000	1023.000000	2046.000000
49.220001	-0.020470	-12.097700	-1.321774	-3.680298	-5.606267	-1.489360	0.000000	-10.000000	0.883333	-33.116669	294.666656	1023.000000	1023.000000	2046.000000
49.240002	-0.021536	-12.727795	-1.493944	-3.829275	-5.778614	-1.625963	0.000000	-10.000000	0.858333	-32.800003	283.500000	1023.000000	1023.000000	2046.000000
49.259998	-0.022391	-13.233030	-1.580244	-3.994341	-5.898276	-1.760169	0.000000	-10.000000	0.833333	-32.200001	272.500000	1023.000000	1023.000000	2046.000000
49.279999	-0.023175	-13.696321	-1.626344	-4.305354	-5.955812	-1.808810	0.000000	-10.000000	0.816667	-31.850000	261.833344	1023.000000	1023.000000	2046.000000
49.299999	-0.023882	-14.114318	-1.575775	-4.728178	-5.993986	-1.816378	0.000000	-10.000000	0.825000	-31.733334	251.166672	1023.000000	1023.000000	2046.000000
49.320000	-0.024715	-14.606810	-1.455918	-5.350474	-6.049640	-1.750777	0.000000	-10.000000	0.833333	-32.150002	240.666672	1023.000000	1023.000000	2046.000000
49.340000	-0.025213	-14.901000	-1.253895	-5.903282	-6.039989	-1.703833	0.000000	-10.000000	0.858333	-32.683334	229.833328	1023.000000	1023.000000	2046.000000
49.360001	-0.025832	-15.266866	-1.121076	-6.391048	-5.991620	-1.763123	0.000000	-10.000000	0.850000	-32.983334	219.000000	1023.000000	1023.000000	2046.000000
49.380001	-0.026617	-15.730473	-1.017147	-6.924486	-5.929093	-1.859747	0.000000	-10.000000	0.833333	-32.766666	208.000000	1023.000000	1023.000000	2046.000000
49.400002	-0.027784	-16.420258	-0.931345	-7.453500	-5.947005	-2.088407	0.000000	-10.000000	0.808333	-32.316666	197.166672	1023.000000	1023.000000	2046.000000
49.419998	-0.029175	-17.242580	-0.880750	-8.043759	-5.995015	-2.323056	0.000000	-10.000000	0.783333	-31.533335	186.333328	1023.000000	1023.000000	2046.000000
49.439999	-0.030454	-17.998211	-0.840370	-8.550399	-6.041803	-2.565639	0.000000	-10.000000	0.733333	-30.633333	175.833328	1023.000000	1023.000000	2046.000000
49.459999	-0.031441	-18.581928	-0.815794	-8.838942	-6.052772	-2.874421	0.000000	-10.000000	0.683333	-29.483334	165.500000	1023.000000	1023.000000	2046.000000
49.480000	-0.032280	-19.077370	-0.787351	-9.031386	-6.125953	-3.132680	0.000000	-10.000000	0.633333	-28.500000	155.666672	1023.000000	1023.000000	2046.000000
49.500000	-0.033037	-19.524586	-0.764873	-9.242332	-6.186020	-3.331360	0.000000	-10.000000	0.600000	-27.416668	146.166672	1023.000000	1023.000000	2046.000000
49.520000	-0.033689	-19.910202	-0.783145	-9.365374	-6.221252	-3.540431	0.000000	-10.000000	0.550000	-26.283335	137.000000	1023.000000	1023.000000	2046.000000
49.540001	-0.034227	-20.227871	-0.831942	-9.448430	-6.302836	-3.644663	0.000000	-10.000000	0.516667	-25.316668	128.333328	1023.000000	1023.000000	2046.000000
49.560001	-0.034539	-20.412275	-0.808309	-9.491993	-6.384072	-3.727900	0.000000	-10.000000	0.500000	-24.750000	119.833336	1023.000000	1023.000000	2046.000000
49.580002	-0.034576	-20.434410	-0.749915	-9.518972	-6.417566	-3.747955	0.000000	-10.000000	0.500000	-24.283333	111.500000	1023.000000	1023.000000	2046.000000
49.599998	-0.034626	-20.464085	-0.744346	-9.504467	-6.445567	-3.769705	0.000000	-10.000000	0.466667	-23.650000	103.333336	1023.000000	1023.000000	2046.000000
49.619999	-0.034661	-20.484903	-0.730094	-9.526444	-6.449172	-3.779193	0.000000	-10.000000	0.433333	-23.083334	98.000000	1023.000000	1023.000000	2046.000000
49.639999	-0.034701	-20.508375	-0.713816	-9.511987	-6.464989	-3.817583	0.000000	-10.000000	0.400000	-22.383335	90.500000	1023.000000	1023.000000	2046.000000
49.660000	-0.034728	-20.524519	-0.671374	-9.529582	-6.469842	-3.853721	0.000000	-10.000000	0.383333	-21.700001	83.000000	1023.000000	1023.000000	2046.000000
49.680000	-0.034620	-20.460537	-0.620886	-9.478730	-6.472290	-3.888630	0.000000	-10.000000	0.366667	-20.650000	73.333336	1023.000000	1023.000000	2046.000000
49.700001	-0.034451	-20.360252	-0.550042	-9.406232	-6.458397	-3.945582	0.000000	-10.000000	0.350000	-19.766666	66.333336	1023.000000	1023.000000	2046.000000
49.720001	-0.033943	-20.060291	-0.474725	-9.229605	-6.410722	-3.945238	0.000000	-10.000000	0.316667	-18.883333	59.833332	1023.000000	1023.000000	2046.000000
49.740002	-0.033529	-19.815823	-0.448422	-9.085377	-6.410070	-3.871953	0.000000	-10.000000	0.283333	-18.049999	53.500000	1023.000000	1023.000000	2046.000000
49.759998	-0.033380	-19.727638	-0.524506	-8.920514	-6.540567	-3.742051	0.000000	-10.000000	0.233333	-17.100000	47.500000	1023.000000	1023.000000	2046.000000
49.779999	-0.033409	-19.744434	-0.694028	-8.780856	-6.614732	-3.654819	0.000000	-10.000000	0.216667	-16.000000	41.833332	1023.000000	1023.000000	2046.000000
49.799999	-0.034060	-20.129625	-0.958569	-8.790658	-6.723836	-3.656562	0.000000	-10.000000	0.200000	-14.733334	36.500000	1023.000000	1023.000000	2046.000000
49.820000	-0.034684	-20.498171	-1.052667	-8.800879	-6.883344	-3.761280	0.000000	-10.000000	0.175000	-13.466667	31.666666	1023.000000	1023.000000	2046.000000
49.840000	-0.034670	-20.490265	-1.128107	-8.661406	-6.956469	-3.744283	0.000000	-10.000000	0.158333	-12.566667	27.166666	1023.000000	1023.000000	2046.000000
49.860001	-0.033848	-20.004107	-1.222135	-8.338469	-6.898608	-3.544895	0.000000	-10.000000	0.141667	-12.116667	23.000000	1023.000000	1023.000000	2046.000000
49.880001	-0.033625	-19.872622	-1.274392	-8.280897	-6.822361	-3.494972	0.000000	-10.000000	0.141667	-11.783334	19.000000	1023.000000	1023.000000	2046.000000
49.900002	-0.034189	-20.205593	-1.349774	-8.324993	-6.898046	-3.632782	0.000000	-10.000000	0.116667	-11.150000	15.000000	1023.000000	1023.000000	2046.000000
49.919998	-0.035401	-20.922157	-1.640960	-8.334187	-6.938798	-4.008212	0.000000	-10.000000	0.083333	-9.650000	11.166667	1023.000000	1023.000000	2046.000000
49.939999	-0.037406	-22.107121	-2.080308	-8.317242	-7.211409	-4.498162	0.000000	-10.000000	0.041667	-7.133333	8.000000	1023.000000	1023.000000	2046.000000
49.959999	-0.039565	-23.382666	-2.728619	-8.261456	-7.433058	-4.959532	0.000000	-10.000000	0.016667	-2.966667	5.666667	1023.000000	1023.000000	2046.000000
49.980000	-0.041629	-24.602734	-3.370596	-8.204236	-7.733756	-5.294146	0.000000	-10.000000	0.008333	0.450000	4.500000	1023.000000	1023.000000	2046.000000
50.000000	-0.042701	-25.236469	-3.770743	-8.071690	-7.979855	-5.414181	0.000000	-10.000000	0.008333	3.266667	4.000000	1023.000000	1023.000000	2046.000000
50.020000	-0.043036	-25.434042	-3.990884	-7.956037	-8.086383	-5.400740	0.000000	-10.000000	0.008333	4.866667	4.000000	1023.000000	1023.000000	2046.000000
50.040001	-0.043148	-25.500658	-4.175352	-7.769885	-8.111281	-5.444139	0.000000	-10.000000	-0.016667	7.083333	4.000000	1023.000000	1023.000000	2046.000000
50.060001	-0.042896	-25.351282	-4.274420	-7.647852	-8.102071	-5.326941	0.000000	-10.000000	-0.050000	9.433333	4.000000	1023.000000	1023.000000	2046.000000
50.080002	-0.042486	-25.109480	-4.318638	-7.464173	-8.115815	-5.210855	0.000000	-10.000000	-0.108333	12.100000	4.000000	1023.000000	1023.000000	2046.000000
50.099998	-0.041939	-24.785698	-4.325310	-7.306763	-8.095466	-5.058159	0.000000	-10.000000	-0.166667	14.783334	4.000000	1023.000000	1023.000000	2046.000000
50.119999	-0.041217	-24.359325	-4.308442	-7.126177	-8.092699	-4.832008	0.000000	-10.000000	-0.225000	17.433334	7.500000	1023.000000	1023.000000	2046.000000
50.139999	-0.040186	-23.749718	-4.177905	-6.960952	-7.992258	-4.618603	0.000000	-10.000000	-0.291667	19.950001	15.000000	1023.000000	1023.000000	2046.000000
50.160000	-0.038916	-22.999176	-3.965451	-6.798972	-7.935772	-4.298980	0.000000	-10.000000	-0.366667	22.166666	24.666666	1023.000000	1023.000000	2046.000000
50.180000	-0.037357	-22.077927	-3.651048	-6.738657	-7.788677	-3.899544	0.000000	-10.000000	-0.433333	24.233334	33.500000	1023.000000	1023.000000	2046.000000
50.200001	-0.035793	-21.153944	-3.210848	-6.894512	-7.639085	-3.409499	0.000000	-10.000000	-0.466667	25.666668	41.166668	1023.000000	1023.000000	2046.000000
50.220001	-0.034073	-20.137325	-2.779699	-7.020444	-7.365204	-2.971979	0.000000	-10.000000	-0.491667	26.816668	49.666668	1023.000000	1023.000000	2046.000000
50.240002	-0.032503	-19.209311	-2.321381	-7.178536	-7.164230	-2.545162	0.000000	-10.000000	-0.541667	28.033335	58.500000	1023.000000	1023.000000	2046.000000
50.259998	-0.030853	-18.233894	-1.857181	-7.322932	-6.875961	-2.177821	0.000000	-10.000000	-0.608333	29.483334	67.500000	1023.000000	1023.000000	2046.000000
50.279999	-0.029789	-17.605579	-1.479091	-7.616732	-6.643922	-1.865836	0.000000	-10.000000	-0.675000	30.866667	77.166664	1023.000000	1023.000000	2046.000000
50.299999	-0.028920	-17.092003	-1.160459	-7.818460	-6.427954	-1.685129	0.000000	-10.000000	-0.758333	32.083336	87.166664	1023.000000	1023.000000	2046.000000
50.320000	-0.028053	-16.579454	-0.870096	-7.983740	-6.205010	-1.520609	0.000000	-10.000000	-0.841667	33.500000	97.833336	1023.000000	1023.000000	2046.000000
50.340000	-0.027086	-16.007730	-0.600283	-8.011761	-6.077817	-1.317870	0.000000	-10.000000	-0.933333	35.133335	108.666664	1023.000000	1023.000000	2046.000000
50.360001	-0.025930	-15.324736	-0.386973	-7.942631	-5.873486	-1.121646	0.000000	-10.000000	-0.991667	36.633335	120.166664	1023.000000	1023.000000	2046.000000
50.380001	-0.024518	-14.489893	-0.107159	-7.788352	-5.702913	-0.891469	0.000000	-10.000000	-1.033333	37.600002	132.166672	1023.000000	1023.000000	2046.000000
50.400002	-0.022977	-13.579341	0.172562	-7.520086	-5.526582	-0.705236	0.000000	-10.000000	-1.075000	38.433334	144.500000	1023.000000	1023.000000	2046.000000
50.419998	-0.021494	-12.703050	0.377583	-7.309322	-5.363941	-0.407369	0.000000	-10.000000	-1.100000	39.066669	157.166672	1023.000000	1023.000000	2046.000000
50.439999	-0.019786	-11.693800	0.668289	-7.027670	-5.189445	-0.144974	0.000000	-10.000000	-1.100000	39.483334	170.166672	1023.000000	1023.000000	2046.000000
50.459999	-0.018082	-10.686284	0.880862	-6.732331	-5.057270	0.222455	0.000000	-10.000000	-1.075000	39.633335	183.333328	1023.000000	1023.000000	2046.000000
50.480000	-0.016112	-9.521907	1.157014	-6.419608	-4.836569	0.577257	0.000000	-10.000000	-1.058333	39.416668	196.500000	1023.000000	1023.000000	2046.000000
50.500000	-0.014045	-8.300661	1.441444	-6.090722	-4.599630	0.948247	0.000000	-10.000000	-1.075000	39.450001	209.666672	1023.000000	1023.000000	2046.000000
50.520000	-0.012045	-7.118318	1.708944	-5.775054	-4.366446	1.314238	0.000000	-10.000000	-1.083333	39.349998	222.833328	1023.000000	1023.000000	2046.000000
50.540001	-0.009855	-5.824395	2.004161	-5.407334	-4.130178	1.708957	0.000000	-10.000000	-1.075000	39.416668	236.000000	1023.000000	1023.000000	2046.000000
50.560001	-0.007574	-4.476164	2.304712	-4.970021	-3.871984	2.061129	0.000000	-10.000000	-1.083333	39.133335	249.166672	1023.000000	1023.000000	2046.000000
50.580002	-0.005318	-3.143004	2.597034	-4.522551	-3.636302	2.418815	0.000000	-10.000000	-1.083333	39.233334	262.166656	1023.000000	1023.000000	2046.000000
50.599998	-0.003016	-1.782701	2.943509	-4.032751	-3.485331	2.791872	0.000000	-10.000000	-1.100000	39.400002	275.333344	1023.000000	1023.000000	2046.000000
50.619999	-0.000758	-0.448055	3.161898	-3.596457	-3.271891	3.258395	0.000000	-10.000000	-1.091667	39.650002	284.000000	1023.000000	1023.000000	2046.000000
50.639999	0.000894	0.528113	3.249657	-3.217966	-3.152044	3.648465	0.000000	-10.000000	-1.125000	40.049999	297.166656	1023.000000	1023.000000	2046.000000
50.660000	0.002147	1.268851	3.251288	-2.874195	-3.074950	3.966708	0.000000	-10.000000	-1.166667	40.583332	310.500000	1023.000000	1023.000000	2046.000000
50.680000	0.003459	2.043993	3.261410	-2.535579	-2.982992	4.301154	0.000000	-10.000000	-1.216667	41.250000	328.333344	1023.000000	1023.000000	2046.000000
50.700001	0.005080	3.002192	3.381073	-2.169035	-2.893044	4.683199	0.000000	-10.000000	-1.241667	41.666668	342.000000	1023.000000	1023.000000	2046.000000
50.720001	0.007520	4.444504	3.540594	-1.572491	-2.694555	5.170955	0.000000	-10.000000	-1.250000	41.783333	355.666656	1023.000000	1023.000000	2046.000000
50.740002	0.010361	6.123110	3.635940	-0.795027	-2.477795	5.759992	0.000000	-10.000000	-1.258333	41.733334	369.500000	1023.000000	1023.000000	2046.000000
50.759998	0.012325	7.283801	3.673786	-0.272407	-2.242549	6.124971	0.000000	-10.000000	-1.250000	41.549999	383.500000	1023.000000	1023.000000	2046.000000
50.779999	0.013370	7.901556	3.698530	0.063591	-2.108837	6.248271	0.000000	-10.000000	-1.266667	41.766666	397.500000	1023.000000	1023.000000	2046.000000
50.799999	0.012745	7.532032	3.493623	0.098625	-2.066361	6.006145	0.000000	-10.000000	-1.266667	42.066666	411.500000	1023.000000	1023.000000	2046.000000
50.820000	0.011094	6.556815	3.055035	0.107277	-2.196040	5.590543	0.000000	-10.000000	-1.275000	42.266666	425.500000	1023.000000	1023.000000	2046.000000
50.840000	0.009684	5.723202	2.467075	0.221428	-2.399126	5.433825	0.000000	-10.000000	-1.241667	42.083332	439.500000	1023.000000	1023.000000	2046.000000
50.860001	0.008928	5.276479	2.027206	0.338649	-2.558526	5.469150	0.000000	-10.000000	-1.233333	41.683334	453.500000	1023.000000	1023.000000	2046.000000
50.880001	0.009028	5.335377	1.779600	0.582325	-2.621590	5.595042	0.000000	-10.000000	-1.216667	41.799999	467.500000	1023.000000	1023.000000	2046.000000
50.900002	0.009773	5.776120	1.751607	0.921711	-2.624772	5.727573	0.000000	-10.000000	-1.225000	41.650002	481.500000	1023.000000	1023.000000	2046.000000
50.919998	0.010726	6.338851	1.689914	1.321573	-2.571467	5.898832	0.000000	-10.000000	-1.183333	41.616669	495.500000	1023.000000	1023.000000	2046.000000
50.939999	0.011761	6.950517	1.687631	1.718930	-2.552352	6.096309	0.000000	-10.000000	-1.158333	40.750000	509.500000	1023.000000	1023.000000	2046.000000
50.959999	0.012905	7.626607	1.710451	2.115875	-2.511169	6.311451	0.000000	-10.000000	-1.091667	39.950001	523.166687	1023.000000	1023.000000	2046.000000
50.980000	0.014116	8.342733	1.755600	2.515024	-2.486460	6.558570	0.000000	-10.000000	-1.058333	39.066666	536.666687	1023.000000	1023.000000	2046.000000
51.000000	0.015325	9.056930	1.788951	2.927542	-2.461784	6.802220	0.000000	-10.000000	-0.991667	38.016666	549.833313	1023.000000	1023.000000	2046.000000
51.020000	0.016614	9.818614	1.904103	3.258136	-2.436050	7.092425	0.000000	-10.000000	-0.908333	36.966667	562.666687	1023.000000	1023.000000	2046.000000
51.040001	0.017963	10.616205	2.064859	3.520339	-2.355897	7.386904	0.000000	-10.000000	-0.783333	35.083336	575.000000	1023.000000	1023.000000	2046.000000
51.060001	0.019148	11.316528	2.251748	3.570468	-2.233005	7.727317	0.000000	-10.000000	-0.658333	32.950001	587.000000	1023.000000	1023.000000	2046.000000
51.080002	0.020215	11.946855	2.493755	3.495917	-2.098299	8.055481	0.000000	-10.000000	-0.533333	30.216667	598.500000	1023.000000	1023.000000	2046.000000
51.099998	0.021180	12.517204	2.770443	3.372714	-2.017347	8.391394	0.000000	-10.000000	-0.400000	27.083334	609.166687	1023.000000	1023.000000	2046.000000
51.119999	0.022286	13.171142	3.106946	3.177609	-1.800864	8.687450	0.000000	-10.000000	-0.258333	24.000000	618.833313	1023.000000	1023.000000	2046.000000
51.139999	0.023041	13.617458	3.388840	2.919905	-1.601529	8.910242	0.000000	-10.000000	-0.133333	19.866667	627.333313	1023.000000	1023.000000	2046.000000
51.160000	0.023245	13.737864	3.671901	2.551857	-1.457368	8.971475	0.000000	-10.000000	-0.041667	15.600000	634.666687	1023.000000	1023.000000	2046.000000
51.180000	0.022851	13.505172	3.834944	2.043157	-1.387626	9.014697	0.000000	-10.000000	0.016667	10.733334	640.500000	1023.000000	1023.000000	2046.000000
51.200001	0.022488	13.290504	3.946640	1.673895	-1.312762	8.982730	0.000000	-10.000000	0.058333	5.083333	645.000000	1023.000000	1023.000000	2046.000000
51.220001	0.022064	13.039787	4.025601	1.424944	-1.282037	8.871278	0.000000	-10.000000	0.083333	-0.083333	647.666687	1023.000000	1023.000000	2046.000000
51.240002	0.021828	12.900222	4.091761	1.273824	-1.225182	8.759819	0.000000	-10.000000	0.116667	-5.450000	648.833313	1023.000000	1023.000000	2046.000000
51.259998	0.021412	12.654738	4.159866	1.148996	-1.232762	8.578637	0.000000	-10.000000	0.175000	-9.666666	649.000000	1023.000000	1023.000000	2046.000000
51.279999	0.020884	12.342200	4.213244	0.957668	-1.259314	8.430602	0.000000	-10.000000	0.241667	-13.900001	649.000000	1023.000000	1023.000000	2046.000000
51.299999	0.020374	12.040979	4.292352	0.826165	-1.323278	8.245741	0.000000	-10.000000	0.325000	-17.466667	649.000000	1023.000000	1023.000000	2046.000000
51.320000	0.019999	11.819340	4.300609	0.709831	-1.338516	8.147415	0.000000	-10.000000	0.383333	-20.116667	641.333313	1023.000000	1023.000000	2046.000000
51.340000	0.019590	11.577952	4.330311	0.556732	-1.343490	8.034400	0.000000	-10.000000	0.450000	-22.566666	631.000000	1023.000000	1023.000000	2046.000000
51.360001	0.019352	11.437087	4.425112	0.425506	-1.320433	7.906903	0.000000	-10.000000	0.500000	-24.466667	618.000000	1023.000000	1023.000000	2046.000000
51.380001	0.019091	11.283072	4.530535	0.300178	-1.329858	7.782217	0.000000	-10.000000	0.566667	-26.150000	609.833313	1023.000000	1023.000000	2046.000000
51.400002	0.018835	11.131451	4.594827	0.241734	-1.327298	7.622188	0.000000	-10.000000	0.616667	-27.000000	604.333313	1023.000000	1023.000000	2046.000000
51.419998	0.018535	10.954420	4.669913	0.142095	-1.300366	7.442778	0.000000	-10.000000	0.675000	-28.216667	595.166687	1023.000000	1023.000000	2046.000000
51.439999	0.018144	10.723262	4.746592	0.022402	-1.292862	7.247129	0.000000	-10.000000	0.708333	-29.350000	585.500000	1023.000000	1023.000000	2046.000000
51.459999	0.017521	10.355163	4.803635	-0.115287	-1.347752	7.014567	0.000000	-10.000000	0.783333	-31.083334	572.500000	1023.000000	1023.000000	2046.000000
51.480000	0.016785	9.920036	4.849627	-0.270678	-1.368878	6.709964	0.000000	-10.000000	0.891667	-33.083336	562.166687	1023.000000	1023.000000	2046.000000
51.500000	0.016084	9.505634	4.932617	-0.443790	-1.373932	6.390739	0.000000	-10.000000	1.050000	-35.833336	551.166687	1023.000000	1023.000000	2046.000000
[truncated: 1,069,766 more chars]
