# Supplementary material for: Effect of Electrode Belt and Body Positions on Regional Pulmonary Ventilation- and Perfusion-Related Impedance Changes Measured by Electric Impedance Tomography
Source: PLoS One. 2016 Jun 2;11(6):e0155913. doi: 10.1371/journal.pone.0155913 (PMC4890811; doi:10.1371/journal.pone.0155913)
Supplement: S1 Dataset — (ZIP) [file pone.0155913.s001.zip › Dataset/Fp06-left-6i.txt]

Patient Name:	Fp6
Registry:	Fp6
Investigator:	 
Diagnosys:	 
Notes:	v�nster6i           
Sample Rate [Hz]:	50.07
Time Base 	Pixels Mean 	Pixels Sum 	UPPER RIGHT		UPPER LEFT		LOWER RIGHT		LOWER LEFT		QRS	ETCO2	Paw	Flow (L/min)	Volume	Analog1	Analog2	AnalogSum
0.000000	-0.053579	-31.664917	-7.083071	-5.793374	-12.093273	-6.695199	0.000000	-10.000000	0.091667	-9.500000	62.000000	1023.000000	1023.000000	2046.000000
0.020000	-0.053793	-31.791769	-7.260596	-5.662046	-12.158774	-6.710354	0.000000	-10.000000	0.091667	-9.200000	59.000000	1023.000000	1023.000000	2046.000000
0.040000	-0.053924	-31.869202	-7.401509	-5.480834	-12.210799	-6.776059	0.000000	-10.000000	0.100000	-9.100000	56.000000	1023.000000	1023.000000	2046.000000
0.060000	-0.054146	-32.000504	-7.485427	-5.425544	-12.284679	-6.804854	0.000000	-10.000000	0.100000	-9.283334	52.833332	1023.000000	1023.000000	2046.000000
0.080000	-0.054349	-32.120468	-7.539484	-5.396070	-12.436384	-6.748530	0.000000	-10.000000	0.108333	-9.433333	49.666668	1023.000000	1023.000000	2046.000000
0.100000	-0.054543	-32.234947	-7.606292	-5.396554	-12.492018	-6.740081	0.000000	-10.000000	0.108333	-9.633334	46.333332	1023.000000	1023.000000	2046.000000
0.120000	-0.054605	-32.271690	-7.573062	-5.380299	-12.610487	-6.707843	0.000000	-10.000000	0.108333	-9.833334	43.166668	1023.000000	1023.000000	2046.000000
0.140000	-0.054710	-32.333698	-7.588888	-5.407495	-12.616529	-6.720786	0.000000	-10.000000	0.100000	-9.950000	39.833332	1023.000000	1023.000000	2046.000000
0.160000	-0.054631	-32.286743	-7.521412	-5.617344	-12.604927	-6.543058	0.000000	-10.000000	0.100000	-10.066667	36.500000	1023.000000	1023.000000	2046.000000
0.180000	-0.054695	-32.324566	-7.376966	-5.900023	-12.576403	-6.471174	0.000000	-10.000000	0.100000	-10.366667	33.166668	1023.000000	1023.000000	2046.000000
0.200000	-0.054917	-32.455872	-7.286887	-6.251679	-12.573325	-6.343981	0.000000	-10.000000	0.116667	-11.083334	29.666666	1023.000000	1023.000000	2046.000000
0.220000	-0.055228	-32.639954	-7.082481	-6.637585	-12.610585	-6.309303	0.000000	-10.000000	0.125000	-11.816667	26.000000	1023.000000	1023.000000	2046.000000
0.240000	-0.055612	-32.866432	-7.018430	-6.997462	-12.551513	-6.299026	0.000000	-10.000000	0.133333	-12.433333	22.000000	1023.000000	1023.000000	2046.000000
0.260000	-0.056278	-33.260117	-6.904527	-7.368428	-12.608006	-6.379157	0.000000	-10.000000	0.133333	-12.650000	18.000000	1023.000000	1023.000000	2046.000000
0.280000	-0.056900	-33.628178	-6.898870	-7.715256	-12.588517	-6.425534	0.000000	-10.000000	0.141667	-12.883333	13.666667	1023.000000	1023.000000	2046.000000
0.300000	-0.057645	-34.068329	-6.889087	-7.998168	-12.615297	-6.565775	0.000000	-10.000000	0.150000	-12.966667	9.333333	1023.000000	1023.000000	2046.000000
0.320000	-0.058269	-34.437061	-6.909632	-8.261987	-12.647882	-6.617561	0.000000	-10.000000	0.133333	-12.900001	5.000000	1023.000000	1023.000000	2046.000000
0.340000	-0.059205	-34.990334	-6.959419	-8.511555	-12.697816	-6.821543	0.000000	-10.000000	0.125000	-12.616667	1.166667	1023.000000	1023.000000	2046.000000
0.360000	-0.059862	-35.378548	-6.977270	-8.655157	-12.802818	-6.943302	0.000000	-10.000000	0.116667	-12.316667	-2.833333	1023.000000	1023.000000	2046.000000
0.380000	-0.060570	-35.796974	-6.971819	-8.794808	-12.958258	-7.072086	0.000000	-10.000000	0.133333	-12.000000	-6.833333	1023.000000	1023.000000	2046.000000
0.400000	-0.061093	-36.105675	-7.030852	-8.870960	-13.071599	-7.132262	0.000000	-10.000000	0.133333	-11.583334	-10.833333	1023.000000	1023.000000	2046.000000
0.420000	-0.061533	-36.365799	-7.107906	-8.878404	-13.152081	-7.227408	0.000000	-10.000000	0.125000	-11.283334	-14.500000	1023.000000	1023.000000	2046.000000
0.440000	-0.061643	-36.431248	-7.133255	-8.902692	-13.217583	-7.177718	0.000000	-10.000000	0.108333	-11.100000	-18.166666	1023.000000	1023.000000	2046.000000
0.460000	-0.061805	-36.527000	-7.205657	-8.872426	-13.246238	-7.202680	0.000000	-10.000000	0.100000	-11.216667	-22.000000	1023.000000	1023.000000	2046.000000
0.480000	-0.061859	-36.558483	-7.226374	-8.835654	-13.302174	-7.194280	0.000000	-10.000000	0.100000	-11.233334	-25.833334	1023.000000	1023.000000	2046.000000
0.500000	-0.061922	-36.596085	-7.220695	-8.843635	-13.341400	-7.190353	0.000000	-10.000000	0.100000	-11.116667	-29.500000	1023.000000	1023.000000	2046.000000
0.520000	-0.061929	-36.600185	-7.252863	-8.786271	-13.368370	-7.192683	0.000000	-10.000000	0.100000	-10.783334	-33.166668	1023.000000	1023.000000	2046.000000
0.540000	-0.061793	-36.519791	-7.266572	-8.738592	-13.381499	-7.133128	0.000000	-10.000000	0.100000	-10.483334	-36.666668	1023.000000	1023.000000	2046.000000
0.560000	-0.061889	-36.576427	-7.321477	-8.665068	-13.400809	-7.189074	0.000000	-10.000000	0.100000	-10.183333	-40.333332	1023.000000	1023.000000	2046.000000
0.580000	-0.061836	-36.545143	-7.293417	-8.672012	-13.480349	-7.099366	0.000000	-10.000000	0.100000	-9.800000	-43.666668	1023.000000	1023.000000	2046.000000
0.600000	-0.061822	-36.537014	-7.363490	-8.610034	-13.382337	-7.181153	0.000000	-10.000000	0.100000	-9.266666	-47.000000	1023.000000	1023.000000	2046.000000
0.620000	-0.061897	-36.581387	-7.404258	-8.567581	-13.480260	-7.129288	0.000000	-10.000000	0.091667	-8.716666	-50.000000	1023.000000	1023.000000	2046.000000
0.640000	-0.061911	-36.589607	-7.497514	-8.502546	-13.428203	-7.161344	0.000000	-10.000000	0.083333	-8.166666	-52.833332	1023.000000	1023.000000	2046.000000
0.660000	-0.062002	-36.642990	-7.493214	-8.499883	-13.530661	-7.119233	0.000000	-10.000000	0.075000	-7.600000	-55.666668	1023.000000	1023.000000	2046.000000
0.680000	-0.061908	-36.587528	-7.539311	-8.442658	-13.511344	-7.094213	0.000000	-10.000000	0.066667	-6.933333	-58.166668	1023.000000	1023.000000	2046.000000
0.700000	-0.061940	-36.606556	-7.576042	-8.385811	-13.584992	-7.059712	0.000000	-10.000000	0.058333	-6.216667	-60.500000	1023.000000	1023.000000	2046.000000
0.720000	-0.061789	-36.517445	-7.632511	-8.336234	-13.581672	-6.967029	0.000000	-10.000000	0.050000	-5.383334	-62.500000	1023.000000	1023.000000	2046.000000
0.740000	-0.061663	-36.442554	-7.572148	-8.282094	-13.639991	-6.948321	0.000000	-10.000000	0.050000	-4.516667	-64.500000	1023.000000	1023.000000	2046.000000
0.760000	-0.061423	-36.301144	-7.602341	-8.205467	-13.567875	-6.925460	0.000000	-10.000000	0.041667	-3.033333	-66.000000	1023.000000	1023.000000	2046.000000
0.780000	-0.061042	-36.075836	-7.544934	-8.099306	-13.582357	-6.849238	0.000000	-10.000000	0.025000	-0.733333	-66.833336	1023.000000	1023.000000	2046.000000
0.800000	-0.060426	-35.711834	-7.473410	-8.003036	-13.461717	-6.773671	0.000000	-10.000000	0.008333	1.916667	-67.000000	1023.000000	1023.000000	2046.000000
0.820000	-0.059976	-35.445736	-7.339399	-7.908448	-13.468108	-6.729780	0.000000	-10.000000	-0.008333	4.966667	-67.000000	1023.000000	1023.000000	2046.000000
0.840000	-0.059391	-35.100163	-7.353638	-7.800941	-13.345959	-6.599625	0.000000	-10.000000	-0.033333	8.000000	-67.000000	1023.000000	1023.000000	2046.000000
0.860000	-0.059004	-34.871281	-7.366462	-7.640300	-13.329940	-6.534577	0.000000	-10.000000	-0.075000	11.083334	-67.000000	1023.000000	1023.000000	2046.000000
0.880000	-0.058537	-34.595375	-7.325435	-7.571924	-13.323813	-6.374204	0.000000	-10.000000	-0.125000	13.683333	-67.000000	1023.000000	1023.000000	2046.000000
0.900000	-0.057764	-34.138660	-7.273960	-7.323730	-13.177795	-6.363177	0.000000	-10.000000	-0.175000	15.416667	-67.000000	1023.000000	1023.000000	2046.000000
0.920000	-0.056895	-33.624828	-7.213484	-7.123173	-13.127704	-6.160466	0.000000	-10.000000	-0.208333	17.150002	-37.333332	1023.000000	1023.000000	2046.000000
0.940000	-0.055601	-32.860001	-7.127273	-6.824857	-12.886572	-6.021300	0.000000	-10.000000	-0.233333	18.466667	-6.166667	1023.000000	1023.000000	2046.000000
0.960000	-0.054943	-32.471416	-7.160689	-6.761298	-12.703107	-5.846323	0.000000	-10.000000	-0.241667	19.533333	25.000000	1023.000000	1023.000000	2046.000000
0.980000	-0.054387	-32.142838	-6.995262	-6.950896	-12.530860	-5.665819	0.000000	-10.000000	-0.300000	20.733334	31.000000	1023.000000	1023.000000	2046.000000
1.000000	-0.054525	-32.224396	-7.177931	-7.087633	-12.346014	-5.612817	0.000000	-10.000000	-0.366667	22.116667	38.000000	1023.000000	1023.000000	2046.000000
1.020000	-0.055017	-32.515205	-7.249960	-7.137174	-12.504147	-5.623924	0.000000	-10.000000	-0.466667	24.500000	47.500000	1023.000000	1023.000000	2046.000000
1.040000	-0.055541	-32.824585	-7.551242	-7.053115	-12.373993	-5.846235	0.000000	-10.000000	-0.533333	26.716667	55.500000	1023.000000	1023.000000	2046.000000
1.060000	-0.055667	-32.899174	-7.777438	-6.839911	-12.412719	-5.869104	0.000000	-10.000000	-0.625000	28.933334	64.166664	1023.000000	1023.000000	2046.000000
1.080000	-0.055178	-32.610203	-7.960442	-6.537873	-12.348495	-5.763395	0.000000	-10.000000	-0.700000	31.050001	73.666664	1023.000000	1023.000000	2046.000000
1.100000	-0.054300	-32.091415	-7.995464	-6.212616	-12.251556	-5.631777	0.000000	-10.000000	-0.783333	32.683334	83.666664	1023.000000	1023.000000	2046.000000
1.120000	-0.053159	-31.416780	-8.025077	-5.968148	-12.011524	-5.412031	0.000000	-10.000000	-0.833333	34.483334	94.166664	1023.000000	1023.000000	2046.000000
1.140000	-0.051868	-30.654245	-7.934623	-5.675993	-11.793189	-5.250440	0.000000	-10.000000	-0.858333	35.166668	105.333336	1023.000000	1023.000000	2046.000000
1.160000	-0.050542	-29.870224	-7.821528	-5.499049	-11.504720	-5.044926	0.000000	-10.000000	-0.883333	35.966667	117.000000	1023.000000	1023.000000	2046.000000
1.180000	-0.049163	-29.055101	-7.653113	-5.251349	-11.295250	-4.855389	0.000000	-10.000000	-0.900000	36.266666	129.000000	1023.000000	1023.000000	2046.000000
1.200000	-0.047760	-28.226330	-7.434618	-5.092470	-11.075147	-4.624094	0.000000	-10.000000	-0.925000	36.850002	141.000000	1023.000000	1023.000000	2046.000000
1.220000	-0.046219	-27.315451	-7.220300	-4.892777	-10.836278	-4.366096	0.000000	-10.000000	-0.933333	37.299999	153.000000	1023.000000	1023.000000	2046.000000
1.240000	-0.044553	-26.330645	-6.952863	-4.674484	-10.599570	-4.103728	0.000000	-10.000000	-0.958333	37.900002	165.333328	1023.000000	1023.000000	2046.000000
1.260000	-0.042987	-25.405529	-6.613586	-4.580862	-10.400740	-3.810342	0.000000	-10.000000	-0.991667	38.500000	177.833328	1023.000000	1023.000000	2046.000000
1.280000	-0.041302	-24.409384	-6.283596	-4.599738	-10.103436	-3.422615	0.000000	-10.000000	-1.016667	39.083332	190.666672	1023.000000	1023.000000	2046.000000
1.300000	-0.039692	-23.457800	-5.842328	-4.751191	-9.787216	-3.077064	0.000000	-10.000000	-1.016667	39.416668	203.500000	1023.000000	1023.000000	2046.000000
1.320000	-0.038002	-22.458994	-5.367231	-4.978566	-9.414343	-2.698853	0.000000	-10.000000	-1.000000	39.416668	216.666672	1023.000000	1023.000000	2046.000000
1.340000	-0.036485	-21.562660	-4.858918	-5.176188	-9.093531	-2.434025	0.000000	-10.000000	-0.958333	39.033333	229.833328	1023.000000	1023.000000	2046.000000
1.360000	-0.034764	-20.545364	-4.367072	-5.339733	-8.704686	-2.133873	0.000000	-10.000000	-0.933333	38.283333	243.000000	1023.000000	1023.000000	2046.000000
1.380000	-0.033355	-19.712765	-3.884607	-5.545062	-8.357838	-1.925257	0.000000	-10.000000	-0.900000	37.900002	255.833328	1023.000000	1023.000000	2046.000000
1.400000	-0.032049	-18.940937	-3.492765	-5.712144	-7.986409	-1.749619	0.000000	-10.000000	-0.900000	37.466667	268.500000	1023.000000	1023.000000	2046.000000
1.420000	-0.030880	-18.250044	-3.121318	-5.828329	-7.674476	-1.625921	0.000000	-10.000000	-0.875000	37.233334	281.166656	1023.000000	1023.000000	2046.000000
1.440000	-0.029636	-17.515018	-2.862895	-5.873305	-7.343960	-1.434859	0.000000	-10.000000	-0.875000	37.100002	293.666656	1023.000000	1023.000000	2046.000000
1.460000	-0.028617	-16.912859	-2.573467	-5.891524	-7.073484	-1.374383	0.000000	-10.000000	-0.858333	37.116669	306.000000	1023.000000	1023.000000	2046.000000
1.480000	-0.027191	-16.069834	-2.315175	-5.815209	-6.765025	-1.174425	0.000000	-10.000000	-0.875000	37.383335	318.333344	1023.000000	1023.000000	2046.000000
1.500000	-0.025991	-15.360435	-2.052208	-5.747277	-6.481140	-1.079809	0.000000	-10.000000	-0.883333	37.616669	330.666656	1023.000000	1023.000000	2046.000000
1.520000	-0.024560	-14.514673	-1.781868	-5.598617	-6.241322	-0.892868	0.000000	-10.000000	-0.900000	37.766666	343.333344	1023.000000	1023.000000	2046.000000
1.540000	-0.023196	-13.708783	-1.500362	-5.474427	-6.050827	-0.683168	0.000000	-10.000000	-0.891667	37.716667	355.833344	1023.000000	1023.000000	2046.000000
1.560000	-0.021497	-12.704788	-1.269810	-5.284314	-5.761288	-0.389376	0.000000	-10.000000	-0.875000	37.316666	368.500000	1023.000000	1023.000000	2046.000000
1.580000	-0.019911	-11.767394	-0.997446	-5.146661	-5.509498	-0.113790	0.000000	-10.000000	-0.850000	36.883335	381.000000	1023.000000	1023.000000	2046.000000
1.600000	-0.018165	-10.735702	-0.790208	-4.949514	-5.171223	0.175243	0.000000	-10.000000	-0.816667	36.366669	393.500000	1023.000000	1023.000000	2046.000000
1.620000	-0.016335	-9.653865	-0.423538	-4.782384	-4.903027	0.455085	0.000000	-10.000000	-0.783333	35.966667	405.833344	1023.000000	1023.000000	2046.000000
1.640000	-0.014367	-8.490881	-0.075876	-4.557709	-4.625493	0.768197	0.000000	-10.000000	-0.791667	35.766666	418.000000	1023.000000	1023.000000	2046.000000
1.660000	-0.012503	-7.389189	0.221876	-4.381209	-4.277713	1.047856	0.000000	-10.000000	-0.816667	35.483334	430.000000	1023.000000	1023.000000	2046.000000
1.680000	-0.010492	-6.200700	0.559916	-4.164681	-3.984147	1.388213	0.000000	-10.000000	-0.866667	35.450001	441.666656	1023.000000	1023.000000	2046.000000
1.700000	-0.008593	-5.078192	0.863713	-3.943366	-3.649202	1.650663	0.000000	-10.000000	-0.866667	35.766666	453.333344	1023.000000	1023.000000	2046.000000
1.720000	-0.006534	-3.861410	1.246270	-3.788036	-3.375140	2.055497	0.000000	-10.000000	-0.866667	36.033333	465.000000	1023.000000	1023.000000	2046.000000
1.740000	-0.004690	-2.771769	1.554455	-3.532541	-3.068274	2.274591	0.000000	-10.000000	-0.833333	36.049999	477.000000	1023.000000	1023.000000	2046.000000
1.760000	-0.002598	-1.535692	1.787006	-3.318060	-2.655924	2.651285	0.000000	-10.000000	-0.850000	35.799999	489.000000	1023.000000	1023.000000	2046.000000
1.780000	-0.000774	-0.457462	2.075905	-3.075702	-2.365778	2.908113	0.000000	-10.000000	-0.850000	35.883335	501.000000	1023.000000	1023.000000	2046.000000
1.800000	0.001125	0.665097	2.350093	-2.831049	-2.096791	3.242844	0.000000	-10.000000	-0.858333	35.783333	513.000000	1023.000000	1023.000000	2046.000000
1.820000	0.002832	1.673842	2.631855	-2.595192	-1.823255	3.460433	0.000000	-10.000000	-0.816667	35.466667	525.000000	1023.000000	1023.000000	2046.000000
1.840000	0.004456	2.633579	2.892401	-2.406989	-1.638289	3.786456	0.000000	-10.000000	-0.783333	34.800003	537.000000	1023.000000	1023.000000	2046.000000
1.860000	0.006053	3.577162	3.137488	-2.216019	-1.395439	4.051133	0.000000	-10.000000	-0.741667	34.250000	548.833313	1023.000000	1023.000000	2046.000000
1.880000	0.006957	4.111316	3.230695	-2.041394	-1.289409	4.211424	0.000000	-10.000000	-0.708333	33.433334	560.333313	1023.000000	1023.000000	2046.000000
1.900000	0.007467	4.413141	3.234175	-1.908798	-1.164382	4.252145	0.000000	-10.000000	-0.683333	32.716667	571.500000	1023.000000	1023.000000	2046.000000
1.920000	0.007712	4.557808	3.218969	-1.813950	-1.176985	4.329774	0.000000	-10.000000	-0.658333	32.033333	582.500000	1023.000000	1023.000000	2046.000000
1.940000	0.008364	4.943002	3.265129	-1.675555	-1.092269	4.445697	0.000000	-10.000000	-0.616667	31.400000	593.333313	1023.000000	1023.000000	2046.000000
1.960000	0.009164	5.416189	3.458011	-1.592420	-1.040498	4.591097	0.000000	-10.000000	-0.533333	30.300001	604.000000	1023.000000	1023.000000	2046.000000
1.980000	0.010443	6.171861	3.615458	-1.426052	-0.897437	4.879892	0.000000	-10.000000	-0.466667	28.900000	614.333313	1023.000000	1023.000000	2046.000000
2.000000	0.011963	7.069922	3.855247	-1.269906	-0.736531	5.221111	0.000000	-10.000000	-0.391667	27.050001	624.166687	1023.000000	1023.000000	2046.000000
2.020000	0.012572	7.430194	3.724426	-1.161714	-0.481288	5.348771	0.000000	-10.000000	-0.333333	25.050001	633.500000	1023.000000	1023.000000	2046.000000
2.040000	0.012168	7.191566	3.625945	-1.261784	-0.428161	5.255567	0.000000	-10.000000	-0.233333	22.483334	642.166687	1023.000000	1023.000000	2046.000000
2.060000	0.010775	6.367821	3.364085	-1.518331	-0.510240	5.032306	0.000000	-10.000000	-0.175000	20.283335	650.166687	1023.000000	1023.000000	2046.000000
2.080000	0.008933	5.279515	3.033349	-1.731289	-0.814733	4.792188	0.000000	-10.000000	-0.116667	17.900002	657.166687	1023.000000	1023.000000	2046.000000
2.100000	0.007248	4.283494	2.674992	-1.767516	-1.161786	4.537804	0.000000	-10.000000	-0.083333	15.733334	663.500000	1023.000000	1023.000000	2046.000000
2.120000	0.006048	3.574227	2.384722	-1.744040	-1.436677	4.370221	0.000000	-10.000000	-0.033333	13.033334	669.166687	1023.000000	1023.000000	2046.000000
2.140000	0.005161	3.050206	2.077920	-1.728928	-1.625336	4.326550	0.000000	-10.000000	-0.008333	10.516666	674.166687	1023.000000	1023.000000	2046.000000
2.160000	0.004945	2.922692	1.870256	-1.654135	-1.591852	4.298423	0.000000	-10.000000	0.008333	8.150000	678.166687	1023.000000	1023.000000	2046.000000
2.180000	0.004656	2.751978	1.788487	-1.571724	-1.748448	4.283663	0.000000	-10.000000	0.025000	5.833333	681.166687	1023.000000	1023.000000	2046.000000
2.200000	0.004553	2.690762	1.649634	-1.407351	-1.735996	4.184474	0.000000	-10.000000	0.058333	2.366667	683.500000	1023.000000	1023.000000	2046.000000
2.220000	0.004297	2.539685	1.528551	-1.267975	-1.893314	4.172423	0.000000	-10.000000	0.075000	-0.966667	685.000000	1023.000000	1023.000000	2046.000000
2.240000	0.004000	2.363734	1.384039	-1.134378	-1.994632	4.108705	0.000000	-10.000000	0.100000	-4.450000	685.833313	1023.000000	1023.000000	2046.000000
2.260000	0.003744	2.212837	1.275752	-1.010156	-2.146295	4.093536	0.000000	-10.000000	0.108333	-6.933333	686.000000	1023.000000	1023.000000	2046.000000
2.280000	0.003398	2.008180	1.267537	-1.010218	-2.270788	4.021648	0.000000	-10.000000	0.125000	-9.366667	686.000000	1023.000000	1023.000000	2046.000000
2.300000	0.003123	1.845798	1.193872	-0.889683	-2.514348	4.055957	0.000000	-10.000000	0.133333	-11.016667	686.000000	1023.000000	1023.000000	2046.000000
2.320000	0.003208	1.896122	1.068952	-0.793595	-2.413749	4.034514	0.000000	-10.000000	0.141667	-11.900001	686.000000	1023.000000	1023.000000	2046.000000
2.340000	0.003110	1.837724	1.103712	-0.796506	-2.476838	4.007355	0.000000	-10.000000	0.150000	-12.616667	682.500000	1023.000000	1023.000000	2046.000000
2.360000	0.002907	1.718248	1.184720	-0.953577	-2.532628	4.019732	0.000000	-10.000000	0.166667	-13.333333	674.500000	1023.000000	1023.000000	2046.000000
2.380000	0.002707	1.599933	1.268321	-1.113441	-2.542818	3.987871	0.000000	-10.000000	0.200000	-14.450000	664.833313	1023.000000	1023.000000	2046.000000
2.400000	0.002212	1.307295	1.367278	-1.393115	-2.674267	4.007400	0.000000	-10.000000	0.233333	-15.716667	656.833313	1023.000000	1023.000000	2046.000000
2.420000	0.001785	1.055091	1.330342	-1.601787	-2.539291	3.865828	0.000000	-10.000000	0.266667	-17.066668	651.333313	1023.000000	1023.000000	2046.000000
2.440000	0.001200	0.709154	1.466163	-1.956827	-2.607509	3.807327	0.000000	-10.000000	0.300000	-18.316668	645.500000	1023.000000	1023.000000	2046.000000
2.460000	0.000608	0.359364	1.514139	-2.300492	-2.533647	3.679363	0.000000	-10.000000	0.341667	-19.400002	639.500000	1023.000000	1023.000000	2046.000000
2.480000	-0.000201	-0.118872	1.554578	-2.628884	-2.585638	3.541071	0.000000	-10.000000	0.375000	-20.250000	633.166687	1023.000000	1023.000000	2046.000000
2.500000	-0.001154	-0.682272	1.557578	-2.985645	-2.553978	3.299772	0.000000	-10.000000	0.391667	-20.883333	626.500000	1023.000000	1023.000000	2046.000000
2.520000	-0.002172	-1.283695	1.655038	-3.315336	-2.628485	3.005089	0.000000	-10.000000	0.416667	-21.833334	619.333313	1023.000000	1023.000000	2046.000000
2.540000	-0.003171	-1.874117	1.698413	-3.594192	-2.650463	2.672125	0.000000	-10.000000	0.458333	-22.933332	612.166687	1023.000000	1023.000000	2046.000000
2.560000	-0.004280	-2.529504	1.696825	-3.821380	-2.810258	2.405308	0.000000	-10.000000	0.516667	-24.200001	604.500000	1023.000000	1023.000000	2046.000000
2.580000	-0.005222	-3.086230	1.646806	-3.954651	-2.877921	2.099536	0.000000	-10.000000	0.583333	-25.600000	596.500000	1023.000000	1023.000000	2046.000000
2.600000	-0.006113	-3.612708	1.500462	-4.048496	-2.912618	1.847943	0.000000	-10.000000	0.641667	-27.116667	587.833313	1023.000000	1023.000000	2046.000000
2.620000	-0.007061	-4.173097	1.396784	-4.177398	-3.033099	1.640616	0.000000	-10.000000	0.700000	-28.833334	578.833313	1023.000000	1023.000000	2046.000000
2.640000	-0.007976	-4.713980	1.353358	-4.312631	-3.156227	1.401521	0.000000	-10.000000	0.758333	-30.216667	569.333313	1023.000000	1023.000000	2046.000000
2.660000	-0.008861	-5.236572	1.358438	-4.433959	-3.281925	1.120874	0.000000	-10.000000	0.808333	-31.666666	559.166687	1023.000000	1023.000000	2046.000000
2.680000	-0.009718	-5.743210	1.241217	-4.516079	-3.322053	0.853706	0.000000	-10.000000	0.858333	-32.700001	548.500000	1023.000000	1023.000000	2046.000000
2.700000	-0.010443	-6.172098	1.256618	-4.595908	-3.424850	0.592043	0.000000	-10.000000	0.900000	-33.716667	537.500000	1023.000000	1023.000000	2046.000000
2.720000	-0.011249	-6.647964	1.234206	-4.662649	-3.551193	0.331671	0.000000	-10.000000	0.941667	-34.316666	526.333313	1023.000000	1023.000000	2046.000000
2.740000	-0.012025	-7.106484	1.126130	-4.721839	-3.574627	0.063853	0.000000	-10.000000	0.975000	-34.916668	514.833313	1023.000000	1023.000000	2046.000000
2.760000	-0.013016	-7.692664	1.088929	-4.775872	-3.794338	-0.211383	0.000000	-10.000000	0.991667	-35.066669	503.166656	1023.000000	1023.000000	2046.000000
2.780000	-0.013756	-8.130037	0.950251	-4.862116	-3.807685	-0.410487	0.000000	-10.000000	0.991667	-35.283333	491.500000	1023.000000	1023.000000	2046.000000
2.800000	-0.014863	-8.784075	0.870021	-4.929291	-4.050164	-0.674640	0.000000	-10.000000	0.991667	-35.349998	479.833344	1023.000000	1023.000000	2046.000000
2.820000	-0.015734	-9.298736	0.707469	-4.966218	-4.119998	-0.919990	0.000000	-10.000000	0.983333	-35.299999	468.000000	1023.000000	1023.000000	2046.000000
2.840000	-0.016516	-9.761168	0.719077	-5.007839	-4.347317	-1.125088	0.000000	-10.000000	0.975000	-35.233334	456.166656	1023.000000	1023.000000	2046.000000
2.860000	-0.017199	-10.164891	0.589914	-5.013541	-4.410028	-1.331237	0.000000	-10.000000	0.958333	-34.916668	444.500000	1023.000000	1023.000000	2046.000000
2.880000	-0.017764	-10.498437	0.541897	-4.994209	-4.587013	-1.459111	0.000000	-10.000000	0.941667	-34.750000	432.833344	1023.000000	1023.000000	2046.000000
2.900000	-0.018315	-10.824171	0.365017	-4.944673	-4.714504	-1.530011	0.000000	-10.000000	0.933333	-34.366669	421.333344	1023.000000	1023.000000	2046.000000
2.920000	-0.018927	-11.185680	0.230937	-4.891546	-4.955824	-1.569247	0.000000	-10.000000	0.916667	-33.916668	409.833344	1023.000000	1023.000000	2046.000000
2.940000	-0.019772	-11.685401	0.024903	-4.873929	-5.135905	-1.700471	0.000000	-10.000000	0.908333	-33.633335	398.500000	1023.000000	1023.000000	2046.000000
2.960000	-0.020525	-12.129990	-0.038625	-4.903385	-5.344677	-1.843302	0.000000	-10.000000	0.891667	-33.316666	387.166656	1023.000000	1023.000000	2046.000000
2.980000	-0.021178	-12.516364	-0.123005	-4.850305	-5.602413	-1.940641	0.000000	-10.000000	0.891667	-33.283333	376.000000	1023.000000	1023.000000	2046.000000
3.000000	-0.021886	-12.934874	-0.395000	-4.808764	-5.639115	-2.091994	0.000000	-10.000000	0.883333	-33.400002	365.000000	1023.000000	1023.000000	2046.000000
3.020000	-0.023570	-13.929700	-0.654371	-4.984498	-5.897873	-2.392958	0.000000	-10.000000	0.891667	-33.683334	353.833344	1023.000000	1023.000000	2046.000000
3.040000	-0.025939	-15.329763	-1.049416	-5.358526	-6.210133	-2.711689	0.000000	-10.000000	0.891667	-33.916668	342.500000	1023.000000	1023.000000	2046.000000
3.060000	-0.028851	-17.050800	-1.483376	-5.721403	-6.719003	-3.127019	0.000000	-10.000000	0.883333	-33.433334	331.166656	1023.000000	1023.000000	2046.000000
3.080000	-0.031620	-18.687527	-2.061981	-5.888811	-7.208266	-3.528469	0.000000	-10.000000	0.850000	-32.683334	320.000000	1023.000000	1023.000000	2046.000000
3.100000	-0.034203	-20.214251	-2.632341	-5.834329	-7.775080	-3.972502	0.000000	-10.000000	0.800000	-31.733334	309.166656	1023.000000	1023.000000	2046.000000
3.120000	-0.036377	-21.498777	-3.221699	-5.627310	-8.313218	-4.336550	0.000000	-10.000000	0.775000	-31.250000	298.666656	1023.000000	1023.000000	2046.000000
3.140000	-0.037895	-22.396078	-3.622403	-5.430976	-8.775359	-4.567340	0.000000	-10.000000	0.758333	-30.733334	288.166656	1023.000000	1023.000000	2046.000000
3.160000	-0.038953	-23.021053	-4.010240	-5.212972	-9.076084	-4.721757	0.000000	-10.000000	0.741667	-30.216667	277.833344	1023.000000	1023.000000	2046.000000
3.180000	-0.039753	-23.494137	-4.331188	-4.999329	-9.300004	-4.863616	0.000000	-10.000000	0.716667	-29.616667	267.500000	1023.000000	1023.000000	2046.000000
3.200000	-0.040543	-23.960648	-4.609130	-4.884268	-9.533119	-4.934130	0.000000	-10.000000	0.691667	-29.266666	257.833344	1023.000000	1023.000000	2046.000000
3.220000	-0.041368	-24.448650	-4.902969	-4.756180	-9.702939	-5.086562	0.000000	-10.000000	0.683333	-29.083334	248.166672	1023.000000	1023.000000	2046.000000
3.240000	-0.042142	-24.906183	-5.069693	-4.732125	-9.936875	-5.167489	0.000000	-10.000000	0.666667	-28.783333	238.500000	1023.000000	1023.000000	2046.000000
3.260000	-0.042910	-25.359634	-5.229074	-4.694625	-10.155455	-5.280480	0.000000	-10.000000	0.658333	-28.466667	228.833328	1023.000000	1023.000000	2046.000000
3.280000	-0.043701	-25.827541	-5.385204	-4.753713	-10.338925	-5.349698	0.000000	-10.000000	0.650000	-28.200001	219.333328	1023.000000	1023.000000	2046.000000
3.300000	-0.044255	-26.154770	-5.535050	-4.740993	-10.455238	-5.423489	0.000000	-10.000000	0.650000	-27.933334	210.000000	1023.000000	1023.000000	2046.000000
3.320000	-0.044955	-26.568670	-5.590293	-4.856646	-10.648499	-5.473231	0.000000	-10.000000	0.650000	-27.500000	200.666672	1023.000000	1023.000000	2046.000000
3.340000	-0.045402	-26.832424	-5.635880	-4.999527	-10.757246	-5.439772	0.000000	-10.000000	0.633333	-27.150002	191.500000	1023.000000	1023.000000	2046.000000
3.360000	-0.045838	-27.090151	-5.574187	-5.318143	-10.808319	-5.389502	0.000000	-10.000000	0.633333	-26.966667	182.500000	1023.000000	1023.000000	2046.000000
3.380000	-0.046444	-27.448452	-5.482778	-5.729741	-10.923907	-5.312026	0.000000	-10.000000	0.633333	-27.066668	173.500000	1023.000000	1023.000000	2046.000000
3.400000	-0.047078	-27.823345	-5.487893	-6.068713	-10.957590	-5.309149	0.000000	-10.000000	0.616667	-27.150000	164.500000	1023.000000	1023.000000	2046.000000
3.420000	-0.047852	-28.280502	-5.385155	-6.431271	-11.114050	-5.350027	0.000000	-10.000000	0.575000	-26.966667	155.333328	1023.000000	1023.000000	2046.000000
3.440000	-0.048721	-28.794268	-5.453053	-6.767375	-11.121118	-5.452722	0.000000	-10.000000	0.533333	-26.450001	146.333328	1023.000000	1023.000000	2046.000000
3.460000	-0.049676	-29.358589	-5.436839	-7.132421	-11.228638	-5.560691	0.000000	-10.000000	0.516667	-25.666668	137.500000	1023.000000	1023.000000	2046.000000
3.480000	-0.050601	-29.905399	-5.492636	-7.489934	-11.303922	-5.618908	0.000000	-10.000000	0.508333	-24.900002	129.000000	1023.000000	1023.000000	2046.000000
3.500000	-0.051589	-30.488873	-5.503139	-7.804759	-11.441854	-5.739121	0.000000	-10.000000	0.483333	-24.116667	120.666664	1023.000000	1023.000000	2046.000000
3.520000	-0.052652	-31.117399	-5.606787	-8.027922	-11.566114	-5.916575	0.000000	-10.000000	0.433333	-23.133333	112.666664	1023.000000	1023.000000	2046.000000
3.540000	-0.053674	-31.721588	-5.718855	-8.202147	-11.680224	-6.120362	0.000000	-10.000000	0.375000	-22.150000	105.000000	1023.000000	1023.000000	2046.000000
3.560000	-0.054151	-32.003269	-5.813359	-8.119291	-12.012807	-6.057812	0.000000	-10.000000	0.341667	-20.950001	97.666664	1023.000000	1023.000000	2046.000000
3.580000	-0.055415	-32.750332	-5.901403	-8.404670	-12.108091	-6.336169	0.000000	-10.000000	0.341667	-20.050001	90.500000	1023.000000	1023.000000	2046.000000
3.600000	-0.056030	-33.113644	-6.097821	-8.433192	-12.105928	-6.476703	0.000000	-10.000000	0.350000	-19.333334	83.833336	1023.000000	1023.000000	2046.000000
3.620000	-0.056492	-33.386517	-6.108290	-8.490132	-12.367702	-6.420391	0.000000	-10.000000	0.333333	-18.933334	77.333336	1023.000000	1023.000000	2046.000000
3.640000	-0.056751	-33.539703	-6.212595	-8.490004	-12.370622	-6.466484	0.000000	-10.000000	0.283333	-18.600000	71.000000	1023.000000	1023.000000	2046.000000
3.660000	-0.057049	-33.716110	-6.221397	-8.432159	-12.535885	-6.526670	0.000000	-10.000000	0.250000	-18.050001	64.666664	1023.000000	1023.000000	2046.000000
3.680000	-0.057165	-33.784542	-6.319584	-8.432721	-12.555421	-6.476814	0.000000	-10.000000	0.233333	-17.500000	58.500000	1023.000000	1023.000000	2046.000000
3.700000	-0.057464	-33.961479	-6.357531	-8.376762	-12.667978	-6.559208	0.000000	-10.000000	0.233333	-16.916668	52.833332	1023.000000	1023.000000	2046.000000
3.720000	-0.057449	-33.952465	-6.413951	-8.355917	-12.688563	-6.494032	0.000000	-10.000000	0.233333	-16.450001	47.166668	1023.000000	1023.000000	2046.000000
3.740000	-0.057662	-34.077957	-6.473355	-8.291356	-12.731729	-6.581519	0.000000	-10.000000	0.216667	-15.933334	41.833332	1023.000000	1023.000000	2046.000000
3.760000	-0.057804	-34.161968	-6.567197	-8.283008	-12.728657	-6.583106	0.000000	-10.000000	0.216667	-15.383334	36.333332	1023.000000	1023.000000	2046.000000
3.780000	-0.057918	-34.229427	-6.568408	-8.248523	-12.797250	-6.615247	0.000000	-10.000000	0.200000	-14.800000	31.166666	1023.000000	1023.000000	2046.000000
3.800000	-0.058113	-34.344818	-6.642901	-8.279509	-12.868718	-6.553690	0.000000	-10.000000	0.200000	-14.300000	26.166666	1023.000000	1023.000000	2046.000000
3.820000	-0.058259	-34.430855	-6.728568	-8.157823	-12.897100	-6.647364	0.000000	-10.000000	0.191667	-13.716667	21.500000	1023.000000	1023.000000	2046.000000
3.840000	-0.058398	-34.513054	-6.749529	-8.181317	-12.968815	-6.613391	0.000000	-10.000000	0.175000	-13.216667	17.000000	1023.000000	1023.000000	2046.000000
3.860000	-0.058632	-34.651775	-6.781513	-8.180948	-13.071973	-6.617341	0.000000	-10.000000	0.150000	-12.533334	12.500000	1023.000000	1023.000000	2046.000000
3.880000	-0.058657	-34.666130	-6.893384	-8.096032	-13.031903	-6.644809	0.000000	-10.000000	0.125000	-11.883333	8.166667	1023.000000	1023.000000	2046.000000
3.900000	-0.058802	-34.752052	-6.909662	-8.047897	-13.141054	-6.653439	0.000000	-10.000000	0.108333	-11.200000	4.166667	1023.000000	1023.000000	2046.000000
3.920000	-0.058742	-34.716358	-6.994088	-7.996106	-13.129032	-6.597133	0.000000	-10.000000	0.100000	-10.533334	0.833333	1023.000000	1023.000000	2046.000000
3.940000	-0.058907	-34.813824	-7.080316	-7.914474	-13.266900	-6.552135	0.000000	-10.000000	0.100000	-9.783334	-2.166667	1023.000000	1023.000000	2046.000000
3.960000	-0.058966	-34.848732	-7.203802	-7.773880	-13.332887	-6.538164	0.000000	-10.000000	0.100000	-9.233334	-4.000000	1023.000000	1023.000000	2046.000000
3.980000	-0.059060	-34.904549	-7.302495	-7.652418	-13.452804	-6.496833	0.000000	-10.000000	0.075000	-8.016666	-6.833333	1023.000000	1023.000000	2046.000000
4.000000	-0.059264	-35.025097	-7.391257	-7.601374	-13.462252	-6.570212	0.000000	-10.000000	0.050000	-6.383333	-9.333333	1023.000000	1023.000000	2046.000000
4.020000	-0.059044	-34.895046	-7.368007	-7.457782	-13.597688	-6.471568	0.000000	-10.000000	0.025000	-3.316667	-12.333333	1023.000000	1023.000000	2046.000000
4.040000	-0.058376	-34.500191	-7.395355	-7.210406	-13.473695	-6.420734	0.000000	-10.000000	0.016667	-0.316667	-13.500000	1023.000000	1023.000000	2046.000000
4.060000	-0.057828	-34.176323	-7.443210	-7.021801	-13.328862	-6.382450	0.000000	-10.000000	0.000000	2.750000	-14.000000	1023.000000	1023.000000	2046.000000
4.080000	-0.057502	-33.983826	-7.410616	-7.076582	-13.207977	-6.288649	0.000000	-10.000000	-0.033333	5.650000	-14.000000	1023.000000	1023.000000	2046.000000
4.100000	-0.057906	-34.222263	-7.419578	-7.279888	-13.214898	-6.307899	0.000000	-10.000000	-0.075000	9.083334	-14.000000	1023.000000	1023.000000	2046.000000
4.120000	-0.058752	-34.722546	-7.592150	-7.375838	-13.334165	-6.420393	0.000000	-10.000000	-0.150000	13.016667	-14.000000	1023.000000	1023.000000	2046.000000
4.140000	-0.059828	-35.358280	-7.936285	-7.366855	-13.457519	-6.597623	0.000000	-10.000000	-0.208333	16.683334	-14.000000	1023.000000	1023.000000	2046.000000
4.160000	-0.060347	-35.665176	-8.298248	-7.148584	-13.498890	-6.719455	0.000000	-10.000000	-0.275000	19.400002	-7.666667	1023.000000	1023.000000	2046.000000
4.180000	-0.060674	-35.858597	-8.561071	-6.903227	-13.669613	-6.724687	0.000000	-10.000000	-0.316667	21.533335	5.500000	1023.000000	1023.000000	2046.000000
4.200000	-0.060329	-35.654690	-8.778746	-6.569416	-13.589266	-6.717264	0.000000	-10.000000	-0.358333	22.783335	21.166666	1023.000000	1023.000000	2046.000000
4.220000	-0.059568	-35.204620	-8.826436	-6.267624	-13.502480	-6.608080	0.000000	-10.000000	-0.383333	24.150000	33.166668	1023.000000	1023.000000	2046.000000
4.240000	-0.058778	-34.737778	-8.930352	-6.015285	-13.293666	-6.498477	0.000000	-10.000000	-0.416667	25.216667	41.000000	1023.000000	1023.000000	2046.000000
4.260000	-0.057857	-34.193348	-8.852897	-5.832395	-13.171079	-6.336978	0.000000	-10.000000	-0.466667	26.466667	49.333332	1023.000000	1023.000000	2046.000000
4.280000	-0.056807	-33.572937	-8.784116	-5.620320	-12.976337	-6.192163	0.000000	-10.000000	-0.500000	27.350000	57.833332	1023.000000	1023.000000	2046.000000
4.300000	-0.055675	-32.904034	-8.614148	-5.526125	-12.821378	-5.942382	0.000000	-10.000000	-0.541667	28.466667	66.833336	1023.000000	1023.000000	2046.000000
4.320000	-0.054441	-32.174595	-8.490135	-5.342066	-12.559498	-5.782897	0.000000	-10.000000	-0.575000	29.283333	76.000000	1023.000000	1023.000000	2046.000000
4.340000	-0.053041	-31.347097	-8.260870	-5.217649	-12.368251	-5.500328	0.000000	-10.000000	-0.641667	30.366667	85.666664	1023.000000	1023.000000	2046.000000
4.360000	-0.051650	-30.525036	-8.008163	-5.074059	-12.162721	-5.280092	0.000000	-10.000000	-0.666667	31.250000	95.500000	1023.000000	1023.000000	2046.000000
4.380000	-0.050109	-29.614590	-7.717782	-5.060724	-11.873761	-4.962323	0.000000	-10.000000	-0.708333	32.299999	105.833336	1023.000000	1023.000000	2046.000000
4.400000	-0.048734	-28.802059	-7.323778	-5.174267	-11.688091	-4.615923	0.000000	-10.000000	-0.700000	33.066666	116.500000	1023.000000	1023.000000	2046.000000
4.420000	-0.047297	-27.952448	-6.895998	-5.400025	-11.348147	-4.308277	0.000000	-10.000000	-0.708333	33.299999	127.500000	1023.000000	1023.000000	2046.000000
4.440000	-0.045972	-27.169228	-6.450472	-5.643098	-11.090183	-3.985475	0.000000	-10.000000	-0.700000	33.333336	138.666672	1023.000000	1023.000000	2046.000000
4.460000	-0.044462	-26.276865	-5.987194	-5.900961	-10.733640	-3.655070	0.000000	-10.000000	-0.725000	33.166668	149.833328	1023.000000	1023.000000	2046.000000
4.480000	-0.043135	-25.492870	-5.560198	-6.095892	-10.415552	-3.421227	0.000000	-10.000000	-0.741667	33.166668	161.000000	1023.000000	1023.000000	2046.000000
4.500000	-0.041862	-24.740631	-5.201787	-6.308425	-10.013710	-3.216709	0.000000	-10.000000	-0.758333	33.200001	172.000000	1023.000000	1023.000000	2046.000000
4.520000	-0.040729	-24.071072	-4.824296	-6.371602	-9.740691	-3.134483	0.000000	-10.000000	-0.758333	33.500000	183.000000	1023.000000	1023.000000	2046.000000
4.540000	-0.039511	-23.351263	-4.543496	-6.474369	-9.378360	-2.955040	0.000000	-10.000000	-0.750000	33.716667	194.000000	1023.000000	1023.000000	2046.000000
4.560000	-0.038448	-22.722609	-4.237264	-6.516194	-9.149526	-2.819625	0.000000	-10.000000	-0.750000	34.066666	205.333328	1023.000000	1023.000000	2046.000000
4.580000	-0.037427	-22.119410	-3.987287	-6.545890	-8.878763	-2.707470	0.000000	-10.000000	-0.766667	34.200001	216.666672	1023.000000	1023.000000	2046.000000
4.600000	-0.036269	-21.434931	-3.660009	-6.493351	-8.695663	-2.585907	0.000000	-10.000000	-0.791667	34.750000	228.166672	1023.000000	1023.000000	2046.000000
4.620000	-0.034909	-20.631273	-3.501306	-6.399638	-8.341560	-2.388769	0.000000	-10.000000	-0.775000	34.950001	239.500000	1023.000000	1023.000000	2046.000000
4.640000	-0.033647	-19.885597	-3.215707	-6.288454	-8.173127	-2.208309	0.000000	-10.000000	-0.758333	34.950001	251.166672	1023.000000	1023.000000	2046.000000
4.660000	-0.032190	-19.024191	-3.020948	-6.152380	-7.858601	-1.992263	0.000000	-10.000000	-0.733333	34.433334	262.833344	1023.000000	1023.000000	2046.000000
4.680000	-0.030694	-18.140413	-2.742849	-5.982722	-7.657245	-1.757598	0.000000	-10.000000	-0.725000	33.983334	274.500000	1023.000000	1023.000000	2046.000000
4.700000	-0.029219	-17.268353	-2.538063	-5.826048	-7.377946	-1.526295	0.000000	-10.000000	-0.708333	33.650002	285.833344	1023.000000	1023.000000	2046.000000
4.720000	-0.027759	-16.405375	-2.289159	-5.690120	-7.163306	-1.262789	0.000000	-10.000000	-0.675000	33.366669	297.166656	1023.000000	1023.000000	2046.000000
4.740000	-0.026044	-15.392036	-2.073483	-5.534356	-6.822637	-0.961561	0.000000	-10.000000	-0.683333	33.400002	308.333344	1023.000000	1023.000000	2046.000000
4.760000	-0.024365	-14.399753	-1.810045	-5.331161	-6.539955	-0.718591	0.000000	-10.000000	-0.683333	33.333336	319.500000	1023.000000	1023.000000	2046.000000
4.780000	-0.022566	-13.336675	-1.597159	-5.135022	-6.203352	-0.401142	0.000000	-10.000000	-0.733333	33.450001	330.666656	1023.000000	1023.000000	2046.000000
4.800000	-0.020798	-12.291411	-1.284404	-4.909929	-5.974735	-0.122343	0.000000	-10.000000	-0.725000	33.433334	341.833344	1023.000000	1023.000000	2046.000000
4.820000	-0.019107	-11.292094	-1.023532	-4.725867	-5.661727	0.119031	0.000000	-10.000000	-0.725000	33.700001	353.000000	1023.000000	1023.000000	2046.000000
4.840000	-0.017312	-10.231561	-0.790968	-4.567063	-5.295803	0.422273	0.000000	-10.000000	-0.716667	33.799999	364.166656	1023.000000	1023.000000	2046.000000
4.860000	-0.015507	-9.164585	-0.443945	-4.356971	-5.085251	0.721582	0.000000	-10.000000	-0.733333	34.250000	375.500000	1023.000000	1023.000000	2046.000000
4.880000	-0.013716	-8.106366	-0.103572	-4.165151	-4.895850	1.058208	0.000000	-10.000000	-0.758333	34.533333	386.833344	1023.000000	1023.000000	2046.000000
4.900000	-0.011971	-7.075019	0.127831	-3.962126	-4.566357	1.325632	0.000000	-10.000000	-0.775000	34.866669	398.333344	1023.000000	1023.000000	2046.000000
4.920000	-0.010408	-6.151416	0.289280	-3.735048	-4.304983	1.599334	0.000000	-10.000000	-0.791667	34.833336	409.833344	1023.000000	1023.000000	2046.000000
4.940000	-0.009100	-5.378307	0.434300	-3.537148	-4.080064	1.804604	0.000000	-10.000000	-0.808333	34.816666	421.500000	1023.000000	1023.000000	2046.000000
4.960000	-0.008005	-4.731025	0.521498	-3.332938	-3.941608	2.022024	0.000000	-10.000000	-0.816667	34.816666	429.166656	1023.000000	1023.000000	2046.000000
4.980000	-0.007039	-4.160334	0.592561	-3.136548	-3.786768	2.170421	0.000000	-10.000000	-0.825000	34.983334	440.833344	1023.000000	1023.000000	2046.000000
5.000000	-0.006017	-3.556103	0.680495	-3.033444	-3.701661	2.498506	0.000000	-10.000000	-0.825000	35.250000	452.500000	1023.000000	1023.000000	2046.000000
5.020000	-0.004777	-2.823490	0.843986	-2.824837	-3.490905	2.648266	0.000000	-10.000000	-0.816667	35.133335	468.166656	1023.000000	1023.000000	2046.000000
5.040000	-0.003012	-1.780238	1.088378	-2.677647	-3.282998	3.092029	0.000000	-10.000000	-0.800000	35.033333	480.000000	1023.000000	1023.000000	2046.000000
5.060000	-0.001104	-0.652390	1.274726	-2.404575	-2.984678	3.462137	0.000000	-10.000000	-0.758333	34.500000	491.833344	1023.000000	1023.000000	2046.000000
5.080000	-0.000063	-0.037448	1.338143	-2.297670	-2.774937	3.697017	0.000000	-10.000000	-0.691667	33.883335	503.500000	1023.000000	1023.000000	2046.000000
5.100000	-0.000077	-0.045658	1.263379	-2.368219	-2.602390	3.661572	0.000000	-10.000000	-0.633333	32.483334	514.833313	1023.000000	1023.000000	2046.000000
5.120000	-0.000775	-0.457935	1.114282	-2.563901	-2.608493	3.600177	0.000000	-10.000000	-0.591667	31.516668	525.833313	1023.000000	1023.000000	2046.000000
5.140000	-0.002075	-1.226553	0.905137	-2.642120	-2.770701	3.281132	0.000000	-10.000000	-0.558333	30.450001	536.500000	1023.000000	1023.000000	2046.000000
5.160000	-0.002861	-1.690990	0.682162	-2.598258	-2.937745	3.162851	0.000000	-10.000000	-0.558333	30.000000	547.000000	1023.000000	1023.000000	2046.000000
5.180000	-0.003109	-1.837236	0.495926	-2.473181	-2.974667	3.114686	0.000000	-10.000000	-0.583333	29.633333	557.000000	1023.000000	1023.000000	2046.000000
5.200000	-0.002419	-1.429561	0.445736	-2.294052	-2.799980	3.218735	0.000000	-10.000000	-0.625000	30.150000	566.833313	1023.000000	1023.000000	2046.000000
5.220000	-0.001707	-1.009016	0.532984	-2.107959	-2.698923	3.264882	0.000000	-10.000000	-0.641667	30.950001	576.666687	1023.000000	1023.000000	2046.000000
5.240000	-0.000642	-0.379345	0.603636	-1.871778	-2.448100	3.336898	0.000000	-10.000000	-0.616667	31.466667	587.000000	1023.000000	1023.000000	2046.000000
5.260000	0.000114	0.067437	0.718271	-1.656492	-2.360154	3.365813	0.000000	-10.000000	-0.566667	30.883333	597.666687	1023.000000	1023.000000	2046.000000
5.280000	0.001065	0.629201	0.775201	-1.449104	-2.189660	3.492764	0.000000	-10.000000	-0.500000	29.683334	608.166687	1023.000000	1023.000000	2046.000000
5.300000	0.001746	1.031664	0.906414	-1.236472	-2.154127	3.515849	0.000000	-10.000000	-0.425000	27.800001	618.333313	1023.000000	1023.000000	2046.000000
5.320000	0.002411	1.424812	0.994405	-1.105965	-2.144389	3.680760	0.000000	-10.000000	-0.333333	25.133333	630.500000	1023.000000	1023.000000	2046.000000
5.340000	0.003042	1.797816	1.081780	-0.920624	-2.086508	3.723169	0.000000	-10.000000	-0.250000	22.766666	639.333313	1023.000000	1023.000000	2046.000000
5.360000	0.003709	2.191809	1.156795	-0.794864	-2.047463	3.877341	0.000000	-10.000000	-0.166667	20.183334	647.666687	1023.000000	1023.000000	2046.000000
5.380000	0.004324	2.555361	1.246270	-0.678499	-1.946522	3.934112	0.000000	-10.000000	-0.108333	18.049999	652.500000	1023.000000	1023.000000	2046.000000
5.400000	0.005001	2.955490	1.394788	-0.707021	-1.881047	4.148770	0.000000	-10.000000	-0.050000	14.483334	659.166687	1023.000000	1023.000000	2046.000000
5.420000	0.005349	3.161288	1.546727	-0.827461	-1.815120	4.257142	0.000000	-10.000000	0.000000	10.466667	664.500000	1023.000000	1023.000000	2046.000000
5.440000	0.005650	3.339060	1.697772	-0.932806	-1.808281	4.382375	0.000000	-10.000000	0.025000	5.483333	668.833313	1023.000000	1023.000000	2046.000000
5.460000	0.005838	3.450229	1.871853	-1.107535	-1.782062	4.467972	0.000000	-10.000000	0.066667	0.983333	671.500000	1023.000000	1023.000000	2046.000000
5.480000	0.005974	3.530707	2.008046	-1.267023	-1.724162	4.513846	0.000000	-10.000000	0.083333	-2.866667	672.833313	1023.000000	1023.000000	2046.000000
5.500000	0.005969	3.527846	2.180929	-1.571702	-1.632869	4.551488	0.000000	-10.000000	0.100000	-5.816667	673.000000	1023.000000	1023.000000	2046.000000
5.520000	0.005648	3.337779	2.340450	-1.884752	-1.618258	4.500339	0.000000	-10.000000	0.108333	-8.200001	673.000000	1023.000000	1023.000000	2046.000000
5.540000	0.005285	3.123358	2.438041	-2.166322	-1.586494	4.438133	0.000000	-10.000000	0.108333	-10.033334	673.000000	1023.000000	1023.000000	2046.000000
5.560000	0.004837	2.858653	2.510914	-2.358215	-1.569870	4.275824	0.000000	-10.000000	0.116667	-10.950000	673.000000	1023.000000	1023.000000	2046.000000
5.580000	0.004344	2.567301	2.629310	-2.600528	-1.623091	4.161609	0.000000	-10.000000	0.125000	-11.583333	673.000000	1023.000000	1023.000000	2046.000000
5.600000	0.003993	2.359971	2.658144	-2.717303	-1.543773	3.962903	0.000000	-10.000000	0.141667	-11.983334	666.000000	1023.000000	1023.000000	2046.000000
5.620000	0.003740	2.210090	2.681549	-2.795209	-1.558017	3.881768	0.000000	-10.000000	0.150000	-12.083334	657.333313	1023.000000	1023.000000	2046.000000
5.640000	0.003383	1.999578	2.670400	-2.823071	-1.601623	3.753872	0.000000	-10.000000	0.150000	-12.316667	647.333313	1023.000000	1023.000000	2046.000000
5.660000	0.003307	1.954557	2.706424	-2.855690	-1.657410	3.761234	0.000000	-10.000000	0.150000	-12.750000	643.000000	1023.000000	1023.000000	2046.000000
5.680000	0.003167	1.871626	2.700547	-2.842463	-1.698940	3.712482	0.000000	-10.000000	0.158333	-13.633333	638.833313	1023.000000	1023.000000	2046.000000
5.700000	0.003067	1.812607	2.782136	-2.902674	-1.763542	3.696687	0.000000	-10.000000	0.191667	-14.600000	634.333313	1023.000000	1023.000000	2046.000000
5.720000	0.002874	1.698796	2.803318	-2.928593	-1.782137	3.606209	0.000000	-10.000000	0.225000	-15.666667	629.500000	1023.000000	1023.000000	2046.000000
5.740000	0.002740	1.619269	2.857208	-2.917341	-1.807482	3.486885	0.000000	-10.000000	0.250000	-16.583334	624.333313	1023.000000	1023.000000	2046.000000
5.760000	0.002625	1.551145	2.915681	-2.955756	-1.806465	3.397685	0.000000	-10.000000	0.266667	-17.433334	619.000000	1023.000000	1023.000000	2046.000000
5.780000	0.002519	1.488805	2.932987	-2.939851	-1.732563	3.228232	0.000000	-10.000000	0.283333	-18.150002	613.166687	1023.000000	1023.000000	2046.000000
5.800000	0.002285	1.350139	3.025123	-2.987160	-1.794109	3.106286	0.000000	-10.000000	0.308333	-18.733334	607.000000	1023.000000	1023.000000	2046.000000
5.820000	0.002258	1.334313	3.133891	-3.046589	-1.774318	3.021329	0.000000	-10.000000	0.325000	-19.166668	600.666687	1023.000000	1023.000000	2046.000000
5.840000	0.001942	1.147695	3.126285	-3.023053	-1.716902	2.761365	0.000000	-10.000000	0.350000	-19.466667	594.166687	1023.000000	1023.000000	2046.000000
5.860000	0.001677	0.991189	3.215092	-3.082122	-1.733413	2.591632	0.000000	-10.000000	0.375000	-19.766666	587.833313	1023.000000	1023.000000	2046.000000
5.880000	0.001319	0.779305	3.245383	-3.138988	-1.705747	2.378658	0.000000	-10.000000	0.391667	-20.133333	581.166687	1023.000000	1023.000000	2046.000000
5.900000	0.001031	0.609032	3.282546	-3.165895	-1.690121	2.182503	0.000000	-10.000000	0.408333	-20.766666	574.500000	1023.000000	1023.000000	2046.000000
5.920000	0.000778	0.459952	3.308937	-3.123249	-1.695825	1.970090	0.000000	-10.000000	0.416667	-21.450001	567.500000	1023.000000	1023.000000	2046.000000
5.940000	0.000244	0.144467	3.198744	-3.064359	-1.754613	1.764694	0.000000	-10.000000	0.425000	-22.150000	560.333313	1023.000000	1023.000000	2046.000000
5.960000	-0.000049	-0.028795	3.150088	-2.994293	-1.822853	1.638263	0.000000	-10.000000	0.425000	-22.516666	555.500000	1023.000000	1023.000000	2046.000000
5.980000	-0.000820	-0.484328	3.034736	-3.100176	-1.856700	1.437812	0.000000	-10.000000	0.466667	-23.466667	547.666687	1023.000000	1023.000000	2046.000000
6.000000	-0.001406	-0.830728	3.067505	-3.076860	-2.019448	1.198075	0.000000	-10.000000	0.516667	-24.650000	539.666687	1023.000000	1023.000000	2046.000000
6.020000	-0.002039	-1.204883	3.022947	-3.151207	-2.034455	0.957832	0.000000	-10.000000	0.583333	-26.283333	528.833313	1023.000000	1023.000000	2046.000000
6.040000	-0.002642	-1.561161	2.865816	-3.163697	-2.021560	0.758279	0.000000	-10.000000	0.633333	-27.666666	520.166687	1023.000000	1023.000000	2046.000000
6.060000	-0.004328	-2.557621	2.697011	-3.348335	-2.148424	0.242127	0.000000	-10.000000	0.691667	-29.083334	511.000000	1023.000000	1023.000000	2046.000000
6.080000	-0.006785	-4.010229	2.309808	-3.775676	-2.369259	-0.175102	0.000000	-10.000000	0.750000	-30.366667	501.333344	1023.000000	1023.000000	2046.000000
6.100000	-0.009799	-5.791239	1.933410	-4.236003	-2.796209	-0.692436	0.000000	-10.000000	0.783333	-31.150000	491.166656	1023.000000	1023.000000	2046.000000
6.120000	-0.012850	-7.594403	1.510107	-4.472172	-3.392961	-1.239376	0.000000	-10.000000	0.800000	-31.583334	480.833344	1023.000000	1023.000000	2046.000000
6.140000	-0.015809	-9.343263	0.719007	-4.445590	-3.835593	-1.781087	0.000000	-10.000000	0.800000	-31.633333	470.166656	1023.000000	1023.000000	2046.000000
6.160000	-0.018350	-10.844719	0.203230	-4.391882	-4.358022	-2.298045	0.000000	-10.000000	0.800000	-31.666668	459.666656	1023.000000	1023.000000	2046.000000
6.180000	-0.019770	-11.684083	-0.161659	-4.211392	-4.749230	-2.561802	0.000000	-10.000000	0.800000	-31.600000	452.500000	1023.000000	1023.000000	2046.000000
6.200000	-0.020929	-12.368860	-0.537518	-4.037956	-5.020070	-2.773316	0.000000	-10.000000	0.800000	-31.683334	442.000000	1023.000000	1023.000000	2046.000000
6.220000	-0.021880	-12.931207	-0.856373	-3.874505	-5.194329	-3.006000	0.000000	-10.000000	0.808333	-31.600000	431.500000	1023.000000	1023.000000	2046.000000
6.240000	-0.022926	-13.549267	-1.142864	-3.746800	-5.442919	-3.216684	0.000000	-10.000000	0.816667	-31.716667	417.333344	1023.000000	1023.000000	2046.000000
6.260000	-0.023838	-14.088165	-1.386933	-3.675938	-5.637564	-3.387730	0.000000	-10.000000	0.825000	-31.750000	406.666656	1023.000000	1023.000000	2046.000000
6.280000	-0.024798	-14.655395	-1.545262	-3.650492	-5.912544	-3.547097	0.000000	-10.000000	0.825000	-31.916668	396.000000	1023.000000	1023.000000	2046.000000
6.300000	-0.025715	-15.197275	-1.760001	-3.636197	-6.147245	-3.653832	0.000000	-10.000000	0.833333	-31.966667	385.333344	1023.000000	1023.000000	2046.000000
6.320000	-0.026526	-15.676594	-1.900760	-3.643838	-6.345809	-3.786186	0.000000	-10.000000	0.825000	-31.933334	374.666656	1023.000000	1023.000000	2046.000000
6.340000	-0.027337	-16.156088	-2.045747	-3.691016	-6.556819	-3.862506	0.000000	-10.000000	0.833333	-31.833334	364.000000	1023.000000	1023.000000	2046.000000
6.360000	-0.028060	-16.583364	-2.131766	-3.778373	-6.678284	-3.994940	0.000000	-10.000000	0.816667	-31.800001	353.500000	1023.000000	1023.000000	2046.000000
6.380000	-0.028685	-16.952856	-2.183687	-3.937849	-6.827733	-4.003586	0.000000	-10.000000	0.816667	-31.833334	343.000000	1023.000000	1023.000000	2046.000000
6.400000	-0.029364	-17.354319	-2.138455	-4.295243	-6.933479	-3.987142	0.000000	-10.000000	0.816667	-32.133335	332.333344	1023.000000	1023.000000	2046.000000
6.420000	-0.030127	-17.805037	-2.081192	-4.664249	-7.110250	-3.949346	0.000000	-10.000000	0.816667	-32.283333	321.500000	1023.000000	1023.000000	2046.000000
6.440000	-0.031065	-18.359131	-2.091740	-5.073415	-7.147951	-4.046025	0.000000	-10.000000	0.816667	-32.450001	314.166656	1023.000000	1023.000000	2046.000000
6.460000	-0.032072	-18.954668	-2.054730	-5.471351	-7.309469	-4.119119	0.000000	-10.000000	0.808333	-32.483334	303.333344	1023.000000	1023.000000	2046.000000
6.480000	-0.033164	-19.600180	-2.149066	-5.844568	-7.413562	-4.192983	0.000000	-10.000000	0.808333	-32.500000	292.666656	1023.000000	1023.000000	2046.000000
6.500000	-0.034217	-20.222326	-2.154033	-6.219023	-7.534117	-4.315154	0.000000	-10.000000	0.800000	-32.133331	278.333344	1023.000000	1023.000000	2046.000000
6.520000	-0.035379	-20.908703	-2.258101	-6.588251	-7.638756	-4.423594	0.000000	-10.000000	0.783333	-31.566668	267.666656	1023.000000	1023.000000	2046.000000
6.540000	-0.036549	-21.600548	-2.256114	-6.897651	-7.824749	-4.622033	0.000000	-10.000000	0.758333	-30.633333	257.000000	1023.000000	1023.000000	2046.000000
6.560000	-0.037796	-22.337645	-2.355884	-7.121127	-7.989262	-4.871372	0.000000	-10.000000	0.716667	-29.900000	246.666672	1023.000000	1023.000000	2046.000000
6.580000	-0.038961	-23.026014	-2.355099	-7.338326	-8.258037	-5.074553	0.000000	-10.000000	0.675000	-29.300001	236.666672	1023.000000	1023.000000	2046.000000
6.600000	-0.040126	-23.714220	-2.552577	-7.440403	-8.464417	-5.256824	0.000000	-10.000000	0.650000	-28.883333	227.000000	1023.000000	1023.000000	2046.000000
6.620000	-0.041229	-24.366083	-2.679446	-7.590005	-8.677752	-5.418880	0.000000	-10.000000	0.616667	-28.483334	217.333328	1023.000000	1023.000000	2046.000000
6.640000	-0.041954	-24.794933	-2.764955	-7.668761	-8.936123	-5.425096	0.000000	-10.000000	0.616667	-28.066668	207.833328	1023.000000	1023.000000	2046.000000
6.660000	-0.042767	-25.275534	-2.905270	-7.728279	-9.088737	-5.553247	0.000000	-10.000000	0.600000	-27.866667	198.500000	1023.000000	1023.000000	2046.000000
6.680000	-0.043363	-25.627550	-3.020118	-7.749754	-9.309589	-5.548090	0.000000	-10.000000	0.600000	-27.500000	189.333328	1023.000000	1023.000000	2046.000000
6.700000	-0.043989	-25.997793	-3.122548	-7.769777	-9.466808	-5.638659	0.000000	-10.000000	0.566667	-27.066668	180.166672	1023.000000	1023.000000	2046.000000
6.720000	-0.044463	-26.277563	-3.244425	-7.751760	-9.622448	-5.658929	0.000000	-10.000000	0.541667	-26.550001	171.000000	1023.000000	1023.000000	2046.000000
6.740000	-0.045031	-26.613182	-3.361117	-7.761976	-9.787540	-5.702549	0.000000	-10.000000	0.533333	-26.366667	165.000000	1023.000000	1023.000000	2046.000000
6.760000	-0.045477	-26.876820	-3.501096	-7.739714	-9.888143	-5.747867	0.000000	-10.000000	0.533333	-26.016668	159.000000	1023.000000	1023.000000	2046.000000
6.780000	-0.045867	-27.107553	-3.619235	-7.718994	-10.002584	-5.766739	0.000000	-10.000000	0.533333	-25.600000	153.333328	1023.000000	1023.000000	2046.000000
6.800000	-0.046444	-27.448298	-3.784524	-7.698440	-10.127908	-5.837426	0.000000	-10.000000	0.525000	-24.733334	142.000000	1023.000000	1023.000000	2046.000000
6.820000	-0.046837	-27.680838	-3.925099	-7.653299	-10.239618	-5.862822	0.000000	-10.000000	0.508333	-24.150002	133.666672	1023.000000	1023.000000	2046.000000
6.840000	-0.047313	-27.961826	-4.008414	-7.671095	-10.377188	-5.905130	0.000000	-10.000000	0.483333	-23.533335	125.333336	1023.000000	1023.000000	2046.000000
6.860000	-0.047643	-28.156895	-4.136899	-7.643635	-10.513757	-5.862604	0.000000	-10.000000	0.450000	-22.833334	117.666664	1023.000000	1023.000000	2046.000000
6.880000	-0.048234	-28.506119	-4.302517	-7.610389	-10.658060	-5.935152	0.000000	-10.000000	0.400000	-22.016666	107.500000	1023.000000	1023.000000	2046.000000
6.900000	-0.048589	-28.715826	-4.435033	-7.585344	-10.762687	-5.932762	0.000000	-10.000000	0.366667	-21.366667	100.000000	1023.000000	1023.000000	2046.000000
6.920000	-0.048965	-28.938177	-4.535398	-7.545847	-10.903725	-5.953208	0.000000	-10.000000	0.350000	-20.983334	95.166664	1023.000000	1023.000000	2046.000000
6.940000	-0.049227	-29.093426	-4.594387	-7.477788	-11.055173	-5.966077	0.000000	-10.000000	0.333333	-20.316668	88.333336	1023.000000	1023.000000	2046.000000
6.960000	-0.049579	-29.301348	-4.773461	-7.429697	-11.179984	-5.918207	0.000000	-10.000000	0.316667	-19.650000	81.500000	1023.000000	1023.000000	2046.000000
6.980000	-0.050001	-29.550682	-5.037300	-7.286211	-11.256986	-5.970185	0.000000	-10.000000	0.300000	-18.950001	74.833336	1023.000000	1023.000000	2046.000000
7.000000	-0.050567	-29.884985	-5.194334	-7.243266	-11.554759	-5.892625	0.000000	-10.000000	0.283333	-18.550001	70.666664	1023.000000	1023.000000	2046.000000
7.020000	-0.051359	-30.352926	-5.356421	-7.230834	-11.774734	-5.990937	0.000000	-10.000000	0.266667	-17.616667	62.500000	1023.000000	1023.000000	2046.000000
7.040000	-0.051608	-30.500189	-5.523525	-7.108799	-11.847515	-6.020350	0.000000	-10.000000	0.250000	-16.883333	54.833332	1023.000000	1023.000000	2046.000000
7.060000	-0.051739	-30.577480	-5.615676	-6.942838	-11.958930	-6.060035	0.000000	-10.000000	0.250000	-16.250000	49.166668	1023.000000	1023.000000	2046.000000
7.080000	-0.051785	-30.604860	-5.819415	-6.787659	-11.966384	-6.031402	0.000000	-10.000000	0.241667	-16.133333	45.500000	1023.000000	1023.000000	2046.000000
7.100000	-0.052214	-30.858250	-5.943198	-6.844314	-11.952388	-6.118351	0.000000	-10.000000	0.225000	-16.016666	41.833332	1023.000000	1023.000000	2046.000000
7.120000	-0.053348	-31.528959	-6.091543	-7.095736	-12.132010	-6.209670	0.000000	-10.000000	0.183333	-14.916667	34.666668	1023.000000	1023.000000	2046.000000
7.140000	-0.055096	-32.561481	-6.411215	-7.343090	-12.387944	-6.419233	0.000000	-10.000000	0.133333	-13.116667	28.166666	1023.000000	1023.000000	2046.000000
7.160000	-0.056932	-33.646801	-6.877429	-7.371175	-12.782497	-6.615701	0.000000	-10.000000	0.091667	-11.416667	23.333334	1023.000000	1023.000000	2046.000000
7.180000	-0.058552	-34.604286	-7.373665	-7.206511	-13.162561	-6.861547	0.000000	-10.000000	0.066667	-9.600000	20.833334	1023.000000	1023.000000	2046.000000
7.200000	-0.059553	-35.195808	-7.862069	-6.901675	-13.485584	-6.946480	0.000000	-10.000000	0.058333	-7.383333	18.666666	1023.000000	1023.000000	2046.000000
7.220000	-0.059875	-35.386337	-8.164777	-6.552908	-13.653975	-7.014677	0.000000	-10.000000	0.025000	-2.616667	16.000000	1023.000000	1023.000000	2046.000000
7.240000	-0.059733	-35.302063	-8.380569	-6.232904	-13.763380	-6.925208	0.000000	-10.000000	0.000000	1.050000	14.500000	1023.000000	1023.000000	2046.000000
7.260000	-0.059346	-35.073753	-8.584992	-5.959377	-13.682628	-6.846755	0.000000	-10.000000	-0.025000	4.583333	14.000000	1023.000000	1023.000000	2046.000000
7.280000	-0.058805	-34.753635	-8.603859	-5.736812	-13.698088	-6.714878	0.000000	-10.000000	-0.050000	7.016667	14.000000	1023.000000	1023.000000	2046.000000
7.300000	-0.058233	-34.415894	-8.592612	-5.611276	-13.631369	-6.580638	0.000000	-10.000000	-0.108333	11.033334	14.000000	1023.000000	1023.000000	2046.000000
7.320000	-0.057572	-34.024956	-8.521930	-5.486727	-13.584510	-6.431790	0.000000	-10.000000	-0.166667	14.066668	14.000000	1023.000000	1023.000000	2046.000000
7.340000	-0.056949	-33.657097	-8.533323	-5.406840	-13.424079	-6.292853	0.000000	-10.000000	-0.208333	15.983334	14.000000	1023.000000	1023.000000	2046.000000
7.360000	-0.055975	-33.081432	-8.350801	-5.308261	-13.305724	-6.116646	0.000000	-10.000000	-0.225000	17.049999	15.666667	1023.000000	1023.000000	2046.000000
7.380000	-0.055115	-32.572762	-8.225778	-5.246835	-13.162057	-5.938094	0.000000	-10.000000	-0.275000	19.950001	26.500000	1023.000000	1023.000000	2046.000000
7.400000	-0.053731	-31.755251	-7.908609	-5.197909	-12.971499	-5.677233	0.000000	-10.000000	-0.316667	22.516666	37.333332	1023.000000	1023.000000	2046.000000
7.420000	-0.052764	-31.183750	-7.607945	-5.418796	-12.726349	-5.430660	0.000000	-10.000000	-0.350000	24.350000	46.500000	1023.000000	1023.000000	2046.000000
7.440000	-0.051480	-30.424566	-7.267244	-5.643847	-12.479969	-5.033506	0.000000	-10.000000	-0.350000	24.350000	46.500000	1023.000000	1023.000000	2046.000000
7.460000	-0.050409	-29.791473	-6.892946	-5.918788	-12.221813	-4.757927	0.000000	-10.000000	-0.375000	24.550001	49.000000	1023.000000	1023.000000	2046.000000
7.480000	-0.049105	-29.020836	-6.459852	-6.163353	-11.908926	-4.488705	0.000000	-10.000000	-0.416667	25.050001	54.500000	1023.000000	1023.000000	2046.000000
7.500000	-0.048012	-28.375135	-6.112694	-6.418623	-11.607879	-4.235940	0.000000	-10.000000	-0.458333	26.233334	62.666668	1023.000000	1023.000000	2046.000000
7.520000	-0.046860	-27.694534	-5.762173	-6.641676	-11.221146	-4.069540	0.000000	-10.000000	-0.500000	27.350000	71.333336	1023.000000	1023.000000	2046.000000
7.540000	-0.046005	-27.188999	-5.416978	-6.812686	-10.953333	-4.006003	0.000000	-10.000000	-0.541667	28.616667	80.166664	1023.000000	1023.000000	2046.000000
7.560000	-0.045000	-26.594797	-5.143937	-6.977191	-10.627632	-3.846035	0.000000	-10.000000	-0.616667	29.833334	93.000000	1023.000000	1023.000000	2046.000000
7.580000	-0.044084	-26.053556	-4.859448	-7.014275	-10.391250	-3.788583	0.000000	-10.000000	-0.666667	30.916668	102.833336	1023.000000	1023.000000	2046.000000
7.600000	-0.043120	-25.483782	-4.618353	-7.028120	-10.118595	-3.718714	0.000000	-10.000000	-0.716667	31.966667	112.833336	1023.000000	1023.000000	2046.000000
7.620000	-0.041946	-24.789806	-4.327685	-7.016000	-9.904854	-3.541267	0.000000	-10.000000	-0.733333	32.683334	123.500000	1023.000000	1023.000000	2046.000000
7.640000	-0.040857	-24.146755	-4.098235	-6.973373	-9.654357	-3.420790	0.000000	-10.000000	-0.750000	33.400002	134.166672	1023.000000	1023.000000	2046.000000
7.660000	-0.039438	-23.308023	-3.831810	-6.863548	-9.398953	-3.213713	0.000000	-10.000000	-0.758333	34.100002	145.333328	1023.000000	1023.000000	2046.000000
7.680000	-0.038055	-22.490303	-3.624762	-6.755570	-9.087108	-3.022864	0.000000	-10.000000	-0.758333	34.266666	152.833328	1023.000000	1023.000000	2046.000000
7.700000	-0.036587	-21.622959	-3.346079	-6.639465	-8.863295	-2.774122	0.000000	-10.000000	-0.758333	34.466667	164.333328	1023.000000	1023.000000	2046.000000
7.720000	-0.034984	-20.675812	-3.067993	-6.428175	-8.590768	-2.588875	0.000000	-10.000000	-0.741667	34.033333	175.666672	1023.000000	1023.000000	2046.000000
7.740000	-0.033257	-19.655062	-2.746030	-6.311750	-8.309703	-2.287579	0.000000	-10.000000	-0.741667	34.000000	187.166672	1023.000000	1023.000000	2046.000000
7.760000	-0.031464	-18.595316	-2.462436	-6.129517	-7.954783	-2.048580	0.000000	-10.000000	-0.750000	33.900002	198.500000	1023.000000	1023.000000	2046.000000
7.780000	-0.029590	-17.487597	-2.120514	-5.976054	-7.670783	-1.720245	0.000000	-10.000000	-0.758333	34.283333	209.833328	1023.000000	1023.000000	2046.000000
7.800000	-0.027833	-16.449144	-1.899255	-5.779186	-7.270895	-1.499808	0.000000	-10.000000	-0.775000	34.466667	221.333328	1023.000000	1023.000000	2046.000000
7.820000	-0.025910	-15.312746	-1.550684	-5.563170	-6.962299	-1.236593	0.000000	-10.000000	-0.766667	34.600002	232.666672	1023.000000	1023.000000	2046.000000
7.840000	-0.024178	-14.289167	-1.324484	-5.402110	-6.608033	-0.954541	0.000000	-10.000000	-0.766667	34.316669	244.333328	1023.000000	1023.000000	2046.000000
7.860000	-0.022392	-13.233963	-0.977863	-5.245994	-6.349249	-0.660858	0.000000	-10.000000	-0.750000	34.083336	255.666672	1023.000000	1023.000000	2046.000000
7.880000	-0.020547	-12.143304	-0.710259	-5.045011	-5.983441	-0.404592	0.000000	-10.000000	-0.733333	33.950001	267.166656	1023.000000	1023.000000	2046.000000
7.900000	-0.018771	-11.093517	-0.371197	-4.871393	-5.780482	-0.070445	0.000000	-10.000000	-0.733333	33.983334	278.500000	1023.000000	1023.000000	2046.000000
7.920000	-0.017075	-10.091484	-0.174157	-4.665413	-5.420856	0.168942	0.000000	-10.000000	-0.733333	33.966667	289.833344	1023.000000	1023.000000	2046.000000
7.940000	-0.015385	-9.092713	0.089265	-4.504535	-5.177300	0.499857	0.000000	-10.000000	-0.741667	34.016666	301.166656	1023.000000	1023.000000	2046.000000
7.960000	-0.013635	-8.058296	0.351450	-4.290223	-4.862683	0.743159	0.000000	-10.000000	-0.725000	34.116669	312.500000	1023.000000	1023.000000	2046.000000
7.980000	-0.012071	-7.134130	0.575324	-4.096611	-4.616441	1.003598	0.000000	-10.000000	-0.708333	34.066666	323.833344	1023.000000	1023.000000	2046.000000
8.000000	-0.010660	-6.299853	0.770169	-3.936188	-4.372769	1.238934	0.000000	-10.000000	-0.708333	33.933334	335.166656	1023.000000	1023.000000	2046.000000
8.020000	-0.009641	-5.698009	0.909162	-3.757924	-4.253055	1.403808	0.000000	-10.000000	-0.733333	34.033333	346.500000	1023.000000	1023.000000	2046.000000
8.040000	-0.008800	-5.200666	0.925023	-3.555785	-4.102646	1.532741	0.000000	-10.000000	-0.758333	34.383335	357.833344	1023.000000	1023.000000	2046.000000
8.060000	-0.007898	-4.667638	1.046616	-3.469939	-4.027543	1.783228	0.000000	-10.000000	-0.783333	34.850002	369.333344	1023.000000	1023.000000	2046.000000
8.080000	-0.006916	-4.087401	1.144485	-3.373369	-3.869996	2.011479	0.000000	-10.000000	-0.783333	34.666668	380.833344	1023.000000	1023.000000	2046.000000
8.100000	-0.005136	-3.035527	1.450998	-3.099285	-3.667094	2.279853	0.000000	-10.000000	-0.800000	35.049999	392.500000	1023.000000	1023.000000	2046.000000
8.120000	-0.003153	-1.863241	1.693734	-2.843139	-3.340861	2.627025	0.000000	-10.000000	-0.800000	34.966667	404.166656	1023.000000	1023.000000	2046.000000
8.140000	-0.001275	-0.753472	1.814026	-2.575239	-3.023326	3.031067	0.000000	-10.000000	-0.816667	35.416668	416.000000	1023.000000	1023.000000	2046.000000
8.160000	-0.000361	-0.213212	1.896895	-2.568494	-2.811692	3.270079	0.000000	-10.000000	-0.816667	35.083336	427.666656	1023.000000	1023.000000	2046.000000
8.180000	-0.000515	-0.304486	1.838087	-2.718647	-2.737638	3.313713	0.000000	-10.000000	-0.841667	35.250000	439.333344	1023.000000	1023.000000	2046.000000
8.200000	-0.001392	-0.822661	1.544187	-2.776442	-2.759524	3.169118	0.000000	-10.000000	-0.841667	35.533333	451.000000	1023.000000	1023.000000	2046.000000
8.220000	-0.002325	-1.374230	1.233479	-2.760878	-2.932343	3.085511	0.000000	-10.000000	-0.833333	35.700001	463.000000	1023.000000	1023.000000	2046.000000
8.240000	-0.002748	-1.624143	0.935126	-2.572941	-3.058459	3.072132	0.000000	-10.000000	-0.816667	35.650002	475.000000	1023.000000	1023.000000	2046.000000
8.260000	-0.002324	-1.373356	0.793152	-2.368751	-3.063751	3.265993	0.000000	-10.000000	-0.816667	35.666668	486.833344	1023.000000	1023.000000	2046.000000
8.280000	-0.001633	-0.964836	0.759688	-2.142141	-2.944787	3.362404	0.000000	-10.000000	-0.833333	35.716667	498.500000	1023.000000	1023.000000	2046.000000
8.300000	-0.000638	-0.376777	0.888898	-1.890540	-2.909031	3.533896	0.000000	-10.000000	-0.841667	35.933334	510.333344	1023.000000	1023.000000	2046.000000
8.320000	0.000393	0.232008	0.854705	-1.584362	-2.700304	3.661970	0.000000	-10.000000	-0.850000	35.766666	522.166687	1023.000000	1023.000000	2046.000000
8.340000	0.001485	0.877735	0.992336	-1.348780	-2.670451	3.904631	0.000000	-10.000000	-0.808333	35.666668	534.166687	1023.000000	1023.000000	2046.000000
8.360000	0.002647	1.564105	1.054176	-1.064986	-2.489710	4.064625	0.000000	-10.000000	-0.766667	35.033333	546.000000	1023.000000	1023.000000	2046.000000
8.380000	0.003837	2.267615	1.215615	-0.812835	-2.473910	4.338745	0.000000	-10.000000	-0.725000	34.400002	558.000000	1023.000000	1023.000000	2046.000000
8.400000	0.005011	2.961756	1.312454	-0.544785	-2.342638	4.536726	0.000000	-10.000000	-0.716667	33.733334	569.666687	1023.000000	1023.000000	2046.000000
8.420000	0.006279	3.710788	1.488909	-0.298477	-2.271358	4.791714	0.000000	-10.000000	-0.700000	33.400002	581.166687	1023.000000	1023.000000	2046.000000
8.440000	0.007493	4.428360	1.676904	-0.114619	-2.181361	5.047436	0.000000	-10.000000	-0.641667	32.549999	592.333313	1023.000000	1023.000000	2046.000000
8.460000	0.008746	5.169125	1.908905	-0.015219	-2.084716	5.360156	0.000000	-10.000000	-0.566667	31.433334	603.500000	1023.000000	1023.000000	2046.000000
8.480000	0.009794	5.788443	2.096264	-0.021161	-1.906579	5.619919	0.000000	-10.000000	-0.466667	29.483334	614.166687	1023.000000	1023.000000	2046.000000
8.500000	0.010782	6.371902	2.345235	-0.087722	-1.843907	5.958296	0.000000	-10.000000	-0.366667	27.183334	624.333313	1023.000000	1023.000000	2046.000000
8.520000	0.011430	6.755398	2.471638	-0.198631	-1.688955	6.171347	0.000000	-10.000000	-0.275000	24.350000	633.833313	1023.000000	1023.000000	2046.000000
8.540000	0.012164	7.189082	2.711464	-0.331037	-1.549740	6.358395	0.000000	-10.000000	-0.183333	21.366667	642.333313	1023.000000	1023.000000	2046.000000
8.560000	0.012513	7.395158	2.878132	-0.523752	-1.392193	6.432971	0.000000	-10.000000	-0.116667	18.266666	649.833313	1023.000000	1023.000000	2046.000000
8.580000	0.012790	7.558995	3.126557	-0.807650	-1.369479	6.609567	0.000000	-10.000000	-0.058333	14.833334	656.333313	1023.000000	1023.000000	2046.000000
8.600000	0.012648	7.474847	3.212209	-0.995648	-1.297657	6.555943	0.000000	-10.000000	-0.025000	11.133333	662.000000	1023.000000	1023.000000	2046.000000
8.620000	0.012559	7.422424	3.384790	-1.226944	-1.322401	6.586979	0.000000	-10.000000	0.000000	7.650000	666.333313	1023.000000	1023.000000	2046.000000
8.640000	0.012269	7.250724	3.365124	-1.426542	-1.175589	6.487731	0.000000	-10.000000	0.025000	3.500000	669.333313	1023.000000	1023.000000	2046.000000
8.660000	0.012064	7.129696	3.505731	-1.588826	-1.172819	6.385610	0.000000	-10.000000	0.050000	0.216667	671.000000	1023.000000	1023.000000	2046.000000
8.680000	0.011629	6.872581	3.551330	-1.776150	-1.192655	6.290057	0.000000	-10.000000	0.066667	-2.866667	671.833313	1023.000000	1023.000000	2046.000000
8.700000	0.011525	6.811080	3.542075	-1.686899	-1.254448	6.210352	0.000000	-10.000000	0.091667	-5.033333	672.000000	1023.000000	1023.000000	2046.000000
8.720000	0.011306	6.682095	3.502399	-1.701998	-1.250373	6.132066	0.000000	-10.000000	0.116667	-7.616667	672.000000	1023.000000	1023.000000	2046.000000
8.740000	0.011276	6.664210	3.589518	-1.707705	-1.336353	6.118751	0.000000	-10.000000	0.158333	-10.433333	672.000000	1023.000000	1023.000000	2046.000000
8.760000	0.011068	6.541062	3.574451	-1.750296	-1.356308	6.073215	0.000000	-10.000000	0.183333	-12.716667	672.000000	1023.000000	1023.000000	2046.000000
8.780000	0.011199	6.618744	3.587257	-1.702197	-1.271896	6.005579	0.000000	-10.000000	0.216667	-14.300000	672.000000	1023.000000	1023.000000	2046.000000
8.800000	0.011124	6.574371	3.700886	-1.733800	-1.362204	5.969490	0.000000	-10.000000	0.225000	-15.233334	664.333313	1023.000000	1023.000000	2046.000000
8.820000	0.011202	6.620250	3.737461	-1.735721	-1.280862	5.899373	0.000000	-10.000000	0.241667	-15.833334	654.833313	1023.000000	1023.000000	2046.000000
8.840000	0.011055	6.533364	3.818339	-1.728243	-1.343598	5.786866	0.000000	-10.000000	0.241667	-16.366667	643.500000	1023.000000	1023.000000	2046.000000
8.860000	0.011231	6.637546	3.854175	-1.731191	-1.217248	5.731810	0.000000	-10.000000	0.250000	-16.650000	638.000000	1023.000000	1023.000000	2046.000000
8.880000	0.011035	6.521817	3.940950	-1.756587	-1.270549	5.608003	0.000000	-10.000000	0.258333	-16.816668	632.333313	1023.000000	1023.000000	2046.000000
8.900000	0.010922	6.454956	3.956177	-1.755244	-1.235296	5.489319	0.000000	-10.000000	0.258333	-17.000000	626.833313	1023.000000	1023.000000	2046.000000
8.920000	0.010683	6.313714	4.003803	-1.785217	-1.323435	5.418562	0.000000	-10.000000	0.258333	-17.450001	621.166687	1023.000000	1023.000000	2046.000000
8.940000	0.010419	6.157859	3.942482	-1.800049	-1.242558	5.257985	0.000000	-10.000000	0.258333	-17.816668	615.500000	1023.000000	1023.000000	2046.000000
8.960000	0.010147	5.996927	4.002576	-1.833871	-1.375647	5.203869	0.000000	-10.000000	0.275000	-18.266666	609.500000	1023.000000	1023.000000	2046.000000
8.980000	0.009873	5.834989	3.883672	-1.776538	-1.320467	5.048322	0.000000	-10.000000	0.308333	-18.700001	603.500000	1023.000000	1023.000000	2046.000000
9.000000	0.009486	5.605978	3.803203	-1.732329	-1.442287	4.977391	0.000000	-10.000000	0.333333	-19.166668	597.166687	1023.000000	1023.000000	2046.000000
9.020000	0.009127	5.394142	3.732742	-1.612942	-1.598079	4.872421	0.000000	-10.000000	0.358333	-19.800001	590.666687	1023.000000	1023.000000	2046.000000
9.040000	0.008292	4.900825	3.652001	-1.821927	-1.771453	4.842204	0.000000	-10.000000	0.383333	-20.516666	583.833313	1023.000000	1023.000000	2046.000000
9.060000	0.007628	4.508186	3.590997	-1.805142	-1.768577	4.490909	0.000000	-10.000000	0.416667	-21.633333	577.000000	1023.000000	1023.000000	2046.000000
9.080000	0.007217	4.265502	3.563673	-1.892687	-1.814283	4.408800	0.000000	-10.000000	0.458333	-22.916668	569.666687	1023.000000	1023.000000	2046.000000
9.100000	0.006819	4.030275	3.485867	-1.865364	-1.841637	4.251410	0.000000	-10.000000	0.500000	-24.533335	562.000000	1023.000000	1023.000000	2046.000000
9.120000	0.005687	3.361299	3.301326	-2.008344	-1.815295	3.883612	0.000000	-10.000000	0.550000	-25.966667	553.833313	1023.000000	1023.000000	2046.000000
9.140000	0.003750	2.216052	3.095273	-2.384579	-1.965457	3.470815	0.000000	-10.000000	0.600000	-27.200001	545.333313	1023.000000	1023.000000	2046.000000
9.160000	0.000932	0.550598	2.793699	-2.832675	-2.375674	2.965249	0.000000	-10.000000	0.633333	-27.833334	536.333313	1023.000000	1023.000000	2046.000000
9.180000	-0.002237	-1.321986	2.202208	-3.188739	-2.694300	2.358844	0.000000	-10.000000	0.650000	-28.116667	527.000000	1023.000000	1023.000000	2046.000000
9.200000	-0.005492	-3.246021	1.634517	-3.289609	-3.313421	1.722493	0.000000	-10.000000	0.650000	-28.166668	517.666687	1023.000000	1023.000000	2046.000000
9.220000	-0.008076	-4.773042	1.021733	-3.337118	-3.702352	1.244695	0.000000	-10.000000	0.666667	-28.516666	508.166656	1023.000000	1023.000000	2046.000000
9.240000	-0.009916	-5.860389	0.593636	-3.196786	-4.134846	0.877606	0.000000	-10.000000	0.683333	-28.950001	498.833344	1023.000000	1023.000000	2046.000000
9.260000	-0.011140	-6.583724	0.232214	-3.110440	-4.288247	0.582749	0.000000	-10.000000	0.691667	-29.233334	489.166656	1023.000000	1023.000000	2046.000000
9.280000	-0.012247	-7.238006	0.067277	-3.013846	-4.578880	0.287443	0.000000	-10.000000	0.691667	-29.366667	479.500000	1023.000000	1023.000000	2046.000000
9.300000	-0.013296	-7.858077	-0.234595	-2.953547	-4.735339	0.065403	0.000000	-10.000000	0.708333	-29.700001	469.500000	1023.000000	1023.000000	2046.000000
9.320000	-0.014421	-8.523031	-0.406306	-2.903456	-5.004229	-0.209041	0.000000	-10.000000	0.750000	-30.250000	459.500000	1023.000000	1023.000000	2046.000000
9.340000	-0.015474	-9.145409	-0.663088	-2.921919	-5.129591	-0.430812	0.000000	-10.000000	0.800000	-31.033333	449.500000	1023.000000	1023.000000	2046.000000
9.360000	-0.016534	-9.771624	-0.852642	-2.886061	-5.332517	-0.700404	0.000000	-10.000000	0.833333	-31.766666	439.166656	1023.000000	1023.000000	2046.000000
9.380000	-0.017453	-10.314552	-1.019776	-2.912820	-5.468821	-0.913135	0.000000	-10.000000	0.850000	-32.566666	428.666656	1023.000000	1023.000000	2046.000000
9.400000	-0.018437	-10.896317	-1.093740	-2.965136	-5.723497	-1.113945	0.000000	-10.000000	0.866667	-33.033333	417.666656	1023.000000	1023.000000	2046.000000
9.420000	-0.019170	-11.329255	-1.200694	-3.011489	-5.777742	-1.339330	0.000000	-10.000000	0.883333	-33.533333	406.666656	1023.000000	1023.000000	2046.000000
9.440000	-0.019963	-11.798222	-1.169156	-3.141840	-5.989397	-1.497829	0.000000	-10.000000	0.916667	-33.866669	395.333344	1023.000000	1023.000000	2046.000000
9.460000	-0.020717	-12.243788	-1.202577	-3.471342	-6.032673	-1.537197	0.000000	-10.000000	0.933333	-34.116669	384.166656	1023.000000	1023.000000	2046.000000
9.480000	-0.021475	-12.691733	-1.072423	-3.815455	-6.201365	-1.602491	0.000000	-10.000000	0.950000	-34.333336	372.833344	1023.000000	1023.000000	2046.000000
9.500000	-0.022465	-13.276778	-1.048330	-4.217761	-6.285069	-1.725618	0.000000	-10.000000	0.950000	-34.500000	361.500000	1023.000000	1023.000000	2046.000000
9.520000	-0.023476	-13.874424	-0.985570	-4.592269	-6.420323	-1.876261	0.000000	-10.000000	0.950000	-34.883335	349.833344	1023.000000	1023.000000	2046.000000
9.540000	-0.024664	-14.576639	-1.096410	-4.974522	-6.375691	-2.130016	0.000000	-10.000000	0.958333	-35.133335	338.000000	1023.000000	1023.000000	2046.000000
9.560000	-0.026005	-15.368741	-1.051236	-5.370668	-6.576107	-2.370730	0.000000	-10.000000	0.958333	-35.233334	326.333344	1023.000000	1023.000000	2046.000000
9.580000	-0.027127	-16.031900	-1.058114	-5.796121	-6.651040	-2.526626	0.000000	-10.000000	0.958333	-35.000000	314.666656	1023.000000	1023.000000	2046.000000
9.600000	-0.028405	-16.787062	-1.084886	-6.079161	-6.814225	-2.808790	0.000000	-10.000000	0.933333	-34.500000	303.166656	1023.000000	1023.000000	2046.000000
9.620000	-0.029700	-17.552492	-1.184779	-6.356166	-6.868131	-3.143417	0.000000	-10.000000	0.900000	-33.933334	291.500000	1023.000000	1023.000000	2046.000000
9.640000	-0.030946	-18.289265	-1.201357	-6.626678	-7.079210	-3.382019	0.000000	-10.000000	0.858333	-33.233334	280.166656	1023.000000	1023.000000	2046.000000
9.660000	-0.032095	-18.967947	-1.311813	-6.789709	-7.204123	-3.662302	0.000000	-10.000000	0.825000	-32.583336	269.000000	1023.000000	1023.000000	2046.000000
9.680000	-0.033154	-19.594048	-1.395874	-6.948226	-7.418200	-3.831748	0.000000	-10.000000	0.808333	-31.950001	258.166656	1023.000000	1023.000000	2046.000000
9.700000	-0.034028	-20.110359	-1.495016	-7.040483	-7.583709	-3.991151	0.000000	-10.000000	0.791667	-31.250000	247.500000	1023.000000	1023.000000	2046.000000
9.720000	-0.034778	-20.553900	-1.557225	-7.100034	-7.780447	-4.116193	0.000000	-10.000000	0.791667	-30.750000	237.000000	1023.000000	1023.000000	2046.000000
9.740000	-0.035466	-20.960497	-1.685835	-7.143854	-7.935618	-4.195190	0.000000	-10.000000	0.775000	-30.366667	226.666672	1023.000000	1023.000000	2046.000000
9.760000	-0.036014	-21.284405	-1.760050	-7.184356	-8.077882	-4.262118	0.000000	-10.000000	0.750000	-30.150000	216.500000	1023.000000	1023.000000	2046.000000
9.780000	-0.036575	-21.616079	-1.911637	-7.188312	-8.196137	-4.319993	0.000000	-10.000000	0.700000	-29.800001	206.500000	1023.000000	1023.000000	2046.000000
9.800000	-0.037202	-21.986544	-1.975198	-7.191805	-8.393139	-4.426401	0.000000	-10.000000	0.666667	-29.266666	196.500000	1023.000000	1023.000000	2046.000000
9.820000	-0.037723	-22.294104	-2.079057	-7.226766	-8.512633	-4.475649	0.000000	-10.000000	0.641667	-28.850000	186.833328	1023.000000	1023.000000	2046.000000
9.840000	-0.038220	-22.587944	-2.194924	-7.178417	-8.610971	-4.603631	0.000000	-10.000000	0.641667	-28.433334	177.166672	1023.000000	1023.000000	2046.000000
9.860000	-0.038847	-22.958683	-2.345484	-7.167207	-8.736182	-4.709808	0.000000	-10.000000	0.625000	-28.083334	167.833328	1023.000000	1023.000000	2046.000000
9.880000	-0.039364	-23.263924	-2.421247	-7.172132	-8.946771	-4.723774	0.000000	-10.000000	0.600000	-27.633333	158.333328	1023.000000	1023.000000	2046.000000
9.900000	-0.039949	-23.609962	-2.567718	-7.184945	-9.035583	-4.821716	0.000000	-10.000000	0.566667	-27.083334	149.166672	1023.000000	1023.000000	2046.000000
9.920000	-0.040652	-24.025263	-2.724384	-7.184220	-9.217039	-4.899620	0.000000	-10.000000	0.541667	-26.633333	140.000000	1023.000000	1023.000000	2046.000000
9.940000	-0.041035	-24.251888	-2.830217	-7.147243	-9.330556	-4.943871	0.000000	-10.000000	0.533333	-26.000000	131.166672	1023.000000	1023.000000	2046.000000
9.960000	-0.041603	-24.587181	-2.959285	-7.124059	-9.513250	-4.990586	0.000000	-10.000000	0.516667	-25.250000	122.500000	1023.000000	1023.000000	2046.000000
9.980000	-0.041792	-24.698891	-3.146960	-7.046327	-9.584577	-4.921029	0.000000	-10.000000	0.508333	-24.616667	114.166664	1023.000000	1023.000000	2046.000000
10.000000	-0.042435	-25.079025	-3.310638	-6.913851	-9.833317	-5.021219	0.000000	-10.000000	0.491667	-24.116667	106.000000	1023.000000	1023.000000	2046.000000
10.020000	-0.042985	-25.404402	-3.536328	-6.852365	-10.050037	-4.965671	0.000000	-10.000000	0.491667	-23.833334	98.000000	1023.000000	1023.000000	2046.000000
10.040000	-0.043998	-26.002537	-3.710857	-6.870231	-10.364703	-5.056746	0.000000	-10.000000	0.466667	-23.366667	90.000000	1023.000000	1023.000000	2046.000000
10.060000	-0.044542	-26.324039	-3.937567	-6.776978	-10.448244	-5.161249	0.000000	-10.000000	0.441667	-23.000000	82.000000	1023.000000	1023.000000	2046.000000
10.080000	-0.044950	-26.565403	-4.112388	-6.653707	-10.571336	-5.227973	0.000000	-10.000000	0.408333	-22.500000	74.333336	1023.000000	1023.000000	2046.000000
10.100000	-0.045171	-26.695774	-4.338037	-6.530434	-10.622656	-5.204646	0.000000	-10.000000	0.408333	-22.200001	66.833336	1023.000000	1023.000000	2046.000000
10.120000	-0.045722	-27.021420	-4.447268	-6.517993	-10.750147	-5.306012	0.000000	-10.000000	0.408333	-21.916668	59.500000	1023.000000	1023.000000	2046.000000
10.140000	-0.046933	-27.737652	-4.641874	-6.797508	-10.830492	-5.467779	0.000000	-10.000000	0.400000	-21.783335	52.166668	1023.000000	1023.000000	2046.000000
10.160000	-0.048763	-28.818811	-4.979197	-7.052062	-11.088800	-5.698751	0.000000	-10.000000	0.358333	-20.783335	44.833332	1023.000000	1023.000000	2046.000000
10.180000	-0.050893	-30.077576	-5.396293	-7.164181	-11.538926	-5.978175	0.000000	-10.000000	0.300000	-19.450001	38.000000	1023.000000	1023.000000	2046.000000
10.200000	-0.052812	-31.211729	-5.918485	-7.052161	-11.999913	-6.241170	0.000000	-10.000000	0.241667	-17.400002	31.500000	1023.000000	1023.000000	2046.000000
10.220000	-0.054180	-32.020267	-6.451278	-6.793593	-12.317743	-6.457652	0.000000	-10.000000	0.200000	-15.433333	25.666666	1023.000000	1023.000000	2046.000000
10.240000	-0.054918	-32.456623	-6.882699	-6.474484	-12.554684	-6.544756	0.000000	-10.000000	0.166667	-13.433333	20.500000	1023.000000	1023.000000	2046.000000
10.260000	-0.054907	-32.450134	-7.074121	-6.108777	-12.725174	-6.542065	0.000000	-10.000000	0.116667	-11.266666	16.000000	1023.000000	1023.000000	2046.000000
10.280000	-0.054656	-32.301708	-7.334478	-5.847198	-12.657887	-6.462145	0.000000	-10.000000	0.066667	-7.683333	12.500000	1023.000000	1023.000000	2046.000000
10.300000	-0.054245	-32.058704	-7.402437	-5.561363	-12.691340	-6.403561	0.000000	-10.000000	0.016667	-2.116667	10.166667	1023.000000	1023.000000	2046.000000
10.320000	-0.053638	-31.700121	-7.550716	-5.379402	-12.524101	-6.245902	0.000000	-10.000000	-0.041667	4.116667	9.166667	1023.000000	1023.000000	2046.000000
10.340000	-0.053054	-31.354887	-7.409503	-5.240548	-12.606562	-6.098275	0.000000	-10.000000	-0.141667	10.600000	9.000000	1023.000000	1023.000000	2046.000000
10.360000	-0.051987	-30.724356	-7.398571	-5.104595	-12.317553	-5.903637	0.000000	-10.000000	-0.250000	15.800000	9.000000	1023.000000	1023.000000	2046.000000
10.380000	-0.050978	-30.127831	-7.243581	-4.978215	-12.215488	-5.690547	0.000000	-10.000000	-0.358333	20.266666	9.000000	1023.000000	1023.000000	2046.000000
10.400000	-0.049713	-29.380375	-7.164756	-4.898174	-11.890731	-5.426714	0.000000	-10.000000	-0.441667	23.283335	12.000000	1023.000000	1023.000000	2046.000000
10.420000	-0.048362	-28.581720	-6.800275	-4.847088	-11.814361	-5.119995	0.000000	-10.000000	-0.525000	25.933334	18.666666	1023.000000	1023.000000	2046.000000
10.440000	-0.046834	-27.678976	-6.533649	-4.941990	-11.476500	-4.726837	0.000000	-10.000000	-0.591667	28.166668	28.500000	1023.000000	1023.000000	2046.000000
10.460000	-0.045337	-26.794416	-6.069960	-5.137449	-11.263479	-4.323528	0.000000	-10.000000	-0.641667	29.900000	38.333332	1023.000000	1023.000000	2046.000000
10.480000	-0.043813	-25.893644	-5.666379	-5.358084	-10.905870	-3.963311	0.000000	-10.000000	-0.683333	31.150000	48.166668	1023.000000	1023.000000	2046.000000
10.500000	-0.042360	-25.034985	-5.219308	-5.580621	-10.617328	-3.617728	0.000000	-10.000000	-0.716667	32.049999	58.166668	1023.000000	1023.000000	2046.000000
10.520000	-0.041011	-24.237288	-4.862239	-5.774380	-10.185819	-3.414850	0.000000	-10.000000	-0.750000	32.666668	68.833336	1023.000000	1023.000000	2046.000000
10.540000	-0.039725	-23.477200	-4.437343	-5.966663	-9.845926	-3.227267	0.000000	-10.000000	-0.783333	33.500000	79.500000	1023.000000	1023.000000	2046.000000
10.560000	-0.038634	-22.832718	-4.109155	-6.137049	-9.469384	-3.117129	0.000000	-10.000000	-0.808333	34.150002	90.666664	1023.000000	1023.000000	2046.000000
10.580000	-0.037476	-22.148277	-3.825755	-6.261126	-9.171973	-2.889423	0.000000	-10.000000	-0.850000	34.900002	102.000000	1023.000000	1023.000000	2046.000000
10.600000	-0.036381	-21.501055	-3.555587	-6.315068	-8.877278	-2.753121	0.000000	-10.000000	-0.908333	35.550003	113.500000	1023.000000	1023.000000	2046.000000
10.620000	-0.035174	-20.788057	-3.253384	-6.312908	-8.649834	-2.571932	0.000000	-10.000000	-0.966667	36.783337	125.166664	1023.000000	1023.000000	2046.000000
10.640000	-0.033924	-20.049284	-2.995804	-6.277028	-8.395912	-2.380541	0.000000	-10.000000	-1.025000	37.733334	137.166672	1023.000000	1023.000000	2046.000000
10.660000	-0.032467	-19.187710	-2.751925	-6.155801	-8.098120	-2.181864	0.000000	-10.000000	-1.066667	38.750000	149.666672	1023.000000	1023.000000	2046.000000
10.680000	-0.031063	-18.358515	-2.513199	-6.057513	-7.826859	-1.960945	0.000000	-10.000000	-1.083333	39.433334	162.500000	1023.000000	1023.000000	2046.000000
10.700000	-0.029447	-17.403194	-2.301657	-5.920871	-7.560015	-1.620651	0.000000	-10.000000	-1.075000	40.066669	175.500000	1023.000000	1023.000000	2046.000000
10.720000	-0.027860	-16.465321	-1.948054	-5.750216	-7.389970	-1.377079	0.000000	-10.000000	-1.050000	39.983334	188.833328	1023.000000	1023.000000	2046.000000
10.740000	-0.026053	-15.397326	-1.716634	-5.617152	-6.981914	-1.081626	0.000000	-10.000000	-1.041667	39.766666	202.166672	1023.000000	1023.000000	2046.000000
10.760000	-0.024222	-14.315106	-1.325549	-5.414330	-6.817575	-0.757653	0.000000	-10.000000	-1.025000	39.450001	215.500000	1023.000000	1023.000000	2046.000000
10.780000	-0.022238	-13.142745	-1.062053	-5.255626	-6.376974	-0.448092	0.000000	-10.000000	-1.025000	39.233334	228.666672	1023.000000	1023.000000	2046.000000
10.800000	-0.020193	-11.933768	-0.696597	-5.070431	-6.097565	-0.069175	0.000000	-10.000000	-1.016667	39.333332	241.833328	1023.000000	1023.000000	2046.000000
10.820000	-0.018183	-10.746436	-0.394144	-4.879007	-5.721105	0.247821	0.000000	-10.000000	-1.008333	39.400002	255.000000	1023.000000	1023.000000	2046.000000
10.840000	-0.016091	-9.509780	-0.065541	-4.607288	-5.360063	0.523113	0.000000	-10.000000	-0.975000	39.316666	268.166656	1023.000000	1023.000000	2046.000000
10.860000	-0.014193	-8.388153	0.212902	-4.400993	-5.012126	0.812065	0.000000	-10.000000	-0.966667	39.083336	281.166656	1023.000000	1023.000000	2046.000000
10.880000	-0.012080	-7.139477	0.629330	-4.180367	-4.738155	1.149715	0.000000	-10.000000	-0.975000	38.750000	294.333344	1023.000000	1023.000000	2046.000000
10.900000	-0.010164	-6.006716	0.880969	-3.961708	-4.372324	1.446348	0.000000	-10.000000	-0.991667	38.683334	307.166656	1023.000000	1023.000000	2046.000000
10.920000	-0.008218	-4.857000	1.207927	-3.728301	-4.114204	1.777578	0.000000	-10.000000	-1.016667	38.500000	320.166656	1023.000000	1023.000000	2046.000000
10.940000	-0.006357	-3.756860	1.507222	-3.513200	-3.842025	2.091142	0.000000	-10.000000	-1.016667	38.633335	333.000000	1023.000000	1023.000000	2046.000000
10.960000	-0.004557	-2.693053	1.732913	-3.282601	-3.587722	2.444356	0.000000	-10.000000	-1.025000	38.583332	346.000000	1023.000000	1023.000000	2046.000000
10.980000	-0.003069	-1.813567	1.878414	-3.006805	-3.332852	2.647676	0.000000	-10.000000	-1.008333	38.716667	359.000000	1023.000000	1023.000000	2046.000000
11.000000	-0.001827	-1.079656	1.933162	-2.790972	-3.174970	2.953124	0.000000	-10.000000	-1.016667	38.549999	371.833344	1023.000000	1023.000000	2046.000000
11.020000	-0.000673	-0.397762	2.089013	-2.572661	-3.108536	3.194422	0.000000	-10.000000	-1.008333	38.933334	384.666656	1023.000000	1023.000000	2046.000000
11.040000	0.000436	0.257662	2.164017	-2.436383	-2.935122	3.465149	0.000000	-10.000000	-1.016667	38.733334	397.500000	1023.000000	1023.000000	2046.000000
11.060000	0.002184	1.290618	2.440758	-2.171494	-2.728692	3.750045	0.000000	-10.000000	-1.000000	38.966667	410.500000	1023.000000	1023.000000	2046.000000
11.080000	0.004316	2.550573	2.679363	-1.891105	-2.476930	4.239244	0.000000	-10.000000	-1.000000	38.716667	423.500000	1023.000000	1023.000000	2046.000000
11.100000	0.006312	3.730662	2.842065	-1.579175	-2.158571	4.626342	0.000000	-10.000000	-0.975000	38.783333	436.500000	1023.000000	1023.000000	2046.000000
11.120000	0.007627	4.507588	2.873710	-1.455666	-1.843020	4.932564	0.000000	-10.000000	-0.983333	38.633335	449.500000	1023.000000	1023.000000	2046.000000
11.140000	0.007691	4.545154	2.842283	-1.499305	-1.751796	4.953972	0.000000	-10.000000	-0.983333	38.533333	462.333344	1023.000000	1023.000000	2046.000000
11.160000	0.006677	3.945849	2.579689	-1.626228	-1.811751	4.804139	0.000000	-10.000000	-0.975000	38.650002	475.166656	1023.000000	1023.000000	2046.000000
11.180000	0.005424	3.205360	2.224801	-1.565760	-2.048977	4.595296	0.000000	-10.000000	-0.958333	38.416668	488.000000	1023.000000	1023.000000	2046.000000
11.200000	0.004954	2.927987	1.901743	-1.458252	-2.168612	4.653108	0.000000	-10.000000	-0.925000	38.183334	501.000000	1023.000000	1023.000000	2046.000000
11.220000	0.005146	3.041434	1.734912	-1.259425	-2.207840	4.773788	0.000000	-10.000000	-0.916667	37.416668	513.833313	1023.000000	1023.000000	2046.000000
11.240000	0.005898	3.485992	1.639319	-1.016300	-2.124798	4.987771	0.000000	-10.000000	-0.916667	37.166668	526.500000	1023.000000	1023.000000	2046.000000
11.260000	0.006711	3.966107	1.539937	-0.777165	-1.929451	5.132785	0.000000	-10.000000	-0.908333	36.983334	538.833313	1023.000000	1023.000000	2046.000000
11.280000	0.007769	4.591240	1.711126	-0.525225	-1.930912	5.336250	0.000000	-10.000000	-0.883333	36.766666	551.166687	1023.000000	1023.000000	2046.000000
11.300000	0.008633	5.102180	1.759866	-0.233229	-1.836773	5.412317	0.000000	-10.000000	-0.800000	35.900002	563.500000	1023.000000	1023.000000	2046.000000
11.320000	0.009550	5.643928	1.853966	0.009889	-1.839851	5.619924	0.000000	-10.000000	-0.675000	33.816666	579.333313	1023.000000	1023.000000	2046.000000
11.340000	0.010432	6.165239	1.929171	0.241931	-1.814523	5.808660	0.000000	-10.000000	-0.566667	32.016666	591.000000	1023.000000	1023.000000	2046.000000
11.360000	0.011237	6.641076	2.019784	0.412040	-1.807675	6.016928	0.000000	-10.000000	-0.475000	30.183334	602.166687	1023.000000	1023.000000	2046.000000
11.380000	0.011968	7.073332	2.070969	0.540785	-1.773488	6.235065	0.000000	-10.000000	-0.408333	28.383333	609.166687	1023.000000	1023.000000	2046.000000
11.400000	0.012591	7.441563	2.162802	0.670411	-1.796450	6.404799	0.000000	-10.000000	-0.308333	25.483334	619.166687	1023.000000	1023.000000	2046.000000
11.420000	0.013442	7.944238	2.309052	0.713621	-1.656153	6.577718	0.000000	-10.000000	-0.200000	21.850000	628.166687	1023.000000	1023.000000	2046.000000
11.440000	0.013917	8.225154	2.408209	0.648925	-1.563324	6.731345	0.000000	-10.000000	-0.108333	18.200001	636.166687	1023.000000	1023.000000	2046.000000
11.460000	0.014508	8.574318	2.653138	0.512349	-1.528664	6.937495	0.000000	-10.000000	-0.033333	13.916667	642.833313	1023.000000	1023.000000	2046.000000
11.480000	0.014706	8.691148	2.817090	0.322900	-1.467379	7.018538	0.000000	-10.000000	0.016667	9.416667	648.166687	1023.000000	1023.000000	2046.000000
11.500000	0.014820	8.758723	2.988212	0.090574	-1.394410	7.074348	0.000000	-10.000000	0.058333	3.583333	651.833313	1023.000000	1023.000000	2046.000000
11.520000	0.014646	8.655596	3.143780	-0.175199	-1.351220	7.038235	0.000000	-10.000000	0.083333	-1.333333	654.000000	1023.000000	1023.000000	2046.000000
11.540000	0.014387	8.502819	3.248658	-0.512285	-1.225304	6.991750	0.000000	-10.000000	0.108333	-6.250000	654.833313	1023.000000	1023.000000	2046.000000
11.560000	0.013744	8.122935	3.356381	-0.838502	-1.293352	6.898408	0.000000	-10.000000	0.125000	-9.250000	655.000000	1023.000000	1023.000000	2046.000000
11.580000	0.013329	7.877321	3.459761	-1.103453	-1.309836	6.830849	0.000000	-10.000000	0.141667	-11.616667	655.000000	1023.000000	1023.000000	2046.000000
11.600000	0.012625	7.461223	3.482118	-1.338392	-1.248885	6.566381	0.000000	-10.000000	0.150000	-12.583334	655.000000	1023.000000	1023.000000	2046.000000
11.620000	0.012246	7.237115	3.619030	-1.500004	-1.280295	6.398385	0.000000	-10.000000	0.150000	-13.000000	655.000000	1023.000000	1023.000000	2046.000000
11.640000	0.011748	6.943253	3.643490	-1.630341	-1.275120	6.205224	0.000000	-10.000000	0.150000	-13.200000	647.333313	1023.000000	1023.000000	2046.000000
11.660000	0.011464	6.775377	3.646419	-1.696823	-1.311391	6.137172	0.000000	-10.000000	0.150000	-13.466667	638.333313	1023.000000	1023.000000	2046.000000
11.680000	0.011115	6.569204	3.596107	-1.721322	-1.338246	6.032665	0.000000	-10.000000	0.166667	-14.000000	627.666687	1023.000000	1023.000000	2046.000000
11.700000	0.010965	6.480297	3.623270	-1.765532	-1.381380	6.003939	0.000000	-10.000000	0.200000	-14.916667	623.000000	1023.000000	1023.000000	2046.000000
11.720000	0.010792	6.377799	3.708786	-1.799963	-1.439254	5.908230	0.000000	-10.000000	0.233333	-15.766667	617.833313	1023.000000	1023.000000	2046.000000
11.740000	0.010753	6.355156	3.744323	-1.800999	-1.399908	5.811740	0.000000	-10.000000	0.250000	-16.250000	612.666687	1023.000000	1023.000000	2046.000000
11.760000	0.010700	6.323418	3.825024	-1.830173	-1.410659	5.739226	0.000000	-10.000000	0.250000	-16.616667	607.166687	1023.000000	1023.000000	2046.000000
11.780000	0.010616	6.274031	3.899149	-1.852561	-1.386333	5.613777	0.000000	-10.000000	0.250000	-17.016666	601.833313	1023.000000	1023.000000	2046.000000
11.800000	0.010499	6.204994	3.904485	-1.866715	-1.387693	5.554917	0.000000	-10.000000	0.266667	-17.666668	596.166687	1023.000000	1023.000000	2046.000000
11.820000	0.010433	6.166151	3.979453	-1.864543	-1.323626	5.374865	0.000000	-10.000000	0.283333	-18.183334	590.500000	1023.000000	1023.000000	2046.000000
11.840000	0.010363	6.124577	4.022360	-1.889649	-1.322480	5.314346	0.000000	-10.000000	0.300000	-18.533335	584.166687	1023.000000	1023.000000	2046.000000
11.860000	0.010141	5.993237	4.098611	-1.885476	-1.348899	5.129001	0.000000	-10.000000	0.316667	-18.866667	577.833313	1023.000000	1023.000000	2046.000000
11.880000	0.010038	5.932752	4.134963	-1.901132	-1.354490	5.053411	0.000000	-10.000000	0.316667	-19.050001	571.500000	1023.000000	1023.000000	2046.000000
11.900000	0.010008	5.914504	4.159931	-1.841023	-1.361253	4.956850	0.000000	-10.000000	0.333333	-19.166668	565.166687	1023.000000	1023.000000	2046.000000
11.920000	0.009954	5.882535	4.074838	-1.763918	-1.408345	4.979959	0.000000	-10.000000	0.316667	-19.233334	558.833313	1023.000000	1023.000000	2046.000000
11.940000	0.009664	5.711530	4.047598	-1.702664	-1.522372	4.888968	0.000000	-10.000000	0.333333	-19.283335	552.333313	1023.000000	1023.000000	2046.000000
11.960000	0.009350	5.525736	3.924769	-1.669954	-1.607596	4.878517	0.000000	-10.000000	0.341667	-19.716667	546.000000	1023.000000	1023.000000	2046.000000
11.980000	0.008708	5.146496	3.871210	-1.767438	-1.684768	4.727492	0.000000	-10.000000	0.375000	-20.116667	539.333313	1023.000000	1023.000000	2046.000000
12.000000	0.008358	4.939404	3.848521	-1.777763	-1.708339	4.576985	0.000000	-10.000000	0.400000	-21.116667	532.666687	1023.000000	1023.000000	2046.000000
12.020000	0.008052	4.758717	3.843486	-1.792741	-1.741010	4.448983	0.000000	-10.000000	0.441667	-22.183334	525.500000	1023.000000	1023.000000	2046.000000
12.040000	0.007494	4.428749	3.731830	-1.832423	-1.781145	4.310486	0.000000	-10.000000	0.491667	-23.750000	518.000000	1023.000000	1023.000000	2046.000000
12.060000	0.006004	3.548441	3.596361	-2.050507	-1.883566	3.886153	0.000000	-10.000000	0.550000	-25.133333	510.000000	1023.000000	1023.000000	2046.000000
12.080000	0.003611	2.134131	3.343092	-2.529445	-2.157896	3.478381	0.000000	-10.000000	0.575000	-26.366667	501.666656	1023.000000	1023.000000	2046.000000
12.100000	0.000669	0.395327	2.841640	-2.898149	-2.503215	2.955052	0.000000	-10.000000	0.591667	-26.866667	493.000000	1023.000000	1023.000000	2046.000000
12.120000	-0.002432	-1.437097	2.235225	-3.139197	-2.930485	2.397359	0.000000	-10.000000	0.608333	-27.150000	484.000000	1023.000000	1023.000000	2046.000000
12.140000	-0.005167	-3.053569	1.627556	-3.120528	-3.389245	1.828649	0.000000	-10.000000	0.633333	-27.316668	475.000000	1023.000000	1023.000000	2046.000000
12.160000	-0.007375	-4.358610	1.079387	-3.033640	-3.794585	1.390227	0.000000	-10.000000	0.650000	-27.533335	465.833344	1023.000000	1023.000000	2046.000000
12.180000	-0.008685	-5.132817	0.778127	-2.935251	-4.117465	1.141772	0.000000	-10.000000	0.616667	-27.516666	456.666656	1023.000000	1023.000000	2046.000000
12.200000	-0.009802	-5.793155	0.454881	-2.830121	-4.307450	0.889535	0.000000	-10.000000	0.616667	-27.383333	447.500000	1023.000000	1023.000000	2046.000000
12.220000	-0.010881	-6.430691	0.240129	-2.755531	-4.514874	0.599585	0.000000	-10.000000	0.616667	-27.500000	438.500000	1023.000000	1023.000000	2046.000000
12.240000	-0.011854	-7.005669	0.006483	-2.697860	-4.690363	0.376071	0.000000	-10.000000	0.658333	-27.883333	429.333344	1023.000000	1023.000000	2046.000000
12.260000	-0.012687	-7.498144	-0.198186	-2.661923	-4.871367	0.233332	0.000000	-10.000000	0.666667	-28.450001	420.000000	1023.000000	1023.000000	2046.000000
12.280000	-0.013684	-8.087214	-0.398661	-2.633060	-5.052183	-0.003309	0.000000	-10.000000	0.683333	-28.966667	410.333344	1023.000000	1023.000000	2046.000000
12.300000	-0.014486	-8.561137	-0.502498	-2.657364	-5.219915	-0.181361	0.000000	-10.000000	0.691667	-29.333334	400.666656	1023.000000	1023.000000	2046.000000
12.320000	-0.015322	-9.055470	-0.637894	-2.629661	-5.338240	-0.449675	0.000000	-10.000000	0.725000	-29.866667	391.000000	1023.000000	1023.000000	2046.000000
12.340000	-0.016107	-9.519510	-0.686825	-2.680870	-5.533458	-0.618358	0.000000	-10.000000	0.741667	-30.299999	381.000000	1023.000000	1023.000000	2046.000000
12.360000	-0.016850	-9.958241	-0.724075	-2.802500	-5.658114	-0.773553	0.000000	-10.000000	0.766667	-30.650000	370.833344	1023.000000	1023.000000	2046.000000
12.380000	-0.017287	-10.216878	-0.664830	-2.982103	-5.712309	-0.857636	0.000000	-10.000000	0.775000	-30.866667	360.500000	1023.000000	1023.000000	2046.000000
12.400000	-0.018105	-10.700176	-0.576552	-3.374726	-5.813618	-0.935280	0.000000	-10.000000	0.800000	-31.366667	350.333344	1023.000000	1023.000000	2046.000000
12.420000	-0.018889	-11.163116	-0.547910	-3.724619	-5.832443	-1.058144	0.000000	-10.000000	0.816667	-32.250000	339.833344	1023.000000	1023.000000	2046.000000
12.440000	-0.019879	-11.748781	-0.484012	-4.142520	-5.919474	-1.202776	0.000000	-10.000000	0.825000	-32.850002	329.000000	1023.000000	1023.000000	2046.000000
12.460000	-0.021065	-12.449446	-0.494008	-4.509085	-5.993035	-1.453318	0.000000	-10.000000	0.850000	-33.216667	318.000000	1023.000000	1023.000000	2046.000000
12.480000	-0.022248	-13.148654	-0.407812	-4.957400	-6.111128	-1.672313	0.000000	-10.000000	0.866667	-33.333336	307.000000	1023.000000	1023.000000	2046.000000
12.500000	-0.023468	-13.869319	-0.419661	-5.364156	-6.178026	-1.907476	0.000000	-10.000000	0.875000	-33.400002	296.000000	1023.000000	1023.000000	2046.000000
12.520000	-0.024842	-14.681367	-0.490337	-5.741306	-6.321702	-2.128023	0.000000	-10.000000	0.875000	-33.266666	284.833344	1023.000000	1023.000000	2046.000000
12.540000	-0.026043	-15.391238	-0.486739	-6.038997	-6.415891	-2.449611	0.000000	-10.000000	0.858333	-32.900002	273.666656	1023.000000	1023.000000	2046.000000
12.560000	-0.027477	-16.238783	-0.569142	-6.355422	-6.587983	-2.726237	0.000000	-10.000000	0.850000	-32.633335	262.500000	1023.000000	1023.000000	2046.000000
12.580000	-0.028593	-16.898636	-0.574702	-6.485403	-6.741752	-3.096779	0.000000	-10.000000	0.816667	-32.216667	251.666672	1023.000000	1023.000000	2046.000000
12.600000	-0.029788	-17.604570	-0.636171	-6.649079	-7.019822	-3.299499	0.000000	-10.000000	0.791667	-31.583334	241.000000	1023.000000	1023.000000	2046.000000
12.620000	-0.030724	-18.157927	-0.748915	-6.762020	-7.168804	-3.478188	0.000000	-10.000000	0.766667	-30.916668	230.666672	1023.000000	1023.000000	2046.000000
12.640000	-0.031627	-18.691584	-0.825970	-6.880562	-7.394531	-3.590520	0.000000	-10.000000	0.758333	-30.366667	220.500000	1023.000000	1023.000000	2046.000000
12.660000	-0.032333	-19.108995	-0.932437	-6.912125	-7.521963	-3.742472	0.000000	-10.000000	0.741667	-30.033335	210.500000	1023.000000	1023.000000	2046.000000
12.680000	-0.033003	-19.505062	-1.072968	-6.960147	-7.666121	-3.805825	0.000000	-10.000000	0.741667	-29.633335	200.500000	1023.000000	1023.000000	2046.000000
12.700000	-0.033579	-19.845339	-1.171316	-7.008767	-7.748717	-3.916538	0.000000	-10.000000	0.708333	-29.300001	190.500000	1023.000000	1023.000000	2046.000000
12.720000	-0.034206	-20.215643	-1.274132	-7.023037	-7.859628	-4.058846	0.000000	-10.000000	0.691667	-29.033335	180.500000	1023.000000	1023.000000	2046.000000
12.740000	-0.034705	-20.510599	-1.332451	-7.009480	-7.991525	-4.177142	0.000000	-10.000000	0.658333	-28.750000	170.666672	1023.000000	1023.000000	2046.000000
12.760000	-0.035422	-20.934446	-1.424709	-7.048049	-8.170851	-4.290837	0.000000	-10.000000	0.650000	-28.383333	161.000000	1023.000000	1023.000000	2046.000000
12.780000	-0.035902	-21.218004	-1.514446	-7.043069	-8.272975	-4.387513	0.000000	-10.000000	0.641667	-28.116667	151.666672	1023.000000	1023.000000	2046.000000
12.800000	-0.036729	-21.706629	-1.656422	-7.083732	-8.473564	-4.492912	0.000000	-10.000000	0.641667	-27.800001	142.333328	1023.000000	1023.000000	2046.000000
12.820000	-0.037203	-21.987022	-1.811401	-7.063861	-8.549590	-4.562170	0.000000	-10.000000	0.616667	-27.566668	133.000000	1023.000000	1023.000000	2046.000000
12.840000	-0.037929	-22.416195	-2.037006	-7.078158	-8.660984	-4.640047	0.000000	-10.000000	0.591667	-27.100000	123.666664	1023.000000	1023.000000	2046.000000
12.860000	-0.038535	-22.774372	-2.109105	-7.046105	-8.908650	-4.710511	0.000000	-10.000000	0.558333	-26.566668	114.666664	1023.000000	1023.000000	2046.000000
12.880000	-0.039207	-23.171534	-2.212614	-7.042858	-9.103415	-4.812645	0.000000	-10.000000	0.550000	-26.150000	105.833336	1023.000000	1023.000000	2046.000000
12.900000	-0.039518	-23.355370	-2.340711	-6.968236	-9.199973	-4.846450	0.000000	-10.000000	0.541667	-25.733334	97.166664	1023.000000	1023.000000	2046.000000
12.920000	-0.040002	-23.641241	-2.536706	-6.911316	-9.303442	-4.889776	0.000000	-10.000000	0.533333	-25.216667	88.500000	1023.000000	1023.000000	2046.000000
12.940000	-0.040475	-23.920675	-2.737534	-6.819704	-9.515487	-4.847950	0.000000	-10.000000	0.516667	-24.733334	80.166664	1023.000000	1023.000000	2046.000000
12.960000	-0.041099	-24.289318	-2.946734	-6.687752	-9.782035	-4.872797	0.000000	-10.000000	0.500000	-24.216667	72.000000	1023.000000	1023.000000	2046.000000
12.980000	-0.041974	-24.806839	-3.220589	-6.693871	-10.001036	-4.891343	0.000000	-10.000000	0.491667	-23.983334	64.000000	1023.000000	1023.000000	2046.000000
13.000000	-0.042844	-25.320654	-3.424940	-6.628653	-10.205937	-5.061124	0.000000	-10.000000	0.475000	-23.466667	56.000000	1023.000000	1023.000000	2046.000000
13.020000	-0.043372	-25.633078	-3.629189	-6.536087	-10.354967	-5.112835	0.000000	-10.000000	0.458333	-23.200001	48.000000	1023.000000	1023.000000	2046.000000
13.040000	-0.043543	-25.733765	-3.803802	-6.392845	-10.424212	-5.112905	0.000000	-10.000000	0.425000	-22.866667	40.166668	1023.000000	1023.000000	2046.000000
13.060000	-0.044028	-26.020842	-3.949001	-6.379731	-10.542708	-5.149403	0.000000	-10.000000	0.408333	-22.716667	32.500000	1023.000000	1023.000000	2046.000000
13.080000	-0.045174	-26.697617	-4.158202	-6.629570	-10.617775	-5.292069	0.000000	-10.000000	0.391667	-22.433334	25.000000	1023.000000	1023.000000	2046.000000
13.100000	-0.046868	-27.699217	-4.462998	-6.895344	-10.861350	-5.479524	0.000000	-10.000000	0.375000	-21.916668	17.500000	1023.000000	1023.000000	2046.000000
13.120000	-0.049140	-29.041666	-4.897357	-7.083800	-11.270473	-5.790036	0.000000	-10.000000	0.350000	-20.916668	10.166667	1023.000000	1023.000000	2046.000000
13.140000	-0.051236	-30.280359	-5.525703	-7.020170	-11.655657	-6.078829	0.000000	-10.000000	0.308333	-19.483334	3.500000	1023.000000	1023.000000	2046.000000
13.160000	-0.053024	-31.337465	-6.102496	-6.787035	-12.024235	-6.423700	0.000000	-10.000000	0.266667	-18.050001	-2.666667	1023.000000	1023.000000	2046.000000
13.180000	-0.054248	-32.060333	-6.536587	-6.503384	-12.417496	-6.602865	0.000000	-10.000000	0.233333	-16.966667	-8.500000	1023.000000	1023.000000	2046.000000
13.200000	-0.054841	-32.410915	-6.813176	-6.231101	-12.659144	-6.707493	0.000000	-10.000000	0.225000	-16.466667	-14.166667	1023.000000	1023.000000	2046.000000
13.220000	-0.055215	-32.631901	-7.068766	-5.964238	-12.820610	-6.778287	0.000000	-10.000000	0.225000	-16.100000	-19.666666	1023.000000	1023.000000	2046.000000
13.240000	-0.055494	-32.796722	-7.302573	-5.785357	-12.918789	-6.790002	0.000000	-10.000000	0.216667	-15.866667	-25.000000	1023.000000	1023.000000	2046.000000
13.260000	-0.055846	-33.005028	-7.488995	-5.665391	-13.012910	-6.837733	0.000000	-10.000000	0.208333	-15.466667	-30.333334	1023.000000	1023.000000	2046.000000
13.280000	-0.056017	-33.105831	-7.603812	-5.577221	-13.078820	-6.845976	0.000000	-10.000000	0.200000	-15.050000	-35.500000	1023.000000	1023.000000	2046.000000
13.300000	-0.056308	-33.278305	-7.714801	-5.511722	-13.184141	-6.867643	0.000000	-10.000000	0.191667	-14.266666	-40.500000	1023.000000	1023.000000	2046.000000
13.320000	-0.056176	-33.199802	-7.771719	-5.372432	-13.184457	-6.871196	0.000000	-10.000000	0.150000	-12.900000	-45.333332	1023.000000	1023.000000	2046.000000
13.340000	-0.056035	-33.116947	-7.688058	-5.378499	-13.265061	-6.785326	0.000000	-10.000000	0.091667	-10.466667	-49.666668	1023.000000	1023.000000	2046.000000
13.360000	-0.055476	-32.786514	-7.624691	-5.340083	-13.206748	-6.614993	0.000000	-10.000000	0.025000	-5.266666	-52.833332	1023.000000	1023.000000	2046.000000
13.380000	-0.054708	-32.332657	-7.459138	-5.457208	-13.101638	-6.314673	0.000000	-10.000000	-0.025000	0.450000	-54.500000	1023.000000	1023.000000	2046.000000
13.400000	-0.053779	-31.783497	-7.194737	-5.690231	-12.902728	-5.995800	0.000000	-10.000000	-0.075000	7.033334	-55.000000	1023.000000	1023.000000	2046.000000
13.420000	-0.052855	-31.237396	-6.893471	-5.946650	-12.696183	-5.701092	0.000000	-10.000000	-0.133333	11.600000	-55.000000	1023.000000	1023.000000	2046.000000
13.440000	-0.051999	-30.731136	-6.606734	-6.196485	-12.471940	-5.455976	0.000000	-10.000000	-0.200000	15.766667	-55.000000	1023.000000	1023.000000	2046.000000
13.460000	-0.051269	-30.299892	-6.329652	-6.505600	-12.170865	-5.293776	0.000000	-10.000000	-0.258333	18.400000	-55.000000	1023.000000	1023.000000	2046.000000
13.480000	-0.050462	-29.823313	-5.991098	-6.710162	-11.966620	-5.155431	0.000000	-10.000000	-0.316667	20.450001	-29.000000	1023.000000	1023.000000	2046.000000
13.500000	-0.049793	-29.427385	-5.696861	-7.012807	-11.695291	-5.022425	0.000000	-10.000000	-0.358333	22.133333	-1.000000	1023.000000	1023.000000	2046.000000
13.520000	-0.048971	-28.942020	-5.440673	-7.116971	-11.469048	-4.915329	0.000000	-10.000000	-0.416667	23.866667	29.333334	1023.000000	1023.000000	2046.000000
13.540000	-0.048372	-28.587652	-5.250587	-7.297717	-11.232051	-4.807296	0.000000	-10.000000	-0.458333	25.616667	36.500000	1023.000000	1023.000000	2046.000000
13.560000	-0.047524	-28.086554	-5.079549	-7.353891	-10.996721	-4.656392	0.000000	-10.000000	-0.525000	27.450001	44.666668	1023.000000	1023.000000	2046.000000
13.580000	-0.046742	-27.624260	-4.916495	-7.362495	-10.781073	-4.564198	0.000000	-10.000000	-0.583333	29.000000	53.666668	1023.000000	1023.000000	2046.000000
13.600000	-0.045576	-26.935450	-4.689761	-7.274019	-10.586477	-4.385193	0.000000	-10.000000	-0.650000	30.516666	63.000000	1023.000000	1023.000000	2046.000000
13.620000	-0.044482	-26.288864	-4.407686	-7.223429	-10.417552	-4.240197	0.000000	-10.000000	-0.691667	31.716667	73.000000	1023.000000	1023.000000	2046.000000
13.640000	-0.042951	-25.383961	-4.178133	-7.082300	-10.185435	-3.938092	0.000000	-10.000000	-0.725000	32.666668	83.333336	1023.000000	1023.000000	2046.000000
13.660000	-0.041585	-24.576460	-3.955989	-6.949119	-9.953015	-3.718336	0.000000	-10.000000	-0.750000	33.200001	94.166664	1023.000000	1023.000000	2046.000000
13.680000	-0.039957	-23.614666	-3.772028	-6.778771	-9.644745	-3.419122	0.000000	-10.000000	-0.758333	33.650002	105.166664	1023.000000	1023.000000	2046.000000
13.700000	-0.038222	-22.589355	-3.429779	-6.660286	-9.378605	-3.120685	0.000000	-10.000000	-0.775000	34.100002	116.333336	1023.000000	1023.000000	2046.000000
13.720000	-0.036493	-21.567465	-3.183804	-6.450458	-9.046740	-2.886464	0.000000	-10.000000	-0.791667	34.516666	127.666664	1023.000000	1023.000000	2046.000000
13.740000	-0.034646	-20.476002	-2.906621	-6.273082	-8.729115	-2.567183	0.000000	-10.000000	-0.825000	35.166668	139.166672	1023.000000	1023.000000	2046.000000
13.760000	-0.032817	-19.394955	-2.600895	-6.092867	-8.424630	-2.276564	0.000000	-10.000000	-0.833333	35.650002	150.666672	1023.000000	1023.000000	2046.000000
13.780000	-0.030916	-18.271122	-2.296005	-5.885138	-8.052106	-2.037872	0.000000	-10.000000	-0.850000	36.083336	162.666672	1023.000000	1023.000000	2046.000000
13.800000	-0.028910	-17.086021	-2.115202	-5.651714	-7.619040	-1.700065	0.000000	-10.000000	-0.858333	36.333336	174.666672	1023.000000	1023.000000	2046.000000
13.820000	-0.027220	-16.086956	-1.731319	-5.466873	-7.427572	-1.461192	0.000000	-10.000000	-0.883333	36.700001	187.000000	1023.000000	1023.000000	2046.000000
13.840000	-0.025139	-14.857162	-1.463435	-5.259449	-7.060475	-1.073804	0.000000	-10.000000	-0.891667	36.916668	199.000000	1023.000000	1023.000000	2046.000000
13.860000	-0.023434	-13.849348	-1.186864	-5.145068	-6.775269	-0.742148	0.000000	-10.000000	-0.900000	37.049999	211.166672	1023.000000	1023.000000	2046.000000
13.880000	-0.021481	-12.695231	-0.956658	-4.859555	-6.423913	-0.455105	0.000000	-10.000000	-0.891667	37.116665	223.500000	1023.000000	1023.000000	2046.000000
13.900000	-0.019639	-11.606807	-0.609889	-4.652434	-6.237582	-0.106901	0.000000	-10.000000	-0.883333	37.216667	235.833328	1023.000000	1023.000000	2046.000000
13.920000	-0.018045	-10.664787	-0.377780	-4.475234	-5.944593	0.132819	0.000000	-10.000000	-0.883333	36.916668	248.333328	1023.000000	1023.000000	2046.000000
13.940000	-0.016325	-9.647813	-0.133286	-4.273954	-5.711061	0.470488	0.000000	-10.000000	-0.891667	36.700001	260.666656	1023.000000	1023.000000	2046.000000
13.960000	-0.014949	-8.834664	-0.008263	-4.067576	-5.441481	0.682655	0.000000	-10.000000	-0.900000	36.633335	273.000000	1023.000000	1023.000000	2046.000000
13.980000	-0.013882	-8.204394	0.065054	-3.879478	-5.300753	0.910782	0.000000	-10.000000	-0.891667	36.866669	285.000000	1023.000000	1023.000000	2046.000000
14.000000	-0.012877	-7.610301	0.088938	-3.698040	-5.091714	1.090516	0.000000	-10.000000	-0.908333	37.283333	297.333344	1023.000000	1023.000000	2046.000000
14.020000	-0.011988	-7.084920	0.172924	-3.492611	-5.049199	1.283966	0.000000	-10.000000	-0.916667	37.366669	309.666656	1023.000000	1023.000000	2046.000000
14.040000	-0.010817	-6.393072	0.316933	-3.356442	-4.828009	1.474445	0.000000	-10.000000	-0.933333	37.533333	322.333344	1023.000000	1023.000000	2046.000000
14.060000	-0.009401	-5.555751	0.539737	-3.156522	-4.737368	1.798401	0.000000	-10.000000	-0.908333	37.316666	334.666656	1023.000000	1023.000000	2046.000000
14.080000	-0.007259	-4.290209	0.758487	-2.833061	-4.434125	2.218489	0.000000	-10.000000	-0.883333	37.266666	347.333344	1023.000000	1023.000000	2046.000000
14.100000	-0.005596	-3.307054	0.950503	-2.653495	-4.231866	2.627803	0.000000	-10.000000	-0.858333	36.916668	359.666656	1023.000000	1023.000000	2046.000000
14.120000	-0.004520	-2.671438	0.985035	-2.622861	-3.870665	2.837053	0.000000	-10.000000	-0.866667	36.599998	372.000000	1023.000000	1023.000000	2046.000000
14.140000	-0.004539	-2.682794	0.948680	-2.720695	-3.859781	2.949001	0.000000	-10.000000	-0.891667	36.683334	384.166656	1023.000000	1023.000000	2046.000000
14.160000	-0.005312	-3.139328	0.741812	-2.853693	-3.856039	2.828592	0.000000	-10.000000	-0.908333	36.900002	396.500000	1023.000000	1023.000000	2046.000000
14.180000	-0.006286	-3.714798	0.412561	-2.777499	-4.030922	2.681062	0.000000	-10.000000	-0.916667	37.166668	408.833344	1023.000000	1023.000000	2046.000000
14.200000	-0.006841	-4.042770	0.110738	-2.630132	-4.190031	2.666655	0.000000	-10.000000	-0.908333	37.166668	421.166656	1023.000000	1023.000000	2046.000000
14.220000	-0.006506	-3.845195	-0.067782	-2.434144	-4.236250	2.892981	0.000000	-10.000000	-0.908333	37.016666	433.500000	1023.000000	1023.000000	2046.000000
14.240000	-0.005646	-3.336709	-0.123537	-2.168808	-4.094007	3.049643	0.000000	-10.000000	-0.891667	36.966667	445.833344	1023.000000	1023.000000	2046.000000
14.260000	-0.004591	-2.713236	-0.031137	-1.867194	-4.021994	3.207090	0.000000	-10.000000	-0.900000	36.983334	458.333344	1023.000000	1023.000000	2046.000000
14.280000	-0.003534	-2.088541	-0.061819	-1.576710	-3.871376	3.421364	0.000000	-10.000000	-0.900000	37.200001	470.666656	1023.000000	1023.000000	2046.000000
14.300000	-0.002314	-1.367405	0.044035	-1.290043	-3.726207	3.604809	0.000000	-10.000000	-0.908333	37.250000	483.166656	1023.000000	1023.000000	2046.000000
14.320000	-0.001063	-0.628083	0.157684	-1.002717	-3.611042	3.827991	0.000000	-10.000000	-0.875000	37.050003	495.500000	1023.000000	1023.000000	2046.000000
14.340000	0.000112	0.066399	0.293132	-0.741947	-3.529798	4.045013	0.000000	-10.000000	-0.833333	36.400002	507.833344	1023.000000	1023.000000	2046.000000
14.360000	0.001245	0.735933	0.464175	-0.520817	-3.518709	4.311285	0.000000	-10.000000	-0.791667	35.683334	520.000000	1023.000000	1023.000000	2046.000000
14.380000	0.002520	1.489181	0.664406	-0.285165	-3.449644	4.559584	0.000000	-10.000000	-0.733333	34.600002	532.000000	1023.000000	1023.000000	2046.000000
14.400000	0.003614	2.136021	0.787714	-0.119276	-3.293671	4.761254	0.000000	-10.000000	-0.675000	33.183334	543.833313	1023.000000	1023.000000	2046.000000
14.420000	0.004888	2.888847	1.042487	-0.064056	-3.157221	5.067636	0.000000	-10.000000	-0.566667	31.350000	555.333313	1023.000000	1023.000000	2046.000000
14.440000	0.005881	3.475608	1.257487	-0.102049	-2.990448	5.310618	0.000000	-10.000000	-0.458333	28.800001	566.166687	1023.000000	1023.000000	2046.000000
14.460000	0.006899	4.077123	1.582801	-0.219027	-2.879844	5.593193	0.000000	-10.000000	-0.341667	26.166668	576.166687	1023.000000	1023.000000	2046.000000
14.480000	0.007483	4.422663	1.852931	-0.407388	-2.778506	5.755625	0.000000	-10.000000	-0.233333	22.916668	585.333313	1023.000000	1023.000000	2046.000000
14.500000	0.008162	4.823730	2.092350	-0.577454	-2.584589	5.893422	0.000000	-10.000000	-0.133333	19.549999	593.500000	1023.000000	1023.000000	2046.000000
14.520000	0.008488	5.016579	2.371172	-0.843628	-2.446487	5.935522	0.000000	-10.000000	-0.050000	15.666667	600.666687	1023.000000	1023.000000	2046.000000
14.540000	0.008602	5.083848	2.528489	-1.131189	-2.319717	6.006264	0.000000	-10.000000	-0.008333	11.800000	606.333313	1023.000000	1023.000000	2046.000000
14.560000	0.008365	4.943845	2.699934	-1.431400	-2.267688	5.942998	0.000000	-10.000000	0.016667	7.616667	610.833313	1023.000000	1023.000000	2046.000000
14.580000	0.008206	4.849515	2.803876	-1.641337	-2.195775	5.882751	0.000000	-10.000000	0.050000	2.933333	613.833313	1023.000000	1023.000000	2046.000000
14.600000	0.007711	4.557333	2.861883	-1.825561	-2.140738	5.661748	0.000000	-10.000000	0.066667	-1.266667	615.500000	1023.000000	1023.000000	2046.000000
14.620000	0.007371	4.356177	2.944402	-2.025018	-2.113339	5.550131	0.000000	-10.000000	0.083333	-5.083333	616.000000	1023.000000	1023.000000	2046.000000
14.640000	0.007084	4.186447	3.088561	-2.135538	-2.187373	5.420795	0.000000	-10.000000	0.083333	-7.783333	616.000000	1023.000000	1023.000000	2046.000000
14.660000	0.006822	4.032094	3.061990	-2.168224	-2.173860	5.312188	0.000000	-10.000000	0.100000	-10.166667	616.000000	1023.000000	1023.000000	2046.000000
14.680000	0.006699	3.959099	3.074659	-2.160548	-2.191000	5.235988	0.000000	-10.000000	0.108333	-11.700001	616.000000	1023.000000	1023.000000	2046.000000
14.700000	0.006635	3.921023	3.052706	-2.183449	-2.151507	5.203273	0.000000	-10.000000	0.125000	-12.916667	616.000000	1023.000000	1023.000000	2046.000000
14.720000	0.006561	3.877400	3.160924	-2.211087	-2.216623	5.144186	0.000000	-10.000000	0.166667	-14.066667	609.000000	1023.000000	1023.000000	2046.000000
14.740000	0.006601	3.901301	3.164606	-2.200138	-2.138992	5.075825	0.000000	-10.000000	0.200000	-15.000000	600.333313	1023.000000	1023.000000	2046.000000
14.760000	0.006478	3.828504	3.212369	-2.169145	-2.157996	4.943276	0.000000	-10.000000	0.225000	-15.716667	589.833313	1023.000000	1023.000000	2046.000000
14.780000	0.006551	3.871408	3.285238	-2.183972	-2.119652	4.889794	0.000000	-10.000000	0.233333	-16.383333	584.500000	1023.000000	1023.000000	2046.000000
14.800000	0.006346	3.750251	3.337584	-2.189567	-2.125566	4.727800	0.000000	-10.000000	0.241667	-16.933334	579.000000	1023.000000	1023.000000	2046.000000
14.820000	0.006337	3.745113	3.439309	-2.215287	-2.153501	4.674592	0.000000	-10.000000	0.250000	-17.366667	573.333313	1023.000000	1023.000000	2046.000000
14.840000	0.006085	3.596303	3.437953	-2.210824	-2.118400	4.487574	0.000000	-10.000000	0.258333	-17.933334	567.500000	1023.000000	1023.000000	2046.000000
14.860000	0.005863	3.465015	3.431952	-2.255164	-2.141982	4.430211	0.000000	-10.000000	0.275000	-18.433334	561.500000	1023.000000	1023.000000	2046.000000
14.880000	0.005339	3.155429	3.483711	-2.300683	-2.214900	4.187302	0.000000	-10.000000	0.308333	-19.350000	555.333313	1023.000000	1023.000000	2046.000000
14.900000	0.004930	2.913348	3.591705	-2.341792	-2.338368	4.001803	0.000000	-10.000000	0.350000	-20.416666	548.833313	1023.000000	1023.000000	2046.000000
14.920000	0.004349	2.570346	3.608312	-2.398343	-2.339172	3.699549	0.000000	-10.000000	0.400000	-21.850000	542.000000	1023.000000	1023.000000	2046.000000
14.940000	0.003849	2.274902	3.723585	-2.456419	-2.557198	3.564933	0.000000	-10.000000	0.450000	-23.283333	534.666687	1023.000000	1023.000000	2046.000000
14.960000	0.003285	1.941653	3.605826	-2.492297	-2.578501	3.406625	0.000000	-10.000000	0.491667	-24.250000	527.000000	1023.000000	1023.000000	2046.000000
14.980000	0.002682	1.584958	3.511998	-2.479666	-2.735184	3.287810	0.000000	-10.000000	0.516667	-25.000000	519.000000	1023.000000	1023.000000	2046.000000
15.000000	0.001910	1.128520	3.365671	-2.449007	-2.852421	3.064276	0.000000	-10.000000	0.533333	-25.666666	510.666656	1023.000000	1023.000000	2046.000000
15.020000	0.001080	0.638384	3.380249	-2.630593	-3.060451	2.949179	0.000000	-10.000000	0.575000	-26.700001	502.166656	1023.000000	1023.000000	2046.000000
15.040000	0.000437	0.258166	3.227272	-2.597936	-3.008873	2.637703	0.000000	-10.000000	0.625000	-27.900000	493.166656	1023.000000	1023.000000	2046.000000
15.060000	-0.000092	-0.054357	3.236123	-2.636969	-3.157015	2.503504	0.000000	-10.000000	0.675000	-29.033333	484.000000	1023.000000	1023.000000	2046.000000
15.080000	-0.000960	-0.567448	2.988484	-2.660473	-3.090074	2.194614	0.000000	-10.000000	0.725000	-30.083334	474.333344	1023.000000	1023.000000	2046.000000
15.100000	-0.002530	-1.495172	2.826896	-2.943782	-3.277210	1.898924	0.000000	-10.000000	0.766667	-31.150000	464.166656	1023.000000	1023.000000	2046.000000
15.120000	-0.005182	-3.062722	2.296038	-3.408423	-3.415277	1.464940	0.000000	-10.000000	0.808333	-32.033333	453.666656	1023.000000	1023.000000	2046.000000
15.140000	-0.008512	-5.030399	1.933813	-3.851170	-3.871395	0.758353	0.000000	-10.000000	0.816667	-32.483334	442.833344	1023.000000	1023.000000	2046.000000
15.160000	-0.011719	-6.925933	1.303375	-4.029131	-4.281336	0.081159	0.000000	-10.000000	0.825000	-32.733334	432.166656	1023.000000	1023.000000	2046.000000
15.180000	-0.014774	-8.731541	0.688554	-4.039102	-4.846542	-0.534451	0.000000	-10.000000	0.850000	-33.000000	421.166656	1023.000000	1023.000000	2046.000000
15.200000	-0.016881	-9.976954	0.208597	-3.935372	-5.294041	-0.956137	0.000000	-10.000000	0.858333	-33.383335	410.166656	1023.000000	1023.000000	2046.000000
15.220000	-0.018327	-10.831132	-0.173219	-3.748036	-5.625664	-1.284213	0.000000	-10.000000	0.866667	-33.466667	399.000000	1023.000000	1023.000000	2046.000000
15.240000	-0.019462	-11.501910	-0.452644	-3.637061	-5.855971	-1.556234	0.000000	-10.000000	0.850000	-33.416668	388.000000	1023.000000	1023.000000	2046.000000
15.260000	-0.020469	-12.097337	-0.662110	-3.518407	-6.156403	-1.760417	0.000000	-10.000000	0.850000	-33.016666	376.833344	1023.000000	1023.000000	2046.000000
15.280000	-0.021425	-12.662077	-1.025009	-3.402255	-6.278756	-1.956058	0.000000	-10.000000	0.850000	-32.983334	365.833344	1023.000000	1023.000000	2046.000000
15.300000	-0.022383	-13.228076	-1.236634	-3.353555	-6.461394	-2.176492	0.000000	-10.000000	0.850000	-32.750000	354.833344	1023.000000	1023.000000	2046.000000
15.320000	-0.023351	-13.800594	-1.389954	-3.335296	-6.758683	-2.316661	0.000000	-10.000000	0.850000	-32.900002	344.000000	1023.000000	1023.000000	2046.000000
15.340000	-0.024381	-14.408918	-1.641786	-3.398484	-6.906664	-2.461985	0.000000	-10.000000	0.866667	-33.049999	333.000000	1023.000000	1023.000000	2046.000000
15.360000	-0.025349	-14.981525	-1.776613	-3.379805	-7.204998	-2.620110	0.000000	-10.000000	0.875000	-33.133335	321.833344	1023.000000	1023.000000	2046.000000
15.380000	-0.026256	-15.517333	-1.930682	-3.452816	-7.351906	-2.781928	0.000000	-10.000000	0.875000	-33.383335	310.666656	1023.000000	1023.000000	2046.000000
15.400000	-0.026981	-15.945838	-1.950430	-3.553436	-7.579810	-2.862161	0.000000	-10.000000	0.858333	-33.450001	299.500000	1023.000000	1023.000000	2046.000000
15.420000	-0.027676	-16.356218	-2.010264	-3.851403	-7.657877	-2.836674	0.000000	-10.000000	0.883333	-33.783333	288.333344	1023.000000	1023.000000	2046.000000
15.440000	-0.028566	-16.882450	-1.942634	-4.252595	-7.845191	-2.842031	0.000000	-10.000000	0.916667	-34.100002	277.166656	1023.000000	1023.000000	2046.000000
15.460000	-0.029481	-17.423552	-1.985087	-4.656953	-7.884494	-2.897019	0.000000	-10.000000	0.950000	-34.350002	265.666656	1023.000000	1023.000000	2046.000000
15.480000	-0.030522	-18.038549	-1.942277	-5.048027	-8.058073	-2.990173	0.000000	-10.000000	0.950000	-34.700001	254.333328	1023.000000	1023.000000	2046.000000
15.500000	-0.031765	-18.773090	-1.980507	-5.482687	-8.197122	-3.112775	0.000000	-10.000000	0.941667	-34.583332	242.666672	1023.000000	1023.000000	2046.000000
15.520000	-0.032914	-19.452387	-2.025023	-5.865187	-8.345234	-3.216942	0.000000	-10.000000	0.925000	-34.400002	231.333328	1023.000000	1023.000000	2046.000000
15.540000	-0.034122	-20.166275	-2.007354	-6.275132	-8.557577	-3.326213	0.000000	-10.000000	0.900000	-33.983334	219.833328	1023.000000	1023.000000	2046.000000
15.560000	-0.035473	-20.964424	-2.103824	-6.630487	-8.758405	-3.471707	0.000000	-10.000000	0.875000	-33.500000	208.500000	1023.000000	1023.000000	2046.000000
15.580000	-0.036887	-21.800142	-2.242604	-6.919710	-8.879409	-3.758419	0.000000	-10.000000	0.841667	-32.833332	197.166672	1023.000000	1023.000000	2046.000000
15.600000	-0.038187	-22.568556	-2.348547	-7.139054	-9.076672	-4.004283	0.000000	-10.000000	0.816667	-32.016666	186.166672	1023.000000	1023.000000	2046.000000
15.620000	-0.039464	-23.323256	-2.447921	-7.333351	-9.309582	-4.232402	0.000000	-10.000000	0.766667	-31.150002	175.500000	1023.000000	1023.000000	2046.000000
15.640000	-0.040373	-23.860195	-2.564474	-7.401225	-9.496318	-4.398179	0.000000	-10.000000	0.750000	-30.633333	165.000000	1023.000000	1023.000000	2046.000000
15.660000	-0.041430	-24.485182	-2.687702	-7.532104	-9.769106	-4.496270	0.000000	-10.000000	0.708333	-29.983334	154.666672	1023.000000	1023.000000	2046.000000
15.680000	-0.042103	-24.883152	-2.845953	-7.579918	-9.863867	-4.593414	0.000000	-10.000000	0.700000	-29.716667	144.666672	1023.000000	1023.000000	2046.000000
15.700000	-0.042860	-25.330137	-2.920740	-7.659727	-10.102804	-4.646866	0.000000	-10.000000	0.658333	-29.049999	135.000000	1023.000000	1023.000000	2046.000000
15.720000	-0.043277	-25.576822	-3.107096	-7.621652	-10.111397	-4.736678	0.000000	-10.000000	0.650000	-28.483334	125.333336	1023.000000	1023.000000	2046.000000
15.740000	-0.043873	-25.928728	-3.174360	-7.668114	-10.286251	-4.800003	0.000000	-10.000000	0.616667	-27.666666	115.833336	1023.000000	1023.000000	2046.000000
15.760000	-0.044238	-26.144403	-3.276839	-7.648754	-10.351077	-4.867734	0.000000	-10.000000	0.591667	-26.800001	106.500000	1023.000000	1023.000000	2046.000000
15.780000	-0.044663	-26.395996	-3.343964	-7.620965	-10.509781	-4.921287	0.000000	-10.000000	0.541667	-26.016668	97.666664	1023.000000	1023.000000	2046.000000
15.800000	-0.045155	-26.686769	-3.473567	-7.598797	-10.588833	-5.025572	0.000000	-10.000000	0.508333	-25.300001	88.833336	1023.000000	1023.000000	2046.000000
15.820000	-0.045686	-27.000319	-3.598800	-7.599172	-10.723442	-5.078905	0.000000	-10.000000	0.483333	-24.683334	80.333336	1023.000000	1023.000000	2046.000000
15.840000	-0.046056	-27.219349	-3.695866	-7.604699	-10.795270	-5.123514	0.000000	-10.000000	0.466667	-23.983334	72.000000	1023.000000	1023.000000	2046.000000
15.860000	-0.046574	-27.525402	-3.856341	-7.562390	-10.902432	-5.204240	0.000000	-10.000000	0.441667	-23.216667	64.000000	1023.000000	1023.000000	2046.000000
15.880000	-0.046939	-27.740925	-3.958852	-7.532182	-11.049758	-5.200133	0.000000	-10.000000	0.416667	-22.433334	56.333332	1023.000000	1023.000000	2046.000000
15.900000	-0.047364	-27.992382	-4.063148	-7.527976	-11.163012	-5.238246	0.000000	-10.000000	0.375000	-21.533333	48.833332	1023.000000	1023.000000	2046.000000
15.920000	-0.047732	-28.209618	-4.178115	-7.463646	-11.294266	-5.273591	0.000000	-10.000000	0.358333	-20.783333	41.833332	1023.000000	1023.000000	2046.000000
15.940000	-0.048229	-28.503477	-4.357289	-7.464035	-11.364206	-5.317947	0.000000	-10.000000	0.341667	-20.000000	34.833332	1023.000000	1023.000000	2046.000000
15.960000	-0.048657	-28.756256	-4.444427	-7.454486	-11.517867	-5.339474	0.000000	-10.000000	0.333333	-19.500000	28.166666	1023.000000	1023.000000	2046.000000
15.980000	-0.049080	-29.006084	-4.590412	-7.429752	-11.587216	-5.398704	0.000000	-10.000000	0.316667	-18.966667	21.666666	1023.000000	1023.000000	2046.000000
16.000000	-0.049244	-29.103493	-4.649134	-7.380224	-11.679464	-5.394670	0.000000	-10.000000	0.300000	-18.700001	15.333333	1023.000000	1023.000000	2046.000000
16.020000	-0.049669	-29.354591	-4.823726	-7.323366	-11.756644	-5.450855	0.000000	-10.000000	0.283333	-18.316668	9.000000	1023.000000	1023.000000	2046.000000
16.040001	-0.050188	-29.660933	-5.034069	-7.241416	-11.884360	-5.501089	0.000000	-10.000000	0.275000	-17.850000	3.000000	1023.000000	1023.000000	2046.000000
16.059999	-0.050858	-30.056973	-5.198373	-7.171624	-12.103698	-5.583279	0.000000	-10.000000	0.258333	-17.433334	-2.500000	1023.000000	1023.000000	2046.000000
16.080000	-0.051676	-30.540348	-5.399239	-7.201692	-12.334264	-5.605155	0.000000	-10.000000	0.241667	-16.950001	-7.833333	1023.000000	1023.000000	2046.000000
16.100000	-0.052295	-30.906334	-5.569439	-7.078915	-12.487200	-5.770780	0.000000	-10.000000	0.225000	-16.483334	-13.333333	1023.000000	1023.000000	2046.000000
16.120001	-0.052634	-31.106745	-5.722892	-7.010436	-12.585036	-5.788380	0.000000	-10.000000	0.225000	-16.033333	-19.000000	1023.000000	1023.000000	2046.000000
16.139999	-0.052629	-31.103558	-5.828271	-6.856186	-12.630709	-5.788390	0.000000	-10.000000	0.233333	-15.833334	-24.333334	1023.000000	1023.000000	2046.000000
16.160000	-0.052834	-31.225191	-5.936993	-6.907557	-12.594252	-5.786390	0.000000	-10.000000	0.225000	-15.700000	-29.666666	1023.000000	1023.000000	2046.000000
16.180000	-0.053656	-31.710897	-6.034607	-7.078350	-12.649884	-5.948056	0.000000	-10.000000	0.191667	-15.000000	-34.833332	1023.000000	1023.000000	2046.000000
16.200001	-0.054955	-32.478195	-6.312624	-7.327031	-12.732830	-6.105710	0.000000	-10.000000	0.141667	-13.450000	-40.000000	1023.000000	1023.000000	2046.000000
16.219999	-0.056505	-33.394615	-6.577109	-7.382986	-13.089540	-6.344979	0.000000	-10.000000	0.083333	-10.616667	-44.500000	1023.000000	1023.000000	2046.000000
16.240000	-0.057854	-34.191509	-7.062760	-7.255295	-13.323585	-6.549870	0.000000	-10.000000	0.025000	-5.966667	-48.000000	1023.000000	1023.000000	2046.000000
16.260000	-0.058689	-34.685123	-7.474821	-6.923737	-13.602731	-6.683835	0.000000	-10.000000	-0.025000	-0.683333	-50.000000	1023.000000	1023.000000	2046.000000
16.280001	-0.058646	-34.659870	-7.793397	-6.557929	-13.624993	-6.683552	0.000000	-10.000000	-0.075000	4.883333	-50.833332	1023.000000	1023.000000	2046.000000
16.299999	-0.058235	-34.416912	-7.934592	-6.181117	-13.695953	-6.605250	0.000000	-10.000000	-0.141667	9.983334	-51.000000	1023.000000	1023.000000	2046.000000
16.320000	-0.057453	-33.954773	-8.079013	-5.891757	-13.519895	-6.464110	0.000000	-10.000000	-0.216667	14.650001	-51.000000	1023.000000	1023.000000	2046.000000
16.340000	-0.056583	-33.440796	-8.060317	-5.636837	-13.395810	-6.347833	0.000000	-10.000000	-0.275000	18.166668	-51.000000	1023.000000	1023.000000	2046.000000
16.360001	-0.055755	-32.951008	-8.097672	-5.426774	-13.188409	-6.238153	0.000000	-10.000000	-0.341667	20.600000	-38.333332	1023.000000	1023.000000	2046.000000
16.379999	-0.055211	-32.629818	-8.124329	-5.418047	-12.972684	-6.114758	0.000000	-10.000000	-0.366667	22.366667	-12.500000	1023.000000	1023.000000	2046.000000
16.400000	-0.053779	-31.783112	-7.867527	-5.191995	-12.896845	-5.826745	0.000000	-10.000000	-0.433333	24.266666	15.833333	1023.000000	1023.000000	2046.000000
16.420000	-0.052718	-31.156347	-7.696265	-5.051680	-12.753358	-5.655045	0.000000	-10.000000	-0.466667	25.766666	34.500000	1023.000000	1023.000000	2046.000000
16.440001	-0.051450	-30.406754	-7.494771	-5.007639	-12.495342	-5.409000	0.000000	-10.000000	-0.533333	27.416668	42.833332	1023.000000	1023.000000	2046.000000
16.459999	-0.050073	-29.593357	-7.144852	-4.956995	-12.364580	-5.126930	0.000000	-10.000000	-0.575000	28.616667	51.833332	1023.000000	1023.000000	2046.000000
16.480000	-0.048422	-28.617315	-6.818947	-5.067166	-12.018082	-4.713120	0.000000	-10.000000	-0.600000	29.900000	61.000000	1023.000000	1023.000000	2046.000000
16.500000	-0.047046	-27.804316	-6.374812	-5.291177	-11.727914	-4.410412	0.000000	-10.000000	-0.608333	30.483334	70.833336	1023.000000	1023.000000	2046.000000
16.520000	-0.045608	-26.954494	-5.929265	-5.556823	-11.405736	-4.062670	0.000000	-10.000000	-0.625000	31.100000	81.000000	1023.000000	1023.000000	2046.000000
16.540001	-0.044258	-26.156305	-5.469186	-5.758518	-11.150968	-3.777633	0.000000	-10.000000	-0.666667	31.383333	91.333336	1023.000000	1023.000000	2046.000000
16.559999	-0.043056	-25.446217	-5.104693	-6.060920	-10.758819	-3.521784	0.000000	-10.000000	-0.708333	32.033333	101.833336	1023.000000	1023.000000	2046.000000
16.580000	-0.041930	-24.780510	-4.753601	-6.279309	-10.384373	-3.363228	0.000000	-10.000000	-0.741667	32.400002	112.333336	1023.000000	1023.000000	2046.000000
16.600000	-0.040874	-24.156588	-4.397017	-6.428106	-10.109278	-3.222187	0.000000	-10.000000	-0.791667	33.133335	123.166664	1023.000000	1023.000000	2046.000000
16.620001	-0.039773	-23.505745	-4.171646	-6.518399	-9.749841	-3.065859	0.000000	-10.000000	-0.833333	34.233334	134.000000	1023.000000	1023.000000	2046.000000
16.639999	-0.038832	-22.949514	-3.893166	-6.575688	-9.516039	-2.964622	0.000000	-10.000000	-0.866667	35.083336	145.333328	1023.000000	1023.000000	2046.000000
16.660000	-0.037813	-22.347542	-3.686142	-6.609364	-9.219794	-2.832243	0.000000	-10.000000	-0.866667	35.933334	157.000000	1023.000000	1023.000000	2046.000000
16.680000	-0.036600	-21.630424	-3.394827	-6.567198	-9.006803	-2.661596	0.000000	-10.000000	-0.866667	36.000000	169.000000	1023.000000	1023.000000	2046.000000
16.700001	-0.035233	-20.822763	-3.091788	-6.470727	-8.738947	-2.521301	0.000000	-10.000000	-0.883333	36.583336	181.000000	1023.000000	1023.000000	2046.000000
16.719999	-0.033794	-19.972410	-2.789373	-6.365885	-8.530372	-2.286779	0.000000	-10.000000	-0.891667	36.516666	193.000000	1023.000000	1023.000000	2046.000000
16.740000	-0.032286	-19.080921	-2.631902	-6.205404	-8.162631	-2.080985	0.000000	-10.000000	-0.891667	36.600002	205.000000	1023.000000	1023.000000	2046.000000
16.760000	-0.030627	-18.100613	-2.335121	-6.064906	-7.888440	-1.812146	0.000000	-10.000000	-0.866667	36.500000	217.000000	1023.000000	1023.000000	2046.000000
16.780001	-0.028987	-17.131367	-2.031027	-5.935698	-7.602722	-1.561920	0.000000	-10.000000	-0.850000	36.333332	229.333328	1023.000000	1023.000000	2046.000000
16.799999	-0.027203	-16.076860	-1.652409	-5.765059	-7.415494	-1.243897	0.000000	-10.000000	-0.866667	36.299999	241.666672	1023.000000	1023.000000	2046.000000
16.820000	-0.025383	-15.001601	-1.405990	-5.582704	-7.042527	-0.970380	0.000000	-10.000000	-0.883333	36.033333	254.000000	1023.000000	1023.000000	2046.000000
16.840000	-0.023480	-13.876499	-1.020828	-5.402475	-6.796181	-0.657015	0.000000	-10.000000	-0.891667	36.266666	266.000000	1023.000000	1023.000000	2046.000000
16.860001	-0.021592	-12.761040	-0.769477	-5.187478	-6.438434	-0.365650	0.000000	-10.000000	-0.891667	36.183334	278.000000	1023.000000	1023.000000	2046.000000
16.879999	-0.019673	-11.626686	-0.471371	-4.969059	-6.122472	-0.063783	0.000000	-10.000000	-0.891667	36.383335	290.000000	1023.000000	1023.000000	2046.000000
16.900000	-0.017679	-10.448217	-0.201658	-4.748752	-5.765873	0.268065	0.000000	-10.000000	-0.900000	36.133335	302.000000	1023.000000	1023.000000	2046.000000
16.920000	-0.015948	-9.425392	0.126972	-4.548234	-5.518655	0.514525	0.000000	-10.000000	-0.900000	36.150002	314.000000	1023.000000	1023.000000	2046.000000
16.940001	-0.013970	-8.256254	0.407335	-4.331041	-5.178896	0.846348	0.000000	-10.000000	-0.900000	36.100002	326.000000	1023.000000	1023.000000	2046.000000
16.959999	-0.012258	-7.244663	0.696409	-4.164477	-4.891319	1.114724	0.000000	-10.000000	-0.883333	36.133335	338.000000	1023.000000	1023.000000	2046.000000
16.980000	-0.010304	-6.089750	0.985206	-3.936618	-4.608258	1.469920	0.000000	-10.000000	-0.866667	36.133335	346.000000	1023.000000	1023.000000	2046.000000
17.000000	-0.008479	-5.011297	1.311527	-3.760208	-4.356522	1.793907	0.000000	-10.000000	-0.850000	35.966667	358.000000	1023.000000	1023.000000	2046.000000
17.020000	-0.006647	-3.928509	1.547729	-3.509361	-4.052876	2.085999	0.000000	-10.000000	-0.866667	35.950001	370.000000	1023.000000	1023.000000	2046.000000
17.040001	-0.004962	-2.932620	1.798488	-3.337374	-3.743954	2.350221	0.000000	-10.000000	-0.883333	35.950001	386.000000	1023.000000	1023.000000	2046.000000
17.059999	-0.003142	-1.856673	2.057724	-3.094176	-3.550513	2.730291	0.000000	-10.000000	-0.891667	36.016666	398.000000	1023.000000	1023.000000	2046.000000
17.080000	-0.001567	-0.925832	2.310132	-2.873357	-3.265646	2.903039	0.000000	-10.000000	-0.883333	35.816669	410.000000	1023.000000	1023.000000	2046.000000
17.100000	-0.000128	-0.075894	2.468030	-2.657280	-3.090941	3.204297	0.000000	-10.000000	-0.883333	35.566669	422.000000	1023.000000	1023.000000	2046.000000
17.120001	0.000541	0.319962	2.473551	-2.491998	-2.963400	3.301809	0.000000	-10.000000	-0.875000	35.633335	434.000000	1023.000000	1023.000000	2046.000000
17.139999	0.001150	0.679427	2.449492	-2.342387	-2.907191	3.479513	0.000000	-10.000000	-0.883333	36.016670	446.000000	1023.000000	1023.000000	2046.000000
17.160000	0.001851	1.093900	2.407792	-2.132521	-2.755244	3.573873	0.000000	-10.000000	-0.891667	36.566669	458.000000	1023.000000	1023.000000	2046.000000
17.180000	0.002587	1.529157	2.511815	-2.043411	-2.803265	3.864017	0.000000	-10.000000	-0.900000	36.950001	470.000000	1023.000000	1023.000000	2046.000000
17.200001	0.003986	2.355470	2.681841	-1.765470	-2.600775	4.039875	0.000000	-10.000000	-0.883333	36.966667	482.333344	1023.000000	1023.000000	2046.000000
17.219999	0.005763	3.405655	2.917566	-1.556714	-2.427639	4.472442	0.000000	-10.000000	-0.850000	36.850002	494.666656	1023.000000	1023.000000	2046.000000
17.240000	0.008121	4.799700	3.184079	-1.231400	-2.128856	4.975876	0.000000	-10.000000	-0.825000	36.466667	507.000000	1023.000000	1023.000000	2046.000000
17.260000	0.009456	5.588474	3.269386	-1.061786	-1.867539	5.248412	0.000000	-10.000000	-0.800000	35.983334	519.000000	1023.000000	1023.000000	2046.000000
17.280001	0.009990	5.904192	3.219252	-1.152556	-1.594615	5.432110	0.000000	-10.000000	-0.775000	35.033333	531.000000	1023.000000	1023.000000	2046.000000
17.299999	0.009015	5.327825	3.012730	-1.317721	-1.670082	5.302897	0.000000	-10.000000	-0.758333	34.366669	543.000000	1023.000000	1023.000000	2046.000000
17.320000	0.007686	4.542538	2.669331	-1.408052	-1.843249	5.124508	0.000000	-10.000000	-0.716667	33.333336	558.500000	1023.000000	1023.000000	2046.000000
17.340000	0.006521	3.854196	2.286367	-1.358975	-2.080459	5.007263	0.000000	-10.000000	-0.683333	32.766670	570.000000	1023.000000	1023.000000	2046.000000
17.360001	0.006266	3.703059	2.119295	-1.267332	-2.254234	5.105330	0.000000	-10.000000	-0.650000	31.933334	581.000000	1023.000000	1023.000000	2046.000000
17.379999	0.006551	3.871623	2.044136	-1.101451	-2.272135	5.201073	0.000000	-10.000000	-0.641667	31.383335	588.000000	1023.000000	1023.000000	2046.000000
17.400000	0.007287	4.306668	2.031787	-0.891877	-2.179074	5.345831	0.000000	-10.000000	-0.633333	31.000000	598.333313	1023.000000	1023.000000	2046.000000
17.420000	0.007981	4.716882	2.049433	-0.640922	-2.121317	5.429688	0.000000	-10.000000	-0.608333	30.600000	608.833313	1023.000000	1023.000000	2046.000000
17.440001	0.008852	5.231813	2.083386	-0.386901	-2.073215	5.608543	0.000000	-10.000000	-0.575000	30.133333	619.166687	1023.000000	1023.000000	2046.000000
17.459999	0.009746	5.760029	2.077245	-0.083938	-1.967127	5.733850	0.000000	-10.000000	-0.533333	29.283333	629.500000	1023.000000	1023.000000	2046.000000
17.480000	0.010536	6.226636	2.138985	0.144699	-1.969130	5.912081	0.000000	-10.000000	-0.475000	28.016666	639.333313	1023.000000	1023.000000	2046.000000
17.500000	0.011378	6.724549	2.174758	0.390633	-1.934308	6.093466	0.000000	-10.000000	-0.416667	26.600000	648.833313	1023.000000	1023.000000	2046.000000
17.520000	0.012119	7.162066	2.299656	0.552957	-1.972267	6.281720	0.000000	-10.000000	-0.350000	24.966667	658.000000	1023.000000	1023.000000	2046.000000
17.540001	0.012891	7.618737	2.326687	0.729804	-1.870177	6.432423	0.000000	-10.000000	-0.275000	23.050001	666.666687	1023.000000	1023.000000	2046.000000
17.559999	0.013712	8.103780	2.523755	0.787038	-1.851036	6.644022	0.000000	-10.000000	-0.225000	20.966667	674.666687	1023.000000	1023.000000	2046.000000
17.580000	0.014495	8.566375	2.655544	0.754301	-1.712241	6.868770	0.000000	-10.000000	-0.133333	17.900002	681.833313	1023.000000	1023.000000	2046.000000
17.600000	0.014922	8.819098	2.786943	0.648188	-1.686795	7.070762	0.000000	-10.000000	-0.075000	14.133334	688.333313	1023.000000	1023.000000	2046.000000
17.620001	0.015141	8.948259	2.958639	0.525801	-1.760144	7.223963	0.000000	-10.000000	-0.008333	9.616667	693.666687	1023.000000	1023.000000	2046.000000
17.639999	0.015126	8.939246	3.050643	0.347083	-1.835536	7.377056	0.000000	-10.000000	0.025000	3.850000	697.666687	1023.000000	1023.000000	2046.000000
17.660000	0.014938	8.828198	3.055564	0.150032	-1.909009	7.531612	0.000000	-10.000000	0.058333	-1.183333	699.833313	1023.000000	1023.000000	2046.000000
17.680000	0.014907	8.809981	3.157848	-0.063951	-2.045801	7.761886	0.000000	-10.000000	0.100000	-6.266667	700.833313	1023.000000	1023.000000	2046.000000
17.700001	0.014427	8.526454	3.152867	-0.351109	-2.138994	7.863691	0.000000	-10.000000	0.108333	-9.250000	701.000000	1023.000000	1023.000000	2046.000000
17.719999	0.013851	8.186139	3.068807	-0.546308	-2.186438	7.850078	0.000000	-10.000000	0.116667	-11.533334	701.000000	1023.000000	1023.000000	2046.000000
17.740000	0.013300	7.860127	3.080363	-0.802575	-2.315642	7.897982	0.000000	-10.000000	0.108333	-12.283334	701.000000	1023.000000	1023.000000	2046.000000
17.760000	0.012821	7.577463	3.129671	-0.967456	-2.335585	7.750834	0.000000	-10.000000	0.116667	-12.600000	701.000000	1023.000000	1023.000000	2046.000000
17.780001	0.012313	7.276961	3.134897	-1.089675	-2.413249	7.644988	0.000000	-10.000000	0.125000	-12.866667	693.500000	1023.000000	1023.000000	2046.000000
17.799999	0.011808	6.978375	3.134366	-1.188402	-2.476779	7.509190	0.000000	-10.000000	0.141667	-13.366667	684.500000	1023.000000	1023.000000	2046.000000
17.820000	0.011427	6.753073	3.091001	-1.225857	-2.560135	7.448064	0.000000	-10.000000	0.175000	-14.216666	674.000000	1023.000000	1023.000000	2046.000000
17.840000	0.011143	6.585236	3.040639	-1.248394	-2.544425	7.337415	0.000000	-10.000000	0.208333	-15.350000	669.333313	1023.000000	1023.000000	2046.000000
17.860001	0.010963	6.479079	3.078375	-1.330088	-2.574872	7.305664	0.000000	-10.000000	0.250000	-16.533333	664.166687	1023.000000	1023.000000	2046.000000
17.879999	0.010722	6.336404	3.101907	-1.356970	-2.586926	7.178392	0.000000	-10.000000	0.266667	-17.533335	658.500000	1023.000000	1023.000000	2046.000000
17.900000	0.010731	6.341884	3.179821	-1.408215	-2.524814	7.095092	0.000000	-10.000000	0.283333	-18.333334	652.500000	1023.000000	1023.000000	2046.000000
17.920000	0.010592	6.259758	3.246490	-1.400051	-2.521440	6.934760	0.000000	-10.000000	0.308333	-19.000000	646.500000	1023.000000	1023.000000	2046.000000
17.940001	0.010593	6.260498	3.358771	-1.442228	-2.497016	6.840971	0.000000	-10.000000	0.341667	-19.500000	640.166687	1023.000000	1023.000000	2046.000000
17.959999	0.010390	6.140272	3.389447	-1.446007	-2.474808	6.671640	0.000000	-10.000000	0.358333	-19.850000	633.833313	1023.000000	1023.000000	2046.000000
17.980000	0.010320	6.099281	3.491310	-1.501467	-2.475694	6.585132	0.000000	-10.000000	0.358333	-20.116667	627.166687	1023.000000	1023.000000	2046.000000
18.000000	0.009947	5.878881	3.478713	-1.535749	-2.421334	6.357251	0.000000	-10.000000	0.358333	-20.300001	620.500000	1023.000000	1023.000000	2046.000000
18.020000	0.009691	5.727528	3.512791	-1.605705	-2.392118	6.212560	0.000000	-10.000000	0.375000	-20.716667	613.666687	1023.000000	1023.000000	2046.000000
18.040001	0.009135	5.398919	3.492821	-1.647796	-2.429550	5.983445	0.000000	-10.000000	0.391667	-21.000000	606.833313	1023.000000	1023.000000	2046.000000
18.059999	0.008700	5.141595	3.534931	-1.745362	-2.484222	5.836248	0.000000	-10.000000	0.400000	-21.666668	599.833313	1023.000000	1023.000000	2046.000000
18.080000	0.007983	4.718170	3.483297	-1.846739	-2.489223	5.570835	0.000000	-10.000000	0.408333	-22.266666	592.500000	1023.000000	1023.000000	2046.000000
18.100000	0.007356	4.347498	3.513757	-1.938797	-2.571744	5.344283	0.000000	-10.000000	0.433333	-23.250000	584.833313	1023.000000	1023.000000	2046.000000
18.120001	0.006597	3.899091	3.489708	-2.019240	-2.603839	5.032462	0.000000	-10.000000	0.475000	-24.233334	577.000000	1023.000000	1023.000000	2046.000000
18.139999	0.005997	3.544100	3.473959	-2.094004	-2.622052	4.786197	0.000000	-10.000000	0.516667	-25.383333	569.000000	1023.000000	1023.000000	2046.000000
18.160000	0.005156	3.047148	3.316027	-2.135783	-2.658258	4.525162	0.000000	-10.000000	0.575000	-26.450001	560.666687	1023.000000	1023.000000	2046.000000
18.180000	0.004219	2.493648	3.186204	-2.165345	-2.805775	4.278563	0.000000	-10.000000	0.616667	-27.383333	552.000000	1023.000000	1023.000000	2046.000000
18.200001	0.003318	1.960881	3.075472	-2.231719	-2.919949	4.037076	0.000000	-10.000000	0.650000	-28.133333	542.833313	1023.000000	1023.000000	2046.000000
18.219999	0.002071	1.224119	3.032166	-2.348662	-3.126135	3.666750	0.000000	-10.000000	0.666667	-28.783335	533.333313	1023.000000	1023.000000	2046.000000
18.240000	0.001138	0.672309	2.939258	-2.420008	-3.183145	3.336203	0.000000	-10.000000	0.716667	-29.383335	523.833313	1023.000000	1023.000000	2046.000000
18.260000	0.000519	0.306543	2.913548	-2.471996	-3.223908	3.088900	0.000000	-10.000000	0.758333	-30.183334	514.000000	1023.000000	1023.000000	2046.000000
18.280001	-0.000366	-0.216413	2.675552	-2.534071	-3.183149	2.825255	0.000000	-10.000000	0.791667	-31.166668	504.000000	1023.000000	1023.000000	2046.000000
18.299999	-0.002055	-1.214437	2.509239	-2.816215	-3.286815	2.379353	0.000000	-10.000000	0.791667	-31.950001	493.500000	1023.000000	1023.000000	2046.000000
18.320000	-0.004581	-2.707270	2.240833	-3.326059	-3.518340	1.896296	0.000000	-10.000000	0.816667	-32.416668	482.833344	1023.000000	1023.000000	2046.000000
18.340000	-0.007816	-4.619456	1.769013	-3.731317	-3.944522	1.287369	0.000000	-10.000000	0.816667	-32.350002	472.000000	1023.000000	1023.000000	2046.000000
18.360001	-0.011232	-6.638211	1.156381	-3.935751	-4.424414	0.565573	0.000000	-10.000000	0.816667	-32.216667	461.166656	1023.000000	1023.000000	2046.000000
18.379999	-0.014278	-8.438029	0.533520	-3.969381	-4.972875	-0.029293	0.000000	-10.000000	0.808333	-32.016666	450.333344	1023.000000	1023.000000	2046.000000
18.400000	-0.016610	-9.816691	0.025852	-3.864431	-5.428289	-0.549823	0.000000	-10.000000	0.808333	-32.083332	439.666656	1023.000000	1023.000000	2046.000000
18.420000	-0.018037	-10.659838	-0.307325	-3.733743	-5.782829	-0.835941	0.000000	-10.000000	0.816667	-32.216667	429.000000	1023.000000	1023.000000	2046.000000
18.440001	-0.019221	-11.359608	-0.624134	-3.593148	-6.023627	-1.118699	0.000000	-10.000000	0.808333	-32.350002	418.333344	1023.000000	1023.000000	2046.000000
18.459999	-0.020220	-11.950107	-0.906638	-3.468621	-6.197114	-1.377735	0.000000	-10.000000	0.825000	-32.566669	407.500000	1023.000000	1023.000000	2046.000000
18.480000	-0.021235	-12.549659	-1.144671	-3.379781	-6.380173	-1.645035	0.000000	-10.000000	0.825000	-32.700001	396.500000	1023.000000	1023.000000	2046.000000
18.500000	-0.022176	-13.105971	-1.397678	-3.328083	-6.556395	-1.823816	0.000000	-10.000000	0.825000	-32.799999	385.666656	1023.000000	1023.000000	2046.000000
18.520000	-0.023284	-13.760995	-1.577573	-3.336548	-6.817704	-2.029171	0.000000	-10.000000	0.816667	-32.816666	374.833344	1023.000000	1023.000000	2046.000000
18.540001	-0.024199	-14.301867	-1.766177	-3.346115	-6.951508	-2.238068	0.000000	-10.000000	0.825000	-32.966667	364.000000	1023.000000	1023.000000	2046.000000
18.559999	-0.025063	-14.812321	-1.887581	-3.370039	-7.182389	-2.372311	0.000000	-10.000000	0.833333	-33.049999	353.000000	1023.000000	1023.000000	2046.000000
18.580000	-0.026020	-15.377917	-2.068591	-3.415621	-7.308015	-2.585691	0.000000	-10.000000	0.841667	-33.133335	342.000000	1023.000000	1023.000000	2046.000000
18.600000	-0.026596	-15.718147	-2.059270	-3.516241	-7.508191	-2.634445	0.000000	-10.000000	0.841667	-33.016666	330.833344	1023.000000	1023.000000	2046.000000
18.620001	-0.027252	-16.105907	-2.081279	-3.754625	-7.594531	-2.675473	0.000000	-10.000000	0.866667	-33.266666	319.666656	1023.000000	1023.000000	2046.000000
18.639999	-0.027896	-16.486670	-2.026935	-4.123808	-7.702632	-2.633295	0.000000	-10.000000	0.866667	-33.350002	308.500000	1023.000000	1023.000000	2046.000000
18.660000	-0.028970	-17.121382	-1.980252	-4.568921	-7.843356	-2.728853	0.000000	-10.000000	0.875000	-33.683334	297.333344	1023.000000	1023.000000	2046.000000
18.680000	-0.029793	-17.607908	-1.879705	-4.983194	-7.973737	-2.771273	0.000000	-10.000000	0.850000	-33.383335	286.166656	1023.000000	1023.000000	2046.000000
18.700001	-0.031030	-18.338953	-1.970526	-5.392486	-8.020481	-2.955460	0.000000	-10.000000	0.841667	-33.266666	275.000000	1023.000000	1023.000000	2046.000000
18.719999	-0.032053	-18.943098	-1.969527	-5.794688	-8.127720	-3.051163	0.000000	-10.000000	0.816667	-32.733334	264.000000	1023.000000	1023.000000	2046.000000
18.740000	-0.033226	-19.636433	-2.006448	-6.228498	-8.195151	-3.206336	0.000000	-10.000000	0.791667	-32.450001	253.166672	1023.000000	1023.000000	2046.000000
18.760000	-0.034455	-20.363115	-2.093391	-6.541669	-8.346107	-3.381949	0.000000	-10.000000	0.775000	-31.883333	242.333328	1023.000000	1023.000000	2046.000000
18.780001	-0.035760	-21.134142	-2.158712	-6.850458	-8.443292	-3.681681	0.000000	-10.000000	0.758333	-31.183334	231.833328	1023.000000	1023.000000	2046.000000
18.799999	-0.036975	-21.852459	-2.149347	-7.093944	-8.683443	-3.925724	0.000000	-10.000000	0.741667	-30.466667	221.500000	1023.000000	1023.000000	2046.000000
18.820000	-0.038115	-22.525961	-2.241016	-7.254542	-8.874611	-4.155791	0.000000	-10.000000	0.700000	-29.650002	211.500000	1023.000000	1023.000000	2046.000000
18.840000	-0.039069	-23.089821	-2.309859	-7.392601	-9.109799	-4.277563	0.000000	-10.000000	0.666667	-29.133333	201.500000	1023.000000	1023.000000	2046.000000
18.860001	-0.040012	-23.647230	-2.438832	-7.504299	-9.293921	-4.410178	0.000000	-10.000000	0.641667	-28.650000	191.500000	1023.000000	1023.000000	2046.000000
18.879999	-0.040704	-24.056360	-2.575701	-7.557801	-9.461132	-4.461728	0.000000	-10.000000	0.641667	-28.400000	181.833328	1023.000000	1023.000000	2046.000000
18.900000	-0.041471	-24.509344	-2.668816	-7.592765	-9.633090	-4.614673	0.000000	-10.000000	0.641667	-28.166668	172.333328	1023.000000	1023.000000	2046.000000
18.920000	-0.041949	-24.791985	-2.730313	-7.629075	-9.786649	-4.645947	0.000000	-10.000000	0.633333	-27.950001	163.000000	1023.000000	1023.000000	2046.000000
18.940001	-0.042556	-25.150667	-2.925952	-7.628153	-9.902907	-4.693656	0.000000	-10.000000	0.608333	-27.533335	153.666672	1023.000000	1023.000000	2046.000000
18.959999	-0.043013	-25.420765	-2.957749	-7.648092	-10.038131	-4.776793	0.000000	-10.000000	0.566667	-27.083334	144.500000	1023.000000	1023.000000	2046.000000
18.980000	-0.043579	-25.755035	-3.083473	-7.640555	-10.147994	-4.883012	0.000000	-10.000000	0.541667	-26.716667	138.500000	1023.000000	1023.000000	2046.000000
19.000000	-0.043957	-25.978609	-3.167048	-7.629534	-10.324921	-4.857106	0.000000	-10.000000	0.525000	-26.316668	129.666672	1023.000000	1023.000000	2046.000000
19.020000	-0.044417	-26.250412	-3.248807	-7.588922	-10.389934	-5.022748	0.000000	-10.000000	0.516667	-25.850000	120.833336	1023.000000	1023.000000	2046.000000
19.040001	-0.045188	-26.706039	-3.458163	-7.691864	-10.378583	-5.177430	0.000000	-10.000000	0.508333	-25.283333	109.333336	1023.000000	1023.000000	2046.000000
19.059999	-0.045660	-26.985327	-3.613667	-7.624051	-10.590852	-5.156757	0.000000	-10.000000	0.491667	-24.716667	101.000000	1023.000000	1023.000000	2046.000000
19.080000	-0.046049	-27.214691	-3.733062	-7.576099	-10.736897	-5.168633	0.000000	-10.000000	0.466667	-23.916668	93.000000	1023.000000	1023.000000	2046.000000
19.100000	-0.046685	-27.590750	-3.885760	-7.586807	-10.874701	-5.243483	0.000000	-10.000000	0.441667	-23.250000	85.000000	1023.000000	1023.000000	2046.000000
19.120001	-0.047153	-27.867579	-3.955760	-7.592474	-11.089433	-5.229912	0.000000	-10.000000	0.416667	-22.666668	77.000000	1023.000000	1023.000000	2046.000000
19.139999	-0.047713	-28.198349	-4.157478	-7.581152	-11.158293	-5.301426	0.000000	-10.000000	0.408333	-22.350000	69.333336	1023.000000	1023.000000	2046.000000
19.160000	-0.048153	-28.458500	-4.280944	-7.567614	-11.311552	-5.298389	0.000000	-10.000000	0.391667	-21.750000	61.833332	1023.000000	1023.000000	2046.000000
19.180000	-0.048685	-28.772623	-4.435707	-7.573916	-11.384162	-5.378838	0.000000	-10.000000	0.383333	-21.400000	54.666668	1023.000000	1023.000000	2046.000000
19.200001	-0.049207	-29.081551	-4.534201	-7.556701	-11.578040	-5.412608	0.000000	-10.000000	0.375000	-20.933334	47.500000	1023.000000	1023.000000	2046.000000
19.219999	-0.049494	-29.251131	-4.642633	-7.501065	-11.611298	-5.496134	0.000000	-10.000000	0.366667	-20.650000	40.500000	1023.000000	1023.000000	2046.000000
19.240000	-0.049904	-29.493076	-4.758166	-7.482150	-11.767055	-5.485706	0.000000	-10.000000	0.358333	-20.016666	33.666668	1023.000000	1023.000000	2046.000000
19.260000	-0.050580	-29.893024	-4.999791	-7.436693	-11.897620	-5.558921	0.000000	-10.000000	0.333333	-19.500000	27.000000	1023.000000	1023.000000	2046.000000
19.280001	-0.051282	-30.307602	-5.197962	-7.373454	-12.179527	-5.556658	0.000000	-10.000000	0.300000	-18.700001	20.666666	1023.000000	1023.000000	2046.000000
19.299999	-0.052282	-30.898441	-5.436116	-7.414910	-12.455143	-5.592272	0.000000	-10.000000	0.266667	-18.150000	14.500000	1023.000000	1023.000000	2046.000000
19.320000	-0.053020	-31.334772	-5.643253	-7.281022	-12.606093	-5.804404	0.000000	-10.000000	0.250000	-17.433334	8.500000	1023.000000	1023.000000	2046.000000
19.340000	-0.053448	-31.587805	-5.830226	-7.200612	-12.685034	-5.871933	0.000000	-10.000000	0.233333	-16.883333	2.833333	1023.000000	1023.000000	2046.000000
19.360001	-0.053469	-31.600372	-5.958252	-7.009567	-12.770878	-5.861676	0.000000	-10.000000	0.225000	-16.266666	-2.500000	1023.000000	1023.000000	2046.000000
19.379999	-0.053599	-31.677279	-6.046949	-6.978930	-12.803974	-5.847424	0.000000	-10.000000	0.208333	-15.750000	-7.666667	1023.000000	1023.000000	2046.000000
19.400000	-0.054136	-31.994308	-6.132546	-7.134994	-12.826841	-5.899927	0.000000	-10.000000	0.200000	-15.066667	-12.833333	1023.000000	1023.000000	2046.000000
19.420000	-0.055272	-32.665833	-6.337226	-7.387917	-12.940306	-6.000385	0.000000	-10.000000	0.150000	-13.633333	-18.000000	1023.000000	1023.000000	2046.000000
19.440001	-0.056771	-33.551632	-6.574874	-7.560013	-13.234781	-6.181963	0.000000	-10.000000	0.108333	-11.433333	-22.666666	1023.000000	1023.000000	2046.000000
19.459999	-0.058489	-34.566708	-7.086373	-7.529820	-13.482543	-6.467971	0.000000	-10.000000	0.066667	-8.600000	-26.500000	1023.000000	1023.000000	2046.000000
19.480000	-0.059733	-35.302460	-7.512817	-7.323569	-13.794111	-6.671962	0.000000	-10.000000	0.041667	-5.783334	-29.333334	1023.000000	1023.000000	2046.000000
19.500000	-0.060579	-35.802086	-7.952511	-7.023356	-14.005922	-6.820297	0.000000	-10.000000	0.016667	-2.566667	-31.000000	1023.000000	1023.000000	2046.000000
19.520000	-0.060533	-35.774883	-8.103602	-6.707737	-14.164528	-6.799015	0.000000	-10.000000	-0.008333	0.533333	-31.833334	1023.000000	1023.000000	2046.000000
19.540001	-0.060269	-35.618973	-8.311024	-6.389934	-14.139242	-6.778774	0.000000	-10.000000	-0.033333	3.983333	-32.000000	1023.000000	1023.000000	2046.000000
19.559999	-0.059644	-35.249798	-8.366209	-6.108922	-14.127604	-6.647063	0.000000	-10.000000	-0.058333	7.416667	-32.000000	1023.000000	1023.000000	2046.000000
19.580000	-0.059106	-34.931805	-8.379615	-5.918449	-14.074056	-6.559682	0.000000	-10.000000	-0.100000	10.800000	-32.000000	1023.000000	1023.000000	2046.000000
19.600000	-0.058263	-34.433140	-8.439470	-5.718490	-13.860784	-6.414394	0.000000	-10.000000	-0.141667	13.800000	-32.000000	1023.000000	1023.000000	2046.000000
19.620001	-0.057557	-34.016109	-8.278811	-5.611032	-13.831765	-6.294500	0.000000	-10.000000	-0.200000	16.000000	-32.000000	1023.000000	1023.000000	2046.000000
19.639999	-0.056595	-33.447475	-8.203916	-5.486656	-13.604062	-6.152842	0.000000	-10.000000	-0.233333	17.383333	-32.000000	1023.000000	1023.000000	2046.000000
19.660000	-0.055636	-32.881123	-8.048714	-5.379045	-13.395087	-6.058276	0.000000	-10.000000	-0.275000	19.416668	-12.500000	1023.000000	1023.000000	2046.000000
19.680000	-0.054332	-32.110485	-7.744248	-5.354403	-13.196394	-5.815441	0.000000	-10.000000	-0.341667	21.433334	9.500000	1023.000000	1023.000000	2046.000000
19.700001	-0.053049	-31.351870	-7.400514	-5.427387	-12.918353	-5.605614	0.000000	-10.000000	-0.408333	24.000000	34.000000	1023.000000	1023.000000	2046.000000
19.719999	-0.051495	-30.433502	-6.959925	-5.628953	-12.629260	-5.215364	0.000000	-10.000000	-0.458333	25.566668	41.833332	1023.000000	1023.000000	2046.000000
19.740000	-0.050230	-29.686037	-6.524842	-5.893107	-12.246820	-5.021268	0.000000	-10.000000	-0.500000	26.750000	50.000000	1023.000000	1023.000000	2046.000000
19.760000	-0.048945	-28.926537	-6.134959	-6.164723	-11.913074	-4.713781	0.000000	-10.000000	-0.541667	27.383335	55.666668	1023.000000	1023.000000	2046.000000
19.780001	-0.047723	-28.204361	-5.671261	-6.402555	-11.579512	-4.551033	0.000000	-10.000000	-0.575000	28.316668	64.833336	1023.000000	1023.000000	2046.000000
19.799999	-0.046737	-27.621561	-5.312910	-6.667012	-11.239921	-4.401719	0.000000	-10.000000	-0.591667	29.200001	74.500000	1023.000000	1023.000000	2046.000000
19.820000	-0.045672	-26.992002	-4.891675	-6.867905	-10.964758	-4.267666	0.000000	-10.000000	-0.608333	30.366667	87.500000	1023.000000	1023.000000	2046.000000
19.840000	-0.044708	-26.422705	-4.617306	-7.024400	-10.683583	-4.097414	0.000000	-10.000000	-0.625000	30.766668	94.166664	1023.000000	1023.000000	2046.000000
19.860001	-0.043825	-25.900690	-4.362508	-7.120288	-10.441120	-3.976774	0.000000	-10.000000	-0.675000	31.933334	104.333336	1023.000000	1023.000000	2046.000000
19.879999	-0.042872	-25.337330	-4.170375	-7.194810	-10.113751	-3.858393	0.000000	-10.000000	-0.741667	32.766666	114.833336	1023.000000	1023.000000	2046.000000
19.900000	-0.041832	-24.722607	-3.910196	-7.176610	-9.913329	-3.722472	0.000000	-10.000000	-0.800000	33.883335	129.000000	1023.000000	1023.000000	2046.000000
19.920000	-0.040556	-23.968651	-3.736153	-7.053272	-9.553354	-3.625870	0.000000	-10.000000	-0.825000	34.283333	140.166672	1023.000000	1023.000000	2046.000000
19.940001	-0.039169	-23.148890	-3.439621	-6.962483	-9.370821	-3.375965	0.000000	-10.000000	-0.833333	35.150002	151.500000	1023.000000	1023.000000	2046.000000
19.959999	-0.037797	-22.337790	-3.161173	-6.811437	-9.145455	-3.219723	0.000000	-10.000000	-0.850000	35.583336	163.166672	1023.000000	1023.000000	2046.000000
19.980000	-0.036185	-21.385185	-2.874337	-6.675926	-8.920412	-2.914511	0.000000	-10.000000	-0.850000	35.850002	171.000000	1023.000000	1023.000000	2046.000000
20.000000	-0.034548	-20.418018	-2.629334	-6.535505	-8.612964	-2.640215	0.000000	-10.000000	-0.850000	35.633335	183.000000	1023.000000	1023.000000	2046.000000
20.020000	-0.032848	-19.413086	-2.333780	-6.378234	-8.321786	-2.379286	0.000000	-10.000000	-0.833333	35.516666	194.666672	1023.000000	1023.000000	2046.000000
20.040001	-0.031148	-18.408628	-2.092075	-6.202952	-7.985298	-2.128304	0.000000	-10.000000	-0.816667	35.200001	210.333328	1023.000000	1023.000000	2046.000000
20.059999	-0.029205	-17.260399	-1.731381	-6.010482	-7.662348	-1.856189	0.000000	-10.000000	-0.800000	34.950001	218.000000	1023.000000	1023.000000	2046.000000
20.080000	-0.027367	-16.173801	-1.428690	-5.814573	-7.338186	-1.592353	0.000000	-10.000000	-0.800000	34.816666	229.833328	1023.000000	1023.000000	2046.000000
20.100000	-0.025513	-15.078305	-1.089026	-5.598512	-7.072320	-1.318447	0.000000	-10.000000	-0.800000	34.883335	237.666672	1023.000000	1023.000000	2046.000000
20.120001	-0.023670	-13.989099	-0.820813	-5.428600	-6.748495	-0.991190	0.000000	-10.000000	-0.800000	34.933334	253.166672	1023.000000	1023.000000	2046.000000
20.139999	-0.021857	-12.917602	-0.518693	-5.220988	-6.495759	-0.682162	0.000000	-10.000000	-0.808333	34.950001	264.666656	1023.000000	1023.000000	2046.000000
20.160000	-0.020077	-11.865376	-0.243371	-5.029874	-6.207496	-0.384635	0.000000	-10.000000	-0.816667	34.983334	280.166656	1023.000000	1023.000000	2046.000000
20.180000	-0.018230	-10.774036	-0.016321	-4.812495	-5.910491	-0.034729	0.000000	-10.000000	-0.816667	35.150002	291.833344	1023.000000	1023.000000	2046.000000
20.200001	-0.016408	-9.696970	0.205008	-4.577909	-5.575826	0.251757	0.000000	-10.000000	-0.808333	35.116669	303.500000	1023.000000	1023.000000	2046.000000
20.219999	-0.014748	-8.716353	0.450576	-4.383417	-5.338584	0.555072	0.000000	-10.000000	-0.800000	34.983334	315.166656	1023.000000	1023.000000	2046.000000
20.240000	-0.012914	-7.632389	0.482368	-4.153901	-4.883114	0.922258	0.000000	-10.000000	-0.800000	34.733334	323.000000	1023.000000	1023.000000	2046.000000
20.260000	-0.011354	-6.710186	1.014351	-4.038073	-4.875873	1.189408	0.000000	-10.000000	-0.816667	35.100002	334.666656	1023.000000	1023.000000	2046.000000
20.280001	-0.009589	-5.666901	1.250708	-3.783456	-4.530073	1.395920	0.000000	-10.000000	-0.833333	35.299999	346.333344	1023.000000	1023.000000	2046.000000
20.299999	-0.007963	-4.706072	1.497557	-3.628219	-4.271773	1.696363	0.000000	-10.000000	-0.850000	35.500000	358.000000	1023.000000	1023.000000	2046.000000
20.320000	-0.006611	-3.907129	1.632361	-3.397510	-3.982835	1.840855	0.000000	-10.000000	-0.850000	35.349998	370.000000	1023.000000	1023.000000	2046.000000
20.340000	-0.005715	-3.377638	1.769416	-3.262101	-3.907273	2.022320	0.000000	-10.000000	-0.850000	35.533333	382.000000	1023.000000	1023.000000	2046.000000
20.360001	-0.005220	-3.084792	1.732218	-3.135499	-3.800783	2.119272	0.000000	-10.000000	-0.841667	35.916668	397.666656	1023.000000	1023.000000	2046.000000
20.379999	-0.004541	-2.683896	1.747296	-2.952321	-3.765602	2.286730	0.000000	-10.000000	-0.858333	36.016666	409.500000	1023.000000	1023.000000	2046.000000
20.400000	-0.003867	-2.285240	1.789301	-2.863671	-3.730315	2.519445	0.000000	-10.000000	-0.883333	36.316669	421.500000	1023.000000	1023.000000	2046.000000
20.420000	-0.002489	-1.470708	2.005643	-2.671714	-3.595153	2.790516	0.000000	-10.000000	-0.916667	36.416668	429.833344	1023.000000	1023.000000	2046.000000
20.440001	-0.000625	-0.369179	2.229453	-2.424970	-3.365856	3.192195	0.000000	-10.000000	-0.891667	36.650002	442.000000	1023.000000	1023.000000	2046.000000
20.459999	0.001547	0.914398	2.382498	-2.133533	-3.010960	3.676392	0.000000	-10.000000	-0.850000	36.466667	454.000000	1023.000000	1023.000000	2046.000000
20.480000	0.002756	1.628735	2.493881	-2.011218	-2.804872	3.950943	0.000000	-10.000000	-0.825000	36.200001	470.000000	1023.000000	1023.000000	2046.000000
20.500000	0.002958	1.748057	2.408161	-2.103333	-2.644436	4.087665	0.000000	-10.000000	-0.833333	35.983334	478.000000	1023.000000	1023.000000	2046.000000
20.520000	0.002131	1.259611	2.253016	-2.272973	-2.710740	3.990308	0.000000	-10.000000	-0.800000	35.200001	490.000000	1023.000000	1023.000000	2046.000000
20.540001	0.000635	0.375177	1.888760	-2.379076	-2.905941	3.771433	0.000000	-10.000000	-0.733333	34.416668	502.000000	1023.000000	1023.000000	2046.000000
20.559999	-0.000306	-0.181008	1.571945	-2.295054	-3.160702	3.702803	0.000000	-10.000000	-0.666667	33.633331	514.000000	1023.000000	1023.000000	2046.000000
20.580000	-0.000663	-0.391634	1.309382	-2.220698	-3.270743	3.790425	0.000000	-10.000000	-0.641667	33.150002	521.666687	1023.000000	1023.000000	2046.000000
20.600000	-0.000179	-0.105712	1.273341	-1.999865	-3.304909	3.925720	0.000000	-10.000000	-0.650000	32.683334	529.000000	1023.000000	1023.000000	2046.000000
20.620001	0.000572	0.338073	1.226813	-1.798028	-3.114587	4.023874	0.000000	-10.000000	-0.633333	32.383335	540.000000	1023.000000	1023.000000	2046.000000
20.639999	0.001456	0.860771	1.318354	-1.554238	-3.102759	4.199415	0.000000	-10.000000	-0.616667	32.183334	550.833313	1023.000000	1023.000000	2046.000000
20.660000	0.002127	1.257126	1.282161	-1.339007	-2.996274	4.310246	0.000000	-10.000000	-0.550000	31.366667	565.000000	1023.000000	1023.000000	2046.000000
20.680000	0.003032	1.792034	1.322975	-1.056064	-2.966806	4.491930	0.000000	-10.000000	-0.500000	29.983334	578.833313	1023.000000	1023.000000	2046.000000
20.700001	0.003863	2.283041	1.389471	-0.828054	-2.893346	4.614971	0.000000	-10.000000	-0.458333	28.900000	589.166687	1023.000000	1023.000000	2046.000000
20.719999	0.004581	2.707389	1.525355	-0.658824	-2.957132	4.797991	0.000000	-10.000000	-0.450000	28.133333	595.833313	1023.000000	1023.000000	2046.000000
20.740000	0.005362	3.168681	1.523629	-0.469861	-2.797582	4.912497	0.000000	-10.000000	-0.391667	26.600000	605.333313	1023.000000	1023.000000	2046.000000
20.760000	0.006208	3.668744	1.747469	-0.372286	-2.840202	5.133763	0.000000	-10.000000	-0.308333	24.350000	617.500000	1023.000000	1023.000000	2046.000000
20.780001	0.007068	4.177338	1.791368	-0.250895	-2.576966	5.213831	0.000000	-10.000000	-0.225000	22.466667	626.333313	1023.000000	1023.000000	2046.000000
20.799999	0.007744	4.576715	2.055777	-0.335779	-2.626160	5.482877	0.000000	-10.000000	-0.141667	19.466667	633.833313	1023.000000	1023.000000	2046.000000
20.820000	0.008459	4.999435	2.230932	-0.403896	-2.475927	5.648326	0.000000	-10.000000	-0.083333	17.183334	638.666687	1023.000000	1023.000000	2046.000000
20.840000	0.008855	5.233226	2.524392	-0.619483	-2.486697	5.815014	0.000000	-10.000000	-0.016667	13.800000	645.500000	1023.000000	1023.000000	2046.000000
20.860001	0.009197	5.435607	2.669969	-0.800215	-2.343562	5.909416	0.000000	-10.000000	-0.008333	11.500000	649.000000	1023.000000	1023.000000	2046.000000
20.879999	0.009380	5.543317	2.903120	-1.036047	-2.247578	5.923821	0.000000	-10.000000	0.016667	5.616667	654.166687	1023.000000	1023.000000	2046.000000
20.900000	0.009297	5.494706	3.066480	-1.382534	-2.179765	5.990525	0.000000	-10.000000	0.033333	0.833333	657.333313	1023.000000	1023.000000	2046.000000
20.920000	0.009165	5.416773	3.194300	-1.637859	-2.121567	5.981900	0.000000	-10.000000	0.050000	-2.966667	659.000000	1023.000000	1023.000000	2046.000000
20.940001	0.008801	5.201595	3.294914	-1.875668	-2.098029	5.880378	0.000000	-10.000000	0.066667	-3.950000	659.000000	1023.000000	1023.000000	2046.000000
20.959999	0.008324	4.919531	3.342667	-2.093286	-2.025102	5.695253	0.000000	-10.000000	0.083333	-5.733334	659.000000	1023.000000	1023.000000	2046.000000
20.980000	0.007925	4.683856	3.430109	-2.259667	-1.994883	5.508296	0.000000	-10.000000	0.100000	-7.783334	659.000000	1023.000000	1023.000000	2046.000000
21.000000	0.007517	4.442633	3.549598	-2.391889	-2.051002	5.335926	0.000000	-10.000000	0.100000	-9.450000	659.000000	1023.000000	1023.000000	2046.000000
21.020000	0.007349	4.343320	3.529040	-2.437900	-2.001413	5.253594	0.000000	-10.000000	0.100000	-10.483334	659.000000	1023.000000	1023.000000	2046.000000
21.040001	0.007246	4.282382	3.545607	-2.407344	-2.034573	5.178692	0.000000	-10.000000	0.108333	-11.316667	659.000000	1023.000000	1023.000000	2046.000000
21.059999	0.007125	4.210794	3.479666	-2.399107	-2.020009	5.150244	0.000000	-10.000000	0.125000	-12.083333	652.000000	1023.000000	1023.000000	2046.000000
21.080000	0.007061	4.173213	3.567598	-2.429075	-2.051633	5.086324	0.000000	-10.000000	0.150000	-13.200000	642.000000	1023.000000	1023.000000	2046.000000
21.100000	0.007102	4.197271	3.611334	-2.419560	-2.013011	5.018509	0.000000	-10.000000	0.166667	-14.033334	632.000000	1023.000000	1023.000000	2046.000000
21.120001	0.007086	4.188103	3.720055	-2.375259	-2.068473	4.911779	0.000000	-10.000000	0.200000	-14.700000	627.333313	1023.000000	1023.000000	2046.000000
21.139999	0.007070	4.178266	3.770540	-2.417785	-2.015712	4.841222	0.000000	-10.000000	0.216667	-15.133333	624.000000	1023.000000	1023.000000	2046.000000
21.160000	0.007082	4.185219	3.826879	-2.380990	-2.011517	4.750846	0.000000	-10.000000	0.241667	-15.750000	618.833313	1023.000000	1023.000000	2046.000000
21.180000	0.007042	4.161703	3.915695	-2.399862	-1.993468	4.639337	0.000000	-10.000000	0.241667	-16.450001	613.666687	1023.000000	1023.000000	2046.000000
21.200001	0.006866	4.057681	3.944011	-2.417098	-1.997898	4.528666	0.000000	-10.000000	0.266667	-17.133333	608.166687	1023.000000	1023.000000	2046.000000
21.219999	0.006654	3.932686	3.936600	-2.449287	-1.931208	4.376581	0.000000	-10.000000	0.283333	-17.716667	602.500000	1023.000000	1023.000000	2046.000000
21.240000	0.006453	3.813609	3.974893	-2.479461	-1.929716	4.247893	0.000000	-10.000000	0.308333	-18.383333	596.500000	1023.000000	1023.000000	2046.000000
21.260000	0.006095	3.601979	3.978951	-2.496789	-2.002394	4.122211	0.000000	-10.000000	0.325000	-18.950001	590.333313	1023.000000	1023.000000	2046.000000
21.280001	0.005674	3.353261	3.965911	-2.547331	-2.046979	3.981660	0.000000	-10.000000	0.350000	-19.650000	584.000000	1023.000000	1023.000000	2046.000000
21.299999	0.005211	3.079880	3.991915	-2.601654	-2.161099	3.850718	0.000000	-10.000000	0.358333	-20.216667	577.333313	1023.000000	1023.000000	2046.000000
21.320000	0.004823	2.850449	3.928937	-2.628649	-2.134502	3.684662	0.000000	-10.000000	0.358333	-20.616667	570.500000	1023.000000	1023.000000	2046.000000
21.340000	0.004505	2.662204	3.880701	-2.589519	-2.169820	3.540841	0.000000	-10.000000	0.366667	-20.900002	563.500000	1023.000000	1023.000000	2046.000000
21.360001	0.003883	2.294565	3.667861	-2.594558	-2.214880	3.436141	0.000000	-10.000000	0.383333	-21.350000	556.500000	1023.000000	1023.000000	2046.000000
21.379999	0.003085	1.822973	3.563905	-2.521955	-2.454819	3.235842	0.000000	-10.000000	0.408333	-21.950001	549.333313	1023.000000	1023.000000	2046.000000
21.400000	0.002054	1.213927	3.388428	-2.645727	-2.547000	3.018226	0.000000	-10.000000	0.425000	-22.700001	542.166687	1023.000000	1023.000000	2046.000000
21.420000	0.001059	0.625802	3.382894	-2.752546	-2.759917	2.755371	0.000000	-10.000000	0.491667	-23.816668	534.666687	1023.000000	1023.000000	2046.000000
21.440001	0.000093	0.055167	3.264545	-2.821414	-2.828005	2.440041	0.000000	-10.000000	0.566667	-25.550001	526.833313	1023.000000	1023.000000	2046.000000
21.459999	-0.000459	-0.271052	3.267015	-2.877156	-2.925354	2.264443	0.000000	-10.000000	0.658333	-27.683334	518.333313	1023.000000	1023.000000	2046.000000
21.480000	-0.001814	-1.072207	2.960270	-3.000091	-2.921724	1.889338	0.000000	-10.000000	0.741667	-29.800001	509.166656	1023.000000	1023.000000	2046.000000
21.500000	-0.004055	-2.396505	2.829202	-3.426223	-3.127642	1.328158	0.000000	-10.000000	0.808333	-31.483334	499.166656	1023.000000	1023.000000	2046.000000
21.520000	-0.006781	-4.007867	2.281000	-3.878186	-3.410355	0.999673	0.000000	-10.000000	0.841667	-32.833336	488.500000	1023.000000	1023.000000	2046.000000
21.540001	-0.010133	-5.988784	1.882105	-4.283052	-3.940053	0.352216	0.000000	-10.000000	0.841667	-33.383335	477.500000	1023.000000	1023.000000	2046.000000
21.559999	-0.013437	-7.941520	1.281315	-4.384780	-4.536422	-0.301632	0.000000	-10.000000	0.866667	-33.750000	466.333344	1023.000000	1023.000000	2046.000000
21.580000	-0.016141	-9.539254	0.637100	-4.371837	-5.041575	-0.762942	0.000000	-10.000000	0.891667	-33.850002	455.166656	1023.000000	1023.000000	2046.000000
21.600000	-0.018140	-10.720945	0.155837	-4.199412	-5.474371	-1.202999	0.000000	-10.000000	0.916667	-33.966667	443.833344	1023.000000	1023.000000	2046.000000
21.620001	-0.019415	-11.474526	-0.189331	-4.069112	-5.770208	-1.445875	0.000000	-10.000000	0.916667	-33.816669	432.500000	1023.000000	1023.000000	2046.000000
21.639999	-0.020495	-12.112411	-0.451719	-3.928808	-5.990956	-1.740927	0.000000	-10.000000	0.925000	-33.733334	421.166656	1023.000000	1023.000000	2046.000000
21.660000	-0.021527	-12.722567	-0.751147	-3.799401	-6.186181	-1.985839	0.000000	-10.000000	0.933333	-33.783333	410.000000	1023.000000	1023.000000	2046.000000
21.680000	-0.022568	-13.337673	-0.985138	-3.687757	-6.445922	-2.218856	0.000000	-10.000000	0.941667	-33.916668	398.833344	1023.000000	1023.000000	2046.000000
21.700001	-0.023529	-13.905836	-1.199887	-3.650077	-6.632610	-2.423261	0.000000	-10.000000	0.950000	-34.150002	387.500000	1023.000000	1023.000000	2046.000000
21.719999	-0.024509	-14.484844	-1.363088	-3.682218	-6.901156	-2.538383	0.000000	-10.000000	0.950000	-34.150002	376.000000	1023.000000	1023.000000	2046.000000
21.740000	-0.025410	-15.017493	-1.568669	-3.668666	-7.071499	-2.708659	0.000000	-10.000000	0.950000	-34.616665	364.500000	1023.000000	1023.000000	2046.000000
21.760000	-0.026248	-15.512534	-1.722492	-3.737943	-7.211091	-2.841009	0.000000	-10.000000	0.950000	-34.599998	352.833344	1023.000000	1023.000000	2046.000000
21.780001	-0.027093	-16.012224	-1.845003	-3.776292	-7.396562	-2.994367	0.000000	-10.000000	0.950000	-34.966667	341.333344	1023.000000	1023.000000	2046.000000
21.799999	-0.027616	-16.320858	-1.822406	-3.896673	-7.535576	-3.066204	0.000000	-10.000000	0.941667	-34.733334	329.666656	1023.000000	1023.000000	2046.000000
21.820000	-0.028458	-16.818602	-1.786932	-4.218833	-7.706435	-3.106402	0.000000	-10.000000	0.941667	-34.733334	318.166656	1023.000000	1023.000000	2046.000000
21.840000	-0.029202	-17.258369	-1.742294	-4.619796	-7.811814	-3.084465	0.000000	-10.000000	0.950000	-34.600002	306.500000	1023.000000	1023.000000	2046.000000
21.860001	-0.030225	-17.862898	-1.745517	-5.088927	-7.932317	-3.096138	0.000000	-10.000000	0.958333	-34.549999	295.000000	1023.000000	1023.000000	2046.000000
21.879999	-0.031297	-18.496374	-1.798540	-5.489938	-7.997080	-3.210815	0.000000	-10.000000	0.958333	-34.683334	283.500000	1023.000000	1023.000000	2046.000000
21.900000	-0.032460	-19.183928	-1.835251	-5.904102	-8.109847	-3.334727	0.000000	-10.000000	0.950000	-34.416668	272.000000	1023.000000	1023.000000	2046.000000
21.920000	-0.033633	-19.877291	-1.850081	-6.316733	-8.258866	-3.451610	0.000000	-10.000000	0.933333	-34.333336	260.500000	1023.000000	1023.000000	2046.000000
21.940001	-0.034677	-20.493946	-1.958775	-6.715437	-8.283710	-3.536023	0.000000	-10.000000	0.908333	-33.799999	249.000000	1023.000000	1023.000000	2046.000000
21.959999	-0.035971	-21.258926	-1.968422	-7.005960	-8.516249	-3.768294	0.000000	-10.000000	0.866667	-33.366669	237.666672	1023.000000	1023.000000	2046.000000
21.980000	-0.037164	-21.964163	-2.076790	-7.265330	-8.599799	-4.022243	0.000000	-10.000000	0.825000	-32.450001	226.500000	1023.000000	1023.000000	2046.000000
22.000000	-0.038361	-22.671143	-2.105391	-7.460321	-8.870390	-4.235040	0.000000	-10.000000	0.791667	-31.766668	215.833328	1023.000000	1023.000000	2046.000000
22.020000	-0.039446	-23.312370	-2.249059	-7.630841	-9.004137	-4.428333	0.000000	-10.000000	0.758333	-30.833334	205.166672	1023.000000	1023.000000	2046.000000
22.040001	-0.040504	-23.937939	-2.343725	-7.739510	-9.302280	-4.552423	0.000000	-10.000000	0.725000	-30.233334	194.833328	1023.000000	1023.000000	2046.000000
22.059999	-0.041254	-24.381216	-2.499239	-7.824664	-9.434294	-4.623020	0.000000	-10.000000	0.700000	-29.383333	184.500000	1023.000000	1023.000000	2046.000000
22.080000	-0.041973	-24.805798	-2.630071	-7.854577	-9.624157	-4.696992	0.000000	-10.000000	0.675000	-29.100000	174.833328	1023.000000	1023.000000	2046.000000
22.100000	-0.042648	-25.204817	-2.788306	-7.892467	-9.738267	-4.785777	0.000000	-10.000000	0.666667	-28.683334	165.166672	1023.000000	1023.000000	2046.000000
22.120001	-0.043159	-25.506929	-2.834316	-7.912774	-9.981397	-4.778444	0.000000	-10.000000	0.641667	-28.433334	155.833328	1023.000000	1023.000000	2046.000000
22.139999	-0.043780	-25.873695	-3.020115	-7.914931	-10.038287	-4.900363	0.000000	-10.000000	0.616667	-27.850000	146.333328	1023.000000	1023.000000	2046.000000
22.160000	-0.044239	-26.145082	-3.082505	-7.921276	-10.231107	-4.910195	0.000000	-10.000000	0.575000	-27.100000	137.166672	1023.000000	1023.000000	2046.000000
22.180000	-0.044790	-26.470970	-3.177007	-7.914391	-10.361175	-5.018397	0.000000	-10.000000	0.550000	-26.633333	128.000000	1023.000000	1023.000000	2046.000000
22.200001	-0.045186	-26.704983	-3.309091	-7.897973	-10.451372	-5.046546	0.000000	-10.000000	0.525000	-26.066668	119.000000	1023.000000	1023.000000	2046.000000
22.219999	-0.045679	-26.996143	-3.435965	-7.888037	-10.549439	-5.122703	0.000000	-10.000000	0.516667	-25.700001	110.333336	1023.000000	1023.000000	2046.000000
22.240000	-0.046151	-27.275007	-3.591161	-7.871506	-10.686075	-5.126264	0.000000	-10.000000	0.500000	-25.033335	101.666664	1023.000000	1023.000000	2046.000000
22.260000	-0.046665	-27.578922	-3.696316	-7.838605	-10.832535	-5.211467	0.000000	-10.000000	0.500000	-24.466667	93.333336	1023.000000	1023.000000	2046.000000
22.280001	-0.047050	-27.806843	-3.813041	-7.823416	-10.935943	-5.234443	0.000000	-10.000000	0.483333	-23.850000	85.000000	1023.000000	1023.000000	2046.000000
22.299999	-0.047622	-28.144539	-3.985104	-7.762136	-11.082335	-5.314963	0.000000	-10.000000	0.450000	-23.133333	77.000000	1023.000000	1023.000000	2046.000000
22.320000	-0.048091	-28.421526	-4.167927	-7.778203	-11.167364	-5.308033	0.000000	-10.000000	0.416667	-22.450001	69.333336	1023.000000	1023.000000	2046.000000
22.340000	-0.048478	-28.650221	-4.211980	-7.765426	-11.356153	-5.316662	0.000000	-10.000000	0.391667	-21.633333	61.833332	1023.000000	1023.000000	2046.000000
22.360001	-0.048741	-28.806110	-4.420392	-7.689011	-11.349633	-5.347075	0.000000	-10.000000	0.375000	-21.116667	54.666668	1023.000000	1023.000000	2046.000000
22.379999	-0.049096	-29.015478	-4.475273	-7.644936	-11.539014	-5.356255	0.000000	-10.000000	0.350000	-20.383333	47.500000	1023.000000	1023.000000	2046.000000
22.400000	-0.049498	-29.253250	-4.667874	-7.593482	-11.666839	-5.325055	0.000000	-10.000000	0.325000	-19.833334	40.833332	1023.000000	1023.000000	2046.000000
22.420000	-0.050067	-29.589647	-4.868044	-7.471353	-11.878633	-5.371618	0.000000	-10.000000	0.308333	-19.066668	34.166668	1023.000000	1023.000000	2046.000000
22.440001	-0.050700	-29.963562	-5.092104	-7.396250	-12.086580	-5.388628	0.000000	-10.000000	0.283333	-18.450001	27.833334	1023.000000	1023.000000	2046.000000
22.459999	-0.051459	-30.412186	-5.262951	-7.334484	-12.225509	-5.589241	0.000000	-10.000000	0.258333	-17.866667	21.500000	1023.000000	1023.000000	2046.000000
22.480000	-0.051744	-30.580833	-5.354428	-7.295647	-12.430831	-5.499928	0.000000	-10.000000	0.241667	-17.150000	15.666667	1023.000000	1023.000000	2046.000000
22.500000	-0.051888	-30.665514	-5.587045	-7.089162	-12.410398	-5.578908	0.000000	-10.000000	0.241667	-16.750000	10.000000	1023.000000	1023.000000	2046.000000
22.520000	-0.051997	-30.730129	-5.686312	-7.049801	-12.453909	-5.540107	0.000000	-10.000000	0.250000	-16.383333	4.666667	1023.000000	1023.000000	2046.000000
22.540001	-0.052729	-31.163021	-5.798749	-7.193746	-12.500881	-5.669644	0.000000	-10.000000	0.250000	-16.266666	-0.500000	1023.000000	1023.000000	2046.000000
22.559999	-0.054010	-31.919905	-5.934841	-7.500090	-12.712604	-5.772370	0.000000	-10.000000	0.233333	-15.966667	-5.666667	1023.000000	1023.000000	2046.000000
22.580000	-0.055775	-32.962845	-6.265337	-7.702386	-12.981557	-6.013565	0.000000	-10.000000	0.208333	-15.300000	-10.833333	1023.000000	1023.000000	2046.000000
22.600000	-0.057646	-34.068661	-6.738219	-7.706450	-13.327321	-6.296669	0.000000	-10.000000	0.166667	-14.066667	-16.000000	1023.000000	1023.000000	2046.000000
22.620001	-0.059307	-35.050686	-7.223237	-7.562666	-13.666230	-6.598552	0.000000	-10.000000	0.133333	-12.516666	-20.666666	1023.000000	1023.000000	2046.000000
22.639999	-0.060449	-35.725548	-7.706934	-7.304280	-13.948364	-6.765971	0.000000	-10.000000	0.108333	-11.266666	-25.000000	1023.000000	1023.000000	2046.000000
22.660000	-0.061030	-36.068680	-7.982446	-7.006720	-14.210558	-6.868957	0.000000	-10.000000	0.100000	-10.566667	-28.666666	1023.000000	1023.000000	2046.000000
22.680000	-0.061286	-36.220078	-8.262832	-6.741862	-14.292397	-6.922986	0.000000	-10.000000	0.100000	-10.216667	-32.166668	1023.000000	1023.000000	2046.000000
22.700001	-0.061461	-36.323345	-8.412810	-6.538022	-14.371806	-7.000704	0.000000	-10.000000	0.100000	-9.983334	-35.500000	1023.000000	1023.000000	2046.000000
22.719999	-0.061577	-36.392109	-8.591413	-6.329884	-14.433695	-7.037117	0.000000	-10.000000	0.100000	-9.666667	-38.833332	1023.000000	1023.000000	2046.000000
22.740000	-0.061731	-36.482845	-8.712345	-6.233348	-14.451502	-7.085649	0.000000	-10.000000	0.100000	-9.300000	-42.166668	1023.000000	1023.000000	2046.000000
22.760000	-0.061825	-36.538437	-8.752544	-6.157707	-14.586967	-7.041221	0.000000	-10.000000	0.083333	-8.616667	-45.333332	1023.000000	1023.000000	2046.000000
22.780001	-0.061730	-36.482357	-8.774181	-6.117072	-14.578806	-7.012297	0.000000	-10.000000	0.066667	-7.633333	-48.166668	1023.000000	1023.000000	2046.000000
22.799999	-0.061816	-36.533092	-8.749289	-6.089699	-14.605365	-7.088741	0.000000	-10.000000	0.041667	-6.066667	-50.666668	1023.000000	1023.000000	2046.000000
22.820000	-0.060977	-36.037315	-8.646118	-5.945209	-14.624861	-6.821127	0.000000	-10.000000	0.033333	-3.000000	-52.500000	1023.000000	1023.000000	2046.000000
22.840000	-0.060372	-35.679962	-8.473883	-6.039991	-14.446217	-6.719871	0.000000	-10.000000	0.008333	0.633333	-53.666668	1023.000000	1023.000000	2046.000000
22.860001	-0.059689	-35.276028	-8.258517	-6.249359	-14.371919	-6.396232	0.000000	-10.000000	-0.016667	5.066667	-54.000000	1023.000000	1023.000000	2046.000000
22.879999	-0.059023	-34.882809	-7.961888	-6.537504	-14.201591	-6.181829	0.000000	-10.000000	-0.050000	8.933333	-54.000000	1023.000000	1023.000000	2046.000000
22.900000	-0.058428	-34.530891	-7.724831	-6.814521	-13.999680	-5.991859	0.000000	-10.000000	-0.100000	12.266666	-54.000000	1023.000000	1023.000000	2046.000000
22.920000	-0.057871	-34.201748	-7.423944	-7.147690	-13.789986	-5.840126	0.000000	-10.000000	-0.166667	14.983334	-54.000000	1023.000000	1023.000000	2046.000000
22.940001	-0.057273	-33.848400	-7.193461	-7.394386	-13.519541	-5.741013	0.000000	-10.000000	-0.225000	17.000000	-54.000000	1023.000000	1023.000000	2046.000000
22.959999	-0.056809	-33.574322	-6.884787	-7.674875	-13.334829	-5.679828	0.000000	-10.000000	-0.275000	19.683334	-26.166666	1023.000000	1023.000000	2046.000000
22.980000	-0.056329	-33.290279	-6.666628	-7.905642	-13.135745	-5.582264	0.000000	-10.000000	-0.300000	21.433334	1.666667	1023.000000	1023.000000	2046.000000
23.000000	-0.055663	-32.896576	-6.405678	-8.059240	-12.967190	-5.464469	0.000000	-10.000000	-0.350000	22.900000	32.000000	1023.000000	1023.000000	2046.000000
23.020000	-0.055042	-32.529625	-6.263767	-8.177810	-12.712481	-5.375567	0.000000	-10.000000	-0.400000	24.000000	36.833332	1023.000000	1023.000000	2046.000000
23.040001	-0.054434	-32.170490	-6.046384	-8.227392	-12.530667	-5.366047	0.000000	-10.000000	-0.466667	25.549999	44.500000	1023.000000	1023.000000	2046.000000
23.059999	-0.053402	-31.560741	-5.842380	-8.216086	-12.295638	-5.206637	0.000000	-10.000000	-0.525000	27.316668	52.666668	1023.000000	1023.000000	2046.000000
23.080000	-0.052550	-31.057081	-5.646001	-8.151135	-12.163709	-5.096236	0.000000	-10.000000	-0.591667	28.600000	61.500000	1023.000000	1023.000000	2046.000000
23.100000	-0.051174	-30.243610	-5.391858	-8.073642	-11.906641	-4.871469	0.000000	-10.000000	-0.641667	29.850000	70.833336	1023.000000	1023.000000	2046.000000
23.120001	-0.049906	-29.494530	-5.229067	-7.905235	-11.607754	-4.752474	0.000000	-10.000000	-0.666667	30.866667	80.500000	1023.000000	1023.000000	2046.000000
23.139999	-0.048306	-28.548882	-4.929914	-7.793415	-11.368754	-4.456798	0.000000	-10.000000	-0.675000	31.616667	90.833336	1023.000000	1023.000000	2046.000000
23.160000	-0.046749	-27.628708	-4.632693	-7.641721	-11.135286	-4.219008	0.000000	-10.000000	-0.700000	32.349998	101.333336	1023.000000	1023.000000	2046.000000
23.180000	-0.044992	-26.590130	-4.346923	-7.476604	-10.817647	-3.948956	0.000000	-10.000000	-0.741667	32.833332	112.166664	1023.000000	1023.000000	2046.000000
23.200001	-0.043181	-25.520002	-4.027288	-7.284736	-10.554849	-3.653130	0.000000	-10.000000	-0.758333	33.516666	123.000000	1023.000000	1023.000000	2046.000000
23.219999	-0.041278	-24.395338	-3.758240	-7.083354	-10.189978	-3.363765	0.000000	-10.000000	-0.783333	33.983334	134.000000	1023.000000	1023.000000	2046.000000
23.240000	-0.039354	-23.258057	-3.454895	-6.871661	-9.822494	-3.109008	0.000000	-10.000000	-0.808333	34.866669	145.166672	1023.000000	1023.000000	2046.000000
23.260000	-0.037666	-22.260849	-3.142521	-6.729007	-9.588934	-2.800387	0.000000	-10.000000	-0.841667	35.416668	156.500000	1023.000000	1023.000000	2046.000000
23.280001	-0.035681	-21.087391	-2.867893	-6.457635	-9.199422	-2.562440	0.000000	-10.000000	-0.866667	35.850002	168.166672	1023.000000	1023.000000	2046.000000
23.299999	-0.034036	-20.115501	-2.639214	-6.293017	-8.915556	-2.267713	0.000000	-10.000000	-0.875000	35.850002	180.000000	1023.000000	1023.000000	2046.000000
23.320000	-0.032142	-18.996185	-2.357985	-6.115934	-8.615243	-1.907025	0.000000	-10.000000	-0.891667	36.350002	200.333328	1023.000000	1023.000000	2046.000000
23.340000	-0.030387	-17.958439	-2.107208	-5.913412	-8.303904	-1.633915	0.000000	-10.000000	-0.891667	36.783333	216.666672	1023.000000	1023.000000	2046.000000
23.360001	-0.028568	-16.883734	-1.859160	-5.713695	-8.002974	-1.307906	0.000000	-10.000000	-0.900000	37.200001	229.000000	1023.000000	1023.000000	2046.000000
23.379999	-0.026826	-15.854159	-1.625319	-5.522950	-7.681850	-1.024040	0.000000	-10.000000	-0.883333	37.200001	233.000000	1023.000000	1023.000000	2046.000000
23.400000	-0.025218	-14.903570	-1.399038	-5.347462	-7.373627	-0.783442	0.000000	-10.000000	-0.866667	36.833336	241.166672	1023.000000	1023.000000	2046.000000
23.420000	-0.023419	-13.840595	-1.097482	-5.124862	-7.160144	-0.458108	0.000000	-10.000000	-0.833333	36.483334	253.500000	1023.000000	1023.000000	2046.000000
23.440001	-0.021999	-13.001318	-0.921751	-4.938197	-6.871124	-0.270247	0.000000	-10.000000	-0.841667	36.183334	265.833344	1023.000000	1023.000000	2046.000000
23.459999	-0.020859	-12.327510	-0.810415	-4.770241	-6.693775	-0.053079	0.000000	-10.000000	-0.841667	36.366669	278.000000	1023.000000	1023.000000	2046.000000
23.480000	-0.019955	-11.793582	-0.700878	-4.584455	-6.599887	0.091637	0.000000	-10.000000	-0.866667	36.583332	290.000000	1023.000000	1023.000000	2046.000000
23.500000	-0.018988	-11.222010	-0.723041	-4.440123	-6.347637	0.288792	0.000000	-10.000000	-0.875000	36.850002	302.000000	1023.000000	1023.000000	2046.000000
23.520000	-0.017888	-10.571851	-0.535931	-4.322637	-6.293397	0.580116	0.000000	-10.000000	-0.900000	37.066666	314.333344	1023.000000	1023.000000	2046.000000
23.540001	-0.016428	-9.708805	-0.336869	-4.082611	-6.054783	0.765458	0.000000	-10.000000	-0.900000	37.350002	326.666656	1023.000000	1023.000000	2046.000000
23.559999	-0.014398	-8.508978	-0.027006	-3.835833	-5.834934	1.188796	0.000000	-10.000000	-0.875000	37.100002	339.166656	1023.000000	1023.000000	2046.000000
23.580000	-0.012802	-7.565805	0.084596	-3.681591	-5.523252	1.554441	0.000000	-10.000000	-0.850000	36.483334	351.500000	1023.000000	1023.000000	2046.000000
23.600000	-0.011816	-6.983397	0.187315	-3.693363	-5.259789	1.782440	0.000000	-10.000000	-0.841667	35.766666	363.833344	1023.000000	1023.000000	2046.000000
23.620001	-0.011763	-6.952031	0.121866	-3.860478	-5.048876	1.835457	0.000000	-10.000000	-0.858333	35.433334	376.000000	1023.000000	1023.000000	2046.000000
23.639999	-0.012742	-7.530376	-0.082350	-4.012520	-5.104830	1.669323	0.000000	-10.000000	-0.858333	35.516666	387.833344	1023.000000	1023.000000	2046.000000
23.660000	-0.013716	-8.106326	-0.383481	-3.986392	-5.199750	1.463297	0.000000	-10.000000	-0.833333	35.400002	399.500000	1023.000000	1023.000000	2046.000000
23.680000	-0.014325	-8.466070	-0.715112	-3.872897	-5.333459	1.455398	0.000000	-10.000000	-0.775000	34.816669	411.166656	1023.000000	1023.000000	2046.000000
23.700001	-0.014312	-8.458132	-0.858230	-3.748051	-5.374772	1.522922	0.000000	-10.000000	-0.716667	33.716667	422.833344	1023.000000	1023.000000	2046.000000
23.719999	-0.013620	-8.049221	-0.889733	-3.527669	-5.319751	1.687933	0.000000	-10.000000	-0.691667	32.650002	434.333344	1023.000000	1023.000000	2046.000000
23.740000	-0.012634	-7.466547	-0.852921	-3.285860	-5.102781	1.775015	0.000000	-10.000000	-0.691667	32.316669	445.500000	1023.000000	1023.000000	2046.000000
23.760000	-0.011636	-6.877111	-0.749644	-3.033154	-5.007497	1.913183	0.000000	-10.000000	-0.700000	32.316669	456.333344	1023.000000	1023.000000	2046.000000
23.780001	-0.010435	-6.166921	-0.699177	-2.769039	-4.776422	2.077718	0.000000	-10.000000	-0.700000	32.383335	467.166656	1023.000000	1023.000000	2046.000000
23.799999	-0.009203	-5.438775	-0.566096	-2.475444	-4.650479	2.253244	0.000000	-10.000000	-0.708333	32.233334	477.833344	1023.000000	1023.000000	2046.000000
23.820000	-0.007863	-4.647157	-0.425796	-2.228562	-4.504648	2.511848	0.000000	-10.000000	-0.733333	32.483334	488.666656	1023.000000	1023.000000	2046.000000
23.840000	-0.006487	-3.833719	-0.218967	-1.948867	-4.353002	2.687116	0.000000	-10.000000	-0.733333	32.983334	499.500000	1023.000000	1023.000000	2046.000000
23.860001	-0.005062	-2.991606	0.002850	-1.703972	-4.240605	2.950122	0.000000	-10.000000	-0.708333	33.300003	510.500000	1023.000000	1023.000000	2046.000000
23.879999	-0.003626	-2.143152	0.249783	-1.510633	-4.087836	3.205534	0.000000	-10.000000	-0.683333	33.366669	521.500000	1023.000000	1023.000000	2046.000000
23.900000	-0.002273	-1.343260	0.484106	-1.471313	-3.868233	3.512180	0.000000	-10.000000	-0.658333	32.866669	532.666687	1023.000000	1023.000000	2046.000000
23.920000	-0.000735	-0.434592	0.808939	-1.431668	-3.614525	3.802661	0.000000	-10.000000	-0.650000	32.383335	543.666687	1023.000000	1023.000000	2046.000000
23.940001	0.000415	0.245433	1.140812	-1.511224	-3.422941	4.038785	0.000000	-10.000000	-0.583333	31.283335	554.666687	1023.000000	1023.000000	2046.000000
23.959999	0.001550	0.916219	1.472900	-1.583324	-3.238014	4.264657	0.000000	-10.000000	-0.525000	30.183334	565.166687	1023.000000	1023.000000	2046.000000
23.980000	0.002429	1.435814	1.800878	-1.725151	-3.043759	4.403846	0.000000	-10.000000	-0.458333	28.733334	575.500000	1023.000000	1023.000000	2046.000000
24.000000	0.003593	2.123553	2.161801	-1.850022	-2.811707	4.623481	0.000000	-10.000000	-0.416667	26.983334	585.333313	1023.000000	1023.000000	2046.000000
24.020000	0.004283	2.531084	2.445030	-2.040410	-2.580849	4.707312	0.000000	-10.000000	-0.383333	25.450001	594.833313	1023.000000	1023.000000	2046.000000
24.040001	0.005032	2.973699	2.677088	-2.150173	-2.459909	4.906693	0.000000	-10.000000	-0.350000	24.266666	603.666687	1023.000000	1023.000000	2046.000000
24.059999	0.005476	3.236309	2.840478	-2.305691	-2.249246	4.950768	0.000000	-10.000000	-0.308333	23.466667	612.000000	1023.000000	1023.000000	2046.000000
24.080000	0.006079	3.592849	3.096953	-2.381551	-2.207426	5.084873	0.000000	-10.000000	-0.258333	22.233334	619.833313	1023.000000	1023.000000	2046.000000
24.100000	0.006487	3.833709	3.307348	-2.463687	-1.983053	4.973102	0.000000	-10.000000	-0.191667	20.633333	627.333313	1023.000000	1023.000000	2046.000000
24.120001	0.006770	4.001008	3.527374	-2.542316	-1.970668	4.986618	0.000000	-10.000000	-0.133333	18.766668	634.500000	1023.000000	1023.000000	2046.000000
24.139999	0.007157	4.229518	3.552723	-2.485688	-1.896316	5.058799	0.000000	-10.000000	-0.083333	16.400002	641.166687	1023.000000	1023.000000	2046.000000
24.160000	0.007769	4.591640	3.646260	-2.399978	-1.835686	5.181046	0.000000	-10.000000	-0.041667	13.466667	647.000000	1023.000000	1023.000000	2046.000000
24.180000	0.007985	4.719141	3.669235	-2.403198	-1.776947	5.230051	0.000000	-10.000000	0.000000	9.666667	651.833313	1023.000000	1023.000000	2046.000000
24.200001	0.008477	5.010191	3.758942	-2.342976	-1.721687	5.315913	0.000000	-10.000000	0.033333	4.816667	655.500000	1023.000000	1023.000000	2046.000000
24.219999	0.008836	5.222244	3.826400	-2.293179	-1.616856	5.305880	0.000000	-10.000000	0.050000	0.466667	657.833313	1023.000000	1023.000000	2046.000000
24.240000	0.009288	5.489344	3.926587	-2.239335	-1.567768	5.369861	0.000000	-10.000000	0.058333	-2.766667	658.833313	1023.000000	1023.000000	2046.000000
24.260000	0.009755	5.765399	4.037475	-2.159211	-1.462287	5.349422	0.000000	-10.000000	0.075000	-4.666667	659.000000	1023.000000	1023.000000	2046.000000
24.280001	0.010092	5.964560	4.111554	-2.101456	-1.412546	5.367008	0.000000	-10.000000	0.083333	-6.350000	659.000000	1023.000000	1023.000000	2046.000000
24.299999	0.010510	6.211666	4.260876	-2.015531	-1.394900	5.361221	0.000000	-10.000000	0.083333	-7.666667	659.000000	1023.000000	1023.000000	2046.000000
24.320000	0.010682	6.312856	4.320745	-1.963505	-1.363708	5.319324	0.000000	-10.000000	0.083333	-8.283334	659.000000	1023.000000	1023.000000	2046.000000
24.340000	0.011007	6.504982	4.388341	-1.925444	-1.276718	5.318802	0.000000	-10.000000	0.100000	-8.833334	659.000000	1023.000000	1023.000000	2046.000000
24.360001	0.011102	6.561189	4.403160	-1.885038	-1.209344	5.252410	0.000000	-10.000000	0.108333	-9.633334	659.000000	1023.000000	1023.000000	2046.000000
24.379999	0.011326	6.693886	4.452576	-1.784667	-1.215753	5.241731	0.000000	-10.000000	0.125000	-10.583334	655.500000	1023.000000	1023.000000	2046.000000
24.400000	0.011324	6.692478	4.412261	-1.752520	-1.276821	5.309557	0.000000	-10.000000	0.125000	-11.350000	647.500000	1023.000000	1023.000000	2046.000000
24.420000	0.011294	6.674778	4.335677	-1.566656	-1.346948	5.252705	0.000000	-10.000000	0.133333	-11.816667	638.166687	1023.000000	1023.000000	2046.000000
24.440001	0.011196	6.616765	4.278563	-1.506581	-1.468580	5.313364	0.000000	-10.000000	0.125000	-12.000000	631.000000	1023.000000	1023.000000	2046.000000
24.459999	0.010842	6.407569	4.213404	-1.577973	-1.525504	5.297643	0.000000	-10.000000	0.133333	-12.383333	627.000000	1023.000000	1023.000000	2046.000000
24.480000	0.010696	6.321492	4.286464	-1.542137	-1.608969	5.186133	0.000000	-10.000000	0.141667	-13.066667	623.000000	1023.000000	1023.000000	2046.000000
24.500000	0.010618	6.275006	4.245314	-1.488808	-1.548806	5.067307	0.000000	-10.000000	0.183333	-14.200000	618.666687	1023.000000	1023.000000	2046.000000
24.520000	0.010346	6.114423	4.188721	-1.527574	-1.565477	5.018754	0.000000	-10.000000	0.233333	-15.600000	614.000000	1023.000000	1023.000000	2046.000000
24.540001	0.008956	5.292765	3.951794	-1.742595	-1.593327	4.676892	0.000000	-10.000000	0.291667	-17.333334	608.833313	1023.000000	1023.000000	2046.000000
24.559999	0.006725	3.974436	3.688901	-2.150934	-1.823887	4.260356	0.000000	-10.000000	0.333333	-19.050001	603.166687	1023.000000	1023.000000	2046.000000
24.580000	0.003678	2.173679	3.213568	-2.598186	-2.221363	3.779660	0.000000	-10.000000	0.366667	-20.466667	596.833313	1023.000000	1023.000000	2046.000000
24.600000	0.000393	0.232419	2.654017	-2.851016	-2.703376	3.132794	0.000000	-10.000000	0.425000	-21.700001	590.000000	1023.000000	1023.000000	2046.000000
24.620001	-0.002716	-1.605023	2.070718	-2.972647	-3.267849	2.564755	0.000000	-10.000000	0.483333	-23.049999	582.666687	1023.000000	1023.000000	2046.000000
24.639999	-0.005014	-2.963273	1.535653	-2.999866	-3.584278	2.085218	0.000000	-10.000000	0.558333	-24.866667	575.000000	1023.000000	1023.000000	2046.000000
24.660000	-0.006946	-4.105272	1.202636	-3.036927	-4.009762	1.738780	0.000000	-10.000000	0.616667	-26.566668	566.666687	1023.000000	1023.000000	2046.000000
24.680000	-0.008177	-4.832705	0.935460	-2.971434	-4.109205	1.312474	0.000000	-10.000000	0.683333	-28.433334	557.833313	1023.000000	1023.000000	2046.000000
24.700001	-0.009612	-5.680566	0.685688	-2.943537	-4.382055	0.959337	0.000000	-10.000000	0.766667	-30.216667	548.333313	1023.000000	1023.000000	2046.000000
24.719999	-0.010745	-6.350357	0.480844	-2.923404	-4.532332	0.624534	0.000000	-10.000000	0.875000	-32.283333	538.166687	1023.000000	1023.000000	2046.000000
24.740000	-0.012195	-7.207532	0.237117	-2.944258	-4.780170	0.279779	0.000000	-10.000000	0.966667	-33.916668	527.333313	1023.000000	1023.000000	2046.000000
24.760000	-0.013209	-7.806484	0.091256	-2.931282	-4.969516	0.003059	0.000000	-10.000000	1.041667	-35.566666	515.833313	1023.000000	1023.000000	2046.000000
24.780001	-0.014383	-8.500480	-0.029700	-2.974052	-5.205592	-0.291135	0.000000	-10.000000	1.091667	-36.516666	504.000000	1023.000000	1023.000000	2046.000000
24.799999	-0.015435	-9.121982	-0.213780	-2.981766	-5.366214	-0.560221	0.000000	-10.000000	1.133333	-37.850002	491.833344	1023.000000	1023.000000	2046.000000
24.820000	-0.016417	-9.702198	-0.347319	-3.032746	-5.493248	-0.828885	0.000000	-10.000000	1.166667	-38.216667	479.333344	1023.000000	1023.000000	2046.000000
24.840000	-0.017212	-10.172446	-0.392960	-3.120195	-5.652379	-1.006912	0.000000	-10.000000	1.166667	-38.666668	466.666656	1023.000000	1023.000000	2046.000000
24.860001	-0.018048	-10.666647	-0.316615	-3.371569	-5.869469	-1.108995	0.000000	-10.000000	1.175000	-38.183334	453.833344	1023.000000	1023.000000	2046.000000
24.879999	-0.018848	-11.138947	-0.276189	-3.703543	-5.958442	-1.200772	0.000000	-10.000000	1.183333	-38.366669	441.166656	1023.000000	1023.000000	2046.000000
24.900000	-0.019804	-11.704301	-0.258404	-4.089728	-6.084422	-1.271747	0.000000	-10.000000	1.200000	-38.283333	428.333344	1023.000000	1023.000000	2046.000000
24.920000	-0.020761	-12.269472	-0.296460	-4.422373	-6.108817	-1.441823	0.000000	-10.000000	1.191667	-38.500000	415.500000	1023.000000	1023.000000	2046.000000
24.940001	-0.022024	-13.015938	-0.271734	-4.828287	-6.274058	-1.641859	0.000000	-10.000000	1.150000	-38.066669	402.666656	1023.000000	1023.000000	2046.000000
24.959999	-0.023129	-13.669431	-0.318586	-5.228679	-6.290380	-1.831786	0.000000	-10.000000	1.116667	-37.816669	389.833344	1023.000000	1023.000000	2046.000000
24.980000	-0.024380	-14.408873	-0.368816	-5.612658	-6.378085	-2.049314	0.000000	-10.000000	1.083333	-37.083336	377.333344	1023.000000	1023.000000	2046.000000
25.000000	-0.025562	-15.107328	-0.301195	-5.976306	-6.565912	-2.263915	0.000000	-10.000000	1.033333	-36.383335	365.000000	1023.000000	1023.000000	2046.000000
25.020000	-0.026915	-15.906784	-0.346051	-6.286989	-6.682260	-2.591485	0.000000	-10.000000	0.983333	-35.549999	353.000000	1023.000000	1023.000000	2046.000000
25.040001	-0.028190	-16.660086	-0.349450	-6.544962	-6.859773	-2.905899	0.000000	-10.000000	0.950000	-35.000000	341.000000	1023.000000	1023.000000	2046.000000
25.059999	-0.029407	-17.379761	-0.446497	-6.755833	-7.048958	-3.128473	0.000000	-10.000000	0.941667	-34.366669	329.333344	1023.000000	1023.000000	2046.000000
25.080000	-0.030441	-17.990751	-0.557579	-6.900342	-7.194352	-3.338479	0.000000	-10.000000	0.916667	-33.799999	317.833344	1023.000000	1023.000000	2046.000000
25.100000	-0.031488	-18.609312	-0.695818	-7.017580	-7.452511	-3.443403	0.000000	-10.000000	0.875000	-33.299999	306.666656	1023.000000	1023.000000	2046.000000
25.120001	-0.032412	-19.155628	-0.827257	-7.103742	-7.635819	-3.588810	0.000000	-10.000000	0.850000	-32.983334	295.500000	1023.000000	1023.000000	2046.000000
25.139999	-0.033193	-19.617088	-0.967343	-7.164015	-7.787757	-3.697973	0.000000	-10.000000	0.841667	-32.833336	284.500000	1023.000000	1023.000000	2046.000000
25.160000	-0.033929	-20.052145	-0.997113	-7.198046	-8.016356	-3.840629	0.000000	-10.000000	0.841667	-32.583336	273.500000	1023.000000	1023.000000	2046.000000
25.180000	-0.034531	-20.407629	-1.101841	-7.235263	-8.189501	-3.881026	0.000000	-10.000000	0.825000	-32.316666	262.500000	1023.000000	1023.000000	2046.000000
25.200001	-0.035244	-20.829252	-1.232467	-7.261425	-8.330904	-4.004456	0.000000	-10.000000	0.800000	-31.700001	251.666672	1023.000000	1023.000000	2046.000000
25.219999	-0.035805	-21.160803	-1.330978	-7.273843	-8.459746	-4.096236	0.000000	-10.000000	0.775000	-31.083334	241.000000	1023.000000	1023.000000	2046.000000
25.240000	-0.036315	-21.462341	-1.403767	-7.268629	-8.598545	-4.191401	0.000000	-10.000000	0.741667	-30.316668	230.666672	1023.000000	1023.000000	2046.000000
25.260000	-0.036983	-21.856855	-1.560074	-7.297711	-8.719856	-4.279214	0.000000	-10.000000	0.716667	-29.733334	220.500000	1023.000000	1023.000000	2046.000000
25.280001	-0.037568	-22.202625	-1.727442	-7.243623	-8.849707	-4.381854	0.000000	-10.000000	0.683333	-29.116667	210.666672	1023.000000	1023.000000	2046.000000
25.299999	-0.037989	-22.451426	-1.785380	-7.228504	-9.048745	-4.388796	0.000000	-10.000000	0.666667	-28.666668	201.000000	1023.000000	1023.000000	2046.000000
25.320000	-0.038562	-22.790331	-1.943303	-7.183392	-9.135679	-4.527957	0.000000	-10.000000	0.633333	-27.916668	191.500000	1023.000000	1023.000000	2046.000000
25.340000	-0.038803	-22.932571	-2.060270	-7.109529	-9.345507	-4.417265	0.000000	-10.000000	0.616667	-27.350000	182.166672	1023.000000	1023.000000	2046.000000
25.360001	-0.038943	-23.015448	-2.144275	-6.925568	-9.602362	-4.343245	0.000000	-10.000000	0.575000	-26.483334	173.000000	1023.000000	1023.000000	2046.000000
25.379999	-0.039592	-23.398594	-2.421359	-6.868431	-9.755916	-4.352889	0.000000	-10.000000	0.550000	-25.550001	164.166672	1023.000000	1023.000000	2046.000000
25.400000	-0.040097	-23.697176	-2.640697	-6.814216	-9.829350	-4.412912	0.000000	-10.000000	0.516667	-24.716667	155.500000	1023.000000	1023.000000	2046.000000
25.420000	-0.040430	-23.894291	-2.654688	-6.726805	-10.065460	-4.447338	0.000000	-10.000000	0.483333	-23.733334	147.166672	1023.000000	1023.000000	2046.000000
25.440001	-0.040553	-23.967030	-2.801912	-6.554810	-10.129489	-4.480818	0.000000	-10.000000	0.433333	-23.150000	139.333328	1023.000000	1023.000000	2046.000000
25.459999	-0.040771	-24.095678	-2.988622	-6.474975	-10.103426	-4.528656	0.000000	-10.000000	0.391667	-22.433334	131.666672	1023.000000	1023.000000	2046.000000
25.480000	-0.041804	-24.706387	-3.148449	-6.583284	-10.283411	-4.691242	0.000000	-10.000000	0.366667	-21.950001	124.333336	1023.000000	1023.000000	2046.000000
25.500000	-0.043686	-25.818237	-3.483757	-6.919197	-10.448974	-4.966309	0.000000	-10.000000	0.358333	-21.350000	116.833336	1023.000000	1023.000000	2046.000000
25.520000	-0.045944	-27.153126	-3.871964	-7.145437	-10.865990	-5.269736	0.000000	-10.000000	0.325000	-20.216667	109.666664	1023.000000	1023.000000	2046.000000
25.540001	-0.048018	-28.378853	-4.363164	-7.224207	-11.298079	-5.493402	0.000000	-10.000000	0.291667	-18.966667	102.833336	1023.000000	1023.000000	2046.000000
25.559999	-0.049732	-29.391474	-4.949945	-6.959918	-11.668603	-5.813007	0.000000	-10.000000	0.250000	-17.500000	96.500000	1023.000000	1023.000000	2046.000000
25.580000	-0.051109	-30.205196	-5.437256	-6.749784	-12.110210	-5.907945	0.000000	-10.000000	0.233333	-16.500000	90.833336	1023.000000	1023.000000	2046.000000
25.600000	-0.051824	-30.628109	-5.740881	-6.389138	-12.419380	-6.078709	0.000000	-10.000000	0.225000	-15.733334	85.333336	1023.000000	1023.000000	2046.000000
25.620001	-0.052302	-30.910284	-6.075730	-6.149110	-12.617048	-6.068396	0.000000	-10.000000	0.216667	-15.233334	80.166664	1023.000000	1023.000000	2046.000000
25.639999	-0.052740	-31.169439	-6.407299	-5.891788	-12.719008	-6.151343	0.000000	-10.000000	0.200000	-14.700000	75.000000	1023.000000	1023.000000	2046.000000
25.660000	-0.053039	-31.346115	-6.630833	-5.737909	-12.826232	-6.151140	0.000000	-10.000000	0.191667	-14.400000	70.000000	1023.000000	1023.000000	2046.000000
25.680000	-0.053418	-31.569994	-6.790478	-5.607408	-12.936125	-6.235984	0.000000	-10.000000	0.191667	-14.100000	65.166664	1023.000000	1023.000000	2046.000000
25.700001	-0.053779	-31.783466	-6.945741	-5.559182	-13.057527	-6.221017	0.000000	-10.000000	0.200000	-13.866667	60.500000	1023.000000	1023.000000	2046.000000
25.719999	-0.053995	-31.911331	-7.001567	-5.480362	-13.215502	-6.213899	0.000000	-10.000000	0.200000	-13.550000	55.833332	1023.000000	1023.000000	2046.000000
25.740000	-0.054280	-32.079739	-7.092728	-5.467428	-13.270586	-6.248998	0.000000	-10.000000	0.200000	-13.416667	51.333332	1023.000000	1023.000000	2046.000000
25.760000	-0.054578	-32.255390	-7.039171	-5.543400	-13.461606	-6.211213	0.000000	-10.000000	0.191667	-13.066667	46.666668	1023.000000	1023.000000	2046.000000
25.780001	-0.054682	-32.317005	-7.077405	-5.631136	-13.426792	-6.181671	0.000000	-10.000000	0.158333	-12.750000	42.333332	1023.000000	1023.000000	2046.000000
25.799999	-0.054785	-32.377773	-6.899051	-5.904297	-13.564927	-6.009499	0.000000	-10.000000	0.133333	-12.400001	38.000000	1023.000000	1023.000000	2046.000000
25.820000	-0.054851	-32.416714	-6.865043	-6.212827	-13.429308	-5.909537	0.000000	-10.000000	0.125000	-12.600000	34.000000	1023.000000	1023.000000	2046.000000
25.840000	-0.055334	-32.702171	-6.725928	-6.618853	-13.504737	-5.852654	0.000000	-10.000000	0.141667	-13.200001	29.833334	1023.000000	1023.000000	2046.000000
25.860001	-0.055742	-32.943626	-6.683671	-6.959635	-13.439512	-5.860806	0.000000	-10.000000	0.150000	-13.783334	25.500000	1023.000000	1023.000000	2046.000000
25.879999	-0.056322	-33.286068	-6.559196	-7.338481	-13.503351	-5.885042	0.000000	-10.000000	0.150000	-14.133334	20.833334	1023.000000	1023.000000	2046.000000
25.900000	-0.057042	-33.711548	-6.549045	-7.673573	-13.504595	-5.984335	0.000000	-10.000000	0.150000	-14.216667	16.166666	1023.000000	1023.000000	2046.000000
25.920000	-0.057689	-34.094093	-6.484361	-8.044093	-13.511814	-6.053825	0.000000	-10.000000	0.150000	-14.050000	11.333333	1023.000000	1023.000000	2046.000000
25.940001	-0.058350	-34.484730	-6.473863	-8.326854	-13.599273	-6.084741	0.000000	-10.000000	0.150000	-13.800000	6.666667	1023.000000	1023.000000	2046.000000
25.959999	-0.059197	-34.985584	-6.497247	-8.596903	-13.621596	-6.269838	0.000000	-10.000000	0.141667	-13.250000	2.333333	1023.000000	1023.000000	2046.000000
25.980000	-0.060006	-35.463585	-6.542908	-8.686403	-13.772718	-6.461554	0.000000	-10.000000	0.125000	-12.733334	-1.833333	1023.000000	1023.000000	2046.000000
26.000000	-0.060602	-35.815678	-6.571851	-8.852140	-13.828381	-6.563306	0.000000	-10.000000	0.108333	-12.066667	-5.833333	1023.000000	1023.000000	2046.000000
26.020000	-0.061232	-36.188114	-6.629492	-8.936643	-14.003574	-6.618406	0.000000	-10.000000	0.100000	-11.350000	-9.833333	1023.000000	1023.000000	2046.000000
26.040001	-0.061625	-36.420124	-6.703459	-8.985559	-14.070390	-6.660717	0.000000	-10.000000	0.100000	-10.716667	-13.500000	1023.000000	1023.000000	2046.000000
26.059999	-0.061880	-36.570992	-6.717264	-9.016451	-14.190215	-6.647062	0.000000	-10.000000	0.100000	-10.316667	-17.000000	1023.000000	1023.000000	2046.000000
26.080000	-0.062018	-36.652786	-6.804970	-9.026148	-14.181109	-6.640557	0.000000	-10.000000	0.100000	-10.266666	-20.500000	1023.000000	1023.000000	2046.000000
26.100000	-0.062075	-36.686356	-6.860379	-8.975010	-14.201814	-6.649155	0.000000	-10.000000	0.100000	-10.200000	-24.000000	1023.000000	1023.000000	2046.000000
26.120001	-0.062076	-36.686775	-6.849584	-8.947883	-14.272597	-6.616709	0.000000	-10.000000	0.100000	-10.083333	-27.500000	1023.000000	1023.000000	2046.000000
26.139999	-0.061975	-36.627174	-6.808474	-8.861059	-14.332285	-6.625356	0.000000	-10.000000	0.100000	-9.700000	-30.833334	1023.000000	1023.000000	2046.000000
26.160000	-0.061880	-36.570999	-6.863622	-8.819709	-14.286124	-6.601543	0.000000	-10.000000	0.091667	-9.233334	-34.000000	1023.000000	1023.000000	2046.000000
26.180000	-0.061761	-36.500648	-6.800304	-8.746390	-14.339710	-6.614243	0.000000	-10.000000	0.075000	-8.466667	-37.000000	1023.000000	1023.000000	2046.000000
26.200001	-0.061337	-36.250332	-6.815520	-8.645695	-14.256130	-6.532987	0.000000	-10.000000	0.058333	-7.200000	-39.833332	1023.000000	1023.000000	2046.000000
26.219999	-0.060925	-36.006413	-6.747454	-8.557827	-14.243350	-6.457783	0.000000	-10.000000	0.033333	-4.700000	-42.333332	1023.000000	1023.000000	2046.000000
26.240000	-0.060293	-35.633446	-6.701396	-8.419134	-14.142983	-6.369934	0.000000	-10.000000	0.008333	-0.933333	-44.000000	1023.000000	1023.000000	2046.000000
26.260000	-0.059601	-35.224026	-6.635368	-8.292974	-14.032095	-6.263587	0.000000	-10.000000	-0.033333	3.483333	-44.833332	1023.000000	1023.000000	2046.000000
26.280001	-0.058752	-34.722305	-6.503013	-8.140497	-13.917449	-6.161345	0.000000	-10.000000	-0.075000	8.316667	-45.000000	1023.000000	1023.000000	2046.000000
26.299999	-0.057604	-34.043896	-6.356364	-8.002534	-13.731768	-5.953231	0.000000	-10.000000	-0.150000	12.450001	-45.000000	1023.000000	1023.000000	2046.000000
26.320000	-0.056563	-33.429008	-6.194871	-7.854054	-13.639298	-5.740786	0.000000	-10.000000	-0.216667	16.166668	-45.000000	1023.000000	1023.000000	2046.000000
26.340000	-0.055419	-32.752739	-6.143990	-7.621835	-13.412798	-5.574117	0.000000	-10.000000	-0.283333	18.666666	-45.000000	1023.000000	1023.000000	2046.000000
26.360001	-0.054368	-32.131783	-5.991516	-7.410850	-13.391125	-5.338292	0.000000	-10.000000	-0.325000	21.133333	-21.666666	1023.000000	1023.000000	2046.000000
26.379999	-0.053347	-31.528208	-5.955368	-7.317536	-13.103580	-5.151724	0.000000	-10.000000	-0.366667	23.083334	3.666667	1023.000000	1023.000000	2046.000000
26.400000	-0.052178	-30.837410	-5.769319	-7.061073	-12.983747	-5.023270	0.000000	-10.000000	-0.416667	24.700001	31.666666	1023.000000	1023.000000	2046.000000
26.420000	-0.050608	-29.909164	-5.629502	-6.779706	-12.725318	-4.774639	0.000000	-10.000000	-0.450000	25.983334	39.000000	1023.000000	1023.000000	2046.000000
26.440001	-0.049140	-29.041830	-5.519724	-6.580785	-12.393733	-4.547588	0.000000	-10.000000	-0.483333	27.150000	47.333332	1023.000000	1023.000000	2046.000000
26.459999	-0.048319	-28.556789	-5.414036	-6.598590	-12.186097	-4.358066	0.000000	-10.000000	-0.516667	28.116667	56.166668	1023.000000	1023.000000	2046.000000
26.480000	-0.048153	-28.458351	-5.433292	-6.776221	-11.999451	-4.249389	0.000000	-10.000000	-0.591667	29.116667	65.333336	1023.000000	1023.000000	2046.000000
26.500000	-0.048594	-28.718819	-5.531443	-6.925430	-11.973495	-4.288450	0.000000	-10.000000	-0.666667	30.450001	74.833336	1023.000000	1023.000000	2046.000000
26.520000	-0.049057	-28.992805	-5.716668	-6.929571	-11.967968	-4.378598	0.000000	-10.000000	-0.750000	32.216667	84.666664	1023.000000	1023.000000	2046.000000
26.540001	-0.049086	-29.010000	-5.914902	-6.754768	-11.984320	-4.356010	0.000000	-10.000000	-0.808333	33.833332	95.166664	1023.000000	1023.000000	2046.000000
26.559999	-0.048826	-28.856094	-6.222703	-6.400125	-11.907081	-4.326186	0.000000	-10.000000	-0.900000	35.416668	106.333336	1023.000000	1023.000000	2046.000000
26.580000	-0.048003	-28.370012	-6.309834	-6.069309	-11.855090	-4.135779	0.000000	-10.000000	-0.958333	36.666668	118.000000	1023.000000	1023.000000	2046.000000
26.600000	-0.046935	-27.738535	-6.322056	-5.798100	-11.646534	-3.971843	0.000000	-10.000000	-1.033333	38.166668	130.000000	1023.000000	1023.000000	2046.000000
26.620001	-0.045778	-27.054831	-6.371931	-5.567434	-11.383508	-3.731957	0.000000	-10.000000	-1.058333	39.316666	142.333328	1023.000000	1023.000000	2046.000000
26.639999	-0.044197	-26.120428	-6.161494	-5.256465	-11.079320	-3.623149	0.000000	-10.000000	-1.083333	40.366669	155.166672	1023.000000	1023.000000	2046.000000
26.660000	-0.042972	-25.396694	-6.020417	-5.094275	-10.921332	-3.360670	0.000000	-10.000000	-1.075000	40.750000	168.666672	1023.000000	1023.000000	2046.000000
26.680000	-0.041383	-24.457516	-5.878612	-4.838871	-10.702522	-3.037511	0.000000	-10.000000	-1.083333	40.800003	182.166672	1023.000000	1023.000000	2046.000000
26.700001	-0.039958	-23.615252	-5.720735	-4.630182	-10.480375	-2.783961	0.000000	-10.000000	-1.091667	40.950001	195.833328	1023.000000	1023.000000	2046.000000
26.719999	-0.038355	-22.667587	-5.441882	-4.418526	-10.273413	-2.533767	0.000000	-10.000000	-1.091667	40.816666	209.500000	1023.000000	1023.000000	2046.000000
26.740000	-0.036642	-21.655540	-5.163507	-4.266644	-9.983995	-2.241395	0.000000	-10.000000	-1.108333	41.150002	223.166672	1023.000000	1023.000000	2046.000000
26.760000	-0.034926	-20.641235	-4.750282	-4.197025	-9.757778	-1.936149	0.000000	-10.000000	-1.091667	41.100002	236.833328	1023.000000	1023.000000	2046.000000
26.780001	-0.033253	-19.652546	-4.363641	-4.279698	-9.444102	-1.565105	0.000000	-10.000000	-1.083333	41.083336	250.500000	1023.000000	1023.000000	2046.000000
26.799999	-0.031540	-18.640406	-3.872406	-4.467258	-9.130553	-1.170187	0.000000	-10.000000	-1.033333	40.366669	264.166656	1023.000000	1023.000000	2046.000000
26.820000	-0.029825	-17.626520	-3.389109	-4.660666	-8.758510	-0.818237	0.000000	-10.000000	-1.000000	39.600002	277.833344	1023.000000	1023.000000	2046.000000
26.840000	-0.028205	-16.669428	-2.869951	-4.839677	-8.399298	-0.560502	0.000000	-10.000000	-0.958333	38.800003	291.000000	1023.000000	1023.000000	2046.000000
26.860001	-0.026601	-15.721025	-2.424954	-4.973485	-8.022023	-0.300563	0.000000	-10.000000	-0.925000	38.166668	304.166656	1023.000000	1023.000000	2046.000000
26.879999	-0.025188	-14.886292	-1.975777	-5.101253	-7.714180	-0.095083	0.000000	-10.000000	-0.908333	37.766666	317.000000	1023.000000	1023.000000	2046.000000
26.900000	-0.023994	-14.180691	-1.626629	-5.234486	-7.352737	0.033162	0.000000	-10.000000	-0.900000	37.500000	329.666656	1023.000000	1023.000000	2046.000000
26.920000	-0.022828	-13.491360	-1.257775	-5.325058	-7.087668	0.179142	0.000000	-10.000000	-0.900000	37.500000	342.333344	1023.000000	1023.000000	2046.000000
26.940001	-0.021625	-12.780491	-0.975061	-5.333995	-6.796976	0.325542	0.000000	-10.000000	-0.933333	37.549999	354.666656	1023.000000	1023.000000	2046.000000
26.959999	-0.020398	-12.055173	-0.722626	-5.274218	-6.459117	0.400789	0.000000	-10.000000	-0.950000	37.883331	367.333344	1023.000000	1023.000000	2046.000000
26.980000	-0.019026	-11.244630	-0.375589	-5.177083	-6.234139	0.542182	0.000000	-10.000000	-0.975000	38.216667	379.833344	1023.000000	1023.000000	2046.000000
27.000000	-0.017619	-10.413005	-0.107389	-5.081813	-5.946956	0.723153	0.000000	-10.000000	-0.958333	38.633331	392.666656	1023.000000	1023.000000	2046.000000
27.020000	-0.015960	-9.432490	0.228782	-4.893973	-5.750710	0.983411	0.000000	-10.000000	-0.950000	38.766666	405.500000	1023.000000	1023.000000	2046.000000
27.040001	-0.014402	-8.511801	0.458296	-4.750876	-5.413037	1.193816	0.000000	-10.000000	-0.925000	38.700001	418.333344	1023.000000	1023.000000	2046.000000
27.059999	-0.012654	-7.478605	0.803347	-4.560290	-5.227339	1.505676	0.000000	-10.000000	-0.900000	38.416668	431.166656	1023.000000	1023.000000	2046.000000
27.080000	-0.010886	-6.433392	1.014891	-4.378371	-4.864014	1.794103	0.000000	-10.000000	-0.883333	37.883335	444.000000	1023.000000	1023.000000	2046.000000
27.100000	-0.009119	-5.389423	1.366916	-4.170942	-4.629111	2.043715	0.000000	-10.000000	-0.866667	37.266666	456.833344	1023.000000	1023.000000	2046.000000
27.120001	-0.007166	-4.234829	1.637124	-4.003043	-4.244562	2.375651	0.000000	-10.000000	-0.850000	36.666668	469.500000	1023.000000	1023.000000	2046.000000
27.139999	-0.005313	-3.140127	2.015776	-3.733964	-4.049127	2.627188	0.000000	-10.000000	-0.825000	36.433334	481.833344	1023.000000	1023.000000	2046.000000
27.160000	-0.003333	-1.969676	2.276792	-3.518797	-3.706197	2.978525	0.000000	-10.000000	-0.808333	36.266666	494.000000	1023.000000	1023.000000	2046.000000
27.180000	-0.001454	-0.859257	2.559925	-3.264961	-3.397762	3.243541	0.000000	-10.000000	-0.791667	35.983334	506.000000	1023.000000	1023.000000	2046.000000
27.200001	0.000401	0.236934	2.862915	-3.084466	-3.125907	3.584393	0.000000	-10.000000	-0.791667	35.416668	518.000000	1023.000000	1023.000000	2046.000000
27.219999	0.002099	1.240355	3.082831	-2.806070	-2.864915	3.828509	0.000000	-10.000000	-0.775000	35.216667	530.000000	1023.000000	1023.000000	2046.000000
27.240000	0.003840	2.269328	3.274423	-2.615837	-2.601457	4.212199	0.000000	-10.000000	-0.766667	34.766666	541.833313	1023.000000	1023.000000	2046.000000
27.260000	0.005305	3.135190	3.472635	-2.376165	-2.435720	4.474442	0.000000	-10.000000	-0.725000	34.299999	553.500000	1023.000000	1023.000000	2046.000000
27.280001	0.006568	3.881774	3.532536	-2.119759	-2.267687	4.736684	0.000000	-10.000000	-0.691667	33.266666	565.000000	1023.000000	1023.000000	2046.000000
27.299999	0.007637	4.513282	3.678435	-1.906767	-2.209977	4.951591	0.000000	-10.000000	-0.650000	32.549999	576.333313	1023.000000	1023.000000	2046.000000
27.320000	0.008685	5.132759	3.777731	-1.821987	-2.123377	5.300391	0.000000	-10.000000	-0.608333	31.549999	587.333313	1023.000000	1023.000000	2046.000000
27.340000	0.009856	5.824700	3.996348	-1.647631	-1.998638	5.474621	0.000000	-10.000000	-0.550000	30.516666	598.000000	1023.000000	1023.000000	2046.000000
27.360001	0.011279	6.665818	4.160911	-1.471442	-1.829636	5.805985	0.000000	-10.000000	-0.475000	28.733334	608.333313	1023.000000	1023.000000	2046.000000
27.379999	0.012699	7.505312	4.210875	-1.226103	-1.590798	6.111338	0.000000	-10.000000	-0.400000	27.016666	618.333313	1023.000000	1023.000000	2046.000000
27.400000	0.012886	7.615399	4.134354	-1.235774	-1.505693	6.222512	0.000000	-10.000000	-0.316667	24.633333	627.666687	1023.000000	1023.000000	2046.000000
27.420000	0.011967	7.072402	3.917979	-1.407765	-1.470809	6.032997	0.000000	-10.000000	-0.250000	22.300001	636.333313	1023.000000	1023.000000	2046.000000
27.440001	0.010463	6.183490	3.616293	-1.651410	-1.702363	5.920971	0.000000	-10.000000	-0.183333	19.800001	644.166687	1023.000000	1023.000000	2046.000000
27.459999	0.008520	5.035500	3.186298	-1.770270	-2.023591	5.643062	0.000000	-10.000000	-0.125000	17.549999	651.166687	1023.000000	1023.000000	2046.000000
27.480000	0.007017	4.147221	2.803617	-1.770349	-2.362653	5.476606	0.000000	-10.000000	-0.058333	15.116667	657.333313	1023.000000	1023.000000	2046.000000
27.500000	0.005948	3.515168	2.445621	-1.722982	-2.578951	5.371481	0.000000	-10.000000	-0.016667	12.316667	662.833313	1023.000000	1023.000000	2046.000000
27.520000	0.005389	3.184613	2.216290	-1.645853	-2.715985	5.330161	0.000000	-10.000000	0.000000	9.366667	667.500000	1023.000000	1023.000000	2046.000000
27.540001	0.005096	3.011890	2.028139	-1.570458	-2.766636	5.320846	0.000000	-10.000000	0.016667	6.633334	671.000000	1023.000000	1023.000000	2046.000000
27.559999	0.004696	2.775196	1.860434	-1.439936	-2.866805	5.221504	0.000000	-10.000000	0.041667	2.716667	673.500000	1023.000000	1023.000000	2046.000000
27.580000	0.004187	2.474692	1.664265	-1.331454	-3.032460	5.174341	0.000000	-10.000000	0.075000	-1.316667	675.000000	1023.000000	1023.000000	2046.000000
27.600000	0.003607	2.131854	1.522466	-1.255760	-3.157339	5.022486	0.000000	-10.000000	0.125000	-6.700000	675.833313	1023.000000	1023.000000	2046.000000
27.620001	0.003059	1.807821	1.413118	-1.160533	-3.380331	4.935567	0.000000	-10.000000	0.191667	-11.183333	676.000000	1023.000000	1023.000000	2046.000000
27.639999	0.002509	1.482580	1.217866	-1.085477	-3.501853	4.852044	0.000000	-10.000000	0.258333	-15.333333	676.000000	1023.000000	1023.000000	2046.000000
27.660000	0.002023	1.195806	1.172613	-1.033649	-3.666493	4.723335	0.000000	-10.000000	0.291667	-17.650000	676.000000	1023.000000	1023.000000	2046.000000
27.680000	0.001586	0.937141	1.043794	-1.001353	-3.730717	4.625417	0.000000	-10.000000	0.291667	-18.750000	667.833313	1023.000000	1023.000000	2046.000000
27.700001	0.001390	0.821708	1.104970	-1.030542	-3.842756	4.590035	0.000000	-10.000000	0.308333	-19.233334	655.333313	1023.000000	1023.000000	2046.000000
27.719999	0.001213	0.717155	1.218235	-1.191495	-3.907834	4.598249	0.000000	-10.000000	0.325000	-19.450001	642.833313	1023.000000	1023.000000	2046.000000
27.740000	0.000960	0.567534	1.307849	-1.387591	-3.915962	4.563238	0.000000	-10.000000	0.350000	-19.700001	636.333313	1023.000000	1023.000000	2046.000000
27.760000	0.000596	0.352396	1.441621	-1.683562	-3.986341	4.580678	0.000000	-10.000000	0.358333	-20.000000	632.000000	1023.000000	1023.000000	2046.000000
27.780001	0.000095	0.056229	1.551787	-1.921223	-3.991382	4.417047	0.000000	-10.000000	0.366667	-20.400000	625.333313	1023.000000	1023.000000	2046.000000
27.799999	-0.000559	-0.330335	1.650679	-2.272822	-3.999264	4.291072	0.000000	-10.000000	0.383333	-20.933334	618.500000	1023.000000	1023.000000	2046.000000
27.820000	-0.001240	-0.733054	1.720869	-2.660105	-3.926898	4.133080	0.000000	-10.000000	0.391667	-21.383333	611.500000	1023.000000	1023.000000	2046.000000
27.840000	-0.002104	-1.243368	1.909525	-3.046813	-4.039055	3.932975	0.000000	-10.000000	0.400000	-21.966667	604.333313	1023.000000	1023.000000	2046.000000
27.860001	-0.003139	-1.855361	1.927156	-3.402657	-3.992073	3.612212	0.000000	-10.000000	0.433333	-22.583334	597.166687	1023.000000	1023.000000	2046.000000
27.879999	-0.004349	-2.570151	2.054099	-3.766498	-4.096948	3.239197	0.000000	-10.000000	0.483333	-23.683334	589.666687	1023.000000	1023.000000	2046.000000
27.900000	-0.005459	-3.226035	2.061219	-4.094280	-4.041925	2.848951	0.000000	-10.000000	0.541667	-25.016666	581.833313	1023.000000	1023.000000	2046.000000
27.920000	-0.006608	-3.905527	2.107512	-4.310794	-4.097479	2.395235	0.000000	-10.000000	0.608333	-26.900000	573.333313	1023.000000	1023.000000	2046.000000
27.940001	-0.007563	-4.469916	2.163460	-4.532688	-4.253145	2.152457	0.000000	-10.000000	0.683333	-28.616667	564.166687	1023.000000	1023.000000	2046.000000
27.959999	-0.008562	-5.060343	2.130624	-4.684159	-4.313108	1.806300	0.000000	-10.000000	0.766667	-30.250000	554.500000	1023.000000	1023.000000	2046.000000
27.980000	-0.009379	-5.542884	2.114314	-4.769649	-4.428144	1.540594	0.000000	-10.000000	0.816667	-31.500000	544.500000	1023.000000	1023.000000	2046.000000
28.000000	-0.010112	-5.976009	2.132427	-4.922156	-4.531572	1.345292	0.000000	-10.000000	0.841667	-32.466667	534.166687	1023.000000	1023.000000	2046.000000
28.020000	-0.010704	-6.326342	2.096369	-4.982259	-4.544846	1.104395	0.000000	-10.000000	0.850000	-33.216667	523.333313	1023.000000	1023.000000	2046.000000
28.040001	-0.011384	-6.728012	2.111987	-5.067075	-4.620224	0.847301	0.000000	-10.000000	0.866667	-33.216667	512.166687	1023.000000	1023.000000	2046.000000
28.059999	-0.011881	-7.021488	2.142745	-5.083552	-4.711224	0.630542	0.000000	-10.000000	0.866667	-33.283337	501.000000	1023.000000	1023.000000	2046.000000
28.080000	-0.012541	-7.411656	2.045238	-5.083142	-4.709077	0.335324	0.000000	-10.000000	0.866667	-33.200001	490.000000	1023.000000	1023.000000	2046.000000
28.100000	-0.013330	-7.878166	1.973008	-5.166543	-4.788044	0.103413	0.000000	-10.000000	0.850000	-33.266666	478.833344	1023.000000	1023.000000	2046.000000
28.120001	-0.013894	-8.211434	1.934199	-5.167077	-4.831067	-0.147490	0.000000	-10.000000	0.850000	-33.100002	467.666656	1023.000000	1023.000000	2046.000000
28.139999	-0.014607	-8.632710	1.892865	-5.203699	-4.903943	-0.417932	0.000000	-10.000000	0.850000	-32.900002	456.500000	1023.000000	1023.000000	2046.000000
28.160000	-0.014999	-8.864349	1.865013	-5.112159	-5.029725	-0.587479	0.000000	-10.000000	0.841667	-32.533333	445.666656	1023.000000	1023.000000	2046.000000
28.180000	-0.015379	-9.088867	1.759709	-5.026203	-5.086571	-0.735802	0.000000	-10.000000	0.833333	-32.250000	434.833344	1023.000000	1023.000000	2046.000000
28.200001	-0.015757	-9.312387	1.642239	-4.949121	-5.313122	-0.692383	0.000000	-10.000000	0.816667	-31.900000	424.166656	1023.000000	1023.000000	2046.000000
28.219999	-0.016248	-9.602817	1.542451	-4.948207	-5.461585	-0.735475	0.000000	-10.000000	0.808333	-31.783333	413.333344	1023.000000	1023.000000	2046.000000
28.240000	-0.016914	-9.996019	1.398182	-4.940257	-5.522279	-0.931664	0.000000	-10.000000	0.791667	-31.416666	402.833344	1023.000000	1023.000000	2046.000000
28.260000	-0.017194	-10.161391	1.386270	-4.917266	-5.679959	-0.950436	0.000000	-10.000000	0.791667	-31.333334	392.333344	1023.000000	1023.000000	2046.000000
28.280001	-0.017834	-10.539799	1.223263	-4.842090	-5.717512	-1.203460	0.000000	-10.000000	0.791667	-31.183332	382.000000	1023.000000	1023.000000	2046.000000
28.299999	-0.019319	-11.417679	0.881269	-4.895700	-5.847329	-1.555920	0.000000	-10.000000	0.800000	-31.533333	371.500000	1023.000000	1023.000000	2046.000000
28.320000	-0.021426	-12.662613	0.585784	-5.196468	-6.136583	-1.915347	0.000000	-10.000000	0.791667	-31.466667	361.000000	1023.000000	1023.000000	2046.000000
28.340000	-0.024057	-14.217825	0.205271	-5.619007	-6.586339	-2.217750	0.000000	-10.000000	0.766667	-31.133333	350.500000	1023.000000	1023.000000	2046.000000
28.360001	-0.026595	-15.717505	-0.287589	-5.838212	-6.997602	-2.594102	0.000000	-10.000000	0.725000	-30.283333	340.000000	1023.000000	1023.000000	2046.000000
28.379999	-0.029171	-17.240129	-0.878892	-5.828339	-7.444448	-3.088451	0.000000	-10.000000	0.683333	-29.350000	330.000000	1023.000000	1023.000000	2046.000000
28.400000	-0.031194	-18.435884	-1.447674	-5.693977	-7.870008	-3.424226	0.000000	-10.000000	0.658333	-28.433332	320.166656	1023.000000	1023.000000	2046.000000
28.420000	-0.032534	-19.227638	-1.922791	-5.366856	-8.252883	-3.685109	0.000000	-10.000000	0.625000	-27.616667	310.833344	1023.000000	1023.000000	2046.000000
28.440001	-0.033521	-19.810934	-2.234227	-5.173278	-8.580104	-3.823325	0.000000	-10.000000	0.575000	-26.616667	301.500000	1023.000000	1023.000000	2046.000000
28.459999	-0.034156	-20.186481	-2.527318	-4.922323	-8.787204	-3.949637	0.000000	-10.000000	0.525000	-25.700001	292.666656	1023.000000	1023.000000	2046.000000
28.480000	-0.034776	-20.552757	-2.780514	-4.788728	-8.973435	-4.010080	0.000000	-10.000000	0.483333	-24.500000	284.166656	1023.000000	1023.000000	2046.000000
28.500000	-0.035363	-20.899788	-2.981323	-4.641334	-9.144980	-4.132150	0.000000	-10.000000	0.433333	-23.466667	276.000000	1023.000000	1023.000000	2046.000000
28.520000	-0.035902	-21.218157	-3.178008	-4.590098	-9.276388	-4.173664	0.000000	-10.000000	0.383333	-22.200001	268.166656	1023.000000	1023.000000	2046.000000
28.540001	-0.036317	-21.463415	-3.285615	-4.544097	-9.400256	-4.233448	0.000000	-10.000000	0.333333	-20.733334	260.666656	1023.000000	1023.000000	2046.000000
28.559999	-0.036729	-21.706627	-3.448880	-4.527357	-9.452642	-4.277747	0.000000	-10.000000	0.291667	-18.950001	253.833328	1023.000000	1023.000000	2046.000000
28.580000	-0.036936	-21.829168	-3.453401	-4.517607	-9.604316	-4.253844	0.000000	-10.000000	0.241667	-17.066668	247.500000	1023.000000	1023.000000	2046.000000
28.600000	-0.037238	-22.007940	-3.472440	-4.545430	-9.674796	-4.315273	0.000000	-10.000000	0.216667	-15.483334	241.833328	1023.000000	1023.000000	2046.000000
28.620001	-0.037247	-22.012691	-3.339434	-4.715256	-9.788441	-4.169561	0.000000	-10.000000	0.208333	-14.666667	236.500000	1023.000000	1023.000000	2046.000000
28.639999	-0.037295	-22.041147	-3.188192	-4.996466	-9.810856	-4.045634	0.000000	-10.000000	0.216667	-14.583333	231.500000	1023.000000	1023.000000	2046.000000
28.660000	-0.037591	-22.216436	-3.104432	-5.386992	-9.752303	-3.972710	0.000000	-10.000000	0.216667	-15.050000	226.500000	1023.000000	1023.000000	2046.000000
28.680000	-0.037760	-22.316147	-2.950051	-5.725911	-9.713434	-3.926752	0.000000	-10.000000	0.225000	-15.433333	221.500000	1023.000000	1023.000000	2046.000000
28.700001	-0.038210	-22.581863	-2.804651	-6.062571	-9.678150	-4.036492	0.000000	-10.000000	0.225000	-15.600000	216.500000	1023.000000	1023.000000	2046.000000
28.719999	-0.038717	-22.881969	-2.674832	-6.418545	-9.706564	-4.082028	0.000000	-10.000000	0.225000	-15.666667	211.333328	1023.000000	1023.000000	2046.000000
28.740000	-0.039415	-23.294172	-2.544476	-6.791568	-9.726967	-4.231161	0.000000	-10.000000	0.216667	-15.600000	206.166672	1023.000000	1023.000000	2046.000000
28.760000	-0.039950	-23.610168	-2.448324	-7.126663	-9.791924	-4.243258	0.000000	-10.000000	0.208333	-15.500000	200.833328	1023.000000	1023.000000	2046.000000
28.780001	-0.040639	-24.017502	-2.390899	-7.446495	-9.845298	-4.334810	0.000000	-10.000000	0.200000	-14.966667	195.666672	1023.000000	1023.000000	2046.000000
28.799999	-0.041491	-24.521091	-2.452602	-7.635729	-9.879356	-4.553404	0.000000	-10.000000	0.200000	-14.350000	190.666672	1023.000000	1023.000000	2046.000000
28.820000	-0.042164	-24.919092	-2.467134	-7.788321	-9.945210	-4.718429	0.000000	-10.000000	0.175000	-13.366667	185.833328	1023.000000	1023.000000	2046.000000
28.840000	-0.042658	-25.210775	-2.504270	-7.874397	-10.029710	-4.802399	0.000000	-10.000000	0.141667	-12.566667	181.333328	1023.000000	1023.000000	2046.000000
28.860001	-0.043169	-25.512850	-2.541836	-7.941560	-10.132001	-4.897453	0.000000	-10.000000	0.108333	-11.833333	177.000000	1023.000000	1023.000000	2046.000000
28.879999	-0.043375	-25.634651	-2.550544	-7.968542	-10.233548	-4.882016	0.000000	-10.000000	0.100000	-11.700000	173.000000	1023.000000	1023.000000	2046.000000
28.900000	-0.043681	-25.815674	-2.592607	-7.984608	-10.333990	-4.904469	0.000000	-10.000000	0.108333	-11.816667	169.000000	1023.000000	1023.000000	2046.000000
28.920000	-0.043657	-25.801430	-2.619001	-7.974374	-10.314960	-4.893094	0.000000	-10.000000	0.116667	-12.100000	165.000000	1023.000000	1023.000000	2046.000000
28.940001	-0.043690	-25.820787	-2.573662	-7.948290	-10.397198	-4.901638	0.000000	-10.000000	0.133333	-12.283334	161.000000	1023.000000	1023.000000	2046.000000
28.959999	-0.043676	-25.812302	-2.593118	-7.951273	-10.429266	-4.838645	0.000000	-10.000000	0.133333	-12.466667	157.000000	1023.000000	1023.000000	2046.000000
28.980000	-0.043616	-25.776882	-2.585065	-7.881147	-10.432699	-4.877971	0.000000	-10.000000	0.141667	-12.500000	153.000000	1023.000000	1023.000000	2046.000000
29.000000	-0.043623	-25.781303	-2.587344	-7.836240	-10.473491	-4.884229	0.000000	-10.000000	0.141667	-12.533333	150.333328	1023.000000	1023.000000	2046.000000
29.020000	-0.043484	-25.699205	-2.572950	-7.773429	-10.446261	-4.906566	0.000000	-10.000000	0.141667	-12.650000	146.000000	1023.000000	1023.000000	2046.000000
29.040001	-0.043351	-25.620691	-2.560526	-7.715941	-10.453116	-4.891109	0.000000	-10.000000	0.133333	-12.600000	141.666672	1023.000000	1023.000000	2046.000000
29.059999	-0.043249	-25.560259	-2.523365	-7.664903	-10.455072	-4.916919	0.000000	-10.000000	0.125000	-12.450000	136.000000	1023.000000	1023.000000	2046.000000
29.080000	-0.043185	-25.522390	-2.555828	-7.610754	-10.442302	-4.913507	0.000000	-10.000000	0.116667	-11.866667	132.000000	1023.000000	1023.000000	2046.000000
29.100000	-0.042894	-25.350594	-2.530860	-7.499057	-10.381327	-4.939351	0.000000	-10.000000	0.108333	-11.366667	128.000000	1023.000000	1023.000000	2046.000000
29.120001	-0.042415	-25.067055	-2.432523	-7.423804	-10.346677	-4.864050	0.000000	-10.000000	0.091667	-10.900001	124.166664	1023.000000	1023.000000	2046.000000
29.139999	-0.041893	-24.758665	-2.417425	-7.250313	-10.310802	-4.780126	0.000000	-10.000000	0.091667	-10.650001	120.500000	1023.000000	1023.000000	2046.000000
29.160000	-0.041359	-24.443125	-2.397052	-7.084317	-10.280121	-4.681635	0.000000	-10.000000	0.075000	-10.083334	116.833336	1023.000000	1023.000000	2046.000000
29.180000	-0.040764	-24.091408	-2.351819	-6.922114	-10.303803	-4.513671	0.000000	-10.000000	0.050000	-8.166667	113.500000	1023.000000	1023.000000	2046.000000
29.200001	-0.040321	-23.829470	-2.344184	-6.857509	-10.334077	-4.293700	0.000000	-10.000000	0.041667	-3.716667	110.833336	1023.000000	1023.000000	2046.000000
29.219999	-0.039514	-23.352528	-2.240481	-6.587803	-10.188465	-4.335777	0.000000	-10.000000	0.033333	-1.583333	109.500000	1023.000000	1023.000000	2046.000000
29.240000	-0.038218	-22.586866	-2.155174	-6.333899	-9.978883	-4.118911	0.000000	-10.000000	0.041667	0.300000	108.833336	1023.000000	1023.000000	2046.000000
29.260000	-0.037756	-22.313730	-2.321319	-6.148576	-9.793274	-4.050560	0.000000	-10.000000	0.033333	-0.633333	108.500000	1023.000000	1023.000000	2046.000000
29.280001	-0.037827	-22.356050	-2.362809	-6.214899	-9.727607	-4.050736	0.000000	-10.000000	0.041667	0.266667	108.166664	1023.000000	1023.000000	2046.000000
29.299999	-0.038812	-22.937826	-2.562080	-6.406574	-9.780233	-4.188939	0.000000	-10.000000	0.050000	0.000000	108.000000	1023.000000	1023.000000	2046.000000
29.320000	-0.040704	-24.056211	-2.857235	-6.603661	-10.111575	-4.483741	0.000000	-10.000000	0.050000	0.000000	108.000000	1023.000000	1023.000000	2046.000000
29.340000	-0.042485	-25.108892	-3.311646	-6.525814	-10.473055	-4.798377	0.000000	-10.000000	0.041667	0.000000	108.000000	1023.000000	1023.000000	2046.000000
29.360001	-0.044085	-26.054499	-3.662654	-6.438843	-10.883534	-5.069468	0.000000	-10.000000	0.033333	0.000000	108.000000	1023.000000	1023.000000	2046.000000
29.379999	-0.044873	-26.519726	-4.124800	-6.143949	-11.087771	-5.163206	0.000000	-10.000000	0.025000	0.000000	108.000000	1023.000000	1023.000000	2046.000000
29.400000	-0.045277	-26.758656	-4.390199	-5.910626	-11.186085	-5.271747	0.000000	-10.000000	0.025000	-0.266667	108.000000	1023.000000	1023.000000	2046.000000
29.420000	-0.045345	-26.799175	-4.626297	-5.703138	-11.204967	-5.264774	0.000000	-10.000000	0.025000	-0.266667	108.000000	1023.000000	1023.000000	2046.000000
29.440001	-0.045401	-26.832146	-4.756648	-5.489812	-11.263571	-5.322115	0.000000	-10.000000	0.033333	-0.266667	108.000000	1023.000000	1023.000000	2046.000000
29.459999	-0.045187	-26.705503	-4.855690	-5.295894	-11.238040	-5.315880	0.000000	-10.000000	0.033333	-0.300000	108.000000	1023.000000	1023.000000	2046.000000
29.480000	-0.045135	-26.674635	-4.905644	-5.216526	-11.267092	-5.285373	0.000000	-10.000000	0.041667	-0.300000	108.000000	1023.000000	1023.000000	2046.000000
29.500000	-0.045001	-26.595732	-4.940726	-5.080760	-11.292253	-5.281992	0.000000	-10.000000	0.041667	-0.583333	108.000000	1023.000000	1023.000000	2046.000000
29.520000	-0.044887	-26.528227	-4.953318	-4.998555	-11.298230	-5.278125	0.000000	-10.000000	0.050000	-0.283333	108.000000	1023.000000	1023.000000	2046.000000
29.540001	-0.044631	-26.376713	-4.966878	-4.936204	-11.314489	-5.159142	0.000000	-10.000000	0.041667	-0.283333	108.000000	1023.000000	1023.000000	2046.000000
29.559999	-0.044302	-26.182215	-4.876587	-4.901256	-11.257769	-5.146603	0.000000	-10.000000	0.050000	0.000000	108.000000	1023.000000	1023.000000	2046.000000
29.580000	-0.044031	-26.022482	-4.778525	-4.974784	-11.242819	-5.026354	0.000000	-10.000000	0.041667	0.000000	108.000000	1023.000000	1023.000000	2046.000000
29.600000	-0.043660	-25.802822	-4.583905	-5.208745	-11.156196	-4.853977	0.000000	-10.000000	0.050000	0.000000	108.000000	1023.000000	1023.000000	2046.000000
29.620001	-0.043320	-25.602139	-4.298183	-5.548505	-11.083856	-4.671595	0.000000	-10.000000	0.025000	0.283333	108.000000	1023.000000	1023.000000	2046.000000
29.639999	-0.043181	-25.519808	-4.071095	-5.882630	-10.996411	-4.569671	0.000000	-10.000000	0.025000	0.800000	108.000000	1023.000000	1023.000000	2046.000000
29.660000	-0.042991	-25.407516	-3.843847	-6.186983	-10.847135	-4.529552	0.000000	-10.000000	0.025000	1.450000	108.000000	1023.000000	1023.000000	2046.000000
29.680000	-0.042947	-25.381859	-3.620914	-6.506837	-10.747639	-4.506470	0.000000	-10.000000	0.033333	1.950000	108.000000	1023.000000	1023.000000	2046.000000
29.700001	-0.043087	-25.464500	-3.446234	-6.883696	-10.616845	-4.517725	0.000000	-10.000000	0.025000	2.583333	108.000000	1023.000000	1023.000000	2046.000000
29.719999	-0.043249	-25.560406	-3.240892	-7.222831	-10.537432	-4.559250	0.000000	-10.000000	0.008333	3.733333	108.000000	1023.000000	1023.000000	2046.000000
29.740000	-0.043478	-25.695232	-3.116843	-7.507102	-10.446465	-4.624823	0.000000	-10.000000	0.000000	4.933333	108.000000	1023.000000	1023.000000	2046.000000
29.760000	-0.043800	-25.886021	-2.973386	-7.757807	-10.443297	-4.711531	0.000000	-10.000000	-0.016667	5.916667	108.000000	1023.000000	1023.000000	2046.000000
29.780001	-0.044066	-26.042818	-2.878656	-7.951342	-10.443728	-4.769093	0.000000	-10.000000	-0.025000	6.983334	108.000000	1023.000000	1023.000000	2046.000000
29.799999	-0.044190	-26.116194	-2.826863	-8.034902	-10.383215	-4.871215	0.000000	-10.000000	-0.050000	8.966667	108.000000	1023.000000	1023.000000	2046.000000
29.820000	-0.044370	-26.222677	-2.832618	-8.158742	-10.377888	-4.853429	0.000000	-10.000000	-0.066667	11.016667	108.000000	1023.000000	1023.000000	2046.000000
29.840000	-0.044334	-26.201374	-2.788247	-8.180420	-10.394772	-4.837936	0.000000	-10.000000	-0.075000	12.383333	108.000000	1023.000000	1023.000000	2046.000000
29.860001	-0.044247	-26.150158	-2.828120	-8.197819	-10.321661	-4.802558	0.000000	-10.000000	-0.050000	11.033333	79.333336	1023.000000	1023.000000	2046.000000
29.879999	-0.044018	-26.014420	-2.717235	-8.174469	-10.401812	-4.720904	0.000000	-10.000000	-0.016667	6.850000	43.333332	1023.000000	1023.000000	2046.000000
29.900000	-0.043810	-25.891443	-2.734392	-8.109971	-10.316305	-4.730776	0.000000	-10.000000	0.000000	2.616667	7.333333	1023.000000	1023.000000	2046.000000
29.920000	-0.043360	-25.625713	-2.652495	-8.057275	-10.289334	-4.626610	0.000000	-10.000000	0.000000	0.000000	0.000000	1023.000000	1023.000000	2046.000000
29.940001	-0.043071	-25.455048	-2.615407	-7.939703	-10.242727	-4.657209	0.000000	-10.000000	0.000000	0.000000	0.000000	1023.000000	1023.000000	2046.000000
29.959999	-0.042473	-25.101618	-2.539298	-7.854786	-10.173761	-4.533773	0.000000	-10.000000	0.000000	0.000000	0.000000	1023.000000	1023.000000	2046.000000
29.980000	-0.042059	-24.856771	-2.515277	-7.745651	-10.033124	-4.562719	0.000000	-10.000000	0.000000	0.000000	0.000000	1023.000000	1023.000000	2046.000000
30.000000	-0.041361	-24.444351	-2.439910	-7.586200	-9.970255	-4.447985	0.000000	-10.000000	0.000000	0.000000	0.000000	1023.000000	1023.000000	2046.000000
30.020000	-0.040494	-23.932205	-2.337237	-7.353323	-9.862165	-4.379479	0.000000	-10.000000	0.000000	0.000000	0.000000	1023.000000	1023.000000	2046.000000
30.040001	-0.039356	-23.259684	-2.304386	-7.055980	-9.776793	-4.122526	0.000000	-10.000000	0.000000	0.000000	0.000000	1023.000000	1023.000000	2046.000000
30.059999	-0.037931	-22.417223	-2.178428	-6.786075	-9.609694	-3.843026	0.000000	-10.000000	0.000000	0.000000	0.000000	1023.000000	1023.000000	2046.000000
30.080000	-0.036574	-21.615437	-2.062671	-6.632442	-9.457213	-3.463110	0.000000	-10.000000	0.000000	0.000000	0.000000	1023.000000	1023.000000	2046.000000
30.100000	-0.034663	-20.486105	-1.833735	-6.233094	-9.161111	-3.258165	0.000000	-10.000000	0.000000	0.000000	0.000000	1023.000000	1023.000000	2046.000000
30.120001	-0.032564	-19.245390	-1.676461	-5.917838	-8.774225	-2.876864	0.000000	-10.000000	0.000000	0.000000	0.000000	1023.000000	1023.000000	2046.000000
30.139999	-0.031007	-18.324875	-1.534402	-5.620781	-8.482306	-2.687385	0.000000	-10.000000	0.000000	0.000000	0.000000	1023.000000	1023.000000	2046.000000
30.160000	-0.030275	-17.892271	-1.521812	-5.669463	-8.223718	-2.477278	0.000000	-10.000000	0.000000	0.000000	0.000000	1023.000000	1023.000000	2046.000000
30.180000	-0.030119	-17.800440	-1.554965	-5.729599	-8.090755	-2.425122	0.000000	-10.000000	0.000000	0.000000	0.000000	1023.000000	1023.000000	2046.000000
30.200001	-0.030483	-18.015512	-1.684634	-5.913299	-8.079992	-2.337587	0.000000	-10.000000	0.000000	0.000000	0.000000	1023.000000	1023.000000	2046.000000
30.219999	-0.030776	-18.188372	-1.900497	-5.847591	-8.109044	-2.331239	0.000000	-10.000000	0.000000	0.000000	0.000000	1023.000000	1023.000000	2046.000000
30.240000	-0.030799	-18.202124	-2.183783	-5.643376	-8.166221	-2.208744	0.000000	-10.000000	0.000000	0.000000	0.000000	1023.000000	1023.000000	2046.000000
30.260000	-0.030003	-17.731493	-2.344526	-5.269197	-8.149943	-1.967828	0.000000	-10.000000	0.000000	0.000000	0.000000	1023.000000	1023.000000	2046.000000
30.280001	-0.028860	-17.056147	-2.449308	-4.939651	-7.958041	-1.709146	0.000000	-10.000000	0.000000	0.000000	0.000000	1023.000000	1023.000000	2046.000000
30.299999	-0.027488	-16.245205	-2.401705	-4.647675	-7.798318	-1.397508	0.000000	-10.000000	0.000000	0.000000	0.000000	1023.000000	1023.000000	2046.000000
30.320000	-0.025928	-15.323262	-2.352138	-4.349221	-7.497940	-1.123963	0.000000	-10.000000	0.000000	0.000000	0.000000	1023.000000	1023.000000	2046.000000
30.340000	-0.024282	-14.350714	-2.171894	-4.023825	-7.355999	-0.798995	0.000000	-10.000000	0.000000	0.000000	0.000000	1023.000000	1023.000000	2046.000000
30.360001	-0.022561	-13.333576	-2.023087	-3.721535	-7.076231	-0.512724	0.000000	-10.000000	0.000000	0.000000	0.000000	1023.000000	1023.000000	2046.000000
30.379999	-0.020938	-12.374378	-1.808056	-3.470098	-6.938757	-0.157467	0.000000	-10.000000	0.000000	0.000000	0.000000	1023.000000	1023.000000	2046.000000
30.400000	-0.019100	-11.287906	-1.686226	-3.147438	-6.642902	0.188660	0.000000	-10.000000	0.000000	0.000000	0.000000	1023.000000	1023.000000	2046.000000
30.420000	-0.017172	-10.148355	-1.350503	-2.891848	-6.460525	0.554520	0.000000	-10.000000	0.000000	0.000000	0.000000	1023.000000	1023.000000	2046.000000
30.440001	-0.015038	-8.887323	-1.045715	-2.666202	-6.101126	0.925720	0.000000	-10.000000	0.000000	0.000000	0.000000	1023.000000	1023.000000	2046.000000
30.459999	-0.012887	-7.616174	-0.617434	-2.527164	-5.810244	1.338668	0.000000	-10.000000	0.000000	0.000000	0.000000	1023.000000	1023.000000	2046.000000
30.480000	-0.010542	-6.230290	-0.120356	-2.508508	-5.507312	1.905887	0.000000	-10.000000	0.000000	0.000000	0.000000	1023.000000	1023.000000	2046.000000
30.500000	-0.008578	-5.069757	0.386488	-2.487891	-5.221168	2.252814	0.000000	-10.000000	0.000000	0.000000	0.000000	1023.000000	1023.000000	2046.000000
30.520000	-0.006315	-3.732081	0.933226	-2.503226	-4.826807	2.664726	0.000000	-10.000000	0.000000	0.000000	0.000000	1023.000000	1023.000000	2046.000000
30.540001	-0.004256	-2.515022	1.416116	-2.496941	-4.441793	3.007596	0.000000	-10.000000	0.000000	0.000000	0.000000	1023.000000	1023.000000	2046.000000
30.559999	-0.002485	-1.468803	1.858736	-2.595973	-4.116900	3.385334	0.000000	-10.000000	0.000000	0.000000	0.000000	1023.000000	1023.000000	2046.000000
30.580000	-0.000979	-0.578632	2.218622	-2.645267	-3.782120	3.630133	0.000000	-10.000000	0.000000	0.000000	0.000000	1023.000000	1023.000000	2046.000000
30.600000	0.000398	0.235076	2.525221	-2.661063	-3.458719	3.829638	0.000000	-10.000000	0.000000	0.000000	0.000000	1023.000000	1023.000000	2046.000000
30.620001	0.001956	1.156131	2.828736	-2.600351	-3.192704	4.120450	0.000000	-10.000000	0.000000	0.000000	0.000000	1023.000000	1023.000000	2046.000000
30.639999	0.003487	2.060632	3.124320	-2.552123	-2.856174	4.344609	0.000000	-10.000000	0.000000	0.000000	0.000000	1023.000000	1023.000000	2046.000000
30.660000	0.005041	2.979224	3.454335	-2.423102	-2.663937	4.611928	0.000000	-10.000000	0.000000	0.000000	0.000000	1023.000000	1023.000000	2046.000000
30.680000	0.006910	4.083878	3.764732	-2.264428	-2.330748	4.914322	0.000000	-10.000000	0.000000	0.000000	0.000000	1023.000000	1023.000000	2046.000000
30.700001	0.008779	5.188428	4.041357	-2.053906	-2.100803	5.301780	0.000000	-10.000000	0.000000	0.000000	0.000000	1023.000000	1023.000000	2046.000000
30.719999	0.010905	6.444840	4.244269	-1.747699	-1.726331	5.674601	0.000000	-10.000000	0.000000	0.000000	0.000000	1023.000000	1023.000000	2046.000000
30.740000	0.012997	7.681310	4.553346	-1.450730	-1.484335	6.063028	0.000000	-10.000000	0.000000	0.000000	0.000000	1023.000000	1023.000000	2046.000000
30.760000	0.015330	9.060104	4.778780	-1.105316	-1.093074	6.479714	0.000000	-10.000000	0.000000	0.000000	0.000000	1023.000000	1023.000000	2046.000000
30.780001	0.017713	10.468204	5.207829	-0.769222	-0.848763	6.878361	0.000000	-10.000000	0.000000	0.000000	0.000000	1023.000000	1023.000000	2046.000000
30.799999	0.020359	12.032110	5.542364	-0.347232	-0.493082	7.330060	0.000000	-10.000000	0.000000	0.000000	0.000000	1023.000000	1023.000000	2046.000000
30.820000	0.023209	13.716724	5.908924	0.161263	-0.222128	7.868665	0.000000	-10.000000	0.000000	0.000000	0.000000	1023.000000	1023.000000	2046.000000
30.840000	0.026076	15.410744	6.196906	0.624480	0.118106	8.471251	0.000000	-10.000000	0.000000	0.000000	0.000000	1023.000000	1023.000000	2046.000000
30.860001	0.028577	16.888756	6.512890	0.950039	0.325390	9.100437	0.000000	-10.000000	0.000000	0.000000	0.000000	1023.000000	1023.000000	2046.000000
30.879999	0.031227	18.455225	6.808358	1.314168	0.741706	9.590992	0.000000	-10.000000	0.000000	0.000000	0.000000	1023.000000	1023.000000	2046.000000
30.900000	0.033623	19.871317	7.173777	1.622078	0.960235	10.115229	0.000000	-10.000000	0.000000	0.000000	0.000000	1023.000000	1023.000000	2046.000000
30.920000	0.035731	21.117136	7.270635	1.998927	1.358761	10.488813	0.000000	-10.000000	0.000000	0.000000	0.000000	1023.000000	1023.000000	2046.000000
30.940001	0.036821	21.761324	7.315576	2.181706	1.542810	10.721231	0.000000	-10.000000	0.000000	0.000000	0.000000	1023.000000	1023.000000	2046.000000
30.959999	0.037543	22.187792	7.267308	2.255421	1.711122	10.953941	0.000000	-10.000000	0.000000	0.000000	0.000000	1023.000000	1023.000000	2046.000000
30.980000	0.037539	22.185694	7.127786	2.228637	1.711174	11.118096	0.000000	-10.000000	0.000000	0.000000	0.000000	1023.000000	1023.000000	2046.000000
31.000000	0.036904	21.810396	6.821009	2.281121	1.592016	11.116250	0.000000	-10.000000	0.000000	0.000000	0.000000	1023.000000	1023.000000	2046.000000
31.020000	0.035907	21.221321	6.473512	2.406333	1.370540	10.970936	0.000000	-10.000000	0.000000	0.000000	0.000000	1023.000000	1023.000000	2046.000000
31.040001	0.035302	20.863436	6.226198	2.562753	1.150740	10.923745	0.000000	-10.000000	0.000000	0.000000	0.000000	1023.000000	1023.000000	2046.000000
31.059999	0.035124	20.758516	6.012176	2.734256	1.112837	10.899247	0.000000	-10.000000	0.000000	0.000000	0.000000	1023.000000	1023.000000	2046.000000
31.080000	0.035321	20.874453	5.996111	2.875334	1.074381	10.928627	0.000000	-10.000000	0.000000	0.000000	0.000000	1023.000000	1023.000000	2046.000000
31.100000	0.035416	20.930777	5.958136	3.056022	1.028783	10.887836	0.000000	-10.000000	0.000000	0.000000	0.000000	1023.000000	1023.000000	2046.000000
31.120001	0.035528	20.997124	5.975711	3.170980	0.957638	10.892794	0.000000	-10.000000	0.000000	0.000000	0.000000	1023.000000	1023.000000	2046.000000
31.139999	0.035646	21.066551	5.932125	3.332886	0.947340	10.854199	0.000000	-10.000000	0.000000	0.000000	0.000000	1023.000000	1023.000000	2046.000000
31.160000	0.035741	21.122904	5.879302	3.458050	0.915618	10.869935	0.000000	-10.000000	0.000000	0.000000	0.000000	1023.000000	1023.000000	2046.000000
31.180000	0.035761	21.134911	5.853918	3.615779	0.826205	10.839009	0.000000	-10.000000	0.000000	0.000000	0.000000	1023.000000	1023.000000	2046.000000
31.200001	0.035719	21.109985	5.906116	3.674214	0.668433	10.861222	0.000000	-10.000000	0.000000	0.000000	0.000000	1023.000000	1023.000000	2046.000000
31.219999	0.035590	21.033672	5.825510	3.715975	0.677449	10.814738	0.000000	-10.000000	0.000000	0.000000	0.000000	1023.000000	1023.000000	2046.000000
31.240000	0.035626	21.054985	5.862485	3.680691	0.633165	10.878645	0.000000	-10.000000	0.000000	0.000000	0.000000	1023.000000	1023.000000	2046.000000
31.260000	0.035626	21.055204	5.922248	3.554775	0.655306	10.922875	0.000000	-10.000000	0.000000	0.000000	0.000000	1023.000000	1023.000000	2046.000000
31.280001	0.035458	20.955776	6.076078	3.349611	0.589078	10.941009	0.000000	-10.000000	0.000000	0.000000	0.000000	1023.000000	1023.000000	2046.000000
31.299999	0.035282	20.851568	6.113845	3.111222	0.648360	10.978140	0.000000	-10.000000	0.000000	0.000000	0.000000	1023.000000	1023.000000	2046.000000
31.320000	0.035016	20.694517	6.196660	2.927396	0.662165	10.908296	0.000000	-10.000000	0.000000	0.000000	0.000000	1023.000000	1023.000000	2046.000000
31.340000	0.034869	20.607410	6.316809	2.648145	0.722069	10.920387	0.000000	-10.000000	0.000000	0.000000	0.000000	1023.000000	1023.000000	2046.000000
31.360001	0.034243	20.237354	6.447578	2.317564	0.661668	10.810545	0.000000	-10.000000	0.000000	0.000000	0.000000	1023.000000	1023.000000	2046.000000
31.379999	0.033569	19.839441	6.457875	1.963984	0.699101	10.718482	0.000000	-10.000000	0.000000	0.000000	0.000000	1023.000000	1023.000000	2046.000000
31.400000	0.032731	19.343998	6.481002	1.707311	0.610169	10.545515	0.000000	-10.000000	0.000000	0.000000	0.000000	1023.000000	1023.000000	2046.000000
31.420000	0.031911	18.859497	6.448482	1.380182	0.636582	10.394251	0.000000	-10.000000	0.000000	0.000000	0.000000	1023.000000	1023.000000	2046.000000
31.440001	0.031196	18.436815	6.497332	1.222494	0.545655	10.171334	0.000000	-10.000000	0.000000	0.000000	0.000000	1023.000000	1023.000000	2046.000000
31.459999	0.030669	18.125532	6.509432	1.017311	0.574651	10.024137	0.000000	-10.000000	0.000000	0.000000	0.000000	1023.000000	1023.000000	2046.000000
31.480000	0.029912	17.677820	6.532613	0.882077	0.399272	9.863858	0.000000	-10.000000	0.000000	0.000000	0.000000	1023.000000	1023.000000	2046.000000
31.500000	0.029311	17.322802	6.378187	0.791697	0.406455	9.746462	0.000000	-10.000000	0.000000	0.000000	0.000000	1023.000000	1023.000000	2046.000000
31.520000	0.028684	16.951990	6.415170	0.650410	0.279045	9.607365	0.000000	-10.000000	0.000000	0.000000	0.000000	1023.000000	1023.000000	2046.000000
31.540001	0.028037	16.569811	6.361724	0.483185	0.241491	9.483410	0.000000	-10.000000	0.000000	0.000000	0.000000	1023.000000	1023.000000	2046.000000
31.559999	0.027395	16.190638	6.399568	0.367197	0.174972	9.248901	0.000000	-10.000000	0.000000	0.000000	0.000000	1023.000000	1023.000000	2046.000000
31.580000	0.026807	15.842825	6.420708	0.275196	0.154018	8.992903	0.000000	-10.000000	0.000000	0.000000	0.000000	1023.000000	1023.000000	2046.000000
31.600000	0.026360	15.579045	6.432968	0.209751	0.177982	8.758345	0.000000	-10.000000	0.000000	0.000000	0.000000	1023.000000	1023.000000	2046.000000
31.620001	0.026028	15.382387	6.515282	0.190186	0.055953	8.620966	0.000000	-10.000000	0.000000	0.000000	0.000000	1023.000000	1023.000000	2046.000000
31.639999	0.025515	15.079528	6.468404	0.229744	-0.052639	8.434019	0.000000	-10.000000	0.000000	0.000000	0.000000	1023.000000	1023.000000	2046.000000
31.660000	0.024747	14.625525	6.470692	0.111768	-0.224777	8.267841	0.000000	-10.000000	0.000000	0.000000	0.000000	1023.000000	1023.000000	2046.000000
31.680000	0.023670	13.989193	6.440997	-0.149520	-0.347218	8.044934	0.000000	-10.000000	0.000000	0.000000	0.000000	1023.000000	1023.000000	2046.000000
31.700001	0.022657	13.390265	6.490097	-0.299056	-0.423572	7.622797	0.000000	-10.000000	0.000000	0.000000	0.000000	1023.000000	1023.000000	2046.000000
31.719999	0.021495	12.703596	6.370416	-0.454837	-0.414618	7.202635	0.000000	-10.000000	0.000000	0.000000	0.000000	1023.000000	1023.000000	2046.000000
31.740000	0.019577	11.569860	6.114903	-0.716282	-0.478476	6.649715	0.000000	-10.000000	0.000000	0.000000	0.000000	1023.000000	1023.000000	2046.000000
31.760000	0.017159	10.141090	5.862072	-1.165421	-0.673094	6.117533	0.000000	-10.000000	0.000000	0.000000	0.000000	1023.000000	1023.000000	2046.000000
31.780001	0.014617	8.638783	5.444038	-1.605289	-0.835788	5.635822	0.000000	-10.000000	0.000000	0.000000	0.000000	1023.000000	1023.000000	2046.000000
31.799999	0.011490	6.790705	4.995665	-1.898329	-1.349751	5.043120	0.000000	-10.000000	0.000000	0.000000	0.000000	1023.000000	1023.000000	2046.000000
31.820000	0.008206	4.849857	4.529125	-2.106970	-1.897959	4.325661	0.000000	-10.000000	0.000000	0.000000	0.000000	1023.000000	1023.000000	2046.000000
31.840000	0.005473	3.234617	4.030966	-2.104272	-2.417677	3.725599	0.000000	-10.000000	0.000000	0.000000	0.000000	1023.000000	1023.000000	2046.000000
31.860001	0.003308	1.955160	3.496540	-2.083865	-2.657589	3.200073	0.000000	-10.000000	0.000000	0.000000	0.000000	1023.000000	1023.000000	2046.000000
31.879999	0.001483	0.876582	3.134868	-2.061874	-3.006098	2.809685	0.000000	-10.000000	0.000000	0.000000	0.000000	1023.000000	1023.000000	2046.000000
31.900000	0.000075	0.044210	2.841596	-2.034429	-3.259274	2.496317	0.000000	-10.000000	0.000000	0.000000	0.000000	1023.000000	1023.000000	2046.000000
31.920000	-0.001484	-0.877023	2.466230	-1.988961	-3.499165	2.144872	0.000000	-10.000000	0.000000	0.000000	0.000000	1023.000000	1023.000000	2046.000000
31.940001	-0.002690	-1.589872	2.217975	-1.975597	-3.720991	1.888741	0.000000	-10.000000	0.208333	-7.266667	0.000000	1023.000000	1023.000000	2046.000000
31.959999	-0.004083	-2.413152	1.926121	-1.954433	-3.949197	1.564357	0.000000	-10.000000	0.675000	-21.733334	0.000000	1023.000000	1023.000000	2046.000000
31.980000	-0.005164	-3.051997	1.714104	-1.995664	-4.153953	1.383515	0.000000	-10.000000	1.133333	-36.066666	0.000000	1023.000000	1023.000000	2046.000000
32.000000	-0.006275	-3.708778	1.535611	-2.020831	-4.384192	1.160634	0.000000	-10.000000	1.383333	-42.916668	0.000000	1023.000000	1023.000000	2046.000000
32.020000	-0.007204	-4.257722	1.382001	-2.062658	-4.554587	0.977522	0.000000	-10.000000	1.375000	-42.566669	0.000000	1023.000000	1023.000000	2046.000000
32.040001	-0.008247	-4.874208	1.316219	-2.163357	-4.763201	0.736130	0.000000	-10.000000	1.366667	-42.400002	0.000000	1023.000000	1023.000000	2046.000000
32.060001	-0.009159	-5.412934	1.258545	-2.386560	-4.926544	0.641624	0.000000	-10.000000	1.366667	-42.516666	0.000000	1023.000000	1023.000000	2046.000000
32.080002	-0.010031	-5.928147	1.359306	-2.808892	-5.037429	0.558868	0.000000	-10.000000	1.375000	-42.716667	0.000000	1023.000000	1023.000000	2046.000000
32.099998	-0.011235	-6.640009	1.369614	-3.227891	-5.219312	0.437580	0.000000	-10.000000	1.391667	-42.883335	0.000000	1023.000000	1023.000000	2046.000000
32.119999	-0.012295	-7.266237	1.363909	-3.692331	-5.281335	0.343520	0.000000	-10.000000	1.416667	-43.066666	0.000000	1023.000000	1023.000000	2046.000000
32.139999	-0.013660	-8.072936	1.386222	-4.117731	-5.408476	0.067049	0.000000	-10.000000	1.408333	-43.150002	0.000000	1023.000000	1023.000000	2046.000000
32.160000	-0.015045	-8.891787	1.354173	-4.554327	-5.519596	-0.172037	0.000000	-10.000000	1.408333	-43.299999	0.000000	1023.000000	1023.000000	2046.000000
32.180000	-0.016687	-9.862082	1.304667	-5.053059	-5.673146	-0.440544	0.000000	-10.000000	1.375000	-42.950001	0.000000	1023.000000	1023.000000	2046.000000
32.200001	-0.018305	-10.817963	1.245590	-5.468174	-5.847125	-0.748254	0.000000	-10.000000	1.366667	-42.600002	0.000000	1023.000000	1023.000000	2046.000000
32.220001	-0.020056	-11.853245	1.144359	-5.810710	-6.032149	-1.154745	0.000000	-10.000000	1.350000	-41.933334	0.000000	1023.000000	1023.000000	2046.000000
32.240002	-0.021584	-12.756422	1.083942	-6.113163	-6.230628	-1.496572	0.000000	-10.000000	1.350000	-41.816669	0.000000	1023.000000	1023.000000	2046.000000
32.259998	-0.023273	-13.754227	0.972898	-6.375099	-6.480618	-1.871407	0.000000	-10.000000	1.350000	-41.450001	0.000000	1023.000000	1023.000000	2046.000000
32.279999	-0.024988	-14.768117	0.757836	-6.592537	-6.699454	-2.233960	0.000000	-10.000000	1.350000	-41.433334	0.000000	1023.000000	1023.000000	2046.000000
32.299999	-0.026493	-15.657551	0.570877	-6.777913	-6.896001	-2.554515	0.000000	-10.000000	1.333333	-41.016666	0.000000	1023.000000	1023.000000	2046.000000
32.320000	-0.027895	-16.486231	0.387638	-6.961121	-7.082027	-2.830721	0.000000	-10.000000	1.316667	-41.133335	0.000000	1023.000000	1023.000000	2046.000000
32.340000	-0.029176	-17.243050	0.273343	-7.111518	-7.342486	-3.062387	0.000000	-10.000000	1.283333	-40.900002	0.000000	1023.000000	1023.000000	2046.000000
32.360001	-0.030219	-17.859522	0.144687	-7.215874	-7.550184	-3.238149	0.000000	-10.000000	1.266667	-41.083336	0.000000	1023.000000	1023.000000	2046.000000
32.380001	-0.031185	-18.430153	-0.067892	-7.256847	-7.656098	-3.449314	0.000000	-10.000000	1.250000	-40.633335	0.000000	1023.000000	1023.000000	2046.000000
32.400002	-0.032103	-18.972841	-0.212885	-7.304573	-7.862408	-3.592976	0.000000	-10.000000	1.233333	-40.216667	0.000000	1023.000000	1023.000000	2046.000000
32.419998	-0.033009	-19.508251	-0.387319	-7.340529	-8.025085	-3.755318	0.000000	-10.000000	1.200000	-39.250000	0.000000	1023.000000	1023.000000	2046.000000
32.439999	-0.033762	-19.953104	-0.530166	-7.363487	-8.195648	-3.863803	0.000000	-10.000000	1.150000	-38.633335	0.000000	1023.000000	1023.000000	2046.000000
32.459999	-0.034548	-20.418119	-0.698763	-7.375587	-8.393831	-3.949938	0.000000	-10.000000	1.100000	-37.933334	0.000000	1023.000000	1023.000000	2046.000000
32.480000	-0.035274	-20.846966	-0.826020	-7.366549	-8.620047	-4.034350	0.000000	-10.000000	1.050000	-37.166668	0.000000	1023.000000	1023.000000	2046.000000
32.500000	-0.036057	-21.309780	-1.018819	-7.387031	-8.819292	-4.084639	0.000000	-10.000000	1.000000	-36.100002	0.000000	1023.000000	1023.000000	2046.000000
32.520000	-0.036768	-21.729816	-1.183890	-7.394234	-8.982671	-4.169024	0.000000	-10.000000	0.950000	-35.100002	0.000000	1023.000000	1023.000000	2046.000000
32.540001	-0.037342	-22.069294	-1.324072	-7.358237	-9.168895	-4.218091	0.000000	-10.000000	0.900000	-34.266666	0.000000	1023.000000	1023.000000	2046.000000
32.560001	-0.038014	-22.466125	-1.534166	-7.310358	-9.370685	-4.250917	0.000000	-10.000000	0.858333	-33.483334	0.000000	1023.000000	1023.000000	2046.000000
32.580002	-0.038472	-22.736799	-1.757896	-7.234419	-9.559464	-4.185019	0.000000	-10.000000	0.808333	-32.483334	0.000000	1023.000000	1023.000000	2046.000000
32.599998	-0.039349	-23.255148	-2.048017	-7.070639	-9.818824	-4.317667	0.000000	-10.000000	0.775000	-31.516668	0.000000	1023.000000	1023.000000	2046.000000
32.619999	-0.040178	-23.744947	-2.342063	-7.015561	-10.075306	-4.312016	0.000000	-10.000000	0.725000	-30.533335	0.000000	1023.000000	1023.000000	2046.000000
32.639999	-0.041483	-24.516663	-2.641379	-7.045575	-10.392303	-4.437406	0.000000	-10.000000	0.691667	-29.916668	0.000000	1023.000000	1023.000000	2046.000000
32.660000	-0.042054	-24.853653	-2.792333	-6.961385	-10.598502	-4.501433	0.000000	-10.000000	0.658333	-29.083334	0.000000	1023.000000	1023.000000	2046.000000
32.680000	-0.042432	-25.077333	-3.026197	-6.807063	-10.672490	-4.571583	0.000000	-10.000000	0.633333	-28.416668	0.000000	1023.000000	1023.000000	2046.000000
32.700001	-0.042767	-25.275501	-3.262478	-6.718333	-10.781823	-4.512868	0.000000	-10.000000	0.600000	-27.333334	0.000000	1023.000000	1023.000000	2046.000000
32.720001	-0.043724	-25.840818	-3.405022	-6.879203	-10.904776	-4.651818	0.000000	-10.000000	0.558333	-26.633333	0.000000	1023.000000	1023.000000	2046.000000
32.740002	-0.045615	-26.958410	-3.759006	-7.168487	-11.092446	-4.938472	0.000000	-10.000000	0.508333	-25.216667	0.000000	1023.000000	1023.000000	2046.000000
32.759998	-0.047757	-28.224684	-4.136432	-7.398726	-11.459292	-5.230234	0.000000	-10.000000	0.458333	-23.900002	0.000000	1023.000000	1023.000000	2046.000000
32.779999	-0.050213	-29.675655	-4.733043	-7.407397	-11.913875	-5.621340	0.000000	-10.000000	0.383333	-21.700001	0.000000	1023.000000	1023.000000	2046.000000
32.799999	-0.052248	-30.878603	-5.310793	-7.234681	-12.406728	-5.926401	0.000000	-10.000000	0.333333	-19.950001	0.000000	1023.000000	1023.000000	2046.000000
32.820000	-0.053701	-31.737127	-5.828883	-6.908095	-12.760425	-6.239724	0.000000	-10.000000	0.283333	-18.283335	0.000000	1023.000000	1023.000000	2046.000000
32.840000	-0.054239	-32.055370	-6.103836	-6.589759	-13.082283	-6.279493	0.000000	-10.000000	0.266667	-17.516668	0.000000	1023.000000	1023.000000	2046.000000
32.860001	-0.054553	-32.240734	-6.443610	-6.296960	-13.179279	-6.320884	0.000000	-10.000000	0.250000	-17.033335	0.000000	1023.000000	1023.000000	2046.000000
32.880001	-0.054784	-32.377388	-6.715728	-6.055999	-13.218556	-6.387105	0.000000	-10.000000	0.250000	-16.783335	0.000000	1023.000000	1023.000000	2046.000000
32.900002	-0.055003	-32.506748	-6.936666	-5.870596	-13.277960	-6.421528	0.000000	-10.000000	0.250000	-16.583334	0.000000	1023.000000	1023.000000	2046.000000
32.919998	-0.055326	-32.697777	-7.041769	-5.792745	-13.403368	-6.459895	0.000000	-10.000000	0.233333	-16.216667	0.000000	1023.000000	1023.000000	2046.000000
32.939999	-0.055636	-32.881004	-7.157639	-5.728878	-13.541030	-6.453459	0.000000	-10.000000	0.225000	-15.850000	0.000000	1023.000000	1023.000000	2046.000000
32.959999	-0.055827	-32.993858	-7.249944	-5.726171	-13.571317	-6.446427	0.000000	-10.000000	0.200000	-15.100000	0.000000	1023.000000	1023.000000	2046.000000
32.980000	-0.055856	-33.010605	-7.230927	-5.726253	-13.624799	-6.428627	0.000000	-10.000000	0.183333	-14.283333	0.000000	1023.000000	1023.000000	2046.000000
33.000000	-0.055721	-32.930988	-7.188243	-5.728188	-13.616890	-6.397667	0.000000	-10.000000	0.158333	-13.533333	0.000000	1023.000000	1023.000000	2046.000000
33.020000	-0.055336	-32.703651	-7.017163	-5.875267	-13.616985	-6.194236	0.000000	-10.000000	0.108333	-10.983334	0.000000	1023.000000	1023.000000	2046.000000
33.040001	-0.054775	-32.372154	-6.841304	-6.093868	-13.467746	-5.969235	0.000000	-10.000000	0.058333	-6.583333	0.000000	1023.000000	1023.000000	2046.000000
33.060001	-0.054042	-31.938957	-6.534031	-6.371601	-13.343668	-5.689659	0.000000	-10.000000	-0.008333	-0.750000	0.000000	1023.000000	1023.000000	2046.000000
33.080002	-0.053668	-31.717690	-6.238485	-6.731750	-13.238256	-5.509200	0.000000	-10.000000	-0.050000	4.516667	0.000000	1023.000000	1023.000000	2046.000000
33.099998	-0.053122	-31.395105	-5.972406	-7.029297	-13.035961	-5.357441	0.000000	-10.000000	-0.108333	9.583333	0.000000	1023.000000	1023.000000	2046.000000
33.119999	-0.052676	-31.131283	-5.753053	-7.320116	-12.822920	-5.235195	0.000000	-10.000000	-0.166667	13.966667	0.000000	1023.000000	1023.000000	2046.000000
33.139999	-0.052258	-30.884474	-5.495033	-7.626596	-12.577432	-5.185412	0.000000	-10.000000	-0.225000	17.616667	0.000000	1023.000000	1023.000000	2046.000000
33.160000	-0.051659	-30.530672	-5.242603	-7.834116	-12.393020	-5.060933	0.000000	-10.000000	-0.291667	20.066668	3.333333	1023.000000	1023.000000	2046.000000
33.180000	-0.051143	-30.225683	-5.061940	-7.984430	-12.154780	-5.024534	0.000000	-10.000000	-0.366667	22.450001	12.000000	1023.000000	1023.000000	2046.000000
33.200001	-0.050563	-29.882542	-4.855005	-8.059463	-11.975743	-4.992331	0.000000	-10.000000	-0.450000	24.583334	23.166666	1023.000000	1023.000000	2046.000000
33.220001	-0.049758	-29.406942	-4.639219	-8.074304	-11.722792	-4.970627	0.000000	-10.000000	-0.533333	26.683334	33.833332	1023.000000	1023.000000	2046.000000
33.240002	-0.048785	-28.831902	-4.423991	-8.067139	-11.591220	-4.749551	0.000000	-10.000000	-0.616667	28.733334	42.333332	1023.000000	1023.000000	2046.000000
33.259998	-0.047625	-28.146404	-4.211290	-8.001513	-11.364911	-4.568689	0.000000	-10.000000	-0.683333	30.766666	51.666668	1023.000000	1023.000000	2046.000000
33.279999	-0.046388	-27.415058	-4.041908	-7.905763	-11.114855	-4.352532	0.000000	-10.000000	-0.750000	32.500000	61.666668	1023.000000	1023.000000	2046.000000
33.299999	-0.044841	-26.501219	-3.786427	-7.740471	-10.882300	-4.092021	0.000000	-10.000000	-0.783333	33.716667	72.166664	1023.000000	1023.000000	2046.000000
33.320000	-0.043232	-25.550194	-3.572407	-7.601023	-10.581084	-3.795679	0.000000	-10.000000	-0.850000	34.766666	83.166664	1023.000000	1023.000000	2046.000000
33.340000	-0.041464	-24.505363	-3.319092	-7.417712	-10.258166	-3.510393	0.000000	-10.000000	-0.891667	35.733334	94.500000	1023.000000	1023.000000	2046.000000
33.360001	-0.039651	-23.434032	-3.000584	-7.235701	-9.985990	-3.211758	0.000000	-10.000000	-0.950000	37.050003	106.166664	1023.000000	1023.000000	2046.000000
33.380001	-0.037761	-22.316610	-2.680573	-7.072151	-9.676317	-2.887569	0.000000	-10.000000	-0.975000	37.900002	118.333336	1023.000000	1023.000000	2046.000000
33.400002	-0.035918	-21.227621	-2.430699	-6.876593	-9.307358	-2.612972	0.000000	-10.000000	-0.991667	38.716667	131.000000	1023.000000	1023.000000	2046.000000
33.419998	-0.034157	-20.186565	-2.184119	-6.718513	-8.974068	-2.309866	0.000000	-10.000000	-1.016667	39.100002	143.833328	1023.000000	1023.000000	2046.000000
33.439999	-0.032237	-19.052092	-1.906734	-6.475501	-8.671093	-1.998764	0.000000	-10.000000	-1.025000	39.666668	156.833328	1023.000000	1023.000000	2046.000000
33.459999	-0.030396	-17.963829	-1.674932	-6.276228	-8.282321	-1.730347	0.000000	-10.000000	-1.041667	39.866669	169.833328	1023.000000	1023.000000	2046.000000
33.480000	-0.028379	-16.771908	-1.406182	-6.071378	-7.933862	-1.360486	0.000000	-10.000000	-1.041667	40.033333	178.666672	1023.000000	1023.000000	2046.000000
33.500000	-0.026427	-15.618621	-1.096161	-5.839277	-7.623095	-1.060089	0.000000	-10.000000	-1.058333	40.150002	191.833328	1023.000000	1023.000000	2046.000000
33.520000	-0.024592	-14.533987	-0.779509	-5.669146	-7.427739	-0.657593	0.000000	-10.000000	-1.066667	40.483334	205.166672	1023.000000	1023.000000	2046.000000
33.540001	-0.022651	-13.386477	-0.547285	-5.441661	-7.053766	-0.343765	0.000000	-10.000000	-1.075000	40.650002	223.000000	1023.000000	1023.000000	2046.000000
33.560001	-0.020825	-12.307424	-0.293419	-5.266213	-6.740465	-0.007326	0.000000	-10.000000	-1.075000	40.799999	236.666672	1023.000000	1023.000000	2046.000000
33.580002	-0.018915	-11.178909	-0.007016	-5.037041	-6.465703	0.330851	0.000000	-10.000000	-1.058333	40.500000	250.166672	1023.000000	1023.000000	2046.000000
33.599998	-0.017080	-10.094225	0.245486	-4.873835	-6.169934	0.704057	0.000000	-10.000000	-1.050000	40.766666	263.833344	1023.000000	1023.000000	2046.000000
33.619999	-0.015208	-8.987659	0.545199	-4.595944	-5.887996	0.951081	0.000000	-10.000000	-1.058333	40.716667	277.166656	1023.000000	1023.000000	2046.000000
33.639999	-0.013697	-8.094725	0.758327	-4.429274	-5.611779	1.188001	0.000000	-10.000000	-1.083333	40.933334	286.166656	1023.000000	1023.000000	2046.000000
33.660000	-0.012656	-7.479963	0.815664	-4.247286	-5.446411	1.398070	0.000000	-10.000000	-1.116667	40.933334	295.166656	1023.000000	1023.000000	2046.000000
33.680000	-0.011711	-6.921253	0.875278	-4.074519	-5.326128	1.604116	0.000000	-10.000000	-1.125000	41.250000	309.166656	1023.000000	1023.000000	2046.000000
33.700001	-0.010804	-6.385418	0.931362	-3.866553	-5.247787	1.797560	0.000000	-10.000000	-1.141667	41.983334	327.833344	1023.000000	1023.000000	2046.000000
33.720001	-0.009714	-5.741075	1.014046	-3.718268	-5.111179	2.074327	0.000000	-10.000000	-1.125000	42.116669	346.500000	1023.000000	1023.000000	2046.000000
33.740002	-0.008216	-4.855837	1.216120	-3.496125	-4.937778	2.361945	0.000000	-10.000000	-1.116667	42.116669	355.833344	1023.000000	1023.000000	2046.000000
33.759998	-0.006131	-3.623493	1.484270	-3.158275	-4.653841	2.704353	0.000000	-10.000000	-1.108333	41.933334	369.833344	1023.000000	1023.000000	2046.000000
33.779999	-0.004064	-2.401819	1.626369	-2.871855	-4.297987	3.141655	0.000000	-10.000000	-1.100000	41.900002	383.833344	1023.000000	1023.000000	2046.000000
33.799999	-0.002591	-1.531572	1.765735	-2.743786	-4.043643	3.490122	0.000000	-10.000000	-1.091667	41.766666	402.500000	1023.000000	1023.000000	2046.000000
33.820000	-0.001994	-1.178588	1.795056	-2.843975	-3.829849	3.700180	0.000000	-10.000000	-1.075000	41.466667	416.500000	1023.000000	1023.000000	2046.000000
33.840000	-0.002307	-1.363391	1.732867	-2.975222	-3.860659	3.739622	0.000000	-10.000000	-1.075000	41.433334	425.833344	1023.000000	1023.000000	2046.000000
33.860001	-0.003154	-1.863860	1.427296	-2.932389	-3.865067	3.506301	0.000000	-10.000000	-1.075000	41.283333	435.000000	1023.000000	1023.000000	2046.000000
33.880001	-0.003893	-2.300738	1.065391	-2.802311	-4.009489	3.445670	0.000000	-10.000000	-1.075000	40.733334	448.666656	1023.000000	1023.000000	2046.000000
33.900002	-0.003617	-2.137704	0.806764	-2.521264	-3.969699	3.546496	0.000000	-10.000000	-1.091667	40.716667	466.666656	1023.000000	1023.000000	2046.000000
33.919998	-0.002732	-1.614831	0.810517	-2.245197	-3.952632	3.772481	0.000000	-10.000000	-1.116667	41.250000	484.833344	1023.000000	1023.000000	2046.000000
33.939999	-0.001500	-0.886216	0.831567	-1.870498	-3.799436	3.952151	0.000000	-10.000000	-1.141667	42.116669	493.833344	1023.000000	1023.000000	2046.000000
33.959999	-0.000196	-0.115614	0.942849	-1.553216	-3.689809	4.184562	0.000000	-10.000000	-1.175000	42.583336	503.166656	1023.000000	1023.000000	2046.000000
33.980000	0.001232	0.727962	1.029993	-1.183883	-3.525327	4.407180	0.000000	-10.000000	-1.183333	42.833336	517.333313	1023.000000	1023.000000	2046.000000
34.000000	0.002767	1.635444	1.225935	-0.842956	-3.408199	4.660665	0.000000	-10.000000	-1.191667	43.083336	531.500000	1023.000000	1023.000000	2046.000000
34.020000	0.004210	2.488266	1.370718	-0.500837	-3.265357	4.883742	0.000000	-10.000000	-1.175000	43.150002	545.833313	1023.000000	1023.000000	2046.000000
34.040001	0.005673	3.352565	1.492719	-0.214772	-3.153775	5.228392	0.000000	-10.000000	-1.158333	43.150002	555.333313	1023.000000	1023.000000	2046.000000
34.060001	0.007159	4.231231	1.723435	0.046202	-3.015656	5.477251	0.000000	-10.000000	-1.100000	42.599998	569.833313	1023.000000	1023.000000	2046.000000
34.080002	0.008710	5.147553	1.936669	0.283806	-2.889150	5.816228	0.000000	-10.000000	-0.991667	40.866669	588.666687	1023.000000	1023.000000	2046.000000
34.099998	0.010260	6.063610	2.237282	0.414192	-2.745216	6.157351	0.000000	-10.000000	-0.900000	39.083336	602.833313	1023.000000	1023.000000	2046.000000
34.119999	0.011620	6.867290	2.480461	0.407107	-2.512741	6.492463	0.000000	-10.000000	-0.816667	37.300003	616.333313	1023.000000	1023.000000	2046.000000
34.139999	0.013020	7.694607	2.896232	0.353503	-2.416300	6.861172	0.000000	-10.000000	-0.741667	35.950001	624.666687	1023.000000	1023.000000	2046.000000
34.160000	0.014060	8.309572	3.103282	0.274164	-2.125855	7.057981	0.000000	-10.000000	-0.625000	33.683334	637.000000	1023.000000	1023.000000	2046.000000
34.180000	0.015029	8.882207	3.445304	0.124364	-1.970265	7.282804	0.000000	-10.000000	-0.500000	31.083334	648.500000	1023.000000	1023.000000	2046.000000
34.200001	0.015774	9.322527	3.683675	-0.043844	-1.759320	7.442015	0.000000	-10.000000	-0.350000	26.700001	662.166687	1023.000000	1023.000000	2046.000000
34.220001	0.016277	9.619517	3.985312	-0.291163	-1.656452	7.581821	0.000000	-10.000000	-0.208333	22.166666	674.500000	1023.000000	1023.000000	2046.000000
34.240002	0.016384	9.682810	4.080426	-0.509609	-1.517393	7.629386	0.000000	-10.000000	-0.108333	18.516666	683.333313	1023.000000	1023.000000	2046.000000
34.259998	0.016325	9.647923	4.238866	-0.759519	-1.482214	7.650790	0.000000	-10.000000	-0.050000	16.250000	688.166687	1023.000000	1023.000000	2046.000000
34.279999	0.016199	9.573634	4.397611	-0.966749	-1.465176	7.607947	0.000000	-10.000000	-0.016667	13.450001	692.000000	1023.000000	1023.000000	2046.000000
34.299999	0.016093	9.511057	4.453644	-1.101434	-1.320524	7.479371	0.000000	-10.000000	0.025000	6.616667	697.666687	1023.000000	1023.000000	2046.000000
34.320000	0.015982	9.445566	4.531908	-1.216607	-1.231681	7.361947	0.000000	-10.000000	0.041667	0.983333	701.166687	1023.000000	1023.000000	2046.000000
34.340000	0.015793	9.333828	4.573948	-1.242517	-1.338143	7.340539	0.000000	-10.000000	0.066667	-3.650000	703.000000	1023.000000	1023.000000	2046.000000
34.360001	0.015823	9.351272	4.626116	-1.239449	-1.321286	7.285891	0.000000	-10.000000	0.091667	-5.800000	703.000000	1023.000000	1023.000000	2046.000000
34.380001	0.015607	9.224007	4.631521	-1.293113	-1.375972	7.261570	0.000000	-10.000000	0.125000	-8.933333	703.000000	1023.000000	1023.000000	2046.000000
34.400002	0.015655	9.252188	4.695188	-1.283199	-1.363634	7.203833	0.000000	-10.000000	0.150000	-12.233334	703.000000	1023.000000	1023.000000	2046.000000
34.419998	0.015420	9.113486	4.760143	-1.357331	-1.359075	7.069750	0.000000	-10.000000	0.191667	-14.483334	703.000000	1023.000000	1023.000000	2046.000000
34.439999	0.015458	9.135965	4.810699	-1.374561	-1.352144	7.051971	0.000000	-10.000000	0.241667	-16.266666	699.333313	1023.000000	1023.000000	2046.000000
34.459999	0.015200	8.983437	4.886618	-1.414302	-1.352865	6.863986	0.000000	-10.000000	0.300000	-17.883333	690.500000	1023.000000	1023.000000	2046.000000
34.480000	0.014914	8.814161	4.984377	-1.455052	-1.368968	6.653805	0.000000	-10.000000	0.358333	-19.650002	679.666687	1023.000000	1023.000000	2046.000000
34.500000	0.014280	8.439437	5.017127	-1.595555	-1.413227	6.431092	0.000000	-10.000000	0.425000	-21.616667	670.000000	1023.000000	1023.000000	2046.000000
34.520000	0.013445	7.945846	5.031255	-1.739579	-1.485097	6.139266	0.000000	-10.000000	0.500000	-23.866667	662.833313	1023.000000	1023.000000	2046.000000
34.540001	0.012404	7.330564	5.094444	-1.920721	-1.572674	5.729514	0.000000	-10.000000	0.608333	-26.633333	654.833313	1023.000000	1023.000000	2046.000000
34.560001	0.011022	6.513996	5.069687	-2.181023	-1.649207	5.274539	0.000000	-10.000000	0.808333	-30.950001	642.333313	1023.000000	1023.000000	2046.000000
34.580002	0.009590	5.667847	5.060308	-2.452428	-1.747363	4.807331	0.000000	-10.000000	0.983333	-34.383335	632.500000	1023.000000	1023.000000	2046.000000
34.599998	0.007953	4.700397	5.041869	-2.737061	-1.877341	4.272930	0.000000	-10.000000	1.175000	-37.850002	621.333313	1023.000000	1023.000000	2046.000000
34.619999	0.006382	3.771530	4.946801	-3.007827	-1.979027	3.811584	0.000000	-10.000000	1.300000	-40.066666	612.666687	1023.000000	1023.000000	2046.000000
34.639999	0.004683	2.767738	4.828709	-3.228539	-2.108124	3.275692	0.000000	-10.000000	1.458333	-42.833332	594.333313	1023.000000	1023.000000	2046.000000
34.660000	0.003298	1.949366	4.697913	-3.419216	-2.216348	2.887017	0.000000	-10.000000	1.541667	-44.400002	580.166687	1023.000000	1023.000000	2046.000000
34.680000	0.002113	1.248990	4.593442	-3.493822	-2.348679	2.498048	0.000000	-10.000000	1.600000	-45.166668	565.500000	1023.000000	1023.000000	2046.000000
34.700001	0.000879	0.519518	4.353621	-3.598313	-2.518341	2.282552	0.000000	-10.000000	1.591667	-45.333336	555.500000	1023.000000	1023.000000	2046.000000
34.720001	-0.000355	-0.209666	4.118270	-3.604645	-2.773668	2.050377	0.000000	-10.000000	1.575000	-45.300003	540.333313	1023.000000	1023.000000	2046.000000
34.740002	-0.001689	-0.998461	3.835483	-3.589903	-2.996515	1.752474	0.000000	-10.000000	1.533333	-44.850002	525.333313	1023.000000	1023.000000	2046.000000
34.759998	-0.003151	-1.862508	3.664047	-3.764498	-3.327651	1.565594	0.000000	-10.000000	1.525000	-44.500000	510.333344	1023.000000	1023.000000	2046.000000
34.779999	-0.004388	-2.593419	3.516623	-3.740915	-3.538350	1.169223	0.000000	-10.000000	1.533333	-44.416668	495.500000	1023.000000	1023.000000	2046.000000
34.799999	-0.005595	-3.306364	3.380268	-3.871013	-3.797615	0.981996	0.000000	-10.000000	1.533333	-44.533337	480.500000	1023.000000	1023.000000	2046.000000
34.820000	-0.006480	-3.829559	3.126638	-3.787941	-3.917342	0.749087	0.000000	-10.000000	1.541667	-44.733334	465.666656	1023.000000	1023.000000	2046.000000
34.840000	-0.008085	-4.778030	2.870775	-4.018457	-4.108202	0.477854	0.000000	-10.000000	1.550000	-44.766666	450.833344	1023.000000	1023.000000	2046.000000
34.860001	-0.010618	-6.275336	2.541236	-4.436707	-4.455131	0.075265	0.000000	-10.000000	1.558333	-45.016666	436.000000	1023.000000	1023.000000	2046.000000
34.880001	-0.013707	-8.100991	1.989719	-4.888990	-4.806209	-0.395510	0.000000	-10.000000	1.558333	-44.916668	421.000000	1023.000000	1023.000000	2046.000000
34.900002	-0.017280	-10.212550	1.452747	-5.179046	-5.552419	-0.933832	0.000000	-10.000000	1.533333	-44.816669	406.000000	1023.000000	1023.000000	2046.000000
34.919998	-0.020480	-12.103764	0.690172	-5.177877	-6.082571	-1.533487	0.000000	-10.000000	1.491667	-43.966667	391.000000	1023.000000	1023.000000	2046.000000
34.939999	-0.023145	-13.678773	0.125997	-5.027975	-6.795118	-1.981676	0.000000	-10.000000	1.441667	-43.200001	376.166656	1023.000000	1023.000000	2046.000000
34.959999	-0.024907	-14.719804	-0.351731	-4.802934	-7.289433	-2.275707	0.000000	-10.000000	1.408333	-42.500000	361.666656	1023.000000	1023.000000	2046.000000
34.980000	-0.026258	-15.518547	-0.786949	-4.596838	-7.612973	-2.521787	0.000000	-10.000000	1.391667	-41.983334	347.500000	1023.000000	1023.000000	2046.000000
35.000000	-0.027378	-16.180597	-1.162544	-4.377133	-7.916731	-2.724191	0.000000	-10.000000	1.375000	-41.349998	333.500000	1023.000000	1023.000000	2046.000000
35.020000	-0.028412	-16.791620	-1.480091	-4.247295	-8.188098	-2.876136	0.000000	-10.000000	1.325000	-40.883335	319.833344	1023.000000	1023.000000	2046.000000
35.040001	-0.029389	-17.369125	-1.829894	-4.115491	-8.354970	-3.068769	0.000000	-10.000000	1.283333	-40.350002	306.166656	1023.000000	1023.000000	2046.000000
35.060001	-0.030474	-18.010090	-2.123454	-4.093971	-8.591120	-3.201545	0.000000	-10.000000	1.250000	-39.966667	292.833344	1023.000000	1023.000000	2046.000000
35.080002	-0.031494	-18.613157	-2.330566	-4.125333	-8.833444	-3.323815	0.000000	-10.000000	1.233333	-39.500000	279.500000	1023.000000	1023.000000	2046.000000
35.099998	-0.032533	-19.227295	-2.576994	-4.160573	-9.052272	-3.437457	0.000000	-10.000000	1.208333	-39.283333	266.333344	1023.000000	1023.000000	2046.000000
35.119999	-0.033494	-19.794704	-2.778280	-4.173388	-9.289350	-3.553687	0.000000	-10.000000	1.158333	-38.583332	253.166672	1023.000000	1023.000000	2046.000000
35.139999	-0.034430	-20.348248	-2.938097	-4.336188	-9.434285	-3.639677	0.000000	-10.000000	1.125000	-38.183334	240.166672	1023.000000	1023.000000	2046.000000
35.160000	-0.035072	-20.727301	-2.917317	-4.571280	-9.641268	-3.597436	0.000000	-10.000000	1.108333	-37.650002	227.500000	1023.000000	1023.000000	2046.000000
35.180000	-0.035723	-21.112049	-2.929970	-4.942722	-9.699410	-3.539948	0.000000	-10.000000	1.108333	-37.700001	214.833328	1023.000000	1023.000000	2046.000000
35.200001	-0.036550	-21.601316	-2.856331	-5.399429	-9.850932	-3.494624	0.000000	-10.000000	1.116667	-37.516666	202.333328	1023.000000	1023.000000	2046.000000
35.220001	-0.037528	-22.179010	-2.844528	-5.793255	-9.962152	-3.579076	0.000000	-10.000000	1.091667	-37.416668	189.666672	1023.000000	1023.000000	2046.000000
35.240002	-0.038585	-22.803858	-2.886699	-6.187476	-10.020453	-3.709229	0.000000	-10.000000	1.083333	-37.116669	177.333328	1023.000000	1023.000000	2046.000000
35.259998	-0.039865	-23.560369	-2.887671	-6.646730	-10.186718	-3.839251	0.000000	-10.000000	1.041667	-36.216667	165.000000	1023.000000	1023.000000	2046.000000
35.279999	-0.040965	-24.210503	-3.001901	-7.097325	-10.195952	-3.915323	0.000000	-10.000000	1.000000	-35.266666	153.000000	1023.000000	1023.000000	2046.000000
35.299999	-0.042131	-24.899132	-2.965136	-7.434373	-10.385276	-4.114348	0.000000	-10.000000	0.925000	-34.083332	141.166672	1023.000000	1023.000000	2046.000000
35.320000	-0.043351	-25.620157	-3.147597	-7.700835	-10.434704	-4.337020	0.000000	-10.000000	0.808333	-32.033333	122.666664	1023.000000	1023.000000	2046.000000
35.340000	-0.044502	-26.300840	-3.179200	-7.897469	-10.662340	-4.561833	0.000000	-10.000000	0.716667	-30.250000	108.166664	1023.000000	1023.000000	2046.000000
35.360001	-0.045597	-26.947735	-3.352480	-8.081462	-10.728785	-4.785008	0.000000	-10.000000	0.650000	-28.900000	97.500000	1023.000000	1023.000000	2046.000000
35.380001	-0.046607	-27.544964	-3.366764	-8.248328	-11.011725	-4.918146	0.000000	-10.000000	0.650000	-28.549999	94.500000	1023.000000	1023.000000	2046.000000
35.400002	-0.047488	-28.065683	-3.486913	-8.331385	-11.204151	-5.043235	0.000000	-10.000000	0.650000	-27.850000	88.333336	1023.000000	1023.000000	2046.000000
35.419998	-0.048243	-28.511513	-3.617460	-8.406132	-11.404163	-5.083757	0.000000	-10.000000	0.616667	-27.066668	79.166664	1023.000000	1023.000000	2046.000000
35.439999	-0.048882	-28.889376	-3.799609	-8.413313	-11.539845	-5.136609	0.000000	-10.000000	0.583333	-26.483334	70.000000	1023.000000	1023.000000	2046.000000
35.459999	-0.049299	-29.135910	-3.920091	-8.411364	-11.627312	-5.177145	0.000000	-10.000000	0.550000	-26.033335	61.166668	1023.000000	1023.000000	2046.000000
35.480000	-0.049718	-29.383461	-3.973967	-8.386283	-11.821630	-5.201582	0.000000	-10.000000	0.541667	-25.433334	52.500000	1023.000000	1023.000000	2046.000000
35.500000	-0.050051	-29.580408	-4.083463	-8.391622	-11.883305	-5.222019	0.000000	-10.000000	0.525000	-24.733334	44.166668	1023.000000	1023.000000	2046.000000
35.520000	-0.050437	-29.808102	-4.189641	-8.313065	-11.960592	-5.344805	0.000000	-10.000000	0.500000	-24.016666	36.000000	1023.000000	1023.000000	2046.000000
35.540001	-0.050831	-30.041304	-4.320908	-8.301608	-12.056145	-5.362644	0.000000	-10.000000	0.458333	-23.250000	28.000000	1023.000000	1023.000000	2046.000000
35.560001	-0.051155	-30.232548	-4.387692	-8.297865	-12.183132	-5.363858	0.000000	-10.000000	0.416667	-22.383333	20.166666	1023.000000	1023.000000	2046.000000
35.580002	-0.051394	-30.374149	-4.502582	-8.253510	-12.253432	-5.364627	0.000000	-10.000000	0.375000	-21.333334	12.666667	1023.000000	1023.000000	2046.000000
35.599998	-0.051860	-30.649378	-4.733867	-8.268843	-12.216738	-5.429932	0.000000	-10.000000	0.350000	-20.299999	5.666667	1023.000000	1023.000000	2046.000000
35.619999	-0.052138	-30.813663	-4.652743	-8.211875	-12.517393	-5.431652	0.000000	-10.000000	0.325000	-19.150000	-0.666667	1023.000000	1023.000000	2046.000000
35.639999	-0.052538	-31.049755	-4.868883	-8.210692	-12.494548	-5.475632	0.000000	-10.000000	0.291667	-18.166668	-6.666667	1023.000000	1023.000000	2046.000000
35.660000	-0.052622	-31.099428	-4.930501	-8.138505	-12.611660	-5.418761	0.000000	-10.000000	0.258333	-16.966667	-12.500000	1023.000000	1023.000000	2046.000000
35.680000	-0.052847	-31.232693	-5.036057	-8.085718	-12.711007	-5.399910	0.000000	-10.000000	0.225000	-16.000000	-18.333334	1023.000000	1023.000000	2046.000000
35.700001	-0.053104	-31.384224	-5.120828	-8.061015	-12.820206	-5.382176	0.000000	-10.000000	0.208333	-14.966667	-23.833334	1023.000000	1023.000000	2046.000000
35.720001	-0.053292	-31.495691	-5.213892	-8.030676	-12.885782	-5.365341	0.000000	-10.000000	0.200000	-14.166667	-29.000000	1023.000000	1023.000000	2046.000000
35.740002	-0.053547	-31.646072	-5.336908	-7.981740	-12.954842	-5.372584	0.000000	-10.000000	0.183333	-13.266667	-33.666668	1023.000000	1023.000000	2046.000000
35.759998	-0.053776	-31.781435	-5.447849	-7.972057	-12.954706	-5.406823	0.000000	-10.000000	0.158333	-12.516667	-38.000000	1023.000000	1023.000000	2046.000000
35.779999	-0.053940	-31.878777	-5.509781	-7.920204	-13.065894	-5.382899	0.000000	-10.000000	0.125000	-11.916667	-42.000000	1023.000000	1023.000000	2046.000000
35.799999	-0.053994	-31.910341	-5.542073	-7.873442	-13.105912	-5.388915	0.000000	-10.000000	0.108333	-11.516667	-46.000000	1023.000000	1023.000000	2046.000000
35.820000	-0.054256	-32.065224	-5.584756	-7.827146	-13.243550	-5.409773	0.000000	-10.000000	0.108333	-11.216667	-50.000000	1023.000000	1023.000000	2046.000000
35.840000	-0.054686	-32.319595	-5.767563	-7.821919	-13.311028	-5.419087	0.000000	-10.000000	0.108333	-10.750000	-53.833332	1023.000000	1023.000000	2046.000000
35.860001	-0.055334	-32.702423	-5.944727	-7.767031	-13.490135	-5.500528	0.000000	-10.000000	0.108333	-10.316667	-57.500000	1023.000000	1023.000000	2046.000000
35.880001	-0.055950	-33.066341	-6.211452	-7.667773	-13.676578	-5.510537	0.000000	-10.000000	0.091667	-9.716667	-60.833332	1023.000000	1023.000000	2046.000000
35.900002	-0.056722	-33.522560	-6.376984	-7.647438	-13.897567	-5.600570	0.000000	-10.000000	0.091667	-9.216667	-64.166664	1023.000000	1023.000000	2046.000000
35.919998	-0.057197	-33.803261	-6.568457	-7.583493	-13.974554	-5.676755	0.000000	-10.000000	0.083333	-8.583334	-67.166664	1023.000000	1023.000000	2046.000000
35.939999	-0.057379	-33.910831	-6.658195	-7.428401	-14.113272	-5.710964	0.000000	-10.000000	0.075000	-8.066667	-70.000000	1023.000000	1023.000000	2046.000000
35.959999	-0.057226	-33.820774	-6.758863	-7.261244	-14.130403	-5.670263	0.000000	-10.000000	0.066667	-7.833333	-72.666664	1023.000000	1023.000000	2046.000000
35.980000	-0.057216	-33.814926	-6.740725	-7.327402	-14.044606	-5.702194	0.000000	-10.000000	0.058333	-7.783333	-75.333336	1023.000000	1023.000000	2046.000000
36.000000	-0.057712	-34.107841	-6.820035	-7.583421	-14.036152	-5.668232	0.000000	-10.000000	0.050000	-7.566667	-78.000000	1023.000000	1023.000000	2046.000000
36.020000	-0.058772	-34.734344	-6.977333	-7.805100	-14.168884	-5.783026	0.000000	-10.000000	0.033333	-6.066667	-80.333336	1023.000000	1023.000000	2046.000000
36.040001	-0.059854	-35.373989	-7.204432	-7.854483	-14.342045	-5.973031	0.000000	-10.000000	0.016667	-2.433333	-82.333336	1023.000000	1023.000000	2046.000000
36.060001	-0.060863	-35.970295	-7.571649	-7.722626	-14.496426	-6.179595	0.000000	-10.000000	0.008333	1.900000	-83.500000	1023.000000	1023.000000	2046.000000
36.080002	-0.061401	-36.288078	-7.890030	-7.441929	-14.631681	-6.324438	0.000000	-10.000000	-0.016667	6.766667	-84.000000	1023.000000	1023.000000	2046.000000
36.099998	-0.061394	-36.283630	-8.048104	-7.086371	-14.795375	-6.353779	0.000000	-10.000000	-0.066667	10.450001	-84.000000	1023.000000	1023.000000	2046.000000
36.119999	-0.060775	-35.917778	-8.150506	-6.764240	-14.729222	-6.273811	0.000000	-10.000000	-0.133333	13.883334	-84.000000	1023.000000	1023.000000	2046.000000
36.139999	-0.059932	-35.419956	-8.194327	-6.461456	-14.588422	-6.175751	0.000000	-10.000000	-0.191667	16.166668	-84.000000	1023.000000	1023.000000	2046.000000
36.160000	-0.058961	-34.845940	-8.199065	-6.164169	-14.413829	-6.068877	0.000000	-10.000000	-0.233333	18.083334	-66.000000	1023.000000	1023.000000	2046.000000
36.180000	-0.058027	-34.294029	-8.173593	-6.013905	-14.173547	-5.932985	0.000000	-10.000000	-0.291667	20.016666	-29.500000	1023.000000	1023.000000	2046.000000
36.200001	-0.057077	-33.732616	-8.033885	-5.831487	-14.098453	-5.768794	0.000000	-10.000000	-0.358333	22.049999	9.500000	1023.000000	1023.000000	2046.000000
36.220001	-0.056066	-33.135078	-7.952421	-5.709629	-13.871052	-5.601977	0.000000	-10.000000	-0.425000	24.016666	32.833332	1023.000000	1023.000000	2046.000000
36.240002	-0.055085	-32.554951	-7.746796	-5.566340	-13.781487	-5.460329	0.000000	-10.000000	-0.466667	25.833334	40.666668	1023.000000	1023.000000	2046.000000
36.259998	-0.053833	-31.815531	-7.474632	-5.507107	-13.573123	-5.260670	0.000000	-10.000000	-0.533333	27.900002	48.833332	1023.000000	1023.000000	2046.000000
36.279999	-0.052417	-30.978270	-7.194446	-5.505135	-13.317860	-4.960830	0.000000	-10.000000	-0.600000	29.700001	58.000000	1023.000000	1023.000000	2046.000000
36.299999	-0.050729	-29.980610	-6.749725	-5.645820	-13.050795	-4.534270	0.000000	-10.000000	-0.683333	31.483334	67.500000	1023.000000	1023.000000	2046.000000
36.320000	-0.049193	-29.073078	-6.327459	-5.871017	-12.709926	-4.164676	0.000000	-10.000000	-0.725000	32.799999	77.666664	1023.000000	1023.000000	2046.000000
36.340000	-0.047597	-28.129990	-5.873741	-6.075469	-12.309288	-3.871491	0.000000	-10.000000	-0.775000	33.766666	88.333336	1023.000000	1023.000000	2046.000000
36.360001	-0.046159	-27.279814	-5.372253	-6.348608	-11.975461	-3.583492	0.000000	-10.000000	-0.825000	34.916668	99.500000	1023.000000	1023.000000	2046.000000
36.380001	-0.044950	-26.565424	-4.938548	-6.629162	-11.582206	-3.415508	0.000000	-10.000000	-0.866667	35.916668	111.166664	1023.000000	1023.000000	2046.000000
36.400002	-0.043608	-25.772217	-4.507974	-6.848262	-11.233574	-3.182408	0.000000	-10.000000	-0.916667	37.316666	123.000000	1023.000000	1023.000000	2046.000000
36.419998	-0.042487	-25.109762	-4.182175	-7.024834	-10.862531	-3.040224	0.000000	-10.000000	-0.950000	38.099998	135.166672	1023.000000	1023.000000	2046.000000
36.439999	-0.041170	-24.331619	-3.919812	-7.121929	-10.512951	-2.776927	0.000000	-10.000000	-1.016667	39.066666	147.666672	1023.000000	1023.000000	2046.000000
36.459999	-0.040000	-23.639954	-3.648753	-7.148171	-10.166915	-2.676116	0.000000	-10.000000	-1.041667	39.866669	160.500000	1023.000000	1023.000000	2046.000000
36.480000	-0.038620	-22.824251	-3.331020	-7.172454	-9.857729	-2.463048	0.000000	-10.000000	-1.066667	40.616669	173.833328	1023.000000	1023.000000	2046.000000
36.500000	-0.037246	-22.012224	-3.026472	-7.085999	-9.532354	-2.367398	0.000000	-10.000000	-1.083333	41.383335	187.166672	1023.000000	1023.000000	2046.000000
36.520000	-0.035731	-21.117205	-2.707821	-6.974807	-9.272306	-2.162269	0.000000	-10.000000	-1.116667	42.100002	200.833328	1023.000000	1023.000000	2046.000000
36.540001	-0.034177	-20.198685	-2.407536	-6.829596	-9.004554	-1.957000	0.000000	-10.000000	-1.125000	42.633335	214.500000	1023.000000	1023.000000	2046.000000
36.560001	-0.032480	-19.195822	-2.127142	-6.691070	-8.689514	-1.688095	0.000000	-10.000000	-1.116667	42.516670	228.833328	1023.000000	1023.000000	2046.000000
36.580002	-0.030552	-18.056437	-1.853034	-6.503097	-8.335041	-1.365265	0.000000	-10.000000	-1.100000	42.250000	243.166672	1023.000000	1023.000000	2046.000000
36.599998	-0.028703	-16.963232	-1.503560	-6.354506	-8.054737	-1.050429	0.000000	-10.000000	-1.116667	42.250000	257.500000	1023.000000	1023.000000	2046.000000
36.619999	-0.026737	-15.801671	-1.196698	-6.120781	-7.692392	-0.791800	0.000000	-10.000000	-1.116667	42.216667	271.500000	1023.000000	1023.000000	2046.000000
36.639999	-0.024691	-14.592129	-0.839511	-5.907690	-7.337433	-0.507494	0.000000	-10.000000	-1.116667	42.383335	285.500000	1023.000000	1023.000000	2046.000000
36.660000	-0.022755	-13.447961	-0.506310	-5.743861	-7.027236	-0.170554	0.000000	-10.000000	-1.091667	42.049999	299.500000	1023.000000	1023.000000	2046.000000
36.680000	-0.020604	-12.177043	-0.094243	-5.516587	-6.692088	0.125875	0.000000	-10.000000	-1.075000	41.799999	313.500000	1023.000000	1023.000000	2046.000000
36.700001	-0.018513	-10.941091	0.223658	-5.338909	-6.319376	0.493537	0.000000	-10.000000	-1.058333	41.100002	327.500000	1023.000000	1023.000000	2046.000000
36.720001	-0.016491	-9.746134	0.551991	-5.109528	-6.007544	0.818946	0.000000	-10.000000	-1.066667	40.883335	341.500000	1023.000000	1023.000000	2046.000000
36.740002	-0.014406	-8.514048	0.878525	-4.886832	-5.666503	1.160762	0.000000	-10.000000	-1.083333	40.933334	355.166656	1023.000000	1023.000000	2046.000000
36.759998	-0.012222	-7.223455	1.116149	-4.623101	-5.239877	1.523374	0.000000	-10.000000	-1.116667	41.566669	368.833344	1023.000000	1023.000000	2046.000000
36.779999	-0.010204	-6.030664	1.505482	-4.397975	-4.979283	1.841111	0.000000	-10.000000	-1.116667	42.133335	382.500000	1023.000000	1023.000000	2046.000000
36.799999	-0.008123	-4.800895	1.792313	-4.154871	-4.679559	2.241223	0.000000	-10.000000	-1.125000	42.500000	396.500000	1023.000000	1023.000000	2046.000000
36.820000	-0.006118	-3.615640	2.083261	-3.910908	-4.374670	2.586677	0.000000	-10.000000	-1.108333	42.283333	410.500000	1023.000000	1023.000000	2046.000000
36.840000	-0.004176	-2.468025	2.399392	-3.683895	-4.140986	2.957465	0.000000	-10.000000	-1.108333	42.150002	424.500000	1023.000000	1023.000000	2046.000000
36.860001	-0.002344	-1.385060	2.604891	-3.432571	-3.832453	3.275073	0.000000	-10.000000	-1.100000	41.883335	438.500000	1023.000000	1023.000000	2046.000000
36.880001	-0.000290	-0.171170	2.908488	-3.161501	-3.516891	3.598735	0.000000	-10.000000	-1.091667	42.033333	452.500000	1023.000000	1023.000000	2046.000000
36.900002	0.001380	0.815356	3.124812	-2.960047	-3.173834	3.824425	0.000000	-10.000000	-1.083333	41.799999	466.500000	1023.000000	1023.000000	2046.000000
36.919998	0.003213	1.898749	3.361119	-2.727117	-2.958438	4.223186	0.000000	-10.000000	-1.066667	41.600002	480.500000	1023.000000	1023.000000	2046.000000
36.939999	0.004445	2.626820	3.461767	-2.493996	-2.715148	4.374197	0.000000	-10.000000	-1.083333	41.500000	494.500000	1023.000000	1023.000000	2046.000000
36.959999	0.005069	2.995828	3.472161	-2.326727	-2.675628	4.526023	0.000000	-10.000000	-1.091667	41.533337	508.500000	1023.000000	1023.000000	2046.000000
36.980000	0.005552	3.281224	3.444489	-2.147265	-2.590406	4.574406	0.000000	-10.000000	-1.133333	41.983334	522.500000	1023.000000	1023.000000	2046.000000
37.000000	0.006430	3.800181	3.510051	-2.020840	-2.528566	4.839536	0.000000	-10.000000	-1.133333	42.250000	536.500000	1023.000000	1023.000000	2046.000000
37.020000	0.007552	4.462950	3.616249	-1.884330	-2.405011	5.136043	0.000000	-10.000000	-1.133333	42.350002	550.500000	1023.000000	1023.000000	2046.000000
37.040001	0.009472	5.597871	3.877269	-1.602323	-2.193962	5.516887	0.000000	-10.000000	-1.100000	42.216667	564.500000	1023.000000	1023.000000	2046.000000
37.060001	0.011804	6.975884	4.121457	-1.248043	-1.899496	6.001966	0.000000	-10.000000	-1.050000	41.733334	578.500000	1023.000000	1023.000000	2046.000000
37.080002	0.013708	8.101398	4.247150	-0.958157	-1.596412	6.408818	0.000000	-10.000000	-0.991667	40.849998	592.500000	1023.000000	1023.000000	2046.000000
37.099998	0.014750	8.717456	4.285693	-0.888876	-1.339302	6.659941	0.000000	-10.000000	-0.925000	39.816666	606.333313	1023.000000	1023.000000	2046.000000
37.119999	0.014447	8.537885	4.238087	-1.047032	-1.336157	6.682987	0.000000	-10.000000	-0.875000	38.666668	619.833313	1023.000000	1023.000000	2046.000000
37.139999	0.013367	7.899696	3.901756	-1.175712	-1.426304	6.599956	0.000000	-10.000000	-0.825000	37.700001	633.000000	1023.000000	1023.000000	2046.000000
37.160000	0.011991	7.086825	3.518802	-1.191063	-1.676338	6.435424	0.000000	-10.000000	-0.758333	36.416668	645.666687	1023.000000	1023.000000	2046.000000
37.180000	0.011271	6.661077	3.236109	-1.159685	-1.867045	6.451698	0.000000	-10.000000	-0.666667	34.966667	658.000000	1023.000000	1023.000000	2046.000000
37.200001	0.011281	6.666901	3.133811	-1.063941	-1.947771	6.544803	0.000000	-10.000000	-0.566667	32.983334	669.833313	1023.000000	1023.000000	2046.000000
37.220001	0.011644	6.881442	3.029396	-0.920987	-1.869943	6.642976	0.000000	-10.000000	-0.483333	31.050001	681.333313	1023.000000	1023.000000	2046.000000
37.240002	0.012127	7.166903	3.054712	-0.708791	-1.884568	6.705550	0.000000	-10.000000	-0.400000	29.016668	692.166687	1023.000000	1023.000000	2046.000000
37.259998	0.012547	7.415116	2.996958	-0.491541	-1.896666	6.806365	0.000000	-10.000000	-0.308333	26.900002	702.166687	1023.000000	1023.000000	2046.000000
37.279999	0.013107	7.746465	2.967315	-0.270261	-1.954023	7.003433	0.000000	-10.000000	-0.208333	24.016666	711.333313	1023.000000	1023.000000	2046.000000
37.299999	0.013810	8.161841	2.912754	-0.011033	-1.997791	7.257910	0.000000	-10.000000	-0.150000	21.350000	719.833313	1023.000000	1023.000000	2046.000000
37.320000	0.014581	8.617102	2.809207	0.237889	-1.990563	7.560567	0.000000	-10.000000	-0.133333	19.400000	727.500000	1023.000000	1023.000000	2046.000000
37.340000	0.015433	9.120661	2.833029	0.513813	-2.090992	7.864812	0.000000	-10.000000	-0.133333	18.616667	734.333313	1023.000000	1023.000000	2046.000000
37.360001	0.016190	9.568492	2.793167	0.731532	-2.099308	8.143101	0.000000	-10.000000	-0.116667	17.783335	740.500000	1023.000000	1023.000000	2046.000000
37.380001	0.016770	9.910798	2.830716	0.870583	-2.180269	8.389770	0.000000	-10.000000	-0.066667	16.566668	746.500000	1023.000000	1023.000000	2046.000000
37.400002	0.017257	10.199026	2.886638	0.899528	-2.285005	8.697865	0.000000	-10.000000	-0.008333	13.516667	752.333313	1023.000000	1023.000000	2046.000000
37.419998	0.017667	10.441290	2.982396	0.798876	-2.298092	8.958110	0.000000	-10.000000	0.058333	8.216667	757.500000	1023.000000	1023.000000	2046.000000
37.439999	0.017782	10.508977	3.064413	0.667243	-2.338313	9.115633	0.000000	-10.000000	0.100000	1.783333	761.333313	1023.000000	1023.000000	2046.000000
37.459999	0.017567	10.382002	3.142775	0.416786	-2.396987	9.219427	0.000000	-10.000000	0.133333	-3.983334	763.333313	1023.000000	1023.000000	2046.000000
37.480000	0.017331	10.242833	3.210313	0.168488	-2.287698	9.151730	0.000000	-10.000000	0.175000	-8.733334	764.000000	1023.000000	1023.000000	2046.000000
37.500000	0.016997	10.045354	3.350792	-0.155825	-2.232946	9.083333	0.000000	-10.000000	0.216667	-12.366667	764.000000	1023.000000	1023.000000	2046.000000
37.520000	0.016525	9.766488	3.519122	-0.533301	-2.218119	8.998787	0.000000	-10.000000	0.266667	-15.200000	764.000000	1023.000000	1023.000000	2046.000000
37.540001	0.015878	9.383949	3.639600	-0.858559	-2.190319	8.793227	0.000000	-10.000000	0.283333	-16.516666	760.500000	1023.000000	1023.000000	2046.000000
37.560001	0.015129	8.941426	3.750361	-1.166126	-2.214752	8.571943	0.000000	-10.000000	0.300000	-17.250000	752.000000	1023.000000	1023.000000	2046.000000
37.580002	0.014216	8.401581	3.808333	-1.460360	-2.203497	8.257104	0.000000	-10.000000	0.333333	-18.033335	741.500000	1023.000000	1023.000000	2046.000000
37.599998	0.013688	8.089605	3.904732	-1.665430	-2.188053	8.038357	0.000000	-10.000000	0.366667	-18.766666	732.333313	1023.000000	1023.000000	2046.000000
37.619999	0.012921	7.636252	3.916672	-1.822972	-2.186258	7.728809	0.000000	-10.000000	0.400000	-19.750000	726.000000	1023.000000	1023.000000	2046.000000
37.639999	0.012281	7.258087	3.923433	-1.931367	-2.199744	7.465766	0.000000	-10.000000	0.416667	-20.916666	719.333313	1023.000000	1023.000000	2046.000000
37.660000	0.011450	6.766995	3.897137	-2.052081	-2.277928	7.199868	0.000000	-10.000000	0.466667	-22.433334	712.333313	1023.000000	1023.000000	2046.000000
37.680000	0.010466	6.185653	3.878400	-2.214833	-2.349817	6.871902	0.000000	-10.000000	0.550000	-24.400000	704.833313	1023.000000	1023.000000	2046.000000
37.700001	0.009659	5.708383	3.907019	-2.335441	-2.418198	6.555002	0.000000	-10.000000	0.658333	-26.750000	696.666687	1023.000000	1023.000000	2046.000000
37.720001	0.008537	5.045307	3.915645	-2.538525	-2.451734	6.119922	0.000000	-10.000000	0.791667	-29.666666	687.833313	1023.000000	1023.000000	2046.000000
37.740002	0.007539	4.455837	3.871419	-2.682900	-2.491149	5.758467	0.000000	-10.000000	0.916667	-32.500000	677.833313	1023.000000	1023.000000	2046.000000
37.759998	0.006578	3.887807	3.916848	-2.798805	-2.506326	5.276090	0.000000	-10.000000	1.050000	-34.983334	667.166687	1023.000000	1023.000000	2046.000000
37.779999	0.005724	3.383058	3.918045	-2.940366	-2.617809	5.023188	0.000000	-10.000000	1.141667	-36.950001	655.333313	1023.000000	1023.000000	2046.000000
37.799999	0.004998	2.953830	3.869439	-2.985477	-2.694416	4.764283	0.000000	-10.000000	1.200000	-38.150002	643.166687	1023.000000	1023.000000	2046.000000
37.820000	0.004222	2.495449	3.796014	-3.082017	-2.898177	4.679628	0.000000	-10.000000	1.191667	-38.333332	630.333313	1023.000000	1023.000000	2046.000000
37.840000	0.003388	2.002420	3.626232	-3.132549	-3.110567	4.619303	0.000000	-10.000000	1.150000	-37.549999	617.666687	1023.000000	1023.000000	2046.000000
37.860001	0.002429	1.435517	3.407303	-3.175808	-3.342221	4.546243	0.000000	-10.000000	1.108333	-36.633335	605.166687	1023.000000	1023.000000	2046.000000
37.880001	0.001530	0.904239	3.237777	-3.224727	-3.595747	4.486937	0.000000	-10.000000	1.083333	-36.066669	593.000000	1023.000000	1023.000000	2046.000000
37.900002	0.000450	0.265850	3.004936	-3.271150	-3.821308	4.353373	0.000000	-10.000000	1.058333	-35.733334	581.000000	1023.000000	1023.000000	2046.000000
37.919998	-0.000644	-0.380656	2.782563	-3.344417	-4.083463	4.264661	0.000000	-10.000000	1.050000	-35.733334	569.000000	1023.000000	1023.000000	2046.000000
37.939999	-0.001902	-1.124194	2.592475	-3.439260	-4.328927	4.051517	0.000000	-10.000000	1.058333	-36.016666	557.000000	1023.000000	1023.000000	2046.000000
37.959999	-0.003027	-1.788972	2.401528	-3.501721	-4.559123	3.870344	0.000000	-10.000000	1.100000	-36.600002	545.000000	1023.000000	1023.000000	2046.000000
37.980000	-0.003882	-2.294368	2.253972	-3.540310	-4.714415	3.706385	0.000000	-10.000000	1.150000	-37.350002	532.666687	1023.000000	1023.000000	2046.000000
38.000000	-0.004886	-2.887602	2.079170	-3.587255	-4.911908	3.532392	0.000000	-10.000000	1.175000	-37.866669	520.166687	1023.000000	1023.000000	2046.000000
38.020000	-0.005898	-3.485553	1.868038	-3.571465	-5.181557	3.399430	0.000000	-10.000000	1.208333	-38.400002	507.500000	1023.000000	1023.000000	2046.000000
38.040001	-0.007231	-4.273387	1.634158	-3.679687	-5.462255	3.234397	0.000000	-10.000000	1.225000	-38.400002	494.833344	1023.000000	1023.000000	2046.000000
38.060001	-0.008581	-5.071563	1.427990	-3.798224	-5.682673	2.981344	0.000000	-10.000000	1.241667	-38.666668	482.000000	1023.000000	1023.000000	2046.000000
38.080002	-0.009578	-5.660830	1.347527	-3.831193	-5.949051	2.771888	0.000000	-10.000000	1.233333	-38.799999	469.000000	1023.000000	1023.000000	2046.000000
38.099998	-0.010342	-6.112219	1.183169	-3.787795	-6.098761	2.591168	0.000000	-10.000000	1.225000	-39.016666	456.000000	1023.000000	1023.000000	2046.000000
38.119999	-0.011436	-6.758490	0.937730	-3.846584	-6.214448	2.364812	0.000000	-10.000000	1.233333	-39.016666	443.000000	1023.000000	1023.000000	2046.000000
38.139999	-0.013195	-7.798476	0.723349	-4.149944	-6.339225	1.967345	0.000000	-10.000000	1.241667	-38.916668	430.000000	1023.000000	1023.000000	2046.000000
38.160000	-0.016060	-9.491741	0.362209	-4.640024	-6.657089	1.443162	0.000000	-10.000000	1.233333	-38.783333	417.000000	1023.000000	1023.000000	2046.000000
38.180000	-0.018988	-11.221632	-0.057462	-4.968833	-7.125348	0.930012	0.000000	-10.000000	1.200000	-38.333332	404.000000	1023.000000	1023.000000	2046.000000
38.200001	-0.022390	-13.232474	-0.726320	-5.118168	-7.754392	0.366406	0.000000	-10.000000	1.150000	-37.616669	391.333344	1023.000000	1023.000000	2046.000000
38.220001	-0.025203	-14.894711	-1.326745	-5.113112	-8.294143	-0.160711	0.000000	-10.000000	1.100000	-36.583336	379.000000	1023.000000	1023.000000	2046.000000
38.240002	-0.027293	-16.129980	-1.799861	-4.961218	-8.788292	-0.580609	0.000000	-10.000000	1.058333	-35.800003	367.000000	1023.000000	1023.000000	2046.000000
38.259998	-0.028891	-17.074438	-2.191001	-4.787838	-9.192978	-0.902622	0.000000	-10.000000	1.008333	-35.016666	355.000000	1023.000000	1023.000000	2046.000000
38.279999	-0.029930	-17.688419	-2.536987	-4.605384	-9.384237	-1.161811	0.000000	-10.000000	0.966667	-34.616669	343.166656	1023.000000	1023.000000	2046.000000
38.299999	-0.031022	-18.333908	-2.798703	-4.492267	-9.628419	-1.414519	0.000000	-10.000000	0.941667	-34.250000	331.500000	1023.000000	1023.000000	2046.000000
38.320000	-0.032011	-18.918680	-3.157452	-4.394298	-9.751003	-1.615927	0.000000	-10.000000	0.941667	-34.016666	320.166656	1023.000000	1023.000000	2046.000000
38.340000	-0.032873	-19.428051	-3.298716	-4.375635	-9.956841	-1.796859	0.000000	-10.000000	0.958333	-34.150002	308.833344	1023.000000	1023.000000	2046.000000
38.360001	-0.033821	-19.988306	-3.515641	-4.310401	-10.147421	-2.014842	0.000000	-10.000000	0.958333	-34.016670	297.500000	1023.000000	1023.000000	2046.000000
38.380001	-0.034768	-20.548170	-3.688232	-4.335997	-10.331097	-2.192845	0.000000	-10.000000	0.966667	-34.033337	286.000000	1023.000000	1023.000000	2046.000000
38.400002	-0.035635	-21.060459	-3.867682	-4.359287	-10.426669	-2.406821	0.000000	-10.000000	0.958333	-33.700001	274.666656	1023.000000	1023.000000	2046.000000
38.419998	-0.036377	-21.498777	-3.926093	-4.460474	-10.624887	-2.487322	0.000000	-10.000000	0.958333	-33.583336	263.333344	1023.000000	1023.000000	2046.000000
38.439999	-0.037028	-21.883337	-3.946836	-4.550533	-10.746445	-2.639522	0.000000	-10.000000	0.941667	-33.583336	252.166672	1023.000000	1023.000000	2046.000000
38.459999	-0.037671	-22.263414	-3.950165	-4.832798	-10.807516	-2.672935	0.000000	-10.000000	0.908333	-33.216667	241.000000	1023.000000	1023.000000	2046.000000
38.480000	-0.038486	-22.745144	-3.874071	-5.246549	-10.962473	-2.662052	0.000000	-10.000000	0.883333	-32.966667	230.000000	1023.000000	1023.000000	2046.000000
38.500000	-0.039337	-23.247881	-3.842475	-5.719128	-10.983190	-2.703088	0.000000	-10.000000	0.866667	-32.599998	219.000000	1023.000000	1023.000000	2046.000000
38.520000	-0.040230	-23.775921	-3.783156	-6.105807	-11.056302	-2.830656	0.000000	-10.000000	0.866667	-32.700001	208.000000	1023.000000	1023.000000	2046.000000
38.540001	-0.041370	-24.449377	-3.779629	-6.529571	-11.150748	-2.989429	0.000000	-10.000000	0.858333	-32.433334	197.000000	1023.000000	1023.000000	2046.000000
38.560001	-0.042525	-25.132135	-3.808895	-6.976324	-11.187721	-3.159196	0.000000	-10.000000	0.833333	-31.883333	186.166672	1023.000000	1023.000000	2046.000000
38.580002	-0.043607	-25.771639	-3.791912	-7.411334	-11.348828	-3.219565	0.000000	-10.000000	0.800000	-31.166666	175.666672	1023.000000	1023.000000	2046.000000
38.599998	-0.044859	-26.511900	-3.867004	-7.732120	-11.496293	-3.416484	0.000000	-10.000000	0.783333	-30.500000	165.166672	1023.000000	1023.000000	2046.000000
38.619999	-0.046057	-27.219978	-3.926818	-8.006700	-11.605084	-3.681375	0.000000	-10.000000	0.750000	-29.833334	154.833328	1023.000000	1023.000000	2046.000000
38.639999	-0.047338	-27.977036	-4.066999	-8.198076	-11.728019	-3.983941	0.000000	-10.000000	0.733333	-29.100000	144.833328	1023.000000	1023.000000	2046.000000
38.660000	-0.048410	-28.610518	-4.130608	-8.358033	-11.908603	-4.213274	0.000000	-10.000000	0.683333	-28.250000	135.166672	1023.000000	1023.000000	2046.000000
38.680000	-0.049355	-29.168694	-4.226534	-8.443164	-12.113045	-4.385951	0.000000	-10.000000	0.666667	-27.416666	125.833336	1023.000000	1023.000000	2046.000000
38.700001	-0.050243	-29.693455	-4.374530	-8.532219	-12.285199	-4.501508	0.000000	-10.000000	0.650000	-26.733334	116.666664	1023.000000	1023.000000	2046.000000
38.720001	-0.050944	-30.107668	-4.452362	-8.574275	-12.506015	-4.575016	0.000000	-10.000000	0.625000	-26.299999	107.833336	1023.000000	1023.000000	2046.000000
38.740002	-0.051493	-30.432566	-4.626260	-8.632246	-12.521100	-4.652959	0.000000	-10.000000	0.600000	-26.200001	99.000000	1023.000000	1023.000000	2046.000000
38.759998	-0.052087	-30.783245	-4.721230	-8.656518	-12.650420	-4.755077	0.000000	-10.000000	0.566667	-25.916668	90.166664	1023.000000	1023.000000	2046.000000
38.779999	-0.052503	-31.029373	-4.858979	-8.619495	-12.694366	-4.856534	0.000000	-10.000000	0.558333	-25.400002	81.500000	1023.000000	1023.000000	2046.000000
38.799999	-0.052884	-31.254585	-4.951972	-8.616616	-12.760787	-4.925211	0.000000	-10.000000	0.541667	-24.800001	73.166664	1023.000000	1023.000000	2046.000000
38.820000	-0.053287	-31.492775	-4.990430	-8.573330	-12.935037	-4.993979	0.000000	-10.000000	0.525000	-23.966667	65.000000	1023.000000	1023.000000	2046.000000
38.840000	-0.053599	-31.677269	-5.079050	-8.592830	-12.973883	-5.031508	0.000000	-10.000000	0.483333	-23.283335	57.000000	1023.000000	1023.000000	2046.000000
38.860001	-0.054034	-31.934027	-5.180018	-8.581778	-13.052449	-5.119783	0.000000	-10.000000	0.441667	-22.450001	49.166668	1023.000000	1023.000000	2046.000000
38.880001	-0.054361	-32.127647	-5.281932	-8.552113	-13.138463	-5.155138	0.000000	-10.000000	0.408333	-21.683334	41.500000	1023.000000	1023.000000	2046.000000
38.900002	-0.054699	-32.327251	-5.401474	-8.534572	-13.198366	-5.192841	0.000000	-10.000000	0.383333	-20.883333	34.333332	1023.000000	1023.000000	2046.000000
38.919998	-0.055048	-32.533112	-5.541682	-8.510127	-13.233600	-5.247702	0.000000	-10.000000	0.366667	-19.866667	27.333334	1023.000000	1023.000000	2046.000000
38.939999	-0.055332	-32.700974	-5.605312	-8.516822	-13.363250	-5.215591	0.000000	-10.000000	0.350000	-19.033333	20.833334	1023.000000	1023.000000	2046.000000
38.959999	-0.055800	-32.977772	-5.735831	-8.450490	-13.453965	-5.337485	0.000000	-10.000000	0.341667	-18.150000	14.500000	1023.000000	1023.000000	2046.000000
38.980000	-0.056046	-33.123302	-5.781675	-8.458790	-13.602155	-5.280683	0.000000	-10.000000	0.308333	-17.300001	8.500000	1023.000000	1023.000000	2046.000000
39.000000	-0.056396	-33.330158	-5.895154	-8.393658	-13.671978	-5.369370	0.000000	-10.000000	0.275000	-16.516666	3.000000	1023.000000	1023.000000	2046.000000
39.020000	-0.056718	-33.520126	-6.003071	-8.413824	-13.742155	-5.361074	0.000000	-10.000000	0.250000	-15.716667	-2.333333	1023.000000	1023.000000	2046.000000
39.040001	-0.056857	-33.602642	-6.056349	-8.371012	-13.814336	-5.360946	0.000000	-10.000000	0.241667	-15.200001	-7.333333	1023.000000	1023.000000	2046.000000
39.060001	-0.056995	-33.683903	-6.179870	-8.325645	-13.794950	-5.383438	0.000000	-10.000000	0.225000	-14.483334	-12.333333	1023.000000	1023.000000	2046.000000
39.080002	-0.057351	-33.894176	-6.293732	-8.269897	-13.964245	-5.366306	0.000000	-10.000000	0.200000	-13.650001	-17.166666	1023.000000	1023.000000	2046.000000
39.099998	-0.057633	-34.060871	-6.501894	-8.152962	-14.012841	-5.393174	0.000000	-10.000000	0.166667	-12.516666	-21.666666	1023.000000	1023.000000	2046.000000
39.119999	-0.058053	-34.309582	-6.650456	-8.069675	-14.226061	-5.363388	0.000000	-10.000000	0.150000	-11.200000	-26.000000	1023.000000	1023.000000	2046.000000
39.139999	-0.058473	-34.557487	-6.740479	-7.985791	-14.434723	-5.396494	0.000000	-10.000000	0.116667	-9.633333	-29.666666	1023.000000	1023.000000	2046.000000
39.160000	-0.058522	-34.586285	-6.831776	-7.848293	-14.437815	-5.468400	0.000000	-10.000000	0.091667	-7.250000	-32.833332	1023.000000	1023.000000	2046.000000
39.180000	-0.058031	-34.296337	-6.838467	-7.637023	-14.490306	-5.330539	0.000000	-10.000000	0.058333	-3.083333	-35.166668	1023.000000	1023.000000	2046.000000
39.200001	-0.057149	-33.774971	-6.839818	-7.394067	-14.307362	-5.233724	0.000000	-10.000000	0.025000	1.216667	-36.500000	1023.000000	1023.000000	2046.000000
39.220001	-0.056617	-33.460373	-6.845466	-7.377447	-14.181357	-5.056102	0.000000	-10.000000	-0.025000	6.233334	-37.000000	1023.000000	1023.000000	2046.000000
39.240002	-0.056453	-33.363621	-6.794663	-7.551940	-14.084815	-4.932202	0.000000	-10.000000	-0.125000	10.900001	-37.000000	1023.000000	1023.000000	2046.000000
39.259998	-0.056815	-33.577953	-6.921282	-7.670833	-14.000481	-4.985359	0.000000	-10.000000	-0.225000	16.283333	-37.000000	1023.000000	1023.000000	2046.000000
39.279999	-0.057262	-33.841808	-6.992562	-7.674958	-14.162299	-5.011988	0.000000	-10.000000	-0.358333	21.050001	-37.000000	1023.000000	1023.000000	2046.000000
39.299999	-0.057584	-34.031952	-7.285619	-7.529865	-14.138724	-5.077744	0.000000	-10.000000	-0.458333	24.933334	-16.666666	1023.000000	1023.000000	2046.000000
39.320000	-0.057431	-33.941708	-7.594592	-7.193001	-14.068301	-5.085814	0.000000	-10.000000	-0.558333	28.000000	6.166667	1023.000000	1023.000000	2046.000000
39.340000	-0.056781	-33.557407	-7.726097	-6.879450	-14.034752	-4.917109	0.000000	-10.000000	-0.608333	30.216667	32.333332	1023.000000	1023.000000	2046.000000
39.360001	-0.055662	-32.896473	-7.800693	-6.511157	-13.819469	-4.765152	0.000000	-10.000000	-0.675000	31.683332	41.500000	1023.000000	1023.000000	2046.000000
39.380001	-0.054363	-32.128590	-7.748219	-6.247055	-13.622511	-4.510803	0.000000	-10.000000	-0.750000	33.183334	51.833332	1023.000000	1023.000000	2046.000000
39.400002	-0.053063	-31.360054	-7.676827	-5.978848	-13.376431	-4.327949	0.000000	-10.000000	-0.833333	34.766666	62.666668	1023.000000	1023.000000	2046.000000
39.419998	-0.051628	-30.512434	-7.609268	-5.737778	-13.080393	-4.084997	0.000000	-10.000000	-0.900000	36.516666	74.166664	1023.000000	1023.000000	2046.000000
39.439999	-0.050113	-29.616848	-7.423421	-5.525609	-12.849068	-3.818748	0.000000	-10.000000	-0.950000	38.066666	86.000000	1023.000000	1023.000000	2046.000000
39.459999	-0.048557	-28.697016	-7.217247	-5.305722	-12.637023	-3.537024	0.000000	-10.000000	-1.008333	39.533333	98.333336	1023.000000	1023.000000	2046.000000
39.480000	-0.046987	-27.769287	-6.976079	-5.199538	-12.333532	-3.260137	0.000000	-10.000000	-1.075000	40.883331	111.166664	1023.000000	1023.000000	2046.000000
39.500000	-0.045318	-26.782824	-6.582542	-5.035276	-12.218256	-2.946749	0.000000	-10.000000	-1.141667	42.099998	124.666664	1023.000000	1023.000000	2046.000000
39.520000	-0.043195	-25.528435	-6.329298	-4.917267	-11.697248	-2.584622	0.000000	-10.000000	-1.191667	42.900002	138.500000	1023.000000	1023.000000	2046.000000
39.540001	-0.041403	-24.469042	-5.835444	-5.008127	-11.461647	-2.163822	0.000000	-10.000000	-1.208333	43.466667	152.666672	1023.000000	1023.000000	2046.000000
39.560001	-0.039591	-23.398441	-5.372138	-5.115580	-11.057547	-1.853178	0.000000	-10.000000	-1.216667	43.850002	167.000000	1023.000000	1023.000000	2046.000000
39.580002	-0.037687	-22.272825	-4.758673	-5.407882	-10.703311	-1.402959	0.000000	-10.000000	-1.208333	43.866669	181.666672	1023.000000	1023.000000	2046.000000
39.599998	-0.035844	-21.184063	-4.262400	-5.600751	-10.255577	-1.065336	0.000000	-10.000000	-1.208333	43.866669	196.333328	1023.000000	1023.000000	2046.000000
39.619999	-0.034182	-20.201773	-3.823589	-5.815846	-9.843790	-0.718547	0.000000	-10.000000	-1.183333	43.650002	211.000000	1023.000000	1023.000000	2046.000000
39.639999	-0.032710	-19.331827	-3.376252	-5.945933	-9.492328	-0.517315	0.000000	-10.000000	-1.166667	43.733334	225.500000	1023.000000	1023.000000	2046.000000
39.660000	-0.031221	-18.451359	-3.028144	-6.059970	-9.031026	-0.332218	0.000000	-10.000000	-1.150000	43.666668	240.000000	1023.000000	1023.000000	2046.000000
39.680000	-0.029858	-17.646120	-2.686923	-6.096211	-8.770180	-0.092806	0.000000	-10.000000	-1.183333	43.566666	254.666672	1023.000000	1023.000000	2046.000000
39.700001	-0.028543	-16.868954	-2.394088	-6.087511	-8.457611	0.070256	0.000000	-10.000000	-1.183333	43.416668	269.166656	1023.000000	1023.000000	2046.000000
39.720001	-0.027107	-16.020304	-2.097021	-6.037324	-8.122672	0.236714	0.000000	-10.000000	-1.183333	43.400002	283.833344	1023.000000	1023.000000	2046.000000
39.740002	-0.025536	-15.091746	-1.700848	-5.954549	-7.873909	0.437560	0.000000	-10.000000	-1.158333	43.333332	298.166656	1023.000000	1023.000000	2046.000000
39.759998	-0.023980	-14.172004	-1.460243	-5.827140	-7.552684	0.668064	0.000000	-10.000000	-1.150000	43.066666	312.833344	1023.000000	1023.000000	2046.000000
39.779999	-0.022332	-13.198229	-1.177834	-5.651154	-7.295491	0.926249	0.000000	-10.000000	-1.133333	42.633335	327.166656	1023.000000	1023.000000	2046.000000
39.799999	-0.020573	-12.158783	-0.895180	-5.458048	-7.030435	1.224879	0.000000	-10.000000	-1.108333	42.283333	341.500000	1023.000000	1023.000000	2046.000000
39.820000	-0.018654	-11.024506	-0.648437	-5.251852	-6.643759	1.519542	0.000000	-10.000000	-1.100000	42.266666	355.500000	1023.000000	1023.000000	2046.000000
39.840000	-0.016734	-9.889722	-0.294863	-5.027922	-6.403769	1.836831	0.000000	-10.000000	-1.100000	42.033333	369.500000	1023.000000	1023.000000	2046.000000
39.860001	-0.014650	-8.658253	0.070730	-4.827927	-6.076667	2.175612	0.000000	-10.000000	-1.108333	42.049999	383.500000	1023.000000	1023.000000	2046.000000
39.880001	-0.012565	-7.426033	0.406893	-4.581536	-5.719844	2.468455	0.000000	-10.000000	-1.125000	42.000000	397.500000	1023.000000	1023.000000	2046.000000
39.900002	-0.010372	-6.129767	0.815956	-4.400672	-5.384995	2.839945	0.000000	-10.000000	-1.141667	42.549999	411.500000	1023.000000	1023.000000	2046.000000
39.919998	-0.008202	-4.847493	1.151466	-4.137010	-4.995721	3.133773	0.000000	-10.000000	-1.150000	42.633335	425.833344	1023.000000	1023.000000	2046.000000
39.939999	-0.005948	-3.515028	1.509458	-3.894821	-4.628633	3.498968	0.000000	-10.000000	-1.141667	42.766666	440.166656	1023.000000	1023.000000	2046.000000
39.959999	-0.003734	-2.206837	1.870237	-3.642073	-4.241547	3.806546	0.000000	-10.000000	-1.141667	42.500000	454.500000	1023.000000	1023.000000	2046.000000
39.980000	-0.001527	-0.902241	2.240247	-3.338883	-3.971590	4.167986	0.000000	-10.000000	-1.116667	42.500000	468.500000	1023.000000	1023.000000	2046.000000
40.000000	0.000659	0.389480	2.578253	-3.086479	-3.661338	4.559044	0.000000	-10.000000	-1.091667	42.033333	482.666656	1023.000000	1023.000000	2046.000000
40.020000	0.002803	1.656553	2.867687	-2.831025	-3.306613	4.926503	0.000000	-10.000000	-1.066667	41.766666	496.833344	1023.000000	1023.000000	2046.000000
40.040001	0.004873	2.880185	3.219189	-2.566857	-3.050431	5.278283	0.000000	-10.000000	-1.075000	41.566666	510.833344	1023.000000	1023.000000	2046.000000
40.060001	0.007148	4.224715	3.488243	-2.297541	-2.674545	5.708558	0.000000	-10.000000	-1.100000	41.900002	524.666687	1023.000000	1023.000000	2046.000000
40.080002	0.009201	5.437529	3.764050	-2.031702	-2.322092	6.027273	0.000000	-10.000000	-1.091667	42.000000	538.500000	1023.000000	1023.000000	2046.000000
40.099998	0.011023	6.514316	4.013675	-1.773827	-2.060037	6.334505	0.000000	-10.000000	-1.066667	41.766666	552.500000	1023.000000	1023.000000	2046.000000
40.119999	0.012433	7.348173	4.164243	-1.555305	-1.838928	6.578164	0.000000	-10.000000	-1.016667	41.450001	566.500000	1023.000000	1023.000000	2046.000000
40.139999	0.013050	7.712770	4.199729	-1.365363	-1.842806	6.721210	0.000000	-10.000000	-1.000000	40.766666	580.500000	1023.000000	1023.000000	2046.000000
40.160000	0.013525	7.993173	4.133953	-1.235901	-1.756775	6.851896	0.000000	-10.000000	-0.958333	40.200001	594.333313	1023.000000	1023.000000	2046.000000
40.180000	0.013932	8.233955	4.166649	-1.104177	-1.817823	6.989307	0.000000	-10.000000	-0.916667	38.916668	607.833313	1023.000000	1023.000000	2046.000000
40.200001	0.014444	8.536669	4.208105	-1.076253	-1.816340	7.221158	0.000000	-10.000000	-0.816667	37.566666	621.000000	1023.000000	1023.000000	2046.000000
40.220001	0.015818	9.348444	4.379539	-0.881176	-1.621192	7.471274	0.000000	-10.000000	-0.716667	35.450001	633.666687	1023.000000	1023.000000	2046.000000
40.240002	0.017429	10.300635	4.600492	-0.631702	-1.501336	7.833182	0.000000	-10.000000	-0.575000	33.050003	645.833313	1023.000000	1023.000000	2046.000000
40.259998	0.018630	11.010230	4.562707	-0.432096	-1.254956	8.134576	0.000000	-10.000000	-0.450000	30.000002	657.333313	1023.000000	1023.000000	2046.000000
40.279999	0.018418	10.885204	4.431792	-0.511890	-1.161928	8.127231	0.000000	-10.000000	-0.316667	26.800001	668.000000	1023.000000	1023.000000	2046.000000
40.299999	0.017200	10.165471	4.171717	-0.713784	-1.275630	7.983168	0.000000	-10.000000	-0.200000	23.066668	677.500000	1023.000000	1023.000000	2046.000000
40.320000	0.015089	8.917581	3.740022	-1.024587	-1.546733	7.748878	0.000000	-10.000000	-0.091667	19.483334	685.833313	1023.000000	1023.000000	2046.000000
40.340000	0.013062	7.719536	3.370511	-1.183817	-1.931320	7.464162	0.000000	-10.000000	-0.016667	15.300000	692.833313	1023.000000	1023.000000	2046.000000
40.360001	0.011492	6.791720	2.986646	-1.228211	-2.227710	7.260995	0.000000	-10.000000	0.025000	11.450000	698.833313	1023.000000	1023.000000	2046.000000
40.380001	0.010303	6.089311	2.612632	-1.248745	-2.366982	7.092406	0.000000	-10.000000	0.050000	6.533333	703.166687	1023.000000	1023.000000	2046.000000
40.400002	0.009663	5.711093	2.490216	-1.229696	-2.538037	6.988610	0.000000	-10.000000	0.066667	2.183333	706.166687	1023.000000	1023.000000	2046.000000
40.419998	0.009237	5.459262	2.328912	-1.154771	-2.581026	6.866148	0.000000	-10.000000	0.091667	-1.416667	707.500000	1023.000000	1023.000000	2046.000000
40.439999	0.008594	5.078887	2.162116	-1.072788	-2.695915	6.685475	0.000000	-10.000000	0.100000	-4.000000	708.000000	1023.000000	1023.000000	2046.000000
40.459999	0.008177	4.832567	2.057414	-0.971706	-2.861487	6.608345	0.000000	-10.000000	0.125000	-6.816667	708.000000	1023.000000	1023.000000	2046.000000
40.480000	0.007862	4.646182	1.902048	-0.868666	-2.936291	6.549091	0.000000	-10.000000	0.133333	-9.916667	708.000000	1023.000000	1023.000000	2046.000000
40.500000	0.007423	4.386963	1.801131	-0.766616	-3.101934	6.454383	0.000000	-10.000000	0.183333	-12.366667	708.000000	1023.000000	1023.000000	2046.000000
40.520000	0.007106	4.199384	1.676847	-0.707262	-3.199838	6.429637	0.000000	-10.000000	0.225000	-13.916667	708.000000	1023.000000	1023.000000	2046.000000
40.540001	0.006609	3.905714	1.599263	-0.640187	-3.373663	6.320302	0.000000	-10.000000	0.258333	-15.066667	700.833313	1023.000000	1023.000000	2046.000000
40.560001	0.006356	3.756656	1.623251	-0.613944	-3.489978	6.237326	0.000000	-10.000000	0.291667	-16.450001	690.000000	1023.000000	1023.000000	2046.000000
40.580002	0.006161	3.641121	1.643196	-0.702296	-3.512734	6.212955	0.000000	-10.000000	0.316667	-17.433332	679.166687	1023.000000	1023.000000	2046.000000
40.599998	0.005709	3.373955	1.659818	-0.872226	-3.557164	6.143527	0.000000	-10.000000	0.375000	-18.850000	673.500000	1023.000000	1023.000000	2046.000000
40.619999	0.005258	3.107685	1.727298	-1.115993	-3.624467	6.120848	0.000000	-10.000000	0.416667	-20.233334	669.333313	1023.000000	1023.000000	2046.000000
40.639999	0.004503	2.661436	1.765510	-1.404297	-3.662594	5.962817	0.000000	-10.000000	0.483333	-22.133333	662.666687	1023.000000	1023.000000	2046.000000
40.660000	0.003760	2.222221	1.836195	-1.723312	-3.701354	5.810691	0.000000	-10.000000	0.558333	-24.166668	655.333313	1023.000000	1023.000000	2046.000000
40.680000	0.002809	1.660201	1.943144	-2.102861	-3.678618	5.498536	0.000000	-10.000000	0.641667	-26.383333	647.166687	1023.000000	1023.000000	2046.000000
40.700001	0.001716	1.014157	2.113112	-2.573031	-3.775429	5.249505	0.000000	-10.000000	0.716667	-28.483334	638.500000	1023.000000	1023.000000	2046.000000
40.720001	0.000674	0.398318	2.158742	-2.991903	-3.810994	5.042474	0.000000	-10.000000	0.775000	-30.183334	629.000000	1023.000000	1023.000000	2046.000000
40.740002	-0.000452	-0.267277	2.267245	-3.427885	-3.743750	4.637113	0.000000	-10.000000	0.833333	-31.299999	619.000000	1023.000000	1023.000000	2046.000000
40.759998	-0.002164	-1.278762	2.307102	-3.799388	-3.898429	4.111952	0.000000	-10.000000	0.900000	-32.483334	608.500000	1023.000000	1023.000000	2046.000000
40.779999	-0.003333	-1.969919	2.358089	-4.128870	-3.868850	3.669711	0.000000	-10.000000	0.958333	-33.533333	597.666687	1023.000000	1023.000000	2046.000000
40.799999	-0.004577	-2.704741	2.403971	-4.376455	-3.968910	3.236653	0.000000	-10.000000	1.041667	-34.700001	586.500000	1023.000000	1023.000000	2046.000000
40.820000	-0.005861	-3.463564	2.311335	-4.558187	-4.060635	2.843923	0.000000	-10.000000	1.100000	-35.950001	574.833313	1023.000000	1023.000000	2046.000000
40.840000	-0.007054	-4.168976	2.317349	-4.738641	-4.232897	2.485213	0.000000	-10.000000	1.191667	-37.500000	562.833313	1023.000000	1023.000000	2046.000000
40.860001	-0.008334	-4.925274	2.191652	-4.880780	-4.352680	2.116534	0.000000	-10.000000	1.250000	-38.799999	550.333313	1023.000000	1023.000000	2046.000000
40.880001	-0.009367	-5.536042	2.145496	-5.051404	-4.452388	1.822253	0.000000	-10.000000	1.333333	-40.049999	537.333313	1023.000000	1023.000000	2046.000000
40.900002	-0.010549	-6.234695	2.058616	-5.227789	-4.540215	1.474693	0.000000	-10.000000	1.383333	-40.799999	524.000000	1023.000000	1023.000000	2046.000000
40.919998	-0.011509	-6.801878	2.005623	-5.317048	-4.623502	1.133048	0.000000	-10.000000	1.425000	-41.616669	510.333344	1023.000000	1023.000000	2046.000000
40.939999	-0.012500	-7.387424	2.020834	-5.382396	-4.829307	0.803444	0.000000	-10.000000	1.466667	-42.316666	496.500000	1023.000000	1023.000000	2046.000000
40.959999	-0.013515	-7.987359	1.926741	-5.512637	-4.943655	0.542193	0.000000	-10.000000	1.508333	-43.066666	482.333344	1023.000000	1023.000000	2046.000000
40.980000	-0.014601	-8.629335	1.802672	-5.577084	-5.074831	0.219907	0.000000	-10.000000	1.533333	-43.400002	468.000000	1023.000000	1023.000000	2046.000000
41.000000	-0.015688	-9.271816	1.708022	-5.654819	-5.295566	-0.029454	0.000000	-10.000000	1.525000	-43.416668	453.500000	1023.000000	1023.000000	2046.000000
41.020000	-0.016812	-9.935708	1.516861	-5.748778	-5.460705	-0.243086	0.000000	-10.000000	1.508333	-43.266666	439.000000	1023.000000	1023.000000	2046.000000
41.040001	-0.017928	-10.595344	1.329538	-5.785192	-5.615800	-0.523889	0.000000	-10.000000	1.483333	-43.216667	424.666656	1023.000000	1023.000000	2046.000000
41.060001	-0.019030	-11.246634	1.203617	-5.878671	-5.903891	-0.667688	0.000000	-10.000000	1.458333	-42.750000	410.166656	1023.000000	1023.000000	2046.000000
41.080002	-0.020308	-12.002318	0.915999	-5.920818	-6.073408	-0.924091	0.000000	-10.000000	1.425000	-42.316666	395.833344	1023.000000	1023.000000	2046.000000
41.099998	-0.021326	-12.603465	0.826902	-5.992586	-6.334011	-1.103770	0.000000	-10.000000	1.408333	-41.816666	381.500000	1023.000000	1023.000000	2046.000000
41.119999	-0.022103	-13.062871	0.659384	-5.995543	-6.518566	-1.208146	0.000000	-10.000000	1.400000	-41.683334	367.500000	1023.000000	1023.000000	2046.000000
41.139999	-0.022981	-13.582061	0.425286	-5.932620	-6.704267	-1.370461	0.000000	-10.000000	1.391667	-41.200001	353.833344	1023.000000	1023.000000	2046.000000
41.160000	-0.023885	-14.115899	0.222642	-5.876535	-7.039730	-1.422275	0.000000	-10.000000	1.375000	-41.049999	340.166656	1023.000000	1023.000000	2046.000000
41.180000	-0.024986	-14.766603	-0.018454	-5.868496	-7.369700	-1.509954	0.000000	-10.000000	1.325000	-40.549999	326.500000	1023.000000	1023.000000	2046.000000
41.200001	-0.026239	-15.507545	-0.322831	-5.958364	-7.622597	-1.603753	0.000000	-10.000000	1.283333	-40.333332	312.833344	1023.000000	1023.000000	2046.000000
41.220001	-0.027169	-16.056707	-0.460670	-5.932163	-7.848213	-1.815662	0.000000	-10.000000	1.250000	-39.783333	299.333344	1023.000000	1023.000000	2046.000000
41.240002	-0.027866	-16.468668	-0.687926	-5.831223	-8.079683	-1.869836	0.000000	-10.000000	1.233333	-39.133335	286.166656	1023.000000	1023.000000	2046.000000
41.259998	-0.028657	-16.936216	-0.962394	-5.811986	-8.142013	-2.019824	0.000000	-10.000000	1.216667	-38.766666	273.166656	1023.000000	1023.000000	2046.000000
41.279999	-0.030411	-17.972841	-1.257754	-6.014829	-8.405919	-2.294338	0.000000	-10.000000	1.183333	-38.183334	260.333344	1023.000000	1023.000000	2046.000000
41.299999	-0.032939	-19.466677	-1.611243	-6.443219	-8.836711	-2.575503	0.000000	-10.000000	1.141667	-37.533333	247.666672	1023.000000	1023.000000	2046.000000
41.320000	-0.035850	-21.187405	-2.141681	-6.750945	-9.336263	-2.958516	0.000000	-10.000000	1.041667	-35.666668	231.166672	1023.000000	1023.000000	2046.000000
41.340000	-0.038498	-22.752274	-2.704158	-6.806662	-9.891010	-3.350443	0.000000	-10.000000	0.941667	-33.816669	215.333328	1023.000000	1023.000000	2046.000000
41.360001	-0.040974	-24.215921	-3.385507	-6.720209	-10.336023	-3.774182	0.000000	-10.000000	0.866667	-32.466667	203.666672	1023.000000	1023.000000	2046.000000
41.380001	-0.042859	-25.329916	-3.912350	-6.501036	-10.877389	-4.039142	0.000000	-10.000000	0.833333	-31.683334	196.500000	1023.000000	1023.000000	2046.000000
41.400002	-0.043989	-25.997677	-4.339315	-6.208782	-11.175491	-4.274089	0.000000	-10.000000	0.775000	-30.833334	189.333328	1023.000000	1023.000000	2046.000000
41.419998	-0.044961	-26.572039	-4.683126	-5.997735	-11.453038	-4.438140	0.000000	-10.000000	0.716667	-29.783335	179.000000	1023.000000	1023.000000	2046.000000
41.439999	-0.045634	-26.969679	-4.953255	-5.809301	-11.678154	-4.528967	0.000000	-10.000000	0.675000	-28.883333	169.000000	1023.000000	1023.000000	2046.000000
41.459999	-0.046390	-27.416401	-5.265733	-5.670190	-11.824299	-4.656179	0.000000	-10.000000	0.666667	-28.316668	159.500000	1023.000000	1023.000000	2046.000000
41.480000	-0.047027	-27.792772	-5.467033	-5.582424	-12.039793	-4.703522	0.000000	-10.000000	0.658333	-27.733334	150.000000	1023.000000	1023.000000	2046.000000
41.500000	-0.047627	-28.147526	-5.644366	-5.541689	-12.186301	-4.775169	0.000000	-10.000000	0.633333	-27.333334	140.666672	1023.000000	1023.000000	2046.000000
41.520000	-0.048420	-28.616339	-5.890421	-5.528718	-12.286819	-4.910381	0.000000	-10.000000	0.616667	-26.716667	131.500000	1023.000000	1023.000000	2046.000000
41.540001	-0.048931	-28.918016	-5.958500	-5.528956	-12.444543	-4.986017	0.000000	-10.000000	0.591667	-26.316668	122.666664	1023.000000	1023.000000	2046.000000
41.560001	-0.049469	-29.235981	-6.060273	-5.572108	-12.586472	-5.017128	0.000000	-10.000000	0.575000	-25.583334	113.833336	1023.000000	1023.000000	2046.000000
41.580002	-0.049810	-29.437502	-6.007163	-5.639407	-12.760942	-5.029991	0.000000	-10.000000	0.558333	-25.266666	105.333336	1023.000000	1023.000000	2046.000000
41.599998	-0.050206	-29.671974	-5.986112	-5.914001	-12.818057	-4.953804	0.000000	-10.000000	0.550000	-24.750000	97.000000	1023.000000	1023.000000	2046.000000
41.619999	-0.050698	-29.962431	-5.918622	-6.266017	-12.889875	-4.887916	0.000000	-10.000000	0.550000	-24.650002	88.666664	1023.000000	1023.000000	2046.000000
41.639999	-0.051241	-30.283205	-5.851859	-6.697999	-12.873381	-4.859967	0.000000	-10.000000	0.550000	-24.683334	80.333336	1023.000000	1023.000000	2046.000000
41.660000	-0.052016	-30.741167	-5.848022	-7.068085	-12.925471	-4.899588	0.000000	-10.000000	0.541667	-24.583334	72.000000	1023.000000	1023.000000	2046.000000
41.680000	-0.052864	-31.242649	-5.863283	-7.446476	-12.949534	-4.983357	0.000000	-10.000000	0.525000	-24.366667	64.000000	1023.000000	1023.000000	2046.000000
41.700001	-0.053814	-31.804144	-5.856836	-7.861874	-13.011969	-5.073465	0.000000	-10.000000	0.508333	-23.850000	56.000000	1023.000000	1023.000000	2046.000000
41.720001	-0.054719	-32.338783	-5.847884	-8.198280	-13.098042	-5.194576	0.000000	-10.000000	0.475000	-23.133333	48.000000	1023.000000	1023.000000	2046.000000
41.740002	-0.055681	-32.907585	-5.845862	-8.502324	-13.255381	-5.304017	0.000000	-10.000000	0.441667	-22.250000	40.166668	1023.000000	1023.000000	2046.000000
41.759998	-0.056683	-33.499634	-5.926349	-8.760567	-13.370848	-5.441870	0.000000	-10.000000	0.408333	-21.150000	32.666668	1023.000000	1023.000000	2046.000000
41.779999	-0.057731	-34.118961	-6.057645	-8.957762	-13.426017	-5.677538	0.000000	-10.000000	0.383333	-20.133333	25.500000	1023.000000	1023.000000	2046.000000
41.799999	-0.058467	-34.554203	-6.122130	-9.090413	-13.580197	-5.761461	0.000000	-10.000000	0.366667	-19.133333	18.833334	1023.000000	1023.000000	2046.000000
41.820000	-0.059186	-34.978703	-6.198110	-9.144448	-13.741397	-5.894749	0.000000	-10.000000	0.333333	-18.016666	12.500000	1023.000000	1023.000000	2046.000000
41.840000	-0.059841	-35.365891	-6.259598	-9.229928	-13.913522	-5.962842	0.000000	-10.000000	0.308333	-17.100000	6.666667	1023.000000	1023.000000	2046.000000
41.860001	-0.060217	-35.588242	-6.381195	-9.189704	-14.048301	-5.969042	0.000000	-10.000000	0.283333	-16.433334	1.333333	1023.000000	1023.000000	2046.000000
41.880001	-0.060637	-35.836391	-6.470682	-9.213888	-14.113345	-6.038476	0.000000	-10.000000	0.266667	-16.000000	-3.833333	1023.000000	1023.000000	2046.000000
41.900002	-0.060704	-35.875946	-6.511806	-9.166397	-14.214760	-5.982983	0.000000	-10.000000	0.258333	-15.600000	-9.000000	1023.000000	1023.000000	2046.000000
41.919998	-0.060738	-35.896091	-6.531729	-9.156428	-14.252400	-5.955534	0.000000	-10.000000	0.250000	-14.900001	-14.166667	1023.000000	1023.000000	2046.000000
41.939999	-0.060945	-36.018703	-6.612309	-9.109106	-14.298055	-5.999236	0.000000	-10.000000	0.241667	-14.283334	-19.166666	1023.000000	1023.000000	2046.000000
41.959999	-0.060989	-36.044472	-6.670918	-9.038961	-14.319207	-6.015383	0.000000	-10.000000	0.216667	-13.550000	-23.833334	1023.000000	1023.000000	2046.000000
41.980000	-0.061123	-36.123604	-6.774871	-8.981429	-14.349548	-6.017756	0.000000	-10.000000	0.183333	-12.966667	-28.500000	1023.000000	1023.000000	2046.000000
42.000000	-0.061246	-36.196426	-6.790673	-8.965183	-14.452517	-5.988055	0.000000	-10.000000	0.158333	-12.250000	-32.833332	1023.000000	1023.000000	2046.000000
42.020000	-0.061107	-36.114361	-6.829031	-8.834979	-14.577377	-5.872973	0.000000	-10.000000	0.150000	-11.633333	-37.000000	1023.000000	1023.000000	2046.000000
42.040001	-0.061107	-36.114136	-6.959956	-8.788280	-14.494145	-5.871755	0.000000	-10.000000	0.141667	-10.983334	-40.833332	1023.000000	1023.000000	2046.000000
42.060001	-0.061321	-36.240997	-6.982085	-8.832953	-14.475994	-5.949963	0.000000	-10.000000	0.125000	-10.133333	-44.500000	1023.000000	1023.000000	2046.000000
42.080002	-0.061457	-36.320877	-7.094553	-8.786669	-14.476492	-5.963162	0.000000	-10.000000	0.108333	-9.183333	-47.833332	1023.000000	1023.000000	2046.000000
42.099998	-0.061380	-36.275597	-7.085173	-8.729767	-14.594142	-5.866514	0.000000	-10.000000	0.100000	-8.033334	-50.833332	1023.000000	1023.000000	2046.000000
42.119999	-0.061421	-36.299919	-7.151280	-8.667132	-14.572551	-5.908956	0.000000	-10.000000	0.091667	-6.816667	-53.666668	1023.000000	1023.000000	2046.000000
42.139999	-0.061141	-36.134460	-7.191422	-8.529835	-14.538939	-5.874265	0.000000	-10.000000	0.066667	-5.316667	-56.000000	1023.000000	1023.000000	2046.000000
42.160000	-0.060739	-35.897003	-7.105412	-8.448686	-14.561704	-5.781201	0.000000	-10.000000	0.050000	-2.683333	-57.833332	1023.000000	1023.000000	2046.000000
42.180000	-0.060375	-35.681496	-7.106426	-8.356253	-14.515851	-5.702968	0.000000	-10.000000	0.025000	0.400000	-58.666668	1023.000000	1023.000000	2046.000000
42.200001	-0.059748	-35.311066	-7.107988	-8.140701	-14.498613	-5.563761	0.000000	-10.000000	-0.008333	4.316667	-59.000000	1023.000000	1023.000000	2046.000000
42.220001	-0.059131	-34.946400	-7.113400	-7.997251	-14.412713	-5.423035	0.000000	-10.000000	-0.083333	8.816667	-59.000000	1023.000000	1023.000000	2046.000000
42.240002	-0.058495	-34.570251	-7.072325	-7.751315	-14.313704	-5.432907	0.000000	-10.000000	-0.183333	14.050000	-59.000000	1023.000000	1023.000000	2046.000000
42.259998	-0.057482	-33.971794	-6.908160	-7.558416	-14.300475	-5.204743	0.000000	-10.000000	-0.283333	19.016666	-59.000000	1023.000000	1023.000000	2046.000000
42.279999	-0.055973	-33.080196	-6.836654	-7.294210	-13.948048	-5.001283	0.000000	-10.000000	-0.366667	22.633333	-45.000000	1023.000000	1023.000000	2046.000000
42.299999	-0.054865	-32.425423	-6.716955	-7.142914	-13.796488	-4.769064	0.000000	-10.000000	-0.425000	25.133333	-16.333334	1023.000000	1023.000000	2046.000000
42.320000	-0.054187	-32.024250	-6.646128	-7.209507	-13.541086	-4.627530	0.000000	-10.000000	-0.483333	27.150000	15.333333	1023.000000	1023.000000	2046.000000
42.340000	-0.054198	-32.031273	-6.660867	-7.414172	-13.447172	-4.509063	0.000000	-10.000000	-0.558333	29.183334	36.166668	1023.000000	1023.000000	2046.000000
42.360001	-0.054311	-32.097511	-6.763882	-7.450068	-13.363925	-4.519635	0.000000	-10.000000	-0.666667	31.433334	45.666668	1023.000000	1023.000000	2046.000000
42.380001	-0.054606	-32.272320	-6.944922	-7.398268	-13.328676	-4.600455	0.000000	-10.000000	-0.758333	33.466667	55.666668	1023.000000	1023.000000	2046.000000
42.400002	-0.054541	-32.233757	-7.210105	-7.133424	-13.273609	-4.616619	0.000000	-10.000000	-0.833333	35.183334	66.500000	1023.000000	1023.000000	2046.000000
42.419998	-0.053818	-31.806164	-7.384608	-6.750306	-13.206168	-4.465082	0.000000	-10.000000	-0.875000	36.516666	78.000000	1023.000000	1023.000000	2046.000000
42.439999	-0.052806	-31.208229	-7.466146	-6.462919	-13.057829	-4.221335	0.000000	-10.000000	-0.950000	37.766666	90.000000	1023.000000	1023.000000	2046.000000
42.459999	-0.051524	-30.450430	-7.541576	-6.121017	-12.811424	-3.976411	0.000000	-10.000000	-1.041667	39.516666	102.333336	1023.000000	1023.000000	2046.000000
42.480000	-0.050059	-29.584602	-7.483088	-5.833134	-12.531847	-3.736533	0.000000	-10.000000	-1.116667	40.800003	115.166664	1023.000000	1023.000000	2046.000000
42.500000	-0.048645	-28.748943	-7.399557	-5.560036	-12.264863	-3.524486	0.000000	-10.000000	-1.175000	42.100002	128.666672	1023.000000	1023.000000	2046.000000
42.520000	-0.047042	-27.801567	-7.280065	-5.314779	-11.961660	-3.245062	0.000000	-10.000000	-1.225000	42.783337	142.500000	1023.000000	1023.000000	2046.000000
42.540001	-0.045479	-26.878384	-7.122848	-5.133091	-11.664338	-2.958107	0.000000	-10.000000	-1.300000	43.916668	156.500000	1023.000000	1023.000000	2046.000000
42.560001	-0.043892	-25.940405	-6.953180	-4.859637	-11.387209	-2.740379	0.000000	-10.000000	-1.350000	45.049999	170.833328	1023.000000	1023.000000	2046.000000
42.580002	-0.042107	-24.885073	-6.657812	-4.691082	-11.197591	-2.338588	0.000000	-10.000000	-1.383333	45.816666	185.666672	1023.000000	1023.000000	2046.000000
42.599998	-0.040346	-23.844303	-6.309129	-4.536574	-10.955295	-2.043306	0.000000	-10.000000	-1.400000	46.600002	200.833328	1023.000000	1023.000000	2046.000000
42.619999	-0.038379	-22.681705	-5.933550	-4.511254	-10.596488	-1.640413	0.000000	-10.000000	-1.425000	46.900002	216.333328	1023.000000	1023.000000	2046.000000
42.639999	-0.036281	-21.441946	-5.419259	-4.605824	-10.220398	-1.196465	0.000000	-10.000000	-1.408333	46.866669	232.000000	1023.000000	1023.000000	2046.000000
42.660000	-0.034327	-20.287010	-4.918018	-4.751331	-9.764779	-0.852883	0.000000	-10.000000	-1.391667	46.733334	247.666672	1023.000000	1023.000000	2046.000000
42.680000	-0.032084	-18.961578	-4.205946	-4.955742	-9.403096	-0.396794	0.000000	-10.000000	-1.366667	46.733334	263.333344	1023.000000	1023.000000	2046.000000
42.700001	-0.030144	-17.814888	-3.673541	-5.074469	-9.001302	-0.065577	0.000000	-10.000000	-1.366667	46.866669	278.833344	1023.000000	1023.000000	2046.000000
42.720001	-0.028245	-16.692600	-3.151027	-5.182289	-8.539261	0.179976	0.000000	-10.000000	-1.366667	46.766666	294.500000	1023.000000	1023.000000	2046.000000
42.740002	-0.026547	-15.689024	-2.676213	-5.288211	-8.154243	0.429642	0.000000	-10.000000	-1.358333	46.650002	310.166656	1023.000000	1023.000000	2046.000000
42.759998	-0.025079	-14.821473	-2.318335	-5.355709	-7.801480	0.654051	0.000000	-10.000000	-1.375000	46.783333	325.666656	1023.000000	1023.000000	2046.000000
42.779999	-0.023417	-13.839639	-1.969947	-5.350317	-7.422805	0.903431	0.000000	-10.000000	-1.383333	46.850002	341.333344	1023.000000	1023.000000	2046.000000
42.799999	-0.021906	-12.946220	-1.590457	-5.314068	-7.107262	1.065567	0.000000	-10.000000	-1.400000	46.900002	356.833344	1023.000000	1023.000000	2046.000000
42.820000	-0.020242	-11.962978	-1.251605	-5.214076	-6.714165	1.216867	0.000000	-10.000000	-1.408333	47.066669	372.500000	1023.000000	1023.000000	2046.000000
42.840000	-0.018494	-10.929740	-0.874437	-5.071693	-6.440491	1.456880	0.000000	-10.000000	-1.425000	47.266666	388.166656	1023.000000	1023.000000	2046.000000
42.860001	-0.016558	-9.785511	-0.573496	-4.836562	-6.080031	1.704578	0.000000	-10.000000	-1.458333	47.549999	404.000000	1023.000000	1023.000000	2046.000000
42.880001	-0.014568	-8.609417	-0.184211	-4.637714	-5.829663	2.042172	0.000000	-10.000000	-1.450000	47.366669	420.000000	1023.000000	1023.000000	2046.000000
42.900002	-0.012499	-7.387152	0.092759	-4.405223	-5.467214	2.392526	0.000000	-10.000000	-1.433333	47.100002	435.833344	1023.000000	1023.000000	2046.000000
42.919998	-0.010224	-6.042131	0.469472	-4.119911	-5.126519	2.734826	0.000000	-10.000000	-1.391667	46.633335	451.500000	1023.000000	1023.000000	2046.000000
42.939999	-0.007995	-4.724876	0.833315	-3.889520	-4.756985	3.088314	0.000000	-10.000000	-1.375000	46.450001	467.000000	1023.000000	1023.000000	2046.000000
42.959999	-0.005582	-3.299134	1.222906	-3.628622	-4.346883	3.453465	0.000000	-10.000000	-1.333333	46.316666	482.500000	1023.000000	1023.000000	2046.000000
42.980000	-0.003075	-1.817121	1.632531	-3.311862	-3.950174	3.812385	0.000000	-10.000000	-1.308333	45.883335	498.000000	1023.000000	1023.000000	2046.000000
43.000000	-0.000683	-0.403941	2.014751	-3.030115	-3.557350	4.168773	0.000000	-10.000000	-1.283333	45.383335	513.333313	1023.000000	1023.000000	2046.000000
43.020000	0.001462	0.864021	2.447114	-2.792396	-3.243502	4.452806	0.000000	-10.000000	-1.266667	44.833336	528.500000	1023.000000	1023.000000	2046.000000
43.040001	0.003679	2.174343	2.761039	-2.555015	-2.895089	4.863408	0.000000	-10.000000	-1.225000	44.350002	543.500000	1023.000000	1023.000000	2046.000000
43.060001	0.005775	3.413287	3.055321	-2.278480	-2.544764	5.181211	0.000000	-10.000000	-1.191667	43.816669	558.500000	1023.000000	1023.000000	2046.000000
43.080002	0.007838	4.632039	3.349356	-2.008044	-2.232216	5.522943	0.000000	-10.000000	-1.166667	43.133335	573.166687	1023.000000	1023.000000	2046.000000
43.099998	0.009917	5.860822	3.610005	-1.745496	-1.904546	5.900859	0.000000	-10.000000	-1.133333	42.533333	587.833313	1023.000000	1023.000000	2046.000000
43.119999	0.011770	6.956206	3.931516	-1.518006	-1.704735	6.247432	0.000000	-10.000000	-1.083333	41.650002	602.166687	1023.000000	1023.000000	2046.000000
43.139999	0.013631	8.055936	4.121097	-1.216459	-1.460580	6.611879	0.000000	-10.000000	-1.025000	40.900002	616.333313	1023.000000	1023.000000	2046.000000
43.160000	0.015122	8.937342	4.303040	-0.945341	-1.349505	6.929148	0.000000	-10.000000	-0.991667	39.966667	630.000000	1023.000000	1023.000000	2046.000000
43.180000	0.015996	9.453484	4.297148	-0.726589	-1.245082	7.128007	0.000000	-10.000000	-0.950000	39.200001	643.333313	1023.000000	1023.000000	2046.000000
43.200001	0.016844	9.955098	4.338419	-0.552245	-1.173202	7.342126	0.000000	-10.000000	-0.950000	38.516666	656.500000	1023.000000	1023.000000	2046.000000
43.220001	0.017708	10.465368	4.367682	-0.384980	-1.100000	7.582665	0.000000	-10.000000	-0.925000	38.150002	669.333313	1023.000000	1023.000000	2046.000000
43.240002	0.018843	11.135975	4.527040	-0.247709	-0.987997	7.844640	0.000000	-10.000000	-0.883333	37.533333	682.166687	1023.000000	1023.000000	2046.000000
43.259998	0.020528	12.132188	4.792482	-0.059666	-0.899928	8.299300	0.000000	-10.000000	-0.775000	36.066669	694.666687	1023.000000	1023.000000	2046.000000
43.279999	0.022274	13.163691	4.895886	0.258706	-0.641346	8.650444	0.000000	-10.000000	-0.666667	34.183334	707.000000	1023.000000	1023.000000	2046.000000
43.299999	0.022980	13.581228	4.831871	0.404821	-0.469340	8.813876	0.000000	-10.000000	-0.541667	31.616667	718.833313	1023.000000	1023.000000	2046.000000
43.320000	0.022429	13.255341	4.690403	0.223240	-0.551232	8.892930	0.000000	-10.000000	-0.425000	28.700001	730.000000	1023.000000	1023.000000	2046.000000
43.340000	0.021095	12.467152	4.378651	0.021857	-0.594898	8.661542	0.000000	-10.000000	-0.291667	25.166668	740.000000	1023.000000	1023.000000	2046.000000
43.360001	0.019236	11.368274	3.941847	-0.204767	-0.815319	8.446511	0.000000	-10.000000	-0.183333	21.783335	748.833313	1023.000000	1023.000000	2046.000000
43.380001	0.017473	10.326589	3.620487	-0.256603	-1.272785	8.235490	0.000000	-10.000000	-0.091667	18.316668	756.500000	1023.000000	1023.000000	2046.000000
43.400002	0.016360	9.668929	3.227453	-0.254143	-1.430147	8.125767	0.000000	-10.000000	-0.025000	14.783334	763.333313	1023.000000	1023.000000	2046.000000
43.419998	0.015714	9.287195	3.000120	-0.227666	-1.520560	8.035301	0.000000	-10.000000	0.008333	11.266666	769.000000	1023.000000	1023.000000	2046.000000
43.439999	0.015461	9.137643	2.870605	-0.159711	-1.628219	8.054967	0.000000	-10.000000	0.033333	8.266666	773.500000	1023.000000	1023.000000	2046.000000
43.459999	0.015304	9.044545	2.770476	-0.052305	-1.658502	7.984876	0.000000	-10.000000	0.050000	5.500000	776.833313	1023.000000	1023.000000	2046.000000
43.480000	0.015115	8.933157	2.719510	0.054098	-1.764768	7.924317	0.000000	-10.000000	0.066667	2.250000	779.166687	1023.000000	1023.000000	2046.000000
43.500000	0.014790	8.740833	2.536140	0.160864	-1.822488	7.866316	0.000000	-10.000000	0.083333	-0.933333	780.500000	1023.000000	1023.000000	2046.000000
43.520000	0.014459	8.545542	2.495927	0.253789	-2.002396	7.798222	0.000000	-10.000000	0.108333	-4.400000	781.000000	1023.000000	1023.000000	2046.000000
43.540001	0.014121	8.345442	2.361188	0.387989	-2.105539	7.701804	0.000000	-10.000000	0.141667	-7.650000	781.000000	1023.000000	1023.000000	2046.000000
43.560001	0.013794	8.152214	2.283735	0.447999	-2.204675	7.625154	0.000000	-10.000000	0.191667	-10.983334	781.000000	1023.000000	1023.000000	2046.000000
43.580002	0.013342	7.885147	2.216458	0.492616	-2.315134	7.491206	0.000000	-10.000000	0.225000	-13.650001	781.000000	1023.000000	1023.000000	2046.000000
43.599998	0.013100	7.741850	2.230677	0.446398	-2.366000	7.430777	0.000000	-10.000000	0.266667	-15.600000	781.000000	1023.000000	1023.000000	2046.000000
43.619999	0.012854	7.596605	2.307106	0.305577	-2.425071	7.408992	0.000000	-10.000000	0.300000	-17.416668	772.833313	1023.000000	1023.000000	2046.000000
43.639999	0.012522	7.400454	2.359499	0.133897	-2.450118	7.357175	0.000000	-10.000000	0.358333	-19.483334	762.500000	1023.000000	1023.000000	2046.000000
43.660000	0.011962	7.069414	2.403758	-0.131734	-2.402488	7.199878	0.000000	-10.000000	0.425000	-21.500000	749.833313	1023.000000	1023.000000	2046.000000
43.680000	0.011291	6.673197	2.534642	-0.402303	-2.486364	7.027223	0.000000	-10.000000	0.516667	-23.433334	742.666687	1023.000000	1023.000000	2046.000000
43.700001	0.010459	6.181422	2.586796	-0.731447	-2.455766	6.781839	0.000000	-10.000000	0.608333	-25.500000	734.833313	1023.000000	1023.000000	2046.000000
43.720001	0.009545	5.641274	2.766005	-1.167460	-2.505519	6.548248	0.000000	-10.000000	0.691667	-27.600000	726.333313	1023.000000	1023.000000	2046.000000
43.740002	0.008352	4.936288	2.907392	-1.654962	-2.544871	6.228729	0.000000	-10.000000	0.775000	-29.816668	717.166687	1023.000000	1023.000000	2046.000000
43.759998	0.007068	4.177056	2.914042	-2.128954	-2.515704	5.907671	0.000000	-10.000000	0.866667	-31.616667	707.333313	1023.000000	1023.000000	2046.000000
43.779999	0.005375	3.176353	2.928777	-2.634322	-2.603711	5.485609	0.000000	-10.000000	0.991667	-33.700001	696.833313	1023.000000	1023.000000	2046.000000
43.799999	0.003871	2.287635	3.040174	-3.079577	-2.672066	4.999105	0.000000	-10.000000	1.100000	-35.850002	685.666687	1023.000000	1023.000000	2046.000000
43.820000	0.002415	1.427455	2.987639	-3.364893	-2.701893	4.506603	0.000000	-10.000000	1.216667	-38.166668	673.666687	1023.000000	1023.000000	2046.000000
43.840000	0.000838	0.495225	2.997557	-3.635839	-2.935667	4.069174	0.000000	-10.000000	1.333333	-40.033333	660.833313	1023.000000	1023.000000	2046.000000
43.860001	-0.000694	-0.410085	2.886041	-3.821938	-3.096871	3.622683	0.000000	-10.000000	1.425000	-41.466667	647.333313	1023.000000	1023.000000	2046.000000
43.880001	-0.002162	-1.277969	2.776778	-4.051993	-3.290843	3.288088	0.000000	-10.000000	1.516667	-42.883335	633.500000	1023.000000	1023.000000	2046.000000
43.900002	-0.003599	-2.127014	2.678349	-4.268183	-3.497799	2.960619	0.000000	-10.000000	1.591667	-44.133335	619.166687	1023.000000	1023.000000	2046.000000
43.919998	-0.004797	-2.834737	2.567685	-4.425900	-3.585880	2.609357	0.000000	-10.000000	1.658333	-45.366669	604.500000	1023.000000	1023.000000	2046.000000
43.939999	-0.005977	-3.532680	2.485960	-4.541344	-3.730220	2.252923	0.000000	-10.000000	1.691667	-45.883335	589.333313	1023.000000	1023.000000	2046.000000
43.959999	-0.006991	-4.131907	2.422354	-4.644698	-3.860298	1.950735	0.000000	-10.000000	1.683333	-46.316669	574.166687	1023.000000	1023.000000	2046.000000
43.980000	-0.008068	-4.767950	2.339807	-4.741336	-4.007022	1.640602	0.000000	-10.000000	1.691667	-46.366669	558.666687	1023.000000	1023.000000	2046.000000
44.000000	-0.009086	-5.370113	2.267655	-4.857195	-4.108028	1.327455	0.000000	-10.000000	1.675000	-46.366669	543.333313	1023.000000	1023.000000	2046.000000
44.020000	-0.010140	-5.992785	2.119942	-4.920205	-4.222066	1.029544	0.000000	-10.000000	1.650000	-45.800003	527.833313	1023.000000	1023.000000	2046.000000
44.040001	-0.011319	-6.689681	2.042058	-5.015448	-4.467194	0.750903	0.000000	-10.000000	1.600000	-44.883335	512.666687	1023.000000	1023.000000	2046.000000
44.060001	-0.012343	-7.294916	1.841477	-5.067850	-4.561589	0.493046	0.000000	-10.000000	1.550000	-43.983334	497.500000	1023.000000	1023.000000	2046.000000
44.080002	-0.013269	-7.841782	1.715708	-5.109004	-4.724207	0.275722	0.000000	-10.000000	1.500000	-43.116669	482.833344	1023.000000	1023.000000	2046.000000
44.099998	-0.013994	-8.270450	1.605198	-5.054957	-4.980940	0.160249	0.000000	-10.000000	1.450000	-42.583332	468.500000	1023.000000	1023.000000	2046.000000
44.119999	-0.014682	-8.677120	1.347107	-4.992783	-5.124904	0.093460	0.000000	-10.000000	1.408333	-41.966667	454.500000	1023.000000	1023.000000	2046.000000
44.139999	-0.015504	-9.162818	1.156212	-4.888850	-5.394010	-0.036170	0.000000	-10.000000	1.375000	-41.566669	440.500000	1023.000000	1023.000000	2046.000000
44.160000	-0.016553	-9.782988	1.030674	-5.006007	-5.715376	-0.092278	0.000000	-10.000000	1.358333	-41.133335	426.500000	1023.000000	1023.000000	2046.000000
44.180000	-0.017441	-10.307497	0.903425	-5.002522	-5.917292	-0.291108	0.000000	-10.000000	1.341667	-40.816669	412.666656	1023.000000	1023.000000	2046.000000
44.200001	-0.018226	-10.771546	0.765491	-4.960832	-6.106848	-0.469358	0.000000	-10.000000	1.325000	-40.700001	399.000000	1023.000000	1023.000000	2046.000000
44.220001	-0.019240	-11.370956	0.491842	-4.959501	-6.222769	-0.680529	0.000000	-10.000000	1.325000	-40.500000	385.500000	1023.000000	1023.000000	2046.000000
44.240002	-0.021181	-12.518002	0.115454	-5.108132	-6.418869	-1.106454	0.000000	-10.000000	1.308333	-40.433334	372.000000	1023.000000	1023.000000	2046.000000
44.259998	-0.023758	-14.040720	-0.228924	-5.547328	-6.818823	-1.445646	0.000000	-10.000000	1.283333	-39.916668	358.500000	1023.000000	1023.000000	2046.000000
44.279999	-0.026863	-15.875975	-0.722042	-5.892883	-7.359023	-1.902027	0.000000	-10.000000	1.233333	-39.266666	345.166656	1023.000000	1023.000000	2046.000000
44.299999	-0.029850	-17.641220	-1.281302	-6.116251	-7.908946	-2.334720	0.000000	-10.000000	1.166667	-38.083336	332.000000	1023.000000	1023.000000	2046.000000
44.320000	-0.032452	-19.179056	-1.882983	-6.069846	-8.374823	-2.851404	0.000000	-10.000000	1.108333	-36.883335	319.333344	1023.000000	1023.000000	2046.000000
44.340000	-0.034642	-20.473394	-2.485584	-5.904520	-8.858150	-3.225142	0.000000	-10.000000	1.025000	-35.900002	307.000000	1023.000000	1023.000000	2046.000000
44.360001	-0.036136	-21.356421	-2.857124	-5.758637	-9.315210	-3.425449	0.000000	-10.000000	0.983333	-35.033333	295.000000	1023.000000	1023.000000	2046.000000
44.380001	-0.037299	-22.043766	-3.273603	-5.483222	-9.617940	-3.669000	0.000000	-10.000000	0.958333	-34.616669	283.333344	1023.000000	1023.000000	2046.000000
44.400002	-0.038322	-22.648584	-3.653599	-5.323501	-9.814515	-3.856970	0.000000	-10.000000	0.950000	-34.049999	271.666656	1023.000000	1023.000000	2046.000000
44.419998	-0.039162	-23.144821	-3.925099	-5.193009	-10.044420	-3.982293	0.000000	-10.000000	0.950000	-33.666668	260.333344	1023.000000	1023.000000	2046.000000
44.439999	-0.040130	-23.717117	-4.194926	-5.090087	-10.255430	-4.176673	0.000000	-10.000000	0.925000	-33.233334	249.000000	1023.000000	1023.000000	2046.000000
44.459999	-0.041021	-24.243505	-4.415676	-5.109243	-10.482662	-4.235924	0.000000	-10.000000	0.900000	-32.733334	238.000000	1023.000000	1023.000000	2046.000000
44.480000	-0.041748	-24.672800	-4.613098	-5.043849	-10.669133	-4.346720	0.000000	-10.000000	0.866667	-32.299999	227.166672	1023.000000	1023.000000	2046.000000
44.500000	-0.042508	-25.122358	-4.847439	-5.069311	-10.763390	-4.442219	0.000000	-10.000000	0.833333	-31.450001	216.333328	1023.000000	1023.000000	2046.000000
44.520000	-0.043184	-25.521524	-4.909521	-5.116151	-10.943482	-4.552369	0.000000	-10.000000	0.816667	-30.933334	205.833328	1023.000000	1023.000000	2046.000000
44.540001	-0.043746	-25.853733	-4.997295	-5.197968	-11.034600	-4.623869	0.000000	-10.000000	0.800000	-30.316668	195.500000	1023.000000	1023.000000	2046.000000
44.560001	-0.044221	-26.134703	-4.988726	-5.350432	-11.138776	-4.656769	0.000000	-10.000000	0.800000	-30.100000	185.500000	1023.000000	1023.000000	2046.000000
44.580002	-0.044901	-26.536552	-4.996135	-5.778593	-11.148746	-4.613080	0.000000	-10.000000	0.783333	-29.933334	175.500000	1023.000000	1023.000000	2046.000000
44.599998	-0.045510	-26.896612	-4.824955	-6.174063	-11.352710	-4.544886	0.000000	-10.000000	0.783333	-29.900000	165.500000	1023.000000	1023.000000	2046.000000
44.619999	-0.046460	-27.457783	-4.906837	-6.630167	-11.352114	-4.568664	0.000000	-10.000000	0.750000	-29.783333	155.500000	1023.000000	1023.000000	2046.000000
44.639999	-0.047365	-27.992657	-4.929543	-7.018026	-11.355954	-4.689134	0.000000	-10.000000	0.750000	-29.750000	145.500000	1023.000000	1023.000000	2046.000000
44.660000	-0.048339	-28.568207	-4.921636	-7.424431	-11.440286	-4.781854	0.000000	-10.000000	0.716667	-29.466667	135.500000	1023.000000	1023.000000	2046.000000
44.680000	-0.049431	-29.213638	-4.960012	-7.791773	-11.486159	-4.975694	0.000000	-10.000000	0.708333	-28.950001	125.500000	1023.000000	1023.000000	2046.000000
44.700001	-0.050508	-29.850134	-4.956024	-8.131301	-11.690701	-5.072108	0.000000	-10.000000	0.675000	-27.966667	115.833336	1023.000000	1023.000000	2046.000000
44.720001	-0.051550	-30.466034	-5.012522	-8.415612	-11.777101	-5.260798	0.000000	-10.000000	0.633333	-26.866667	106.500000	1023.000000	1023.000000	2046.000000
44.740002	-0.052711	-31.151911	-5.126344	-8.624271	-11.883478	-5.517816	0.000000	-10.000000	0.583333	-25.833334	97.666664	1023.000000	1023.000000	2046.000000
44.759998	-0.053746	-31.763960	-5.189118	-8.786231	-12.115492	-5.673119	0.000000	-10.000000	0.533333	-24.716667	89.166664	1023.000000	1023.000000	2046.000000
44.779999	-0.054695	-32.324753	-5.302266	-8.914023	-12.232044	-5.876419	0.000000	-10.000000	0.500000	-23.716667	81.000000	1023.000000	1023.000000	2046.000000
44.799999	-0.055355	-32.715073	-5.413599	-8.993841	-12.377134	-5.930499	0.000000	-10.000000	0.458333	-22.750000	73.000000	1023.000000	1023.000000	2046.000000
44.820000	-0.055971	-33.078835	-5.500079	-9.026824	-12.549799	-6.002134	0.000000	-10.000000	0.433333	-22.033333	65.333336	1023.000000	1023.000000	2046.000000
44.840000	-0.056514	-33.399723	-5.687500	-9.023583	-12.648532	-6.040106	0.000000	-10.000000	0.408333	-21.616667	57.833332	1023.000000	1023.000000	2046.000000
44.860001	-0.056820	-33.580688	-5.705915	-9.014980	-12.758806	-6.100986	0.000000	-10.000000	0.400000	-21.000000	50.666668	1023.000000	1023.000000	2046.000000
44.880001	-0.057146	-33.773087	-5.750457	-8.982620	-12.892751	-6.147258	0.000000	-10.000000	0.375000	-20.333334	43.500000	1023.000000	1023.000000	2046.000000
44.900002	-0.057386	-33.914989	-5.862292	-9.009088	-12.939629	-6.103982	0.000000	-10.000000	0.358333	-19.416666	36.833332	1023.000000	1023.000000	2046.000000
44.919998	-0.057631	-34.060131	-5.907663	-8.943652	-13.045189	-6.163627	0.000000	-10.000000	0.333333	-18.700001	30.333334	1023.000000	1023.000000	2046.000000
44.939999	-0.057725	-34.115376	-5.989460	-8.917236	-13.097351	-6.111327	0.000000	-10.000000	0.316667	-17.966667	24.166666	1023.000000	1023.000000	2046.000000
44.959999	-0.057988	-34.271160	-6.080458	-8.880389	-13.110213	-6.200099	0.000000	-10.000000	0.291667	-17.133333	18.166666	1023.000000	1023.000000	2046.000000
44.980000	-0.058227	-34.411949	-6.160498	-8.827369	-13.163531	-6.260552	0.000000	-10.000000	0.275000	-16.316668	12.333333	1023.000000	1023.000000	2046.000000
45.000000	-0.058340	-34.478970	-6.235575	-8.826726	-13.187909	-6.228758	0.000000	-10.000000	0.250000	-15.466667	6.833333	1023.000000	1023.000000	2046.000000
45.020000	-0.058580	-34.620720	-6.265528	-8.761885	-13.276608	-6.316700	0.000000	-10.000000	0.241667	-14.666667	2.000000	1023.000000	1023.000000	2046.000000
45.040001	-0.058755	-34.724281	-6.334285	-8.733244	-13.381446	-6.275307	0.000000	-10.000000	0.225000	-13.833334	-2.500000	1023.000000	1023.000000	2046.000000
45.060001	-0.059078	-34.915268	-6.504578	-8.682726	-13.386506	-6.341460	0.000000	-10.000000	0.200000	-13.100000	-6.666667	1023.000000	1023.000000	2046.000000
45.080002	-0.059265	-35.025864	-6.576948	-8.674039	-13.462631	-6.312247	0.000000	-10.000000	0.166667	-12.300000	-11.000000	1023.000000	1023.000000	2046.000000
45.099998	-0.059250	-35.016884	-6.595058	-8.619937	-13.511271	-6.290617	0.000000	-10.000000	0.150000	-11.583333	-15.000000	1023.000000	1023.000000	2046.000000
45.119999	-0.059280	-35.034569	-6.721569	-8.549035	-13.523332	-6.240633	0.000000	-10.000000	0.141667	-10.716667	-19.000000	1023.000000	1023.000000	2046.000000
45.139999	-0.059405	-35.108330	-6.829741	-8.432831	-13.629543	-6.216216	0.000000	-10.000000	0.133333	-9.883333	-22.666666	1023.000000	1023.000000	2046.000000
45.160000	-0.059614	-35.231991	-6.956783	-8.272760	-13.796251	-6.206194	0.000000	-10.000000	0.116667	-9.000000	-26.000000	1023.000000	1023.000000	2046.000000
45.180000	-0.060010	-35.466000	-7.026404	-8.304600	-13.952472	-6.182524	0.000000	-10.000000	0.108333	-7.916667	-29.000000	1023.000000	1023.000000	2046.000000
45.200001	-0.060078	-35.506271	-7.040129	-8.127282	-14.102743	-6.236119	0.000000	-10.000000	0.091667	-6.650000	-31.833334	1023.000000	1023.000000	2046.000000
45.220001	-0.059853	-35.373348	-7.158002	-7.986201	-14.055123	-6.174021	0.000000	-10.000000	0.083333	-5.100000	-34.000000	1023.000000	1023.000000	2046.000000
45.240002	-0.059212	-34.994534	-7.221285	-7.757303	-13.941063	-6.074884	0.000000	-10.000000	0.066667	-3.266667	-35.666668	1023.000000	1023.000000	2046.000000
45.259998	-0.058861	-34.786663	-7.203041	-7.686458	-13.841044	-6.056121	0.000000	-10.000000	0.058333	-0.600000	-36.500000	1023.000000	1023.000000	2046.000000
45.279999	-0.059032	-34.887794	-7.223534	-7.819011	-13.805013	-6.040236	0.000000	-10.000000	0.033333	2.666667	-37.000000	1023.000000	1023.000000	2046.000000
45.299999	-0.059709	-35.288200	-7.325627	-7.992908	-13.848920	-6.120743	0.000000	-10.000000	-0.025000	7.400000	-37.000000	1023.000000	1023.000000	2046.000000
45.320000	-0.060624	-35.828606	-7.509730	-8.061231	-14.048414	-6.209230	0.000000	-10.000000	-0.125000	12.533334	-37.000000	1023.000000	1023.000000	2046.000000
45.340000	-0.061361	-36.264500	-7.869920	-7.958463	-14.096203	-6.339912	0.000000	-10.000000	-0.241667	17.716667	-37.000000	1023.000000	1023.000000	2046.000000
45.360001	-0.061655	-36.438286	-8.188629	-7.652128	-14.210952	-6.386577	0.000000	-10.000000	-0.325000	21.450001	-37.000000	1023.000000	1023.000000	2046.000000
45.380001	-0.061389	-36.281174	-8.388700	-7.317810	-14.263224	-6.311439	0.000000	-10.000000	-0.400000	24.133335	-16.000000	1023.000000	1023.000000	2046.000000
45.400002	-0.060472	-35.738834	-8.499426	-6.929412	-14.154875	-6.155123	0.000000	-10.000000	-0.450000	26.166668	7.333333	1023.000000	1023.000000	2046.000000
45.419998	-0.059512	-35.171833	-8.563842	-6.613559	-13.953629	-6.040804	0.000000	-10.000000	-0.516667	27.850000	33.666668	1023.000000	1023.000000	2046.000000
45.439999	-0.058465	-34.552635	-8.562766	-6.341253	-13.759921	-5.888694	0.000000	-10.000000	-0.558333	29.383333	42.166668	1023.000000	1023.000000	2046.000000
45.459999	-0.057295	-33.861210	-8.524549	-6.124979	-13.515377	-5.696304	0.000000	-10.000000	-0.616667	30.600000	51.666668	1023.000000	1023.000000	2046.000000
45.480000	-0.056064	-33.134056	-8.344717	-5.959296	-13.340598	-5.489443	0.000000	-10.000000	-0.666667	31.916666	61.666668	1023.000000	1023.000000	2046.000000
45.500000	-0.054707	-32.331978	-8.214793	-5.753130	-13.125915	-5.238140	0.000000	-10.000000	-0.733333	33.233334	72.000000	1023.000000	1023.000000	2046.000000
45.520000	-0.053263	-31.478580	-8.024637	-5.586086	-12.860579	-5.007279	0.000000	-10.000000	-0.800000	34.866669	82.833336	1023.000000	1023.000000	2046.000000
45.540001	-0.051728	-30.571182	-7.791656	-5.454166	-12.629892	-4.695467	0.000000	-10.000000	-0.875000	36.150002	94.166664	1023.000000	1023.000000	2046.000000
45.560001	-0.050046	-29.576950	-7.494229	-5.353342	-12.364481	-4.364898	0.000000	-10.000000	-0.941667	37.549999	106.000000	1023.000000	1023.000000	2046.000000
45.580002	-0.048420	-28.615992	-7.110541	-5.388943	-12.065721	-4.050786	0.000000	-10.000000	-0.966667	38.583332	118.333336	1023.000000	1023.000000	2046.000000
45.599998	-0.046821	-27.670975	-6.660242	-5.600197	-11.820449	-3.590088	0.000000	-10.000000	-0.966667	39.433334	131.000000	1023.000000	1023.000000	2046.000000
45.619999	-0.045150	-26.683405	-6.200759	-5.801667	-11.449792	-3.231188	0.000000	-10.000000	-0.950000	39.533333	144.166672	1023.000000	1023.000000	2046.000000
45.639999	-0.043698	-25.825262	-5.691620	-6.056419	-11.119565	-2.957658	0.000000	-10.000000	-0.933333	39.516666	157.333328	1023.000000	1023.000000	2046.000000
45.660000	-0.042207	-24.944450	-5.230592	-6.257056	-10.801115	-2.655686	0.000000	-10.000000	-0.925000	39.250000	170.500000	1023.000000	1023.000000	2046.000000
45.680000	-0.040829	-24.130049	-4.843440	-6.450856	-10.373468	-2.462284	0.000000	-10.000000	-0.908333	38.966667	183.666672	1023.000000	1023.000000	2046.000000
45.700001	-0.039570	-23.386124	-4.518621	-6.649989	-9.959369	-2.258144	0.000000	-10.000000	-0.916667	38.700001	196.666672	1023.000000	1023.000000	2046.000000
45.720001	-0.038397	-22.692430	-4.144773	-6.720798	-9.704563	-2.122298	0.000000	-10.000000	-0.925000	38.650002	209.666672	1023.000000	1023.000000	2046.000000
45.740002	-0.037163	-21.963308	-3.862851	-6.756399	-9.379976	-1.964083	0.000000	-10.000000	-0.941667	38.883335	222.500000	1023.000000	1023.000000	2046.000000
45.759998	-0.035866	-21.196711	-3.564923	-6.766729	-9.070964	-1.794095	0.000000	-10.000000	-0.983333	39.183334	235.500000	1023.000000	1023.000000	2046.000000
45.779999	-0.034551	-20.419445	-3.218837	-6.693157	-8.825131	-1.682319	0.000000	-10.000000	-1.008333	39.716667	248.500000	1023.000000	1023.000000	2046.000000
45.799999	-0.033213	-19.628942	-2.946979	-6.613839	-8.549424	-1.518701	0.000000	-10.000000	-1.041667	40.283337	261.666656	1023.000000	1023.000000	2046.000000
45.820000	-0.031733	-18.754475	-2.625104	-6.501891	-8.322877	-1.304602	0.000000	-10.000000	-1.041667	40.600002	275.000000	1023.000000	1023.000000	2046.000000
45.840000	-0.030191	-17.843149	-2.386303	-6.318811	-8.052503	-1.085532	0.000000	-10.000000	-1.033333	40.783333	288.666656	1023.000000	1023.000000	2046.000000
45.860001	-0.028321	-16.737886	-2.084118	-6.074298	-7.836880	-0.742592	0.000000	-10.000000	-1.016667	40.400002	302.166656	1023.000000	1023.000000	2046.000000
45.880001	-0.026744	-15.805983	-1.897152	-5.945684	-7.314086	-0.649061	0.000000	-10.000000	-1.000000	40.100002	315.833344	1023.000000	1023.000000	2046.000000
45.900002	-0.024779	-14.644144	-1.444743	-5.730171	-7.190845	-0.278386	0.000000	-10.000000	-0.975000	39.616669	329.166656	1023.000000	1023.000000	2046.000000
45.919998	-0.022894	-13.530467	-1.121967	-5.575816	-6.869617	0.036933	0.000000	-10.000000	-0.958333	39.183334	342.500000	1023.000000	1023.000000	2046.000000
45.939999	-0.020926	-12.367140	-0.827096	-5.389936	-6.484897	0.334790	0.000000	-10.000000	-0.925000	38.916668	355.500000	1023.000000	1023.000000	2046.000000
45.959999	-0.018895	-11.166814	-0.476849	-5.161751	-6.135303	0.607089	0.000000	-10.000000	-0.950000	38.633335	368.500000	1023.000000	1023.000000	2046.000000
45.980000	-0.016935	-10.008492	-0.200819	-4.954099	-5.799231	0.945656	0.000000	-10.000000	-0.950000	38.950001	381.500000	1023.000000	1023.000000	2046.000000
46.000000	-0.014867	-8.786248	0.113585	-4.726006	-5.423182	1.249354	0.000000	-10.000000	-0.966667	39.083336	394.500000	1023.000000	1023.000000	2046.000000
46.020000	-0.012922	-7.636627	0.407389	-4.506548	-5.099866	1.562397	0.000000	-10.000000	-0.950000	39.299999	407.500000	1023.000000	1023.000000	2046.000000
46.040001	-0.011006	-6.504755	0.735440	-4.256030	-4.854877	1.870710	0.000000	-10.000000	-0.933333	39.083332	420.500000	1023.000000	1023.000000	2046.000000
46.060001	-0.008977	-5.305321	1.042195	-4.051025	-4.522391	2.225899	0.000000	-10.000000	-0.916667	38.883335	433.666656	1023.000000	1023.000000	2046.000000
46.080002	-0.007080	-4.184103	1.303550	-3.810097	-4.184818	2.507262	0.000000	-10.000000	-0.916667	38.566666	446.666656	1023.000000	1023.000000	2046.000000
46.099998	-0.005090	-3.008201	1.542612	-3.561518	-3.839711	2.850417	0.000000	-10.000000	-0.925000	38.616669	459.666656	1023.000000	1023.000000	2046.000000
46.119999	-0.003349	-1.979428	1.806920	-3.374398	-3.561387	3.149437	0.000000	-10.000000	-0.908333	38.533333	472.500000	1023.000000	1023.000000	2046.000000
46.139999	-0.001481	-0.875433	2.091270	-3.134638	-3.278686	3.446621	0.000000	-10.000000	-0.875000	38.233334	485.500000	1023.000000	1023.000000	2046.000000
46.160000	-0.000135	-0.079514	2.260940	-2.903843	-3.118093	3.681481	0.000000	-10.000000	-0.833333	37.583336	498.333344	1023.000000	1023.000000	2046.000000
46.180000	0.000610	0.360391	2.293639	-2.743562	-3.023159	3.833473	0.000000	-10.000000	-0.800000	36.816669	510.833344	1023.000000	1023.000000	2046.000000
46.200001	0.001146	0.677261	2.315884	-2.652975	-2.999405	4.013758	0.000000	-10.000000	-0.758333	36.383335	523.166687	1023.000000	1023.000000	2046.000000
46.220001	0.001653	0.976784	2.315382	-2.493631	-2.979284	4.134317	0.000000	-10.000000	-0.700000	35.483334	535.500000	1023.000000	1023.000000	2046.000000
46.240002	0.002238	1.322562	2.359708	-2.487094	-2.931796	4.381744	0.000000	-10.000000	-0.616667	33.833336	547.500000	1023.000000	1023.000000	2046.000000
46.259998	0.003267	1.930904	2.514464	-2.314143	-2.865122	4.595706	0.000000	-10.000000	-0.516667	31.516666	559.166687	1023.000000	1023.000000	2046.000000
46.279999	0.004935	2.916458	2.757527	-2.099013	-2.607697	4.865642	0.000000	-10.000000	-0.408333	28.833334	570.000000	1023.000000	1023.000000	2046.000000
46.299999	0.006252	3.694711	2.806235	-1.869685	-2.320981	5.079142	0.000000	-10.000000	-0.316667	26.333334	580.166687	1023.000000	1023.000000	2046.000000
46.320000	0.006667	3.940342	2.896994	-1.882293	-2.197685	5.123326	0.000000	-10.000000	-0.250000	24.033333	589.333313	1023.000000	1023.000000	2046.000000
46.340000	0.005873	3.470727	2.842306	-2.124381	-2.147633	4.900435	0.000000	-10.000000	-0.200000	22.066668	597.666687	1023.000000	1023.000000	2046.000000
46.360001	0.004244	2.507979	2.604238	-2.421939	-2.298553	4.624233	0.000000	-10.000000	-0.158333	20.400000	605.333313	1023.000000	1023.000000	2046.000000
46.380001	0.002469	1.459359	2.301997	-2.534261	-2.547282	4.238905	0.000000	-10.000000	-0.100000	17.966667	612.500000	1023.000000	1023.000000	2046.000000
46.400002	0.000969	0.572734	1.939603	-2.550838	-2.758201	3.942171	0.000000	-10.000000	-0.050000	15.333333	619.000000	1023.000000	1023.000000	2046.000000
46.419998	0.000058	0.034550	1.699874	-2.506476	-2.950263	3.791416	0.000000	-10.000000	-0.016667	11.883333	624.500000	1023.000000	1023.000000	2046.000000
46.439999	-0.000451	-0.266753	1.546772	-2.470749	-3.030576	3.687799	0.000000	-10.000000	0.016667	8.683333	629.000000	1023.000000	1023.000000	2046.000000
46.459999	-0.000727	-0.429483	1.429512	-2.359082	-3.040765	3.540852	0.000000	-10.000000	0.050000	3.966667	632.500000	1023.000000	1023.000000	2046.000000
46.480000	-0.001210	-0.715091	1.305362	-2.264777	-3.174742	3.419066	0.000000	-10.000000	0.091667	-0.433333	634.833313	1023.000000	1023.000000	2046.000000
46.500000	-0.001726	-1.020002	1.112776	-2.157520	-3.271142	3.295884	0.000000	-10.000000	0.125000	-5.633333	635.833313	1023.000000	1023.000000	2046.000000
46.520000	-0.002213	-1.307998	0.922086	-2.062832	-3.396373	3.229121	0.000000	-10.000000	0.175000	-9.816667	636.000000	1023.000000	1023.000000	2046.000000
46.540001	-0.002651	-1.566444	0.752270	-1.928571	-3.526408	3.136266	0.000000	-10.000000	0.225000	-13.500000	636.000000	1023.000000	1023.000000	2046.000000
46.560001	-0.003085	-1.823086	0.667862	-1.836394	-3.700999	3.046446	0.000000	-10.000000	0.275000	-15.683333	636.000000	1023.000000	1023.000000	2046.000000
46.580002	-0.003374	-1.993917	0.564449	-1.753609	-3.807063	3.002306	0.000000	-10.000000	0.291667	-16.766666	632.166687	1023.000000	1023.000000	2046.000000
46.599998	-0.003731	-2.205012	0.509662	-1.712200	-3.921684	2.919209	0.000000	-10.000000	0.300000	-17.533335	623.000000	1023.000000	1023.000000	2046.000000
46.619999	-0.003901	-2.305290	0.558474	-1.769697	-4.008204	2.914138	0.000000	-10.000000	0.300000	-18.133333	611.833313	1023.000000	1023.000000	2046.000000
46.639999	-0.004037	-2.386014	0.598157	-1.908831	-3.976051	2.900711	0.000000	-10.000000	0.333333	-18.933334	602.333313	1023.000000	1023.000000	2046.000000
46.660000	-0.004582	-2.707959	0.702398	-2.163559	-4.108122	2.861324	0.000000	-10.000000	0.366667	-19.816668	596.000000	1023.000000	1023.000000	2046.000000
46.680000	-0.004937	-2.917496	0.793754	-2.463408	-4.093365	2.845522	0.000000	-10.000000	0.408333	-20.716667	589.333313	1023.000000	1023.000000	2046.000000
46.700001	-0.005633	-3.329146	0.893200	-2.773599	-4.155276	2.706530	0.000000	-10.000000	0.425000	-21.450001	582.333313	1023.000000	1023.000000	2046.000000
46.720001	-0.006104	-3.607348	0.953851	-3.074268	-4.090433	2.603502	0.000000	-10.000000	0.441667	-22.166668	575.166687	1023.000000	1023.000000	2046.000000
46.740002	-0.006773	-4.002924	1.096739	-3.496922	-4.107712	2.504971	0.000000	-10.000000	0.450000	-22.833334	567.666687	1023.000000	1023.000000	2046.000000
46.759998	-0.007487	-4.424738	1.250041	-3.858712	-4.151575	2.335508	0.000000	-10.000000	0.483333	-23.366667	560.000000	1023.000000	1023.000000	2046.000000
46.779999	-0.008339	-4.928065	1.267186	-4.205715	-4.151181	2.161646	0.000000	-10.000000	0.508333	-23.833334	552.166687	1023.000000	1023.000000	2046.000000
46.799999	-0.009345	-5.523140	1.403674	-4.561419	-4.218307	1.852912	0.000000	-10.000000	0.541667	-24.300001	544.166687	1023.000000	1023.000000	2046.000000
46.820000	-0.010335	-6.107727	1.420298	-4.817926	-4.163784	1.453685	0.000000	-10.000000	0.550000	-25.166668	536.166687	1023.000000	1023.000000	2046.000000
46.840000	-0.011131	-6.578422	1.538747	-5.032905	-4.315495	1.231232	0.000000	-10.000000	0.566667	-26.033335	527.833313	1023.000000	1023.000000	2046.000000
46.860001	-0.011993	-7.087943	1.516616	-5.144863	-4.331602	0.871906	0.000000	-10.000000	0.633333	-27.316668	519.333313	1023.000000	1023.000000	2046.000000
46.880001	-0.012800	-7.564616	1.478312	-5.248415	-4.480855	0.686342	0.000000	-10.000000	0.700000	-28.716667	510.166656	1023.000000	1023.000000	2046.000000
46.900002	-0.013692	-8.091928	1.409415	-5.360210	-4.620175	0.479042	0.000000	-10.000000	0.791667	-30.083334	500.500000	1023.000000	1023.000000	2046.000000
46.919998	-0.014639	-8.651371	1.234754	-5.462334	-4.600274	0.176482	0.000000	-10.000000	0.825000	-31.433334	490.333344	1023.000000	1023.000000	2046.000000
46.939999	-0.015226	-8.998307	1.294533	-5.599936	-4.765739	0.072835	0.000000	-10.000000	0.866667	-32.216667	480.000000	1023.000000	1023.000000	2046.000000
46.959999	-0.015940	-9.420331	1.277994	-5.662508	-4.879749	-0.156069	0.000000	-10.000000	0.900000	-33.216667	469.166656	1023.000000	1023.000000	2046.000000
46.980000	-0.016624	-9.824869	1.194991	-5.709659	-4.908452	-0.401749	0.000000	-10.000000	0.933333	-33.733334	461.833344	1023.000000	1023.000000	2046.000000
47.000000	-0.017300	-10.224278	1.130971	-5.736680	-4.983813	-0.634757	0.000000	-10.000000	0.958333	-34.183334	450.500000	1023.000000	1023.000000	2046.000000
47.020000	-0.017882	-10.568279	1.079499	-5.764873	-5.039236	-0.843670	0.000000	-10.000000	0.966667	-34.216667	443.000000	1023.000000	1023.000000	2046.000000
47.040001	-0.018736	-11.072897	1.017630	-5.823288	-5.197317	-1.069921	0.000000	-10.000000	0.983333	-34.250000	427.833344	1023.000000	1023.000000	2046.000000
47.060001	-0.019430	-11.483209	0.907054	-5.871537	-5.314621	-1.204105	0.000000	-10.000000	0.975000	-34.216667	416.333344	1023.000000	1023.000000	2046.000000
47.080002	-0.020324	-12.011761	0.797394	-5.928121	-5.493170	-1.387864	0.000000	-10.000000	0.966667	-34.216667	401.166656	1023.000000	1023.000000	2046.000000
47.099998	-0.021209	-12.534268	0.583709	-5.971729	-5.593898	-1.552350	0.000000	-10.000000	0.941667	-33.950001	389.666656	1023.000000	1023.000000	2046.000000
47.119999	-0.022100	-13.060989	0.465590	-6.024992	-5.744489	-1.757098	0.000000	-10.000000	0.908333	-33.616669	378.333344	1023.000000	1023.000000	2046.000000
47.139999	-0.023032	-13.611746	0.345569	-6.060507	-5.941934	-1.954873	0.000000	-10.000000	0.908333	-33.366669	367.000000	1023.000000	1023.000000	2046.000000
47.160000	-0.023622	-13.960666	0.178375	-5.978493	-6.052768	-2.107780	0.000000	-10.000000	0.900000	-33.383335	356.000000	1023.000000	1023.000000	2046.000000
47.180000	-0.024335	-14.382087	0.090388	-6.057319	-6.244574	-2.170582	0.000000	-10.000000	0.900000	-33.333332	344.833344	1023.000000	1023.000000	2046.000000
47.200001	-0.025068	-14.815092	-0.082395	-5.985163	-6.460302	-2.287233	0.000000	-10.000000	0.866667	-33.166668	337.333344	1023.000000	1023.000000	2046.000000
47.220001	-0.025836	-15.268804	-0.231125	-5.949506	-6.787752	-2.300421	0.000000	-10.000000	0.858333	-32.799999	326.333344	1023.000000	1023.000000	2046.000000
47.240002	-0.026956	-15.931112	-0.477799	-6.005623	-7.055282	-2.392408	0.000000	-10.000000	0.866667	-32.533333	315.500000	1023.000000	1023.000000	2046.000000
47.259998	-0.027926	-16.504002	-0.660928	-5.997379	-7.288008	-2.557688	0.000000	-10.000000	0.875000	-32.350002	301.166656	1023.000000	1023.000000	2046.000000
47.279999	-0.028530	-16.861069	-0.825704	-5.977046	-7.408143	-2.650175	0.000000	-10.000000	0.875000	-32.366669	294.000000	1023.000000	1023.000000	2046.000000
47.299999	-0.029231	-17.275620	-1.061387	-5.886170	-7.533243	-2.794819	0.000000	-10.000000	0.866667	-32.616669	283.166656	1023.000000	1023.000000	2046.000000
47.320000	-0.030542	-18.050249	-1.347621	-5.973971	-7.734462	-2.994195	0.000000	-10.000000	0.858333	-32.799999	268.500000	1023.000000	1023.000000	2046.000000
47.340000	-0.032724	-19.339640	-1.659769	-6.348043	-8.025922	-3.305906	0.000000	-10.000000	0.850000	-32.983334	253.833328	1023.000000	1023.000000	2046.000000
47.360001	-0.035498	-20.979370	-2.105616	-6.732717	-8.505527	-3.635509	0.000000	-10.000000	0.833333	-32.533333	242.833328	1023.000000	1023.000000	2046.000000
47.380001	-0.038366	-22.674141	-2.597806	-6.933365	-9.071609	-4.071360	0.000000	-10.000000	0.816667	-32.066666	239.166672	1023.000000	1023.000000	2046.000000
47.400002	-0.041026	-24.246269	-3.264002	-6.929393	-9.598228	-4.454648	0.000000	-10.000000	0.791667	-31.200001	231.833328	1023.000000	1023.000000	2046.000000
47.419998	-0.043170	-25.513651	-3.832544	-6.740311	-10.147796	-4.793000	0.000000	-10.000000	0.758333	-30.516666	221.500000	1023.000000	1023.000000	2046.000000
47.439999	-0.044613	-26.366470	-4.277449	-6.485006	-10.569876	-5.034139	0.000000	-10.000000	0.725000	-29.833334	211.166672	1023.000000	1023.000000	2046.000000
47.459999	-0.045590	-26.943409	-4.638130	-6.254824	-10.894938	-5.155517	0.000000	-10.000000	0.700000	-29.216667	201.166672	1023.000000	1023.000000	2046.000000
47.480000	-0.046372	-27.405676	-4.986416	-6.013456	-11.075677	-5.330126	0.000000	-10.000000	0.691667	-28.700001	191.666672	1023.000000	1023.000000	2046.000000
47.500000	-0.047046	-27.804174	-5.259198	-5.895870	-11.283899	-5.365208	0.000000	-10.000000	0.675000	-27.983334	179.000000	1023.000000	1023.000000	2046.000000
47.520000	-0.047721	-28.202997	-5.552576	-5.725605	-11.421682	-5.503134	0.000000	-10.000000	0.658333	-27.600000	169.666672	1023.000000	1023.000000	2046.000000
47.540001	-0.048387	-28.596746	-5.777061	-5.729914	-11.552268	-5.537502	0.000000	-10.000000	0.650000	-27.283333	163.500000	1023.000000	1023.000000	2046.000000
47.560001	-0.049112	-29.025026	-5.941123	-5.676440	-11.800541	-5.606924	0.000000	-10.000000	0.650000	-27.016666	157.500000	1023.000000	1023.000000	2046.000000
47.580002	-0.049712	-29.380011	-6.117462	-5.671802	-11.881853	-5.708894	0.000000	-10.000000	0.616667	-26.500000	148.500000	1023.000000	1023.000000	2046.000000
47.599998	-0.050402	-29.787661	-6.278889	-5.677702	-12.049513	-5.781556	0.000000	-10.000000	0.583333	-26.000000	139.666672	1023.000000	1023.000000	2046.000000
47.619999	-0.050938	-30.104357	-6.270527	-5.755895	-12.250448	-5.827487	0.000000	-10.000000	0.550000	-25.366667	131.000000	1023.000000	1023.000000	2046.000000
47.639999	-0.051149	-30.229355	-6.274414	-5.915987	-12.328967	-5.709987	0.000000	-10.000000	0.533333	-24.666668	122.500000	1023.000000	1023.000000	2046.000000
47.660000	-0.051628	-30.512394	-6.171841	-6.263919	-12.436297	-5.640337	0.000000	-10.000000	0.533333	-24.100000	111.500000	1023.000000	1023.000000	2046.000000
47.680000	-0.052080	-30.779545	-6.144096	-6.642101	-12.439535	-5.553812	0.000000	-10.000000	0.525000	-23.916666	100.666664	1023.000000	1023.000000	2046.000000
47.700001	-0.052780	-31.192776	-6.125700	-7.060778	-12.416307	-5.589989	0.000000	-10.000000	0.533333	-24.049999	92.666664	1023.000000	1023.000000	2046.000000
47.720001	-0.053573	-31.661676	-6.030713	-7.429363	-12.540758	-5.660843	0.000000	-10.000000	0.525000	-23.883333	87.333336	1023.000000	1023.000000	2046.000000
47.740002	-0.054398	-32.149330	-6.041342	-7.837150	-12.589559	-5.681279	0.000000	-10.000000	0.508333	-23.433334	79.666664	1023.000000	1023.000000	2046.000000
47.759998	-0.055276	-32.668255	-6.029602	-8.191879	-12.643132	-5.803642	0.000000	-10.000000	0.475000	-22.533335	69.333336	1023.000000	1023.000000	2046.000000
47.779999	-0.056141	-33.179245	-6.045370	-8.535023	-12.734729	-5.864123	0.000000	-10.000000	0.441667	-21.900002	61.666668	1023.000000	1023.000000	2046.000000
47.799999	-0.057151	-33.776310	-6.092313	-8.818346	-12.894640	-5.971013	0.000000	-10.000000	0.416667	-21.050001	56.666668	1023.000000	1023.000000	2046.000000
47.820000	-0.058103	-34.338791	-6.188323	-9.028652	-12.959653	-6.162162	0.000000	-10.000000	0.400000	-20.583334	52.166668	1023.000000	1023.000000	2046.000000
47.840000	-0.058981	-34.857708	-6.260900	-9.238785	-13.049378	-6.308645	0.000000	-10.000000	0.375000	-19.683334	45.333332	1023.000000	1023.000000	2046.000000
47.860001	-0.059766	-35.321430	-6.308667	-9.316416	-13.260627	-6.435722	0.000000	-10.000000	0.350000	-18.833334	38.833332	1023.000000	1023.000000	2046.000000
47.880001	-0.060329	-35.654396	-6.391021	-9.386368	-13.366403	-6.510604	0.000000	-10.000000	0.308333	-17.450001	30.666666	1023.000000	1023.000000	2046.000000
47.900002	-0.060902	-35.992844	-6.478624	-9.400764	-13.542495	-6.570960	0.000000	-10.000000	0.275000	-16.500000	24.833334	1023.000000	1023.000000	2046.000000
47.919998	-0.061172	-36.152664	-6.502879	-9.406430	-13.672531	-6.570825	0.000000	-10.000000	0.258333	-15.866667	19.166666	1023.000000	1023.000000	2046.000000
47.939999	-0.061506	-36.350296	-6.651010	-9.419667	-13.708399	-6.571218	0.000000	-10.000000	0.258333	-15.716667	15.666667	1023.000000	1023.000000	2046.000000
47.959999	-0.061634	-36.425827	-6.601898	-9.372866	-13.845227	-6.605834	0.000000	-10.000000	0.258333	-15.350000	10.333333	1023.000000	1023.000000	2046.000000
47.980000	-0.061616	-36.415268	-6.714499	-9.346748	-13.808196	-6.545825	0.000000	-10.000000	0.250000	-14.816667	5.333333	1023.000000	1023.000000	2046.000000
48.000000	-0.061811	-36.530495	-6.774889	-9.267826	-13.913519	-6.574261	0.000000	-10.000000	0.241667	-14.150000	0.666667	1023.000000	1023.000000	2046.000000
48.020000	-0.061788	-36.516544	-6.824147	-9.233770	-13.899862	-6.558766	0.000000	-10.000000	0.233333	-13.666667	-3.666667	1023.000000	1023.000000	2046.000000
48.040001	-0.061867	-36.563530	-6.853538	-9.142068	-13.977761	-6.590164	0.000000	-10.000000	0.216667	-13.083333	-8.000000	1023.000000	1023.000000	2046.000000
48.060001	-0.061963	-36.619915	-6.892618	-9.117215	-14.016267	-6.593816	0.000000	-10.000000	0.191667	-12.416667	-12.500000	1023.000000	1023.000000	2046.000000
48.080002	-0.062051	-36.672024	-6.903016	-9.122108	-14.103333	-6.543567	0.000000	-10.000000	0.166667	-11.600000	-16.666666	1023.000000	1023.000000	2046.000000
48.099998	-0.062137	-36.722744	-6.993050	-9.064762	-14.103567	-6.561365	0.000000	-10.000000	0.133333	-10.766666	-20.500000	1023.000000	1023.000000	2046.000000
48.119999	-0.062097	-36.699318	-7.049367	-9.011565	-14.134466	-6.503918	0.000000	-10.000000	0.116667	-9.900001	-24.000000	1023.000000	1023.000000	2046.000000
48.139999	-0.062152	-36.732029	-7.169221	-8.967422	-14.152184	-6.443200	0.000000	-10.000000	0.100000	-8.916667	-27.333334	1023.000000	1023.000000	2046.000000
48.160000	-0.062121	-36.713722	-7.175549	-8.886821	-14.182980	-6.468372	0.000000	-10.000000	0.100000	-7.966667	-30.500000	1023.000000	1023.000000	2046.000000
48.180000	-0.062124	-36.715023	-7.211935	-8.820436	-14.305128	-6.377524	0.000000	-10.000000	0.100000	-7.133333	-33.166668	1023.000000	1023.000000	2046.000000
48.200001	-0.062174	-36.744572	-7.275261	-8.781240	-14.268953	-6.419119	0.000000	-10.000000	0.100000	-6.416667	-35.500000	1023.000000	1023.000000	2046.000000
48.220001	-0.062192	-36.755417	-7.264470	-8.736241	-14.379978	-6.374727	0.000000	-10.000000	0.091667	-5.783333	-37.500000	1023.000000	1023.000000	2046.000000
48.240002	-0.062129	-36.718159	-7.358240	-8.686833	-14.320160	-6.352923	0.000000	-10.000000	0.091667	-5.150000	-39.500000	1023.000000	1023.000000	2046.000000
48.259998	-0.061951	-36.612846	-7.284699	-8.643733	-14.394922	-6.289493	0.000000	-10.000000	0.083333	-4.416667	-41.333332	1023.000000	1023.000000	2046.000000
48.279999	-0.061882	-36.572056	-7.396491	-8.581818	-14.335046	-6.258702	0.000000	-10.000000	0.083333	-3.416667	-42.833332	1023.000000	1023.000000	2046.000000
48.299999	-0.061924	-36.597073	-7.504150	-8.460154	-14.393423	-6.239344	0.000000	-10.000000	0.066667	-1.633333	-43.666668	1023.000000	1023.000000	2046.000000
48.320000	-0.061860	-36.559372	-7.530575	-8.347964	-14.481821	-6.199009	0.000000	-10.000000	0.058333	0.466667	-44.000000	1023.000000	1023.000000	2046.000000
48.340000	-0.061896	-36.580727	-7.584046	-8.312135	-14.526896	-6.157650	0.000000	-10.000000	0.041667	2.850000	-44.000000	1023.000000	1023.000000	2046.000000
48.360001	-0.061401	-36.287991	-7.498609	-8.116826	-14.561339	-6.111217	0.000000	-10.000000	0.025000	5.400000	-44.000000	1023.000000	1023.000000	2046.000000
48.380001	-0.060479	-35.743382	-7.441284	-7.894120	-14.418694	-5.989284	0.000000	-10.000000	-0.016667	8.466667	-44.000000	1023.000000	1023.000000	2046.000000
48.400002	-0.059416	-35.115032	-7.348474	-7.692130	-14.283869	-5.790561	0.000000	-10.000000	-0.066667	11.716667	-44.000000	1023.000000	1023.000000	2046.000000
48.419998	-0.059017	-34.879002	-7.428296	-7.644579	-14.004625	-5.801503	0.000000	-10.000000	-0.125000	14.483334	-44.000000	1023.000000	1023.000000	2046.000000
48.439999	-0.058717	-34.701797	-7.215203	-7.787656	-14.020621	-5.678319	0.000000	-10.000000	-0.166667	16.783333	-44.000000	1023.000000	1023.000000	2046.000000
48.459999	-0.059034	-34.889301	-7.464324	-7.941357	-13.826758	-5.656861	0.000000	-10.000000	-0.266667	20.266666	-19.500000	1023.000000	1023.000000	2046.000000
48.480000	-0.059617	-35.233593	-7.620348	-7.952151	-13.894573	-5.766520	0.000000	-10.000000	-0.350000	23.033333	5.000000	1023.000000	1023.000000	2046.000000
48.500000	-0.059953	-35.432449	-7.882976	-7.799334	-13.931224	-5.818916	0.000000	-10.000000	-0.458333	26.100000	32.166668	1023.000000	1023.000000	2046.000000
48.520000	-0.060033	-35.479420	-8.166107	-7.496108	-13.992215	-5.824989	0.000000	-10.000000	-0.508333	27.616667	37.833332	1023.000000	1023.000000	2046.000000
48.540001	-0.059214	-34.995232	-8.361933	-7.141409	-13.857952	-5.633938	0.000000	-10.000000	-0.600000	29.666668	46.833332	1023.000000	1023.000000	2046.000000
48.560001	-0.058221	-34.408432	-8.433900	-6.774412	-13.688926	-5.511194	0.000000	-10.000000	-0.675000	31.466667	56.500000	1023.000000	1023.000000	2046.000000
48.580002	-0.056998	-33.685940	-8.427578	-6.478497	-13.452113	-5.327753	0.000000	-10.000000	-0.750000	33.000000	66.666664	1023.000000	1023.000000	2046.000000
48.599998	-0.055678	-32.905849	-8.351580	-6.266847	-13.177161	-5.110263	0.000000	-10.000000	-0.791667	34.650002	77.166664	1023.000000	1023.000000	2046.000000
48.619999	-0.054360	-32.126846	-8.230198	-5.973014	-13.032525	-4.891109	0.000000	-10.000000	-0.850000	35.816666	88.333336	1023.000000	1023.000000	2046.000000
48.639999	-0.052948	-31.292286	-8.079185	-5.817850	-12.780305	-4.614945	0.000000	-10.000000	-0.900000	37.250000	100.000000	1023.000000	1023.000000	2046.000000
48.660000	-0.051413	-30.385033	-7.918703	-5.593918	-12.550078	-4.322333	0.000000	-10.000000	-0.983333	38.366669	112.333336	1023.000000	1023.000000	2046.000000
48.680000	-0.049812	-29.439135	-7.663055	-5.395837	-12.329556	-4.050685	0.000000	-10.000000	-1.050000	39.766670	125.000000	1023.000000	1023.000000	2046.000000
48.700001	-0.047971	-28.350639	-7.389019	-5.207457	-12.050226	-3.703938	0.000000	-10.000000	-1.133333	41.083336	138.166672	1023.000000	1023.000000	2046.000000
48.720001	-0.046228	-27.320824	-7.042446	-5.114515	-11.832458	-3.331403	0.000000	-10.000000	-1.191667	42.316666	151.666672	1023.000000	1023.000000	2046.000000
48.740002	-0.044229	-26.139547	-6.618265	-5.161871	-11.428439	-2.930972	0.000000	-10.000000	-1.233333	43.599998	165.500000	1023.000000	1023.000000	2046.000000
48.759998	-0.042452	-25.089100	-6.088054	-5.354443	-11.087794	-2.558810	0.000000	-10.000000	-1.250000	44.216667	179.833328	1023.000000	1023.000000	2046.000000
48.779999	-0.040630	-24.012362	-5.542137	-5.551633	-10.716962	-2.201630	0.000000	-10.000000	-1.241667	44.450001	194.500000	1023.000000	1023.000000	2046.000000
48.799999	-0.038861	-22.966631	-4.953640	-5.803285	-10.380711	-1.828994	0.000000	-10.000000	-1.216667	44.083336	209.333328	1023.000000	1023.000000	2046.000000
48.820000	-0.037259	-22.019897	-4.481724	-6.007253	-9.966707	-1.564213	0.000000	-10.000000	-1.200000	43.750000	224.000000	1023.000000	1023.000000	2046.000000
48.840000	-0.035646	-21.067001	-4.079230	-6.149296	-9.491459	-1.347016	0.000000	-10.000000	-1.150000	43.533337	238.666672	1023.000000	1023.000000	2046.000000
48.860001	-0.034194	-20.208689	-3.654752	-6.260655	-9.130378	-1.162905	0.000000	-10.000000	-1.158333	43.316669	253.166672	1023.000000	1023.000000	2046.000000
48.880001	-0.032756	-19.358572	-3.247406	-6.332442	-8.846464	-0.932259	0.000000	-10.000000	-1.175000	43.350002	267.833344	1023.000000	1023.000000	2046.000000
48.900002	-0.031307	-18.502287	-2.975935	-6.328818	-8.450292	-0.747243	0.000000	-10.000000	-1.233333	43.516666	282.166656	1023.000000	1023.000000	2046.000000
48.919998	-0.030016	-17.739405	-2.634265	-6.265652	-8.188106	-0.651383	0.000000	-10.000000	-1.225000	43.816669	296.833344	1023.000000	1023.000000	2046.000000
48.939999	-0.028522	-16.856455	-2.361097	-6.193155	-7.866129	-0.436072	0.000000	-10.000000	-1.208333	44.033337	311.333344	1023.000000	1023.000000	2046.000000
48.959999	-0.026943	-15.923406	-2.021130	-6.076722	-7.588209	-0.237345	0.000000	-10.000000	-1.200000	44.000000	326.000000	1023.000000	1023.000000	2046.000000
48.980000	-0.025221	-14.905764	-1.742905	-5.922562	-7.285456	0.045160	0.000000	-10.000000	-1.200000	44.066666	340.666656	1023.000000	1023.000000	2046.000000
49.000000	-0.023574	-13.932086	-1.511482	-5.738696	-6.966721	0.284813	0.000000	-10.000000	-1.183333	43.983334	355.333344	1023.000000	1023.000000	2046.000000
49.020000	-0.021772	-12.867420	-1.189899	-5.548584	-6.688502	0.559565	0.000000	-10.000000	-1.141667	43.916668	370.000000	1023.000000	1023.000000	2046.000000
49.040001	-0.019961	-11.796751	-0.938294	-5.346289	-6.351855	0.839687	0.000000	-10.000000	-1.116667	43.400002	384.666656	1023.000000	1023.000000	2046.000000
49.060001	-0.017857	-10.553738	-0.542381	-5.132751	-6.005696	1.127090	0.000000	-10.000000	-1.083333	42.633335	399.166656	1023.000000	1023.000000	2046.000000
49.080002	-0.016010	-9.461779	-0.226918	-4.914052	-5.731814	1.411005	0.000000	-10.000000	-1.050000	41.850002	413.500000	1023.000000	1023.000000	2046.000000
49.099998	-0.013813	-8.163247	0.096646	-4.689871	-5.370014	1.799991	0.000000	-10.000000	-1.008333	41.033333	427.500000	1023.000000	1023.000000	2046.000000
49.119999	-0.011715	-6.923325	0.456587	-4.450456	-4.998530	2.069075	0.000000	-10.000000	-0.991667	40.316666	441.500000	1023.000000	1023.000000	2046.000000
49.139999	-0.009561	-5.650507	0.774014	-4.235106	-4.639704	2.450289	0.000000	-10.000000	-0.975000	39.683334	455.166656	1023.000000	1023.000000	2046.000000
49.160000	-0.007537	-4.454381	1.147832	-3.983184	-4.325455	2.706425	0.000000	-10.000000	-0.975000	39.383335	468.500000	1023.000000	1023.000000	2046.000000
49.180000	-0.005484	-3.240920	1.511968	-3.789177	-4.056090	3.092380	0.000000	-10.000000	-0.975000	39.600002	481.500000	1023.000000	1023.000000	2046.000000
49.200001	-0.003492	-2.063936	1.847794	-3.529763	-3.761921	3.379954	0.000000	-10.000000	-0.966667	39.650002	494.666656	1023.000000	1023.000000	2046.000000
49.220001	-0.001509	-0.891862	2.120859	-3.302402	-3.424963	3.714644	0.000000	-10.000000	-0.950000	39.183334	508.000000	1023.000000	1023.000000	2046.000000
49.240002	0.000386	0.228130	2.452471	-3.075362	-3.167256	4.018277	0.000000	-10.000000	-0.916667	38.433334	521.166687	1023.000000	1023.000000	2046.000000
49.259998	0.002211	1.306732	2.733865	-2.878956	-2.892066	4.343888	0.000000	-10.000000	-0.891667	37.766666	534.166687	1023.000000	1023.000000	2046.000000
49.279999	0.004015	2.373024	2.963042	-2.647460	-2.584008	4.641450	0.000000	-10.000000	-0.850000	37.200001	546.833313	1023.000000	1023.000000	2046.000000
49.299999	0.005576	3.295592	3.253397	-2.442204	-2.407975	4.892374	0.000000	-10.000000	-0.800000	36.216667	559.500000	1023.000000	1023.000000	2046.000000
49.320000	0.007170	4.237254	3.500551	-2.259140	-2.166794	5.162638	0.000000	-10.000000	-0.750000	35.049999	571.833313	1023.000000	1023.000000	2046.000000
49.340000	0.008295	4.902186	3.647796	-2.066032	-2.045727	5.366148	0.000000	-10.000000	-0.691667	34.116669	583.666687	1023.000000	1023.000000	2046.000000
49.360001	0.008850	5.230175	3.699535	-1.952494	-2.012670	5.495803	0.000000	-10.000000	-0.625000	33.183334	595.166687	1023.000000	1023.000000	2046.000000
49.380001	0.008889	5.253205	3.579404	-1.878618	-1.971454	5.523874	0.000000	-10.000000	-0.566667	32.150002	606.333313	1023.000000	1023.000000	2046.000000
49.400002	0.008935	5.280480	3.556168	-1.805293	-2.020601	5.550206	0.000000	-10.000000	-0.525000	30.966667	617.166687	1023.000000	1023.000000	2046.000000
49.419998	0.009242	5.462132	3.463028	-1.782701	-1.920033	5.701838	0.000000	-10.000000	-0.491667	29.983334	627.500000	1023.000000	1023.000000	2046.000000
49.439999	0.010086	5.960731	3.538158	-1.576528	-1.785443	5.784544	0.000000	-10.000000	-0.441667	28.750000	637.500000	1023.000000	1023.000000	2046.000000
49.459999	0.011269	6.660041	3.782650	-1.495246	-1.753742	6.126379	0.000000	-10.000000	-0.383333	27.233334	647.500000	1023.000000	1023.000000	2046.000000
49.480000	0.012610	7.452602	3.858141	-1.268417	-1.554186	6.417063	0.000000	-10.000000	-0.316667	25.200001	657.000000	1023.000000	1023.000000	2046.000000
49.500000	0.012821	7.577432	3.766575	-1.247481	-1.484026	6.542364	0.000000	-10.000000	-0.241667	23.116667	665.833313	1023.000000	1023.000000	2046.000000
49.520000	0.012144	7.177048	3.601367	-1.403138	-1.444053	6.422872	0.000000	-10.000000	-0.158333	20.533333	673.833313	1023.000000	1023.000000	2046.000000
49.540001	0.010561	6.241788	3.280524	-1.675112	-1.543532	6.179908	0.000000	-10.000000	-0.083333	17.950001	681.000000	1023.000000	1023.000000	2046.000000
49.560001	0.008617	5.092764	2.888258	-1.891024	-1.846747	5.942277	0.000000	-10.000000	-0.033333	15.283334	687.500000	1023.000000	1023.000000	2046.000000
49.580002	0.006741	3.983947	2.528026	-1.936847	-2.179146	5.571914	0.000000	-10.000000	0.000000	12.683333	693.000000	1023.000000	1023.000000	2046.000000
49.599998	0.005511	3.256720	2.259816	-1.967134	-2.507252	5.471290	0.000000	-10.000000	0.025000	9.516667	697.833313	1023.000000	1023.000000	2046.000000
49.619999	0.004708	2.782465	1.960639	-1.891577	-2.610942	5.324345	0.000000	-10.000000	0.041667	6.416667	701.500000	1023.000000	1023.000000	2046.000000
49.639999	0.004414	2.608594	1.829941	-1.838537	-2.693469	5.310659	0.000000	-10.000000	0.050000	3.900000	704.166687	1023.000000	1023.000000	2046.000000
49.660000	0.004106	2.426760	1.711180	-1.704735	-2.772896	5.193212	0.000000	-10.000000	0.058333	1.966667	705.833313	1023.000000	1023.000000	2046.000000
49.680000	0.003816	2.255157	1.568627	-1.549587	-2.892241	5.128357	0.000000	-10.000000	0.075000	-0.083333	706.666687	1023.000000	1023.000000	2046.000000
49.700001	0.003719	2.197857	1.343909	-1.300330	-3.104280	5.258559	0.000000	-10.000000	0.091667	-2.283333	707.000000	1023.000000	1023.000000	2046.000000
49.720001	0.003176	1.877282	1.218554	-1.287743	-3.130051	5.076522	0.000000	-10.000000	0.108333	-4.733334	707.000000	1023.000000	1023.000000	2046.000000
49.740002	0.002921	1.726417	1.140585	-1.182385	-3.164765	4.932982	0.000000	-10.000000	0.116667	-6.966667	707.000000	1023.000000	1023.000000	2046.000000
49.759998	0.002852	1.685377	1.062249	-1.020430	-3.321033	4.964591	0.000000	-10.000000	0.133333	-8.900000	707.000000	1023.000000	1023.000000	2046.000000
49.779999	0.002548	1.505939	1.050100	-0.985658	-3.417626	4.859123	0.000000	-10.000000	0.141667	-10.016666	707.000000	1023.000000	1023.000000	2046.000000
49.799999	0.002526	1.492587	1.099959	-0.994094	-3.495418	4.882140	0.000000	-10.000000	0.150000	-10.566667	707.000000	1023.000000	1023.000000	2046.000000
49.820000	0.002557	1.511223	1.169968	-1.042210	-3.485287	4.868752	0.000000	-10.000000	0.158333	-11.266666	707.000000	1023.000000	1023.000000	2046.000000
49.840000	0.002356	1.392297	1.239822	-1.241815	-3.493263	4.887552	0.000000	-10.000000	0.191667	-12.350000	699.666687	1023.000000	1023.000000	2046.000000
49.860001	0.002130	1.258738	1.344609	-1.470660	-3.509234	4.894022	0.000000	-10.000000	0.233333	-13.933333	690.666687	1023.000000	1023.000000	2046.000000
49.880001	0.001822	1.076640	1.460666	-1.718862	-3.481307	4.816144	0.000000	-10.000000	0.266667	-15.283334	679.833313	1023.000000	1023.000000	2046.000000
49.900002	0.001467	0.867042	1.533533	-1.975003	-3.441389	4.749901	0.000000	-10.000000	0.283333	-16.383333	674.666687	1023.000000	1023.000000	2046.000000
49.919998	0.001236	0.730568	1.784410	-2.287905	-3.435833	4.669896	0.000000	-10.000000	0.308333	-17.116667	669.166687	1023.000000	1023.000000	2046.000000
49.939999	0.000650	0.384326	1.886536	-2.615323	-3.423659	4.536772	0.000000	-10.000000	0.316667	-17.583334	663.500000	1023.000000	1023.000000	2046.000000
49.959999	-0.000030	-0.017529	2.015828	-2.979185	-3.473472	4.419301	0.000000	-10.000000	0.316667	-17.799999	657.500000	1023.000000	1023.000000	2046.000000
49.980000	-0.000864	-0.510422	2.115436	-3.308822	-3.455761	4.138725	0.000000	-10.000000	0.316667	-18.049999	651.500000	1023.000000	1023.000000	2046.000000
50.000000	-0.001699	-1.004006	2.167891	-3.587778	-3.414247	3.830129	0.000000	-10.000000	0.341667	-18.933334	645.500000	1023.000000	1023.000000	2046.000000
50.020000	-0.002401	-1.418766	2.313066	-3.862853	-3.429211	3.560232	0.000000	-10.000000	0.383333	-20.016666	639.333313	1023.000000	1023.000000	2046.000000
50.040001	-0.003219	-1.902639	2.362665	-4.018146	-3.555695	3.308537	0.000000	-10.000000	0.425000	-21.316668	632.833313	1023.000000	1023.000000	2046.000000
50.060001	-0.004068	-2.404460	2.317532	-4.125273	-3.601164	3.004445	0.000000	-10.000000	0.483333	-22.500000	625.666687	1023.000000	1023.000000	2046.000000
50.080002	-0.004838	-2.859548	2.287581	-4.225816	-3.702439	2.781127	0.000000	-10.000000	0.541667	-23.916666	618.000000	1023.000000	1023.000000	2046.000000
50.099998	-0.005527	-3.266527	2.284628	-4.382879	-3.747805	2.579528	0.000000	-10.000000	0.600000	-25.450001	610.000000	1023.000000	1023.000000	2046.000000
50.119999	-0.006204	-3.666712	2.267649	-4.504047	-3.814729	2.384415	0.000000	-10.000000	0.658333	-27.366667	601.500000	1023.000000	1023.000000	2046.000000
50.139999	-0.006867	-4.058632	2.283991	-4.600744	-3.864213	2.122334	0.000000	-10.000000	0.725000	-29.016666	592.333313	1023.000000	1023.000000	2046.000000
50.160000	-0.007479	-4.419904	2.310849	-4.700410	-3.893166	1.862822	0.000000	-10.000000	0.775000	-30.316668	582.500000	1023.000000	1023.000000	2046.000000
50.180000	-0.008103	-4.788860	2.252854	-4.731785	-3.897015	1.587087	0.000000	-10.000000	0.816667	-30.916666	572.500000	1023.000000	1023.000000	2046.000000
50.200001	-0.008777	-5.187194	2.314311	-4.828023	-4.006486	1.333004	0.000000	-10.000000	0.841667	-31.566666	562.333313	1023.000000	1023.000000	2046.000000
50.220001	-0.009291	-5.490956	2.291708	-4.874994	-3.970421	1.062752	0.000000	-10.000000	0.875000	-31.883333	551.833313	1023.000000	1023.000000	2046.000000
50.240002	-0.010151	-5.999177	2.203937	-4.950829	-4.028220	0.775935	0.000000	-10.000000	0.883333	-32.266666	541.166687	1023.000000	1023.000000	2046.000000
50.259998	-0.010973	-6.485242	2.119619	-4.998493	-4.117984	0.511616	0.000000	-10.000000	0.883333	-32.416668	530.333313	1023.000000	1023.000000	2046.000000
50.279999	-0.011810	-6.979935	2.090133	-5.107810	-4.214106	0.251848	0.000000	-10.000000	0.900000	-33.016666	519.500000	1023.000000	1023.000000	2046.000000
50.299999	-0.012612	-7.453856	1.961875	-5.131476	-4.299514	0.015259	0.000000	-10.000000	0.925000	-33.333332	508.500000	1023.000000	1023.000000	2046.000000
50.320000	-0.013590	-8.031973	1.878993	-5.237747	-4.421117	-0.252102	0.000000	-10.000000	0.958333	-33.950001	497.333344	1023.000000	1023.000000	2046.000000
50.340000	-0.014707	-8.692110	1.798916	-5.331607	-4.668027	-0.491392	0.000000	-10.000000	0.975000	-34.250000	486.166656	1023.000000	1023.000000	2046.000000
50.360001	-0.015592	-9.214833	1.643625	-5.344763	-4.771855	-0.741841	0.000000	-10.000000	1.016667	-34.833336	474.666656	1023.000000	1023.000000	2046.000000
50.380001	-0.016580	-9.798582	1.470639	-5.386421	-4.919963	-0.962837	0.000000	-10.000000	1.058333	-35.200001	463.000000	1023.000000	1023.000000	2046.000000
50.400002	-0.017642	-10.426429	1.307064	-5.406174	-5.227757	-1.099561	0.000000	-10.000000	1.100000	-35.983334	451.000000	1023.000000	1023.000000	2046.000000
50.419998	-0.018709	-11.057079	0.997598	-5.359731	-5.460644	-1.234302	0.000000	-10.000000	1.133333	-36.933334	439.000000	1023.000000	1023.000000	2046.000000
50.439999	-0.019980	-11.808110	0.753426	-5.515588	-5.708961	-1.336988	0.000000	-10.000000	1.175000	-37.966667	426.833344	1023.000000	1023.000000	2046.000000
50.459999	-0.021183	-12.519338	0.641599	-5.548671	-6.026013	-1.586253	0.000000	-10.000000	1.233333	-39.100002	414.333344	1023.000000	1023.000000	2046.000000
50.480000	-0.022339	-13.202147	0.526155	-5.642968	-6.356241	-1.729093	0.000000	-10.000000	1.308333	-40.183334	401.166656	1023.000000	1023.000000	2046.000000
50.500000	-0.023245	-13.738029	0.282864	-5.576138	-6.476575	-1.968179	0.000000	-10.000000	1.358333	-40.916668	387.833344	1023.000000	1023.000000	2046.000000
50.520000	-0.024638	-14.561153	0.023569	-5.676579	-6.708961	-2.199182	0.000000	-10.000000	1.383333	-41.233334	374.166656	1023.000000	1023.000000	2046.000000
50.540001	-0.026848	-15.867187	-0.291056	-6.042763	-6.964219	-2.569149	0.000000	-10.000000	1.350000	-41.116669	360.500000	1023.000000	1023.000000	2046.000000
50.560001	-0.029631	-17.511875	-0.738994	-6.429596	-7.448306	-2.894979	0.000000	-10.000000	1.300000	-40.683334	346.666656	1023.000000	1023.000000	2046.000000
50.580002	-0.032611	-19.273258	-1.287997	-6.670780	-7.968192	-3.346290	0.000000	-10.000000	1.216667	-39.549999	333.166656	1023.000000	1023.000000	2046.000000
50.599998	-0.035399	-20.920723	-1.927569	-6.661425	-8.530891	-3.800838	0.000000	-10.000000	1.141667	-37.950001	320.000000	1023.000000	1023.000000	2046.000000
50.619999	-0.037709	-22.286070	-2.538365	-6.505447	-9.082134	-4.160124	0.000000	-10.000000	1.066667	-36.549999	307.333344	1023.000000	1023.000000	2046.000000
50.639999	-0.039365	-23.264441	-3.021918	-6.264479	-9.539045	-4.438998	0.000000	-10.000000	1.000000	-35.049999	295.000000	1023.000000	1023.000000	2046.000000
50.660000	-0.040439	-23.899414	-3.407572	-5.990808	-9.906992	-4.594041	0.000000	-10.000000	0.941667	-33.883335	283.333344	1023.000000	1023.000000	2046.000000
50.680000	-0.041255	-24.381647	-3.733136	-5.783306	-10.156066	-4.709141	0.000000	-10.000000	0.883333	-32.633335	272.000000	1023.000000	1023.000000	2046.000000
50.700001	-0.042098	-24.879839	-4.088245	-5.642214	-10.343499	-4.805880	0.000000	-10.000000	0.858333	-31.983334	261.166656	1023.000000	1023.000000	2046.000000
50.720001	-0.042767	-25.275213	-4.348580	-5.492374	-10.538112	-4.896146	0.000000	-10.000000	0.833333	-31.250000	250.500000	1023.000000	1023.000000	2046.000000
50.740002	-0.043574	-25.752050	-4.610556	-5.445326	-10.709775	-4.986393	0.000000	-10.000000	0.833333	-30.716667	240.000000	1023.000000	1023.000000	2046.000000
50.759998	-0.044294	-26.177517	-4.868830	-5.390161	-10.847782	-5.070743	0.000000	-10.000000	0.800000	-29.799999	229.666672	1023.000000	1023.000000	2046.000000
50.779999	-0.044973	-26.579252	-5.002783	-5.400167	-11.038964	-5.137338	0.000000	-10.000000	0.758333	-28.883333	219.833328	1023.000000	1023.000000	2046.000000
50.799999	-0.045717	-27.018482	-5.168248	-5.437137	-11.246237	-5.166860	0.000000	-10.000000	0.700000	-27.850000	210.333328	1023.000000	1023.000000	2046.000000
50.820000	-0.046189	-27.297567	-5.221053	-5.446708	-11.422481	-5.207326	0.000000	-10.000000	0.650000	-26.933334	201.166672	1023.000000	1023.000000	2046.000000
50.840000	-0.046610	-27.546686	-5.192515	-5.606359	-11.580686	-5.167128	0.000000	-10.000000	0.608333	-26.283335	192.000000	1023.000000	1023.000000	2046.000000
50.860001	-0.046953	-27.749475	-5.186447	-5.839335	-11.621005	-5.102688	0.000000	-10.000000	0.583333	-25.666668	183.166672	1023.000000	1023.000000	2046.000000
50.880001	-0.047313	-27.961792	-5.130862	-6.197272	-11.606095	-5.027563	0.000000	-10.000000	0.566667	-25.333334	174.500000	1023.000000	1023.000000	2046.000000
50.900002	-0.048160	-28.462498	-5.060020	-6.631297	-11.777227	-4.993953	0.000000	-10.000000	0.558333	-25.316668	166.166672	1023.000000	1023.000000	2046.000000
50.919998	-0.048816	-28.850170	-5.011553	-6.984286	-11.833049	-5.021281	0.000000	-10.000000	0.550000	-25.183334	157.666672	1023.000000	1023.000000	2046.000000
50.939999	-0.049745	-29.399359	-5.019351	-7.378611	-11.841468	-5.159930	0.000000	-10.000000	0.550000	-25.183334	149.333328	1023.000000	1023.000000	2046.000000
50.959999	-0.050742	-29.988371	-4.996718	-7.794236	-11.983540	-5.213877	0.000000	-10.000000	0.550000	-24.900000	140.833328	1023.000000	1023.000000	2046.000000
50.980000	-0.051452	-30.408007	-5.052456	-8.130666	-12.010882	-5.214004	0.000000	-10.000000	0.533333	-24.650000	132.500000	1023.000000	1023.000000	2046.000000
51.000000	-0.052681	-31.134266	-5.084166	-8.524984	-12.139858	-5.385257	0.000000	-10.000000	0.508333	-24.133333	124.166664	1023.000000	1023.000000	2046.000000
51.020000	-0.053561	-31.654442	-5.207238	-8.642210	-12.218455	-5.586538	0.000000	-10.000000	0.466667	-23.366667	116.000000	1023.000000	1023.000000	2046.000000
51.040001	-0.054609	-32.273754	-5.261909	-8.873998	-12.365513	-5.772333	0.000000	-10.000000	0.441667	-22.516666	108.333336	1023.000000	1023.000000	2046.000000
51.060001	-0.055515	-32.809208	-5.280329	-9.021024	-12.550058	-5.957796	0.000000	-10.000000	0.416667	-21.616667	100.833336	1023.000000	1023.000000	2046.000000
51.080002	-0.056397	-33.330753	-5.425808	-9.155166	-12.732994	-6.016788	0.000000	-10.000000	0.400000	-20.783333	93.666664	1023.000000	1023.000000	2046.000000
51.099998	-0.056921	-33.640518	-5.497749	-9.147600	-12.917341	-6.077826	0.000000	-10.000000	0.383333	-20.066668	86.666664	1023.000000	1023.000000	2046.000000
51.119999	-0.057512	-33.989395	-5.631095	-9.194335	-13.035672	-6.128295	0.000000	-10.000000	0.366667	-19.416668	80.000000	1023.000000	1023.000000	2046.000000
51.139999	-0.057834	-34.179855	-5.739238	-9.185589	-13.107967	-6.147062	0.000000	-10.000000	0.366667	-19.083334	73.666664	1023.000000	1023.000000	2046.000000
51.160000	-0.058194	-34.392891	-5.832059	-9.213192	-13.250560	-6.097083	0.000000	-10.000000	0.358333	-18.816668	67.166664	1023.000000	1023.000000	2046.000000
51.180000	-0.058363	-34.492401	-5.898996	-9.118116	-13.302142	-6.173147	0.000000	-10.000000	0.358333	-18.566668	60.833332	1023.000000	1023.000000	2046.000000
51.200001	-0.058686	-34.683250	-5.948904	-9.127144	-13.421115	-6.186090	0.000000	-10.000000	0.325000	-17.950001	54.500000	1023.000000	1023.000000	2046.000000
51.220001	-0.058815	-34.759914	-6.029254	-9.073077	-13.440387	-6.217195	0.000000	-10.000000	0.300000	-17.433334	48.500000	1023.000000	1023.000000	2046.000000
51.240002	-0.059014	-34.877327	-6.067561	-9.022099	-13.514491	-6.273175	0.000000	-10.000000	0.266667	-16.733334	42.833332	1023.000000	1023.000000	2046.000000
51.259998	-0.059225	-35.001686	-6.154841	-8.980471	-13.609937	-6.256436	0.000000	-10.000000	0.258333	-16.100000	37.166668	1023.000000	1023.000000	2046.000000
[truncated: 1,105,476 more chars]
