# Supplementary material for: Effect of Electrode Belt and Body Positions on Regional Pulmonary Ventilation- and Perfusion-Related Impedance Changes Measured by Electric Impedance Tomography
Source: PLoS One. 2016 Jun 2;11(6):e0155913. doi: 10.1371/journal.pone.0155913 (PMC4890811; doi:10.1371/journal.pone.0155913)
Supplement: S1 Dataset — (ZIP) [file pone.0155913.s001.zip › Dataset/Fp06-mage-2i.txt]

Patient Name:	Fp6
Registry:	Fp6
Investigator:	 
Diagnosys:	 
Notes:	mage2i              
Sample Rate [Hz]:	50.07
Time Base 	Pixels Mean 	Pixels Sum 	UPPER RIGHT		UPPER LEFT		LOWER RIGHT		LOWER LEFT		QRS	ETCO2	Paw	Flow (L/min)	Volume	Analog1	Analog2	AnalogSum
0.000000	0.027144	16.041967	4.537407	2.480359	5.954271	3.069931	0.000000	-10.000000	-0.791667	36.666668	566.500000	1023.000000	1023.000000	2046.000000
0.020000	0.028454	16.816175	4.800775	2.719979	6.174629	3.120792	0.000000	-10.000000	-0.750000	35.716667	578.833313	1023.000000	1023.000000	2046.000000
0.040000	0.030177	17.834539	5.048725	2.968681	6.446066	3.371068	0.000000	-10.000000	-0.700000	34.816669	591.000000	1023.000000	1023.000000	2046.000000
0.060000	0.031636	18.696602	5.126683	3.401962	6.596977	3.570980	0.000000	-10.000000	-0.641667	33.533333	602.666687	1023.000000	1023.000000	2046.000000
0.080000	0.032295	19.086571	4.973006	3.743712	6.652093	3.717761	0.000000	-10.000000	-0.591667	32.416668	614.000000	1023.000000	1023.000000	2046.000000
0.100000	0.031820	18.805500	4.787178	3.795778	6.556491	3.666054	0.000000	-10.000000	-0.541667	30.833334	624.833313	1023.000000	1023.000000	2046.000000
0.120000	0.030267	17.887957	4.612230	3.542485	6.329055	3.404186	0.000000	-10.000000	-0.516667	29.816668	635.333313	1023.000000	1023.000000	2046.000000
0.140000	0.027826	16.445065	4.229061	3.243035	6.043234	2.929734	0.000000	-10.000000	-0.483333	28.950001	645.500000	1023.000000	1023.000000	2046.000000
0.160000	0.025299	14.951740	3.813449	2.876337	5.677948	2.584006	0.000000	-10.000000	-0.416667	27.900002	655.500000	1023.000000	1023.000000	2046.000000
0.180000	0.023121	13.664429	3.359111	2.573480	5.390399	2.341439	0.000000	-10.000000	-0.325000	26.266668	665.000000	1023.000000	1023.000000	2046.000000
0.200000	0.021669	12.806430	2.972848	2.441852	5.225058	2.166672	0.000000	-10.000000	-0.241667	24.000000	674.166687	1023.000000	1023.000000	2046.000000
0.220000	0.020904	12.354212	2.706269	2.341604	5.170018	2.136322	0.000000	-10.000000	-0.175000	21.933334	682.500000	1023.000000	1023.000000	2046.000000
0.240000	0.020281	11.986322	2.494567	2.278897	5.161296	2.051563	0.000000	-10.000000	-0.125000	19.333334	690.333313	1023.000000	1023.000000	2046.000000
0.260000	0.019814	11.710156	2.392225	2.232652	5.088936	1.996342	0.000000	-10.000000	-0.058333	16.316668	697.166687	1023.000000	1023.000000	2046.000000
0.280000	0.019614	11.591894	2.377960	2.287159	5.005733	1.921042	0.000000	-10.000000	-0.008333	12.600000	703.000000	1023.000000	1023.000000	2046.000000
0.300000	0.019644	11.609525	2.364434	2.348074	4.959784	1.937233	0.000000	-10.000000	0.050000	7.850000	707.833313	1023.000000	1023.000000	2046.000000
0.320000	0.019710	11.648547	2.386097	2.388972	4.889676	1.983803	0.000000	-10.000000	0.075000	2.883333	711.333313	1023.000000	1023.000000	2046.000000
0.340000	0.019746	11.670033	2.353395	2.480425	4.854007	1.982205	0.000000	-10.000000	0.100000	-1.233333	713.333313	1023.000000	1023.000000	2046.000000
0.360000	0.020055	11.852358	2.412976	2.559392	4.832830	2.047160	0.000000	-10.000000	0.100000	-4.133333	714.000000	1023.000000	1023.000000	2046.000000
0.380000	0.020312	12.004644	2.475217	2.664776	4.841364	2.023287	0.000000	-10.000000	0.108333	-6.316667	714.000000	1023.000000	1023.000000	2046.000000
0.400000	0.020496	12.113237	2.474191	2.639847	4.865802	2.133398	0.000000	-10.000000	0.125000	-8.650001	714.000000	1023.000000	1023.000000	2046.000000
0.420000	0.020521	12.127777	2.363618	2.626404	4.938511	2.199244	0.000000	-10.000000	0.158333	-10.816667	714.000000	1023.000000	1023.000000	2046.000000
0.440000	0.020495	12.112615	2.331477	2.532049	4.965280	2.283809	0.000000	-10.000000	0.200000	-12.616667	714.000000	1023.000000	1023.000000	2046.000000
0.460000	0.020499	12.114878	2.231810	2.343173	5.134638	2.405256	0.000000	-10.000000	0.250000	-14.300000	710.500000	1023.000000	1023.000000	2046.000000
0.480000	0.020138	11.901582	2.060190	2.057040	5.214714	2.569637	0.000000	-10.000000	0.283333	-15.616667	702.000000	1023.000000	1023.000000	2046.000000
0.500000	0.019609	11.589058	1.800692	1.820442	5.314798	2.653126	0.000000	-10.000000	0.316667	-16.866667	691.500000	1023.000000	1023.000000	2046.000000
0.520000	0.019028	11.245706	1.610903	1.587130	5.382618	2.665055	0.000000	-10.000000	0.333333	-17.900000	682.500000	1023.000000	1023.000000	2046.000000
0.540000	0.018302	10.816425	1.441961	1.392859	5.356966	2.624639	0.000000	-10.000000	0.366667	-18.900000	676.500000	1023.000000	1023.000000	2046.000000
0.560000	0.017556	10.375307	1.330170	1.206918	5.272668	2.565552	0.000000	-10.000000	0.400000	-20.050001	670.333313	1023.000000	1023.000000	2046.000000
0.580000	0.016821	9.941108	1.310245	1.067136	5.137444	2.426282	0.000000	-10.000000	0.433333	-21.200001	663.833313	1023.000000	1023.000000	2046.000000
0.600000	0.016041	9.480456	1.303209	0.950461	4.954991	2.271796	0.000000	-10.000000	0.491667	-22.766666	656.666687	1023.000000	1023.000000	2046.000000
0.620000	0.015424	9.115869	1.366490	0.884720	4.764205	2.100454	0.000000	-10.000000	0.566667	-24.566668	649.000000	1023.000000	1023.000000	2046.000000
0.640000	0.014810	8.752937	1.378587	0.841738	4.552432	1.980181	0.000000	-10.000000	0.666667	-26.783333	640.666687	1023.000000	1023.000000	2046.000000
0.660000	0.014491	8.564379	1.396110	0.797984	4.408270	1.962015	0.000000	-10.000000	0.750000	-29.000000	631.833313	1023.000000	1023.000000	2046.000000
0.680000	0.014091	8.328033	1.385237	0.792076	4.216362	1.934359	0.000000	-10.000000	0.825000	-31.083334	622.166687	1023.000000	1023.000000	2046.000000
0.700000	0.013892	8.210288	1.349339	0.787606	4.131301	1.942042	0.000000	-10.000000	0.908333	-32.799999	611.833313	1023.000000	1023.000000	2046.000000
0.720000	0.013598	8.036428	1.326411	0.785504	3.971127	1.953386	0.000000	-10.000000	0.966667	-33.900002	601.000000	1023.000000	1023.000000	2046.000000
0.740000	0.013319	7.871784	1.267252	0.787988	3.846634	1.969910	0.000000	-10.000000	1.016667	-34.716667	589.666687	1023.000000	1023.000000	2046.000000
0.760000	0.013010	7.688868	1.218821	0.811597	3.683697	1.974753	0.000000	-10.000000	1.058333	-35.533333	578.000000	1023.000000	1023.000000	2046.000000
0.780000	0.012659	7.481705	1.130012	0.751714	3.570336	2.029643	0.000000	-10.000000	1.108333	-36.533333	566.000000	1023.000000	1023.000000	2046.000000
0.800000	0.012196	7.207744	1.080634	0.729808	3.398221	1.999080	0.000000	-10.000000	1.166667	-37.450001	553.833313	1023.000000	1023.000000	2046.000000
0.820000	0.011666	6.894382	1.018837	0.635410	3.248155	1.991979	0.000000	-10.000000	1.208333	-38.366665	541.500000	1023.000000	1023.000000	2046.000000
0.840000	0.011061	6.536855	0.950954	0.564495	3.083702	1.937704	0.000000	-10.000000	1.233333	-38.666668	528.666687	1023.000000	1023.000000	2046.000000
0.860000	0.010421	6.158629	0.889712	0.460738	2.913042	1.895137	0.000000	-10.000000	1.233333	-38.500000	515.833313	1023.000000	1023.000000	2046.000000
0.880000	0.009841	5.816122	0.884533	0.380705	2.729824	1.821060	0.000000	-10.000000	1.225000	-38.099998	502.833344	1023.000000	1023.000000	2046.000000
0.900000	0.009798	5.790762	1.072343	0.359050	2.605501	1.753868	0.000000	-10.000000	1.233333	-38.166668	490.166656	1023.000000	1023.000000	2046.000000
0.920000	0.010114	5.977451	1.268226	0.358840	2.620643	1.729742	0.000000	-10.000000	1.241667	-38.666668	477.333344	1023.000000	1023.000000	2046.000000
0.940000	0.010612	6.271417	1.529076	0.457103	2.517659	1.767578	0.000000	-10.000000	1.241667	-38.983334	464.500000	1023.000000	1023.000000	2046.000000
0.960000	0.010858	6.416934	1.700756	0.563505	2.424523	1.728150	0.000000	-10.000000	1.241667	-39.099998	451.500000	1023.000000	1023.000000	2046.000000
0.980000	0.010373	6.130414	1.714473	0.529929	2.197707	1.688305	0.000000	-10.000000	1.241667	-39.049999	438.500000	1023.000000	1023.000000	2046.000000
1.000000	0.010001	5.910302	1.640867	0.628742	2.079986	1.560707	0.000000	-10.000000	1.250000	-38.983334	425.500000	1023.000000	1023.000000	2046.000000
1.020000	0.009330	5.514091	1.496179	0.678604	1.819206	1.520102	0.000000	-10.000000	1.241667	-39.116669	412.500000	1023.000000	1023.000000	2046.000000
1.040000	0.008864	5.238444	1.207468	0.855322	1.647039	1.528615	0.000000	-10.000000	1.233333	-38.883335	399.500000	1023.000000	1023.000000	2046.000000
1.060000	0.008112	4.794098	0.900530	0.956817	1.367728	1.569024	0.000000	-10.000000	1.216667	-38.650002	386.500000	1023.000000	1023.000000	2046.000000
1.080000	0.006515	3.850178	0.558614	0.957330	0.922097	1.412138	0.000000	-10.000000	1.166667	-37.783333	373.666656	1023.000000	1023.000000	2046.000000
1.100000	0.003774	2.230505	0.202288	0.624095	0.313551	1.090571	0.000000	-10.000000	1.100000	-36.483334	361.166656	1023.000000	1023.000000	2046.000000
1.120000	0.000073	0.043138	-0.317362	0.123825	-0.256575	0.493249	0.000000	-10.000000	1.025000	-35.233334	349.000000	1023.000000	1023.000000	2046.000000
1.140000	-0.004041	-2.387979	-0.947549	-0.437740	-0.846279	-0.156411	0.000000	-10.000000	0.983333	-34.250000	337.166656	1023.000000	1023.000000	2046.000000
1.160000	-0.007914	-4.677213	-1.609561	-0.883025	-1.426471	-0.758156	0.000000	-10.000000	0.958333	-33.833336	325.500000	1023.000000	1023.000000	2046.000000
1.180000	-0.010985	-6.491919	-2.124847	-1.238738	-1.951052	-1.177282	0.000000	-10.000000	0.916667	-33.166668	314.166656	1023.000000	1023.000000	2046.000000
1.200000	-0.013338	-7.882547	-2.569467	-1.495793	-2.305630	-1.511658	0.000000	-10.000000	0.891667	-32.766666	303.166656	1023.000000	1023.000000	2046.000000
1.220000	-0.015322	-9.055253	-2.991197	-1.667912	-2.597595	-1.798548	0.000000	-10.000000	0.858333	-32.466667	292.333344	1023.000000	1023.000000	2046.000000
1.240000	-0.016869	-9.969748	-3.318379	-1.810346	-2.845902	-1.995120	0.000000	-10.000000	0.866667	-32.700001	281.500000	1023.000000	1023.000000	2046.000000
1.260000	-0.018312	-10.822512	-3.579391	-1.949778	-3.137601	-2.155741	0.000000	-10.000000	0.858333	-32.683334	270.500000	1023.000000	1023.000000	2046.000000
1.280000	-0.019254	-11.379404	-3.745317	-1.995199	-3.328744	-2.310144	0.000000	-10.000000	0.866667	-32.683334	259.500000	1023.000000	1023.000000	2046.000000
1.300000	-0.020134	-11.899467	-3.830899	-2.054561	-3.586002	-2.428004	0.000000	-10.000000	0.850000	-32.216667	248.666672	1023.000000	1023.000000	2046.000000
1.320000	-0.020703	-12.235744	-3.872538	-2.116429	-3.764899	-2.481878	0.000000	-10.000000	0.833333	-31.466667	238.000000	1023.000000	1023.000000	2046.000000
1.340000	-0.021264	-12.566885	-3.938906	-2.138034	-3.891808	-2.598136	0.000000	-10.000000	0.791667	-30.716667	227.666672	1023.000000	1023.000000	2046.000000
1.360000	-0.021475	-12.691961	-3.886302	-2.210366	-3.985424	-2.609869	0.000000	-10.000000	0.766667	-29.950001	217.500000	1023.000000	1023.000000	2046.000000
1.380000	-0.021822	-12.896796	-3.991665	-2.301129	-4.004128	-2.599874	0.000000	-10.000000	0.733333	-29.616667	207.500000	1023.000000	1023.000000	2046.000000
1.400000	-0.021888	-12.935908	-3.967932	-2.504905	-4.003495	-2.459577	0.000000	-10.000000	0.716667	-29.133333	197.500000	1023.000000	1023.000000	2046.000000
1.420000	-0.021873	-12.927020	-4.003775	-2.627213	-3.912953	-2.383079	0.000000	-10.000000	0.683333	-28.833334	187.666672	1023.000000	1023.000000	2046.000000
1.440000	-0.021791	-12.878201	-3.939293	-2.850602	-3.854301	-2.234006	0.000000	-10.000000	0.650000	-28.050001	178.000000	1023.000000	1023.000000	2046.000000
1.460000	-0.021926	-12.958231	-4.043798	-3.009254	-3.744987	-2.160192	0.000000	-10.000000	0.600000	-27.066668	168.666672	1023.000000	1023.000000	2046.000000
1.480000	-0.022306	-13.183122	-4.090298	-3.210517	-3.765048	-2.117258	0.000000	-10.000000	0.566667	-25.766666	159.666672	1023.000000	1023.000000	2046.000000
1.500000	-0.022894	-13.530359	-4.280397	-3.416587	-3.722553	-2.110822	0.000000	-10.000000	0.550000	-24.883333	151.166672	1023.000000	1023.000000	2046.000000
1.520000	-0.023600	-13.947824	-4.334515	-3.599069	-3.813926	-2.200315	0.000000	-10.000000	0.550000	-24.416668	145.666672	1023.000000	1023.000000	2046.000000
1.540000	-0.024200	-14.302120	-4.398064	-3.719830	-3.892111	-2.292116	0.000000	-10.000000	0.541667	-24.050001	137.666672	1023.000000	1023.000000	2046.000000
1.560000	-0.024886	-14.707568	-4.411546	-3.783807	-4.045965	-2.466250	0.000000	-10.000000	0.500000	-23.450001	129.666672	1023.000000	1023.000000	2046.000000
1.580000	-0.025325	-14.967264	-4.414889	-3.859648	-4.151579	-2.541148	0.000000	-10.000000	0.458333	-22.533335	119.000000	1023.000000	1023.000000	2046.000000
1.600000	-0.025815	-15.256871	-4.346038	-3.908649	-4.314867	-2.687317	0.000000	-10.000000	0.416667	-21.733334	111.333336	1023.000000	1023.000000	2046.000000
1.620000	-0.026131	-15.443293	-4.256839	-3.921350	-4.459029	-2.806074	0.000000	-10.000000	0.408333	-21.016666	104.000000	1023.000000	1023.000000	2046.000000
1.640000	-0.026244	-15.510221	-4.143213	-3.904369	-4.577260	-2.885380	0.000000	-10.000000	0.400000	-20.483334	97.166664	1023.000000	1023.000000	2046.000000
1.660000	-0.026358	-15.577477	-4.125142	-3.922188	-4.657812	-2.872334	0.000000	-10.000000	0.400000	-20.266666	90.333336	1023.000000	1023.000000	2046.000000
1.680000	-0.026386	-15.594410	-4.074484	-3.897232	-4.711434	-2.911259	0.000000	-10.000000	0.400000	-20.316668	83.500000	1023.000000	1023.000000	2046.000000
1.700000	-0.026363	-15.580445	-4.079536	-3.857386	-4.759499	-2.884025	0.000000	-10.000000	0.408333	-20.266666	76.666664	1023.000000	1023.000000	2046.000000
1.720000	-0.026300	-15.543088	-4.031514	-3.803350	-4.794150	-2.914075	0.000000	-10.000000	0.400000	-19.966667	70.000000	1023.000000	1023.000000	2046.000000
1.740000	-0.026123	-15.438638	-3.998621	-3.767014	-4.835332	-2.837670	0.000000	-10.000000	0.383333	-19.350000	63.333332	1023.000000	1023.000000	2046.000000
1.760000	-0.025885	-15.298114	-3.918396	-3.709456	-4.838690	-2.831570	0.000000	-10.000000	0.358333	-18.966667	56.833332	1023.000000	1023.000000	2046.000000
1.780000	-0.025622	-15.142786	-3.852901	-3.655235	-4.861055	-2.773594	0.000000	-10.000000	0.333333	-18.283335	50.500000	1023.000000	1023.000000	2046.000000
1.800000	-0.025323	-14.965969	-3.781952	-3.616232	-4.853697	-2.714088	0.000000	-10.000000	0.300000	-17.733334	44.500000	1023.000000	1023.000000	2046.000000
1.820000	-0.025143	-14.859333	-3.735688	-3.577074	-4.855835	-2.690737	0.000000	-10.000000	0.283333	-16.800001	38.500000	1023.000000	1023.000000	2046.000000
1.840000	-0.024990	-14.769336	-3.672461	-3.548791	-4.878500	-2.669584	0.000000	-10.000000	0.258333	-16.116667	32.833332	1023.000000	1023.000000	2046.000000
1.860000	-0.024794	-14.653395	-3.659477	-3.540855	-4.865297	-2.587766	0.000000	-10.000000	0.241667	-15.283334	27.333334	1023.000000	1023.000000	2046.000000
1.880000	-0.024693	-14.593551	-3.574317	-3.503260	-4.891583	-2.624391	0.000000	-10.000000	0.216667	-14.633333	22.333334	1023.000000	1023.000000	2046.000000
1.900000	-0.024535	-14.500432	-3.515256	-3.486390	-4.911836	-2.586950	0.000000	-10.000000	0.216667	-13.816667	17.500000	1023.000000	1023.000000	2046.000000
1.920000	-0.024451	-14.450394	-3.480782	-3.446002	-4.916045	-2.607566	0.000000	-10.000000	0.216667	-13.216666	12.833333	1023.000000	1023.000000	2046.000000
1.940000	-0.024232	-14.321185	-3.458354	-3.414724	-4.899457	-2.548651	0.000000	-10.000000	0.191667	-12.616667	8.333333	1023.000000	1023.000000	2046.000000
1.960000	-0.024047	-14.212064	-3.395355	-3.355131	-4.873340	-2.588238	0.000000	-10.000000	0.166667	-12.216667	4.166667	1023.000000	1023.000000	2046.000000
1.980000	-0.023691	-14.001256	-3.226465	-3.374056	-4.882881	-2.517854	0.000000	-10.000000	0.150000	-11.816667	0.500000	1023.000000	1023.000000	2046.000000
2.000000	-0.023088	-13.644888	-3.029304	-3.290680	-4.786793	-2.538111	0.000000	-10.000000	0.141667	-11.183333	-3.166667	1023.000000	1023.000000	2046.000000
2.020000	-0.022365	-13.217753	-2.744326	-3.223294	-4.795991	-2.454142	0.000000	-10.000000	0.125000	-10.533334	-6.666667	1023.000000	1023.000000	2046.000000
2.040000	-0.022075	-13.046166	-2.561021	-3.109540	-4.806003	-2.569602	0.000000	-10.000000	0.108333	-9.566667	-10.166667	1023.000000	1023.000000	2046.000000
2.060000	-0.022302	-13.180234	-2.430178	-3.070430	-4.975410	-2.704217	0.000000	-10.000000	0.100000	-8.850000	-13.333333	1023.000000	1023.000000	2046.000000
2.080000	-0.023032	-13.611942	-2.498878	-3.087368	-5.121706	-2.903990	0.000000	-10.000000	0.100000	-7.950000	-16.333334	1023.000000	1023.000000	2046.000000
2.100000	-0.023360	-13.805837	-2.522941	-3.044002	-5.235230	-3.003664	0.000000	-10.000000	0.100000	-7.283333	-19.000000	1023.000000	1023.000000	2046.000000
2.120000	-0.023614	-13.955973	-2.618653	-2.905191	-5.341197	-3.090932	0.000000	-10.000000	0.100000	-6.766667	-21.333334	1023.000000	1023.000000	2046.000000
2.140000	-0.023299	-13.769691	-2.749165	-2.650166	-5.367421	-3.002940	0.000000	-10.000000	0.100000	-6.566667	-23.500000	1023.000000	1023.000000	2046.000000
2.160000	-0.023064	-13.630555	-2.916293	-2.433726	-5.371921	-2.908615	0.000000	-10.000000	0.100000	-6.500000	-25.833334	1023.000000	1023.000000	2046.000000
2.180000	-0.023331	-13.788355	-3.094194	-2.374373	-5.481941	-2.837847	0.000000	-10.000000	0.091667	-5.750000	-28.166666	1023.000000	1023.000000	2046.000000
2.200000	-0.024586	-14.530616	-3.370756	-2.482428	-5.686218	-2.991213	0.000000	-10.000000	0.075000	-3.533334	-30.000000	1023.000000	1023.000000	2046.000000
2.220000	-0.026782	-15.828435	-3.752810	-2.834671	-5.985525	-3.255430	0.000000	-10.000000	0.058333	-0.266667	-30.833334	1023.000000	1023.000000	2046.000000
2.240000	-0.029811	-17.618177	-4.409356	-3.267711	-6.266330	-3.674779	0.000000	-10.000000	0.050000	2.666667	-31.000000	1023.000000	1023.000000	2046.000000
2.260000	-0.032833	-19.404451	-4.912613	-3.661540	-6.724711	-4.105586	0.000000	-10.000000	0.050000	4.466667	-31.000000	1023.000000	1023.000000	2046.000000
2.280000	-0.035022	-20.697826	-5.335414	-3.888090	-6.995885	-4.478438	0.000000	-10.000000	0.050000	4.966667	-31.000000	1023.000000	1023.000000	2046.000000
2.300000	-0.036298	-21.452185	-5.606529	-4.017828	-7.175433	-4.652395	0.000000	-10.000000	0.058333	4.600000	-31.000000	1023.000000	1023.000000	2046.000000
2.320000	-0.037289	-22.037676	-5.845020	-4.097882	-7.279390	-4.815383	0.000000	-10.000000	0.075000	3.333333	-31.000000	1023.000000	1023.000000	2046.000000
2.340000	-0.037859	-22.374632	-5.985162	-4.153400	-7.382272	-4.853799	0.000000	-10.000000	0.075000	2.216667	-31.000000	1023.000000	1023.000000	2046.000000
2.360000	-0.038070	-22.499535	-6.028637	-4.144333	-7.440281	-4.886283	0.000000	-10.000000	0.066667	1.933333	-31.000000	1023.000000	1023.000000	2046.000000
2.380000	-0.037922	-22.412020	-5.982848	-4.074064	-7.483564	-4.871545	0.000000	-10.000000	0.041667	2.916667	-31.000000	1023.000000	1023.000000	2046.000000
2.400000	-0.037506	-22.166080	-5.943182	-3.993829	-7.378720	-4.850348	0.000000	-10.000000	0.025000	5.016667	-31.000000	1023.000000	1023.000000	2046.000000
2.420000	-0.036843	-21.774305	-5.773222	-3.944514	-7.340022	-4.716547	0.000000	-10.000000	0.000000	7.883334	-31.000000	1023.000000	1023.000000	2046.000000
2.440000	-0.036146	-21.362392	-5.659773	-3.870559	-7.204020	-4.628039	0.000000	-10.000000	-0.050000	11.033334	-31.000000	1023.000000	1023.000000	2046.000000
2.460000	-0.035108	-20.748880	-5.500512	-3.772290	-6.992321	-4.483757	0.000000	-10.000000	-0.108333	13.950001	-31.000000	1023.000000	1023.000000	2046.000000
2.480000	-0.034054	-20.125654	-5.364351	-3.790885	-6.736444	-4.233974	0.000000	-10.000000	-0.150000	16.033333	-31.000000	1023.000000	1023.000000	2046.000000
2.500000	-0.032776	-19.370617	-5.219943	-3.786119	-6.396788	-3.967768	0.000000	-10.000000	-0.166667	17.650000	-13.000000	1023.000000	1023.000000	2046.000000
2.520000	-0.031404	-18.559874	-5.023637	-3.799086	-6.023669	-3.713482	0.000000	-10.000000	-0.166667	18.466667	5.000000	1023.000000	1023.000000	2046.000000
2.540000	-0.029990	-17.724348	-4.812496	-3.816643	-5.644052	-3.451157	0.000000	-10.000000	-0.208333	19.700001	26.666666	1023.000000	1023.000000	2046.000000
2.560000	-0.028778	-17.007542	-4.682722	-3.856281	-5.239593	-3.228947	0.000000	-10.000000	-0.241667	20.400000	30.333334	1023.000000	1023.000000	2046.000000
2.580000	-0.027705	-16.373896	-4.586099	-3.896002	-4.901165	-2.990629	0.000000	-10.000000	-0.308333	22.300001	38.666668	1023.000000	1023.000000	2046.000000
2.600000	-0.026923	-15.911563	-4.506624	-3.989149	-4.574059	-2.841731	0.000000	-10.000000	-0.391667	24.300001	46.000000	1023.000000	1023.000000	2046.000000
2.620000	-0.026226	-15.499387	-4.442355	-3.997086	-4.292379	-2.767568	0.000000	-10.000000	-0.516667	27.266666	56.166668	1023.000000	1023.000000	2046.000000
2.640000	-0.025455	-15.044171	-4.281986	-3.976914	-4.071108	-2.714163	0.000000	-10.000000	-0.633333	30.000000	65.000000	1023.000000	1023.000000	2046.000000
2.660000	-0.024590	-14.532464	-4.112685	-3.873804	-3.877777	-2.668198	0.000000	-10.000000	-0.708333	32.416668	74.500000	1023.000000	1023.000000	2046.000000
2.680000	-0.023507	-13.892811	-3.864033	-3.739916	-3.696397	-2.592465	0.000000	-10.000000	-0.758333	34.233334	85.000000	1023.000000	1023.000000	2046.000000
2.700000	-0.022332	-13.198031	-3.616058	-3.564798	-3.503668	-2.513507	0.000000	-10.000000	-0.791667	35.216667	96.166664	1023.000000	1023.000000	2046.000000
2.720000	-0.021062	-12.447734	-3.353119	-3.400383	-3.268002	-2.426231	0.000000	-10.000000	-0.808333	36.033333	108.000000	1023.000000	1023.000000	2046.000000
2.740000	-0.019581	-11.572251	-3.087842	-3.216464	-2.996822	-2.271123	0.000000	-10.000000	-0.816667	36.600002	120.000000	1023.000000	1023.000000	2046.000000
2.760000	-0.018032	-10.656697	-2.834270	-3.017327	-2.694710	-2.110391	0.000000	-10.000000	-0.816667	37.016666	132.000000	1023.000000	1023.000000	2046.000000
2.780000	-0.016435	-9.713022	-2.567887	-2.826853	-2.425379	-1.892902	0.000000	-10.000000	-0.841667	37.316669	144.166672	1023.000000	1023.000000	2046.000000
2.800000	-0.014645	-8.655309	-2.270767	-2.609228	-2.119082	-1.656232	0.000000	-10.000000	-0.866667	37.650002	156.500000	1023.000000	1023.000000	2046.000000
2.820000	-0.012760	-7.541415	-2.008678	-2.395742	-1.758174	-1.378821	0.000000	-10.000000	-0.891667	38.049999	169.000000	1023.000000	1023.000000	2046.000000
2.840000	-0.010856	-6.416012	-1.772069	-2.154959	-1.371983	-1.117001	0.000000	-10.000000	-0.916667	38.250000	181.500000	1023.000000	1023.000000	2046.000000
2.860000	-0.008781	-5.189631	-1.442652	-1.920853	-1.022151	-0.803976	0.000000	-10.000000	-0.925000	38.400002	194.166672	1023.000000	1023.000000	2046.000000
2.880000	-0.006755	-3.991937	-1.154844	-1.625636	-0.651379	-0.560079	0.000000	-10.000000	-0.925000	38.533333	207.000000	1023.000000	1023.000000	2046.000000
2.900000	-0.004692	-2.773239	-0.838750	-1.404983	-0.264278	-0.265229	0.000000	-10.000000	-0.900000	38.616669	220.000000	1023.000000	1023.000000	2046.000000
2.920000	-0.002731	-1.613954	-0.578732	-1.202276	0.149378	0.017676	0.000000	-10.000000	-0.883333	38.666668	233.000000	1023.000000	1023.000000	2046.000000
2.940000	-0.000826	-0.488287	-0.297786	-0.980107	0.527247	0.262359	0.000000	-10.000000	-0.875000	38.683334	241.666672	1023.000000	1023.000000	2046.000000
2.960000	0.000874	0.516459	-0.005909	-0.797271	0.819299	0.500340	0.000000	-10.000000	-0.891667	39.000000	254.500000	1023.000000	1023.000000	2046.000000
2.980000	0.002650	1.566401	0.232726	-0.606515	1.205802	0.734388	0.000000	-10.000000	-0.916667	39.316666	267.333344	1023.000000	1023.000000	2046.000000
3.000000	0.004352	2.572062	0.493926	-0.392291	1.535695	0.934732	0.000000	-10.000000	-0.933333	39.600002	284.500000	1023.000000	1023.000000	2046.000000
3.020000	0.005966	3.525758	0.706533	-0.211938	1.895712	1.135451	0.000000	-10.000000	-0.908333	39.333336	297.666656	1023.000000	1023.000000	2046.000000
3.040000	0.007446	4.400857	0.948167	-0.044687	2.156004	1.341373	0.000000	-10.000000	-0.883333	38.883335	310.833344	1023.000000	1023.000000	2046.000000
3.060000	0.008923	5.273302	1.161802	0.137528	2.457407	1.516565	0.000000	-10.000000	-0.866667	38.133335	324.000000	1023.000000	1023.000000	2046.000000
3.080000	0.010261	6.064393	1.390891	0.302648	2.703132	1.667722	0.000000	-10.000000	-0.858333	37.616669	336.833344	1023.000000	1023.000000	2046.000000
3.100000	0.011690	6.908901	1.642252	0.492056	2.987117	1.787476	0.000000	-10.000000	-0.850000	37.066669	349.500000	1023.000000	1023.000000	2046.000000
3.120000	0.012605	7.449755	1.789478	0.599031	3.105104	1.956141	0.000000	-10.000000	-0.850000	37.116669	361.833344	1023.000000	1023.000000	2046.000000
3.140000	0.013208	7.805976	2.011388	0.691263	3.149071	1.954255	0.000000	-10.000000	-0.866667	37.216667	374.166656	1023.000000	1023.000000	2046.000000
3.160000	0.013551	8.008354	2.274395	0.719683	3.174423	1.839854	0.000000	-10.000000	-0.883333	37.733334	386.500000	1023.000000	1023.000000	2046.000000
3.180000	0.013968	8.255077	2.522516	0.796402	3.249273	1.686887	0.000000	-10.000000	-0.875000	37.616669	399.166656	1023.000000	1023.000000	2046.000000
3.200000	0.014517	8.579573	2.732024	0.826215	3.350437	1.670896	0.000000	-10.000000	-0.866667	37.500000	411.833344	1023.000000	1023.000000	2046.000000
3.220000	0.016212	9.581452	3.009483	1.058372	3.645581	1.868018	0.000000	-10.000000	-0.841667	37.166668	424.500000	1023.000000	1023.000000	2046.000000
3.240000	0.018050	10.667547	3.259169	1.442370	3.856621	2.109387	0.000000	-10.000000	-0.808333	36.783333	436.833344	1023.000000	1023.000000	2046.000000
3.260000	0.020035	11.840859	3.276094	1.957879	4.196223	2.410663	0.000000	-10.000000	-0.775000	36.416668	445.000000	1023.000000	1023.000000	2046.000000
3.280000	0.020772	12.276327	3.211336	2.210104	4.298324	2.556562	0.000000	-10.000000	-0.725000	35.533333	457.000000	1023.000000	1023.000000	2046.000000
3.300000	0.020104	11.881173	2.997170	2.130173	4.291054	2.462777	0.000000	-10.000000	-0.716667	35.283333	469.000000	1023.000000	1023.000000	2046.000000
3.320000	0.017665	10.440093	2.585870	1.820474	4.002809	2.030940	0.000000	-10.000000	-0.700000	34.966667	485.000000	1023.000000	1023.000000	2046.000000
3.340000	0.014990	8.858853	2.177536	1.396933	3.646354	1.638030	0.000000	-10.000000	-0.708333	35.116665	493.000000	1023.000000	1023.000000	2046.000000
3.360000	0.012598	7.445645	1.737511	1.084032	3.321756	1.302346	0.000000	-10.000000	-0.675000	34.383331	504.666656	1023.000000	1023.000000	2046.000000
3.380000	0.011214	6.627605	1.382667	0.858365	3.147385	1.239188	0.000000	-10.000000	-0.641667	33.766666	516.166687	1023.000000	1023.000000	2046.000000
3.400000	0.010535	6.226182	1.088404	0.797159	3.187856	1.152763	0.000000	-10.000000	-0.616667	33.000000	531.333313	1023.000000	1023.000000	2046.000000
3.420000	0.010459	6.181176	1.035117	0.794200	3.184685	1.167174	0.000000	-10.000000	-0.616667	32.900002	538.833313	1023.000000	1023.000000	2046.000000
3.440000	0.010769	6.364714	1.036864	0.906706	3.237240	1.183904	0.000000	-10.000000	-0.600000	32.133331	549.833313	1023.000000	1023.000000	2046.000000
3.460000	0.011263	6.656571	1.170143	1.012167	3.245041	1.229220	0.000000	-10.000000	-0.575000	31.549999	560.500000	1023.000000	1023.000000	2046.000000
3.480000	0.012038	7.114304	1.314931	1.158835	3.319384	1.321154	0.000000	-10.000000	-0.541667	30.850000	574.833313	1023.000000	1023.000000	2046.000000
3.500000	0.012859	7.599781	1.495122	1.301458	3.378087	1.425114	0.000000	-10.000000	-0.516667	30.600000	585.166687	1023.000000	1023.000000	2046.000000
3.520000	0.013854	8.187909	1.577337	1.508347	3.556947	1.545278	0.000000	-10.000000	-0.491667	30.316666	592.166687	1023.000000	1023.000000	2046.000000
3.540000	0.014875	8.790834	1.813689	1.659021	3.628152	1.689972	0.000000	-10.000000	-0.458333	29.549999	602.166687	1023.000000	1023.000000	2046.000000
3.560000	0.016146	9.542007	2.026451	1.882555	3.835109	1.797893	0.000000	-10.000000	-0.425000	28.583334	612.166687	1023.000000	1023.000000	2046.000000
3.580000	0.017294	10.220632	2.165394	2.040942	4.037754	1.976542	0.000000	-10.000000	-0.350000	26.850000	625.166687	1023.000000	1023.000000	2046.000000
3.600000	0.018354	10.847477	2.233618	2.150849	4.274515	2.188495	0.000000	-10.000000	-0.291667	25.716667	631.500000	1023.000000	1023.000000	2046.000000
3.620000	0.019012	11.235988	2.237470	2.198738	4.479870	2.319910	0.000000	-10.000000	-0.191667	23.016666	640.000000	1023.000000	1023.000000	2046.000000
3.640000	0.019736	11.663773	2.313601	2.026345	4.718095	2.605731	0.000000	-10.000000	-0.108333	19.966667	648.000000	1023.000000	1023.000000	2046.000000
3.660000	0.020026	11.835243	2.163772	1.907619	5.001961	2.761892	0.000000	-10.000000	0.000000	15.183333	657.833313	1023.000000	1023.000000	2046.000000
3.680000	0.020280	11.985305	2.015244	1.675874	5.259269	3.034918	0.000000	-10.000000	0.050000	12.333334	662.166687	1023.000000	1023.000000	2046.000000
3.700000	0.020129	11.896012	1.852365	1.482537	5.440273	3.120837	0.000000	-10.000000	0.091667	8.483334	665.500000	1023.000000	1023.000000	2046.000000
3.720000	0.019657	11.617226	1.692546	1.293671	5.505393	3.125617	0.000000	-10.000000	0.108333	3.633333	667.833313	1023.000000	1023.000000	2046.000000
3.740000	0.019162	11.324648	1.586204	1.179827	5.498383	3.060233	0.000000	-10.000000	0.133333	-2.416667	670.166687	1023.000000	1023.000000	2046.000000
3.760000	0.018467	10.913760	1.537102	1.053883	5.390601	2.932174	0.000000	-10.000000	0.166667	-8.266666	671.000000	1023.000000	1023.000000	2046.000000
3.780000	0.018113	10.704566	1.578828	0.992619	5.334860	2.798259	0.000000	-10.000000	0.208333	-12.016666	671.000000	1023.000000	1023.000000	2046.000000
3.800000	0.017716	10.470045	1.686460	0.983850	5.184761	2.614974	0.000000	-10.000000	0.250000	-14.783334	671.000000	1023.000000	1023.000000	2046.000000
3.820000	0.017621	10.414206	1.806151	0.958544	5.100376	2.549134	0.000000	-10.000000	0.275000	-15.783334	663.166687	1023.000000	1023.000000	2046.000000
3.840000	0.017516	10.351836	1.870360	0.985995	5.010412	2.485070	0.000000	-10.000000	0.291667	-16.150002	655.333313	1023.000000	1023.000000	2046.000000
3.860000	0.017611	10.408012	1.951931	0.992626	4.934483	2.528973	0.000000	-10.000000	0.325000	-16.783335	645.833313	1023.000000	1023.000000	2046.000000
3.880000	0.017585	10.392695	1.968444	1.071938	4.831559	2.520755	0.000000	-10.000000	0.358333	-17.550001	642.166687	1023.000000	1023.000000	2046.000000
3.900000	0.017724	10.475115	1.974970	1.107601	4.805084	2.587459	0.000000	-10.000000	0.400000	-19.066668	634.166687	1023.000000	1023.000000	2046.000000
3.920000	0.017812	10.526999	2.004279	1.119437	4.725089	2.678193	0.000000	-10.000000	0.433333	-20.616667	625.333313	1023.000000	1023.000000	2046.000000
3.940000	0.017845	10.546447	2.012139	1.157075	4.656209	2.721024	0.000000	-10.000000	0.458333	-21.883333	618.500000	1023.000000	1023.000000	2046.000000
3.960000	0.017818	10.530554	2.015221	1.160579	4.546947	2.807806	0.000000	-10.000000	0.508333	-22.916666	613.666687	1023.000000	1023.000000	2046.000000
3.980000	0.017488	10.335123	1.963459	1.170433	4.408533	2.792699	0.000000	-10.000000	0.591667	-24.833334	605.833313	1023.000000	1023.000000	2046.000000
4.000000	0.017160	10.141607	1.948634	1.037781	4.243247	2.911945	0.000000	-10.000000	0.675000	-26.750000	598.000000	1023.000000	1023.000000	2046.000000
4.020000	0.016698	9.868698	1.883350	0.962830	4.091844	2.930675	0.000000	-10.000000	0.766667	-28.916666	589.166687	1023.000000	1023.000000	2046.000000
4.040000	0.016161	9.550923	1.788817	0.901318	3.957653	2.903136	0.000000	-10.000000	0.833333	-30.450001	582.500000	1023.000000	1023.000000	2046.000000
4.060000	0.015495	9.157585	1.720783	0.802699	3.736487	2.897616	0.000000	-10.000000	0.933333	-32.466667	572.333313	1023.000000	1023.000000	2046.000000
4.080000	0.014702	8.688994	1.567953	0.737511	3.585388	2.798142	0.000000	-10.000000	1.033333	-34.416668	557.833313	1023.000000	1023.000000	2046.000000
4.100000	0.014120	8.344793	1.532395	0.670934	3.373791	2.767673	0.000000	-10.000000	1.108333	-35.599998	546.666687	1023.000000	1023.000000	2046.000000
4.120000	0.013425	7.934125	1.486082	0.633252	3.232680	2.582112	0.000000	-10.000000	1.141667	-36.433334	535.000000	1023.000000	1023.000000	2046.000000
4.140000	0.013323	7.873858	1.660044	0.519925	3.101180	2.592710	0.000000	-10.000000	1.133333	-36.666668	526.666687	1023.000000	1023.000000	2046.000000
4.160000	0.013607	8.041597	1.847371	0.557895	3.123498	2.512833	0.000000	-10.000000	1.116667	-36.799999	514.333313	1023.000000	1023.000000	2046.000000
4.180000	0.014082	8.322593	2.092021	0.642079	3.032095	2.556398	0.000000	-10.000000	1.108333	-36.750000	502.000000	1023.000000	1023.000000	2046.000000
4.200000	0.014125	8.347827	2.159757	0.737323	2.958047	2.492700	0.000000	-10.000000	1.083333	-36.433334	490.000000	1023.000000	1023.000000	2046.000000
4.220000	0.013618	8.048056	2.187704	0.703152	2.728011	2.429188	0.000000	-10.000000	1.066667	-36.016666	478.000000	1023.000000	1023.000000	2046.000000
4.240000	0.013354	7.892143	2.088975	0.786448	2.629858	2.386863	0.000000	-10.000000	1.050000	-35.733334	466.000000	1023.000000	1023.000000	2046.000000
4.260000	0.012754	7.537559	1.925503	0.857962	2.407065	2.347029	0.000000	-10.000000	1.066667	-35.766666	454.000000	1023.000000	1023.000000	2046.000000
4.280000	0.012319	7.280443	1.599757	1.056130	2.241019	2.383537	0.000000	-10.000000	1.083333	-35.783333	442.000000	1023.000000	1023.000000	2046.000000
4.300000	0.011536	6.817605	1.342968	1.219562	1.929620	2.325456	0.000000	-10.000000	1.100000	-35.933334	430.000000	1023.000000	1023.000000	2046.000000
4.320000	0.009830	5.809501	1.037524	1.072754	1.455701	2.243522	0.000000	-10.000000	1.100000	-35.900002	418.000000	1023.000000	1023.000000	2046.000000
4.340000	0.006737	3.981728	0.649229	0.720060	0.829436	1.783003	0.000000	-10.000000	1.083333	-35.933334	406.000000	1023.000000	1023.000000	2046.000000
4.360000	0.002826	1.670113	0.091229	0.156073	0.243564	1.179247	0.000000	-10.000000	1.083333	-35.700001	394.000000	1023.000000	1023.000000	2046.000000
4.380000	-0.001669	-0.986283	-0.686367	-0.402025	-0.342475	0.444584	0.000000	-10.000000	1.075000	-35.700001	382.000000	1023.000000	1023.000000	2046.000000
4.400000	-0.005629	-3.326941	-1.286086	-0.904757	-1.021929	-0.114169	0.000000	-10.000000	1.083333	-35.716667	370.000000	1023.000000	1023.000000	2046.000000
4.420000	-0.008735	-5.162508	-1.825401	-1.226226	-1.530528	-0.580352	0.000000	-10.000000	1.083333	-35.783333	358.000000	1023.000000	1023.000000	2046.000000
4.440000	-0.011119	-6.571061	-2.304304	-1.470894	-1.907412	-0.888451	0.000000	-10.000000	1.066667	-35.600002	346.000000	1023.000000	1023.000000	2046.000000
4.460000	-0.013173	-7.784974	-2.739233	-1.647599	-2.203229	-1.194913	0.000000	-10.000000	1.075000	-35.566666	334.166656	1023.000000	1023.000000	2046.000000
4.480000	-0.014981	-8.853796	-3.063184	-1.807460	-2.564061	-1.419092	0.000000	-10.000000	1.075000	-35.583332	322.500000	1023.000000	1023.000000	2046.000000
4.500000	-0.016432	-9.711379	-3.336377	-1.958513	-2.809428	-1.607061	0.000000	-10.000000	1.100000	-35.816666	310.833344	1023.000000	1023.000000	2046.000000
4.520000	-0.017599	-10.401280	-3.540768	-2.013650	-3.059283	-1.787579	0.000000	-10.000000	1.100000	-36.233334	299.000000	1023.000000	1023.000000	2046.000000
4.540000	-0.018439	-10.897398	-3.682143	-2.090983	-3.249268	-1.875004	0.000000	-10.000000	1.066667	-36.099998	286.666656	1023.000000	1023.000000	2046.000000
4.560000	-0.019092	-11.283314	-3.718435	-2.116415	-3.442209	-2.006256	0.000000	-10.000000	1.033333	-35.816666	274.666656	1023.000000	1023.000000	2046.000000
4.580000	-0.019550	-11.553934	-3.757130	-2.141678	-3.593792	-2.061334	0.000000	-10.000000	1.000000	-35.000000	262.666656	1023.000000	1023.000000	2046.000000
4.600000	-0.019959	-11.795852	-3.747851	-2.209759	-3.707623	-2.130620	0.000000	-10.000000	0.983333	-34.683334	251.000000	1023.000000	1023.000000	2046.000000
4.620000	-0.020320	-12.009205	-3.820563	-2.301188	-3.751281	-2.136174	0.000000	-10.000000	0.950000	-33.850002	239.333328	1023.000000	1023.000000	2046.000000
4.640000	-0.020403	-12.057876	-3.826145	-2.521251	-3.733680	-1.976800	0.000000	-10.000000	0.900000	-32.983334	228.000000	1023.000000	1023.000000	2046.000000
4.660000	-0.020510	-12.121303	-3.880167	-2.636708	-3.661151	-1.943277	0.000000	-10.000000	0.866667	-32.133335	217.166672	1023.000000	1023.000000	2046.000000
4.680000	-0.020554	-12.147198	-3.879752	-2.834130	-3.596945	-1.836371	0.000000	-10.000000	0.833333	-31.700001	206.333328	1023.000000	1023.000000	2046.000000
4.700000	-0.020843	-12.318030	-3.977592	-2.974132	-3.536329	-1.829978	0.000000	-10.000000	0.816667	-31.166668	195.833328	1023.000000	1023.000000	2046.000000
4.720000	-0.021366	-12.627396	-4.117695	-3.203648	-3.526957	-1.779096	0.000000	-10.000000	0.783333	-30.450001	185.500000	1023.000000	1023.000000	2046.000000
4.740000	-0.022071	-13.043807	-4.225124	-3.382061	-3.605568	-1.831055	0.000000	-10.000000	0.741667	-29.516666	175.500000	1023.000000	1023.000000	2046.000000
4.760000	-0.022741	-13.440010	-4.275286	-3.546487	-3.709597	-1.908640	0.000000	-10.000000	0.700000	-28.700001	165.500000	1023.000000	1023.000000	2046.000000
4.780000	-0.023389	-13.822658	-4.340868	-3.692384	-3.806863	-1.982542	0.000000	-10.000000	0.666667	-27.666668	155.833328	1023.000000	1023.000000	2046.000000
4.800000	-0.024108	-14.247682	-4.362806	-3.770491	-3.974741	-2.139644	0.000000	-10.000000	0.650000	-26.800001	146.500000	1023.000000	1023.000000	2046.000000
4.820000	-0.024662	-14.575309	-4.318015	-3.912137	-4.150149	-2.195008	0.000000	-10.000000	0.608333	-26.083334	137.666672	1023.000000	1023.000000	2046.000000
4.840000	-0.025112	-14.841283	-4.263116	-3.911760	-4.290530	-2.375876	0.000000	-10.000000	0.575000	-25.583334	128.833328	1023.000000	1023.000000	2046.000000
4.860000	-0.025436	-15.032582	-4.174119	-3.922664	-4.454444	-2.481355	0.000000	-10.000000	0.541667	-24.866667	120.333336	1023.000000	1023.000000	2046.000000
4.880000	-0.025668	-15.169668	-4.136259	-3.909012	-4.557888	-2.566510	0.000000	-10.000000	0.533333	-24.383333	112.000000	1023.000000	1023.000000	2046.000000
4.900000	-0.025843	-15.272919	-4.089910	-3.887404	-4.684113	-2.611492	0.000000	-10.000000	0.525000	-23.766666	104.000000	1023.000000	1023.000000	2046.000000
4.920000	-0.025860	-15.283450	-4.058752	-3.875649	-4.727496	-2.621555	0.000000	-10.000000	0.508333	-23.333334	96.000000	1023.000000	1023.000000	2046.000000
4.940000	-0.025886	-15.298332	-4.018035	-3.862134	-4.822715	-2.595449	0.000000	-10.000000	0.475000	-22.616667	88.166664	1023.000000	1023.000000	2046.000000
4.960000	-0.025710	-15.194528	-3.941079	-3.856217	-4.848567	-2.548665	0.000000	-10.000000	0.441667	-21.966667	80.500000	1023.000000	1023.000000	2046.000000
4.980000	-0.025593	-15.125251	-3.957332	-3.772532	-4.847165	-2.548222	0.000000	-10.000000	0.408333	-21.083334	73.166664	1023.000000	1023.000000	2046.000000
5.000000	-0.025296	-14.950030	-3.827027	-3.742660	-4.882284	-2.498059	0.000000	-10.000000	0.400000	-20.383333	66.166664	1023.000000	1023.000000	2046.000000
5.020000	-0.025065	-14.813128	-3.797701	-3.674230	-4.874916	-2.466282	0.000000	-10.000000	0.375000	-19.500000	59.333332	1023.000000	1023.000000	2046.000000
5.040000	-0.024782	-14.645871	-3.730839	-3.628703	-4.847533	-2.438795	0.000000	-10.000000	0.366667	-18.833334	52.833332	1023.000000	1023.000000	2046.000000
5.060000	-0.024554	-14.511660	-3.668255	-3.576765	-4.868233	-2.398407	0.000000	-10.000000	0.341667	-18.000000	46.500000	1023.000000	1023.000000	2046.000000
5.080000	-0.024295	-14.358627	-3.645283	-3.521835	-4.813335	-2.378175	0.000000	-10.000000	0.308333	-17.133333	40.500000	1023.000000	1023.000000	2046.000000
5.100000	-0.024100	-14.243073	-3.567865	-3.457117	-4.829510	-2.388580	0.000000	-10.000000	0.283333	-16.233334	34.833332	1023.000000	1023.000000	2046.000000
5.120000	-0.023822	-14.078708	-3.529495	-3.384263	-4.804924	-2.360025	0.000000	-10.000000	0.241667	-15.150001	29.333334	1023.000000	1023.000000	2046.000000
5.140000	-0.023595	-13.944860	-3.458922	-3.383867	-4.790491	-2.311580	0.000000	-10.000000	0.208333	-13.966667	24.333334	1023.000000	1023.000000	2046.000000
5.160000	-0.023343	-13.795610	-3.370225	-3.358700	-4.817696	-2.248990	0.000000	-10.000000	0.158333	-12.583333	19.500000	1023.000000	1023.000000	2046.000000
5.180000	-0.022946	-13.560867	-3.244495	-3.302665	-4.765437	-2.248271	0.000000	-10.000000	0.141667	-11.316667	15.333333	1023.000000	1023.000000	2046.000000
5.200000	-0.022216	-13.129921	-2.983422	-3.229228	-4.705083	-2.212188	0.000000	-10.000000	0.133333	-10.483334	11.500000	1023.000000	1023.000000	2046.000000
5.220000	-0.021488	-12.699566	-2.729430	-3.183246	-4.632205	-2.154686	0.000000	-10.000000	0.125000	-9.933333	8.166667	1023.000000	1023.000000	2046.000000
5.240000	-0.020891	-12.346719	-2.465907	-3.065323	-4.655128	-2.160361	0.000000	-10.000000	0.116667	-9.600000	4.833333	1023.000000	1023.000000	2046.000000
5.260000	-0.020795	-12.290066	-2.307706	-2.989100	-4.706332	-2.286928	0.000000	-10.000000	0.116667	-9.200000	2.000000	1023.000000	1023.000000	2046.000000
5.280000	-0.021301	-12.589092	-2.283364	-3.026078	-4.873415	-2.406236	0.000000	-10.000000	0.116667	-8.783334	-0.833333	1023.000000	1023.000000	2046.000000
5.300000	-0.021574	-12.750462	-2.327769	-2.949701	-4.935104	-2.537887	0.000000	-10.000000	0.116667	-8.216667	-3.500000	1023.000000	1023.000000	2046.000000
5.320000	-0.021814	-12.891987	-2.413940	-2.840280	-5.021439	-2.616328	0.000000	-10.000000	0.108333	-7.883333	-6.166667	1023.000000	1023.000000	2046.000000
5.340000	-0.021563	-12.743574	-2.530920	-2.571795	-5.060039	-2.580821	0.000000	-10.000000	0.116667	-7.683333	-8.833333	1023.000000	1023.000000	2046.000000
5.360000	-0.021509	-12.711536	-2.739364	-2.387810	-5.094856	-2.489506	0.000000	-10.000000	0.108333	-7.816667	-11.333333	1023.000000	1023.000000	2046.000000
5.380000	-0.021801	-12.884204	-2.926459	-2.295580	-5.186468	-2.475697	0.000000	-10.000000	0.108333	-7.900000	-14.000000	1023.000000	1023.000000	2046.000000
5.400000	-0.023100	-13.652154	-3.204186	-2.396278	-5.464728	-2.586962	0.000000	-10.000000	0.091667	-7.350000	-16.666666	1023.000000	1023.000000	2046.000000
5.420000	-0.025399	-15.010578	-3.620841	-2.724142	-5.771555	-2.894040	0.000000	-10.000000	0.075000	-6.000000	-19.166666	1023.000000	1023.000000	2046.000000
5.440000	-0.028584	-16.892851	-4.239987	-3.172693	-6.131160	-3.349012	0.000000	-10.000000	0.066667	-3.183333	-21.000000	1023.000000	1023.000000	2046.000000
5.460000	-0.031778	-18.780798	-4.805158	-3.628161	-6.569619	-3.777861	0.000000	-10.000000	0.058333	-0.583333	-21.833334	1023.000000	1023.000000	2046.000000
5.480000	-0.034216	-20.221806	-5.234013	-3.889728	-6.912212	-4.185851	0.000000	-10.000000	0.066667	1.216667	-22.000000	1023.000000	1023.000000	2046.000000
5.500000	-0.035725	-21.113688	-5.531744	-4.057324	-7.123110	-4.401510	0.000000	-10.000000	0.066667	1.233333	-22.000000	1023.000000	1023.000000	2046.000000
5.520000	-0.036756	-21.722944	-5.782498	-4.159095	-7.231532	-4.549818	0.000000	-10.000000	0.075000	0.650000	-22.000000	1023.000000	1023.000000	2046.000000
5.540000	-0.037519	-22.173830	-5.939630	-4.234469	-7.366965	-4.632767	0.000000	-10.000000	0.083333	-0.533333	-22.000000	1023.000000	1023.000000	2046.000000
5.560000	-0.038045	-22.484848	-6.027025	-4.236344	-7.491839	-4.729639	0.000000	-10.000000	0.091667	-1.500000	-22.333334	1023.000000	1023.000000	2046.000000
5.580000	-0.038181	-22.564783	-6.052813	-4.226073	-7.545321	-4.740577	0.000000	-10.000000	0.091667	-2.200000	-23.000000	1023.000000	1023.000000	2046.000000
5.600000	-0.037968	-22.438919	-6.003802	-4.163899	-7.527148	-4.744070	0.000000	-10.000000	0.075000	-1.500000	-23.666666	1023.000000	1023.000000	2046.000000
5.620000	-0.037645	-22.248095	-5.907661	-4.099595	-7.535408	-4.705430	0.000000	-10.000000	0.058333	0.133333	-24.000000	1023.000000	1023.000000	2046.000000
5.640000	-0.037013	-21.874582	-5.780980	-4.010549	-7.436720	-4.646333	0.000000	-10.000000	0.033333	2.383333	-24.000000	1023.000000	1023.000000	2046.000000
5.660000	-0.036216	-21.403822	-5.618448	-3.941213	-7.324293	-4.519867	0.000000	-10.000000	0.016667	5.100000	-24.000000	1023.000000	1023.000000	2046.000000
5.680000	-0.035276	-20.848337	-5.548587	-3.912720	-7.041794	-4.345236	0.000000	-10.000000	-0.016667	7.933333	-24.000000	1023.000000	1023.000000	2046.000000
5.700000	-0.034290	-20.265585	-5.435830	-3.933369	-6.763132	-4.133254	0.000000	-10.000000	-0.041667	10.633333	-24.000000	1023.000000	1023.000000	2046.000000
5.720000	-0.032838	-19.406990	-5.188591	-3.960556	-6.416249	-3.841594	0.000000	-10.000000	-0.075000	12.700000	-24.000000	1023.000000	1023.000000	2046.000000
5.740000	-0.031698	-18.733719	-5.043031	-3.970951	-6.063110	-3.656628	0.000000	-10.000000	-0.116667	14.266666	-24.000000	1023.000000	1023.000000	2046.000000
5.760000	-0.030465	-18.004791	-4.894794	-4.009232	-5.689932	-3.410833	0.000000	-10.000000	-0.166667	16.066666	-16.000000	1023.000000	1023.000000	2046.000000
5.780000	-0.029576	-17.479691	-4.859196	-4.078535	-5.343250	-3.198709	0.000000	-10.000000	-0.225000	18.616667	2.666667	1023.000000	1023.000000	2046.000000
5.800000	-0.028920	-17.091862	-4.804170	-4.193447	-5.059156	-3.035087	0.000000	-10.000000	-0.258333	20.716667	21.333334	1023.000000	1023.000000	2046.000000
5.820000	-0.028382	-16.773760	-4.711907	-4.231733	-4.846780	-2.983338	0.000000	-10.000000	-0.291667	22.383333	34.500000	1023.000000	1023.000000	2046.000000
5.840000	-0.027817	-16.439943	-4.638787	-4.271101	-4.635506	-2.894550	0.000000	-10.000000	-0.333333	23.283333	39.500000	1023.000000	1023.000000	2046.000000
5.860000	-0.027143	-16.041471	-4.525168	-4.187985	-4.450056	-2.878263	0.000000	-10.000000	-0.400000	24.700001	47.166668	1023.000000	1023.000000	2046.000000
5.880000	-0.026337	-15.565125	-4.322850	-4.072030	-4.332727	-2.837519	0.000000	-10.000000	-0.450000	26.283333	55.166668	1023.000000	1023.000000	2046.000000
5.900000	-0.025415	-15.020076	-4.163600	-3.916235	-4.124308	-2.815932	0.000000	-10.000000	-0.508333	27.766666	63.666668	1023.000000	1023.000000	2046.000000
5.920000	-0.024308	-14.365893	-3.921550	-3.760794	-3.926026	-2.757524	0.000000	-10.000000	-0.533333	29.250000	72.666664	1023.000000	1023.000000	2046.000000
5.940000	-0.023096	-13.649711	-3.699723	-3.596522	-3.675169	-2.678297	0.000000	-10.000000	-0.558333	30.250000	82.333336	1023.000000	1023.000000	2046.000000
5.960000	-0.021667	-12.805360	-3.398818	-3.422974	-3.477481	-2.506087	0.000000	-10.000000	-0.566667	30.983334	92.333336	1023.000000	1023.000000	2046.000000
5.980000	-0.020192	-11.933747	-3.170810	-3.187084	-3.196934	-2.378919	0.000000	-10.000000	-0.600000	31.416666	102.500000	1023.000000	1023.000000	2046.000000
6.000000	-0.018509	-10.938990	-2.922922	-2.986105	-2.879905	-2.150057	0.000000	-10.000000	-0.641667	32.216667	112.833336	1023.000000	1023.000000	2046.000000
6.020000	-0.016655	-9.843014	-2.656643	-2.757915	-2.513773	-1.914682	0.000000	-10.000000	-0.700000	33.516666	131.000000	1023.000000	1023.000000	2046.000000
6.040000	-0.014763	-8.725171	-2.359902	-2.474278	-2.178310	-1.712681	0.000000	-10.000000	-0.741667	34.599998	145.833328	1023.000000	1023.000000	2046.000000
6.060000	-0.012778	-7.551841	-2.100432	-2.198810	-1.751477	-1.501121	0.000000	-10.000000	-0.775000	35.250000	157.000000	1023.000000	1023.000000	2046.000000
6.080000	-0.010795	-6.379878	-1.836313	-1.933258	-1.406000	-1.204307	0.000000	-10.000000	-0.791667	35.683334	160.833328	1023.000000	1023.000000	2046.000000
6.100000	-0.008698	-5.140759	-1.541605	-1.690261	-0.981010	-0.927883	0.000000	-10.000000	-0.800000	35.833332	168.500000	1023.000000	1023.000000	2046.000000
6.120000	-0.006881	-4.066896	-1.240127	-1.436875	-0.657529	-0.732365	0.000000	-10.000000	-0.808333	36.200001	180.333328	1023.000000	1023.000000	2046.000000
6.140000	-0.004978	-2.942163	-0.968715	-1.226621	-0.255876	-0.490951	0.000000	-10.000000	-0.825000	36.116669	192.333328	1023.000000	1023.000000	2046.000000
6.160000	-0.003221	-1.903392	-0.740236	-1.022594	0.093860	-0.234422	0.000000	-10.000000	-0.841667	36.583336	204.666672	1023.000000	1023.000000	2046.000000
6.180000	-0.001474	-0.871383	-0.462720	-0.833427	0.435379	-0.010615	0.000000	-10.000000	-0.858333	36.799999	216.833328	1023.000000	1023.000000	2046.000000
6.200000	0.000144	0.084863	-0.249703	-0.660908	0.800698	0.194776	0.000000	-10.000000	-0.850000	37.150002	229.000000	1023.000000	1023.000000	2046.000000
6.220000	0.001705	1.007391	0.021213	-0.487770	1.103548	0.370400	0.000000	-10.000000	-0.833333	37.033333	241.333328	1023.000000	1023.000000	2046.000000
6.240000	0.003322	1.963341	0.285274	-0.317473	1.417246	0.578295	0.000000	-10.000000	-0.816667	36.850002	253.666672	1023.000000	1023.000000	2046.000000
6.260000	0.004695	2.774851	0.535376	-0.117160	1.649541	0.707093	0.000000	-10.000000	-0.800000	36.683334	266.000000	1023.000000	1023.000000	2046.000000
6.280000	0.005716	3.378068	0.812469	0.008579	1.797408	0.759612	0.000000	-10.000000	-0.800000	36.566669	278.166656	1023.000000	1023.000000	2046.000000
6.300000	0.006182	3.653634	1.038100	0.124933	1.848522	0.642079	0.000000	-10.000000	-0.800000	36.566669	290.500000	1023.000000	1023.000000	2046.000000
6.320000	0.006678	3.946760	1.273365	0.169702	1.978180	0.525513	0.000000	-10.000000	-0.783333	36.400002	302.833344	1023.000000	1023.000000	2046.000000
6.340000	0.007190	4.249268	1.486060	0.208987	2.059024	0.495197	0.000000	-10.000000	-0.766667	36.100002	315.000000	1023.000000	1023.000000	2046.000000
6.360000	0.008661	5.118501	1.773316	0.410629	2.296042	0.638515	0.000000	-10.000000	-0.758333	36.000000	327.000000	1023.000000	1023.000000	2046.000000
6.380000	0.010435	6.167019	1.977423	0.819943	2.527807	0.841846	0.000000	-10.000000	-0.766667	35.683334	339.000000	1023.000000	1023.000000	2046.000000
6.400000	0.012550	7.417088	2.130168	1.280897	2.793124	1.212899	0.000000	-10.000000	-0.750000	35.616669	351.000000	1023.000000	1023.000000	2046.000000
6.420000	0.013701	8.097292	2.099163	1.625212	3.004029	1.368888	0.000000	-10.000000	-0.733333	35.166668	363.000000	1023.000000	1023.000000	2046.000000
6.440000	0.013391	7.913945	1.948290	1.583212	3.037889	1.344554	0.000000	-10.000000	-0.733333	34.883331	374.833344	1023.000000	1023.000000	2046.000000
6.460000	0.011245	6.645872	1.526264	1.256660	2.813021	1.049927	0.000000	-10.000000	-0.766667	35.016666	386.500000	1023.000000	1023.000000	2046.000000
6.480000	0.008395	4.961612	1.103722	0.817200	2.429941	0.610748	0.000000	-10.000000	-0.766667	35.333332	398.166656	1023.000000	1023.000000	2046.000000
6.500000	0.005937	3.508609	0.638246	0.446624	2.128428	0.295311	0.000000	-10.000000	-0.758333	35.583332	410.000000	1023.000000	1023.000000	2046.000000
6.520000	0.004492	2.654960	0.287791	0.280931	1.975349	0.110890	0.000000	-10.000000	-0.733333	35.333332	421.833344	1023.000000	1023.000000	2046.000000
6.540000	0.003876	2.290936	0.103085	0.215123	1.948886	0.023841	0.000000	-10.000000	-0.750000	34.833332	433.500000	1023.000000	1023.000000	2046.000000
6.560000	0.004054	2.396210	0.017438	0.277264	2.067321	0.034188	0.000000	-10.000000	-0.766667	34.850002	445.166656	1023.000000	1023.000000	2046.000000
6.580000	0.004378	2.587489	0.086222	0.343924	2.087313	0.070031	0.000000	-10.000000	-0.750000	34.616669	456.666656	1023.000000	1023.000000	2046.000000
6.600000	0.005055	2.987745	0.221702	0.490809	2.179253	0.095980	0.000000	-10.000000	-0.708333	34.266666	468.333344	1023.000000	1023.000000	2046.000000
6.620000	0.005788	3.420813	0.390595	0.646840	2.235664	0.147713	0.000000	-10.000000	-0.650000	33.166668	479.666656	1023.000000	1023.000000	2046.000000
6.640000	0.006852	4.049616	0.526564	0.817083	2.415787	0.290182	0.000000	-10.000000	-0.633333	32.483334	491.000000	1023.000000	1023.000000	2046.000000
6.660000	0.007932	4.687839	0.679546	1.029715	2.591835	0.386743	0.000000	-10.000000	-0.616667	31.883333	502.000000	1023.000000	1023.000000	2046.000000
6.680000	0.009240	5.460859	0.914376	1.279076	2.752817	0.514589	0.000000	-10.000000	-0.608333	31.716667	512.833313	1023.000000	1023.000000	2046.000000
6.700000	0.010671	6.306738	1.208716	1.460078	2.961433	0.676511	0.000000	-10.000000	-0.591667	31.333334	523.500000	1023.000000	1023.000000	2046.000000
6.720000	0.012190	7.204107	1.437855	1.678047	3.233793	0.854413	0.000000	-10.000000	-0.583333	31.400002	534.000000	1023.000000	1023.000000	2046.000000
6.740000	0.013571	8.020473	1.561714	1.828899	3.543455	1.086405	0.000000	-10.000000	-0.575000	31.233334	544.333313	1023.000000	1023.000000	2046.000000
6.760000	0.014896	8.803267	1.716811	1.887957	3.864038	1.334459	0.000000	-10.000000	-0.575000	31.316668	554.833313	1023.000000	1023.000000	2046.000000
6.780000	0.016180	9.562090	1.860016	1.886417	4.228967	1.586690	0.000000	-10.000000	-0.575000	31.183334	565.166687	1023.000000	1023.000000	2046.000000
6.800000	0.017179	10.152589	1.853667	1.759731	4.651212	1.887978	0.000000	-10.000000	-0.550000	30.816668	575.833313	1023.000000	1023.000000	2046.000000
6.820000	0.018031	10.656252	1.856913	1.638958	5.008800	2.151582	0.000000	-10.000000	-0.491667	30.000000	586.166687	1023.000000	1023.000000	2046.000000
6.840000	0.018702	11.052965	1.863334	1.514665	5.316591	2.358375	0.000000	-10.000000	-0.416667	28.850000	596.500000	1023.000000	1023.000000	2046.000000
6.860000	0.019147	11.315767	1.807463	1.472295	5.588783	2.447226	0.000000	-10.000000	-0.350000	27.416666	606.166687	1023.000000	1023.000000	2046.000000
6.880000	0.019342	11.431262	1.868091	1.430311	5.692553	2.440306	0.000000	-10.000000	-0.283333	25.583334	615.500000	1023.000000	1023.000000	2046.000000
6.900000	0.019574	11.568501	1.923176	1.420071	5.779713	2.445541	0.000000	-10.000000	-0.208333	23.299999	624.333313	1023.000000	1023.000000	2046.000000
6.920000	0.019731	11.660984	2.047814	1.424764	5.811629	2.376777	0.000000	-10.000000	-0.133333	20.616667	632.500000	1023.000000	1023.000000	2046.000000
6.940000	0.020056	11.853303	2.205308	1.452802	5.816414	2.378778	0.000000	-10.000000	-0.075000	17.900000	639.833313	1023.000000	1023.000000	2046.000000
6.960000	0.020304	11.999679	2.374093	1.455601	5.804916	2.365070	0.000000	-10.000000	-0.033333	14.516666	646.166687	1023.000000	1023.000000	2046.000000
6.980000	0.020845	12.319194	2.537411	1.533168	5.836607	2.412009	0.000000	-10.000000	0.008333	10.800000	651.666687	1023.000000	1023.000000	2046.000000
7.000000	0.021063	12.448337	2.505927	1.607300	5.868176	2.466934	0.000000	-10.000000	0.050000	5.233334	656.000000	1023.000000	1023.000000	2046.000000
7.020000	0.021505	12.709249	2.571210	1.720260	5.869978	2.547802	0.000000	-10.000000	0.091667	0.166667	658.666687	1023.000000	1023.000000	2046.000000
7.040000	0.021870	12.925200	2.553082	1.836281	5.909064	2.626774	0.000000	-10.000000	0.125000	-4.850000	659.833313	1023.000000	1023.000000	2046.000000
7.060000	0.022227	13.136314	2.605602	1.877662	5.921357	2.731693	0.000000	-10.000000	0.150000	-8.350000	660.000000	1023.000000	1023.000000	2046.000000
7.080000	0.022605	13.359414	2.638767	1.928558	5.948977	2.843112	0.000000	-10.000000	0.191667	-11.216667	660.000000	1023.000000	1023.000000	2046.000000
7.100000	0.022847	13.502728	2.680130	1.982672	5.940368	2.899559	0.000000	-10.000000	0.225000	-13.150001	660.000000	1023.000000	1023.000000	2046.000000
7.120000	0.023203	13.713250	2.721298	2.011997	5.984015	2.995941	0.000000	-10.000000	0.258333	-14.233334	660.000000	1023.000000	1023.000000	2046.000000
7.140000	0.023302	13.771738	2.769219	2.005675	5.934857	3.061987	0.000000	-10.000000	0.266667	-15.350000	652.166687	1023.000000	1023.000000	2046.000000
7.160000	0.023440	13.853087	2.770755	2.031162	5.968104	3.083066	0.000000	-10.000000	0.291667	-16.150000	642.666687	1023.000000	1023.000000	2046.000000
7.180000	0.023413	13.837194	2.786544	1.990865	5.907186	3.152599	0.000000	-10.000000	0.300000	-17.016666	631.166687	1023.000000	1023.000000	2046.000000
7.200000	0.023297	13.768373	2.784928	1.994619	5.859229	3.129597	0.000000	-10.000000	0.341667	-17.800001	625.500000	1023.000000	1023.000000	2046.000000
7.220000	0.023382	13.818609	2.880672	1.975580	5.812017	3.150339	0.000000	-10.000000	0.366667	-18.633333	619.500000	1023.000000	1023.000000	2046.000000
7.240000	0.023665	13.986302	3.100991	1.976275	5.805914	3.103122	0.000000	-10.000000	0.408333	-19.566668	613.333313	1023.000000	1023.000000	2046.000000
7.260000	0.024212	14.309151	3.302107	2.006498	5.885808	3.114738	0.000000	-10.000000	0.425000	-20.416668	606.833313	1023.000000	1023.000000	2046.000000
7.280000	0.024807	14.660742	3.517862	2.130869	5.867580	3.144430	0.000000	-10.000000	0.450000	-21.566668	600.000000	1023.000000	1023.000000	2046.000000
7.300000	0.024781	14.645451	3.548228	2.164616	5.800736	3.131871	0.000000	-10.000000	0.491667	-22.550001	592.666687	1023.000000	1023.000000	2046.000000
7.320000	0.024344	14.387386	3.576940	2.146528	5.575265	3.088653	0.000000	-10.000000	0.525000	-23.800001	585.000000	1023.000000	1023.000000	2046.000000
7.340000	0.024050	14.213283	3.460804	2.227613	5.454000	3.070864	0.000000	-10.000000	0.583333	-25.166668	577.000000	1023.000000	1023.000000	2046.000000
7.360000	0.023449	13.858533	3.258184	2.350950	5.196569	3.052830	0.000000	-10.000000	0.633333	-26.700001	568.666687	1023.000000	1023.000000	2046.000000
7.380000	0.022818	13.485332	2.946053	2.501940	4.871716	3.165624	0.000000	-10.000000	0.700000	-28.183334	559.833313	1023.000000	1023.000000	2046.000000
7.400000	0.021814	12.892136	2.641104	2.615304	4.502877	3.132850	0.000000	-10.000000	0.766667	-29.766666	550.333313	1023.000000	1023.000000	2046.000000
7.420000	0.019834	11.721909	2.344228	2.403843	4.030864	2.942974	0.000000	-10.000000	0.816667	-31.166668	540.500000	1023.000000	1023.000000	2046.000000
7.440000	0.016761	9.905697	1.905532	2.017231	3.514551	2.468383	0.000000	-10.000000	0.858333	-32.166668	530.166687	1023.000000	1023.000000	2046.000000
7.460000	0.012445	7.354820	1.277064	1.374609	2.887129	1.816018	0.000000	-10.000000	0.891667	-32.816666	519.500000	1023.000000	1023.000000	2046.000000
7.480000	0.007985	4.719052	0.586379	0.785890	2.204794	1.141988	0.000000	-10.000000	0.908333	-33.083332	508.500000	1023.000000	1023.000000	2046.000000
7.500000	0.004158	2.457415	-0.003301	0.344152	1.536505	0.580059	0.000000	-10.000000	0.941667	-33.599998	497.500000	1023.000000	1023.000000	2046.000000
7.520000	0.001336	0.789671	-0.491417	0.059819	1.043580	0.177688	0.000000	-10.000000	0.941667	-33.549999	486.333344	1023.000000	1023.000000	2046.000000
7.540000	-0.000916	-0.541287	-0.907801	-0.200969	0.686612	-0.119129	0.000000	-10.000000	0.958333	-33.916668	475.166656	1023.000000	1023.000000	2046.000000
7.560000	-0.002956	-1.747057	-1.301194	-0.420308	0.334063	-0.359618	0.000000	-10.000000	0.950000	-33.883335	463.833344	1023.000000	1023.000000	2046.000000
7.580000	-0.004496	-2.657253	-1.593894	-0.581726	0.051203	-0.532836	0.000000	-10.000000	0.958333	-33.966667	452.500000	1023.000000	1023.000000	2046.000000
7.600000	-0.005880	-3.475079	-1.812785	-0.703581	-0.262081	-0.696632	0.000000	-10.000000	0.975000	-34.150002	441.166656	1023.000000	1023.000000	2046.000000
7.620000	-0.006902	-4.078856	-2.028344	-0.720337	-0.474254	-0.855920	0.000000	-10.000000	0.983333	-34.516666	429.666656	1023.000000	1023.000000	2046.000000
7.640000	-0.007786	-4.601327	-2.157863	-0.803899	-0.692241	-0.947324	0.000000	-10.000000	0.983333	-34.883335	418.166656	1023.000000	1023.000000	2046.000000
7.660000	-0.008521	-5.035818	-2.279232	-0.818360	-0.870905	-1.067321	0.000000	-10.000000	0.975000	-34.683334	406.500000	1023.000000	1023.000000	2046.000000
7.680000	-0.009037	-5.340987	-2.291891	-0.876498	-1.051801	-1.120797	0.000000	-10.000000	0.975000	-34.616669	395.000000	1023.000000	1023.000000	2046.000000
7.700000	-0.009423	-5.569231	-2.342719	-0.899598	-1.128167	-1.198747	0.000000	-10.000000	0.975000	-34.350002	383.500000	1023.000000	1023.000000	2046.000000
7.720000	-0.009822	-5.804898	-2.438431	-1.020401	-1.168043	-1.178023	0.000000	-10.000000	0.966667	-34.300003	372.000000	1023.000000	1023.000000	2046.000000
7.740000	-0.010082	-5.958252	-2.494703	-1.142000	-1.210156	-1.111393	0.000000	-10.000000	0.933333	-33.716667	360.500000	1023.000000	1023.000000	2046.000000
7.760000	-0.010233	-6.047481	-2.538801	-1.350589	-1.178338	-0.979752	0.000000	-10.000000	0.925000	-33.566669	349.166656	1023.000000	1023.000000	2046.000000
7.780000	-0.010610	-6.270601	-2.623430	-1.546914	-1.156839	-0.943418	0.000000	-10.000000	0.891667	-33.266666	338.000000	1023.000000	1023.000000	2046.000000
7.800000	-0.010928	-6.458487	-2.731511	-1.753994	-1.145877	-0.827104	0.000000	-10.000000	0.883333	-33.100002	327.000000	1023.000000	1023.000000	2046.000000
7.820000	-0.011590	-6.849844	-2.941069	-1.971140	-1.138577	-0.799058	0.000000	-10.000000	0.833333	-32.216667	316.000000	1023.000000	1023.000000	2046.000000
7.840000	-0.012240	-7.234098	-3.058105	-2.184583	-1.222037	-0.769374	0.000000	-10.000000	0.816667	-31.633335	305.166656	1023.000000	1023.000000	2046.000000
7.860000	-0.013040	-7.706409	-3.145515	-2.362717	-1.352983	-0.845194	0.000000	-10.000000	0.791667	-30.966667	294.666656	1023.000000	1023.000000	2046.000000
7.880000	-0.013649	-8.066356	-3.200181	-2.442289	-1.460982	-0.962904	0.000000	-10.000000	0.791667	-30.683334	284.166656	1023.000000	1023.000000	2046.000000
7.900000	-0.014364	-8.489081	-3.234865	-2.578607	-1.619537	-1.056072	0.000000	-10.000000	0.758333	-29.983334	274.000000	1023.000000	1023.000000	2046.000000
7.920000	-0.014880	-8.794103	-3.167945	-2.645288	-1.795135	-1.185736	0.000000	-10.000000	0.733333	-29.383333	264.000000	1023.000000	1023.000000	2046.000000
7.940000	-0.015523	-9.174218	-3.085998	-2.720498	-2.043186	-1.324536	0.000000	-10.000000	0.700000	-28.816668	254.333328	1023.000000	1023.000000	2046.000000
7.960000	-0.015805	-9.340610	-3.024288	-2.712415	-2.179925	-1.423981	0.000000	-10.000000	0.683333	-28.416668	244.666672	1023.000000	1023.000000	2046.000000
7.980000	-0.016189	-9.567780	-2.968006	-2.732158	-2.337994	-1.529622	0.000000	-10.000000	0.666667	-28.016666	235.000000	1023.000000	1023.000000	2046.000000
8.000000	-0.016341	-9.657288	-2.963831	-2.688082	-2.438057	-1.567317	0.000000	-10.000000	0.650000	-27.733334	225.666672	1023.000000	1023.000000	2046.000000
8.020000	-0.016498	-9.750165	-2.904036	-2.695654	-2.582432	-1.568044	0.000000	-10.000000	0.650000	-27.350000	216.500000	1023.000000	1023.000000	2046.000000
8.040000	-0.016577	-9.797028	-2.904423	-2.652440	-2.675044	-1.565121	0.000000	-10.000000	0.625000	-26.850000	207.500000	1023.000000	1023.000000	2046.000000
8.060000	-0.016567	-9.791021	-2.844953	-2.647076	-2.762604	-1.536388	0.000000	-10.000000	0.591667	-26.266666	198.500000	1023.000000	1023.000000	2046.000000
8.080000	-0.016567	-9.791169	-2.817687	-2.628054	-2.833326	-1.512103	0.000000	-10.000000	0.558333	-25.450001	189.666672	1023.000000	1023.000000	2046.000000
8.100000	-0.016435	-9.713003	-2.729674	-2.609863	-2.925175	-1.448291	0.000000	-10.000000	0.533333	-24.716667	181.166672	1023.000000	1023.000000	2046.000000
8.120000	-0.016415	-9.701224	-2.715949	-2.563775	-2.959655	-1.461845	0.000000	-10.000000	0.525000	-24.083334	173.000000	1023.000000	1023.000000	2046.000000
8.140000	-0.016291	-9.627879	-2.686000	-2.519206	-3.004242	-1.418431	0.000000	-10.000000	0.516667	-23.633333	165.000000	1023.000000	1023.000000	2046.000000
8.160000	-0.016263	-9.611217	-2.654470	-2.497472	-3.043385	-1.415890	0.000000	-10.000000	0.525000	-23.566668	157.000000	1023.000000	1023.000000	2046.000000
8.180000	-0.016311	-9.639668	-2.612103	-2.498323	-3.135904	-1.393337	0.000000	-10.000000	0.500000	-23.283335	149.000000	1023.000000	1023.000000	2046.000000
8.200000	-0.016348	-9.661860	-2.588686	-2.491809	-3.157812	-1.423552	0.000000	-10.000000	0.491667	-23.333334	141.166672	1023.000000	1023.000000	2046.000000
8.220000	-0.016376	-9.678423	-2.609154	-2.443444	-3.169438	-1.456387	0.000000	-10.000000	0.466667	-22.800001	133.500000	1023.000000	1023.000000	2046.000000
8.240000	-0.016409	-9.697745	-2.574275	-2.480966	-3.219331	-1.423174	0.000000	-10.000000	0.458333	-22.400000	126.000000	1023.000000	1023.000000	2046.000000
8.260000	-0.016480	-9.739789	-2.584501	-2.425202	-3.249671	-1.480416	0.000000	-10.000000	0.416667	-21.383333	118.500000	1023.000000	1023.000000	2046.000000
8.280000	-0.016406	-9.695759	-2.499704	-2.449788	-3.316457	-1.429810	0.000000	-10.000000	0.400000	-20.566668	111.333336	1023.000000	1023.000000	2046.000000
8.300000	-0.016147	-9.543006	-2.389662	-2.379483	-3.287098	-1.486763	0.000000	-10.000000	0.383333	-19.550001	104.333336	1023.000000	1023.000000	2046.000000
8.320000	-0.015623	-9.233355	-2.100684	-2.395439	-3.306780	-1.430451	0.000000	-10.000000	0.375000	-18.850000	97.833336	1023.000000	1023.000000	2046.000000
8.340000	-0.015083	-8.914271	-1.868976	-2.291751	-3.282752	-1.470793	0.000000	-10.000000	0.341667	-18.133333	91.500000	1023.000000	1023.000000	2046.000000
8.360000	-0.014855	-8.779180	-1.630369	-2.243984	-3.392645	-1.512182	0.000000	-10.000000	0.316667	-17.583334	85.500000	1023.000000	1023.000000	2046.000000
8.380000	-0.015215	-8.992218	-1.560368	-2.222833	-3.532282	-1.676735	0.000000	-10.000000	0.291667	-17.016666	79.500000	1023.000000	1023.000000	2046.000000
8.400000	-0.015943	-9.422569	-1.634588	-2.217200	-3.723170	-1.847611	0.000000	-10.000000	0.275000	-16.483334	73.833336	1023.000000	1023.000000	2046.000000
8.420000	-0.016456	-9.725608	-1.691268	-2.167593	-3.851251	-2.015496	0.000000	-10.000000	0.258333	-16.016666	68.333336	1023.000000	1023.000000	2046.000000
8.440000	-0.016815	-9.937650	-1.826278	-2.041348	-3.980582	-2.089441	0.000000	-10.000000	0.250000	-15.483334	63.166668	1023.000000	1023.000000	2046.000000
8.460000	-0.016708	-9.874200	-1.999540	-1.797473	-4.005568	-2.071618	0.000000	-10.000000	0.250000	-15.050000	58.000000	1023.000000	1023.000000	2046.000000
8.480000	-0.016791	-9.923399	-2.193415	-1.617515	-4.098605	-2.013864	0.000000	-10.000000	0.250000	-14.583334	53.000000	1023.000000	1023.000000	2046.000000
8.500000	-0.017387	-10.275430	-2.405417	-1.609049	-4.263578	-1.997385	0.000000	-10.000000	0.233333	-14.250000	48.000000	1023.000000	1023.000000	2046.000000
8.520000	-0.019103	-11.290063	-2.683834	-1.821987	-4.582959	-2.201283	0.000000	-10.000000	0.191667	-13.333334	43.333332	1023.000000	1023.000000	2046.000000
8.540000	-0.021677	-12.811140	-3.190199	-2.264654	-4.875959	-2.480329	0.000000	-10.000000	0.141667	-11.733334	39.000000	1023.000000	1023.000000	2046.000000
8.560000	-0.025149	-14.863141	-3.859469	-2.715987	-5.292342	-2.995343	0.000000	-10.000000	0.116667	-9.550000	35.166668	1023.000000	1023.000000	2046.000000
8.580000	-0.028561	-16.879274	-4.470232	-3.099068	-5.778561	-3.531413	0.000000	-10.000000	0.108333	-7.783333	31.833334	1023.000000	1023.000000	2046.000000
8.600000	-0.030805	-18.205524	-4.814084	-3.391058	-6.129458	-3.870924	0.000000	-10.000000	0.108333	-6.633333	29.000000	1023.000000	1023.000000	2046.000000
8.620000	-0.032383	-19.138529	-5.176327	-3.528200	-6.302526	-4.131475	0.000000	-10.000000	0.100000	-6.216667	26.666666	1023.000000	1023.000000	2046.000000
8.640000	-0.033427	-19.755491	-5.346385	-3.621859	-6.502784	-4.284463	0.000000	-10.000000	0.100000	-6.300000	24.500000	1023.000000	1023.000000	2046.000000
8.660000	-0.034351	-20.301205	-5.571537	-3.672706	-6.640910	-4.416051	0.000000	-10.000000	0.108333	-6.750000	22.500000	1023.000000	1023.000000	2046.000000
8.680000	-0.034749	-20.536392	-5.624481	-3.684091	-6.756697	-4.471124	0.000000	-10.000000	0.108333	-7.233334	20.333334	1023.000000	1023.000000	2046.000000
8.700000	-0.035021	-20.697329	-5.650210	-3.648098	-6.864676	-4.534345	0.000000	-10.000000	0.108333	-7.150000	18.000000	1023.000000	1023.000000	2046.000000
8.720000	-0.034948	-20.654034	-5.605550	-3.615872	-6.918286	-4.514325	0.000000	-10.000000	0.083333	-6.533333	15.666667	1023.000000	1023.000000	2046.000000
8.740000	-0.034804	-20.568897	-5.550202	-3.561597	-6.921645	-4.535453	0.000000	-10.000000	0.075000	-5.116667	13.500000	1023.000000	1023.000000	2046.000000
8.760000	-0.034244	-20.238157	-5.409862	-3.508164	-6.866617	-4.453516	0.000000	-10.000000	0.058333	-2.900000	11.666667	1023.000000	1023.000000	2046.000000
8.780000	-0.033720	-19.928364	-5.303505	-3.439842	-6.770621	-4.414395	0.000000	-10.000000	0.058333	-0.333333	10.500000	1023.000000	1023.000000	2046.000000
8.800000	-0.032944	-19.469908	-5.227810	-3.517420	-6.537671	-4.187006	0.000000	-10.000000	0.050000	1.933333	10.000000	1023.000000	1023.000000	2046.000000
8.820000	-0.032059	-18.946592	-5.140215	-3.571502	-6.261043	-3.973831	0.000000	-10.000000	0.050000	3.516667	10.000000	1023.000000	1023.000000	2046.000000
8.840000	-0.030889	-18.255667	-4.966929	-3.589208	-5.932693	-3.766837	0.000000	-10.000000	0.041667	4.633333	10.000000	1023.000000	1023.000000	2046.000000
8.860000	-0.030027	-17.746246	-4.878423	-3.662108	-5.620034	-3.585681	0.000000	-10.000000	0.025000	5.800000	10.000000	1023.000000	1023.000000	2046.000000
8.880000	-0.029128	-17.214569	-4.767591	-3.750048	-5.306560	-3.390371	0.000000	-10.000000	0.008333	7.016667	10.000000	1023.000000	1023.000000	2046.000000
8.900000	-0.028735	-16.982393	-4.790613	-3.879843	-5.077958	-3.233979	0.000000	-10.000000	0.000000	8.400000	10.000000	1023.000000	1023.000000	2046.000000
8.920000	-0.028436	-16.805902	-4.783007	-3.998382	-4.838398	-3.186115	0.000000	-10.000000	-0.025000	9.816667	10.000000	1023.000000	1023.000000	2046.000000
8.940000	-0.028358	-16.759409	-4.750606	-4.142657	-4.761100	-3.105046	0.000000	-10.000000	-0.050000	11.316667	10.000000	1023.000000	1023.000000	2046.000000
8.960000	-0.028123	-16.620850	-4.666045	-4.155545	-4.657800	-3.141459	0.000000	-10.000000	-0.066667	12.933333	12.166667	1023.000000	1023.000000	2046.000000
8.980000	-0.027811	-16.436544	-4.588247	-4.151174	-4.599304	-3.097820	0.000000	-10.000000	-0.066667	14.383333	16.833334	1023.000000	1023.000000	2046.000000
9.000000	-0.027387	-16.185928	-4.451465	-4.021690	-4.546864	-3.165910	0.000000	-10.000000	-0.075000	15.466667	23.000000	1023.000000	1023.000000	2046.000000
9.020000	-0.026593	-15.716466	-4.224506	-3.949111	-4.470026	-3.072823	0.000000	-10.000000	-0.100000	16.366667	28.833334	1023.000000	1023.000000	2046.000000
9.040000	-0.025972	-15.349340	-4.094105	-3.805705	-4.338865	-3.110665	0.000000	-10.000000	-0.108333	16.866667	34.000000	1023.000000	1023.000000	2046.000000
9.060000	-0.025097	-14.832518	-3.862611	-3.697748	-4.270226	-3.001933	0.000000	-10.000000	-0.116667	17.316668	39.666668	1023.000000	1023.000000	2046.000000
9.080000	-0.024269	-14.342843	-3.737045	-3.607123	-4.111304	-2.887371	0.000000	-10.000000	-0.108333	17.316668	45.500000	1023.000000	1023.000000	2046.000000
9.100000	-0.023233	-13.730872	-3.589259	-3.463242	-3.942964	-2.735407	0.000000	-10.000000	-0.108333	17.100000	51.500000	1023.000000	1023.000000	2046.000000
9.120000	-0.022230	-13.137939	-3.429495	-3.309984	-3.771237	-2.627223	0.000000	-10.000000	-0.100000	16.666668	57.166668	1023.000000	1023.000000	2046.000000
9.140000	-0.020971	-12.394054	-3.221951	-3.143528	-3.596995	-2.431580	0.000000	-10.000000	-0.091667	16.183334	62.833332	1023.000000	1023.000000	2046.000000
9.160000	-0.019855	-11.734180	-3.087307	-2.964508	-3.387763	-2.294602	0.000000	-10.000000	-0.075000	16.033333	68.166664	1023.000000	1023.000000	2046.000000
9.180000	-0.018623	-11.006484	-2.913445	-2.823468	-3.210325	-2.059245	0.000000	-10.000000	-0.066667	16.133333	73.666664	1023.000000	1023.000000	2046.000000
9.200000	-0.017408	-10.288330	-2.756206	-2.631949	-2.968093	-1.932083	0.000000	-10.000000	-0.058333	16.250000	79.000000	1023.000000	1023.000000	2046.000000
9.220000	-0.016247	-9.601809	-2.595784	-2.491250	-2.779446	-1.735328	0.000000	-10.000000	-0.058333	15.850000	86.166664	1023.000000	1023.000000	2046.000000
9.240000	-0.015270	-9.024806	-2.439347	-2.383224	-2.618766	-1.583469	0.000000	-10.000000	-0.050000	15.250000	91.500000	1023.000000	1023.000000	2046.000000
9.260000	-0.014286	-8.443192	-2.283333	-2.309080	-2.484173	-1.366607	0.000000	-10.000000	-0.041667	14.666667	96.666664	1023.000000	1023.000000	2046.000000
9.280000	-0.013434	-7.939327	-2.188245	-2.170327	-2.291171	-1.289583	0.000000	-10.000000	-0.041667	14.350000	100.000000	1023.000000	1023.000000	2046.000000
9.300000	-0.012534	-7.407524	-2.014788	-2.110631	-2.159945	-1.122160	0.000000	-10.000000	-0.033333	13.800000	105.000000	1023.000000	1023.000000	2046.000000
9.320000	-0.011813	-6.981209	-1.947315	-1.983646	-2.019032	-1.031217	0.000000	-10.000000	-0.033333	13.083334	109.666664	1023.000000	1023.000000	2046.000000
9.340000	-0.011034	-6.521096	-1.800075	-1.894755	-1.885904	-0.940361	0.000000	-10.000000	-0.016667	12.216667	114.333336	1023.000000	1023.000000	2046.000000
9.360000	-0.010352	-6.117998	-1.694498	-1.786227	-1.786974	-0.850299	0.000000	-10.000000	-0.008333	11.433333	118.500000	1023.000000	1023.000000	2046.000000
9.380000	-0.009572	-5.657135	-1.511721	-1.717272	-1.662828	-0.765314	0.000000	-10.000000	0.000000	10.783334	122.500000	1023.000000	1023.000000	2046.000000
9.400000	-0.008453	-4.995566	-1.220406	-1.590133	-1.501382	-0.683645	0.000000	-10.000000	0.000000	10.100000	126.166664	1023.000000	1023.000000	2046.000000
9.420000	-0.007512	-4.439368	-0.951514	-1.496808	-1.397299	-0.593747	0.000000	-10.000000	0.000000	9.216667	129.666672	1023.000000	1023.000000	2046.000000
9.440000	-0.006800	-4.018698	-0.676218	-1.384911	-1.377253	-0.580316	0.000000	-10.000000	0.000000	8.200000	133.000000	1023.000000	1023.000000	2046.000000
9.460000	-0.006614	-3.908978	-0.516057	-1.343881	-1.377875	-0.671166	0.000000	-10.000000	0.008333	7.183333	135.833328	1023.000000	1023.000000	2046.000000
9.480000	-0.006946	-4.105294	-0.465861	-1.398015	-1.466728	-0.774690	0.000000	-10.000000	0.025000	6.216667	138.333328	1023.000000	1023.000000	2046.000000
9.500000	-0.006958	-4.112394	-0.462350	-1.292301	-1.485557	-0.872185	0.000000	-10.000000	0.041667	5.350000	140.500000	1023.000000	1023.000000	2046.000000
9.520000	-0.006626	-3.916031	-0.443903	-1.136580	-1.486738	-0.848810	0.000000	-10.000000	0.050000	4.383333	142.500000	1023.000000	1023.000000	2046.000000
9.540000	-0.005911	-3.493656	-0.535857	-0.748833	-1.465129	-0.743837	0.000000	-10.000000	0.050000	3.166667	144.166672	1023.000000	1023.000000	2046.000000
9.560000	-0.005446	-3.218629	-0.640486	-0.498558	-1.470190	-0.609395	0.000000	-10.000000	0.058333	1.616667	145.333328	1023.000000	1023.000000	2046.000000
9.580000	-0.005621	-3.322006	-0.780410	-0.378591	-1.571687	-0.591318	0.000000	-10.000000	0.058333	0.533333	145.833328	1023.000000	1023.000000	2046.000000
9.600000	-0.007146	-4.223436	-1.068552	-0.604882	-1.840886	-0.709116	0.000000	-10.000000	0.058333	0.600000	146.000000	1023.000000	1023.000000	2046.000000
9.620000	-0.009961	-5.886692	-1.524603	-1.082611	-2.217480	-1.061997	0.000000	-10.000000	0.050000	1.383333	146.000000	1023.000000	1023.000000	2046.000000
9.640000	-0.013755	-8.128982	-2.314259	-1.645613	-2.577352	-1.591758	0.000000	-10.000000	0.050000	2.533333	146.166672	1023.000000	1023.000000	2046.000000
9.660000	-0.017095	-10.102959	-2.909042	-2.067724	-3.024586	-2.101607	0.000000	-10.000000	0.066667	2.933333	146.666672	1023.000000	1023.000000	2046.000000
9.680000	-0.019411	-11.472040	-3.343644	-2.305762	-3.366783	-2.455852	0.000000	-10.000000	0.066667	3.050000	147.500000	1023.000000	1023.000000	2046.000000
9.700000	-0.020803	-12.294618	-3.612327	-2.454074	-3.559195	-2.669021	0.000000	-10.000000	0.066667	2.700000	148.500000	1023.000000	1023.000000	2046.000000
9.720000	-0.021764	-12.862266	-3.830644	-2.490105	-3.700288	-2.841228	0.000000	-10.000000	0.066667	2.166667	149.500000	1023.000000	1023.000000	2046.000000
9.740000	-0.022444	-13.264225	-3.991409	-2.518685	-3.788064	-2.966067	0.000000	-10.000000	0.075000	1.266667	150.333328	1023.000000	1023.000000	2046.000000
9.760000	-0.022763	-13.453218	-4.066980	-2.499115	-3.883526	-3.003597	0.000000	-10.000000	0.083333	0.466667	150.833328	1023.000000	1023.000000	2046.000000
9.780000	-0.023011	-13.599287	-4.109874	-2.481598	-3.966717	-3.041097	0.000000	-10.000000	0.066667	0.000000	151.000000	1023.000000	1023.000000	2046.000000
9.800000	-0.022933	-13.553658	-4.046229	-2.434236	-4.031673	-3.041520	0.000000	-10.000000	0.075000	0.000000	151.000000	1023.000000	1023.000000	2046.000000
9.820000	-0.022838	-13.497267	-3.985305	-2.393532	-4.075232	-3.043198	0.000000	-10.000000	0.075000	-0.650000	151.000000	1023.000000	1023.000000	2046.000000
9.840000	-0.022519	-13.308975	-3.902100	-2.294993	-4.061712	-3.050171	0.000000	-10.000000	0.083333	-1.450000	151.000000	1023.000000	1023.000000	2046.000000
9.860000	-0.022282	-13.168496	-3.806403	-2.305966	-4.069346	-2.986782	0.000000	-10.000000	0.083333	-2.366667	151.000000	1023.000000	1023.000000	2046.000000
9.880000	-0.021858	-12.918179	-3.792352	-2.272474	-3.943548	-2.909805	0.000000	-10.000000	0.083333	-2.850000	151.000000	1023.000000	1023.000000	2046.000000
9.900000	-0.021477	-12.693164	-3.782997	-2.290862	-3.819619	-2.799686	0.000000	-10.000000	0.091667	-3.600000	151.000000	1023.000000	1023.000000	2046.000000
9.920000	-0.020968	-12.392187	-3.749840	-2.353508	-3.613272	-2.675566	0.000000	-10.000000	0.091667	-4.616667	151.000000	1023.000000	1023.000000	2046.000000
9.940000	-0.020481	-12.104510	-3.701324	-2.498670	-3.422016	-2.482501	0.000000	-10.000000	0.100000	-5.600000	151.000000	1023.000000	1023.000000	2046.000000
9.960000	-0.020239	-11.961246	-3.730939	-2.612654	-3.234313	-2.383340	0.000000	-10.000000	0.108333	-6.416667	151.000000	1023.000000	1023.000000	2046.000000
9.980000	-0.020035	-11.840617	-3.806993	-2.756018	-3.069270	-2.208336	0.000000	-10.000000	0.108333	-7.016666	151.000000	1023.000000	1023.000000	2046.000000
10.000000	-0.020149	-11.907995	-3.874515	-2.941396	-2.943371	-2.148714	0.000000	-10.000000	0.108333	-7.550000	151.000000	1023.000000	1023.000000	2046.000000
10.020000	-0.020390	-12.050489	-3.888907	-3.072395	-2.935539	-2.153648	0.000000	-10.000000	0.100000	-7.933333	151.000000	1023.000000	1023.000000	2046.000000
10.040000	-0.020728	-12.250061	-3.940779	-3.208455	-2.947947	-2.152879	0.000000	-10.000000	0.100000	-8.216667	147.500000	1023.000000	1023.000000	2046.000000
10.060000	-0.021006	-12.414742	-3.902280	-3.296103	-3.014145	-2.202215	0.000000	-10.000000	0.108333	-8.450000	140.000000	1023.000000	1023.000000	2046.000000
10.080000	-0.021349	-12.617027	-3.853029	-3.357695	-3.107741	-2.298562	0.000000	-10.000000	0.125000	-8.516666	131.500000	1023.000000	1023.000000	2046.000000
10.100000	-0.021356	-12.621562	-3.720327	-3.369307	-3.175739	-2.356190	0.000000	-10.000000	0.133333	-8.466667	125.500000	1023.000000	1023.000000	2046.000000
10.120000	-0.021592	-12.761149	-3.647313	-3.391047	-3.294365	-2.428425	0.000000	-10.000000	0.125000	-8.383333	122.500000	1023.000000	1023.000000	2046.000000
10.140000	-0.021403	-12.649185	-3.524901	-3.334550	-3.302926	-2.486808	0.000000	-10.000000	0.116667	-8.416667	119.666664	1023.000000	1023.000000	2046.000000
10.160000	-0.021380	-12.635502	-3.479115	-3.356722	-3.356325	-2.443338	0.000000	-10.000000	0.125000	-8.600000	116.833336	1023.000000	1023.000000	2046.000000
10.180000	-0.021235	-12.550167	-3.419400	-3.272476	-3.402608	-2.455684	0.000000	-10.000000	0.133333	-8.916667	114.000000	1023.000000	1023.000000	2046.000000
10.200000	-0.021045	-12.437511	-3.406604	-3.235380	-3.390621	-2.404906	0.000000	-10.000000	0.133333	-9.216667	111.000000	1023.000000	1023.000000	2046.000000
10.220000	-0.020658	-12.209131	-3.341204	-3.119308	-3.375878	-2.372741	0.000000	-10.000000	0.125000	-9.383333	108.000000	1023.000000	1023.000000	2046.000000
10.240000	-0.020343	-12.022471	-3.308927	-3.030761	-3.384109	-2.298676	0.000000	-10.000000	0.133333	-9.433333	104.833336	1023.000000	1023.000000	2046.000000
10.260000	-0.019964	-11.798732	-3.260797	-2.955468	-3.355020	-2.227447	0.000000	-10.000000	0.133333	-9.466667	101.666664	1023.000000	1023.000000	2046.000000
10.280000	-0.019525	-11.539177	-3.164858	-2.903487	-3.339483	-2.131349	0.000000	-10.000000	0.141667	-9.516666	98.500000	1023.000000	1023.000000	2046.000000
10.300000	-0.019104	-11.290194	-3.082761	-2.824252	-3.330403	-2.052778	0.000000	-10.000000	0.125000	-9.516666	95.333336	1023.000000	1023.000000	2046.000000
10.320000	-0.018753	-11.083161	-3.016595	-2.768833	-3.330537	-1.967198	0.000000	-10.000000	0.125000	-9.566667	92.166664	1023.000000	1023.000000	2046.000000
10.340000	-0.018552	-10.964501	-2.968571	-2.737628	-3.312178	-1.946125	0.000000	-10.000000	0.116667	-9.650000	89.000000	1023.000000	1023.000000	2046.000000
10.360000	-0.018277	-10.801587	-2.875644	-2.710249	-3.326528	-1.889166	0.000000	-10.000000	0.125000	-9.800000	85.833336	1023.000000	1023.000000	2046.000000
10.380000	-0.018215	-10.764877	-2.840910	-2.666320	-3.353493	-1.904154	0.000000	-10.000000	0.125000	-9.866667	82.500000	1023.000000	1023.000000	2046.000000
10.400000	-0.017968	-10.619312	-2.773915	-2.654632	-3.353867	-1.836898	0.000000	-10.000000	0.133333	-10.033334	79.166664	1023.000000	1023.000000	2046.000000
10.420000	-0.017902	-10.580297	-2.749505	-2.626264	-3.366660	-1.837868	0.000000	-10.000000	0.141667	-10.150001	75.666664	1023.000000	1023.000000	2046.000000
10.440000	-0.017742	-10.485795	-2.674911	-2.619560	-3.423980	-1.767344	0.000000	-10.000000	0.150000	-10.266666	72.333336	1023.000000	1023.000000	2046.000000
10.460000	-0.017676	-10.446710	-2.678730	-2.567529	-3.424403	-1.776047	0.000000	-10.000000	0.133333	-10.300000	68.833336	1023.000000	1023.000000	2046.000000
10.480000	-0.017489	-10.336194	-2.574441	-2.583980	-3.444811	-1.732963	0.000000	-10.000000	0.125000	-10.383333	65.500000	1023.000000	1023.000000	2046.000000
10.500000	-0.017033	-10.066428	-2.404203	-2.526968	-3.417192	-1.718065	0.000000	-10.000000	0.116667	-10.600000	62.000000	1023.000000	1023.000000	2046.000000
10.520000	-0.016391	-9.686993	-2.145163	-2.497766	-3.360485	-1.683577	0.000000	-10.000000	0.125000	-10.783334	58.500000	1023.000000	1023.000000	2046.000000
10.540000	-0.015761	-9.314723	-1.898422	-2.409914	-3.354665	-1.651723	0.000000	-10.000000	0.125000	-10.883334	54.833332	1023.000000	1023.000000	2046.000000
10.560000	-0.015416	-9.110753	-1.697040	-2.343276	-3.410319	-1.660118	0.000000	-10.000000	0.133333	-10.783334	51.166668	1023.000000	1023.000000	2046.000000
10.580000	-0.015792	-9.333053	-1.651479	-2.320936	-3.536265	-1.824373	0.000000	-10.000000	0.141667	-10.866667	47.500000	1023.000000	1023.000000	2046.000000
10.600000	-0.016298	-9.631848	-1.653089	-2.330388	-3.726348	-1.922023	0.000000	-10.000000	0.150000	-11.116667	43.833332	1023.000000	1023.000000	2046.000000
10.620000	-0.016567	-9.790948	-1.687510	-2.269007	-3.823240	-2.011191	0.000000	-10.000000	0.150000	-11.866667	40.000000	1023.000000	1023.000000	2046.000000
10.640000	-0.016585	-9.801723	-1.784141	-2.090824	-3.924610	-2.002148	0.000000	-10.000000	0.150000	-12.483334	36.000000	1023.000000	1023.000000	2046.000000
10.660000	-0.016470	-9.734026	-1.983747	-1.822126	-3.943514	-1.984640	0.000000	-10.000000	0.150000	-13.016666	32.000000	1023.000000	1023.000000	2046.000000
10.680000	-0.016538	-9.773852	-2.119042	-1.679119	-4.098240	-1.877451	0.000000	-10.000000	0.150000	-13.233334	27.666666	1023.000000	1023.000000	2046.000000
10.700000	-0.017564	-10.380228	-2.395862	-1.735316	-4.294971	-1.954080	0.000000	-10.000000	0.133333	-12.833333	23.333334	1023.000000	1023.000000	2046.000000
10.720000	-0.019741	-11.667195	-2.780305	-2.021706	-4.679941	-2.185243	0.000000	-10.000000	0.116667	-11.950000	19.000000	1023.000000	1023.000000	2046.000000
10.740000	-0.022935	-13.554342	-3.361257	-2.472240	-5.055659	-2.665186	0.000000	-10.000000	0.100000	-10.000000	15.166667	1023.000000	1023.000000	2046.000000
10.760000	-0.026652	-15.751055	-4.060647	-2.963613	-5.522603	-3.204192	0.000000	-10.000000	0.091667	-8.283334	11.666667	1023.000000	1023.000000	2046.000000
10.780000	-0.029787	-17.603888	-4.581377	-3.325030	-6.016576	-3.680906	0.000000	-10.000000	0.083333	-6.750000	8.833333	1023.000000	1023.000000	2046.000000
10.800000	-0.031799	-18.793003	-4.958693	-3.592503	-6.295874	-3.945932	0.000000	-10.000000	0.075000	-6.050000	6.500000	1023.000000	1023.000000	2046.000000
10.820000	-0.033300	-19.680315	-5.230282	-3.744853	-6.532863	-4.172318	0.000000	-10.000000	0.075000	-5.666667	4.500000	1023.000000	1023.000000	2046.000000
10.840000	-0.034349	-20.300083	-5.511192	-3.839156	-6.646824	-4.302912	0.000000	-10.000000	0.075000	-5.583333	2.500000	1023.000000	1023.000000	2046.000000
10.860000	-0.035125	-20.758707	-5.660306	-3.873878	-6.767698	-4.456825	0.000000	-10.000000	0.083333	-5.566667	0.833333	1023.000000	1023.000000	2046.000000
10.880000	-0.035524	-20.994898	-5.746945	-3.869740	-6.880194	-4.498019	0.000000	-10.000000	0.083333	-5.400000	-0.500000	1023.000000	1023.000000	2046.000000
10.900000	-0.035558	-21.014570	-5.690135	-3.807479	-6.949941	-4.567015	0.000000	-10.000000	0.075000	-4.583333	-1.833333	1023.000000	1023.000000	2046.000000
10.920000	-0.035380	-20.909575	-5.643362	-3.746794	-6.989321	-4.530097	0.000000	-10.000000	0.050000	-2.650000	-3.000000	1023.000000	1023.000000	2046.000000
10.940000	-0.035075	-20.729040	-5.555925	-3.685616	-6.996941	-4.490559	0.000000	-10.000000	0.025000	-0.016667	-3.833333	1023.000000	1023.000000	2046.000000
10.960000	-0.034332	-20.290293	-5.428181	-3.623670	-6.871828	-4.366614	0.000000	-10.000000	0.000000	2.883333	-4.000000	1023.000000	1023.000000	2046.000000
10.980000	-0.033579	-19.845245	-5.291523	-3.569522	-6.679040	-4.305160	0.000000	-10.000000	-0.016667	5.833333	-4.000000	1023.000000	1023.000000	2046.000000
11.000000	-0.032686	-19.317194	-5.261643	-3.611122	-6.378864	-4.065564	0.000000	-10.000000	-0.033333	8.733334	-4.000000	1023.000000	1023.000000	2046.000000
11.020000	-0.031633	-18.695255	-5.094660	-3.598755	-6.084730	-3.917110	0.000000	-10.000000	-0.058333	11.350000	-4.000000	1023.000000	1023.000000	2046.000000
11.040000	-0.030423	-17.979980	-4.939137	-3.656838	-5.743309	-3.640698	0.000000	-10.000000	-0.100000	13.283334	-4.000000	1023.000000	1023.000000	2046.000000
11.060000	-0.029146	-17.225084	-4.786041	-3.649789	-5.319509	-3.469746	0.000000	-10.000000	-0.158333	15.283334	-4.000000	1023.000000	1023.000000	2046.000000
11.080000	-0.028031	-16.566408	-4.685358	-3.677662	-4.962247	-3.241142	0.000000	-10.000000	-0.233333	17.650000	5.000000	1023.000000	1023.000000	2046.000000
11.100000	-0.027074	-16.000675	-4.593530	-3.754405	-4.638092	-3.014649	0.000000	-10.000000	-0.341667	21.049999	18.000000	1023.000000	1023.000000	2046.000000
11.120000	-0.026420	-15.614034	-4.539964	-3.801687	-4.377875	-2.894507	0.000000	-10.000000	-0.425000	23.566666	31.000000	1023.000000	1023.000000	2046.000000
11.140000	-0.025764	-15.226320	-4.475374	-3.850078	-4.141885	-2.758985	0.000000	-10.000000	-0.491667	25.966667	37.833332	1023.000000	1023.000000	2046.000000
11.160000	-0.025233	-14.912623	-4.395780	-3.826616	-3.959204	-2.731024	0.000000	-10.000000	-0.500000	27.100000	43.666668	1023.000000	1023.000000	2046.000000
11.180000	-0.024437	-14.442106	-4.227550	-3.786323	-3.809289	-2.618944	0.000000	-10.000000	-0.516667	28.216667	52.500000	1023.000000	1023.000000	2046.000000
11.200000	-0.023565	-13.926835	-4.035864	-3.633892	-3.630257	-2.626822	0.000000	-10.000000	-0.550000	29.083334	61.666668	1023.000000	1023.000000	2046.000000
11.220000	-0.022496	-13.295280	-3.773473	-3.517052	-3.486351	-2.518405	0.000000	-10.000000	-0.600000	29.633333	71.000000	1023.000000	1023.000000	2046.000000
11.240000	-0.021321	-12.600948	-3.540815	-3.295077	-3.258319	-2.506739	0.000000	-10.000000	-0.633333	30.550001	80.833336	1023.000000	1023.000000	2046.000000
11.260000	-0.020111	-11.885493	-3.335102	-3.197760	-3.033097	-2.319535	0.000000	-10.000000	-0.641667	31.150000	91.000000	1023.000000	1023.000000	2046.000000
11.280000	-0.018766	-11.090522	-3.104225	-2.976046	-2.785188	-2.225063	0.000000	-10.000000	-0.641667	31.866667	101.333336	1023.000000	1023.000000	2046.000000
11.300000	-0.017228	-10.181775	-2.889493	-2.822699	-2.488137	-1.981447	0.000000	-10.000000	-0.650000	32.250000	111.833336	1023.000000	1023.000000	2046.000000
11.320000	-0.015679	-9.266581	-2.663311	-2.603290	-2.184748	-1.815232	0.000000	-10.000000	-0.675000	32.616669	122.500000	1023.000000	1023.000000	2046.000000
11.340000	-0.013977	-8.260354	-2.399399	-2.361663	-1.895066	-1.604226	0.000000	-10.000000	-0.716667	32.866669	133.500000	1023.000000	1023.000000	2046.000000
11.360000	-0.012057	-7.125558	-2.167489	-2.110527	-1.493244	-1.354299	0.000000	-10.000000	-0.758333	33.683334	144.500000	1023.000000	1023.000000	2046.000000
11.380000	-0.010252	-6.059083	-1.927205	-1.859921	-1.140450	-1.131507	0.000000	-10.000000	-0.800000	34.466667	155.666672	1023.000000	1023.000000	2046.000000
11.400000	-0.008162	-4.823544	-1.647755	-1.615767	-0.733580	-0.826442	0.000000	-10.000000	-0.808333	35.616669	166.833328	1023.000000	1023.000000	2046.000000
11.420000	-0.006305	-3.726234	-1.379981	-1.388427	-0.368049	-0.589777	0.000000	-10.000000	-0.833333	35.833332	178.500000	1023.000000	1023.000000	2046.000000
11.440000	-0.004339	-2.564508	-1.105350	-1.211675	0.022235	-0.269718	0.000000	-10.000000	-0.833333	36.150002	190.333328	1023.000000	1023.000000	2046.000000
11.460000	-0.002578	-1.523868	-0.818475	-0.966131	0.359860	-0.099122	0.000000	-10.000000	-0.850000	35.966667	202.500000	1023.000000	1023.000000	2046.000000
11.480000	-0.000873	-0.515969	-0.588814	-0.752051	0.719371	0.105525	0.000000	-10.000000	-0.850000	36.183334	214.666672	1023.000000	1023.000000	2046.000000
11.500000	0.000924	0.545970	-0.318345	-0.512882	1.069220	0.307978	0.000000	-10.000000	-0.850000	36.333336	226.833328	1023.000000	1023.000000	2046.000000
11.520000	0.002525	1.492514	-0.072743	-0.345310	1.378748	0.531819	0.000000	-10.000000	-0.866667	36.583336	239.000000	1023.000000	1023.000000	2046.000000
11.540000	0.004261	2.518278	0.176758	-0.159734	1.721228	0.780026	0.000000	-10.000000	-0.883333	37.183334	251.000000	1023.000000	1023.000000	2046.000000
11.560000	0.005728	3.385311	0.406573	0.027599	2.035837	0.915303	0.000000	-10.000000	-0.900000	37.350002	263.166656	1023.000000	1023.000000	2046.000000
11.580000	0.007335	4.335064	0.679210	0.155900	2.346993	1.152962	0.000000	-10.000000	-0.908333	37.800003	275.500000	1023.000000	1023.000000	2046.000000
11.600000	0.008774	5.185389	0.922162	0.390421	2.637563	1.235244	0.000000	-10.000000	-0.908333	37.616669	288.166656	1023.000000	1023.000000	2046.000000
11.620000	0.009739	5.755674	1.127901	0.511020	2.781117	1.335636	0.000000	-10.000000	-0.916667	37.816669	300.666656	1023.000000	1023.000000	2046.000000
11.640000	0.010618	6.275266	1.418286	0.660255	2.861741	1.334983	0.000000	-10.000000	-0.916667	37.783333	313.333344	1023.000000	1023.000000	2046.000000
11.660000	0.010929	6.458944	1.702891	0.697709	2.850697	1.207647	0.000000	-10.000000	-0.933333	37.733334	325.833344	1023.000000	1023.000000	2046.000000
11.680000	0.011470	6.778633	1.937788	0.681855	2.966899	1.192091	0.000000	-10.000000	-0.950000	37.883335	338.500000	1023.000000	1023.000000	2046.000000
11.700000	0.012374	7.313332	2.134229	0.834570	3.180860	1.163673	0.000000	-10.000000	-0.966667	37.966667	351.166656	1023.000000	1023.000000	2046.000000
11.720000	0.014088	8.325846	2.447217	1.042380	3.427268	1.408980	0.000000	-10.000000	-0.941667	38.433334	363.833344	1023.000000	1023.000000	2046.000000
11.740000	0.015969	9.437427	2.604291	1.507707	3.693247	1.632181	0.000000	-10.000000	-0.908333	38.183334	376.666656	1023.000000	1023.000000	2046.000000
11.760000	0.017597	10.399790	2.625522	1.940171	3.910468	1.923630	0.000000	-10.000000	-0.858333	37.750000	389.333344	1023.000000	1023.000000	2046.000000
11.780000	0.018248	10.784271	2.556207	2.159021	4.035523	2.033520	0.000000	-10.000000	-0.825000	36.850002	402.000000	1023.000000	1023.000000	2046.000000
11.800000	0.016999	10.046204	2.280139	1.983264	3.939871	1.842931	0.000000	-10.000000	-0.800000	36.200001	414.500000	1023.000000	1023.000000	2046.000000
11.820000	0.014659	8.663495	1.908560	1.624156	3.619132	1.511648	0.000000	-10.000000	-0.741667	35.400002	426.833344	1023.000000	1023.000000	2046.000000
11.840000	0.011895	7.029751	1.486999	1.243845	3.257126	1.041782	0.000000	-10.000000	-0.700000	34.566666	438.833344	1023.000000	1023.000000	2046.000000
11.860000	0.009864	5.829713	1.058689	0.917244	3.015895	0.837886	0.000000	-10.000000	-0.633333	33.516666	450.500000	1023.000000	1023.000000	2046.000000
11.880000	0.008493	5.019284	0.697996	0.795143	2.894858	0.631287	0.000000	-10.000000	-0.633333	32.799999	461.666656	1023.000000	1023.000000	2046.000000
11.900000	0.007997	4.726375	0.504308	0.730180	2.895139	0.596748	0.000000	-10.000000	-0.641667	32.416668	472.666656	1023.000000	1023.000000	2046.000000
11.920000	0.008114	4.795669	0.438175	0.781526	2.982974	0.592994	0.000000	-10.000000	-0.650000	32.033333	483.500000	1023.000000	1023.000000	2046.000000
11.940000	0.008365	4.943830	0.501603	0.833942	2.971660	0.636625	0.000000	-10.000000	-0.616667	31.449999	494.333344	1023.000000	1023.000000	2046.000000
11.960000	0.008911	5.266429	0.567169	1.003695	3.063263	0.632303	0.000000	-10.000000	-0.550000	30.549999	505.000000	1023.000000	1023.000000	2046.000000
11.980000	0.009372	5.539055	0.648274	1.102185	3.111670	0.676927	0.000000	-10.000000	-0.483333	29.500000	515.333313	1023.000000	1023.000000	2046.000000
12.000000	0.010250	6.057958	0.794215	1.278757	3.184356	0.800629	0.000000	-10.000000	-0.425000	28.166666	525.333313	1023.000000	1023.000000	2046.000000
12.020000	0.011032	6.520018	0.906577	1.442288	3.301540	0.869613	0.000000	-10.000000	-0.358333	26.616667	535.000000	1023.000000	1023.000000	2046.000000
12.040000	0.011897	7.031322	1.087015	1.581297	3.356946	1.006064	0.000000	-10.000000	-0.275000	24.300001	544.166687	1023.000000	1023.000000	2046.000000
12.060000	0.012788	7.557595	1.257525	1.700575	3.514777	1.084718	0.000000	-10.000000	-0.175000	21.633333	552.666687	1023.000000	1023.000000	2046.000000
12.080000	0.013680	8.084914	1.338271	1.800989	3.688020	1.257633	0.000000	-10.000000	-0.108333	18.466667	560.333313	1023.000000	1023.000000	2046.000000
12.100000	0.014395	8.507594	1.359257	1.854235	3.865590	1.428513	0.000000	-10.000000	-0.050000	15.866667	567.000000	1023.000000	1023.000000	2046.000000
12.120000	0.014991	8.859808	1.396252	1.821322	4.059871	1.582364	0.000000	-10.000000	-0.025000	13.066667	572.833313	1023.000000	1023.000000	2046.000000
12.140000	0.015597	9.218098	1.395766	1.789206	4.307633	1.725493	0.000000	-10.000000	0.000000	10.750000	577.666687	1023.000000	1023.000000	2046.000000
12.160000	0.015749	9.307825	1.259961	1.533438	4.542561	1.971866	0.000000	-10.000000	0.025000	7.633333	581.666687	1023.000000	1023.000000	2046.000000
12.180000	0.015915	9.405969	1.152359	1.329425	4.741051	2.183134	0.000000	-10.000000	0.050000	3.833333	584.666687	1023.000000	1023.000000	2046.000000
12.200000	0.015755	9.311366	1.030865	1.119601	4.916118	2.244781	0.000000	-10.000000	0.083333	-0.100000	586.333313	1023.000000	1023.000000	2046.000000
12.220000	0.015567	9.199934	0.915252	0.970703	4.983768	2.330211	0.000000	-10.000000	0.091667	-3.366667	587.000000	1023.000000	1023.000000	2046.000000
12.240000	0.015110	8.930010	0.811376	0.892062	5.008096	2.218476	0.000000	-10.000000	0.108333	-5.850000	587.000000	1023.000000	1023.000000	2046.000000
12.260000	0.014697	8.685674	0.779835	0.774315	4.958609	2.172915	0.000000	-10.000000	0.125000	-8.216667	587.000000	1023.000000	1023.000000	2046.000000
12.280000	0.014405	8.513592	0.856813	0.773664	4.845597	2.037518	0.000000	-10.000000	0.141667	-10.266667	587.000000	1023.000000	1023.000000	2046.000000
12.300000	0.014153	8.364375	0.944750	0.671155	4.786742	1.961728	0.000000	-10.000000	0.158333	-11.700001	587.000000	1023.000000	1023.000000	2046.000000
12.320000	0.014024	8.288185	1.074534	0.708723	4.666220	1.838709	0.000000	-10.000000	0.175000	-12.950001	587.000000	1023.000000	1023.000000	2046.000000
12.340000	0.013987	8.266535	1.147596	0.743593	4.602282	1.773064	0.000000	-10.000000	0.208333	-14.066668	579.500000	1023.000000	1023.000000	2046.000000
12.360000	0.014007	8.277852	1.216639	0.789165	4.507614	1.764434	0.000000	-10.000000	0.241667	-15.100000	570.333313	1023.000000	1023.000000	2046.000000
12.380000	0.014132	8.352007	1.244926	0.863179	4.432410	1.811492	0.000000	-10.000000	0.275000	-15.983334	559.500000	1023.000000	1023.000000	2046.000000
12.400000	0.014374	8.494946	1.254784	0.923935	4.440595	1.875632	0.000000	-10.000000	0.291667	-16.833334	554.166687	1023.000000	1023.000000	2046.000000
12.420000	0.014663	8.665611	1.337603	1.007533	4.372362	1.948113	0.000000	-10.000000	0.300000	-17.450001	548.500000	1023.000000	1023.000000	2046.000000
12.440000	0.014839	8.769879	1.339400	1.028993	4.367403	2.034084	0.000000	-10.000000	0.333333	-18.266666	542.500000	1023.000000	1023.000000	2046.000000
12.460000	0.015010	8.870729	1.406141	1.065926	4.293322	2.105340	0.000000	-10.000000	0.366667	-19.116667	536.500000	1023.000000	1023.000000	2046.000000
12.480000	0.015015	8.873766	1.411101	1.047545	4.231504	2.183616	0.000000	-10.000000	0.400000	-20.233334	530.166687	1023.000000	1023.000000	2046.000000
12.500000	0.015044	8.891266	1.419914	1.053182	4.198115	2.220055	0.000000	-10.000000	0.416667	-21.216667	523.500000	1023.000000	1023.000000	2046.000000
12.520000	0.014896	8.803652	1.405662	1.018582	4.123826	2.255582	0.000000	-10.000000	0.433333	-21.966667	516.333313	1023.000000	1023.000000	2046.000000
12.540000	0.014659	8.663765	1.399970	0.982386	4.055108	2.226301	0.000000	-10.000000	0.450000	-22.400000	511.500000	1023.000000	1023.000000	2046.000000
12.560000	0.014445	8.537110	1.387860	0.972065	3.950989	2.226197	0.000000	-10.000000	0.483333	-22.866667	504.000000	1023.000000	1023.000000	2046.000000
12.580000	0.014073	8.316871	1.308231	0.946879	3.872673	2.189088	0.000000	-10.000000	0.516667	-23.433334	496.333344	1023.000000	1023.000000	2046.000000
12.600000	0.013783	8.145753	1.318506	0.886747	3.731020	2.209480	0.000000	-10.000000	0.550000	-24.266666	486.000000	1023.000000	1023.000000	2046.000000
12.620000	0.013623	8.051464	1.392612	0.843227	3.662187	2.153437	0.000000	-10.000000	0.541667	-24.616667	477.833344	1023.000000	1023.000000	2046.000000
12.640000	0.013794	8.152050	1.592054	0.840909	3.630059	2.089028	0.000000	-10.000000	0.541667	-24.866667	469.500000	1023.000000	1023.000000	2046.000000
12.660000	0.014317	8.461148	1.840778	0.839580	3.653080	2.127711	0.000000	-10.000000	0.550000	-24.983334	461.166656	1023.000000	1023.000000	2046.000000
12.680000	0.014785	8.738064	2.050634	0.971287	3.607406	2.108737	0.000000	-10.000000	0.558333	-25.550001	452.833344	1023.000000	1023.000000	2046.000000
12.700000	0.014725	8.702709	2.094166	1.050053	3.521380	2.037111	0.000000	-10.000000	0.566667	-25.716667	444.500000	1023.000000	1023.000000	2046.000000
12.720000	0.014430	8.528382	2.127476	1.069458	3.330971	2.000476	0.000000	-10.000000	0.575000	-26.083334	435.833344	1023.000000	1023.000000	2046.000000
12.740000	0.014211	8.398585	2.074354	1.111831	3.200918	2.011482	0.000000	-10.000000	0.600000	-26.383333	427.166656	1023.000000	1023.000000	2046.000000
12.760000	0.013722	8.109472	1.880195	1.290191	2.967415	1.971672	0.000000	-10.000000	0.641667	-27.283333	418.333344	1023.000000	1023.000000	2046.000000
12.780000	0.013476	7.964419	1.655913	1.495609	2.737678	2.075220	0.000000	-10.000000	0.675000	-28.066668	409.333344	1023.000000	1023.000000	2046.000000
12.800000	0.012754	7.537627	1.467559	1.611629	2.413099	2.045341	0.000000	-10.000000	0.708333	-28.700001	400.000000	1023.000000	1023.000000	2046.000000
12.820000	0.011011	6.507260	1.193379	1.466478	1.979269	1.868133	0.000000	-10.000000	0.700000	-29.050001	390.333344	1023.000000	1023.000000	2046.000000
12.840000	0.007868	4.649914	0.757196	1.003079	1.450796	1.438843	0.000000	-10.000000	0.683333	-28.583334	380.666656	1023.000000	1023.000000	2046.000000
12.860000	0.003787	2.238189	0.120834	0.417746	0.942226	0.757382	0.000000	-10.000000	0.658333	-27.966667	371.000000	1023.000000	1023.000000	2046.000000
12.880000	-0.000630	-0.372115	-0.593120	-0.190967	0.302848	0.109124	0.000000	-10.000000	0.658333	-27.316668	361.666656	1023.000000	1023.000000	2046.000000
12.900000	-0.004295	-2.538423	-1.195380	-0.597740	-0.297489	-0.447814	0.000000	-10.000000	0.658333	-27.283335	352.500000	1023.000000	1023.000000	2046.000000
12.920000	-0.006956	-4.110891	-1.647087	-0.894970	-0.779411	-0.789424	0.000000	-10.000000	0.658333	-27.416668	343.500000	1023.000000	1023.000000	2046.000000
12.940000	-0.008844	-5.226840	-2.063939	-1.074251	-1.022213	-1.066437	0.000000	-10.000000	0.658333	-27.600000	334.333344	1023.000000	1023.000000	2046.000000
12.960000	-0.010662	-6.301343	-2.435994	-1.245659	-1.297250	-1.322440	0.000000	-10.000000	0.658333	-27.566668	325.166656	1023.000000	1023.000000	2046.000000
12.980000	-0.012170	-7.192430	-2.724679	-1.378151	-1.576351	-1.513249	0.000000	-10.000000	0.658333	-27.566668	316.000000	1023.000000	1023.000000	2046.000000
13.000000	-0.013226	-7.816580	-2.911487	-1.401818	-1.783257	-1.720018	0.000000	-10.000000	0.650000	-27.450001	306.833344	1023.000000	1023.000000	2046.000000
13.020000	-0.014178	-8.379171	-3.086724	-1.514727	-1.992104	-1.785616	0.000000	-10.000000	0.650000	-27.766666	297.666656	1023.000000	1023.000000	2046.000000
13.040000	-0.014807	-8.750666	-3.190686	-1.491887	-2.136457	-1.931635	0.000000	-10.000000	0.650000	-27.750000	288.333344	1023.000000	1023.000000	2046.000000
13.060000	-0.015372	-9.084682	-3.231704	-1.549985	-2.340172	-1.962820	0.000000	-10.000000	0.650000	-27.633333	279.000000	1023.000000	1023.000000	2046.000000
13.080000	-0.015663	-9.256932	-3.231793	-1.594106	-2.440248	-1.990785	0.000000	-10.000000	0.650000	-27.516666	269.666656	1023.000000	1023.000000	2046.000000
13.100000	-0.015946	-9.423919	-3.239082	-1.614671	-2.518516	-2.051649	0.000000	-10.000000	0.633333	-27.233334	260.500000	1023.000000	1023.000000	2046.000000
13.120000	-0.016173	-9.558148	-3.311138	-1.742486	-2.520610	-1.983915	0.000000	-10.000000	0.633333	-27.233334	251.500000	1023.000000	1023.000000	2046.000000
13.140000	-0.016360	-9.669003	-3.356448	-1.859054	-2.500050	-1.953450	0.000000	-10.000000	0.608333	-26.750000	242.500000	1023.000000	1023.000000	2046.000000
13.160000	-0.016371	-9.675181	-3.348759	-2.078116	-2.460355	-1.787952	0.000000	-10.000000	0.591667	-26.566668	233.500000	1023.000000	1023.000000	2046.000000
13.180000	-0.016350	-9.662958	-3.399521	-2.175298	-2.324424	-1.763714	0.000000	-10.000000	0.558333	-26.116667	224.666672	1023.000000	1023.000000	2046.000000
13.200000	-0.016563	-9.788857	-3.477257	-2.402446	-2.307639	-1.601514	0.000000	-10.000000	0.550000	-25.783333	215.833328	1023.000000	1023.000000	2046.000000
13.220000	-0.016921	-10.000197	-3.582648	-2.558358	-2.270995	-1.588196	0.000000	-10.000000	0.541667	-25.200001	207.333328	1023.000000	1023.000000	2046.000000
13.240000	-0.017550	-10.371792	-3.678609	-2.746956	-2.333286	-1.612941	0.000000	-10.000000	0.533333	-24.850000	199.000000	1023.000000	1023.000000	2046.000000
13.260000	-0.018240	-10.779655	-3.767634	-2.885183	-2.431710	-1.695128	0.000000	-10.000000	0.508333	-24.333334	190.666672	1023.000000	1023.000000	2046.000000
13.280000	-0.018863	-11.148310	-3.815532	-2.982612	-2.525023	-1.825143	0.000000	-10.000000	0.508333	-24.083334	182.333328	1023.000000	1023.000000	2046.000000
13.300000	-0.019416	-11.474589	-3.801503	-3.113904	-2.701899	-1.857283	0.000000	-10.000000	0.491667	-23.733334	174.333328	1023.000000	1023.000000	2046.000000
13.320000	-0.019947	-11.788861	-3.788173	-3.135423	-2.830908	-2.034358	0.000000	-10.000000	0.491667	-23.400000	166.666672	1023.000000	1023.000000	2046.000000
13.340000	-0.020376	-12.042440	-3.672255	-3.238402	-3.047988	-2.083796	0.000000	-10.000000	0.450000	-22.916668	159.000000	1023.000000	1023.000000	2046.000000
13.360000	-0.020743	-12.258841	-3.610476	-3.221463	-3.196892	-2.230010	0.000000	-10.000000	0.425000	-22.383335	151.166672	1023.000000	1023.000000	2046.000000
13.380000	-0.020869	-12.333784	-3.550687	-3.289342	-3.285084	-2.208671	0.000000	-10.000000	0.408333	-21.933334	143.500000	1023.000000	1023.000000	2046.000000
13.400000	-0.021042	-12.435786	-3.485155	-3.238584	-3.414752	-2.297295	0.000000	-10.000000	0.408333	-21.616667	136.166672	1023.000000	1023.000000	2046.000000
13.420000	-0.021082	-12.459715	-3.499887	-3.261090	-3.459718	-2.239020	0.000000	-10.000000	0.408333	-21.383333	129.000000	1023.000000	1023.000000	2046.000000
13.440000	-0.021001	-12.411880	-3.399980	-3.213697	-3.574051	-2.224152	0.000000	-10.000000	0.400000	-21.216667	122.000000	1023.000000	1023.000000	2046.000000
13.460000	-0.020900	-12.351952	-3.379234	-3.186034	-3.593607	-2.193077	0.000000	-10.000000	0.391667	-21.133333	115.000000	1023.000000	1023.000000	2046.000000
13.480000	-0.020790	-12.286777	-3.305537	-3.145599	-3.664842	-2.170798	0.000000	-10.000000	0.391667	-20.933334	107.833336	1023.000000	1023.000000	2046.000000
13.500000	-0.020611	-12.180932	-3.275100	-3.086013	-3.689997	-2.129823	0.000000	-10.000000	0.391667	-21.183334	100.833336	1023.000000	1023.000000	2046.000000
13.520000	-0.020401	-12.056929	-3.233150	-3.027768	-3.707039	-2.088971	0.000000	-10.000000	0.400000	-21.433334	93.666664	1023.000000	1023.000000	2046.000000
13.540000	-0.020318	-12.008024	-3.191505	-2.997571	-3.741940	-2.077008	0.000000	-10.000000	0.400000	-21.800001	89.000000	1023.000000	1023.000000	2046.000000
13.560000	-0.020246	-11.965300	-3.173533	-2.970350	-3.783194	-2.038223	0.000000	-10.000000	0.391667	-21.433334	81.666664	1023.000000	1023.000000	2046.000000
13.580000	-0.020238	-11.960936	-3.153850	-2.946804	-3.820382	-2.039899	0.000000	-10.000000	0.375000	-20.666668	74.666664	1023.000000	1023.000000	2046.000000
13.600000	-0.020231	-11.956314	-3.105474	-2.951237	-3.884770	-2.014832	0.000000	-10.000000	0.358333	-19.633333	65.333336	1023.000000	1023.000000	2046.000000
13.620000	-0.020263	-11.975696	-3.104480	-2.946814	-3.898597	-2.025804	0.000000	-10.000000	0.341667	-18.783335	58.833332	1023.000000	1023.000000	2046.000000
13.640000	-0.020212	-11.945492	-3.054897	-2.947822	-3.952259	-1.990515	0.000000	-10.000000	0.316667	-18.083334	52.500000	1023.000000	1023.000000	2046.000000
13.660000	-0.020288	-11.990198	-3.022164	-2.925586	-4.010550	-2.031897	0.000000	-10.000000	0.283333	-17.633333	46.500000	1023.000000	1023.000000	2046.000000
13.680000	-0.020256	-11.971476	-3.033301	-2.938803	-4.004797	-1.994576	0.000000	-10.000000	0.266667	-17.216667	40.500000	1023.000000	1023.000000	2046.000000
13.700000	-0.020190	-11.932159	-2.971611	-2.910120	-4.025386	-2.025043	0.000000	-10.000000	0.258333	-16.866667	34.833332	1023.000000	1023.000000	2046.000000
13.720000	-0.019859	-11.736822	-2.806410	-2.892548	-4.041688	-1.996176	0.000000	-10.000000	0.258333	-16.200001	29.166666	1023.000000	1023.000000	2046.000000
13.740000	-0.019264	-11.384770	-2.601743	-2.805147	-3.956567	-2.021314	0.000000	-10.000000	0.250000	-15.466667	23.833334	1023.000000	1023.000000	2046.000000
13.760000	-0.018779	-11.098101	-2.365676	-2.736117	-3.970691	-2.025617	0.000000	-10.000000	0.250000	-14.866667	18.666666	1023.000000	1023.000000	2046.000000
13.780000	-0.018438	-10.897073	-2.149758	-2.650548	-4.034041	-2.062726	0.000000	-10.000000	0.233333	-14.466667	13.833333	1023.000000	1023.000000	2046.000000
13.800000	-0.018794	-11.107000	-2.067194	-2.600360	-4.188584	-2.250863	0.000000	-10.000000	0.216667	-14.116667	9.000000	1023.000000	1023.000000	2046.000000
13.820000	-0.019371	-11.448376	-2.073547	-2.634983	-4.344736	-2.395109	0.000000	-10.000000	0.200000	-13.550000	4.333333	1023.000000	1023.000000	2046.000000
13.840000	-0.019732	-11.661716	-2.150049	-2.573521	-4.411956	-2.526189	0.000000	-10.000000	0.183333	-12.833334	0.000000	1023.000000	1023.000000	2046.000000
13.860000	-0.019965	-11.799189	-2.207318	-2.483232	-4.573588	-2.535050	0.000000	-10.000000	0.166667	-12.300000	-4.000000	1023.000000	1023.000000	2046.000000
13.880000	-0.019843	-11.727500	-2.418286	-2.183714	-4.558151	-2.567350	0.000000	-10.000000	0.150000	-11.833333	-8.000000	1023.000000	1023.000000	2046.000000
13.900000	-0.019913	-11.768866	-2.597883	-2.006191	-4.655320	-2.509473	0.000000	-10.000000	0.141667	-11.516666	-12.000000	1023.000000	1023.000000	2046.000000
13.920000	-0.020456	-12.089340	-2.851902	-1.970058	-4.767211	-2.500168	0.000000	-10.000000	0.125000	-10.733334	-15.666667	1023.000000	1023.000000	2046.000000
13.940000	-0.022218	-13.131111	-3.141366	-2.178608	-5.106396	-2.704741	0.000000	-10.000000	0.108333	-9.816667	-19.166666	1023.000000	1023.000000	2046.000000
13.960000	-0.024979	-14.762632	-3.647758	-2.622359	-5.456093	-3.036422	0.000000	-10.000000	0.091667	-8.316667	-22.333334	1023.000000	1023.000000	2046.000000
13.980000	-0.028579	-16.889996	-4.358750	-3.027993	-5.871673	-3.631579	0.000000	-10.000000	0.091667	-7.050000	-25.166666	1023.000000	1023.000000	2046.000000
14.000000	-0.031741	-18.758791	-4.886513	-3.442789	-6.374621	-4.054867	0.000000	-10.000000	0.075000	-5.766667	-27.500000	1023.000000	1023.000000	2046.000000
14.020000	-0.033873	-20.018913	-5.237206	-3.668002	-6.724163	-4.389541	0.000000	-10.000000	0.075000	-5.183333	-29.500000	1023.000000	1023.000000	2046.000000
14.040000	-0.035505	-20.983568	-5.601728	-3.837919	-6.889909	-4.654012	0.000000	-10.000000	0.075000	-5.083333	-31.166666	1023.000000	1023.000000	2046.000000
14.060000	-0.036726	-21.705282	-5.832389	-4.007913	-7.078063	-4.786918	0.000000	-10.000000	0.091667	-5.650000	-32.833332	1023.000000	1023.000000	2046.000000
14.080000	-0.037572	-22.205313	-6.000733	-4.001253	-7.261188	-4.942140	0.000000	-10.000000	0.100000	-6.500000	-34.666668	1023.000000	1023.000000	2046.000000
14.100000	-0.038004	-22.460129	-6.124211	-4.038783	-7.307372	-4.989762	0.000000	-10.000000	0.100000	-7.283333	-37.000000	1023.000000	1023.000000	2046.000000
14.120000	-0.038084	-22.507633	-6.068927	-4.012018	-7.436312	-4.990377	0.000000	-10.000000	0.100000	-7.733334	-39.500000	1023.000000	1023.000000	2046.000000
14.140000	-0.038217	-22.586058	-6.088048	-3.992066	-7.480805	-5.025138	0.000000	-10.000000	0.100000	-7.633333	-42.000000	1023.000000	1023.000000	2046.000000
14.160000	-0.038204	-22.578732	-6.071044	-3.995227	-7.491574	-5.020887	0.000000	-10.000000	0.100000	-7.150000	-44.666668	1023.000000	1023.000000	2046.000000
14.180000	-0.037939	-22.421843	-6.017924	-3.934584	-7.460556	-5.008780	0.000000	-10.000000	0.091667	-6.433333	-47.166668	1023.000000	1023.000000	2046.000000
14.200000	-0.037718	-22.291611	-5.950413	-4.015626	-7.419611	-4.905961	0.000000	-10.000000	0.083333	-5.883334	-49.500000	1023.000000	1023.000000	2046.000000
14.220000	-0.037360	-22.079836	-5.930760	-4.053083	-7.304546	-4.791447	0.000000	-10.000000	0.075000	-5.500000	-51.333332	1023.000000	1023.000000	2046.000000
14.240000	-0.036858	-21.783346	-5.901047	-4.141465	-7.100501	-4.640333	0.000000	-10.000000	0.083333	-5.583333	-53.000000	1023.000000	1023.000000	2046.000000
14.260000	-0.036103	-21.337019	-5.776142	-4.213323	-6.910623	-4.436931	0.000000	-10.000000	0.091667	-5.866667	-54.666668	1023.000000	1023.000000	2046.000000
14.280000	-0.035490	-20.974422	-5.646966	-4.318827	-6.728788	-4.279840	0.000000	-10.000000	0.100000	-6.166667	-56.500000	1023.000000	1023.000000	2046.000000
14.300000	-0.035236	-20.824524	-5.640161	-4.407696	-6.543871	-4.232796	0.000000	-10.000000	0.091667	-6.100000	-58.666668	1023.000000	1023.000000	2046.000000
14.320000	-0.035161	-20.780176	-5.644509	-4.601289	-6.422888	-4.111491	0.000000	-10.000000	0.091667	-5.933333	-60.666668	1023.000000	1023.000000	2046.000000
14.340000	-0.035437	-20.943304	-5.738475	-4.736419	-6.321839	-4.146571	0.000000	-10.000000	0.091667	-5.900000	-62.666668	1023.000000	1023.000000	2046.000000
14.360000	-0.035889	-21.210655	-5.804081	-4.908896	-6.318226	-4.179452	0.000000	-10.000000	0.100000	-5.866667	-64.500000	1023.000000	1023.000000	2046.000000
14.380000	-0.036102	-21.336275	-5.798664	-4.952429	-6.330014	-4.255169	0.000000	-10.000000	0.100000	-5.783333	-66.500000	1023.000000	1023.000000	2046.000000
14.400000	-0.036412	-21.519773	-5.789596	-5.020616	-6.360909	-4.348653	0.000000	-10.000000	0.100000	-5.566667	-68.500000	1023.000000	1023.000000	2046.000000
14.420000	-0.036550	-21.600914	-5.690991	-5.052335	-6.458706	-4.398882	0.000000	-10.000000	0.091667	-5.400000	-70.500000	1023.000000	1023.000000	2046.000000
14.440000	-0.036710	-21.695654	-5.624064	-5.021330	-6.518794	-4.531466	0.000000	-10.000000	0.091667	-5.166667	-72.500000	1023.000000	1023.000000	2046.000000
14.460000	-0.036582	-21.620018	-5.466329	-5.063774	-6.579628	-4.510287	0.000000	-10.000000	0.091667	-4.850000	-74.333336	1023.000000	1023.000000	2046.000000
14.480000	-0.036415	-21.521269	-5.403828	-4.984655	-6.550710	-4.582075	0.000000	-10.000000	0.083333	-4.583333	-76.000000	1023.000000	1023.000000	2046.000000
14.500000	-0.036191	-21.388786	-5.281048	-4.972532	-6.590390	-4.544818	0.000000	-10.000000	0.075000	-4.383334	-77.500000	1023.000000	1023.000000	2046.000000
14.520000	-0.035779	-21.145126	-5.207618	-4.943554	-6.551717	-4.442236	0.000000	-10.000000	0.075000	-4.133333	-79.000000	1023.000000	1023.000000	2046.000000
14.540000	-0.035425	-20.935942	-5.119194	-4.898559	-6.522202	-4.395988	0.000000	-10.000000	0.091667	-3.883333	-80.000000	1023.000000	1023.000000	2046.000000
14.560000	-0.034837	-20.588871	-5.025503	-4.807076	-6.449600	-4.306692	0.000000	-10.000000	0.083333	-2.633333	-81.000000	1023.000000	1023.000000	2046.000000
14.580000	-0.034170	-20.194365	-4.937265	-4.708245	-6.363747	-4.185107	0.000000	-10.000000	0.050000	-0.516667	-81.500000	1023.000000	1023.000000	2046.000000
14.600000	-0.033340	-19.703703	-4.804821	-4.590378	-6.260660	-4.047845	0.000000	-10.000000	0.016667	2.666667	-82.000000	1023.000000	1023.000000	2046.000000
14.620000	-0.032335	-19.109751	-4.621617	-4.478747	-6.143674	-3.865712	0.000000	-10.000000	-0.008333	6.216667	-82.000000	1023.000000	1023.000000	2046.000000
14.640000	-0.031382	-18.546795	-4.498319	-4.343515	-5.974844	-3.730118	0.000000	-10.000000	-0.041667	9.466667	-82.000000	1023.000000	1023.000000	2046.000000
14.660000	-0.030273	-17.891510	-4.317127	-4.205265	-5.808532	-3.560585	0.000000	-10.000000	-0.075000	12.133334	-82.000000	1023.000000	1023.000000	2046.000000
14.680000	-0.029138	-17.220783	-4.119394	-4.081869	-5.653607	-3.365913	0.000000	-10.000000	-0.091667	14.000000	-82.000000	1023.000000	1023.000000	2046.000000
14.700000	-0.028063	-16.585037	-3.984646	-3.912483	-5.405901	-3.282005	0.000000	-10.000000	-0.108333	15.633334	-82.000000	1023.000000	1023.000000	2046.000000
14.720000	-0.026888	-15.891079	-3.783066	-3.789127	-5.221832	-3.097054	0.000000	-10.000000	-0.150000	17.483334	-46.666668	1023.000000	1023.000000	2046.000000
14.740000	-0.025594	-15.126081	-3.596425	-3.653943	-4.973819	-2.901894	0.000000	-10.000000	-0.258333	19.933334	-7.500000	1023.000000	1023.000000	2046.000000
14.760000	-0.024225	-14.316866	-3.388448	-3.481585	-4.705641	-2.741192	0.000000	-10.000000	-0.341667	21.866667	31.666666	1023.000000	1023.000000	2046.000000
14.780000	-0.022950	-13.563708	-3.217641	-3.327697	-4.438664	-2.579707	0.000000	-10.000000	-0.400000	23.733334	38.000000	1023.000000	1023.000000	2046.000000
14.800000	-0.021686	-12.816530	-3.059431	-3.177002	-4.192055	-2.388042	0.000000	-10.000000	-0.408333	24.933334	43.166668	1023.000000	1023.000000	2046.000000
14.820000	-0.020284	-11.988122	-2.839232	-2.983370	-3.947127	-2.218393	0.000000	-10.000000	-0.416667	26.366667	51.166668	1023.000000	1023.000000	2046.000000
14.840000	-0.018927	-11.185808	-2.672756	-2.827682	-3.650613	-2.034758	0.000000	-10.000000	-0.441667	27.500000	59.666668	1023.000000	1023.000000	2046.000000
14.860000	-0.017580	-10.389808	-2.411853	-2.686542	-3.421238	-1.870174	0.000000	-10.000000	-0.483333	28.283333	68.666664	1023.000000	1023.000000	2046.000000
14.880000	-0.016105	-9.518345	-2.168035	-2.478408	-3.127635	-1.744267	0.000000	-10.000000	-0.525000	29.016666	78.000000	1023.000000	1023.000000	2046.000000
14.900000	-0.014847	-8.774437	-1.862368	-2.355470	-2.964757	-1.591842	0.000000	-10.000000	-0.550000	29.600000	87.666664	1023.000000	1023.000000	2046.000000
14.920000	-0.013904	-8.217314	-1.550996	-2.206007	-2.868860	-1.591451	0.000000	-10.000000	-0.566667	30.183334	97.500000	1023.000000	1023.000000	2046.000000
14.940000	-0.013244	-7.827149	-1.271956	-2.075629	-2.789979	-1.689585	0.000000	-10.000000	-0.600000	30.883333	107.500000	1023.000000	1023.000000	2046.000000
14.960000	-0.013092	-7.737085	-1.169549	-2.059285	-2.740304	-1.767947	0.000000	-10.000000	-0.633333	31.650002	117.666664	1023.000000	1023.000000	2046.000000
14.980000	-0.012224	-7.224574	-0.998928	-1.853088	-2.593706	-1.778852	0.000000	-10.000000	-0.650000	32.216667	128.000000	1023.000000	1023.000000	2046.000000
15.000000	-0.011159	-6.594855	-0.892639	-1.628200	-2.409948	-1.664068	0.000000	-10.000000	-0.658333	32.433334	138.666672	1023.000000	1023.000000	2046.000000
15.020000	-0.009682	-5.721867	-0.756258	-1.248622	-2.260859	-1.456128	0.000000	-10.000000	-0.641667	32.650002	149.500000	1023.000000	1023.000000	2046.000000
15.040000	-0.008038	-4.750749	-0.765710	-0.807161	-1.953809	-1.224068	0.000000	-10.000000	-0.641667	32.750000	160.500000	1023.000000	1023.000000	2046.000000
15.060000	-0.006820	-4.030696	-0.708633	-0.564795	-1.791646	-0.965622	0.000000	-10.000000	-0.658333	33.033333	171.500000	1023.000000	1023.000000	2046.000000
15.080000	-0.006787	-4.011313	-0.824712	-0.604956	-1.690150	-0.891496	0.000000	-10.000000	-0.700000	33.150002	182.500000	1023.000000	1023.000000	2046.000000
15.100000	-0.008566	-5.062215	-1.252534	-0.888752	-1.772076	-1.148853	0.000000	-10.000000	-0.741667	33.516666	193.500000	1023.000000	1023.000000	2046.000000
15.120000	-0.011522	-6.809269	-1.883134	-1.379800	-2.008898	-1.537438	0.000000	-10.000000	-0.750000	34.049999	204.500000	1023.000000	1023.000000	2046.000000
15.140000	-0.014099	-8.332243	-2.439341	-1.717893	-2.260061	-1.914948	0.000000	-10.000000	-0.750000	34.466667	215.666672	1023.000000	1023.000000	2046.000000
15.160000	-0.015625	-9.234549	-2.753209	-1.891436	-2.464027	-2.125876	0.000000	-10.000000	-0.733333	34.633335	227.166672	1023.000000	1023.000000	2046.000000
15.180000	-0.016145	-9.541585	-2.930139	-1.947405	-2.447788	-2.216253	0.000000	-10.000000	-0.691667	34.116669	238.666672	1023.000000	1023.000000	2046.000000
15.200000	-0.016137	-9.536757	-3.013429	-1.850933	-2.378927	-2.293469	0.000000	-10.000000	-0.641667	33.133335	250.166672	1023.000000	1023.000000	2046.000000
15.220000	-0.015825	-9.352371	-2.950943	-1.818332	-2.366695	-2.216401	0.000000	-10.000000	-0.583333	31.816668	261.333344	1023.000000	1023.000000	2046.000000
15.240000	-0.015100	-8.923985	-2.827215	-1.635945	-2.274152	-2.186673	0.000000	-10.000000	-0.558333	30.883333	268.833344	1023.000000	1023.000000	2046.000000
15.260000	-0.014279	-8.439115	-2.689235	-1.467918	-2.147057	-2.134905	0.000000	-10.000000	-0.575000	30.616667	279.166656	1023.000000	1023.000000	2046.000000
15.280000	-0.013233	-7.820700	-2.522028	-1.322755	-1.998928	-1.976989	0.000000	-10.000000	-0.625000	31.266668	289.500000	1023.000000	1023.000000	2046.000000
15.300000	-0.011975	-7.076992	-2.354593	-1.122415	-1.742369	-1.857615	0.000000	-10.000000	-0.691667	32.366669	303.166656	1023.000000	1023.000000	2046.000000
15.320000	-0.010625	-6.279275	-2.110964	-0.964462	-1.537715	-1.666133	0.000000	-10.000000	-0.716667	33.366669	314.000000	1023.000000	1023.000000	2046.000000
15.340000	-0.009233	-5.456605	-1.828433	-0.777457	-1.314273	-1.536442	0.000000	-10.000000	-0.716667	34.016666	324.833344	1023.000000	1023.000000	2046.000000
15.360000	-0.007615	-4.500619	-1.636336	-0.552128	-0.947812	-1.364342	0.000000	-10.000000	-0.691667	33.966667	336.166656	1023.000000	1023.000000	2046.000000
15.380000	-0.005989	-3.539485	-1.430953	-0.466386	-0.616361	-1.025784	0.000000	-10.000000	-0.691667	33.516670	347.500000	1023.000000	1023.000000	2046.000000
15.400000	-0.004358	-2.575744	-1.235614	-0.345454	-0.191372	-0.803304	0.000000	-10.000000	-0.675000	33.016670	358.833344	1023.000000	1023.000000	2046.000000
15.420000	-0.002830	-1.672567	-1.083944	-0.349466	0.289961	-0.529117	0.000000	-10.000000	-0.658333	32.466667	369.833344	1023.000000	1023.000000	2046.000000
15.440000	-0.001467	-0.866776	-0.918257	-0.409569	0.689516	-0.228465	0.000000	-10.000000	-0.616667	31.933334	380.666656	1023.000000	1023.000000	2046.000000
15.460000	-0.000312	-0.184522	-0.873709	-0.465826	1.161570	-0.006557	0.000000	-10.000000	-0.575000	31.100000	391.333344	1023.000000	1023.000000	2046.000000
15.480000	0.000657	0.388571	-0.776652	-0.533312	1.485297	0.213239	0.000000	-10.000000	-0.550000	30.650000	402.000000	1023.000000	1023.000000	2046.000000
15.500000	0.001460	0.863118	-0.714985	-0.527788	1.801073	0.304819	0.000000	-10.000000	-0.533333	30.266666	412.333344	1023.000000	1023.000000	2046.000000
15.520000	0.002005	1.185220	-0.585124	-0.567635	1.956923	0.381055	0.000000	-10.000000	-0.525000	30.216667	422.500000	1023.000000	1023.000000	2046.000000
15.540000	0.002549	1.506450	-0.422136	-0.515333	2.112405	0.331515	0.000000	-10.000000	-0.508333	30.083334	429.166656	1023.000000	1023.000000	2046.000000
15.560000	0.003279	1.937923	-0.245820	-0.422069	2.268572	0.337239	0.000000	-10.000000	-0.500000	29.750000	439.166656	1023.000000	1023.000000	2046.000000
15.580000	0.004102	2.424451	-0.028469	-0.336810	2.429760	0.359970	0.000000	-10.000000	-0.475000	29.083334	449.166656	1023.000000	1023.000000	2046.000000
15.600000	0.005161	3.050311	0.211846	-0.162244	2.591496	0.409213	0.000000	-10.000000	-0.458333	28.333334	462.333344	1023.000000	1023.000000	2046.000000
15.620000	0.006354	3.755399	0.517177	0.010709	2.734102	0.493411	0.000000	-10.000000	-0.441667	27.933334	472.000000	1023.000000	1023.000000	2046.000000
15.640000	0.007555	4.464767	0.741462	0.175678	2.945179	0.602448	0.000000	-10.000000	-0.450000	27.633333	481.333344	1023.000000	1023.000000	2046.000000
15.660000	0.008890	5.253756	0.949648	0.373173	3.173926	0.757008	0.000000	-10.000000	-0.450000	27.683334	490.500000	1023.000000	1023.000000	2046.000000
15.680000	0.010323	6.100647	1.195505	0.548162	3.353697	1.003282	0.000000	-10.000000	-0.450000	27.833334	499.666656	1023.000000	1023.000000	2046.000000
15.700000	0.011882	7.022360	1.365860	0.758669	3.682167	1.215665	0.000000	-10.000000	-0.458333	28.266666	509.000000	1023.000000	1023.000000	2046.000000
15.720000	0.013609	8.042722	1.640672	0.960621	3.974685	1.466743	0.000000	-10.000000	-0.466667	28.216667	518.333313	1023.000000	1023.000000	2046.000000
15.740000	0.015233	9.002442	1.921864	1.161044	4.258939	1.660595	0.000000	-10.000000	-0.466667	28.066668	527.833313	1023.000000	1023.000000	2046.000000
15.760000	0.016963	10.025386	2.089493	1.377250	4.655528	1.903115	0.000000	-10.000000	-0.441667	27.550001	537.166687	1023.000000	1023.000000	2046.000000
15.780000	0.018649	11.021824	2.397655	1.575597	4.917917	2.130656	0.000000	-10.000000	-0.408333	27.200001	546.500000	1023.000000	1023.000000	2046.000000
15.800000	0.020199	11.937541	2.643671	1.723194	5.191899	2.378778	0.000000	-10.000000	-0.366667	26.316668	555.500000	1023.000000	1023.000000	2046.000000
15.820000	0.021594	12.762184	2.841622	1.857840	5.497691	2.565032	0.000000	-10.000000	-0.341667	25.350000	564.333313	1023.000000	1023.000000	2046.000000
15.840000	0.022775	13.460213	3.016995	2.016986	5.708982	2.717250	0.000000	-10.000000	-0.300000	24.166666	573.000000	1023.000000	1023.000000	2046.000000
15.860000	0.023941	14.149014	3.145479	2.174840	5.979394	2.849300	0.000000	-10.000000	-0.258333	23.150000	581.166687	1023.000000	1023.000000	2046.000000
15.880000	0.025015	14.783883	3.318758	2.270155	6.140950	3.054020	0.000000	-10.000000	-0.191667	21.950001	589.166687	1023.000000	1023.000000	2046.000000
15.900000	0.025761	15.224569	3.421413	2.365673	6.295094	3.142390	0.000000	-10.000000	-0.141667	20.100000	596.666687	1023.000000	1023.000000	2046.000000
15.920000	0.026456	15.635348	3.461549	2.425788	6.499952	3.248060	0.000000	-10.000000	-0.083333	17.783335	603.833313	1023.000000	1023.000000	2046.000000
15.940000	0.027049	15.986202	3.570541	2.509992	6.550708	3.354960	0.000000	-10.000000	-0.041667	15.200001	610.166687	1023.000000	1023.000000	2046.000000
15.960000	0.027657	16.345188	3.654039	2.576193	6.680404	3.434552	0.000000	-10.000000	0.000000	12.833333	615.833313	1023.000000	1023.000000	2046.000000
15.980000	0.028256	16.699217	3.797207	2.639680	6.734565	3.527764	0.000000	-10.000000	0.016667	10.433333	620.666687	1023.000000	1023.000000	2046.000000
16.000000	0.028224	16.680300	3.860621	2.690137	6.657606	3.471936	0.000000	-10.000000	0.033333	8.133333	624.500000	1023.000000	1023.000000	2046.000000
16.020000	0.027808	16.434311	3.909524	2.586788	6.541017	3.396982	0.000000	-10.000000	0.050000	5.750000	627.333313	1023.000000	1023.000000	2046.000000
16.040001	0.027127	16.032343	4.001497	2.514822	6.339949	3.176076	0.000000	-10.000000	0.075000	3.066667	629.500000	1023.000000	1023.000000	2046.000000
16.059999	0.026440	15.626078	3.973028	2.446291	6.235989	2.970770	0.000000	-10.000000	0.091667	0.000000	631.000000	1023.000000	1023.000000	2046.000000
16.080000	0.026680	15.768146	4.038478	2.514435	6.218882	2.996352	0.000000	-10.000000	0.108333	-3.000000	631.833313	1023.000000	1023.000000	2046.000000
16.100000	0.026929	15.915038	4.015250	2.717473	6.152328	3.029988	0.000000	-10.000000	0.133333	-5.766667	632.000000	1023.000000	1023.000000	2046.000000
16.120001	0.027343	16.159966	3.883476	3.022793	6.026321	3.227375	0.000000	-10.000000	0.158333	-8.283334	632.000000	1023.000000	1023.000000	2046.000000
16.139999	0.027190	16.069071	3.667530	3.216314	5.848536	3.336690	0.000000	-10.000000	0.200000	-11.150001	632.000000	1023.000000	1023.000000	2046.000000
16.160000	0.025554	15.102184	3.346125	3.139904	5.551597	3.064559	0.000000	-10.000000	0.225000	-13.533334	632.000000	1023.000000	1023.000000	2046.000000
16.180000	0.022364	13.216856	2.852324	2.588625	5.096874	2.679033	0.000000	-10.000000	0.258333	-15.266667	628.500000	1023.000000	1023.000000	2046.000000
16.200001	0.018343	10.840594	2.239534	2.045477	4.541079	2.014503	0.000000	-10.000000	0.308333	-16.950001	618.166687	1023.000000	1023.000000	2046.000000
16.219999	0.014175	8.377645	1.611084	1.526205	3.860770	1.379587	0.000000	-10.000000	0.358333	-18.083334	607.833313	1023.000000	1023.000000	2046.000000
16.240000	0.010774	6.367331	1.031325	1.028768	3.299235	1.008002	0.000000	-10.000000	0.416667	-19.466667	598.833313	1023.000000	1023.000000	2046.000000
16.260000	0.008273	4.889197	0.529449	0.801964	2.905758	0.652025	0.000000	-10.000000	0.433333	-20.383333	594.500000	1023.000000	1023.000000	2046.000000
16.280001	0.006357	3.757036	0.116769	0.604160	2.623597	0.412510	0.000000	-10.000000	0.458333	-21.566668	587.666687	1023.000000	1023.000000	2046.000000
16.299999	0.004673	2.761841	-0.163677	0.337597	2.313927	0.273994	0.000000	-10.000000	0.508333	-23.283333	580.500000	1023.000000	1023.000000	2046.000000
16.320000	0.003216	1.900864	-0.452397	0.215043	2.069827	0.068391	0.000000	-10.000000	0.600000	-25.266666	572.666687	1023.000000	1023.000000	2046.000000
16.340000	0.001907	1.127185	-0.668047	0.156088	1.774296	-0.135152	0.000000	-10.000000	0.708333	-27.883333	564.333313	1023.000000	1023.000000	2046.000000
16.360001	0.000779	0.460643	-0.896082	0.014468	1.536793	-0.194536	0.000000	-10.000000	0.808333	-30.250000	555.000000	1023.000000	1023.000000	2046.000000
16.379999	-0.000026	-0.015481	-1.016578	-0.017313	1.292977	-0.274567	0.000000	-10.000000	0.883333	-32.216667	544.833313	1023.000000	1023.000000	2046.000000
16.400000	-0.000945	-0.558693	-1.178842	-0.048243	1.083372	-0.414980	0.000000	-10.000000	0.950000	-33.516666	534.000000	1023.000000	1023.000000	2046.000000
16.420000	-0.001645	-0.972336	-1.222297	-0.146903	0.843586	-0.446722	0.000000	-10.000000	1.016667	-34.650002	522.833313	1023.000000	1023.000000	2046.000000
16.440001	-0.002167	-1.280573	-1.306688	-0.171859	0.708294	-0.510321	0.000000	-10.000000	1.075000	-35.650002	511.333344	1023.000000	1023.000000	2046.000000
16.459999	-0.002765	-1.634273	-1.457529	-0.265899	0.611841	-0.522687	0.000000	-10.000000	1.125000	-36.550003	499.333344	1023.000000	1023.000000	2046.000000
16.480000	-0.003383	-1.999135	-1.583247	-0.458147	0.473486	-0.431227	0.000000	-10.000000	1.141667	-36.966667	491.166656	1023.000000	1023.000000	2046.000000
16.500000	-0.003832	-2.264616	-1.752405	-0.581882	0.502267	-0.432596	0.000000	-10.000000	1.141667	-36.916668	478.833344	1023.000000	1023.000000	2046.000000
16.520000	-0.004413	-2.607906	-1.822341	-0.761386	0.421043	-0.445221	0.000000	-10.000000	1.133333	-36.933334	466.500000	1023.000000	1023.000000	2046.000000
16.540001	-0.005091	-3.008829	-2.008873	-1.060170	0.360623	-0.300409	0.000000	-10.000000	1.125000	-36.900002	450.166656	1023.000000	1023.000000	2046.000000
16.559999	-0.005755	-3.401065	-2.227803	-1.298369	0.377052	-0.251945	0.000000	-10.000000	1.125000	-36.950001	437.833344	1023.000000	1023.000000	2046.000000
16.580000	-0.006680	-3.948154	-2.442124	-1.518479	0.310947	-0.298498	0.000000	-10.000000	1.100000	-36.500000	425.500000	1023.000000	1023.000000	2046.000000
16.600000	-0.007633	-4.511169	-2.549191	-1.720453	0.125093	-0.366619	0.000000	-10.000000	1.075000	-35.733334	413.166656	1023.000000	1023.000000	2046.000000
16.620001	-0.008452	-4.994911	-2.625059	-1.908471	-0.048054	-0.413327	0.000000	-10.000000	1.050000	-35.066666	405.000000	1023.000000	1023.000000	2046.000000
16.639999	-0.009298	-5.495052	-2.703133	-1.996195	-0.220910	-0.574815	0.000000	-10.000000	1.033333	-34.633335	393.333344	1023.000000	1023.000000	2046.000000
16.660000	-0.010115	-5.977963	-2.684376	-2.108929	-0.427067	-0.757591	0.000000	-10.000000	1.000000	-34.433334	381.833344	1023.000000	1023.000000	2046.000000
16.680000	-0.010813	-6.390295	-2.650228	-2.261024	-0.650456	-0.828587	0.000000	-10.000000	0.975000	-34.133335	366.500000	1023.000000	1023.000000	2046.000000
16.700001	-0.011382	-6.726884	-2.568792	-2.296768	-0.894705	-0.966620	0.000000	-10.000000	0.975000	-33.983334	355.166656	1023.000000	1023.000000	2046.000000
16.719999	-0.011743	-6.940222	-2.495100	-2.290851	-1.059362	-1.094909	0.000000	-10.000000	0.958333	-33.716667	343.833344	1023.000000	1023.000000	2046.000000
16.740000	-0.012125	-7.166017	-2.431214	-2.376168	-1.241609	-1.117027	0.000000	-10.000000	0.933333	-33.383331	332.666656	1023.000000	1023.000000	2046.000000
16.760000	-0.012424	-7.342772	-2.432663	-2.381030	-1.392281	-1.136797	0.000000	-10.000000	0.883333	-32.833332	321.500000	1023.000000	1023.000000	2046.000000
16.780001	-0.012624	-7.460494	-2.400226	-2.350397	-1.524349	-1.185521	0.000000	-10.000000	0.866667	-32.150002	310.500000	1023.000000	1023.000000	2046.000000
16.799999	-0.012812	-7.572018	-2.349877	-2.358539	-1.673647	-1.189954	0.000000	-10.000000	0.850000	-31.633333	303.166656	1023.000000	1023.000000	2046.000000
16.820000	-0.012953	-7.655077	-2.401957	-2.318300	-1.745351	-1.189471	0.000000	-10.000000	0.833333	-31.183334	292.500000	1023.000000	1023.000000	2046.000000
16.840000	-0.013080	-7.730109	-2.350202	-2.262287	-1.892473	-1.225147	0.000000	-10.000000	0.808333	-30.800001	282.166656	1023.000000	1023.000000	2046.000000
16.860001	-0.013120	-7.753816	-2.326497	-2.269561	-1.979912	-1.177845	0.000000	-10.000000	0.800000	-30.533335	268.500000	1023.000000	1023.000000	2046.000000
16.879999	-0.013246	-7.828543	-2.315110	-2.234850	-2.086287	-1.192297	0.000000	-10.000000	0.808333	-30.333334	261.833344	1023.000000	1023.000000	2046.000000
16.900000	-0.013341	-7.884486	-2.312924	-2.211495	-2.152701	-1.207365	0.000000	-10.000000	0.783333	-30.000000	251.833328	1023.000000	1023.000000	2046.000000
16.920000	-0.013531	-7.996922	-2.292414	-2.214177	-2.268565	-1.221766	0.000000	-10.000000	0.741667	-29.466667	241.833328	1023.000000	1023.000000	2046.000000
16.940001	-0.013656	-8.070633	-2.294281	-2.185419	-2.347496	-1.243436	0.000000	-10.000000	0.700000	-28.933334	231.833328	1023.000000	1023.000000	2046.000000
16.959999	-0.013745	-8.123555	-2.286919	-2.214613	-2.411229	-1.210794	0.000000	-10.000000	0.691667	-28.483334	225.166672	1023.000000	1023.000000	2046.000000
16.980000	-0.014004	-8.276643	-2.255521	-2.204548	-2.531413	-1.285162	0.000000	-10.000000	0.675000	-28.000000	218.833328	1023.000000	1023.000000	2046.000000
17.000000	-0.014209	-8.397298	-2.279965	-2.226715	-2.599718	-1.290899	0.000000	-10.000000	0.625000	-26.700001	206.500000	1023.000000	1023.000000	2046.000000
17.020000	-0.014335	-8.472119	-2.262302	-2.195772	-2.700708	-1.313337	0.000000	-10.000000	0.583333	-25.350000	194.666672	1023.000000	1023.000000	2046.000000
17.040001	-0.014460	-8.545618	-2.246718	-2.197762	-2.758139	-1.342998	0.000000	-10.000000	0.550000	-24.116667	185.833328	1023.000000	1023.000000	2046.000000
17.059999	-0.014728	-8.704348	-2.256871	-2.246914	-2.836990	-1.363573	0.000000	-10.000000	0.550000	-23.833334	180.333328	1023.000000	1023.000000	2046.000000
17.080000	-0.014787	-8.739055	-2.210893	-2.255384	-2.920107	-1.352671	0.000000	-10.000000	0.533333	-23.766666	172.333328	1023.000000	1023.000000	2046.000000
17.100000	-0.014593	-8.624251	-2.071102	-2.193669	-2.946729	-1.412752	0.000000	-10.000000	0.508333	-23.516666	161.666672	1023.000000	1023.000000	2046.000000
17.120001	-0.014333	-8.470976	-1.854600	-2.238739	-2.983135	-1.394502	0.000000	-10.000000	0.483333	-23.133333	153.666672	1023.000000	1023.000000	2046.000000
17.139999	-0.014151	-8.362978	-1.689933	-2.168185	-3.054967	-1.449893	0.000000	-10.000000	0.458333	-22.766666	148.666672	1023.000000	1023.000000	2046.000000
17.160000	-0.014150	-8.362534	-1.511281	-2.118062	-3.203162	-1.530028	0.000000	-10.000000	0.433333	-22.283333	143.666672	1023.000000	1023.000000	2046.000000
17.180000	-0.015017	-8.875263	-1.526981	-2.148822	-3.423012	-1.776448	0.000000	-10.000000	0.391667	-21.083334	134.166672	1023.000000	1023.000000	2046.000000
17.200001	-0.015920	-9.408805	-1.569218	-2.187563	-3.683348	-1.968675	0.000000	-10.000000	0.375000	-19.783333	124.666664	1023.000000	1023.000000	2046.000000
17.219999	-0.016569	-9.792352	-1.706202	-2.160029	-3.814773	-2.111347	0.000000	-10.000000	0.366667	-18.783333	117.833336	1023.000000	1023.000000	2046.000000
17.240000	-0.016966	-10.026833	-1.774802	-2.054417	-4.003112	-2.194501	0.000000	-10.000000	0.366667	-18.433334	111.500000	1023.000000	1023.000000	2046.000000
17.260000	-0.017035	-10.067715	-1.982650	-1.809740	-4.057070	-2.218254	0.000000	-10.000000	0.358333	-18.333334	105.500000	1023.000000	1023.000000	2046.000000
17.280001	-0.017179	-10.152815	-2.208267	-1.681854	-4.133940	-2.128754	0.000000	-10.000000	0.333333	-17.850000	97.500000	1023.000000	1023.000000	2046.000000
17.299999	-0.017885	-10.569860	-2.409950	-1.683364	-4.336600	-2.139945	0.000000	-10.000000	0.316667	-17.433334	93.500000	1023.000000	1023.000000	2046.000000
17.320000	-0.019650	-11.613047	-2.740594	-1.851454	-4.621799	-2.399200	0.000000	-10.000000	0.291667	-16.750000	89.500000	1023.000000	1023.000000	2046.000000
17.340000	-0.022466	-13.277612	-3.258560	-2.326689	-4.982261	-2.710102	0.000000	-10.000000	0.275000	-16.150000	85.666664	1023.000000	1023.000000	2046.000000
17.360001	-0.025974	-15.350743	-3.928219	-2.779234	-5.420827	-3.222463	0.000000	-10.000000	0.233333	-14.633333	78.833336	1023.000000	1023.000000	2046.000000
17.379999	-0.029315	-17.325363	-4.466028	-3.128656	-5.953005	-3.777674	0.000000	-10.000000	0.200000	-13.416667	74.000000	1023.000000	1023.000000	2046.000000
17.400000	-0.031761	-18.770679	-4.915244	-3.423561	-6.296569	-4.135305	0.000000	-10.000000	0.183333	-12.466667	69.500000	1023.000000	1023.000000	2046.000000
17.420000	-0.033609	-19.862673	-5.285135	-3.618313	-6.561424	-4.397800	0.000000	-10.000000	0.208333	-12.583334	66.500000	1023.000000	1023.000000	2046.000000
17.440001	-0.034978	-20.671862	-5.626905	-3.768611	-6.716014	-4.560330	0.000000	-10.000000	0.233333	-13.233334	60.666668	1023.000000	1023.000000	2046.000000
17.459999	-0.036000	-21.276087	-5.817304	-3.844256	-6.899045	-4.715483	0.000000	-10.000000	0.250000	-13.916667	56.333332	1023.000000	1023.000000	2046.000000
17.480000	-0.036728	-21.706457	-5.941998	-3.867455	-7.063453	-4.833551	0.000000	-10.000000	0.250000	-14.583333	51.833332	1023.000000	1023.000000	2046.000000
17.500000	-0.037120	-21.937721	-5.958450	-3.901131	-7.194904	-4.883235	0.000000	-10.000000	0.250000	-14.566667	48.500000	1023.000000	1023.000000	2046.000000
17.520000	-0.037136	-21.947348	-5.933500	-3.870759	-7.234828	-4.908260	0.000000	-10.000000	0.241667	-14.350000	43.666668	1023.000000	1023.000000	2046.000000
17.540001	-0.037211	-21.991896	-5.948441	-3.851868	-7.287277	-4.904311	0.000000	-10.000000	0.225000	-13.700001	38.833332	1023.000000	1023.000000	2046.000000
17.559999	-0.037134	-21.946302	-5.918700	-3.839852	-7.291819	-4.895931	0.000000	-10.000000	0.191667	-12.883333	34.333332	1023.000000	1023.000000	2046.000000
17.580000	-0.036932	-21.826611	-5.836295	-3.844712	-7.284256	-4.861348	0.000000	-10.000000	0.166667	-11.966667	30.000000	1023.000000	1023.000000	2046.000000
17.600000	-0.036773	-21.732862	-5.852543	-4.000971	-7.165396	-4.713952	0.000000	-10.000000	0.141667	-11.100000	26.000000	1023.000000	1023.000000	2046.000000
17.620001	-0.036174	-21.379028	-5.766227	-4.057447	-7.008622	-4.546732	0.000000	-10.000000	0.141667	-10.483334	22.333334	1023.000000	1023.000000	2046.000000
17.639999	-0.035496	-20.978079	-5.641580	-4.127159	-6.823760	-4.385581	0.000000	-10.000000	0.125000	-10.066667	18.833334	1023.000000	1023.000000	2046.000000
17.660000	-0.034871	-20.608854	-5.527300	-4.227046	-6.639873	-4.214635	0.000000	-10.000000	0.133333	-9.733334	15.500000	1023.000000	1023.000000	2046.000000
17.680000	-0.034550	-20.419176	-5.495316	-4.274788	-6.456813	-4.192260	0.000000	-10.000000	0.116667	-8.983334	12.166667	1023.000000	1023.000000	2046.000000
17.700001	-0.034518	-20.400230	-5.515897	-4.490663	-6.354340	-4.039331	0.000000	-10.000000	0.116667	-7.900000	9.166667	1023.000000	1023.000000	2046.000000
17.719999	-0.034862	-20.603174	-5.611308	-4.645679	-6.261138	-4.085048	0.000000	-10.000000	0.100000	-6.750000	6.666667	1023.000000	1023.000000	2046.000000
17.740000	-0.035257	-20.836597	-5.676708	-4.840117	-6.232952	-4.086819	0.000000	-10.000000	0.100000	-5.916667	4.500000	1023.000000	1023.000000	2046.000000
17.760000	-0.035522	-20.993307	-5.666884	-4.927139	-6.264077	-4.135208	0.000000	-10.000000	0.100000	-5.383333	2.500000	1023.000000	1023.000000	2046.000000
17.780001	-0.035772	-21.141438	-5.644997	-4.976098	-6.304828	-4.215514	0.000000	-10.000000	0.100000	-4.900000	0.833333	1023.000000	1023.000000	2046.000000
17.799999	-0.035930	-21.234806	-5.595167	-5.017159	-6.358489	-4.263991	0.000000	-10.000000	0.091667	-4.433333	-0.500000	1023.000000	1023.000000	2046.000000
17.820000	-0.036043	-21.301636	-5.500235	-5.014968	-6.451509	-4.334924	0.000000	-10.000000	0.091667	-3.800000	-1.666667	1023.000000	1023.000000	2046.000000
17.840000	-0.035911	-21.223537	-5.339015	-5.022923	-6.519011	-4.342588	0.000000	-10.000000	0.091667	-3.016667	-2.833333	1023.000000	1023.000000	2046.000000
17.860001	-0.035550	-21.010332	-5.222909	-4.946916	-6.494870	-4.345639	0.000000	-10.000000	0.091667	-2.083333	-3.666667	1023.000000	1023.000000	2046.000000
17.879999	-0.035098	-20.743040	-5.069150	-4.888506	-6.506439	-4.278944	0.000000	-10.000000	0.083333	-1.066667	-4.000000	1023.000000	1023.000000	2046.000000
17.900000	-0.034611	-20.454950	-4.978722	-4.797672	-6.434436	-4.244120	0.000000	-10.000000	0.075000	-0.383333	-4.000000	1023.000000	1023.000000	2046.000000
17.920000	-0.033980	-20.081957	-4.873750	-4.710604	-6.350445	-4.147157	0.000000	-10.000000	0.066667	0.633333	-4.000000	1023.000000	1023.000000	2046.000000
17.940001	-0.033278	-19.667490	-4.760715	-4.628372	-6.242913	-4.035490	0.000000	-10.000000	0.058333	1.733333	-4.000000	1023.000000	1023.000000	2046.000000
17.959999	-0.032569	-19.248165	-4.660835	-4.529045	-6.156156	-3.902130	0.000000	-10.000000	0.033333	3.550000	-4.000000	1023.000000	1023.000000	2046.000000
17.980000	-0.031513	-18.624031	-4.487340	-4.410757	-6.010104	-3.715831	0.000000	-10.000000	0.025000	5.350000	-4.000000	1023.000000	1023.000000	2046.000000
18.000000	-0.030539	-18.048435	-4.360635	-4.232025	-5.840792	-3.614983	0.000000	-10.000000	0.008333	7.100000	-4.000000	1023.000000	1023.000000	2046.000000
18.020000	-0.029530	-17.452019	-4.198378	-4.115005	-5.665798	-3.472838	0.000000	-10.000000	0.008333	8.500000	-4.000000	1023.000000	1023.000000	2046.000000
18.040001	-0.028544	-16.869213	-4.050505	-3.949168	-5.499904	-3.369634	0.000000	-10.000000	-0.008333	9.700001	-4.000000	1023.000000	1023.000000	2046.000000
18.059999	-0.027554	-16.284481	-3.914876	-3.863448	-5.303279	-3.202879	0.000000	-10.000000	-0.025000	10.933333	-4.000000	1023.000000	1023.000000	2046.000000
18.080000	-0.026563	-15.698678	-3.745976	-3.755845	-5.134727	-3.062130	0.000000	-10.000000	-0.050000	12.233334	-4.000000	1023.000000	1023.000000	2046.000000
18.100000	-0.025540	-15.094031	-3.615941	-3.589423	-4.939179	-2.949488	0.000000	-10.000000	-0.108333	15.000000	9.833333	1023.000000	1023.000000	2046.000000
18.120001	-0.024409	-14.425437	-3.430992	-3.473019	-4.749293	-2.772133	0.000000	-10.000000	-0.158333	17.316668	23.666666	1023.000000	1023.000000	2046.000000
18.139999	-0.023360	-13.805706	-3.292934	-3.299542	-4.537612	-2.675617	0.000000	-10.000000	-0.200000	19.200001	37.500000	1023.000000	1023.000000	2046.000000
18.160000	-0.022157	-13.094609	-3.106760	-3.203467	-4.301487	-2.482895	0.000000	-10.000000	-0.200000	19.200001	37.500000	1023.000000	1023.000000	2046.000000
18.180000	-0.021016	-12.420371	-2.948534	-3.065239	-4.074380	-2.332217	0.000000	-10.000000	-0.216667	19.683334	39.500000	1023.000000	1023.000000	2046.000000
18.200001	-0.019679	-11.630385	-2.744139	-2.898391	-3.814072	-2.173784	0.000000	-10.000000	-0.266667	20.783333	43.833332	1023.000000	1023.000000	2046.000000
18.219999	-0.018332	-10.834019	-2.564503	-2.718221	-3.544174	-2.007120	0.000000	-10.000000	-0.325000	22.166666	50.666668	1023.000000	1023.000000	2046.000000
18.240000	-0.017101	-10.106657	-2.369690	-2.546949	-3.322935	-1.867082	0.000000	-10.000000	-0.358333	23.466667	57.833332	1023.000000	1023.000000	2046.000000
18.260000	-0.015714	-9.286880	-2.130750	-2.438358	-3.065959	-1.651812	0.000000	-10.000000	-0.400000	24.616667	65.333336	1023.000000	1023.000000	2046.000000
18.280001	-0.014552	-8.600216	-1.887696	-2.262776	-2.873216	-1.576528	0.000000	-10.000000	-0.433333	25.866667	73.333336	1023.000000	1023.000000	2046.000000
18.299999	-0.013466	-7.958345	-1.634103	-2.118689	-2.709029	-1.496525	0.000000	-10.000000	-0.525000	27.516666	81.833336	1023.000000	1023.000000	2046.000000
18.320000	-0.012709	-7.511172	-1.325980	-2.003408	-2.663786	-1.517998	0.000000	-10.000000	-0.583333	29.333334	90.833336	1023.000000	1023.000000	2046.000000
18.340000	-0.012190	-7.204181	-1.075715	-1.868288	-2.604457	-1.655721	0.000000	-10.000000	-0.641667	31.166668	100.333336	1023.000000	1023.000000	2046.000000
18.360001	-0.011970	-7.074548	-0.945954	-1.842195	-2.532105	-1.754295	0.000000	-10.000000	-0.650000	31.966667	110.500000	1023.000000	1023.000000	2046.000000
18.379999	-0.011178	-6.605934	-0.787103	-1.663527	-2.389850	-1.765453	0.000000	-10.000000	-0.658333	32.616669	121.000000	1023.000000	1023.000000	2046.000000
18.400000	-0.010125	-5.983842	-0.684590	-1.454035	-2.212364	-1.632853	0.000000	-10.000000	-0.658333	32.866669	131.666672	1023.000000	1023.000000	2046.000000
18.420000	-0.008454	-4.996497	-0.556064	-0.999729	-2.007979	-1.432725	0.000000	-10.000000	-0.650000	33.283337	142.500000	1023.000000	1023.000000	2046.000000
18.440001	-0.006880	-4.065795	-0.524922	-0.594035	-1.757767	-1.189072	0.000000	-10.000000	-0.633333	33.150002	153.666672	1023.000000	1023.000000	2046.000000
18.459999	-0.005683	-3.358909	-0.478769	-0.372187	-1.555395	-0.952558	0.000000	-10.000000	-0.625000	33.066669	164.833328	1023.000000	1023.000000	2046.000000
18.480000	-0.005790	-3.421672	-0.626793	-0.365749	-1.466470	-0.962660	0.000000	-10.000000	-0.650000	32.933334	176.000000	1023.000000	1023.000000	2046.000000
18.500000	-0.007548	-4.460582	-0.999365	-0.785753	-1.557282	-1.118182	0.000000	-10.000000	-0.650000	33.133335	187.000000	1023.000000	1023.000000	2046.000000
18.520000	-0.010494	-6.201876	-1.632818	-1.207487	-1.775345	-1.586226	0.000000	-10.000000	-0.650000	32.750000	198.000000	1023.000000	1023.000000	2046.000000
18.540001	-0.013034	-7.703007	-2.145819	-1.542053	-2.075507	-1.939627	0.000000	-10.000000	-0.633333	32.549999	208.833328	1023.000000	1023.000000	2046.000000
18.559999	-0.014376	-8.496051	-2.472780	-1.704661	-2.187800	-2.130810	0.000000	-10.000000	-0.658333	32.100002	219.666672	1023.000000	1023.000000	2046.000000
18.580000	-0.014825	-8.761820	-2.613894	-1.699502	-2.209522	-2.238902	0.000000	-10.000000	-0.708333	32.566669	230.500000	1023.000000	1023.000000	2046.000000
18.600000	-0.014674	-8.672423	-2.648629	-1.676790	-2.157700	-2.189304	0.000000	-10.000000	-0.741667	33.683334	241.333328	1023.000000	1023.000000	2046.000000
18.620001	-0.014368	-8.491338	-2.633118	-1.585837	-2.081682	-2.190700	0.000000	-10.000000	-0.758333	34.616669	252.500000	1023.000000	1023.000000	2046.000000
18.639999	-0.013628	-8.054340	-2.538773	-1.437426	-1.952086	-2.126055	0.000000	-10.000000	-0.750000	35.166668	263.833344	1023.000000	1023.000000	2046.000000
18.660000	-0.012577	-7.432918	-2.369392	-1.268991	-1.764617	-2.029919	0.000000	-10.000000	-0.750000	34.816666	275.500000	1023.000000	1023.000000	2046.000000
18.680000	-0.011383	-6.727135	-2.181400	-1.048884	-1.568224	-1.928627	0.000000	-10.000000	-0.758333	34.916668	287.166656	1023.000000	1023.000000	2046.000000
18.700001	-0.010041	-5.934214	-1.960404	-0.873340	-1.357053	-1.743417	0.000000	-10.000000	-0.758333	34.816666	298.666656	1023.000000	1023.000000	2046.000000
18.719999	-0.008690	-5.135697	-1.719494	-0.660916	-1.156032	-1.599256	0.000000	-10.000000	-0.750000	34.683334	310.333344	1023.000000	1023.000000	2046.000000
18.740000	-0.007213	-4.262646	-1.494386	-0.489236	-0.857401	-1.421623	0.000000	-10.000000	-0.750000	34.566666	321.833344	1023.000000	1023.000000	2046.000000
18.760000	-0.005646	-3.336879	-1.270887	-0.262723	-0.572851	-1.230418	0.000000	-10.000000	-0.741667	34.650002	333.500000	1023.000000	1023.000000	2046.000000
18.780001	-0.004081	-2.411622	-1.118123	-0.165484	-0.183995	-0.944020	0.000000	-10.000000	-0.741667	34.700001	345.166656	1023.000000	1023.000000	2046.000000
18.799999	-0.002595	-1.533688	-0.938106	-0.074008	0.218516	-0.740091	0.000000	-10.000000	-0.716667	34.516666	356.666656	1023.000000	1023.000000	2046.000000
18.820000	-0.001123	-0.663689	-0.753035	-0.123204	0.634253	-0.421704	0.000000	-10.000000	-0.708333	34.150002	368.333344	1023.000000	1023.000000	2046.000000
18.840000	0.000204	0.120691	-0.642018	-0.155267	1.076817	-0.158841	0.000000	-10.000000	-0.683333	33.900002	379.666656	1023.000000	1023.000000	2046.000000
18.860001	0.001493	0.882535	-0.498292	-0.245332	1.470803	0.155356	0.000000	-10.000000	-0.650000	33.216667	391.166656	1023.000000	1023.000000	2046.000000
18.879999	0.002421	1.430949	-0.442433	-0.306891	1.851436	0.328837	0.000000	-10.000000	-0.608333	32.650002	402.333344	1023.000000	1023.000000	2046.000000
18.900000	0.003177	1.877843	-0.312181	-0.328052	2.097420	0.420657	0.000000	-10.000000	-0.591667	32.133335	413.333344	1023.000000	1023.000000	2046.000000
18.920000	0.003740	2.210196	-0.259344	-0.365516	2.356929	0.478128	0.000000	-10.000000	-0.591667	31.900000	424.000000	1023.000000	1023.000000	2046.000000
18.940001	0.004255	2.514873	-0.088654	-0.330480	2.452582	0.481425	0.000000	-10.000000	-0.608333	31.783333	434.666656	1023.000000	1023.000000	2046.000000
18.959999	0.005218	3.083983	0.136324	-0.223403	2.610600	0.560462	0.000000	-10.000000	-0.616667	31.583334	445.333344	1023.000000	1023.000000	2046.000000
18.980000	0.006253	3.695602	0.382697	-0.034276	2.787160	0.560021	0.000000	-10.000000	-0.616667	31.550001	456.000000	1023.000000	1023.000000	2046.000000
19.000000	0.007477	4.419135	0.682660	0.189447	2.988245	0.558783	0.000000	-10.000000	-0.625000	31.600000	466.500000	1023.000000	1023.000000	2046.000000
19.020000	0.008794	5.197062	0.947533	0.289582	3.228200	0.731746	0.000000	-10.000000	-0.633333	31.933334	477.000000	1023.000000	1023.000000	2046.000000
19.040001	0.010226	6.043684	1.200117	0.493237	3.447916	0.902413	0.000000	-10.000000	-0.633333	32.083332	487.666656	1023.000000	1023.000000	2046.000000
19.059999	0.011748	6.942887	1.428367	0.743748	3.680733	1.090038	0.000000	-10.000000	-0.633333	32.066666	498.333344	1023.000000	1023.000000	2046.000000
19.080000	0.013386	7.911146	1.646905	0.937197	3.996512	1.330532	0.000000	-10.000000	-0.633333	31.950001	509.000000	1023.000000	1023.000000	2046.000000
19.100000	0.015055	8.897655	1.900380	1.150276	4.291122	1.555877	0.000000	-10.000000	-0.650000	31.966667	519.666687	1023.000000	1023.000000	2046.000000
19.120001	0.016902	9.989009	2.171973	1.355471	4.624031	1.837534	0.000000	-10.000000	-0.641667	31.966667	530.333313	1023.000000	1023.000000	2046.000000
19.139999	0.018811	11.117448	2.448344	1.625107	4.992412	2.051584	0.000000	-10.000000	-0.625000	31.833334	541.000000	1023.000000	1023.000000	2046.000000
19.160000	0.020563	12.152760	2.733746	1.826632	5.289684	2.302698	0.000000	-10.000000	-0.608333	31.716667	551.666687	1023.000000	1023.000000	2046.000000
19.180000	0.022385	13.229433	2.981995	1.981137	5.662786	2.603515	0.000000	-10.000000	-0.583333	31.433334	562.333313	1023.000000	1023.000000	2046.000000
19.200001	0.024117	14.253156	3.212467	2.208881	6.031612	2.800195	0.000000	-10.000000	-0.558333	30.950001	573.000000	1023.000000	1023.000000	2046.000000
19.219999	0.025666	15.168480	3.430941	2.416098	6.343907	2.977535	0.000000	-10.000000	-0.533333	30.666668	583.333313	1023.000000	1023.000000	2046.000000
19.240000	0.027225	16.089834	3.711703	2.576957	6.604153	3.197021	0.000000	-10.000000	-0.500000	30.116667	593.500000	1023.000000	1023.000000	2046.000000
19.260000	0.028488	16.836649	3.897515	2.746428	6.850423	3.342284	0.000000	-10.000000	-0.483333	29.433334	603.500000	1023.000000	1023.000000	2046.000000
19.280001	0.029792	17.607115	4.112891	2.887661	7.085709	3.520855	0.000000	-10.000000	-0.450000	28.233334	613.500000	1023.000000	1023.000000	2046.000000
19.299999	0.030864	18.240335	4.223492	3.039013	7.331044	3.646787	0.000000	-10.000000	-0.400000	26.850000	623.166687	1023.000000	1023.000000	2046.000000
19.320000	0.031753	18.765858	4.398338	3.151247	7.483747	3.732527	0.000000	-10.000000	-0.333333	25.566668	632.333313	1023.000000	1023.000000	2046.000000
19.340000	0.032623	19.280340	4.533780	3.197526	7.660972	3.888062	0.000000	-10.000000	-0.258333	24.000000	641.166687	1023.000000	1023.000000	2046.000000
19.360001	0.033201	19.621700	4.642701	3.284469	7.748970	3.945560	0.000000	-10.000000	-0.200000	22.216667	649.500000	1023.000000	1023.000000	2046.000000
19.379999	0.033515	19.807497	4.722668	3.351545	7.778381	3.954903	0.000000	-10.000000	-0.133333	19.766666	657.333313	1023.000000	1023.000000	2046.000000
19.400000	0.033348	19.708899	4.807121	3.338553	7.698498	3.864727	0.000000	-10.000000	-0.075000	17.133333	664.166687	1023.000000	1023.000000	2046.000000
19.420000	0.032936	19.464970	4.921691	3.295802	7.617177	3.630301	0.000000	-10.000000	-0.041667	14.850000	670.333313	1023.000000	1023.000000	2046.000000
19.440001	0.032692	19.321190	5.041691	3.207512	7.538367	3.533621	0.000000	-10.000000	-0.025000	13.316667	675.666687	1023.000000	1023.000000	2046.000000
19.459999	0.033399	19.738930	5.149463	3.359715	7.667712	3.562040	0.000000	-10.000000	-0.016667	12.050000	680.500000	1023.000000	1023.000000	2046.000000
19.480000	0.034355	20.303638	5.282826	3.640914	7.724689	3.655210	0.000000	-10.000000	-0.008333	10.516666	684.833313	1023.000000	1023.000000	2046.000000
19.500000	0.035148	20.772474	5.239099	3.910932	7.699524	3.922920	0.000000	-10.000000	0.016667	8.616667	688.666687	1023.000000	1023.000000	2046.000000
19.520000	0.034961	20.661678	4.923452	4.167830	7.603216	3.967180	0.000000	-10.000000	0.050000	5.583333	691.833313	1023.000000	1023.000000	2046.000000
19.540001	0.033600	19.857433	4.678824	4.088564	7.293634	3.796411	0.000000	-10.000000	0.083333	1.850000	694.166687	1023.000000	1023.000000	2046.000000
19.559999	0.030837	18.224825	4.202672	3.682689	6.933681	3.405781	0.000000	-10.000000	0.091667	-1.500000	695.500000	1023.000000	1023.000000	2046.000000
19.580000	0.027141	16.040310	3.721355	3.146399	6.355615	2.816940	0.000000	-10.000000	0.091667	-3.600000	696.000000	1023.000000	1023.000000	2046.000000
19.600000	0.023579	13.934906	3.174534	2.652745	5.790378	2.317249	0.000000	-10.000000	0.100000	-4.916667	696.000000	1023.000000	1023.000000	2046.000000
19.620001	0.020563	12.152946	2.568079	2.300663	5.366632	1.917572	0.000000	-10.000000	0.125000	-6.516667	696.000000	1023.000000	1023.000000	2046.000000
19.639999	0.018313	10.823164	2.130631	2.049165	5.013031	1.630336	0.000000	-10.000000	0.141667	-8.333334	696.000000	1023.000000	1023.000000	2046.000000
19.660000	0.016702	9.871019	1.796465	1.845735	4.782792	1.446029	0.000000	-10.000000	0.150000	-9.600000	696.000000	1023.000000	1023.000000	2046.000000
19.680000	0.015464	9.139302	1.519240	1.726860	4.595930	1.297272	0.000000	-10.000000	0.158333	-10.366667	696.000000	1023.000000	1023.000000	2046.000000
19.700001	0.014554	8.601370	1.398286	1.655855	4.392119	1.155110	0.000000	-10.000000	0.166667	-11.066667	692.666687	1023.000000	1023.000000	2046.000000
19.719999	0.013880	8.203003	1.257187	1.627420	4.251047	1.067350	0.000000	-10.000000	0.183333	-11.966667	685.000000	1023.000000	1023.000000	2046.000000
19.740000	0.013337	7.882154	1.191347	1.642173	4.085367	0.963267	0.000000	-10.000000	0.208333	-13.133333	675.666687	1023.000000	1023.000000	2046.000000
19.760000	0.012965	7.662336	1.166766	1.635040	3.922515	0.938015	0.000000	-10.000000	0.241667	-14.083333	668.166687	1023.000000	1023.000000	2046.000000
19.780001	0.012711	7.512411	1.089685	1.653665	3.849817	0.919244	0.000000	-10.000000	0.266667	-14.933333	663.333313	1023.000000	1023.000000	2046.000000
19.799999	0.012592	7.441815	1.099562	1.671869	3.751554	0.918830	0.000000	-10.000000	0.283333	-15.733334	658.500000	1023.000000	1023.000000	2046.000000
19.820000	0.012340	7.293028	1.022469	1.677041	3.686556	0.906962	0.000000	-10.000000	0.325000	-16.833334	653.166687	1023.000000	1023.000000	2046.000000
19.840000	0.012023	7.105639	0.915334	1.619464	3.639867	0.930975	0.000000	-10.000000	0.375000	-18.466667	647.500000	1023.000000	1023.000000	2046.000000
19.860001	0.011609	6.860995	0.749957	1.503636	3.599218	1.008183	0.000000	-10.000000	0.458333	-20.783333	641.333313	1023.000000	1023.000000	2046.000000
19.879999	0.011025	6.515820	0.588250	1.311908	3.554882	1.060780	0.000000	-10.000000	0.533333	-23.433334	634.500000	1023.000000	1023.000000	2046.000000
19.900000	0.010480	6.193553	0.428455	1.012984	3.584869	1.167244	0.000000	-10.000000	0.625000	-25.866667	626.666687	1023.000000	1023.000000	2046.000000
19.920000	0.009770	5.774332	0.170441	0.730180	3.634072	1.239638	0.000000	-10.000000	0.675000	-27.783335	617.833313	1023.000000	1023.000000	2046.000000
19.940001	0.009085	5.369493	-0.030693	0.456023	3.612663	1.331500	0.000000	-10.000000	0.708333	-28.500000	608.666687	1023.000000	1023.000000	2046.000000
19.959999	0.008158	4.821185	-0.281376	0.179424	3.597836	1.325300	0.000000	-10.000000	0.716667	-28.900000	599.166687	1023.000000	1023.000000	2046.000000
19.980000	0.007274	4.299098	-0.417589	-0.017833	3.489308	1.245211	0.000000	-10.000000	0.758333	-29.283333	589.500000	1023.000000	1023.000000	2046.000000
20.000000	0.006293	3.719014	-0.592806	-0.204826	3.372164	1.144483	0.000000	-10.000000	0.816667	-30.433334	579.500000	1023.000000	1023.000000	2046.000000
20.020000	0.005325	3.146971	-0.710519	-0.328219	3.245028	0.940681	0.000000	-10.000000	0.883333	-31.816668	569.333313	1023.000000	1023.000000	2046.000000
20.040001	0.004427	2.616520	-0.744664	-0.497565	3.036278	0.822471	0.000000	-10.000000	0.941667	-33.266666	558.833313	1023.000000	1023.000000	2046.000000
20.059999	0.003591	2.122130	-0.769472	-0.602032	2.832336	0.661298	0.000000	-10.000000	0.983333	-34.366669	547.833313	1023.000000	1023.000000	2046.000000
20.080000	0.003011	1.779502	-0.716595	-0.603412	2.628067	0.471441	0.000000	-10.000000	1.041667	-35.166668	536.500000	1023.000000	1023.000000	2046.000000
20.100000	0.002502	1.478686	-0.684398	-0.655248	2.413494	0.404838	0.000000	-10.000000	1.091667	-36.050003	524.833313	1023.000000	1023.000000	2046.000000
20.120001	0.001959	1.157494	-0.692291	-0.701204	2.231446	0.319544	0.000000	-10.000000	1.141667	-36.916668	512.666687	1023.000000	1023.000000	2046.000000
20.139999	0.001499	0.885816	-0.681486	-0.724826	2.013896	0.278232	0.000000	-10.000000	1.191667	-37.833336	500.333344	1023.000000	1023.000000	2046.000000
20.160000	0.001070	0.632139	-0.724673	-0.761835	1.875798	0.242848	0.000000	-10.000000	1.233333	-38.750000	487.666656	1023.000000	1023.000000	2046.000000
20.180000	0.000788	0.465720	-0.700779	-0.760291	1.709612	0.217178	0.000000	-10.000000	1.275000	-39.450001	474.833344	1023.000000	1023.000000	2046.000000
20.200001	0.000467	0.275937	-0.741299	-0.746460	1.579177	0.184519	0.000000	-10.000000	1.291667	-40.166668	461.666656	1023.000000	1023.000000	2046.000000
20.219999	0.000252	0.148920	-0.723171	-0.719095	1.440821	0.150364	0.000000	-10.000000	1.300000	-40.133335	448.166656	1023.000000	1023.000000	2046.000000
20.240000	0.000025	0.014486	-0.707221	-0.739060	1.311913	0.148855	0.000000	-10.000000	1.283333	-40.000000	434.833344	1023.000000	1023.000000	2046.000000
20.260000	-0.000272	-0.160959	-0.737221	-0.726654	1.209533	0.093384	0.000000	-10.000000	1.258333	-39.416668	421.500000	1023.000000	1023.000000	2046.000000
20.280001	-0.000657	-0.388003	-0.759712	-0.786188	1.066091	0.091806	0.000000	-10.000000	1.216667	-38.583336	408.500000	1023.000000	1023.000000	2046.000000
20.299999	-0.001119	-0.661304	-0.833589	-0.775218	0.970159	-0.022655	0.000000	-10.000000	1.183333	-38.100002	395.666656	1023.000000	1023.000000	2046.000000
20.320000	-0.001589	-0.938956	-0.827052	-0.857114	0.765420	-0.020209	0.000000	-10.000000	1.150000	-37.483334	382.833344	1023.000000	1023.000000	2046.000000
20.340000	-0.002127	-1.257324	-0.911218	-0.887938	0.665570	-0.123738	0.000000	-10.000000	1.125000	-37.233334	370.333344	1023.000000	1023.000000	2046.000000
20.360001	-0.002690	-1.589969	-0.936399	-0.965286	0.473087	-0.161371	0.000000	-10.000000	1.108333	-36.933334	357.833344	1023.000000	1023.000000	2046.000000
20.379999	-0.003183	-1.881433	-0.951933	-0.974453	0.313608	-0.268655	0.000000	-10.000000	1.091667	-36.700001	345.500000	1023.000000	1023.000000	2046.000000
20.400000	-0.003318	-1.961101	-0.819174	-1.050789	0.185239	-0.276378	0.000000	-10.000000	1.050000	-36.049999	333.166656	1023.000000	1023.000000	2046.000000
20.420000	-0.003143	-1.857512	-0.621507	-1.037876	0.147632	-0.345759	0.000000	-10.000000	1.016667	-35.416668	321.166656	1023.000000	1023.000000	2046.000000
20.440001	-0.002736	-1.616959	-0.408454	-0.949654	0.101989	-0.360840	0.000000	-10.000000	0.983333	-34.766666	309.500000	1023.000000	1023.000000	2046.000000
20.459999	-0.002689	-1.589205	-0.233157	-0.891730	-0.060314	-0.404004	0.000000	-10.000000	0.983333	-34.533337	297.833344	1023.000000	1023.000000	2046.000000
20.480000	-0.003375	-1.994834	-0.262218	-0.863434	-0.282442	-0.586740	0.000000	-10.000000	0.966667	-34.066669	286.333344	1023.000000	1023.000000	2046.000000
20.500000	-0.004204	-2.484485	-0.314325	-0.916613	-0.557351	-0.696196	0.000000	-10.000000	0.958333	-33.716667	274.833344	1023.000000	1023.000000	2046.000000
20.520000	-0.005088	-3.007046	-0.438590	-0.904844	-0.791718	-0.871894	0.000000	-10.000000	0.950000	-33.616665	263.666656	1023.000000	1023.000000	2046.000000
20.540001	-0.005766	-3.407464	-0.569667	-0.824507	-1.047188	-0.966102	0.000000	-10.000000	0.950000	-33.333332	252.333328	1023.000000	1023.000000	2046.000000
20.559999	-0.006106	-3.608642	-0.775682	-0.680973	-1.170441	-0.981546	0.000000	-10.000000	0.916667	-33.116669	241.166672	1023.000000	1023.000000	2046.000000
20.580000	-0.006659	-3.935519	-1.051045	-0.548924	-1.392271	-0.943279	0.000000	-10.000000	0.883333	-32.483334	230.166672	1023.000000	1023.000000	2046.000000
20.600000	-0.008066	-4.767168	-1.312471	-0.654618	-1.791216	-1.008863	0.000000	-10.000000	0.825000	-31.850000	219.333328	1023.000000	1023.000000	2046.000000
20.620001	-0.010633	-6.284369	-1.726976	-0.932322	-2.260519	-1.364552	0.000000	-10.000000	0.791667	-30.733334	208.833328	1023.000000	1023.000000	2046.000000
20.639999	-0.014235	-8.412784	-2.309320	-1.466672	-2.803649	-1.833143	0.000000	-10.000000	0.733333	-29.450001	198.500000	1023.000000	1023.000000	2046.000000
20.660000	-0.018360	-10.850521	-2.969231	-2.044114	-3.440494	-2.396682	0.000000	-10.000000	0.691667	-28.333334	188.833328	1023.000000	1023.000000	2046.000000
20.680000	-0.021760	-12.860223	-3.581831	-2.403288	-3.930527	-2.944576	0.000000	-10.000000	0.650000	-27.283333	179.333328	1023.000000	1023.000000	2046.000000
20.700001	-0.024355	-14.393842	-3.978861	-2.707090	-4.392793	-3.315098	0.000000	-10.000000	0.616667	-26.783333	170.166672	1023.000000	1023.000000	2046.000000
20.719999	-0.026259	-15.518982	-4.406938	-2.880387	-4.649814	-3.581843	0.000000	-10.000000	0.583333	-26.183334	161.166672	1023.000000	1023.000000	2046.000000
20.740000	-0.027974	-16.532528	-4.721767	-3.073573	-4.949942	-3.787246	0.000000	-10.000000	0.558333	-25.983334	152.500000	1023.000000	1023.000000	2046.000000
20.760000	-0.029311	-17.322849	-4.974499	-3.182905	-5.206143	-3.959302	0.000000	-10.000000	0.541667	-25.450001	143.833328	1023.000000	1023.000000	2046.000000
20.780001	-0.030277	-17.893522	-5.169376	-3.240101	-5.390547	-4.093498	0.000000	-10.000000	0.541667	-25.000000	135.333328	1023.000000	1023.000000	2046.000000
20.799999	-0.030895	-18.258871	-5.273434	-3.287898	-5.543406	-4.154134	0.000000	-10.000000	0.541667	-24.533333	127.000000	1023.000000	1023.000000	2046.000000
20.820000	-0.031397	-18.555485	-5.325676	-3.307575	-5.686610	-4.235624	0.000000	-10.000000	0.525000	-23.916666	119.000000	1023.000000	1023.000000	2046.000000
20.840000	-0.031661	-18.711803	-5.307560	-3.310451	-5.830641	-4.263151	0.000000	-10.000000	0.508333	-23.250000	111.000000	1023.000000	1023.000000	2046.000000
20.860001	-0.031790	-18.787647	-5.318261	-3.346400	-5.862300	-4.260688	0.000000	-10.000000	0.475000	-22.533333	103.166664	1023.000000	1023.000000	2046.000000
20.879999	-0.031769	-18.775223	-5.271634	-3.377072	-5.858057	-4.268460	0.000000	-10.000000	0.450000	-21.799999	95.500000	1023.000000	1023.000000	2046.000000
20.900000	-0.031783	-18.783506	-5.319357	-3.519268	-5.818884	-4.125997	0.000000	-10.000000	0.400000	-20.933332	88.166664	1023.000000	1023.000000	2046.000000
20.920000	-0.031431	-18.575687	-5.301363	-3.610168	-5.668168	-3.995988	0.000000	-10.000000	0.383333	-20.250000	81.166664	1023.000000	1023.000000	2046.000000
20.940001	-0.031041	-18.345320	-5.219834	-3.737360	-5.557817	-3.830310	0.000000	-10.000000	0.383333	-19.933334	74.333336	1023.000000	1023.000000	2046.000000
20.959999	-0.030903	-18.263636	-5.146384	-3.879525	-5.456900	-3.780828	0.000000	-10.000000	0.391667	-19.566668	67.666664	1023.000000	1023.000000	2046.000000
20.980000	-0.030891	-18.256723	-5.170876	-4.016203	-5.365076	-3.704567	0.000000	-10.000000	0.375000	-18.933334	61.000000	1023.000000	1023.000000	2046.000000
21.000000	-0.031244	-18.465296	-5.233356	-4.217858	-5.348754	-3.665329	0.000000	-10.000000	0.341667	-17.983334	54.666668	1023.000000	1023.000000	2046.000000
21.020000	-0.031820	-18.805382	-5.369537	-4.363358	-5.339126	-3.733361	0.000000	-10.000000	0.316667	-17.300001	48.666668	1023.000000	1023.000000	2046.000000
21.040001	-0.032401	-19.149277	-5.429722	-4.534362	-5.401312	-3.783880	0.000000	-10.000000	0.291667	-16.633333	43.000000	1023.000000	1023.000000	2046.000000
21.059999	-0.033032	-19.521833	-5.485747	-4.656570	-5.479975	-3.899542	0.000000	-10.000000	0.275000	-16.116667	37.500000	1023.000000	1023.000000	2046.000000
21.080000	-0.033544	-19.824768	-5.468450	-4.732576	-5.628081	-3.995662	0.000000	-10.000000	0.258333	-15.700001	32.166668	1023.000000	1023.000000	2046.000000
21.100000	-0.033967	-20.074610	-5.403670	-4.798221	-5.754573	-4.118147	0.000000	-10.000000	0.250000	-15.433333	26.833334	1023.000000	1023.000000	2046.000000
21.120001	-0.034193	-20.207783	-5.290068	-4.812642	-5.921035	-4.184037	0.000000	-10.000000	0.250000	-15.083333	21.666666	1023.000000	1023.000000	2046.000000
21.139999	-0.034294	-20.267565	-5.217280	-4.791121	-6.002186	-4.256976	0.000000	-10.000000	0.250000	-14.466667	16.666666	1023.000000	1023.000000	2046.000000
21.160000	-0.034253	-20.243757	-5.122019	-4.811081	-6.047993	-4.262663	0.000000	-10.000000	0.250000	-13.783334	11.833333	1023.000000	1023.000000	2046.000000
21.180000	-0.034160	-20.188551	-5.025076	-4.769752	-6.108292	-4.285432	0.000000	-10.000000	0.241667	-13.333334	7.333333	1023.000000	1023.000000	2046.000000
21.200001	-0.033885	-20.025970	-4.973016	-4.731251	-6.094568	-4.227136	0.000000	-10.000000	0.233333	-13.116667	3.000000	1023.000000	1023.000000	2046.000000
21.219999	-0.033708	-19.921316	-4.893076	-4.693637	-6.121478	-4.213125	0.000000	-10.000000	0.200000	-12.633333	-2.333333	1023.000000	1023.000000	2046.000000
21.240000	-0.033388	-19.732019	-4.822972	-4.646727	-6.111255	-4.151066	0.000000	-10.000000	0.175000	-11.983334	-7.666667	1023.000000	1023.000000	2046.000000
21.260000	-0.033011	-19.509638	-4.742717	-4.580187	-6.103254	-4.083479	0.000000	-10.000000	0.150000	-11.383333	-11.666667	1023.000000	1023.000000	2046.000000
21.280001	-0.032457	-19.181984	-4.646337	-4.463270	-6.044247	-4.028130	0.000000	-10.000000	0.150000	-10.850000	-14.333333	1023.000000	1023.000000	2046.000000
21.299999	-0.031942	-18.877945	-4.575673	-4.410389	-5.963980	-3.927903	0.000000	-10.000000	0.141667	-10.250000	-16.666666	1023.000000	1023.000000	2046.000000
21.320000	-0.031606	-18.679287	-4.470673	-4.332852	-5.962976	-3.912787	0.000000	-10.000000	0.125000	-9.416667	-20.166666	1023.000000	1023.000000	2046.000000
21.340000	-0.031196	-18.436556	-4.389367	-4.329897	-5.929621	-3.787671	0.000000	-10.000000	0.108333	-8.650000	-23.333334	1023.000000	1023.000000	2046.000000
21.360001	-0.030859	-18.237633	-4.304761	-4.271903	-5.904389	-3.756580	0.000000	-10.000000	0.100000	-8.000000	-26.166666	1023.000000	1023.000000	2046.000000
21.379999	-0.030519	-18.036640	-4.255064	-4.191073	-5.866201	-3.724300	0.000000	-10.000000	0.100000	-7.416667	-28.833334	1023.000000	1023.000000	2046.000000
21.400000	-0.030115	-17.797976	-4.186184	-4.134998	-5.815227	-3.661566	0.000000	-10.000000	0.100000	-6.983334	-31.166666	1023.000000	1023.000000	2046.000000
21.420000	-0.029827	-17.627594	-4.099543	-4.085992	-5.800116	-3.641942	0.000000	-10.000000	0.100000	-6.583333	-33.500000	1023.000000	1023.000000	2046.000000
21.440001	-0.029520	-17.446091	-4.028850	-4.058434	-5.790276	-3.568531	0.000000	-10.000000	0.100000	-6.233334	-35.666668	1023.000000	1023.000000	2046.000000
21.459999	-0.029247	-17.284918	-4.006273	-4.027148	-5.709754	-3.541744	0.000000	-10.000000	0.100000	-5.900000	-37.666668	1023.000000	1023.000000	2046.000000
21.480000	-0.028659	-16.937588	-3.799582	-3.963906	-5.695046	-3.479054	0.000000	-10.000000	0.100000	-5.550000	-39.666668	1023.000000	1023.000000	2046.000000
21.500000	-0.027884	-16.479551	-3.600912	-3.905248	-5.549242	-3.424148	0.000000	-10.000000	0.100000	-5.066667	-41.500000	1023.000000	1023.000000	2046.000000
21.520000	-0.027098	-16.014801	-3.349835	-3.765166	-5.483665	-3.416135	0.000000	-10.000000	0.083333	-4.366667	-43.333332	1023.000000	1023.000000	2046.000000
21.540001	-0.026430	-15.620331	-3.111066	-3.691981	-5.433079	-3.384205	0.000000	-10.000000	0.075000	-3.216667	-44.833332	1023.000000	1023.000000	2046.000000
21.559999	-0.026286	-15.534856	-2.869284	-3.625502	-5.555030	-3.485040	0.000000	-10.000000	0.066667	-1.733333	-45.666668	1023.000000	1023.000000	2046.000000
21.580000	-0.026594	-15.716871	-2.841096	-3.652586	-5.651440	-3.571750	0.000000	-10.000000	0.075000	0.033333	-46.000000	1023.000000	1023.000000	2046.000000
21.600000	-0.026580	-15.708690	-2.878966	-3.560484	-5.621262	-3.647978	0.000000	-10.000000	0.066667	1.483333	-46.000000	1023.000000	1023.000000	2046.000000
21.620001	-0.026710	-15.785771	-2.935718	-3.415964	-5.706725	-3.727365	0.000000	-10.000000	0.058333	2.616667	-46.000000	1023.000000	1023.000000	2046.000000
21.639999	-0.026098	-15.423797	-3.010395	-3.099478	-5.651909	-3.662014	0.000000	-10.000000	0.050000	3.333333	-46.000000	1023.000000	1023.000000	2046.000000
21.660000	-0.025624	-15.143711	-3.116303	-2.830976	-5.663546	-3.532887	0.000000	-10.000000	0.050000	4.033333	-46.000000	1023.000000	1023.000000	2046.000000
21.680000	-0.025175	-14.878389	-3.220760	-2.686077	-5.598071	-3.373481	0.000000	-10.000000	0.041667	4.816667	-46.000000	1023.000000	1023.000000	2046.000000
21.700001	-0.025855	-15.280107	-3.435943	-2.693178	-5.708577	-3.442409	0.000000	-10.000000	0.025000	6.366667	-46.000000	1023.000000	1023.000000	2046.000000
21.719999	-0.027428	-16.209661	-3.763983	-2.988529	-5.859055	-3.598095	0.000000	-10.000000	-0.016667	8.783334	-46.000000	1023.000000	1023.000000	2046.000000
21.740000	-0.029859	-17.646469	-4.294496	-3.414487	-6.086084	-3.851403	0.000000	-10.000000	-0.075000	11.950000	-46.000000	1023.000000	1023.000000	2046.000000
21.760000	-0.032777	-19.371252	-4.888420	-3.763176	-6.361722	-4.357934	0.000000	-10.000000	-0.133333	14.800000	-46.000000	1023.000000	1023.000000	2046.000000
21.780001	-0.034652	-20.479109	-5.227019	-4.031361	-6.599878	-4.620852	0.000000	-10.000000	-0.166667	17.116667	-23.000000	1023.000000	1023.000000	2046.000000
21.799999	-0.035737	-21.120394	-5.549951	-4.111554	-6.642405	-4.816483	0.000000	-10.000000	-0.191667	18.733334	1.500000	1023.000000	1023.000000	2046.000000
21.820000	-0.036051	-21.306105	-5.685295	-4.127463	-6.655249	-4.838099	0.000000	-10.000000	-0.225000	20.350000	28.333334	1023.000000	1023.000000	2046.000000
21.840000	-0.036015	-21.284870	-5.782528	-4.083128	-6.585175	-4.834039	0.000000	-10.000000	-0.258333	21.600000	34.500000	1023.000000	1023.000000	2046.000000
21.860001	-0.035754	-21.130804	-5.744264	-4.004460	-6.560049	-4.822030	0.000000	-10.000000	-0.291667	22.783333	41.666668	1023.000000	1023.000000	2046.000000
21.879999	-0.034985	-20.675844	-5.619300	-3.933439	-6.430524	-4.692581	0.000000	-10.000000	-0.333333	23.933332	49.000000	1023.000000	1023.000000	2046.000000
21.900000	-0.033983	-20.083998	-5.512504	-3.745725	-6.220785	-4.604984	0.000000	-10.000000	-0.391667	25.383333	56.833332	1023.000000	1023.000000	2046.000000
21.920000	-0.032833	-19.404551	-5.305949	-3.597498	-6.032408	-4.468696	0.000000	-10.000000	-0.458333	27.200001	65.000000	1023.000000	1023.000000	2046.000000
21.940001	-0.031505	-18.619646	-5.100093	-3.484188	-5.770151	-4.265213	0.000000	-10.000000	-0.541667	29.166666	73.666664	1023.000000	1023.000000	2046.000000
21.959999	-0.030182	-17.837626	-4.898993	-3.349226	-5.479694	-4.109712	0.000000	-10.000000	-0.625000	31.166666	83.000000	1023.000000	1023.000000	2046.000000
21.980000	-0.028705	-16.964430	-4.702539	-3.225957	-5.156995	-3.878939	0.000000	-10.000000	-0.675000	32.716667	93.000000	1023.000000	1023.000000	2046.000000
22.000000	-0.026978	-15.944283	-4.492850	-3.200341	-4.701910	-3.549182	0.000000	-10.000000	-0.700000	33.716667	103.833336	1023.000000	1023.000000	2046.000000
22.020000	-0.025150	-14.863582	-4.242534	-3.092304	-4.245241	-3.283503	0.000000	-10.000000	-0.725000	34.266666	114.833336	1023.000000	1023.000000	2046.000000
22.040001	-0.023178	-13.698215	-3.959161	-3.037056	-3.717601	-2.984396	0.000000	-10.000000	-0.775000	34.850002	126.333336	1023.000000	1023.000000	2046.000000
22.059999	-0.021318	-12.598833	-3.711913	-2.979608	-3.196746	-2.710566	0.000000	-10.000000	-0.808333	35.483334	137.666672	1023.000000	1023.000000	2046.000000
22.080000	-0.019846	-11.728837	-3.509839	-2.965941	-2.797894	-2.455163	0.000000	-10.000000	-0.825000	36.333332	149.333328	1023.000000	1023.000000	2046.000000
22.100000	-0.018621	-11.004867	-3.389017	-3.011673	-2.365911	-2.238266	0.000000	-10.000000	-0.825000	36.966667	161.333328	1023.000000	1023.000000	2046.000000
22.120001	-0.017764	-10.498699	-3.342749	-3.018859	-2.014485	-2.122606	0.000000	-10.000000	-0.833333	37.049999	173.666672	1023.000000	1023.000000	2046.000000
22.139999	-0.017234	-10.185190	-3.240166	-3.001517	-1.817244	-2.126263	0.000000	-10.000000	-0.858333	37.233334	186.166672	1023.000000	1023.000000	2046.000000
22.160000	-0.016374	-9.676829	-3.032370	-2.986256	-1.652770	-2.005434	0.000000	-10.000000	-0.875000	37.200001	198.500000	1023.000000	1023.000000	2046.000000
22.180000	-0.015383	-9.091301	-2.863936	-2.851463	-1.439100	-1.936801	0.000000	-10.000000	-0.891667	37.583332	211.000000	1023.000000	1023.000000	2046.000000
22.200001	-0.014352	-8.482071	-2.615273	-2.655085	-1.259558	-1.952155	0.000000	-10.000000	-0.900000	37.616669	223.500000	1023.000000	1023.000000	2046.000000
22.219999	-0.012984	-7.673650	-2.313351	-2.492765	-1.048447	-1.819087	0.000000	-10.000000	-0.916667	38.283333	236.000000	1023.000000	1023.000000	2046.000000
22.240000	-0.011628	-6.872000	-2.097676	-2.302866	-0.757791	-1.713667	0.000000	-10.000000	-0.908333	38.350002	248.666672	1023.000000	1023.000000	2046.000000
22.260000	-0.010161	-6.005258	-1.828926	-2.060693	-0.488633	-1.627005	0.000000	-10.000000	-0.900000	38.650002	261.333344	1023.000000	1023.000000	2046.000000
22.280001	-0.008490	-5.017490	-1.535813	-1.910914	-0.220264	-1.350499	0.000000	-10.000000	-0.866667	38.216667	274.166656	1023.000000	1023.000000	2046.000000
22.299999	-0.006823	-4.032610	-1.309206	-1.672770	0.089592	-1.140226	0.000000	-10.000000	-0.866667	38.099998	287.000000	1023.000000	1023.000000	2046.000000
22.320000	-0.004986	-2.946820	-1.044452	-1.389113	0.432772	-0.946026	0.000000	-10.000000	-0.841667	37.616665	299.833344	1023.000000	1023.000000	2046.000000
22.340000	-0.002991	-1.767545	-0.713347	-1.208300	0.777999	-0.623897	0.000000	-10.000000	-0.841667	37.183334	312.500000	1023.000000	1023.000000	2046.000000
22.360001	-0.001013	-0.598550	-0.403810	-0.964627	1.148486	-0.378599	0.000000	-10.000000	-0.833333	37.133335	324.833344	1023.000000	1023.000000	2046.000000
22.379999	0.001030	0.608602	-0.092105	-0.706841	1.535714	-0.128166	0.000000	-10.000000	-0.850000	37.166668	337.333344	1023.000000	1023.000000	2046.000000
22.400000	0.003027	1.789095	0.242228	-0.501337	1.858884	0.189320	0.000000	-10.000000	-0.858333	37.533333	349.666656	1023.000000	1023.000000	2046.000000
22.420000	0.004870	2.877935	0.489559	-0.305558	2.265492	0.428443	0.000000	-10.000000	-0.858333	37.416668	362.333344	1023.000000	1023.000000	2046.000000
22.440001	0.006816	4.028123	0.773633	-0.057090	2.657738	0.653842	0.000000	-10.000000	-0.850000	37.166668	374.666656	1023.000000	1023.000000	2046.000000
22.459999	0.008648	5.111201	1.108392	0.139471	2.943185	0.920152	0.000000	-10.000000	-0.841667	37.000000	387.166656	1023.000000	1023.000000	2046.000000
22.480000	0.010262	6.064788	1.346250	0.304255	3.266879	1.147403	0.000000	-10.000000	-0.833333	37.116669	399.500000	1023.000000	1023.000000	2046.000000
22.500000	0.011904	7.035053	1.577030	0.535923	3.617959	1.304141	0.000000	-10.000000	-0.808333	36.950001	411.833344	1023.000000	1023.000000	2046.000000
22.520000	0.013432	7.938478	1.789506	0.702285	3.899606	1.547081	0.000000	-10.000000	-0.783333	36.616669	424.333344	1023.000000	1023.000000	2046.000000
22.540001	0.014835	8.767216	2.027599	0.858383	4.194547	1.686687	0.000000	-10.000000	-0.750000	35.816666	436.666656	1023.000000	1023.000000	2046.000000
22.559999	0.016244	9.600425	2.285517	1.049835	4.441515	1.823559	0.000000	-10.000000	-0.741667	35.466667	449.000000	1023.000000	1023.000000	2046.000000
22.580000	0.017409	10.288855	2.504703	1.165943	4.631322	1.986887	0.000000	-10.000000	-0.741667	35.100002	460.666656	1023.000000	1023.000000	2046.000000
22.600000	0.018019	10.649405	2.679698	1.284725	4.686209	1.998773	0.000000	-10.000000	-0.750000	35.033333	472.333344	1023.000000	1023.000000	2046.000000
22.620001	0.018433	10.893846	2.900601	1.378509	4.719623	1.895114	0.000000	-10.000000	-0.758333	34.983334	484.000000	1023.000000	1023.000000	2046.000000
22.639999	0.018747	11.079398	3.137806	1.423279	4.767319	1.750995	0.000000	-10.000000	-0.741667	34.366669	495.666656	1023.000000	1023.000000	2046.000000
22.660000	0.019253	11.378515	3.312566	1.424604	4.879583	1.761762	0.000000	-10.000000	-0.708333	33.866669	507.166656	1023.000000	1023.000000	2046.000000
22.680000	0.020826	12.307924	3.564269	1.637675	5.141298	1.964681	0.000000	-10.000000	-0.641667	32.866669	518.500000	1023.000000	1023.000000	2046.000000
22.700001	0.022347	13.207196	3.701506	2.021900	5.313729	2.170060	0.000000	-10.000000	-0.575000	31.933334	529.666687	1023.000000	1023.000000	2046.000000
22.719999	0.023628	13.964423	3.659497	2.426370	5.436880	2.441677	0.000000	-10.000000	-0.508333	30.733334	540.666687	1023.000000	1023.000000	2046.000000
22.740000	0.023748	14.035300	3.489035	2.681182	5.439174	2.425910	0.000000	-10.000000	-0.433333	29.233334	551.166687	1023.000000	1023.000000	2046.000000
22.760000	0.022465	13.277113	3.255094	2.499097	5.222488	2.300433	0.000000	-10.000000	-0.375000	27.366667	561.333313	1023.000000	1023.000000	2046.000000
22.780001	0.020036	11.841325	2.866021	2.176112	4.929007	1.870185	0.000000	-10.000000	-0.300000	25.583334	570.666687	1023.000000	1023.000000	2046.000000
22.799999	0.017138	10.128369	2.423024	1.814869	4.467929	1.422547	0.000000	-10.000000	-0.233333	23.583334	579.500000	1023.000000	1023.000000	2046.000000
22.820000	0.014427	8.526274	1.962212	1.436025	4.061643	1.066394	0.000000	-10.000000	-0.141667	21.383333	587.666687	1023.000000	1023.000000	2046.000000
22.840000	0.012322	7.282475	1.471133	1.168295	3.815978	0.827068	0.000000	-10.000000	-0.066667	18.383333	595.333313	1023.000000	1023.000000	2046.000000
22.860001	0.010796	6.380570	1.053529	0.994381	3.615549	0.717111	0.000000	-10.000000	-0.008333	14.983334	601.833313	1023.000000	1023.000000	2046.000000
22.879999	0.009748	5.761008	0.748477	0.905315	3.542049	0.565168	0.000000	-10.000000	0.016667	11.766666	607.333313	1023.000000	1023.000000	2046.000000
22.900000	0.009040	5.342737	0.582785	0.803537	3.452449	0.503966	0.000000	-10.000000	0.050000	7.066667	611.666687	1023.000000	1023.000000	2046.000000
22.920000	0.008365	4.943620	0.470040	0.742782	3.301992	0.428806	0.000000	-10.000000	0.083333	2.200000	614.833313	1023.000000	1023.000000	2046.000000
22.940001	0.007987	4.720535	0.391691	0.825462	3.188936	0.314446	0.000000	-10.000000	0.125000	-2.466667	616.500000	1023.000000	1023.000000	2046.000000
22.959999	0.007763	4.587779	0.399049	0.835715	3.071002	0.282013	0.000000	-10.000000	0.141667	-5.966667	617.000000	1023.000000	1023.000000	2046.000000
22.980000	0.007658	4.526132	0.401727	0.871575	2.959044	0.293786	0.000000	-10.000000	0.150000	-8.333333	617.000000	1023.000000	1023.000000	2046.000000
23.000000	0.007629	4.508846	0.389000	0.963891	2.883042	0.272913	0.000000	-10.000000	0.150000	-10.433333	617.000000	1023.000000	1023.000000	2046.000000
23.020000	0.007742	4.575397	0.465888	0.985811	2.809455	0.314243	0.000000	-10.000000	0.175000	-11.533334	617.000000	1023.000000	1023.000000	2046.000000
23.040001	0.007885	4.660052	0.509014	0.979268	2.796586	0.375184	0.000000	-10.000000	0.208333	-12.600000	617.000000	1023.000000	1023.000000	2046.000000
23.059999	0.007959	4.703597	0.399877	0.979731	2.871567	0.452421	0.000000	-10.000000	0.250000	-13.683333	609.666687	1023.000000	1023.000000	2046.000000
23.080000	0.007989	4.721672	0.386796	0.943694	2.861945	0.529237	0.000000	-10.000000	0.275000	-14.916667	600.666687	1023.000000	1023.000000	2046.000000
23.100000	0.007882	4.658348	0.314784	0.766390	2.967992	0.609183	0.000000	-10.000000	0.291667	-16.033333	589.833313	1023.000000	1023.000000	2046.000000
23.120001	0.007723	4.564577	0.173814	0.582787	3.069551	0.738425	0.000000	-10.000000	0.300000	-16.833334	584.333313	1023.000000	1023.000000	2046.000000
23.139999	0.007429	4.390740	0.026706	0.363613	3.126620	0.873800	0.000000	-10.000000	0.300000	-17.533333	578.833313	1023.000000	1023.000000	2046.000000
23.160000	0.006925	4.092938	-0.168148	0.070289	3.207475	0.983322	0.000000	-10.000000	0.333333	-18.283333	573.000000	1023.000000	1023.000000	2046.000000
23.180000	0.006159	3.640197	-0.381796	-0.141210	3.232856	0.930346	0.000000	-10.000000	0.366667	-19.333334	567.000000	1023.000000	1023.000000	2046.000000
23.200001	0.005363	3.169733	-0.523241	-0.326433	3.119005	0.900402	0.000000	-10.000000	0.416667	-20.283333	560.333313	1023.000000	1023.000000	2046.000000
23.219999	0.004478	2.646232	-0.630494	-0.522766	2.998284	0.801209	0.000000	-10.000000	0.450000	-21.533333	553.500000	1023.000000	1023.000000	2046.000000
23.240000	0.003618	2.138466	-0.709380	-0.671076	2.841486	0.677436	0.000000	-10.000000	0.508333	-22.783333	546.333313	1023.000000	1023.000000	2046.000000
23.260000	0.002866	1.694077	-0.746980	-0.760175	2.678075	0.523158	0.000000	-10.000000	0.558333	-24.183332	538.833313	1023.000000	1023.000000	2046.000000
23.280001	0.002107	1.245433	-0.682639	-0.864874	2.384671	0.408275	0.000000	-10.000000	0.608333	-25.450001	530.833313	1023.000000	1023.000000	2046.000000
23.299999	0.001599	0.944914	-0.658967	-0.893855	2.170379	0.327357	0.000000	-10.000000	0.658333	-26.716667	522.333313	1023.000000	1023.000000	2046.000000
23.320000	0.001167	0.689965	-0.666424	-0.942260	2.019839	0.278810	0.000000	-10.000000	0.716667	-28.083334	513.333313	1023.000000	1023.000000	2046.000000
23.340000	0.000783	0.462621	-0.675306	-0.952914	1.798782	0.292059	0.000000	-10.000000	0.783333	-29.416668	504.000000	1023.000000	1023.000000	2046.000000
23.360001	0.000389	0.230108	-0.734586	-1.000724	1.661922	0.303496	0.000000	-10.000000	0.833333	-30.900002	494.166656	1023.000000	1023.000000	2046.000000
23.379999	0.000124	0.073103	-0.731040	-1.007957	1.496547	0.315552	0.000000	-10.000000	0.875000	-31.766668	484.000000	1023.000000	1023.000000	2046.000000
23.400000	-0.000183	-0.108189	-0.771103	-0.949912	1.335201	0.277625	0.000000	-10.000000	0.916667	-32.750000	473.333344	1023.000000	1023.000000	2046.000000
23.420000	-0.000341	-0.201248	-0.717661	-0.935970	1.130694	0.321689	0.000000	-10.000000	0.941667	-33.216667	462.333344	1023.000000	1023.000000	2046.000000
23.440001	-0.000604	-0.357003	-0.732207	-0.965922	0.993394	0.347731	0.000000	-10.000000	0.975000	-33.933334	451.166656	1023.000000	1023.000000	2046.000000
23.459999	-0.000918	-0.542562	-0.777862	-0.955099	0.859017	0.331381	0.000000	-10.000000	0.983333	-34.200001	439.833344	1023.000000	1023.000000	2046.000000
23.480000	-0.001239	-0.732400	-0.743823	-0.986443	0.663892	0.333974	0.000000	-10.000000	1.000000	-34.483334	428.500000	1023.000000	1023.000000	2046.000000
23.500000	-0.001562	-0.923275	-0.752015	-1.033309	0.539840	0.322209	0.000000	-10.000000	1.000000	-34.483334	417.000000	1023.000000	1023.000000	2046.000000
23.520000	-0.002013	-1.189448	-0.762228	-1.093264	0.380891	0.285153	0.000000	-10.000000	0.991667	-34.483334	405.500000	1023.000000	1023.000000	2046.000000
23.540001	-0.002534	-1.497693	-0.818258	-1.121699	0.211911	0.230353	0.000000	-10.000000	0.991667	-34.316666	394.000000	1023.000000	1023.000000	2046.000000
23.559999	-0.002953	-1.744994	-0.817290	-1.158405	0.054363	0.176338	0.000000	-10.000000	0.975000	-34.200001	382.500000	1023.000000	1023.000000	2046.000000
23.580000	-0.003503	-2.069978	-0.813202	-1.251407	-0.149049	0.143681	0.000000	-10.000000	0.975000	-33.933334	371.166656	1023.000000	1023.000000	2046.000000
23.600000	-0.003754	-2.218570	-0.716588	-1.305022	-0.275914	0.078953	0.000000	-10.000000	0.958333	-33.850002	359.833344	1023.000000	1023.000000	2046.000000
23.620001	-0.003454	-2.041577	-0.491180	-1.286083	-0.273137	0.008823	0.000000	-10.000000	0.958333	-33.666668	348.500000	1023.000000	1023.000000	2046.000000
23.639999	-0.002962	-1.750355	-0.264789	-1.224620	-0.282463	0.021517	0.000000	-10.000000	0.941667	-33.366669	337.166656	1023.000000	1023.000000	2046.000000
23.660000	-0.002690	-1.589937	-0.057662	-1.127086	-0.400173	-0.005016	0.000000	-10.000000	0.916667	-32.816669	326.000000	1023.000000	1023.000000	2046.000000
23.680000	-0.002871	-1.696514	0.016499	-1.032872	-0.567283	-0.112858	0.000000	-10.000000	0.891667	-32.383335	315.166656	1023.000000	1023.000000	2046.000000
23.700001	-0.003604	-2.130018	-0.040590	-1.033957	-0.817212	-0.238259	0.000000	-10.000000	0.850000	-31.783333	304.333344	1023.000000	1023.000000	2046.000000
23.719999	-0.004254	-2.513991	-0.176053	-1.052818	-0.951130	-0.333991	0.000000	-10.000000	0.833333	-31.233334	293.833344	1023.000000	1023.000000	2046.000000
23.740000	-0.004811	-2.843122	-0.334813	-0.925774	-1.143062	-0.439472	0.000000	-10.000000	0.808333	-30.483334	283.500000	1023.000000	1023.000000	2046.000000
23.760000	-0.004982	-2.944243	-0.536349	-0.695917	-1.247215	-0.464763	0.000000	-10.000000	0.808333	-30.200001	273.500000	1023.000000	1023.000000	2046.000000
23.780001	-0.005464	-3.229321	-0.778281	-0.549030	-1.429848	-0.472162	0.000000	-10.000000	0.783333	-29.883333	263.500000	1023.000000	1023.000000	2046.000000
23.799999	-0.006453	-3.813999	-0.974748	-0.575315	-1.774963	-0.488972	0.000000	-10.000000	0.750000	-29.716667	253.500000	1023.000000	1023.000000	2046.000000
23.820000	-0.008688	-5.134674	-1.330158	-0.795066	-2.204260	-0.805190	0.000000	-10.000000	0.708333	-29.150000	243.500000	1023.000000	1023.000000	2046.000000
23.840000	-0.012077	-7.137454	-1.866419	-1.248932	-2.725946	-1.296157	0.000000	-10.000000	0.675000	-28.183334	233.666672	1023.000000	1023.000000	2046.000000
23.860001	-0.015997	-9.454433	-2.516605	-1.866781	-3.274132	-1.796915	0.000000	-10.000000	0.633333	-26.983334	224.166672	1023.000000	1023.000000	2046.000000
23.879999	-0.019704	-11.645053	-3.178961	-2.244712	-3.803787	-2.417592	0.000000	-10.000000	0.600000	-25.750000	215.000000	1023.000000	1023.000000	2046.000000
23.900000	-0.022498	-13.296556	-3.670433	-2.517015	-4.282876	-2.826232	0.000000	-10.000000	0.558333	-25.050001	206.333328	1023.000000	1023.000000	2046.000000
23.920000	-0.024612	-14.545538	-4.100084	-2.759276	-4.562072	-3.124105	0.000000	-10.000000	0.550000	-24.616667	198.000000	1023.000000	1023.000000	2046.000000
23.940001	-0.026366	-15.582062	-4.483752	-2.938785	-4.814591	-3.344935	0.000000	-10.000000	0.541667	-24.400000	190.000000	1023.000000	1023.000000	2046.000000
23.959999	-0.027741	-16.395046	-4.758947	-3.040748	-5.063482	-3.531868	0.000000	-10.000000	0.541667	-24.250000	182.000000	1023.000000	1023.000000	2046.000000
23.980000	-0.028829	-17.037838	-4.937284	-3.173200	-5.306655	-3.620697	0.000000	-10.000000	0.533333	-24.216667	173.666672	1023.000000	1023.000000	2046.000000
24.000000	-0.029616	-17.502909	-5.108669	-3.199252	-5.441545	-3.753443	0.000000	-10.000000	0.533333	-24.250000	165.333328	1023.000000	1023.000000	2046.000000
24.020000	-0.030129	-17.806070	-5.177030	-3.141754	-5.594703	-3.892583	0.000000	-10.000000	0.525000	-24.116667	157.000000	1023.000000	1023.000000	2046.000000
24.040001	-0.030411	-17.973017	-5.163157	-3.232918	-5.714484	-3.862457	0.000000	-10.000000	0.508333	-23.783335	149.000000	1023.000000	1023.000000	2046.000000
24.059999	-0.030654	-18.116760	-5.171455	-3.259189	-5.777459	-3.908658	0.000000	-10.000000	0.475000	-23.216667	141.166672	1023.000000	1023.000000	2046.000000
24.080000	-0.030808	-18.207644	-5.136175	-3.306721	-5.847162	-3.917585	0.000000	-10.000000	0.450000	-22.500000	133.500000	1023.000000	1023.000000	2046.000000
24.100000	-0.030737	-18.165508	-5.161212	-3.399181	-5.777037	-3.828077	0.000000	-10.000000	0.433333	-21.983334	126.166664	1023.000000	1023.000000	2046.000000
24.120001	-0.030669	-18.125143	-5.168042	-3.541527	-5.673321	-3.742254	0.000000	-10.000000	0.433333	-21.900000	118.833336	1023.000000	1023.000000	2046.000000
24.139999	-0.030297	-17.905552	-5.067549	-3.649487	-5.580294	-3.608222	0.000000	-10.000000	0.433333	-22.033335	111.500000	1023.000000	1023.000000	2046.000000
24.160000	-0.029939	-17.693680	-5.035331	-3.770474	-5.375762	-3.512112	0.000000	-10.000000	0.425000	-21.850000	104.166664	1023.000000	1023.000000	2046.000000
24.180000	-0.029876	-17.656952	-5.008443	-3.888001	-5.301547	-3.458961	0.000000	-10.000000	0.400000	-21.150002	96.833336	1023.000000	1023.000000	2046.000000
24.200001	-0.030148	-17.817236	-5.056755	-4.096392	-5.256736	-3.407353	0.000000	-10.000000	0.375000	-20.216667	89.833336	1023.000000	1023.000000	2046.000000
24.219999	-0.030745	-18.170473	-5.171240	-4.323926	-5.238540	-3.436766	0.000000	-10.000000	0.375000	-19.316668	83.000000	1023.000000	1023.000000	2046.000000
24.240000	-0.031506	-18.620142	-5.313386	-4.486642	-5.283029	-3.537084	0.000000	-10.000000	0.366667	-18.633333	76.666664	1023.000000	1023.000000	2046.000000
24.260000	-0.032072	-18.954752	-5.351731	-4.648817	-5.347452	-3.606753	0.000000	-10.000000	0.341667	-17.900000	70.500000	1023.000000	1023.000000	2046.000000
24.280001	-0.032557	-19.241425	-5.345397	-4.710443	-5.439690	-3.745895	0.000000	-10.000000	0.308333	-17.133333	64.500000	1023.000000	1023.000000	2046.000000
24.299999	-0.033017	-19.513128	-5.324521	-4.735882	-5.594962	-3.857763	0.000000	-10.000000	0.275000	-16.366667	58.666668	1023.000000	1023.000000	2046.000000
24.320000	-0.033320	-19.692314	-5.219485	-4.834142	-5.727243	-3.911444	0.000000	-10.000000	0.266667	-15.616667	53.166668	1023.000000	1023.000000	2046.000000
24.340000	-0.033496	-19.796347	-5.119886	-4.816442	-5.842884	-4.017135	0.000000	-10.000000	0.250000	-15.116667	48.000000	1023.000000	1023.000000	2046.000000
24.360001	-0.033631	-19.875687	-5.040951	-4.764044	-5.946625	-4.124066	0.000000	-10.000000	0.241667	-14.533334	43.000000	1023.000000	1023.000000	2046.000000
24.379999	-0.033462	-19.776154	-4.929827	-4.806439	-5.966756	-4.073132	0.000000	-10.000000	0.241667	-14.183333	38.000000	1023.000000	1023.000000	2046.000000
24.400000	-0.033400	-19.739449	-4.888958	-4.774463	-5.979374	-4.096654	0.000000	-10.000000	0.225000	-13.683333	33.166668	1023.000000	1023.000000	2046.000000
24.420000	-0.033191	-19.615671	-4.822691	-4.706268	-6.022104	-4.064609	0.000000	-10.000000	0.216667	-13.283334	28.500000	1023.000000	1023.000000	2046.000000
24.440001	-0.032814	-19.393286	-4.740071	-4.646534	-6.015841	-3.990838	0.000000	-10.000000	0.183333	-12.716667	24.166666	1023.000000	1023.000000	2046.000000
24.459999	-0.032620	-19.278645	-4.691775	-4.626140	-6.012959	-3.947771	0.000000	-10.000000	0.166667	-12.166667	20.000000	1023.000000	1023.000000	2046.000000
24.480000	-0.032139	-18.994183	-4.589152	-4.519467	-6.001294	-3.884269	0.000000	-10.000000	0.141667	-11.616667	16.000000	1023.000000	1023.000000	2046.000000
24.500000	-0.031629	-18.692869	-4.485713	-4.439315	-5.976323	-3.791518	0.000000	-10.000000	0.141667	-11.033334	12.000000	1023.000000	1023.000000	2046.000000
24.520000	-0.031277	-18.484859	-4.410209	-4.370522	-5.961686	-3.742443	0.000000	-10.000000	0.133333	-10.383333	8.333333	1023.000000	1023.000000	2046.000000
24.540001	-0.030837	-18.224941	-4.366744	-4.307105	-5.874362	-3.676731	0.000000	-10.000000	0.133333	-9.500000	4.833333	1023.000000	1023.000000	2046.000000
24.559999	-0.030499	-18.024734	-4.283628	-4.281065	-5.854317	-3.605725	0.000000	-10.000000	0.125000	-8.933333	2.666667	1023.000000	1023.000000	2046.000000
24.580000	-0.030159	-17.824162	-4.238062	-4.189835	-5.819703	-3.576561	0.000000	-10.000000	0.116667	-8.016666	0.000000	1023.000000	1023.000000	2046.000000
24.600000	-0.029715	-17.561855	-4.089124	-4.156875	-5.826092	-3.489763	0.000000	-10.000000	0.108333	-7.066667	-2.333333	1023.000000	1023.000000	2046.000000
24.620001	-0.029473	-17.418810	-4.064475	-4.136783	-5.756539	-3.461013	0.000000	-10.000000	0.100000	-5.766667	-5.333333	1023.000000	1023.000000	2046.000000
24.639999	-0.028910	-17.086084	-3.991687	-4.049611	-5.652904	-3.391882	0.000000	-10.000000	0.083333	-4.583333	-7.166667	1023.000000	1023.000000	2046.000000
24.660000	-0.028353	-16.756891	-3.857780	-3.970600	-5.602773	-3.325737	0.000000	-10.000000	0.075000	-3.000000	-8.666667	1023.000000	1023.000000	2046.000000
24.680000	-0.027889	-16.482218	-3.786822	-3.903665	-5.530627	-3.261105	0.000000	-10.000000	0.058333	-1.083333	-9.500000	1023.000000	1023.000000	2046.000000
24.700001	-0.027154	-16.047735	-3.647265	-3.820791	-5.408687	-3.170992	0.000000	-10.000000	0.058333	1.050000	-10.000000	1023.000000	1023.000000	2046.000000
24.719999	-0.026447	-15.629929	-3.524750	-3.726717	-5.293146	-3.085316	0.000000	-10.000000	0.033333	3.283334	-10.000000	1023.000000	1023.000000	2046.000000
24.740000	-0.025436	-15.032723	-3.302546	-3.587556	-5.130636	-3.011986	0.000000	-10.000000	0.016667	5.883334	-10.000000	1023.000000	1023.000000	2046.000000
24.760000	-0.024144	-14.269204	-2.979678	-3.484528	-4.921205	-2.883794	0.000000	-10.000000	-0.016667	8.733334	-10.000000	1023.000000	1023.000000	2046.000000
24.780001	-0.023196	-13.709105	-2.696331	-3.377131	-4.799573	-2.836070	0.000000	-10.000000	-0.058333	11.733334	-10.000000	1023.000000	1023.000000	2046.000000
24.799999	-0.022321	-13.191450	-2.423385	-3.253999	-4.688622	-2.825444	0.000000	-10.000000	-0.116667	14.466667	-10.000000	1023.000000	1023.000000	2046.000000
24.820000	-0.021758	-12.859208	-2.245173	-3.113514	-4.601892	-2.898629	0.000000	-10.000000	-0.175000	17.049999	-10.000000	1023.000000	1023.000000	2046.000000
24.840000	-0.021833	-12.903195	-2.143646	-3.099267	-4.668931	-2.991351	0.000000	-10.000000	-0.241667	19.550001	1.666667	1023.000000	1023.000000	2046.000000
24.860001	-0.021182	-12.518759	-2.100142	-2.918597	-4.520633	-2.979387	0.000000	-10.000000	-0.308333	21.816668	15.166667	1023.000000	1023.000000	2046.000000
24.879999	-0.020470	-12.097949	-2.062865	-2.656259	-4.406122	-2.972703	0.000000	-10.000000	-0.366667	23.766666	31.166666	1023.000000	1023.000000	2046.000000
24.900000	-0.019075	-11.273033	-2.051149	-2.263991	-4.215069	-2.742824	0.000000	-10.000000	-0.400000	25.366667	38.166668	1023.000000	1023.000000	2046.000000
24.920000	-0.017889	-10.572473	-2.058852	-1.952424	-4.041039	-2.520157	0.000000	-10.000000	-0.441667	26.733334	46.333332	1023.000000	1023.000000	2046.000000
24.940001	-0.017063	-10.084382	-2.100259	-1.764795	-3.861042	-2.358287	0.000000	-10.000000	-0.500000	28.250000	55.166668	1023.000000	1023.000000	2046.000000
24.959999	-0.017198	-10.164068	-2.262370	-1.785764	-3.791256	-2.324678	0.000000	-10.000000	-0.558333	29.766668	64.333336	1023.000000	1023.000000	2046.000000
24.980000	-0.018665	-11.031092	-2.640238	-2.077543	-3.819641	-2.493670	0.000000	-10.000000	-0.616667	31.333334	74.000000	1023.000000	1023.000000	2046.000000
25.000000	-0.021266	-12.567968	-3.272704	-2.511403	-3.933063	-2.850799	0.000000	-10.000000	-0.650000	32.600002	84.166664	1023.000000	1023.000000	2046.000000
25.020000	-0.023530	-13.906466	-3.759017	-2.808544	-4.129794	-3.209112	0.000000	-10.000000	-0.658333	33.400002	95.000000	1023.000000	1023.000000	2046.000000
25.040001	-0.024862	-14.693455	-4.009724	-2.936101	-4.308881	-3.438749	0.000000	-10.000000	-0.650000	33.850002	106.000000	1023.000000	1023.000000	2046.000000
25.059999	-0.025341	-14.976385	-4.198055	-2.974362	-4.294981	-3.508987	0.000000	-10.000000	-0.658333	34.100002	117.166664	1023.000000	1023.000000	2046.000000
25.080000	-0.025205	-14.896435	-4.240315	-2.926411	-4.244948	-3.484761	0.000000	-10.000000	-0.691667	34.383335	128.500000	1023.000000	1023.000000	2046.000000
25.100000	-0.024805	-14.659933	-4.260830	-2.830919	-4.109986	-3.458198	0.000000	-10.000000	-0.708333	34.200001	140.000000	1023.000000	1023.000000	2046.000000
25.120001	-0.024109	-14.248468	-4.134305	-2.678188	-4.025295	-3.410680	0.000000	-10.000000	-0.716667	34.150002	151.500000	1023.000000	1023.000000	2046.000000
25.139999	-0.023099	-13.651732	-3.988977	-2.500613	-3.846992	-3.315150	0.000000	-10.000000	-0.716667	34.016666	162.833328	1023.000000	1023.000000	2046.000000
25.160000	-0.021896	-12.940359	-3.765400	-2.348711	-3.664824	-3.161425	0.000000	-10.000000	-0.741667	34.566669	174.166672	1023.000000	1023.000000	2046.000000
25.180000	-0.020571	-12.157592	-3.554947	-2.179204	-3.442078	-2.981362	0.000000	-10.000000	-0.741667	34.700001	185.500000	1023.000000	1023.000000	2046.000000
25.200001	-0.019173	-11.331244	-3.373749	-1.949995	-3.150023	-2.857476	0.000000	-10.000000	-0.775000	35.216667	197.166672	1023.000000	1023.000000	2046.000000
25.219999	-0.017621	-10.413940	-3.076133	-1.836108	-2.880680	-2.621020	0.000000	-10.000000	-0.800000	35.383335	209.000000	1023.000000	1023.000000	2046.000000
25.240000	-0.015970	-9.438428	-2.853484	-1.696025	-2.524785	-2.364134	0.000000	-10.000000	-0.825000	35.850002	220.833328	1023.000000	1023.000000	2046.000000
25.260000	-0.014342	-8.476317	-2.738748	-1.590419	-2.057732	-2.089418	0.000000	-10.000000	-0.791667	35.683334	232.500000	1023.000000	1023.000000	2046.000000
25.280001	-0.012535	-7.408296	-2.451966	-1.528263	-1.642443	-1.785624	0.000000	-10.000000	-0.775000	35.483334	244.166672	1023.000000	1023.000000	2046.000000
25.299999	-0.010789	-6.376493	-2.269284	-1.513694	-1.112794	-1.480721	0.000000	-10.000000	-0.741667	35.266666	256.000000	1023.000000	1023.000000	2046.000000
25.320000	-0.009348	-5.524455	-2.137813	-1.526302	-0.636625	-1.223715	0.000000	-10.000000	-0.733333	34.833336	268.000000	1023.000000	1023.000000	2046.000000
25.340000	-0.008047	-4.755650	-1.983741	-1.544318	-0.244680	-0.982910	0.000000	-10.000000	-0.683333	34.383335	279.833344	1023.000000	1023.000000	2046.000000
25.360001	-0.007101	-4.196974	-1.896183	-1.597244	0.092470	-0.796017	0.000000	-10.000000	-0.658333	33.566669	291.500000	1023.000000	1023.000000	2046.000000
25.379999	-0.006634	-3.920572	-1.808464	-1.674033	0.322856	-0.760931	0.000000	-10.000000	-0.625000	33.033333	302.833344	1023.000000	1023.000000	2046.000000
25.400000	-0.006051	-3.576227	-1.743972	-1.656092	0.556397	-0.732560	0.000000	-10.000000	-0.591667	32.600002	314.000000	1023.000000	1023.000000	2046.000000
25.420000	-0.005490	-3.244478	-1.604638	-1.606283	0.677702	-0.711259	0.000000	-10.000000	-0.583333	32.299999	324.833344	1023.000000	1023.000000	2046.000000
25.440001	-0.004817	-2.846685	-1.374157	-1.530712	0.747470	-0.689286	0.000000	-10.000000	-0.608333	32.250000	335.666656	1023.000000	1023.000000	2046.000000
25.459999	-0.003843	-2.271343	-1.185101	-1.368501	0.954127	-0.671868	0.000000	-10.000000	-0.641667	32.283333	346.333344	1023.000000	1023.000000	2046.000000
25.480000	-0.002647	-1.564360	-0.912662	-1.178497	1.145758	-0.618960	0.000000	-10.000000	-0.641667	32.150002	357.166656	1023.000000	1023.000000	2046.000000
25.500000	-0.001354	-0.800143	-0.680715	-1.034378	1.405100	-0.490151	0.000000	-10.000000	-0.600000	31.883333	367.833344	1023.000000	1023.000000	2046.000000
25.520000	-0.000090	-0.052955	-0.424309	-0.849559	1.592450	-0.371538	0.000000	-10.000000	-0.558333	31.316668	378.666656	1023.000000	1023.000000	2046.000000
25.540001	0.001342	0.792845	-0.228193	-0.634187	1.845046	-0.189821	0.000000	-10.000000	-0.525000	30.916666	389.166656	1023.000000	1023.000000	2046.000000
25.559999	0.002791	1.649763	0.035421	-0.482211	2.056927	0.039626	0.000000	-10.000000	-0.508333	30.516666	396.166656	1023.000000	1023.000000	2046.000000
25.580000	0.004524	2.673934	0.268634	-0.266986	2.389110	0.283176	0.000000	-10.000000	-0.516667	30.566666	406.166656	1023.000000	1023.000000	2046.000000
25.600000	0.006047	3.573985	0.506276	-0.092824	2.675004	0.485529	0.000000	-10.000000	-0.533333	30.700001	416.500000	1023.000000	1023.000000	2046.000000
25.620001	0.007931	4.687130	0.793109	0.112646	3.024216	0.757160	0.000000	-10.000000	-0.558333	31.016666	430.166656	1023.000000	1023.000000	2046.000000
25.639999	0.009716	5.742429	1.079471	0.336925	3.352888	0.973145	0.000000	-10.000000	-0.558333	31.066668	440.500000	1023.000000	1023.000000	2046.000000
25.660000	0.011501	6.796871	1.386727	0.570706	3.655049	1.184389	0.000000	-10.000000	-0.558333	31.183334	450.833344	1023.000000	1023.000000	2046.000000
25.680000	0.013138	7.764392	1.632625	0.714652	3.985279	1.431837	0.000000	-10.000000	-0.525000	30.650000	461.166656	1023.000000	1023.000000	2046.000000
25.700001	0.014661	8.664800	1.912179	0.918983	4.240323	1.593315	0.000000	-10.000000	-0.475000	29.916666	471.500000	1023.000000	1023.000000	2046.000000
25.719999	0.016100	9.515018	2.105229	1.102847	4.515609	1.791333	0.000000	-10.000000	-0.416667	29.083334	481.500000	1023.000000	1023.000000	2046.000000
25.740000	0.017552	10.373410	2.344612	1.291210	4.763483	1.974105	0.000000	-10.000000	-0.383333	28.250000	491.500000	1023.000000	1023.000000	2046.000000
25.760000	0.018855	11.143134	2.541773	1.415785	5.031722	2.153854	0.000000	-10.000000	-0.366667	27.350000	501.166656	1023.000000	1023.000000	2046.000000
25.780001	0.020033	11.839802	2.718518	1.587105	5.237826	2.296352	0.000000	-10.000000	-0.358333	26.266666	510.500000	1023.000000	1023.000000	2046.000000
25.799999	0.021223	12.542795	2.890220	1.754943	5.458810	2.438823	0.000000	-10.000000	-0.341667	25.566666	519.333313	1023.000000	1023.000000	2046.000000
25.820000	0.022489	13.290715	3.093241	1.905662	5.711768	2.580044	0.000000	-10.000000	-0.341667	25.116667	528.000000	1023.000000	1023.000000	2046.000000
25.840000	0.023466	13.868620	3.297131	2.004699	5.895363	2.671427	0.000000	-10.000000	-0.325000	24.750000	536.500000	1023.000000	1023.000000	2046.000000
25.860001	0.024214	14.310431	3.474648	2.136868	5.951343	2.747571	0.000000	-10.000000	-0.316667	24.166668	544.833313	1023.000000	1023.000000	2046.000000
25.879999	0.024353	14.392446	3.585961	2.149596	5.957016	2.699872	0.000000	-10.000000	-0.291667	23.433334	553.000000	1023.000000	1023.000000	2046.000000
25.900000	0.024094	14.239607	3.702689	2.118410	5.878550	2.539958	0.000000	-10.000000	-0.250000	22.466667	560.833313	1023.000000	1023.000000	2046.000000
25.920000	0.023957	14.158694	3.812513	2.069869	5.865764	2.410549	0.000000	-10.000000	-0.208333	21.116667	568.500000	1023.000000	1023.000000	2046.000000
25.940001	0.024260	14.337910	3.971131	2.091288	5.847002	2.428489	0.000000	-10.000000	-0.141667	19.150000	575.666687	1023.000000	1023.000000	2046.000000
25.959999	0.025174	14.877762	4.015393	2.310093	6.017586	2.534690	0.000000	-10.000000	-0.083333	16.666668	582.333313	1023.000000	1023.000000	2046.000000
25.980000	0.026212	15.491215	4.013855	2.682958	6.068799	2.725604	0.000000	-10.000000	-0.025000	13.616667	588.333313	1023.000000	1023.000000	2046.000000
26.000000	0.026785	15.829754	3.880864	2.998353	6.017632	2.932904	0.000000	-10.000000	0.016667	9.683333	593.500000	1023.000000	1023.000000	2046.000000
26.020000	0.026018	15.376343	3.622000	3.050839	5.816721	2.886782	0.000000	-10.000000	0.050000	4.816667	597.500000	1023.000000	1023.000000	2046.000000
26.040001	0.023843	14.091204	3.223942	2.805529	5.525128	2.536605	0.000000	-10.000000	0.083333	0.400000	599.833313	1023.000000	1023.000000	2046.000000
26.059999	0.020337	12.019372	2.732487	2.254318	4.996032	2.036534	0.000000	-10.000000	0.100000	-2.950000	600.833313	1023.000000	1023.000000	2046.000000
26.080000	0.016493	9.747584	2.152589	1.707474	4.407364	1.480157	0.000000	-10.000000	0.108333	-5.733334	601.000000	1023.000000	1023.000000	2046.000000
26.100000	0.013148	7.770744	1.566229	1.344734	3.854584	1.005198	0.000000	-10.000000	0.125000	-8.533333	601.000000	1023.000000	1023.000000	2046.000000
26.120001	0.010492	6.200915	1.064093	1.018182	3.399893	0.718747	0.000000	-10.000000	0.175000	-11.366667	601.000000	1023.000000	1023.000000	2046.000000
26.139999	0.008532	5.042498	0.626074	0.780526	3.111179	0.524719	0.000000	-10.000000	0.216667	-13.350000	601.000000	1023.000000	1023.000000	2046.000000
26.160000	0.007099	4.195753	0.300984	0.672673	2.932768	0.289328	0.000000	-10.000000	0.266667	-14.983334	597.500000	1023.000000	1023.000000	2046.000000
26.180000	0.005883	3.476905	0.125612	0.492629	2.661337	0.197327	0.000000	-10.000000	0.300000	-16.566666	589.000000	1023.000000	1023.000000	2046.000000
26.200001	0.004851	2.867152	-0.066177	0.414632	2.436050	0.082647	0.000000	-10.000000	0.350000	-18.283333	578.500000	1023.000000	1023.000000	2046.000000
26.219999	0.003859	2.280438	-0.234474	0.368242	2.220508	-0.073838	0.000000	-10.000000	0.400000	-20.049999	569.333313	1023.000000	1023.000000	2046.000000
26.240000	0.003139	1.855210	-0.365382	0.296720	2.045355	-0.121483	0.000000	-10.000000	0.450000	-21.650000	562.833313	1023.000000	1023.000000	2046.000000
26.260000	0.002501	1.478209	-0.477244	0.331525	1.850051	-0.226123	0.000000	-10.000000	0.500000	-23.166666	555.666687	1023.000000	1023.000000	2046.000000
26.280001	0.002020	1.193737	-0.509305	0.276489	1.649250	-0.222697	0.000000	-10.000000	0.541667	-24.433334	548.000000	1023.000000	1023.000000	2046.000000
26.299999	0.001614	0.953733	-0.543272	0.204268	1.513351	-0.220613	0.000000	-10.000000	0.608333	-25.716667	539.833313	1023.000000	1023.000000	2046.000000
26.320000	0.001164	0.687814	-0.653600	0.167567	1.423325	-0.249478	0.000000	-10.000000	0.675000	-27.200001	531.333313	1023.000000	1023.000000	2046.000000
26.340000	0.000723	0.427292	-0.817938	0.061187	1.380864	-0.196821	0.000000	-10.000000	0.750000	-28.783335	522.166687	1023.000000	1023.000000	2046.000000
26.360001	0.000194	0.114816	-0.971597	-0.026747	1.310641	-0.197481	0.000000	-10.000000	0.800000	-30.366667	512.500000	1023.000000	1023.000000	2046.000000
26.379999	-0.000335	-0.197772	-1.130203	-0.272039	1.289529	-0.085059	0.000000	-10.000000	0.850000	-31.633335	502.333344	1023.000000	1023.000000	2046.000000
26.400000	-0.000944	-0.558136	-1.306189	-0.542873	1.252411	0.038516	0.000000	-10.000000	0.916667	-32.966667	491.833344	1023.000000	1023.000000	2046.000000
26.420000	-0.001746	-1.031894	-1.565981	-0.808530	1.213773	0.128843	0.000000	-10.000000	0.966667	-34.116669	480.833344	1023.000000	1023.000000	2046.000000
26.440001	-0.002696	-1.593493	-1.765789	-1.065533	1.110488	0.127340	0.000000	-10.000000	1.000000	-34.866669	469.500000	1023.000000	1023.000000	2046.000000
26.459999	-0.003718	-2.197390	-2.014946	-1.277620	0.996780	0.098396	0.000000	-10.000000	1.008333	-35.033333	457.833344	1023.000000	1023.000000	2046.000000
26.480000	-0.004733	-2.797052	-2.154137	-1.462181	0.808041	0.011224	0.000000	-10.000000	1.008333	-34.916668	446.166656	1023.000000	1023.000000	2046.000000
26.500000	-0.005612	-3.316648	-2.189435	-1.623816	0.601377	-0.104775	0.000000	-10.000000	1.008333	-34.833336	434.500000	1023.000000	1023.000000	2046.000000
26.520000	-0.006497	-3.839772	-2.272438	-1.755733	0.440926	-0.252528	0.000000	-10.000000	1.000000	-35.116669	422.833344	1023.000000	1023.000000	2046.000000
26.540001	-0.007324	-4.328735	-2.207474	-1.879830	0.158003	-0.399435	0.000000	-10.000000	1.000000	-35.233334	411.000000	1023.000000	1023.000000	2046.000000
26.559999	-0.007918	-4.679393	-2.132808	-1.940444	-0.069553	-0.536588	0.000000	-10.000000	1.000000	-35.349998	403.000000	1023.000000	1023.000000	2046.000000
26.580000	-0.008343	-4.930553	-2.061603	-1.999614	-0.266862	-0.602474	0.000000	-10.000000	0.991667	-34.966667	391.333344	1023.000000	1023.000000	2046.000000
26.600000	-0.008720	-5.153238	-1.996578	-2.020239	-0.446580	-0.689842	0.000000	-10.000000	0.966667	-34.533333	379.666656	1023.000000	1023.000000	2046.000000
26.620001	-0.009033	-5.338256	-2.011116	-2.011322	-0.598100	-0.717719	0.000000	-10.000000	0.950000	-33.933334	364.333344	1023.000000	1023.000000	2046.000000
26.639999	-0.009153	-5.409618	-1.914751	-2.034715	-0.767880	-0.692271	0.000000	-10.000000	0.925000	-33.533333	353.000000	1023.000000	1023.000000	2046.000000
26.660000	-0.009331	-5.514884	-1.904467	-1.995742	-0.866366	-0.748308	0.000000	-10.000000	0.883333	-32.750000	342.000000	1023.000000	1023.000000	2046.000000
26.680000	-0.009397	-5.553602	-1.904905	-1.949959	-0.962955	-0.735784	0.000000	-10.000000	0.833333	-31.850000	331.166656	1023.000000	1023.000000	2046.000000
26.700001	-0.009483	-5.604234	-1.874367	-1.902149	-1.107219	-0.720500	0.000000	-10.000000	0.800000	-30.883333	320.500000	1023.000000	1023.000000	2046.000000
26.719999	-0.009505	-5.617689	-1.838979	-1.902134	-1.177533	-0.699043	0.000000	-10.000000	0.800000	-30.633333	310.000000	1023.000000	1023.000000	2046.000000
26.740000	-0.009641	-5.697580	-1.855071	-1.856229	-1.267767	-0.718513	0.000000	-10.000000	0.800000	-30.566668	299.666656	1023.000000	1023.000000	2046.000000
26.760000	-0.009683	-5.722482	-1.833143	-1.839883	-1.351734	-0.697723	0.000000	-10.000000	0.808333	-30.866667	289.500000	1023.000000	1023.000000	2046.000000
26.780001	-0.009867	-5.831429	-1.828609	-1.858162	-1.452908	-0.691751	0.000000	-10.000000	0.800000	-30.766668	279.333344	1023.000000	1023.000000	2046.000000
26.799999	-0.010087	-5.961321	-1.825730	-1.868157	-1.541023	-0.726412	0.000000	-10.000000	0.766667	-30.516668	269.000000	1023.000000	1023.000000	2046.000000
26.820000	-0.010306	-6.091073	-1.836830	-1.850945	-1.603561	-0.799736	0.000000	-10.000000	0.725000	-29.966667	258.666656	1023.000000	1023.000000	2046.000000
26.840000	-0.010598	-6.263325	-1.869476	-1.881965	-1.712812	-0.799071	0.000000	-10.000000	0.700000	-29.350000	248.500000	1023.000000	1023.000000	2046.000000
26.860001	-0.010772	-6.366494	-1.829180	-1.881554	-1.814491	-0.841268	0.000000	-10.000000	0.691667	-28.850000	238.833328	1023.000000	1023.000000	2046.000000
26.879999	-0.011062	-6.537657	-1.810536	-1.902996	-1.924659	-0.899465	0.000000	-10.000000	0.675000	-28.166668	229.333328	1023.000000	1023.000000	2046.000000
26.900000	-0.011059	-6.536055	-1.697703	-1.964063	-2.011153	-0.863136	0.000000	-10.000000	0.658333	-27.683334	220.000000	1023.000000	1023.000000	2046.000000
26.920000	-0.010662	-6.301306	-1.465528	-1.892487	-1.980142	-0.963149	0.000000	-10.000000	0.633333	-27.266666	210.666672	1023.000000	1023.000000	2046.000000
26.940001	-0.010285	-6.078457	-1.285143	-1.853752	-2.004172	-0.935390	0.000000	-10.000000	0.616667	-26.650000	201.500000	1023.000000	1023.000000	2046.000000
26.959999	-0.010067	-5.949377	-1.050202	-1.750733	-2.150763	-0.997679	0.000000	-10.000000	0.591667	-26.133333	192.666672	1023.000000	1023.000000	2046.000000
26.980000	-0.010525	-6.220150	-1.004745	-1.715071	-2.322431	-1.177904	0.000000	-10.000000	0.575000	-25.566668	184.000000	1023.000000	1023.000000	2046.000000
27.000000	-0.011551	-6.826525	-1.113056	-1.836910	-2.572890	-1.303670	0.000000	-10.000000	0.550000	-25.166668	175.500000	1023.000000	1023.000000	2046.000000
27.020000	-0.012224	-7.224452	-1.232505	-1.758785	-2.713173	-1.519988	0.000000	-10.000000	0.533333	-24.416668	167.166672	1023.000000	1023.000000	2046.000000
27.040001	-0.012904	-7.626484	-1.376683	-1.712192	-2.913927	-1.623682	0.000000	-10.000000	0.525000	-23.866667	159.000000	1023.000000	1023.000000	2046.000000
27.059999	-0.012861	-7.600936	-1.534025	-1.473979	-2.971702	-1.621230	0.000000	-10.000000	0.500000	-23.366667	151.000000	1023.000000	1023.000000	2046.000000
27.080000	-0.013069	-7.723545	-1.682254	-1.328454	-3.125766	-1.587071	0.000000	-10.000000	0.466667	-23.000000	143.000000	1023.000000	1023.000000	2046.000000
27.100000	-0.013683	-8.086683	-1.886538	-1.308471	-3.323151	-1.568524	0.000000	-10.000000	0.416667	-22.066668	135.333328	1023.000000	1023.000000	2046.000000
27.120001	-0.015221	-8.995787	-2.218427	-1.420976	-3.600473	-1.755910	0.000000	-10.000000	0.391667	-21.066668	128.000000	1023.000000	1023.000000	2046.000000
27.139999	-0.017968	-10.619222	-2.683174	-1.830691	-3.994002	-2.111355	0.000000	-10.000000	0.350000	-19.616667	121.166664	1023.000000	1023.000000	2046.000000
27.160000	-0.021428	-12.663710	-3.305516	-2.311359	-4.451731	-2.595103	0.000000	-10.000000	0.308333	-18.100000	114.666664	1023.000000	1023.000000	2046.000000
27.180000	-0.025099	-14.833242	-3.945100	-2.768750	-4.976909	-3.142483	0.000000	-10.000000	0.258333	-16.766666	108.500000	1023.000000	1023.000000	2046.000000
27.200001	-0.027787	-16.421976	-4.385436	-3.035883	-5.402245	-3.598413	0.000000	-10.000000	0.241667	-15.866667	102.833336	1023.000000	1023.000000	2046.000000
27.219999	-0.029842	-17.636438	-4.821959	-3.277926	-5.660955	-3.875599	0.000000	-10.000000	0.250000	-15.900001	95.666664	1023.000000	1023.000000	2046.000000
27.240000	-0.031358	-18.532755	-5.074059	-3.491487	-5.949674	-4.017535	0.000000	-10.000000	0.266667	-16.066668	90.500000	1023.000000	1023.000000	2046.000000
27.260000	-0.032649	-19.295622	-5.377976	-3.550273	-6.106386	-4.260987	0.000000	-10.000000	0.266667	-16.400002	85.166664	1023.000000	1023.000000	2046.000000
27.280001	-0.033556	-19.831379	-5.559047	-3.663855	-6.272874	-4.335602	0.000000	-10.000000	0.266667	-16.650002	81.666664	1023.000000	1023.000000	2046.000000
27.299999	-0.034014	-20.102097	-5.619364	-3.613891	-6.424631	-4.444211	0.000000	-10.000000	0.258333	-16.666668	76.166664	1023.000000	1023.000000	2046.000000
27.320000	-0.034262	-20.248905	-5.660368	-3.595923	-6.519369	-4.473245	0.000000	-10.000000	0.258333	-16.350000	70.666664	1023.000000	1023.000000	2046.000000
27.340000	-0.034340	-20.294674	-5.570592	-3.603758	-6.646738	-4.473585	0.000000	-10.000000	0.241667	-15.400001	65.166664	1023.000000	1023.000000	2046.000000
27.360001	-0.034317	-20.281128	-5.564677	-3.567245	-6.627906	-4.521299	0.000000	-10.000000	0.208333	-14.050000	60.000000	1023.000000	1023.000000	2046.000000
27.379999	-0.034023	-20.107712	-5.450137	-3.596534	-6.617401	-4.443641	0.000000	-10.000000	0.166667	-12.500000	55.333332	1023.000000	1023.000000	2046.000000
27.400000	-0.033838	-19.997978	-5.489360	-3.621679	-6.487702	-4.399237	0.000000	-10.000000	0.141667	-11.016666	51.000000	1023.000000	1023.000000	2046.000000
27.420000	-0.033385	-19.730288	-5.420459	-3.781935	-6.354086	-4.173807	0.000000	-10.000000	0.125000	-9.900001	47.333332	1023.000000	1023.000000	2046.000000
27.440001	-0.032598	-19.265427	-5.309970	-3.812325	-6.124757	-4.018373	0.000000	-10.000000	0.116667	-9.300000	44.000000	1023.000000	1023.000000	2046.000000
27.459999	-0.031986	-18.904015	-5.195228	-3.924111	-5.920245	-3.864430	0.000000	-10.000000	0.100000	-8.516667	41.000000	1023.000000	1023.000000	2046.000000
27.480000	-0.031419	-18.568674	-5.072580	-4.041739	-5.728897	-3.725457	0.000000	-10.000000	0.091667	-7.316667	38.166668	1023.000000	1023.000000	2046.000000
27.500000	-0.031329	-18.515249	-5.153151	-4.135928	-5.541197	-3.684974	0.000000	-10.000000	0.083333	-5.433333	35.666668	1023.000000	1023.000000	2046.000000
27.520000	-0.031397	-18.555826	-5.171484	-4.349063	-5.424492	-3.610787	0.000000	-10.000000	0.066667	-3.216667	34.000000	1023.000000	1023.000000	2046.000000
27.540001	-0.031583	-18.665379	-5.203293	-4.432647	-5.354159	-3.675279	0.000000	-10.000000	0.050000	-0.633333	33.166668	1023.000000	1023.000000	2046.000000
27.559999	-0.031607	-18.679718	-5.171325	-4.519602	-5.308490	-3.680301	0.000000	-10.000000	0.033333	1.733333	33.000000	1023.000000	1023.000000	2046.000000
27.580000	-0.031484	-18.606749	-5.101325	-4.557703	-5.258713	-3.689008	0.000000	-10.000000	0.025000	4.216667	33.000000	1023.000000	1023.000000	2046.000000
27.600000	-0.031309	-18.503838	-4.985321	-4.528596	-5.234423	-3.755499	0.000000	-10.000000	0.016667	6.366667	33.000000	1023.000000	1023.000000	2046.000000
27.620001	-0.030846	-18.230186	-4.802168	-4.482245	-5.201004	-3.744770	0.000000	-10.000000	0.008333	8.533334	33.000000	1023.000000	1023.000000	2046.000000
27.639999	-0.030352	-17.938128	-4.652920	-4.381969	-5.111700	-3.791538	0.000000	-10.000000	-0.016667	10.500000	33.000000	1023.000000	1023.000000	2046.000000
27.660000	-0.029606	-17.496973	-4.456342	-4.295879	-5.025373	-3.719379	0.000000	-10.000000	-0.041667	11.950000	33.000000	1023.000000	1023.000000	2046.000000
27.680000	-0.028750	-16.991167	-4.260481	-4.194132	-4.908740	-3.627815	0.000000	-10.000000	-0.066667	13.166667	33.000000	1023.000000	1023.000000	2046.000000
27.700001	-0.027885	-16.479990	-4.124450	-4.093400	-4.755124	-3.507015	0.000000	-10.000000	-0.091667	13.983334	29.333334	1023.000000	1023.000000	2046.000000
27.719999	-0.026703	-15.781550	-3.896100	-3.920668	-4.600301	-3.364481	0.000000	-10.000000	-0.100000	15.200001	26.833334	1023.000000	1023.000000	2046.000000
27.740000	-0.025609	-15.134810	-3.753910	-3.746401	-4.402570	-3.231929	0.000000	-10.000000	-0.116667	16.316668	26.166666	1023.000000	1023.000000	2046.000000
27.760000	-0.024222	-14.315057	-3.557265	-3.585568	-4.148500	-3.023723	0.000000	-10.000000	-0.133333	17.400000	31.000000	1023.000000	1023.000000	2046.000000
27.780001	-0.022838	-13.497004	-3.382368	-3.380653	-3.910768	-2.823215	0.000000	-10.000000	-0.158333	18.200001	36.666668	1023.000000	1023.000000	2046.000000
27.799999	-0.021462	-12.684179	-3.165308	-3.198478	-3.690359	-2.630034	0.000000	-10.000000	-0.200000	19.183334	42.500000	1023.000000	1023.000000	2046.000000
27.820000	-0.020022	-11.833126	-2.955153	-3.012356	-3.433124	-2.432494	0.000000	-10.000000	-0.216667	20.166668	48.833332	1023.000000	1023.000000	2046.000000
27.840000	-0.018811	-11.117513	-2.786260	-2.891881	-3.227849	-2.211522	0.000000	-10.000000	-0.250000	21.033335	55.500000	1023.000000	1023.000000	2046.000000
27.860001	-0.017372	-10.266570	-2.585187	-2.644707	-2.953822	-2.082854	0.000000	-10.000000	-0.250000	21.766666	62.500000	1023.000000	1023.000000	2046.000000
27.879999	-0.016070	-9.497223	-2.417197	-2.503402	-2.707783	-1.868841	0.000000	-10.000000	-0.266667	22.283333	69.666664	1023.000000	1023.000000	2046.000000
27.900000	-0.014830	-8.764688	-2.219928	-2.366155	-2.489789	-1.688816	0.000000	-10.000000	-0.258333	22.783333	76.833336	1023.000000	1023.000000	2046.000000
27.920000	-0.013500	-7.978622	-2.020970	-2.174805	-2.233881	-1.548966	0.000000	-10.000000	-0.275000	22.983334	84.333336	1023.000000	1023.000000	2046.000000
27.940001	-0.012445	-7.355146	-1.892111	-2.027139	-1.995915	-1.439980	0.000000	-10.000000	-0.275000	23.266666	92.000000	1023.000000	1023.000000	2046.000000
27.959999	-0.011001	-6.501446	-1.684239	-1.839341	-1.703609	-1.274257	0.000000	-10.000000	-0.283333	23.200001	99.833336	1023.000000	1023.000000	2046.000000
27.980000	-0.009799	-5.791016	-1.503651	-1.690320	-1.483569	-1.113475	0.000000	-10.000000	-0.291667	23.350000	107.500000	1023.000000	1023.000000	2046.000000
28.000000	-0.008553	-5.054648	-1.306085	-1.575003	-1.231970	-0.941590	0.000000	-10.000000	-0.316667	23.766666	115.166664	1023.000000	1023.000000	2046.000000
28.020000	-0.007188	-4.248297	-1.031731	-1.396438	-0.973412	-0.846716	0.000000	-10.000000	-0.350000	24.533335	123.000000	1023.000000	1023.000000	2046.000000
28.040001	-0.006074	-3.589607	-0.823746	-1.253049	-0.755942	-0.756870	0.000000	-10.000000	-0.375000	25.283335	131.166672	1023.000000	1023.000000	2046.000000
28.059999	-0.005145	-3.040541	-0.566800	-1.104480	-0.647215	-0.722046	0.000000	-10.000000	-0.383333	25.950001	139.500000	1023.000000	1023.000000	2046.000000
28.080000	-0.004638	-2.741218	-0.318580	-1.003478	-0.593230	-0.825930	0.000000	-10.000000	-0.391667	26.383333	148.166672	1023.000000	1023.000000	2046.000000
28.100000	-0.004490	-2.653609	-0.138528	-1.023978	-0.558652	-0.932451	0.000000	-10.000000	-0.408333	26.933334	156.833328	1023.000000	1023.000000	2046.000000
28.120001	-0.004324	-2.555200	-0.015724	-0.942341	-0.519658	-1.077477	0.000000	-10.000000	-0.425000	27.066668	165.666672	1023.000000	1023.000000	2046.000000
28.139999	-0.003427	-2.025299	0.110730	-0.760840	-0.374783	-1.000406	0.000000	-10.000000	-0.433333	27.183334	174.666672	1023.000000	1023.000000	2046.000000
28.160000	-0.002193	-1.296322	0.215615	-0.387782	-0.237289	-0.886866	0.000000	-10.000000	-0.408333	26.850000	183.833328	1023.000000	1023.000000	2046.000000
28.180000	-0.000647	-0.382612	0.272285	0.012891	-0.013013	-0.654775	0.000000	-10.000000	-0.375000	26.583334	193.000000	1023.000000	1023.000000	2046.000000
28.200001	0.000520	0.307062	0.306925	0.283056	0.170996	-0.453915	0.000000	-10.000000	-0.341667	25.900000	201.833328	1023.000000	1023.000000	2046.000000
28.219999	0.000732	0.432510	0.191266	0.364929	0.259045	-0.382729	0.000000	-10.000000	-0.350000	25.700001	210.500000	1023.000000	1023.000000	2046.000000
28.240000	-0.000825	-0.487426	-0.133484	0.073866	0.106193	-0.534001	0.000000	-10.000000	-0.358333	25.200001	219.000000	1023.000000	1023.000000	2046.000000
28.260000	-0.003922	-2.318057	-0.765240	-0.422490	-0.157686	-0.972642	0.000000	-10.000000	-0.341667	25.016666	227.500000	1023.000000	1023.000000	2046.000000
28.280001	-0.007391	-4.368304	-1.433515	-0.892191	-0.582735	-1.459862	0.000000	-10.000000	-0.283333	23.900000	235.833328	1023.000000	1023.000000	2046.000000
28.299999	-0.009915	-5.859904	-1.915646	-1.230219	-0.911571	-1.802467	0.000000	-10.000000	-0.233333	22.783333	244.000000	1023.000000	1023.000000	2046.000000
28.320000	-0.011269	-6.659732	-2.249989	-1.355430	-1.065227	-1.989085	0.000000	-10.000000	-0.200000	21.266666	251.833328	1023.000000	1023.000000	2046.000000
28.340000	-0.012103	-7.153116	-2.488139	-1.457713	-1.132307	-2.074956	0.000000	-10.000000	-0.158333	20.066668	259.333344	1023.000000	1023.000000	2046.000000
28.360001	-0.012400	-7.328467	-2.593732	-1.397932	-1.163350	-2.173452	0.000000	-10.000000	-0.100000	18.500000	266.166656	1023.000000	1023.000000	2046.000000
28.379999	-0.012616	-7.456002	-2.631218	-1.363094	-1.248850	-2.212840	0.000000	-10.000000	-0.041667	16.683334	272.500000	1023.000000	1023.000000	2046.000000
28.400000	-0.012521	-7.399840	-2.604572	-1.383647	-1.272467	-2.139154	0.000000	-10.000000	-0.008333	14.466667	278.333344	1023.000000	1023.000000	2046.000000
28.420000	-0.012319	-7.280679	-2.591161	-1.291418	-1.250130	-2.147971	0.000000	-10.000000	0.000000	12.350000	283.666656	1023.000000	1023.000000	2046.000000
28.440001	-0.012064	-7.130026	-2.544739	-1.231401	-1.254289	-2.099597	0.000000	-10.000000	0.000000	10.300000	288.166656	1023.000000	1023.000000	2046.000000
28.459999	-0.011574	-6.840034	-2.428115	-1.096339	-1.257521	-2.058058	0.000000	-10.000000	0.016667	8.133333	292.000000	1023.000000	1023.000000	2046.000000
28.480000	-0.011131	-6.578160	-2.326366	-1.042527	-1.230020	-1.979247	0.000000	-10.000000	0.041667	5.750000	295.000000	1023.000000	1023.000000	2046.000000
28.500000	-0.010697	-6.322110	-2.262037	-0.989834	-1.144816	-1.925423	0.000000	-10.000000	0.075000	3.016667	297.500000	1023.000000	1023.000000	2046.000000
28.520000	-0.010208	-6.032816	-2.255404	-0.953639	-1.041386	-1.782387	0.000000	-10.000000	0.091667	0.166667	299.000000	1023.000000	1023.000000	2046.000000
28.540001	-0.009830	-5.809788	-2.255756	-0.995646	-0.949237	-1.609148	0.000000	-10.000000	0.100000	-2.533333	299.833344	1023.000000	1023.000000	2046.000000
28.559999	-0.009544	-5.640703	-2.217716	-1.155992	-0.828298	-1.438697	0.000000	-10.000000	0.100000	-4.983334	300.000000	1023.000000	1023.000000	2046.000000
28.580000	-0.009329	-5.513374	-2.269486	-1.268965	-0.637704	-1.337219	0.000000	-10.000000	0.108333	-7.033333	300.000000	1023.000000	1023.000000	2046.000000
28.600000	-0.009206	-5.440996	-2.360344	-1.411374	-0.468072	-1.201206	0.000000	-10.000000	0.125000	-8.750000	300.000000	1023.000000	1023.000000	2046.000000
28.620001	-0.009317	-5.506624	-2.473806	-1.596176	-0.374594	-1.062047	0.000000	-10.000000	0.141667	-9.916667	300.000000	1023.000000	1023.000000	2046.000000
28.639999	-0.009654	-5.705540	-2.542319	-1.807591	-0.348213	-1.007416	0.000000	-10.000000	0.150000	-10.666667	300.000000	1023.000000	1023.000000	2046.000000
28.660000	-0.010192	-6.023457	-2.649108	-1.984038	-0.331748	-1.058564	0.000000	-10.000000	0.150000	-11.300000	300.000000	1023.000000	1023.000000	2046.000000
28.680000	-0.010672	-6.307127	-2.697488	-2.098428	-0.386022	-1.125189	0.000000	-10.000000	0.158333	-11.766666	292.333344	1023.000000	1023.000000	2046.000000
28.700001	-0.011051	-6.531425	-2.674067	-2.169920	-0.489598	-1.197840	0.000000	-10.000000	0.166667	-12.133333	283.333344	1023.000000	1023.000000	2046.000000
28.719999	-0.011257	-6.653114	-2.571945	-2.216562	-0.573367	-1.291240	0.000000	-10.000000	0.166667	-12.366667	273.000000	1023.000000	1023.000000	2046.000000
28.740000	-0.011625	-6.870198	-2.528426	-2.230924	-0.712265	-1.398583	0.000000	-10.000000	0.158333	-12.450000	268.833344	1023.000000	1023.000000	2046.000000
28.760000	-0.011648	-6.883718	-2.407589	-2.216023	-0.829823	-1.430283	0.000000	-10.000000	0.150000	-12.566667	264.500000	1023.000000	1023.000000	2046.000000
28.780001	-0.011618	-6.866113	-2.322855	-2.203849	-0.891231	-1.448178	0.000000	-10.000000	0.150000	-12.566667	260.166656	1023.000000	1023.000000	2046.000000
28.799999	-0.011574	-6.840008	-2.281306	-2.196548	-0.955043	-1.407112	0.000000	-10.000000	0.166667	-12.616667	256.000000	1023.000000	1023.000000	2046.000000
28.820000	-0.011319	-6.689769	-2.231280	-2.113891	-0.985868	-1.358731	0.000000	-10.000000	0.183333	-12.750000	252.000000	1023.000000	1023.000000	2046.000000
28.840000	-0.011037	-6.522645	-2.139560	-2.068802	-1.025319	-1.288964	0.000000	-10.000000	0.200000	-12.833334	247.666672	1023.000000	1023.000000	2046.000000
28.860001	-0.010899	-6.441128	-2.111799	-2.008214	-1.082788	-1.238328	0.000000	-10.000000	0.200000	-13.100000	243.333328	1023.000000	1023.000000	2046.000000
28.879999	-0.010419	-6.157841	-2.005385	-1.905466	-1.097845	-1.149144	0.000000	-10.000000	0.200000	-13.133333	238.833328	1023.000000	1023.000000	2046.000000
28.900000	-0.010080	-5.957301	-1.943820	-1.816006	-1.097853	-1.099622	0.000000	-10.000000	0.200000	-13.250000	234.500000	1023.000000	1023.000000	2046.000000
28.920000	-0.009794	-5.788355	-1.908470	-1.789126	-1.080210	-1.010549	0.000000	-10.000000	0.200000	-13.166667	230.166672	1023.000000	1023.000000	2046.000000
28.940001	-0.009444	-5.581620	-1.827510	-1.718285	-1.105218	-0.930607	0.000000	-10.000000	0.183333	-13.100000	225.666672	1023.000000	1023.000000	2046.000000
28.959999	-0.009266	-5.476117	-1.796453	-1.669906	-1.086662	-0.923096	0.000000	-10.000000	0.183333	-13.100000	221.333328	1023.000000	1023.000000	2046.000000
28.980000	-0.009170	-5.419436	-1.742032	-1.687533	-1.133854	-0.856017	0.000000	-10.000000	0.183333	-13.116667	216.833328	1023.000000	1023.000000	2046.000000
29.000000	-0.009053	-5.350548	-1.713632	-1.604333	-1.142262	-0.890321	0.000000	-10.000000	0.200000	-13.216667	212.500000	1023.000000	1023.000000	2046.000000
29.020000	-0.009048	-5.347497	-1.681962	-1.628626	-1.191961	-0.844949	0.000000	-10.000000	0.200000	-13.266666	208.166672	1023.000000	1023.000000	2046.000000
29.040001	-0.009051	-5.348924	-1.651239	-1.642025	-1.211120	-0.844539	0.000000	-10.000000	0.200000	-13.433333	203.666672	1023.000000	1023.000000	2046.000000
29.059999	-0.009054	-5.350893	-1.616796	-1.596757	-1.287876	-0.849463	0.000000	-10.000000	0.216667	-13.650001	199.166672	1023.000000	1023.000000	2046.000000
29.080000	-0.009064	-5.357051	-1.608916	-1.580967	-1.285121	-0.882047	0.000000	-10.000000	0.233333	-14.000000	194.500000	1023.000000	1023.000000	2046.000000
29.100000	-0.009154	-5.410301	-1.582918	-1.606517	-1.363124	-0.857742	0.000000	-10.000000	0.241667	-14.233334	189.833328	1023.000000	1023.000000	2046.000000
29.120001	-0.008995	-5.315831	-1.508940	-1.557770	-1.355087	-0.894034	0.000000	-10.000000	0.233333	-14.466667	185.166672	1023.000000	1023.000000	2046.000000
29.139999	-0.008551	-5.053900	-1.275253	-1.544678	-1.352934	-0.881035	0.000000	-10.000000	0.233333	-14.516666	180.333328	1023.000000	1023.000000	2046.000000
29.160000	-0.008021	-4.740304	-1.072864	-1.514642	-1.302494	-0.850304	0.000000	-10.000000	0.241667	-14.416667	175.500000	1023.000000	1023.000000	2046.000000
29.180000	-0.007464	-4.411283	-0.840971	-1.364624	-1.331497	-0.874191	0.000000	-10.000000	0.250000	-14.333334	170.666672	1023.000000	1023.000000	2046.000000
29.200001	-0.007388	-4.366484	-0.681200	-1.308299	-1.454983	-0.922002	0.000000	-10.000000	0.250000	-14.083334	165.833328	1023.000000	1023.000000	2046.000000
29.219999	-0.007994	-4.724370	-0.701753	-1.400251	-1.591542	-1.030824	0.000000	-10.000000	0.241667	-13.833334	161.166672	1023.000000	1023.000000	2046.000000
29.240000	-0.008279	-4.892899	-0.704915	-1.301868	-1.710337	-1.175779	0.000000	-10.000000	0.241667	-13.566667	156.500000	1023.000000	1023.000000	2046.000000
29.260000	-0.008606	-5.086192	-0.796507	-1.216916	-1.830171	-1.242599	0.000000	-10.000000	0.241667	-13.466667	152.000000	1023.000000	1023.000000	2046.000000
29.280001	-0.008419	-4.975646	-0.885425	-0.976862	-1.893968	-1.219392	0.000000	-10.000000	0.233333	-13.666667	147.500000	1023.000000	1023.000000	2046.000000
29.299999	-0.008316	-4.914934	-1.056616	-0.746640	-1.973184	-1.138495	0.000000	-10.000000	0.233333	-13.766666	142.833328	1023.000000	1023.000000	2046.000000
29.320000	-0.008816	-5.210544	-1.232769	-0.675789	-2.160306	-1.141681	0.000000	-10.000000	0.216667	-13.683333	138.166672	1023.000000	1023.000000	2046.000000
29.340000	-0.010360	-6.122865	-1.556294	-0.867781	-2.448310	-1.250481	0.000000	-10.000000	0.200000	-13.116667	133.500000	1023.000000	1023.000000	2046.000000
29.360001	-0.013128	-7.758375	-2.010456	-1.227585	-2.877190	-1.643143	0.000000	-10.000000	0.158333	-12.350000	129.166672	1023.000000	1023.000000	2046.000000
29.379999	-0.016923	-10.001307	-2.704290	-1.819409	-3.345561	-2.132048	0.000000	-10.000000	0.141667	-11.550000	125.000000	1023.000000	1023.000000	2046.000000
29.400000	-0.020572	-12.158144	-3.332054	-2.271761	-3.884343	-2.669986	0.000000	-10.000000	0.133333	-11.100000	121.333336	1023.000000	1023.000000	2046.000000
29.420000	-0.023486	-13.880420	-3.842160	-2.587731	-4.304419	-3.146111	0.000000	-10.000000	0.141667	-10.883333	117.666664	1023.000000	1023.000000	2046.000000
29.440001	-0.025400	-15.011202	-4.227297	-2.815294	-4.580290	-3.388320	0.000000	-10.000000	0.141667	-11.000000	114.000000	1023.000000	1023.000000	2046.000000
29.459999	-0.026653	-15.751751	-4.494454	-2.913713	-4.774255	-3.569329	0.000000	-10.000000	0.150000	-11.316668	110.166664	1023.000000	1023.000000	2046.000000
29.480000	-0.027865	-16.468500	-4.726269	-2.990669	-4.997509	-3.754053	0.000000	-10.000000	0.150000	-11.800000	106.500000	1023.000000	1023.000000	2046.000000
29.500000	-0.028635	-16.923159	-4.864316	-3.084963	-5.157728	-3.816153	0.000000	-10.000000	0.150000	-12.250000	102.666664	1023.000000	1023.000000	2046.000000
29.520000	-0.029218	-17.267759	-4.965758	-3.028724	-5.300643	-3.972634	0.000000	-10.000000	0.150000	-12.400001	98.500000	1023.000000	1023.000000	2046.000000
29.540001	-0.029493	-17.430407	-4.984136	-3.036377	-5.423388	-3.986506	0.000000	-10.000000	0.150000	-12.416667	94.166664	1023.000000	1023.000000	2046.000000
29.559999	-0.029600	-17.493523	-4.953494	-3.094637	-5.489476	-3.955915	0.000000	-10.000000	0.150000	-12.383334	91.333336	1023.000000	1023.000000	2046.000000
29.580000	-0.029598	-17.492292	-4.900404	-3.008133	-5.568295	-4.015460	0.000000	-10.000000	0.141667	-12.183333	87.333336	1023.000000	1023.000000	2046.000000
29.600000	-0.029516	-17.443861	-4.856373	-3.025467	-5.596455	-3.965567	0.000000	-10.000000	0.133333	-11.766667	83.333336	1023.000000	1023.000000	2046.000000
29.620001	-0.029291	-17.311134	-4.783533	-3.130098	-5.556816	-3.840689	0.000000	-10.000000	0.133333	-11.266667	78.000000	1023.000000	1023.000000	2046.000000
29.639999	-0.028962	-17.116467	-4.804580	-3.144659	-5.404921	-3.762306	0.000000	-10.000000	0.141667	-11.000000	74.333336	1023.000000	1023.000000	2046.000000
29.660000	-0.028537	-16.865372	-4.766274	-3.271768	-5.261271	-3.566058	0.000000	-10.000000	0.150000	-10.916667	70.666664	1023.000000	1023.000000	2046.000000
29.680000	-0.028029	-16.564995	-4.639422	-3.363659	-5.130114	-3.431800	0.000000	-10.000000	0.141667	-10.883333	67.000000	1023.000000	1023.000000	2046.000000
29.700001	-0.027835	-16.450491	-4.702237	-3.493034	-4.886687	-3.368533	0.000000	-10.000000	0.141667	-10.716667	63.333332	1023.000000	1023.000000	2046.000000
29.719999	-0.027667	-16.351204	-4.717916	-3.635286	-4.772696	-3.225305	0.000000	-10.000000	0.133333	-10.566667	59.666668	1023.000000	1023.000000	2046.000000
29.740000	-0.027794	-16.426451	-4.815837	-3.826032	-4.658784	-3.125797	0.000000	-10.000000	0.133333	-10.483334	56.333332	1023.000000	1023.000000	2046.000000
29.760000	-0.028332	-16.744055	-4.913576	-4.015471	-4.618654	-3.196354	0.000000	-10.000000	0.125000	-10.433333	52.666668	1023.000000	1023.000000	2046.000000
29.780001	-0.028673	-16.945929	-4.904989	-4.165503	-4.674952	-3.200486	0.000000	-10.000000	0.125000	-10.333334	49.333332	1023.000000	1023.000000	2046.000000
29.799999	-0.028990	-17.133200	-4.913961	-4.220589	-4.722200	-3.276449	0.000000	-10.000000	0.125000	-10.150001	45.833332	1023.000000	1023.000000	2046.000000
29.820000	-0.029326	-17.331491	-4.884845	-4.293016	-4.797721	-3.355910	0.000000	-10.000000	0.125000	-9.900001	42.500000	1023.000000	1023.000000	2046.000000
29.840000	-0.029520	-17.446104	-4.765934	-4.339746	-4.917860	-3.422564	0.000000	-10.000000	0.125000	-9.583333	39.166668	1023.000000	1023.000000	2046.000000
29.860001	-0.029454	-17.407373	-4.649770	-4.241478	-4.991374	-3.524752	0.000000	-10.000000	0.116667	-9.250000	36.000000	1023.000000	1023.000000	2046.000000
29.879999	-0.029478	-17.421761	-4.541968	-4.310397	-5.047409	-3.521988	0.000000	-10.000000	0.108333	-9.000000	33.000000	1023.000000	1023.000000	2046.000000
29.900000	-0.029355	-17.349073	-4.443202	-4.281710	-5.093400	-3.530761	0.000000	-10.000000	0.108333	-8.900001	30.000000	1023.000000	1023.000000	2046.000000
29.920000	-0.029154	-17.229876	-4.411552	-4.214722	-5.074366	-3.529234	0.000000	-10.000000	0.116667	-8.866667	28.000000	1023.000000	1023.000000	2046.000000
29.940001	-0.028951	-17.109901	-4.342976	-4.189139	-5.105909	-3.471876	0.000000	-10.000000	0.125000	-8.750000	25.000000	1023.000000	1023.000000	2046.000000
29.959999	-0.028518	-16.853849	-4.242611	-4.096454	-5.098652	-3.416131	0.000000	-10.000000	0.116667	-8.550000	22.000000	1023.000000	1023.000000	2046.000000
29.980000	-0.028157	-16.640734	-4.207313	-4.018439	-5.073085	-3.341897	0.000000	-10.000000	0.108333	-8.250000	18.166666	1023.000000	1023.000000	2046.000000
30.000000	-0.027743	-16.395893	-4.146737	-3.968805	-5.038506	-3.241846	0.000000	-10.000000	0.100000	-8.016666	15.333333	1023.000000	1023.000000	2046.000000
30.020000	-0.027119	-16.027420	-4.042906	-3.875422	-4.969663	-3.139427	0.000000	-10.000000	0.100000	-7.700000	12.666667	1023.000000	1023.000000	2046.000000
30.040001	-0.026779	-15.826104	-3.998181	-3.753268	-4.957745	-3.116910	0.000000	-10.000000	0.100000	-7.350000	10.000000	1023.000000	1023.000000	2046.000000
30.059999	-0.026363	-15.580375	-3.904916	-3.720479	-4.945238	-3.009742	0.000000	-10.000000	0.100000	-7.000000	7.666667	1023.000000	1023.000000	2046.000000
30.080000	-0.025854	-15.279539	-3.808686	-3.650020	-4.883703	-2.937130	0.000000	-10.000000	0.100000	-6.733334	5.333333	1023.000000	1023.000000	2046.000000
30.100000	-0.025632	-15.148437	-3.770002	-3.585124	-4.853701	-2.939609	0.000000	-10.000000	0.100000	-6.600000	3.000000	1023.000000	1023.000000	2046.000000
30.120001	-0.025289	-14.945848	-3.708647	-3.556788	-4.821002	-2.859411	0.000000	-10.000000	0.100000	-6.533333	1.000000	1023.000000	1023.000000	2046.000000
30.139999	-0.025101	-14.834666	-3.638108	-3.524702	-4.834341	-2.837515	0.000000	-10.000000	0.100000	-6.516667	-0.833333	1023.000000	1023.000000	2046.000000
30.160000	-0.024865	-14.695198	-3.605645	-3.476215	-4.789485	-2.823853	0.000000	-10.000000	0.100000	-6.500000	-1.833333	1023.000000	1023.000000	2046.000000
30.180000	-0.024592	-14.533830	-3.519539	-3.478774	-4.802269	-2.733248	0.000000	-10.000000	0.100000	-6.516667	-3.166667	1023.000000	1023.000000	2046.000000
30.200001	-0.024372	-14.403955	-3.484876	-3.408452	-4.776727	-2.733900	0.000000	-10.000000	0.100000	-6.583333	-4.666667	1023.000000	1023.000000	2046.000000
30.219999	-0.024132	-14.262039	-3.429434	-3.391974	-4.730813	-2.709818	0.000000	-10.000000	0.116667	-6.616667	-7.666667	1023.000000	1023.000000	2046.000000
30.240000	-0.023879	-14.112518	-3.383752	-3.337034	-4.708242	-2.683490	0.000000	-10.000000	0.141667	-6.650000	-10.666667	1023.000000	1023.000000	2046.000000
30.260000	-0.023646	-13.975011	-3.337225	-3.289956	-4.687516	-2.660313	0.000000	-10.000000	0.141667	-6.650000	-13.500000	1023.000000	1023.000000	2046.000000
30.280001	-0.023383	-13.819228	-3.214317	-3.281755	-4.684449	-2.638707	0.000000	-10.000000	0.125000	-6.683333	-14.833333	1023.000000	1023.000000	2046.000000
30.299999	-0.022860	-13.510140	-3.064436	-3.223076	-4.581099	-2.641530	0.000000	-10.000000	0.116667	-6.600000	-16.500000	1023.000000	1023.000000	2046.000000
30.320000	-0.022226	-13.135811	-2.845652	-3.153455	-4.561244	-2.575459	0.000000	-10.000000	0.116667	-6.266667	-18.833334	1023.000000	1023.000000	2046.000000
30.340000	-0.021798	-12.882833	-2.633741	-3.100937	-4.567997	-2.580158	0.000000	-10.000000	0.125000	-5.850000	-21.833334	1023.000000	1023.000000	2046.000000
30.360001	-0.021789	-12.877425	-2.477997	-3.033818	-4.674656	-2.690954	0.000000	-10.000000	0.108333	-5.366667	-24.500000	1023.000000	1023.000000	2046.000000
30.379999	-0.022348	-13.207946	-2.471718	-3.073383	-4.819126	-2.843719	0.000000	-10.000000	0.108333	-5.116667	-25.833334	1023.000000	1023.000000	2046.000000
30.400000	-0.022732	-13.434767	-2.476981	-3.043757	-4.948308	-2.965722	0.000000	-10.000000	0.108333	-4.733334	-26.833334	1023.000000	1023.000000	2046.000000
30.420000	-0.022996	-13.590409	-2.543732	-2.970811	-5.010732	-3.065134	0.000000	-10.000000	0.108333	-4.383334	-28.166666	1023.000000	1023.000000	2046.000000
30.440001	-0.022740	-13.439626	-2.593425	-2.746127	-5.084581	-3.015492	0.000000	-10.000000	0.116667	-4.100000	-30.000000	1023.000000	1023.000000	2046.000000
30.459999	-0.022346	-13.206595	-2.771585	-2.421715	-5.019240	-2.994056	0.000000	-10.000000	0.108333	-4.133333	-32.000000	1023.000000	1023.000000	2046.000000
30.480000	-0.022363	-13.216259	-2.922657	-2.317178	-5.127598	-2.848826	0.000000	-10.000000	0.108333	-4.300000	-33.000000	1023.000000	1023.000000	2046.000000
30.500000	-0.023251	-13.741148	-3.174690	-2.365087	-5.303614	-2.897758	0.000000	-10.000000	0.091667	-3.716667	-34.333332	1023.000000	1023.000000	2046.000000
30.520000	-0.025299	-14.951953	-3.519475	-2.661379	-5.614310	-3.156788	0.000000	-10.000000	0.083333	-2.500000	-35.500000	1023.000000	1023.000000	2046.000000
30.540001	-0.028402	-16.785828	-4.145959	-3.139539	-5.968473	-3.531857	0.000000	-10.000000	0.083333	-1.033333	-36.666668	1023.000000	1023.000000	2046.000000
30.559999	-0.031783	-18.783722	-4.803763	-3.563811	-6.383189	-4.032960	0.000000	-10.000000	0.091667	-0.250000	-37.000000	1023.000000	1023.000000	2046.000000
30.580000	-0.034729	-20.524796	-5.280578	-3.949123	-6.862769	-4.432326	0.000000	-10.000000	0.100000	0.000000	-37.000000	1023.000000	1023.000000	2046.000000
30.600000	-0.036631	-21.649153	-5.672368	-4.131046	-7.099564	-4.746176	0.000000	-10.000000	0.100000	-0.850000	-37.000000	1023.000000	1023.000000	2046.000000
30.620001	-0.037947	-22.426941	-5.967378	-4.267703	-7.243372	-4.948489	0.000000	-10.000000	0.100000	-1.700000	-37.000000	1023.000000	1023.000000	2046.000000
30.639999	-0.038858	-22.965137	-6.159135	-4.335703	-7.424182	-5.046117	0.000000	-10.000000	0.100000	-2.833333	-37.166668	1023.000000	1023.000000	2046.000000
30.660000	-0.039508	-23.348965	-6.295440	-4.363370	-7.537469	-5.152684	0.000000	-10.000000	0.100000	-3.650000	-38.166668	1023.000000	1023.000000	2046.000000
30.680000	-0.039925	-23.595928	-6.324844	-4.375463	-7.671764	-5.223858	0.000000	-10.000000	0.108333	-4.533333	-39.666668	1023.000000	1023.000000	2046.000000
30.700001	-0.040030	-23.657661	-6.310673	-4.349088	-7.752287	-5.245613	0.000000	-10.000000	0.116667	-4.966667	-41.666668	1023.000000	1023.000000	2046.000000
30.719999	-0.039972	-23.623686	-6.292677	-4.282838	-7.776659	-5.271512	0.000000	-10.000000	0.125000	-4.866667	-42.833332	1023.000000	1023.000000	2046.000000
30.740000	-0.039807	-23.525972	-6.221950	-4.268493	-7.825814	-5.209715	0.000000	-10.000000	0.116667	-4.550000	-44.000000	1023.000000	1023.000000	2046.000000
30.760000	-0.039447	-23.312954	-6.118338	-4.202303	-7.808156	-5.184157	0.000000	-10.000000	0.108333	-3.850000	-45.333332	1023.000000	1023.000000	2046.000000
30.780001	-0.039162	-23.144567	-6.070568	-4.222816	-7.739677	-5.111506	0.000000	-10.000000	0.100000	-2.933333	-47.000000	1023.000000	1023.000000	2046.000000
30.799999	-0.038771	-22.913406	-6.029532	-4.283551	-7.624483	-4.975840	0.000000	-10.000000	0.100000	-2.166667	-48.166668	1023.000000	1023.000000	2046.000000
30.820000	-0.038094	-22.513641	-5.938120	-4.314085	-7.430256	-4.831180	0.000000	-10.000000	0.100000	-2.000000	-48.666668	1023.000000	1023.000000	2046.000000
30.840000	-0.037402	-22.104408	-5.863459	-4.424652	-7.196739	-4.619559	0.000000	-10.000000	0.100000	-1.850000	-49.166668	1023.000000	1023.000000	2046.000000
30.860001	-0.036722	-21.702938	-5.745625	-4.512259	-6.994720	-4.450333	0.000000	-10.000000	0.100000	-1.383333	-49.666668	1023.000000	1023.000000	2046.000000
30.879999	-0.036245	-21.420956	-5.732656	-4.623505	-6.766551	-4.298244	0.000000	-10.000000	0.100000	-0.683333	-50.000000	1023.000000	1023.000000	2046.000000
30.900000	-0.036036	-21.297266	-5.741523	-4.727597	-6.600084	-4.228062	0.000000	-10.000000	0.100000	-0.183333	-50.000000	1023.000000	1023.000000	2046.000000
30.920000	-0.035943	-21.242434	-5.772280	-4.876108	-6.422343	-4.171703	0.000000	-10.000000	0.091667	0.366667	-50.000000	1023.000000	1023.000000	2046.000000
30.940001	-0.035862	-21.194565	-5.763935	-4.995349	-6.334299	-4.100982	0.000000	-10.000000	0.075000	2.133333	-50.000000	1023.000000	1023.000000	2046.000000
30.959999	-0.035690	-21.092726	-5.706371	-5.003967	-6.258945	-4.123441	0.000000	-10.000000	0.058333	3.900000	-50.000000	1023.000000	1023.000000	2046.000000
30.980000	-0.035517	-20.990641	-5.622257	-5.025618	-6.215815	-4.126951	0.000000	-10.000000	0.041667	6.066667	-50.000000	1023.000000	1023.000000	2046.000000
31.000000	-0.035122	-20.756886	-5.476744	-4.969828	-6.159256	-4.151058	0.000000	-10.000000	0.025000	7.500000	-50.000000	1023.000000	1023.000000	2046.000000
31.020000	-0.034523	-20.402985	-5.322148	-4.884519	-6.057564	-4.138753	0.000000	-10.000000	-0.008333	10.433333	-50.000000	1023.000000	1023.000000	2046.000000
31.040001	-0.033870	-20.017363	-5.117817	-4.856243	-6.016817	-4.026485	0.000000	-10.000000	-0.033333	12.600000	-50.000000	1023.000000	1023.000000	2046.000000
31.059999	-0.032962	-19.480328	-4.898161	-4.710735	-5.886053	-3.985379	0.000000	-10.000000	-0.058333	14.516667	-50.000000	1023.000000	1023.000000	2046.000000
31.080000	-0.032095	-18.968161	-4.746848	-4.597934	-5.722399	-3.900979	0.000000	-10.000000	-0.083333	15.633334	-37.666668	1023.000000	1023.000000	2046.000000
31.100000	-0.031155	-18.412426	-4.617825	-4.475236	-5.557846	-3.761519	0.000000	-10.000000	-0.125000	17.166668	-12.500000	1023.000000	1023.000000	2046.000000
31.120001	-0.029903	-17.672659	-4.434743	-4.261517	-5.362093	-3.614307	0.000000	-10.000000	-0.166667	18.733334	14.666667	1023.000000	1023.000000	2046.000000
31.139999	-0.028606	-16.905949	-4.206277	-4.152067	-5.159084	-3.388520	0.000000	-10.000000	-0.200000	20.133333	31.500000	1023.000000	1023.000000	2046.000000
31.160000	-0.027215	-16.084232	-3.992992	-3.918373	-4.915486	-3.257380	0.000000	-10.000000	-0.258333	21.966667	40.333332	1023.000000	1023.000000	2046.000000
31.180000	-0.025622	-15.142703	-3.777411	-3.712638	-4.611995	-3.040659	0.000000	-10.000000	-0.308333	23.350000	47.166668	1023.000000	1023.000000	2046.000000
31.200001	-0.024100	-14.243382	-3.591822	-3.536989	-4.331120	-2.783451	0.000000	-10.000000	-0.358333	24.966667	54.666668	1023.000000	1023.000000	2046.000000
31.219999	-0.022456	-13.271650	-3.407602	-3.289374	-4.016393	-2.558282	0.000000	-10.000000	-0.366667	25.633333	60.166668	1023.000000	1023.000000	2046.000000
31.240000	-0.020825	-12.307315	-3.188588	-3.111226	-3.693522	-2.313978	0.000000	-10.000000	-0.400000	26.833334	68.500000	1023.000000	1023.000000	2046.000000
31.260000	-0.019314	-11.414861	-2.967198	-2.903418	-3.404455	-2.139790	0.000000	-10.000000	-0.433333	27.283335	77.166664	1023.000000	1023.000000	2046.000000
31.280001	-0.017716	-10.470380	-2.732890	-2.732059	-3.104458	-1.900974	0.000000	-10.000000	-0.475000	28.216667	86.166664	1023.000000	1023.000000	2046.000000
31.299999	-0.016073	-9.498960	-2.521511	-2.533277	-2.766965	-1.677207	0.000000	-10.000000	-0.508333	29.183334	98.666664	1023.000000	1023.000000	2046.000000
31.320000	-0.014529	-8.586689	-2.301790	-2.306053	-2.485595	-1.493251	0.000000	-10.000000	-0.533333	30.133333	108.166664	1023.000000	1023.000000	2046.000000
31.340000	-0.013058	-7.717191	-2.082913	-2.174889	-2.180049	-1.279340	0.000000	-10.000000	-0.575000	31.233334	121.500000	1023.000000	1023.000000	2046.000000
31.360001	-0.011575	-6.840592	-1.899125	-1.966414	-1.842066	-1.132988	0.000000	-10.000000	-0.600000	31.766666	128.500000	1023.000000	1023.000000	2046.000000
31.379999	-0.010104	-5.971407	-1.694656	-1.787275	-1.533209	-0.956267	0.000000	-10.000000	-0.633333	32.466667	139.000000	1023.000000	1023.000000	2046.000000
31.400000	-0.008571	-5.065255	-1.456803	-1.591473	-1.235484	-0.781495	0.000000	-10.000000	-0.658333	32.583332	146.166672	1023.000000	1023.000000	2046.000000
31.420000	-0.007197	-4.253347	-1.200745	-1.426972	-1.011145	-0.614486	0.000000	-10.000000	-0.675000	32.883335	156.833328	1023.000000	1023.000000	2046.000000
31.440001	-0.006073	-3.589228	-0.940522	-1.289465	-0.839758	-0.519483	0.000000	-10.000000	-0.683333	33.216667	167.833328	1023.000000	1023.000000	2046.000000
31.459999	-0.005389	-3.185154	-0.699707	-1.155851	-0.728341	-0.601256	0.000000	-10.000000	-0.691667	33.750000	178.833328	1023.000000	1023.000000	2046.000000
31.480000	-0.004878	-2.882919	-0.424584	-1.117414	-0.688251	-0.652671	0.000000	-10.000000	-0.725000	34.316666	190.000000	1023.000000	1023.000000	2046.000000
31.500000	-0.004561	-2.695704	-0.252030	-1.095250	-0.576940	-0.771484	0.000000	-10.000000	-0.766667	34.883335	201.333328	1023.000000	1023.000000	2046.000000
31.520000	-0.003615	-2.136649	-0.020859	-0.951087	-0.446365	-0.718339	0.000000	-10.000000	-0.783333	35.450001	213.000000	1023.000000	1023.000000	2046.000000
31.540001	-0.002201	-1.300622	0.133376	-0.702280	-0.150435	-0.581284	0.000000	-10.000000	-0.775000	35.616669	224.666672	1023.000000	1023.000000	2046.000000
31.559999	-0.000276	-0.162926	0.312227	-0.219615	0.097747	-0.353285	0.000000	-10.000000	-0.775000	35.616669	236.333328	1023.000000	1023.000000	2046.000000
31.580000	0.001638	0.968009	0.397995	0.150662	0.392283	0.027068	0.000000	-10.000000	-0.783333	35.466667	248.000000	1023.000000	1023.000000	2046.000000
31.600000	0.002811	1.661511	0.408111	0.435747	0.641706	0.175947	0.000000	-10.000000	-0.800000	35.466667	260.000000	1023.000000	1023.000000	2046.000000
31.620001	0.002201	1.300551	0.209833	0.288773	0.634061	0.167884	0.000000	-10.000000	-0.825000	35.633335	272.000000	1023.000000	1023.000000	2046.000000
31.639999	0.000080	0.047404	-0.270755	-0.022783	0.533409	-0.192466	0.000000	-10.000000	-0.841667	36.316666	284.000000	1023.000000	1023.000000	2046.000000
31.660000	-0.002931	-1.732047	-0.792244	-0.498572	0.165401	-0.606632	0.000000	-10.000000	-0.858333	36.900002	296.000000	1023.000000	1023.000000	2046.000000
31.680000	-0.005157	-3.047893	-1.230781	-0.791482	-0.089980	-0.935650	0.000000	-10.000000	-0.841667	37.283333	308.166656	1023.000000	1023.000000	2046.000000
31.700001	-0.006557	-3.874987	-1.532200	-0.965114	-0.242032	-1.135642	0.000000	-10.000000	-0.816667	36.700001	320.500000	1023.000000	1023.000000	2046.000000
31.719999	-0.006859	-4.053430	-1.702562	-1.024651	-0.187258	-1.138959	0.000000	-10.000000	-0.800000	36.600002	332.833344	1023.000000	1023.000000	2046.000000
31.740000	-0.006708	-3.964338	-1.742301	-0.963883	-0.086379	-1.171774	0.000000	-10.000000	-0.791667	36.250000	345.000000	1023.000000	1023.000000	2046.000000
31.760000	-0.006164	-3.643191	-1.648410	-0.857437	-0.024960	-1.112384	0.000000	-10.000000	-0.783333	36.550003	357.000000	1023.000000	1023.000000	2046.000000
31.780001	-0.005285	-3.123486	-1.473107	-0.698172	0.094268	-1.046474	0.000000	-10.000000	-0.758333	36.233334	369.166656	1023.000000	1023.000000	2046.000000
31.799999	-0.004470	-2.641841	-1.344672	-0.537344	0.223227	-0.983051	0.000000	-10.000000	-0.716667	35.733334	381.500000	1023.000000	1023.000000	2046.000000
31.820000	-0.003401	-2.009789	-1.134709	-0.362470	0.341773	-0.854382	0.000000	-10.000000	-0.691667	34.816669	393.666656	1023.000000	1023.000000	2046.000000
31.840000	-0.002184	-1.290494	-0.948368	-0.159118	0.507760	-0.690768	0.000000	-10.000000	-0.658333	34.000000	405.500000	1023.000000	1023.000000	2046.000000
31.860001	-0.000871	-0.514567	-0.732347	0.043379	0.727209	-0.552808	0.000000	-10.000000	-0.658333	33.750000	416.833344	1023.000000	1023.000000	2046.000000
31.879999	0.000622	0.367312	-0.422225	0.222900	0.938659	-0.372022	0.000000	-10.000000	-0.633333	33.616669	428.166656	1023.000000	1023.000000	2046.000000
31.900000	0.002141	1.265348	-0.238966	0.417028	1.276925	-0.189639	0.000000	-10.000000	-0.625000	33.500000	439.333344	1023.000000	1023.000000	2046.000000
31.920000	0.003463	2.046577	-0.130200	0.544737	1.578378	0.053662	0.000000	-10.000000	-0.583333	33.033333	450.500000	1023.000000	1023.000000	2046.000000
31.940001	0.004837	2.858895	0.048866	0.573704	1.908880	0.327445	0.000000	-10.000000	-0.583333	32.350002	461.500000	1023.000000	1023.000000	2046.000000
31.959999	0.006033	3.565399	0.104216	0.584248	2.331097	0.545839	0.000000	-10.000000	-0.558333	31.816668	472.500000	1023.000000	1023.000000	2046.000000
31.980000	0.007121	4.208340	0.126840	0.465040	2.734303	0.882158	0.000000	-10.000000	-0.533333	30.983334	483.166656	1023.000000	1023.000000	2046.000000
32.000000	0.008022	4.741051	0.140942	0.342705	3.123356	1.134048	0.000000	-10.000000	-0.458333	30.083334	493.833344	1023.000000	1023.000000	2046.000000
32.020000	0.008792	5.196331	0.142757	0.296229	3.482116	1.275228	0.000000	-10.000000	-0.400000	28.966667	504.000000	1023.000000	1023.000000	2046.000000
32.040001	0.009363	5.533633	0.212979	0.246221	3.659352	1.415080	0.000000	-10.000000	-0.350000	27.683334	514.000000	1023.000000	1023.000000	2046.000000
32.060001	0.009684	5.723013	0.269494	0.190268	3.802262	1.460989	0.000000	-10.000000	-0.300000	26.200001	523.333313	1023.000000	1023.000000	2046.000000
32.080002	0.010009	5.915338	0.343831	0.213085	3.918233	1.440189	0.000000	-10.000000	-0.250000	24.550001	532.333313	1023.000000	1023.000000	2046.000000
32.099998	0.010476	6.191422	0.501617	0.268735	4.004700	1.416370	0.000000	-10.000000	-0.175000	22.833334	540.833313	1023.000000	1023.000000	2046.000000
32.119999	0.010945	6.468441	0.727514	0.316983	4.019052	1.404892	0.000000	-10.000000	-0.125000	21.200001	548.833313	1023.000000	1023.000000	2046.000000
32.139999	0.011483	6.786248	0.901681	0.397762	4.100398	1.386406	0.000000	-10.000000	-0.066667	18.816668	556.166687	1023.000000	1023.000000	2046.000000
32.160000	0.012169	7.192169	1.059797	0.505683	4.184072	1.442617	0.000000	-10.000000	-0.033333	16.033335	562.833313	1023.000000	1023.000000	2046.000000
32.180000	0.012698	7.504615	1.172664	0.633964	4.196053	1.501935	0.000000	-10.000000	0.016667	12.866667	568.666687	1023.000000	1023.000000	2046.000000
32.200001	0.013179	7.788565	1.213932	0.702543	4.245415	1.626676	0.000000	-10.000000	0.058333	9.366667	573.500000	1023.000000	1023.000000	2046.000000
32.220001	0.013831	8.173862	1.272309	0.831870	4.340749	1.728932	0.000000	-10.000000	0.100000	5.616667	577.333313	1023.000000	1023.000000	2046.000000
32.240002	0.014359	8.486407	1.347102	0.885111	4.371403	1.882791	0.000000	-10.000000	0.125000	1.400000	579.666687	1023.000000	1023.000000	2046.000000
32.259998	0.015030	8.882925	1.412651	0.978844	4.489435	2.001995	0.000000	-10.000000	0.133333	-1.850000	580.833313	1023.000000	1023.000000	2046.000000
32.279999	0.015479	9.148379	1.458014	1.020908	4.547297	2.122160	0.000000	-10.000000	0.141667	-4.716667	581.000000	1023.000000	1023.000000	2046.000000
32.299999	0.015993	9.451772	1.538407	1.075380	4.596672	2.241313	0.000000	-10.000000	0.150000	-6.866667	581.000000	1023.000000	1023.000000	2046.000000
32.320000	0.016282	9.622749	1.594054	1.126389	4.613731	2.288575	0.000000	-10.000000	0.166667	-9.050000	581.000000	1023.000000	1023.000000	2046.000000
32.340000	0.016500	9.751772	1.627570	1.111859	4.663043	2.349300	0.000000	-10.000000	0.183333	-10.733334	581.000000	1023.000000	1023.000000	2046.000000
32.360001	0.016648	9.839216	1.666762	1.159939	4.651467	2.361047	0.000000	-10.000000	0.208333	-12.166667	581.000000	1023.000000	1023.000000	2046.000000
32.380001	0.016767	9.909107	1.748541	1.143677	4.608479	2.408409	0.000000	-10.000000	0.241667	-13.383333	577.500000	1023.000000	1023.000000	2046.000000
32.400002	0.016740	9.893501	1.748823	1.194353	4.610809	2.339515	0.000000	-10.000000	0.275000	-14.216667	569.333313	1023.000000	1023.000000	2046.000000
32.419998	0.016925	10.002928	1.857093	1.137746	4.608110	2.399979	0.000000	-10.000000	0.291667	-14.983334	559.500000	1023.000000	1023.000000	2046.000000
32.439999	0.017532	10.361220	2.018110	1.243279	4.744202	2.355630	0.000000	-10.000000	0.300000	-15.716667	551.333313	1023.000000	1023.000000	2046.000000
32.459999	0.018073	10.681244	2.242622	1.312030	4.732463	2.394128	0.000000	-10.000000	0.325000	-16.650000	546.000000	1023.000000	1023.000000	2046.000000
32.480000	0.018467	10.914237	2.450561	1.407086	4.691986	2.364604	0.000000	-10.000000	0.358333	-17.616667	540.333313	1023.000000	1023.000000	2046.000000
32.500000	0.018074	10.681911	2.481260	1.349844	4.562848	2.287958	0.000000	-10.000000	0.391667	-18.600000	534.500000	1023.000000	1023.000000	2046.000000
32.520000	0.018125	10.711874	2.531729	1.419514	4.504499	2.256131	0.000000	-10.000000	0.416667	-19.666668	528.333313	1023.000000	1023.000000	2046.000000
32.540001	0.017750	10.490398	2.466849	1.526098	4.304125	2.193327	0.000000	-10.000000	0.441667	-20.766668	521.833313	1023.000000	1023.000000	2046.000000
32.560001	0.017408	10.288164	2.262248	1.691183	4.039706	2.295027	0.000000	-10.000000	0.483333	-21.916668	515.000000	1023.000000	1023.000000	2046.000000
32.580002	0.016735	9.890278	1.932590	1.885681	3.790983	2.281024	0.000000	-10.000000	0.541667	-23.416668	507.666656	1023.000000	1023.000000	2046.000000
32.599998	0.015137	8.946091	1.659498	1.773824	3.346214	2.166555	0.000000	-10.000000	0.616667	-25.083334	499.833344	1023.000000	1023.000000	2046.000000
32.619999	0.012362	7.306068	1.183342	1.401339	2.924446	1.796942	0.000000	-10.000000	0.675000	-26.616667	491.333344	1023.000000	1023.000000	2046.000000
32.639999	0.008227	4.862165	0.593760	0.761927	2.268402	1.238075	0.000000	-10.000000	0.708333	-27.700001	482.500000	1023.000000	1023.000000	2046.000000
32.660000	0.003768	2.226828	-0.065910	0.199171	1.608464	0.485103	0.000000	-10.000000	0.725000	-28.516666	473.166656	1023.000000	1023.000000	2046.000000
32.680000	-0.000251	-0.148063	-0.636937	-0.357356	0.877197	-0.030967	0.000000	-10.000000	0.750000	-29.350000	463.500000	1023.000000	1023.000000	2046.000000
32.700001	-0.003201	-1.891700	-1.173928	-0.666208	0.431028	-0.482592	0.000000	-10.000000	0.791667	-30.266666	453.500000	1023.000000	1023.000000	2046.000000
32.720001	-0.005537	-3.272364	-1.589801	-0.965102	-0.003534	-0.713928	0.000000	-10.000000	0.825000	-30.783335	443.500000	1023.000000	1023.000000	2046.000000
32.740002	-0.007420	-4.385079	-2.008654	-1.122721	-0.255161	-0.998543	0.000000	-10.000000	0.858333	-31.416668	433.500000	1023.000000	1023.000000	2046.000000
32.759998	-0.009114	-5.386550	-2.281096	-1.323941	-0.625239	-1.156274	0.000000	-10.000000	0.866667	-31.700001	423.166656	1023.000000	1023.000000	2046.000000
32.779999	-0.010364	-6.125058	-2.494305	-1.409641	-0.881264	-1.339848	0.000000	-10.000000	0.883333	-32.383335	412.500000	1023.000000	1023.000000	2046.000000
32.799999	-0.011548	-6.825084	-2.704761	-1.488189	-1.147596	-1.484538	0.000000	-10.000000	0.891667	-32.633335	401.500000	1023.000000	1023.000000	2046.000000
32.820000	-0.012424	-7.342776	-2.884772	-1.504178	-1.325219	-1.628608	0.000000	-10.000000	0.900000	-32.799999	390.666656	1023.000000	1023.000000	2046.000000
32.840000	-0.013221	-7.813349	-2.985412	-1.538039	-1.540852	-1.749045	0.000000	-10.000000	0.916667	-32.799999	379.833344	1023.000000	1023.000000	2046.000000
32.860001	-0.013762	-8.133523	-3.040582	-1.586101	-1.693063	-1.813778	0.000000	-10.000000	0.933333	-32.716667	369.000000	1023.000000	1023.000000	2046.000000
32.880001	-0.014265	-8.430721	-3.038768	-1.641798	-1.857959	-1.892196	0.000000	-10.000000	0.933333	-32.700001	358.000000	1023.000000	1023.000000	2046.000000
32.900002	-0.014642	-8.653230	-3.090699	-1.763468	-1.969134	-1.829929	0.000000	-10.000000	0.900000	-32.433334	347.000000	1023.000000	1023.000000	2046.000000
32.919998	-0.014883	-8.795783	-3.212278	-1.828077	-1.915953	-1.839475	0.000000	-10.000000	0.866667	-32.200001	336.166656	1023.000000	1023.000000	2046.000000
32.939999	-0.015087	-8.916497	-3.237522	-2.020562	-1.972462	-1.685952	0.000000	-10.000000	0.850000	-31.816668	325.333344	1023.000000	1023.000000	2046.000000
32.959999	-0.015329	-9.059570	-3.297081	-2.180546	-1.937544	-1.644400	0.000000	-10.000000	0.850000	-31.633333	314.833344	1023.000000	1023.000000	2046.000000
32.980000	-0.015622	-9.232330	-3.404055	-2.356183	-1.913319	-1.558773	0.000000	-10.000000	0.841667	-31.300001	304.166656	1023.000000	1023.000000	2046.000000
33.000000	-0.016072	-9.498258	-3.594212	-2.553083	-1.853122	-1.497840	0.000000	-10.000000	0.825000	-30.766666	293.833344	1023.000000	1023.000000	2046.000000
33.020000	-0.016666	-9.849673	-3.737838	-2.717128	-1.874938	-1.519769	0.000000	-10.000000	0.808333	-30.233334	283.500000	1023.000000	1023.000000	2046.000000
33.040001	-0.017346	-10.251681	-3.798486	-2.936949	-2.010666	-1.505580	0.000000	-10.000000	0.783333	-29.716667	273.500000	1023.000000	1023.000000	2046.000000
33.060001	-0.017980	-10.626413	-3.898661	-3.022481	-2.079597	-1.625675	0.000000	-10.000000	0.750000	-29.333334	263.500000	1023.000000	1023.000000	2046.000000
33.080002	-0.018498	-10.932422	-3.867155	-3.142416	-2.251682	-1.671169	0.000000	-10.000000	0.716667	-28.800001	253.666672	1023.000000	1023.000000	2046.000000
33.099998	-0.019048	-11.257318	-3.861403	-3.216711	-2.392360	-1.786843	0.000000	-10.000000	0.691667	-28.333334	244.000000	1023.000000	1023.000000	2046.000000
33.119999	-0.019614	-11.591756	-3.802759	-3.281364	-2.583888	-1.923745	0.000000	-10.000000	0.691667	-27.733334	234.666672	1023.000000	1023.000000	2046.000000
33.139999	-0.020033	-11.839665	-3.747777	-3.320011	-2.717576	-2.054302	0.000000	-10.000000	0.666667	-26.950001	225.500000	1023.000000	1023.000000	2046.000000
33.160000	-0.020286	-11.988976	-3.662604	-3.364179	-2.854111	-2.108080	0.000000	-10.000000	0.641667	-26.383333	216.500000	1023.000000	1023.000000	2046.000000
33.180000	-0.020506	-12.119237	-3.551479	-3.408238	-3.013424	-2.146096	0.000000	-10.000000	0.600000	-25.933334	207.666672	1023.000000	1023.000000	2046.000000
33.200001	-0.020610	-12.180757	-3.542535	-3.366963	-3.092564	-2.178694	0.000000	-10.000000	0.583333	-25.750000	198.833328	1023.000000	1023.000000	2046.000000
33.220001	-0.020685	-12.224623	-3.496578	-3.352739	-3.206504	-2.168802	0.000000	-10.000000	0.566667	-24.983334	185.000000	1023.000000	1023.000000	2046.000000
33.240002	-0.020702	-12.234697	-3.475736	-3.313046	-3.260570	-2.185346	0.000000	-10.000000	0.558333	-24.416668	174.000000	1023.000000	1023.000000	2046.000000
33.259998	-0.020573	-12.158373	-3.410832	-3.265804	-3.319519	-2.162217	0.000000	-10.000000	0.550000	-23.850000	166.000000	1023.000000	1023.000000	2046.000000
33.279999	-0.020539	-12.138789	-3.407444	-3.206738	-3.359046	-2.165562	0.000000	-10.000000	0.541667	-23.850000	163.333328	1023.000000	1023.000000	2046.000000
33.299999	-0.020373	-12.040240	-3.339152	-3.193898	-3.433658	-2.073532	0.000000	-10.000000	0.525000	-23.466667	158.000000	1023.000000	1023.000000	2046.000000
33.320000	-0.020238	-11.960546	-3.264243	-3.138008	-3.501134	-2.057163	0.000000	-10.000000	0.491667	-22.816668	150.000000	1023.000000	1023.000000	2046.000000
33.340000	-0.020161	-11.914992	-3.273995	-3.111409	-3.501046	-2.028543	0.000000	-10.000000	0.458333	-21.833334	142.333328	1023.000000	1023.000000	2046.000000
33.360001	-0.020027	-11.835815	-3.212173	-3.096421	-3.551242	-1.975978	0.000000	-10.000000	0.433333	-21.299999	135.000000	1023.000000	1023.000000	2046.000000
33.380001	-0.020046	-11.847466	-3.141899	-3.061204	-3.632213	-2.012149	0.000000	-10.000000	0.416667	-20.600000	128.000000	1023.000000	1023.000000	2046.000000
33.400002	-0.019985	-11.810867	-3.101322	-3.056703	-3.656281	-1.996562	0.000000	-10.000000	0.400000	-20.183334	121.166664	1023.000000	1023.000000	2046.000000
33.419998	-0.020023	-11.833339	-3.059341	-3.024463	-3.718602	-2.030932	0.000000	-10.000000	0.383333	-19.483334	114.333336	1023.000000	1023.000000	2046.000000
33.439999	-0.020085	-11.870146	-3.083927	-3.073352	-3.732808	-1.980060	0.000000	-10.000000	0.366667	-19.000000	107.833336	1023.000000	1023.000000	2046.000000
33.459999	-0.020055	-11.852290	-3.034835	-3.025967	-3.776995	-2.014493	0.000000	-10.000000	0.375000	-18.633333	101.500000	1023.000000	1023.000000	2046.000000
33.480000	-0.019922	-11.773987	-2.922101	-3.027213	-3.814490	-2.010184	0.000000	-10.000000	0.383333	-18.716667	95.333336	1023.000000	1023.000000	2046.000000
33.500000	-0.019377	-11.451655	-2.670730	-2.993505	-3.782830	-2.004590	0.000000	-10.000000	0.400000	-19.116667	89.000000	1023.000000	1023.000000	2046.000000
33.520000	-0.018889	-11.163583	-2.470258	-2.850551	-3.757729	-2.085046	0.000000	-10.000000	0.400000	-19.300001	82.500000	1023.000000	1023.000000	2046.000000
33.540001	-0.018586	-10.984206	-2.218051	-2.883282	-3.856145	-2.026728	0.000000	-10.000000	0.383333	-19.100000	76.000000	1023.000000	1023.000000	2046.000000
33.560001	-0.018898	-11.168572	-2.162515	-2.773673	-3.980108	-2.252276	0.000000	-10.000000	0.358333	-18.500000	69.666664	1023.000000	1023.000000	2046.000000
33.580002	-0.019435	-11.486238	-2.156145	-2.827557	-4.148979	-2.353556	0.000000	-10.000000	0.325000	-17.766666	63.500000	1023.000000	1023.000000	2046.000000
33.599998	-0.019794	-11.698147	-2.223956	-2.742286	-4.248328	-2.483577	0.000000	-10.000000	0.308333	-17.000000	57.500000	1023.000000	1023.000000	2046.000000
33.619999	-0.019971	-11.803050	-2.277891	-2.596756	-4.388225	-2.540178	0.000000	-10.000000	0.283333	-16.400000	51.833332	1023.000000	1023.000000	2046.000000
33.639999	-0.019943	-11.786057	-2.498422	-2.372769	-4.413891	-2.500976	0.000000	-10.000000	0.266667	-15.733334	46.333332	1023.000000	1023.000000	2046.000000
33.660000	-0.020091	-11.874067	-2.691307	-2.176808	-4.505376	-2.500576	0.000000	-10.000000	0.250000	-14.950000	41.166668	1023.000000	1023.000000	2046.000000
33.680000	-0.020819	-12.303808	-2.918804	-2.252540	-4.690413	-2.442050	0.000000	-10.000000	0.233333	-13.966667	36.166668	1023.000000	1023.000000	2046.000000
33.700001	-0.022732	-13.434474	-3.283353	-2.451898	-5.002009	-2.697214	0.000000	-10.000000	0.191667	-12.766666	31.500000	1023.000000	1023.000000	2046.000000
33.720001	-0.025691	-15.183185	-3.786373	-2.895312	-5.440605	-3.060895	0.000000	-10.000000	0.141667	-11.233334	27.166666	1023.000000	1023.000000	2046.000000
33.740002	-0.029202	-17.258305	-4.459485	-3.403661	-5.872590	-3.522568	0.000000	-10.000000	0.108333	-9.283334	23.333334	1023.000000	1023.000000	2046.000000
33.759998	-0.032525	-19.222424	-5.049905	-3.692686	-6.310497	-4.169336	0.000000	-10.000000	0.108333	-7.750000	20.166666	1023.000000	1023.000000	2046.000000
33.779999	-0.034745	-20.534334	-5.409414	-3.992168	-6.670496	-4.462257	0.000000	-10.000000	0.116667	-6.883334	17.666666	1023.000000	1023.000000	2046.000000
33.799999	-0.036210	-21.399878	-5.742472	-4.144869	-6.855675	-4.656863	0.000000	-10.000000	0.125000	-7.166667	15.500000	1023.000000	1023.000000	2046.000000
33.820000	-0.037377	-22.090088	-5.964796	-4.227930	-7.058153	-4.839208	0.000000	-10.000000	0.133333	-8.033334	13.166667	1023.000000	1023.000000	2046.000000
33.840000	-0.038367	-22.674925	-6.174676	-4.313066	-7.222331	-4.964852	0.000000	-10.000000	0.141667	-9.250000	10.500000	1023.000000	1023.000000	2046.000000
33.860001	-0.039017	-23.058842	-6.301302	-4.321253	-7.349755	-5.086532	0.000000	-10.000000	0.150000	-10.183333	7.333333	1023.000000	1023.000000	2046.000000
33.880001	-0.039247	-23.195185	-6.315938	-4.360506	-7.437931	-5.080810	0.000000	-10.000000	0.150000	-10.600000	4.000000	1023.000000	1023.000000	2046.000000
33.900002	-0.039414	-23.293797	-6.322313	-4.286152	-7.520635	-5.164697	0.000000	-10.000000	0.150000	-10.500000	0.833333	1023.000000	1023.000000	2046.000000
33.919998	-0.039405	-23.288330	-6.280564	-4.292974	-7.598987	-5.115805	0.000000	-10.000000	0.141667	-9.966667	-2.333333	1023.000000	1023.000000	2046.000000
33.939999	-0.039127	-23.124123	-6.216769	-4.249190	-7.559014	-5.099149	0.000000	-10.000000	0.133333	-9.066667	-5.333333	1023.000000	1023.000000	2046.000000
33.959999	-0.038886	-22.981649	-6.130502	-4.241068	-7.543148	-5.066931	0.000000	-10.000000	0.116667	-7.966667	-8.500000	1023.000000	1023.000000	2046.000000
33.980000	-0.038549	-22.782530	-6.105532	-4.331943	-7.441531	-4.903523	0.000000	-10.000000	0.100000	-7.066667	-11.166667	1023.000000	1023.000000	2046.000000
34.000000	-0.038150	-22.546759	-6.114973	-4.425441	-7.225896	-4.780449	0.000000	-10.000000	0.091667	-6.666667	-13.500000	1023.000000	1023.000000	2046.000000
34.020000	-0.037457	-22.137384	-5.966325	-4.522877	-7.072007	-4.576176	0.000000	-10.000000	0.091667	-6.716667	-15.833333	1023.000000	1023.000000	2046.000000
34.040001	-0.036834	-21.769020	-5.892868	-4.616573	-6.844088	-4.415492	0.000000	-10.000000	0.100000	-6.650000	-18.166666	1023.000000	1023.000000	2046.000000
34.060001	-0.036373	-21.496170	-5.825106	-4.689486	-6.685868	-4.295711	0.000000	-10.000000	0.100000	-6.316667	-20.500000	1023.000000	1023.000000	2046.000000
34.080002	-0.036217	-21.404297	-5.853561	-4.843868	-6.519344	-4.187525	0.000000	-10.000000	0.108333	-5.600000	-22.500000	1023.000000	1023.000000	2046.000000
34.099998	-0.036558	-21.606009	-5.939514	-4.985625	-6.437158	-4.243711	0.000000	-10.000000	0.108333	-5.016667	-24.333334	1023.000000	1023.000000	2046.000000
34.119999	-0.036785	-21.740185	-5.917062	-5.161947	-6.446266	-4.214909	0.000000	-10.000000	0.108333	-4.533333	-26.000000	1023.000000	1023.000000	2046.000000
34.139999	-0.037064	-21.905094	-5.987710	-5.269440	-6.372120	-4.275823	0.000000	-10.000000	0.091667	-4.033334	-27.500000	1023.000000	1023.000000	2046.000000
34.160000	-0.037153	-21.957327	-5.889266	-5.332447	-6.449450	-4.286166	0.000000	-10.000000	0.083333	-3.383333	-28.833334	1023.000000	1023.000000	2046.000000
34.180000	-0.037149	-21.954784	-5.838180	-5.305093	-6.473639	-4.337873	0.000000	-10.000000	0.075000	-2.466667	-30.000000	1023.000000	1023.000000	2046.000000
34.200001	-0.037054	-21.899046	-5.710289	-5.297676	-6.508918	-4.382163	0.000000	-10.000000	0.075000	-1.350000	-30.666666	1023.000000	1023.000000	2046.000000
34.220001	-0.036830	-21.766750	-5.564952	-5.228163	-6.535070	-4.438565	0.000000	-10.000000	0.075000	-0.483333	-31.000000	1023.000000	1023.000000	2046.000000
34.240002	-0.036453	-21.543480	-5.437330	-5.193103	-6.472667	-4.440379	0.000000	-10.000000	0.066667	0.650000	-31.000000	1023.000000	1023.000000	2046.000000
34.259998	-0.036011	-21.282652	-5.314452	-5.146963	-6.451602	-4.369634	0.000000	-10.000000	0.058333	1.483333	-31.000000	1023.000000	1023.000000	2046.000000
34.279999	-0.035546	-21.007416	-5.251962	-5.086118	-6.344217	-4.325119	0.000000	-10.000000	0.050000	2.683333	-31.000000	1023.000000	1023.000000	2046.000000
34.299999	-0.034829	-20.584017	-5.105769	-5.014456	-6.285281	-4.178510	0.000000	-10.000000	0.050000	3.666667	-31.000000	1023.000000	1023.000000	2046.000000
34.320000	-0.034037	-20.116137	-5.023921	-4.867695	-6.151205	-4.073316	0.000000	-10.000000	0.050000	4.933333	-31.000000	1023.000000	1023.000000	2046.000000
34.340000	-0.033146	-19.589535	-4.855475	-4.746560	-6.055566	-3.931934	0.000000	-10.000000	0.033333	6.266667	-31.000000	1023.000000	1023.000000	2046.000000
34.360001	-0.032194	-19.026949	-4.737895	-4.573310	-5.904383	-3.811362	0.000000	-10.000000	0.016667	7.616667	-31.000000	1023.000000	1023.000000	2046.000000
34.380001	-0.031166	-18.419291	-4.573583	-4.494597	-5.742619	-3.608492	0.000000	-10.000000	-0.008333	9.116667	-31.000000	1023.000000	1023.000000	2046.000000
34.400002	-0.030024	-17.744335	-4.378304	-4.325589	-5.545766	-3.494676	0.000000	-10.000000	-0.025000	10.750000	-31.000000	1023.000000	1023.000000	2046.000000
34.419998	-0.028929	-17.096779	-4.273751	-4.190491	-5.318242	-3.314295	0.000000	-10.000000	-0.058333	12.533334	-31.000000	1023.000000	1023.000000	2046.000000
34.439999	-0.027847	-16.457418	-4.091424	-4.083525	-5.147020	-3.135450	0.000000	-10.000000	-0.091667	14.316667	-13.000000	1023.000000	1023.000000	2046.000000
34.459999	-0.026871	-15.880497	-3.973503	-3.911349	-4.937543	-3.058102	0.000000	-10.000000	-0.125000	15.666667	6.166667	1023.000000	1023.000000	2046.000000
34.480000	-0.025869	-15.288466	-3.819629	-3.809829	-4.749681	-2.909328	0.000000	-10.000000	-0.141667	16.866667	27.166666	1023.000000	1023.000000	2046.000000
34.500000	-0.024803	-14.658508	-3.624361	-3.679563	-4.586385	-2.768199	0.000000	-10.000000	-0.158333	17.700001	32.000000	1023.000000	1023.000000	2046.000000
34.520000	-0.023757	-14.040268	-3.511368	-3.558440	-4.363034	-2.607426	0.000000	-10.000000	-0.175000	18.683332	37.833332	1023.000000	1023.000000	2046.000000
34.540001	-0.022560	-13.333117	-3.303948	-3.417039	-4.175335	-2.436796	0.000000	-10.000000	-0.200000	19.516666	44.000000	1023.000000	1023.000000	2046.000000
34.560001	-0.021168	-12.510467	-3.032002	-3.234972	-3.943324	-2.300169	0.000000	-10.000000	-0.216667	20.350000	50.500000	1023.000000	1023.000000	2046.000000
34.580002	-0.019667	-11.623096	-2.742150	-3.077438	-3.654887	-2.148620	0.000000	-10.000000	-0.225000	21.066666	57.166668	1023.000000	1023.000000	2046.000000
34.599998	-0.018243	-10.781885	-2.369531	-2.900328	-3.459321	-2.052705	0.000000	-10.000000	-0.258333	21.983334	64.000000	1023.000000	1023.000000	2046.000000
34.619999	-0.016998	-10.045549	-2.028503	-2.769826	-3.272073	-1.975148	0.000000	-10.000000	-0.316667	23.250000	71.166664	1023.000000	1023.000000	2046.000000
34.639999	-0.016060	-9.491557	-1.772305	-2.592616	-3.106599	-2.020038	0.000000	-10.000000	-0.441667	25.650000	78.666664	1023.000000	1023.000000	2046.000000
34.660000	-0.015480	-9.148932	-1.653080	-2.457696	-2.936498	-2.101659	0.000000	-10.000000	-0.575000	28.566668	86.833336	1023.000000	1023.000000	2046.000000
34.680000	-0.014357	-8.484768	-1.507677	-2.271004	-2.694555	-2.011532	0.000000	-10.000000	-0.725000	31.783335	95.833336	1023.000000	1023.000000	2046.000000
34.700001	-0.013164	-7.779913	-1.366845	-1.921037	-2.530973	-1.961057	0.000000	-10.000000	-0.816667	34.316666	106.000000	1023.000000	1023.000000	2046.000000
34.720001	-0.011502	-6.797570	-1.308681	-1.555324	-2.308239	-1.625325	0.000000	-10.000000	-0.858333	36.033333	117.166664	1023.000000	1023.000000	2046.000000
34.740002	-0.009987	-5.902467	-1.277024	-1.124664	-2.068159	-1.432621	0.000000	-10.000000	-0.833333	36.599998	129.000000	1023.000000	1023.000000	2046.000000
34.759998	-0.009163	-5.415525	-1.333768	-1.006775	-1.886360	-1.188622	0.000000	-10.000000	-0.800000	36.166668	141.000000	1023.000000	1023.000000	2046.000000
34.779999	-0.009697	-5.730694	-1.585379	-1.099059	-1.820429	-1.225826	0.000000	-10.000000	-0.783333	35.683334	153.000000	1023.000000	1023.000000	2046.000000
34.799999	-0.011943	-7.058113	-2.110739	-1.428947	-1.967058	-1.551368	0.000000	-10.000000	-0.791667	35.383335	165.000000	1023.000000	1023.000000	2046.000000
34.820000	-0.014884	-8.796576	-2.692677	-1.942493	-2.242135	-1.919272	0.000000	-10.000000	-0.775000	35.383335	177.000000	1023.000000	1023.000000	2046.000000
34.840000	-0.017138	-10.128753	-3.122768	-2.197236	-2.519797	-2.288951	0.000000	-10.000000	-0.766667	35.116669	188.833328	1023.000000	1023.000000	2046.000000
34.860001	-0.018089	-10.690473	-3.378306	-2.345017	-2.542737	-2.424412	0.000000	-10.000000	-0.766667	35.016666	200.500000	1023.000000	1023.000000	2046.000000
34.880001	-0.018199	-10.755890	-3.459928	-2.263146	-2.505198	-2.527618	0.000000	-10.000000	-0.808333	35.350002	212.166672	1023.000000	1023.000000	2046.000000
34.900002	-0.017943	-10.604398	-3.480983	-2.182868	-2.421739	-2.518808	0.000000	-10.000000	-0.800000	35.833336	224.000000	1023.000000	1023.000000	2046.000000
34.919998	-0.017290	-10.218212	-3.404797	-2.025508	-2.296137	-2.491770	0.000000	-10.000000	-0.791667	36.216667	236.000000	1023.000000	1023.000000	2046.000000
34.939999	-0.016489	-9.745131	-3.291766	-1.905732	-2.150221	-2.397413	0.000000	-10.000000	-0.775000	36.366669	248.000000	1023.000000	1023.000000	2046.000000
34.959999	-0.015379	-9.089257	-3.090303	-1.710434	-2.001249	-2.287271	0.000000	-10.000000	-0.791667	36.549999	260.000000	1023.000000	1023.000000	2046.000000
34.980000	-0.014173	-8.376250	-2.899670	-1.555169	-1.815893	-2.105518	0.000000	-10.000000	-0.783333	36.433334	272.000000	1023.000000	1023.000000	2046.000000
35.000000	-0.012761	-7.541997	-2.667905	-1.332670	-1.597525	-1.943897	0.000000	-10.000000	-0.758333	36.150002	284.333344	1023.000000	1023.000000	2046.000000
35.020000	-0.011344	-6.704350	-2.447826	-1.111625	-1.342795	-1.802104	0.000000	-10.000000	-0.725000	35.566666	296.333344	1023.000000	1023.000000	2046.000000
35.040001	-0.009721	-5.744862	-2.156906	-0.927411	-1.034612	-1.625933	0.000000	-10.000000	-0.725000	35.216667	308.333344	1023.000000	1023.000000	2046.000000
35.060001	-0.008175	-4.831374	-1.991488	-0.769659	-0.717999	-1.352228	0.000000	-10.000000	-0.733333	34.950001	320.000000	1023.000000	1023.000000	2046.000000
35.080002	-0.006610	-3.906777	-1.813601	-0.690082	-0.323766	-1.079329	0.000000	-10.000000	-0.733333	34.850002	331.833344	1023.000000	1023.000000	2046.000000
35.099998	-0.004983	-2.944999	-1.633654	-0.605027	0.127128	-0.833446	0.000000	-10.000000	-0.708333	34.466667	343.500000	1023.000000	1023.000000	2046.000000
35.119999	-0.003460	-2.044818	-1.446948	-0.654351	0.559364	-0.502883	0.000000	-10.000000	-0.666667	33.950001	355.000000	1023.000000	1023.000000	2046.000000
35.139999	-0.001987	-1.174161	-1.373078	-0.643767	1.069704	-0.227020	0.000000	-10.000000	-0.641667	33.333336	366.500000	1023.000000	1023.000000	2046.000000
35.160000	-0.000735	-0.434457	-1.224505	-0.678381	1.433508	0.034922	0.000000	-10.000000	-0.633333	33.150002	377.833344	1023.000000	1023.000000	2046.000000
35.180000	0.000276	0.163286	-1.132901	-0.677851	1.808842	0.165196	0.000000	-10.000000	-0.658333	33.050003	389.000000	1023.000000	1023.000000	2046.000000
35.200001	0.001040	0.614447	-1.013609	-0.704231	2.055328	0.276958	0.000000	-10.000000	-0.691667	33.400002	400.000000	1023.000000	1023.000000	2046.000000
35.220001	0.001665	0.983935	-0.886638	-0.694868	2.241775	0.323667	0.000000	-10.000000	-0.733333	33.933334	411.000000	1023.000000	1023.000000	2046.000000
35.240002	0.002420	1.430368	-0.732673	-0.622924	2.429379	0.356586	0.000000	-10.000000	-0.775000	34.983334	422.333344	1023.000000	1023.000000	2046.000000
35.259998	0.003441	2.033510	-0.454554	-0.488694	2.569936	0.406822	0.000000	-10.000000	-0.808333	35.983334	433.666656	1023.000000	1023.000000	2046.000000
35.279999	0.004570	2.700966	-0.202236	-0.351639	2.766336	0.488506	0.000000	-10.000000	-0.816667	36.450001	445.666656	1023.000000	1023.000000	2046.000000
35.299999	0.005850	3.457142	0.081769	-0.177735	2.973881	0.579227	0.000000	-10.000000	-0.791667	36.383335	457.666656	1023.000000	1023.000000	2046.000000
35.320000	0.007180	4.243575	0.310252	0.013734	3.229940	0.689649	0.000000	-10.000000	-0.758333	36.049999	470.000000	1023.000000	1023.000000	2046.000000
35.340000	0.008678	5.128567	0.591948	0.191226	3.437228	0.908165	0.000000	-10.000000	-0.733333	35.616669	482.000000	1023.000000	1023.000000	2046.000000
35.360001	0.010166	6.008051	0.774585	0.444115	3.712365	1.076987	0.000000	-10.000000	-0.725000	35.300003	494.000000	1023.000000	1023.000000	2046.000000
35.380001	0.011828	6.990629	1.010056	0.648803	4.001929	1.329841	0.000000	-10.000000	-0.691667	34.566669	505.666656	1023.000000	1023.000000	2046.000000
35.400002	0.013442	7.944398	1.275057	0.854573	4.270761	1.544007	0.000000	-10.000000	-0.633333	33.916668	517.333313	1023.000000	1023.000000	2046.000000
35.419998	0.015124	8.938125	1.507039	1.028186	4.575547	1.827352	0.000000	-10.000000	-0.550000	32.633335	528.666687	1023.000000	1023.000000	2046.000000
35.439999	0.016539	9.774348	1.703137	1.209111	4.828675	2.033426	0.000000	-10.000000	-0.475000	31.133333	539.833313	1023.000000	1023.000000	2046.000000
35.459999	0.018008	10.642527	1.901823	1.341796	5.102872	2.296035	0.000000	-10.000000	-0.375000	29.016666	550.333313	1023.000000	1023.000000	2046.000000
35.480000	0.019223	11.360879	2.080199	1.429601	5.300076	2.551003	0.000000	-10.000000	-0.283333	26.116667	560.333313	1023.000000	1023.000000	2046.000000
35.500000	0.020295	11.994350	2.219284	1.556938	5.491303	2.726825	0.000000	-10.000000	-0.175000	23.033335	569.666687	1023.000000	1023.000000	2046.000000
35.520000	0.021218	12.539948	2.371587	1.653168	5.623438	2.891753	0.000000	-10.000000	-0.091667	19.683334	578.000000	1023.000000	1023.000000	2046.000000
35.540001	0.021971	12.985091	2.454250	1.788929	5.747586	2.994326	0.000000	-10.000000	-0.016667	16.216667	585.166687	1023.000000	1023.000000	2046.000000
35.560001	0.022547	13.325064	2.537084	1.868442	5.822440	3.097098	0.000000	-10.000000	0.033333	12.250000	591.000000	1023.000000	1023.000000	2046.000000
35.580002	0.022980	13.580952	2.593532	1.964787	5.867296	3.155335	0.000000	-10.000000	0.066667	7.733334	595.666687	1023.000000	1023.000000	2046.000000
35.599998	0.023416	13.838950	2.722025	2.016758	5.868511	3.231655	0.000000	-10.000000	0.100000	2.733333	598.833313	1023.000000	1023.000000	2046.000000
35.619999	0.023838	14.088120	2.809224	2.111023	5.953850	3.214023	0.000000	-10.000000	0.108333	-1.400000	600.500000	1023.000000	1023.000000	2046.000000
35.639999	0.024251	14.332416	2.970733	2.096961	5.957396	3.307325	0.000000	-10.000000	0.125000	-4.816667	601.000000	1023.000000	1023.000000	2046.000000
35.660000	0.024044	14.210037	3.045309	2.147597	5.843983	3.173148	0.000000	-10.000000	0.141667	-6.883334	601.000000	1023.000000	1023.000000	2046.000000
35.680000	0.023587	13.940101	3.145676	2.052560	5.710042	3.031822	0.000000	-10.000000	0.158333	-8.633333	601.000000	1023.000000	1023.000000	2046.000000
35.700001	0.022770	13.457310	3.122096	1.987528	5.560980	2.786706	0.000000	-10.000000	0.158333	-9.750000	601.000000	1023.000000	1023.000000	2046.000000
35.720001	0.022898	13.532811	3.242473	1.993603	5.470230	2.826505	0.000000	-10.000000	0.158333	-10.650001	601.000000	1023.000000	1023.000000	2046.000000
35.740002	0.023037	13.614635	3.179004	2.178248	5.434829	2.822554	0.000000	-10.000000	0.175000	-11.816667	601.000000	1023.000000	1023.000000	2046.000000
35.759998	0.023347	13.798239	3.097731	2.430395	5.241777	3.028335	0.000000	-10.000000	0.216667	-13.033334	593.500000	1023.000000	1023.000000	2046.000000
35.779999	0.023000	13.593085	2.841068	2.702870	5.048189	3.000958	0.000000	-10.000000	0.266667	-14.300000	584.500000	1023.000000	1023.000000	2046.000000
35.799999	0.021643	12.791090	2.602724	2.557833	4.731851	2.898682	0.000000	-10.000000	0.300000	-15.733334	573.666687	1023.000000	1023.000000	2046.000000
35.820000	0.018656	11.025428	2.104361	2.079891	4.339363	2.501813	0.000000	-10.000000	0.308333	-16.666668	568.333313	1023.000000	1023.000000	2046.000000
35.840000	0.014579	8.616076	1.516459	1.510568	3.696816	1.892234	0.000000	-10.000000	0.325000	-17.350000	562.833313	1023.000000	1023.000000	2046.000000
35.860001	0.010465	6.184531	0.891544	0.952726	3.063366	1.276895	0.000000	-10.000000	0.358333	-18.016666	557.166687	1023.000000	1023.000000	2046.000000
35.880001	0.007080	4.184486	0.322816	0.558200	2.498473	0.804998	0.000000	-10.000000	0.400000	-18.916668	551.166687	1023.000000	1023.000000	2046.000000
35.900002	0.004516	2.668833	-0.144711	0.249121	2.081618	0.482804	0.000000	-10.000000	0.408333	-19.816668	544.666687	1023.000000	1023.000000	2046.000000
35.919998	0.002731	1.614277	-0.561180	0.102916	1.819292	0.253248	0.000000	-10.000000	0.408333	-19.916668	538.000000	1023.000000	1023.000000	2046.000000
35.939999	0.001321	0.780492	-0.813518	-0.085762	1.589615	0.090158	0.000000	-10.000000	0.400000	-19.833334	531.333313	1023.000000	1023.000000	2046.000000
35.959999	0.000107	0.063314	-1.029976	-0.150298	1.351760	-0.108172	0.000000	-10.000000	0.408333	-19.883333	524.833313	1023.000000	1023.000000	2046.000000
35.980000	-0.000776	-0.458593	-1.186180	-0.222457	1.155950	-0.205906	0.000000	-10.000000	0.425000	-20.283335	518.166687	1023.000000	1023.000000	2046.000000
36.000000	-0.001578	-0.932807	-1.329058	-0.226318	0.968039	-0.345470	0.000000	-10.000000	0.450000	-21.116667	511.500000	1023.000000	1023.000000	2046.000000
36.020000	-0.002166	-1.280104	-1.375290	-0.292782	0.762038	-0.374070	0.000000	-10.000000	0.458333	-21.733334	504.333344	1023.000000	1023.000000	2046.000000
36.040001	-0.002596	-1.533991	-1.445185	-0.265601	0.641097	-0.464303	0.000000	-10.000000	0.458333	-22.266668	497.166656	1023.000000	1023.000000	2046.000000
36.060001	-0.002819	-1.666306	-1.451816	-0.303607	0.535574	-0.446456	0.000000	-10.000000	0.458333	-22.566668	489.666656	1023.000000	1023.000000	2046.000000
36.080002	-0.002940	-1.737680	-1.405172	-0.332374	0.454460	-0.454594	0.000000	-10.000000	0.491667	-22.800001	482.166656	1023.000000	1023.000000	2046.000000
36.099998	-0.003168	-1.872247	-1.529696	-0.376083	0.454040	-0.420508	0.000000	-10.000000	0.508333	-22.816668	474.500000	1023.000000	1023.000000	2046.000000
36.119999	-0.003307	-1.954584	-1.588448	-0.445401	0.458760	-0.379496	0.000000	-10.000000	0.516667	-22.833334	466.833344	1023.000000	1023.000000	2046.000000
36.139999	-0.003361	-1.986296	-1.628135	-0.574820	0.513401	-0.296742	0.000000	-10.000000	0.500000	-22.733334	459.333344	1023.000000	1023.000000	2046.000000
36.160000	-0.003520	-2.080213	-1.692244	-0.776131	0.590708	-0.202546	0.000000	-10.000000	0.500000	-22.966667	451.666656	1023.000000	1023.000000	2046.000000
36.180000	-0.003805	-2.248650	-1.834708	-0.971105	0.688833	-0.131670	0.000000	-10.000000	0.500000	-22.966667	444.000000	1023.000000	1023.000000	2046.000000
36.200001	-0.004111	-2.429311	-1.968287	-1.238964	0.752110	0.025829	0.000000	-10.000000	0.483333	-22.983334	436.333344	1023.000000	1023.000000	2046.000000
36.220001	-0.004611	-2.725378	-2.112251	-1.412599	0.764488	0.034983	0.000000	-10.000000	0.466667	-22.683334	428.666656	1023.000000	1023.000000	2046.000000
36.240002	-0.005198	-3.072230	-2.271852	-1.596708	0.771345	0.024985	0.000000	-10.000000	0.450000	-22.283335	421.166656	1023.000000	1023.000000	2046.000000
36.259998	-0.005718	-3.379547	-2.293744	-1.716950	0.676678	-0.045530	0.000000	-10.000000	0.450000	-21.900002	413.666656	1023.000000	1023.000000	2046.000000
36.279999	-0.006371	-3.765124	-2.331275	-1.812087	0.591383	-0.213145	0.000000	-10.000000	0.450000	-21.666668	406.333344	1023.000000	1023.000000	2046.000000
36.299999	-0.006825	-4.033382	-2.251066	-1.916833	0.425947	-0.291431	0.000000	-10.000000	0.450000	-21.450001	399.166656	1023.000000	1023.000000	2046.000000
36.320000	-0.007253	-4.286476	-2.225841	-1.952031	0.328732	-0.437337	0.000000	-10.000000	0.441667	-21.566668	392.000000	1023.000000	1023.000000	2046.000000
36.340000	-0.007546	-4.459964	-2.115595	-1.945439	0.135685	-0.534616	0.000000	-10.000000	0.441667	-21.533333	384.833344	1023.000000	1023.000000	2046.000000
36.360001	-0.007674	-4.535434	-2.042272	-1.972011	0.046882	-0.568033	0.000000	-10.000000	0.441667	-21.850000	377.500000	1023.000000	1023.000000	2046.000000
36.380001	-0.007908	-4.673923	-2.036906	-1.978060	-0.040381	-0.618577	0.000000	-10.000000	0.450000	-21.716667	370.166656	1023.000000	1023.000000	2046.000000
36.400002	-0.008005	-4.730987	-1.946639	-1.997784	-0.219361	-0.567203	0.000000	-10.000000	0.450000	-21.900002	363.000000	1023.000000	1023.000000	2046.000000
36.419998	-0.007902	-4.670019	-1.962460	-1.907006	-0.218377	-0.582176	0.000000	-10.000000	0.450000	-21.683334	355.833344	1023.000000	1023.000000	2046.000000
36.439999	-0.007702	-4.552155	-1.871536	-1.860532	-0.295689	-0.524398	0.000000	-10.000000	0.433333	-21.516668	348.500000	1023.000000	1023.000000	2046.000000
36.459999	-0.007515	-4.441299	-1.836984	-1.820460	-0.323256	-0.460599	0.000000	-10.000000	0.433333	-21.233334	341.166656	1023.000000	1023.000000	2046.000000
36.480000	-0.007505	-4.435266	-1.806915	-1.738568	-0.399809	-0.489974	0.000000	-10.000000	0.433333	-21.116667	334.000000	1023.000000	1023.000000	2046.000000
36.500000	-0.007261	-4.291511	-1.706672	-1.728408	-0.476353	-0.380077	0.000000	-10.000000	0.450000	-21.266666	327.000000	1023.000000	1023.000000	2046.000000
36.520000	-0.007178	-4.242261	-1.694268	-1.644188	-0.502595	-0.401210	0.000000	-10.000000	0.450000	-21.483334	320.000000	1023.000000	1023.000000	2046.000000
36.540001	-0.007124	-4.210428	-1.627537	-1.628096	-0.603349	-0.351446	0.000000	-10.000000	0.450000	-21.416666	312.833344	1023.000000	1023.000000	2046.000000
36.560001	-0.007278	-4.301223	-1.631835	-1.644276	-0.663037	-0.362075	0.000000	-10.000000	0.450000	-21.533333	305.666656	1023.000000	1023.000000	2046.000000
36.580002	-0.007451	-4.403265	-1.641442	-1.634486	-0.717705	-0.409632	0.000000	-10.000000	0.450000	-21.416666	298.333344	1023.000000	1023.000000	2046.000000
36.599998	-0.007611	-4.498305	-1.589557	-1.698049	-0.852062	-0.358637	0.000000	-10.000000	0.450000	-21.650000	291.166656	1023.000000	1023.000000	2046.000000
36.619999	-0.007849	-4.639028	-1.653243	-1.648493	-0.891073	-0.446219	0.000000	-10.000000	0.450000	-21.550001	284.000000	1023.000000	1023.000000	2046.000000
36.639999	-0.008014	-4.736385	-1.582510	-1.712214	-1.024976	-0.416686	0.000000	-10.000000	0.450000	-21.600000	276.833344	1023.000000	1023.000000	2046.000000
36.660000	-0.008032	-4.746918	-1.550507	-1.670409	-1.042496	-0.483506	0.000000	-10.000000	0.433333	-21.616667	269.666656	1023.000000	1023.000000	2046.000000
36.680000	-0.007735	-4.571455	-1.312785	-1.642621	-1.084136	-0.531913	0.000000	-10.000000	0.433333	-21.600000	262.333344	1023.000000	1023.000000	2046.000000
36.700001	-0.007133	-4.215838	-1.037136	-1.616519	-1.067666	-0.494517	0.000000	-10.000000	0.416667	-21.616667	255.166672	1023.000000	1023.000000	2046.000000
36.720001	-0.006695	-3.956756	-0.804435	-1.485204	-1.107215	-0.559902	0.000000	-10.000000	0.425000	-21.433334	248.000000	1023.000000	1023.000000	2046.000000
36.740002	-0.006571	-3.883447	-0.634542	-1.459901	-1.230832	-0.558173	0.000000	-10.000000	0.425000	-21.300001	241.000000	1023.000000	1023.000000	2046.000000
36.759998	-0.007223	-4.268623	-0.697062	-1.449553	-1.395338	-0.726669	0.000000	-10.000000	0.441667	-21.183334	233.833328	1023.000000	1023.000000	2046.000000
36.779999	-0.007473	-4.416595	-0.666648	-1.407186	-1.543290	-0.799470	0.000000	-10.000000	0.450000	-21.200001	226.666672	1023.000000	1023.000000	2046.000000
36.799999	-0.007928	-4.685508	-0.823499	-1.306455	-1.681899	-0.873655	0.000000	-10.000000	0.441667	-21.200001	219.500000	1023.000000	1023.000000	2046.000000
36.820000	-0.007914	-4.676936	-0.946873	-1.057028	-1.796411	-0.876624	0.000000	-10.000000	0.433333	-21.116667	212.500000	1023.000000	1023.000000	2046.000000
36.840000	-0.008087	-4.779541	-1.139721	-0.887968	-1.923481	-0.828371	0.000000	-10.000000	0.433333	-21.183334	205.500000	1023.000000	1023.000000	2046.000000
36.860001	-0.008993	-5.314741	-1.373135	-0.865130	-2.224141	-0.852335	0.000000	-10.000000	0.425000	-21.100000	198.500000	1023.000000	1023.000000	2046.000000
36.880001	-0.010977	-6.487582	-1.694197	-1.090921	-2.666308	-1.036156	0.000000	-10.000000	0.416667	-20.633333	191.500000	1023.000000	1023.000000	2046.000000
36.900002	-0.014282	-8.440424	-2.243850	-1.533598	-3.157156	-1.505820	0.000000	-10.000000	0.383333	-19.750000	184.500000	1023.000000	1023.000000	2046.000000
36.919998	-0.018218	-10.766919	-2.902218	-2.098922	-3.695870	-2.069909	0.000000	-10.000000	0.366667	-18.816668	177.833328	1023.000000	1023.000000	2046.000000
36.939999	-0.022003	-13.003577	-3.583879	-2.517077	-4.239383	-2.663238	0.000000	-10.000000	0.333333	-18.050001	171.500000	1023.000000	1023.000000	2046.000000
36.959999	-0.024765	-14.636020	-3.998441	-2.858681	-4.723017	-3.055879	0.000000	-10.000000	0.333333	-17.850000	165.500000	1023.000000	1023.000000	2046.000000
36.980000	-0.026701	-15.780024	-4.467767	-3.004250	-4.944903	-3.363103	0.000000	-10.000000	0.333333	-18.100000	159.500000	1023.000000	1023.000000	2046.000000
37.000000	-0.028475	-16.829012	-4.813063	-3.215128	-5.206887	-3.593934	0.000000	-10.000000	0.366667	-18.833334	153.500000	1023.000000	1023.000000	2046.000000
37.020000	-0.029731	-17.570772	-5.054350	-3.384497	-5.452786	-3.679139	0.000000	-10.000000	0.383333	-19.683334	147.166672	1023.000000	1023.000000	2046.000000
37.040001	-0.030835	-18.223715	-5.308199	-3.433736	-5.621319	-3.860462	0.000000	-10.000000	0.408333	-20.166666	140.666672	1023.000000	1023.000000	2046.000000
37.060001	-0.031518	-18.627291	-5.411286	-3.469567	-5.812780	-3.933658	0.000000	-10.000000	0.416667	-20.533333	133.833328	1023.000000	1023.000000	2046.000000
37.080002	-0.031953	-18.884344	-5.496223	-3.481136	-5.913493	-3.993492	0.000000	-10.000000	0.416667	-20.600000	127.000000	1023.000000	1023.000000	2046.000000
37.099998	-0.032289	-19.082907	-5.518911	-3.471073	-6.006535	-4.086388	0.000000	-10.000000	0.408333	-20.600000	120.000000	1023.000000	1023.000000	2046.000000
37.119999	-0.032549	-19.236387	-5.499920	-3.504683	-6.113569	-4.118215	0.000000	-10.000000	0.400000	-20.216667	113.166664	1023.000000	1023.000000	2046.000000
37.139999	-0.032548	-19.236074	-5.447778	-3.560606	-6.148218	-4.079473	0.000000	-10.000000	0.400000	-19.766666	106.500000	1023.000000	1023.000000	2046.000000
37.160000	-0.032623	-19.280025	-5.469041	-3.632481	-6.129951	-4.048553	0.000000	-10.000000	0.400000	-19.316668	100.000000	1023.000000	1023.000000	2046.000000
37.180000	-0.032545	-19.233978	-5.547495	-3.770376	-5.991246	-3.924862	0.000000	-10.000000	0.400000	-19.233334	93.500000	1023.000000	1023.000000	2046.000000
37.200001	-0.032094	-18.967739	-5.440341	-3.862348	-5.866596	-3.798455	0.000000	-10.000000	0.400000	-19.133333	87.000000	1023.000000	1023.000000	2046.000000
37.220001	-0.031721	-18.747019	-5.396536	-3.984195	-5.707949	-3.658339	0.000000	-10.000000	0.383333	-19.033335	80.666664	1023.000000	1023.000000	2046.000000
37.240002	-0.031515	-18.625128	-5.341136	-4.093927	-5.586569	-3.603496	0.000000	-10.000000	0.341667	-18.250000	74.500000	1023.000000	1023.000000	2046.000000
37.259998	-0.031623	-18.689474	-5.391527	-4.269573	-5.503662	-3.524713	0.000000	-10.000000	0.291667	-17.183334	68.500000	1023.000000	1023.000000	2046.000000
37.279999	-0.032064	-18.949553	-5.497938	-4.446359	-5.439806	-3.565449	0.000000	-10.000000	0.275000	-16.133333	62.666668	1023.000000	1023.000000	2046.000000
37.299999	-0.032710	-19.331652	-5.582716	-4.668960	-5.491276	-3.588700	0.000000	-10.000000	0.275000	-15.800000	57.166668	1023.000000	1023.000000	2046.000000
37.320000	-0.033296	-19.677998	-5.677325	-4.812298	-5.544145	-3.644230	0.000000	-10.000000	0.275000	-15.616667	51.833332	1023.000000	1023.000000	2046.000000
37.340000	-0.033681	-19.905491	-5.682169	-4.896276	-5.611344	-3.715702	0.000000	-10.000000	0.258333	-15.450000	46.666668	1023.000000	1023.000000	2046.000000
37.360001	-0.034071	-20.136019	-5.627355	-4.927639	-5.753425	-3.827600	0.000000	-10.000000	0.258333	-15.033333	41.500000	1023.000000	1023.000000	2046.000000
37.380001	-0.034378	-20.317238	-5.579453	-4.923773	-5.838439	-3.975573	0.000000	-10.000000	0.258333	-14.650000	36.500000	1023.000000	1023.000000	2046.000000
37.400002	-0.034574	-20.432989	-5.471129	-4.951880	-5.965499	-4.044482	0.000000	-10.000000	0.258333	-14.133333	31.666666	1023.000000	1023.000000	2046.000000
37.419998	-0.034629	-20.466000	-5.367833	-4.977195	-6.045207	-4.075764	0.000000	-10.000000	0.233333	-13.666667	26.833334	1023.000000	1023.000000	2046.000000
37.439999	-0.034575	-20.433664	-5.253343	-5.000754	-6.114367	-4.065200	0.000000	-10.000000	0.216667	-13.050000	22.333334	1023.000000	1023.000000	2046.000000
37.459999	-0.034347	-20.299210	-5.192756	-4.959097	-6.117022	-4.030335	0.000000	-10.000000	0.183333	-12.633333	18.000000	1023.000000	1023.000000	2046.000000
37.480000	-0.034101	-20.153481	-5.136104	-4.859977	-6.113199	-4.044200	0.000000	-10.000000	0.166667	-11.850000	14.000000	1023.000000	1023.000000	2046.000000
37.500000	-0.033732	-19.935883	-5.066151	-4.819020	-6.085838	-3.964873	0.000000	-10.000000	0.150000	-11.100000	10.000000	1023.000000	1023.000000	2046.000000
37.520000	-0.033409	-19.744741	-4.961303	-4.757170	-6.102450	-3.923817	0.000000	-10.000000	0.133333	-10.050000	6.166667	1023.000000	1023.000000	2046.000000
37.540001	-0.032921	-19.456480	-4.877500	-4.693361	-6.078887	-3.806731	0.000000	-10.000000	0.116667	-9.050000	2.833333	1023.000000	1023.000000	2046.000000
37.560001	-0.032257	-19.063610	-4.787696	-4.598906	-5.977317	-3.699691	0.000000	-10.000000	0.100000	-7.766667	0.000000	1023.000000	1023.000000	2046.000000
37.580002	-0.031607	-18.679871	-4.676888	-4.495410	-5.910305	-3.597267	0.000000	-10.000000	0.100000	-6.466667	-2.333333	1023.000000	1023.000000	2046.000000
37.599998	-0.031053	-18.352453	-4.556181	-4.375470	-5.883103	-3.537700	0.000000	-10.000000	0.100000	-4.950000	-4.333333	1023.000000	1023.000000	2046.000000
37.619999	-0.030548	-18.053623	-4.445284	-4.350298	-5.835753	-3.422286	0.000000	-10.000000	0.091667	-3.116667	-5.833333	1023.000000	1023.000000	2046.000000
37.639999	-0.029912	-17.678200	-4.328616	-4.273836	-5.757408	-3.318341	0.000000	-10.000000	0.075000	-0.766667	-6.666667	1023.000000	1023.000000	2046.000000
37.660000	-0.029231	-17.275461	-4.222176	-4.201994	-5.663641	-3.187649	0.000000	-10.000000	0.058333	1.383333	-7.000000	1023.000000	1023.000000	2046.000000
37.680000	-0.028598	-16.901173	-4.140513	-4.078361	-5.509707	-3.172590	0.000000	-10.000000	0.050000	3.233333	-7.000000	1023.000000	1023.000000	2046.000000
37.700001	-0.027950	-16.518639	-4.002729	-4.026762	-5.442182	-3.046964	0.000000	-10.000000	0.050000	4.616667	-7.000000	1023.000000	1023.000000	2046.000000
37.720001	-0.027204	-16.077425	-3.891628	-3.924718	-5.284229	-2.976850	0.000000	-10.000000	0.041667	6.050000	-7.000000	1023.000000	1023.000000	2046.000000
37.740002	-0.026356	-15.576559	-3.797692	-3.789705	-5.096044	-2.893118	0.000000	-10.000000	0.025000	7.283333	-7.000000	1023.000000	1023.000000	2046.000000
37.759998	-0.025592	-15.125062	-3.667413	-3.715708	-4.958865	-2.783077	0.000000	-10.000000	0.008333	8.416667	-7.000000	1023.000000	1023.000000	2046.000000
37.779999	-0.024712	-14.604980	-3.554384	-3.641641	-4.765170	-2.643786	0.000000	-10.000000	0.000000	9.550000	-7.000000	1023.000000	1023.000000	2046.000000
37.799999	-0.023796	-14.063583	-3.384142	-3.480104	-4.638344	-2.560993	0.000000	-10.000000	-0.008333	10.566667	-7.000000	1023.000000	1023.000000	2046.000000
37.820000	-0.022695	-13.412484	-3.196906	-3.361337	-4.411181	-2.443060	0.000000	-10.000000	-0.025000	11.966666	-2.166667	1023.000000	1023.000000	2046.000000
37.840000	-0.021661	-12.801784	-2.950933	-3.257579	-4.248488	-2.344783	0.000000	-10.000000	-0.058333	13.116667	7.833333	1023.000000	1023.000000	2046.000000
37.860001	-0.020777	-12.279031	-2.727574	-3.153330	-4.111902	-2.286225	0.000000	-10.000000	-0.091667	14.816667	19.333334	1023.000000	1023.000000	2046.000000
37.880001	-0.019890	-11.754867	-2.420247	-3.055963	-4.027855	-2.250802	0.000000	-10.000000	-0.133333	16.216667	27.666666	1023.000000	1023.000000	2046.000000
37.900002	-0.019514	-11.532597	-2.204533	-2.922304	-4.009834	-2.395925	0.000000	-10.000000	-0.166667	18.166668	32.833332	1023.000000	1023.000000	2046.000000
37.919998	-0.019517	-11.534823	-2.106460	-2.898005	-4.024287	-2.506071	0.000000	-10.000000	-0.216667	19.766666	38.500000	1023.000000	1023.000000	2046.000000
37.939999	-0.019064	-11.266700	-2.012344	-2.829849	-3.945793	-2.478714	0.000000	-10.000000	-0.258333	21.533335	44.833332	1023.000000	1023.000000	2046.000000
37.959999	-0.018307	-10.819717	-1.979905	-2.555380	-3.808985	-2.475448	0.000000	-10.000000	-0.308333	22.850000	51.666668	1023.000000	1023.000000	2046.000000
37.980000	-0.017029	-10.064238	-1.929559	-2.166825	-3.660390	-2.307464	0.000000	-10.000000	-0.333333	24.100000	59.166668	1023.000000	1023.000000	2046.000000
38.000000	-0.015846	-9.364917	-1.942545	-1.887696	-3.511630	-2.023046	0.000000	-10.000000	-0.375000	24.916666	67.000000	1023.000000	1023.000000	2046.000000
38.020000	-0.014978	-8.851917	-1.994458	-1.615988	-3.354023	-1.887448	0.000000	-10.000000	-0.400000	25.616667	75.166664	1023.000000	1023.000000	2046.000000
38.040001	-0.015016	-8.874514	-2.135791	-1.639739	-3.305223	-1.793761	0.000000	-10.000000	-0.441667	26.566668	83.500000	1023.000000	1023.000000	2046.000000
38.060001	-0.016448	-9.720535	-2.473666	-1.910094	-3.367229	-1.969546	0.000000	-10.000000	-0.466667	27.583334	92.333336	1023.000000	1023.000000	2046.000000
38.080002	-0.019104	-11.290343	-3.115276	-2.350218	-3.496235	-2.328614	0.000000	-10.000000	-0.508333	28.800001	101.333336	1023.000000	1023.000000	2046.000000
38.099998	-0.021836	-12.905016	-3.668591	-2.741927	-3.784253	-2.710244	0.000000	-10.000000	-0.533333	29.416668	110.833336	1023.000000	1023.000000	2046.000000
38.119999	-0.023603	-13.949332	-4.029702	-2.920723	-3.990882	-3.008025	0.000000	-10.000000	-0.550000	29.933334	120.500000	1023.000000	1023.000000	2046.000000
38.139999	-0.024230	-14.320061	-4.232515	-2.969685	-4.026244	-3.091617	0.000000	-10.000000	-0.558333	30.083334	130.500000	1023.000000	1023.000000	2046.000000
38.160000	-0.024313	-14.369092	-4.288013	-3.025541	-3.985539	-3.069999	0.000000	-10.000000	-0.558333	30.283333	140.500000	1023.000000	1023.000000	2046.000000
38.180000	-0.024059	-14.218741	-4.296949	-2.878553	-3.937957	-3.105282	0.000000	-10.000000	-0.558333	30.400000	150.500000	1023.000000	1023.000000	2046.000000
38.200001	-0.023408	-13.834087	-4.186453	-2.760095	-3.844157	-3.043383	0.000000	-10.000000	-0.566667	30.716667	160.500000	1023.000000	1023.000000	2046.000000
38.220001	-0.022524	-13.311913	-4.008096	-2.615291	-3.741293	-2.947234	0.000000	-10.000000	-0.591667	31.133333	170.833328	1023.000000	1023.000000	2046.000000
38.240002	-0.021468	-12.687531	-3.836831	-2.414077	-3.575996	-2.860626	0.000000	-10.000000	-0.625000	32.066666	181.166672	1023.000000	1023.000000	2046.000000
38.259998	-0.020260	-11.973540	-3.638880	-2.289641	-3.360870	-2.684150	0.000000	-10.000000	-0.658333	32.616669	191.833328	1023.000000	1023.000000	2046.000000
38.279999	-0.018828	-11.127225	-3.439563	-2.044639	-3.097161	-2.545862	0.000000	-10.000000	-0.683333	33.216667	202.500000	1023.000000	1023.000000	2046.000000
38.299999	-0.017382	-10.272479	-3.208522	-1.858968	-2.840897	-2.364092	0.000000	-10.000000	-0.716667	33.283333	213.500000	1023.000000	1023.000000	2046.000000
38.320000	-0.015888	-9.390064	-2.975578	-1.743801	-2.531253	-2.139433	0.000000	-10.000000	-0.725000	33.783333	224.666672	1023.000000	1023.000000	2046.000000
38.340000	-0.014313	-8.459235	-2.825806	-1.666997	-2.161055	-1.805376	0.000000	-10.000000	-0.725000	34.116669	235.833328	1023.000000	1023.000000	2046.000000
38.360001	-0.012586	-7.438055	-2.638977	-1.539064	-1.700495	-1.559520	0.000000	-10.000000	-0.708333	34.216667	247.333328	1023.000000	1023.000000	2046.000000
38.380001	-0.010968	-6.482290	-2.456193	-1.477412	-1.224037	-1.324648	0.000000	-10.000000	-0.683333	34.016666	258.666656	1023.000000	1023.000000	2046.000000
38.400002	-0.009478	-5.601219	-2.278286	-1.506748	-0.795539	-1.020647	0.000000	-10.000000	-0.650000	33.549999	270.166656	1023.000000	1023.000000	2046.000000
38.419998	-0.008071	-4.769799	-2.115184	-1.563766	-0.346918	-0.743931	0.000000	-10.000000	-0.608333	33.049999	281.333344	1023.000000	1023.000000	2046.000000
38.439999	-0.007063	-4.174507	-2.047039	-1.597232	0.004801	-0.535037	0.000000	-10.000000	-0.591667	32.733334	292.500000	1023.000000	1023.000000	2046.000000
38.459999	-0.006349	-3.752445	-1.939954	-1.661579	0.284286	-0.435198	0.000000	-10.000000	-0.566667	32.316666	303.500000	1023.000000	1023.000000	2046.000000
38.480000	-0.005853	-3.458936	-1.880868	-1.669894	0.510118	-0.418292	0.000000	-10.000000	-0.558333	31.783335	314.333344	1023.000000	1023.000000	2046.000000
38.500000	-0.005319	-3.143487	-1.745111	-1.619351	0.664608	-0.443633	0.000000	-10.000000	-0.541667	31.150002	325.000000	1023.000000	1023.000000	2046.000000
38.520000	-0.004770	-2.819017	-1.590593	-1.561741	0.775744	-0.442428	0.000000	-10.000000	-0.533333	30.683334	335.333344	1023.000000	1023.000000	2046.000000
38.540001	-0.003870	-2.286988	-1.360549	-1.452949	0.905120	-0.378609	0.000000	-10.000000	-0.516667	30.350000	345.666656	1023.000000	1023.000000	2046.000000
38.560001	-0.002877	-1.700602	-1.098421	-1.285463	1.064285	-0.381003	0.000000	-10.000000	-0.491667	29.950001	356.000000	1023.000000	1023.000000	2046.000000
38.580002	-0.001614	-0.953783	-0.840042	-1.124651	1.264297	-0.253387	0.000000	-10.000000	-0.483333	29.500000	366.000000	1023.000000	1023.000000	2046.000000
38.599998	-0.000285	-0.168560	-0.605993	-0.944757	1.519937	-0.137747	0.000000	-10.000000	-0.483333	29.366667	375.833344	1023.000000	1023.000000	2046.000000
38.619999	0.000930	0.549447	-0.430926	-0.744351	1.715716	0.009008	0.000000	-10.000000	-0.483333	29.266666	385.500000	1023.000000	1023.000000	2046.000000
38.639999	0.002365	1.397613	-0.212362	-0.546102	1.954497	0.201581	0.000000	-10.000000	-0.483333	29.400000	395.500000	1023.000000	1023.000000	2046.000000
38.660000	0.003815	2.254517	0.011412	-0.366338	2.204169	0.405274	0.000000	-10.000000	-0.458333	29.383333	405.500000	1023.000000	1023.000000	2046.000000
38.680000	0.005492	3.245691	0.264195	-0.217432	2.498231	0.700697	0.000000	-10.000000	-0.441667	29.183334	415.166656	1023.000000	1023.000000	2046.000000
38.700001	0.007237	4.276877	0.508284	0.019405	2.841222	0.907965	0.000000	-10.000000	-0.425000	28.700001	424.833344	1023.000000	1023.000000	2046.000000
38.720001	0.008890	5.253750	0.782444	0.208308	3.121666	1.141333	0.000000	-10.000000	-0.425000	28.116667	434.333344	1023.000000	1023.000000	2046.000000
38.740002	0.010556	6.238787	1.063809	0.435335	3.401320	1.338324	0.000000	-10.000000	-0.408333	27.500000	444.000000	1023.000000	1023.000000	2046.000000
38.759998	0.011987	7.084563	1.315075	0.570542	3.658516	1.540430	0.000000	-10.000000	-0.375000	26.966667	453.333344	1023.000000	1023.000000	2046.000000
38.779999	0.013498	7.977269	1.545846	0.725622	3.934970	1.770832	0.000000	-10.000000	-0.341667	25.833334	462.500000	1023.000000	1023.000000	2046.000000
38.799999	0.014936	8.827356	1.757552	0.895759	4.223253	1.950792	0.000000	-10.000000	-0.316667	24.850000	471.333344	1023.000000	1023.000000	2046.000000
38.820000	0.016200	9.574420	1.973043	1.080128	4.438299	2.082950	0.000000	-10.000000	-0.325000	24.300001	479.833344	1023.000000	1023.000000	2046.000000
38.840000	0.017566	10.381547	2.167768	1.255344	4.715622	2.242813	0.000000	-10.000000	-0.316667	24.350000	488.000000	1023.000000	1023.000000	2046.000000
38.860001	0.018676	11.037403	2.336684	1.414997	4.940866	2.344855	0.000000	-10.000000	-0.325000	24.516666	496.000000	1023.000000	1023.000000	2046.000000
38.880001	0.019831	11.720390	2.521795	1.475685	5.151996	2.570914	0.000000	-10.000000	-0.308333	24.333334	504.000000	1023.000000	1023.000000	2046.000000
38.900002	0.020929	12.369228	2.679528	1.660641	5.376837	2.652223	0.000000	-10.000000	-0.300000	24.133333	512.166687	1023.000000	1023.000000	2046.000000
38.919998	0.021903	12.944939	2.825693	1.781654	5.550400	2.787192	0.000000	-10.000000	-0.275000	23.616667	520.166687	1023.000000	1023.000000	2046.000000
38.939999	0.022867	13.514343	3.000661	1.863818	5.694270	2.955595	0.000000	-10.000000	-0.258333	22.900000	528.166687	1023.000000	1023.000000	2046.000000
38.959999	0.023629	13.964539	3.142853	1.945217	5.839410	3.037057	0.000000	-10.000000	-0.225000	21.900000	536.000000	1023.000000	1023.000000	2046.000000
38.980000	0.024385	14.411648	3.251670	2.018567	5.975276	3.166136	0.000000	-10.000000	-0.166667	20.883333	543.666687	1023.000000	1023.000000	2046.000000
39.000000	0.024724	14.611645	3.301117	2.117978	6.024909	3.167641	0.000000	-10.000000	-0.100000	19.150000	550.833313	1023.000000	1023.000000	2046.000000
39.020000	0.024270	14.343558	3.391694	2.066491	5.831844	3.053529	0.000000	-10.000000	-0.041667	16.966667	557.333313	1023.000000	1023.000000	2046.000000
39.040001	0.023647	13.975123	3.488799	1.934910	5.677728	2.873686	0.000000	-10.000000	0.000000	14.150001	563.333313	1023.000000	1023.000000	2046.000000
39.060001	0.023020	13.604752	3.484276	1.877277	5.598421	2.644777	0.000000	-10.000000	0.025000	11.350000	568.500000	1023.000000	1023.000000	2046.000000
39.080002	0.023010	13.598928	3.560210	1.865065	5.551480	2.622173	0.000000	-10.000000	0.058333	7.766667	572.833313	1023.000000	1023.000000	2046.000000
39.099998	0.023701	14.007078	3.654284	2.075867	5.586925	2.690003	0.000000	-10.000000	0.083333	3.116667	575.833313	1023.000000	1023.000000	2046.000000
39.119999	0.024268	14.342607	3.559886	2.364681	5.546237	2.871804	0.000000	-10.000000	0.108333	-1.200000	577.500000	1023.000000	1023.000000	2046.000000
39.139999	0.024557	14.512908	3.361273	2.688159	5.452069	3.011407	0.000000	-10.000000	0.133333	-5.250000	578.000000	1023.000000	1023.000000	2046.000000
39.160000	0.023903	14.126453	3.113088	2.806148	5.280567	2.926651	0.000000	-10.000000	0.150000	-8.166667	578.000000	1023.000000	1023.000000	2046.000000
39.180000	0.021569	12.747285	2.752143	2.477643	4.914866	2.602633	0.000000	-10.000000	0.166667	-10.650000	578.000000	1023.000000	1023.000000	2046.000000
39.200001	0.018106	10.700510	2.239803	1.867403	4.439686	2.153618	0.000000	-10.000000	0.166667	-11.733334	578.000000	1023.000000	1023.000000	2046.000000
39.220001	0.014026	8.289237	1.581978	1.367776	3.844803	1.494680	0.000000	-10.000000	0.200000	-12.733334	571.000000	1023.000000	1023.000000	2046.000000
39.240002	0.010409	6.151474	0.996594	0.953768	3.219816	0.981296	0.000000	-10.000000	0.233333	-13.800000	562.500000	1023.000000	1023.000000	2046.000000
39.259998	0.007648	4.519811	0.457442	0.599329	2.795154	0.667887	0.000000	-10.000000	0.258333	-14.866667	554.000000	1023.000000	1023.000000	2046.000000
39.279999	0.005548	3.279105	0.025508	0.356716	2.452979	0.443902	0.000000	-10.000000	0.266667	-15.366667	550.833313	1023.000000	1023.000000	2046.000000
39.299999	0.003961	2.340946	-0.319852	0.205781	2.234453	0.220564	0.000000	-10.000000	0.291667	-16.050001	547.333313	1023.000000	1023.000000	2046.000000
39.320000	0.002650	1.565926	-0.553798	0.069662	1.976004	0.074058	0.000000	-10.000000	0.341667	-17.283333	542.000000	1023.000000	1023.000000	2046.000000
39.340000	0.001433	0.847051	-0.760152	-0.059073	1.733086	-0.066811	0.000000	-10.000000	0.383333	-18.850000	536.166687	1023.000000	1023.000000	2046.000000
39.360001	0.000725	0.428677	-0.852532	-0.125619	1.508442	-0.101614	0.000000	-10.000000	0.425000	-20.416666	529.833313	1023.000000	1023.000000	2046.000000
39.380001	0.000069	0.040798	-0.996027	-0.101041	1.355403	-0.217537	0.000000	-10.000000	0.441667	-21.566668	523.000000	1023.000000	1023.000000	2046.000000
39.400002	-0.000523	-0.309236	-1.069942	-0.082278	1.148984	-0.306000	0.000000	-10.000000	0.466667	-22.550001	515.666687	1023.000000	1023.000000	2046.000000
39.419998	-0.000885	-0.523098	-1.097906	-0.128339	0.998538	-0.295391	0.000000	-10.000000	0.508333	-23.266668	508.166656	1023.000000	1023.000000	2046.000000
39.439999	-0.001154	-0.682268	-1.103531	-0.170179	0.887427	-0.295984	0.000000	-10.000000	0.550000	-24.233334	500.166656	1023.000000	1023.000000	2046.000000
39.459999	-0.001266	-0.748461	-1.106883	-0.206316	0.822996	-0.258258	0.000000	-10.000000	0.575000	-24.733334	492.166656	1023.000000	1023.000000	2046.000000
39.480000	-0.001438	-0.850000	-1.238134	-0.216260	0.813001	-0.208607	0.000000	-10.000000	0.583333	-25.316668	484.000000	1023.000000	1023.000000	2046.000000
39.500000	-0.001791	-1.058467	-1.335083	-0.314809	0.741880	-0.150455	0.000000	-10.000000	0.625000	-25.866667	475.666656	1023.000000	1023.000000	2046.000000
39.520000	-0.002053	-1.213583	-1.361120	-0.580503	0.718001	0.010037	0.000000	-10.000000	0.666667	-26.666668	467.000000	1023.000000	1023.000000	2046.000000
39.540001	-0.002550	-1.507019	-1.592373	-0.800267	0.799950	0.085671	0.000000	-10.000000	0.708333	-27.600000	458.000000	1023.000000	1023.000000	2046.000000
39.560001	-0.003120	-1.843819	-1.787676	-1.000415	0.803645	0.140626	0.000000	-10.000000	0.725000	-28.400000	448.833344	1023.000000	1023.000000	2046.000000
39.580002	-0.003787	-2.238368	-1.957972	-1.314167	0.780913	0.252859	0.000000	-10.000000	0.750000	-29.166666	439.333344	1023.000000	1023.000000	2046.000000
39.599998	-0.004733	-2.796914	-2.140838	-1.529527	0.683845	0.189607	0.000000	-10.000000	0.783333	-29.566668	429.500000	1023.000000	1023.000000	2046.000000
39.619999	-0.005572	-3.292944	-2.269612	-1.715216	0.583072	0.108812	0.000000	-10.000000	0.800000	-29.850000	419.500000	1023.000000	1023.000000	2046.000000
39.639999	-0.006444	-3.808522	-2.349150	-1.885284	0.415227	0.010685	0.000000	-10.000000	0.816667	-29.950001	409.500000	1023.000000	1023.000000	2046.000000
39.660000	-0.007341	-4.338695	-2.441522	-2.033099	0.273178	-0.137252	0.000000	-10.000000	0.816667	-30.066668	399.500000	1023.000000	1023.000000	2046.000000
39.680000	-0.008040	-4.751448	-2.365355	-2.119812	0.018343	-0.284624	0.000000	-10.000000	0.816667	-30.000000	389.500000	1023.000000	1023.000000	2046.000000
39.700001	-0.008553	-5.055115	-2.278135	-2.175286	-0.193708	-0.407986	0.000000	-10.000000	0.816667	-30.066666	379.500000	1023.000000	1023.000000	2046.000000
39.720001	-0.009055	-5.351477	-2.200751	-2.242227	-0.403422	-0.505077	0.000000	-10.000000	0.808333	-30.033333	369.500000	1023.000000	1023.000000	2046.000000
39.740002	-0.009391	-5.550281	-2.169370	-2.232090	-0.547644	-0.601176	0.000000	-10.000000	0.808333	-29.983334	359.500000	1023.000000	1023.000000	2046.000000
39.759998	-0.009555	-5.646727	-2.090345	-2.243462	-0.709518	-0.603402	0.000000	-10.000000	0.800000	-29.766666	349.500000	1023.000000	1023.000000	2046.000000
39.779999	-0.009816	-5.800979	-2.129701	-2.227367	-0.793531	-0.650379	0.000000	-10.000000	0.783333	-29.433334	339.500000	1023.000000	1023.000000	2046.000000
39.799999	-0.009861	-5.828016	-2.077723	-2.231294	-0.920848	-0.598151	0.000000	-10.000000	0.741667	-29.116667	329.833344	1023.000000	1023.000000	2046.000000
39.820000	-0.009893	-5.846554	-2.070650	-2.172050	-1.008624	-0.595230	0.000000	-10.000000	0.708333	-28.866667	320.166656	1023.000000	1023.000000	2046.000000
39.840000	-0.010053	-5.941408	-2.055964	-2.146001	-1.142261	-0.597182	0.000000	-10.000000	0.691667	-28.733334	310.500000	1023.000000	1023.000000	2046.000000
39.860001	-0.010069	-5.951062	-2.032397	-2.123023	-1.221978	-0.573664	0.000000	-10.000000	0.700000	-28.783333	300.833344	1023.000000	1023.000000	2046.000000
39.880001	-0.010164	-6.006683	-2.005859	-2.110746	-1.357212	-0.532866	0.000000	-10.000000	0.700000	-28.750000	291.166656	1023.000000	1023.000000	2046.000000
39.900002	-0.010334	-6.107361	-2.048541	-2.037653	-1.414028	-0.607140	0.000000	-10.000000	0.700000	-28.716667	281.666656	1023.000000	1023.000000	2046.000000
39.919998	-0.010539	-6.228550	-1.991271	-2.105350	-1.562017	-0.569912	0.000000	-10.000000	0.700000	-28.583334	272.000000	1023.000000	1023.000000	2046.000000
39.939999	-0.010875	-6.427165	-2.009650	-2.145725	-1.686178	-0.585611	0.000000	-10.000000	0.700000	-28.450001	262.500000	1023.000000	1023.000000	2046.000000
39.959999	-0.011062	-6.537475	-2.024006	-2.140050	-1.737823	-0.635597	0.000000	-10.000000	0.700000	-28.250000	253.000000	1023.000000	1023.000000	2046.000000
39.980000	-0.011297	-6.676617	-2.009701	-2.157699	-1.851014	-0.658203	0.000000	-10.000000	0.691667	-27.966667	243.666672	1023.000000	1023.000000	2046.000000
40.000000	-0.011584	-6.846395	-2.019556	-2.211457	-1.937641	-0.677740	0.000000	-10.000000	0.675000	-27.600000	234.333328	1023.000000	1023.000000	2046.000000
40.020000	-0.011861	-7.009776	-2.042411	-2.206188	-2.022867	-0.738309	0.000000	-10.000000	0.658333	-27.300001	225.166672	1023.000000	1023.000000	2046.000000
40.040001	-0.012108	-7.156040	-2.050020	-2.220481	-2.106373	-0.779166	0.000000	-10.000000	0.650000	-27.016666	216.000000	1023.000000	1023.000000	2046.000000
40.060001	-0.012457	-7.362363	-2.092869	-2.201549	-2.213724	-0.854221	0.000000	-10.000000	0.650000	-26.883333	207.000000	1023.000000	1023.000000	2046.000000
40.080002	-0.012730	-7.523247	-2.085097	-2.250803	-2.305666	-0.881682	0.000000	-10.000000	0.650000	-26.850000	198.000000	1023.000000	1023.000000	2046.000000
40.099998	-0.012810	-7.570589	-2.006325	-2.322735	-2.388268	-0.853261	0.000000	-10.000000	0.633333	-26.883333	189.000000	1023.000000	1023.000000	2046.000000
40.119999	-0.012612	-7.453789	-1.837353	-2.285273	-2.393248	-0.937915	0.000000	-10.000000	0.625000	-26.733334	180.000000	1023.000000	1023.000000	2046.000000
40.139999	-0.012166	-7.190223	-1.587119	-2.212760	-2.460268	-0.930076	0.000000	-10.000000	0.600000	-26.316668	171.000000	1023.000000	1023.000000	2046.000000
40.160000	-0.012158	-7.185300	-1.409476	-2.143611	-2.588160	-1.044053	0.000000	-10.000000	0.583333	-25.450001	162.333328	1023.000000	1023.000000	2046.000000
40.180000	-0.012593	-7.442659	-1.325402	-2.137276	-2.790254	-1.189727	0.000000	-10.000000	0.550000	-24.616667	154.000000	1023.000000	1023.000000	2046.000000
40.200001	-0.013610	-8.043787	-1.403892	-2.216120	-3.033558	-1.390217	0.000000	-10.000000	0.525000	-23.883333	146.000000	1023.000000	1023.000000	2046.000000
40.220001	-0.014320	-8.463319	-1.486802	-2.165955	-3.200106	-1.610456	0.000000	-10.000000	0.491667	-23.316668	138.000000	1023.000000	1023.000000	2046.000000
40.240002	-0.015043	-8.890250	-1.644170	-2.118912	-3.359489	-1.767678	0.000000	-10.000000	0.466667	-22.883333	130.000000	1023.000000	1023.000000	2046.000000
40.259998	-0.015224	-8.997088	-1.804903	-1.996998	-3.481108	-1.714079	0.000000	-10.000000	0.450000	-22.366667	122.333336	1023.000000	1023.000000	2046.000000
40.279999	-0.015368	-9.082680	-2.002136	-1.757955	-3.579600	-1.742988	0.000000	-10.000000	0.441667	-22.166668	114.833336	1023.000000	1023.000000	2046.000000
40.299999	-0.015845	-9.364255	-2.170294	-1.671914	-3.769744	-1.752303	0.000000	-10.000000	0.433333	-21.700001	107.500000	1023.000000	1023.000000	2046.000000
40.320000	-0.017431	-10.301849	-2.488515	-1.876349	-4.078578	-1.858409	0.000000	-10.000000	0.416667	-21.300001	100.166664	1023.000000	1023.000000	2046.000000
40.340000	-0.019987	-11.812415	-2.913397	-2.205386	-4.477252	-2.216379	0.000000	-10.000000	0.391667	-20.433334	93.000000	1023.000000	1023.000000	2046.000000
40.360001	-0.023635	-13.968299	-3.563846	-2.699286	-4.981591	-2.723576	0.000000	-10.000000	0.358333	-19.400000	86.166664	1023.000000	1023.000000	2046.000000
40.380001	-0.027316	-16.143917	-4.205002	-3.214283	-5.510169	-3.214464	0.000000	-10.000000	0.316667	-18.200001	79.666664	1023.000000	1023.000000	2046.000000
40.400002	-0.030169	-17.829983	-4.738264	-3.466585	-5.910176	-3.714958	0.000000	-10.000000	0.283333	-17.166666	73.500000	1023.000000	1023.000000	2046.000000
40.419998	-0.032164	-19.009176	-5.101770	-3.680057	-6.238915	-3.988435	0.000000	-10.000000	0.258333	-16.333334	67.833336	1023.000000	1023.000000	2046.000000
40.439999	-0.033641	-19.881969	-5.422528	-3.873943	-6.423586	-4.161911	0.000000	-10.000000	0.250000	-15.233334	62.333332	1023.000000	1023.000000	2046.000000
40.459999	-0.034903	-20.627758	-5.725399	-3.947689	-6.604108	-4.350563	0.000000	-10.000000	0.250000	-14.333334	57.333332	1023.000000	1023.000000	2046.000000
40.480000	-0.035790	-21.152136	-5.856413	-4.012757	-6.821399	-4.461565	0.000000	-10.000000	0.250000	-13.766667	52.500000	1023.000000	1023.000000	2046.000000
40.500000	-0.036288	-21.446095	-5.941348	-4.073310	-6.948348	-4.483089	0.000000	-10.000000	0.258333	-14.000000	47.833332	1023.000000	1023.000000	2046.000000
40.520000	-0.036563	-21.608496	-5.990025	-4.036906	-7.021845	-4.559720	0.000000	-10.000000	0.266667	-14.416667	43.166668	1023.000000	1023.000000	2046.000000
40.540001	-0.036725	-21.704607	-5.984198	-4.061915	-7.083361	-4.575131	0.000000	-10.000000	0.266667	-14.583334	38.333332	1023.000000	1023.000000	2046.000000
40.560001	-0.036755	-21.722315	-5.947862	-4.052810	-7.137668	-4.583975	0.000000	-10.000000	0.258333	-14.366667	33.666668	1023.000000	1023.000000	2046.000000
40.580002	-0.036621	-21.643064	-5.883153	-4.050519	-7.140079	-4.569315	0.000000	-10.000000	0.233333	-13.866667	28.833334	1023.000000	1023.000000	2046.000000
40.599998	-0.036401	-21.512964	-5.839879	-4.130912	-7.074248	-4.467925	0.000000	-10.000000	0.233333	-13.333334	24.333334	1023.000000	1023.000000	2046.000000
40.619999	-0.036076	-21.321058	-5.818562	-4.219503	-6.953276	-4.329719	0.000000	-10.000000	0.225000	-13.016666	19.666666	1023.000000	1023.000000	2046.000000
40.639999	-0.035540	-21.004082	-5.723074	-4.301508	-6.801756	-4.177742	0.000000	-10.000000	0.233333	-12.800000	15.333333	1023.000000	1023.000000	2046.000000
40.660000	-0.035136	-20.765432	-5.618399	-4.421557	-6.682135	-4.043340	0.000000	-10.000000	0.216667	-12.783334	11.000000	1023.000000	1023.000000	2046.000000
40.680000	-0.034781	-20.555403	-5.565872	-4.575163	-6.518324	-3.896043	0.000000	-10.000000	0.191667	-12.433333	6.833333	1023.000000	1023.000000	2046.000000
40.700001	-0.034752	-20.538292	-5.590046	-4.668174	-6.398867	-3.881206	0.000000	-10.000000	0.166667	-12.233334	2.833333	1023.000000	1023.000000	2046.000000
40.720001	-0.035086	-20.735559	-5.654210	-4.870330	-6.367963	-3.843055	0.000000	-10.000000	0.150000	-11.866667	-1.166667	1023.000000	1023.000000	2046.000000
40.740002	-0.035559	-21.015623	-5.717201	-5.089943	-6.347048	-3.861431	0.000000	-10.000000	0.150000	-11.716667	-4.666667	1023.000000	1023.000000	2046.000000
40.759998	-0.036106	-21.338858	-5.811107	-5.201536	-6.354664	-3.971551	0.000000	-10.000000	0.150000	-11.350000	-8.333333	1023.000000	1023.000000	2046.000000
40.779999	-0.036551	-21.601496	-5.819637	-5.296265	-6.448925	-4.036669	0.000000	-10.000000	0.150000	-11.050000	-12.000000	1023.000000	1023.000000	2046.000000
40.799999	-0.036901	-21.808203	-5.754797	-5.387332	-6.576178	-4.089895	0.000000	-10.000000	0.141667	-10.633333	-15.833333	1023.000000	1023.000000	2046.000000
40.820000	-0.037101	-21.926884	-5.699025	-5.373074	-6.624226	-4.230559	0.000000	-10.000000	0.133333	-10.050000	-19.500000	1023.000000	1023.000000	2046.000000
40.840000	-0.037125	-21.940977	-5.543627	-5.352711	-6.777507	-4.267134	0.000000	-10.000000	0.116667	-9.183333	-22.833334	1023.000000	1023.000000	2046.000000
40.860001	-0.037010	-21.873014	-5.437716	-5.377797	-6.793851	-4.263650	0.000000	-10.000000	0.108333	-8.200000	-25.833334	1023.000000	1023.000000	2046.000000
40.880001	-0.036749	-21.718409	-5.331405	-5.323729	-6.794446	-4.268829	0.000000	-10.000000	0.100000	-7.200000	-28.666666	1023.000000	1023.000000	2046.000000
40.900002	-0.036431	-21.530455	-5.223003	-5.288346	-6.801877	-4.217227	0.000000	-10.000000	0.091667	-6.200000	-31.166666	1023.000000	1023.000000	2046.000000
40.919998	-0.035964	-21.254881	-5.086501	-5.267262	-6.779997	-4.121122	0.000000	-10.000000	0.083333	-4.700000	-33.333332	1023.000000	1023.000000	2046.000000
40.939999	-0.035365	-20.900991	-5.019336	-5.154494	-6.668625	-4.058537	0.000000	-10.000000	0.066667	-2.283333	-34.833332	1023.000000	1023.000000	2046.000000
40.959999	-0.034617	-20.458828	-4.868127	-4.989600	-6.604081	-3.997020	0.000000	-10.000000	0.058333	0.466667	-35.666668	1023.000000	1023.000000	2046.000000
40.980000	-0.033706	-19.920414	-4.700163	-4.939403	-6.473283	-3.807565	0.000000	-10.000000	0.033333	3.250000	-36.000000	1023.000000	1023.000000	2046.000000
41.000000	-0.032783	-19.374779	-4.604118	-4.771980	-6.294486	-3.704195	0.000000	-10.000000	0.016667	5.716667	-36.000000	1023.000000	1023.000000	2046.000000
41.020000	-0.031802	-18.794994	-4.469658	-4.582175	-6.144797	-3.598364	0.000000	-10.000000	0.000000	7.883333	-36.000000	1023.000000	1023.000000	2046.000000
41.040001	-0.030857	-18.236202	-4.328836	-4.528054	-5.974484	-3.404828	0.000000	-10.000000	0.000000	9.600000	-36.000000	1023.000000	1023.000000	2046.000000
41.060001	-0.029967	-17.710247	-4.223222	-4.372483	-5.798050	-3.316491	0.000000	-10.000000	-0.008333	10.650000	-36.000000	1023.000000	1023.000000	2046.000000
41.080002	-0.028951	-17.110048	-4.055526	-4.222670	-5.657824	-3.174029	0.000000	-10.000000	-0.025000	11.633333	-36.000000	1023.000000	1023.000000	2046.000000
41.099998	-0.027953	-16.520475	-3.858087	-4.174561	-5.494632	-2.993196	0.000000	-10.000000	-0.050000	12.716667	-36.000000	1023.000000	1023.000000	2046.000000
41.119999	-0.026931	-15.916428	-3.758822	-4.015662	-5.262540	-2.879403	0.000000	-10.000000	-0.058333	14.033334	-16.000000	1023.000000	1023.000000	2046.000000
41.139999	-0.025877	-15.293509	-3.573626	-3.817100	-5.100825	-2.801959	0.000000	-10.000000	-0.091667	15.900000	8.833333	1023.000000	1023.000000	2046.000000
41.160000	-0.024798	-14.655596	-3.424969	-3.739166	-4.887418	-2.604042	0.000000	-10.000000	-0.116667	17.316666	33.666668	1023.000000	1023.000000	2046.000000
41.180000	-0.023779	-14.053455	-3.331883	-3.609105	-4.645776	-2.466691	0.000000	-10.000000	-0.150000	18.250000	38.500000	1023.000000	1023.000000	2046.000000
41.200001	-0.022631	-13.374744	-3.150161	-3.428312	-4.441447	-2.354825	0.000000	-10.000000	-0.150000	18.233334	40.500000	1023.000000	1023.000000	2046.000000
41.220001	-0.021617	-12.775770	-2.991058	-3.360088	-4.254742	-2.169882	0.000000	-10.000000	-0.166667	18.316668	44.500000	1023.000000	1023.000000	2046.000000
41.240002	-0.020517	-12.125258	-2.816796	-3.242214	-4.050397	-2.015852	0.000000	-10.000000	-0.183333	18.600000	50.500000	1023.000000	1023.000000	2046.000000
41.259998	-0.019281	-11.395282	-2.579776	-3.083358	-3.850816	-1.881333	0.000000	-10.000000	-0.216667	19.366667	56.500000	1023.000000	1023.000000	2046.000000
41.279999	-0.018192	-10.751197	-2.338077	-2.943072	-3.690058	-1.779990	0.000000	-10.000000	-0.250000	20.250000	62.833332	1023.000000	1023.000000	2046.000000
41.299999	-0.017411	-10.289697	-2.099647	-2.865861	-3.593183	-1.731005	0.000000	-10.000000	-0.275000	21.133333	69.500000	1023.000000	1023.000000	2046.000000
41.320000	-0.016806	-9.932443	-1.861331	-2.753374	-3.536330	-1.781408	0.000000	-10.000000	-0.291667	21.950001	76.500000	1023.000000	1023.000000	2046.000000
41.340000	-0.016524	-9.765439	-1.644349	-2.653595	-3.533638	-1.933857	0.000000	-10.000000	-0.291667	22.750000	83.666664	1023.000000	1023.000000	2046.000000
41.360001	-0.016664	-9.848600	-1.554536	-2.656081	-3.592152	-2.045832	0.000000	-10.000000	-0.300000	23.200001	91.166664	1023.000000	1023.000000	2046.000000
41.380001	-0.016001	-9.456422	-1.477011	-2.539329	-3.418543	-2.021539	0.000000	-10.000000	-0.308333	23.500000	98.833336	1023.000000	1023.000000	2046.000000
41.400002	-0.015347	-9.070260	-1.421160	-2.300400	-3.370702	-1.977999	0.000000	-10.000000	-0.308333	23.600000	106.500000	1023.000000	1023.000000	2046.000000
41.419998	-0.014032	-8.293193	-1.411072	-1.886775	-3.203935	-1.791410	0.000000	-10.000000	-0.308333	23.683334	114.166664	1023.000000	1023.000000	2046.000000
41.439999	-0.012890	-7.617746	-1.406773	-1.615212	-3.065616	-1.530146	0.000000	-10.000000	-0.300000	23.500000	122.000000	1023.000000	1023.000000	2046.000000
41.459999	-0.012160	-7.186726	-1.450417	-1.449643	-2.957452	-1.329214	0.000000	-10.000000	-0.300000	23.566668	130.000000	1023.000000	1023.000000	2046.000000
41.480000	-0.012619	-7.457718	-1.609908	-1.487727	-2.997555	-1.362528	0.000000	-10.000000	-0.291667	23.566668	138.000000	1023.000000	1023.000000	2046.000000
41.500000	-0.014568	-8.609405	-2.065155	-1.823682	-3.107931	-1.612636	0.000000	-10.000000	-0.291667	23.550001	146.000000	1023.000000	1023.000000	2046.000000
41.520000	-0.017705	-10.463858	-2.712409	-2.371810	-3.385894	-1.993744	0.000000	-10.000000	-0.275000	23.116667	153.833328	1023.000000	1023.000000	2046.000000
41.540001	-0.020615	-12.183729	-3.285536	-2.721997	-3.739207	-2.436990	0.000000	-10.000000	-0.266667	22.650000	161.500000	1023.000000	1023.000000	2046.000000
41.560001	-0.022290	-13.173628	-3.636209	-2.895701	-3.947357	-2.694361	0.000000	-10.000000	-0.266667	22.333334	169.166672	1023.000000	1023.000000	2046.000000
41.580002	-0.023109	-13.657598	-3.878964	-2.989167	-4.010761	-2.778705	0.000000	-10.000000	-0.283333	22.483334	176.666672	1023.000000	1023.000000	2046.000000
41.599998	-0.023333	-13.789916	-3.949906	-2.970801	-4.044851	-2.824358	0.000000	-10.000000	-0.300000	23.000000	184.333328	1023.000000	1023.000000	2046.000000
41.619999	-0.023247	-13.739174	-3.949386	-2.901443	-4.043314	-2.845031	0.000000	-10.000000	-0.325000	23.716667	191.833328	1023.000000	1023.000000	2046.000000
41.639999	-0.022849	-13.503511	-3.863806	-2.859347	-4.008029	-2.772330	0.000000	-10.000000	-0.375000	24.616667	199.666672	1023.000000	1023.000000	2046.000000
41.660000	-0.022282	-13.168579	-3.803212	-2.755220	-3.879258	-2.730890	0.000000	-10.000000	-0.416667	25.883333	207.666672	1023.000000	1023.000000	2046.000000
41.680000	-0.021378	-12.634669	-3.615294	-2.590954	-3.791531	-2.636891	0.000000	-10.000000	-0.441667	26.933334	216.000000	1023.000000	1023.000000	2046.000000
41.700001	-0.020335	-12.018197	-3.444591	-2.434669	-3.640486	-2.498451	0.000000	-10.000000	-0.441667	27.583334	224.833328	1023.000000	1023.000000	2046.000000
41.720001	-0.019280	-11.394471	-3.292902	-2.300062	-3.430674	-2.370834	0.000000	-10.000000	-0.450000	27.750000	234.000000	1023.000000	1023.000000	2046.000000
41.740002	-0.017969	-10.619394	-3.056525	-2.175390	-3.213340	-2.174139	0.000000	-10.000000	-0.458333	27.950001	243.333328	1023.000000	1023.000000	2046.000000
41.759998	-0.016665	-9.849128	-2.868262	-2.049691	-2.973359	-1.957817	0.000000	-10.000000	-0.466667	28.183334	252.500000	1023.000000	1023.000000	2046.000000
41.779999	-0.015254	-9.014979	-2.777353	-1.917123	-2.598195	-1.722308	0.000000	-10.000000	-0.466667	28.366667	261.833344	1023.000000	1023.000000	2046.000000
41.799999	-0.013745	-8.123257	-2.577868	-1.838989	-2.240131	-1.466269	0.000000	-10.000000	-0.441667	28.033335	271.166656	1023.000000	1023.000000	2046.000000
41.820000	-0.012473	-7.371758	-2.394526	-1.884823	-1.882982	-1.209426	0.000000	-10.000000	-0.408333	27.266666	280.666656	1023.000000	1023.000000	2046.000000
41.840000	-0.011239	-6.642532	-2.327887	-1.921976	-1.439380	-0.953288	0.000000	-10.000000	-0.350000	26.216667	289.833344	1023.000000	1023.000000	2046.000000
41.860001	-0.010251	-6.058381	-2.250472	-1.964528	-1.094643	-0.748739	0.000000	-10.000000	-0.291667	24.900000	299.000000	1023.000000	1023.000000	2046.000000
41.880001	-0.009577	-5.659860	-2.174171	-2.067922	-0.834863	-0.582903	0.000000	-10.000000	-0.266667	23.716667	307.666656	1023.000000	1023.000000	2046.000000
41.900002	-0.009104	-5.380674	-2.110481	-2.129873	-0.643776	-0.496545	0.000000	-10.000000	-0.275000	23.100000	315.666656	1023.000000	1023.000000	2046.000000
41.919998	-0.008770	-5.182925	-2.051628	-2.168107	-0.463596	-0.499594	0.000000	-10.000000	-0.291667	22.950001	323.333344	1023.000000	1023.000000	2046.000000
41.939999	-0.008414	-4.972688	-1.934411	-2.149761	-0.400219	-0.488297	0.000000	-10.000000	-0.275000	22.750000	331.000000	1023.000000	1023.000000	2046.000000
41.959999	-0.007926	-4.684275	-1.788029	-2.085070	-0.305673	-0.505503	0.000000	-10.000000	-0.258333	22.266666	338.666656	1023.000000	1023.000000	2046.000000
41.980000	-0.007338	-4.336850	-1.627165	-1.979597	-0.203480	-0.526608	0.000000	-10.000000	-0.233333	21.916666	346.166656	1023.000000	1023.000000	2046.000000
42.000000	-0.006552	-3.872106	-1.386334	-1.873172	-0.118671	-0.493929	0.000000	-10.000000	-0.208333	21.416666	353.500000	1023.000000	1023.000000	2046.000000
42.020000	-0.005617	-3.319597	-1.202003	-1.749025	0.064718	-0.433287	0.000000	-10.000000	-0.166667	20.616667	360.833344	1023.000000	1023.000000	2046.000000
42.040001	-0.004762	-2.814115	-1.035112	-1.616275	0.187287	-0.350015	0.000000	-10.000000	-0.150000	19.600000	367.833344	1023.000000	1023.000000	2046.000000
42.060001	-0.003813	-2.253452	-0.902559	-1.435150	0.352443	-0.268187	0.000000	-10.000000	-0.125000	18.616667	374.500000	1023.000000	1023.000000	2046.000000
42.080002	-0.002865	-1.692933	-0.777604	-1.253605	0.485709	-0.147434	0.000000	-10.000000	-0.100000	17.550001	381.000000	1023.000000	1023.000000	2046.000000
42.099998	-0.001701	-1.004995	-0.573580	-1.140955	0.623843	0.085697	0.000000	-10.000000	-0.050000	16.283333	387.000000	1023.000000	1023.000000	2046.000000
42.119999	-0.000719	-0.424745	-0.416234	-1.033320	0.767745	0.257063	0.000000	-10.000000	-0.025000	14.533334	392.666656	1023.000000	1023.000000	2046.000000
42.139999	0.000302	0.178565	-0.278802	-0.905453	0.926964	0.435857	0.000000	-10.000000	-0.008333	12.400001	397.833344	1023.000000	1023.000000	2046.000000
42.160000	0.001242	0.734053	-0.151727	-0.790095	1.083363	0.592512	0.000000	-10.000000	0.008333	10.066668	402.500000	1023.000000	1023.000000	2046.000000
42.180000	0.002076	1.226752	-0.021635	-0.706869	1.182738	0.772518	0.000000	-10.000000	0.041667	7.666667	406.333344	1023.000000	1023.000000	2046.000000
42.200001	0.002707	1.599919	0.058862	-0.614585	1.308140	0.847502	0.000000	-10.000000	0.075000	4.550000	409.166656	1023.000000	1023.000000	2046.000000
42.220001	0.003132	1.851188	0.133606	-0.570438	1.336592	0.951428	0.000000	-10.000000	0.091667	1.066667	411.333344	1023.000000	1023.000000	2046.000000
42.240002	0.003500	2.068255	0.203165	-0.498436	1.389620	0.973907	0.000000	-10.000000	0.100000	-1.883333	412.500000	1023.000000	1023.000000	2046.000000
42.259998	0.003593	2.123273	0.204384	-0.466055	1.371265	1.013679	0.000000	-10.000000	0.108333	-3.916667	413.000000	1023.000000	1023.000000	2046.000000
42.279999	0.003724	2.200783	0.209324	-0.423641	1.395156	1.019945	0.000000	-10.000000	0.116667	-5.516667	413.000000	1023.000000	1023.000000	2046.000000
42.299999	0.003686	2.178381	0.245175	-0.393427	1.313563	1.013070	0.000000	-10.000000	0.133333	-7.283333	413.000000	1023.000000	1023.000000	2046.000000
42.320000	0.003686	2.178644	0.273313	-0.424165	1.263172	1.066325	0.000000	-10.000000	0.141667	-8.900000	413.000000	1023.000000	1023.000000	2046.000000
42.340000	0.003548	2.096777	0.234616	-0.457777	1.247626	1.072312	0.000000	-10.000000	0.158333	-10.266666	413.000000	1023.000000	1023.000000	2046.000000
42.360001	0.003480	2.056528	0.250373	-0.434907	1.169941	1.071121	0.000000	-10.000000	0.166667	-11.400001	413.000000	1023.000000	1023.000000	2046.000000
42.380001	0.003439	2.032192	0.264807	-0.425758	1.128945	1.064198	0.000000	-10.000000	0.191667	-12.250000	409.333344	1023.000000	1023.000000	2046.000000
42.400002	0.003544	2.094561	0.418167	-0.421187	1.054427	1.043155	0.000000	-10.000000	0.216667	-12.916667	400.666656	1023.000000	1023.000000	2046.000000
42.419998	0.004046	2.391193	0.641721	-0.411685	1.121453	1.039704	0.000000	-10.000000	0.241667	-13.166667	390.666656	1023.000000	1023.000000	2046.000000
42.439999	0.004618	2.729519	0.834842	-0.356482	1.169898	1.081262	0.000000	-10.000000	0.250000	-13.033334	382.666656	1023.000000	1023.000000	2046.000000
42.459999	0.005098	3.013006	1.103606	-0.292661	1.055294	1.146767	0.000000	-10.000000	0.250000	-12.683333	378.333344	1023.000000	1023.000000	2046.000000
42.480000	0.004980	2.943393	1.206044	-0.221850	0.955034	1.004165	0.000000	-10.000000	0.250000	-12.600000	374.000000	1023.000000	1023.000000	2046.000000
42.500000	0.004390	2.594236	1.165514	-0.299044	0.806861	0.920905	0.000000	-10.000000	0.250000	-12.850000	370.000000	1023.000000	1023.000000	2046.000000
42.520000	0.004160	2.458754	1.138825	-0.230508	0.720865	0.829572	0.000000	-10.000000	0.250000	-13.566667	365.666656	1023.000000	1023.000000	2046.000000
42.540001	0.003731	2.204937	0.968077	-0.105054	0.516933	0.824981	0.000000	-10.000000	0.258333	-14.516666	361.166656	1023.000000	1023.000000	2046.000000
42.560001	0.003798	2.244787	0.773461	0.140959	0.399124	0.931244	0.000000	-10.000000	0.275000	-15.766667	356.333344	1023.000000	1023.000000	2046.000000
42.580002	0.003375	1.994613	0.599476	0.289954	0.157799	0.947384	0.000000	-10.000000	0.291667	-16.600000	353.166656	1023.000000	1023.000000	2046.000000
42.599998	0.002224	1.314336	0.400651	0.233505	-0.184863	0.865042	0.000000	-10.000000	0.300000	-17.333334	347.500000	1023.000000	1023.000000	2046.000000
42.619999	-0.000276	-0.162948	0.001399	-0.105683	-0.584023	0.525359	0.000000	-10.000000	0.300000	-17.283333	341.500000	1023.000000	1023.000000	2046.000000
42.639999	-0.004026	-2.379154	-0.614815	-0.647731	-1.099102	-0.017506	0.000000	-10.000000	0.300000	-17.283333	333.500000	1023.000000	1023.000000	2046.000000
42.660000	-0.008081	-4.775676	-1.289412	-1.208923	-1.631158	-0.646183	0.000000	-10.000000	0.300000	-16.750000	327.833344	1023.000000	1023.000000	2046.000000
42.680000	-0.011671	-6.897381	-1.892502	-1.619680	-2.196660	-1.188539	0.000000	-10.000000	0.300000	-16.800001	322.166656	1023.000000	1023.000000	2046.000000
42.700001	-0.014232	-8.411201	-2.324723	-1.923064	-2.651387	-1.512028	0.000000	-10.000000	0.300000	-16.883335	316.666656	1023.000000	1023.000000	2046.000000
42.720001	-0.016087	-9.507510	-2.733830	-2.082340	-2.880041	-1.811298	0.000000	-10.000000	0.300000	-17.283335	311.000000	1023.000000	1023.000000	2046.000000
42.740002	-0.017485	-10.333917	-3.033234	-2.237816	-3.101459	-1.961408	0.000000	-10.000000	0.333333	-17.633333	305.333344	1023.000000	1023.000000	2046.000000
42.759998	-0.018733	-11.071252	-3.287537	-2.323440	-3.317574	-2.142702	0.000000	-10.000000	0.350000	-18.050001	299.500000	1023.000000	1023.000000	2046.000000
42.779999	-0.019637	-11.605632	-3.451398	-2.409923	-3.502429	-2.241882	0.000000	-10.000000	0.366667	-18.516666	293.500000	1023.000000	1023.000000	2046.000000
42.799999	-0.020220	-11.950152	-3.555634	-2.361745	-3.646516	-2.386258	0.000000	-10.000000	0.366667	-18.883333	287.166656	1023.000000	1023.000000	2046.000000
42.820000	-0.020695	-12.230677	-3.615532	-2.366883	-3.802474	-2.445789	0.000000	-10.000000	0.375000	-18.983334	280.833344	1023.000000	1023.000000	2046.000000
42.840000	-0.020943	-12.377412	-3.636721	-2.379270	-3.872413	-2.489008	0.000000	-10.000000	0.383333	-18.900000	274.333344	1023.000000	1023.000000	2046.000000
42.860001	-0.021181	-12.518202	-3.626332	-2.362299	-3.995985	-2.533586	0.000000	-10.000000	0.366667	-18.566668	268.000000	1023.000000	1023.000000	2046.000000
42.880001	-0.021063	-12.448350	-3.549675	-2.383502	-4.005390	-2.509784	0.000000	-10.000000	0.341667	-18.116667	261.666656	1023.000000	1023.000000	2046.000000
42.900002	-0.021191	-12.523590	-3.628173	-2.436477	-3.989103	-2.469836	0.000000	-10.000000	0.316667	-17.866667	255.500000	1023.000000	1023.000000	2046.000000
42.919998	-0.021072	-12.453315	-3.634575	-2.515407	-3.925780	-2.377554	0.000000	-10.000000	0.300000	-17.783333	249.500000	1023.000000	1023.000000	2046.000000
42.939999	-0.020936	-12.372936	-3.618616	-2.647794	-3.830183	-2.276344	0.000000	-10.000000	0.300000	-17.783333	243.500000	1023.000000	1023.000000	2046.000000
42.959999	-0.020675	-12.218677	-3.616119	-2.803601	-3.658379	-2.140578	0.000000	-10.000000	0.300000	-17.600000	237.833328	1023.000000	1023.000000	2046.000000
42.980000	-0.020562	-12.152428	-3.635779	-2.935927	-3.539096	-2.041626	0.000000	-10.000000	0.300000	-17.233334	232.166672	1023.000000	1023.000000	2046.000000
43.000000	-0.020695	-12.230908	-3.693385	-3.067234	-3.487060	-1.983230	0.000000	-10.000000	0.300000	-16.883333	226.500000	1023.000000	1023.000000	2046.000000
43.020000	-0.020992	-12.406014	-3.820131	-3.215348	-3.375803	-1.994732	0.000000	-10.000000	0.283333	-16.616667	220.833328	1023.000000	1023.000000	2046.000000
43.040001	-0.021517	-12.716831	-3.899036	-3.414504	-3.410628	-1.992663	0.000000	-10.000000	0.266667	-16.350000	215.166672	1023.000000	1023.000000	2046.000000
43.060001	-0.021846	-12.911258	-3.891365	-3.505179	-3.454973	-2.059739	0.000000	-10.000000	0.266667	-16.100000	209.833328	1023.000000	1023.000000	2046.000000
43.080002	-0.022370	-13.220733	-3.933904	-3.599674	-3.522652	-2.164502	0.000000	-10.000000	0.266667	-15.783334	204.333328	1023.000000	1023.000000	2046.000000
43.099998	-0.022587	-13.348860	-3.826869	-3.664097	-3.643366	-2.214528	0.000000	-10.000000	0.275000	-15.416667	199.166672	1023.000000	1023.000000	2046.000000
43.119999	-0.022877	-13.520041	-3.739040	-3.702444	-3.766196	-2.312360	0.000000	-10.000000	0.258333	-15.083333	194.000000	1023.000000	1023.000000	2046.000000
43.139999	-0.023038	-13.615506	-3.634583	-3.706779	-3.876544	-2.397600	0.000000	-10.000000	0.258333	-14.666667	189.000000	1023.000000	1023.000000	2046.000000
43.160000	-0.023045	-13.619699	-3.554389	-3.725178	-3.913680	-2.426452	0.000000	-10.000000	0.250000	-14.466667	184.000000	1023.000000	1023.000000	2046.000000
43.180000	-0.023020	-13.604833	-3.499350	-3.671299	-3.982452	-2.451731	0.000000	-10.000000	0.250000	-14.316667	179.000000	1023.000000	1023.000000	2046.000000
43.200001	-0.022900	-13.533645	-3.436437	-3.637522	-4.015066	-2.444621	0.000000	-10.000000	0.250000	-14.183333	174.166672	1023.000000	1023.000000	2046.000000
43.220001	-0.022811	-13.481549	-3.427518	-3.601440	-4.045000	-2.407591	0.000000	-10.000000	0.241667	-14.000000	169.500000	1023.000000	1023.000000	2046.000000
43.240002	-0.022504	-13.299893	-3.351598	-3.540581	-4.047642	-2.360072	0.000000	-10.000000	0.233333	-13.666667	164.833328	1023.000000	1023.000000	2046.000000
43.259998	-0.022300	-13.179143	-3.270579	-3.515774	-4.102758	-2.290031	0.000000	-10.000000	0.225000	-13.350000	160.333328	1023.000000	1023.000000	2046.000000
43.279999	-0.021906	-12.946546	-3.201742	-3.446816	-4.098887	-2.199100	0.000000	-10.000000	0.216667	-12.916667	155.833328	1023.000000	1023.000000	2046.000000
43.299999	-0.021477	-12.692715	-3.144369	-3.359617	-4.051486	-2.137243	0.000000	-10.000000	0.191667	-12.550000	151.500000	1023.000000	1023.000000	2046.000000
43.320000	-0.021144	-12.495997	-3.076683	-3.266224	-4.058341	-2.094750	0.000000	-10.000000	0.166667	-12.233334	147.166672	1023.000000	1023.000000	2046.000000
43.340000	-0.020730	-12.251220	-2.991011	-3.186472	-4.019580	-2.054158	0.000000	-10.000000	0.150000	-11.850000	143.000000	1023.000000	1023.000000	2046.000000
43.360001	-0.020565	-12.153706	-2.977012	-3.123080	-4.030585	-2.023028	0.000000	-10.000000	0.150000	-11.566667	139.000000	1023.000000	1023.000000	2046.000000
43.380001	-0.020271	-11.980239	-2.886353	-3.078844	-4.030076	-1.984967	0.000000	-10.000000	0.150000	-11.266667	135.333328	1023.000000	1023.000000	2046.000000
43.400002	-0.020217	-11.948483	-2.847372	-3.045533	-4.066060	-1.989518	0.000000	-10.000000	0.150000	-11.316667	131.666672	1023.000000	1023.000000	2046.000000
43.419998	-0.019950	-11.790712	-2.777171	-3.006713	-4.079304	-1.927524	0.000000	-10.000000	0.150000	-11.200000	128.000000	1023.000000	1023.000000	2046.000000
43.439999	-0.019856	-11.734824	-2.744719	-3.020734	-4.090464	-1.878907	0.000000	-10.000000	0.150000	-11.050000	124.000000	1023.000000	1023.000000	2046.000000
43.459999	-0.019603	-11.585500	-2.663600	-2.983841	-4.090118	-1.847940	0.000000	-10.000000	0.150000	-10.750000	120.333336	1023.000000	1023.000000	2046.000000
43.480000	-0.019511	-11.531076	-2.648525	-2.966696	-4.078815	-1.837041	0.000000	-10.000000	0.150000	-10.600000	116.666664	1023.000000	1023.000000	2046.000000
43.500000	-0.019324	-11.420489	-2.623921	-2.958375	-4.054243	-1.783951	0.000000	-10.000000	0.150000	-10.533334	114.333336	1023.000000	1023.000000	2046.000000
43.520000	-0.019206	-11.350606	-2.597971	-2.957680	-4.047664	-1.747290	0.000000	-10.000000	0.166667	-10.516666	110.666664	1023.000000	1023.000000	2046.000000
43.540001	-0.019027	-11.245242	-2.520779	-2.935755	-4.076344	-1.712364	0.000000	-10.000000	0.166667	-10.583333	107.333336	1023.000000	1023.000000	2046.000000
43.560001	-0.018742	-11.076591	-2.439547	-2.886457	-4.046324	-1.704264	0.000000	-10.000000	0.166667	-10.616667	102.666664	1023.000000	1023.000000	2046.000000
43.580002	-0.018365	-10.853600	-2.274961	-2.839650	-4.018462	-1.720527	0.000000	-10.000000	0.150000	-10.633333	100.333336	1023.000000	1023.000000	2046.000000
43.599998	-0.017906	-10.582191	-2.056095	-2.779574	-4.005531	-1.740991	0.000000	-10.000000	0.141667	-10.483334	96.666664	1023.000000	1023.000000	2046.000000
43.619999	-0.017684	-10.451018	-1.890326	-2.711093	-4.071300	-1.778299	0.000000	-10.000000	0.141667	-10.183333	93.333336	1023.000000	1023.000000	2046.000000
43.639999	-0.017814	-10.528182	-1.734482	-2.691001	-4.186812	-1.915888	0.000000	-10.000000	0.133333	-9.933333	88.833336	1023.000000	1023.000000	2046.000000
43.660000	-0.018507	-10.937604	-1.755384	-2.736856	-4.326415	-2.118949	0.000000	-10.000000	0.141667	-9.716667	85.500000	1023.000000	1023.000000	2046.000000
43.680000	-0.019024	-11.243180	-1.723258	-2.774865	-4.487713	-2.257344	0.000000	-10.000000	0.141667	-9.533334	82.166664	1023.000000	1023.000000	2046.000000
43.700001	-0.019414	-11.473490	-1.807652	-2.701390	-4.573919	-2.390528	0.000000	-10.000000	0.150000	-9.300000	80.000000	1023.000000	1023.000000	2046.000000
43.720001	-0.019283	-11.396121	-1.830732	-2.493836	-4.697292	-2.374260	0.000000	-10.000000	0.150000	-9.433333	76.833336	1023.000000	1023.000000	2046.000000
43.740002	-0.019110	-11.293779	-2.002060	-2.280895	-4.687315	-2.323509	0.000000	-10.000000	0.150000	-9.800000	73.500000	1023.000000	1023.000000	2046.000000
43.759998	-0.019056	-11.262272	-2.190963	-2.053548	-4.718070	-2.299691	0.000000	-10.000000	0.150000	-9.933333	69.166664	1023.000000	1023.000000	2046.000000
43.779999	-0.019884	-11.751483	-2.396250	-2.126144	-4.904215	-2.324875	0.000000	-10.000000	0.133333	-9.483334	65.833336	1023.000000	1023.000000	2046.000000
43.799999	-0.021893	-12.938869	-2.781370	-2.387352	-5.206450	-2.563697	0.000000	-10.000000	0.116667	-8.950001	63.666668	1023.000000	1023.000000	2046.000000
43.820000	-0.024921	-14.728486	-3.325985	-2.884330	-5.596408	-2.921763	0.000000	-10.000000	0.100000	-7.833334	60.833332	1023.000000	1023.000000	2046.000000
43.840000	-0.028555	-16.876146	-4.048855	-3.377652	-6.024510	-3.425129	0.000000	-10.000000	0.100000	-6.950000	58.500000	1023.000000	1023.000000	2046.000000
43.860001	-0.031609	-18.680986	-4.550796	-3.708056	-6.517767	-3.904367	0.000000	-10.000000	0.100000	-6.050000	55.500000	1023.000000	1023.000000	2046.000000
43.880001	-0.033792	-19.971125	-4.961943	-3.929314	-6.822583	-4.257286	0.000000	-10.000000	0.100000	-5.966667	54.166668	1023.000000	1023.000000	2046.000000
43.900002	-0.035206	-20.806690	-5.276882	-4.077644	-7.012788	-4.439376	0.000000	-10.000000	0.100000	-6.300000	52.000000	1023.000000	1023.000000	2046.000000
43.919998	-0.036317	-21.463367	-5.499146	-4.179355	-7.173092	-4.611774	0.000000	-10.000000	0.108333	-6.866667	49.666668	1023.000000	1023.000000	2046.000000
43.939999	-0.037252	-22.015800	-5.671802	-4.298312	-7.358979	-4.686707	0.000000	-10.000000	0.116667	-7.550000	46.500000	1023.000000	1023.000000	2046.000000
43.959999	-0.037650	-22.251352	-5.706483	-4.288801	-7.502838	-4.753231	0.000000	-10.000000	0.125000	-7.883333	44.833332	1023.000000	1023.000000	2046.000000
43.980000	-0.037934	-22.418793	-5.770127	-4.266213	-7.573295	-4.809157	0.000000	-10.000000	0.125000	-8.050000	43.166668	1023.000000	1023.000000	2046.000000
44.000000	-0.037993	-22.454010	-5.741714	-4.188250	-7.662564	-4.861482	0.000000	-10.000000	0.116667	-7.933333	40.500000	1023.000000	1023.000000	2046.000000
44.020000	-0.037894	-22.395189	-5.667373	-4.215745	-7.696534	-4.815537	0.000000	-10.000000	0.116667	-7.733334	37.000000	1023.000000	1023.000000	2046.000000
44.040001	-0.037811	-22.346270	-5.620041	-4.209166	-7.706913	-4.810150	0.000000	-10.000000	0.116667	-7.483334	34.333332	1023.000000	1023.000000	2046.000000
44.060001	-0.037554	-22.194290	-5.514530	-4.236936	-7.712445	-4.730380	0.000000	-10.000000	0.116667	-7.216667	32.666668	1023.000000	1023.000000	2046.000000
44.080002	-0.037270	-22.026424	-5.582146	-4.301592	-7.534636	-4.608050	0.000000	-10.000000	0.108333	-6.966667	31.000000	1023.000000	1023.000000	2046.000000
44.099998	-0.036773	-21.732649	-5.567069	-4.329136	-7.358152	-4.478292	0.000000	-10.000000	0.100000	-6.816667	28.666666	1023.000000	1023.000000	2046.000000
44.119999	-0.036042	-21.300608	-5.407314	-4.396487	-7.203291	-4.293514	0.000000	-10.000000	0.100000	-6.866667	26.500000	1023.000000	1023.000000	2046.000000
44.139999	-0.035532	-20.999279	-5.316942	-4.540920	-6.997339	-4.144077	0.000000	-10.000000	0.108333	-6.833333	23.500000	1023.000000	1023.000000	2046.000000
44.160000	-0.035072	-20.727299	-5.239342	-4.652094	-6.827700	-4.008164	0.000000	-10.000000	0.108333	-6.583333	20.500000	1023.000000	1023.000000	2046.000000
44.180000	-0.035060	-20.720629	-5.284551	-4.780369	-6.664557	-3.991150	0.000000	-10.000000	0.108333	-6.250000	17.500000	1023.000000	1023.000000	2046.000000
44.200001	-0.035167	-20.783775	-5.351969	-4.940798	-6.559129	-3.931880	0.000000	-10.000000	0.100000	-6.066667	16.166666	1023.000000	1023.000000	2046.000000
44.220001	-0.035507	-20.984434	-5.362270	-5.112716	-6.551044	-3.958404	0.000000	-10.000000	0.100000	-5.933333	14.833333	1023.000000	1023.000000	2046.000000
44.240002	-0.035817	-21.167564	-5.358662	-5.191969	-6.601379	-4.015554	0.000000	-10.000000	0.100000	-5.833333	13.500000	1023.000000	1023.000000	2046.000000
44.259998	-0.035961	-21.252949	-5.355352	-5.248775	-6.575110	-4.073711	0.000000	-10.000000	0.100000	-5.633334	10.833333	1023.000000	1023.000000	2046.000000
44.279999	-0.036114	-21.343452	-5.238115	-5.295343	-6.687824	-4.122170	0.000000	-10.000000	0.100000	-5.350000	8.166667	1023.000000	1023.000000	2046.000000
44.299999	-0.036137	-21.357235	-5.142098	-5.272564	-6.736216	-4.206357	0.000000	-10.000000	0.100000	-5.100000	6.166667	1023.000000	1023.000000	2046.000000
44.320000	-0.036176	-21.379908	-5.044725	-5.236963	-6.815109	-4.283111	0.000000	-10.000000	0.100000	-4.783334	5.000000	1023.000000	1023.000000	2046.000000
44.340000	-0.035935	-21.237865	-4.931246	-5.211343	-6.802782	-4.292495	0.000000	-10.000000	0.100000	-4.516667	4.000000	1023.000000	1023.000000	2046.000000
44.360001	-0.035749	-21.127926	-4.856315	-5.196157	-6.818709	-4.256744	0.000000	-10.000000	0.091667	-4.283333	2.500000	1023.000000	1023.000000	2046.000000
44.380001	-0.035461	-20.957676	-4.797070	-5.097392	-6.808246	-4.254967	0.000000	-10.000000	0.083333	-4.233334	1.000000	1023.000000	1023.000000	2046.000000
44.400002	-0.035122	-20.757229	-4.720556	-5.052009	-6.804598	-4.180066	0.000000	-10.000000	0.083333	-4.083333	-0.666667	1023.000000	1023.000000	2046.000000
44.419998	-0.034654	-20.480473	-4.649147	-4.975110	-6.757390	-4.098826	0.000000	-10.000000	0.091667	-3.900000	-1.833333	1023.000000	1023.000000	2046.000000
44.439999	-0.034232	-20.231016	-4.606082	-4.896924	-6.679268	-4.048742	0.000000	-10.000000	0.091667	-3.350000	-3.166667	1023.000000	1023.000000	2046.000000
44.459999	-0.033666	-19.896564	-4.499365	-4.799079	-6.643955	-3.954165	0.000000	-10.000000	0.075000	-2.650000	-4.166667	1023.000000	1023.000000	2046.000000
44.480000	-0.033217	-19.631084	-4.408644	-4.726675	-6.610631	-3.885136	0.000000	-10.000000	0.058333	-1.950000	-5.166667	1023.000000	1023.000000	2046.000000
44.500000	-0.032617	-19.276943	-4.327595	-4.655346	-6.522400	-3.771602	0.000000	-10.000000	0.066667	-1.566667	-5.666667	1023.000000	1023.000000	2046.000000
44.520000	-0.032249	-19.059141	-4.253531	-4.608696	-6.485764	-3.711151	0.000000	-10.000000	0.083333	-1.866667	-5.833333	1023.000000	1023.000000	2046.000000
44.540001	-0.031734	-18.754629	-4.165904	-4.553790	-6.422410	-3.612526	0.000000	-10.000000	0.091667	-2.250000	-6.333333	1023.000000	1023.000000	2046.000000
44.560001	-0.031367	-18.537970	-4.103421	-4.484403	-6.363554	-3.586593	0.000000	-10.000000	0.083333	-2.783333	-7.000000	1023.000000	1023.000000	2046.000000
44.580002	-0.030945	-18.288784	-4.033721	-4.397058	-6.319845	-3.538162	0.000000	-10.000000	0.083333	-3.200000	-8.000000	1023.000000	1023.000000	2046.000000
44.599998	-0.030551	-18.055525	-3.961593	-4.356663	-6.266994	-3.470276	0.000000	-10.000000	0.091667	-3.683333	-9.166667	1023.000000	1023.000000	2046.000000
44.619999	-0.030186	-17.839653	-3.884574	-4.297209	-6.217353	-3.440517	0.000000	-10.000000	0.100000	-4.016667	-10.333333	1023.000000	1023.000000	2046.000000
44.639999	-0.029775	-17.597183	-3.766511	-4.253128	-6.206766	-3.370778	0.000000	-10.000000	0.091667	-3.766667	-11.666667	1023.000000	1023.000000	2046.000000
44.660000	-0.029533	-17.453821	-3.742881	-4.231235	-6.152876	-3.326830	0.000000	-10.000000	0.075000	-3.133333	-12.833333	1023.000000	1023.000000	2046.000000
44.680000	-0.029027	-17.155056	-3.637836	-4.191284	-6.092531	-3.233406	0.000000	-10.000000	0.075000	-2.250000	-13.666667	1023.000000	1023.000000	2046.000000
44.700001	-0.028662	-16.939156	-3.580585	-4.165228	-6.025123	-3.168221	0.000000	-10.000000	0.075000	-1.416667	-14.000000	1023.000000	1023.000000	2046.000000
44.720001	-0.028178	-16.653301	-3.476117	-4.089427	-5.971528	-3.116230	0.000000	-10.000000	0.083333	-0.650000	-14.000000	1023.000000	1023.000000	2046.000000
44.740002	-0.027602	-16.312748	-3.404967	-3.999723	-5.850733	-3.057325	0.000000	-10.000000	0.075000	0.116667	-14.000000	1023.000000	1023.000000	2046.000000
44.759998	-0.026896	-15.895316	-3.205902	-3.924530	-5.760456	-3.004429	0.000000	-10.000000	0.066667	1.216667	-14.000000	1023.000000	1023.000000	2046.000000
44.779999	-0.026003	-15.367601	-2.986349	-3.823239	-5.632352	-2.925660	0.000000	-10.000000	0.058333	2.733333	-14.000000	1023.000000	1023.000000	2046.000000
44.799999	-0.025298	-14.950866	-2.704375	-3.728736	-5.627398	-2.890356	0.000000	-10.000000	0.033333	4.633333	-14.000000	1023.000000	1023.000000	2046.000000
44.820000	-0.024807	-14.661202	-2.525275	-3.603252	-5.573593	-2.959082	0.000000	-10.000000	0.016667	6.666667	-14.000000	1023.000000	1023.000000	2046.000000
44.840000	-0.024767	-14.637500	-2.384243	-3.566609	-5.620336	-3.066313	0.000000	-10.000000	-0.008333	8.883333	-14.000000	1023.000000	1023.000000	2046.000000
44.860001	-0.024743	-14.623089	-2.290994	-3.479738	-5.654367	-3.197990	0.000000	-10.000000	-0.041667	11.366667	-14.000000	1023.000000	1023.000000	2046.000000
44.880001	-0.024315	-14.370107	-2.245270	-3.379232	-5.586187	-3.159419	0.000000	-10.000000	-0.083333	13.600000	-14.000000	1023.000000	1023.000000	2046.000000
44.900002	-0.023371	-13.812514	-2.206179	-3.076686	-5.480652	-3.048997	0.000000	-10.000000	-0.125000	15.833333	-8.000000	1023.000000	1023.000000	2046.000000
44.919998	-0.022341	-13.203483	-2.309011	-2.751061	-5.276331	-2.867079	0.000000	-10.000000	-0.200000	18.483334	8.833333	1023.000000	1023.000000	2046.000000
44.939999	-0.021410	-12.653485	-2.316662	-2.458018	-5.192809	-2.685997	0.000000	-10.000000	-0.266667	20.600000	25.666666	1023.000000	1023.000000	2046.000000
44.959999	-0.021154	-12.501822	-2.429803	-2.398243	-5.133793	-2.539983	0.000000	-10.000000	-0.325000	21.950001	36.500000	1023.000000	1023.000000	2046.000000
44.980000	-0.022062	-13.038505	-2.685957	-2.506506	-5.195722	-2.650320	0.000000	-10.000000	-0.341667	22.833334	38.833332	1023.000000	1023.000000	2046.000000
45.000000	-0.024203	-14.303831	-3.173062	-2.913749	-5.355501	-2.861520	0.000000	-10.000000	-0.391667	24.366667	43.666668	1023.000000	1023.000000	2046.000000
45.020000	-0.026977	-15.943336	-3.812158	-3.314324	-5.554912	-3.261942	0.000000	-10.000000	-0.450000	26.633333	51.500000	1023.000000	1023.000000	2046.000000
45.040001	-0.029301	-17.316740	-4.252962	-3.640018	-5.834413	-3.589347	0.000000	-10.000000	-0.508333	28.100000	60.166668	1023.000000	1023.000000	2046.000000
45.060001	-0.030575	-18.069895	-4.549044	-3.815116	-5.962199	-3.743535	0.000000	-10.000000	-0.558333	29.333334	69.333336	1023.000000	1023.000000	2046.000000
45.080002	-0.030885	-18.253113	-4.712013	-3.805283	-5.911031	-3.824787	0.000000	-10.000000	-0.583333	30.216667	78.833336	1023.000000	1023.000000	2046.000000
45.099998	-0.030798	-18.201777	-4.747060	-3.745801	-5.883479	-3.825437	0.000000	-10.000000	-0.608333	31.183332	88.666664	1023.000000	1023.000000	2046.000000
45.119999	-0.030400	-17.966499	-4.732705	-3.634764	-5.812535	-3.786495	0.000000	-10.000000	-0.625000	32.016666	99.000000	1023.000000	1023.000000	2046.000000
45.139999	-0.029783	-17.601940	-4.626993	-3.524348	-5.734293	-3.716305	0.000000	-10.000000	-0.683333	32.716667	109.666664	1023.000000	1023.000000	2046.000000
45.160000	-0.028791	-17.015608	-4.502912	-3.382040	-5.533942	-3.596714	0.000000	-10.000000	-0.725000	33.366669	120.500000	1023.000000	1023.000000	2046.000000
45.180000	-0.027554	-16.284491	-4.325305	-3.166185	-5.328213	-3.464787	0.000000	-10.000000	-0.775000	34.266666	131.500000	1023.000000	1023.000000	2046.000000
45.200001	-0.026280	-15.531226	-4.131892	-3.015453	-5.089832	-3.294049	0.000000	-10.000000	-0.800000	34.866669	142.666672	1023.000000	1023.000000	2046.000000
45.220001	-0.024957	-14.749373	-3.914622	-2.818035	-4.858647	-3.158070	0.000000	-10.000000	-0.816667	35.549999	162.166672	1023.000000	1023.000000	2046.000000
45.240002	-0.023371	-13.812366	-3.681668	-2.653059	-4.560615	-2.917024	0.000000	-10.000000	-0.808333	35.700001	178.000000	1023.000000	1023.000000	2046.000000
45.259998	-0.021883	-12.932696	-3.546990	-2.530656	-4.194515	-2.660535	0.000000	-10.000000	-0.800000	35.900002	190.000000	1023.000000	1023.000000	2046.000000
45.279999	-0.020141	-11.903561	-3.320898	-2.449987	-3.801398	-2.331279	0.000000	-10.000000	-0.800000	35.950001	194.000000	1023.000000	1023.000000	2046.000000
45.299999	-0.018459	-10.909042	-3.096237	-2.404801	-3.355862	-2.052142	0.000000	-10.000000	-0.816667	36.100002	202.000000	1023.000000	1023.000000	2046.000000
45.320000	-0.016741	-9.893861	-2.881766	-2.370704	-2.863424	-1.777966	0.000000	-10.000000	-0.816667	36.233334	214.000000	1023.000000	1023.000000	2046.000000
45.340000	-0.015212	-8.990275	-2.697170	-2.393976	-2.429844	-1.469285	0.000000	-10.000000	-0.808333	36.033333	226.333328	1023.000000	1023.000000	2046.000000
45.360001	-0.013763	-8.133868	-2.543167	-2.400473	-1.976375	-1.213853	0.000000	-10.000000	-0.808333	35.766666	238.666672	1023.000000	1023.000000	2046.000000
45.380001	-0.012820	-7.576514	-2.418181	-2.469600	-1.661532	-1.027200	0.000000	-10.000000	-0.791667	35.549999	250.666672	1023.000000	1023.000000	2046.000000
45.400002	-0.011943	-7.058029	-2.313977	-2.469720	-1.361494	-0.912838	0.000000	-10.000000	-0.800000	35.383335	262.333344	1023.000000	1023.000000	2046.000000
45.419998	-0.011229	-6.636408	-2.205116	-2.466022	-1.140501	-0.824768	0.000000	-10.000000	-0.783333	35.450001	274.000000	1023.000000	1023.000000	2046.000000
45.439999	-0.010356	-6.120193	-2.040440	-2.353178	-0.949235	-0.777339	0.000000	-10.000000	-0.800000	35.333332	286.000000	1023.000000	1023.000000	2046.000000
45.459999	-0.009385	-5.546357	-1.847160	-2.202848	-0.776309	-0.720040	0.000000	-10.000000	-0.808333	35.650002	298.000000	1023.000000	1023.000000	2046.000000
45.480000	-0.008227	-4.861909	-1.590428	-2.005154	-0.594194	-0.672132	0.000000	-10.000000	-0.800000	35.783333	310.000000	1023.000000	1023.000000	2046.000000
45.500000	-0.006923	-4.091724	-1.308442	-1.810749	-0.375257	-0.597276	0.000000	-10.000000	-0.791667	36.266666	322.000000	1023.000000	1023.000000	2046.000000
45.520000	-0.005594	-3.306351	-1.055990	-1.660009	-0.119060	-0.471293	0.000000	-10.000000	-0.775000	36.000000	334.000000	1023.000000	1023.000000	2046.000000
45.540001	-0.004105	-2.425927	-0.802833	-1.460886	0.123109	-0.285317	0.000000	-10.000000	-0.783333	35.816669	346.000000	1023.000000	1023.000000	2046.000000
45.560001	-0.002684	-1.586399	-0.603054	-1.275123	0.367901	-0.076123	0.000000	-10.000000	-0.775000	35.316669	358.000000	1023.000000	1023.000000	2046.000000
45.580002	-0.000896	-0.529343	-0.349890	-1.054967	0.699809	0.175705	0.000000	-10.000000	-0.766667	35.233334	369.666656	1023.000000	1023.000000	2046.000000
45.599998	0.000877	0.518456	-0.095452	-0.847375	1.036863	0.424420	0.000000	-10.000000	-0.758333	35.100002	381.333344	1023.000000	1023.000000	2046.000000
45.619999	0.002801	1.655323	0.182945	-0.613213	1.429204	0.656387	0.000000	-10.000000	-0.766667	34.883335	393.000000	1023.000000	1023.000000	2046.000000
45.639999	0.004718	2.788094	0.478854	-0.398289	1.780480	0.927050	0.000000	-10.000000	-0.766667	35.200001	404.833344	1023.000000	1023.000000	2046.000000
45.660000	0.006710	3.965791	0.750198	-0.141276	2.162102	1.194767	0.000000	-10.000000	-0.758333	35.216667	416.500000	1023.000000	1023.000000	2046.000000
45.680000	0.008648	5.110954	1.042194	0.102787	2.543160	1.422813	0.000000	-10.000000	-0.750000	35.566666	428.166656	1023.000000	1023.000000	2046.000000
45.700001	0.010439	6.169171	1.324833	0.336475	2.886206	1.621658	0.000000	-10.000000	-0.733333	35.433334	440.000000	1023.000000	1023.000000	2046.000000
45.720001	0.012132	7.169867	1.571644	0.502443	3.211484	1.884295	0.000000	-10.000000	-0.733333	35.216667	452.000000	1023.000000	1023.000000	2046.000000
45.740002	0.013729	8.113786	1.824667	0.671757	3.521701	2.095660	0.000000	-10.000000	-0.725000	34.783337	463.666656	1023.000000	1023.000000	2046.000000
45.759998	0.015321	9.054870	2.071472	0.865341	3.807464	2.310592	0.000000	-10.000000	-0.725000	34.133335	475.333344	1023.000000	1023.000000	2046.000000
45.779999	0.016703	9.871554	2.224606	1.041850	4.133037	2.472062	0.000000	-10.000000	-0.691667	33.633335	486.666656	1023.000000	1023.000000	2046.000000
45.799999	0.018122	10.710298	2.479544	1.233109	4.359467	2.638177	0.000000	-10.000000	-0.650000	33.266666	498.166656	1023.000000	1023.000000	2046.000000
45.820000	0.019357	11.440228	2.625945	1.399024	4.625811	2.789449	0.000000	-10.000000	-0.616667	33.000000	509.333344	1023.000000	1023.000000	2046.000000
45.840000	0.020586	12.166546	2.843956	1.507849	4.846846	2.967896	0.000000	-10.000000	-0.591667	32.516666	520.500000	1023.000000	1023.000000	2046.000000
45.860001	0.021861	12.919891	3.102402	1.682574	5.053345	3.081570	0.000000	-10.000000	-0.583333	32.049999	531.333313	1023.000000	1023.000000	2046.000000
45.880001	0.022749	13.444689	3.240565	1.793783	5.222901	3.187439	0.000000	-10.000000	-0.566667	31.233334	542.000000	1023.000000	1023.000000	2046.000000
45.900002	0.023476	13.874133	3.496264	1.929608	5.284181	3.164080	0.000000	-10.000000	-0.550000	30.933334	552.666687	1023.000000	1023.000000	2046.000000
45.919998	0.023877	14.111284	3.728511	1.924079	5.339247	3.119447	0.000000	-10.000000	-0.541667	30.500000	563.166687	1023.000000	1023.000000	2046.000000
45.939999	0.024392	14.415459	3.928748	1.981402	5.457901	3.047407	0.000000	-10.000000	-0.525000	30.516666	573.500000	1023.000000	1023.000000	2046.000000
45.959999	0.025669	15.170229	4.152600	2.198588	5.709866	3.109175	0.000000	-10.000000	-0.508333	30.300001	583.500000	1023.000000	1023.000000	2046.000000
45.980000	0.026879	15.885198	4.277372	2.473387	5.878495	3.255943	0.000000	-10.000000	-0.450000	29.483334	593.500000	1023.000000	1023.000000	2046.000000
46.000000	0.027499	16.252115	4.166011	2.791903	5.887001	3.407202	0.000000	-10.000000	-0.391667	28.033333	603.500000	1023.000000	1023.000000	2046.000000
46.020000	0.027095	16.013338	3.859992	2.996495	5.775987	3.380863	0.000000	-10.000000	-0.308333	26.100000	613.166687	1023.000000	1023.000000	2046.000000
46.040001	0.025781	15.236599	3.612037	2.915735	5.524460	3.184367	0.000000	-10.000000	-0.225000	23.716667	622.333313	1023.000000	1023.000000	2046.000000
46.060001	0.023596	13.945068	3.310225	2.577741	5.231953	2.825149	0.000000	-10.000000	-0.158333	21.283335	630.666687	1023.000000	1023.000000	2046.000000
46.080002	0.021061	12.446836	2.981689	2.194219	4.789960	2.480968	0.000000	-10.000000	-0.108333	18.916668	638.166687	1023.000000	1023.000000	2046.000000
46.099998	0.018308	10.819958	2.515629	1.794489	4.406325	2.103515	0.000000	-10.000000	-0.066667	16.600000	644.833313	1023.000000	1023.000000	2046.000000
46.119999	0.015939	9.420072	2.075475	1.504246	4.068130	1.772221	0.000000	-10.000000	-0.008333	13.566667	650.666687	1023.000000	1023.000000	2046.000000
46.139999	0.013949	8.243920	1.608827	1.232218	3.804087	1.598788	0.000000	-10.000000	0.050000	8.900000	655.666687	1023.000000	1023.000000	2046.000000
46.160000	0.012610	7.452372	1.271611	1.150949	3.652937	1.376874	0.000000	-10.000000	0.083333	3.366667	659.333313	1023.000000	1023.000000	2046.000000
46.180000	0.011693	6.910704	1.112194	1.029922	3.493534	1.275053	0.000000	-10.000000	0.116667	-1.200000	661.333313	1023.000000	1023.000000	2046.000000
46.200001	0.010863	6.420288	0.932394	0.971299	3.356027	1.160569	0.000000	-10.000000	0.133333	-5.083333	662.000000	1023.000000	1023.000000	2046.000000
46.220001	0.010189	6.021502	0.893921	0.936306	3.150745	1.040530	0.000000	-10.000000	0.158333	-8.100000	662.000000	1023.000000	1023.000000	2046.000000
46.240002	0.009668	5.714023	0.806007	0.907119	3.020336	0.980561	0.000000	-10.000000	0.191667	-11.250000	662.000000	1023.000000	1023.000000	2046.000000
46.259998	0.009458	5.589906	0.769730	0.936815	2.922962	0.960398	0.000000	-10.000000	0.233333	-13.450001	662.000000	1023.000000	1023.000000	2046.000000
46.279999	0.009139	5.401364	0.745365	0.992508	2.792074	0.871418	0.000000	-10.000000	0.258333	-14.833334	662.000000	1023.000000	1023.000000	2046.000000
46.299999	0.009152	5.408977	0.760136	1.090432	2.724720	0.833689	0.000000	-10.000000	0.275000	-15.700000	652.166687	1023.000000	1023.000000	2046.000000
46.320000	0.009247	5.465264	0.847144	1.081343	2.638498	0.898278	0.000000	-10.000000	0.283333	-16.100000	642.333313	1023.000000	1023.000000	2046.000000
46.340000	0.009129	5.395473	0.735538	1.032917	2.644860	0.982158	0.000000	-10.000000	0.308333	-16.633333	630.833313	1023.000000	1023.000000	2046.000000
46.360001	0.009019	5.330227	0.663712	0.983345	2.636240	1.046930	0.000000	-10.000000	0.341667	-17.400000	627.166687	1023.000000	1023.000000	2046.000000
46.380001	0.008735	5.162562	0.549292	0.839023	2.652285	1.121963	0.000000	-10.000000	0.375000	-18.483334	621.500000	1023.000000	1023.000000	2046.000000
46.400002	0.008503	5.025493	0.443436	0.695183	2.691408	1.195466	0.000000	-10.000000	0.416667	-19.566668	615.333313	1023.000000	1023.000000	2046.000000
46.419998	0.008162	4.823961	0.256701	0.430366	2.758165	1.378728	0.000000	-10.000000	0.441667	-20.716667	608.833313	1023.000000	1023.000000	2046.000000
46.439999	0.007668	4.531809	0.061523	0.172849	2.778818	1.518619	0.000000	-10.000000	0.475000	-21.950001	601.833313	1023.000000	1023.000000	2046.000000
46.459999	0.007173	4.239488	-0.077890	-0.084994	2.811000	1.591372	0.000000	-10.000000	0.491667	-22.950001	594.500000	1023.000000	1023.000000	2046.000000
46.480000	0.006476	3.827132	-0.268162	-0.255779	2.801652	1.549422	0.000000	-10.000000	0.525000	-23.583334	586.833313	1023.000000	1023.000000	2046.000000
46.500000	0.005825	3.442561	-0.397906	-0.372249	2.738402	1.474314	0.000000	-10.000000	0.541667	-23.966667	579.000000	1023.000000	1023.000000	2046.000000
46.520000	0.005160	3.049302	-0.409924	-0.498558	2.580375	1.377409	0.000000	-10.000000	0.566667	-24.333334	571.000000	1023.000000	1023.000000	2046.000000
46.540001	0.004528	2.676229	-0.417702	-0.566575	2.434377	1.226128	0.000000	-10.000000	0.558333	-24.683334	563.000000	1023.000000	1023.000000	2046.000000
46.560001	0.004073	2.406978	-0.312362	-0.689718	2.243846	1.165213	0.000000	-10.000000	0.566667	-24.866667	554.666687	1023.000000	1023.000000	2046.000000
46.580002	0.003623	2.141346	-0.271712	-0.743761	2.063233	1.093586	0.000000	-10.000000	0.566667	-25.033333	546.333313	1023.000000	1023.000000	2046.000000
46.599998	0.003435	2.029802	-0.181279	-0.749896	1.920830	1.040147	0.000000	-10.000000	0.575000	-25.000000	537.833313	1023.000000	1023.000000	2046.000000
46.619999	0.003087	1.824544	-0.178672	-0.780909	1.751296	1.032829	0.000000	-10.000000	0.575000	-25.300001	529.500000	1023.000000	1023.000000	2046.000000
46.639999	0.002987	1.765278	-0.180473	-0.698140	1.635197	1.008694	0.000000	-10.000000	0.583333	-25.800001	521.000000	1023.000000	1023.000000	2046.000000
46.660000	0.002862	1.691153	-0.168359	-0.705557	1.483464	1.081606	0.000000	-10.000000	0.600000	-26.550001	512.333313	1023.000000	1023.000000	2046.000000
46.680000	0.002837	1.676478	-0.160683	-0.656166	1.405144	1.088183	0.000000	-10.000000	0.641667	-27.150000	503.500000	1023.000000	1023.000000	2046.000000
46.700001	0.002826	1.669921	-0.138807	-0.634975	1.262587	1.181115	0.000000	-10.000000	0.675000	-27.566668	494.500000	1023.000000	1023.000000	2046.000000
46.720001	0.002755	1.628025	-0.136928	-0.649632	1.169053	1.245532	0.000000	-10.000000	0.700000	-27.983334	485.333344	1023.000000	1023.000000	2046.000000
46.740002	0.002793	1.650741	-0.136366	-0.593987	1.117592	1.263502	0.000000	-10.000000	0.700000	-28.216667	476.000000	1023.000000	1023.000000	2046.000000
46.759998	0.002651	1.566796	-0.120660	-0.633508	1.002231	1.318732	0.000000	-10.000000	0.700000	-28.416668	466.500000	1023.000000	1023.000000	2046.000000
46.779999	0.002430	1.435896	-0.130837	-0.600805	0.896797	1.270741	0.000000	-10.000000	0.700000	-28.483334	457.000000	1023.000000	1023.000000	2046.000000
46.799999	0.002211	1.306441	-0.087224	-0.686322	0.776400	1.303586	0.000000	-10.000000	0.700000	-28.416668	447.500000	1023.000000	1023.000000	2046.000000
46.820000	0.001863	1.101301	-0.111078	-0.723795	0.662512	1.273663	0.000000	-10.000000	0.683333	-28.200001	438.000000	1023.000000	1023.000000	2046.000000
46.840000	0.001608	0.950275	-0.139570	-0.779210	0.578223	1.290832	0.000000	-10.000000	0.683333	-27.883333	428.666656	1023.000000	1023.000000	2046.000000
46.860001	0.001319	0.779821	-0.079241	-0.812121	0.453490	1.217693	0.000000	-10.000000	0.683333	-27.800001	419.333344	1023.000000	1023.000000	2046.000000
46.880001	0.001466	0.866547	0.058464	-0.756241	0.443710	1.120614	0.000000	-10.000000	0.691667	-27.433334	410.166656	1023.000000	1023.000000	2046.000000
46.900002	0.001997	1.180250	0.303721	-0.707637	0.460334	1.123833	0.000000	-10.000000	0.675000	-27.100000	401.000000	1023.000000	1023.000000	2046.000000
46.919998	0.002517	1.487800	0.567967	-0.630526	0.408516	1.141843	0.000000	-10.000000	0.658333	-26.650000	392.000000	1023.000000	1023.000000	2046.000000
46.939999	0.002785	1.645912	0.744973	-0.524836	0.366365	1.059409	0.000000	-10.000000	0.650000	-26.566668	383.000000	1023.000000	1023.000000	2046.000000
46.959999	0.002376	1.404081	0.820380	-0.567893	0.164992	0.986601	0.000000	-10.000000	0.650000	-26.566668	374.000000	1023.000000	1023.000000	2046.000000
46.980000	0.002192	1.295761	0.796739	-0.416610	0.067147	0.848485	0.000000	-10.000000	0.650000	-26.700001	365.166656	1023.000000	1023.000000	2046.000000
47.000000	0.001676	0.990267	0.722011	-0.384845	-0.148929	0.802030	0.000000	-10.000000	0.666667	-26.783333	356.333344	1023.000000	1023.000000	2046.000000
47.020000	0.001566	0.925624	0.514021	-0.198363	-0.251958	0.861925	0.000000	-10.000000	0.683333	-27.116667	347.500000	1023.000000	1023.000000	2046.000000
47.040001	0.001112	0.657261	0.255385	0.009578	-0.413319	0.805618	0.000000	-10.000000	0.700000	-27.466667	338.500000	1023.000000	1023.000000	2046.000000
47.060001	-0.000162	-0.095967	-0.009245	-0.015679	-0.805778	0.734735	0.000000	-10.000000	0.691667	-27.800001	329.333344	1023.000000	1023.000000	2046.000000
47.080002	-0.002663	-1.573702	-0.466546	-0.244455	-1.270934	0.408233	0.000000	-10.000000	0.658333	-27.366667	320.000000	1023.000000	1023.000000	2046.000000
47.099998	-0.006376	-3.767981	-1.035872	-0.753455	-1.834072	-0.144582	0.000000	-10.000000	0.608333	-26.466667	310.833344	1023.000000	1023.000000	2046.000000
47.119999	-0.010649	-6.293820	-1.686595	-1.310399	-2.464934	-0.831892	0.000000	-10.000000	0.566667	-25.300001	301.833344	1023.000000	1023.000000	2046.000000
47.139999	-0.014275	-8.436630	-2.273059	-1.795033	-3.021212	-1.347326	0.000000	-10.000000	0.550000	-24.416666	293.333344	1023.000000	1023.000000	2046.000000
47.160000	-0.017166	-10.144954	-2.789428	-2.122723	-3.446774	-1.786030	0.000000	-10.000000	0.550000	-24.049999	285.000000	1023.000000	1023.000000	2046.000000
47.180000	-0.019266	-11.386192	-3.189291	-2.279158	-3.753958	-2.163785	0.000000	-10.000000	0.550000	-23.950001	277.000000	1023.000000	1023.000000	2046.000000
47.200001	-0.021036	-12.432445	-3.552286	-2.470073	-4.021114	-2.388971	0.000000	-10.000000	0.558333	-24.266666	269.000000	1023.000000	1023.000000	2046.000000
47.220001	-0.022568	-13.337424	-3.836069	-2.576503	-4.304246	-2.620605	0.000000	-10.000000	0.575000	-24.716667	261.000000	1023.000000	1023.000000	2046.000000
47.240002	-0.023656	-13.980649	-4.016019	-2.679572	-4.535299	-2.749759	0.000000	-10.000000	0.583333	-25.333334	252.833328	1023.000000	1023.000000	2046.000000
47.259998	-0.024649	-14.567707	-4.190872	-2.772805	-4.756660	-2.847370	0.000000	-10.000000	0.583333	-25.700001	244.500000	1023.000000	1023.000000	2046.000000
47.279999	-0.025132	-14.853038	-4.226831	-2.804814	-4.922509	-2.898883	0.000000	-10.000000	0.566667	-25.650000	235.833328	1023.000000	1023.000000	2046.000000
47.299999	-0.025599	-15.129091	-4.289603	-2.838494	-5.026159	-2.974836	0.000000	-10.000000	0.558333	-25.300001	227.333328	1023.000000	1023.000000	2046.000000
47.320000	-0.025892	-15.302414	-4.301834	-2.826218	-5.143671	-3.030691	0.000000	-10.000000	0.550000	-24.783333	219.000000	1023.000000	1023.000000	2046.000000
47.340000	-0.026009	-15.371181	-4.249210	-2.842203	-5.214971	-3.064797	0.000000	-10.000000	0.550000	-24.316668	211.000000	1023.000000	1023.000000	2046.000000
47.360001	-0.026090	-15.419473	-4.292029	-2.839230	-5.201206	-3.087007	0.000000	-10.000000	0.541667	-23.983334	203.000000	1023.000000	1023.000000	2046.000000
47.380001	-0.026105	-15.427880	-4.316664	-3.010799	-5.137456	-2.962961	0.000000	-10.000000	0.533333	-23.850000	195.000000	1023.000000	1023.000000	2046.000000
47.400002	-0.025973	-15.350066	-4.318923	-3.136185	-5.029469	-2.865489	0.000000	-10.000000	0.525000	-23.833334	187.000000	1023.000000	1023.000000	2046.000000
47.419998	-0.025713	-15.196469	-4.279545	-3.267802	-4.884543	-2.764580	0.000000	-10.000000	0.508333	-23.566668	179.000000	1023.000000	1023.000000	2046.000000
47.439999	-0.025755	-15.221247	-4.279799	-3.454014	-4.784334	-2.703100	0.000000	-10.000000	0.483333	-23.216667	171.000000	1023.000000	1023.000000	2046.000000
47.459999	-0.025989	-15.359386	-4.410215	-3.553772	-4.694050	-2.701349	0.000000	-10.000000	0.450000	-22.583334	163.000000	1023.000000	1023.000000	2046.000000
47.480000	-0.026417	-15.612668	-4.463014	-3.792149	-4.693487	-2.664017	0.000000	-10.000000	0.433333	-21.900000	155.333328	1023.000000	1023.000000	2046.000000
47.500000	-0.027078	-16.003136	-4.598513	-3.914633	-4.694623	-2.795367	0.000000	-10.000000	0.416667	-21.266666	148.000000	1023.000000	1023.000000	2046.000000
47.520000	-0.027673	-16.354757	-4.633889	-4.095597	-4.780584	-2.844687	0.000000	-10.000000	0.408333	-20.683334	141.000000	1023.000000	1023.000000	2046.000000
47.540001	-0.028261	-16.702383	-4.660942	-4.244597	-4.873390	-2.923454	0.000000	-10.000000	0.400000	-20.250000	134.166672	1023.000000	1023.000000	2046.000000
47.560001	-0.028775	-17.006065	-4.638280	-4.325892	-5.030691	-3.011200	0.000000	-10.000000	0.400000	-19.950001	127.333336	1023.000000	1023.000000	2046.000000
47.580002	-0.029216	-17.266775	-4.543983	-4.393505	-5.206114	-3.123174	0.000000	-10.000000	0.400000	-19.600000	120.666664	1023.000000	1023.000000	2046.000000
47.599998	-0.029490	-17.428707	-4.527933	-4.377891	-5.278355	-3.244529	0.000000	-10.000000	0.400000	-19.383333	114.000000	1023.000000	1023.000000	2046.000000
47.619999	-0.029596	-17.491419	-4.396282	-4.404305	-5.410206	-3.280626	0.000000	-10.000000	0.391667	-19.000000	107.666664	1023.000000	1023.000000	2046.000000
47.639999	-0.029692	-17.548143	-4.324037	-4.385907	-5.491477	-3.346720	0.000000	-10.000000	0.383333	-18.700001	101.333336	1023.000000	1023.000000	2046.000000
47.660000	-0.029615	-17.502735	-4.230237	-4.409511	-5.551173	-3.311814	0.000000	-10.000000	0.350000	-18.183334	95.000000	1023.000000	1023.000000	2046.000000
47.680000	-0.029599	-17.492815	-4.185738	-4.411223	-5.585436	-3.310417	0.000000	-10.000000	0.325000	-17.766666	89.000000	1023.000000	1023.000000	2046.000000
47.700001	-0.029342	-17.340981	-4.165838	-4.345545	-5.562107	-3.267490	0.000000	-10.000000	0.300000	-17.166666	83.166664	1023.000000	1023.000000	2046.000000
47.720001	-0.029187	-17.249794	-4.144158	-4.323556	-5.559779	-3.222301	0.000000	-10.000000	0.291667	-16.716667	77.500000	1023.000000	1023.000000	2046.000000
47.740002	-0.028864	-17.058802	-4.113440	-4.192047	-5.527036	-3.226279	0.000000	-10.000000	0.275000	-15.966666	71.833336	1023.000000	1023.000000	2046.000000
47.759998	-0.028523	-16.857283	-3.991393	-4.122081	-5.551449	-3.192359	0.000000	-10.000000	0.250000	-15.266666	66.333336	1023.000000	1023.000000	2046.000000
47.779999	-0.028227	-16.681980	-3.963814	-4.052198	-5.530279	-3.135689	0.000000	-10.000000	0.241667	-14.516667	61.333332	1023.000000	1023.000000	2046.000000
47.799999	-0.027818	-16.440538	-3.871631	-4.036831	-5.499488	-3.032588	0.000000	-10.000000	0.233333	-13.933333	56.500000	1023.000000	1023.000000	2046.000000
47.820000	-0.027692	-16.365864	-3.819937	-4.030802	-5.515789	-2.999337	0.000000	-10.000000	0.233333	-13.300000	51.833332	1023.000000	1023.000000	2046.000000
47.840000	-0.027494	-16.249018	-3.770451	-3.943294	-5.527065	-3.008208	0.000000	-10.000000	0.200000	-12.600000	47.333332	1023.000000	1023.000000	2046.000000
47.860001	-0.027338	-16.156750	-3.713488	-3.967548	-5.538917	-2.936797	0.000000	-10.000000	0.175000	-11.900001	43.000000	1023.000000	1023.000000	2046.000000
47.880001	-0.027136	-16.037106	-3.670125	-3.919100	-5.504448	-2.943432	0.000000	-10.000000	0.150000	-11.400001	39.000000	1023.000000	1023.000000	2046.000000
47.900002	-0.026919	-15.909245	-3.613971	-3.890090	-5.490416	-2.914768	0.000000	-10.000000	0.166667	-11.066667	35.166668	1023.000000	1023.000000	2046.000000
47.919998	-0.026668	-15.760848	-3.527048	-3.855302	-5.495782	-2.882717	0.000000	-10.000000	0.166667	-10.850000	31.500000	1023.000000	1023.000000	2046.000000
47.939999	-0.026434	-15.622679	-3.481677	-3.847099	-5.467965	-2.825938	0.000000	-10.000000	0.166667	-10.783334	27.833334	1023.000000	1023.000000	2046.000000
47.959999	-0.026167	-15.464669	-3.445067	-3.787144	-5.392999	-2.839459	0.000000	-10.000000	0.150000	-10.616667	24.333334	1023.000000	1023.000000	2046.000000
47.980000	-0.025809	-15.253123	-3.334455	-3.773718	-5.371004	-2.773946	0.000000	-10.000000	0.133333	-10.266666	20.666666	1023.000000	1023.000000	2046.000000
48.000000	-0.025309	-14.957655	-3.147207	-3.707960	-5.329097	-2.773391	0.000000	-10.000000	0.125000	-9.633333	17.333334	1023.000000	1023.000000	2046.000000
48.020000	-0.024710	-14.603845	-2.910406	-3.659730	-5.282447	-2.751262	0.000000	-10.000000	0.108333	-8.783334	14.000000	1023.000000	1023.000000	2046.000000
48.040001	-0.024310	-14.367136	-2.690102	-3.634409	-5.302142	-2.740483	0.000000	-10.000000	0.108333	-7.800000	11.166667	1023.000000	1023.000000	2046.000000
48.060001	-0.024214	-14.310602	-2.525280	-3.508547	-5.372944	-2.903831	0.000000	-10.000000	0.091667	-6.633333	8.666667	1023.000000	1023.000000	2046.000000
48.080002	-0.024663	-14.575559	-2.471916	-3.549160	-5.508274	-3.046209	0.000000	-10.000000	0.083333	-5.266667	6.500000	1023.000000	1023.000000	2046.000000
48.099998	-0.024830	-14.674478	-2.460101	-3.432476	-5.579565	-3.202335	0.000000	-10.000000	0.075000	-3.066667	4.666667	1023.000000	1023.000000	2046.000000
48.119999	-0.024937	-14.738040	-2.519041	-3.355899	-5.653881	-3.209219	0.000000	-10.000000	0.066667	-0.550000	3.500000	1023.000000	1023.000000	2046.000000
48.139999	-0.024461	-14.456714	-2.599413	-3.088126	-5.626928	-3.142246	0.000000	-10.000000	0.058333	1.816667	3.000000	1023.000000	1023.000000	2046.000000
48.160000	-0.023948	-14.153139	-2.761701	-2.779870	-5.560709	-3.050858	0.000000	-10.000000	0.050000	3.633333	3.000000	1023.000000	1023.000000	2046.000000
48.180000	-0.023551	-13.918914	-2.822489	-2.663771	-5.574003	-2.858651	0.000000	-10.000000	0.033333	5.266667	3.000000	1023.000000	1023.000000	2046.000000
48.200001	-0.024185	-14.293524	-3.094793	-2.628550	-5.640850	-2.929331	0.000000	-10.000000	0.008333	7.566667	3.000000	1023.000000	1023.000000	2046.000000
48.220001	-0.025919	-15.317971	-3.466667	-2.992853	-5.832965	-3.025487	0.000000	-10.000000	-0.033333	10.266667	3.000000	1023.000000	1023.000000	2046.000000
48.240002	-0.028722	-16.974949	-4.093513	-3.418060	-6.046333	-3.417044	0.000000	-10.000000	-0.075000	13.183333	3.000000	1023.000000	1023.000000	2046.000000
48.259998	-0.031648	-18.703695	-4.654041	-3.802488	-6.384714	-3.862454	0.000000	-10.000000	-0.108333	15.550000	3.000000	1023.000000	1023.000000	2046.000000
48.279999	-0.033664	-19.895594	-5.063447	-4.031769	-6.606251	-4.194127	0.000000	-10.000000	-0.150000	17.616667	13.166667	1023.000000	1023.000000	2046.000000
48.299999	-0.034707	-20.511864	-5.327772	-4.129168	-6.696828	-4.358097	0.000000	-10.000000	-0.175000	18.883333	23.333334	1023.000000	1023.000000	2046.000000
48.320000	-0.035115	-20.752722	-5.488952	-4.192807	-6.684776	-4.386188	0.000000	-10.000000	-0.200000	19.600000	33.500000	1023.000000	1023.000000	2046.000000
48.340000	-0.035337	-20.883965	-5.574652	-4.198832	-6.713741	-4.396741	0.000000	-10.000000	-0.208333	19.900000	35.833332	1023.000000	1023.000000	2046.000000
48.360001	-0.035135	-20.764750	-5.601093	-4.160207	-6.657637	-4.345812	0.000000	-10.000000	-0.216667	20.150000	40.333332	1023.000000	1023.000000	2046.000000
48.380001	-0.034529	-20.406630	-5.536439	-4.048144	-6.532871	-4.289174	0.000000	-10.000000	-0.258333	20.966667	47.166668	1023.000000	1023.000000	2046.000000
48.400002	-0.033773	-19.959967	-5.455904	-3.875105	-6.396209	-4.232749	0.000000	-10.000000	-0.291667	22.050001	54.000000	1023.000000	1023.000000	2046.000000
48.419998	-0.032671	-19.308296	-5.240342	-3.752926	-6.235142	-4.079885	0.000000	-10.000000	-0.341667	23.650000	61.333332	1023.000000	1023.000000	2046.000000
48.439999	-0.031523	-18.629910	-5.036637	-3.617030	-6.046178	-3.930065	0.000000	-10.000000	-0.391667	25.116667	69.000000	1023.000000	1023.000000	2046.000000
48.459999	-0.030301	-17.908081	-4.852138	-3.532554	-5.788430	-3.734961	0.000000	-10.000000	-0.450000	26.650000	77.000000	1023.000000	1023.000000	2046.000000
48.480000	-0.028926	-17.095160	-4.666696	-3.421438	-5.476136	-3.530889	0.000000	-10.000000	-0.500000	28.000000	85.500000	1023.000000	1023.000000	2046.000000
48.500000	-0.027428	-16.210117	-4.516075	-3.363837	-5.075546	-3.254659	0.000000	-10.000000	-0.525000	29.016666	94.666664	1023.000000	1023.000000	2046.000000
48.520000	-0.025650	-15.159024	-4.246099	-3.321082	-4.659830	-2.932014	0.000000	-10.000000	-0.525000	29.316668	104.166664	1023.000000	1023.000000	2046.000000
48.540001	-0.024042	-14.208954	-4.089174	-3.234514	-4.183388	-2.701878	0.000000	-10.000000	-0.541667	29.566668	113.833336	1023.000000	1023.000000	2046.000000
48.560001	-0.022407	-13.242660	-3.856987	-3.219630	-3.740518	-2.425524	0.000000	-10.000000	-0.533333	29.983334	123.500000	1023.000000	1023.000000	2046.000000
48.580002	-0.021051	-12.440885	-3.711353	-3.192311	-3.316304	-2.220917	0.000000	-10.000000	-0.558333	30.550001	133.500000	1023.000000	1023.000000	2046.000000
48.599998	-0.020109	-11.884223	-3.576302	-3.296271	-3.030899	-1.980751	0.000000	-10.000000	-0.575000	31.016666	143.666672	1023.000000	1023.000000	2046.000000
48.619999	-0.019597	-11.581917	-3.512117	-3.368672	-2.790703	-1.910425	0.000000	-10.000000	-0.616667	31.450001	154.000000	1023.000000	1023.000000	2046.000000
48.639999	-0.019007	-11.233305	-3.444158	-3.393478	-2.554066	-1.841602	0.000000	-10.000000	-0.658333	32.233334	164.500000	1023.000000	1023.000000	2046.000000
48.660000	-0.018357	-10.849092	-3.324726	-3.365194	-2.350350	-1.808822	0.000000	-10.000000	-0.666667	32.933334	175.166672	1023.000000	1023.000000	2046.000000
48.680000	-0.017621	-10.414259	-3.149874	-3.199412	-2.241432	-1.823541	0.000000	-10.000000	-0.658333	33.433334	186.000000	1023.000000	1023.000000	2046.000000
48.700001	-0.016636	-9.831795	-2.908794	-3.084797	-2.116768	-1.721436	0.000000	-10.000000	-0.658333	33.650002	197.000000	1023.000000	1023.000000	2046.000000
48.720001	-0.015502	-9.161603	-2.610674	-2.950305	-1.971420	-1.629204	0.000000	-10.000000	-0.691667	34.083332	208.166672	1023.000000	1023.000000	2046.000000
48.740002	-0.014187	-8.384269	-2.397670	-2.764536	-1.686402	-1.535660	0.000000	-10.000000	-0.725000	34.333332	219.500000	1023.000000	1023.000000	2046.000000
48.759998	-0.012779	-7.552288	-2.118116	-2.580339	-1.456087	-1.397746	0.000000	-10.000000	-0.741667	34.666668	231.000000	1023.000000	1023.000000	2046.000000
48.779999	-0.011340	-6.701755	-1.869914	-2.358349	-1.238607	-1.234885	0.000000	-10.000000	-0.741667	34.599998	242.500000	1023.000000	1023.000000	2046.000000
48.799999	-0.009586	-5.665167	-1.633917	-2.134011	-0.903734	-0.993505	0.000000	-10.000000	-0.750000	34.566666	254.000000	1023.000000	1023.000000	2046.000000
48.820000	-0.007923	-4.682747	-1.409980	-1.922767	-0.602863	-0.747138	0.000000	-10.000000	-0.750000	34.450001	265.500000	1023.000000	1023.000000	2046.000000
48.840000	-0.006032	-3.564955	-1.085875	-1.731878	-0.284727	-0.462475	0.000000	-10.000000	-0.750000	34.433334	277.000000	1023.000000	1023.000000	2046.000000
48.860001	-0.004104	-2.425180	-0.780559	-1.499848	0.074609	-0.219382	0.000000	-10.000000	-0.750000	34.583336	288.500000	1023.000000	1023.000000	2046.000000
48.880001	-0.002197	-1.298586	-0.523231	-1.219996	0.427125	0.017517	0.000000	-10.000000	-0.733333	34.350002	300.166656	1023.000000	1023.000000	2046.000000
48.900002	-0.000229	-0.135510	-0.207244	-0.989850	0.760996	0.300589	0.000000	-10.000000	-0.733333	34.366669	311.666656	1023.000000	1023.000000	2046.000000
48.919998	0.001522	0.899568	0.069521	-0.799425	1.088193	0.541279	0.000000	-10.000000	-0.716667	34.200001	323.166656	1023.000000	1023.000000	2046.000000
48.939999	0.003336	1.971520	0.328260	-0.593998	1.456620	0.780637	0.000000	-10.000000	-0.716667	34.200001	334.500000	1023.000000	1023.000000	2046.000000
48.959999	0.005032	2.973887	0.563286	-0.386270	1.827149	0.969723	0.000000	-10.000000	-0.700000	33.866669	345.833344	1023.000000	1023.000000	2046.000000
48.980000	0.006651	3.930759	0.768852	-0.135824	2.129201	1.168531	0.000000	-10.000000	-0.700000	33.500000	357.166656	1023.000000	1023.000000	2046.000000
49.000000	0.008252	4.876707	1.039425	0.014733	2.409276	1.413274	0.000000	-10.000000	-0.683333	33.450001	368.333344	1023.000000	1023.000000	2046.000000
49.020000	0.009673	5.716593	1.264943	0.175316	2.692645	1.583688	0.000000	-10.000000	-0.658333	33.299999	379.666656	1023.000000	1023.000000	2046.000000
49.040001	0.011126	6.575683	1.476756	0.344170	2.976869	1.777888	0.000000	-10.000000	-0.641667	32.866669	390.833344	1023.000000	1023.000000	2046.000000
49.060001	0.012510	7.393247	1.623404	0.527950	3.308714	1.933179	0.000000	-10.000000	-0.641667	32.299999	401.833344	1023.000000	1023.000000	2046.000000
49.080002	0.013862	8.192394	1.825199	0.720164	3.549304	2.097728	0.000000	-10.000000	-0.641667	32.000000	412.666656	1023.000000	1023.000000	2046.000000
49.099998	0.015067	8.904784	2.090076	0.801080	3.741574	2.272054	0.000000	-10.000000	-0.616667	31.883333	423.333344	1023.000000	1023.000000	2046.000000
49.119999	0.016008	9.460685	2.260462	0.937849	3.916048	2.346325	0.000000	-10.000000	-0.583333	31.450001	434.000000	1023.000000	1023.000000	2046.000000
49.139999	0.016567	9.791015	2.447825	1.061809	3.935910	2.345470	0.000000	-10.000000	-0.558333	31.266666	444.666656	1023.000000	1023.000000	2046.000000
49.160000	0.016790	9.923081	2.706669	1.096795	3.884147	2.235471	0.000000	-10.000000	-0.550000	31.116667	455.166656	1023.000000	1023.000000	2046.000000
49.180000	0.016942	10.012856	2.918278	1.083879	3.908359	2.102341	0.000000	-10.000000	-0.550000	31.216667	465.666656	1023.000000	1023.000000	2046.000000
49.200001	0.017581	10.390112	3.173769	1.083778	3.984328	2.148236	0.000000	-10.000000	-0.550000	31.033335	476.000000	1023.000000	1023.000000	2046.000000
49.220001	0.019030	11.246540	3.428935	1.341599	4.232919	2.243088	0.000000	-10.000000	-0.566667	31.100000	486.333344	1023.000000	1023.000000	2046.000000
49.240002	0.020633	12.193870	3.560103	1.723367	4.443835	2.466564	0.000000	-10.000000	-0.566667	31.100000	496.833344	1023.000000	1023.000000	2046.000000
49.259998	0.022119	13.072446	3.583498	2.127308	4.590825	2.770816	0.000000	-10.000000	-0.566667	31.183334	507.166656	1023.000000	1023.000000	2046.000000
49.279999	0.022444	13.264370	3.445980	2.376364	4.614961	2.827065	0.000000	-10.000000	-0.533333	30.933334	517.666687	1023.000000	1023.000000	2046.000000
49.299999	0.021409	12.652444	3.233249	2.226119	4.476541	2.716535	0.000000	-10.000000	-0.516667	30.533333	528.000000	1023.000000	1023.000000	2046.000000
49.320000	0.019061	11.265168	2.863464	1.892600	4.197757	2.311347	0.000000	-10.000000	-0.483333	29.966667	538.333313	1023.000000	1023.000000	2046.000000
49.340000	0.016270	9.615853	2.422523	1.531399	3.806009	1.855922	0.000000	-10.000000	-0.441667	29.049999	548.500000	1023.000000	1023.000000	2046.000000
49.360001	0.013970	8.256301	1.999684	1.235583	3.494956	1.526078	0.000000	-10.000000	-0.391667	27.866667	558.333313	1023.000000	1023.000000	2046.000000
49.380001	0.012163	7.188378	1.598597	1.044297	3.256650	1.288834	0.000000	-10.000000	-0.333333	26.400000	567.833313	1023.000000	1023.000000	2046.000000
49.400002	0.011290	6.672118	1.317447	0.927848	3.192987	1.233836	0.000000	-10.000000	-0.308333	25.066668	576.833313	1023.000000	1023.000000	2046.000000
49.419998	0.010749	6.352533	1.104350	0.862749	3.209421	1.176013	0.000000	-10.000000	-0.258333	23.766666	585.500000	1023.000000	1023.000000	2046.000000
49.439999	0.010560	6.240746	1.024195	0.821670	3.182984	1.211898	0.000000	-10.000000	-0.216667	22.233334	593.500000	1023.000000	1023.000000	2046.000000
49.459999	0.010424	6.160828	0.976312	0.884354	3.165386	1.134776	0.000000	-10.000000	-0.141667	20.316666	601.166687	1023.000000	1023.000000	2046.000000
49.480000	0.010595	6.261775	0.998623	0.925111	3.172923	1.165118	0.000000	-10.000000	-0.083333	18.166666	608.000000	1023.000000	1023.000000	2046.000000
49.500000	0.010967	6.481610	1.012542	1.054903	3.230751	1.183414	0.000000	-10.000000	-0.033333	15.716666	614.500000	1023.000000	1023.000000	2046.000000
49.520000	0.011388	6.730289	1.047627	1.182496	3.271873	1.228293	0.000000	-10.000000	0.000000	13.383333	620.166687	1023.000000	1023.000000	2046.000000
49.540001	0.011920	7.044868	1.131553	1.326078	3.329054	1.258182	0.000000	-10.000000	0.016667	11.016667	625.166687	1023.000000	1023.000000	2046.000000
49.560001	0.012453	7.359799	1.256715	1.405254	3.334493	1.363337	0.000000	-10.000000	0.033333	8.933333	629.333313	1023.000000	1023.000000	2046.000000
49.580002	0.013133	7.761525	1.360780	1.484416	3.447232	1.469097	0.000000	-10.000000	0.041667	6.750000	632.666687	1023.000000	1023.000000	2046.000000
49.599998	0.013499	7.977710	1.295405	1.518777	3.578259	1.585270	0.000000	-10.000000	0.066667	4.183333	635.333313	1023.000000	1023.000000	2046.000000
49.619999	0.013900	8.214868	1.302998	1.491815	3.654319	1.765736	0.000000	-10.000000	0.083333	0.950000	637.000000	1023.000000	1023.000000	2046.000000
49.639999	0.014113	8.340825	1.276083	1.393150	3.841048	1.830544	0.000000	-10.000000	0.100000	-1.750000	637.833313	1023.000000	1023.000000	2046.000000
49.660000	0.014248	8.420404	1.187706	1.213947	4.001462	2.017288	0.000000	-10.000000	0.116667	-4.266667	638.000000	1023.000000	1023.000000	2046.000000
49.680000	0.014214	8.400424	1.015116	1.021011	4.221987	2.142309	0.000000	-10.000000	0.133333	-6.466667	638.000000	1023.000000	1023.000000	2046.000000
49.700001	0.013794	8.152488	0.828447	0.762984	4.299813	2.261244	0.000000	-10.000000	0.158333	-8.783333	638.000000	1023.000000	1023.000000	2046.000000
49.720001	0.013287	7.852715	0.677585	0.559457	4.348132	2.267541	0.000000	-10.000000	0.175000	-10.683333	638.000000	1023.000000	1023.000000	2046.000000
49.740002	0.012598	7.445263	0.502005	0.384060	4.345776	2.213423	0.000000	-10.000000	0.191667	-12.033334	638.000000	1023.000000	1023.000000	2046.000000
49.759998	0.012076	7.136726	0.505100	0.227395	4.234559	2.169672	0.000000	-10.000000	0.225000	-13.266667	634.666687	1023.000000	1023.000000	2046.000000
49.779999	0.011484	6.786973	0.508056	0.128095	4.129845	2.020978	0.000000	-10.000000	0.241667	-14.283334	626.666687	1023.000000	1023.000000	2046.000000
49.799999	0.011136	6.581667	0.602550	0.015400	3.982669	1.981049	0.000000	-10.000000	0.275000	-15.050000	617.000000	1023.000000	1023.000000	2046.000000
49.820000	0.010899	6.441214	0.685887	0.015959	3.895007	1.844360	0.000000	-10.000000	0.283333	-15.650001	608.833313	1023.000000	1023.000000	2046.000000
49.840000	0.010770	6.365005	0.762194	0.069303	3.792437	1.741071	0.000000	-10.000000	0.308333	-16.350000	603.666687	1023.000000	1023.000000	2046.000000
49.860001	0.010775	6.367787	0.828518	0.104046	3.738863	1.696360	0.000000	-10.000000	0.325000	-17.250000	598.166687	1023.000000	1023.000000	2046.000000
49.880001	0.010711	6.330459	0.871138	0.139886	3.593340	1.726095	0.000000	-10.000000	0.358333	-18.283335	592.500000	1023.000000	1023.000000	2046.000000
49.900002	0.010881	6.430482	0.893955	0.193099	3.562346	1.781083	0.000000	-10.000000	0.383333	-19.233334	586.333313	1023.000000	1023.000000	2046.000000
49.919998	0.010921	6.454359	0.903094	0.242242	3.510736	1.798287	0.000000	-10.000000	0.416667	-20.166668	580.000000	1023.000000	1023.000000	2046.000000
49.939999	0.011061	6.536952	0.954868	0.258849	3.412597	1.910639	0.000000	-10.000000	0.433333	-20.966667	573.166687	1023.000000	1023.000000	2046.000000
49.959999	0.011049	6.529806	0.948755	0.280876	3.332934	1.967240	0.000000	-10.000000	0.475000	-21.883333	566.166687	1023.000000	1023.000000	2046.000000
49.980000	0.011004	6.503386	0.888999	0.269043	3.322274	2.023071	0.000000	-10.000000	0.508333	-23.000000	558.666687	1023.000000	1023.000000	2046.000000
50.000000	0.010742	6.348310	0.870051	0.280812	3.219296	1.978151	0.000000	-10.000000	0.558333	-24.233334	551.000000	1023.000000	1023.000000	2046.000000
50.020000	0.010529	6.222458	0.855380	0.195295	3.118509	2.053274	0.000000	-10.000000	0.608333	-25.583334	543.000000	1023.000000	1023.000000	2046.000000
50.040001	0.010061	5.946165	0.825229	0.163302	2.993522	1.964112	0.000000	-10.000000	0.650000	-26.783333	534.500000	1023.000000	1023.000000	2046.000000
50.060001	0.009761	5.768836	0.809315	0.062953	2.876270	2.020298	0.000000	-10.000000	0.691667	-27.833334	525.666687	1023.000000	1023.000000	2046.000000
50.080002	0.009251	5.467360	0.701771	0.042184	2.826569	1.896837	0.000000	-10.000000	0.700000	-28.733334	516.166687	1023.000000	1023.000000	2046.000000
50.099998	0.008741	5.165834	0.680858	-0.018742	2.627616	1.876102	0.000000	-10.000000	0.725000	-29.183334	506.666656	1023.000000	1023.000000	2046.000000
50.119999	0.008276	4.891249	0.620490	-0.061335	2.520781	1.811313	0.000000	-10.000000	0.750000	-29.650000	497.000000	1023.000000	1023.000000	2046.000000
50.139999	0.007666	4.530375	0.540698	-0.133283	2.360337	1.762624	0.000000	-10.000000	0.791667	-29.683334	487.333344	1023.000000	1023.000000	2046.000000
50.160000	0.007243	4.280606	0.514656	-0.158531	2.237094	1.687386	0.000000	-10.000000	0.808333	-30.050001	477.500000	1023.000000	1023.000000	2046.000000
50.180000	0.006979	4.124741	0.578508	-0.166661	2.141538	1.571356	0.000000	-10.000000	0.825000	-30.366667	467.333344	1023.000000	1023.000000	2046.000000
50.200001	0.007384	4.364223	0.803462	-0.183991	2.161371	1.583382	0.000000	-10.000000	0.825000	-30.766666	457.000000	1023.000000	1023.000000	2046.000000
50.220001	0.007711	4.557263	1.002123	-0.101317	2.121621	1.534836	0.000000	-10.000000	0.825000	-30.799999	446.666656	1023.000000	1023.000000	2046.000000
50.240002	0.007990	4.722086	1.228474	-0.049201	1.985761	1.557052	0.000000	-10.000000	0.808333	-30.616667	436.500000	1023.000000	1023.000000	2046.000000
50.259998	0.007545	4.458960	1.246665	-0.065320	1.824345	1.453269	0.000000	-10.000000	0.800000	-30.400000	426.500000	1023.000000	1023.000000	2046.000000
50.279999	0.007058	4.171472	1.257599	-0.117009	1.604804	1.426077	0.000000	-10.000000	0.800000	-30.316668	416.333344	1023.000000	1023.000000	2046.000000
50.299999	0.006529	3.858829	1.155334	-0.033464	1.479598	1.257362	0.000000	-10.000000	0.800000	-30.266666	406.000000	1023.000000	1023.000000	2046.000000
50.320000	0.005993	3.542100	0.977250	0.076482	1.253213	1.235155	0.000000	-10.000000	0.808333	-30.350000	395.666656	1023.000000	1023.000000	2046.000000
50.340000	0.005819	3.438797	0.742318	0.283918	1.147351	1.265209	0.000000	-10.000000	0.808333	-30.550001	385.500000	1023.000000	1023.000000	2046.000000
50.360001	0.004956	2.928899	0.501657	0.391890	0.815127	1.220224	0.000000	-10.000000	0.825000	-30.883333	375.500000	1023.000000	1023.000000	2046.000000
50.380001	0.003210	1.896984	0.179507	0.204070	0.372994	1.140413	0.000000	-10.000000	0.816667	-31.150002	365.166656	1023.000000	1023.000000	2046.000000
50.400002	0.000162	0.095656	-0.294807	-0.147077	-0.137350	0.674890	0.000000	-10.000000	0.800000	-30.766668	354.833344	1023.000000	1023.000000	2046.000000
50.419998	-0.003957	-2.338692	-0.938242	-0.717591	-0.763731	0.080871	0.000000	-10.000000	0.750000	-30.200001	344.500000	1023.000000	1023.000000	2046.000000
50.439999	-0.008173	-4.830182	-1.633981	-1.214232	-1.367123	-0.614846	0.000000	-10.000000	0.708333	-29.166668	334.500000	1023.000000	1023.000000	2046.000000
50.459999	-0.011780	-6.961771	-2.288760	-1.635216	-1.893188	-1.144608	0.000000	-10.000000	0.683333	-28.550001	324.833344	1023.000000	1023.000000	2046.000000
50.480000	-0.014334	-8.471519	-2.727986	-1.954145	-2.338946	-1.450443	0.000000	-10.000000	0.666667	-27.800001	315.333344	1023.000000	1023.000000	2046.000000
50.500000	-0.016475	-9.736430	-3.170222	-2.152218	-2.626579	-1.787412	0.000000	-10.000000	0.666667	-27.316668	306.166656	1023.000000	1023.000000	2046.000000
50.520000	-0.018233	-10.775993	-3.537695	-2.296483	-2.924885	-2.016931	0.000000	-10.000000	0.666667	-27.299999	297.000000	1023.000000	1023.000000	2046.000000
50.540001	-0.019589	-11.577277	-3.825212	-2.393418	-3.151911	-2.206737	0.000000	-10.000000	0.683333	-27.733334	287.833344	1023.000000	1023.000000	2046.000000
50.560001	-0.020751	-12.264079	-4.076825	-2.463090	-3.351196	-2.372968	0.000000	-10.000000	0.691667	-28.333334	278.500000	1023.000000	1023.000000	2046.000000
50.580002	-0.021485	-12.697654	-4.169621	-2.533798	-3.578904	-2.415331	0.000000	-10.000000	0.700000	-28.633335	269.000000	1023.000000	1023.000000	2046.000000
50.599998	-0.022200	-13.120183	-4.246341	-2.577404	-3.758540	-2.537898	0.000000	-10.000000	0.691667	-28.233334	259.500000	1023.000000	1023.000000	2046.000000
50.619999	-0.022551	-13.327443	-4.259010	-2.636802	-3.891605	-2.540026	0.000000	-10.000000	0.683333	-27.916668	250.000000	1023.000000	1023.000000	2046.000000
50.639999	-0.022882	-13.523158	-4.282293	-2.676311	-3.960166	-2.604388	0.000000	-10.000000	0.658333	-27.116667	240.666672	1023.000000	1023.000000	2046.000000
50.660000	-0.023016	-13.602587	-4.254687	-2.776999	-4.027484	-2.543416	0.000000	-10.000000	0.625000	-26.633333	231.666672	1023.000000	1023.000000	2046.000000
50.680000	-0.023140	-13.675949	-4.319442	-2.835334	-3.982522	-2.538651	0.000000	-10.000000	0.583333	-25.716667	222.833328	1023.000000	1023.000000	2046.000000
50.700001	-0.023031	-13.611615	-4.337621	-2.962737	-3.911650	-2.399608	0.000000	-10.000000	0.566667	-25.466667	214.333328	1023.000000	1023.000000	2046.000000
50.720001	-0.022819	-13.485747	-4.279567	-3.047487	-3.819159	-2.339534	0.000000	-10.000000	0.575000	-25.283333	205.666672	1023.000000	1023.000000	2046.000000
50.740002	-0.022802	-13.476040	-4.281904	-3.227664	-3.732222	-2.234250	0.000000	-10.000000	0.583333	-25.516666	197.333328	1023.000000	1023.000000	2046.000000
50.759998	-0.022912	-13.540845	-4.284429	-3.390631	-3.702858	-2.162927	0.000000	-10.000000	0.575000	-25.066668	188.666672	1023.000000	1023.000000	2046.000000
50.779999	-0.023510	-13.894179	-4.414270	-3.640595	-3.693434	-2.145881	0.000000	-10.000000	0.558333	-24.633335	180.333328	1023.000000	1023.000000	2046.000000
50.799999	-0.024190	-14.296075	-4.522748	-3.873168	-3.768894	-2.131265	0.000000	-10.000000	0.541667	-24.000000	172.000000	1023.000000	1023.000000	2046.000000
50.820000	-0.024938	-14.738224	-4.651381	-3.984282	-3.823788	-2.278773	0.000000	-10.000000	0.525000	-23.600000	164.000000	1023.000000	1023.000000	2046.000000
50.840000	-0.025646	-15.156953	-4.694386	-4.141910	-3.955780	-2.364877	0.000000	-10.000000	0.516667	-23.283333	156.166672	1023.000000	1023.000000	2046.000000
50.860001	-0.026255	-15.516539	-4.748495	-4.193389	-4.072725	-2.501930	0.000000	-10.000000	0.491667	-22.816668	148.500000	1023.000000	1023.000000	2046.000000
50.880001	-0.026854	-15.870828	-4.728994	-4.250868	-4.239877	-2.651090	0.000000	-10.000000	0.475000	-22.500000	140.833328	1023.000000	1023.000000	2046.000000
50.900002	-0.027120	-16.027748	-4.631083	-4.276472	-4.410543	-2.709649	0.000000	-10.000000	0.433333	-21.766666	133.333328	1023.000000	1023.000000	2046.000000
50.919998	-0.027494	-16.249107	-4.548567	-4.299761	-4.556579	-2.844199	0.000000	-10.000000	0.425000	-21.000000	126.000000	1023.000000	1023.000000	2046.000000
50.939999	-0.027634	-16.331518	-4.452318	-4.350420	-4.678209	-2.850572	0.000000	-10.000000	0.408333	-20.350000	119.166664	1023.000000	1023.000000	2046.000000
50.959999	-0.027715	-16.379274	-4.366190	-4.364721	-4.774900	-2.873464	0.000000	-10.000000	0.408333	-20.033335	112.333336	1023.000000	1023.000000	2046.000000
50.980000	-0.027727	-16.386486	-4.323980	-4.363343	-4.847023	-2.852140	0.000000	-10.000000	0.408333	-19.933334	105.500000	1023.000000	1023.000000	2046.000000
51.000000	-0.027633	-16.331251	-4.295020	-4.323208	-4.869332	-2.843691	0.000000	-10.000000	0.408333	-19.750000	98.833336	1023.000000	1023.000000	2046.000000
51.020000	-0.027516	-16.262184	-4.226398	-4.270050	-4.942631	-2.823106	0.000000	-10.000000	0.391667	-19.500000	92.166664	1023.000000	1023.000000	2046.000000
51.040001	-0.027214	-16.083448	-4.176105	-4.192655	-4.903799	-2.810889	0.000000	-10.000000	0.383333	-19.100000	85.833336	1023.000000	1023.000000	2046.000000
51.060001	-0.027069	-15.997869	-4.154261	-4.157166	-4.934353	-2.752089	0.000000	-10.000000	0.350000	-18.466667	79.500000	1023.000000	1023.000000	2046.000000
51.080002	-0.026725	-15.794250	-4.036578	-4.068015	-4.970975	-2.718683	0.000000	-10.000000	0.350000	-18.266666	73.500000	1023.000000	1023.000000	2046.000000
51.099998	-0.026685	-15.771017	-4.023088	-4.047526	-4.997778	-2.702624	0.000000	-10.000000	0.350000	-18.466667	67.333336	1023.000000	1023.000000	2046.000000
51.119999	-0.026473	-15.645280	-3.984568	-4.040202	-4.996274	-2.624235	0.000000	-10.000000	0.383333	-18.966667	61.000000	1023.000000	1023.000000	2046.000000
51.139999	-0.026470	-15.643885	-3.940612	-4.024199	-5.042825	-2.636249	0.000000	-10.000000	0.408333	-18.983334	54.666668	1023.000000	1023.000000	2046.000000
51.160000	-0.026409	-15.607841	-3.876843	-4.023951	-5.093534	-2.613512	0.000000	-10.000000	0.391667	-18.683332	48.333332	1023.000000	1023.000000	2046.000000
51.180000	-0.026257	-15.518045	-3.842221	-3.956772	-5.084867	-2.634185	0.000000	-10.000000	0.358333	-17.916666	42.000000	1023.000000	1023.000000	2046.000000
51.200001	-0.026189	-15.477523	-3.806069	-3.929742	-5.098970	-2.642742	0.000000	-10.000000	0.300000	-16.966667	36.000000	1023.000000	1023.000000	2046.000000
51.220001	-0.026064	-15.403858	-3.775115	-3.871044	-5.095786	-2.661914	0.000000	-10.000000	0.275000	-15.816667	28.666666	1023.000000	1023.000000	2046.000000
51.240002	-0.025930	-15.324897	-3.714673	-3.833225	-5.115250	-2.661748	0.000000	-10.000000	0.258333	-14.983334	21.833334	1023.000000	1023.000000	2046.000000
51.259998	-0.025752	-15.219253	-3.682838	-3.822831	-5.105327	-2.608256	0.000000	-10.000000	0.258333	-14.533333	16.666666	1023.000000	1023.000000	2046.000000
51.279999	-0.025701	-15.189559	-3.658418	-3.789210	-5.108798	-2.633134	0.000000	-10.000000	0.250000	-14.000000	13.333333	1023.000000	1023.000000	2046.000000
51.299999	-0.025545	-15.096958	-3.578126	-3.824498	-5.143995	-2.550339	0.000000	-10.000000	0.241667	-13.466667	10.333333	1023.000000	1023.000000	2046.000000
51.320000	-0.025349	-14.981443	-3.573895	-3.770071	-5.068300	-2.569177	0.000000	-10.000000	0.208333	-12.666667	5.666667	1023.000000	1023.000000	2046.000000
51.340000	-0.025199	-14.892443	-3.495260	-3.750695	-5.090682	-2.555806	0.000000	-10.000000	0.175000	-12.116667	1.666667	1023.000000	1023.000000	2046.000000
51.360001	-0.024908	-14.720784	-3.453245	-3.667375	-5.045181	-2.554984	0.000000	-10.000000	0.141667	-11.433333	-2.166667	1023.000000	1023.000000	2046.000000
51.380001	-0.024581	-14.527285	-3.309573	-3.659269	-5.042375	-2.516067	0.000000	-10.000000	0.141667	-10.616667	-5.500000	1023.000000	1023.000000	2046.000000
51.400002	-0.024022	-14.196801	-3.119621	-3.588265	-5.017646	-2.471270	0.000000	-10.000000	0.141667	-9.666667	-9.000000	1023.000000	1023.000000	2046.000000
51.419998	-0.023908	-14.129472	-2.966287	-3.541754	-5.081292	-2.540138	0.000000	-10.000000	0.133333	-8.250000	-12.333333	1023.000000	1023.000000	2046.000000
51.439999	-0.023813	-14.073277	-2.764961	-3.517700	-5.164505	-2.626111	0.000000	-10.000000	0.108333	-6.483334	-15.166667	1023.000000	1023.000000	2046.000000
51.459999	-0.024246	-14.329534	-2.679449	-3.515293	-5.316042	-2.818751	0.000000	-10.000000	0.083333	-3.466667	-17.333334	1023.000000	1023.000000	2046.000000
51.480000	-0.024923	-14.729745	-2.643314	-3.621482	-5.506798	-2.958151	0.000000	-10.000000	0.066667	-0.150000	-18.500000	1023.000000	1023.000000	2046.000000
51.500000	-0.024991	-14.769722	-2.708308	-3.439319	-5.474770	-3.147324	0.000000	-10.000000	0.050000	3.266667	-19.000000	1023.000000	1023.000000	2046.000000
51.520000	-0.024896	-14.713554	-2.738609	-3.340703	-5.498998	-3.135244	0.000000	-10.000000	0.025000	6.066667	-19.000000	1023.000000	1023.000000	2046.000000
51.540001	-0.024130	-14.260533	-2.860405	-3.005460	-5.358253	-3.036417	0.000000	-10.000000	0.008333	8.366667	-19.000000	1023.000000	1023.000000	2046.000000
[truncated: 1,038,811 more chars]
