# Supplementary material for: Effect of Electrode Belt and Body Positions on Regional Pulmonary Ventilation- and Perfusion-Related Impedance Changes Measured by Electric Impedance Tomography
Source: PLoS One. 2016 Jun 2;11(6):e0155913. doi: 10.1371/journal.pone.0155913 (PMC4890811; doi:10.1371/journal.pone.0155913)
Supplement: S1 Dataset — (ZIP) [file pone.0155913.s001.zip › Dataset/Fp06-mage-4i.txt]

Patient Name:	Fp6
Registry:	Fp6
Investigator:	 
Diagnosys:	 
Notes:	mage4i              
Sample Rate [Hz]:	50.07
Time Base 	Pixels Mean 	Pixels Sum 	UPPER RIGHT		UPPER LEFT		LOWER RIGHT		LOWER LEFT		QRS	ETCO2	Paw	Flow (L/min)	Volume	Analog1	Analog2	AnalogSum
0.000000	0.029277	17.302540	2.635340	2.573687	6.786567	5.306947	0.000000	-10.000000	0.541667	-24.900000	669.666687	1023.000000	1023.000000	2046.000000
0.020000	0.027362	16.171169	2.182233	2.486841	6.470194	5.031901	0.000000	-10.000000	0.558333	-25.433334	661.333313	1023.000000	1023.000000	2046.000000
0.040000	0.025699	15.188155	1.746647	2.431257	6.236870	4.773381	0.000000	-10.000000	0.591667	-26.250000	652.666687	1023.000000	1023.000000	2046.000000
0.060000	0.024024	14.198192	1.347846	2.350831	5.952930	4.546585	0.000000	-10.000000	0.625000	-27.183334	644.000000	1023.000000	1023.000000	2046.000000
0.080000	0.022562	13.334025	1.073179	2.231683	5.677646	4.351517	0.000000	-10.000000	0.666667	-28.050001	634.833313	1023.000000	1023.000000	2046.000000
0.100000	0.021283	12.578024	0.790669	2.129070	5.451826	4.206460	0.000000	-10.000000	0.691667	-28.650000	625.500000	1023.000000	1023.000000	2046.000000
0.120000	0.020209	11.943417	0.598303	2.015240	5.258085	4.071789	0.000000	-10.000000	0.725000	-29.350000	616.000000	1023.000000	1023.000000	2046.000000
0.140000	0.019132	11.306791	0.434990	1.830631	5.103561	3.937609	0.000000	-10.000000	0.758333	-29.950001	606.333313	1023.000000	1023.000000	2046.000000
0.160000	0.018258	10.790307	0.301151	1.558969	5.017227	3.912959	0.000000	-10.000000	0.800000	-30.783333	596.333313	1023.000000	1023.000000	2046.000000
0.180000	0.017418	10.294110	0.211665	1.285724	4.918946	3.877775	0.000000	-10.000000	0.841667	-31.566666	586.000000	1023.000000	1023.000000	2046.000000
0.200000	0.016645	9.837188	0.146619	1.005465	4.825454	3.859650	0.000000	-10.000000	0.883333	-32.583332	575.333313	1023.000000	1023.000000	2046.000000
0.220000	0.015964	9.435007	0.133088	0.681484	4.792245	3.828191	0.000000	-10.000000	0.925000	-33.066666	564.500000	1023.000000	1023.000000	2046.000000
0.240000	0.015599	9.218830	0.121742	0.468580	4.799249	3.829259	0.000000	-10.000000	0.958333	-33.549999	553.500000	1023.000000	1023.000000	2046.000000
0.260000	0.015146	8.951077	0.161808	0.193056	4.780133	3.816080	0.000000	-10.000000	0.958333	-33.716667	542.333313	1023.000000	1023.000000	2046.000000
0.280000	0.014519	8.580623	0.213362	-0.063664	4.748716	3.682209	0.000000	-10.000000	0.958333	-34.133335	531.166687	1023.000000	1023.000000	2046.000000
0.300000	0.013785	8.146797	0.224660	-0.255475	4.603328	3.574284	0.000000	-10.000000	0.950000	-34.183334	519.666687	1023.000000	1023.000000	2046.000000
0.320000	0.013143	7.767443	0.263340	-0.332286	4.445418	3.390970	0.000000	-10.000000	0.950000	-34.116669	508.333344	1023.000000	1023.000000	2046.000000
0.340000	0.012400	7.328167	0.347508	-0.441565	4.254555	3.167670	0.000000	-10.000000	0.950000	-33.883335	496.833344	1023.000000	1023.000000	2046.000000
0.360000	0.011690	6.908762	0.371826	-0.492363	4.122586	2.906714	0.000000	-10.000000	0.950000	-33.716667	485.666656	1023.000000	1023.000000	2046.000000
0.380000	0.010680	6.311595	0.437908	-0.644479	3.838078	2.680089	0.000000	-10.000000	0.933333	-33.483334	474.333344	1023.000000	1023.000000	2046.000000
0.400000	0.009704	5.734828	0.366008	-0.790383	3.632261	2.526942	0.000000	-10.000000	0.925000	-33.616669	463.166656	1023.000000	1023.000000	2046.000000
0.420000	0.008617	5.092735	0.267664	-0.907173	3.399017	2.333227	0.000000	-10.000000	0.925000	-33.650002	452.000000	1023.000000	1023.000000	2046.000000
0.440000	0.007652	4.522242	0.195900	-1.001545	3.139982	2.187905	0.000000	-10.000000	0.958333	-33.966667	440.833344	1023.000000	1023.000000	2046.000000
0.460000	0.006837	4.040621	0.088505	-1.039938	2.935506	2.056547	0.000000	-10.000000	0.966667	-33.983334	429.500000	1023.000000	1023.000000	2046.000000
0.480000	0.006023	3.559381	0.048155	-1.109169	2.636590	1.983805	0.000000	-10.000000	0.966667	-34.133335	418.000000	1023.000000	1023.000000	2046.000000
0.500000	0.005344	3.158352	-0.052672	-1.109755	2.450473	1.870305	0.000000	-10.000000	0.950000	-34.116669	406.500000	1023.000000	1023.000000	2046.000000
0.520000	0.004581	2.707074	-0.127292	-1.137183	2.201968	1.769580	0.000000	-10.000000	0.950000	-34.166668	395.166656	1023.000000	1023.000000	2046.000000
0.540000	0.004013	2.371666	-0.198202	-1.121434	2.017805	1.673497	0.000000	-10.000000	0.950000	-34.150002	383.833344	1023.000000	1023.000000	2046.000000
0.560000	0.003396	2.007229	-0.254705	-1.162688	1.805174	1.619449	0.000000	-10.000000	0.950000	-33.966667	372.500000	1023.000000	1023.000000	2046.000000
0.580000	0.002814	1.663003	-0.316973	-1.148792	1.596996	1.531772	0.000000	-10.000000	0.950000	-33.783333	361.166656	1023.000000	1023.000000	2046.000000
0.600000	0.002246	1.327518	-0.387628	-1.163676	1.451305	1.427517	0.000000	-10.000000	0.933333	-33.366669	349.833344	1023.000000	1023.000000	2046.000000
0.620000	0.001531	0.904935	-0.382184	-1.227238	1.217238	1.297119	0.000000	-10.000000	0.908333	-32.950001	338.666656	1023.000000	1023.000000	2046.000000
0.640000	0.001279	0.755718	-0.246864	-1.242442	1.076875	1.168150	0.000000	-10.000000	0.875000	-32.500000	327.666656	1023.000000	1023.000000	2046.000000
0.660000	0.001163	0.687463	0.036789	-1.263007	0.912317	1.001364	0.000000	-10.000000	0.858333	-31.983334	316.833344	1023.000000	1023.000000	2046.000000
0.680000	0.001119	0.661109	0.222864	-1.249078	0.772621	0.914702	0.000000	-10.000000	0.841667	-31.650000	306.166656	1023.000000	1023.000000	2046.000000
0.700000	0.000883	0.521632	0.337297	-1.183984	0.544560	0.823759	0.000000	-10.000000	0.825000	-31.299999	295.666656	1023.000000	1023.000000	2046.000000
0.720000	0.000165	0.097221	0.274751	-1.174343	0.302989	0.693825	0.000000	-10.000000	0.808333	-30.933332	285.166656	1023.000000	1023.000000	2046.000000
0.740000	-0.000628	-0.371114	0.173380	-1.129102	0.076771	0.507837	0.000000	-10.000000	0.791667	-30.466667	274.833344	1023.000000	1023.000000	2046.000000
0.760000	-0.001824	-1.077798	-0.025172	-1.178485	-0.206232	0.332091	0.000000	-10.000000	0.766667	-30.000000	264.500000	1023.000000	1023.000000	2046.000000
0.780000	-0.002265	-1.338492	-0.334167	-0.878486	-0.362540	0.236701	0.000000	-10.000000	0.733333	-29.766666	254.500000	1023.000000	1023.000000	2046.000000
0.800000	-0.003009	-1.778573	-0.798450	-0.662637	-0.482072	0.164585	0.000000	-10.000000	0.708333	-29.500000	244.500000	1023.000000	1023.000000	2046.000000
0.820000	-0.004131	-2.441152	-1.102261	-0.700947	-0.750415	0.112471	0.000000	-10.000000	0.700000	-29.050001	234.833328	1023.000000	1023.000000	2046.000000
0.840000	-0.005940	-3.510791	-1.454712	-0.925740	-1.116744	-0.013595	0.000000	-10.000000	0.691667	-28.583334	225.166672	1023.000000	1023.000000	2046.000000
0.860000	-0.008498	-5.022219	-1.878237	-1.189159	-1.620271	-0.334552	0.000000	-10.000000	0.658333	-27.900000	215.833328	1023.000000	1023.000000	2046.000000
0.880000	-0.011973	-7.076150	-2.544014	-1.552895	-2.128503	-0.850739	0.000000	-10.000000	0.608333	-26.866667	206.333328	1023.000000	1023.000000	2046.000000
0.900000	-0.015879	-9.384314	-3.393931	-1.984903	-2.571673	-1.433806	0.000000	-10.000000	0.550000	-25.600000	197.500000	1023.000000	1023.000000	2046.000000
0.920000	-0.019447	-11.493309	-4.149462	-2.341188	-2.976034	-2.026625	0.000000	-10.000000	0.525000	-24.533335	189.000000	1023.000000	1023.000000	2046.000000
0.940000	-0.021970	-12.984012	-4.747016	-2.562177	-3.275571	-2.399248	0.000000	-10.000000	0.516667	-23.800001	181.000000	1023.000000	1023.000000	2046.000000
0.960000	-0.024043	-14.209143	-5.264879	-2.703317	-3.515204	-2.725744	0.000000	-10.000000	0.525000	-23.616667	173.000000	1023.000000	1023.000000	2046.000000
0.980000	-0.025759	-15.223456	-5.749190	-2.790792	-3.698539	-2.984936	0.000000	-10.000000	0.516667	-23.516666	165.000000	1023.000000	1023.000000	2046.000000
1.000000	-0.027311	-16.140808	-6.145148	-2.842869	-3.927763	-3.225028	0.000000	-10.000000	0.500000	-23.650000	157.000000	1023.000000	1023.000000	2046.000000
1.020000	-0.028653	-16.933964	-6.506779	-2.910405	-4.137583	-3.379197	0.000000	-10.000000	0.491667	-23.416666	149.000000	1023.000000	1023.000000	2046.000000
1.040000	-0.029763	-17.589806	-6.759133	-3.000761	-4.318796	-3.511117	0.000000	-10.000000	0.483333	-23.166666	141.166672	1023.000000	1023.000000	2046.000000
1.060000	-0.030726	-18.158916	-6.949358	-3.082644	-4.485747	-3.641168	0.000000	-10.000000	0.458333	-22.683334	133.500000	1023.000000	1023.000000	2046.000000
1.080000	-0.031510	-18.622169	-7.100472	-3.152945	-4.629493	-3.739259	0.000000	-10.000000	0.425000	-22.100000	126.000000	1023.000000	1023.000000	2046.000000
1.100000	-0.031848	-18.822302	-7.166835	-3.246865	-4.643338	-3.765264	0.000000	-10.000000	0.400000	-21.466667	118.666664	1023.000000	1023.000000	2046.000000
1.120000	-0.032093	-18.966988	-7.050369	-3.417671	-4.721958	-3.776989	0.000000	-10.000000	0.400000	-20.933334	111.500000	1023.000000	1023.000000	2046.000000
1.140000	-0.032205	-19.033150	-6.916138	-3.646119	-4.744716	-3.726176	0.000000	-10.000000	0.400000	-20.750000	104.500000	1023.000000	1023.000000	2046.000000
1.160000	-0.032017	-18.922274	-6.741207	-3.847708	-4.658657	-3.674702	0.000000	-10.000000	0.400000	-20.550001	97.500000	1023.000000	1023.000000	2046.000000
1.180000	-0.031872	-18.836143	-6.535202	-4.081428	-4.630857	-3.588657	0.000000	-10.000000	0.400000	-20.300001	90.500000	1023.000000	1023.000000	2046.000000
1.200000	-0.031772	-18.777294	-6.412012	-4.222193	-4.517609	-3.625481	0.000000	-10.000000	0.383333	-19.683334	83.833336	1023.000000	1023.000000	2046.000000
1.220000	-0.031859	-18.828444	-6.285200	-4.427190	-4.474102	-3.641953	0.000000	-10.000000	0.366667	-18.950001	77.166664	1023.000000	1023.000000	2046.000000
1.240000	-0.032076	-18.956720	-6.112728	-4.642247	-4.478535	-3.723210	0.000000	-10.000000	0.325000	-18.300001	70.833336	1023.000000	1023.000000	2046.000000
1.260000	-0.032241	-19.054552	-5.914892	-4.807305	-4.541463	-3.790893	0.000000	-10.000000	0.300000	-17.666668	64.500000	1023.000000	1023.000000	2046.000000
1.280000	-0.032388	-19.141199	-5.787240	-4.884847	-4.538932	-3.930180	0.000000	-10.000000	0.266667	-17.066668	58.666668	1023.000000	1023.000000	2046.000000
1.300000	-0.032688	-19.318523	-5.664755	-4.959969	-4.642335	-4.051466	0.000000	-10.000000	0.258333	-16.483334	53.000000	1023.000000	1023.000000	2046.000000
1.320000	-0.033128	-19.578423	-5.570153	-5.013901	-4.790156	-4.204213	0.000000	-10.000000	0.250000	-16.000000	47.666668	1023.000000	1023.000000	2046.000000
1.340000	-0.033512	-19.805538	-5.476780	-5.047088	-4.916081	-4.365588	0.000000	-10.000000	0.250000	-15.733334	42.333332	1023.000000	1023.000000	2046.000000
1.360000	-0.034052	-20.124710	-5.422031	-5.101816	-5.068827	-4.532037	0.000000	-10.000000	0.241667	-15.166667	37.166668	1023.000000	1023.000000	2046.000000
1.380000	-0.034360	-20.306732	-5.375733	-5.165630	-5.180818	-4.584551	0.000000	-10.000000	0.233333	-14.816667	32.000000	1023.000000	1023.000000	2046.000000
1.400000	-0.034598	-20.447464	-5.344143	-5.177979	-5.248358	-4.676983	0.000000	-10.000000	0.233333	-14.483334	27.000000	1023.000000	1023.000000	2046.000000
1.420000	-0.034837	-20.588810	-5.275533	-5.212074	-5.373286	-4.727916	0.000000	-10.000000	0.233333	-14.416667	22.000000	1023.000000	1023.000000	2046.000000
1.440000	-0.034887	-20.618382	-5.265328	-5.179805	-5.407013	-4.766234	0.000000	-10.000000	0.225000	-14.166667	17.166666	1023.000000	1023.000000	2046.000000
1.460000	-0.034869	-20.607391	-5.232452	-5.202079	-5.426859	-4.746001	0.000000	-10.000000	0.191667	-13.550000	12.500000	1023.000000	1023.000000	2046.000000
1.480000	-0.034811	-20.573404	-5.175317	-5.175915	-5.495055	-4.727118	0.000000	-10.000000	0.166667	-12.866667	8.166667	1023.000000	1023.000000	2046.000000
1.500000	-0.034554	-20.421167	-5.120628	-5.077309	-5.482803	-4.740427	0.000000	-10.000000	0.133333	-12.083333	4.166667	1023.000000	1023.000000	2046.000000
1.520000	-0.034292	-20.266550	-5.038047	-5.060670	-5.461967	-4.705867	0.000000	-10.000000	0.133333	-11.466667	0.500000	1023.000000	1023.000000	2046.000000
1.540000	-0.033980	-20.081926	-4.940434	-4.996416	-5.484194	-4.660882	0.000000	-10.000000	0.116667	-10.983334	-3.166667	1023.000000	1023.000000	2046.000000
1.560000	-0.033713	-19.924212	-4.853063	-4.928693	-5.502003	-4.640453	0.000000	-10.000000	0.116667	-10.483334	-6.833333	1023.000000	1023.000000	2046.000000
1.580000	-0.033574	-19.842039	-4.810921	-4.921677	-5.456282	-4.653160	0.000000	-10.000000	0.108333	-9.916667	-10.333333	1023.000000	1023.000000	2046.000000
1.600000	-0.033398	-19.738337	-4.732495	-4.858085	-5.509097	-4.638661	0.000000	-10.000000	0.108333	-9.400000	-13.666667	1023.000000	1023.000000	2046.000000
1.620000	-0.033185	-19.612562	-4.630283	-4.820712	-5.533256	-4.628311	0.000000	-10.000000	0.108333	-8.866667	-16.833334	1023.000000	1023.000000	2046.000000
1.640000	-0.032656	-19.299906	-4.411692	-4.770353	-5.493670	-4.624190	0.000000	-10.000000	0.100000	-8.450001	-19.833334	1023.000000	1023.000000	2046.000000
1.660000	-0.031945	-18.879353	-4.070804	-4.733185	-5.438673	-4.636690	0.000000	-10.000000	0.083333	-7.900000	-22.666666	1023.000000	1023.000000	2046.000000
1.680000	-0.031237	-18.460983	-3.752696	-4.674518	-5.411139	-4.622631	0.000000	-10.000000	0.075000	-7.250000	-25.166666	1023.000000	1023.000000	2046.000000
1.700000	-0.030903	-18.263796	-3.529599	-4.644652	-5.482080	-4.607465	0.000000	-10.000000	0.075000	-6.433333	-27.500000	1023.000000	1023.000000	2046.000000
1.720000	-0.030927	-18.277756	-3.423042	-4.558713	-5.607037	-4.688963	0.000000	-10.000000	0.075000	-5.433333	-29.500000	1023.000000	1023.000000	2046.000000
1.740000	-0.031007	-18.325367	-3.402658	-4.501707	-5.636717	-4.784285	0.000000	-10.000000	0.066667	-4.350000	-31.500000	1023.000000	1023.000000	2046.000000
1.760000	-0.031454	-18.589058	-3.464542	-4.520904	-5.728660	-4.874952	0.000000	-10.000000	0.050000	-3.283333	-33.166668	1023.000000	1023.000000	2046.000000
1.780000	-0.031207	-18.443222	-3.607513	-4.247472	-5.780580	-4.807658	0.000000	-10.000000	0.050000	-2.500000	-34.333332	1023.000000	1023.000000	2046.000000
1.800000	-0.030859	-18.237944	-3.911055	-3.907361	-5.658864	-4.760664	0.000000	-10.000000	0.050000	-1.966667	-35.166668	1023.000000	1023.000000	2046.000000
1.820000	-0.030848	-18.231407	-4.150174	-3.774713	-5.616518	-4.690002	0.000000	-10.000000	0.041667	-1.200000	-35.666668	1023.000000	1023.000000	2046.000000
1.840000	-0.031262	-18.475975	-4.327277	-3.870776	-5.724562	-4.553360	0.000000	-10.000000	0.025000	0.583333	-36.000000	1023.000000	1023.000000	2046.000000
1.860000	-0.032297	-19.087450	-4.603643	-3.977410	-5.924621	-4.581777	0.000000	-10.000000	-0.016667	3.383333	-36.000000	1023.000000	1023.000000	2046.000000
1.880000	-0.034094	-20.149620	-5.032896	-4.161275	-6.214543	-4.740907	0.000000	-10.000000	-0.041667	7.383333	-36.000000	1023.000000	1023.000000	2046.000000
1.900000	-0.036335	-21.473770	-5.735071	-4.433320	-6.360059	-4.945319	0.000000	-10.000000	-0.091667	11.166667	-36.000000	1023.000000	1023.000000	2046.000000
1.920000	-0.038645	-22.839144	-6.426193	-4.691768	-6.463818	-5.257366	0.000000	-10.000000	-0.108333	14.100000	-36.000000	1023.000000	1023.000000	2046.000000
1.940000	-0.040104	-23.701534	-6.894610	-4.815449	-6.501040	-5.490436	0.000000	-10.000000	-0.141667	15.483334	-36.000000	1023.000000	1023.000000	2046.000000
1.960000	-0.040585	-23.985764	-7.171563	-4.818741	-6.475310	-5.520150	0.000000	-10.000000	-0.141667	16.416668	-26.000000	1023.000000	1023.000000	2046.000000
1.980000	-0.040766	-24.092623	-7.413201	-4.747889	-6.395286	-5.536248	0.000000	-10.000000	-0.158333	17.216667	-5.500000	1023.000000	1023.000000	2046.000000
2.000000	-0.040634	-24.014591	-7.552320	-4.668555	-6.363158	-5.430558	0.000000	-10.000000	-0.183333	18.216667	17.000000	1023.000000	1023.000000	2046.000000
2.020000	-0.040257	-23.791740	-7.656387	-4.529546	-6.253410	-5.352397	0.000000	-10.000000	-0.233333	19.233334	31.500000	1023.000000	1023.000000	2046.000000
2.040000	-0.039790	-23.515726	-7.707815	-4.417978	-6.130993	-5.258940	0.000000	-10.000000	-0.300000	20.716667	37.666668	1023.000000	1023.000000	2046.000000
2.060000	-0.039148	-23.136330	-7.686407	-4.327871	-6.025344	-5.096708	0.000000	-10.000000	-0.341667	22.366667	44.166668	1023.000000	1023.000000	2046.000000
2.080000	-0.038073	-22.501322	-7.512254	-4.216690	-5.886707	-4.885671	0.000000	-10.000000	-0.391667	24.083334	51.333332	1023.000000	1023.000000	2046.000000
2.100000	-0.036768	-21.730154	-7.326150	-4.061346	-5.684013	-4.658646	0.000000	-10.000000	-0.425000	25.650000	59.166668	1023.000000	1023.000000	2046.000000
2.120000	-0.035175	-20.788185	-7.014000	-3.978880	-5.394103	-4.401203	0.000000	-10.000000	-0.466667	27.016666	70.666664	1023.000000	1023.000000	2046.000000
2.140000	-0.033523	-19.811876	-6.605757	-4.004127	-5.092492	-4.109500	0.000000	-10.000000	-0.475000	27.866667	79.500000	1023.000000	1023.000000	2046.000000
2.160000	-0.031595	-18.672714	-6.201403	-4.004323	-4.699847	-3.767141	0.000000	-10.000000	-0.483333	28.350000	88.666664	1023.000000	1023.000000	2046.000000
2.180000	-0.029602	-17.494972	-5.746862	-4.012529	-4.283854	-3.451726	0.000000	-10.000000	-0.508333	28.550001	95.000000	1023.000000	1023.000000	2046.000000
2.200000	-0.027754	-16.402403	-5.276783	-4.034945	-3.917105	-3.173570	0.000000	-10.000000	-0.533333	29.033333	104.500000	1023.000000	1023.000000	2046.000000
2.220000	-0.025599	-15.128942	-4.856323	-3.987245	-3.444304	-2.841071	0.000000	-10.000000	-0.575000	29.666668	114.000000	1023.000000	1023.000000	2046.000000
2.240000	-0.023750	-14.036431	-4.420974	-3.978580	-3.037152	-2.599725	0.000000	-10.000000	-0.608333	30.600000	123.666664	1023.000000	1023.000000	2046.000000
2.260000	-0.021893	-12.938903	-3.968832	-3.935507	-2.683175	-2.351388	0.000000	-10.000000	-0.658333	31.483334	133.833328	1023.000000	1023.000000	2046.000000
2.280000	-0.020186	-11.929876	-3.521352	-3.811227	-2.415467	-2.181830	0.000000	-10.000000	-0.691667	32.583336	144.333328	1023.000000	1023.000000	2046.000000
2.300000	-0.018762	-11.088075	-3.177996	-3.728251	-2.163440	-2.018388	0.000000	-10.000000	-0.750000	33.616669	155.166672	1023.000000	1023.000000	2046.000000
2.320000	-0.017179	-10.152684	-2.854114	-3.579799	-1.874640	-1.844130	0.000000	-10.000000	-0.816667	35.133335	166.000000	1023.000000	1023.000000	2046.000000
2.340000	-0.015610	-9.225783	-2.501111	-3.451023	-1.613854	-1.659796	0.000000	-10.000000	-0.891667	36.450001	177.333328	1023.000000	1023.000000	2046.000000
2.360000	-0.013904	-8.216987	-2.140777	-3.254831	-1.327437	-1.493942	0.000000	-10.000000	-0.966667	37.900002	189.333328	1023.000000	1023.000000	2046.000000
2.380000	-0.012016	-7.101242	-1.749752	-3.004193	-1.058764	-1.288533	0.000000	-10.000000	-1.025000	39.083332	201.833328	1023.000000	1023.000000	2046.000000
2.400000	-0.010145	-5.995709	-1.395949	-2.828630	-0.727306	-1.043824	0.000000	-10.000000	-1.075000	40.166668	214.666672	1023.000000	1023.000000	2046.000000
2.420000	-0.007962	-4.705678	-1.028428	-2.601513	-0.366005	-0.709732	0.000000	-10.000000	-1.100000	41.016666	227.833328	1023.000000	1023.000000	2046.000000
2.440000	-0.005866	-3.466622	-0.651886	-2.390018	-0.018510	-0.406208	0.000000	-10.000000	-1.125000	41.666668	241.500000	1023.000000	1023.000000	2046.000000
2.460000	-0.003470	-2.050712	-0.287265	-2.117502	0.385350	-0.031295	0.000000	-10.000000	-1.141667	42.250000	255.500000	1023.000000	1023.000000	2046.000000
2.480000	-0.001113	-0.657778	0.125643	-1.868404	0.782229	0.302753	0.000000	-10.000000	-1.166667	42.816666	269.500000	1023.000000	1023.000000	2046.000000
2.500000	0.001526	0.901750	0.542727	-1.616537	1.204752	0.770808	0.000000	-10.000000	-1.166667	43.349998	283.500000	1023.000000	1023.000000	2046.000000
2.520000	0.004014	2.372514	0.976014	-1.316664	1.618711	1.094453	0.000000	-10.000000	-1.183333	43.500000	297.833344	1023.000000	1023.000000	2046.000000
2.540000	0.006744	3.985723	1.374244	-0.998965	2.113230	1.497214	0.000000	-10.000000	-1.150000	43.549999	312.166656	1023.000000	1023.000000	2046.000000
2.560000	0.009299	5.495471	1.804134	-0.716257	2.542130	1.865465	0.000000	-10.000000	-1.158333	43.133335	326.833344	1023.000000	1023.000000	2046.000000
2.580000	0.011782	6.962954	2.235191	-0.443794	2.942264	2.229293	0.000000	-10.000000	-1.133333	42.799999	341.166656	1023.000000	1023.000000	2046.000000
2.600000	0.014345	8.478032	2.685614	-0.184788	3.361463	2.615742	0.000000	-10.000000	-1.150000	42.316666	355.500000	1023.000000	1023.000000	2046.000000
2.620000	0.016935	10.008713	3.185570	0.099818	3.809421	2.913904	0.000000	-10.000000	-1.125000	42.233334	369.500000	1023.000000	1023.000000	2046.000000
2.640000	0.019313	11.414095	3.715973	0.325022	4.154685	3.218414	0.000000	-10.000000	-1.125000	42.166668	383.833344	1023.000000	1023.000000	2046.000000
2.660000	0.021265	12.567497	4.146797	0.556585	4.428016	3.436099	0.000000	-10.000000	-1.116667	42.400002	398.166656	1023.000000	1023.000000	2046.000000
2.680000	0.022482	13.287107	4.497214	0.629021	4.606688	3.554184	0.000000	-10.000000	-1.125000	42.450001	412.500000	1023.000000	1023.000000	2046.000000
2.700000	0.023252	13.741818	4.763789	0.654526	4.731530	3.591973	0.000000	-10.000000	-1.125000	42.766666	426.500000	1023.000000	1023.000000	2046.000000
2.720000	0.024289	14.354665	5.062541	0.682764	4.896658	3.712703	0.000000	-10.000000	-1.116667	42.483334	440.500000	1023.000000	1023.000000	2046.000000
2.740000	0.025984	15.356804	5.289473	1.000166	5.226932	3.840233	0.000000	-10.000000	-1.100000	42.400002	454.500000	1023.000000	1023.000000	2046.000000
2.760000	0.028327	16.741049	5.591892	1.397754	5.533822	4.217582	0.000000	-10.000000	-1.075000	41.816669	468.833344	1023.000000	1023.000000	2046.000000
2.780000	0.030827	18.218483	5.653406	2.063042	5.815362	4.686673	0.000000	-10.000000	-1.041667	41.700001	483.000000	1023.000000	1023.000000	2046.000000
2.800000	0.032491	19.202024	5.363990	2.624753	6.136529	5.076753	0.000000	-10.000000	-1.000000	40.933334	497.000000	1023.000000	1023.000000	2046.000000
2.820000	0.032901	19.444271	5.218455	2.741880	6.236562	5.247373	0.000000	-10.000000	-0.983333	40.633335	510.666656	1023.000000	1023.000000	2046.000000
2.840000	0.032016	18.921396	4.963992	2.557000	6.228642	5.171763	0.000000	-10.000000	-0.966667	39.916668	524.166687	1023.000000	1023.000000	2046.000000
2.860000	0.030252	17.878725	4.534987	2.313769	6.081908	4.948060	0.000000	-10.000000	-0.958333	39.450001	537.666687	1023.000000	1023.000000	2046.000000
2.880000	0.028369	16.766270	4.060000	2.118359	5.919290	4.668621	0.000000	-10.000000	-0.891667	38.600002	550.833313	1023.000000	1023.000000	2046.000000
2.900000	0.026892	15.893226	3.506810	1.984118	5.895901	4.506397	0.000000	-10.000000	-0.816667	37.533333	564.000000	1023.000000	1023.000000	2046.000000
2.920000	0.025986	15.357486	3.060677	1.943801	5.917429	4.435579	0.000000	-10.000000	-0.733333	36.500000	576.666687	1023.000000	1023.000000	2046.000000
2.940000	0.025859	15.282393	2.763900	2.034352	6.011961	4.472180	0.000000	-10.000000	-0.675000	35.049999	589.000000	1023.000000	1023.000000	2046.000000
2.960000	0.026108	15.430033	2.628108	2.200002	6.067336	4.534586	0.000000	-10.000000	-0.583333	33.333332	600.833313	1023.000000	1023.000000	2046.000000
2.980000	0.026160	15.460569	2.451525	2.402601	6.089418	4.517025	0.000000	-10.000000	-0.475000	30.583334	612.333313	1023.000000	1023.000000	2046.000000
3.000000	0.026023	15.379869	2.267455	2.522349	6.046001	4.544064	0.000000	-10.000000	-0.316667	27.283335	623.166687	1023.000000	1023.000000	2046.000000
3.020000	0.025946	15.333900	2.094957	2.646622	6.015089	4.577232	0.000000	-10.000000	-0.175000	23.116667	633.000000	1023.000000	1023.000000	2046.000000
3.040000	0.025720	15.200629	1.979560	2.710584	5.943842	4.566644	0.000000	-10.000000	-0.050000	17.816668	641.333313	1023.000000	1023.000000	2046.000000
3.060000	0.025470	15.052749	1.799366	2.749071	5.922837	4.581475	0.000000	-10.000000	0.050000	11.233334	648.166687	1023.000000	1023.000000	2046.000000
3.080000	0.025382	15.000926	1.793237	2.746877	5.887451	4.573360	0.000000	-10.000000	0.100000	3.683333	652.833313	1023.000000	1023.000000	2046.000000
3.100000	0.025323	14.965746	1.782547	2.677713	5.923542	4.581944	0.000000	-10.000000	0.141667	-2.416667	655.333313	1023.000000	1023.000000	2046.000000
3.120000	0.025234	14.913011	1.779126	2.535749	5.942283	4.655853	0.000000	-10.000000	0.158333	-7.683333	656.000000	1023.000000	1023.000000	2046.000000
3.140000	0.025249	14.922090	1.811173	2.411425	5.992223	4.707268	0.000000	-10.000000	0.183333	-10.300000	656.000000	1023.000000	1023.000000	2046.000000
3.160000	0.025208	14.897782	1.935611	2.135131	6.046313	4.780727	0.000000	-10.000000	0.225000	-13.000000	656.000000	1023.000000	1023.000000	2046.000000
3.180000	0.025304	14.954621	2.016171	1.953513	6.181620	4.803317	0.000000	-10.000000	0.250000	-14.516667	656.000000	1023.000000	1023.000000	2046.000000
3.200000	0.025470	15.052822	2.115664	1.745556	6.309843	4.881759	0.000000	-10.000000	0.266667	-16.216667	648.500000	1023.000000	1023.000000	2046.000000
3.220000	0.025854	15.279546	2.294032	1.537203	6.468211	4.980100	0.000000	-10.000000	0.250000	-16.333334	639.000000	1023.000000	1023.000000	2046.000000
3.240000	0.026043	15.391437	2.459389	1.353510	6.556836	5.021702	0.000000	-10.000000	0.241667	-15.633333	627.833313	1023.000000	1023.000000	2046.000000
3.260000	0.026107	15.429100	2.638206	1.285056	6.560521	4.945317	0.000000	-10.000000	0.250000	-14.900001	622.500000	1023.000000	1023.000000	2046.000000
3.280000	0.025905	15.309615	2.748060	1.175719	6.508981	4.876855	0.000000	-10.000000	0.266667	-15.216667	617.500000	1023.000000	1023.000000	2046.000000
3.300000	0.025312	14.959554	2.823160	0.996599	6.411664	4.728131	0.000000	-10.000000	0.300000	-16.500000	612.500000	1023.000000	1023.000000	2046.000000
3.320000	0.024559	14.514473	2.877184	0.871213	6.217828	4.548248	0.000000	-10.000000	0.350000	-18.450001	607.000000	1023.000000	1023.000000	2046.000000
3.340000	0.023859	14.100892	2.879990	0.764656	6.050000	4.406246	0.000000	-10.000000	0.425000	-20.700001	600.833313	1023.000000	1023.000000	2046.000000
3.360000	0.023039	13.616190	2.817882	0.641416	5.866775	4.290117	0.000000	-10.000000	0.500000	-22.933334	593.666687	1023.000000	1023.000000	2046.000000
3.380000	0.022186	13.112199	2.723961	0.552543	5.656066	4.179627	0.000000	-10.000000	0.575000	-24.983334	586.000000	1023.000000	1023.000000	2046.000000
3.400000	0.021433	12.666747	2.642347	0.495276	5.394385	4.134739	0.000000	-10.000000	0.650000	-26.916666	577.666687	1023.000000	1023.000000	2046.000000
3.420000	0.020736	12.255116	2.504242	0.432437	5.200296	4.118142	0.000000	-10.000000	0.725000	-28.783333	568.833313	1023.000000	1023.000000	2046.000000
3.440000	0.019962	11.797262	2.365474	0.388482	5.019200	4.024106	0.000000	-10.000000	0.791667	-30.350000	559.333313	1023.000000	1023.000000	2046.000000
3.460000	0.019276	11.392099	2.266667	0.354467	4.772240	3.998725	0.000000	-10.000000	0.858333	-31.733334	549.166687	1023.000000	1023.000000	2046.000000
3.480000	0.018696	11.049514	2.131227	0.367997	4.606712	3.943578	0.000000	-10.000000	0.916667	-32.950001	538.500000	1023.000000	1023.000000	2046.000000
3.500000	0.017977	10.624674	2.021431	0.341181	4.378549	3.883513	0.000000	-10.000000	0.975000	-34.133335	527.333313	1023.000000	1023.000000	2046.000000
3.520000	0.017216	10.174605	1.926659	0.310199	4.147987	3.789761	0.000000	-10.000000	1.025000	-34.966667	516.000000	1023.000000	1023.000000	2046.000000
3.540000	0.016508	9.756246	1.872689	0.269893	3.947093	3.666570	0.000000	-10.000000	1.075000	-35.716667	504.500000	1023.000000	1023.000000	2046.000000
3.560000	0.015959	9.431926	1.991408	0.188174	3.742701	3.509642	0.000000	-10.000000	1.108333	-36.333332	492.666656	1023.000000	1023.000000	2046.000000
3.580000	0.015896	9.394806	2.228195	0.179219	3.600305	3.387086	0.000000	-10.000000	1.116667	-36.833332	480.500000	1023.000000	1023.000000	2046.000000
3.600000	0.015695	9.275980	2.411955	0.151105	3.403354	3.309567	0.000000	-10.000000	1.116667	-37.033333	468.166656	1023.000000	1023.000000	2046.000000
3.620000	0.015377	9.087819	2.457458	0.189463	3.218965	3.221932	0.000000	-10.000000	1.116667	-37.000000	455.833344	1023.000000	1023.000000	2046.000000
3.640000	0.014661	8.664639	2.370173	0.159914	2.986326	3.148226	0.000000	-10.000000	1.116667	-37.066669	443.500000	1023.000000	1023.000000	2046.000000
3.660000	0.013833	8.175250	2.198498	0.201422	2.787332	2.987998	0.000000	-10.000000	1.108333	-36.650002	431.166656	1023.000000	1023.000000	2046.000000
3.680000	0.012898	7.622884	1.908147	0.327992	2.463126	2.923619	0.000000	-10.000000	1.100000	-36.833336	419.000000	1023.000000	1023.000000	2046.000000
3.700000	0.012047	7.119822	1.340584	0.723355	2.211999	2.843883	0.000000	-10.000000	1.108333	-36.833336	406.666656	1023.000000	1023.000000	2046.000000
3.720000	0.010794	6.379144	0.780775	0.970937	1.870965	2.756466	0.000000	-10.000000	1.116667	-37.533333	394.333344	1023.000000	1023.000000	2046.000000
3.740000	0.008933	5.279206	0.495760	0.795725	1.383802	2.603920	0.000000	-10.000000	1.125000	-37.450001	381.666656	1023.000000	1023.000000	2046.000000
3.760000	0.006134	3.625384	0.121053	0.401881	0.882892	2.219558	0.000000	-10.000000	1.083333	-36.966667	369.333344	1023.000000	1023.000000	2046.000000
3.780000	0.002689	1.589397	-0.333219	-0.013290	0.290360	1.645546	0.000000	-10.000000	1.033333	-35.900002	357.000000	1023.000000	1023.000000	2046.000000
3.800000	-0.001138	-0.672426	-1.031017	-0.487452	-0.165312	1.011356	0.000000	-10.000000	0.966667	-34.683334	345.000000	1023.000000	1023.000000	2046.000000
3.820000	-0.005189	-3.066757	-1.882066	-0.857609	-0.644658	0.317576	0.000000	-10.000000	0.958333	-34.016666	333.333344	1023.000000	1023.000000	2046.000000
3.840000	-0.008838	-5.223071	-2.629296	-1.222629	-1.124267	-0.246878	0.000000	-10.000000	0.950000	-33.700001	322.000000	1023.000000	1023.000000	2046.000000
3.860000	-0.011524	-6.810838	-3.276873	-1.415396	-1.441253	-0.677316	0.000000	-10.000000	0.958333	-33.716667	310.833344	1023.000000	1023.000000	2046.000000
3.880000	-0.013797	-8.154288	-3.869685	-1.513195	-1.718998	-1.052410	0.000000	-10.000000	0.958333	-33.666668	299.500000	1023.000000	1023.000000	2046.000000
3.900000	-0.015731	-9.297187	-4.392310	-1.583113	-1.952158	-1.369605	0.000000	-10.000000	0.966667	-33.783337	288.166656	1023.000000	1023.000000	2046.000000
3.920000	-0.017577	-10.387938	-4.883583	-1.619914	-2.198322	-1.686120	0.000000	-10.000000	0.966667	-33.833336	277.000000	1023.000000	1023.000000	2046.000000
3.940000	-0.019148	-11.316185	-5.301661	-1.714838	-2.417413	-1.882273	0.000000	-10.000000	0.958333	-33.766666	265.833344	1023.000000	1023.000000	2046.000000
3.960000	-0.020539	-12.138545	-5.585217	-1.850708	-2.667031	-2.035589	0.000000	-10.000000	0.933333	-33.450001	254.500000	1023.000000	1023.000000	2046.000000
3.980000	-0.021866	-12.923099	-5.820929	-1.997765	-2.894901	-2.209503	0.000000	-10.000000	0.900000	-32.983334	243.166672	1023.000000	1023.000000	2046.000000
4.000000	-0.022902	-13.535086	-5.971262	-2.159288	-3.077774	-2.326761	0.000000	-10.000000	0.866667	-32.466667	232.166672	1023.000000	1023.000000	2046.000000
4.020000	-0.023749	-14.035838	-6.088474	-2.300946	-3.180129	-2.466289	0.000000	-10.000000	0.841667	-31.733334	221.333328	1023.000000	1023.000000	2046.000000
4.040000	-0.024388	-14.413169	-6.091063	-2.553478	-3.274558	-2.494071	0.000000	-10.000000	0.825000	-31.183334	210.833328	1023.000000	1023.000000	2046.000000
4.060000	-0.024838	-14.679087	-6.045836	-2.817868	-3.324349	-2.491033	0.000000	-10.000000	0.800000	-30.700001	200.500000	1023.000000	1023.000000	2046.000000
4.080000	-0.025291	-14.946781	-5.941137	-3.133123	-3.391591	-2.480930	0.000000	-10.000000	0.766667	-30.366667	190.333328	1023.000000	1023.000000	2046.000000
4.100000	-0.025467	-15.050865	-5.852631	-3.371776	-3.362814	-2.463645	0.000000	-10.000000	0.733333	-29.716667	180.166672	1023.000000	1023.000000	2046.000000
4.120000	-0.025742	-15.213777	-5.769680	-3.576446	-3.328910	-2.538740	0.000000	-10.000000	0.691667	-28.799999	170.166672	1023.000000	1023.000000	2046.000000
4.140000	-0.026021	-15.378213	-5.664989	-3.773683	-3.353911	-2.585630	0.000000	-10.000000	0.666667	-28.016666	163.666672	1023.000000	1023.000000	2046.000000
4.160000	-0.026340	-15.566906	-5.544264	-3.969999	-3.387982	-2.664661	0.000000	-10.000000	0.600000	-26.600000	151.666672	1023.000000	1023.000000	2046.000000
4.180000	-0.026618	-15.731365	-5.384664	-4.123810	-3.479382	-2.743510	0.000000	-10.000000	0.550000	-25.549999	142.833328	1023.000000	1023.000000	2046.000000
4.200000	-0.027090	-16.010468	-5.236075	-4.246505	-3.634187	-2.893699	0.000000	-10.000000	0.500000	-24.049999	131.333328	1023.000000	1023.000000	2046.000000
4.220000	-0.027414	-16.201870	-5.111426	-4.303411	-3.755392	-3.031641	0.000000	-10.000000	0.466667	-23.299999	126.000000	1023.000000	1023.000000	2046.000000
4.240000	-0.027804	-16.432194	-5.015439	-4.299488	-3.855347	-3.261921	0.000000	-10.000000	0.416667	-21.883333	118.166664	1023.000000	1023.000000	2046.000000
4.260000	-0.028356	-16.758577	-4.889095	-4.356660	-4.036995	-3.475826	0.000000	-10.000000	0.366667	-20.916666	113.000000	1023.000000	1023.000000	2046.000000
4.280000	-0.028854	-17.052711	-4.823995	-4.451515	-4.168677	-3.608524	0.000000	-10.000000	0.350000	-19.850000	108.166664	1023.000000	1023.000000	2046.000000
4.300000	-0.029283	-17.306112	-4.807131	-4.494310	-4.256985	-3.747687	0.000000	-10.000000	0.316667	-18.450001	101.833336	1023.000000	1023.000000	2046.000000
4.320000	-0.029565	-17.473133	-4.765968	-4.528974	-4.345467	-3.832724	0.000000	-10.000000	0.275000	-16.766666	93.666664	1023.000000	1023.000000	2046.000000
4.340000	-0.029695	-17.549911	-4.747123	-4.553219	-4.388780	-3.860789	0.000000	-10.000000	0.233333	-15.283334	86.166664	1023.000000	1023.000000	2046.000000
4.360000	-0.029806	-17.615492	-4.681712	-4.570850	-4.442501	-3.920428	0.000000	-10.000000	0.225000	-14.800000	82.666664	1023.000000	1023.000000	2046.000000
4.380000	-0.029737	-17.574739	-4.611400	-4.553948	-4.458535	-3.950857	0.000000	-10.000000	0.225000	-14.400001	79.333336	1023.000000	1023.000000	2046.000000
4.400000	-0.029585	-17.484602	-4.561644	-4.508784	-4.466725	-3.947449	0.000000	-10.000000	0.216667	-14.033334	76.166664	1023.000000	1023.000000	2046.000000
4.420000	-0.029504	-17.436773	-4.491303	-4.485187	-4.498908	-3.961376	0.000000	-10.000000	0.200000	-13.383333	71.500000	1023.000000	1023.000000	2046.000000
4.440000	-0.029267	-17.296621	-4.432600	-4.415505	-4.498672	-3.949842	0.000000	-10.000000	0.175000	-12.750000	65.833336	1023.000000	1023.000000	2046.000000
4.460000	-0.029145	-17.224787	-4.370388	-4.405324	-4.503281	-3.945795	0.000000	-10.000000	0.158333	-12.183333	60.333332	1023.000000	1023.000000	2046.000000
4.480000	-0.028875	-17.064995	-4.285963	-4.345284	-4.509371	-3.924377	0.000000	-10.000000	0.150000	-11.900001	56.333332	1023.000000	1023.000000	2046.000000
4.500000	-0.028787	-17.013237	-4.239234	-4.334109	-4.531324	-3.908571	0.000000	-10.000000	0.150000	-11.683333	53.666668	1023.000000	1023.000000	2046.000000
4.520000	-0.028662	-16.939167	-4.188346	-4.286161	-4.533019	-3.931641	0.000000	-10.000000	0.150000	-11.400000	49.666668	1023.000000	1023.000000	2046.000000
4.540000	-0.028699	-16.960815	-4.160257	-4.252380	-4.525988	-4.022191	0.000000	-10.000000	0.141667	-11.050000	44.333332	1023.000000	1023.000000	2046.000000
4.560000	-0.028416	-16.793730	-3.998175	-4.241193	-4.537259	-4.017103	0.000000	-10.000000	0.133333	-10.816667	40.333332	1023.000000	1023.000000	2046.000000
4.580000	-0.027946	-16.515926	-3.703198	-4.204391	-4.524980	-4.083358	0.000000	-10.000000	0.133333	-10.766666	38.000000	1023.000000	1023.000000	2046.000000
4.600000	-0.027219	-16.086655	-3.364387	-4.147314	-4.498466	-4.076488	0.000000	-10.000000	0.141667	-10.600000	34.500000	1023.000000	1023.000000	2046.000000
4.620000	-0.026750	-15.809487	-3.123585	-4.108731	-4.529428	-4.047743	0.000000	-10.000000	0.150000	-10.433333	31.000000	1023.000000	1023.000000	2046.000000
4.640000	-0.026872	-15.881618	-3.010481	-4.108081	-4.674232	-4.088824	0.000000	-10.000000	0.141667	-10.016666	26.333334	1023.000000	1023.000000	2046.000000
4.660000	-0.027503	-16.254417	-3.010870	-4.165132	-4.864601	-4.213813	0.000000	-10.000000	0.133333	-9.783334	24.166666	1023.000000	1023.000000	2046.000000
4.680000	-0.028047	-16.576008	-3.141611	-4.126274	-4.901074	-4.407047	0.000000	-10.000000	0.116667	-9.550000	20.833334	1023.000000	1023.000000	2046.000000
4.700000	-0.028470	-16.825588	-3.250027	-4.040127	-5.056368	-4.479064	0.000000	-10.000000	0.116667	-9.566667	17.500000	1023.000000	1023.000000	2046.000000
4.720000	-0.028399	-16.783522	-3.486744	-3.708185	-5.063443	-4.525150	0.000000	-10.000000	0.108333	-9.616667	13.166667	1023.000000	1023.000000	2046.000000
4.740000	-0.028579	-16.890013	-3.818094	-3.531231	-5.035185	-4.505503	0.000000	-10.000000	0.108333	-9.666667	10.000000	1023.000000	1023.000000	2046.000000
4.760000	-0.028956	-17.112732	-4.046984	-3.570847	-5.067814	-4.427087	0.000000	-10.000000	0.100000	-9.683333	8.000000	1023.000000	1023.000000	2046.000000
4.780000	-0.030126	-17.804745	-4.305778	-3.690608	-5.308479	-4.499879	0.000000	-10.000000	0.100000	-8.766666	5.000000	1023.000000	1023.000000	2046.000000
4.800000	-0.032062	-18.948467	-4.733588	-3.871157	-5.639322	-4.704401	0.000000	-10.000000	0.083333	-7.033334	1.500000	1023.000000	1023.000000	2046.000000
4.820000	-0.034639	-20.471369	-5.421720	-4.120569	-5.918425	-5.010655	0.000000	-10.000000	0.066667	-5.316667	-1.000000	1023.000000	1023.000000	2046.000000
4.840000	-0.037598	-22.220274	-6.160134	-4.455912	-6.193797	-5.410430	0.000000	-10.000000	0.058333	-3.700000	-2.000000	1023.000000	1023.000000	2046.000000
4.860000	-0.040091	-23.693527	-6.785262	-4.711081	-6.428293	-5.768891	0.000000	-10.000000	0.058333	-1.650000	-2.833333	1023.000000	1023.000000	2046.000000
4.880000	-0.041669	-24.626566	-7.253311	-4.820283	-6.555306	-5.997666	0.000000	-10.000000	0.058333	0.500000	-3.666667	1023.000000	1023.000000	2046.000000
4.900000	-0.042551	-25.147724	-7.610837	-4.814876	-6.619330	-6.102681	0.000000	-10.000000	0.050000	1.850000	-4.000000	1023.000000	1023.000000	2046.000000
4.920000	-0.043035	-25.433853	-7.857321	-4.788369	-6.667340	-6.120823	0.000000	-10.000000	0.050000	2.250000	-4.000000	1023.000000	1023.000000	2046.000000
4.940000	-0.043377	-25.635778	-8.082790	-4.733899	-6.652973	-6.166115	0.000000	-10.000000	0.050000	2.783333	-4.000000	1023.000000	1023.000000	2046.000000
4.960000	-0.043441	-25.673409	-8.188369	-4.692897	-6.649363	-6.142781	0.000000	-10.000000	0.033333	4.016667	-4.000000	1023.000000	1023.000000	2046.000000
4.980000	-0.043517	-25.718464	-8.256875	-4.628876	-6.681593	-6.151119	0.000000	-10.000000	0.016667	4.950000	-4.000000	1023.000000	1023.000000	2046.000000
5.000000	-0.043256	-25.564110	-8.312785	-4.569674	-6.604797	-6.076854	0.000000	-10.000000	0.000000	6.150000	-4.000000	1023.000000	1023.000000	2046.000000
5.020000	-0.042705	-25.238495	-8.263576	-4.512964	-6.532283	-5.929672	0.000000	-10.000000	-0.016667	8.033334	-4.000000	1023.000000	1023.000000	2046.000000
5.040000	-0.041911	-24.769344	-8.072694	-4.488614	-6.432442	-5.775595	0.000000	-10.000000	-0.050000	10.700001	-4.000000	1023.000000	1023.000000	2046.000000
5.060000	-0.040764	-24.091673	-7.802948	-4.519906	-6.218461	-5.550356	0.000000	-10.000000	-0.083333	12.866667	-4.000000	1023.000000	1023.000000	2046.000000
5.080000	-0.039323	-23.239656	-7.423890	-4.634287	-5.976974	-5.204505	0.000000	-10.000000	-0.108333	14.133334	-4.000000	1023.000000	1023.000000	2046.000000
5.100000	-0.037939	-22.421892	-7.090446	-4.689781	-5.666974	-4.974691	0.000000	-10.000000	-0.108333	15.133333	0.500000	1023.000000	1023.000000	2046.000000
5.120000	-0.036513	-21.579050	-6.698061	-4.769487	-5.384002	-4.727500	0.000000	-10.000000	-0.141667	16.816668	12.666667	1023.000000	1023.000000	2046.000000
5.140000	-0.034970	-20.667181	-6.343993	-4.796347	-5.048098	-4.478744	0.000000	-10.000000	-0.166667	18.016666	24.833334	1023.000000	1023.000000	2046.000000
5.160000	-0.033402	-19.740551	-6.000184	-4.803810	-4.666333	-4.270224	0.000000	-10.000000	-0.225000	19.083334	34.500000	1023.000000	1023.000000	2046.000000
5.180000	-0.031867	-18.833181	-5.589394	-4.852566	-4.359635	-4.031585	0.000000	-10.000000	-0.266667	19.983334	38.833332	1023.000000	1023.000000	2046.000000
5.200000	-0.030441	-17.990908	-5.211968	-4.825629	-4.060209	-3.893101	0.000000	-10.000000	-0.325000	21.683334	45.333332	1023.000000	1023.000000	2046.000000
5.220000	-0.029103	-17.200159	-4.828934	-4.782044	-3.868691	-3.720488	0.000000	-10.000000	-0.383333	23.550001	52.500000	1023.000000	1023.000000	2046.000000
5.240000	-0.027877	-16.475565	-4.555839	-4.683532	-3.623003	-3.613191	0.000000	-10.000000	-0.441667	25.566668	60.000000	1023.000000	1023.000000	2046.000000
5.260000	-0.026653	-15.751785	-4.264026	-4.548346	-3.439616	-3.499798	0.000000	-10.000000	-0.508333	27.183334	68.166664	1023.000000	1023.000000	2046.000000
5.280000	-0.025266	-14.931987	-3.985658	-4.365708	-3.170297	-3.410322	0.000000	-10.000000	-0.575000	29.116667	76.833336	1023.000000	1023.000000	2046.000000
5.300000	-0.023873	-14.109096	-3.651178	-4.225590	-2.952830	-3.279499	0.000000	-10.000000	-0.641667	30.783333	86.166664	1023.000000	1023.000000	2046.000000
5.320000	-0.022283	-13.169293	-3.322333	-4.075635	-2.690787	-3.080538	0.000000	-10.000000	-0.700000	32.250000	96.166664	1023.000000	1023.000000	2046.000000
5.340000	-0.020529	-12.132544	-2.979629	-3.902930	-2.397166	-2.852819	0.000000	-10.000000	-0.750000	33.233334	106.666664	1023.000000	1023.000000	2046.000000
5.360000	-0.018640	-11.016027	-2.630510	-3.699126	-2.096331	-2.590060	0.000000	-10.000000	-0.791667	34.216667	117.666664	1023.000000	1023.000000	2046.000000
5.380000	-0.016651	-9.840622	-2.304870	-3.481690	-1.733467	-2.320595	0.000000	-10.000000	-0.850000	35.466667	129.000000	1023.000000	1023.000000	2046.000000
5.400000	-0.014493	-8.565229	-1.943193	-3.252822	-1.389000	-1.980214	0.000000	-10.000000	-0.883333	36.683334	140.666672	1023.000000	1023.000000	2046.000000
5.420000	-0.012189	-7.203913	-1.588959	-2.980591	-1.001052	-1.633311	0.000000	-10.000000	-0.933333	37.549999	152.666672	1023.000000	1023.000000	2046.000000
5.440000	-0.009749	-5.761448	-1.188799	-2.714616	-0.592126	-1.265908	0.000000	-10.000000	-0.966667	38.616669	165.000000	1023.000000	1023.000000	2046.000000
5.460000	-0.007277	-4.300910	-0.848816	-2.392939	-0.124100	-0.935054	0.000000	-10.000000	-1.008333	38.933334	177.666672	1023.000000	1023.000000	2046.000000
5.480000	-0.004818	-2.847379	-0.423764	-2.111819	0.252245	-0.564040	0.000000	-10.000000	-1.008333	39.333332	190.666672	1023.000000	1023.000000	2046.000000
5.500000	-0.002255	-1.332445	0.000076	-1.861990	0.656678	-0.127209	0.000000	-10.000000	-1.008333	39.166668	203.833328	1023.000000	1023.000000	2046.000000
5.520000	0.000138	0.081310	0.386615	-1.580142	1.062127	0.212711	0.000000	-10.000000	-1.000000	39.500000	217.000000	1023.000000	1023.000000	2046.000000
5.540000	0.002647	1.564414	0.837165	-1.324278	1.493986	0.557542	0.000000	-10.000000	-1.033333	39.799999	230.166672	1023.000000	1023.000000	2046.000000
5.560000	0.005208	3.077641	1.306732	-1.034022	1.949471	0.855460	0.000000	-10.000000	-1.058333	40.200001	243.333328	1023.000000	1023.000000	2046.000000
5.580000	0.007697	4.549201	1.871696	-0.780894	2.319562	1.138837	0.000000	-10.000000	-1.091667	40.650002	256.666656	1023.000000	1023.000000	2046.000000
5.600000	0.009589	5.666858	2.339279	-0.579629	2.571924	1.335284	0.000000	-10.000000	-1.116667	41.266666	270.000000	1023.000000	1023.000000	2046.000000
5.620000	0.010883	6.431599	2.713879	-0.474054	2.757221	1.434553	0.000000	-10.000000	-1.133333	41.850002	283.666656	1023.000000	1023.000000	2046.000000
5.640000	0.011829	6.990978	3.016922	-0.445723	2.911905	1.507873	0.000000	-10.000000	-1.166667	42.183334	297.500000	1023.000000	1023.000000	2046.000000
5.660000	0.012751	7.535947	3.289831	-0.423866	3.040384	1.629599	0.000000	-10.000000	-1.166667	42.566669	311.500000	1023.000000	1023.000000	2046.000000
5.680000	0.014317	8.461271	3.543261	-0.211748	3.312352	1.817406	0.000000	-10.000000	-1.175000	42.750000	325.666656	1023.000000	1023.000000	2046.000000
5.700000	0.016778	9.915801	3.819972	0.239399	3.652888	2.203543	0.000000	-10.000000	-1.150000	43.049999	340.000000	1023.000000	1023.000000	2046.000000
5.720000	0.019578	11.570717	3.937686	0.912344	4.016621	2.704066	0.000000	-10.000000	-1.133333	42.700001	354.333344	1023.000000	1023.000000	2046.000000
5.740000	0.021527	12.722497	3.817797	1.409595	4.378967	3.116138	0.000000	-10.000000	-1.091667	42.166668	368.500000	1023.000000	1023.000000	2046.000000
5.760000	0.022439	13.261455	3.729348	1.565787	4.588532	3.377788	0.000000	-10.000000	-1.058333	41.333332	382.500000	1023.000000	1023.000000	2046.000000
5.780000	0.021705	12.827508	3.392808	1.433517	4.607744	3.393439	0.000000	-10.000000	-1.075000	41.033333	396.500000	1023.000000	1023.000000	2046.000000
5.800000	0.019800	11.701710	2.880514	1.182085	4.469595	3.169514	0.000000	-10.000000	-1.075000	41.100002	410.500000	1023.000000	1023.000000	2046.000000
5.820000	0.017840	10.543249	2.352468	0.910737	4.359830	2.920214	0.000000	-10.000000	-1.083333	41.050003	424.166656	1023.000000	1023.000000	2046.000000
5.840000	0.016360	9.668550	1.826834	0.762433	4.320050	2.759233	0.000000	-10.000000	-1.025000	41.066669	437.833344	1023.000000	1023.000000	2046.000000
5.860000	0.015804	9.340227	1.458392	0.773277	4.417989	2.690571	0.000000	-10.000000	-0.991667	40.200001	451.500000	1023.000000	1023.000000	2046.000000
5.880000	0.016059	9.491166	1.290262	0.899533	4.547055	2.754316	0.000000	-10.000000	-0.958333	39.900002	465.166656	1023.000000	1023.000000	2046.000000
5.900000	0.016714	9.878189	1.241788	1.111710	4.683031	2.841659	0.000000	-10.000000	-0.941667	39.183334	478.500000	1023.000000	1023.000000	2046.000000
5.920000	0.017318	10.234995	1.192754	1.328737	4.775447	2.938057	0.000000	-10.000000	-0.916667	38.933334	491.666656	1023.000000	1023.000000	2046.000000
5.940000	0.018129	10.714334	1.216726	1.570175	4.867778	3.059656	0.000000	-10.000000	-0.900000	38.216667	504.833344	1023.000000	1023.000000	2046.000000
5.960000	0.019035	11.249676	1.260207	1.804089	4.994404	3.190975	0.000000	-10.000000	-0.875000	37.716667	517.666687	1023.000000	1023.000000	2046.000000
5.980000	0.019951	11.790965	1.317769	2.015353	5.110997	3.346846	0.000000	-10.000000	-0.833333	36.983334	530.333313	1023.000000	1023.000000	2046.000000
6.000000	0.020917	12.361876	1.409621	2.165624	5.251626	3.535006	0.000000	-10.000000	-0.750000	35.950001	542.666687	1023.000000	1023.000000	2046.000000
6.020000	0.021919	12.953980	1.540981	2.311210	5.395239	3.706550	0.000000	-10.000000	-0.675000	34.433334	555.000000	1023.000000	1023.000000	2046.000000
6.040000	0.022887	13.526443	1.716784	2.338824	5.548753	3.922083	0.000000	-10.000000	-0.600000	32.683334	566.666687	1023.000000	1023.000000	2046.000000
6.060000	0.023822	14.079086	1.862570	2.280976	5.748323	4.187217	0.000000	-10.000000	-0.508333	30.800001	577.833313	1023.000000	1023.000000	2046.000000
6.080000	0.024694	14.593938	2.035919	2.266023	5.952528	4.339467	0.000000	-10.000000	-0.358333	28.050001	588.333313	1023.000000	1023.000000	2046.000000
6.100000	0.025448	15.040059	2.285956	2.096258	6.125936	4.531909	0.000000	-10.000000	-0.216667	24.366667	598.333313	1023.000000	1023.000000	2046.000000
6.120000	0.026342	15.567932	2.484835	1.955501	6.397146	4.730450	0.000000	-10.000000	-0.091667	19.799999	607.166687	1023.000000	1023.000000	2046.000000
6.140000	0.027228	16.091850	2.648755	1.818377	6.713696	4.911023	0.000000	-10.000000	-0.008333	14.566667	614.666687	1023.000000	1023.000000	2046.000000
6.160000	0.028011	16.554399	2.896144	1.658744	6.929049	5.070463	0.000000	-10.000000	0.050000	8.950001	620.333313	1023.000000	1023.000000	2046.000000
6.180000	0.028511	16.849779	3.118804	1.545846	7.057198	5.127930	0.000000	-10.000000	0.083333	2.750000	624.333313	1023.000000	1023.000000	2046.000000
6.200000	0.028739	16.984541	3.249841	1.467339	7.170021	5.097340	0.000000	-10.000000	0.091667	-2.400000	626.333313	1023.000000	1023.000000	2046.000000
6.220000	0.028716	16.971151	3.411224	1.389609	7.131073	5.039247	0.000000	-10.000000	0.125000	-7.100000	627.000000	1023.000000	1023.000000	2046.000000
6.240000	0.028593	16.898745	3.557825	1.284521	7.134449	4.921948	0.000000	-10.000000	0.158333	-10.166667	627.000000	1023.000000	1023.000000	2046.000000
6.260000	0.028278	16.712236	3.677161	1.209901	7.029434	4.795741	0.000000	-10.000000	0.191667	-12.600000	627.000000	1023.000000	1023.000000	2046.000000
6.280000	0.027937	16.510618	3.767586	1.153887	6.924474	4.664672	0.000000	-10.000000	0.216667	-13.783334	627.000000	1023.000000	1023.000000	2046.000000
6.300000	0.027610	16.317787	3.809746	1.133506	6.812245	4.562289	0.000000	-10.000000	0.233333	-14.650000	623.333313	1023.000000	1023.000000	2046.000000
6.320000	0.027353	16.165699	3.798233	1.116941	6.710941	4.539584	0.000000	-10.000000	0.250000	-15.450000	614.500000	1023.000000	1023.000000	2046.000000
6.340000	0.027150	16.045923	3.777501	1.128076	6.606612	4.533734	0.000000	-10.000000	0.258333	-15.900001	604.000000	1023.000000	1023.000000	2046.000000
6.360000	0.027005	15.960002	3.730997	1.125475	6.539038	4.564492	0.000000	-10.000000	0.275000	-16.283333	595.333313	1023.000000	1023.000000	2046.000000
6.380000	0.026961	15.933973	3.720170	1.154855	6.480180	4.578768	0.000000	-10.000000	0.283333	-16.549999	590.000000	1023.000000	1023.000000	2046.000000
6.400000	0.027092	16.011372	3.718223	1.170796	6.458321	4.664031	0.000000	-10.000000	0.283333	-16.950001	584.333313	1023.000000	1023.000000	2046.000000
6.420000	0.027051	15.987408	3.736938	1.201110	6.377329	4.672031	0.000000	-10.000000	0.283333	-17.416668	578.500000	1023.000000	1023.000000	2046.000000
6.440000	0.027025	15.971942	3.756870	1.234901	6.311425	4.668746	0.000000	-10.000000	0.291667	-17.883335	572.500000	1023.000000	1023.000000	2046.000000
6.460000	0.027069	15.997539	3.840093	1.271076	6.228914	4.657455	0.000000	-10.000000	0.333333	-18.683334	566.500000	1023.000000	1023.000000	2046.000000
6.480000	0.027233	16.094458	4.038295	1.281857	6.157719	4.616586	0.000000	-10.000000	0.366667	-19.383333	560.500000	1023.000000	1023.000000	2046.000000
6.500000	0.027650	16.340950	4.346155	1.298734	6.122716	4.573346	0.000000	-10.000000	0.400000	-20.466667	554.166687	1023.000000	1023.000000	2046.000000
6.520000	0.028045	16.574381	4.580844	1.318621	6.094321	4.580594	0.000000	-10.000000	0.416667	-21.316668	547.333313	1023.000000	1023.000000	2046.000000
6.540000	0.028018	16.558737	4.663240	1.315987	5.979962	4.599547	0.000000	-10.000000	0.433333	-22.366667	540.166687	1023.000000	1023.000000	2046.000000
6.560000	0.027590	16.305637	4.623375	1.348435	5.814073	4.519754	0.000000	-10.000000	0.483333	-23.400000	532.666687	1023.000000	1023.000000	2046.000000
6.580000	0.027011	15.963694	4.453771	1.396566	5.681681	4.431676	0.000000	-10.000000	0.525000	-24.466667	525.000000	1023.000000	1023.000000	2046.000000
6.600000	0.026281	15.531923	4.194715	1.478181	5.468607	4.390420	0.000000	-10.000000	0.575000	-25.533333	516.833313	1023.000000	1023.000000	2046.000000
6.620000	0.025728	15.205377	3.706489	1.857279	5.222480	4.419129	0.000000	-10.000000	0.608333	-26.766666	508.333344	1023.000000	1023.000000	2046.000000
6.640000	0.024525	14.494451	3.043345	2.123062	4.899822	4.428221	0.000000	-10.000000	0.666667	-27.900000	499.333344	1023.000000	1023.000000	2046.000000
6.660000	0.022884	13.524549	2.663678	2.045939	4.503478	4.311454	0.000000	-10.000000	0.700000	-29.033333	490.000000	1023.000000	1023.000000	2046.000000
6.680000	0.020276	11.983034	2.318413	1.674079	4.008938	3.981604	0.000000	-10.000000	0.733333	-29.650000	480.333344	1023.000000	1023.000000	2046.000000
6.700000	0.017018	10.057502	1.842743	1.244184	3.484584	3.485991	0.000000	-10.000000	0.750000	-30.166666	470.500000	1023.000000	1023.000000	2046.000000
6.720000	0.013181	7.789783	1.118623	0.801547	3.027601	2.842013	0.000000	-10.000000	0.766667	-30.233334	460.500000	1023.000000	1023.000000	2046.000000
6.740000	0.009105	5.381317	0.280668	0.336300	2.562144	2.202204	0.000000	-10.000000	0.783333	-30.283333	450.500000	1023.000000	1023.000000	2046.000000
6.760000	0.005431	3.209841	-0.471597	-0.019863	2.077675	1.623626	0.000000	-10.000000	0.766667	-30.266666	440.500000	1023.000000	1023.000000	2046.000000
6.780000	0.002616	1.546328	-1.119215	-0.214831	1.690782	1.189591	0.000000	-10.000000	0.783333	-30.383333	430.166656	1023.000000	1023.000000	2046.000000
6.800000	0.000339	0.200324	-1.696315	-0.347847	1.399448	0.845038	0.000000	-10.000000	0.783333	-30.316668	419.833344	1023.000000	1023.000000	2046.000000
6.820000	-0.001736	-1.025972	-2.234486	-0.430336	1.106879	0.531971	0.000000	-10.000000	0.816667	-30.483334	409.500000	1023.000000	1023.000000	2046.000000
6.840000	-0.003651	-2.157813	-2.724660	-0.527190	0.791610	0.302427	0.000000	-10.000000	0.833333	-30.633333	399.500000	1023.000000	1023.000000	2046.000000
6.860000	-0.005375	-3.176676	-3.184852	-0.605091	0.528266	0.085002	0.000000	-10.000000	0.850000	-31.133333	389.333344	1023.000000	1023.000000	2046.000000
6.880000	-0.006884	-4.068316	-3.541386	-0.670214	0.286845	-0.143561	0.000000	-10.000000	0.850000	-31.350000	379.000000	1023.000000	1023.000000	2046.000000
6.900000	-0.008298	-4.903859	-3.828005	-0.828731	0.048307	-0.295430	0.000000	-10.000000	0.850000	-31.600000	368.500000	1023.000000	1023.000000	2046.000000
6.920000	-0.009401	-5.555799	-4.031204	-0.992019	-0.126131	-0.406445	0.000000	-10.000000	0.850000	-31.616667	358.000000	1023.000000	1023.000000	2046.000000
6.940000	-0.010299	-6.086782	-4.140258	-1.110003	-0.317472	-0.519050	0.000000	-10.000000	0.850000	-31.533333	347.500000	1023.000000	1023.000000	2046.000000
6.960000	-0.011023	-6.514343	-4.192141	-1.324935	-0.425521	-0.571745	0.000000	-10.000000	0.841667	-31.283333	337.000000	1023.000000	1023.000000	2046.000000
6.980000	-0.011582	-6.845186	-4.164186	-1.570333	-0.513165	-0.597503	0.000000	-10.000000	0.833333	-30.900000	326.666656	1023.000000	1023.000000	2046.000000
7.000000	-0.012079	-7.138540	-4.122108	-1.879876	-0.583710	-0.552846	0.000000	-10.000000	0.808333	-30.516666	316.166656	1023.000000	1023.000000	2046.000000
7.020000	-0.012425	-7.343183	-4.066102	-2.146042	-0.609717	-0.521321	0.000000	-10.000000	0.766667	-30.166668	305.833344	1023.000000	1023.000000	2046.000000
7.040000	-0.012789	-7.558310	-4.047863	-2.342714	-0.603655	-0.564078	0.000000	-10.000000	0.725000	-29.750000	295.500000	1023.000000	1023.000000	2046.000000
7.060000	-0.013087	-7.734713	-3.978995	-2.565072	-0.650086	-0.540560	0.000000	-10.000000	0.691667	-29.083334	285.833344	1023.000000	1023.000000	2046.000000
7.080000	-0.013361	-7.896124	-3.874978	-2.740780	-0.666222	-0.614145	0.000000	-10.000000	0.675000	-28.316668	276.166656	1023.000000	1023.000000	2046.000000
7.100000	-0.013828	-8.172472	-3.742122	-2.923157	-0.801263	-0.705930	0.000000	-10.000000	0.658333	-27.633333	266.833344	1023.000000	1023.000000	2046.000000
7.120000	-0.014262	-8.428585	-3.642534	-2.981079	-0.965457	-0.839515	0.000000	-10.000000	0.616667	-27.083334	257.500000	1023.000000	1023.000000	2046.000000
7.140000	-0.014649	-8.657367	-3.523691	-3.007608	-1.089775	-1.036293	0.000000	-10.000000	0.583333	-26.533333	248.500000	1023.000000	1023.000000	2046.000000
7.160000	-0.015221	-8.995669	-3.412311	-3.081334	-1.305751	-1.196274	0.000000	-10.000000	0.550000	-25.883333	239.666672	1023.000000	1023.000000	2046.000000
7.180000	-0.015800	-9.337643	-3.318803	-3.114841	-1.489088	-1.414910	0.000000	-10.000000	0.550000	-25.400000	231.000000	1023.000000	1023.000000	2046.000000
7.200000	-0.016562	-9.788324	-3.301215	-3.218933	-1.682914	-1.585262	0.000000	-10.000000	0.533333	-24.766666	222.500000	1023.000000	1023.000000	2046.000000
7.220000	-0.017186	-10.156765	-3.315680	-3.309155	-1.847647	-1.684282	0.000000	-10.000000	0.516667	-24.316668	214.166672	1023.000000	1023.000000	2046.000000
7.240000	-0.017798	-10.518529	-3.308448	-3.376714	-2.050958	-1.782408	0.000000	-10.000000	0.500000	-23.866667	206.000000	1023.000000	1023.000000	2046.000000
7.260000	-0.018276	-10.801370	-3.342167	-3.434285	-2.181606	-1.843312	0.000000	-10.000000	0.500000	-23.583334	198.000000	1023.000000	1023.000000	2046.000000
7.280000	-0.018620	-11.004442	-3.354558	-3.419172	-2.307491	-1.923222	0.000000	-10.000000	0.475000	-23.150000	190.166672	1023.000000	1023.000000	2046.000000
7.300000	-0.018868	-11.150848	-3.370361	-3.439957	-2.406613	-1.933919	0.000000	-10.000000	0.458333	-22.600000	182.500000	1023.000000	1023.000000	2046.000000
7.320000	-0.019076	-11.273809	-3.348675	-3.426712	-2.521775	-1.976647	0.000000	-10.000000	0.433333	-22.216667	175.000000	1023.000000	1023.000000	2046.000000
7.340000	-0.019181	-11.335985	-3.308874	-3.389744	-2.642412	-1.994955	0.000000	-10.000000	0.425000	-21.799999	167.666672	1023.000000	1023.000000	2046.000000
7.360000	-0.019239	-11.370288	-3.304400	-3.348012	-2.689210	-2.028665	0.000000	-10.000000	0.408333	-21.666666	160.333328	1023.000000	1023.000000	2046.000000
7.380000	-0.019247	-11.375017	-3.247144	-3.304988	-2.772367	-2.050518	0.000000	-10.000000	0.400000	-21.066668	153.166672	1023.000000	1023.000000	2046.000000
7.400000	-0.019263	-11.384643	-3.189054	-3.323492	-2.821918	-2.050179	0.000000	-10.000000	0.400000	-20.716667	146.000000	1023.000000	1023.000000	2046.000000
7.420000	-0.019292	-11.401286	-3.075724	-3.281647	-2.911586	-2.132329	0.000000	-10.000000	0.400000	-20.016666	139.166672	1023.000000	1023.000000	2046.000000
7.440000	-0.018891	-11.164638	-2.797671	-3.237237	-2.923332	-2.206397	0.000000	-10.000000	0.391667	-19.883333	132.500000	1023.000000	1023.000000	2046.000000
7.460000	-0.018384	-10.865067	-2.459792	-3.207338	-2.912400	-2.285537	0.000000	-10.000000	0.383333	-19.400000	126.000000	1023.000000	1023.000000	2046.000000
7.480000	-0.018116	-10.706641	-2.209434	-3.193646	-3.026433	-2.277128	0.000000	-10.000000	0.366667	-19.116667	119.500000	1023.000000	1023.000000	2046.000000
7.500000	-0.018058	-10.672180	-2.106205	-3.090190	-3.122675	-2.353111	0.000000	-10.000000	0.358333	-18.633333	113.000000	1023.000000	1023.000000	2046.000000
7.520000	-0.018573	-10.976365	-2.052261	-3.118969	-3.346386	-2.458749	0.000000	-10.000000	0.333333	-18.233334	106.666664	1023.000000	1023.000000	2046.000000
7.540000	-0.019329	-11.423365	-2.204548	-3.140605	-3.482714	-2.595497	0.000000	-10.000000	0.316667	-17.816668	100.500000	1023.000000	1023.000000	2046.000000
7.560000	-0.019585	-11.575016	-2.319865	-2.985044	-3.578511	-2.691597	0.000000	-10.000000	0.300000	-17.550001	94.500000	1023.000000	1023.000000	2046.000000
7.580000	-0.019632	-11.602581	-2.615689	-2.656577	-3.590754	-2.739562	0.000000	-10.000000	0.283333	-17.416668	88.666664	1023.000000	1023.000000	2046.000000
7.600000	-0.020065	-11.858232	-2.981170	-2.522964	-3.610080	-2.744017	0.000000	-10.000000	0.283333	-17.316668	83.000000	1023.000000	1023.000000	2046.000000
7.620000	-0.020986	-12.402519	-3.278533	-2.625880	-3.745784	-2.752322	0.000000	-10.000000	0.266667	-17.416668	77.333336	1023.000000	1023.000000	2046.000000
7.640000	-0.022663	-13.393696	-3.619381	-2.815414	-4.084803	-2.874098	0.000000	-10.000000	0.258333	-16.950001	71.500000	1023.000000	1023.000000	2046.000000
7.660000	-0.025146	-14.861515	-4.083298	-3.079195	-4.518911	-3.180110	0.000000	-10.000000	0.225000	-16.350000	65.833336	1023.000000	1023.000000	2046.000000
7.680000	-0.028263	-16.703529	-4.805223	-3.398674	-4.873553	-3.626078	0.000000	-10.000000	0.200000	-14.650001	60.333332	1023.000000	1023.000000	2046.000000
7.700000	-0.031593	-18.671190	-5.597717	-3.752443	-5.192079	-4.128952	0.000000	-10.000000	0.175000	-13.316667	55.500000	1023.000000	1023.000000	2046.000000
7.720000	-0.034357	-20.305285	-6.241810	-4.048580	-5.454569	-4.560325	0.000000	-10.000000	0.158333	-11.966667	51.000000	1023.000000	1023.000000	2046.000000
7.740000	-0.036222	-21.407307	-6.726117	-4.158285	-5.643837	-4.879067	0.000000	-10.000000	0.150000	-11.550000	47.000000	1023.000000	1023.000000	2046.000000
7.760000	-0.037726	-22.295841	-7.166310	-4.250885	-5.797142	-5.081502	0.000000	-10.000000	0.150000	-11.450000	43.000000	1023.000000	1023.000000	2046.000000
7.780000	-0.038897	-22.988123	-7.540125	-4.285614	-5.899259	-5.263124	0.000000	-10.000000	0.150000	-11.783334	39.000000	1023.000000	1023.000000	2046.000000
7.800000	-0.039934	-23.600908	-7.841549	-4.302600	-6.046217	-5.410543	0.000000	-10.000000	0.150000	-12.200000	35.000000	1023.000000	1023.000000	2046.000000
7.820000	-0.040683	-24.043839	-8.052651	-4.363174	-6.136835	-5.491179	0.000000	-10.000000	0.150000	-12.566667	31.000000	1023.000000	1023.000000	2046.000000
7.840000	-0.041330	-24.426149	-8.187151	-4.364522	-6.287315	-5.587161	0.000000	-10.000000	0.150000	-12.666667	27.000000	1023.000000	1023.000000	2046.000000
7.860000	-0.041924	-24.776846	-8.336235	-4.432749	-6.390293	-5.617568	0.000000	-10.000000	0.150000	-12.466667	23.000000	1023.000000	1023.000000	2046.000000
7.880000	-0.042138	-24.903835	-8.353848	-4.473739	-6.422346	-5.653903	0.000000	-10.000000	0.150000	-11.983334	19.000000	1023.000000	1023.000000	2046.000000
7.900000	-0.042099	-24.880800	-8.284691	-4.469650	-6.437598	-5.688860	0.000000	-10.000000	0.150000	-11.283334	15.000000	1023.000000	1023.000000	2046.000000
7.920000	-0.041813	-24.711575	-8.103091	-4.656271	-6.399777	-5.552434	0.000000	-10.000000	0.133333	-10.466666	11.000000	1023.000000	1023.000000	2046.000000
7.940000	-0.041354	-24.440332	-7.874541	-4.811646	-6.308944	-5.445202	0.000000	-10.000000	0.125000	-9.866667	7.333333	1023.000000	1023.000000	2046.000000
7.960000	-0.040873	-24.156061	-7.635437	-4.994361	-6.199068	-5.327196	0.000000	-10.000000	0.116667	-9.600000	4.000000	1023.000000	1023.000000	2046.000000
7.980000	-0.040383	-23.866508	-7.397920	-5.118333	-6.075398	-5.274857	0.000000	-10.000000	0.116667	-9.516666	1.166667	1023.000000	1023.000000	2046.000000
8.000000	-0.040022	-23.652771	-7.199163	-5.253120	-5.957815	-5.242672	0.000000	-10.000000	0.108333	-9.400001	-1.666667	1023.000000	1023.000000	2046.000000
8.020000	-0.039732	-23.481445	-7.017807	-5.442542	-5.839366	-5.181732	0.000000	-10.000000	0.100000	-9.000000	-4.500000	1023.000000	1023.000000	2046.000000
8.040000	-0.039597	-23.401571	-6.834715	-5.560981	-5.793991	-5.211884	0.000000	-10.000000	0.100000	-8.433333	-7.500000	1023.000000	1023.000000	2046.000000
8.060000	-0.039463	-23.322744	-6.605456	-5.698657	-5.793581	-5.225049	0.000000	-10.000000	0.100000	-7.800000	-10.333333	1023.000000	1023.000000	2046.000000
8.080000	-0.039357	-23.260204	-6.441532	-5.711595	-5.805631	-5.301446	0.000000	-10.000000	0.100000	-7.266667	-13.000000	1023.000000	1023.000000	2046.000000
8.100000	-0.039480	-23.332718	-6.342577	-5.781995	-5.822899	-5.385246	0.000000	-10.000000	0.100000	-6.750000	-15.333333	1023.000000	1023.000000	2046.000000
8.120000	-0.039590	-23.397541	-6.230501	-5.769104	-5.912638	-5.485298	0.000000	-10.000000	0.083333	-6.266667	-17.500000	1023.000000	1023.000000	2046.000000
8.140000	-0.039804	-23.523928	-6.144524	-5.808575	-5.984933	-5.585896	0.000000	-10.000000	0.083333	-5.650000	-19.500000	1023.000000	1023.000000	2046.000000
8.160000	-0.039905	-23.583818	-6.031493	-5.827559	-6.095759	-5.629008	0.000000	-10.000000	0.075000	-5.116667	-21.500000	1023.000000	1023.000000	2046.000000
8.180000	-0.039960	-23.616413	-5.962642	-5.850889	-6.122172	-5.680710	0.000000	-10.000000	0.083333	-4.683333	-23.333334	1023.000000	1023.000000	2046.000000
8.200000	-0.039878	-23.567974	-5.895979	-5.836239	-6.152913	-5.682843	0.000000	-10.000000	0.075000	-4.583333	-25.000000	1023.000000	1023.000000	2046.000000
8.220000	-0.039700	-23.462856	-5.837994	-5.798235	-6.177454	-5.649175	0.000000	-10.000000	0.066667	-4.583333	-26.500000	1023.000000	1023.000000	2046.000000
8.240000	-0.039449	-23.314196	-5.762793	-5.770933	-6.178558	-5.601912	0.000000	-10.000000	0.066667	-4.400000	-28.000000	1023.000000	1023.000000	2046.000000
8.260000	-0.039104	-23.110701	-5.669333	-5.712879	-6.185976	-5.542514	0.000000	-10.000000	0.058333	-3.933333	-29.500000	1023.000000	1023.000000	2046.000000
8.280000	-0.038643	-22.838257	-5.573798	-5.663838	-6.134742	-5.465878	0.000000	-10.000000	0.058333	-3.300000	-30.833334	1023.000000	1023.000000	2046.000000
8.300000	-0.038132	-22.536280	-5.511586	-5.551296	-6.074863	-5.398534	0.000000	-10.000000	0.058333	-2.716667	-32.000000	1023.000000	1023.000000	2046.000000
8.320000	-0.037582	-22.211103	-5.401648	-5.465041	-6.043231	-5.301186	0.000000	-10.000000	0.066667	-2.050000	-32.666668	1023.000000	1023.000000	2046.000000
8.340000	-0.037016	-21.876318	-5.293833	-5.367831	-5.984681	-5.229973	0.000000	-10.000000	0.058333	-1.150000	-33.000000	1023.000000	1023.000000	2046.000000
8.360000	-0.036420	-21.524355	-5.180173	-5.262563	-5.946681	-5.134937	0.000000	-10.000000	0.050000	-0.433333	-33.000000	1023.000000	1023.000000	2046.000000
8.380000	-0.035882	-21.206396	-5.091572	-5.190461	-5.890913	-5.033451	0.000000	-10.000000	0.041667	0.533333	-33.000000	1023.000000	1023.000000	2046.000000
8.400000	-0.035193	-20.799015	-4.957771	-5.075918	-5.807706	-4.957620	0.000000	-10.000000	0.050000	1.233333	-33.000000	1023.000000	1023.000000	2046.000000
8.420000	-0.034436	-20.351820	-4.722940	-5.026602	-5.779674	-4.822604	0.000000	-10.000000	0.050000	2.233333	-33.000000	1023.000000	1023.000000	2046.000000
8.440000	-0.033466	-19.778458	-4.395120	-4.917285	-5.647979	-4.818074	0.000000	-10.000000	0.041667	3.100000	-33.000000	1023.000000	1023.000000	2046.000000
8.460000	-0.032227	-19.046255	-3.989579	-4.817320	-5.514321	-4.725035	0.000000	-10.000000	0.033333	4.283333	-33.000000	1023.000000	1023.000000	2046.000000
8.480000	-0.031144	-18.406019	-3.654456	-4.708396	-5.406203	-4.636965	0.000000	-10.000000	0.016667	5.766667	-33.000000	1023.000000	1023.000000	2046.000000
8.500000	-0.030355	-17.939932	-3.373501	-4.621694	-5.344600	-4.600137	0.000000	-10.000000	0.000000	7.750000	-33.000000	1023.000000	1023.000000	2046.000000
8.520000	-0.029746	-17.579926	-3.189002	-4.537440	-5.300321	-4.553162	0.000000	-10.000000	-0.041667	10.400001	-33.000000	1023.000000	1023.000000	2046.000000
8.540000	-0.029139	-17.221298	-3.092710	-4.408073	-5.198971	-4.521544	0.000000	-10.000000	-0.100000	13.383333	-33.000000	1023.000000	1023.000000	2046.000000
8.560000	-0.028531	-16.861532	-3.051970	-4.255782	-5.069118	-4.484663	0.000000	-10.000000	-0.158333	16.333334	-33.000000	1023.000000	1023.000000	2046.000000
8.580000	-0.027259	-16.110170	-3.080164	-3.817889	-4.916160	-4.295958	0.000000	-10.000000	-0.208333	18.400000	-13.666667	1023.000000	1023.000000	2046.000000
8.600000	-0.026066	-15.404759	-3.218372	-3.469149	-4.678048	-4.039191	0.000000	-10.000000	-0.225000	20.066668	7.333333	1023.000000	1023.000000	2046.000000
8.620000	-0.025114	-14.842222	-3.263405	-3.267093	-4.519584	-3.792139	0.000000	-10.000000	-0.258333	21.000000	30.666666	1023.000000	1023.000000	2046.000000
8.640000	-0.024918	-14.726310	-3.379609	-3.317640	-4.459226	-3.569835	0.000000	-10.000000	-0.308333	22.316668	37.000000	1023.000000	1023.000000	2046.000000
8.660000	-0.025453	-15.042815	-3.651489	-3.333298	-4.512784	-3.545244	0.000000	-10.000000	-0.391667	23.966667	44.333332	1023.000000	1023.000000	2046.000000
8.680000	-0.026824	-15.852858	-4.117331	-3.547284	-4.556328	-3.631914	0.000000	-10.000000	-0.491667	26.483334	52.000000	1023.000000	1023.000000	2046.000000
8.700000	-0.028665	-16.941170	-4.776199	-3.807132	-4.539402	-3.818436	0.000000	-10.000000	-0.566667	28.766666	60.500000	1023.000000	1023.000000	2046.000000
8.720000	-0.030179	-17.835590	-5.253969	-4.035164	-4.552170	-3.994287	0.000000	-10.000000	-0.641667	30.566668	69.666664	1023.000000	1023.000000	2046.000000
8.740000	-0.030863	-18.240221	-5.562950	-4.107186	-4.497670	-4.072415	0.000000	-10.000000	-0.683333	31.866667	79.500000	1023.000000	1023.000000	2046.000000
8.760000	-0.030669	-18.125212	-5.731160	-3.937657	-4.359229	-4.097167	0.000000	-10.000000	-0.708333	32.683334	89.833336	1023.000000	1023.000000	2046.000000
8.780000	-0.030312	-17.914406	-5.845765	-3.820667	-4.238326	-4.009648	0.000000	-10.000000	-0.716667	33.366665	100.500000	1023.000000	1023.000000	2046.000000
8.800000	-0.029574	-17.478407	-5.886891	-3.603090	-4.093029	-3.895396	0.000000	-10.000000	-0.716667	33.633331	111.666664	1023.000000	1023.000000	2046.000000
8.820000	-0.028669	-16.943583	-5.885747	-3.328532	-3.935538	-3.793766	0.000000	-10.000000	-0.750000	34.183334	122.833336	1023.000000	1023.000000	2046.000000
8.840000	-0.027606	-16.314960	-5.786325	-3.226440	-3.764139	-3.538057	0.000000	-10.000000	-0.800000	35.016666	134.166672	1023.000000	1023.000000	2046.000000
8.860000	-0.026291	-15.538018	-5.665470	-3.008154	-3.519177	-3.345217	0.000000	-10.000000	-0.850000	36.200001	145.500000	1023.000000	1023.000000	2046.000000
8.880000	-0.024714	-14.605721	-5.423037	-2.823317	-3.253463	-3.105905	0.000000	-10.000000	-0.908333	37.416668	157.500000	1023.000000	1023.000000	2046.000000
8.900000	-0.022821	-13.487086	-5.120560	-2.625348	-2.922764	-2.818414	0.000000	-10.000000	-0.958333	38.450001	169.833328	1023.000000	1023.000000	2046.000000
8.920000	-0.020795	-12.289707	-4.731528	-2.525016	-2.527246	-2.505917	0.000000	-10.000000	-1.025000	39.433334	182.666672	1023.000000	1023.000000	2046.000000
8.940000	-0.018519	-10.944528	-4.302802	-2.428313	-2.054287	-2.159126	0.000000	-10.000000	-1.058333	40.283333	195.500000	1023.000000	1023.000000	2046.000000
8.960000	-0.016182	-9.563561	-3.805883	-2.396415	-1.586523	-1.774741	0.000000	-10.000000	-1.066667	40.783333	208.833328	1023.000000	1023.000000	2046.000000
8.980000	-0.013801	-8.156456	-3.316660	-2.369271	-1.062761	-1.407764	0.000000	-10.000000	-1.066667	40.950001	222.333328	1023.000000	1023.000000	2046.000000
9.000000	-0.011356	-6.711475	-2.793657	-2.323183	-0.522015	-1.072621	0.000000	-10.000000	-1.066667	40.866669	236.000000	1023.000000	1023.000000	2046.000000
9.020000	-0.008697	-5.140210	-2.227496	-2.257499	0.030275	-0.685490	0.000000	-10.000000	-1.091667	40.900002	249.666672	1023.000000	1023.000000	2046.000000
9.040000	-0.006252	-3.694893	-1.668619	-2.182164	0.502168	-0.346279	0.000000	-10.000000	-1.083333	40.966667	263.166656	1023.000000	1023.000000	2046.000000
9.060000	-0.004027	-2.379898	-1.188856	-2.064059	0.940180	-0.067163	0.000000	-10.000000	-1.066667	41.083332	276.833344	1023.000000	1023.000000	2046.000000
9.080000	-0.002371	-1.401095	-0.829070	-1.968499	1.256309	0.140165	0.000000	-10.000000	-1.050000	40.950001	290.500000	1023.000000	1023.000000	2046.000000
9.100000	-0.000717	-0.423701	-0.473643	-1.841240	1.552405	0.338777	0.000000	-10.000000	-1.066667	41.100002	304.333344	1023.000000	1023.000000	2046.000000
9.120000	0.000917	0.542067	-0.153172	-1.681301	1.839203	0.537337	0.000000	-10.000000	-1.066667	41.000000	318.000000	1023.000000	1023.000000	2046.000000
9.140000	0.002523	1.491325	0.235814	-1.530828	2.091268	0.695072	0.000000	-10.000000	-1.066667	41.183334	331.666656	1023.000000	1023.000000	2046.000000
9.160000	0.004392	2.595788	0.659224	-1.356279	2.351341	0.941502	0.000000	-10.000000	-1.041667	40.966667	345.333344	1023.000000	1023.000000	2046.000000
9.180000	0.006169	3.646160	1.087291	-1.157335	2.634132	1.082072	0.000000	-10.000000	-1.033333	41.066666	359.000000	1023.000000	1023.000000	2046.000000
9.200000	0.008073	4.771418	1.416285	-0.962249	2.937190	1.380193	0.000000	-10.000000	-1.008333	40.733334	372.666656	1023.000000	1023.000000	2046.000000
9.220000	0.009921	5.863574	1.738038	-0.732959	3.213247	1.645247	0.000000	-10.000000	-0.983333	40.316666	386.333344	1023.000000	1023.000000	2046.000000
9.240000	0.011818	6.984440	2.033242	-0.538127	3.513740	1.975585	0.000000	-10.000000	-0.958333	39.733334	400.000000	1023.000000	1023.000000	2046.000000
9.260000	0.014073	8.317366	2.369819	-0.262140	3.897405	2.312281	0.000000	-10.000000	-0.941667	39.483334	413.333344	1023.000000	1023.000000	2046.000000
9.280000	0.016239	9.597509	2.706963	-0.043981	4.282996	2.651531	0.000000	-10.000000	-0.925000	39.100002	426.500000	1023.000000	1023.000000	2046.000000
9.300000	0.018606	10.995989	3.077956	0.265102	4.656793	2.996138	0.000000	-10.000000	-0.891667	38.733334	439.500000	1023.000000	1023.000000	2046.000000
9.320000	0.020684	12.224499	3.418509	0.485119	4.995670	3.325200	0.000000	-10.000000	-0.850000	37.800003	452.500000	1023.000000	1023.000000	2046.000000
9.340000	0.022907	13.538260	3.732861	0.787646	5.393211	3.624543	0.000000	-10.000000	-0.783333	36.966667	465.333344	1023.000000	1023.000000	2046.000000
9.360000	0.024789	14.650316	4.055912	0.988043	5.680928	3.925433	0.000000	-10.000000	-0.708333	35.416668	477.833344	1023.000000	1023.000000	2046.000000
9.380000	0.026786	15.830667	4.459146	1.183767	5.950881	4.236873	0.000000	-10.000000	-0.583333	33.566666	490.000000	1023.000000	1023.000000	2046.000000
9.400000	0.028401	16.784956	4.814718	1.338074	6.238187	4.393976	0.000000	-10.000000	-0.483333	30.966667	501.500000	1023.000000	1023.000000	2046.000000
9.420000	0.029816	17.621265	5.186253	1.497775	6.368330	4.568907	0.000000	-10.000000	-0.383333	28.400002	512.333313	1023.000000	1023.000000	2046.000000
9.440000	0.030514	18.033741	5.368395	1.581494	6.435341	4.648510	0.000000	-10.000000	-0.283333	25.516666	522.166687	1023.000000	1023.000000	2046.000000
9.460000	0.030363	17.944750	5.470731	1.505969	6.390613	4.577437	0.000000	-10.000000	-0.191667	22.616667	531.166687	1023.000000	1023.000000	2046.000000
9.480000	0.030301	17.907730	5.526861	1.442933	6.384987	4.552948	0.000000	-10.000000	-0.100000	19.183332	539.166687	1023.000000	1023.000000	2046.000000
9.500000	0.030492	18.021063	5.536590	1.542103	6.436548	4.505821	0.000000	-10.000000	-0.041667	15.683333	546.166687	1023.000000	1023.000000	2046.000000
9.520000	0.030873	18.245665	5.527281	1.673522	6.396465	4.648397	0.000000	-10.000000	0.016667	10.833334	552.000000	1023.000000	1023.000000	2046.000000
9.540000	0.031634	18.695639	5.298761	2.165237	6.369188	4.862452	0.000000	-10.000000	0.058333	4.983334	556.500000	1023.000000	1023.000000	2046.000000
9.560000	0.031551	18.646797	4.779881	2.574030	6.223977	5.068909	0.000000	-10.000000	0.083333	-0.266667	559.000000	1023.000000	1023.000000	2046.000000
9.580000	0.030242	17.873119	4.334244	2.577337	5.975470	4.986068	0.000000	-10.000000	0.116667	-4.516667	560.000000	1023.000000	1023.000000	2046.000000
9.600000	0.028147	16.634617	3.977381	2.251246	5.677233	4.728757	0.000000	-10.000000	0.133333	-7.183333	560.000000	1023.000000	1023.000000	2046.000000
9.620000	0.025070	14.816096	3.396917	1.812174	5.312717	4.294288	0.000000	-10.000000	0.141667	-9.016666	560.000000	1023.000000	1023.000000	2046.000000
9.640000	0.021732	12.843847	2.759386	1.460434	4.893758	3.730268	0.000000	-10.000000	0.141667	-10.016667	560.000000	1023.000000	1023.000000	2046.000000
9.660000	0.018296	10.812959	1.998476	1.103423	4.475341	3.235718	0.000000	-10.000000	0.141667	-10.516667	560.000000	1023.000000	1023.000000	2046.000000
9.680000	0.015596	9.217149	1.343626	0.872318	4.146907	2.854298	0.000000	-10.000000	0.150000	-11.633333	560.000000	1023.000000	1023.000000	2046.000000
9.700000	0.013575	8.023067	0.740322	0.715220	3.928395	2.639130	0.000000	-10.000000	0.150000	-12.383333	552.666687	1023.000000	1023.000000	2046.000000
9.720000	0.011950	7.062657	0.314700	0.645092	3.705787	2.397079	0.000000	-10.000000	0.150000	-12.833334	543.833313	1023.000000	1023.000000	2046.000000
9.740000	0.010689	6.317013	-0.076444	0.618309	3.543864	2.231284	0.000000	-10.000000	0.183333	-13.366667	533.500000	1023.000000	1023.000000	2046.000000
9.760000	0.009421	5.567552	-0.392031	0.569495	3.340325	2.049763	0.000000	-10.000000	0.216667	-14.416667	529.000000	1023.000000	1023.000000	2046.000000
9.780000	0.008240	4.869681	-0.730136	0.526252	3.143902	1.929663	0.000000	-10.000000	0.266667	-15.750000	524.166687	1023.000000	1023.000000	2046.000000
9.800000	0.007085	4.187354	-0.992690	0.450899	2.932269	1.796876	0.000000	-10.000000	0.300000	-17.200001	519.000000	1023.000000	1023.000000	2046.000000
9.820000	0.006109	3.610272	-1.197488	0.369578	2.738396	1.699787	0.000000	-10.000000	0.341667	-18.416666	513.333313	1023.000000	1023.000000	2046.000000
9.840000	0.005232	3.092169	-1.372375	0.267715	2.596304	1.600525	0.000000	-10.000000	0.375000	-19.550001	507.166656	1023.000000	1023.000000	2046.000000
9.860000	0.004599	2.717824	-1.463904	0.087203	2.486501	1.608023	0.000000	-10.000000	0.400000	-20.416668	500.500000	1023.000000	1023.000000	2046.000000
9.880000	0.003989	2.357642	-1.587783	-0.142340	2.461584	1.626181	0.000000	-10.000000	0.416667	-21.216667	493.666656	1023.000000	1023.000000	2046.000000
9.900000	0.003390	2.003430	-1.659084	-0.307375	2.403227	1.566661	0.000000	-10.000000	0.433333	-22.300001	486.500000	1023.000000	1023.000000	2046.000000
9.920000	0.003109	1.837403	-1.653233	-0.522245	2.392920	1.619962	0.000000	-10.000000	0.458333	-23.250000	479.000000	1023.000000	1023.000000	2046.000000
9.940000	0.002670	1.577860	-1.625306	-0.785241	2.353956	1.634451	0.000000	-10.000000	0.500000	-24.066668	471.000000	1023.000000	1023.000000	2046.000000
9.960000	0.002596	1.534135	-1.635100	-0.944341	2.428085	1.685491	0.000000	-10.000000	0.533333	-24.633333	463.000000	1023.000000	1023.000000	2046.000000
9.980000	0.002488	1.470394	-1.578206	-1.114530	2.498797	1.664333	0.000000	-10.000000	0.558333	-24.950001	455.000000	1023.000000	1023.000000	2046.000000
10.000000	0.002257	1.333838	-1.508392	-1.330051	2.489973	1.682307	0.000000	-10.000000	0.550000	-25.150000	446.666656	1023.000000	1023.000000	2046.000000
10.020000	0.001913	1.130364	-1.425499	-1.472221	2.396255	1.631829	0.000000	-10.000000	0.550000	-25.116667	438.333344	1023.000000	1023.000000	2046.000000
10.040000	0.001595	0.942868	-1.360952	-1.537634	2.328426	1.513027	0.000000	-10.000000	0.541667	-25.283333	430.000000	1023.000000	1023.000000	2046.000000
10.060000	0.000997	0.589422	-1.283743	-1.626512	2.198349	1.301328	0.000000	-10.000000	0.558333	-25.416668	421.666656	1023.000000	1023.000000	2046.000000
10.080000	0.000560	0.330850	-1.151620	-1.691636	2.052508	1.121599	0.000000	-10.000000	0.566667	-25.533335	413.166656	1023.000000	1023.000000	2046.000000
10.100000	-0.000186	-0.109678	-1.092541	-1.807991	1.868771	0.922082	0.000000	-10.000000	0.575000	-25.500000	404.500000	1023.000000	1023.000000	2046.000000
10.120000	-0.000984	-0.581504	-1.082807	-1.902910	1.666164	0.738049	0.000000	-10.000000	0.575000	-25.566668	396.000000	1023.000000	1023.000000	2046.000000
10.140000	-0.001679	-0.992458	-1.120284	-1.962224	1.498051	0.592000	0.000000	-10.000000	0.583333	-25.916668	387.500000	1023.000000	1023.000000	2046.000000
10.160000	-0.002545	-1.504329	-1.168716	-2.072838	1.274548	0.462677	0.000000	-10.000000	0.608333	-26.666668	372.666656	1023.000000	1023.000000	2046.000000
10.180000	-0.003163	-1.869377	-1.219719	-2.096344	1.065579	0.381107	0.000000	-10.000000	0.633333	-27.316668	360.666656	1023.000000	1023.000000	2046.000000
10.200000	-0.003672	-2.169897	-1.234312	-2.080234	0.873659	0.270991	0.000000	-10.000000	0.650000	-27.700001	351.500000	1023.000000	1023.000000	2046.000000
10.220000	-0.004295	-2.538640	-1.322510	-2.084380	0.700010	0.168241	0.000000	-10.000000	0.658333	-27.783335	348.500000	1023.000000	1023.000000	2046.000000
10.240000	-0.004711	-2.784144	-1.377767	-2.085071	0.560811	0.117883	0.000000	-10.000000	0.666667	-28.016666	342.500000	1023.000000	1023.000000	2046.000000
10.260000	-0.005082	-3.003462	-1.402830	-2.069680	0.396472	0.072576	0.000000	-10.000000	0.666667	-28.033333	333.166656	1023.000000	1023.000000	2046.000000
10.280000	-0.005366	-3.171170	-1.449278	-2.046821	0.295307	0.029622	0.000000	-10.000000	0.658333	-27.966667	323.833344	1023.000000	1023.000000	2046.000000
10.300000	-0.005734	-3.388756	-1.442874	-2.036548	0.130180	-0.039514	0.000000	-10.000000	0.650000	-27.516666	314.333344	1023.000000	1023.000000	2046.000000
10.320000	-0.006160	-3.640612	-1.448830	-2.030070	-0.030172	-0.131540	0.000000	-10.000000	0.650000	-27.133333	305.166656	1023.000000	1023.000000	2046.000000
10.340000	-0.006441	-3.806531	-1.396859	-2.036321	-0.149179	-0.224172	0.000000	-10.000000	0.625000	-26.583334	296.166656	1023.000000	1023.000000	2046.000000
10.360000	-0.006555	-3.874104	-1.209994	-2.043991	-0.280671	-0.339448	0.000000	-10.000000	0.600000	-26.066668	287.333344	1023.000000	1023.000000	2046.000000
10.380000	-0.006439	-3.805660	-0.899484	-2.036176	-0.393247	-0.476753	0.000000	-10.000000	0.566667	-25.583334	278.666656	1023.000000	1023.000000	2046.000000
10.400000	-0.006173	-3.648301	-0.645033	-2.032677	-0.487856	-0.482734	0.000000	-10.000000	0.558333	-24.983334	270.166656	1023.000000	1023.000000	2046.000000
10.420000	-0.006186	-3.656016	-0.506349	-1.986820	-0.644137	-0.518710	0.000000	-10.000000	0.541667	-24.566668	262.000000	1023.000000	1023.000000	2046.000000
10.440000	-0.006599	-3.899776	-0.462465	-1.967064	-0.860538	-0.609709	0.000000	-10.000000	0.525000	-24.016666	253.666672	1023.000000	1023.000000	2046.000000
10.460000	-0.007054	-4.169054	-0.560727	-1.876284	-0.960293	-0.771749	0.000000	-10.000000	0.500000	-23.533333	245.666672	1023.000000	1023.000000	2046.000000
10.480000	-0.007747	-4.578278	-0.687627	-1.875605	-1.176676	-0.838371	0.000000	-10.000000	0.466667	-22.900000	237.666672	1023.000000	1023.000000	2046.000000
10.500000	-0.007888	-4.661922	-0.968813	-1.551901	-1.271582	-0.869626	0.000000	-10.000000	0.433333	-22.083334	230.166672	1023.000000	1023.000000	2046.000000
10.520000	-0.008221	-4.858774	-1.355605	-1.276509	-1.336944	-0.889716	0.000000	-10.000000	0.408333	-21.416668	222.666672	1023.000000	1023.000000	2046.000000
10.540000	-0.009117	-5.388093	-1.641693	-1.289606	-1.527349	-0.929445	0.000000	-10.000000	0.400000	-20.900002	215.500000	1023.000000	1023.000000	2046.000000
10.560000	-0.010960	-6.477455	-1.957618	-1.532346	-1.941766	-1.045724	0.000000	-10.000000	0.383333	-20.516666	208.500000	1023.000000	1023.000000	2046.000000
10.580000	-0.013592	-8.033098	-2.409992	-1.822309	-2.414903	-1.385895	0.000000	-10.000000	0.350000	-19.933334	201.666672	1023.000000	1023.000000	2046.000000
10.600000	-0.016835	-9.949686	-3.062499	-2.192938	-2.850245	-1.844005	0.000000	-10.000000	0.325000	-18.783333	195.000000	1023.000000	1023.000000	2046.000000
10.620000	-0.020469	-12.097231	-3.900891	-2.637854	-3.198885	-2.359601	0.000000	-10.000000	0.300000	-17.833334	188.666672	1023.000000	1023.000000	2046.000000
10.640000	-0.023716	-14.016376	-4.633568	-2.961755	-3.508938	-2.912115	0.000000	-10.000000	0.300000	-17.083334	182.666672	1023.000000	1023.000000	2046.000000
10.660000	-0.026032	-15.384931	-5.213331	-3.169150	-3.767752	-3.234699	0.000000	-10.000000	0.275000	-16.950001	177.000000	1023.000000	1023.000000	2046.000000
10.680000	-0.027893	-16.484642	-5.698970	-3.271960	-3.964476	-3.549235	0.000000	-10.000000	0.275000	-17.016666	171.333328	1023.000000	1023.000000	2046.000000
10.700000	-0.029430	-17.392868	-6.138834	-3.333228	-4.168828	-3.751979	0.000000	-10.000000	0.275000	-17.316668	165.666672	1023.000000	1023.000000	2046.000000
10.720000	-0.030623	-18.098240	-6.515635	-3.354120	-4.306926	-3.921558	0.000000	-10.000000	0.291667	-17.766666	160.000000	1023.000000	1023.000000	2046.000000
10.740000	-0.031818	-18.804478	-6.800404	-3.401807	-4.500796	-4.101470	0.000000	-10.000000	0.300000	-18.166668	154.000000	1023.000000	1023.000000	2046.000000
10.760000	-0.032777	-19.371309	-7.028986	-3.473673	-4.646635	-4.222015	0.000000	-10.000000	0.300000	-18.283335	147.833328	1023.000000	1023.000000	2046.000000
10.780000	-0.033487	-19.790733	-7.170334	-3.522323	-4.789824	-4.308252	0.000000	-10.000000	0.283333	-17.966667	141.500000	1023.000000	1023.000000	2046.000000
10.800000	-0.034075	-20.138220	-7.277754	-3.595639	-4.899295	-4.365531	0.000000	-10.000000	0.266667	-17.550001	135.500000	1023.000000	1023.000000	2046.000000
10.820000	-0.034359	-20.306175	-7.313344	-3.633608	-4.941480	-4.417745	0.000000	-10.000000	0.241667	-17.183334	129.833328	1023.000000	1023.000000	2046.000000
10.840000	-0.034397	-20.328747	-7.198015	-3.768969	-4.996926	-4.364838	0.000000	-10.000000	0.241667	-16.833334	124.166664	1023.000000	1023.000000	2046.000000
10.860000	-0.034277	-20.257668	-7.059719	-3.982811	-4.937397	-4.277741	0.000000	-10.000000	0.241667	-16.566668	118.666664	1023.000000	1023.000000	2046.000000
10.880000	-0.034014	-20.102446	-6.864071	-4.193910	-4.890903	-4.153562	0.000000	-10.000000	0.250000	-16.250000	113.000000	1023.000000	1023.000000	2046.000000
10.900000	-0.033734	-19.936724	-6.656232	-4.349064	-4.806712	-4.124716	0.000000	-10.000000	0.250000	-16.133333	107.666664	1023.000000	1023.000000	2046.000000
10.920000	-0.033572	-19.841156	-6.485298	-4.520770	-4.721221	-4.113866	0.000000	-10.000000	0.241667	-15.716667	102.333336	1023.000000	1023.000000	2046.000000
10.940000	-0.033374	-19.723764	-6.346394	-4.635945	-4.646718	-4.094708	0.000000	-10.000000	0.233333	-15.366667	97.166664	1023.000000	1023.000000	2046.000000
10.960000	-0.033344	-19.706587	-6.180007	-4.880878	-4.598644	-4.047057	0.000000	-10.000000	0.208333	-14.683333	92.000000	1023.000000	1023.000000	2046.000000
10.980000	-0.033419	-19.750881	-6.014121	-5.009281	-4.601800	-4.125679	0.000000	-10.000000	0.200000	-14.116667	87.000000	1023.000000	1023.000000	2046.000000
11.000000	-0.033472	-19.781937	-5.876840	-5.057242	-4.637693	-4.210162	0.000000	-10.000000	0.183333	-13.400001	82.333336	1023.000000	1023.000000	2046.000000
11.020000	-0.033641	-19.881796	-5.746607	-5.128376	-4.694445	-4.312367	0.000000	-10.000000	0.175000	-12.900001	77.666664	1023.000000	1023.000000	2046.000000
11.040000	-0.033885	-20.025827	-5.646982	-5.157364	-4.808149	-4.413332	0.000000	-10.000000	0.158333	-12.300000	73.333336	1023.000000	1023.000000	2046.000000
11.060000	-0.034258	-20.246309	-5.544064	-5.185085	-4.934417	-4.582744	0.000000	-10.000000	0.150000	-11.800000	69.000000	1023.000000	1023.000000	2046.000000
11.080000	-0.034515	-20.398645	-5.470772	-5.206171	-5.035108	-4.686594	0.000000	-10.000000	0.141667	-11.316667	65.166664	1023.000000	1023.000000	2046.000000
11.100000	-0.034770	-20.548773	-5.426613	-5.234752	-5.123632	-4.763777	0.000000	-10.000000	0.141667	-11.066667	61.500000	1023.000000	1023.000000	2046.000000
11.120000	-0.034953	-20.657299	-5.362440	-5.266770	-5.207430	-4.820659	0.000000	-10.000000	0.133333	-10.850000	57.833332	1023.000000	1023.000000	2046.000000
11.140000	-0.034931	-20.644413	-5.294905	-5.288478	-5.267275	-4.793756	0.000000	-10.000000	0.141667	-10.750000	54.166668	1023.000000	1023.000000	2046.000000
11.160000	-0.034989	-20.678686	-5.255322	-5.283783	-5.329659	-4.809922	0.000000	-10.000000	0.141667	-10.466667	50.500000	1023.000000	1023.000000	2046.000000
11.180000	-0.034812	-20.573753	-5.212274	-5.250089	-5.336673	-4.774718	0.000000	-10.000000	0.141667	-10.100000	47.000000	1023.000000	1023.000000	2046.000000
11.200000	-0.034653	-20.479671	-5.178813	-5.210857	-5.358114	-4.731887	0.000000	-10.000000	0.125000	-9.633333	43.666668	1023.000000	1023.000000	2046.000000
11.220000	-0.034355	-20.303511	-5.096194	-5.151398	-5.379119	-4.676801	0.000000	-10.000000	0.108333	-9.233334	40.500000	1023.000000	1023.000000	2046.000000
11.240000	-0.034107	-20.157024	-5.011973	-5.063732	-5.393771	-4.687549	0.000000	-10.000000	0.100000	-8.750000	37.500000	1023.000000	1023.000000	2046.000000
11.260000	-0.033678	-19.903755	-4.966181	-4.981141	-5.351094	-4.605340	0.000000	-10.000000	0.100000	-8.233334	34.500000	1023.000000	1023.000000	2046.000000
11.280000	-0.033402	-19.740479	-4.900706	-4.937456	-5.345831	-4.556485	0.000000	-10.000000	0.100000	-7.733334	31.666666	1023.000000	1023.000000	2046.000000
11.300000	-0.033146	-19.589226	-4.836537	-4.867200	-5.339629	-4.545860	0.000000	-10.000000	0.091667	-7.233334	29.000000	1023.000000	1023.000000	2046.000000
11.320000	-0.032917	-19.453947	-4.761397	-4.821196	-5.343186	-4.528168	0.000000	-10.000000	0.091667	-6.766667	26.666666	1023.000000	1023.000000	2046.000000
11.340000	-0.032468	-19.188786	-4.634612	-4.766073	-5.304576	-4.483524	0.000000	-10.000000	0.083333	-6.283333	24.500000	1023.000000	1023.000000	2046.000000
11.360000	-0.031908	-18.857616	-4.386592	-4.709247	-5.277450	-4.484326	0.000000	-10.000000	0.091667	-6.000000	22.500000	1023.000000	1023.000000	2046.000000
11.380000	-0.031140	-18.403616	-4.005799	-4.682955	-5.255074	-4.459788	0.000000	-10.000000	0.091667	-5.716667	20.500000	1023.000000	1023.000000	2046.000000
11.400000	-0.030451	-17.996330	-3.687409	-4.622576	-5.248510	-4.437834	0.000000	-10.000000	0.091667	-5.416667	18.500000	1023.000000	1023.000000	2046.000000
11.420000	-0.030218	-17.858639	-3.484922	-4.609260	-5.300269	-4.464187	0.000000	-10.000000	0.075000	-5.016667	16.500000	1023.000000	1023.000000	2046.000000
11.440000	-0.030158	-17.823124	-3.397642	-4.574679	-5.360778	-4.490025	0.000000	-10.000000	0.058333	-4.666667	14.833333	1023.000000	1023.000000	2046.000000
11.460000	-0.030303	-17.908813	-3.387249	-4.518521	-5.375185	-4.627858	0.000000	-10.000000	0.050000	-4.250000	13.166667	1023.000000	1023.000000	2046.000000
11.480000	-0.030592	-18.080132	-3.443806	-4.524787	-5.475705	-4.635833	0.000000	-10.000000	0.058333	-3.950000	11.833333	1023.000000	1023.000000	2046.000000
11.500000	-0.030220	-17.860222	-3.572175	-4.194324	-5.489983	-4.603740	0.000000	-10.000000	0.066667	-3.816667	10.500000	1023.000000	1023.000000	2046.000000
11.520000	-0.030040	-17.753672	-3.891934	-3.926999	-5.414354	-4.520384	0.000000	-10.000000	0.066667	-3.966667	9.333333	1023.000000	1023.000000	2046.000000
11.540000	-0.030258	-17.882465	-4.118586	-3.871920	-5.423155	-4.468805	0.000000	-10.000000	0.066667	-4.150000	8.000000	1023.000000	1023.000000	2046.000000
11.560000	-0.030947	-18.289764	-4.333868	-3.932045	-5.583816	-4.440035	0.000000	-10.000000	0.050000	-3.283333	6.500000	1023.000000	1023.000000	2046.000000
11.580000	-0.032588	-19.259790	-4.682025	-4.136601	-5.893666	-4.547499	0.000000	-10.000000	0.050000	-1.000000	5.500000	1023.000000	1023.000000	2046.000000
11.600000	-0.034791	-20.561670	-5.257682	-4.327919	-6.137861	-4.838210	0.000000	-10.000000	0.033333	2.033333	5.000000	1023.000000	1023.000000	2046.000000
11.620000	-0.037647	-22.249203	-6.027596	-4.652371	-6.383231	-5.186006	0.000000	-10.000000	0.025000	5.066667	5.000000	1023.000000	1023.000000	2046.000000
11.640000	-0.040171	-23.740852	-6.686591	-4.952879	-6.578924	-5.522458	0.000000	-10.000000	0.008333	7.050000	5.000000	1023.000000	1023.000000	2046.000000
11.660000	-0.041853	-24.734941	-7.156740	-5.117483	-6.712502	-5.748216	0.000000	-10.000000	0.000000	8.216667	5.000000	1023.000000	1023.000000	2046.000000
11.680000	-0.042763	-25.273148	-7.486569	-5.153035	-6.763728	-5.869816	0.000000	-10.000000	0.000000	8.350000	5.000000	1023.000000	1023.000000	2046.000000
11.700000	-0.043365	-25.628834	-7.802022	-5.073128	-6.754197	-5.999487	0.000000	-10.000000	0.000000	7.650000	5.000000	1023.000000	1023.000000	2046.000000
11.720000	-0.043617	-25.777910	-8.020033	-5.014306	-6.742481	-6.001091	0.000000	-10.000000	0.000000	6.966667	5.000000	1023.000000	1023.000000	2046.000000
11.740000	-0.043660	-25.802877	-8.133812	-4.928970	-6.738841	-6.001254	0.000000	-10.000000	0.000000	6.500000	5.000000	1023.000000	1023.000000	2046.000000
11.760000	-0.043609	-25.773125	-8.238183	-4.852246	-6.720755	-5.961941	0.000000	-10.000000	0.000000	7.166667	5.000000	1023.000000	1023.000000	2046.000000
11.780000	-0.043187	-25.523535	-8.204867	-4.811491	-6.663093	-5.844082	0.000000	-10.000000	-0.008333	8.783334	10.666667	1023.000000	1023.000000	2046.000000
11.800000	-0.042622	-25.189701	-8.202825	-4.750795	-6.523448	-5.712633	0.000000	-10.000000	-0.008333	6.550000	9.000000	1023.000000	1023.000000	2046.000000
11.820000	-0.041635	-24.606293	-8.007234	-4.628332	-6.409110	-5.561617	0.000000	-10.000000	-0.008333	3.716667	7.333333	1023.000000	1023.000000	2046.000000
11.840000	-0.040319	-23.828310	-7.710734	-4.631482	-6.204607	-5.281487	0.000000	-10.000000	0.000000	0.000000	0.000000	1023.000000	1023.000000	2046.000000
11.860000	-0.038900	-22.989708	-7.364054	-4.662757	-5.930861	-5.032036	0.000000	-10.000000	0.000000	0.000000	0.000000	1023.000000	1023.000000	2046.000000
11.880000	-0.037187	-21.977314	-6.966643	-4.687496	-5.571874	-4.751299	0.000000	-10.000000	0.000000	0.000000	0.000000	1023.000000	1023.000000	2046.000000
11.900000	-0.035466	-20.960672	-6.534413	-4.748954	-5.248847	-4.428459	0.000000	-10.000000	0.000000	0.000000	0.000000	1023.000000	1023.000000	2046.000000
11.920000	-0.033760	-19.952211	-6.145077	-4.741720	-4.888172	-4.177242	0.000000	-10.000000	0.000000	0.000000	0.000000	1023.000000	1023.000000	2046.000000
11.940000	-0.031948	-18.881052	-5.793912	-4.721677	-4.445374	-3.920087	0.000000	-10.000000	0.000000	0.000000	0.000000	1023.000000	1023.000000	2046.000000
11.960000	-0.030337	-17.929390	-5.403417	-4.764282	-4.084214	-3.677479	0.000000	-10.000000	0.000000	0.000000	0.000000	1023.000000	1023.000000	2046.000000
11.980000	-0.028828	-17.037643	-4.988302	-4.751774	-3.805445	-3.492122	0.000000	-10.000000	0.000000	0.000000	0.000000	1023.000000	1023.000000	2046.000000
12.000000	-0.027296	-16.132038	-4.606858	-4.675908	-3.518836	-3.330437	0.000000	-10.000000	0.000000	0.000000	0.000000	1023.000000	1023.000000	2046.000000
12.020000	-0.026017	-15.376017	-4.295394	-4.589068	-3.264081	-3.227472	0.000000	-10.000000	0.000000	0.000000	0.000000	1023.000000	1023.000000	2046.000000
12.040000	-0.024659	-14.573654	-3.988603	-4.465319	-3.027137	-3.092596	0.000000	-10.000000	0.000000	0.000000	0.000000	1023.000000	1023.000000	2046.000000
12.060000	-0.023309	-13.775651	-3.636039	-4.291816	-2.838669	-3.009126	0.000000	-10.000000	0.000000	0.000000	0.000000	1023.000000	1023.000000	2046.000000
12.080000	-0.021912	-12.950102	-3.337104	-4.162447	-2.567210	-2.883341	0.000000	-10.000000	0.000000	0.000000	0.000000	1023.000000	1023.000000	2046.000000
12.100000	-0.020487	-12.107540	-3.022547	-4.038699	-2.321810	-2.724485	0.000000	-10.000000	0.000000	0.000000	0.000000	1023.000000	1023.000000	2046.000000
12.120000	-0.018811	-11.117217	-2.712140	-3.826462	-2.032013	-2.546602	0.000000	-10.000000	0.000000	0.000000	0.000000	1023.000000	1023.000000	2046.000000
12.140000	-0.017138	-10.128428	-2.431280	-3.658696	-1.713476	-2.324977	0.000000	-10.000000	0.000000	0.000000	0.000000	1023.000000	1023.000000	2046.000000
12.160000	-0.015220	-8.995061	-2.089561	-3.445948	-1.412659	-2.046894	0.000000	-10.000000	0.000000	0.000000	0.000000	1023.000000	1023.000000	2046.000000
12.180000	-0.013188	-7.793893	-1.764601	-3.228229	-1.035928	-1.765135	0.000000	-10.000000	0.000000	0.000000	0.000000	1023.000000	1023.000000	2046.000000
12.200000	-0.010969	-6.482453	-1.362424	-2.962515	-0.710362	-1.447152	0.000000	-10.000000	0.000000	0.000000	0.000000	1023.000000	1023.000000	2046.000000
12.220000	-0.008633	-5.102268	-1.043509	-2.673109	-0.238140	-1.147511	0.000000	-10.000000	0.000000	0.000000	0.000000	1023.000000	1023.000000	2046.000000
12.240000	-0.006238	-3.686443	-0.613788	-2.413340	0.152741	-0.812055	0.000000	-10.000000	0.000000	0.000000	0.000000	1023.000000	1023.000000	2046.000000
12.260000	-0.003793	-2.241933	-0.247877	-2.139952	0.592484	-0.446588	0.000000	-10.000000	0.000000	0.000000	0.000000	1023.000000	1023.000000	2046.000000
12.280000	-0.001306	-0.771687	0.176063	-1.883263	0.987283	-0.051770	0.000000	-10.000000	0.000000	0.000000	0.000000	1023.000000	1023.000000	2046.000000
12.300000	0.001002	0.592220	0.486906	-1.600355	1.450141	0.255528	0.000000	-10.000000	0.000000	0.000000	0.000000	1023.000000	1023.000000	2046.000000
12.320000	0.003334	1.970318	0.911844	-1.351908	1.835302	0.575081	0.000000	-10.000000	0.000000	0.000000	0.000000	1023.000000	1023.000000	2046.000000
12.340000	0.005811	3.434453	1.362985	-1.089018	2.247241	0.913246	0.000000	-10.000000	0.000000	0.000000	0.000000	1023.000000	1023.000000	2046.000000
12.360000	0.008107	4.791410	1.820305	-0.837646	2.658425	1.150327	0.000000	-10.000000	0.000000	0.000000	0.000000	1023.000000	1023.000000	2046.000000
12.380000	0.010155	6.001793	2.302139	-0.597104	2.917304	1.379454	0.000000	-10.000000	0.000000	0.000000	0.000000	1023.000000	1023.000000	2046.000000
12.400000	0.011573	6.839565	2.675785	-0.494850	3.102657	1.555972	0.000000	-10.000000	0.000000	0.000000	0.000000	1023.000000	1023.000000	2046.000000
12.420000	0.012491	7.382418	2.986804	-0.461007	3.250078	1.606543	0.000000	-10.000000	0.000000	0.000000	0.000000	1023.000000	1023.000000	2046.000000
12.440000	0.013226	7.816648	3.242055	-0.455111	3.366716	1.662988	0.000000	-10.000000	0.000000	0.000000	0.000000	1023.000000	1023.000000	2046.000000
12.460000	0.014586	8.620381	3.514477	-0.293236	3.611656	1.787484	0.000000	-10.000000	0.000000	0.000000	0.000000	1023.000000	1023.000000	2046.000000
12.480000	0.016334	9.653151	3.752838	-0.045308	3.892746	2.052875	0.000000	-10.000000	0.000000	0.000000	0.000000	1023.000000	1023.000000	2046.000000
12.500000	0.018922	11.183031	3.904128	0.558961	4.252336	2.467606	0.000000	-10.000000	0.000000	0.000000	0.000000	1023.000000	1023.000000	2046.000000
12.520000	0.021149	12.498919	3.829084	1.155860	4.547151	2.966824	0.000000	-10.000000	0.000000	0.000000	0.000000	1023.000000	1023.000000	2046.000000
12.540000	0.021952	12.973430	3.629866	1.366601	4.753562	3.223401	0.000000	-10.000000	0.000000	0.000000	0.000000	1023.000000	1023.000000	2046.000000
12.560000	0.021675	12.809809	3.419348	1.266148	4.794159	3.330153	0.000000	-10.000000	0.000000	0.000000	0.000000	1023.000000	1023.000000	2046.000000
12.580000	0.019926	11.776124	2.989782	1.034010	4.634908	3.117424	0.000000	-10.000000	0.000000	0.000000	0.000000	1023.000000	1023.000000	2046.000000
12.600000	0.017827	10.535657	2.485214	0.759738	4.473512	2.817193	0.000000	-10.000000	0.000000	0.000000	0.000000	1023.000000	1023.000000	2046.000000
12.620000	0.016204	9.576856	1.933201	0.567130	4.438057	2.638468	0.000000	-10.000000	0.000000	0.000000	0.000000	1023.000000	1023.000000	2046.000000
12.640000	0.015074	8.908747	1.506889	0.471958	4.376853	2.553046	0.000000	-10.000000	0.000000	0.000000	0.000000	1023.000000	1023.000000	2046.000000
12.660000	0.014914	8.813943	1.198624	0.508215	4.527891	2.579213	0.000000	-10.000000	0.000000	0.000000	0.000000	1023.000000	1023.000000	2046.000000
12.680000	0.015475	9.145766	1.092799	0.722497	4.677974	2.652497	0.000000	-10.000000	0.000000	0.000000	0.000000	1023.000000	1023.000000	2046.000000
12.700000	0.015966	9.435769	0.994705	0.948158	4.778765	2.714141	0.000000	-10.000000	0.000000	0.000000	0.000000	1023.000000	1023.000000	2046.000000
12.720000	0.016448	9.720912	0.939124	1.158432	4.842168	2.781188	0.000000	-10.000000	0.000000	0.000000	0.000000	1023.000000	1023.000000	2046.000000
12.740000	0.017010	10.052618	0.921219	1.348409	4.914999	2.867991	0.000000	-10.000000	0.000000	0.000000	0.000000	1023.000000	1023.000000	2046.000000
12.760000	0.017820	10.531478	0.919803	1.542197	5.060179	3.009299	0.000000	-10.000000	0.000000	0.000000	0.000000	1023.000000	1023.000000	2046.000000
12.780000	0.018684	11.042469	0.979876	1.746393	5.142216	3.173983	0.000000	-10.000000	0.000000	0.000000	0.000000	1023.000000	1023.000000	2046.000000
12.800000	0.019611	11.590352	1.081738	1.923537	5.284050	3.301028	0.000000	-10.000000	0.000000	0.000000	0.000000	1023.000000	1023.000000	2046.000000
12.820000	0.020665	12.212861	1.291162	1.989130	5.439580	3.492989	0.000000	-10.000000	0.000000	0.000000	0.000000	1023.000000	1023.000000	2046.000000
12.840000	0.021837	12.905901	1.482588	2.010276	5.696353	3.716684	0.000000	-10.000000	0.000000	0.000000	0.000000	1023.000000	1023.000000	2046.000000
12.860000	0.023014	13.601472	1.715709	2.036734	5.891401	3.957627	0.000000	-10.000000	0.000000	0.000000	0.000000	1023.000000	1023.000000	2046.000000
12.880000	0.023936	14.145923	1.970460	1.909497	6.120999	4.144966	0.000000	-10.000000	0.000000	0.000000	0.000000	1023.000000	1023.000000	2046.000000
12.900000	0.025071	14.816915	2.210762	1.820340	6.439203	4.346610	0.000000	-10.000000	0.000000	0.000000	0.000000	1023.000000	1023.000000	2046.000000
12.920000	0.026190	15.478473	2.393690	1.730804	6.795055	4.558923	0.000000	-10.000000	0.000000	0.000000	0.000000	1023.000000	1023.000000	2046.000000
12.940000	0.027271	16.117081	2.680577	1.595357	7.076692	4.764455	0.000000	-10.000000	0.000000	0.000000	0.000000	1023.000000	1023.000000	2046.000000
12.960000	0.028204	16.668333	2.980953	1.536371	7.311983	4.839026	0.000000	-10.000000	0.000000	0.000000	0.000000	1023.000000	1023.000000	2046.000000
12.980000	0.029186	17.248745	3.266301	1.493513	7.533118	4.955812	0.000000	-10.000000	0.000000	0.000000	0.000000	1023.000000	1023.000000	2046.000000
13.000000	0.029553	17.465788	3.464849	1.445459	7.603275	4.952205	0.000000	-10.000000	0.000000	0.000000	0.000000	1023.000000	1023.000000	2046.000000
13.020000	0.029873	17.655239	3.693496	1.407212	7.654294	4.900237	0.000000	-10.000000	0.000000	0.000000	0.000000	1023.000000	1023.000000	2046.000000
13.040000	0.030016	17.739637	3.929928	1.365313	7.644259	4.800136	0.000000	-10.000000	0.000000	0.000000	0.000000	1023.000000	1023.000000	2046.000000
13.060000	0.030013	17.737640	4.068463	1.302137	7.627980	4.739060	0.000000	-10.000000	0.000000	0.000000	0.000000	1023.000000	1023.000000	2046.000000
13.080000	0.029963	17.707998	4.163009	1.284190	7.564683	4.696115	0.000000	-10.000000	0.000000	0.000000	0.000000	1023.000000	1023.000000	2046.000000
13.100000	0.029957	17.704315	4.210071	1.304297	7.500324	4.689623	0.000000	-10.000000	0.000000	0.000000	0.000000	1023.000000	1023.000000	2046.000000
13.120000	0.030101	17.789679	4.249812	1.310276	7.485889	4.743701	0.000000	-10.000000	0.000000	0.000000	0.000000	1023.000000	1023.000000	2046.000000
13.140000	0.030289	17.900612	4.241964	1.376354	7.457757	4.824535	0.000000	-10.000000	0.000000	0.000000	0.000000	1023.000000	1023.000000	2046.000000
13.160000	0.030662	18.121513	4.287806	1.461235	7.470816	4.901657	0.000000	-10.000000	0.000000	0.000000	0.000000	1023.000000	1023.000000	2046.000000
13.180000	0.031069	18.361616	4.374191	1.535137	7.487331	4.964956	0.000000	-10.000000	0.000000	0.000000	0.000000	1023.000000	1023.000000	2046.000000
13.200000	0.031691	18.729410	4.465094	1.618786	7.552404	5.093126	0.000000	-10.000000	0.000000	0.000000	0.000000	1023.000000	1023.000000	2046.000000
13.220000	0.032111	18.977478	4.563985	1.688733	7.565926	5.158834	0.000000	-10.000000	0.000000	0.000000	0.000000	1023.000000	1023.000000	2046.000000
13.240000	0.032730	19.343475	4.678881	1.779599	7.632233	5.252763	0.000000	-10.000000	0.000000	0.000000	0.000000	1023.000000	1023.000000	2046.000000
13.260000	0.033230	19.639069	4.821354	1.829108	7.717545	5.271063	0.000000	-10.000000	0.000000	0.000000	0.000000	1023.000000	1023.000000	2046.000000
13.280000	0.034043	20.119173	5.119166	1.899944	7.781299	5.318764	0.000000	-10.000000	0.000000	0.000000	0.000000	1023.000000	1023.000000	2046.000000
13.300000	0.034967	20.665678	5.525735	1.981150	7.847566	5.311228	0.000000	-10.000000	0.000000	0.000000	0.000000	1023.000000	1023.000000	2046.000000
13.320000	0.036009	21.281376	5.882192	2.102118	7.938327	5.358739	0.000000	-10.000000	0.000000	0.000000	0.000000	1023.000000	1023.000000	2046.000000
13.340000	0.036397	21.510599	6.073353	2.147229	7.936250	5.353765	0.000000	-10.000000	0.000000	0.000000	0.000000	1023.000000	1023.000000	2046.000000
13.360000	0.036512	21.578648	6.148023	2.200886	7.865635	5.364103	0.000000	-10.000000	0.000000	0.000000	0.000000	1023.000000	1023.000000	2046.000000
13.380000	0.036556	21.604347	6.153732	2.306581	7.833620	5.310414	0.000000	-10.000000	0.000000	0.000000	0.000000	1023.000000	1023.000000	2046.000000
13.400000	0.036569	21.612267	6.089626	2.393826	7.739054	5.389761	0.000000	-10.000000	0.000000	0.000000	0.000000	1023.000000	1023.000000	2046.000000
13.420000	0.036910	21.813553	5.845170	2.818662	7.657141	5.492580	0.000000	-10.000000	0.000000	0.000000	0.000000	1023.000000	1023.000000	2046.000000
13.440000	0.036741	21.713705	5.362226	3.257041	7.517910	5.576529	0.000000	-10.000000	0.000000	0.000000	0.000000	1023.000000	1023.000000	2046.000000
13.460000	0.035924	21.231009	5.025198	3.315611	7.275913	5.614287	0.000000	-10.000000	0.000000	0.000000	0.000000	1023.000000	1023.000000	2046.000000
13.480000	0.033984	20.084311	4.646676	3.082456	6.930267	5.424912	0.000000	-10.000000	0.000000	0.000000	0.000000	1023.000000	1023.000000	2046.000000
13.500000	0.030752	18.174446	4.025517	2.645645	6.491384	5.011900	0.000000	-10.000000	0.000000	0.000000	0.000000	1023.000000	1023.000000	2046.000000
13.520000	0.026632	15.739733	3.220289	2.101243	6.003706	4.414495	0.000000	-10.000000	0.000000	0.000000	0.000000	1023.000000	1023.000000	2046.000000
13.540000	0.022312	13.186413	2.336998	1.584394	5.488829	3.776192	0.000000	-10.000000	0.000000	0.000000	0.000000	1023.000000	1023.000000	2046.000000
13.560000	0.018664	11.030692	1.512669	1.211828	5.036101	3.270094	0.000000	-10.000000	0.000000	0.000000	0.000000	1023.000000	1023.000000	2046.000000
13.580000	0.015868	9.377725	0.874388	0.942996	4.662143	2.898197	0.000000	-10.000000	0.000000	0.000000	0.000000	1023.000000	1023.000000	2046.000000
13.600000	0.013634	8.057696	0.277999	0.824254	4.361143	2.594301	0.000000	-10.000000	0.000000	0.000000	0.000000	1023.000000	1023.000000	2046.000000
13.620000	0.011572	6.839161	-0.198571	0.688065	4.010800	2.338866	0.000000	-10.000000	0.000000	0.000000	0.000000	1023.000000	1023.000000	2046.000000
13.640000	0.009631	5.691939	-0.729325	0.608707	3.700395	2.112162	0.000000	-10.000000	0.000000	0.000000	0.000000	1023.000000	1023.000000	2046.000000
13.660000	0.007739	4.573471	-1.159097	0.458608	3.370523	1.903437	0.000000	-10.000000	0.000000	0.000000	0.000000	1023.000000	1023.000000	2046.000000
13.680000	0.006045	3.572373	-1.584480	0.332129	3.092568	1.732156	0.000000	-10.000000	0.000000	0.000000	0.000000	1023.000000	1023.000000	2046.000000
13.700000	0.004553	2.691069	-1.887754	0.180107	2.788122	1.610594	0.000000	-10.000000	0.000000	0.000000	0.000000	1023.000000	1023.000000	2046.000000
13.720000	0.003241	1.915624	-2.155339	0.079371	2.531339	1.460254	0.000000	-10.000000	0.000000	0.000000	0.000000	1023.000000	1023.000000	2046.000000
13.740000	0.002090	1.235430	-2.371940	-0.049482	2.357215	1.299637	0.000000	-10.000000	0.000000	0.000000	0.000000	1023.000000	1023.000000	2046.000000
13.760000	0.001261	0.745303	-2.507652	-0.286116	2.251606	1.287465	0.000000	-10.000000	0.000000	0.000000	0.000000	1023.000000	1023.000000	2046.000000
13.780000	0.000364	0.215199	-2.549149	-0.550428	2.081040	1.233737	0.000000	-10.000000	0.000000	0.000000	0.000000	1023.000000	1023.000000	2046.000000
13.800000	-0.000268	-0.158419	-2.595773	-0.797524	1.981513	1.253365	0.000000	-10.000000	0.000000	0.000000	0.000000	1023.000000	1023.000000	2046.000000
13.820000	-0.000766	-0.452815	-2.589698	-1.072264	1.977941	1.231206	0.000000	-10.000000	0.000000	0.000000	0.000000	1023.000000	1023.000000	2046.000000
13.840000	-0.001216	-0.718816	-2.553733	-1.284463	1.890627	1.228755	0.000000	-10.000000	0.000000	0.000000	0.000000	1023.000000	1023.000000	2046.000000
13.860000	-0.001596	-0.943424	-2.529144	-1.473919	1.863834	1.195805	0.000000	-10.000000	0.125000	-5.716667	0.000000	1023.000000	1023.000000	2046.000000
13.880000	-0.001998	-1.180734	-2.452728	-1.673793	1.777377	1.168410	0.000000	-10.000000	0.400000	-16.650000	0.000000	1023.000000	1023.000000	2046.000000
13.900000	-0.002668	-1.576952	-2.382793	-1.833900	1.606190	1.033551	0.000000	-10.000000	0.658333	-27.766666	0.000000	1023.000000	1023.000000	2046.000000
13.920000	-0.003263	-1.928448	-2.338252	-1.896704	1.427477	0.879032	0.000000	-10.000000	0.783333	-32.716667	0.000000	1023.000000	1023.000000	2046.000000
13.940000	-0.003928	-2.321216	-2.211348	-1.985018	1.217531	0.657619	0.000000	-10.000000	0.766667	-32.266666	0.000000	1023.000000	1023.000000	2046.000000
13.960000	-0.004679	-2.765513	-2.143214	-2.047192	0.978830	0.446063	0.000000	-10.000000	0.758333	-31.466667	0.000000	1023.000000	1023.000000	2046.000000
13.980000	-0.005504	-3.253058	-2.121283	-2.130728	0.749489	0.249464	0.000000	-10.000000	0.758333	-31.000000	0.000000	1023.000000	1023.000000	2046.000000
14.000000	-0.006416	-3.792135	-2.072069	-2.286776	0.498746	0.067964	0.000000	-10.000000	0.741667	-30.583334	0.000000	1023.000000	1023.000000	2046.000000
14.020000	-0.007281	-4.302877	-2.071011	-2.381657	0.248774	-0.098983	0.000000	-10.000000	0.708333	-30.250000	0.000000	1023.000000	1023.000000	2046.000000
14.040000	-0.008083	-4.776900	-2.155534	-2.429857	0.026569	-0.218078	0.000000	-10.000000	0.666667	-29.600000	0.000000	1023.000000	1023.000000	2046.000000
14.060000	-0.008696	-5.139482	-2.170125	-2.471353	-0.164822	-0.333182	0.000000	-10.000000	0.633333	-28.866667	0.000000	1023.000000	1023.000000	2046.000000
14.080000	-0.009304	-5.498612	-2.184204	-2.489010	-0.357405	-0.467994	0.000000	-10.000000	0.583333	-28.033333	0.000000	1023.000000	1023.000000	2046.000000
14.100000	-0.009723	-5.746268	-2.232632	-2.486487	-0.514391	-0.512757	0.000000	-10.000000	0.550000	-27.583334	0.000000	1023.000000	1023.000000	2046.000000
14.120000	-0.010167	-6.008690	-2.319207	-2.484960	-0.625642	-0.578880	0.000000	-10.000000	0.516667	-27.166668	0.000000	1023.000000	1023.000000	2046.000000
14.140000	-0.010517	-6.215452	-2.287256	-2.506456	-0.808466	-0.613273	0.000000	-10.000000	0.525000	-26.916668	0.000000	1023.000000	1023.000000	2046.000000
14.160000	-0.010762	-6.360269	-2.278740	-2.489355	-0.972440	-0.619733	0.000000	-10.000000	0.516667	-26.483334	0.000000	1023.000000	1023.000000	2046.000000
14.180000	-0.010984	-6.491727	-2.292329	-2.440080	-1.069504	-0.689814	0.000000	-10.000000	0.516667	-26.116667	0.000000	1023.000000	1023.000000	2046.000000
14.200000	-0.011187	-6.611451	-2.239747	-2.452403	-1.179732	-0.739569	0.000000	-10.000000	0.508333	-25.683332	0.000000	1023.000000	1023.000000	2046.000000
14.220000	-0.011307	-6.682474	-2.149966	-2.416034	-1.261117	-0.855357	0.000000	-10.000000	0.491667	-25.150000	0.000000	1023.000000	1023.000000	2046.000000
14.240000	-0.011195	-6.616300	-1.898602	-2.411132	-1.348992	-0.957573	0.000000	-10.000000	0.475000	-24.533333	0.000000	1023.000000	1023.000000	2046.000000
14.260000	-0.010672	-6.306935	-1.525318	-2.394695	-1.396873	-0.990049	0.000000	-10.000000	0.458333	-23.850000	0.000000	1023.000000	1023.000000	2046.000000
14.280000	-0.010372	-6.129884	-1.308235	-2.318480	-1.469536	-1.033633	0.000000	-10.000000	0.433333	-23.216667	0.000000	1023.000000	1023.000000	2046.000000
14.300000	-0.010578	-6.251658	-1.189832	-2.270707	-1.673561	-1.117558	0.000000	-10.000000	0.391667	-22.616667	0.000000	1023.000000	1023.000000	2046.000000
14.320000	-0.010892	-6.437009	-1.197505	-2.238394	-1.818822	-1.182287	0.000000	-10.000000	0.358333	-21.983334	0.000000	1023.000000	1023.000000	2046.000000
14.340000	-0.011633	-6.875226	-1.297353	-2.216430	-2.019480	-1.341961	0.000000	-10.000000	0.350000	-21.633333	0.000000	1023.000000	1023.000000	2046.000000
14.360000	-0.011970	-7.074300	-1.468957	-2.066849	-2.146913	-1.391580	0.000000	-10.000000	0.350000	-21.366667	0.000000	1023.000000	1023.000000	2046.000000
14.380000	-0.012315	-7.277990	-1.820571	-1.729006	-2.235214	-1.493198	0.000000	-10.000000	0.350000	-21.400002	0.000000	1023.000000	1023.000000	2046.000000
14.400000	-0.012846	-7.591688	-2.179760	-1.608623	-2.292495	-1.510809	0.000000	-10.000000	0.350000	-21.266668	0.000000	1023.000000	1023.000000	2046.000000
14.420000	-0.014028	-8.290436	-2.496329	-1.753083	-2.505229	-1.535795	0.000000	-10.000000	0.333333	-21.033335	0.000000	1023.000000	1023.000000	2046.000000
14.440000	-0.015933	-9.416574	-2.844388	-1.971209	-2.898126	-1.702851	0.000000	-10.000000	0.316667	-20.416668	0.000000	1023.000000	1023.000000	2046.000000
14.460000	-0.018704	-11.053998	-3.357086	-2.272862	-3.340459	-2.083592	0.000000	-10.000000	0.266667	-19.266666	0.000000	1023.000000	1023.000000	2046.000000
14.480000	-0.022035	-13.022970	-4.098567	-2.625657	-3.736421	-2.562325	0.000000	-10.000000	0.233333	-17.933334	0.000000	1023.000000	1023.000000	2046.000000
14.500000	-0.025461	-15.047606	-4.870263	-3.008325	-4.051703	-3.117316	0.000000	-10.000000	0.200000	-16.566668	0.000000	1023.000000	1023.000000	2046.000000
14.520000	-0.028238	-16.688839	-5.498286	-3.295428	-4.350547	-3.544577	0.000000	-10.000000	0.200000	-15.733334	0.000000	1023.000000	1023.000000	2046.000000
14.540000	-0.030260	-17.883543	-6.020718	-3.440753	-4.553521	-3.868552	0.000000	-10.000000	0.200000	-15.250000	0.000000	1023.000000	1023.000000	2046.000000
14.560000	-0.031731	-18.753073	-6.434514	-3.526754	-4.719198	-4.072608	0.000000	-10.000000	0.200000	-15.083334	0.000000	1023.000000	1023.000000	2046.000000
14.580000	-0.032981	-19.491478	-6.804144	-3.529994	-4.882841	-4.274498	0.000000	-10.000000	0.191667	-15.166667	0.000000	1023.000000	1023.000000	2046.000000
14.600000	-0.034051	-20.124146	-7.132203	-3.624718	-5.017083	-4.350142	0.000000	-10.000000	0.191667	-15.266667	0.000000	1023.000000	1023.000000	2046.000000
14.620000	-0.035003	-20.686867	-7.377976	-3.641112	-5.163460	-4.504319	0.000000	-10.000000	0.175000	-15.000000	0.000000	1023.000000	1023.000000	2046.000000
14.640000	-0.035655	-21.072346	-7.564079	-3.677012	-5.273499	-4.557756	0.000000	-10.000000	0.166667	-14.433333	0.000000	1023.000000	1023.000000	2046.000000
14.660000	-0.036236	-21.415421	-7.657182	-3.710410	-5.400551	-4.647279	0.000000	-10.000000	0.141667	-13.533334	0.000000	1023.000000	1023.000000	2046.000000
14.680000	-0.036579	-21.618164	-7.699638	-3.777337	-5.484706	-4.656483	0.000000	-10.000000	0.116667	-12.533334	0.000000	1023.000000	1023.000000	2046.000000
14.700000	-0.036445	-21.539169	-7.580825	-3.824610	-5.456048	-4.677687	0.000000	-10.000000	0.091667	-11.550000	0.000000	1023.000000	1023.000000	2046.000000
14.720000	-0.036143	-21.360262	-7.429000	-3.995548	-5.404980	-4.530734	0.000000	-10.000000	0.066667	-10.800000	0.000000	1023.000000	1023.000000	2046.000000
14.740000	-0.035812	-21.164757	-7.212761	-4.237766	-5.340041	-4.374189	0.000000	-10.000000	0.066667	-10.433333	0.000000	1023.000000	1023.000000	2046.000000
14.760000	-0.035287	-20.854836	-7.023125	-4.390513	-5.199617	-4.241581	0.000000	-10.000000	0.066667	-10.250000	0.000000	1023.000000	1023.000000	2046.000000
14.780000	-0.034938	-20.648258	-6.800919	-4.564650	-5.072165	-4.210524	0.000000	-10.000000	0.066667	-10.066667	0.000000	1023.000000	1023.000000	2046.000000
14.800000	-0.034476	-20.375364	-6.591290	-4.678374	-4.963135	-4.142565	0.000000	-10.000000	0.066667	-9.750000	0.000000	1023.000000	1023.000000	2046.000000
14.820000	-0.034419	-20.341780	-6.396377	-4.882048	-4.904720	-4.158636	0.000000	-10.000000	0.058333	-9.533334	0.000000	1023.000000	1023.000000	2046.000000
14.840000	-0.034308	-20.275915	-6.250800	-5.006184	-4.807474	-4.211457	0.000000	-10.000000	0.058333	-9.383333	0.000000	1023.000000	1023.000000	2046.000000
14.860000	-0.034221	-20.224651	-6.037499	-5.112336	-4.821645	-4.253170	0.000000	-10.000000	0.050000	-9.300000	0.000000	1023.000000	1023.000000	2046.000000
14.880000	-0.034170	-20.194590	-5.883688	-5.174268	-4.832539	-4.304094	0.000000	-10.000000	0.058333	-9.050000	0.000000	1023.000000	1023.000000	2046.000000
14.900000	-0.034405	-20.333328	-5.810176	-5.237170	-4.889698	-4.396285	0.000000	-10.000000	0.058333	-8.750000	0.000000	1023.000000	1023.000000	2046.000000
14.920000	-0.034694	-20.503975	-5.711214	-5.264369	-5.018382	-4.510010	0.000000	-10.000000	0.058333	-8.383333	0.000000	1023.000000	1023.000000	2046.000000
14.940000	-0.034906	-20.629435	-5.611903	-5.278778	-5.101498	-4.637256	0.000000	-10.000000	0.050000	-7.966667	0.000000	1023.000000	1023.000000	2046.000000
14.960000	-0.035029	-20.702131	-5.518955	-5.300374	-5.201259	-4.681542	0.000000	-10.000000	0.050000	-7.500000	0.000000	1023.000000	1023.000000	2046.000000
14.980000	-0.035143	-20.769756	-5.448453	-5.297867	-5.261969	-4.761467	0.000000	-10.000000	0.050000	-7.250000	0.000000	1023.000000	1023.000000	2046.000000
15.000000	-0.035241	-20.827656	-5.389822	-5.284173	-5.344936	-4.808725	0.000000	-10.000000	0.050000	-7.150000	0.000000	1023.000000	1023.000000	2046.000000
15.020000	-0.035032	-20.703917	-5.326488	-5.260684	-5.359845	-4.756900	0.000000	-10.000000	0.041667	-7.000000	0.000000	1023.000000	1023.000000	2046.000000
15.040000	-0.034880	-20.613880	-5.269720	-5.233401	-5.373703	-4.737055	0.000000	-10.000000	0.041667	-6.716667	0.000000	1023.000000	1023.000000	2046.000000
15.060000	-0.034667	-20.488226	-5.170077	-5.187739	-5.414701	-4.715710	0.000000	-10.000000	0.041667	-6.300000	0.000000	1023.000000	1023.000000	2046.000000
15.080000	-0.034398	-20.329329	-5.137732	-5.115782	-5.405693	-4.670121	0.000000	-10.000000	0.050000	-6.033333	0.000000	1023.000000	1023.000000	2046.000000
15.100000	-0.034012	-20.100834	-5.052152	-5.060870	-5.386225	-4.601587	0.000000	-10.000000	0.050000	-5.766667	0.000000	1023.000000	1023.000000	2046.000000
15.120000	-0.033665	-19.895779	-4.980300	-4.994985	-5.388050	-4.532443	0.000000	-10.000000	0.050000	-5.500000	0.000000	1023.000000	1023.000000	2046.000000
15.140000	-0.033303	-19.681820	-4.897447	-4.909494	-5.366157	-4.508720	0.000000	-10.000000	0.041667	-5.150000	0.000000	1023.000000	1023.000000	2046.000000
15.160000	-0.032861	-19.420595	-4.839711	-4.819175	-5.317936	-4.443772	0.000000	-10.000000	0.033333	-4.850000	0.000000	1023.000000	1023.000000	2046.000000
15.180000	-0.032617	-19.276669	-4.748628	-4.791523	-5.337049	-4.399470	0.000000	-10.000000	0.033333	-4.666667	0.000000	1023.000000	1023.000000	2046.000000
15.200000	-0.032241	-19.054562	-4.642978	-4.755618	-5.306645	-4.349321	0.000000	-10.000000	0.041667	-4.483333	0.000000	1023.000000	1023.000000	2046.000000
15.220000	-0.031718	-18.745203	-4.480594	-4.699978	-5.248547	-4.316083	0.000000	-10.000000	0.050000	-4.333333	0.000000	1023.000000	1023.000000	2046.000000
15.240000	-0.031036	-18.342398	-4.134581	-4.639868	-5.250289	-4.317660	0.000000	-10.000000	0.041667	-4.150000	0.000000	1023.000000	1023.000000	2046.000000
15.260000	-0.030120	-17.800863	-3.782203	-4.568826	-5.158520	-4.291314	0.000000	-10.000000	0.033333	-3.983333	0.000000	1023.000000	1023.000000	2046.000000
15.280000	-0.029474	-17.419405	-3.516517	-4.495971	-5.154466	-4.252450	0.000000	-10.000000	0.016667	-3.750000	0.000000	1023.000000	1023.000000	2046.000000
15.300000	-0.029356	-17.349579	-3.339647	-4.449559	-5.268810	-4.291563	0.000000	-10.000000	0.008333	-3.383333	0.000000	1023.000000	1023.000000	2046.000000
15.320000	-0.029318	-17.327068	-3.260352	-4.425088	-5.328780	-4.312849	0.000000	-10.000000	0.000000	-2.966667	0.000000	1023.000000	1023.000000	2046.000000
15.340000	-0.029668	-17.533936	-3.290128	-4.392334	-5.434361	-4.417112	0.000000	-10.000000	0.008333	-2.583333	0.000000	1023.000000	1023.000000	2046.000000
15.360000	-0.029258	-17.291643	-3.356620	-4.148343	-5.430918	-4.355762	0.000000	-10.000000	0.008333	-2.416667	0.000000	1023.000000	1023.000000	2046.000000
15.380000	-0.028833	-17.040400	-3.589737	-3.764286	-5.365228	-4.321149	0.000000	-10.000000	0.025000	-2.366667	0.000000	1023.000000	1023.000000	2046.000000
15.400000	-0.028745	-16.988106	-3.870108	-3.591188	-5.310303	-4.216506	0.000000	-10.000000	0.016667	-2.333333	0.000000	1023.000000	1023.000000	2046.000000
15.420000	-0.029019	-17.150467	-4.046028	-3.646373	-5.324151	-4.133914	0.000000	-10.000000	0.016667	-1.233333	0.000000	1023.000000	1023.000000	2046.000000
15.440000	-0.030246	-17.875565	-4.342098	-3.772298	-5.575222	-4.185946	0.000000	-10.000000	0.000000	0.466667	0.000000	1023.000000	1023.000000	2046.000000
15.460000	-0.032158	-19.005287	-4.814613	-3.946755	-5.853819	-4.390101	0.000000	-10.000000	-0.016667	2.916667	0.000000	1023.000000	1023.000000	2046.000000
15.480000	-0.034873	-20.610119	-5.543297	-4.249831	-6.068551	-4.748441	0.000000	-10.000000	-0.025000	5.133333	0.000000	1023.000000	1023.000000	2046.000000
15.500000	-0.037499	-22.161736	-6.247699	-4.583445	-6.255236	-5.075356	0.000000	-10.000000	-0.041667	7.033333	0.000000	1023.000000	1023.000000	2046.000000
15.520000	-0.039597	-23.401802	-6.793631	-4.819864	-6.421083	-5.367224	0.000000	-10.000000	-0.041667	8.250000	0.000000	1023.000000	1023.000000	2046.000000
15.540000	-0.040656	-24.027796	-7.184203	-4.853297	-6.443357	-5.546938	0.000000	-10.000000	-0.033333	8.716667	0.000000	1023.000000	1023.000000	2046.000000
15.560000	-0.041160	-24.325718	-7.505146	-4.839101	-6.378482	-5.602989	0.000000	-10.000000	-0.025000	8.750000	0.000000	1023.000000	1023.000000	2046.000000
15.580000	-0.041473	-24.510815	-7.759863	-4.785523	-6.352669	-5.612759	0.000000	-10.000000	-0.016667	8.850000	0.000000	1023.000000	1023.000000	2046.000000
15.600000	-0.041504	-24.528856	-7.862168	-4.726635	-6.368444	-5.571609	0.000000	-10.000000	-0.025000	9.116667	0.000000	1023.000000	1023.000000	2046.000000
15.620000	-0.041300	-24.408566	-7.956997	-4.642654	-6.303404	-5.505511	0.000000	-10.000000	-0.033333	9.850000	7.000000	1023.000000	1023.000000	2046.000000
15.640000	-0.041132	-24.308784	-8.024416	-4.571322	-6.267117	-5.445929	0.000000	-10.000000	-0.058333	10.683333	15.166667	1023.000000	1023.000000	2046.000000
15.660000	-0.040541	-23.959986	-8.005713	-4.487623	-6.163452	-5.303196	0.000000	-10.000000	-0.100000	11.766666	24.500000	1023.000000	1023.000000	2046.000000
15.680000	-0.039852	-23.552504	-7.897499	-4.427791	-6.041325	-5.185889	0.000000	-10.000000	-0.133333	12.716667	28.166666	1023.000000	1023.000000	2046.000000
15.700000	-0.038734	-22.891590	-7.694138	-4.369157	-5.892536	-4.935759	0.000000	-10.000000	-0.150000	13.733334	32.333332	1023.000000	1023.000000	2046.000000
15.720000	-0.037451	-22.133396	-7.392950	-4.385458	-5.655462	-4.699526	0.000000	-10.000000	-0.166667	14.750000	36.833332	1023.000000	1023.000000	2046.000000
15.740000	-0.036001	-21.276442	-7.014299	-4.461476	-5.386202	-4.414463	0.000000	-10.000000	-0.233333	15.916667	41.666668	1023.000000	1023.000000	2046.000000
15.760000	-0.034316	-20.281048	-6.599969	-4.508181	-5.055591	-4.117306	0.000000	-10.000000	-0.400000	19.616667	46.833332	1023.000000	1023.000000	2046.000000
15.780000	-0.032491	-19.201900	-6.151882	-4.566133	-4.653331	-3.830554	0.000000	-10.000000	-0.508333	23.683334	52.666668	1023.000000	1023.000000	2046.000000
15.800000	-0.030658	-18.119135	-5.733379	-4.563707	-4.246729	-3.575320	0.000000	-10.000000	-0.558333	27.300001	60.000000	1023.000000	1023.000000	2046.000000
15.820000	-0.028838	-17.043261	-5.316443	-4.570805	-3.843428	-3.312585	0.000000	-10.000000	-0.516667	28.100000	68.333336	1023.000000	1023.000000	2046.000000
15.840000	-0.027180	-16.063158	-4.922334	-4.530642	-3.484375	-3.125808	0.000000	-10.000000	-0.533333	28.033333	77.666664	1023.000000	1023.000000	2046.000000
15.860000	-0.025615	-15.138722	-4.560201	-4.468177	-3.182649	-2.927696	0.000000	-10.000000	-0.566667	28.616667	87.000000	1023.000000	1023.000000	2046.000000
15.880000	-0.024166	-14.282351	-4.252017	-4.331226	-2.911333	-2.787776	0.000000	-10.000000	-0.600000	29.316668	96.666664	1023.000000	1023.000000	2046.000000
15.900000	-0.023023	-13.606511	-3.965739	-4.243321	-2.721279	-2.676172	0.000000	-10.000000	-0.633333	30.400000	106.500000	1023.000000	1023.000000	2046.000000
15.920000	-0.021707	-12.828721	-3.673897	-4.120146	-2.527037	-2.507640	0.000000	-10.000000	-0.650000	31.083334	116.500000	1023.000000	1023.000000	2046.000000
15.940000	-0.020382	-12.045473	-3.357888	-3.940101	-2.345109	-2.402375	0.000000	-10.000000	-0.666667	31.616667	126.666664	1023.000000	1023.000000	2046.000000
15.960000	-0.018983	-11.218719	-3.036535	-3.809502	-2.104618	-2.268064	0.000000	-10.000000	-0.675000	31.950001	137.000000	1023.000000	1023.000000	2046.000000
15.980000	-0.017390	-10.277462	-2.743282	-3.647425	-1.839035	-2.047720	0.000000	-10.000000	-0.691667	31.950001	147.666672	1023.000000	1023.000000	2046.000000
16.000000	-0.015840	-9.361295	-2.463015	-3.465022	-1.544956	-1.888302	0.000000	-10.000000	-0.708333	32.183334	158.333328	1023.000000	1023.000000	2046.000000
16.020000	-0.014192	-8.387704	-2.180597	-3.288511	-1.264145	-1.654450	0.000000	-10.000000	-0.733333	32.433334	169.000000	1023.000000	1023.000000	2046.000000
16.040001	-0.012247	-7.237830	-1.866403	-3.071706	-0.941492	-1.358229	0.000000	-10.000000	-0.775000	33.000000	179.666672	1023.000000	1023.000000	2046.000000
16.059999	-0.010145	-5.995945	-1.533015	-2.834114	-0.565529	-1.063288	0.000000	-10.000000	-0.816667	33.633335	190.500000	1023.000000	1023.000000	2046.000000
16.080000	-0.007970	-4.710183	-1.182850	-2.565184	-0.202548	-0.759600	0.000000	-10.000000	-0.858333	34.683334	201.666672	1023.000000	1023.000000	2046.000000
16.100000	-0.005532	-3.269563	-0.776188	-2.280635	0.220600	-0.433340	0.000000	-10.000000	-0.891667	35.633335	213.166672	1023.000000	1023.000000	2046.000000
16.120001	-0.003178	-1.878042	-0.427434	-2.023287	0.656845	-0.084165	0.000000	-10.000000	-0.925000	36.566666	225.000000	1023.000000	1023.000000	2046.000000
16.139999	-0.000853	-0.504096	-0.009254	-1.771751	1.017897	0.259012	0.000000	-10.000000	-0.941667	37.066666	237.000000	1023.000000	1023.000000	2046.000000
16.160000	0.001462	0.864106	0.339710	-1.496478	1.414913	0.605961	0.000000	-10.000000	-0.941667	37.616669	249.166672	1023.000000	1023.000000	2046.000000
16.180000	0.003743	2.212017	0.688282	-1.246595	1.848427	0.921904	0.000000	-10.000000	-0.941667	37.816669	261.500000	1023.000000	1023.000000	2046.000000
16.200001	0.006098	3.603676	1.152863	-0.987771	2.173044	1.265540	0.000000	-10.000000	-0.933333	37.700001	274.166656	1023.000000	1023.000000	2046.000000
16.219999	0.008517	5.033777	1.616380	-0.744273	2.579645	1.582026	0.000000	-10.000000	-0.925000	37.316666	286.833344	1023.000000	1023.000000	2046.000000
16.240000	0.010750	6.353495	2.089977	-0.514020	2.937734	1.839804	0.000000	-10.000000	-0.908333	37.083332	299.500000	1023.000000	1023.000000	2046.000000
16.260000	0.012523	7.401009	2.550968	-0.311254	3.164643	1.996651	0.000000	-10.000000	-0.916667	37.033333	311.833344	1023.000000	1023.000000	2046.000000
16.280001	0.013719	8.108135	2.902076	-0.227908	3.330499	2.103469	0.000000	-10.000000	-0.933333	37.200001	324.166656	1023.000000	1023.000000	2046.000000
16.299999	0.014504	8.571977	3.178477	-0.170855	3.423905	2.140449	0.000000	-10.000000	-0.941667	37.400002	336.500000	1023.000000	1023.000000	2046.000000
16.320000	0.015466	9.140376	3.423134	-0.120958	3.613052	2.225148	0.000000	-10.000000	-0.925000	37.450001	349.000000	1023.000000	1023.000000	2046.000000
16.340000	0.016878	9.974729	3.629138	0.075336	3.830011	2.440244	0.000000	-10.000000	-0.900000	37.166668	361.500000	1023.000000	1023.000000	2046.000000
16.360001	0.019084	11.278639	3.815774	0.565094	4.132508	2.765262	0.000000	-10.000000	-0.850000	36.366669	373.833344	1023.000000	1023.000000	2046.000000
16.379999	0.021343	12.613515	3.750770	1.187176	4.437000	3.238568	0.000000	-10.000000	-0.816667	35.400002	386.000000	1023.000000	1023.000000	2046.000000
16.400000	0.022431	13.256999	3.505327	1.547053	4.658438	3.546182	0.000000	-10.000000	-0.750000	34.233334	398.000000	1023.000000	1023.000000	2046.000000
16.420000	0.022432	13.257265	3.344247	1.552112	4.688794	3.672112	0.000000	-10.000000	-0.733333	33.450001	409.666656	1023.000000	1023.000000	2046.000000
16.440001	0.020856	12.325697	2.876405	1.289878	4.596872	3.562543	0.000000	-10.000000	-0.691667	32.650002	421.000000	1023.000000	1023.000000	2046.000000
16.459999	0.018432	10.893563	2.292660	0.947323	4.383781	3.269799	0.000000	-10.000000	-0.666667	31.983334	432.000000	1023.000000	1023.000000	2046.000000
16.480000	0.015897	9.395165	1.687946	0.636344	4.186471	2.884404	0.000000	-10.000000	-0.591667	30.533333	442.833344	1023.000000	1023.000000	2046.000000
16.500000	0.014057	8.307856	1.130337	0.474038	4.087327	2.616154	0.000000	-10.000000	-0.516667	28.966667	453.333344	1023.000000	1023.000000	2046.000000
16.520000	0.013051	7.713428	0.725679	0.370239	4.055435	2.562075	0.000000	-10.000000	-0.450000	27.250000	463.166656	1023.000000	1023.000000	2046.000000
16.540001	0.012806	7.568262	0.449854	0.424821	4.124641	2.568946	0.000000	-10.000000	-0.383333	25.633335	472.500000	1023.000000	1023.000000	2046.000000
16.559999	0.012641	7.470673	0.223266	0.516318	4.140871	2.590218	0.000000	-10.000000	-0.300000	23.133335	481.333344	1023.000000	1023.000000	2046.000000
16.580000	0.012282	7.258948	0.000236	0.666815	4.066611	2.525287	0.000000	-10.000000	-0.208333	20.316668	489.666656	1023.000000	1023.000000	2046.000000
16.600000	0.012085	7.142078	-0.155889	0.748319	3.998251	2.551398	0.000000	-10.000000	-0.116667	16.966667	497.000000	1023.000000	1023.000000	2046.000000
16.620001	0.011806	6.977354	-0.317528	0.818390	3.935448	2.541043	0.000000	-10.000000	-0.050000	13.366667	503.333344	1023.000000	1023.000000	2046.000000
16.639999	0.011508	6.801271	-0.454947	0.858391	3.815489	2.582338	0.000000	-10.000000	0.000000	8.466667	508.333344	1023.000000	1023.000000	2046.000000
16.660000	0.011217	6.629074	-0.556313	0.904772	3.741261	2.539354	0.000000	-10.000000	0.033333	2.583333	511.833344	1023.000000	1023.000000	2046.000000
16.680000	0.011110	6.566104	-0.588107	0.904917	3.717944	2.531350	0.000000	-10.000000	0.058333	-2.583333	513.500000	1023.000000	1023.000000	2046.000000
16.700001	0.010937	6.463509	-0.568822	0.761882	3.695616	2.574832	0.000000	-10.000000	0.091667	-7.366667	514.000000	1023.000000	1023.000000	2046.000000
16.719999	0.011036	6.522507	-0.496388	0.694204	3.702904	2.621787	0.000000	-10.000000	0.125000	-10.866667	514.000000	1023.000000	1023.000000	2046.000000
16.740000	0.011054	6.533092	-0.405169	0.551181	3.748255	2.638826	0.000000	-10.000000	0.166667	-13.966667	514.000000	1023.000000	1023.000000	2046.000000
16.760000	0.011104	6.562519	-0.266694	0.355840	3.812657	2.660716	0.000000	-10.000000	0.200000	-15.716667	514.000000	1023.000000	1023.000000	2046.000000
16.780001	0.011342	6.703137	-0.162046	0.177199	3.936893	2.751091	0.000000	-10.000000	0.225000	-16.933334	506.500000	1023.000000	1023.000000	2046.000000
16.799999	0.011618	6.866340	-0.016851	0.000280	4.076431	2.806479	0.000000	-10.000000	0.250000	-17.700001	497.000000	1023.000000	1023.000000	2046.000000
16.820000	0.011849	7.002514	0.137555	-0.197060	4.190570	2.871449	0.000000	-10.000000	0.258333	-18.233334	485.500000	1023.000000	1023.000000	2046.000000
16.840000	0.011810	6.979497	0.287445	-0.375168	4.201311	2.865908	0.000000	-10.000000	0.258333	-18.533335	479.166656	1023.000000	1023.000000	2046.000000
16.860001	0.011587	6.848038	0.355914	-0.422326	4.200764	2.713686	0.000000	-10.000000	0.266667	-19.133333	472.833344	1023.000000	1023.000000	2046.000000
16.879999	0.011152	6.591042	0.427400	-0.535813	4.121154	2.578301	0.000000	-10.000000	0.300000	-19.816668	466.333344	1023.000000	1023.000000	2046.000000
16.900000	0.010475	6.190811	0.516095	-0.666689	3.950325	2.391080	0.000000	-10.000000	0.350000	-20.866667	459.833344	1023.000000	1023.000000	2046.000000
16.920000	0.009674	5.717508	0.502938	-0.804912	3.820883	2.198598	0.000000	-10.000000	0.391667	-22.000000	453.000000	1023.000000	1023.000000	2046.000000
16.940001	0.008591	5.077237	0.467160	-0.925869	3.545072	1.990873	0.000000	-10.000000	0.441667	-23.550001	445.666656	1023.000000	1023.000000	2046.000000
16.959999	0.007761	4.587012	0.370839	-1.021062	3.359906	1.877329	0.000000	-10.000000	0.491667	-25.033335	437.833344	1023.000000	1023.000000	2046.000000
16.980000	0.006789	4.012246	0.220854	-1.148412	3.156806	1.782998	0.000000	-10.000000	0.566667	-26.700001	429.333344	1023.000000	1023.000000	2046.000000
17.000000	0.005877	3.473369	0.069786	-1.186113	2.907212	1.682483	0.000000	-10.000000	0.625000	-27.983334	420.500000	1023.000000	1023.000000	2046.000000
17.020000	0.005107	3.018175	-0.091865	-1.212651	2.728981	1.593711	0.000000	-10.000000	0.683333	-29.400002	411.166656	1023.000000	1023.000000	2046.000000
17.040001	0.004334	2.561564	-0.204859	-1.266852	2.486113	1.547161	0.000000	-10.000000	0.716667	-30.300001	401.500000	1023.000000	1023.000000	2046.000000
17.059999	0.003787	2.237906	-0.294588	-1.249377	2.291476	1.490396	0.000000	-10.000000	0.741667	-31.050001	391.166656	1023.000000	1023.000000	2046.000000
17.080000	0.003086	1.823992	-0.412460	-1.238173	2.066115	1.408509	0.000000	-10.000000	0.758333	-31.366667	380.833344	1023.000000	1023.000000	2046.000000
17.100000	0.002458	1.452657	-0.489659	-1.237533	1.840404	1.339445	0.000000	-10.000000	0.766667	-31.683334	370.166656	1023.000000	1023.000000	2046.000000
17.120001	0.001838	1.086147	-0.592402	-1.250853	1.650688	1.278714	0.000000	-10.000000	0.783333	-32.066666	359.666656	1023.000000	1023.000000	2046.000000
17.139999	0.001134	0.669990	-0.681962	-1.285892	1.433473	1.204371	0.000000	-10.000000	0.791667	-32.283333	348.833344	1023.000000	1023.000000	2046.000000
17.160000	0.000362	0.214211	-0.765154	-1.325152	1.208999	1.095519	0.000000	-10.000000	0.800000	-32.433334	341.666656	1023.000000	1023.000000	2046.000000
17.180000	-0.000509	-0.300942	-0.865128	-1.386987	0.993922	0.957250	0.000000	-10.000000	0.800000	-32.250000	330.833344	1023.000000	1023.000000	2046.000000
17.200001	-0.001261	-0.745164	-0.931876	-1.416452	0.758903	0.844262	0.000000	-10.000000	0.791667	-32.150002	320.166656	1023.000000	1023.000000	2046.000000
17.219999	-0.002050	-1.211275	-0.947208	-1.517709	0.564011	0.689631	0.000000	-10.000000	0.783333	-31.850000	306.000000	1023.000000	1023.000000	2046.000000
17.240000	-0.002561	-1.513665	-0.892469	-1.578630	0.398765	0.558668	0.000000	-10.000000	0.775000	-31.766668	295.333344	1023.000000	1023.000000	2046.000000
17.260000	-0.002628	-1.553228	-0.587418	-1.628514	0.232499	0.430204	0.000000	-10.000000	0.766667	-31.416668	284.833344	1023.000000	1023.000000	2046.000000
17.280001	-0.002649	-1.565346	-0.350011	-1.633573	0.057868	0.360371	0.000000	-10.000000	0.766667	-31.166668	274.166656	1023.000000	1023.000000	2046.000000
17.299999	-0.002875	-1.698897	-0.227975	-1.584582	-0.163255	0.276915	0.000000	-10.000000	0.758333	-30.800001	263.833344	1023.000000	1023.000000	2046.000000
17.320000	-0.003507	-2.072471	-0.280596	-1.600964	-0.386188	0.195277	0.000000	-10.000000	0.741667	-30.850000	253.500000	1023.000000	1023.000000	2046.000000
17.340000	-0.004148	-2.451391	-0.368831	-1.569484	-0.605899	0.092823	0.000000	-10.000000	0.725000	-30.616667	243.166672	1023.000000	1023.000000	2046.000000
17.360001	-0.005052	-2.985492	-0.519115	-1.549615	-0.904812	-0.011951	0.000000	-10.000000	0.691667	-30.450001	232.833328	1023.000000	1023.000000	2046.000000
17.379999	-0.005460	-3.226741	-0.847591	-1.193478	-1.025798	-0.159874	0.000000	-10.000000	0.683333	-30.016666	222.500000	1023.000000	1023.000000	2046.000000
17.400000	-0.006156	-3.638447	-1.323492	-0.998989	-1.142160	-0.173805	0.000000	-10.000000	0.666667	-29.966667	215.833328	1023.000000	1023.000000	2046.000000
17.420000	-0.007315	-4.323370	-1.678727	-1.026284	-1.377733	-0.240627	0.000000	-10.000000	0.658333	-29.633333	205.833328	1023.000000	1023.000000	2046.000000
17.440001	-0.009299	-5.495471	-2.028682	-1.305802	-1.782288	-0.378700	0.000000	-10.000000	0.641667	-28.850000	196.166672	1023.000000	1023.000000	2046.000000
17.459999	-0.012107	-7.154980	-2.491315	-1.598103	-2.306288	-0.759274	0.000000	-10.000000	0.583333	-27.700001	183.333328	1023.000000	1023.000000	2046.000000
17.480000	-0.015620	-9.231366	-3.192828	-1.990469	-2.771570	-1.276498	0.000000	-10.000000	0.541667	-26.366667	174.166672	1023.000000	1023.000000	2046.000000
17.500000	-0.019622	-11.596417	-4.061539	-2.447513	-3.205327	-1.882038	0.000000	-10.000000	0.491667	-25.333334	165.333328	1023.000000	1023.000000	2046.000000
17.520000	-0.023269	-13.751741	-4.845891	-2.818124	-3.633818	-2.453908	0.000000	-10.000000	0.475000	-24.483334	157.000000	1023.000000	1023.000000	2046.000000
17.540001	-0.025994	-15.362508	-5.496993	-3.028357	-3.949793	-2.887366	0.000000	-10.000000	0.458333	-23.983334	149.000000	1023.000000	1023.000000	2046.000000
17.559999	-0.028020	-16.560118	-6.040062	-3.191214	-4.160938	-3.167905	0.000000	-10.000000	0.450000	-23.799999	141.000000	1023.000000	1023.000000	2046.000000
17.580000	-0.029748	-17.581135	-6.529428	-3.230356	-4.358524	-3.462826	0.000000	-10.000000	0.450000	-23.866667	133.000000	1023.000000	1023.000000	2046.000000
17.600000	-0.031176	-18.424868	-6.906209	-3.322898	-4.551577	-3.644184	0.000000	-10.000000	0.466667	-24.033333	125.000000	1023.000000	1023.000000	2046.000000
17.620001	-0.032378	-19.135475	-7.194581	-3.361953	-4.786515	-3.792425	0.000000	-10.000000	0.466667	-24.000000	117.000000	1023.000000	1023.000000	2046.000000
17.639999	-0.033446	-19.766523	-7.479893	-3.419017	-4.905603	-3.962011	0.000000	-10.000000	0.458333	-23.700001	109.000000	1023.000000	1023.000000	2046.000000
17.660000	-0.034387	-20.322676	-7.670592	-3.495067	-5.078290	-4.078725	0.000000	-10.000000	0.408333	-23.216667	101.000000	1023.000000	1023.000000	2046.000000
17.680000	-0.035166	-20.783070	-7.821939	-3.599314	-5.183981	-4.177836	0.000000	-10.000000	0.375000	-22.833334	95.666664	1023.000000	1023.000000	2046.000000
17.700001	-0.035643	-21.064852	-7.830149	-3.651939	-5.335056	-4.247708	0.000000	-10.000000	0.341667	-21.900000	88.166664	1023.000000	1023.000000	2046.000000
17.719999	-0.035896	-21.214569	-7.792077	-3.842342	-5.355110	-4.225041	0.000000	-10.000000	0.341667	-21.016666	81.000000	1023.000000	1023.000000	2046.000000
17.740000	-0.035845	-21.184458	-7.639120	-4.024000	-5.355761	-4.165577	0.000000	-10.000000	0.341667	-20.200001	71.500000	1023.000000	1023.000000	2046.000000
17.760000	-0.035782	-21.147234	-7.432792	-4.263015	-5.340828	-4.110598	0.000000	-10.000000	0.350000	-20.133333	66.833336	1023.000000	1023.000000	2046.000000
17.780001	-0.035625	-21.054558	-7.256381	-4.449086	-5.266874	-4.082217	0.000000	-10.000000	0.316667	-19.783335	60.166668	1023.000000	1023.000000	2046.000000
17.799999	-0.035473	-20.964785	-7.049958	-4.634386	-5.205757	-4.074686	0.000000	-10.000000	0.283333	-19.066668	53.833332	1023.000000	1023.000000	2046.000000
17.820000	-0.035373	-20.905382	-6.893795	-4.806171	-5.155293	-4.050124	0.000000	-10.000000	0.233333	-18.050001	45.500000	1023.000000	1023.000000	2046.000000
17.840000	-0.035495	-20.977623	-6.757482	-5.023285	-5.105556	-4.091301	0.000000	-10.000000	0.233333	-17.250000	39.500000	1023.000000	1023.000000	2046.000000
17.860001	-0.035617	-21.049889	-6.568758	-5.158216	-5.139243	-4.183671	0.000000	-10.000000	0.233333	-16.750000	35.500000	1023.000000	1023.000000	2046.000000
17.879999	-0.035748	-21.127155	-6.408714	-5.273812	-5.176962	-4.267666	0.000000	-10.000000	0.233333	-16.183334	29.833334	1023.000000	1023.000000	2046.000000
17.900000	-0.035950	-21.246414	-6.263536	-5.320867	-5.278283	-4.383729	0.000000	-10.000000	0.208333	-15.766667	24.500000	1023.000000	1023.000000	2046.000000
17.920000	-0.036286	-21.445143	-6.167247	-5.377388	-5.348297	-4.552210	0.000000	-10.000000	0.191667	-15.133333	17.500000	1023.000000	1023.000000	2046.000000
17.940001	-0.036717	-21.699554	-6.086116	-5.393949	-5.500271	-4.719218	0.000000	-10.000000	0.191667	-14.866667	14.166667	1023.000000	1023.000000	2046.000000
17.959999	-0.037121	-21.938547	-5.992531	-5.477254	-5.624827	-4.843934	0.000000	-10.000000	0.200000	-14.400001	9.333333	1023.000000	1023.000000	2046.000000
17.980000	-0.037487	-22.154652	-5.959796	-5.512021	-5.707399	-4.975434	0.000000	-10.000000	0.183333	-14.100000	4.833333	1023.000000	1023.000000	2046.000000
18.000000	-0.037751	-22.310631	-5.922670	-5.581790	-5.785552	-5.020619	0.000000	-10.000000	0.166667	-13.666667	-1.166667	1023.000000	1023.000000	2046.000000
18.020000	-0.037916	-22.408062	-5.901255	-5.583184	-5.838217	-5.085407	0.000000	-10.000000	0.150000	-13.483334	-4.000000	1023.000000	1023.000000	2046.000000
18.040001	-0.037961	-22.435011	-5.840800	-5.580258	-5.923406	-5.090547	0.000000	-10.000000	0.125000	-12.983334	-8.333333	1023.000000	1023.000000	2046.000000
18.059999	-0.038011	-22.464754	-5.810114	-5.563670	-5.968094	-5.122877	0.000000	-10.000000	0.100000	-12.333334	-12.500000	1023.000000	1023.000000	2046.000000
18.080000	-0.037848	-22.368105	-5.728445	-5.552309	-5.997953	-5.089398	0.000000	-10.000000	0.066667	-11.433333	-18.000000	1023.000000	1023.000000	2046.000000
18.100000	-0.037645	-22.247993	-5.671714	-5.480272	-5.993526	-5.102482	0.000000	-10.000000	0.058333	-10.733334	-21.833334	1023.000000	1023.000000	2046.000000
18.120001	-0.037299	-22.043568	-5.576520	-5.409596	-5.985709	-5.071742	0.000000	-10.000000	0.050000	-10.000000	-25.500000	1023.000000	1023.000000	2046.000000
18.139999	-0.036971	-21.849577	-5.495995	-5.363730	-5.966447	-5.023404	0.000000	-10.000000	0.050000	-9.383333	-28.833334	1023.000000	1023.000000	2046.000000
18.160000	-0.036607	-21.634447	-5.416059	-5.277415	-5.940038	-5.000935	0.000000	-10.000000	0.050000	-8.933333	-31.000000	1023.000000	1023.000000	2046.000000
18.180000	-0.036268	-21.434116	-5.340466	-5.230508	-5.925814	-4.937328	0.000000	-10.000000	0.050000	-8.583334	-33.000000	1023.000000	1023.000000	2046.000000
18.200001	-0.036047	-21.303698	-5.263278	-5.185885	-5.955226	-4.899307	0.000000	-10.000000	0.033333	-7.800000	-35.833332	1023.000000	1023.000000	2046.000000
18.219999	-0.035818	-21.168379	-5.208357	-5.169063	-5.933404	-4.857554	0.000000	-10.000000	0.016667	-7.016667	-38.666668	1023.000000	1023.000000	2046.000000
18.240000	-0.035570	-21.021664	-5.149054	-5.088712	-5.923100	-4.860798	0.000000	-10.000000	0.008333	-6.033334	-41.833332	1023.000000	1023.000000	2046.000000
18.260000	-0.035254	-20.835356	-5.089555	-5.052834	-5.891890	-4.801078	0.000000	-10.000000	0.016667	-5.616667	-43.166668	1023.000000	1023.000000	2046.000000
18.280001	-0.034832	-20.585489	-4.934669	-5.013132	-5.909450	-4.728240	0.000000	-10.000000	0.016667	-4.950000	-45.000000	1023.000000	1023.000000	2046.000000
18.299999	-0.034258	-20.246447	-4.730865	-4.936822	-5.828085	-4.750672	0.000000	-10.000000	0.016667	-4.500000	-46.000000	1023.000000	1023.000000	2046.000000
18.320000	-0.033400	-19.739567	-4.396589	-4.868213	-5.751321	-4.723444	0.000000	-10.000000	0.008333	-3.816667	-47.333332	1023.000000	1023.000000	2046.000000
18.340000	-0.032677	-19.311905	-4.111339	-4.816395	-5.717734	-4.666437	0.000000	-10.000000	0.008333	-2.850000	-48.666668	1023.000000	1023.000000	2046.000000
18.360001	-0.032254	-19.062386	-3.838288	-4.783696	-5.780604	-4.659798	0.000000	-10.000000	0.000000	-0.933333	-49.500000	1023.000000	1023.000000	2046.000000
18.379999	-0.032263	-19.067192	-3.726067	-4.777562	-5.842034	-4.721528	0.000000	-10.000000	-0.016667	1.233333	-50.000000	1023.000000	1023.000000	2046.000000
18.400000	-0.032349	-19.118315	-3.675196	-4.742242	-5.918764	-4.782113	0.000000	-10.000000	-0.033333	2.866667	-50.000000	1023.000000	1023.000000	2046.000000
18.420000	-0.032461	-19.184406	-3.670891	-4.722108	-5.963339	-4.828069	0.000000	-10.000000	-0.050000	4.150000	-50.000000	1023.000000	1023.000000	2046.000000
18.440001	-0.031662	-18.711971	-3.723434	-4.409051	-5.854877	-4.724608	0.000000	-10.000000	-0.050000	5.883333	-50.000000	1023.000000	1023.000000	2046.000000
18.459999	-0.030913	-18.269417	-3.926490	-3.994577	-5.755260	-4.593091	0.000000	-10.000000	-0.050000	7.916667	-50.000000	1023.000000	1023.000000	2046.000000
18.480000	-0.030424	-17.980822	-4.096353	-3.849566	-5.617714	-4.417188	0.000000	-10.000000	-0.050000	9.150000	-50.000000	1023.000000	1023.000000	2046.000000
18.500000	-0.030291	-17.901741	-4.219070	-3.859136	-5.588272	-4.235263	0.000000	-10.000000	-0.066667	10.033333	-50.000000	1023.000000	1023.000000	2046.000000
18.520000	-0.031030	-18.338537	-4.479790	-3.954496	-5.686912	-4.217340	0.000000	-10.000000	-0.108333	11.633333	-50.000000	1023.000000	1023.000000	2046.000000
18.540001	-0.032461	-19.184689	-4.978812	-4.113046	-5.777236	-4.315595	0.000000	-10.000000	-0.208333	15.500000	-25.333334	1023.000000	1023.000000	2046.000000
18.559999	-0.034502	-20.390804	-5.648842	-4.372128	-5.890366	-4.479468	0.000000	-10.000000	-0.300000	19.166668	1.166667	1023.000000	1023.000000	2046.000000
18.580000	-0.036691	-21.684170	-6.346872	-4.645862	-5.956215	-4.735221	0.000000	-10.000000	-0.366667	21.816668	27.666666	1023.000000	1023.000000	2046.000000
18.600000	-0.037919	-22.410378	-6.760367	-4.800737	-5.963717	-4.885557	0.000000	-10.000000	-0.375000	22.616667	31.833334	1023.000000	1023.000000	2046.000000
18.620001	-0.038348	-22.663528	-7.025351	-4.792309	-5.940065	-4.905805	0.000000	-10.000000	-0.391667	23.500000	39.333332	1023.000000	1023.000000	2046.000000
18.639999	-0.038321	-22.647766	-7.206918	-4.708425	-5.836972	-4.895452	0.000000	-10.000000	-0.425000	24.483334	49.500000	1023.000000	1023.000000	2046.000000
18.660000	-0.037957	-22.432673	-7.313157	-4.599557	-5.729665	-4.790292	0.000000	-10.000000	-0.458333	25.049999	57.333332	1023.000000	1023.000000	2046.000000
18.680000	-0.037309	-22.049522	-7.337955	-4.419275	-5.575676	-4.716616	0.000000	-10.000000	-0.483333	25.950001	63.000000	1023.000000	1023.000000	2046.000000
18.700001	-0.036477	-21.558062	-7.321558	-4.213107	-5.399112	-4.624285	0.000000	-10.000000	-0.516667	26.916668	68.833336	1023.000000	1023.000000	2046.000000
18.719999	-0.035398	-20.920013	-7.218245	-4.079195	-5.220725	-4.401849	0.000000	-10.000000	-0.566667	28.466667	77.666664	1023.000000	1023.000000	2046.000000
18.740000	-0.034153	-20.184536	-7.034068	-3.939210	-5.023759	-4.187499	0.000000	-10.000000	-0.650000	29.950001	90.166664	1023.000000	1023.000000	2046.000000
18.760000	-0.032678	-19.312563	-6.801196	-3.757501	-4.792071	-3.961795	0.000000	-10.000000	-0.708333	31.266666	99.833336	1023.000000	1023.000000	2046.000000
18.780001	-0.030859	-18.237761	-6.453723	-3.602315	-4.499906	-3.681817	0.000000	-10.000000	-0.758333	32.366669	110.000000	1023.000000	1023.000000	2046.000000
18.799999	-0.028828	-17.037222	-6.053027	-3.545247	-4.063267	-3.375679	0.000000	-10.000000	-0.775000	33.549999	120.833336	1023.000000	1023.000000	2046.000000
18.820000	-0.026644	-15.746351	-5.599840	-3.509661	-3.611733	-3.025117	0.000000	-10.000000	-0.800000	34.616669	135.666672	1023.000000	1023.000000	2046.000000
18.840000	-0.024392	-14.415686	-5.040710	-3.489663	-3.175562	-2.709751	0.000000	-10.000000	-0.816667	35.316666	147.000000	1023.000000	1023.000000	2046.000000
18.860001	-0.022100	-13.060871	-4.561238	-3.449527	-2.623975	-2.426132	0.000000	-10.000000	-0.833333	35.216667	154.666672	1023.000000	1023.000000	2046.000000
18.879999	-0.019698	-11.641683	-4.017320	-3.354738	-2.130224	-2.139401	0.000000	-10.000000	-0.850000	35.233334	162.333328	1023.000000	1023.000000	2046.000000
18.900000	-0.017418	-10.294309	-3.533359	-3.340261	-1.589952	-1.830737	0.000000	-10.000000	-0.875000	35.583332	174.000000	1023.000000	1023.000000	2046.000000
18.920000	-0.015379	-9.088982	-3.064877	-3.308865	-1.181025	-1.534214	0.000000	-10.000000	-0.900000	36.133335	186.000000	1023.000000	1023.000000	2046.000000
18.940001	-0.013500	-7.978629	-2.684339	-3.173316	-0.810946	-1.310029	0.000000	-10.000000	-0.925000	36.983334	198.000000	1023.000000	1023.000000	2046.000000
18.959999	-0.011987	-7.084609	-2.342381	-3.096252	-0.518027	-1.127948	0.000000	-10.000000	-0.941667	37.416668	210.166672	1023.000000	1023.000000	2046.000000
18.980000	-0.010445	-6.173289	-2.023062	-2.949888	-0.219628	-0.980711	0.000000	-10.000000	-0.966667	37.833332	222.500000	1023.000000	1023.000000	2046.000000
19.000000	-0.008851	-5.231145	-1.695818	-2.804420	0.074009	-0.804916	0.000000	-10.000000	-0.966667	37.850002	235.000000	1023.000000	1023.000000	2046.000000
19.020000	-0.007139	-4.218871	-1.268851	-2.653731	0.322133	-0.618423	0.000000	-10.000000	-0.983333	38.116669	247.666672	1023.000000	1023.000000	2046.000000
19.040001	-0.005365	-3.170595	-0.901859	-2.453219	0.635715	-0.451231	0.000000	-10.000000	-0.966667	37.883335	260.333344	1023.000000	1023.000000	2046.000000
19.059999	-0.003614	-2.135824	-0.559356	-2.283209	0.937895	-0.231154	0.000000	-10.000000	-0.991667	38.050003	273.166656	1023.000000	1023.000000	2046.000000
19.080000	-0.001694	-1.001059	-0.202098	-2.026663	1.222719	0.004982	0.000000	-10.000000	-1.000000	38.166668	285.833344	1023.000000	1023.000000	2046.000000
19.100000	0.000266	0.156962	0.099616	-1.837239	1.570845	0.323740	0.000000	-10.000000	-1.016667	38.416668	298.666656	1023.000000	1023.000000	2046.000000
19.120001	0.002327	1.375174	0.458363	-1.609300	1.888880	0.637231	0.000000	-10.000000	-1.008333	38.466667	311.333344	1023.000000	1023.000000	2046.000000
19.139999	0.004706	2.781472	0.815856	-1.331737	2.293109	1.004244	0.000000	-10.000000	-1.000000	38.549999	324.166656	1023.000000	1023.000000	2046.000000
19.160000	0.007071	4.179167	1.227862	-1.100428	2.685999	1.365734	0.000000	-10.000000	-1.016667	38.866669	337.000000	1023.000000	1023.000000	2046.000000
19.180000	0.009453	5.586939	1.612867	-0.814599	3.082858	1.705813	0.000000	-10.000000	-1.016667	38.816669	350.000000	1023.000000	1023.000000	2046.000000
19.200001	0.012037	7.113619	2.034735	-0.520424	3.518277	2.081031	0.000000	-10.000000	-1.033333	38.733334	363.000000	1023.000000	1023.000000	2046.000000
19.219999	0.014505	8.572444	2.435537	-0.244710	3.929037	2.452581	0.000000	-10.000000	-1.025000	38.633335	375.833344	1023.000000	1023.000000	2046.000000
19.240000	0.016776	9.914342	2.784166	0.027128	4.329123	2.773926	0.000000	-10.000000	-1.008333	38.783333	388.666656	1023.000000	1023.000000	2046.000000
19.260000	0.019114	11.296196	3.166790	0.251438	4.756075	3.121893	0.000000	-10.000000	-0.991667	38.716667	401.500000	1023.000000	1023.000000	2046.000000
19.280001	0.021490	12.700640	3.657639	0.501029	5.129432	3.412540	0.000000	-10.000000	-0.966667	38.466667	414.500000	1023.000000	1023.000000	2046.000000
19.299999	0.023927	14.141037	4.154503	0.774383	5.532184	3.679967	0.000000	-10.000000	-0.966667	38.166668	427.333344	1023.000000	1023.000000	2046.000000
19.320000	0.025913	15.314662	4.594059	0.990289	5.813060	3.917254	0.000000	-10.000000	-0.958333	37.950001	440.166656	1023.000000	1023.000000	2046.000000
19.340000	0.027335	16.154934	4.945152	1.106093	6.029814	4.073876	0.000000	-10.000000	-0.950000	37.700001	452.833344	1023.000000	1023.000000	2046.000000
19.360001	0.028267	16.706057	5.268048	1.154241	6.166397	4.117370	0.000000	-10.000000	-0.950000	37.633335	465.500000	1023.000000	1023.000000	2046.000000
19.379999	0.029061	17.175241	5.535921	1.207299	6.298463	4.133559	0.000000	-10.000000	-0.950000	37.866669	478.000000	1023.000000	1023.000000	2046.000000
19.400000	0.030328	17.923742	5.788911	1.326648	6.508158	4.300026	0.000000	-10.000000	-0.958333	38.083332	490.666656	1023.000000	1023.000000	2046.000000
19.420000	0.031976	18.897583	5.930683	1.630712	6.836254	4.499935	0.000000	-10.000000	-0.941667	37.983334	503.333344	1023.000000	1023.000000	2046.000000
19.440001	0.033868	20.015789	5.971900	2.111525	7.067633	4.864730	0.000000	-10.000000	-0.908333	37.583336	516.166687	1023.000000	1023.000000	2046.000000
19.459999	0.035055	20.717588	5.649786	2.658314	7.228200	5.181289	0.000000	-10.000000	-0.875000	36.950001	528.666687	1023.000000	1023.000000	2046.000000
19.480000	0.034826	20.582222	5.311296	2.872781	7.250814	5.147331	0.000000	-10.000000	-0.850000	36.066669	541.000000	1023.000000	1023.000000	2046.000000
19.500000	0.034088	20.146204	5.098836	2.775925	7.239645	5.031797	0.000000	-10.000000	-0.825000	34.966667	553.000000	1023.000000	1023.000000	2046.000000
19.520000	0.032391	19.142881	4.717051	2.594438	7.080115	4.751277	0.000000	-10.000000	-0.825000	34.666668	565.000000	1023.000000	1023.000000	2046.000000
19.540001	0.030469	18.007053	4.236816	2.379870	6.931033	4.459336	0.000000	-10.000000	-0.791667	34.566666	576.666687	1023.000000	1023.000000	2046.000000
19.559999	0.028667	16.942137	3.699094	2.220635	6.822394	4.200013	0.000000	-10.000000	-0.733333	34.083336	588.333313	1023.000000	1023.000000	2046.000000
19.580000	0.027148	16.044363	3.138470	2.102176	6.766999	4.036719	0.000000	-10.000000	-0.625000	32.516666	599.666687	1023.000000	1023.000000	2046.000000
19.600000	0.026305	15.546068	2.732936	2.037549	6.789351	3.986232	0.000000	-10.000000	-0.533333	30.333334	610.833313	1023.000000	1023.000000	2046.000000
19.620001	0.026089	15.418653	2.463069	2.120293	6.874603	3.960687	0.000000	-10.000000	-0.458333	28.083334	621.333313	1023.000000	1023.000000	2046.000000
19.639999	0.025956	15.339773	2.279763	2.258888	6.891265	3.909857	0.000000	-10.000000	-0.383333	25.900000	631.000000	1023.000000	1023.000000	2046.000000
19.660000	0.025870	15.289313	2.108059	2.408172	6.870557	3.902525	0.000000	-10.000000	-0.291667	23.566668	640.166687	1023.000000	1023.000000	2046.000000
19.680000	0.025678	15.175859	1.959806	2.486067	6.827712	3.902275	0.000000	-10.000000	-0.200000	20.750000	648.333313	1023.000000	1023.000000	2046.000000
19.700001	0.025568	15.110771	1.840548	2.592964	6.762972	3.914288	0.000000	-10.000000	-0.108333	17.333332	655.833313	1023.000000	1023.000000	2046.000000
19.719999	0.025487	15.062559	1.725486	2.680960	6.718775	3.937339	0.000000	-10.000000	-0.050000	13.433333	662.166687	1023.000000	1023.000000	2046.000000
19.740000	0.025466	15.050532	1.665139	2.750140	6.654071	3.981181	0.000000	-10.000000	-0.008333	9.233334	667.333313	1023.000000	1023.000000	2046.000000
19.760000	0.025353	14.983848	1.599202	2.736369	6.601639	4.046638	0.000000	-10.000000	0.016667	4.200000	671.166687	1023.000000	1023.000000	2046.000000
19.780001	0.025235	14.913616	1.570840	2.578469	6.572275	4.192032	0.000000	-10.000000	0.050000	-0.250000	673.166687	1023.000000	1023.000000	2046.000000
19.799999	0.025178	14.879949	1.533852	2.502100	6.500134	4.343863	0.000000	-10.000000	0.083333	-4.766667	674.000000	1023.000000	1023.000000	2046.000000
19.820000	0.025040	14.798788	1.577124	2.311769	6.448812	4.461082	0.000000	-10.000000	0.116667	-8.666667	674.000000	1023.000000	1023.000000	2046.000000
19.840000	0.025123	14.847653	1.630244	2.097025	6.515656	4.604728	0.000000	-10.000000	0.141667	-12.183333	674.000000	1023.000000	1023.000000	2046.000000
19.860001	0.025360	14.987639	1.732747	1.907637	6.584235	4.763020	0.000000	-10.000000	0.175000	-14.600000	674.000000	1023.000000	1023.000000	2046.000000
19.879999	0.025477	15.057179	1.831344	1.657808	6.662385	4.905644	0.000000	-10.000000	0.191667	-15.850000	670.666687	1023.000000	1023.000000	2046.000000
19.900000	0.025729	15.205744	1.995885	1.490050	6.732169	4.987640	0.000000	-10.000000	0.208333	-16.716667	660.500000	1023.000000	1023.000000	2046.000000
19.920000	0.025980	15.354105	2.139809	1.368695	6.787329	5.058272	0.000000	-10.000000	0.216667	-17.150002	650.333313	1023.000000	1023.000000	2046.000000
19.940001	0.026022	15.379206	2.349719	1.241168	6.754073	5.034246	0.000000	-10.000000	0.233333	-17.350000	641.500000	1023.000000	1023.000000	2046.000000
19.959999	0.025936	15.328156	2.516584	1.176733	6.733119	4.901719	0.000000	-10.000000	0.233333	-17.383333	637.500000	1023.000000	1023.000000	2046.000000
19.980000	0.025606	15.133435	2.682697	1.057490	6.634628	4.758618	0.000000	-10.000000	0.241667	-17.533333	631.833313	1023.000000	1023.000000	2046.000000
20.000000	0.025069	14.815821	2.762294	0.950797	6.485225	4.617505	0.000000	-10.000000	0.258333	-17.816668	626.166687	1023.000000	1023.000000	2046.000000
20.020000	0.024441	14.444354	2.786638	0.836740	6.312410	4.508565	0.000000	-10.000000	0.300000	-18.566668	620.333313	1023.000000	1023.000000	2046.000000
20.040001	0.023803	14.067849	2.719691	0.745775	6.184153	4.418230	0.000000	-10.000000	0.350000	-19.650000	614.000000	1023.000000	1023.000000	2046.000000
20.059999	0.023261	13.746981	2.703329	0.685308	5.967911	4.390433	0.000000	-10.000000	0.375000	-20.950001	607.333313	1023.000000	1023.000000	2046.000000
20.080000	0.022731	13.434074	2.611305	0.632667	5.816992	4.373110	0.000000	-10.000000	0.408333	-22.166668	600.333313	1023.000000	1023.000000	2046.000000
20.100000	0.022366	13.218299	2.538723	0.660390	5.675506	4.343681	0.000000	-10.000000	0.441667	-23.416668	592.833313	1023.000000	1023.000000	2046.000000
20.120001	0.021983	12.992055	2.482136	0.646157	5.501677	4.362085	0.000000	-10.000000	0.500000	-24.550001	585.000000	1023.000000	1023.000000	2046.000000
20.139999	0.021800	12.883940	2.425719	0.698651	5.371654	4.387916	0.000000	-10.000000	0.550000	-25.800001	576.833313	1023.000000	1023.000000	2046.000000
20.160000	0.021422	12.660375	2.363672	0.701131	5.222404	4.373167	0.000000	-10.000000	0.566667	-26.666668	568.333313	1023.000000	1023.000000	2046.000000
20.180000	0.021079	12.457744	2.308906	0.676425	5.087875	4.384538	0.000000	-10.000000	0.583333	-27.400002	559.500000	1023.000000	1023.000000	2046.000000
20.200001	0.020814	12.300804	2.340696	0.685954	4.951169	4.322986	0.000000	-10.000000	0.591667	-27.800001	550.333313	1023.000000	1023.000000	2046.000000
20.219999	0.020595	12.171903	2.430269	0.678254	4.886279	4.177100	0.000000	-10.000000	0.616667	-28.016666	541.000000	1023.000000	1023.000000	2046.000000
20.240000	0.020766	12.272601	2.727903	0.652231	4.808775	4.083692	0.000000	-10.000000	0.625000	-28.150000	531.666687	1023.000000	1023.000000	2046.000000
20.260000	0.020971	12.393700	2.965080	0.709492	4.728289	3.990838	0.000000	-10.000000	0.633333	-28.150000	522.166687	1023.000000	1023.000000	2046.000000
20.280001	0.020903	12.353686	3.072276	0.717394	4.586101	3.977915	0.000000	-10.000000	0.625000	-28.283333	512.833313	1023.000000	1023.000000	2046.000000
20.299999	0.020569	12.156475	3.054759	0.747621	4.414471	3.939624	0.000000	-10.000000	0.625000	-28.283333	503.333344	1023.000000	1023.000000	2046.000000
20.320000	0.020079	11.866935	2.925480	0.806911	4.309869	3.824674	0.000000	-10.000000	0.625000	-28.300001	494.000000	1023.000000	1023.000000	2046.000000
20.340000	0.019292	11.401307	2.721579	0.882286	4.014876	3.782567	0.000000	-10.000000	0.641667	-28.450001	484.500000	1023.000000	1023.000000	2046.000000
20.360001	0.018822	11.123562	2.276532	1.253402	3.798493	3.795135	0.000000	-10.000000	0.658333	-28.916668	475.000000	1023.000000	1023.000000	2046.000000
20.379999	0.017785	10.510801	1.609297	1.582518	3.563555	3.755430	0.000000	-10.000000	0.675000	-29.450001	465.333344	1023.000000	1023.000000	2046.000000
20.400000	0.016166	9.553924	1.237746	1.523688	3.154784	3.637705	0.000000	-10.000000	0.708333	-30.183334	455.500000	1023.000000	1023.000000	2046.000000
20.420000	0.013740	8.120207	0.930029	1.190192	2.674897	3.325089	0.000000	-10.000000	0.733333	-30.500000	445.500000	1023.000000	1023.000000	2046.000000
20.440001	0.010544	6.231530	0.403802	0.823419	2.203042	2.801268	0.000000	-10.000000	0.733333	-30.633335	435.333344	1023.000000	1023.000000	2046.000000
20.459999	0.006749	3.988453	-0.247261	0.343765	1.721115	2.170834	0.000000	-10.000000	0.700000	-30.100000	425.000000	1023.000000	1023.000000	2046.000000
20.480000	0.002715	1.604270	-1.070793	-0.108930	1.249829	1.534165	0.000000	-10.000000	0.666667	-29.566668	415.000000	1023.000000	1023.000000	2046.000000
20.500000	-0.000879	-0.519730	-1.807513	-0.487551	0.793871	0.981463	0.000000	-10.000000	0.650000	-29.150002	405.166656	1023.000000	1023.000000	2046.000000
20.520000	-0.003628	-2.144316	-2.459381	-0.699995	0.457715	0.557346	0.000000	-10.000000	0.641667	-28.833334	395.500000	1023.000000	1023.000000	2046.000000
20.540001	-0.005887	-3.478976	-3.015408	-0.825821	0.160032	0.202221	0.000000	-10.000000	0.633333	-28.650000	385.833344	1023.000000	1023.000000	2046.000000
20.559999	-0.007797	-4.608294	-3.509956	-0.898955	-0.088475	-0.110907	0.000000	-10.000000	0.633333	-28.450001	376.166656	1023.000000	1023.000000	2046.000000
20.580000	-0.009715	-5.741698	-3.983524	-0.987296	-0.378086	-0.392792	0.000000	-10.000000	0.641667	-28.550001	366.833344	1023.000000	1023.000000	2046.000000
20.600000	-0.011398	-6.736169	-4.391624	-1.077921	-0.662173	-0.604450	0.000000	-10.000000	0.658333	-28.866667	357.166656	1023.000000	1023.000000	2046.000000
20.620001	-0.012800	-7.564561	-4.721027	-1.191316	-0.894210	-0.758008	0.000000	-10.000000	0.658333	-29.116667	347.500000	1023.000000	1023.000000	2046.000000
20.639999	-0.014146	-8.360415	-4.977335	-1.333127	-1.116699	-0.933255	0.000000	-10.000000	0.650000	-29.150000	337.666656	1023.000000	1023.000000	2046.000000
20.660000	-0.015153	-8.955357	-5.167605	-1.464658	-1.297332	-1.025761	0.000000	-10.000000	0.633333	-28.833334	328.000000	1023.000000	1023.000000	2046.000000
20.680000	-0.015937	-9.418757	-5.237717	-1.586556	-1.448359	-1.146126	0.000000	-10.000000	0.633333	-28.433332	318.500000	1023.000000	1023.000000	2046.000000
20.700001	-0.016456	-9.725616	-5.196586	-1.791541	-1.558777	-1.178712	0.000000	-10.000000	0.633333	-27.983334	309.000000	1023.000000	1023.000000	2046.000000
20.719999	-0.016920	-10.000004	-5.153495	-2.069621	-1.595546	-1.181342	0.000000	-10.000000	0.641667	-27.883333	299.666656	1023.000000	1023.000000	2046.000000
20.740000	-0.017276	-10.210325	-5.111848	-2.324728	-1.639567	-1.134182	0.000000	-10.000000	0.641667	-27.966667	290.333344	1023.000000	1023.000000	2046.000000
20.760000	-0.017675	-10.445651	-5.021288	-2.629136	-1.669996	-1.125231	0.000000	-10.000000	0.641667	-28.116667	281.000000	1023.000000	1023.000000	2046.000000
20.780001	-0.017842	-10.544474	-4.932330	-2.817104	-1.653588	-1.141451	0.000000	-10.000000	0.625000	-27.900000	271.666656	1023.000000	1023.000000	2046.000000
20.799999	-0.018131	-10.715206	-4.852816	-3.022515	-1.682381	-1.157495	0.000000	-10.000000	0.608333	-27.566668	262.333344	1023.000000	1023.000000	2046.000000
20.820000	-0.018409	-10.879751	-4.727166	-3.199821	-1.720838	-1.231926	0.000000	-10.000000	0.575000	-27.033333	253.166672	1023.000000	1023.000000	2046.000000
20.840000	-0.018755	-11.084363	-4.597976	-3.397948	-1.816072	-1.272367	0.000000	-10.000000	0.541667	-26.400000	244.000000	1023.000000	1023.000000	2046.000000
20.860001	-0.019148	-11.316753	-4.475405	-3.452185	-1.936445	-1.452718	0.000000	-10.000000	0.508333	-25.750000	235.166672	1023.000000	1023.000000	2046.000000
20.879999	-0.019502	-11.525472	-4.360959	-3.479556	-2.057239	-1.627718	0.000000	-10.000000	0.491667	-25.133335	226.500000	1023.000000	1023.000000	2046.000000
20.900000	-0.020146	-11.906552	-4.210195	-3.571884	-2.270823	-1.853650	0.000000	-10.000000	0.466667	-24.666668	218.166672	1023.000000	1023.000000	2046.000000
20.920000	-0.020719	-12.244641	-4.112298	-3.647537	-2.487034	-1.997772	0.000000	-10.000000	0.450000	-24.033333	210.000000	1023.000000	1023.000000	2046.000000
20.940001	-0.021432	-12.666565	-4.082471	-3.744621	-2.683788	-2.155684	0.000000	-10.000000	0.441667	-23.650000	202.000000	1023.000000	1023.000000	2046.000000
20.959999	-0.022058	-13.036218	-4.115658	-3.804329	-2.823879	-2.292351	0.000000	-10.000000	0.433333	-23.100000	194.000000	1023.000000	1023.000000	2046.000000
20.980000	-0.022537	-13.319404	-4.084441	-3.840450	-3.012944	-2.381568	0.000000	-10.000000	0.416667	-22.733334	186.333328	1023.000000	1023.000000	2046.000000
21.000000	-0.022987	-13.585485	-4.138480	-3.879923	-3.130076	-2.437006	0.000000	-10.000000	0.391667	-22.400000	178.666672	1023.000000	1023.000000	2046.000000
21.020000	-0.023272	-13.753921	-4.143900	-3.872795	-3.240613	-2.496613	0.000000	-10.000000	0.375000	-22.166668	171.333328	1023.000000	1023.000000	2046.000000
21.040001	-0.023628	-13.964272	-4.134835	-3.921108	-3.387623	-2.520706	0.000000	-10.000000	0.358333	-21.916668	163.833328	1023.000000	1023.000000	2046.000000
21.059999	-0.023717	-14.017015	-4.129047	-3.873407	-3.451437	-2.563123	0.000000	-10.000000	0.358333	-21.333334	156.666672	1023.000000	1023.000000	2046.000000
21.080000	-0.023952	-14.155694	-4.105532	-3.867570	-3.574535	-2.608057	0.000000	-10.000000	0.358333	-21.050001	149.500000	1023.000000	1023.000000	2046.000000
21.100000	-0.023866	-14.104838	-4.058861	-3.807052	-3.608987	-2.629938	0.000000	-10.000000	0.341667	-20.633333	142.500000	1023.000000	1023.000000	2046.000000
21.120001	-0.024009	-14.189219	-4.009310	-3.817954	-3.704217	-2.657737	0.000000	-10.000000	0.325000	-20.333334	135.500000	1023.000000	1023.000000	2046.000000
21.139999	-0.023784	-14.056253	-3.897143	-3.758902	-3.711834	-2.688375	0.000000	-10.000000	0.325000	-19.683334	128.666672	1023.000000	1023.000000	2046.000000
21.160000	-0.023533	-13.907874	-3.647076	-3.744254	-3.776238	-2.740306	0.000000	-10.000000	0.308333	-19.100000	122.000000	1023.000000	1023.000000	2046.000000
21.180000	-0.022840	-13.498625	-3.255003	-3.708676	-3.774072	-2.760874	0.000000	-10.000000	0.283333	-18.416668	115.666664	1023.000000	1023.000000	2046.000000
21.200001	-0.022419	-13.249549	-3.010655	-3.669542	-3.814437	-2.754915	0.000000	-10.000000	0.250000	-17.766668	109.500000	1023.000000	1023.000000	2046.000000
21.219999	-0.022157	-13.094847	-2.805698	-3.592458	-3.919058	-2.777633	0.000000	-10.000000	0.233333	-17.133333	103.500000	1023.000000	1023.000000	2046.000000
21.240000	-0.022415	-13.246982	-2.770047	-3.616053	-4.053286	-2.807595	0.000000	-10.000000	0.216667	-16.633333	97.833336	1023.000000	1023.000000	2046.000000
21.260000	-0.022730	-13.433348	-2.841676	-3.538301	-4.100703	-2.952668	0.000000	-10.000000	0.208333	-16.183334	92.333336	1023.000000	1023.000000	2046.000000
21.280001	-0.022980	-13.581229	-2.948214	-3.402350	-4.226179	-3.004486	0.000000	-10.000000	0.208333	-15.700000	87.000000	1023.000000	1023.000000	2046.000000
21.299999	-0.022915	-13.542603	-3.217752	-3.049547	-4.227420	-3.047884	0.000000	-10.000000	0.208333	-15.450000	81.666664	1023.000000	1023.000000	2046.000000
21.320000	-0.023364	-13.808393	-3.597877	-2.913500	-4.267516	-3.029499	0.000000	-10.000000	0.208333	-15.383333	76.500000	1023.000000	1023.000000	2046.000000
21.340000	-0.024113	-14.250990	-3.867834	-2.948013	-4.416624	-3.018518	0.000000	-10.000000	0.208333	-15.433333	71.500000	1023.000000	1023.000000	2046.000000
21.360001	-0.025835	-15.268249	-4.191294	-3.142531	-4.767892	-3.166531	0.000000	-10.000000	0.191667	-14.950000	66.333336	1023.000000	1023.000000	2046.000000
21.379999	-0.028214	-16.674654	-4.627672	-3.356288	-5.191800	-3.498894	0.000000	-10.000000	0.150000	-13.883333	61.333332	1023.000000	1023.000000	2046.000000
21.400000	-0.031199	-18.438650	-5.347596	-3.726559	-5.516493	-3.848002	0.000000	-10.000000	0.100000	-12.283334	56.500000	1023.000000	1023.000000	2046.000000
21.420000	-0.034437	-20.352446	-6.060997	-4.102359	-5.827294	-4.361795	0.000000	-10.000000	0.075000	-10.716667	52.500000	1023.000000	1023.000000	2046.000000
21.440001	-0.037160	-21.961588	-6.690094	-4.388609	-6.081880	-4.801005	0.000000	-10.000000	0.058333	-9.600000	48.833332	1023.000000	1023.000000	2046.000000
21.459999	-0.039049	-23.077703	-7.177133	-4.525912	-6.273900	-5.100758	0.000000	-10.000000	0.066667	-9.133333	45.666668	1023.000000	1023.000000	2046.000000
21.480000	-0.040548	-23.963684	-7.610150	-4.623462	-6.411163	-5.318910	0.000000	-10.000000	0.075000	-9.216667	42.500000	1023.000000	1023.000000	2046.000000
21.500000	-0.041662	-24.622019	-8.008190	-4.641503	-6.521976	-5.450349	0.000000	-10.000000	0.091667	-9.666667	39.500000	1023.000000	1023.000000	2046.000000
21.520000	-0.042713	-25.243103	-8.327345	-4.694960	-6.646960	-5.573838	0.000000	-10.000000	0.100000	-10.316667	36.333332	1023.000000	1023.000000	2046.000000
21.540001	-0.043323	-25.603909	-8.478941	-4.676807	-6.790938	-5.657222	0.000000	-10.000000	0.100000	-10.916667	32.833332	1023.000000	1023.000000	2046.000000
21.559999	-0.044092	-26.058411	-8.664070	-4.713574	-6.891190	-5.789575	0.000000	-10.000000	0.083333	-11.183333	29.166666	1023.000000	1023.000000	2046.000000
21.580000	-0.044427	-26.256632	-8.732728	-4.755058	-6.957627	-5.811219	0.000000	-10.000000	0.066667	-11.033334	25.500000	1023.000000	1023.000000	2046.000000
21.600000	-0.044746	-26.444805	-8.777716	-4.785326	-7.028931	-5.852831	0.000000	-10.000000	0.058333	-10.750000	21.833334	1023.000000	1023.000000	2046.000000
21.620001	-0.044673	-26.401897	-8.712751	-4.787345	-7.013352	-5.888449	0.000000	-10.000000	0.058333	-10.200000	18.333334	1023.000000	1023.000000	2046.000000
21.639999	-0.044306	-26.184595	-8.549096	-4.924262	-6.965179	-5.746057	0.000000	-10.000000	0.050000	-9.583333	14.833333	1023.000000	1023.000000	2046.000000
21.660000	-0.043945	-25.971424	-8.335468	-5.114686	-6.888196	-5.633074	0.000000	-10.000000	0.041667	-8.900000	11.666667	1023.000000	1023.000000	2046.000000
21.680000	-0.043246	-25.558554	-8.063416	-5.268550	-6.763654	-5.462934	0.000000	-10.000000	0.041667	-8.700000	8.500000	1023.000000	1023.000000	2046.000000
21.700001	-0.042732	-25.254871	-7.795111	-5.412281	-6.651592	-5.395889	0.000000	-10.000000	0.050000	-8.550000	5.666667	1023.000000	1023.000000	2046.000000
21.719999	-0.042294	-24.995836	-7.584618	-5.503798	-6.506503	-5.400918	0.000000	-10.000000	0.050000	-8.183333	3.000000	1023.000000	1023.000000	2046.000000
21.740000	-0.041880	-24.750845	-7.398213	-5.652317	-6.389920	-5.310394	0.000000	-10.000000	0.041667	-7.350000	0.666667	1023.000000	1023.000000	2046.000000
21.760000	-0.041680	-24.633036	-7.215766	-5.817565	-6.299970	-5.299734	0.000000	-10.000000	0.041667	-6.350000	-1.500000	1023.000000	1023.000000	2046.000000
21.780001	-0.041443	-24.492887	-6.982874	-5.930992	-6.293879	-5.285143	0.000000	-10.000000	0.033333	-5.233333	-3.500000	1023.000000	1023.000000	2046.000000
21.799999	-0.040978	-24.218103	-6.790936	-5.914755	-6.219841	-5.292571	0.000000	-10.000000	0.033333	-3.850000	-5.166667	1023.000000	1023.000000	2046.000000
21.820000	-0.040817	-24.122692	-6.614782	-5.947485	-6.228542	-5.331882	0.000000	-10.000000	0.016667	-2.066667	-6.333333	1023.000000	1023.000000	2046.000000
21.840000	-0.040588	-23.987526	-6.434083	-5.947876	-6.214673	-5.390894	0.000000	-10.000000	0.000000	0.000000	-6.833333	1023.000000	1023.000000	2046.000000
21.860001	-0.040236	-23.779753	-6.261860	-5.864748	-6.219070	-5.434074	0.000000	-10.000000	-0.016667	2.016667	-7.000000	1023.000000	1023.000000	2046.000000
21.879999	-0.040004	-23.642319	-6.108102	-5.886202	-6.242844	-5.405170	0.000000	-10.000000	-0.033333	4.133333	-7.000000	1023.000000	1023.000000	2046.000000
21.900000	-0.039453	-23.316904	-5.958194	-5.822225	-6.178800	-5.357686	0.000000	-10.000000	-0.025000	6.116667	-7.000000	1023.000000	1023.000000	2046.000000
21.920000	-0.038977	-23.035185	-5.836166	-5.760710	-6.152235	-5.286074	0.000000	-10.000000	-0.033333	7.883334	-7.000000	1023.000000	1023.000000	2046.000000
21.940001	-0.038191	-22.571110	-5.715728	-5.675133	-6.038004	-5.142246	0.000000	-10.000000	-0.041667	9.250000	-7.000000	1023.000000	1023.000000	2046.000000
21.959999	-0.037294	-22.040472	-5.536042	-5.560656	-5.936322	-5.007452	0.000000	-10.000000	-0.083333	10.500000	-7.000000	1023.000000	1023.000000	2046.000000
21.980000	-0.036277	-21.440004	-5.364792	-5.458159	-5.754629	-4.862423	0.000000	-10.000000	-0.116667	11.833334	-7.000000	1023.000000	1023.000000	2046.000000
22.000000	-0.034936	-20.647236	-5.172177	-5.312844	-5.545005	-4.617209	0.000000	-10.000000	-0.150000	13.416667	-2.166667	1023.000000	1023.000000	2046.000000
22.020000	-0.033576	-19.843691	-4.926034	-5.161452	-5.355518	-4.400687	0.000000	-10.000000	-0.191667	15.116667	8.000000	1023.000000	1023.000000	2046.000000
22.040001	-0.031865	-18.831928	-4.653290	-4.934112	-5.106954	-4.137573	0.000000	-10.000000	-0.225000	16.933334	20.166666	1023.000000	1023.000000	2046.000000
22.059999	-0.030296	-17.904699	-4.418177	-4.738175	-4.865655	-3.882691	0.000000	-10.000000	-0.275000	18.683334	29.333334	1023.000000	1023.000000	2046.000000
22.080000	-0.028609	-16.908161	-4.137201	-4.504682	-4.591609	-3.674670	0.000000	-10.000000	-0.316667	20.466667	35.333332	1023.000000	1023.000000	2046.000000
22.100000	-0.026742	-15.804570	-3.799438	-4.307963	-4.290273	-3.406896	0.000000	-10.000000	-0.358333	22.183334	41.833332	1023.000000	1023.000000	2046.000000
22.120001	-0.024692	-14.593195	-3.327295	-4.109056	-4.012475	-3.144369	0.000000	-10.000000	-0.408333	23.783333	48.833332	1023.000000	1023.000000	2046.000000
22.139999	-0.022644	-13.382724	-2.762837	-3.926177	-3.743501	-2.950208	0.000000	-10.000000	-0.441667	24.950001	56.500000	1023.000000	1023.000000	2046.000000
22.160000	-0.020506	-12.118822	-2.247743	-3.699149	-3.474693	-2.697236	0.000000	-10.000000	-0.508333	26.566668	67.500000	1023.000000	1023.000000	2046.000000
22.180000	-0.019114	-11.296333	-1.844714	-3.589594	-3.308808	-2.553217	0.000000	-10.000000	-0.575000	28.333334	79.333336	1023.000000	1023.000000	2046.000000
22.200001	-0.017772	-10.503103	-1.569237	-3.411175	-3.086038	-2.436654	0.000000	-10.000000	-0.641667	29.900002	88.333336	1023.000000	1023.000000	2046.000000
22.219999	-0.016442	-9.717331	-1.344841	-3.198638	-2.867190	-2.306662	0.000000	-10.000000	-0.658333	30.833334	94.833336	1023.000000	1023.000000	2046.000000
22.240000	-0.015392	-9.096496	-1.199793	-3.053539	-2.707663	-2.135500	0.000000	-10.000000	-0.658333	31.166668	101.500000	1023.000000	1023.000000	2046.000000
22.260000	-0.013331	-7.878905	-1.113943	-2.522513	-2.432231	-1.810219	0.000000	-10.000000	-0.658333	31.700001	111.666664	1023.000000	1023.000000	2046.000000
22.280001	-0.011617	-6.865820	-1.220315	-2.064234	-2.085740	-1.495531	0.000000	-10.000000	-0.691667	32.100002	122.000000	1023.000000	1023.000000	2046.000000
22.299999	-0.010268	-6.068303	-1.235911	-1.805307	-1.848847	-1.178238	0.000000	-10.000000	-0.708333	32.283337	132.666672	1023.000000	1023.000000	2046.000000
22.320000	-0.009843	-5.817419	-1.375501	-1.798824	-1.700891	-0.942202	0.000000	-10.000000	-0.741667	32.333336	143.500000	1023.000000	1023.000000	2046.000000
22.340000	-0.010520	-6.217160	-1.719681	-1.892254	-1.691319	-0.913906	0.000000	-10.000000	-0.791667	32.933334	154.333328	1023.000000	1023.000000	2046.000000
22.360001	-0.012026	-7.107371	-2.283786	-2.075867	-1.707370	-1.040348	0.000000	-10.000000	-0.841667	33.966667	165.166672	1023.000000	1023.000000	2046.000000
22.379999	-0.014137	-8.355084	-2.919608	-2.426986	-1.697950	-1.310540	0.000000	-10.000000	-0.866667	35.166668	176.333328	1023.000000	1023.000000	2046.000000
22.400000	-0.015599	-9.218924	-3.358284	-2.635371	-1.693445	-1.531824	0.000000	-10.000000	-0.866667	35.650002	188.000000	1023.000000	1023.000000	2046.000000
22.420000	-0.015938	-9.419476	-3.617998	-2.681397	-1.566777	-1.553305	0.000000	-10.000000	-0.875000	35.950001	200.000000	1023.000000	1023.000000	2046.000000
22.440001	-0.015653	-9.251081	-3.754209	-2.512033	-1.420718	-1.564123	0.000000	-10.000000	-0.883333	36.116669	212.000000	1023.000000	1023.000000	2046.000000
22.459999	-0.015093	-8.920230	-3.843178	-2.313697	-1.275681	-1.487674	0.000000	-10.000000	-0.900000	36.000000	224.000000	1023.000000	1023.000000	2046.000000
22.480000	-0.014182	-8.381578	-3.823118	-2.066046	-1.123795	-1.368620	0.000000	-10.000000	-0.900000	36.116669	236.000000	1023.000000	1023.000000	2046.000000
22.500000	-0.013399	-7.919036	-3.781274	-1.903187	-0.998923	-1.235652	0.000000	-10.000000	-0.916667	36.000000	248.000000	1023.000000	1023.000000	2046.000000
22.520000	-0.012272	-7.252531	-3.692644	-1.703539	-0.814767	-1.041581	0.000000	-10.000000	-0.925000	36.099998	260.000000	1023.000000	1023.000000	2046.000000
22.540001	-0.011025	-6.515635	-3.575955	-1.518189	-0.588510	-0.832980	0.000000	-10.000000	-0.958333	36.533333	272.000000	1023.000000	1023.000000	2046.000000
22.559999	-0.009506	-5.618167	-3.362813	-1.337082	-0.324032	-0.594240	0.000000	-10.000000	-1.000000	37.333332	284.000000	1023.000000	1023.000000	2046.000000
22.580000	-0.007616	-4.501208	-3.033375	-1.119132	0.001683	-0.350384	0.000000	-10.000000	-1.050000	38.216667	296.166656	1023.000000	1023.000000	2046.000000
22.600000	-0.005516	-3.260199	-2.625491	-0.984221	0.359871	-0.010358	0.000000	-10.000000	-1.108333	39.000000	308.666656	1023.000000	1023.000000	2046.000000
22.620001	-0.003264	-1.929103	-2.214117	-0.849795	0.810785	0.324023	0.000000	-10.000000	-1.133333	39.966667	321.500000	1023.000000	1023.000000	2046.000000
22.639999	-0.000948	-0.560327	-1.709836	-0.806179	1.272803	0.682885	0.000000	-10.000000	-1.158333	40.616669	334.833344	1023.000000	1023.000000	2046.000000
22.660000	0.001435	0.848109	-1.207924	-0.765070	1.791582	1.029521	0.000000	-10.000000	-1.141667	40.933334	348.166656	1023.000000	1023.000000	2046.000000
22.680000	0.003881	2.293708	-0.710551	-0.759703	2.351027	1.412934	0.000000	-10.000000	-1.133333	40.616669	361.833344	1023.000000	1023.000000	2046.000000
22.700001	0.006409	3.787528	-0.216199	-0.690160	2.904644	1.789243	0.000000	-10.000000	-1.100000	40.733334	375.333344	1023.000000	1023.000000	2046.000000
22.719999	0.008940	5.283708	0.330209	-0.596696	3.380841	2.169354	0.000000	-10.000000	-1.075000	40.299999	389.000000	1023.000000	1023.000000	2046.000000
22.740000	0.011028	6.517286	0.830487	-0.509355	3.763964	2.432189	0.000000	-10.000000	-1.066667	39.966667	402.500000	1023.000000	1023.000000	2046.000000
22.760000	0.012890	7.617980	1.225961	-0.375299	4.137086	2.630231	0.000000	-10.000000	-1.075000	39.950001	415.833344	1023.000000	1023.000000	2046.000000
22.780001	0.014588	8.621423	1.604389	-0.256555	4.463072	2.810517	0.000000	-10.000000	-1.075000	39.983334	429.166656	1023.000000	1023.000000	2046.000000
22.799999	0.016215	9.583016	2.005471	-0.120787	4.728594	2.969737	0.000000	-10.000000	-1.066667	40.183334	442.500000	1023.000000	1023.000000	2046.000000
22.820000	0.018018	10.648345	2.416672	0.037481	5.022748	3.171444	0.000000	-10.000000	-1.050000	39.833336	456.000000	1023.000000	1023.000000	2046.000000
22.840000	0.019719	11.653909	2.834465	0.207308	5.260447	3.351689	0.000000	-10.000000	-1.025000	39.816666	469.333344	1023.000000	1023.000000	2046.000000
22.860001	0.021478	12.693771	3.197073	0.430208	5.552961	3.513530	0.000000	-10.000000	-0.975000	39.150002	482.666656	1023.000000	1023.000000	2046.000000
22.879999	0.023134	13.672262	3.469852	0.668132	5.835584	3.698693	0.000000	-10.000000	-0.925000	38.483334	495.833344	1023.000000	1023.000000	2046.000000
22.900000	0.024841	14.680843	3.727736	0.877389	6.072776	4.002942	0.000000	-10.000000	-0.866667	37.083336	508.833344	1023.000000	1023.000000	2046.000000
22.920000	0.026526	15.676682	3.981063	1.079852	6.364496	4.251270	0.000000	-10.000000	-0.816667	35.933334	521.500000	1023.000000	1023.000000	2046.000000
22.940001	0.028352	16.755859	4.273229	1.308479	6.643731	4.530420	0.000000	-10.000000	-0.733333	34.266666	533.666687	1023.000000	1023.000000	2046.000000
22.959999	0.030175	17.833694	4.580229	1.490828	6.926328	4.836310	0.000000	-10.000000	-0.666667	32.799999	545.333313	1023.000000	1023.000000	2046.000000
22.980000	0.031864	18.831339	4.839568	1.662970	7.221278	5.107522	0.000000	-10.000000	-0.583333	30.750000	556.500000	1023.000000	1023.000000	2046.000000
23.000000	0.033654	19.889780	5.145196	1.892775	7.504538	5.347270	0.000000	-10.000000	-0.491667	28.650000	567.166687	1023.000000	1023.000000	2046.000000
23.020000	0.035151	20.774439	5.431331	2.032917	7.773191	5.536999	0.000000	-10.000000	-0.366667	26.133333	577.166687	1023.000000	1023.000000	2046.000000
23.040001	0.036718	21.700502	5.840432	2.174065	7.975234	5.710773	0.000000	-10.000000	-0.258333	23.416666	586.333313	1023.000000	1023.000000	2046.000000
23.059999	0.038188	22.568836	6.219055	2.341791	8.147769	5.860223	0.000000	-10.000000	-0.175000	20.400000	594.500000	1023.000000	1023.000000	2046.000000
23.080000	0.039082	23.097198	6.478539	2.427509	8.238083	5.953068	0.000000	-10.000000	-0.108333	16.983334	601.833313	1023.000000	1023.000000	2046.000000
23.100000	0.039178	23.154226	6.594486	2.383918	8.225681	5.950140	0.000000	-10.000000	-0.058333	13.700001	608.000000	1023.000000	1023.000000	2046.000000
23.120001	0.039035	23.069780	6.641354	2.317579	8.144852	5.965995	0.000000	-10.000000	-0.016667	9.800000	613.166687	1023.000000	1023.000000	2046.000000
23.139999	0.039338	23.248568	6.656739	2.464368	8.209208	5.918252	0.000000	-10.000000	0.008333	5.333333	617.166687	1023.000000	1023.000000	2046.000000
23.160000	0.039821	23.534309	6.601016	2.724194	8.168941	6.040159	0.000000	-10.000000	0.033333	0.700000	619.666687	1023.000000	1023.000000	2046.000000
23.180000	0.040457	23.910357	6.328818	3.209579	8.096126	6.275833	0.000000	-10.000000	0.058333	-3.050000	620.833313	1023.000000	1023.000000	2046.000000
23.200001	0.040011	23.646791	5.792305	3.552449	7.933356	6.368681	0.000000	-10.000000	0.075000	-6.200000	621.000000	1023.000000	1023.000000	2046.000000
23.219999	0.038844	22.956928	5.413560	3.524977	7.698059	6.320333	0.000000	-10.000000	0.091667	-8.833334	621.000000	1023.000000	1023.000000	2046.000000
23.240000	0.036210	21.399914	4.968487	3.086946	7.331217	6.013263	0.000000	-10.000000	0.100000	-10.750000	621.000000	1023.000000	1023.000000	2046.000000
23.260000	0.032872	19.427622	4.317423	2.661823	6.932567	5.515809	0.000000	-10.000000	0.100000	-11.366667	621.000000	1023.000000	1023.000000	2046.000000
23.280001	0.029041	17.163181	3.592891	2.189132	6.456093	4.925066	0.000000	-10.000000	0.100000	-11.716667	621.000000	1023.000000	1023.000000	2046.000000
23.299999	0.025632	15.148670	2.855933	1.852837	6.012145	4.427755	0.000000	-10.000000	0.108333	-12.316667	613.666687	1023.000000	1023.000000	2046.000000
23.320000	0.022906	13.537363	2.196013	1.599587	5.734400	4.007363	0.000000	-10.000000	0.108333	-13.216666	605.000000	1023.000000	1023.000000	2046.000000
23.340000	0.021215	12.538082	1.705394	1.538336	5.526508	3.767844	0.000000	-10.000000	0.116667	-13.450000	594.666687	1023.000000	1023.000000	2046.000000
23.360001	0.019706	11.646336	1.328275	1.464119	5.319646	3.534296	0.000000	-10.000000	0.125000	-13.416667	590.333313	1023.000000	1023.000000	2046.000000
23.379999	0.018541	10.957863	0.974349	1.447175	5.149771	3.386568	0.000000	-10.000000	0.141667	-13.300000	585.666687	1023.000000	1023.000000	2046.000000
23.400000	0.017341	10.248572	0.663939	1.417032	4.938032	3.229569	0.000000	-10.000000	0.141667	-13.650001	581.333313	1023.000000	1023.000000	2046.000000
23.420000	0.016347	9.661052	0.378703	1.413717	4.750549	3.118083	0.000000	-10.000000	0.158333	-14.233334	576.666687	1023.000000	1023.000000	2046.000000
23.440001	0.015479	9.147945	0.159756	1.406745	4.585537	2.995908	0.000000	-10.000000	0.183333	-14.833333	572.000000	1023.000000	1023.000000	2046.000000
23.459999	0.014815	8.755905	0.036470	1.360609	4.437401	2.921425	0.000000	-10.000000	0.208333	-15.300000	567.000000	1023.000000	1023.000000	2046.000000
23.480000	0.014335	8.472165	-0.050655	1.335884	4.335063	2.851873	0.000000	-10.000000	0.208333	-15.450000	561.833313	1023.000000	1023.000000	2046.000000
23.500000	0.014053	8.305438	-0.102879	1.194682	4.335247	2.878388	0.000000	-10.000000	0.200000	-15.400001	556.666687	1023.000000	1023.000000	2046.000000
23.520000	0.013778	8.142753	-0.105952	0.998784	4.336881	2.913041	0.000000	-10.000000	0.208333	-15.533334	551.500000	1023.000000	1023.000000	2046.000000
23.540001	0.013610	8.043405	-0.054065	0.826914	4.320924	2.949632	0.000000	-10.000000	0.216667	-16.100000	546.500000	1023.000000	1023.000000	2046.000000
23.559999	0.013550	8.007874	0.060403	0.594918	4.317093	3.035461	0.000000	-10.000000	0.225000	-16.566668	541.166687	1023.000000	1023.000000	2046.000000
23.580000	0.013657	8.071128	0.138500	0.388541	4.442080	3.102007	0.000000	-10.000000	0.225000	-16.800001	535.666687	1023.000000	1023.000000	2046.000000
23.600000	0.013849	8.184770	0.229222	0.214676	4.583927	3.156945	0.000000	-10.000000	0.216667	-16.816668	530.000000	1023.000000	1023.000000	2046.000000
23.620001	0.014171	8.375329	0.360672	0.036976	4.753507	3.224174	0.000000	-10.000000	0.208333	-16.666668	524.333313	1023.000000	1023.000000	2046.000000
23.639999	0.014376	8.496060	0.516046	-0.097672	4.831596	3.246091	0.000000	-10.000000	0.200000	-16.283333	518.833313	1023.000000	1023.000000	2046.000000
23.660000	0.014460	8.545866	0.678318	-0.216149	4.859931	3.223766	0.000000	-10.000000	0.200000	-15.600000	513.333313	1023.000000	1023.000000	2046.000000
23.680000	0.014493	8.565262	0.886158	-0.274656	4.807981	3.145778	0.000000	-10.000000	0.191667	-15.116667	508.166656	1023.000000	1023.000000	2046.000000
23.700001	0.014321	8.463702	1.075846	-0.334782	4.755734	2.966904	0.000000	-10.000000	0.191667	-14.850000	503.000000	1023.000000	1023.000000	2046.000000
23.719999	0.014302	8.452479	1.242458	-0.355016	4.733301	2.831737	0.000000	-10.000000	0.191667	-14.683333	498.000000	1023.000000	1023.000000	2046.000000
23.740000	0.013938	8.237075	1.351455	-0.482059	4.633285	2.734394	0.000000	-10.000000	0.200000	-14.616667	493.000000	1023.000000	1023.000000	2046.000000
23.760000	0.013581	8.026540	1.391709	-0.548934	4.539034	2.644731	0.000000	-10.000000	0.200000	-14.716667	488.166656	1023.000000	1023.000000	2046.000000
23.780001	0.013107	7.746040	1.381281	-0.594802	4.417368	2.542193	0.000000	-10.000000	0.200000	-15.100000	483.333344	1023.000000	1023.000000	2046.000000
23.799999	0.012824	7.579176	1.352709	-0.641081	4.302562	2.564986	0.000000	-10.000000	0.200000	-15.666667	478.333344	1023.000000	1023.000000	2046.000000
23.820000	0.012642	7.471391	1.296697	-0.603961	4.229291	2.549363	0.000000	-10.000000	0.200000	-16.350000	473.000000	1023.000000	1023.000000	2046.000000
23.840000	0.012399	7.328059	1.260225	-0.567473	4.132182	2.503126	0.000000	-10.000000	0.216667	-17.100000	467.333344	1023.000000	1023.000000	2046.000000
23.860001	0.012453	7.359519	1.256747	-0.505861	4.064081	2.544552	0.000000	-10.000000	0.233333	-17.750000	461.500000	1023.000000	1023.000000	2046.000000
23.879999	0.012243	7.235871	1.202760	-0.464173	3.960751	2.536534	0.000000	-10.000000	0.275000	-18.583334	455.500000	1023.000000	1023.000000	2046.000000
23.900000	0.012019	7.103425	1.143569	-0.416224	3.827645	2.548434	0.000000	-10.000000	0.316667	-19.550001	449.500000	1023.000000	1023.000000	2046.000000
23.920000	0.011809	6.979114	1.128845	-0.399078	3.694539	2.554808	0.000000	-10.000000	0.366667	-20.966667	443.166656	1023.000000	1023.000000	2046.000000
23.940001	0.011586	6.847226	1.156858	-0.370649	3.552814	2.508203	0.000000	-10.000000	0.416667	-22.483334	436.333344	1023.000000	1023.000000	2046.000000
23.959999	0.011457	6.770840	1.333506	-0.397623	3.397287	2.437670	0.000000	-10.000000	0.466667	-24.083334	428.833344	1023.000000	1023.000000	2046.000000
23.980000	0.011763	6.951821	1.617677	-0.383974	3.274325	2.443793	0.000000	-10.000000	0.516667	-25.483334	420.666656	1023.000000	1023.000000	2046.000000
24.000000	0.011742	6.939720	1.781386	-0.374768	3.105234	2.427868	0.000000	-10.000000	0.541667	-26.483334	412.166656	1023.000000	1023.000000	2046.000000
24.020000	0.011514	6.804673	1.820977	-0.323487	2.935869	2.371314	0.000000	-10.000000	0.550000	-27.233334	403.333344	1023.000000	1023.000000	2046.000000
24.040001	0.010906	6.445551	1.772322	-0.337227	2.715960	2.294497	0.000000	-10.000000	0.575000	-27.750000	394.333344	1023.000000	1023.000000	2046.000000
24.059999	0.010144	5.994866	1.592816	-0.285526	2.510910	2.176666	0.000000	-10.000000	0.608333	-28.183334	385.000000	1023.000000	1023.000000	2046.000000
24.080000	0.009488	5.607698	1.295258	-0.085603	2.218433	2.179611	0.000000	-10.000000	0.641667	-28.533333	375.500000	1023.000000	1023.000000	2046.000000
24.100000	0.008975	5.304472	0.782308	0.343572	1.986914	2.191679	0.000000	-10.000000	0.650000	-28.733334	366.000000	1023.000000	1023.000000	2046.000000
24.120001	0.007784	4.600535	0.311379	0.501273	1.610954	2.176929	0.000000	-10.000000	0.658333	-28.950001	356.333344	1023.000000	1023.000000	2046.000000
24.139999	0.005940	3.510287	0.015744	0.331523	1.135352	2.027668	0.000000	-10.000000	0.658333	-29.166668	346.666656	1023.000000	1023.000000	2046.000000
24.160000	0.003107	1.836489	-0.346183	-0.044148	0.580370	1.646450	0.000000	-10.000000	0.641667	-29.166668	337.000000	1023.000000	1023.000000	2046.000000
24.180000	-0.000491	-0.290371	-0.933928	-0.485671	0.032716	1.096512	0.000000	-10.000000	0.616667	-28.933334	327.333344	1023.000000	1023.000000	2046.000000
24.200001	-0.004519	-2.670659	-1.724961	-0.974539	-0.438893	0.467733	0.000000	-10.000000	0.600000	-28.416666	317.666656	1023.000000	1023.000000	2046.000000
24.219999	-0.008490	-5.017390	-2.554936	-1.376532	-0.929293	-0.156629	0.000000	-10.000000	0.608333	-28.250000	308.000000	1023.000000	1023.000000	2046.000000
24.240000	-0.011659	-6.890649	-3.226826	-1.682162	-1.321984	-0.659678	0.000000	-10.000000	0.616667	-28.100000	298.666656	1023.000000	1023.000000	2046.000000
24.260000	-0.014067	-8.313629	-3.806104	-1.833280	-1.664929	-1.009316	0.000000	-10.000000	0.633333	-28.050001	289.333344	1023.000000	1023.000000	2046.000000
24.280001	-0.016006	-9.459676	-4.333407	-1.928002	-1.885726	-1.312541	0.000000	-10.000000	0.633333	-27.933334	280.000000	1023.000000	1023.000000	2046.000000
24.299999	-0.017887	-10.571266	-4.827542	-1.977654	-2.161131	-1.604939	0.000000	-10.000000	0.650000	-27.983334	270.666656	1023.000000	1023.000000	2046.000000
24.320000	-0.019433	-11.484853	-5.256113	-2.035349	-2.414318	-1.779074	0.000000	-10.000000	0.650000	-28.283333	261.333344	1023.000000	1023.000000	2046.000000
24.340000	-0.020991	-12.405554	-5.615844	-2.118911	-2.653939	-2.016858	0.000000	-10.000000	0.658333	-28.500000	252.000000	1023.000000	1023.000000	2046.000000
24.360001	-0.022254	-13.151822	-5.882604	-2.250532	-2.858916	-2.159770	0.000000	-10.000000	0.650000	-28.666666	242.333328	1023.000000	1023.000000	2046.000000
24.379999	-0.023242	-13.735849	-6.078099	-2.319383	-3.057378	-2.280990	0.000000	-10.000000	0.650000	-28.383333	232.833328	1023.000000	1023.000000	2046.000000
24.400000	-0.024161	-14.279364	-6.204813	-2.429058	-3.239532	-2.405960	0.000000	-10.000000	0.641667	-27.983334	223.333328	1023.000000	1023.000000	2046.000000
24.420000	-0.024734	-14.618083	-6.236639	-2.557497	-3.353631	-2.470315	0.000000	-10.000000	0.608333	-27.483334	214.000000	1023.000000	1023.000000	2046.000000
24.440001	-0.025075	-14.819082	-6.161819	-2.786086	-3.405590	-2.465588	0.000000	-10.000000	0.566667	-27.100000	204.666672	1023.000000	1023.000000	2046.000000
24.459999	-0.025433	-15.031144	-6.086140	-3.078795	-3.431642	-2.434568	0.000000	-10.000000	0.533333	-26.566668	195.666672	1023.000000	1023.000000	2046.000000
24.480000	-0.025517	-15.080730	-5.961896	-3.340576	-3.439353	-2.338906	0.000000	-10.000000	0.516667	-26.100000	186.833328	1023.000000	1023.000000	2046.000000
24.500000	-0.025746	-15.215780	-5.838754	-3.571191	-3.443972	-2.361863	0.000000	-10.000000	0.500000	-25.466667	178.166672	1023.000000	1023.000000	2046.000000
24.520000	-0.025823	-15.261269	-5.757353	-3.747904	-3.395746	-2.360265	0.000000	-10.000000	0.475000	-24.966667	169.500000	1023.000000	1023.000000	2046.000000
24.540001	-0.026144	-15.451302	-5.614100	-3.978071	-3.450414	-2.408715	0.000000	-10.000000	0.458333	-24.133333	161.166672	1023.000000	1023.000000	2046.000000
24.559999	-0.026378	-15.589295	-5.490243	-4.151611	-3.454969	-2.492472	0.000000	-10.000000	0.425000	-23.383333	153.000000	1023.000000	1023.000000	2046.000000
24.580000	-0.026715	-15.788839	-5.354318	-4.243038	-3.519698	-2.671785	0.000000	-10.000000	0.391667	-22.466667	145.333328	1023.000000	1023.000000	2046.000000
24.600000	-0.026952	-15.928655	-5.231831	-4.292744	-3.599062	-2.805018	0.000000	-10.000000	0.358333	-21.683334	137.833328	1023.000000	1023.000000	2046.000000
24.620001	-0.027377	-16.179745	-5.095207	-4.345047	-3.736974	-3.002517	0.000000	-10.000000	0.350000	-20.900000	130.666672	1023.000000	1023.000000	2046.000000
24.639999	-0.027767	-16.410139	-4.952902	-4.404116	-3.892934	-3.160187	0.000000	-10.000000	0.333333	-20.083334	123.666664	1023.000000	1023.000000	2046.000000
24.660000	-0.028281	-16.713812	-4.874704	-4.443699	-4.032938	-3.362472	0.000000	-10.000000	0.300000	-19.483334	117.000000	1023.000000	1023.000000	2046.000000
24.680000	-0.028668	-16.942627	-4.806908	-4.515615	-4.146412	-3.473691	0.000000	-10.000000	0.266667	-18.716667	110.666664	1023.000000	1023.000000	2046.000000
24.700001	-0.029215	-17.266226	-4.792773	-4.577670	-4.276175	-3.619608	0.000000	-10.000000	0.250000	-18.183334	104.500000	1023.000000	1023.000000	2046.000000
24.719999	-0.029424	-17.389387	-4.818104	-4.583843	-4.365302	-3.622139	0.000000	-10.000000	0.241667	-17.583334	98.500000	1023.000000	1023.000000	2046.000000
24.740000	-0.029719	-17.564137	-4.753693	-4.598841	-4.495693	-3.715909	0.000000	-10.000000	0.225000	-17.100000	92.500000	1023.000000	1023.000000	2046.000000
24.760000	-0.029752	-17.583141	-4.766371	-4.580969	-4.548273	-3.687527	0.000000	-10.000000	0.208333	-16.583334	86.666664	1023.000000	1023.000000	2046.000000
24.780001	-0.029882	-17.660507	-4.739501	-4.570108	-4.613766	-3.737131	0.000000	-10.000000	0.200000	-16.066666	81.000000	1023.000000	1023.000000	2046.000000
24.799999	-0.029708	-17.557526	-4.668040	-4.521576	-4.640597	-3.727312	0.000000	-10.000000	0.200000	-15.566667	75.666664	1023.000000	1023.000000	2046.000000
24.820000	-0.029591	-17.488173	-4.612679	-4.504138	-4.685703	-3.685652	0.000000	-10.000000	0.200000	-14.983334	70.500000	1023.000000	1023.000000	2046.000000
24.840000	-0.029414	-17.383434	-4.552174	-4.434899	-4.709253	-3.687109	0.000000	-10.000000	0.183333	-14.433333	65.500000	1023.000000	1023.000000	2046.000000
24.860001	-0.029281	-17.304897	-4.464436	-4.397813	-4.751821	-3.690827	0.000000	-10.000000	0.175000	-13.750000	60.666668	1023.000000	1023.000000	2046.000000
24.879999	-0.029026	-17.154333	-4.347698	-4.354524	-4.780214	-3.671897	0.000000	-10.000000	0.150000	-13.133333	56.166668	1023.000000	1023.000000	2046.000000
24.900000	-0.028557	-16.877392	-4.177880	-4.295481	-4.729753	-3.674278	0.000000	-10.000000	0.133333	-12.300000	51.666668	1023.000000	1023.000000	2046.000000
24.920000	-0.027921	-16.501020	-3.817233	-4.259779	-4.699933	-3.724076	0.000000	-10.000000	0.100000	-11.766667	47.666668	1023.000000	1023.000000	2046.000000
24.940001	-0.027268	-16.115358	-3.462539	-4.218148	-4.695043	-3.739630	0.000000	-10.000000	0.091667	-11.183333	43.666668	1023.000000	1023.000000	2046.000000
24.959999	-0.026771	-15.821508	-3.229604	-4.135380	-4.749907	-3.706618	0.000000	-10.000000	0.083333	-10.700001	40.000000	1023.000000	1023.000000	2046.000000
24.980000	-0.026733	-15.799294	-3.110305	-4.098540	-4.846850	-3.743597	0.000000	-10.000000	0.075000	-10.100000	36.333332	1023.000000	1023.000000	2046.000000
25.000000	-0.026896	-15.895338	-3.070958	-4.040932	-4.976175	-3.807273	0.000000	-10.000000	0.058333	-9.500000	32.833332	1023.000000	1023.000000	2046.000000
25.020000	-0.027315	-16.143129	-3.186199	-4.010252	-5.040840	-3.905839	0.000000	-10.000000	0.050000	-8.966667	29.666666	1023.000000	1023.000000	2046.000000
25.040001	-0.027125	-16.030716	-3.313015	-3.784445	-5.077814	-3.855441	0.000000	-10.000000	0.050000	-8.700000	26.666666	1023.000000	1023.000000	2046.000000
25.059999	-0.027101	-16.016495	-3.668305	-3.439867	-5.005002	-3.903322	0.000000	-10.000000	0.058333	-8.783334	23.833334	1023.000000	1023.000000	2046.000000
25.080000	-0.027555	-16.284864	-3.970319	-3.382060	-5.047665	-3.884820	0.000000	-10.000000	0.058333	-9.033334	21.000000	1023.000000	1023.000000	2046.000000
25.100000	-0.028527	-16.859741	-4.221411	-3.514810	-5.237748	-3.885773	0.000000	-10.000000	0.058333	-8.916667	18.000000	1023.000000	1023.000000	2046.000000
25.120001	-0.030253	-17.879519	-4.612757	-3.683924	-5.531294	-4.051544	0.000000	-10.000000	0.041667	-8.033334	15.000000	1023.000000	1023.000000	2046.000000
25.139999	-0.032715	-19.334356	-5.127985	-3.957273	-5.910721	-4.338376	0.000000	-10.000000	0.025000	-6.216667	12.166667	1023.000000	1023.000000	2046.000000
25.160000	-0.035662	-21.076145	-5.895940	-4.277438	-6.166607	-4.736160	0.000000	-10.000000	0.008333	-4.033333	10.166667	1023.000000	1023.000000	2046.000000
25.180000	-0.038642	-22.837713	-6.560319	-4.621380	-6.464607	-5.191407	0.000000	-10.000000	0.008333	-2.450000	9.166667	1023.000000	1023.000000	2046.000000
25.200001	-0.040702	-24.055069	-7.095338	-4.823301	-6.651884	-5.484546	0.000000	-10.000000	0.016667	-1.916667	9.000000	1023.000000	1023.000000	2046.000000
25.219999	-0.042127	-24.896969	-7.520747	-4.891549	-6.754391	-5.730282	0.000000	-10.000000	0.033333	-2.433333	8.666667	1023.000000	1023.000000	2046.000000
25.240000	-0.043160	-25.507559	-7.908107	-4.882520	-6.824048	-5.892884	0.000000	-10.000000	0.041667	-3.650000	7.833333	1023.000000	1023.000000	2046.000000
25.260000	-0.044042	-26.028929	-8.209888	-4.883001	-6.908829	-6.027212	0.000000	-10.000000	0.050000	-5.266667	6.333333	1023.000000	1023.000000	2046.000000
25.280001	-0.044722	-26.430979	-8.438020	-4.893439	-7.022975	-6.076545	0.000000	-10.000000	0.050000	-6.700000	4.500000	1023.000000	1023.000000	2046.000000
25.299999	-0.045306	-26.775990	-8.605997	-4.891411	-7.091394	-6.187189	0.000000	-10.000000	0.050000	-7.466667	2.500000	1023.000000	1023.000000	2046.000000
25.320000	-0.045788	-27.060509	-8.745070	-4.919125	-7.201540	-6.194775	0.000000	-10.000000	0.050000	-7.533333	0.500000	1023.000000	1023.000000	2046.000000
25.340000	-0.046039	-27.208958	-8.816485	-4.931809	-7.244620	-6.216043	0.000000	-10.000000	0.050000	-7.183333	-1.666667	1023.000000	1023.000000	2046.000000
25.360001	-0.046097	-27.243254	-8.804296	-4.958404	-7.278852	-6.201702	0.000000	-10.000000	0.050000	-6.700000	-4.000000	1023.000000	1023.000000	2046.000000
25.379999	-0.045667	-26.989054	-8.643209	-4.962989	-7.228472	-6.154385	0.000000	-10.000000	0.041667	-6.166667	-6.333333	1023.000000	1023.000000	2046.000000
25.400000	-0.045292	-26.767460	-8.433653	-5.172722	-7.144948	-6.016136	0.000000	-10.000000	0.041667	-5.866667	-8.500000	1023.000000	1023.000000	2046.000000
25.420000	-0.044612	-26.365589	-8.205718	-5.282714	-6.977506	-5.899652	0.000000	-10.000000	0.041667	-5.966667	-10.500000	1023.000000	1023.000000	2046.000000
25.440001	-0.044058	-26.038092	-7.930485	-5.469864	-6.883966	-5.753776	0.000000	-10.000000	0.050000	-6.300000	-12.500000	1023.000000	1023.000000	2046.000000
25.459999	-0.043537	-25.730356	-7.709235	-5.602228	-6.739000	-5.679894	0.000000	-10.000000	0.050000	-6.416667	-14.500000	1023.000000	1023.000000	2046.000000
25.480000	-0.043062	-25.449791	-7.486438	-5.710746	-6.632447	-5.620160	0.000000	-10.000000	0.050000	-6.100000	-16.500000	1023.000000	1023.000000	2046.000000
25.500000	-0.042754	-25.267569	-7.302923	-5.892751	-6.491693	-5.580201	0.000000	-10.000000	0.050000	-5.616667	-18.500000	1023.000000	1023.000000	2046.000000
25.520000	-0.042562	-25.154394	-7.076319	-6.033345	-6.437325	-5.607405	0.000000	-10.000000	0.041667	-5.216667	-20.500000	1023.000000	1023.000000	2046.000000
25.540001	-0.042332	-25.017918	-6.905663	-6.063002	-6.408839	-5.640413	0.000000	-10.000000	0.033333	-4.833333	-22.166666	1023.000000	1023.000000	2046.000000
25.559999	-0.042248	-24.968679	-6.744733	-6.103670	-6.396740	-5.723536	0.000000	-10.000000	0.025000	-4.483334	-23.833334	1023.000000	1023.000000	2046.000000
25.580000	-0.042263	-24.977661	-6.628633	-6.134599	-6.441446	-5.772983	0.000000	-10.000000	0.016667	-4.133333	-25.166666	1023.000000	1023.000000	2046.000000
25.600000	-0.042374	-25.042995	-6.505702	-6.127763	-6.518355	-5.891174	0.000000	-10.000000	0.016667	-3.766667	-26.666666	1023.000000	1023.000000	2046.000000
25.620001	-0.042451	-25.088268	-6.381097	-6.159517	-6.615424	-5.932230	0.000000	-10.000000	0.016667	-3.350000	-27.833334	1023.000000	1023.000000	2046.000000
25.639999	-0.042434	-25.078772	-6.308195	-6.158746	-6.645923	-5.965908	0.000000	-10.000000	0.016667	-3.016667	-29.000000	1023.000000	1023.000000	2046.000000
25.660000	-0.042373	-25.042234	-6.234559	-6.150656	-6.691949	-5.965071	0.000000	-10.000000	0.016667	-2.916667	-30.000000	1023.000000	1023.000000	2046.000000
25.680000	-0.042323	-25.012621	-6.184917	-6.137329	-6.737759	-5.952617	0.000000	-10.000000	0.016667	-2.983333	-31.000000	1023.000000	1023.000000	2046.000000
25.700001	-0.041996	-24.819727	-6.107578	-6.123971	-6.724454	-5.863724	0.000000	-10.000000	0.016667	-3.033333	-32.000000	1023.000000	1023.000000	2046.000000
25.719999	-0.041745	-24.671406	-6.032290	-6.075836	-6.723201	-5.840078	0.000000	-10.000000	0.016667	-2.950000	-33.000000	1023.000000	1023.000000	2046.000000
25.740000	-0.041368	-24.448713	-5.968363	-5.996425	-6.694533	-5.789392	0.000000	-10.000000	0.008333	-2.750000	-34.000000	1023.000000	1023.000000	2046.000000
25.760000	-0.040854	-24.144976	-5.856423	-5.911037	-6.680493	-5.697022	0.000000	-10.000000	0.016667	-2.450000	-35.000000	1023.000000	1023.000000	2046.000000
25.780001	-0.040244	-23.784462	-5.757087	-5.771029	-6.621892	-5.634454	0.000000	-10.000000	0.016667	-1.983333	-35.666668	1023.000000	1023.000000	2046.000000
25.799999	-0.039647	-23.431620	-5.645851	-5.689590	-6.547060	-5.549119	0.000000	-10.000000	0.016667	-1.333333	-36.000000	1023.000000	1023.000000	2046.000000
25.820000	-0.039019	-23.060261	-5.504548	-5.607366	-6.541924	-5.406424	0.000000	-10.000000	0.008333	-0.633333	-36.000000	1023.000000	1023.000000	2046.000000
25.840000	-0.038404	-22.696627	-5.428237	-5.525388	-6.438632	-5.304369	0.000000	-10.000000	0.000000	-0.183333	-36.000000	1023.000000	1023.000000	2046.000000
25.860001	-0.037685	-22.272097	-5.234075	-5.426929	-6.380756	-5.230338	0.000000	-10.000000	0.000000	0.000000	-36.000000	1023.000000	1023.000000	2046.000000
25.879999	-0.036891	-21.802601	-4.960342	-5.345648	-6.295176	-5.201436	0.000000	-10.000000	0.008333	0.616667	-36.000000	1023.000000	1023.000000	2046.000000
25.900000	-0.035745	-21.125092	-4.557063	-5.244080	-6.211141	-5.112809	0.000000	-10.000000	0.000000	1.533333	-36.000000	1023.000000	1023.000000	2046.000000
25.920000	-0.034651	-20.478848	-4.185407	-5.148022	-6.109726	-5.035692	0.000000	-10.000000	0.000000	2.850000	-36.000000	1023.000000	1023.000000	2046.000000
25.940001	-0.033857	-20.009638	-3.868094	-5.084062	-6.121944	-4.935537	0.000000	-10.000000	-0.016667	3.933333	-36.000000	1023.000000	1023.000000	2046.000000
25.959999	-0.033481	-19.787340	-3.722294	-5.035803	-6.125959	-4.903285	0.000000	-10.000000	-0.025000	5.100000	-36.000000	1023.000000	1023.000000	2046.000000
25.980000	-0.032843	-19.410107	-3.649218	-4.862402	-6.045911	-4.852575	0.000000	-10.000000	-0.025000	6.266667	-36.000000	1023.000000	1023.000000	2046.000000
26.000000	-0.032579	-19.254213	-3.618944	-4.786328	-6.071291	-4.777650	0.000000	-10.000000	-0.033333	7.266667	-36.000000	1023.000000	1023.000000	2046.000000
26.020000	-0.031634	-18.695890	-3.760428	-4.360618	-5.945347	-4.629498	0.000000	-10.000000	-0.016667	8.033334	-36.000000	1023.000000	1023.000000	2046.000000
26.040001	-0.030926	-18.277397	-3.970809	-4.044606	-5.789889	-4.472093	0.000000	-10.000000	-0.033333	8.466667	-36.000000	1023.000000	1023.000000	2046.000000
26.059999	-0.030569	-18.066080	-4.143463	-3.904310	-5.702455	-4.315853	0.000000	-10.000000	-0.041667	9.083333	-36.000000	1023.000000	1023.000000	2046.000000
26.080000	-0.031072	-18.363731	-4.347613	-4.006574	-5.808379	-4.201165	0.000000	-10.000000	-0.083333	10.450000	-26.500000	1023.000000	1023.000000	2046.000000
26.100000	-0.032245	-19.056911	-4.650706	-4.141901	-6.020341	-4.243962	0.000000	-10.000000	-0.150000	13.533334	-5.500000	1023.000000	1023.000000	2046.000000
26.120001	-0.034129	-20.170132	-5.267172	-4.356731	-6.143191	-4.403039	0.000000	-10.000000	-0.208333	16.216667	15.500000	1023.000000	1023.000000	2046.000000
26.139999	-0.036479	-21.558815	-5.971213	-4.653874	-6.253873	-4.679853	0.000000	-10.000000	-0.250000	18.366667	28.833334	1023.000000	1023.000000	2046.000000
26.160000	-0.038377	-22.680780	-6.576635	-4.872355	-6.291455	-4.940336	0.000000	-10.000000	-0.258333	18.883333	32.833332	1023.000000	1023.000000	2046.000000
26.180000	-0.039206	-23.170528	-6.931604	-4.966381	-6.274482	-4.998062	0.000000	-10.000000	-0.283333	19.650002	39.000000	1023.000000	1023.000000	2046.000000
26.200001	-0.039383	-23.275490	-7.158558	-4.875016	-6.191410	-5.050506	0.000000	-10.000000	-0.308333	20.250000	45.500000	1023.000000	1023.000000	2046.000000
26.219999	-0.039219	-23.178453	-7.322848	-4.764276	-6.097181	-4.994149	0.000000	-10.000000	-0.333333	20.916668	52.166668	1023.000000	1023.000000	2046.000000
26.240000	-0.038907	-22.994329	-7.431678	-4.619607	-5.999285	-4.943759	0.000000	-10.000000	-0.333333	21.766666	59.000000	1023.000000	1023.000000	2046.000000
26.260000	-0.038445	-22.720888	-7.479378	-4.469398	-5.929140	-4.842974	0.000000	-10.000000	-0.366667	22.750000	66.166664	1023.000000	1023.000000	2046.000000
26.280001	-0.037757	-22.314289	-7.482822	-4.335091	-5.755661	-4.740715	0.000000	-10.000000	-0.408333	24.016666	73.500000	1023.000000	1023.000000	2046.000000
26.299999	-0.036862	-21.785341	-7.395966	-4.205939	-5.647518	-4.535917	0.000000	-10.000000	-0.458333	25.100000	81.333336	1023.000000	1023.000000	2046.000000
26.320000	-0.035680	-21.087017	-7.239523	-4.042428	-5.438336	-4.366728	0.000000	-10.000000	-0.491667	26.250000	89.500000	1023.000000	1023.000000	2046.000000
26.340000	-0.034172	-20.195583	-6.936004	-3.887737	-5.222899	-4.148942	0.000000	-10.000000	-0.516667	27.283335	98.166664	1023.000000	1023.000000	2046.000000
26.360001	-0.032411	-19.155149	-6.570447	-3.820344	-4.909108	-3.855249	0.000000	-10.000000	-0.550000	28.433334	107.166664	1023.000000	1023.000000	2046.000000
26.379999	-0.030635	-18.105366	-6.132881	-3.847985	-4.563126	-3.561374	0.000000	-10.000000	-0.566667	28.833334	116.333336	1023.000000	1023.000000	2046.000000
26.400000	-0.028611	-16.909342	-5.705759	-3.828832	-4.120750	-3.254001	0.000000	-10.000000	-0.575000	29.300001	125.833336	1023.000000	1023.000000	2046.000000
26.420000	-0.026763	-15.817219	-5.231620	-3.847856	-3.741552	-2.996190	0.000000	-10.000000	-0.583333	29.316668	135.500000	1023.000000	1023.000000	2046.000000
26.440001	-0.024671	-14.580777	-4.809946	-3.825192	-3.243055	-2.702584	0.000000	-10.000000	-0.608333	29.866667	145.500000	1023.000000	1023.000000	2046.000000
26.459999	-0.022540	-13.321241	-4.310380	-3.813815	-2.803028	-2.394018	0.000000	-10.000000	-0.633333	30.166666	155.500000	1023.000000	1023.000000	2046.000000
26.480000	-0.020463	-12.093426	-3.871580	-3.754821	-2.329101	-2.137924	0.000000	-10.000000	-0.666667	30.833334	165.500000	1023.000000	1023.000000	2046.000000
26.500000	-0.018843	-11.136018	-3.447585	-3.732643	-2.043322	-1.912468	0.000000	-10.000000	-0.683333	31.350000	175.500000	1023.000000	1023.000000	2046.000000
26.520000	-0.017368	-10.264237	-3.182939	-3.624190	-1.701366	-1.755743	0.000000	-10.000000	-0.716667	32.150002	185.833328	1023.000000	1023.000000	2046.000000
26.540001	-0.016086	-9.506888	-2.877888	-3.575810	-1.490153	-1.563038	0.000000	-10.000000	-0.741667	32.666668	196.333328	1023.000000	1023.000000	2046.000000
26.559999	-0.014716	-8.697141	-2.559118	-3.412813	-1.258516	-1.466694	0.000000	-10.000000	-0.758333	33.383335	207.166672	1023.000000	1023.000000	2046.000000
26.580000	-0.013222	-7.814397	-2.206302	-3.272165	-1.002208	-1.333723	0.000000	-10.000000	-0.766667	33.766666	218.166672	1023.000000	1023.000000	2046.000000
26.600000	-0.011648	-6.883950	-1.880254	-3.085074	-0.706484	-1.212139	0.000000	-10.000000	-0.783333	34.583336	229.500000	1023.000000	1023.000000	2046.000000
26.620001	-0.009953	-5.881983	-1.514750	-2.911259	-0.408832	-1.047142	0.000000	-10.000000	-0.808333	34.799999	241.000000	1023.000000	1023.000000	2046.000000
26.639999	-0.008255	-4.878670	-1.194653	-2.726413	-0.129989	-0.827614	0.000000	-10.000000	-0.841667	35.366669	252.500000	1023.000000	1023.000000	2046.000000
26.660000	-0.006451	-3.812281	-0.883409	-2.503025	0.149484	-0.575331	0.000000	-10.000000	-0.866667	35.583332	264.166656	1023.000000	1023.000000	2046.000000
26.680000	-0.004481	-2.648436	-0.581175	-2.292621	0.466798	-0.241438	0.000000	-10.000000	-0.908333	36.316666	276.000000	1023.000000	1023.000000	2046.000000
26.700001	-0.002422	-1.431422	-0.270252	-2.080518	0.821641	0.097707	0.000000	-10.000000	-0.941667	36.633335	288.000000	1023.000000	1023.000000	2046.000000
26.719999	-0.000137	-0.081053	0.088169	-1.808349	1.214501	0.424627	0.000000	-10.000000	-0.941667	36.933334	300.166656	1023.000000	1023.000000	2046.000000
26.740000	0.002171	1.283294	0.476104	-1.545451	1.616086	0.736555	0.000000	-10.000000	-0.933333	37.216667	312.500000	1023.000000	1023.000000	2046.000000
26.760000	0.004564	2.697457	0.886042	-1.269619	1.992363	1.088671	0.000000	-10.000000	-0.916667	37.133335	324.833344	1023.000000	1023.000000	2046.000000
26.780001	0.007068	4.177412	1.352641	-1.004302	2.408134	1.420939	0.000000	-10.000000	-0.916667	37.183334	337.333344	1023.000000	1023.000000	2046.000000
26.799999	0.009669	5.714577	1.861833	-0.724165	2.836383	1.740527	0.000000	-10.000000	-0.908333	36.916668	349.666656	1023.000000	1023.000000	2046.000000
26.820000	0.012157	7.185065	2.441733	-0.501184	3.228323	2.016192	0.000000	-10.000000	-0.883333	37.000000	362.000000	1023.000000	1023.000000	2046.000000
26.840000	0.014407	8.514343	3.003912	-0.281953	3.538814	2.253570	0.000000	-10.000000	-0.875000	36.850002	374.333344	1023.000000	1023.000000	2046.000000
26.860001	0.015942	9.421679	3.405670	-0.152364	3.738115	2.430258	0.000000	-10.000000	-0.883333	36.600002	386.666656	1023.000000	1023.000000	2046.000000
26.879999	0.016882	9.977142	3.723391	-0.096583	3.900121	2.450213	0.000000	-10.000000	-0.891667	36.350002	399.000000	1023.000000	1023.000000	2046.000000
26.900000	0.017890	10.572841	3.965923	-0.054487	4.054138	2.607266	0.000000	-10.000000	-0.875000	36.083332	411.000000	1023.000000	1023.000000	2046.000000
26.920000	0.019144	11.314211	4.137496	0.121862	4.293574	2.761279	0.000000	-10.000000	-0.800000	35.799999	423.000000	1023.000000	1023.000000	2046.000000
26.940001	0.021073	12.454256	4.278673	0.551407	4.539212	3.084964	0.000000	-10.000000	-0.716667	34.566666	435.000000	1023.000000	1023.000000	2046.000000
26.959999	0.022980	13.581429	4.123734	1.176674	4.805283	3.475739	0.000000	-10.000000	-0.633333	32.650002	446.833344	1023.000000	1023.000000	2046.000000
26.980000	0.023497	13.886494	3.766177	1.536511	4.872020	3.711785	0.000000	-10.000000	-0.525000	30.316668	458.000000	1023.000000	1023.000000	2046.000000
27.000000	0.023194	13.707848	3.534881	1.516595	4.839587	3.816785	0.000000	-10.000000	-0.441667	27.700001	468.500000	1023.000000	1023.000000	2046.000000
27.020000	0.021338	12.611013	3.112817	1.214468	4.666958	3.616770	0.000000	-10.000000	-0.358333	25.383333	478.166656	1023.000000	1023.000000	2046.000000
27.040001	0.018717	11.061623	2.532379	0.908680	4.405644	3.214919	0.000000	-10.000000	-0.316667	23.150000	487.166656	1023.000000	1023.000000	2046.000000
27.059999	0.016213	9.581657	1.957860	0.627788	4.161920	2.834090	0.000000	-10.000000	-0.250000	21.366667	495.333344	1023.000000	1023.000000	2046.000000
27.080000	0.014026	8.289508	1.331955	0.431630	3.972186	2.553737	0.000000	-10.000000	-0.191667	19.183334	502.666656	1023.000000	1023.000000	2046.000000
27.100000	0.012456	7.361310	0.799919	0.305726	3.846420	2.409245	0.000000	-10.000000	-0.141667	17.033335	509.333344	1023.000000	1023.000000	2046.000000
27.120001	0.011638	6.878259	0.468473	0.273942	3.789091	2.346753	0.000000	-10.000000	-0.100000	14.866667	515.333313	1023.000000	1023.000000	2046.000000
27.139999	0.011165	6.598688	0.223084	0.355767	3.709177	2.310659	0.000000	-10.000000	-0.050000	12.466667	520.833313	1023.000000	1023.000000	2046.000000
27.160000	0.010587	6.256749	-0.032885	0.456732	3.611430	2.221471	0.000000	-10.000000	-0.016667	9.500000	525.500000	1023.000000	1023.000000	2046.000000
27.180000	0.010170	6.010263	-0.283236	0.558642	3.537264	2.197594	0.000000	-10.000000	0.016667	5.300000	529.333313	1023.000000	1023.000000	2046.000000
27.200001	0.009706	5.736212	-0.476065	0.618138	3.405864	2.188275	0.000000	-10.000000	0.033333	1.150000	531.666687	1023.000000	1023.000000	2046.000000
27.219999	0.009183	5.426926	-0.636377	0.675364	3.255425	2.132513	0.000000	-10.000000	0.050000	-2.350000	532.833313	1023.000000	1023.000000	2046.000000
27.240000	0.008955	5.292259	-0.732692	0.679105	3.178757	2.167089	0.000000	-10.000000	0.050000	-4.650000	533.000000	1023.000000	1023.000000	2046.000000
27.260000	0.008767	5.181270	-0.787765	0.660333	3.160544	2.148158	0.000000	-10.000000	0.050000	-6.300000	533.000000	1023.000000	1023.000000	2046.000000
27.280001	0.008594	5.078767	-0.755035	0.538437	3.127869	2.167496	0.000000	-10.000000	0.058333	-7.766667	533.000000	1023.000000	1023.000000	2046.000000
27.299999	0.008605	5.085548	-0.719886	0.429040	3.107159	2.269235	0.000000	-10.000000	0.075000	-8.833334	533.000000	1023.000000	1023.000000	2046.000000
27.320000	0.008639	5.105787	-0.646812	0.294196	3.143005	2.315398	0.000000	-10.000000	0.083333	-9.866667	533.000000	1023.000000	1023.000000	2046.000000
27.340000	0.008772	5.184225	-0.520181	0.100498	3.215526	2.388381	0.000000	-10.000000	0.100000	-10.800000	533.000000	1023.000000	1023.000000	2046.000000
27.360001	0.009177	5.423418	-0.406593	-0.099101	3.375164	2.553948	0.000000	-10.000000	0.108333	-11.683333	526.000000	1023.000000	1023.000000	2046.000000
27.379999	0.009632	5.692292	-0.288986	-0.202808	3.569794	2.614293	0.000000	-10.000000	0.125000	-12.400001	517.666687	1023.000000	1023.000000	2046.000000
27.400000	0.009937	5.872934	-0.107045	-0.383465	3.717057	2.646388	0.000000	-10.000000	0.133333	-13.050000	507.833344	1023.000000	1023.000000	2046.000000
27.420000	0.010181	6.016772	0.046556	-0.529783	3.781850	2.718149	0.000000	-10.000000	0.125000	-13.316667	503.500000	1023.000000	1023.000000	2046.000000
27.440001	0.010257	6.061688	0.186399	-0.582934	3.820742	2.637481	0.000000	-10.000000	0.133333	-13.583334	499.000000	1023.000000	1023.000000	2046.000000
27.459999	0.010386	6.138008	0.353352	-0.621615	3.827942	2.578330	0.000000	-10.000000	0.133333	-13.750000	494.500000	1023.000000	1023.000000	2046.000000
27.480000	0.010151	5.999434	0.525378	-0.696926	3.775631	2.395350	0.000000	-10.000000	0.158333	-14.133333	489.833344	1023.000000	1023.000000	2046.000000
27.500000	0.009941	5.875054	0.678878	-0.796578	3.685667	2.307087	0.000000	-10.000000	0.175000	-14.416667	485.166656	1023.000000	1023.000000	2046.000000
27.520000	0.009446	5.582865	0.724995	-0.916351	3.585008	2.189212	0.000000	-10.000000	0.191667	-14.783334	480.333344	1023.000000	1023.000000	2046.000000
27.540001	0.009050	5.348389	0.750819	-1.008514	3.469350	2.136734	0.000000	-10.000000	0.200000	-15.083334	475.500000	1023.000000	1023.000000	2046.000000
27.559999	0.008794	5.197487	0.757111	-1.042252	3.380010	2.102618	0.000000	-10.000000	0.208333	-15.416667	470.500000	1023.000000	1023.000000	2046.000000
27.580000	0.008585	5.073538	0.745050	-1.046983	3.289637	2.085834	0.000000	-10.000000	0.208333	-15.733334	465.333344	1023.000000	1023.000000	2046.000000
27.600000	0.008539	5.046438	0.717253	-0.993962	3.239478	2.083669	0.000000	-10.000000	0.208333	-16.066666	460.000000	1023.000000	1023.000000	2046.000000
27.620001	0.008493	5.019608	0.751824	-0.959148	3.176225	2.050707	0.000000	-10.000000	0.208333	-16.400000	454.666656	1023.000000	1023.000000	2046.000000
27.639999	0.008517	5.033298	0.741757	-0.919135	3.123453	2.087223	0.000000	-10.000000	0.216667	-16.683334	449.166656	1023.000000	1023.000000	2046.000000
27.660000	0.008561	5.059459	0.754107	-0.864544	3.050666	2.119230	0.000000	-10.000000	0.216667	-16.983334	443.500000	1023.000000	1023.000000	2046.000000
27.680000	0.008783	5.190746	0.758690	-0.757584	3.051356	2.138284	0.000000	-10.000000	0.208333	-16.966667	437.833344	1023.000000	1023.000000	2046.000000
27.700001	0.008916	5.269620	0.799332	-0.721718	3.041427	2.150580	0.000000	-10.000000	0.216667	-16.916668	432.166656	1023.000000	1023.000000	2046.000000
27.719999	0.009297	5.494763	1.048239	-0.703596	2.982444	2.167676	0.000000	-10.000000	0.216667	-16.483334	426.666656	1023.000000	1023.000000	2046.000000
27.740000	0.009884	5.841156	1.394116	-0.671556	2.984456	2.134140	0.000000	-10.000000	0.216667	-16.300001	421.000000	1023.000000	1023.000000	2046.000000
27.760000	0.010565	6.244098	1.723602	-0.569478	3.007458	2.082516	0.000000	-10.000000	0.200000	-15.833334	415.666656	1023.000000	1023.000000	2046.000000
27.780001	0.011111	6.566698	1.971979	-0.537184	3.000998	2.130905	0.000000	-10.000000	0.200000	-15.650001	410.333344	1023.000000	1023.000000	2046.000000
27.799999	0.011183	6.609349	2.037919	-0.450419	2.944848	2.077002	0.000000	-10.000000	0.200000	-15.316667	405.166656	1023.000000	1023.000000	2046.000000
27.820000	0.010994	6.497573	2.026671	-0.420016	2.849316	2.041602	0.000000	-10.000000	0.191667	-15.150001	400.000000	1023.000000	1023.000000	2046.000000
27.840000	0.010684	6.314106	1.929071	-0.350018	2.739262	1.995790	0.000000	-10.000000	0.191667	-15.300000	395.000000	1023.000000	1023.000000	2046.000000
27.860001	0.010819	6.394076	1.658703	0.010509	2.657678	2.067186	0.000000	-10.000000	0.200000	-15.816667	389.833344	1023.000000	1023.000000	2046.000000
27.879999	0.010485	6.196537	1.172382	0.389822	2.508234	2.126100	0.000000	-10.000000	0.225000	-16.700001	384.500000	1023.000000	1023.000000	2046.000000
27.900000	0.009627	5.689436	0.803887	0.503484	2.260554	2.121511	0.000000	-10.000000	0.241667	-17.566668	379.000000	1023.000000	1023.000000	2046.000000
27.920000	0.007815	4.618814	0.535925	0.231552	1.853291	1.998046	0.000000	-10.000000	0.250000	-17.850000	373.000000	1023.000000	1023.000000	2046.000000
27.940001	0.005108	3.019028	0.074768	-0.086511	1.428204	1.602566	0.000000	-10.000000	0.250000	-17.833334	367.166656	1023.000000	1023.000000	2046.000000
27.959999	0.001746	1.031696	-0.560438	-0.510940	1.019482	1.083592	0.000000	-10.000000	0.241667	-17.483334	361.166656	1023.000000	1023.000000	2046.000000
27.980000	-0.002186	-1.291652	-1.420493	-0.976110	0.630618	0.474332	0.000000	-10.000000	0.241667	-17.550001	355.500000	1023.000000	1023.000000	2046.000000
28.000000	-0.005708	-3.373681	-2.176192	-1.406876	0.243297	-0.033910	0.000000	-10.000000	0.241667	-17.700001	349.500000	1023.000000	1023.000000	2046.000000
28.020000	-0.008344	-4.931176	-2.795022	-1.683108	-0.057143	-0.395902	0.000000	-10.000000	0.250000	-17.883333	343.500000	1023.000000	1023.000000	2046.000000
28.040001	-0.010308	-6.092079	-3.291064	-1.772847	-0.322379	-0.705788	0.000000	-10.000000	0.250000	-18.116667	337.500000	1023.000000	1023.000000	2046.000000
28.059999	-0.012069	-7.132543	-3.800976	-1.831694	-0.534974	-0.964899	0.000000	-10.000000	0.258333	-18.483334	331.500000	1023.000000	1023.000000	2046.000000
28.080000	-0.013627	-8.053380	-4.206529	-1.876326	-0.778593	-1.191933	0.000000	-10.000000	0.283333	-18.933334	325.333344	1023.000000	1023.000000	2046.000000
28.100000	-0.015018	-8.875441	-4.576044	-1.951669	-0.999643	-1.348085	0.000000	-10.000000	0.300000	-19.433334	319.000000	1023.000000	1023.000000	2046.000000
28.120001	-0.016113	-9.522645	-4.852362	-1.992813	-1.147535	-1.529935	0.000000	-10.000000	0.325000	-19.799999	312.500000	1023.000000	1023.000000	2046.000000
28.139999	-0.017031	-10.065056	-5.020484	-2.077614	-1.363221	-1.603736	0.000000	-10.000000	0.300000	-19.950001	306.000000	1023.000000	1023.000000	2046.000000
28.160000	-0.017777	-10.506089	-5.165592	-2.154187	-1.492536	-1.693775	0.000000	-10.000000	0.300000	-19.833334	299.333344	1023.000000	1023.000000	2046.000000
28.180000	-0.018305	-10.818239	-5.210918	-2.221346	-1.608775	-1.777201	0.000000	-10.000000	0.266667	-19.516668	292.666656	1023.000000	1023.000000	2046.000000
28.200001	-0.018491	-10.927958	-5.176446	-2.353206	-1.639121	-1.759185	0.000000	-10.000000	0.266667	-19.133333	286.000000	1023.000000	1023.000000	2046.000000
28.219999	-0.018597	-10.991071	-5.089507	-2.550859	-1.629045	-1.721659	0.000000	-10.000000	0.283333	-19.066668	279.666656	1023.000000	1023.000000	2046.000000
28.240000	-0.018699	-11.051229	-4.995597	-2.760616	-1.605405	-1.689611	0.000000	-10.000000	0.300000	-19.166666	273.333344	1023.000000	1023.000000	2046.000000
28.260000	-0.018615	-11.001406	-4.827743	-3.021625	-1.551821	-1.600217	0.000000	-10.000000	0.300000	-19.450001	267.000000	1023.000000	1023.000000	2046.000000
28.280001	-0.018579	-10.980303	-4.724311	-3.161988	-1.481503	-1.612500	0.000000	-10.000000	0.283333	-19.566668	260.500000	1023.000000	1023.000000	2046.000000
28.299999	-0.018486	-10.925306	-4.605817	-3.296222	-1.408021	-1.615247	0.000000	-10.000000	0.266667	-19.400000	254.000000	1023.000000	1023.000000	2046.000000
28.320000	-0.018497	-10.931719	-4.439442	-3.449616	-1.385045	-1.657616	0.000000	-10.000000	0.266667	-19.116667	247.500000	1023.000000	1023.000000	2046.000000
28.340000	-0.018621	-11.005175	-4.239513	-3.616684	-1.465069	-1.683910	0.000000	-10.000000	0.250000	-18.483334	241.000000	1023.000000	1023.000000	2046.000000
28.360001	-0.018868	-11.151267	-4.137181	-3.671260	-1.540701	-1.802125	0.000000	-10.000000	0.250000	-18.100000	234.666672	1023.000000	1023.000000	2046.000000
28.379999	-0.019197	-11.345567	-4.012927	-3.739079	-1.631252	-1.962309	0.000000	-10.000000	0.241667	-17.816668	228.500000	1023.000000	1023.000000	2046.000000
28.400000	-0.019617	-11.593927	-3.887120	-3.791567	-1.789235	-2.126004	0.000000	-10.000000	0.233333	-17.766666	222.500000	1023.000000	1023.000000	2046.000000
28.420000	-0.020105	-11.881902	-3.815734	-3.841300	-1.929815	-2.295053	0.000000	-10.000000	0.225000	-17.550001	216.666672	1023.000000	1023.000000	2046.000000
28.440001	-0.020703	-12.235277	-3.746971	-3.888989	-2.146713	-2.452605	0.000000	-10.000000	0.233333	-17.533333	211.000000	1023.000000	1023.000000	2046.000000
28.459999	-0.021198	-12.528052	-3.739370	-3.953186	-2.285870	-2.549626	0.000000	-10.000000	0.241667	-17.633333	205.333328	1023.000000	1023.000000	2046.000000
28.480000	-0.021669	-12.806609	-3.729259	-3.981318	-2.445212	-2.650821	0.000000	-10.000000	0.241667	-17.883333	199.500000	1023.000000	1023.000000	2046.000000
28.500000	-0.022087	-13.053217	-3.775758	-4.012440	-2.570619	-2.694400	0.000000	-10.000000	0.241667	-17.733334	193.500000	1023.000000	1023.000000	2046.000000
28.520000	-0.022400	-13.238281	-3.816453	-4.000060	-2.690946	-2.730822	0.000000	-10.000000	0.233333	-17.566668	187.500000	1023.000000	1023.000000	2046.000000
28.540001	-0.022554	-13.329280	-3.749516	-3.971215	-2.845793	-2.762757	0.000000	-10.000000	0.233333	-17.316668	181.500000	1023.000000	1023.000000	2046.000000
28.559999	-0.022652	-13.387092	-3.770141	-3.934323	-2.918850	-2.763778	0.000000	-10.000000	0.225000	-17.133333	175.666672	1023.000000	1023.000000	2046.000000
28.580000	-0.022738	-13.438124	-3.739122	-3.902046	-3.015718	-2.781238	0.000000	-10.000000	0.225000	-16.933334	170.000000	1023.000000	1023.000000	2046.000000
28.600000	-0.022717	-13.425501	-3.717946	-3.832548	-3.115476	-2.759531	0.000000	-10.000000	0.216667	-16.700001	164.333328	1023.000000	1023.000000	2046.000000
28.620001	-0.022688	-13.408818	-3.664294	-3.765618	-3.206293	-2.772613	0.000000	-10.000000	0.208333	-16.450001	158.833328	1023.000000	1023.000000	2046.000000
28.639999	-0.022795	-13.472047	-3.688456	-3.745427	-3.238326	-2.799838	0.000000	-10.000000	0.191667	-16.033333	153.333328	1023.000000	1023.000000	2046.000000
28.660000	-0.022791	-13.469469	-3.642680	-3.726290	-3.313760	-2.786739	0.000000	-10.000000	0.191667	-15.650001	148.000000	1023.000000	1023.000000	2046.000000
28.680000	-0.022810	-13.480673	-3.528311	-3.725934	-3.408867	-2.817561	0.000000	-10.000000	0.191667	-15.316667	142.666672	1023.000000	1023.000000	2046.000000
28.700001	-0.022559	-13.332596	-3.321420	-3.697733	-3.451110	-2.862333	0.000000	-10.000000	0.200000	-15.000000	137.500000	1023.000000	1023.000000	2046.000000
28.719999	-0.022048	-13.030231	-2.984724	-3.651288	-3.471265	-2.922954	0.000000	-10.000000	0.191667	-14.616667	132.500000	1023.000000	1023.000000	2046.000000
28.740000	-0.021509	-12.711697	-2.661168	-3.605012	-3.523493	-2.922024	0.000000	-10.000000	0.175000	-14.250000	127.666664	1023.000000	1023.000000	2046.000000
28.760000	-0.021250	-12.559042	-2.514824	-3.509210	-3.589158	-2.945850	0.000000	-10.000000	0.158333	-13.750000	122.833336	1023.000000	1023.000000	2046.000000
28.780001	-0.021437	-12.669301	-2.436888	-3.504368	-3.752074	-2.975971	0.000000	-10.000000	0.166667	-13.383334	118.333336	1023.000000	1023.000000	2046.000000
28.799999	-0.021746	-12.851648	-2.475667	-3.463152	-3.858542	-3.054286	0.000000	-10.000000	0.158333	-12.950001	113.666664	1023.000000	1023.000000	2046.000000
28.820000	-0.022272	-13.162589	-2.586581	-3.423010	-4.013444	-3.139553	0.000000	-10.000000	0.141667	-12.850000	109.333336	1023.000000	1023.000000	2046.000000
28.840000	-0.022226	-13.135701	-2.821873	-3.127355	-4.038885	-3.147588	0.000000	-10.000000	0.100000	-12.866667	105.000000	1023.000000	1023.000000	2046.000000
28.860001	-0.022462	-13.275179	-3.182853	-2.878413	-4.049398	-3.164516	0.000000	-10.000000	0.091667	-13.033334	100.833336	1023.000000	1023.000000	2046.000000
28.879999	-0.023147	-13.679996	-3.486816	-2.883086	-4.160481	-3.149614	0.000000	-10.000000	0.091667	-12.983334	96.500000	1023.000000	1023.000000	2046.000000
28.900000	-0.024543	-14.504896	-3.754901	-3.091325	-4.443024	-3.215647	0.000000	-10.000000	0.083333	-12.383333	92.166664	1023.000000	1023.000000	2046.000000
28.920000	-0.026816	-15.848355	-4.180995	-3.291850	-4.899603	-3.475908	0.000000	-10.000000	0.075000	-11.200000	88.000000	1023.000000	1023.000000	2046.000000
28.940001	-0.029800	-17.611858	-4.877105	-3.648224	-5.222316	-3.864214	0.000000	-10.000000	0.058333	-9.666667	84.333336	1023.000000	1023.000000	2046.000000
28.959999	-0.033147	-19.590055	-5.704493	-4.022281	-5.509661	-4.353621	0.000000	-10.000000	0.058333	-8.466667	81.000000	1023.000000	1023.000000	2046.000000
28.980000	-0.036004	-21.278273	-6.365495	-4.374795	-5.787997	-4.749986	0.000000	-10.000000	0.050000	-7.766667	78.166664	1023.000000	1023.000000	2046.000000
29.000000	-0.037977	-22.444622	-6.845233	-4.533147	-6.005636	-5.060606	0.000000	-10.000000	0.066667	-7.700000	75.500000	1023.000000	1023.000000	2046.000000
29.020000	-0.039471	-23.327641	-7.307268	-4.604558	-6.141128	-5.274688	0.000000	-10.000000	0.083333	-8.050000	73.000000	1023.000000	1023.000000	2046.000000
29.040001	-0.040726	-24.068890	-7.713851	-4.639076	-6.238201	-5.477762	0.000000	-10.000000	0.100000	-8.833334	70.333336	1023.000000	1023.000000	2046.000000
29.059999	-0.041611	-24.591890	-8.012222	-4.591230	-6.355150	-5.633288	0.000000	-10.000000	0.091667	-9.716667	67.333336	1023.000000	1023.000000	2046.000000
29.080000	-0.042440	-25.081747	-8.224299	-4.633986	-6.494579	-5.728883	0.000000	-10.000000	0.091667	-10.316667	64.000000	1023.000000	1023.000000	2046.000000
29.100000	-0.043073	-25.455975	-8.399248	-4.629919	-6.600287	-5.826520	0.000000	-10.000000	0.083333	-10.516667	60.500000	1023.000000	1023.000000	2046.000000
29.120001	-0.043570	-25.749960	-8.551517	-4.687048	-6.649625	-5.861770	0.000000	-10.000000	0.083333	-10.300000	57.000000	1023.000000	1023.000000	2046.000000
29.139999	-0.043880	-25.933140	-8.607450	-4.688662	-6.746926	-5.890104	0.000000	-10.000000	0.075000	-10.066668	53.500000	1023.000000	1023.000000	2046.000000
29.160000	-0.043964	-25.982866	-8.557623	-4.757812	-6.781938	-5.885492	0.000000	-10.000000	0.083333	-9.583334	50.166668	1023.000000	1023.000000	2046.000000
29.180000	-0.043755	-25.859182	-8.411796	-4.854112	-6.784963	-5.808311	0.000000	-10.000000	0.083333	-9.216667	47.000000	1023.000000	1023.000000	2046.000000
29.200001	-0.043330	-25.608255	-8.228602	-5.019314	-6.696812	-5.663527	0.000000	-10.000000	0.083333	-9.016666	44.000000	1023.000000	1023.000000	2046.000000
29.219999	-0.042900	-25.353817	-8.010988	-5.199032	-6.588332	-5.555465	0.000000	-10.000000	0.075000	-9.200000	41.000000	1023.000000	1023.000000	2046.000000
29.240000	-0.042418	-25.069174	-7.777542	-5.333713	-6.477213	-5.480707	0.000000	-10.000000	0.066667	-9.283334	37.833332	1023.000000	1023.000000	2046.000000
29.260000	-0.041941	-24.786930	-7.544066	-5.462123	-6.343215	-5.437527	0.000000	-10.000000	0.058333	-8.966667	34.666668	1023.000000	1023.000000	2046.000000
29.280001	-0.041548	-24.554613	-7.353344	-5.615859	-6.229854	-5.355556	0.000000	-10.000000	0.050000	-8.416667	31.500000	1023.000000	1023.000000	2046.000000
29.299999	-0.041404	-24.469955	-7.148677	-5.809348	-6.167511	-5.344419	0.000000	-10.000000	0.050000	-7.833333	28.833334	1023.000000	1023.000000	2046.000000
29.320000	-0.041235	-24.369846	-6.969117	-5.906035	-6.123456	-5.371239	0.000000	-10.000000	0.050000	-7.266667	26.166666	1023.000000	1023.000000	2046.000000
29.340000	-0.041055	-24.263344	-6.778672	-5.961429	-6.110348	-5.412896	0.000000	-10.000000	0.050000	-6.666667	23.833334	1023.000000	1023.000000	2046.000000
29.360001	-0.041021	-24.243710	-6.636367	-6.025243	-6.113618	-5.468482	0.000000	-10.000000	0.041667	-6.183333	21.500000	1023.000000	1023.000000	2046.000000
29.379999	-0.041120	-24.301912	-6.532586	-6.018093	-6.172155	-5.579078	0.000000	-10.000000	0.041667	-5.750000	19.500000	1023.000000	1023.000000	2046.000000
29.400000	-0.041257	-24.382841	-6.386751	-6.027658	-6.263908	-5.704524	0.000000	-10.000000	0.033333	-5.316667	17.500000	1023.000000	1023.000000	2046.000000
29.420000	-0.041363	-24.445421	-6.279638	-6.064645	-6.369553	-5.731585	0.000000	-10.000000	0.033333	-4.900000	15.666667	1023.000000	1023.000000	2046.000000
29.440001	-0.041485	-24.517765	-6.227466	-6.088932	-6.426176	-5.775192	0.000000	-10.000000	0.016667	-4.766667	14.000000	1023.000000	1023.000000	2046.000000
29.459999	-0.041486	-24.518101	-6.189249	-6.089918	-6.419774	-5.819160	0.000000	-10.000000	0.025000	-4.866667	12.333333	1023.000000	1023.000000	2046.000000
29.480000	-0.041318	-24.418945	-6.095286	-6.065966	-6.463998	-5.793695	0.000000	-10.000000	0.016667	-4.966667	10.833333	1023.000000	1023.000000	2046.000000
29.500000	-0.041134	-24.310448	-6.064299	-6.025545	-6.433647	-5.786956	0.000000	-10.000000	0.025000	-4.850000	9.166667	1023.000000	1023.000000	2046.000000
29.520000	-0.040805	-24.115543	-5.961585	-5.946028	-6.472595	-5.735334	0.000000	-10.000000	0.016667	-4.416667	7.666667	1023.000000	1023.000000	2046.000000
29.540001	-0.040381	-23.865316	-5.861670	-5.901112	-6.467029	-5.635504	0.000000	-10.000000	0.016667	-3.833333	6.000000	1023.000000	1023.000000	2046.000000
29.559999	-0.039938	-23.603653	-5.785783	-5.844827	-6.435828	-5.537216	0.000000	-10.000000	0.008333	-3.083333	4.666667	1023.000000	1023.000000	2046.000000
29.580000	-0.039469	-23.326145	-5.693969	-5.715280	-6.422074	-5.494822	0.000000	-10.000000	0.008333	-2.316667	3.666667	1023.000000	1023.000000	2046.000000
29.600000	-0.038865	-22.969297	-5.589643	-5.629043	-6.352755	-5.397857	0.000000	-10.000000	0.008333	-1.266667	3.166667	1023.000000	1023.000000	2046.000000
29.620001	-0.038236	-22.597433	-5.495929	-5.519097	-6.285903	-5.296503	0.000000	-10.000000	0.008333	-0.483333	3.000000	1023.000000	1023.000000	2046.000000
29.639999	-0.037645	-22.248182	-5.390014	-5.437678	-6.221314	-5.199176	0.000000	-10.000000	0.000000	0.000000	3.000000	1023.000000	1023.000000	2046.000000
29.660000	-0.037107	-21.930420	-5.277895	-5.327131	-6.157303	-5.168089	0.000000	-10.000000	0.000000	0.650000	3.000000	1023.000000	1023.000000	2046.000000
29.680000	-0.036422	-21.525213	-5.044755	-5.277311	-6.135720	-5.067426	0.000000	-10.000000	0.000000	1.583333	3.000000	1023.000000	1023.000000	2046.000000
29.700001	-0.035425	-20.936132	-4.723159	-5.210958	-6.023145	-4.978871	0.000000	-10.000000	0.000000	2.716667	3.000000	1023.000000	1023.000000	2046.000000
29.719999	-0.034268	-20.252424	-4.352863	-5.084221	-5.882146	-4.933193	0.000000	-10.000000	-0.008333	3.483333	3.000000	1023.000000	1023.000000	2046.000000
29.740000	-0.033215	-19.629847	-3.982654	-4.979465	-5.834598	-4.833130	0.000000	-10.000000	-0.025000	4.400000	3.000000	1023.000000	1023.000000	2046.000000
29.760000	-0.032492	-19.202818	-3.707070	-4.899909	-5.836038	-4.759801	0.000000	-10.000000	-0.033333	5.550000	3.000000	1023.000000	1023.000000	2046.000000
29.780001	-0.032142	-18.995644	-3.564808	-4.855718	-5.839388	-4.735730	0.000000	-10.000000	-0.041667	6.833333	3.000000	1023.000000	1023.000000	2046.000000
29.799999	-0.031719	-18.745985	-3.510043	-4.800257	-5.757868	-4.677818	0.000000	-10.000000	-0.041667	8.150000	3.000000	1023.000000	1023.000000	2046.000000
29.820000	-0.031254	-18.470844	-3.449030	-4.638839	-5.727273	-4.655703	0.000000	-10.000000	-0.066667	9.333334	3.000000	1023.000000	1023.000000	2046.000000
29.840000	-0.030210	-17.854128	-3.593238	-4.195252	-5.553837	-4.511801	0.000000	-10.000000	-0.083333	10.366667	3.000000	1023.000000	1023.000000	2046.000000
29.860001	-0.029420	-17.387093	-3.799349	-3.918324	-5.392298	-4.277122	0.000000	-10.000000	-0.108333	11.116667	6.166667	1023.000000	1023.000000	2046.000000
29.879999	-0.029024	-17.153067	-3.944897	-3.805757	-5.306081	-4.096332	0.000000	-10.000000	-0.133333	12.533334	12.833333	1023.000000	1023.000000	2046.000000
29.900000	-0.029306	-17.319668	-4.115328	-3.852941	-5.354455	-3.996945	0.000000	-10.000000	-0.191667	14.550000	20.833334	1023.000000	1023.000000	2046.000000
29.920000	-0.030344	-17.933247	-4.461827	-3.985151	-5.479832	-4.006436	0.000000	-10.000000	-0.258333	17.283333	27.500000	1023.000000	1023.000000	2046.000000
29.940001	-0.032161	-19.006884	-5.065451	-4.237008	-5.573992	-4.130432	0.000000	-10.000000	-0.333333	19.916668	32.666668	1023.000000	1023.000000	2046.000000
29.959999	-0.034266	-20.250933	-5.764914	-4.526055	-5.607849	-4.352115	0.000000	-10.000000	-0.383333	21.850000	39.000000	1023.000000	1023.000000	2046.000000
29.980000	-0.036058	-21.310545	-6.278011	-4.771988	-5.702018	-4.558527	0.000000	-10.000000	-0.425000	23.633335	46.000000	1023.000000	1023.000000	2046.000000
30.000000	-0.036691	-21.684427	-6.549835	-4.857606	-5.650490	-4.626496	0.000000	-10.000000	-0.450000	24.566668	53.666668	1023.000000	1023.000000	2046.000000
30.020000	-0.036709	-21.694773	-6.730727	-4.774641	-5.498795	-4.690611	0.000000	-10.000000	-0.475000	25.750000	61.666668	1023.000000	1023.000000	2046.000000
30.040001	-0.036416	-21.521954	-6.864539	-4.681066	-5.342749	-4.633599	0.000000	-10.000000	-0.500000	26.266666	70.000000	1023.000000	1023.000000	2046.000000
30.059999	-0.035919	-21.228336	-6.934289	-4.527894	-5.205293	-4.560861	0.000000	-10.000000	-0.516667	27.016666	78.666664	1023.000000	1023.000000	2046.000000
30.080000	-0.035230	-20.820715	-6.976756	-4.323659	-5.015361	-4.504939	0.000000	-10.000000	-0.550000	27.666668	87.500000	1023.000000	1023.000000	2046.000000
30.100000	-0.034290	-20.265530	-6.924716	-4.166897	-4.801676	-4.372241	0.000000	-10.000000	-0.616667	28.916668	96.666664	1023.000000	1023.000000	2046.000000
30.120001	-0.033013	-19.510679	-6.736858	-3.981258	-4.577770	-4.214793	0.000000	-10.000000	-0.708333	30.516668	106.000000	1023.000000	1023.000000	2046.000000
30.139999	-0.031517	-18.626776	-6.499194	-3.801020	-4.304227	-4.022336	0.000000	-10.000000	-0.800000	32.333336	116.000000	1023.000000	1023.000000	2046.000000
30.160000	-0.029665	-17.532167	-6.144307	-3.638208	-3.981503	-3.768149	0.000000	-10.000000	-0.875000	34.100002	126.500000	1023.000000	1023.000000	2046.000000
30.180000	-0.027634	-16.331686	-5.773103	-3.561118	-3.549170	-3.448294	0.000000	-10.000000	-0.925000	35.266666	133.833328	1023.000000	1023.000000	2046.000000
30.200001	-0.025436	-15.032880	-5.297862	-3.500094	-3.082956	-3.151968	0.000000	-10.000000	-0.983333	36.816669	145.500000	1023.000000	1023.000000	2046.000000
30.219999	-0.023040	-13.616706	-4.767396	-3.423734	-2.555253	-2.870322	0.000000	-10.000000	-1.033333	38.150002	157.666672	1023.000000	1023.000000	2046.000000
30.240000	-0.020490	-12.109446	-4.221188	-3.354840	-1.956994	-2.576424	0.000000	-10.000000	-1.116667	39.966667	174.333328	1023.000000	1023.000000	2046.000000
30.260000	-0.017843	-10.545433	-3.631076	-3.260607	-1.380339	-2.273411	0.000000	-10.000000	-1.200000	41.366669	187.333328	1023.000000	1023.000000	2046.000000
30.280001	-0.015127	-8.940010	-3.085724	-3.146976	-0.763838	-1.943472	0.000000	-10.000000	-1.283333	42.766670	201.000000	1023.000000	1023.000000	2046.000000
30.299999	-0.012560	-7.422923	-2.514945	-3.049316	-0.237260	-1.621402	0.000000	-10.000000	-1.341667	43.883335	215.000000	1023.000000	1023.000000	2046.000000
30.320000	-0.010296	-6.084855	-2.011150	-2.932455	0.220620	-1.361869	0.000000	-10.000000	-1.366667	44.600002	229.666672	1023.000000	1023.000000	2046.000000
30.340000	-0.008247	-4.874090	-1.632060	-2.744052	0.633343	-1.131321	0.000000	-10.000000	-1.383333	44.983334	244.500000	1023.000000	1023.000000	2046.000000
30.360001	-0.006458	-3.816908	-1.284033	-2.590518	0.987226	-0.929584	0.000000	-10.000000	-1.400000	45.500000	259.500000	1023.000000	1023.000000	2046.000000
30.379999	-0.004606	-2.721852	-0.923405	-2.386917	1.325754	-0.737284	0.000000	-10.000000	-1.400000	45.683334	274.500000	1023.000000	1023.000000	2046.000000
30.400000	-0.002753	-1.627162	-0.513637	-2.186540	1.633919	-0.560904	0.000000	-10.000000	-1.400000	45.750000	289.666656	1023.000000	1023.000000	2046.000000
30.420000	-0.000692	-0.408981	-0.061634	-1.958055	1.952662	-0.341953	0.000000	-10.000000	-1.391667	45.650002	304.833344	1023.000000	1023.000000	2046.000000
30.440001	0.001415	0.836092	0.359434	-1.747537	2.317992	-0.093798	0.000000	-10.000000	-1.400000	45.650002	320.166656	1023.000000	1023.000000	2046.000000
30.459999	0.003703	2.188438	0.783238	-1.465600	2.687174	0.183625	0.000000	-10.000000	-1.416667	45.650002	335.333344	1023.000000	1023.000000	2046.000000
30.480000	0.005907	3.490804	1.142900	-1.225516	3.045687	0.527734	0.000000	-10.000000	-1.425000	45.666668	350.666656	1023.000000	1023.000000	2046.000000
30.500000	0.008295	4.902467	1.505728	-0.974606	3.485782	0.885563	0.000000	-10.000000	-1.450000	45.983334	365.833344	1023.000000	1023.000000	2046.000000
30.520000	0.010879	6.429733	1.911479	-0.687292	3.912633	1.292913	0.000000	-10.000000	-1.450000	46.383335	381.166656	1023.000000	1023.000000	2046.000000
30.540001	0.013617	8.047770	2.389742	-0.390583	4.369260	1.679350	0.000000	-10.000000	-1.458333	46.583336	396.500000	1023.000000	1023.000000	2046.000000
30.559999	0.016395	9.689160	2.837528	-0.078031	4.826142	2.103521	0.000000	-10.000000	-1.458333	46.600002	412.166656	1023.000000	1023.000000	2046.000000
30.580000	0.019175	11.332337	3.259463	0.219424	5.307508	2.545942	0.000000	-10.000000	-1.458333	46.633335	427.666656	1023.000000	1023.000000	2046.000000
30.600000	0.021850	12.913170	3.710483	0.493517	5.736424	2.972746	0.000000	-10.000000	-1.441667	46.533333	443.333344	1023.000000	1023.000000	2046.000000
30.620001	0.024668	14.578919	4.177128	0.819605	6.217573	3.364613	0.000000	-10.000000	-1.408333	46.483334	458.666656	1023.000000	1023.000000	2046.000000
30.639999	0.027355	16.166670	4.726149	1.109386	6.595851	3.735283	0.000000	-10.000000	-1.358333	45.833332	474.333344	1023.000000	1023.000000	2046.000000
30.660000	0.029877	17.657192	5.288154	1.394483	6.965993	4.008563	0.000000	-10.000000	-1.308333	45.133335	489.666656	1023.000000	1023.000000	2046.000000
30.680000	0.031863	18.830818	5.726830	1.567065	7.231637	4.305287	0.000000	-10.000000	-1.258333	44.166668	504.833344	1023.000000	1023.000000	2046.000000
30.700001	0.033177	19.607729	6.072109	1.696162	7.396190	4.443269	0.000000	-10.000000	-1.200000	43.216667	519.666687	1023.000000	1023.000000	2046.000000
30.719999	0.034091	20.147707	6.340302	1.739128	7.536498	4.531779	0.000000	-10.000000	-1.116667	41.983334	534.166687	1023.000000	1023.000000	2046.000000
30.740000	0.034946	20.653290	6.520929	1.764360	7.663728	4.704271	0.000000	-10.000000	-0.975000	40.116669	548.500000	1023.000000	1023.000000	2046.000000
30.760000	0.036159	21.370224	6.630863	1.985439	7.826376	4.927545	0.000000	-10.000000	-0.808333	37.600002	562.166687	1023.000000	1023.000000	2046.000000
30.780001	0.037601	22.221912	6.599924	2.415934	7.996407	5.209648	0.000000	-10.000000	-0.633333	34.116669	575.166687	1023.000000	1023.000000	2046.000000
30.799999	0.038326	22.650461	6.240703	2.879940	8.043573	5.486244	0.000000	-10.000000	-0.475000	30.050001	587.166687	1023.000000	1023.000000	2046.000000
30.820000	0.037681	22.269218	5.755895	3.058776	7.940904	5.513644	0.000000	-10.000000	-0.333333	26.116667	598.000000	1023.000000	1023.000000	2046.000000
30.840000	0.036349	21.482346	5.471792	2.884750	7.751486	5.374317	0.000000	-10.000000	-0.225000	22.166668	607.500000	1023.000000	1023.000000	2046.000000
30.860001	0.034165	20.191666	5.034560	2.579328	7.502352	5.075425	0.000000	-10.000000	-0.133333	18.433334	615.500000	1023.000000	1023.000000	2046.000000
30.879999	0.031438	18.579945	4.478849	2.262055	7.148481	4.690558	0.000000	-10.000000	-0.075000	14.133333	622.166687	1023.000000	1023.000000	2046.000000
30.900000	0.028788	17.013628	3.803659	1.988222	6.865472	4.356275	0.000000	-10.000000	-0.025000	10.066667	627.500000	1023.000000	1023.000000	2046.000000
30.920000	0.026357	15.577240	3.126602	1.753208	6.600872	4.096558	0.000000	-10.000000	0.008333	4.433333	631.500000	1023.000000	1023.000000	2046.000000
30.940001	0.024498	14.478616	2.544462	1.650082	6.392335	3.891737	0.000000	-10.000000	0.033333	0.183333	633.833313	1023.000000	1023.000000	2046.000000
30.959999	0.023229	13.728148	2.125603	1.596458	6.259372	3.746716	0.000000	-10.000000	0.050000	-2.833333	634.833313	1023.000000	1023.000000	2046.000000
30.980000	0.022182	13.109689	1.810561	1.571888	6.112464	3.614775	0.000000	-10.000000	0.066667	-5.533333	635.000000	1023.000000	1023.000000	2046.000000
31.000000	0.021103	12.471889	1.487265	1.633097	5.897948	3.453579	0.000000	-10.000000	0.100000	-8.966667	635.000000	1023.000000	1023.000000	2046.000000
31.020000	0.019982	11.809308	1.145038	1.622213	5.722062	3.319995	0.000000	-10.000000	0.150000	-12.950000	635.000000	1023.000000	1023.000000	2046.000000
31.040001	0.019071	11.270679	0.856798	1.666840	5.533510	3.213531	0.000000	-10.000000	0.183333	-14.883334	635.000000	1023.000000	1023.000000	2046.000000
31.059999	0.018265	10.794897	0.656177	1.655797	5.363215	3.119708	0.000000	-10.000000	0.208333	-16.066668	627.666687	1023.000000	1023.000000	2046.000000
31.080000	0.017520	10.354078	0.465324	1.592690	5.199270	3.096794	0.000000	-10.000000	0.216667	-16.933334	618.500000	1023.000000	1023.000000	2046.000000
31.100000	0.016918	9.998394	0.399942	1.480723	5.089663	3.028068	0.000000	-10.000000	0.233333	-17.716667	607.333313	1023.000000	1023.000000	2046.000000
31.120001	0.016281	9.621949	0.302434	1.248449	5.025632	3.045434	0.000000	-10.000000	0.258333	-18.700001	601.500000	1023.000000	1023.000000	2046.000000
31.139999	0.015864	9.375749	0.236634	1.085536	4.993059	3.060520	0.000000	-10.000000	0.283333	-19.450001	597.500000	1023.000000	1023.000000	2046.000000
31.160000	0.015368	9.082319	0.212243	0.867270	4.943752	3.059054	0.000000	-10.000000	0.316667	-20.350000	593.166687	1023.000000	1023.000000	2046.000000
31.180000	0.015073	8.907860	0.209216	0.628364	4.950333	3.119948	0.000000	-10.000000	0.350000	-21.016666	588.500000	1023.000000	1023.000000	2046.000000
31.200001	0.014897	8.803876	0.219021	0.422561	4.962208	3.200086	0.000000	-10.000000	0.416667	-22.500000	578.666687	1023.000000	1023.000000	2046.000000
31.219999	0.014738	8.710286	0.237466	0.218910	5.031413	3.222498	0.000000	-10.000000	0.475000	-23.883333	568.500000	1023.000000	1023.000000	2046.000000
31.240000	0.014588	8.621349	0.285634	0.019061	5.065708	3.250947	0.000000	-10.000000	0.516667	-25.366667	558.000000	1023.000000	1023.000000	2046.000000
31.260000	0.014190	8.386220	0.319872	-0.157137	4.982766	3.240718	0.000000	-10.000000	0.541667	-26.366667	549.666687	1023.000000	1023.000000	2046.000000
31.280001	0.013693	8.092320	0.343118	-0.278440	4.895708	3.131936	0.000000	-10.000000	0.558333	-26.966667	544.000000	1023.000000	1023.000000	2046.000000
31.299999	0.013086	7.733582	0.471597	-0.397247	4.722125	2.937108	0.000000	-10.000000	0.608333	-27.850000	534.833313	1023.000000	1023.000000	2046.000000
31.320000	0.012323	7.282994	0.554547	-0.530506	4.522945	2.736008	0.000000	-10.000000	0.633333	-28.666668	525.333313	1023.000000	1023.000000	2046.000000
31.340000	0.011407	6.741811	0.539178	-0.686785	4.349219	2.540198	0.000000	-10.000000	0.675000	-29.716667	512.500000	1023.000000	1023.000000	2046.000000
31.360001	0.010457	6.179949	0.484151	-0.812690	4.113320	2.395167	0.000000	-10.000000	0.683333	-30.216667	505.833344	1023.000000	1023.000000	2046.000000
31.379999	0.009589	5.666978	0.415362	-0.929555	3.909692	2.271480	0.000000	-10.000000	0.716667	-30.650002	495.833344	1023.000000	1023.000000	2046.000000
31.400000	0.008734	5.161883	0.329394	-1.009158	3.674193	2.167454	0.000000	-10.000000	0.733333	-30.800001	485.833344	1023.000000	1023.000000	2046.000000
31.420000	0.008033	4.747315	0.243230	-1.050217	3.474125	2.080178	0.000000	-10.000000	0.750000	-30.950001	475.833344	1023.000000	1023.000000	2046.000000
31.440001	0.007419	4.384366	0.186362	-1.060304	3.243415	2.014891	0.000000	-10.000000	0.750000	-30.966667	468.833344	1023.000000	1023.000000	2046.000000
31.459999	0.006854	4.050476	0.094972	-1.063857	3.060570	1.958791	0.000000	-10.000000	0.716667	-30.799999	461.833344	1023.000000	1023.000000	2046.000000
31.480000	0.006261	3.700317	0.012349	-1.039923	2.846252	1.881640	0.000000	-10.000000	0.725000	-30.933334	448.000000	1023.000000	1023.000000	2046.000000
31.500000	0.005798	3.426610	-0.071154	-1.017911	2.678576	1.837099	0.000000	-10.000000	0.733333	-31.000000	437.833344	1023.000000	1023.000000	2046.000000
31.520000	0.005323	3.146050	-0.082800	-1.022609	2.502047	1.749412	0.000000	-10.000000	0.775000	-31.116667	427.500000	1023.000000	1023.000000	2046.000000
31.540001	0.005038	2.977368	-0.014688	-1.011416	2.347496	1.655976	0.000000	-10.000000	0.766667	-31.116667	417.166656	1023.000000	1023.000000	2046.000000
31.559999	0.005099	3.013349	0.288832	-1.045311	2.235209	1.534619	0.000000	-10.000000	0.758333	-31.116667	406.833344	1023.000000	1023.000000	2046.000000
31.580000	0.005333	3.151588	0.594860	-1.009837	2.103847	1.462718	0.000000	-10.000000	0.750000	-31.233334	396.500000	1023.000000	1023.000000	2046.000000
31.600000	0.005407	3.195385	0.797776	-0.924817	1.956079	1.366346	0.000000	-10.000000	0.750000	-30.816668	386.000000	1023.000000	1023.000000	2046.000000
31.620001	0.005152	3.044880	0.839050	-0.918234	1.756016	1.368049	0.000000	-10.000000	0.733333	-30.550001	372.166656	1023.000000	1023.000000	2046.000000
31.639999	0.004805	2.839586	0.805218	-0.836538	1.577989	1.292918	0.000000	-10.000000	0.716667	-30.350000	361.833344	1023.000000	1023.000000	2046.000000
31.660000	0.004020	2.375660	0.616718	-0.788672	1.360751	1.186863	0.000000	-10.000000	0.716667	-30.416666	355.166656	1023.000000	1023.000000	2046.000000
31.680000	0.003629	2.144561	0.314905	-0.469992	1.162926	1.136722	0.000000	-10.000000	0.733333	-30.366667	348.500000	1023.000000	1023.000000	2046.000000
31.700001	0.002872	1.697322	-0.232124	-0.165928	0.984507	1.110867	0.000000	-10.000000	0.733333	-30.183334	335.166656	1023.000000	1023.000000	2046.000000
31.719999	0.001592	0.940815	-0.687869	-0.116995	0.692879	1.052800	0.000000	-10.000000	0.716667	-30.083334	325.166656	1023.000000	1023.000000	2046.000000
31.740000	-0.000545	-0.322278	-0.947418	-0.378302	0.184779	0.818663	0.000000	-10.000000	0.700000	-29.900002	315.166656	1023.000000	1023.000000	2046.000000
31.760000	-0.003454	-2.041114	-1.366525	-0.742388	-0.369086	0.436885	0.000000	-10.000000	0.675000	-29.566668	308.500000	1023.000000	1023.000000	2046.000000
31.780001	-0.006837	-4.040648	-1.942756	-1.143923	-0.826624	-0.127345	0.000000	-10.000000	0.616667	-28.466667	295.500000	1023.000000	1023.000000	2046.000000
31.799999	-0.010578	-6.251475	-2.740691	-1.569879	-1.237526	-0.703379	0.000000	-10.000000	0.550000	-27.250000	282.833344	1023.000000	1023.000000	2046.000000
31.820000	-0.014101	-8.333687	-3.480829	-1.951531	-1.623299	-1.278027	0.000000	-10.000000	0.508333	-26.316666	273.500000	1023.000000	1023.000000	2046.000000
31.840000	-0.016872	-9.971158	-4.094417	-2.194704	-1.985002	-1.697036	0.000000	-10.000000	0.500000	-25.983334	267.666656	1023.000000	1023.000000	2046.000000
31.860001	-0.018925	-11.184913	-4.592217	-2.316006	-2.259705	-2.016985	0.000000	-10.000000	0.491667	-25.400000	259.166656	1023.000000	1023.000000	2046.000000
31.879999	-0.020807	-12.297062	-5.103508	-2.443734	-2.480680	-2.269140	0.000000	-10.000000	0.483333	-24.866667	248.000000	1023.000000	1023.000000	2046.000000
31.900000	-0.022489	-13.290833	-5.559320	-2.493735	-2.720269	-2.517509	0.000000	-10.000000	0.475000	-24.500000	239.666672	1023.000000	1023.000000	2046.000000
31.920000	-0.023821	-14.078152	-5.942173	-2.536094	-2.916948	-2.682938	0.000000	-10.000000	0.475000	-24.616667	234.333328	1023.000000	1023.000000	2046.000000
31.940001	-0.025211	-14.899918	-6.245136	-2.617660	-3.137094	-2.900027	0.000000	-10.000000	0.483333	-24.850000	228.833328	1023.000000	1023.000000	2046.000000
31.959999	-0.026228	-15.500871	-6.475520	-2.747983	-3.313039	-2.964329	0.000000	-10.000000	0.491667	-25.016666	220.500000	1023.000000	1023.000000	2046.000000
31.980000	-0.027092	-16.011154	-6.591768	-2.848814	-3.472736	-3.097835	0.000000	-10.000000	0.491667	-24.983334	212.166672	1023.000000	1023.000000	2046.000000
32.000000	-0.027668	-16.351864	-6.665617	-2.936666	-3.570821	-3.178762	0.000000	-10.000000	0.475000	-24.466667	201.000000	1023.000000	1023.000000	2046.000000
32.020000	-0.028176	-16.652191	-6.606386	-3.152746	-3.691570	-3.201488	0.000000	-10.000000	0.458333	-23.816668	190.166672	1023.000000	1023.000000	2046.000000
32.040001	-0.028289	-16.718969	-6.504618	-3.399713	-3.683233	-3.131405	0.000000	-10.000000	0.450000	-23.300001	182.000000	1023.000000	1023.000000	2046.000000
32.060001	-0.028525	-16.858379	-6.408997	-3.648730	-3.677767	-3.122885	0.000000	-10.000000	0.425000	-22.916668	177.000000	1023.000000	1023.000000	2046.000000
32.080002	-0.028409	-16.789442	-6.285230	-3.871290	-3.608951	-3.023971	0.000000	-10.000000	0.391667	-22.433334	169.333328	1023.000000	1023.000000	2046.000000
32.099998	-0.028428	-16.800957	-6.136045	-4.046757	-3.569257	-3.048897	0.000000	-10.000000	0.358333	-21.950001	161.666672	1023.000000	1023.000000	2046.000000
32.119999	-0.028366	-16.764051	-6.009558	-4.212828	-3.500988	-3.040677	0.000000	-10.000000	0.350000	-21.383333	154.166672	1023.000000	1023.000000	2046.000000
32.139999	-0.028423	-16.798071	-5.823845	-4.386246	-3.508024	-3.079957	0.000000	-10.000000	0.341667	-20.933334	149.500000	1023.000000	1023.000000	2046.000000
32.160000	-0.028640	-16.925968	-5.656601	-4.561409	-3.567835	-3.140123	0.000000	-10.000000	0.325000	-20.183334	142.500000	1023.000000	1023.000000	2046.000000
32.180000	-0.028813	-17.028543	-5.528954	-4.607748	-3.614643	-3.277200	0.000000	-10.000000	0.300000	-19.650000	135.666672	1023.000000	1023.000000	2046.000000
32.200001	-0.029118	-17.208900	-5.392540	-4.661424	-3.751481	-3.403456	0.000000	-10.000000	0.266667	-18.950001	129.000000	1023.000000	1023.000000	2046.000000
32.220001	-0.029479	-17.422312	-5.288022	-4.696291	-3.881881	-3.556118	0.000000	-10.000000	0.241667	-18.350000	122.666664	1023.000000	1023.000000	2046.000000
32.240002	-0.030023	-17.743721	-5.230852	-4.782019	-4.014878	-3.715971	0.000000	-10.000000	0.225000	-17.566668	116.500000	1023.000000	1023.000000	2046.000000
32.259998	-0.030483	-18.015369	-5.162253	-4.813839	-4.174018	-3.865258	0.000000	-10.000000	0.216667	-17.000000	110.666664	1023.000000	1023.000000	2046.000000
32.279999	-0.030911	-18.268229	-5.144907	-4.869925	-4.287010	-3.966387	0.000000	-10.000000	0.208333	-16.383333	105.000000	1023.000000	1023.000000	2046.000000
32.299999	-0.031288	-18.491463	-5.134945	-4.909504	-4.388897	-4.058116	0.000000	-10.000000	0.191667	-15.850000	99.666664	1023.000000	1023.000000	2046.000000
32.320000	-0.031562	-18.653406	-5.112693	-4.939970	-4.502746	-4.097996	0.000000	-10.000000	0.191667	-15.366667	94.333336	1023.000000	1023.000000	2046.000000
32.340000	-0.031697	-18.732664	-5.086972	-4.941895	-4.573240	-4.130557	0.000000	-10.000000	0.183333	-14.816667	89.166664	1023.000000	1023.000000	2046.000000
32.360001	-0.031757	-18.768122	-5.063105	-4.962905	-4.635141	-4.106970	0.000000	-10.000000	0.175000	-14.516667	84.166664	1023.000000	1023.000000	2046.000000
32.380001	-0.031702	-18.735836	-5.008998	-4.922444	-4.710099	-4.094296	0.000000	-10.000000	0.158333	-14.166667	79.333336	1023.000000	1023.000000	2046.000000
32.400002	-0.031675	-18.720211	-4.993725	-4.880126	-4.751507	-4.094854	0.000000	-10.000000	0.150000	-13.966667	74.666664	1023.000000	1023.000000	2046.000000
32.419998	-0.031431	-18.575853	-4.904278	-4.822354	-4.772741	-4.076481	0.000000	-10.000000	0.150000	-13.566667	70.000000	1023.000000	1023.000000	2046.000000
32.439999	-0.031206	-18.442665	-4.848409	-4.755151	-4.777507	-4.061598	0.000000	-10.000000	0.141667	-13.033334	65.500000	1023.000000	1023.000000	2046.000000
32.459999	-0.030918	-18.272753	-4.719536	-4.723299	-4.760222	-4.069697	0.000000	-10.000000	0.125000	-12.666667	61.166668	1023.000000	1023.000000	2046.000000
32.480000	-0.030360	-17.942949	-4.442457	-4.661484	-4.750399	-4.088608	0.000000	-10.000000	0.108333	-12.200001	57.000000	1023.000000	1023.000000	2046.000000
32.500000	-0.029744	-17.578484	-4.066912	-4.632531	-4.749180	-4.129861	0.000000	-10.000000	0.100000	-11.733334	53.000000	1023.000000	1023.000000	2046.000000
32.520000	-0.028869	-17.061523	-3.734426	-4.529813	-4.712070	-4.085214	0.000000	-10.000000	0.100000	-11.150001	49.000000	1023.000000	1023.000000	2046.000000
32.540001	-0.028528	-16.860044	-3.494295	-4.482719	-4.797331	-4.085700	0.000000	-10.000000	0.100000	-10.500000	45.166668	1023.000000	1023.000000	2046.000000
32.560001	-0.028418	-16.795265	-3.405588	-4.419283	-4.878247	-4.092147	0.000000	-10.000000	0.083333	-9.900001	41.500000	1023.000000	1023.000000	2046.000000
32.580002	-0.028377	-16.770807	-3.361432	-4.334926	-4.913121	-4.161329	0.000000	-10.000000	0.066667	-9.250000	38.166668	1023.000000	1023.000000	2046.000000
32.599998	-0.028606	-16.906336	-3.433286	-4.301888	-5.016442	-4.154719	0.000000	-10.000000	0.050000	-8.816667	35.000000	1023.000000	1023.000000	2046.000000
32.619999	-0.028379	-16.772156	-3.603334	-3.943047	-5.056495	-4.169280	0.000000	-10.000000	0.058333	-8.583333	32.166668	1023.000000	1023.000000	2046.000000
32.639999	-0.028282	-16.714567	-3.954580	-3.655555	-4.968655	-4.135777	0.000000	-10.000000	0.066667	-8.650001	29.333334	1023.000000	1023.000000	2046.000000
32.660000	-0.028870	-17.062031	-4.252054	-3.657070	-5.057558	-4.095349	0.000000	-10.000000	0.083333	-8.850000	26.500000	1023.000000	1023.000000	2046.000000
32.680000	-0.030060	-17.765699	-4.501296	-3.830211	-5.318534	-4.115659	0.000000	-10.000000	0.075000	-8.800000	23.500000	1023.000000	1023.000000	2046.000000
32.700001	-0.032069	-18.952879	-4.906246	-4.055418	-5.643089	-4.348125	0.000000	-10.000000	0.066667	-8.000000	20.500000	1023.000000	1023.000000	2046.000000
32.720001	-0.034646	-20.475920	-5.476212	-4.355740	-5.973738	-4.670230	0.000000	-10.000000	0.033333	-6.383334	17.833334	1023.000000	1023.000000	2046.000000
32.740002	-0.037588	-22.214491	-6.190608	-4.657981	-6.256574	-5.109328	0.000000	-10.000000	0.016667	-3.933333	15.666667	1023.000000	1023.000000	2046.000000
32.759998	-0.040349	-23.846544	-6.852362	-4.975469	-6.493265	-5.525449	0.000000	-10.000000	0.000000	-1.766667	14.500000	1023.000000	1023.000000	2046.000000
32.779999	-0.042145	-24.907915	-7.354167	-5.084545	-6.659884	-5.809319	0.000000	-10.000000	0.000000	-0.333333	14.000000	1023.000000	1023.000000	2046.000000
32.799999	-0.043522	-25.721291	-7.812479	-5.165615	-6.748464	-5.994732	0.000000	-10.000000	0.008333	-0.750000	14.000000	1023.000000	1023.000000	2046.000000
32.820000	-0.044528	-26.316092	-8.134262	-5.173488	-6.872898	-6.135443	0.000000	-10.000000	0.025000	-2.050000	13.666667	1023.000000	1023.000000	2046.000000
32.840000	-0.045293	-26.767899	-8.455246	-5.201810	-6.910981	-6.199861	0.000000	-10.000000	0.041667	-3.950000	12.833333	1023.000000	1023.000000	2046.000000
32.860001	-0.046008	-27.190804	-8.658936	-5.210446	-7.032688	-6.288735	0.000000	-10.000000	0.041667	-5.416667	11.333333	1023.000000	1023.000000	2046.000000
32.880001	-0.046352	-27.393890	-8.787302	-5.184253	-7.091787	-6.330549	0.000000	-10.000000	0.033333	-6.416667	9.500000	1023.000000	1023.000000	2046.000000
32.900002	-0.046796	-27.656328	-8.883845	-5.216021	-7.196225	-6.360236	0.000000	-10.000000	0.033333	-6.683333	7.500000	1023.000000	1023.000000	2046.000000
32.919998	-0.046816	-27.668295	-8.901835	-5.189220	-7.212088	-6.365152	0.000000	-10.000000	0.033333	-6.516667	5.500000	1023.000000	1023.000000	2046.000000
32.939999	-0.046835	-27.679686	-8.816239	-5.221941	-7.259675	-6.381831	0.000000	-10.000000	0.033333	-6.116667	3.500000	1023.000000	1023.000000	2046.000000
32.959999	-0.046519	-27.492769	-8.685384	-5.301086	-7.186269	-6.320030	0.000000	-10.000000	0.025000	-5.666667	1.666667	1023.000000	1023.000000	2046.000000
32.980000	-0.045916	-27.136086	-8.480305	-5.458668	-7.067715	-6.129397	0.000000	-10.000000	0.033333	-5.366667	0.000000	1023.000000	1023.000000	2046.000000
33.000000	-0.045394	-26.828056	-8.216270	-5.651525	-6.980271	-5.979989	0.000000	-10.000000	0.033333	-5.433333	-1.666667	1023.000000	1023.000000	2046.000000
33.020000	-0.044868	-26.517078	-7.994572	-5.753882	-6.821929	-5.946694	0.000000	-10.000000	0.041667	-5.800000	-3.500000	1023.000000	1023.000000	2046.000000
33.040001	-0.044159	-26.098026	-7.732452	-5.857056	-6.665051	-5.843467	0.000000	-10.000000	0.041667	-5.983334	-5.500000	1023.000000	1023.000000	2046.000000
33.060001	-0.043762	-25.863516	-7.559019	-5.968709	-6.527750	-5.808037	0.000000	-10.000000	0.041667	-5.766667	-7.500000	1023.000000	1023.000000	2046.000000
33.080002	-0.043551	-25.738661	-7.385941	-6.137516	-6.415657	-5.799547	0.000000	-10.000000	0.033333	-5.366667	-9.500000	1023.000000	1023.000000	2046.000000
33.099998	-0.043265	-25.569473	-7.167823	-6.237338	-6.373015	-5.791297	0.000000	-10.000000	0.016667	-5.066667	-11.166667	1023.000000	1023.000000	2046.000000
33.119999	-0.043135	-25.492506	-6.995776	-6.288232	-6.361040	-5.847457	0.000000	-10.000000	0.008333	-4.916667	-12.833333	1023.000000	1023.000000	2046.000000
33.139999	-0.043128	-25.488926	-6.854359	-6.338860	-6.372928	-5.922781	0.000000	-10.000000	0.008333	-4.766667	-14.333333	1023.000000	1023.000000	2046.000000
33.160000	-0.043079	-25.459904	-6.736887	-6.332203	-6.376742	-6.014071	0.000000	-10.000000	0.016667	-4.633333	-16.000000	1023.000000	1023.000000	2046.000000
33.180000	-0.043297	-25.588703	-6.633116	-6.375618	-6.462718	-6.117251	0.000000	-10.000000	0.033333	-4.466667	-17.666666	1023.000000	1023.000000	2046.000000
33.200001	-0.043421	-25.661644	-6.544364	-6.371549	-6.556286	-6.189445	0.000000	-10.000000	0.033333	-4.216667	-19.166666	1023.000000	1023.000000	2046.000000
33.220001	-0.043485	-25.699501	-6.469688	-6.406536	-6.600015	-6.223262	0.000000	-10.000000	0.033333	-3.933333	-20.666666	1023.000000	1023.000000	2046.000000
33.240002	-0.043615	-25.776297	-6.420332	-6.429588	-6.644214	-6.282162	0.000000	-10.000000	0.025000	-3.766667	-21.833334	1023.000000	1023.000000	2046.000000
33.259998	-0.043331	-25.608562	-6.332603	-6.379753	-6.644791	-6.251415	0.000000	-10.000000	0.025000	-3.850000	-23.166666	1023.000000	1023.000000	2046.000000
33.279999	-0.043119	-25.483061	-6.293180	-6.319317	-6.612605	-6.257957	0.000000	-10.000000	0.016667	-3.950000	-24.333334	1023.000000	1023.000000	2046.000000
33.299999	-0.042760	-25.271238	-6.155309	-6.321435	-6.618326	-6.176167	0.000000	-10.000000	0.016667	-3.950000	-25.666666	1023.000000	1023.000000	2046.000000
33.320000	-0.042301	-24.999842	-6.077100	-6.250304	-6.568605	-6.103833	0.000000	-10.000000	0.008333	-3.766667	-27.000000	1023.000000	1023.000000	2046.000000
33.340000	-0.041938	-24.785351	-5.977481	-6.167058	-6.562705	-6.078108	0.000000	-10.000000	0.025000	-3.550000	-28.333334	1023.000000	1023.000000	2046.000000
33.360001	-0.041528	-24.542871	-5.898925	-6.109461	-6.546456	-5.988029	0.000000	-10.000000	0.025000	-3.300000	-29.500000	1023.000000	1023.000000	2046.000000
33.380001	-0.041011	-24.237514	-5.818889	-6.027922	-6.474327	-5.916377	0.000000	-10.000000	0.025000	-3.083333	-30.500000	1023.000000	1023.000000	2046.000000
33.400002	-0.040650	-24.023932	-5.764143	-5.985932	-6.410851	-5.863006	0.000000	-10.000000	0.016667	-2.783333	-31.500000	1023.000000	1023.000000	2046.000000
33.419998	-0.040076	-23.685068	-5.668074	-5.887030	-6.359025	-5.770940	0.000000	-10.000000	0.008333	-2.433333	-32.500000	1023.000000	1023.000000	2046.000000
33.439999	-0.039700	-23.462551	-5.534906	-5.834453	-6.336394	-5.756797	0.000000	-10.000000	0.008333	-1.983333	-33.333332	1023.000000	1023.000000	2046.000000
33.459999	-0.039101	-23.108957	-5.304265	-5.781642	-6.293802	-5.729248	0.000000	-10.000000	0.000000	-1.400000	-33.833332	1023.000000	1023.000000	2046.000000
33.480000	-0.038083	-22.507189	-4.930132	-5.700545	-6.203619	-5.672893	0.000000	-10.000000	0.000000	-0.733333	-34.000000	1023.000000	1023.000000	2046.000000
33.500000	-0.037106	-21.929850	-4.523925	-5.628170	-6.147028	-5.630727	0.000000	-10.000000	0.000000	-0.216667	-34.000000	1023.000000	1023.000000	2046.000000
33.520000	-0.036503	-21.573290	-4.284788	-5.554767	-6.168173	-5.565562	0.000000	-10.000000	0.000000	0.000000	-34.000000	1023.000000	1023.000000	2046.000000
33.540001	-0.036035	-21.296471	-4.074243	-5.500162	-6.235164	-5.486901	0.000000	-10.000000	0.000000	0.000000	-34.000000	1023.000000	1023.000000	2046.000000
33.560001	-0.035726	-21.114260	-3.976807	-5.389237	-6.232928	-5.515287	0.000000	-10.000000	0.000000	0.350000	-34.000000	1023.000000	1023.000000	2046.000000
33.580002	-0.035873	-21.201080	-4.048334	-5.382133	-6.234026	-5.536587	0.000000	-10.000000	0.000000	1.250000	-34.000000	1023.000000	1023.000000	2046.000000
33.599998	-0.035118	-20.754637	-4.104791	-5.047211	-6.220952	-5.381683	0.000000	-10.000000	0.000000	2.316667	-34.000000	1023.000000	1023.000000	2046.000000
33.619999	-0.034621	-20.460886	-4.365550	-4.668702	-6.128045	-5.298589	0.000000	-10.000000	0.000000	3.183333	-34.000000	1023.000000	1023.000000	2046.000000
33.639999	-0.034437	-20.352299	-4.600179	-4.522169	-6.087461	-5.142490	0.000000	-10.000000	0.000000	3.666667	-34.000000	1023.000000	1023.000000	2046.000000
33.660000	-0.034805	-20.569761	-4.808178	-4.578300	-6.155564	-5.027719	0.000000	-10.000000	-0.025000	4.400000	-34.000000	1023.000000	1023.000000	2046.000000
33.680000	-0.036057	-21.309574	-5.095743	-4.722254	-6.436492	-5.055086	0.000000	-10.000000	-0.050000	5.900000	-34.000000	1023.000000	1023.000000	2046.000000
33.700001	-0.037998	-22.456648	-5.588226	-4.943305	-6.681568	-5.243549	0.000000	-10.000000	-0.075000	8.133333	-34.000000	1023.000000	1023.000000	2046.000000
33.720001	-0.040340	-23.840830	-6.302486	-5.201077	-6.826903	-5.510363	0.000000	-10.000000	-0.100000	10.766667	-34.000000	1023.000000	1023.000000	2046.000000
33.740002	-0.042611	-25.183065	-6.967242	-5.483542	-6.962987	-5.769293	0.000000	-10.000000	-0.125000	12.750000	-34.000000	1023.000000	1023.000000	2046.000000
33.759998	-0.044056	-26.037252	-7.389986	-5.626784	-7.052572	-5.967909	0.000000	-10.000000	-0.150000	14.000000	-24.500000	1023.000000	1023.000000	2046.000000
33.779999	-0.044708	-26.422462	-7.713532	-5.667892	-7.054656	-5.986383	0.000000	-10.000000	-0.150000	14.466667	-5.000000	1023.000000	1023.000000	2046.000000
33.799999	-0.044798	-26.475445	-7.948843	-5.560868	-6.944427	-6.021306	0.000000	-10.000000	-0.166667	14.733334	16.000000	1023.000000	1023.000000	2046.000000
33.820000	-0.044760	-26.453030	-8.116889	-5.457788	-6.889475	-5.988878	0.000000	-10.000000	-0.183333	14.866667	29.166666	1023.000000	1023.000000	2046.000000
33.840000	-0.044477	-26.285692	-8.256956	-5.303418	-6.789840	-5.935479	0.000000	-10.000000	-0.208333	15.416667	34.000000	1023.000000	1023.000000	2046.000000
33.860001	-0.044205	-26.125370	-8.337871	-5.219967	-6.746361	-5.821172	0.000000	-10.000000	-0.216667	16.316668	39.166668	1023.000000	1023.000000	2046.000000
33.880001	-0.043606	-25.771084	-8.329106	-5.106695	-6.654945	-5.680338	0.000000	-10.000000	-0.225000	17.350000	44.500000	1023.000000	1023.000000	2046.000000
33.900002	-0.042854	-25.326736	-8.249009	-5.035620	-6.532896	-5.509210	0.000000	-10.000000	-0.241667	18.416668	50.166668	1023.000000	1023.000000	2046.000000
33.919998	-0.041616	-24.594988	-8.072377	-4.888626	-6.351021	-5.282963	0.000000	-10.000000	-0.275000	19.433334	56.166668	1023.000000	1023.000000	2046.000000
33.939999	-0.040172	-23.741634	-7.782944	-4.821898	-6.125962	-5.010830	0.000000	-10.000000	-0.316667	20.833334	62.500000	1023.000000	1023.000000	2046.000000
33.959999	-0.038640	-22.836206	-7.450388	-4.893931	-5.803836	-4.688051	0.000000	-10.000000	-0.350000	21.950001	69.166664	1023.000000	1023.000000	2046.000000
33.980000	-0.036916	-21.817326	-7.027827	-4.915462	-5.493868	-4.380168	0.000000	-10.000000	-0.366667	22.866667	76.333336	1023.000000	1023.000000	2046.000000
34.000000	-0.035168	-20.784504	-6.614536	-4.952085	-5.102985	-4.114898	0.000000	-10.000000	-0.383333	23.366667	83.666664	1023.000000	1023.000000	2046.000000
34.020000	-0.033277	-19.666819	-6.162200	-4.937609	-4.712236	-3.854773	0.000000	-10.000000	-0.408333	24.066668	91.333336	1023.000000	1023.000000	2046.000000
34.040001	-0.031368	-18.538654	-5.729916	-4.902002	-4.306870	-3.599867	0.000000	-10.000000	-0.450000	24.883333	99.166664	1023.000000	1023.000000	2046.000000
34.060001	-0.029481	-17.423216	-5.317865	-4.887436	-3.905509	-3.312406	0.000000	-10.000000	-0.508333	26.033333	107.500000	1023.000000	1023.000000	2046.000000
34.080002	-0.027712	-16.377678	-4.925952	-4.810526	-3.534032	-3.107168	0.000000	-10.000000	-0.558333	27.350000	116.166664	1023.000000	1023.000000	2046.000000
34.099998	-0.026034	-15.386321	-4.524962	-4.726871	-3.231931	-2.902557	0.000000	-10.000000	-0.625000	28.883333	125.166664	1023.000000	1023.000000	2046.000000
34.119999	-0.024510	-14.485483	-4.168083	-4.600325	-2.994009	-2.723066	0.000000	-10.000000	-0.683333	30.416668	134.666672	1023.000000	1023.000000	2046.000000
34.139999	-0.023080	-13.640491	-3.830915	-4.466227	-2.746317	-2.597032	0.000000	-10.000000	-0.766667	31.883335	144.500000	1023.000000	1023.000000	2046.000000
34.160000	-0.021686	-12.816141	-3.515900	-4.319632	-2.514391	-2.466218	0.000000	-10.000000	-0.841667	33.633335	158.666672	1023.000000	1023.000000	2046.000000
34.180000	-0.020034	-11.840142	-3.145820	-4.168862	-2.262509	-2.262950	0.000000	-10.000000	-0.900000	34.916668	169.500000	1023.000000	1023.000000	2046.000000
34.200001	-0.018528	-10.950191	-2.828523	-4.017446	-1.984611	-2.119610	0.000000	-10.000000	-0.941667	36.250000	181.000000	1023.000000	1023.000000	2046.000000
34.220001	-0.016740	-9.893627	-2.480819	-3.842416	-1.681724	-1.888668	0.000000	-10.000000	-0.941667	36.766666	189.000000	1023.000000	1023.000000	2046.000000
34.240002	-0.014911	-8.812160	-2.136989	-3.670740	-1.407456	-1.596974	0.000000	-10.000000	-0.966667	37.533333	201.166672	1023.000000	1023.000000	2046.000000
34.259998	-0.012939	-7.646848	-1.829463	-3.427545	-1.057667	-1.332173	0.000000	-10.000000	-0.975000	37.633335	213.500000	1023.000000	1023.000000	2046.000000
34.279999	-0.010753	-6.355189	-1.497242	-3.191867	-0.670206	-0.995874	0.000000	-10.000000	-1.025000	38.100002	226.000000	1023.000000	1023.000000	2046.000000
34.299999	-0.008534	-5.043781	-1.133307	-2.912110	-0.308163	-0.690201	0.000000	-10.000000	-1.058333	38.783333	238.666672	1023.000000	1023.000000	2046.000000
34.320000	-0.006223	-3.677884	-0.773315	-2.652942	0.094345	-0.345973	0.000000	-10.000000	-1.083333	39.600002	251.500000	1023.000000	1023.000000	2046.000000
34.340000	-0.003680	-2.174851	-0.376889	-2.356563	0.510106	0.048494	0.000000	-10.000000	-1.108333	40.400002	264.666656	1023.000000	1023.000000	2046.000000
34.360001	-0.001083	-0.640043	0.025276	-2.055869	0.953872	0.436677	0.000000	-10.000000	-1.125000	40.816666	278.000000	1023.000000	1023.000000	2046.000000
34.380001	0.001360	0.803712	0.398711	-1.782141	1.374101	0.813041	0.000000	-10.000000	-1.158333	41.066666	291.666656	1023.000000	1023.000000	2046.000000
34.400002	0.003775	2.231080	0.796193	-1.510491	1.766037	1.179340	0.000000	-10.000000	-1.166667	41.066666	305.166656	1023.000000	1023.000000	2046.000000
34.419998	0.006332	3.742443	1.245471	-1.238027	2.192032	1.542968	0.000000	-10.000000	-1.166667	41.066666	318.833344	1023.000000	1023.000000	2046.000000
34.439999	0.008859	5.235653	1.732469	-0.952058	2.615208	1.840034	0.000000	-10.000000	-1.166667	41.283333	332.500000	1023.000000	1023.000000	2046.000000
34.459999	0.011254	6.651170	2.250794	-0.713558	3.009168	2.104766	0.000000	-10.000000	-1.150000	41.250000	346.500000	1023.000000	1023.000000	2046.000000
34.480000	0.013366	7.899253	2.727406	-0.449805	3.297913	2.323739	0.000000	-10.000000	-1.133333	41.216667	360.166656	1023.000000	1023.000000	2046.000000
34.500000	0.014850	8.776070	3.085171	-0.309446	3.496731	2.503614	0.000000	-10.000000	-1.125000	40.916668	373.833344	1023.000000	1023.000000	2046.000000
34.520000	0.015741	9.302647	3.400379	-0.267775	3.597725	2.572317	0.000000	-10.000000	-1.133333	40.983334	387.500000	1023.000000	1023.000000	2046.000000
34.540001	0.016493	9.747602	3.621134	-0.269034	3.769558	2.625944	0.000000	-10.000000	-1.141667	40.833336	401.166656	1023.000000	1023.000000	2046.000000
34.560001	0.017804	10.522303	3.850596	-0.067532	4.019241	2.719997	0.000000	-10.000000	-1.116667	40.750000	414.833344	1023.000000	1023.000000	2046.000000
34.580002	0.019315	11.415064	4.043704	0.148523	4.220185	3.002652	0.000000	-10.000000	-1.050000	39.866669	428.333344	1023.000000	1023.000000	2046.000000
34.599998	0.021723	12.838485	4.105058	0.747027	4.518938	3.467462	0.000000	-10.000000	-0.975000	38.833336	441.833344	1023.000000	1023.000000	2046.000000
34.619999	0.023318	13.781096	3.872406	1.285696	4.735834	3.887161	0.000000	-10.000000	-0.883333	37.350002	455.000000	1023.000000	1023.000000	2046.000000
34.639999	0.023806	14.069372	3.607744	1.486501	4.865934	4.109194	0.000000	-10.000000	-0.791667	35.716667	467.666656	1023.000000	1023.000000	2046.000000
34.660000	0.023040	13.616813	3.358512	1.303449	4.812714	4.142138	0.000000	-10.000000	-0.733333	33.883335	480.000000	1023.000000	1023.000000	2046.000000
34.680000	0.021072	12.453644	2.864643	1.045698	4.681103	3.862199	0.000000	-10.000000	-0.683333	32.333336	491.500000	1023.000000	1023.000000	2046.000000
34.700001	0.018619	11.003749	2.340405	0.745296	4.426462	3.491584	0.000000	-10.000000	-0.633333	31.166668	502.666656	1023.000000	1023.000000	2046.000000
34.720001	0.016462	9.729079	1.731624	0.542449	4.244642	3.210364	0.000000	-10.000000	-0.541667	29.800001	513.166687	1023.000000	1023.000000	2046.000000
34.740002	0.014843	8.772272	1.182645	0.398639	4.121540	3.069448	0.000000	-10.000000	-0.441667	27.816668	523.500000	1023.000000	1023.000000	2046.000000
34.759998	0.014040	8.297680	0.783225	0.388849	4.127666	2.997940	0.000000	-10.000000	-0.375000	25.650002	533.000000	1023.000000	1023.000000	2046.000000
34.779999	0.013697	8.094691	0.540565	0.441541	4.105350	3.007236	0.000000	-10.000000	-0.300000	23.383333	541.833313	1023.000000	1023.000000	2046.000000
34.799999	0.013590	8.031726	0.352341	0.594947	4.125084	2.959355	0.000000	-10.000000	-0.225000	21.000000	550.000000	1023.000000	1023.000000	2046.000000
34.820000	0.013553	8.009633	0.186819	0.743985	4.136410	2.942419	0.000000	-10.000000	-0.150000	18.416666	557.500000	1023.000000	1023.000000	2046.000000
34.840000	0.013487	7.970798	0.066822	0.850235	4.069045	2.984697	0.000000	-10.000000	-0.116667	15.900000	564.166687	1023.000000	1023.000000	2046.000000
34.860001	0.013703	8.098668	-0.007950	1.011063	4.056351	3.039205	0.000000	-10.000000	-0.100000	13.933333	569.833313	1023.000000	1023.000000	2046.000000
34.880001	0.013767	8.136575	-0.025696	1.038414	3.988991	3.134867	0.000000	-10.000000	-0.083333	12.366667	574.666687	1023.000000	1023.000000	2046.000000
34.900002	0.014241	8.416505	-0.009887	1.162936	4.030344	3.233111	0.000000	-10.000000	-0.050000	11.200000	579.000000	1023.000000	1023.000000	2046.000000
34.919998	0.014525	8.584560	0.015010	1.157936	4.110508	3.301106	0.000000	-10.000000	-0.025000	9.716667	583.000000	1023.000000	1023.000000	2046.000000
34.939999	0.014898	8.804928	0.110533	1.070531	4.137092	3.486772	0.000000	-10.000000	0.000000	7.566667	586.666687	1023.000000	1023.000000	2046.000000
34.959999	0.015186	8.974695	0.171672	0.999312	4.216035	3.587677	0.000000	-10.000000	0.025000	3.750000	589.666687	1023.000000	1023.000000	2046.000000
34.980000	0.015399	9.100941	0.317479	0.770856	4.302312	3.710293	0.000000	-10.000000	0.041667	-0.133333	591.333313	1023.000000	1023.000000	2046.000000
35.000000	0.015633	9.238998	0.477114	0.573634	4.396119	3.792132	0.000000	-10.000000	0.058333	-4.083333	592.000000	1023.000000	1023.000000	2046.000000
35.020000	0.016160	9.550719	0.590486	0.430723	4.609426	3.920084	0.000000	-10.000000	0.075000	-7.216667	592.000000	1023.000000	1023.000000	2046.000000
35.040001	0.016461	9.728175	0.756185	0.242239	4.758435	3.971317	0.000000	-10.000000	0.100000	-9.950001	592.000000	1023.000000	1023.000000	2046.000000
35.060001	0.016748	9.897923	0.945045	0.111965	4.874434	3.966479	0.000000	-10.000000	0.108333	-11.916667	592.000000	1023.000000	1023.000000	2046.000000
35.080002	0.016950	10.017720	1.101305	-0.020131	4.941983	3.994563	0.000000	-10.000000	0.125000	-12.983334	592.000000	1023.000000	1023.000000	2046.000000
35.099998	0.016885	9.978863	1.291403	-0.120416	4.908753	3.899123	0.000000	-10.000000	0.141667	-13.850000	588.500000	1023.000000	1023.000000	2046.000000
35.119999	0.016819	9.940104	1.502244	-0.191182	4.868362	3.760679	0.000000	-10.000000	0.175000	-14.583334	580.166687	1023.000000	1023.000000	2046.000000
35.139999	0.016501	9.751989	1.639649	-0.300196	4.782941	3.629596	0.000000	-10.000000	0.200000	-15.200000	570.000000	1023.000000	1023.000000	2046.000000
35.160000	0.016068	9.496441	1.706279	-0.361797	4.733165	3.418793	0.000000	-10.000000	0.208333	-15.783333	561.666687	1023.000000	1023.000000	2046.000000
35.180000	0.015599	9.219251	1.785241	-0.479554	4.596431	3.317133	0.000000	-10.000000	0.208333	-16.316666	556.333313	1023.000000	1023.000000	2046.000000
35.200001	0.015197	8.981526	1.804171	-0.527429	4.442966	3.261817	0.000000	-10.000000	0.216667	-16.883333	551.000000	1023.000000	1023.000000	2046.000000
35.220001	0.014796	8.744482	1.721783	-0.550961	4.378546	3.195113	0.000000	-10.000000	0.233333	-17.583334	545.333313	1023.000000	1023.000000	2046.000000
35.240002	0.014381	8.498965	1.706418	-0.607876	4.224815	3.175608	0.000000	-10.000000	0.250000	-18.266666	539.500000	1023.000000	1023.000000	2046.000000
35.259998	0.014056	8.306931	1.635631	-0.628084	4.110840	3.188544	0.000000	-10.000000	0.283333	-19.066668	533.333313	1023.000000	1023.000000	2046.000000
35.279999	0.013968	8.255254	1.590014	-0.563580	4.040921	3.187899	0.000000	-10.000000	0.325000	-19.700001	527.000000	1023.000000	1023.000000	2046.000000
35.299999	0.013661	8.073833	1.531186	-0.535751	3.913580	3.164818	0.000000	-10.000000	0.358333	-20.450001	520.333313	1023.000000	1023.000000	2046.000000
35.320000	0.013555	8.010715	1.461056	-0.471747	3.820790	3.200616	0.000000	-10.000000	0.375000	-21.133333	513.500000	1023.000000	1023.000000	2046.000000
35.340000	0.013269	7.841859	1.392208	-0.484968	3.760418	3.174202	0.000000	-10.000000	0.391667	-21.816668	506.333344	1023.000000	1023.000000	2046.000000
35.360001	0.012907	7.628224	1.333601	-0.493267	3.648928	3.138962	0.000000	-10.000000	0.408333	-22.516666	499.166656	1023.000000	1023.000000	2046.000000
35.380001	0.012736	7.526918	1.381337	-0.480337	3.552542	3.073376	0.000000	-10.000000	0.416667	-23.166668	491.666656	1023.000000	1023.000000	2046.000000
35.400002	0.012556	7.420622	1.527426	-0.543742	3.463903	2.973035	0.000000	-10.000000	0.441667	-23.816668	484.000000	1023.000000	1023.000000	2046.000000
35.419998	0.012876	7.609759	1.848556	-0.536223	3.423418	2.874009	0.000000	-10.000000	0.466667	-24.333334	476.000000	1023.000000	1023.000000	2046.000000
35.439999	0.012926	7.639453	2.078201	-0.531489	3.292079	2.800661	0.000000	-10.000000	0.491667	-24.683334	468.000000	1023.000000	1023.000000	2046.000000
35.459999	0.012959	7.659060	2.136103	-0.477113	3.223055	2.777014	0.000000	-10.000000	0.491667	-25.183334	459.666656	1023.000000	1023.000000	2046.000000
35.480000	0.012360	7.304938	2.105321	-0.476902	2.987801	2.688718	0.000000	-10.000000	0.508333	-25.616667	451.333344	1023.000000	1023.000000	2046.000000
35.500000	0.011994	7.088500	1.990746	-0.343145	2.893533	2.547366	0.000000	-10.000000	0.525000	-26.133333	442.666656	1023.000000	1023.000000	2046.000000
35.520000	0.011112	6.567158	1.731719	-0.314043	2.651565	2.497917	0.000000	-10.000000	0.541667	-26.583334	434.000000	1023.000000	1023.000000	2046.000000
35.540001	0.010583	6.254495	1.249738	0.070037	2.430212	2.504508	0.000000	-10.000000	0.550000	-26.900000	425.000000	1023.000000	1023.000000	2046.000000
35.560001	0.009713	5.740369	0.677787	0.367159	2.178057	2.517365	0.000000	-10.000000	0.566667	-27.483334	416.000000	1023.000000	1023.000000	2046.000000
35.580002	0.008291	4.900091	0.374318	0.329000	1.791342	2.405431	0.000000	-10.000000	0.591667	-27.916668	406.833344	1023.000000	1023.000000	2046.000000
35.599998	0.005811	3.434236	0.062336	-0.040464	1.296615	2.115750	0.000000	-10.000000	0.616667	-28.233334	397.666656	1023.000000	1023.000000	2046.000000
35.619999	0.002704	1.597870	-0.371357	-0.468775	0.783616	1.654386	0.000000	-10.000000	0.616667	-28.050001	388.166656	1023.000000	1023.000000	2046.000000
35.639999	-0.001018	-0.601499	-1.083590	-0.865644	0.344870	1.002864	0.000000	-10.000000	0.591667	-27.566668	378.833344	1023.000000	1023.000000	2046.000000
35.660000	-0.005046	-2.982160	-1.933373	-1.308231	-0.125313	0.384757	0.000000	-10.000000	0.566667	-27.100000	369.500000	1023.000000	1023.000000	2046.000000
35.680000	-0.008642	-5.107546	-2.694648	-1.678558	-0.575817	-0.158524	0.000000	-10.000000	0.541667	-26.666668	360.500000	1023.000000	1023.000000	2046.000000
35.700001	-0.011339	-6.701263	-3.329587	-1.889680	-0.895624	-0.586372	0.000000	-10.000000	0.525000	-26.283335	351.666656	1023.000000	1023.000000	2046.000000
35.720001	-0.013459	-7.954278	-3.819192	-1.998988	-1.194517	-0.941582	0.000000	-10.000000	0.508333	-25.883333	342.833344	1023.000000	1023.000000	2046.000000
35.740002	-0.015286	-9.033864	-4.318770	-2.048446	-1.433246	-1.233402	0.000000	-10.000000	0.516667	-25.883333	334.333344	1023.000000	1023.000000	2046.000000
35.759998	-0.016970	-10.029080	-4.779683	-2.109818	-1.676509	-1.463071	0.000000	-10.000000	0.533333	-26.150000	325.666656	1023.000000	1023.000000	2046.000000
35.779999	-0.018563	-10.970741	-5.174718	-2.185870	-1.927593	-1.682562	0.000000	-10.000000	0.550000	-26.616667	317.000000	1023.000000	1023.000000	2046.000000
35.799999	-0.019874	-11.745254	-5.482109	-2.288045	-2.136304	-1.838795	0.000000	-10.000000	0.550000	-26.883333	308.000000	1023.000000	1023.000000	2046.000000
35.820000	-0.020945	-12.378740	-5.702447	-2.381663	-2.326624	-1.968006	0.000000	-10.000000	0.550000	-26.583334	299.000000	1023.000000	1023.000000	2046.000000
35.840000	-0.021977	-12.988371	-5.860973	-2.502726	-2.516078	-2.108594	0.000000	-10.000000	0.533333	-26.383333	290.166656	1023.000000	1023.000000	2046.000000
35.860001	-0.022558	-13.331905	-5.910728	-2.607662	-2.621570	-2.191944	0.000000	-10.000000	0.508333	-25.783335	281.333344	1023.000000	1023.000000	2046.000000
35.880001	-0.023114	-13.660108	-5.896027	-2.817627	-2.700845	-2.245609	0.000000	-10.000000	0.491667	-25.466667	272.666656	1023.000000	1023.000000	2046.000000
35.900002	-0.023247	-13.739058	-5.820656	-3.046932	-2.701247	-2.170224	0.000000	-10.000000	0.491667	-25.050001	264.166656	1023.000000	1023.000000	2046.000000
35.919998	-0.023502	-13.889669	-5.683448	-3.288958	-2.741595	-2.175669	0.000000	-10.000000	0.500000	-24.733334	255.833328	1023.000000	1023.000000	2046.000000
35.939999	-0.023582	-13.937075	-5.581319	-3.545721	-2.703981	-2.106054	0.000000	-10.000000	0.491667	-24.650000	247.500000	1023.000000	1023.000000	2046.000000
35.959999	-0.023715	-14.015455	-5.455286	-3.719894	-2.697603	-2.142671	0.000000	-10.000000	0.475000	-24.333334	239.166672	1023.000000	1023.000000	2046.000000
35.980000	-0.023692	-14.002086	-5.320465	-3.856864	-2.684474	-2.140282	0.000000	-10.000000	0.458333	-24.000000	231.000000	1023.000000	1023.000000	2046.000000
36.000000	-0.023884	-14.115466	-5.167916	-4.088191	-2.681352	-2.178008	0.000000	-10.000000	0.425000	-23.150000	223.000000	1023.000000	1023.000000	2046.000000
36.020000	-0.024130	-14.260946	-5.015456	-4.186140	-2.768975	-2.290375	0.000000	-10.000000	0.391667	-22.450001	215.333328	1023.000000	1023.000000	2046.000000
36.040001	-0.024362	-14.398091	-4.891061	-4.244860	-2.857550	-2.404621	0.000000	-10.000000	0.358333	-21.583334	208.000000	1023.000000	1023.000000	2046.000000
36.060001	-0.024848	-14.685005	-4.813348	-4.309344	-2.961966	-2.600346	0.000000	-10.000000	0.341667	-21.000000	200.833328	1023.000000	1023.000000	2046.000000
36.080002	-0.025234	-14.913493	-4.682172	-4.366443	-3.122500	-2.742378	0.000000	-10.000000	0.333333	-20.283333	193.833328	1023.000000	1023.000000	2046.000000
36.099998	-0.025835	-15.268485	-4.614380	-4.425625	-3.285377	-2.943103	0.000000	-10.000000	0.308333	-19.716667	187.000000	1023.000000	1023.000000	2046.000000
36.119999	-0.026338	-15.565544	-4.507185	-4.484228	-3.478298	-3.095834	0.000000	-10.000000	0.283333	-19.150000	180.500000	1023.000000	1023.000000	2046.000000
36.139999	-0.026840	-15.862319	-4.516611	-4.567956	-3.584331	-3.193421	0.000000	-10.000000	0.258333	-18.650000	174.000000	1023.000000	1023.000000	2046.000000
36.160000	-0.027188	-16.068079	-4.495030	-4.591795	-3.694321	-3.286932	0.000000	-10.000000	0.250000	-18.200001	167.666672	1023.000000	1023.000000	2046.000000
36.180000	-0.027614	-16.320097	-4.461992	-4.640462	-3.866789	-3.350855	0.000000	-10.000000	0.250000	-17.883333	161.500000	1023.000000	1023.000000	2046.000000
36.200001	-0.027827	-16.445681	-4.441785	-4.672268	-3.969683	-3.361945	0.000000	-10.000000	0.250000	-17.683334	155.500000	1023.000000	1023.000000	2046.000000
36.220001	-0.027873	-16.473215	-4.441861	-4.631456	-4.042290	-3.357607	0.000000	-10.000000	0.241667	-17.483334	149.500000	1023.000000	1023.000000	2046.000000
36.240002	-0.028006	-16.551531	-4.414688	-4.615610	-4.141164	-3.380069	0.000000	-10.000000	0.225000	-17.166666	143.833328	1023.000000	1023.000000	2046.000000
36.259998	-0.027960	-16.524097	-4.394456	-4.583456	-4.175360	-3.370827	0.000000	-10.000000	0.208333	-16.750000	138.166672	1023.000000	1023.000000	2046.000000
36.279999	-0.027832	-16.448498	-4.343012	-4.518358	-4.224668	-3.362461	0.000000	-10.000000	0.200000	-16.483334	132.666672	1023.000000	1023.000000	2046.000000
36.299999	-0.027781	-16.418842	-4.302776	-4.490781	-4.245830	-3.379456	0.000000	-10.000000	0.200000	-16.049999	127.000000	1023.000000	1023.000000	2046.000000
36.320000	-0.027618	-16.322023	-4.247456	-4.394345	-4.283901	-3.396321	0.000000	-10.000000	0.191667	-15.450001	121.666664	1023.000000	1023.000000	2046.000000
36.340000	-0.027533	-16.272036	-4.212405	-4.346148	-4.310925	-3.402557	0.000000	-10.000000	0.175000	-14.666667	116.500000	1023.000000	1023.000000	2046.000000
36.360001	-0.027560	-16.288139	-4.166053	-4.343669	-4.382511	-3.395905	0.000000	-10.000000	0.158333	-13.916667	111.666664	1023.000000	1023.000000	2046.000000
36.380001	-0.027402	-16.194309	-4.089162	-4.293641	-4.408440	-3.403067	0.000000	-10.000000	0.141667	-13.266666	107.000000	1023.000000	1023.000000	2046.000000
36.400002	-0.027268	-16.115410	-3.907557	-4.297640	-4.476460	-3.433752	0.000000	-10.000000	0.125000	-12.566667	102.500000	1023.000000	1023.000000	2046.000000
36.419998	-0.026753	-15.811249	-3.661068	-4.257291	-4.422992	-3.469898	0.000000	-10.000000	0.108333	-12.100000	98.166664	1023.000000	1023.000000	2046.000000
36.439999	-0.026185	-15.475479	-3.322430	-4.211820	-4.433630	-3.507599	0.000000	-10.000000	0.100000	-11.683333	94.000000	1023.000000	1023.000000	2046.000000
36.459999	-0.025771	-15.230823	-3.082469	-4.223475	-4.472616	-3.452263	0.000000	-10.000000	0.091667	-11.383333	90.333336	1023.000000	1023.000000	2046.000000
36.480000	-0.025913	-15.314344	-2.960429	-4.173695	-4.632102	-3.548119	0.000000	-10.000000	0.091667	-10.900001	86.666664	1023.000000	1023.000000	2046.000000
36.500000	-0.026321	-15.555923	-2.941628	-4.187796	-4.772281	-3.654217	0.000000	-10.000000	0.091667	-10.433333	83.166664	1023.000000	1023.000000	2046.000000
36.520000	-0.026833	-15.858358	-3.025933	-4.133764	-4.883771	-3.814890	0.000000	-10.000000	0.091667	-9.950000	79.500000	1023.000000	1023.000000	2046.000000
36.540001	-0.027161	-16.052130	-3.157411	-4.057733	-4.983178	-3.853808	0.000000	-10.000000	0.083333	-9.566667	76.166664	1023.000000	1023.000000	2046.000000
36.560001	-0.027187	-16.067240	-3.396448	-3.777333	-5.003053	-3.890406	0.000000	-10.000000	0.083333	-9.383333	73.000000	1023.000000	1023.000000	2046.000000
36.580002	-0.027400	-16.193670	-3.708294	-3.591217	-5.009430	-3.884729	0.000000	-10.000000	0.083333	-9.466666	69.833336	1023.000000	1023.000000	2046.000000
36.599998	-0.027781	-16.418718	-3.963488	-3.613544	-5.043805	-3.797881	0.000000	-10.000000	0.083333	-9.650000	66.666664	1023.000000	1023.000000	2046.000000
36.619999	-0.029079	-17.185675	-4.241105	-3.798653	-5.294753	-3.851164	0.000000	-10.000000	0.066667	-9.250000	63.333332	1023.000000	1023.000000	2046.000000
36.639999	-0.031040	-18.344397	-4.657892	-4.011235	-5.609208	-4.066062	0.000000	-10.000000	0.050000	-8.050000	60.333332	1023.000000	1023.000000	2046.000000
36.660000	-0.033662	-19.894464	-5.338131	-4.264289	-5.905638	-4.386405	0.000000	-10.000000	0.025000	-5.683333	57.666668	1023.000000	1023.000000	2046.000000
36.680000	-0.036840	-21.772301	-6.124311	-4.630352	-6.205555	-4.812082	0.000000	-10.000000	0.016667	-3.366667	56.000000	1023.000000	1023.000000	2046.000000
36.700001	-0.039633	-23.423170	-6.800385	-4.952816	-6.419462	-5.250506	0.000000	-10.000000	0.008333	-1.883333	55.166668	1023.000000	1023.000000	2046.000000
36.720001	-0.041475	-24.511633	-7.244736	-5.113327	-6.651378	-5.502192	0.000000	-10.000000	0.016667	-1.883333	55.000000	1023.000000	1023.000000	2046.000000
36.740002	-0.042721	-25.247820	-7.703011	-5.122497	-6.728609	-5.693702	0.000000	-10.000000	0.033333	-2.966667	54.666668	1023.000000	1023.000000	2046.000000
36.759998	-0.043810	-25.891872	-8.040858	-5.153247	-6.844094	-5.853674	0.000000	-10.000000	0.050000	-4.716667	53.833332	1023.000000	1023.000000	2046.000000
36.779999	-0.044617	-26.368917	-8.322526	-5.149395	-6.952918	-5.944078	0.000000	-10.000000	0.066667	-6.633334	52.166668	1023.000000	1023.000000	2046.000000
36.799999	-0.045345	-26.799055	-8.516818	-5.146357	-7.085817	-6.050062	0.000000	-10.000000	0.066667	-8.116667	50.000000	1023.000000	1023.000000	2046.000000
36.820000	-0.045920	-27.138645	-8.679590	-5.163158	-7.162628	-6.133270	0.000000	-10.000000	0.066667	-8.683333	47.333332	1023.000000	1023.000000	2046.000000
36.840000	-0.046367	-27.402716	-8.788118	-5.208296	-7.245346	-6.160956	0.000000	-10.000000	0.058333	-8.583334	44.500000	1023.000000	1023.000000	2046.000000
36.860001	-0.046500	-27.481749	-8.842083	-5.203502	-7.266146	-6.170018	0.000000	-10.000000	0.058333	-8.233334	41.500000	1023.000000	1023.000000	2046.000000
36.880001	-0.046316	-27.372625	-8.771974	-5.187760	-7.271595	-6.141296	0.000000	-10.000000	0.058333	-7.683333	38.666668	1023.000000	1023.000000	2046.000000
36.900002	-0.046065	-27.224529	-8.623503	-5.326581	-7.226264	-6.048181	0.000000	-10.000000	0.058333	-7.233334	36.000000	1023.000000	1023.000000	2046.000000
36.919998	-0.045518	-26.901083	-8.397812	-5.484332	-7.107316	-5.911624	0.000000	-10.000000	0.050000	-6.966667	33.666668	1023.000000	1023.000000	2046.000000
36.939999	-0.044912	-26.543184	-8.121904	-5.632908	-7.009217	-5.779155	0.000000	-10.000000	0.058333	-7.200000	31.333334	1023.000000	1023.000000	2046.000000
36.959999	-0.044488	-26.292294	-7.895702	-5.777193	-6.872262	-5.747139	0.000000	-10.000000	0.050000	-7.383334	29.000000	1023.000000	1023.000000	2046.000000
36.980000	-0.043871	-25.927977	-7.657604	-5.850849	-6.736022	-5.683502	0.000000	-10.000000	0.050000	-7.233334	26.500000	1023.000000	1023.000000	2046.000000
37.000000	-0.043452	-25.680010	-7.457387	-5.972259	-6.599551	-5.650812	0.000000	-10.000000	0.041667	-6.683333	24.000000	1023.000000	1023.000000	2046.000000
37.020000	-0.043232	-25.549961	-7.233159	-6.164172	-6.519061	-5.633570	0.000000	-10.000000	0.050000	-6.200000	21.666666	1023.000000	1023.000000	2046.000000
37.040001	-0.043117	-25.482012	-7.043648	-6.271222	-6.528781	-5.638360	0.000000	-10.000000	0.050000	-5.800000	19.500000	1023.000000	1023.000000	2046.000000
37.060001	-0.042917	-25.363888	-6.884233	-6.321627	-6.490763	-5.667265	0.000000	-10.000000	0.050000	-5.450000	17.666666	1023.000000	1023.000000	2046.000000
37.080002	-0.042968	-25.393810	-6.748376	-6.371138	-6.517842	-5.756454	0.000000	-10.000000	0.041667	-5.066667	16.000000	1023.000000	1023.000000	2046.000000
37.099998	-0.043114	-25.480619	-6.648149	-6.406305	-6.566809	-5.859356	0.000000	-10.000000	0.041667	-4.633334	14.333333	1023.000000	1023.000000	2046.000000
37.119999	-0.043137	-25.493746	-6.513921	-6.383420	-6.643713	-5.952693	0.000000	-10.000000	0.025000	-4.133334	12.833333	1023.000000	1023.000000	2046.000000
37.139999	-0.043251	-25.561487	-6.398295	-6.409220	-6.733888	-6.020083	0.000000	-10.000000	0.025000	-3.683333	11.333333	1023.000000	1023.000000	2046.000000
37.160000	-0.043200	-25.531231	-6.327302	-6.384785	-6.787529	-6.031615	0.000000	-10.000000	0.008333	-3.416667	10.166667	1023.000000	1023.000000	2046.000000
37.180000	-0.043151	-25.501961	-6.288040	-6.360377	-6.796631	-6.056912	0.000000	-10.000000	0.025000	-3.450000	9.000000	1023.000000	1023.000000	2046.000000
37.200001	-0.043016	-25.422745	-6.203601	-6.374784	-6.836855	-6.007504	0.000000	-10.000000	0.016667	-3.516667	7.833333	1023.000000	1023.000000	2046.000000
37.220001	-0.042663	-25.213726	-6.110876	-6.333883	-6.840499	-5.928468	0.000000	-10.000000	0.016667	-3.433333	6.666667	1023.000000	1023.000000	2046.000000
37.240002	-0.042308	-25.003775	-6.043576	-6.235220	-6.833781	-5.891197	0.000000	-10.000000	0.016667	-3.100000	5.500000	1023.000000	1023.000000	2046.000000
37.259998	-0.041931	-24.781429	-5.956621	-6.209597	-6.801415	-5.813795	0.000000	-10.000000	0.016667	-2.566667	4.500000	1023.000000	1023.000000	2046.000000
37.279999	-0.041359	-24.442968	-5.885303	-6.083440	-6.744472	-5.729754	0.000000	-10.000000	0.025000	-1.700000	3.666667	1023.000000	1023.000000	2046.000000
37.299999	-0.040680	-24.041758	-5.753227	-5.998981	-6.688543	-5.601006	0.000000	-10.000000	0.008333	-0.833333	3.166667	1023.000000	1023.000000	2046.000000
37.320000	-0.040016	-23.649752	-5.644313	-5.885553	-6.615516	-5.504369	0.000000	-10.000000	0.008333	0.150000	3.000000	1023.000000	1023.000000	2046.000000
37.340000	-0.039352	-23.257261	-5.519201	-5.760068	-6.544624	-5.433369	0.000000	-10.000000	-0.008333	1.233333	3.000000	1023.000000	1023.000000	2046.000000
37.360001	-0.038539	-22.776381	-5.385478	-5.671147	-6.461493	-5.258261	0.000000	-10.000000	-0.008333	2.700000	3.000000	1023.000000	1023.000000	2046.000000
37.380001	-0.037861	-22.375917	-5.252017	-5.579717	-6.370307	-5.173875	0.000000	-10.000000	-0.025000	4.316667	3.000000	1023.000000	1023.000000	2046.000000
37.400002	-0.037035	-21.887413	-5.092183	-5.488817	-6.287004	-5.019410	0.000000	-10.000000	-0.025000	5.850000	3.000000	1023.000000	1023.000000	2046.000000
37.419998	-0.036127	-21.351143	-4.922534	-5.371768	-6.166340	-4.890501	0.000000	-10.000000	-0.041667	7.183333	3.000000	1023.000000	1023.000000	2046.000000
37.439999	-0.035157	-20.777908	-4.682498	-5.304182	-6.018763	-4.772465	0.000000	-10.000000	-0.033333	8.416667	3.000000	1023.000000	1023.000000	2046.000000
37.459999	-0.033766	-19.955635	-4.279471	-5.158556	-5.843212	-4.674396	0.000000	-10.000000	-0.050000	9.600000	3.000000	1023.000000	1023.000000	2046.000000
37.480000	-0.032246	-19.057384	-3.858673	-5.027794	-5.659822	-4.511096	0.000000	-10.000000	-0.075000	10.766667	3.000000	1023.000000	1023.000000	2046.000000
37.500000	-0.031222	-18.451998	-3.547521	-4.949559	-5.556038	-4.398879	0.000000	-10.000000	-0.125000	12.283334	3.000000	1023.000000	1023.000000	2046.000000
37.520000	-0.030386	-17.958309	-3.318035	-4.848541	-5.508809	-4.282925	0.000000	-10.000000	-0.175000	14.066668	10.000000	1023.000000	1023.000000	2046.000000
37.540001	-0.029722	-17.565674	-3.127683	-4.771049	-5.424037	-4.242905	0.000000	-10.000000	-0.233333	16.100000	18.166666	1023.000000	1023.000000	2046.000000
37.560001	-0.029126	-17.213648	-3.074731	-4.663170	-5.290245	-4.185503	0.000000	-10.000000	-0.275000	18.233334	28.333334	1023.000000	1023.000000	2046.000000
37.580002	-0.027923	-16.502352	-2.972786	-4.441052	-5.137407	-3.951106	0.000000	-10.000000	-0.316667	19.916666	33.666668	1023.000000	1023.000000	2046.000000
37.599998	-0.026431	-15.620589	-3.020534	-3.970908	-4.888556	-3.740593	0.000000	-10.000000	-0.350000	21.450001	40.166668	1023.000000	1023.000000	2046.000000
37.619999	-0.025187	-14.885331	-3.166127	-3.651900	-4.619983	-3.447321	0.000000	-10.000000	-0.400000	22.700001	47.000000	1023.000000	1023.000000	2046.000000
37.639999	-0.024276	-14.347217	-3.173532	-3.553464	-4.454377	-3.165843	0.000000	-10.000000	-0.441667	24.116667	54.333332	1023.000000	1023.000000	2046.000000
37.660000	-0.024169	-14.284047	-3.322068	-3.575180	-4.414150	-2.972649	0.000000	-10.000000	-0.508333	25.833334	62.000000	1023.000000	1023.000000	2046.000000
37.680000	-0.025009	-14.780548	-3.663026	-3.701456	-4.432618	-2.983449	0.000000	-10.000000	-0.583333	27.799999	70.333336	1023.000000	1023.000000	2046.000000
37.700001	-0.026483	-15.651611	-4.311303	-3.896441	-4.360687	-3.083181	0.000000	-10.000000	-0.675000	30.049999	79.166664	1023.000000	1023.000000	2046.000000
37.720001	-0.028413	-16.791889	-4.966732	-4.161921	-4.334153	-3.329084	0.000000	-10.000000	-0.725000	31.716667	89.000000	1023.000000	1023.000000	2046.000000
37.740002	-0.029570	-17.476019	-5.355359	-4.332736	-4.333722	-3.454203	0.000000	-10.000000	-0.766667	32.799999	99.333336	1023.000000	1023.000000	2046.000000
37.759998	-0.029645	-17.519915	-5.584341	-4.317533	-4.165203	-3.452837	0.000000	-10.000000	-0.791667	33.666668	110.166664	1023.000000	1023.000000	2046.000000
37.779999	-0.029305	-17.319094	-5.670539	-4.177277	-4.051907	-3.419370	0.000000	-10.000000	-0.816667	34.316669	121.166664	1023.000000	1023.000000	2046.000000
37.799999	-0.028671	-16.944729	-5.793955	-3.947436	-3.833899	-3.369440	0.000000	-10.000000	-0.825000	34.783333	132.500000	1023.000000	1023.000000	2046.000000
37.820000	-0.028008	-16.552643	-5.831644	-3.744494	-3.686402	-3.290102	0.000000	-10.000000	-0.833333	35.150002	144.166672	1023.000000	1023.000000	2046.000000
37.840000	-0.026967	-15.937420	-5.738872	-3.552932	-3.503801	-3.141816	0.000000	-10.000000	-0.850000	35.383335	156.000000	1023.000000	1023.000000	2046.000000
37.860001	-0.025734	-15.208672	-5.620472	-3.374765	-3.295343	-2.918092	0.000000	-10.000000	-0.891667	36.183334	167.666672	1023.000000	1023.000000	2046.000000
37.880001	-0.024238	-14.324458	-5.445855	-3.177535	-3.017809	-2.683259	0.000000	-10.000000	-0.925000	36.483334	179.500000	1023.000000	1023.000000	2046.000000
37.900002	-0.022713	-13.423295	-5.222644	-2.987759	-2.740187	-2.472704	0.000000	-10.000000	-0.975000	37.383335	191.500000	1023.000000	1023.000000	2046.000000
37.919998	-0.020721	-12.246004	-4.894038	-2.801662	-2.410680	-2.139623	0.000000	-10.000000	-1.000000	37.850002	204.000000	1023.000000	1023.000000	2046.000000
37.939999	-0.018596	-10.990282	-4.469868	-2.694664	-2.017549	-1.808202	0.000000	-10.000000	-1.025000	38.516670	216.500000	1023.000000	1023.000000	2046.000000
37.959999	-0.016425	-9.707134	-4.012451	-2.645715	-1.607919	-1.441048	0.000000	-10.000000	-1.008333	38.466667	229.166672	1023.000000	1023.000000	2046.000000
37.980000	-0.014145	-8.359944	-3.563403	-2.610920	-1.143587	-1.042035	0.000000	-10.000000	-1.000000	38.333336	242.000000	1023.000000	1023.000000	2046.000000
38.000000	-0.011969	-7.073580	-3.083831	-2.581746	-0.687728	-0.720275	0.000000	-10.000000	-0.966667	37.900002	254.833328	1023.000000	1023.000000	2046.000000
38.020000	-0.009575	-5.658707	-2.609771	-2.503093	-0.146119	-0.399724	0.000000	-10.000000	-0.958333	37.799999	267.500000	1023.000000	1023.000000	2046.000000
38.040001	-0.007246	-4.282137	-2.092761	-2.470771	0.359297	-0.077902	0.000000	-10.000000	-0.925000	37.400002	280.166656	1023.000000	1023.000000	2046.000000
38.060001	-0.005153	-3.045487	-1.645126	-2.412192	0.780435	0.231397	0.000000	-10.000000	-0.933333	37.049999	292.666656	1023.000000	1023.000000	2046.000000
38.080002	-0.003293	-1.946442	-1.224859	-2.303559	1.143835	0.438141	0.000000	-10.000000	-0.933333	36.700001	305.333344	1023.000000	1023.000000	2046.000000
38.099998	-0.001697	-1.003208	-0.912777	-2.215091	1.447955	0.676704	0.000000	-10.000000	-0.958333	36.500000	317.666656	1023.000000	1023.000000	2046.000000
38.119999	-0.000219	-0.129703	-0.611538	-2.068418	1.710794	0.839459	0.000000	-10.000000	-0.966667	36.566669	330.000000	1023.000000	1023.000000	2046.000000
38.139999	0.001212	0.716473	-0.241359	-1.938044	1.929592	0.966284	0.000000	-10.000000	-0.958333	36.950001	342.000000	1023.000000	1023.000000	2046.000000
38.160000	0.002848	1.683436	0.129728	-1.762290	2.175860	1.140138	0.000000	-10.000000	-0.933333	37.216667	354.166656	1023.000000	1023.000000	2046.000000
38.180000	0.004673	2.761748	0.537214	-1.595926	2.459853	1.360607	0.000000	-10.000000	-0.900000	37.283333	366.500000	1023.000000	1023.000000	2046.000000
38.200001	0.006337	3.744922	0.886924	-1.405525	2.720475	1.543048	0.000000	-10.000000	-0.883333	37.000000	374.833344	1023.000000	1023.000000	2046.000000
38.220001	0.008019	4.739396	1.184531	-1.201116	2.984581	1.771399	0.000000	-10.000000	-0.883333	36.500000	387.333344	1023.000000	1023.000000	2046.000000
38.240002	0.009829	5.808738	1.472594	-1.009302	3.279711	2.065736	0.000000	-10.000000	-0.883333	36.366669	399.666656	1023.000000	1023.000000	2046.000000
38.259998	0.011915	7.041813	1.800297	-0.766194	3.627771	2.379938	0.000000	-10.000000	-0.858333	36.200001	416.000000	1023.000000	1023.000000	2046.000000
38.279999	0.014002	8.275029	2.139760	-0.516975	3.996481	2.655762	0.000000	-10.000000	-0.858333	36.350002	428.000000	1023.000000	1023.000000	2046.000000
38.299999	0.016283	9.623441	2.515248	-0.241008	4.362492	2.986710	0.000000	-10.000000	-0.866667	36.250000	440.000000	1023.000000	1023.000000	2046.000000
38.320000	0.018541	10.957599	2.906992	0.015961	4.727087	3.307559	0.000000	-10.000000	-0.875000	36.049999	452.000000	1023.000000	1023.000000	2046.000000
38.340000	0.020852	12.323257	3.274170	0.316652	5.127509	3.604927	0.000000	-10.000000	-0.841667	35.633335	464.000000	1023.000000	1023.000000	2046.000000
38.360001	0.023040	13.616626	3.592756	0.543727	5.559655	3.920487	0.000000	-10.000000	-0.808333	35.066666	476.000000	1023.000000	1023.000000	2046.000000
38.380001	0.025287	14.944704	4.006977	0.789104	5.900832	4.247791	0.000000	-10.000000	-0.791667	34.450001	487.833344	1023.000000	1023.000000	2046.000000
38.400002	0.027535	16.273186	4.497554	1.023720	6.268449	4.483462	0.000000	-10.000000	-0.775000	34.100002	499.500000	1023.000000	1023.000000	2046.000000
38.419998	0.029748	17.580938	5.014535	1.252079	6.576375	4.737950	0.000000	-10.000000	-0.758333	33.633335	510.833344	1023.000000	1023.000000	2046.000000
38.439999	0.031548	18.644873	5.412728	1.450204	6.861933	4.920008	0.000000	-10.000000	-0.733333	33.350002	522.166687	1023.000000	1023.000000	2046.000000
38.459999	0.032611	19.272919	5.744153	1.555792	6.967861	5.005113	0.000000	-10.000000	-0.716667	32.966667	533.333313	1023.000000	1023.000000	2046.000000
38.480000	0.033032	19.522131	5.923308	1.554001	7.035297	5.009525	0.000000	-10.000000	-0.658333	32.483334	544.500000	1023.000000	1023.000000	2046.000000
38.500000	0.033546	19.825790	6.078107	1.517239	7.127504	5.102940	0.000000	-10.000000	-0.600000	31.450001	555.500000	1023.000000	1023.000000	2046.000000
38.520000	0.034470	20.371561	6.183296	1.662036	7.294137	5.232092	0.000000	-10.000000	-0.516667	29.966667	566.166687	1023.000000	1023.000000	2046.000000
38.540001	0.035760	21.134115	6.315456	1.994233	7.385154	5.439271	0.000000	-10.000000	-0.425000	27.566668	576.500000	1023.000000	1023.000000	2046.000000
38.560001	0.036980	21.855381	6.105397	2.509552	7.448104	5.792327	0.000000	-10.000000	-0.333333	24.950001	586.000000	1023.000000	1023.000000	2046.000000
38.580002	0.036881	21.796585	5.602334	2.853902	7.394795	5.945555	0.000000	-10.000000	-0.216667	21.433334	594.833313	1023.000000	1023.000000	2046.000000
38.599998	0.035713	21.106096	5.266674	2.795874	7.170651	5.872898	0.000000	-10.000000	-0.133333	17.883333	602.500000	1023.000000	1023.000000	2046.000000
38.619999	0.033566	19.837732	4.809101	2.462706	6.936975	5.628950	0.000000	-10.000000	-0.058333	14.066667	609.166687	1023.000000	1023.000000	2046.000000
38.639999	0.030672	18.127167	4.288237	2.136354	6.543736	5.158839	0.000000	-10.000000	-0.025000	10.333333	614.500000	1023.000000	1023.000000	2046.000000
38.660000	0.027648	16.339981	3.606582	1.762724	6.207649	4.763025	0.000000	-10.000000	0.008333	5.616667	618.500000	1023.000000	1023.000000	2046.000000
38.680000	0.024781	14.645599	2.876711	1.506996	5.896216	4.365676	0.000000	-10.000000	0.033333	0.716667	620.833313	1023.000000	1023.000000	2046.000000
38.700001	0.022474	13.282104	2.215570	1.332151	5.646734	4.087650	0.000000	-10.000000	0.050000	-3.883333	621.833313	1023.000000	1023.000000	2046.000000
38.720001	0.020689	12.227330	1.704601	1.219696	5.435420	3.867613	0.000000	-10.000000	0.066667	-7.150000	622.000000	1023.000000	1023.000000	2046.000000
38.740002	0.019395	11.462514	1.307741	1.175770	5.310314	3.668690	0.000000	-10.000000	0.083333	-9.700001	622.000000	1023.000000	1023.000000	2046.000000
38.759998	0.018065	10.676310	0.991417	1.146020	5.056391	3.482481	0.000000	-10.000000	0.116667	-12.033334	622.000000	1023.000000	1023.000000	2046.000000
38.779999	0.016707	9.873953	0.621624	1.126445	4.829207	3.296675	0.000000	-10.000000	0.166667	-14.250001	622.000000	1023.000000	1023.000000	2046.000000
38.799999	0.015560	9.195924	0.287221	1.064301	4.630801	3.213601	0.000000	-10.000000	0.216667	-16.683334	614.833313	1023.000000	1023.000000	2046.000000
38.820000	0.014436	8.531725	0.012355	1.025662	4.422862	3.070846	0.000000	-10.000000	0.283333	-19.083334	603.333313	1023.000000	1023.000000	2046.000000
38.840000	0.013468	7.959333	-0.195143	0.926408	4.246325	2.981744	0.000000	-10.000000	0.316667	-20.650000	591.833313	1023.000000	1023.000000	2046.000000
38.860001	0.012799	7.564071	-0.330780	0.871311	4.155221	2.868318	0.000000	-10.000000	0.350000	-21.799999	585.000000	1023.000000	1023.000000	2046.000000
38.880001	0.012037	7.113963	-0.458353	0.697727	4.090188	2.784401	0.000000	-10.000000	0.358333	-22.250000	580.166687	1023.000000	1023.000000	2046.000000
38.900002	0.011614	6.863917	-0.506473	0.516669	4.088877	2.764844	0.000000	-10.000000	0.375000	-22.799999	572.666687	1023.000000	1023.000000	2046.000000
38.919998	0.011106	6.563491	-0.537306	0.335527	4.024844	2.740426	0.000000	-10.000000	0.400000	-23.200001	565.166687	1023.000000	1023.000000	2046.000000
38.939999	0.010667	6.304447	-0.518286	0.071331	3.956609	2.794793	0.000000	-10.000000	0.458333	-24.049999	557.500000	1023.000000	1023.000000	2046.000000
38.959999	0.010367	6.126940	-0.501283	-0.155834	3.986329	2.797728	0.000000	-10.000000	0.508333	-25.666666	549.500000	1023.000000	1023.000000	2046.000000
38.980000	0.010113	5.976622	-0.494703	-0.341400	4.006303	2.806422	0.000000	-10.000000	0.583333	-27.350000	540.833313	1023.000000	1023.000000	2046.000000
39.000000	0.009907	5.854923	-0.466775	-0.548467	4.052727	2.817437	0.000000	-10.000000	0.616667	-28.616667	531.666687	1023.000000	1023.000000	2046.000000
39.020000	0.009319	5.507288	-0.461330	-0.780192	3.977387	2.771422	0.000000	-10.000000	0.675000	-29.533333	522.166687	1023.000000	1023.000000	2046.000000
39.040001	0.008586	5.074349	-0.519117	-0.924851	3.909164	2.609153	0.000000	-10.000000	0.716667	-30.616667	512.500000	1023.000000	1023.000000	2046.000000
39.060001	0.007903	4.670628	-0.451477	-1.010962	3.716001	2.417066	0.000000	-10.000000	0.775000	-31.683334	502.166656	1023.000000	1023.000000	2046.000000
39.080002	0.006846	4.046144	-0.428574	-1.151309	3.462928	2.163098	0.000000	-10.000000	0.816667	-32.716667	491.666656	1023.000000	1023.000000	2046.000000
39.099998	0.005870	3.469373	-0.383803	-1.278784	3.190097	1.941863	0.000000	-10.000000	0.858333	-33.550003	480.666656	1023.000000	1023.000000	2046.000000
39.119999	0.004663	2.755760	-0.449609	-1.439028	2.940209	1.704188	0.000000	-10.000000	0.900000	-34.466667	469.500000	1023.000000	1023.000000	2046.000000
39.139999	0.003380	1.997370	-0.561226	-1.595517	2.618704	1.535409	0.000000	-10.000000	0.950000	-35.233334	457.833344	1023.000000	1023.000000	2046.000000
39.160000	0.002217	1.310132	-0.693271	-1.705974	2.359115	1.350262	0.000000	-10.000000	0.983333	-35.900002	446.000000	1023.000000	1023.000000	2046.000000
39.180000	0.001138	0.672603	-0.822572	-1.794458	2.043202	1.246431	0.000000	-10.000000	1.000000	-36.266666	434.000000	1023.000000	1023.000000	2046.000000
39.200001	0.000272	0.160793	-0.920496	-1.870495	1.811263	1.140520	0.000000	-10.000000	1.000000	-36.233334	422.000000	1023.000000	1023.000000	2046.000000
39.220001	-0.000593	-0.350502	-1.012412	-1.914213	1.543093	1.033030	0.000000	-10.000000	1.000000	-36.299999	410.000000	1023.000000	1023.000000	2046.000000
39.240002	-0.001401	-0.828052	-1.099689	-1.911955	1.275547	0.908044	0.000000	-10.000000	0.983333	-35.983334	398.000000	1023.000000	1023.000000	2046.000000
39.259998	-0.002102	-1.242008	-1.205165	-1.923648	1.029764	0.857041	0.000000	-10.000000	0.966667	-35.883335	386.000000	1023.000000	1023.000000	2046.000000
39.279999	-0.002801	-1.655396	-1.287816	-1.889904	0.788624	0.733701	0.000000	-10.000000	0.941667	-35.283333	374.000000	1023.000000	1023.000000	2046.000000
39.299999	-0.003328	-1.966793	-1.324720	-1.887458	0.586686	0.658699	0.000000	-10.000000	0.925000	-35.049999	362.166656	1023.000000	1023.000000	2046.000000
39.320000	-0.003979	-2.351827	-1.330010	-1.933887	0.367224	0.544847	0.000000	-10.000000	0.916667	-34.366669	350.500000	1023.000000	1023.000000	2046.000000
39.340000	-0.004237	-2.504148	-1.208101	-1.936837	0.204525	0.436265	0.000000	-10.000000	0.891667	-33.933334	339.000000	1023.000000	1023.000000	2046.000000
39.360001	-0.004178	-2.469388	-0.906697	-1.976219	0.103084	0.310444	0.000000	-10.000000	0.858333	-33.333332	327.666656	1023.000000	1023.000000	2046.000000
39.380001	-0.004084	-2.413487	-0.634482	-1.941970	-0.046833	0.209798	0.000000	-10.000000	0.816667	-32.866665	316.500000	1023.000000	1023.000000	2046.000000
39.400002	-0.004120	-2.435195	-0.457550	-1.914671	-0.232376	0.169401	0.000000	-10.000000	0.783333	-32.283333	305.500000	1023.000000	1023.000000	2046.000000
39.419998	-0.004525	-2.674424	-0.405501	-1.878564	-0.487821	0.097462	0.000000	-10.000000	0.766667	-31.750000	294.666656	1023.000000	1023.000000	2046.000000
39.439999	-0.005118	-3.024803	-0.511323	-1.807072	-0.702948	-0.003460	0.000000	-10.000000	0.716667	-31.116667	284.000000	1023.000000	1023.000000	2046.000000
39.459999	-0.005952	-3.517517	-0.682372	-1.780481	-0.959487	-0.095177	0.000000	-10.000000	0.683333	-30.516666	273.666656	1023.000000	1023.000000	2046.000000
39.480000	-0.006210	-3.670389	-0.981752	-1.476866	-1.131954	-0.079817	0.000000	-10.000000	0.650000	-29.950001	263.500000	1023.000000	1023.000000	2046.000000
39.500000	-0.006857	-4.052251	-1.475121	-1.159349	-1.311486	-0.106295	0.000000	-10.000000	0.650000	-29.600000	253.500000	1023.000000	1023.000000	2046.000000
39.520000	-0.008022	-4.741236	-1.853190	-1.205072	-1.614731	-0.068243	0.000000	-10.000000	0.650000	-29.200001	243.666672	1023.000000	1023.000000	2046.000000
39.540001	-0.010111	-5.975455	-2.197078	-1.473207	-2.094616	-0.210555	0.000000	-10.000000	0.616667	-28.583334	234.000000	1023.000000	1023.000000	2046.000000
39.560001	-0.012934	-7.643742	-2.621700	-1.796162	-2.656906	-0.568974	0.000000	-10.000000	0.575000	-27.733334	224.500000	1023.000000	1023.000000	2046.000000
39.580002	-0.016425	-9.707224	-3.266768	-2.212926	-3.118922	-1.108608	0.000000	-10.000000	0.525000	-26.700001	215.166672	1023.000000	1023.000000	2046.000000
39.599998	-0.020158	-11.913313	-4.082681	-2.611731	-3.522025	-1.696877	0.000000	-10.000000	0.500000	-25.733334	206.166672	1023.000000	1023.000000	2046.000000
39.619999	-0.023761	-14.042726	-4.853335	-2.994261	-3.961473	-2.233656	0.000000	-10.000000	0.475000	-24.783333	197.500000	1023.000000	1023.000000	2046.000000
39.639999	-0.026444	-15.628579	-5.462001	-3.261027	-4.265273	-2.640278	0.000000	-10.000000	0.466667	-24.200001	189.166672	1023.000000	1023.000000	2046.000000
39.660000	-0.028357	-16.759029	-6.014938	-3.323953	-4.433885	-2.986253	0.000000	-10.000000	0.458333	-24.050001	181.000000	1023.000000	1023.000000	2046.000000
39.680000	-0.030119	-17.800154	-6.456356	-3.445683	-4.648074	-3.250041	0.000000	-10.000000	0.475000	-24.233334	173.000000	1023.000000	1023.000000	2046.000000
39.700001	-0.031564	-18.654209	-6.836660	-3.487389	-4.863179	-3.466982	0.000000	-10.000000	0.475000	-24.450001	165.000000	1023.000000	1023.000000	2046.000000
39.720001	-0.032857	-19.418707	-7.215457	-3.550417	-4.993496	-3.659337	0.000000	-10.000000	0.475000	-24.350000	157.000000	1023.000000	1023.000000	2046.000000
39.740002	-0.034103	-20.154848	-7.487375	-3.607410	-5.175704	-3.884360	0.000000	-10.000000	0.458333	-24.300001	149.000000	1023.000000	1023.000000	2046.000000
39.759998	-0.035072	-20.727406	-7.680622	-3.717196	-5.345019	-3.984568	0.000000	-10.000000	0.450000	-23.950001	141.000000	1023.000000	1023.000000	2046.000000
39.779999	-0.035912	-21.223886	-7.786372	-3.815216	-5.489223	-4.133075	0.000000	-10.000000	0.425000	-23.500000	133.000000	1023.000000	1023.000000	2046.000000
39.799999	-0.036389	-21.505621	-7.825929	-3.896521	-5.580780	-4.202392	0.000000	-10.000000	0.391667	-22.733334	125.000000	1023.000000	1023.000000	2046.000000
39.820000	-0.036654	-21.662260	-7.775071	-4.045781	-5.624861	-4.216548	0.000000	-10.000000	0.358333	-22.050001	117.333336	1023.000000	1023.000000	2046.000000
39.840000	-0.036680	-21.677593	-7.639318	-4.266651	-5.596282	-4.175343	0.000000	-10.000000	0.350000	-21.550001	109.833336	1023.000000	1023.000000	2046.000000
39.860001	-0.036614	-21.638895	-7.463608	-4.501140	-5.536755	-4.137392	0.000000	-10.000000	0.350000	-21.200001	102.666664	1023.000000	1023.000000	2046.000000
39.880001	-0.036480	-21.559904	-7.240241	-4.719032	-5.514631	-4.086000	0.000000	-10.000000	0.350000	-20.916666	95.500000	1023.000000	1023.000000	2046.000000
39.900002	-0.036427	-21.528343	-7.099096	-4.891700	-5.401759	-4.135788	0.000000	-10.000000	0.333333	-20.400000	88.500000	1023.000000	1023.000000	2046.000000
39.919998	-0.036400	-21.512390	-6.914835	-5.040936	-5.402824	-4.153794	0.000000	-10.000000	0.308333	-19.783333	81.833336	1023.000000	1023.000000	2046.000000
39.939999	-0.036558	-21.605774	-6.766975	-5.272542	-5.350911	-4.215347	0.000000	-10.000000	0.266667	-18.916666	75.166664	1023.000000	1023.000000	2046.000000
39.959999	-0.036687	-21.681866	-6.577538	-5.404917	-5.389408	-4.310004	0.000000	-10.000000	0.241667	-18.133333	68.833336	1023.000000	1023.000000	2046.000000
39.980000	-0.036882	-21.797350	-6.456102	-5.486663	-5.409592	-4.444993	0.000000	-10.000000	0.225000	-17.250000	62.666668	1023.000000	1023.000000	2046.000000
40.000000	-0.037104	-21.928549	-6.321778	-5.558203	-5.496871	-4.551698	0.000000	-10.000000	0.216667	-16.600000	57.000000	1023.000000	1023.000000	2046.000000
40.020000	-0.037464	-22.141434	-6.202372	-5.617115	-5.628450	-4.693496	0.000000	-10.000000	0.208333	-15.916667	51.500000	1023.000000	1023.000000	2046.000000
40.040001	-0.037845	-22.366510	-6.125566	-5.665435	-5.710493	-4.865016	0.000000	-10.000000	0.200000	-15.250000	46.166668	1023.000000	1023.000000	2046.000000
40.060001	-0.038217	-22.586237	-6.021792	-5.718081	-5.842819	-5.003545	0.000000	-10.000000	0.191667	-14.516666	41.000000	1023.000000	1023.000000	2046.000000
40.080002	-0.038582	-22.802029	-5.949572	-5.747656	-5.951521	-5.153280	0.000000	-10.000000	0.183333	-13.916667	36.166668	1023.000000	1023.000000	2046.000000
40.099998	-0.038824	-22.944853	-5.938152	-5.805979	-6.006803	-5.193920	0.000000	-10.000000	0.158333	-13.366667	31.500000	1023.000000	1023.000000	2046.000000
40.119999	-0.038959	-23.024601	-5.895995	-5.800883	-6.096185	-5.231539	0.000000	-10.000000	0.133333	-12.800000	27.166666	1023.000000	1023.000000	2046.000000
40.139999	-0.039040	-23.072657	-5.853890	-5.806921	-6.153972	-5.257873	0.000000	-10.000000	0.108333	-12.333334	23.000000	1023.000000	1023.000000	2046.000000
40.160000	-0.038905	-22.992874	-5.800260	-5.749914	-6.165055	-5.277646	0.000000	-10.000000	0.091667	-11.600000	17.666666	1023.000000	1023.000000	2046.000000
40.180000	-0.038812	-22.937792	-5.751665	-5.725342	-6.185934	-5.274850	0.000000	-10.000000	0.083333	-11.100000	13.666667	1023.000000	1023.000000	2046.000000
40.200001	-0.038601	-22.813372	-5.652696	-5.680375	-6.213672	-5.266629	0.000000	-10.000000	0.066667	-10.433333	9.666667	1023.000000	1023.000000	2046.000000
40.220001	-0.038241	-22.600449	-5.587174	-5.600814	-6.151159	-5.261302	0.000000	-10.000000	0.058333	-9.916667	7.333333	1023.000000	1023.000000	2046.000000
40.240002	-0.037772	-22.323456	-5.385842	-5.544775	-6.173237	-5.219601	0.000000	-10.000000	0.050000	-9.200000	4.000000	1023.000000	1023.000000	2046.000000
40.259998	-0.037155	-21.958839	-5.128271	-5.487289	-6.129664	-5.213616	0.000000	-10.000000	0.050000	-8.416667	1.333333	1023.000000	1023.000000	2046.000000
40.279999	-0.036203	-21.396048	-4.721043	-5.436114	-6.067400	-5.171492	0.000000	-10.000000	0.050000	-7.633333	-1.166667	1023.000000	1023.000000	2046.000000
40.299999	-0.035269	-20.844257	-4.403017	-5.346207	-5.965210	-5.129823	0.000000	-10.000000	0.050000	-6.733334	-3.333333	1023.000000	1023.000000	2046.000000
40.320000	-0.034514	-20.397518	-4.080105	-5.245940	-5.992171	-5.079304	0.000000	-10.000000	0.041667	-5.866667	-5.500000	1023.000000	1023.000000	2046.000000
40.340000	-0.034193	-20.208094	-3.934410	-5.198530	-6.014349	-5.060805	0.000000	-10.000000	0.041667	-5.000000	-7.500000	1023.000000	1023.000000	2046.000000
40.360001	-0.033902	-20.035831	-3.837856	-5.101645	-6.045996	-5.050335	0.000000	-10.000000	0.025000	-4.166667	-9.166667	1023.000000	1023.000000	2046.000000
40.380001	-0.033909	-20.039978	-3.885331	-5.023171	-6.064475	-5.067001	0.000000	-10.000000	0.025000	-3.450000	-10.666667	1023.000000	1023.000000	2046.000000
40.400002	-0.033395	-19.736210	-4.075346	-4.651209	-6.008594	-5.001061	0.000000	-10.000000	0.008333	-2.983333	-11.833333	1023.000000	1023.000000	2046.000000
40.419998	-0.033125	-19.576729	-4.454920	-4.353756	-5.890411	-4.877643	0.000000	-10.000000	0.008333	-2.700000	-13.000000	1023.000000	1023.000000	2046.000000
40.439999	-0.033326	-19.695398	-4.655870	-4.287673	-5.996469	-4.755388	0.000000	-10.000000	-0.008333	-2.083333	-13.833333	1023.000000	1023.000000	2046.000000
40.459999	-0.034350	-20.301073	-4.886654	-4.387178	-6.234897	-4.792344	0.000000	-10.000000	-0.025000	-0.166667	-14.500000	1023.000000	1023.000000	2046.000000
40.480000	-0.035966	-21.255983	-5.216070	-4.559134	-6.519485	-4.961295	0.000000	-10.000000	-0.050000	2.600000	-14.833333	1023.000000	1023.000000	2046.000000
40.500000	-0.038008	-22.462530	-5.748365	-4.781814	-6.717381	-5.214969	0.000000	-10.000000	-0.083333	6.450000	-15.000000	1023.000000	1023.000000	2046.000000
40.520000	-0.040353	-23.848364	-6.436557	-5.071342	-6.858767	-5.481699	0.000000	-10.000000	-0.108333	9.850000	-15.000000	1023.000000	1023.000000	2046.000000
40.540001	-0.042458	-25.092869	-7.003995	-5.322659	-7.015668	-5.750546	0.000000	-10.000000	-0.133333	12.500000	-15.000000	1023.000000	1023.000000	2046.000000
40.560001	-0.043715	-25.835783	-7.403628	-5.440701	-7.101524	-5.889929	0.000000	-10.000000	-0.141667	13.616667	-15.000000	1023.000000	1023.000000	2046.000000
40.580002	-0.044191	-26.117100	-7.699090	-5.391901	-7.047967	-5.978142	0.000000	-10.000000	-0.150000	13.733334	-15.000000	1023.000000	1023.000000	2046.000000
40.599998	-0.044394	-26.236570	-7.952587	-5.326554	-6.978272	-5.979156	0.000000	-10.000000	-0.150000	13.750000	-2.333333	1023.000000	1023.000000	2046.000000
40.619999	-0.044386	-26.232252	-8.141520	-5.239716	-6.931380	-5.919635	0.000000	-10.000000	-0.166667	14.300000	13.166667	1023.000000	1023.000000	2046.000000
40.639999	-0.044111	-26.069677	-8.265777	-5.116762	-6.876510	-5.810628	0.000000	-10.000000	-0.183333	14.950000	28.666666	1023.000000	1023.000000	2046.000000
40.660000	-0.043748	-25.855095	-8.310186	-5.020665	-6.784039	-5.740204	0.000000	-10.000000	-0.225000	15.966666	33.166668	1023.000000	1023.000000	2046.000000
40.680000	-0.043009	-25.418230	-8.248407	-4.926850	-6.696608	-5.546364	0.000000	-10.000000	-0.258333	17.233334	36.500000	1023.000000	1023.000000	2046.000000
40.700001	-0.042109	-24.886358	-8.154474	-4.825834	-6.556901	-5.349150	0.000000	-10.000000	-0.316667	19.150000	41.833332	1023.000000	1023.000000	2046.000000
40.720001	-0.040669	-24.035261	-7.933272	-4.691525	-6.314020	-5.096445	0.000000	-10.000000	-0.383333	21.366667	47.833332	1023.000000	1023.000000	2046.000000
40.740002	-0.039289	-23.219894	-7.628844	-4.672213	-6.084038	-4.834799	0.000000	-10.000000	-0.441667	23.316668	54.666668	1023.000000	1023.000000	2046.000000
40.759998	-0.037578	-22.208416	-7.251175	-4.703629	-5.741213	-4.512399	0.000000	-10.000000	-0.483333	24.933334	62.166668	1023.000000	1023.000000	2046.000000
40.779999	-0.035661	-21.075832	-6.761574	-4.728139	-5.419502	-4.166616	0.000000	-10.000000	-0.508333	25.900000	70.333336	1023.000000	1023.000000	2046.000000
40.799999	-0.033721	-19.928915	-6.361992	-4.705029	-4.981717	-3.880177	0.000000	-10.000000	-0.558333	26.850000	78.833336	1023.000000	1023.000000	2046.000000
40.820000	-0.031789	-18.787338	-5.909196	-4.694886	-4.595543	-3.587712	0.000000	-10.000000	-0.608333	28.016666	87.666664	1023.000000	1023.000000	2046.000000
40.840000	-0.029663	-17.531065	-5.493237	-4.654394	-4.149665	-3.233768	0.000000	-10.000000	-0.666667	29.450001	96.833336	1023.000000	1023.000000	2046.000000
40.860001	-0.027745	-16.397238	-5.045771	-4.622749	-3.764925	-2.963792	0.000000	-10.000000	-0.700000	30.866667	106.500000	1023.000000	1023.000000	2046.000000
40.880001	-0.025929	-15.323802	-4.615988	-4.530178	-3.438560	-2.739077	0.000000	-10.000000	-0.758333	32.033333	116.666664	1023.000000	1023.000000	2046.000000
40.900002	-0.024249	-14.331246	-4.232604	-4.439891	-3.130269	-2.528483	0.000000	-10.000000	-0.791667	33.316669	127.000000	1023.000000	1023.000000	2046.000000
40.919998	-0.022631	-13.374647	-3.882076	-4.303127	-2.835975	-2.353469	0.000000	-10.000000	-0.850000	34.350002	137.833328	1023.000000	1023.000000	2046.000000
40.939999	-0.021193	-12.525085	-3.548370	-4.171091	-2.581578	-2.224045	0.000000	-10.000000	-0.891667	35.650002	149.166672	1023.000000	1023.000000	2046.000000
40.959999	-0.019591	-11.578313	-3.174392	-3.991092	-2.341287	-2.071541	0.000000	-10.000000	-0.925000	36.650002	161.000000	1023.000000	1023.000000	2046.000000
40.980000	-0.018006	-10.641516	-2.843715	-3.852726	-2.057198	-1.887876	0.000000	-10.000000	-0.941667	37.433334	173.000000	1023.000000	1023.000000	2046.000000
41.000000	-0.016317	-9.643452	-2.474972	-3.687454	-1.791082	-1.689943	0.000000	-10.000000	-0.958333	37.850002	185.333328	1023.000000	1023.000000	2046.000000
41.020000	-0.014326	-8.466768	-2.105583	-3.456656	-1.459622	-1.444907	0.000000	-10.000000	-1.008333	38.066666	197.833328	1023.000000	1023.000000	2046.000000
41.040001	-0.012360	-7.304790	-1.776234	-3.221197	-1.133429	-1.173929	0.000000	-10.000000	-1.041667	38.516666	210.500000	1023.000000	1023.000000	2046.000000
41.060001	-0.010302	-6.088243	-1.432439	-3.036743	-0.779099	-0.839961	0.000000	-10.000000	-1.075000	38.983334	223.166672	1023.000000	1023.000000	2046.000000
41.080002	-0.008018	-4.738475	-1.100007	-2.740352	-0.381971	-0.516145	0.000000	-10.000000	-1.091667	39.750000	236.166672	1023.000000	1023.000000	2046.000000
41.099998	-0.005700	-3.368890	-0.727432	-2.506485	0.013982	-0.148954	0.000000	-10.000000	-1.133333	40.333332	249.333328	1023.000000	1023.000000	2046.000000
41.119999	-0.003267	-1.931000	-0.342192	-2.224088	0.417166	0.218113	0.000000	-10.000000	-1.150000	41.066666	262.833344	1023.000000	1023.000000	2046.000000
41.139999	-0.000634	-0.374955	0.119705	-1.925384	0.845960	0.584763	0.000000	-10.000000	-1.158333	41.150002	276.500000	1023.000000	1023.000000	2046.000000
41.160000	0.002227	1.316403	0.660085	-1.639425	1.308532	0.987211	0.000000	-10.000000	-1.158333	41.400002	290.166656	1023.000000	1023.000000	2046.000000
41.180000	0.005091	3.008963	1.262923	-1.341023	1.774965	1.312097	0.000000	-10.000000	-1.166667	41.349998	303.833344	1023.000000	1023.000000	2046.000000
41.200001	0.007680	4.538850	1.849153	-1.028503	2.136448	1.581752	0.000000	-10.000000	-1.175000	41.650002	312.833344	1023.000000	1023.000000	2046.000000
41.220001	0.009791	5.786192	2.343006	-0.830527	2.433736	1.839978	0.000000	-10.000000	-1.191667	41.866669	326.833344	1023.000000	1023.000000	2046.000000
41.240002	0.011506	6.800058	2.729328	-0.647392	2.724819	1.993303	0.000000	-10.000000	-1.208333	42.116669	340.833344	1023.000000	1023.000000	2046.000000
41.259998	0.012769	7.546308	3.052487	-0.603904	2.921944	2.175780	0.000000	-10.000000	-1.233333	42.516666	359.500000	1023.000000	1023.000000	2046.000000
41.279999	0.014472	8.552953	3.303310	-0.416306	3.251065	2.414884	0.000000	-10.000000	-1.225000	42.616669	373.500000	1023.000000	1023.000000	2046.000000
41.299999	0.016783	9.918516	3.605059	0.044185	3.548407	2.720865	0.000000	-10.000000	-1.200000	42.783333	387.666656	1023.000000	1023.000000	2046.000000
41.320000	0.019499	11.523683	3.674767	0.669530	3.947476	3.231910	0.000000	-10.000000	-1.158333	42.366669	402.000000	1023.000000	1023.000000	2046.000000
41.340000	0.021298	12.587011	3.472524	1.189033	4.265301	3.660154	0.000000	-10.000000	-1.116667	41.700001	416.333344	1023.000000	1023.000000	2046.000000
41.360001	0.022127	13.076957	3.322977	1.369301	4.462760	3.921919	0.000000	-10.000000	-1.108333	40.866669	430.500000	1023.000000	1023.000000	2046.000000
41.380001	0.021452	12.678127	3.075006	1.207821	4.436576	3.958724	0.000000	-10.000000	-1.108333	40.583332	444.166656	1023.000000	1023.000000	2046.000000
41.400002	0.019846	11.729018	2.644139	0.993830	4.381094	3.709956	0.000000	-10.000000	-1.100000	40.466667	457.833344	1023.000000	1023.000000	2046.000000
41.419998	0.017922	10.591775	2.171692	0.731269	4.258609	3.430205	0.000000	-10.000000	-1.083333	40.350002	471.166656	1023.000000	1023.000000	2046.000000
41.439999	0.016482	9.740820	1.641567	0.594150	4.269735	3.235368	0.000000	-10.000000	-1.066667	39.816669	484.666656	1023.000000	1023.000000	2046.000000
41.459999	0.015808	9.342251	1.283653	0.539457	4.319032	3.200109	0.000000	-10.000000	-1.075000	39.450001	498.000000	1023.000000	1023.000000	2046.000000
41.480000	0.016001	9.456437	1.056964	0.656594	4.511004	3.231875	0.000000	-10.000000	-1.083333	39.299999	511.333344	1023.000000	1023.000000	2046.000000
41.500000	0.016658	9.844767	1.018419	0.898163	4.604291	3.323893	0.000000	-10.000000	-1.041667	39.200001	524.500000	1023.000000	1023.000000	2046.000000
41.520000	0.017394	10.279565	0.971780	1.152636	4.729538	3.425610	0.000000	-10.000000	-1.016667	38.900002	537.500000	1023.000000	1023.000000	2046.000000
41.540001	0.018297	10.813476	0.958654	1.382673	4.892628	3.579521	0.000000	-10.000000	-0.983333	38.483334	550.500000	1023.000000	1023.000000	2046.000000
41.560001	0.019261	11.383275	0.992181	1.654867	5.030998	3.705230	0.000000	-10.000000	-0.983333	38.066669	563.333313	1023.000000	1023.000000	2046.000000
41.580002	0.020287	11.989427	1.075308	1.856720	5.182146	3.875253	0.000000	-10.000000	-0.966667	38.100002	576.166687	1023.000000	1023.000000	2046.000000
41.599998	0.021536	12.727901	1.236713	2.106581	5.312575	4.072032	0.000000	-10.000000	-0.933333	37.733334	588.833313	1023.000000	1023.000000	2046.000000
41.619999	0.022875	13.519073	1.418805	2.325142	5.518885	4.256241	0.000000	-10.000000	-0.891667	37.349998	601.500000	1023.000000	1023.000000	2046.000000
41.639999	0.024237	14.324072	1.637900	2.377897	5.818058	4.490217	0.000000	-10.000000	-0.808333	36.333332	614.000000	1023.000000	1023.000000	2046.000000
41.660000	0.025558	15.104628	1.858334	2.437961	6.076390	4.731943	0.000000	-10.000000	-0.691667	34.700001	626.166687	1023.000000	1023.000000	2046.000000
41.680000	0.026821	15.850944	2.168652	2.392245	6.314721	4.975327	0.000000	-10.000000	-0.575000	32.250000	638.000000	1023.000000	1023.000000	2046.000000
41.700001	0.028171	16.648869	2.473319	2.308425	6.664207	5.202919	0.000000	-10.000000	-0.450000	29.200001	649.166687	1023.000000	1023.000000	2046.000000
41.720001	0.029346	17.343361	2.734331	2.187783	6.998560	5.422688	0.000000	-10.000000	-0.325000	25.700001	659.500000	1023.000000	1023.000000	2046.000000
41.740002	0.030616	18.094126	3.021125	2.059213	7.328886	5.684902	0.000000	-10.000000	-0.200000	21.566668	668.666687	1023.000000	1023.000000	2046.000000
41.759998	0.031804	18.796024	3.340172	1.930061	7.639640	5.886150	0.000000	-10.000000	-0.108333	17.299999	676.500000	1023.000000	1023.000000	2046.000000
41.779999	0.032860	19.420025	3.625896	1.905571	7.891025	5.997533	0.000000	-10.000000	-0.050000	13.250000	683.166687	1023.000000	1023.000000	2046.000000
41.799999	0.033481	19.787205	3.859059	1.850096	8.021300	6.056750	0.000000	-10.000000	-0.016667	9.433333	688.333313	1023.000000	1023.000000	2046.000000
41.820000	0.033817	19.985933	4.098057	1.776688	8.053115	6.058073	0.000000	-10.000000	0.016667	5.283333	692.333313	1023.000000	1023.000000	2046.000000
41.840000	0.034033	20.113289	4.290838	1.780693	8.086519	5.955239	0.000000	-10.000000	0.033333	0.850000	694.666687	1023.000000	1023.000000	2046.000000
41.860001	0.033953	20.066166	4.421227	1.720688	8.044154	5.880096	0.000000	-10.000000	0.058333	-2.883333	695.833313	1023.000000	1023.000000	2046.000000
41.880001	0.033826	19.991310	4.581716	1.657362	7.941181	5.811050	0.000000	-10.000000	0.075000	-6.416667	696.000000	1023.000000	1023.000000	2046.000000
41.900002	0.033721	19.928843	4.630973	1.639145	7.890383	5.768341	0.000000	-10.000000	0.091667	-8.966667	696.000000	1023.000000	1023.000000	2046.000000
41.919998	0.033615	19.866310	4.643085	1.646060	7.813124	5.764041	0.000000	-10.000000	0.091667	-10.866667	696.000000	1023.000000	1023.000000	2046.000000
41.939999	0.033777	19.962275	4.671874	1.673229	7.803617	5.813555	0.000000	-10.000000	0.083333	-11.133333	696.000000	1023.000000	1023.000000	2046.000000
41.959999	0.033883	20.025080	4.686263	1.746439	7.734895	5.857482	0.000000	-10.000000	0.083333	-10.650001	696.000000	1023.000000	1023.000000	2046.000000
41.980000	0.034278	20.258558	4.720869	1.799297	7.803234	5.935158	0.000000	-10.000000	0.083333	-10.283334	689.000000	1023.000000	1023.000000	2046.000000
42.000000	0.034765	20.545893	4.843962	1.874946	7.814519	6.012466	0.000000	-10.000000	0.083333	-10.116667	680.833313	1023.000000	1023.000000	2046.000000
42.020000	0.035506	20.983999	5.066060	1.980786	7.832385	6.104769	0.000000	-10.000000	0.083333	-10.183333	671.500000	1023.000000	1023.000000	2046.000000
42.040001	0.036435	21.533033	5.382146	2.052719	7.942997	6.155171	0.000000	-10.000000	0.075000	-9.783334	668.166687	1023.000000	1023.000000	2046.000000
42.060001	0.037625	22.236101	5.823305	2.179166	8.064957	6.168673	0.000000	-10.000000	0.075000	-9.333333	665.000000	1023.000000	1023.000000	2046.000000
42.080002	0.038663	22.850039	6.144210	2.283535	8.158552	6.263743	0.000000	-10.000000	0.058333	-8.883333	662.000000	1023.000000	1023.000000	2046.000000
42.099998	0.039330	23.243954	6.364161	2.391062	8.205436	6.283296	0.000000	-10.000000	0.066667	-8.683333	659.000000	1023.000000	1023.000000	2046.000000
42.119999	0.039455	23.318102	6.466955	2.421663	8.106538	6.322946	0.000000	-10.000000	0.058333	-8.666667	656.000000	1023.000000	1023.000000	2046.000000
42.139999	0.039693	23.458563	6.482449	2.529651	8.097068	6.349395	0.000000	-10.000000	0.058333	-8.700000	653.000000	1023.000000	1023.000000	2046.000000
42.160000	0.040075	23.684290	6.365089	2.811219	8.063046	6.444937	0.000000	-10.000000	0.058333	-8.866667	650.000000	1023.000000	1023.000000	2046.000000
42.180000	0.040277	23.803980	5.953618	3.342824	7.953424	6.554114	0.000000	-10.000000	0.066667	-9.383333	647.000000	1023.000000	1023.000000	2046.000000
42.200001	0.039838	23.544298	5.458871	3.655473	7.815624	6.614329	0.000000	-10.000000	0.075000	-9.900000	645.000000	1023.000000	1023.000000	2046.000000
42.220001	0.038827	22.946701	5.225695	3.584488	7.575347	6.561172	0.000000	-10.000000	0.075000	-10.700000	641.666687	1023.000000	1023.000000	2046.000000
42.240002	0.036586	21.622559	4.847754	3.215254	7.245440	6.314109	0.000000	-10.000000	0.083333	-11.016666	638.000000	1023.000000	1023.000000	2046.000000
42.259998	0.033450	19.769081	4.263051	2.749696	6.901143	5.855192	0.000000	-10.000000	0.091667	-11.500000	633.000000	1023.000000	1023.000000	2046.000000
42.279999	0.029678	17.539991	3.505089	2.262560	6.489305	5.283037	0.000000	-10.000000	0.100000	-11.600000	629.333313	1023.000000	1023.000000	2046.000000
42.299999	0.025891	15.301647	2.712709	1.853855	6.071917	4.663166	0.000000	-10.000000	0.100000	-12.066667	625.666687	1023.000000	1023.000000	2046.000000
42.320000	0.023133	13.671356	2.054505	1.614918	5.741489	4.260444	0.000000	-10.000000	0.100000	-12.233334	621.666687	1023.000000	1023.000000	2046.000000
42.340000	0.021095	12.467357	1.529147	1.448296	5.519309	3.970606	0.000000	-10.000000	0.100000	-12.433333	617.333313	1023.000000	1023.000000	2046.000000
42.360001	0.019526	11.540048	1.107778	1.402937	5.286007	3.743327	0.000000	-10.000000	0.100000	-12.650000	613.000000	1023.000000	1023.000000	2046.000000
42.380001	0.017974	10.622425	0.699498	1.326608	5.082796	3.513523	0.000000	-10.000000	0.108333	-13.333333	608.833313	1023.000000	1023.000000	2046.000000
42.400002	0.016712	9.876719	0.317530	1.288993	4.905011	3.365186	0.000000	-10.000000	0.141667	-14.000000	604.500000	1023.000000	1023.000000	2046.000000
42.419998	0.015625	9.234121	0.020652	1.230075	4.746994	3.236400	0.000000	-10.000000	0.166667	-14.600000	599.833313	1023.000000	1023.000000	2046.000000
42.439999	0.014710	8.693383	-0.211632	1.176115	4.604120	3.124780	0.000000	-10.000000	0.191667	-14.850000	595.000000	1023.000000	1023.000000	2046.000000
42.459999	0.013967	8.254377	-0.354362	1.114863	4.435541	3.058336	0.000000	-10.000000	0.191667	-15.133333	590.000000	1023.000000	1023.000000	2046.000000
42.480000	0.013413	7.927334	-0.476592	1.043065	4.364897	2.995964	0.000000	-10.000000	0.200000	-15.250000	585.000000	1023.000000	1023.000000	2046.000000
42.500000	0.013059	7.717993	-0.502217	0.939544	4.300033	2.980633	0.000000	-10.000000	0.225000	-15.800000	579.833313	1023.000000	1023.000000	2046.000000
42.520000	0.012650	7.475926	-0.553802	0.722108	4.299799	3.007822	0.000000	-10.000000	0.308333	-18.216667	574.500000	1023.000000	1023.000000	2046.000000
42.540001	0.012121	7.163386	-0.615280	0.459541	4.297855	3.021269	0.000000	-10.000000	0.425000	-21.766666	568.333313	1023.000000	1023.000000	2046.000000
42.560001	0.011625	6.870382	-0.614466	0.182439	4.280550	3.021859	0.000000	-10.000000	0.558333	-25.733334	561.166687	1023.000000	1023.000000	2046.000000
42.580002	0.011285	6.669176	-0.555592	-0.115407	4.300152	3.040023	0.000000	-10.000000	0.641667	-28.116667	552.666687	1023.000000	1023.000000	2046.000000
42.599998	0.011000	6.500708	-0.535871	-0.325531	4.333510	3.028600	0.000000	-10.000000	0.716667	-29.833334	543.333313	1023.000000	1023.000000	2046.000000
42.619999	0.010559	6.240303	-0.491455	-0.553606	4.332006	2.953357	0.000000	-10.000000	0.758333	-30.750000	533.333313	1023.000000	1023.000000	2046.000000
42.639999	0.010002	5.911084	-0.436140	-0.764421	4.254801	2.856843	0.000000	-10.000000	0.808333	-31.600000	523.000000	1023.000000	1023.000000	2046.000000
42.660000	0.009325	5.510974	-0.393981	-0.902052	4.106774	2.700234	0.000000	-10.000000	0.841667	-32.150002	512.333313	1023.000000	1023.000000	2046.000000
42.680000	0.008467	5.004159	-0.417635	-1.033478	3.960954	2.494319	0.000000	-10.000000	0.883333	-32.816666	501.666656	1023.000000	1023.000000	2046.000000
42.700001	0.007531	4.450809	-0.411657	-1.104500	3.746779	2.220187	0.000000	-10.000000	0.908333	-33.500000	490.666656	1023.000000	1023.000000	2046.000000
42.720001	0.006552	3.872292	-0.355070	-1.241264	3.490253	1.978373	0.000000	-10.000000	0.941667	-33.983334	479.500000	1023.000000	1023.000000	2046.000000
42.740002	0.005484	3.240928	-0.397885	-1.345803	3.222496	1.762121	0.000000	-10.000000	0.966667	-34.333336	468.166656	1023.000000	1023.000000	2046.000000
42.759998	0.004224	2.496348	-0.467581	-1.505055	2.933250	1.535734	0.000000	-10.000000	0.983333	-35.083336	456.666656	1023.000000	1023.000000	2046.000000
42.779999	0.003059	1.808124	-0.579215	-1.638481	2.665401	1.360420	0.000000	-10.000000	1.008333	-35.716667	445.000000	1023.000000	1023.000000	2046.000000
42.799999	0.001911	1.129448	-0.704317	-1.692725	2.366556	1.159935	0.000000	-10.000000	1.041667	-36.566669	433.000000	1023.000000	1023.000000	2046.000000
42.820000	0.000860	0.508072	-0.828253	-1.794865	2.095364	1.035826	0.000000	-10.000000	1.083333	-36.966667	421.000000	1023.000000	1023.000000	2046.000000
42.840000	-0.000157	-0.092730	-0.951456	-1.836556	1.812095	0.883187	0.000000	-10.000000	1.133333	-37.666668	408.666656	1023.000000	1023.000000	2046.000000
42.860001	-0.001033	-0.610756	-1.055644	-1.883717	1.536308	0.792297	0.000000	-10.000000	1.166667	-38.299999	396.166656	1023.000000	1023.000000	2046.000000
42.880001	-0.001726	-1.020224	-1.070438	-1.890026	1.312584	0.627656	0.000000	-10.000000	1.200000	-38.400002	383.333344	1023.000000	1023.000000	2046.000000
42.900002	-0.002164	-1.278641	-0.960459	-1.893263	1.086052	0.489029	0.000000	-10.000000	1.183333	-38.316666	370.666656	1023.000000	1023.000000	2046.000000
42.919998	-0.002063	-1.219342	-0.657313	-1.870153	0.954947	0.353176	0.000000	-10.000000	1.166667	-38.016666	357.833344	1023.000000	1023.000000	2046.000000
42.939999	-0.001896	-1.120357	-0.338232	-1.854684	0.787869	0.284690	0.000000	-10.000000	1.125000	-37.716667	345.000000	1023.000000	1023.000000	2046.000000
42.959999	-0.001844	-1.089658	-0.148068	-1.766426	0.572882	0.251955	0.000000	-10.000000	1.100000	-37.383335	332.333344	1023.000000	1023.000000	2046.000000
42.980000	-0.002076	-1.227102	-0.088662	-1.650288	0.334749	0.177099	0.000000	-10.000000	1.066667	-36.916668	320.000000	1023.000000	1023.000000	2046.000000
43.000000	-0.002621	-1.549265	-0.124293	-1.625351	0.117175	0.083205	0.000000	-10.000000	1.041667	-36.333332	307.666656	1023.000000	1023.000000	2046.000000
43.020000	-0.003553	-2.099973	-0.336760	-1.621250	-0.132160	-0.009804	0.000000	-10.000000	1.000000	-35.750000	295.500000	1023.000000	1023.000000	2046.000000
43.040001	-0.004051	-2.394333	-0.727107	-1.272338	-0.340291	-0.054598	0.000000	-10.000000	0.966667	-35.466667	283.500000	1023.000000	1023.000000	2046.000000
43.060001	-0.004954	-2.928038	-1.270488	-0.990126	-0.546983	-0.120442	0.000000	-10.000000	0.950000	-35.299999	271.833344	1023.000000	1023.000000	2046.000000
43.080002	-0.006435	-3.803327	-1.703714	-1.006856	-0.890042	-0.202713	0.000000	-10.000000	0.941667	-35.000000	260.000000	1023.000000	1023.000000	2046.000000
43.099998	-0.008827	-5.216472	-2.005966	-1.335607	-1.423575	-0.451324	0.000000	-10.000000	0.916667	-34.250000	248.333328	1023.000000	1023.000000	2046.000000
43.119999	-0.011723	-6.928295	-2.376673	-1.691131	-1.946980	-0.913511	0.000000	-10.000000	0.866667	-33.333336	236.833328	1023.000000	1023.000000	2046.000000
43.139999	-0.015071	-8.906725	-2.929141	-2.115818	-2.418088	-1.443678	0.000000	-10.000000	0.808333	-31.783335	225.666672	1023.000000	1023.000000	2046.000000
43.160000	-0.018766	-11.090461	-3.703287	-2.479963	-2.855546	-2.051664	0.000000	-10.000000	0.750000	-30.416668	214.833328	1023.000000	1023.000000	2046.000000
43.180000	-0.022177	-13.106499	-4.468370	-2.777282	-3.263951	-2.596895	0.000000	-10.000000	0.700000	-29.316668	204.833328	1023.000000	1023.000000	2046.000000
43.200001	-0.024978	-14.761917	-5.140159	-2.987469	-3.604765	-3.029524	0.000000	-10.000000	0.666667	-29.033333	198.500000	1023.000000	1023.000000	2046.000000
43.220001	-0.027131	-16.034159	-5.676394	-3.143739	-3.869698	-3.344328	0.000000	-10.000000	0.650000	-28.666666	189.000000	1023.000000	1023.000000	2046.000000
43.240002	-0.028822	-17.033766	-6.186439	-3.247231	-4.046087	-3.554009	0.000000	-10.000000	0.650000	-28.566668	179.333328	1023.000000	1023.000000	2046.000000
43.259998	-0.030491	-18.020134	-6.631150	-3.305302	-4.294285	-3.789396	0.000000	-10.000000	0.633333	-28.383333	166.500000	1023.000000	1023.000000	2046.000000
43.279999	-0.031916	-18.862492	-7.048434	-3.393045	-4.442616	-3.978396	0.000000	-10.000000	0.633333	-28.266666	157.000000	1023.000000	1023.000000	2046.000000
43.299999	-0.033267	-19.661085	-7.355696	-3.543353	-4.649225	-4.112812	0.000000	-10.000000	0.608333	-27.733334	147.666672	1023.000000	1023.000000	2046.000000
43.320000	-0.034366	-20.310181	-7.577472	-3.642379	-4.844987	-4.245343	0.000000	-10.000000	0.591667	-26.933334	138.333328	1023.000000	1023.000000	2046.000000
43.340000	-0.035243	-20.828899	-7.746042	-3.728516	-4.981427	-4.372914	0.000000	-10.000000	0.541667	-26.116667	129.333328	1023.000000	1023.000000	2046.000000
43.360001	-0.035760	-21.134325	-7.759095	-3.829481	-5.096287	-4.449462	0.000000	-10.000000	0.516667	-25.133333	120.500000	1023.000000	1023.000000	2046.000000
43.380001	-0.036062	-21.312923	-7.713113	-4.020318	-5.146193	-4.433300	0.000000	-10.000000	0.500000	-24.600000	112.166664	1023.000000	1023.000000	2046.000000
43.400002	-0.036143	-21.360579	-7.611763	-4.246923	-5.098633	-4.403259	0.000000	-10.000000	0.491667	-24.116667	104.000000	1023.000000	1023.000000	2046.000000
43.419998	-0.036154	-21.366739	-7.455379	-4.507708	-5.095259	-4.308394	0.000000	-10.000000	0.483333	-23.983334	96.000000	1023.000000	1023.000000	2046.000000
43.439999	-0.036132	-21.354118	-7.305848	-4.709378	-5.061439	-4.277455	0.000000	-10.000000	0.433333	-23.400000	88.000000	1023.000000	1023.000000	2046.000000
43.459999	-0.036015	-21.284685	-7.109794	-4.852151	-5.034054	-4.288687	0.000000	-10.000000	0.391667	-22.533333	80.166664	1023.000000	1023.000000	2046.000000
43.480000	-0.036113	-21.342531	-6.959374	-5.010441	-5.040625	-4.332091	0.000000	-10.000000	0.341667	-21.400000	72.666664	1023.000000	1023.000000	2046.000000
43.500000	-0.036280	-21.441605	-6.824158	-5.178513	-5.032259	-4.406676	0.000000	-10.000000	0.325000	-20.333334	65.500000	1023.000000	1023.000000	2046.000000
43.520000	-0.036637	-21.652224	-6.677566	-5.325920	-5.120502	-4.528236	0.000000	-10.000000	0.291667	-19.433332	58.833332	1023.000000	1023.000000	2046.000000
43.540001	-0.036831	-21.766939	-6.538266	-5.385709	-5.183492	-4.659473	0.000000	-10.000000	0.258333	-18.433332	52.166668	1023.000000	1023.000000	2046.000000
43.560001	-0.037209	-21.990492	-6.454265	-5.423553	-5.292484	-4.820190	0.000000	-10.000000	0.225000	-17.549999	46.166668	1023.000000	1023.000000	2046.000000
43.580002	-0.037653	-22.253176	-6.394974	-5.461974	-5.416012	-4.980217	0.000000	-10.000000	0.208333	-16.600000	40.166668	1023.000000	1023.000000	2046.000000
43.599998	-0.037983	-22.447882	-6.319623	-5.465489	-5.548459	-5.114310	0.000000	-10.000000	0.200000	-15.766666	34.833332	1023.000000	1023.000000	2046.000000
43.619999	-0.038319	-22.646366	-6.223476	-5.490947	-5.693624	-5.238320	0.000000	-10.000000	0.191667	-14.783334	29.500000	1023.000000	1023.000000	2046.000000
43.639999	-0.038574	-22.797270	-6.177933	-5.517003	-5.784395	-5.317938	0.000000	-10.000000	0.166667	-13.783334	24.666666	1023.000000	1023.000000	2046.000000
43.660000	-0.038681	-22.860573	-6.111766	-5.530819	-5.884559	-5.333429	0.000000	-10.000000	0.133333	-12.766666	19.833334	1023.000000	1023.000000	2046.000000
43.680000	-0.038790	-22.924847	-6.103230	-5.544250	-5.948618	-5.328747	0.000000	-10.000000	0.108333	-11.750000	15.500000	1023.000000	1023.000000	2046.000000
43.700001	-0.038863	-22.968328	-6.063227	-5.569431	-5.992248	-5.343422	0.000000	-10.000000	0.100000	-10.816667	11.500000	1023.000000	1023.000000	2046.000000
43.720001	-0.038685	-22.862907	-6.007311	-5.535098	-6.039025	-5.281473	0.000000	-10.000000	0.083333	-10.083333	8.000000	1023.000000	1023.000000	2046.000000
43.740002	-0.038458	-22.728748	-5.920816	-5.485901	-6.069434	-5.252597	0.000000	-10.000000	0.066667	-9.066667	4.666667	1023.000000	1023.000000	2046.000000
43.759998	-0.038084	-22.507372	-5.820885	-5.451703	-6.045494	-5.189290	0.000000	-10.000000	0.050000	-7.933333	1.833333	1023.000000	1023.000000	2046.000000
43.779999	-0.037512	-22.169867	-5.724071	-5.348949	-6.003061	-5.093784	0.000000	-10.000000	0.033333	-6.233334	-0.500000	1023.000000	1023.000000	2046.000000
43.799999	-0.036875	-21.792849	-5.572654	-5.266617	-5.979486	-4.974091	0.000000	-10.000000	0.016667	-3.716667	-2.333333	1023.000000	1023.000000	2046.000000
43.820000	-0.036249	-21.423004	-5.452620	-5.206251	-5.882112	-4.882023	0.000000	-10.000000	-0.008333	-0.566667	-3.500000	1023.000000	1023.000000	2046.000000
43.840000	-0.035395	-20.918453	-5.299565	-5.070088	-5.781313	-4.767487	0.000000	-10.000000	-0.025000	2.616667	-4.000000	1023.000000	1023.000000	2046.000000
43.860001	-0.034364	-20.309162	-5.027849	-4.978452	-5.691411	-4.611451	0.000000	-10.000000	-0.058333	5.766667	-4.000000	1023.000000	1023.000000	2046.000000
43.880001	-0.033101	-19.562908	-4.687004	-4.881823	-5.533496	-4.460585	0.000000	-10.000000	-0.100000	9.116667	-4.000000	1023.000000	1023.000000	2046.000000
43.900002	-0.031374	-18.542240	-4.212516	-4.714159	-5.310025	-4.305540	0.000000	-10.000000	-0.158333	12.633333	-4.000000	1023.000000	1023.000000	2046.000000
43.919998	-0.029745	-17.579288	-3.715444	-4.550229	-5.145701	-4.167915	0.000000	-10.000000	-0.216667	15.350000	-4.000000	1023.000000	1023.000000	2046.000000
43.939999	-0.028309	-16.730373	-3.354268	-4.415522	-5.015340	-3.945243	0.000000	-10.000000	-0.275000	17.883333	-4.000000	1023.000000	1023.000000	2046.000000
43.959999	-0.027203	-16.076977	-3.074660	-4.283499	-4.900481	-3.818336	0.000000	-10.000000	-0.350000	20.250000	6.000000	1023.000000	1023.000000	2046.000000
43.980000	-0.026210	-15.490067	-2.909641	-4.137493	-4.748443	-3.694490	0.000000	-10.000000	-0.416667	22.983334	17.833334	1023.000000	1023.000000	2046.000000
44.000000	-0.025503	-15.072049	-2.838203	-3.979398	-4.630376	-3.624072	0.000000	-10.000000	-0.491667	25.283333	32.333332	1023.000000	1023.000000	2046.000000
44.020000	-0.023916	-14.134586	-2.747419	-3.597199	-4.417696	-3.372271	0.000000	-10.000000	-0.541667	27.133333	39.833332	1023.000000	1023.000000	2046.000000
44.040001	-0.022258	-13.154227	-2.826469	-3.128598	-4.090796	-3.108365	0.000000	-10.000000	-0.575000	28.366667	48.500000	1023.000000	1023.000000	2046.000000
44.060001	-0.020898	-12.350672	-2.879574	-2.876116	-3.822849	-2.772134	0.000000	-10.000000	-0.625000	29.483334	57.833332	1023.000000	1023.000000	2046.000000
44.080002	-0.020145	-11.905571	-2.870343	-2.873218	-3.672536	-2.489473	0.000000	-10.000000	-0.700000	31.000000	67.500000	1023.000000	1023.000000	2046.000000
44.099998	-0.020177	-11.924751	-3.060835	-2.898330	-3.603988	-2.361597	0.000000	-10.000000	-0.800000	32.733334	77.666664	1023.000000	1023.000000	2046.000000
44.119999	-0.021009	-12.416173	-3.467643	-3.016779	-3.617790	-2.313960	0.000000	-10.000000	-0.891667	34.633335	88.166664	1023.000000	1023.000000	2046.000000
44.139999	-0.022576	-13.342151	-4.099668	-3.214558	-3.554710	-2.473215	0.000000	-10.000000	-0.916667	36.099998	99.333336	1023.000000	1023.000000	2046.000000
44.160000	-0.024211	-14.308517	-4.658038	-3.443861	-3.544696	-2.661922	0.000000	-10.000000	-0.933333	36.950001	111.166664	1023.000000	1023.000000	2046.000000
44.180000	-0.024857	-14.690525	-4.943187	-3.492208	-3.481172	-2.773959	0.000000	-10.000000	-0.933333	37.500000	123.500000	1023.000000	1023.000000	2046.000000
44.200001	-0.024715	-14.606426	-5.116134	-3.422517	-3.325934	-2.741842	0.000000	-10.000000	-0.958333	37.766670	131.833328	1023.000000	1023.000000	2046.000000
44.220001	-0.024139	-14.266413	-5.216196	-3.240714	-3.151635	-2.657869	0.000000	-10.000000	-0.991667	38.066669	144.333328	1023.000000	1023.000000	2046.000000
44.240002	-0.023463	-13.866594	-5.308648	-3.075922	-2.967190	-2.514836	0.000000	-10.000000	-1.016667	38.516666	157.000000	1023.000000	1023.000000	2046.000000
44.259998	-0.022446	-13.265704	-5.290627	-2.862528	-2.763343	-2.349206	0.000000	-10.000000	-1.050000	38.716667	173.833328	1023.000000	1023.000000	2046.000000
44.279999	-0.021311	-12.594777	-5.170433	-2.708241	-2.583288	-2.132815	0.000000	-10.000000	-1.075000	39.266666	186.833328	1023.000000	1023.000000	2046.000000
44.299999	-0.019805	-11.704762	-5.042753	-2.495252	-2.298348	-1.868407	0.000000	-10.000000	-1.125000	39.549999	199.833328	1023.000000	1023.000000	2046.000000
44.320000	-0.018160	-10.732857	-4.775455	-2.284169	-2.060646	-1.612588	0.000000	-10.000000	-1.166667	40.666668	213.000000	1023.000000	1023.000000	2046.000000
44.340000	-0.016162	-9.551879	-4.469151	-2.078182	-1.719821	-1.284725	0.000000	-10.000000	-1.216667	41.516666	226.166672	1023.000000	1023.000000	2046.000000
44.360001	-0.013856	-8.188598	-4.034818	-1.907129	-1.318009	-0.928642	0.000000	-10.000000	-1.216667	41.916668	239.833328	1023.000000	1023.000000	2046.000000
44.380001	-0.011575	-6.840594	-3.558222	-1.863323	-0.876965	-0.542084	0.000000	-10.000000	-1.191667	41.799999	253.666672	1023.000000	1023.000000	2046.000000
44.400002	-0.009091	-5.372872	-3.058290	-1.824986	-0.370092	-0.119503	0.000000	-10.000000	-1.150000	41.633335	267.666656	1023.000000	1023.000000	2046.000000
44.419998	-0.006611	-3.907316	-2.553344	-1.775282	0.156917	0.264393	0.000000	-10.000000	-1.108333	41.600002	281.500000	1023.000000	1023.000000	2046.000000
44.439999	-0.004054	-2.395664	-1.995302	-1.719836	0.700460	0.619013	0.000000	-10.000000	-1.091667	41.350002	295.500000	1023.000000	1023.000000	2046.000000
44.459999	-0.001451	-0.857555	-1.416556	-1.657921	1.230981	0.985941	0.000000	-10.000000	-1.075000	40.799999	309.500000	1023.000000	1023.000000	2046.000000
44.480000	0.000856	0.505746	-0.926636	-1.605771	1.722241	1.315912	0.000000	-10.000000	-1.066667	40.516666	323.333344	1023.000000	1023.000000	2046.000000
44.500000	0.002755	1.628328	-0.496697	-1.520714	2.120597	1.525143	0.000000	-10.000000	-1.058333	40.150002	337.000000	1023.000000	1023.000000	2046.000000
44.520000	0.004375	2.585416	-0.164795	-1.437644	2.464295	1.723560	0.000000	-10.000000	-1.033333	40.016666	350.333344	1023.000000	1023.000000	2046.000000
44.540001	0.005689	3.362469	0.109298	-1.333077	2.718138	1.868110	0.000000	-10.000000	-1.016667	39.583336	363.666656	1023.000000	1023.000000	2046.000000
44.560001	0.006986	4.128535	0.412546	-1.258493	2.944004	2.030478	0.000000	-10.000000	-1.000000	39.533333	376.833344	1023.000000	1023.000000	2046.000000
44.580002	0.008420	4.976066	0.759298	-1.105648	3.167954	2.154463	0.000000	-10.000000	-0.991667	39.350002	390.166656	1023.000000	1023.000000	2046.000000
44.599998	0.010168	6.009468	1.118000	-0.893356	3.478122	2.306702	0.000000	-10.000000	-0.983333	39.233334	403.333344	1023.000000	1023.000000	2046.000000
44.619999	0.011999	7.091496	1.524962	-0.700700	3.753392	2.513841	0.000000	-10.000000	-0.991667	38.866669	416.500000	1023.000000	1023.000000	2046.000000
44.639999	0.013740	8.120502	1.896545	-0.487093	4.028671	2.682378	0.000000	-10.000000	-1.008333	38.700001	425.166656	1023.000000	1023.000000	2046.000000
44.660000	0.015626	9.234826	2.241489	-0.274724	4.318347	2.949714	0.000000	-10.000000	-1.000000	38.550003	438.166656	1023.000000	1023.000000	2046.000000
44.680000	0.017547	10.370111	2.537361	-0.082400	4.657766	3.257383	0.000000	-10.000000	-1.000000	38.416668	451.166656	1023.000000	1023.000000	2046.000000
44.700001	0.019621	11.595952	2.870306	0.165695	5.007044	3.552906	0.000000	-10.000000	-0.983333	38.250000	468.333344	1023.000000	1023.000000	2046.000000
44.720001	0.021859	12.918609	3.245687	0.433073	5.353467	3.886381	0.000000	-10.000000	-1.000000	38.116669	481.166656	1023.000000	1023.000000	2046.000000
44.740002	0.024227	14.318363	3.701716	0.672708	5.718174	4.225766	0.000000	-10.000000	-0.975000	38.150002	493.833344	1023.000000	1023.000000	2046.000000
44.759998	0.026545	15.688151	4.098320	0.930459	6.102665	4.556707	0.000000	-10.000000	-0.958333	38.000000	506.666656	1023.000000	1023.000000	2046.000000
44.779999	0.028932	17.098848	4.479713	1.223026	6.492318	4.903792	0.000000	-10.000000	-0.908333	37.366669	519.333313	1023.000000	1023.000000	2046.000000
44.799999	0.031130	18.397547	4.819487	1.477097	6.889042	5.211920	0.000000	-10.000000	-0.875000	36.650002	527.833313	1023.000000	1023.000000	2046.000000
44.820000	0.033410	19.745358	5.211531	1.718865	7.276473	5.538491	0.000000	-10.000000	-0.841667	36.050003	540.000000	1023.000000	1023.000000	2046.000000
44.840000	0.035638	21.061998	5.651989	1.973547	7.641210	5.795253	0.000000	-10.000000	-0.833333	35.950001	548.000000	1023.000000	1023.000000	2046.000000
44.860001	0.037821	22.352156	6.146941	2.201329	7.968475	6.035410	0.000000	-10.000000	-0.825000	35.700001	560.166687	1023.000000	1023.000000	2046.000000
44.880001	0.039757	23.496336	6.543171	2.440026	8.256681	6.256457	0.000000	-10.000000	-0.800000	34.983334	572.166687	1023.000000	1023.000000	2046.000000
44.900002	0.040971	24.213633	6.871017	2.557817	8.378468	6.406331	0.000000	-10.000000	-0.775000	33.950001	588.000000	1023.000000	1023.000000	2046.000000
44.919998	0.041431	24.485987	7.070050	2.563605	8.434669	6.417663	0.000000	-10.000000	-0.708333	32.650002	603.333313	1023.000000	1023.000000	2046.000000
44.939999	0.041873	24.747192	7.262208	2.587063	8.460044	6.437878	0.000000	-10.000000	-0.666667	31.916666	610.833313	1023.000000	1023.000000	2046.000000
44.959999	0.042632	25.195665	7.410760	2.681243	8.570543	6.533119	0.000000	-10.000000	-0.575000	30.383333	621.500000	1023.000000	1023.000000	2046.000000
44.980000	0.043729	25.843624	7.498762	2.909945	8.706362	6.728555	0.000000	-10.000000	-0.475000	28.533333	631.833313	1023.000000	1023.000000	2046.000000
45.000000	0.045602	26.950546	7.510553	3.448086	8.867481	7.124426	0.000000	-10.000000	-0.358333	25.533333	645.166687	1023.000000	1023.000000	2046.000000
45.020000	0.046632	27.559578	7.180687	3.984958	8.977102	7.416831	0.000000	-10.000000	-0.291667	23.650000	651.500000	1023.000000	1023.000000	2046.000000
45.040001	0.046466	27.461672	6.875735	4.140467	8.899825	7.545644	0.000000	-10.000000	-0.225000	20.299999	659.500000	1023.000000	1023.000000	2046.000000
45.060001	0.044909	26.541458	6.589211	3.868812	8.685823	7.397611	0.000000	-10.000000	-0.150000	17.366667	666.500000	1023.000000	1023.000000	2046.000000
45.080002	0.042271	24.981894	6.043421	3.481892	8.396695	7.059884	0.000000	-10.000000	-0.058333	13.283334	675.000000	1023.000000	1023.000000	2046.000000
45.099998	0.038959	23.024908	5.360034	3.123477	7.984692	6.556706	0.000000	-10.000000	-0.016667	11.400000	678.500000	1023.000000	1023.000000	2046.000000
45.119999	0.035958	21.250950	4.582120	2.843667	7.662220	6.162943	0.000000	-10.000000	0.008333	8.716667	681.500000	1023.000000	1023.000000	2046.000000
45.139999	0.033299	19.679514	3.839275	2.592297	7.371368	5.876575	0.000000	-10.000000	0.016667	4.316667	684.166687	1023.000000	1023.000000	2046.000000
45.160000	0.031716	18.744392	3.326772	2.562463	7.210867	5.644289	0.000000	-10.000000	0.033333	-0.650000	686.833313	1023.000000	1023.000000	2046.000000
45.180000	0.030463	18.003828	2.943046	2.526860	7.059622	5.474299	0.000000	-10.000000	0.041667	-4.083333	688.000000	1023.000000	1023.000000	2046.000000
45.200001	0.029376	17.360991	2.612992	2.552305	6.893848	5.301846	0.000000	-10.000000	0.066667	-5.750000	688.000000	1023.000000	1023.000000	2046.000000
45.220001	0.028268	16.706182	2.292164	2.556144	6.698384	5.159490	0.000000	-10.000000	0.083333	-7.533333	688.000000	1023.000000	1023.000000	2046.000000
45.240002	0.027355	16.166929	1.984955	2.583944	6.563080	5.034950	0.000000	-10.000000	0.108333	-9.983334	688.000000	1023.000000	1023.000000	2046.000000
45.259998	0.026442	15.627104	1.776122	2.564473	6.366274	4.920235	0.000000	-10.000000	0.125000	-12.083333	688.000000	1023.000000	1023.000000	2046.000000
45.279999	0.025649	15.158714	1.576898	2.541690	6.225180	4.814946	0.000000	-10.000000	0.158333	-13.850000	680.500000	1023.000000	1023.000000	2046.000000
45.299999	0.025192	14.888197	1.460504	2.518213	6.123116	4.786364	0.000000	-10.000000	0.183333	-14.950000	673.000000	1023.000000	1023.000000	2046.000000
45.320000	0.024766	14.636728	1.419665	2.427227	6.063498	4.726338	0.000000	-10.000000	0.200000	-15.466667	663.833313	1023.000000	1023.000000	2046.000000
45.340000	0.024347	14.388939	1.376285	2.223164	6.057458	4.732031	0.000000	-10.000000	0.216667	-15.916667	660.333313	1023.000000	1023.000000	2046.000000
45.360001	0.024138	14.265826	1.350736	2.033767	6.059862	4.821462	0.000000	-10.000000	0.241667	-17.216667	653.000000	1023.000000	1023.000000	2046.000000
45.380001	0.023661	13.983370	1.337656	1.789397	6.052884	4.803432	0.000000	-10.000000	0.266667	-18.350000	647.333313	1023.000000	1023.000000	2046.000000
45.400002	0.023486	13.880382	1.389432	1.530586	6.102549	4.857815	0.000000	-10.000000	0.291667	-19.633333	641.333313	1023.000000	1023.000000	2046.000000
45.419998	0.023353	13.801448	1.416545	1.296524	6.197659	4.890720	0.000000	-10.000000	0.333333	-20.383333	636.833313	1023.000000	1023.000000	2046.000000
45.439999	0.023135	13.672894	1.515261	1.021704	6.245044	4.890883	0.000000	-10.000000	0.375000	-21.783333	630.000000	1023.000000	1023.000000	2046.000000
45.459999	0.022870	13.516265	1.586996	0.809106	6.243044	4.877119	0.000000	-10.000000	0.425000	-22.950001	622.666687	1023.000000	1023.000000	2046.000000
45.480000	0.022316	13.188830	1.573321	0.614745	6.224806	4.775958	0.000000	-10.000000	0.475000	-24.200001	615.000000	1023.000000	1023.000000	2046.000000
45.500000	0.021642	12.790465	1.602315	0.494063	6.070856	4.623231	0.000000	-10.000000	0.566667	-26.000000	603.833313	1023.000000	1023.000000	2046.000000
45.520000	0.020976	12.396760	1.651176	0.379996	5.923290	4.442298	0.000000	-10.000000	0.633333	-27.600000	595.333313	1023.000000	1023.000000	2046.000000
45.540001	0.020030	11.837550	1.691174	0.229136	5.709125	4.208115	0.000000	-10.000000	0.700000	-29.533335	586.500000	1023.000000	1023.000000	2046.000000
45.560001	0.018820	11.122468	1.662621	0.061019	5.440310	3.958517	0.000000	-10.000000	0.750000	-30.750000	580.000000	1023.000000	1023.000000	2046.000000
45.580002	0.017765	10.499279	1.607266	-0.071445	5.178490	3.784968	0.000000	-10.000000	0.841667	-32.666668	566.166687	1023.000000	1023.000000	2046.000000
45.599998	0.016550	9.780932	1.496971	-0.247066	4.912426	3.618602	0.000000	-10.000000	0.908333	-33.849998	555.333313	1023.000000	1023.000000	2046.000000
45.619999	0.015523	9.174227	1.354787	-0.352499	4.684835	3.487103	0.000000	-10.000000	0.958333	-34.966667	544.000000	1023.000000	1023.000000	2046.000000
45.639999	0.014616	8.638178	1.262013	-0.412155	4.420003	3.368317	0.000000	-10.000000	0.991667	-35.599998	536.000000	1023.000000	1023.000000	2046.000000
45.660000	0.013798	8.154437	1.098580	-0.492625	4.242444	3.306038	0.000000	-10.000000	1.041667	-36.233334	524.000000	1023.000000	1023.000000	2046.000000
45.680000	0.013131	7.760262	0.977545	-0.496766	4.042815	3.236668	0.000000	-10.000000	1.083333	-36.883335	512.000000	1023.000000	1023.000000	2046.000000
45.700001	0.012312	7.276577	0.837314	-0.501892	3.823592	3.117564	0.000000	-10.000000	1.100000	-37.049999	499.833344	1023.000000	1023.000000	2046.000000
45.720001	0.011613	6.863112	0.758630	-0.524427	3.613001	3.015909	0.000000	-10.000000	1.091667	-37.383335	487.500000	1023.000000	1023.000000	2046.000000
45.740002	0.010887	6.434020	0.653193	-0.530916	3.396763	2.914980	0.000000	-10.000000	1.075000	-37.033333	475.166656	1023.000000	1023.000000	2046.000000
45.759998	0.010166	6.007920	0.579848	-0.567433	3.187796	2.807709	0.000000	-10.000000	1.058333	-37.049999	462.666656	1023.000000	1023.000000	2046.000000
45.779999	0.009289	5.489548	0.463414	-0.607603	2.967062	2.666675	0.000000	-10.000000	1.016667	-36.583332	446.333344	1023.000000	1023.000000	2046.000000
45.799999	0.008492	5.018907	0.393651	-0.631906	2.753646	2.503515	0.000000	-10.000000	0.983333	-36.366665	434.000000	1023.000000	1023.000000	2046.000000
45.820000	0.007833	4.629068	0.367131	-0.694266	2.554606	2.401597	0.000000	-10.000000	0.950000	-35.750000	422.000000	1023.000000	1023.000000	2046.000000
45.840000	0.007275	4.299547	0.481299	-0.792302	2.369607	2.240943	0.000000	-10.000000	0.950000	-35.333332	414.000000	1023.000000	1023.000000	2046.000000
45.860001	0.007107	4.199988	0.726010	-0.836091	2.233869	2.076200	0.000000	-10.000000	0.950000	-34.750000	402.166656	1023.000000	1023.000000	2046.000000
45.880001	0.007015	4.145734	0.930018	-0.840391	2.085793	1.970314	0.000000	-10.000000	0.941667	-34.633331	390.500000	1023.000000	1023.000000	2046.000000
45.900002	0.006757	3.993140	1.010519	-0.781932	1.892261	1.872291	0.000000	-10.000000	0.925000	-34.333332	379.000000	1023.000000	1023.000000	2046.000000
45.919998	0.005921	3.499608	0.971351	-0.763752	1.582851	1.709159	0.000000	-10.000000	0.916667	-34.250000	367.500000	1023.000000	1023.000000	2046.000000
45.939999	0.005019	2.966417	0.808854	-0.701147	1.365579	1.493132	0.000000	-10.000000	0.891667	-33.716667	356.166656	1023.000000	1023.000000	2046.000000
45.959999	0.003438	2.031616	0.578083	-0.827386	0.989885	1.291034	0.000000	-10.000000	0.858333	-33.549999	344.833344	1023.000000	1023.000000	2046.000000
45.980000	0.002780	1.643111	0.267566	-0.600939	0.822734	1.153749	0.000000	-10.000000	0.833333	-33.183334	333.666656	1023.000000	1023.000000	2046.000000
46.000000	0.002080	1.229077	-0.137475	-0.320810	0.651996	1.035366	0.000000	-10.000000	0.816667	-32.883335	322.500000	1023.000000	1023.000000	2046.000000
46.020000	0.001064	0.628722	-0.529313	-0.282561	0.460786	0.979810	0.000000	-10.000000	0.816667	-32.500000	311.500000	1023.000000	1023.000000	2046.000000
46.040001	-0.000593	-0.350262	-0.822798	-0.489312	0.089949	0.871899	0.000000	-10.000000	0.791667	-32.250000	300.666656	1023.000000	1023.000000	2046.000000
46.060001	-0.003206	-1.894627	-1.221248	-0.839008	-0.421797	0.587426	0.000000	-10.000000	0.783333	-31.966667	290.000000	1023.000000	1023.000000	2046.000000
46.080002	-0.006480	-3.829793	-1.786898	-1.179306	-0.959672	0.096082	0.000000	-10.000000	0.750000	-31.450001	279.333344	1023.000000	1023.000000	2046.000000
46.099998	-0.010541	-6.229752	-2.644848	-1.581998	-1.451923	-0.550983	0.000000	-10.000000	0.708333	-30.500000	268.833344	1023.000000	1023.000000	2046.000000
46.119999	-0.014329	-8.468426	-3.439523	-1.929528	-1.930279	-1.169096	0.000000	-10.000000	0.666667	-29.500000	258.500000	1023.000000	1023.000000	2046.000000
46.139999	-0.017443	-10.308620	-4.132104	-2.208030	-2.313001	-1.655486	0.000000	-10.000000	0.633333	-28.650000	248.833328	1023.000000	1023.000000	2046.000000
46.160000	-0.019687	-11.635221	-4.696816	-2.335674	-2.620133	-1.982598	0.000000	-10.000000	0.625000	-28.150000	233.166672	1023.000000	1023.000000	2046.000000
46.180000	-0.021705	-12.827935	-5.257504	-2.466025	-2.833931	-2.270475	0.000000	-10.000000	0.616667	-27.950001	220.833328	1023.000000	1023.000000	2046.000000
46.200001	-0.023555	-13.921217	-5.725147	-2.566455	-3.105752	-2.523863	0.000000	-10.000000	0.625000	-27.850000	211.500000	1023.000000	1023.000000	2046.000000
46.220001	-0.025033	-14.794477	-6.133834	-2.639027	-3.298289	-2.723325	0.000000	-10.000000	0.633333	-27.966667	208.333328	1023.000000	1023.000000	2046.000000
46.240002	-0.026519	-15.672581	-6.444806	-2.759753	-3.543715	-2.924307	0.000000	-10.000000	0.625000	-27.950001	202.000000	1023.000000	1023.000000	2046.000000
46.259998	-0.027547	-16.280256	-6.651444	-2.847184	-3.722243	-3.059385	0.000000	-10.000000	0.608333	-27.750000	192.666672	1023.000000	1023.000000	2046.000000
46.279999	-0.028556	-16.876354	-6.848944	-2.954954	-3.882948	-3.189507	0.000000	-10.000000	0.566667	-27.183334	183.333328	1023.000000	1023.000000	2046.000000
46.299999	-0.029171	-17.240294	-6.972342	-3.046731	-3.974944	-3.246276	0.000000	-10.000000	0.541667	-26.500000	174.333328	1023.000000	1023.000000	2046.000000
46.320000	-0.029686	-17.544237	-6.958059	-3.184684	-4.074966	-3.326528	0.000000	-10.000000	0.516667	-25.900000	165.500000	1023.000000	1023.000000	2046.000000
46.340000	-0.029775	-17.597181	-6.864152	-3.400521	-4.086078	-3.246431	0.000000	-10.000000	0.500000	-25.300001	156.833328	1023.000000	1023.000000	2046.000000
46.360001	-0.029912	-17.677921	-6.737531	-3.681930	-4.048793	-3.209668	0.000000	-10.000000	0.483333	-24.933334	148.333328	1023.000000	1023.000000	2046.000000
46.380001	-0.029964	-17.708708	-6.548892	-3.926013	-4.072102	-3.161701	0.000000	-10.000000	0.466667	-24.466667	140.000000	1023.000000	1023.000000	2046.000000
46.400002	-0.030028	-17.746647	-6.422690	-4.095073	-4.041454	-3.187431	0.000000	-10.000000	0.458333	-24.150000	132.000000	1023.000000	1023.000000	2046.000000
46.419998	-0.030011	-17.736773	-6.288061	-4.280142	-3.998391	-3.170178	0.000000	-10.000000	0.433333	-23.533335	124.000000	1023.000000	1023.000000	2046.000000
46.439999	-0.030350	-17.936771	-6.159591	-4.478337	-4.055230	-3.243613	0.000000	-10.000000	0.400000	-22.833334	116.000000	1023.000000	1023.000000	2046.000000
46.459999	-0.030746	-18.171133	-6.020426	-4.679382	-4.123585	-3.347739	0.000000	-10.000000	0.366667	-21.983334	108.333336	1023.000000	1023.000000	2046.000000
46.480000	-0.031100	-18.380211	-5.899838	-4.773964	-4.193763	-3.512645	0.000000	-10.000000	0.350000	-21.116667	101.000000	1023.000000	1023.000000	2046.000000
46.500000	-0.031464	-18.595324	-5.767081	-4.858907	-4.333361	-3.635974	0.000000	-10.000000	0.341667	-20.483334	94.000000	1023.000000	1023.000000	2046.000000
46.520000	-0.032012	-18.919212	-5.706813	-4.898702	-4.458996	-3.854701	0.000000	-10.000000	0.316667	-19.816668	87.166664	1023.000000	1023.000000	2046.000000
46.540001	-0.032550	-19.237299	-5.605978	-4.994425	-4.612627	-4.024268	0.000000	-10.000000	0.283333	-19.383333	80.500000	1023.000000	1023.000000	2046.000000
46.560001	-0.033137	-19.584152	-5.558318	-5.027767	-4.791809	-4.206257	0.000000	-10.000000	0.258333	-18.850000	74.000000	1023.000000	1023.000000	2046.000000
46.580002	-0.033592	-19.852726	-5.510994	-5.107649	-4.921957	-4.312126	0.000000	-10.000000	0.250000	-18.433334	67.666664	1023.000000	1023.000000	2046.000000
46.599998	-0.034133	-20.172535	-5.510476	-5.163437	-5.040655	-4.457966	0.000000	-10.000000	0.241667	-18.000000	61.500000	1023.000000	1023.000000	2046.000000
46.619999	-0.034507	-20.393650	-5.466105	-5.194236	-5.218178	-4.515131	0.000000	-10.000000	0.225000	-17.483334	55.500000	1023.000000	1023.000000	2046.000000
46.639999	-0.034656	-20.481482	-5.473554	-5.214280	-5.253020	-4.540627	0.000000	-10.000000	0.208333	-17.150000	49.500000	1023.000000	1023.000000	2046.000000
46.660000	-0.034686	-20.499306	-5.421672	-5.223800	-5.329032	-4.524801	0.000000	-10.000000	0.200000	-16.700001	43.833332	1023.000000	1023.000000	2046.000000
46.680000	-0.034741	-20.531641	-5.386107	-5.200449	-5.371854	-4.573231	0.000000	-10.000000	0.200000	-16.266666	38.166668	1023.000000	1023.000000	2046.000000
46.700001	-0.034668	-20.489027	-5.347028	-5.158707	-5.416902	-4.566390	0.000000	-10.000000	0.183333	-15.500000	32.833332	1023.000000	1023.000000	2046.000000
46.720001	-0.034475	-20.374664	-5.290897	-5.118999	-5.418319	-4.546448	0.000000	-10.000000	0.175000	-14.750000	27.500000	1023.000000	1023.000000	2046.000000
46.740002	-0.034265	-20.250523	-5.200591	-5.092055	-5.426323	-4.531554	0.000000	-10.000000	0.150000	-13.766667	22.666666	1023.000000	1023.000000	2046.000000
46.759998	-0.034014	-20.101990	-5.111052	-5.018067	-5.472007	-4.500865	0.000000	-10.000000	0.133333	-12.950000	18.166666	1023.000000	1023.000000	2046.000000
46.779999	-0.033745	-19.943060	-5.029768	-4.979767	-5.462996	-4.470530	0.000000	-10.000000	0.100000	-11.883333	14.000000	1023.000000	1023.000000	2046.000000
46.799999	-0.033569	-19.839354	-4.979998	-4.938193	-5.464330	-4.456832	0.000000	-10.000000	0.083333	-10.866667	10.000000	1023.000000	1023.000000	2046.000000
46.820000	-0.033305	-19.683371	-4.887819	-4.878964	-5.470137	-4.446450	0.000000	-10.000000	0.066667	-9.433333	6.333333	1023.000000	1023.000000	2046.000000
46.840000	-0.032951	-19.474251	-4.787876	-4.830744	-5.468872	-4.386758	0.000000	-10.000000	0.041667	-7.883334	3.166667	1023.000000	1023.000000	2046.000000
46.860001	-0.032668	-19.306690	-4.698780	-4.792820	-5.448151	-4.366940	0.000000	-10.000000	0.016667	-6.100000	1.000000	1023.000000	1023.000000	2046.000000
46.880001	-0.032112	-18.978430	-4.600702	-4.701255	-5.383992	-4.292481	0.000000	-10.000000	-0.008333	-3.883333	-0.833333	1023.000000	1023.000000	2046.000000
46.900002	-0.031545	-18.643196	-4.459377	-4.654393	-5.321503	-4.207922	0.000000	-10.000000	-0.016667	-1.066667	-2.000000	1023.000000	1023.000000	2046.000000
46.919998	-0.030578	-18.071476	-4.252946	-4.532694	-5.147262	-4.138575	0.000000	-10.000000	-0.025000	1.550000	-2.833333	1023.000000	1023.000000	2046.000000
46.939999	-0.029491	-17.429165	-3.897469	-4.473149	-5.028738	-4.029809	0.000000	-10.000000	-0.025000	4.150000	-3.000000	1023.000000	1023.000000	2046.000000
46.959999	-0.028029	-16.565145	-3.510499	-4.349160	-4.801275	-3.904211	0.000000	-10.000000	-0.041667	6.666667	-3.000000	1023.000000	1023.000000	2046.000000
46.980000	-0.027088	-16.009111	-3.174654	-4.256526	-4.723067	-3.854864	0.000000	-10.000000	-0.083333	9.850000	-3.000000	1023.000000	1023.000000	2046.000000
47.000000	-0.026421	-15.614812	-2.933788	-4.162028	-4.712479	-3.806515	0.000000	-10.000000	-0.166667	13.400001	-3.000000	1023.000000	1023.000000	2046.000000
47.020000	-0.025986	-15.358000	-2.771783	-4.126137	-4.685721	-3.774359	0.000000	-10.000000	-0.250000	16.716667	-3.000000	1023.000000	1023.000000	2046.000000
47.040001	-0.025263	-14.930351	-2.640731	-3.957751	-4.549388	-3.782481	0.000000	-10.000000	-0.341667	19.866667	1.833333	1023.000000	1023.000000	2046.000000
47.060001	-0.024633	-14.557886	-2.558026	-3.861019	-4.426404	-3.712437	0.000000	-10.000000	-0.408333	22.533335	12.000000	1023.000000	1023.000000	2046.000000
47.080002	-0.023102	-13.653214	-2.505023	-3.443578	-4.158589	-3.546026	0.000000	-10.000000	-0.491667	25.133333	24.833334	1023.000000	1023.000000	2046.000000
47.099998	-0.021511	-12.712931	-2.539248	-3.019989	-3.878972	-3.274721	0.000000	-10.000000	-0.566667	27.400000	35.833332	1023.000000	1023.000000	2046.000000
47.119999	-0.019971	-11.803124	-2.512226	-2.807895	-3.542046	-2.940957	0.000000	-10.000000	-0.650000	29.549999	44.500000	1023.000000	1023.000000	2046.000000
47.139999	-0.019099	-11.287742	-2.471626	-2.771511	-3.329048	-2.715557	0.000000	-10.000000	-0.733333	31.350000	54.000000	1023.000000	1023.000000	2046.000000
47.160000	-0.018975	-11.214442	-2.641219	-2.835520	-3.199454	-2.538250	0.000000	-10.000000	-0.816667	33.299999	64.166664	1023.000000	1023.000000	2046.000000
47.180000	-0.019690	-11.636524	-3.121430	-2.942447	-3.022719	-2.549928	0.000000	-10.000000	-0.900000	34.966667	75.000000	1023.000000	1023.000000	2046.000000
47.200001	-0.021110	-12.475863	-3.709818	-3.142081	-2.968987	-2.654977	0.000000	-10.000000	-0.941667	36.533333	86.333336	1023.000000	1023.000000	2046.000000
47.220001	-0.022395	-13.235695	-4.167299	-3.307058	-2.898349	-2.862989	0.000000	-10.000000	-0.991667	37.683334	98.166664	1023.000000	1023.000000	2046.000000
47.240002	-0.022750	-13.445319	-4.434252	-3.346462	-2.745189	-2.919416	0.000000	-10.000000	-1.025000	38.549999	110.666664	1023.000000	1023.000000	2046.000000
47.259998	-0.022465	-13.277108	-4.589144	-3.201136	-2.586298	-2.900530	0.000000	-10.000000	-1.091667	39.266666	123.500000	1023.000000	1023.000000	2046.000000
47.279999	-0.021810	-12.890003	-4.682475	-2.997817	-2.393067	-2.816644	0.000000	-10.000000	-1.125000	40.133335	136.500000	1023.000000	1023.000000	2046.000000
47.299999	-0.020835	-12.313469	-4.702542	-2.778374	-2.173002	-2.659552	0.000000	-10.000000	-1.175000	40.916668	149.833328	1023.000000	1023.000000	2046.000000
47.320000	-0.019600	-11.583589	-4.610957	-2.546033	-1.956682	-2.469916	0.000000	-10.000000	-1.208333	41.666668	163.166672	1023.000000	1023.000000	2046.000000
47.340000	-0.018204	-10.758651	-4.447402	-2.342320	-1.749216	-2.219712	0.000000	-10.000000	-1.233333	42.066669	176.833328	1023.000000	1023.000000	2046.000000
47.360001	-0.016837	-9.950891	-4.255802	-2.181664	-1.544870	-1.968554	0.000000	-10.000000	-1.233333	42.650002	190.666672	1023.000000	1023.000000	2046.000000
47.380001	-0.014915	-8.814761	-4.000143	-1.942626	-1.204610	-1.667383	0.000000	-10.000000	-1.250000	43.299999	205.000000	1023.000000	1023.000000	2046.000000
47.400002	-0.012978	-7.670281	-3.683258	-1.717593	-0.867200	-1.402230	0.000000	-10.000000	-1.258333	43.600002	219.500000	1023.000000	1023.000000	2046.000000
47.419998	-0.010588	-6.257230	-3.228860	-1.552703	-0.435419	-1.040248	0.000000	-10.000000	-1.283333	43.650002	234.000000	1023.000000	1023.000000	2046.000000
47.439999	-0.008380	-4.952315	-2.754815	-1.521623	-0.028980	-0.646896	0.000000	-10.000000	-1.250000	43.600002	248.500000	1023.000000	1023.000000	2046.000000
47.459999	-0.005735	-3.389540	-2.259667	-1.456172	0.534320	-0.208021	0.000000	-10.000000	-1.225000	43.333336	263.000000	1023.000000	1023.000000	2046.000000
47.480000	-0.003335	-1.971215	-1.730712	-1.455019	1.026590	0.187926	0.000000	-10.000000	-1.183333	42.816669	277.500000	1023.000000	1023.000000	2046.000000
47.500000	-0.000786	-0.464614	-1.174335	-1.411705	1.567628	0.553799	0.000000	-10.000000	-1.141667	42.033333	292.000000	1023.000000	1023.000000	2046.000000
47.520000	0.001731	1.022728	-0.615551	-1.364044	2.096613	0.905710	0.000000	-10.000000	-1.100000	41.266666	306.333344	1023.000000	1023.000000	2046.000000
47.540001	0.004002	2.365437	-0.096032	-1.304865	2.526973	1.239361	0.000000	-10.000000	-1.050000	40.533333	320.166656	1023.000000	1023.000000	2046.000000
47.560001	0.005888	3.479698	0.360938	-1.230320	2.903828	1.445252	0.000000	-10.000000	-1.033333	39.816666	333.666656	1023.000000	1023.000000	2046.000000
47.580002	0.007437	4.395114	0.685578	-1.155698	3.212834	1.652400	0.000000	-10.000000	-1.025000	39.266666	347.000000	1023.000000	1023.000000	2046.000000
47.599998	0.008836	5.222005	0.936700	-1.045616	3.501921	1.829000	0.000000	-10.000000	-1.041667	39.116669	360.333344	1023.000000	1023.000000	2046.000000
47.619999	0.010170	6.010269	1.275786	-0.938984	3.690618	1.982849	0.000000	-10.000000	-1.058333	39.133335	373.500000	1023.000000	1023.000000	2046.000000
47.639999	0.011714	6.923251	1.613547	-0.776726	3.966712	2.119719	0.000000	-10.000000	-1.075000	39.616669	386.500000	1023.000000	1023.000000	2046.000000
47.660000	0.013555	8.011183	2.017092	-0.580134	4.249261	2.324964	0.000000	-10.000000	-1.066667	39.683334	399.500000	1023.000000	1023.000000	2046.000000
47.680000	0.015359	9.077426	2.421086	-0.411547	4.544607	2.523281	0.000000	-10.000000	-1.050000	39.450001	412.666656	1023.000000	1023.000000	2046.000000
47.700001	0.017236	10.186656	2.780332	-0.149366	4.806106	2.749584	0.000000	-10.000000	-1.033333	38.883335	425.833344	1023.000000	1023.000000	2046.000000
47.720001	0.019077	11.274545	3.043275	0.043411	5.158464	3.029395	0.000000	-10.000000	-1.025000	38.616669	439.000000	1023.000000	1023.000000	2046.000000
47.740002	0.021102	12.471306	3.390618	0.301972	5.471118	3.307598	0.000000	-10.000000	-1.016667	38.266666	452.000000	1023.000000	1023.000000	2046.000000
47.759998	0.023304	13.772377	3.730192	0.561066	5.827284	3.653836	0.000000	-10.000000	-0.983333	38.049999	464.833344	1023.000000	1023.000000	2046.000000
47.779999	0.025520	15.082086	4.087624	0.802243	6.213750	3.978468	0.000000	-10.000000	-0.941667	37.400002	477.500000	1023.000000	1023.000000	2046.000000
47.799999	0.027699	16.370180	4.480451	1.018673	6.531927	4.339129	0.000000	-10.000000	-0.908333	36.716667	490.166656	1023.000000	1023.000000	2046.000000
47.820000	0.029987	17.722551	4.838814	1.290095	6.904295	4.689347	0.000000	-10.000000	-0.875000	36.016666	502.666656	1023.000000	1023.000000	2046.000000
47.840000	0.032082	18.960695	5.181251	1.518782	7.253221	5.007442	0.000000	-10.000000	-0.841667	35.433334	515.000000	1023.000000	1023.000000	2046.000000
47.860001	0.033956	20.068157	5.466769	1.773058	7.546917	5.281413	0.000000	-10.000000	-0.775000	34.766666	526.666687	1023.000000	1023.000000	2046.000000
47.880001	0.035768	21.138987	5.741346	1.994483	7.847065	5.556092	0.000000	-10.000000	-0.708333	33.566666	538.333313	1023.000000	1023.000000	2046.000000
47.900002	0.037476	22.148041	5.990256	2.168787	8.160377	5.828622	0.000000	-10.000000	-0.633333	31.983334	549.500000	1023.000000	1023.000000	2046.000000
47.919998	0.039082	23.097391	6.339283	2.334509	8.396154	6.027446	0.000000	-10.000000	-0.533333	29.883333	560.666687	1023.000000	1023.000000	2046.000000
47.939999	0.040598	23.993361	6.699890	2.503241	8.601340	6.188890	0.000000	-10.000000	-0.433333	27.483334	571.000000	1023.000000	1023.000000	2046.000000
47.959999	0.041738	24.666985	6.971702	2.666502	8.732892	6.295888	0.000000	-10.000000	-0.333333	24.833334	580.666687	1023.000000	1023.000000	2046.000000
47.980000	0.042040	24.845522	7.095130	2.702779	8.725332	6.322279	0.000000	-10.000000	-0.275000	22.383333	589.333313	1023.000000	1023.000000	2046.000000
48.000000	0.041478	24.513306	7.119697	2.593042	8.589280	6.211286	0.000000	-10.000000	-0.208333	19.900000	597.166687	1023.000000	1023.000000	2046.000000
48.020000	0.040901	24.172623	7.122792	2.525041	8.472734	6.052057	0.000000	-10.000000	-0.133333	17.083334	604.166687	1023.000000	1023.000000	2046.000000
48.040001	0.040969	24.212498	7.125380	2.535969	8.514609	6.036540	0.000000	-10.000000	-0.058333	13.483334	610.333313	1023.000000	1023.000000	2046.000000
48.060001	0.041169	24.330915	7.104153	2.661664	8.471846	6.093254	0.000000	-10.000000	0.000000	8.733334	615.500000	1023.000000	1023.000000	2046.000000
48.080002	0.042026	24.837337	6.976388	3.081264	8.456137	6.323549	0.000000	-10.000000	0.033333	3.016667	619.333313	1023.000000	1023.000000	2046.000000
48.099998	0.042154	24.912844	6.497607	3.526629	8.387466	6.501141	0.000000	-10.000000	0.058333	-2.016667	621.333313	1023.000000	1023.000000	2046.000000
48.119999	0.041070	24.272337	6.042166	3.613035	8.186706	6.430430	0.000000	-10.000000	0.075000	-6.616667	622.000000	1023.000000	1023.000000	2046.000000
48.139999	0.038989	23.042610	5.688316	3.286479	7.878129	6.189687	0.000000	-10.000000	0.100000	-9.733334	622.000000	1023.000000	1023.000000	2046.000000
48.160000	0.035758	21.133274	5.102244	2.822703	7.470541	5.737785	0.000000	-10.000000	0.108333	-11.933333	622.000000	1023.000000	1023.000000	2046.000000
48.180000	0.032078	18.958134	4.384657	2.392728	7.016435	5.164314	0.000000	-10.000000	0.116667	-12.866667	622.000000	1023.000000	1023.000000	2046.000000
48.200001	0.028368	16.765779	3.609180	2.023409	6.489503	4.643688	0.000000	-10.000000	0.150000	-13.683333	618.500000	1023.000000	1023.000000	2046.000000
48.220001	0.025236	14.914211	2.832956	1.743549	6.127496	4.210210	0.000000	-10.000000	0.191667	-14.916667	610.333313	1023.000000	1023.000000	2046.000000
48.240002	0.022905	13.536884	2.205776	1.523640	5.828541	3.978928	0.000000	-10.000000	0.233333	-16.133333	600.166687	1023.000000	1023.000000	2046.000000
48.259998	0.020944	12.378121	1.686014	1.410932	5.585125	3.696049	0.000000	-10.000000	0.241667	-17.033335	591.833313	1023.000000	1023.000000	2046.000000
48.279999	0.019123	11.301719	1.188214	1.321002	5.325256	3.467247	0.000000	-10.000000	0.291667	-18.383333	586.166687	1023.000000	1023.000000	2046.000000
48.299999	0.017173	10.149382	0.691850	1.169283	5.060067	3.228183	0.000000	-10.000000	0.358333	-20.350000	580.166687	1023.000000	1023.000000	2046.000000
48.320000	0.015331	9.060862	0.254404	1.050632	4.732639	3.023187	0.000000	-10.000000	0.466667	-23.016666	573.333313	1023.000000	1023.000000	2046.000000
48.340000	0.013681	8.085693	-0.199675	0.913193	4.490837	2.881339	0.000000	-10.000000	0.566667	-25.866667	565.500000	1023.000000	1023.000000	2046.000000
48.360001	0.012049	7.121183	-0.542199	0.735849	4.191616	2.735916	0.000000	-10.000000	0.675000	-28.583334	556.833313	1023.000000	1023.000000	2046.000000
48.380001	0.010736	6.345267	-0.842822	0.631220	3.958759	2.598110	0.000000	-10.000000	0.750000	-30.816668	547.166687	1023.000000	1023.000000	2046.000000
48.400002	0.009505	5.617446	-1.036222	0.457114	3.744571	2.451982	0.000000	-10.000000	0.808333	-32.416668	536.833313	1023.000000	1023.000000	2046.000000
48.419998	0.008616	5.092076	-1.217705	0.231193	3.653385	2.425205	0.000000	-10.000000	0.866667	-33.566669	526.000000	1023.000000	1023.000000	2046.000000
48.439999	0.007691	4.545558	-1.315736	-0.021975	3.484451	2.398818	0.000000	-10.000000	0.925000	-34.750000	514.666687	1023.000000	1023.000000	2046.000000
48.459999	0.006875	4.063305	-1.426937	-0.254554	3.398890	2.345906	0.000000	-10.000000	0.975000	-35.549999	503.000000	1023.000000	1023.000000	2046.000000
48.480000	0.006220	3.675892	-1.469892	-0.522973	3.313535	2.355222	0.000000	-10.000000	0.983333	-36.033333	491.000000	1023.000000	1023.000000	2046.000000
48.500000	0.005600	3.309512	-1.521376	-0.729649	3.251498	2.309040	0.000000	-10.000000	1.008333	-36.049999	479.000000	1023.000000	1023.000000	2046.000000
48.520000	0.005112	3.020907	-1.498613	-0.933782	3.170208	2.283093	0.000000	-10.000000	1.025000	-36.066666	467.000000	1023.000000	1023.000000	2046.000000
48.540001	0.004522	2.672775	-1.479431	-1.155017	3.079288	2.227934	0.000000	-10.000000	1.050000	-36.166668	455.000000	1023.000000	1023.000000	2046.000000
48.560001	0.003918	2.315799	-1.438735	-1.308703	2.959078	2.104158	0.000000	-10.000000	1.033333	-35.983334	443.000000	1023.000000	1023.000000	2046.000000
48.580002	0.003120	1.843647	-1.415709	-1.441925	2.788111	1.913170	0.000000	-10.000000	1.000000	-35.766666	431.000000	1023.000000	1023.000000	2046.000000
48.599998	0.002345	1.386043	-1.324637	-1.501633	2.543919	1.668394	0.000000	-10.000000	0.966667	-35.316666	419.166656	1023.000000	1023.000000	2046.000000
48.619999	0.001583	0.935269	-1.232281	-1.600892	2.320365	1.448077	0.000000	-10.000000	0.958333	-35.216667	407.500000	1023.000000	1023.000000	2046.000000
48.639999	0.000622	0.367386	-1.180461	-1.683489	2.055511	1.175825	0.000000	-10.000000	0.950000	-34.883335	395.833344	1023.000000	1023.000000	2046.000000
48.660000	-0.000486	-0.287422	-1.182346	-1.867181	1.788118	0.973988	0.000000	-10.000000	0.941667	-34.716667	384.166656	1023.000000	1023.000000	2046.000000
48.680000	-0.001416	-0.837124	-1.257159	-2.000438	1.576395	0.844079	0.000000	-10.000000	0.916667	-34.283333	372.500000	1023.000000	1023.000000	2046.000000
48.700001	-0.002259	-1.335262	-1.273215	-2.049186	1.296565	0.690574	0.000000	-10.000000	0.908333	-34.250000	361.166656	1023.000000	1023.000000	2046.000000
48.720001	-0.003070	-1.814417	-1.319866	-2.132249	1.090483	0.547215	0.000000	-10.000000	0.900000	-33.916668	349.833344	1023.000000	1023.000000	2046.000000
48.740002	-0.003785	-2.236713	-1.406349	-2.126200	0.867586	0.428249	0.000000	-10.000000	0.875000	-33.583332	338.500000	1023.000000	1023.000000	2046.000000
48.759998	-0.004547	-2.687366	-1.477283	-2.173031	0.633615	0.329333	0.000000	-10.000000	0.841667	-33.016666	327.166656	1023.000000	1023.000000	2046.000000
48.779999	-0.005116	-3.023683	-1.559699	-2.180536	0.434849	0.281703	0.000000	-10.000000	0.808333	-32.750000	316.166656	1023.000000	1023.000000	2046.000000
48.799999	-0.005641	-3.334122	-1.600160	-2.178725	0.247558	0.197205	0.000000	-10.000000	0.800000	-32.483334	305.333344	1023.000000	1023.000000	2046.000000
48.820000	-0.006086	-3.597037	-1.631453	-2.150149	0.075837	0.108728	0.000000	-10.000000	0.783333	-32.133335	294.500000	1023.000000	1023.000000	2046.000000
48.840000	-0.006630	-3.918566	-1.656929	-2.166157	-0.131318	0.035838	0.000000	-10.000000	0.775000	-31.716667	283.666656	1023.000000	1023.000000	2046.000000
48.860001	-0.007080	-4.184532	-1.701129	-2.171586	-0.294525	-0.017293	0.000000	-10.000000	0.758333	-31.400002	273.000000	1023.000000	1023.000000	2046.000000
48.880001	-0.007707	-4.554630	-1.751686	-2.203195	-0.453683	-0.146066	0.000000	-10.000000	0.750000	-31.166668	262.666656	1023.000000	1023.000000	2046.000000
48.900002	-0.008178	-4.833127	-1.779970	-2.209352	-0.605878	-0.237927	0.000000	-10.000000	0.725000	-30.883333	252.166672	1023.000000	1023.000000	2046.000000
48.919998	-0.008584	-5.073293	-1.734062	-2.231683	-0.754736	-0.352811	0.000000	-10.000000	0.691667	-30.433334	241.833328	1023.000000	1023.000000	2046.000000
48.939999	-0.008824	-5.215246	-1.580903	-2.257382	-0.871594	-0.505367	0.000000	-10.000000	0.658333	-29.833334	231.500000	1023.000000	1023.000000	2046.000000
48.959999	-0.008709	-5.147176	-1.327634	-2.266971	-0.936864	-0.615707	0.000000	-10.000000	0.625000	-29.000000	221.666672	1023.000000	1023.000000	2046.000000
48.980000	-0.008643	-5.108045	-1.155966	-2.246245	-1.018834	-0.687001	0.000000	-10.000000	0.608333	-28.333334	212.000000	1023.000000	1023.000000	2046.000000
49.000000	-0.009030	-5.336495	-1.079909	-2.265566	-1.226863	-0.764158	0.000000	-10.000000	0.583333	-27.583334	202.666672	1023.000000	1023.000000	2046.000000
49.020000	-0.009801	-5.792439	-1.076085	-2.253249	-1.518161	-0.944945	0.000000	-10.000000	0.558333	-27.116667	193.500000	1023.000000	1023.000000	2046.000000
49.040001	-0.010691	-6.318546	-1.200514	-2.236598	-1.727088	-1.154347	0.000000	-10.000000	0.516667	-26.266668	184.500000	1023.000000	1023.000000	2046.000000
49.060001	-0.011797	-6.971975	-1.360864	-2.286268	-2.001443	-1.323399	0.000000	-10.000000	0.491667	-25.733334	175.666672	1023.000000	1023.000000	2046.000000
49.080002	-0.012181	-7.198917	-1.627388	-2.015796	-2.111207	-1.444526	0.000000	-10.000000	0.483333	-25.150002	167.166672	1023.000000	1023.000000	2046.000000
49.099998	-0.012868	-7.604797	-2.031481	-1.835886	-2.186040	-1.551390	0.000000	-10.000000	0.491667	-25.050001	158.666672	1023.000000	1023.000000	2046.000000
49.119999	-0.013652	-8.068220	-2.346209	-1.828244	-2.312803	-1.580964	0.000000	-10.000000	0.491667	-24.933334	150.333328	1023.000000	1023.000000	2046.000000
49.139999	-0.015053	-8.896530	-2.603069	-2.044811	-2.621938	-1.626712	0.000000	-10.000000	0.458333	-24.483334	142.000000	1023.000000	1023.000000	2046.000000
49.160000	-0.017190	-10.159102	-3.018994	-2.246275	-3.010651	-1.883182	0.000000	-10.000000	0.408333	-23.700001	134.000000	1023.000000	1023.000000	2046.000000
49.180000	-0.020181	-11.927203	-3.641794	-2.585543	-3.442328	-2.257538	0.000000	-10.000000	0.358333	-22.483334	126.000000	1023.000000	1023.000000	2046.000000
49.200001	-0.023806	-14.069345	-4.466763	-2.973032	-3.840195	-2.789355	0.000000	-10.000000	0.325000	-21.166666	118.333336	1023.000000	1023.000000	2046.000000
49.220001	-0.027339	-16.157330	-5.242901	-3.323689	-4.241732	-3.349010	0.000000	-10.000000	0.308333	-19.966667	111.166664	1023.000000	1023.000000	2046.000000
49.240002	-0.029989	-17.723360	-5.858025	-3.588554	-4.534940	-3.741840	0.000000	-10.000000	0.283333	-19.083334	104.666664	1023.000000	1023.000000	2046.000000
49.259998	-0.031913	-18.860538	-6.364047	-3.697896	-4.773656	-4.024939	0.000000	-10.000000	0.266667	-18.733334	98.333336	1023.000000	1023.000000	2046.000000
49.279999	-0.033546	-19.825644	-6.825629	-3.783158	-4.948864	-4.267992	0.000000	-10.000000	0.266667	-18.783335	92.000000	1023.000000	1023.000000	2046.000000
49.299999	-0.034931	-20.644386	-7.180387	-3.869496	-5.180546	-4.413958	0.000000	-10.000000	0.283333	-19.183334	85.666664	1023.000000	1023.000000	2046.000000
49.320000	-0.036058	-21.310093	-7.507412	-3.911266	-5.314198	-4.577217	0.000000	-10.000000	0.300000	-19.550001	79.166664	1023.000000	1023.000000	2046.000000
49.340000	-0.036966	-21.846766	-7.718688	-3.978312	-5.466618	-4.683146	0.000000	-10.000000	0.283333	-19.433334	72.833336	1023.000000	1023.000000	2046.000000
49.360001	-0.037760	-22.316309	-7.893426	-4.032797	-5.609876	-4.780210	0.000000	-10.000000	0.266667	-19.100000	66.166664	1023.000000	1023.000000	2046.000000
49.380001	-0.038278	-22.622097	-7.986092	-4.111360	-5.712852	-4.811793	0.000000	-10.000000	0.250000	-18.583334	59.833332	1023.000000	1023.000000	2046.000000
49.400002	-0.038633	-22.832123	-8.007514	-4.173648	-5.783660	-4.867300	0.000000	-10.000000	0.250000	-18.150000	53.500000	1023.000000	1023.000000	2046.000000
49.419998	-0.038731	-22.890133	-7.931849	-4.293508	-5.819019	-4.845758	0.000000	-10.000000	0.233333	-17.516666	47.500000	1023.000000	1023.000000	2046.000000
49.439999	-0.038648	-22.841248	-7.793930	-4.491222	-5.763603	-4.792492	0.000000	-10.000000	0.225000	-16.950001	41.666668	1023.000000	1023.000000	2046.000000
49.459999	-0.038264	-22.613974	-7.575844	-4.685937	-5.686679	-4.665514	0.000000	-10.000000	0.208333	-16.633333	36.000000	1023.000000	1023.000000	2046.000000
49.480000	-0.037995	-22.454941	-7.333498	-4.854570	-5.661994	-4.604879	0.000000	-10.000000	0.208333	-16.383333	30.500000	1023.000000	1023.000000	2046.000000
49.500000	-0.037713	-22.288395	-7.175019	-4.958610	-5.536762	-4.618004	0.000000	-10.000000	0.191667	-15.950001	25.000000	1023.000000	1023.000000	2046.000000
49.520000	-0.037617	-22.231573	-6.992517	-5.123606	-5.508332	-4.607117	0.000000	-10.000000	0.175000	-15.233334	19.666666	1023.000000	1023.000000	2046.000000
49.540001	-0.037771	-22.322472	-6.858697	-5.306999	-5.482509	-4.674266	0.000000	-10.000000	0.158333	-14.366667	14.666667	1023.000000	1023.000000	2046.000000
49.560001	-0.037807	-22.344006	-6.665764	-5.479660	-5.502170	-4.696412	0.000000	-10.000000	0.150000	-13.733334	9.833333	1023.000000	1023.000000	2046.000000
49.580002	-0.037892	-22.394123	-6.534938	-5.537213	-5.528151	-4.793822	0.000000	-10.000000	0.141667	-13.133333	5.333333	1023.000000	1023.000000	2046.000000
49.599998	-0.038202	-22.577572	-6.427724	-5.624410	-5.600988	-4.924449	0.000000	-10.000000	0.116667	-12.666667	1.333333	1023.000000	1023.000000	2046.000000
49.619999	-0.038575	-22.797697	-6.316165	-5.671813	-5.721580	-5.088140	0.000000	-10.000000	0.100000	-12.133334	-2.500000	1023.000000	1023.000000	2046.000000
49.639999	-0.038836	-22.952291	-6.167901	-5.685318	-5.880507	-5.218566	0.000000	-10.000000	0.083333	-11.550000	-6.166667	1023.000000	1023.000000	2046.000000
49.660000	-0.039107	-23.112255	-6.108373	-5.714654	-5.969910	-5.319318	0.000000	-10.000000	0.075000	-10.983334	-10.166667	1023.000000	1023.000000	2046.000000
49.680000	-0.039349	-23.255255	-6.053391	-5.764942	-6.044856	-5.392066	0.000000	-10.000000	0.058333	-10.566668	-13.833333	1023.000000	1023.000000	2046.000000
49.700001	-0.039626	-23.419136	-6.045641	-5.821126	-6.120311	-5.432058	0.000000	-10.000000	0.058333	-10.366667	-17.500000	1023.000000	1023.000000	2046.000000
49.720001	-0.039572	-23.387341	-5.963012	-5.793581	-6.175446	-5.455303	0.000000	-10.000000	0.058333	-10.233334	-21.000000	1023.000000	1023.000000	2046.000000
49.740002	-0.039507	-23.348509	-5.910504	-5.789518	-6.214005	-5.434482	0.000000	-10.000000	0.058333	-9.833333	-24.500000	1023.000000	1023.000000	2046.000000
49.759998	-0.039350	-23.256134	-5.823111	-5.745104	-6.257751	-5.430167	0.000000	-10.000000	0.050000	-9.166667	-27.833334	1023.000000	1023.000000	2046.000000
49.779999	-0.039024	-23.063154	-5.740375	-5.697408	-6.257213	-5.368159	0.000000	-10.000000	0.041667	-8.200000	-30.833334	1023.000000	1023.000000	2046.000000
49.799999	-0.038529	-22.770761	-5.647062	-5.604737	-6.223976	-5.294987	0.000000	-10.000000	0.033333	-7.150000	-33.500000	1023.000000	1023.000000	2046.000000
49.820000	-0.038036	-22.479517	-5.562529	-5.552922	-6.150887	-5.213179	0.000000	-10.000000	0.025000	-6.033333	-36.000000	1023.000000	1023.000000	2046.000000
49.840000	-0.037492	-22.157520	-5.455323	-5.450222	-6.100106	-5.151869	0.000000	-10.000000	0.008333	-4.666667	-38.000000	1023.000000	1023.000000	2046.000000
49.860001	-0.036889	-21.801554	-5.292819	-5.363932	-6.081399	-5.063404	0.000000	-10.000000	0.000000	-2.666667	-39.666668	1023.000000	1023.000000	2046.000000
49.880001	-0.036317	-21.463503	-5.160257	-5.288560	-6.049135	-4.965552	0.000000	-10.000000	-0.016667	-0.250000	-40.500000	1023.000000	1023.000000	2046.000000
49.900002	-0.035577	-21.026041	-5.037298	-5.201068	-5.971176	-4.816499	0.000000	-10.000000	-0.025000	1.983333	-41.000000	1023.000000	1023.000000	2046.000000
49.919998	-0.034759	-20.542719	-4.882109	-5.094229	-5.852923	-4.713459	0.000000	-10.000000	-0.041667	4.050000	-41.000000	1023.000000	1023.000000	2046.000000
49.939999	-0.033758	-19.950882	-4.610882	-4.972866	-5.730065	-4.637068	0.000000	-10.000000	-0.041667	6.116667	-41.000000	1023.000000	1023.000000	2046.000000
49.959999	-0.032394	-19.144835	-4.239035	-4.840268	-5.509243	-4.556291	0.000000	-10.000000	-0.041667	8.250000	-41.000000	1023.000000	1023.000000	2046.000000
49.980000	-0.030891	-18.256531	-3.845388	-4.709429	-5.281615	-4.420099	0.000000	-10.000000	-0.058333	10.200000	-41.000000	1023.000000	1023.000000	2046.000000
50.000000	-0.029502	-17.435722	-3.442206	-4.601810	-5.145037	-4.246670	0.000000	-10.000000	-0.116667	12.366667	-41.000000	1023.000000	1023.000000	2046.000000
50.020000	-0.028562	-16.880243	-3.145150	-4.458640	-5.098048	-4.178406	0.000000	-10.000000	-0.183333	14.466666	-41.000000	1023.000000	1023.000000	2046.000000
50.040001	-0.027884	-16.479284	-2.974376	-4.402733	-5.004244	-4.097931	0.000000	-10.000000	-0.266667	17.000000	-19.666666	1023.000000	1023.000000	2046.000000
50.060001	-0.027042	-15.982001	-2.808051	-4.222379	-4.865227	-4.086344	0.000000	-10.000000	-0.325000	19.383333	3.166667	1023.000000	1023.000000	2046.000000
50.080002	-0.026117	-15.435427	-2.674696	-4.076279	-4.747943	-3.936509	0.000000	-10.000000	-0.400000	22.100000	28.333334	1023.000000	1023.000000	2046.000000
50.099998	-0.024319	-14.372256	-2.602100	-3.621536	-4.469686	-3.678935	0.000000	-10.000000	-0.466667	24.300001	34.666668	1023.000000	1023.000000	2046.000000
50.119999	-0.022861	-13.510620	-2.721208	-3.231521	-4.137946	-3.419945	0.000000	-10.000000	-0.541667	26.600000	42.500000	1023.000000	1023.000000	2046.000000
50.139999	-0.021694	-12.821268	-2.753658	-3.080046	-3.869223	-3.118341	0.000000	-10.000000	-0.616667	28.466667	51.166668	1023.000000	1023.000000	2046.000000
50.160000	-0.021174	-12.513767	-2.828283	-3.042427	-3.739546	-2.903512	0.000000	-10.000000	-0.700000	30.450001	60.333332	1023.000000	1023.000000	2046.000000
50.180000	-0.021467	-12.686875	-3.044664	-3.082868	-3.727392	-2.831952	0.000000	-10.000000	-0.791667	32.216667	70.166664	1023.000000	1023.000000	2046.000000
50.200001	-0.022601	-13.357139	-3.573670	-3.236067	-3.651541	-2.895861	0.000000	-10.000000	-0.883333	34.083336	80.500000	1023.000000	1023.000000	2046.000000
50.220001	-0.024287	-14.353638	-4.211155	-3.488297	-3.643636	-3.010549	0.000000	-10.000000	-0.933333	35.566669	91.666664	1023.000000	1023.000000	2046.000000
50.240002	-0.025657	-15.163212	-4.680608	-3.686893	-3.574131	-3.221580	0.000000	-10.000000	-0.941667	36.366669	103.166664	1023.000000	1023.000000	2046.000000
50.259998	-0.026120	-15.436982	-4.910309	-3.746290	-3.478058	-3.302325	0.000000	-10.000000	-0.933333	36.666668	115.166664	1023.000000	1023.000000	2046.000000
50.279999	-0.025829	-15.265038	-5.077936	-3.583967	-3.294029	-3.309108	0.000000	-10.000000	-0.941667	36.799999	127.500000	1023.000000	1023.000000	2046.000000
50.299999	-0.025295	-14.949485	-5.174339	-3.424190	-3.143754	-3.207202	0.000000	-10.000000	-0.958333	37.100002	139.833328	1023.000000	1023.000000	2046.000000
50.320000	-0.024497	-14.477454	-5.215211	-3.208399	-2.954159	-3.099685	0.000000	-10.000000	-0.966667	37.450001	152.166672	1023.000000	1023.000000	2046.000000
50.340000	-0.023566	-13.927641	-5.184800	-3.005502	-2.776831	-2.960509	0.000000	-10.000000	-0.975000	37.883335	164.500000	1023.000000	1023.000000	2046.000000
50.360001	-0.022410	-13.244451	-5.106410	-2.845313	-2.545076	-2.747652	0.000000	-10.000000	-1.008333	38.200001	177.166672	1023.000000	1023.000000	2046.000000
50.380001	-0.021042	-12.436022	-4.951398	-2.664953	-2.319270	-2.500401	0.000000	-10.000000	-1.033333	38.616669	189.833328	1023.000000	1023.000000	2046.000000
50.400002	-0.019406	-11.469221	-4.710721	-2.447416	-2.064138	-2.246947	0.000000	-10.000000	-1.066667	39.133335	202.666672	1023.000000	1023.000000	2046.000000
50.419998	-0.017587	-10.393817	-4.410329	-2.245009	-1.743593	-1.994886	0.000000	-10.000000	-1.083333	39.233334	215.500000	1023.000000	1023.000000	2046.000000
50.439999	-0.015548	-9.189103	-3.980580	-2.118840	-1.405228	-1.684455	0.000000	-10.000000	-1.100000	39.766666	228.666672	1023.000000	1023.000000	2046.000000
50.459999	-0.013274	-7.844779	-3.525223	-2.075821	-0.956270	-1.287466	0.000000	-10.000000	-1.083333	39.783333	241.833328	1023.000000	1023.000000	2046.000000
50.480000	-0.010939	-6.464822	-3.087199	-1.980456	-0.453993	-0.943175	0.000000	-10.000000	-1.066667	40.150002	255.166672	1023.000000	1023.000000	2046.000000
50.500000	-0.008646	-5.109976	-2.567281	-1.960041	0.012375	-0.595030	0.000000	-10.000000	-1.050000	39.549999	268.333344	1023.000000	1023.000000	2046.000000
50.520000	-0.006166	-3.643968	-2.030368	-1.906294	0.522867	-0.230173	0.000000	-10.000000	-1.058333	39.299999	281.666656	1023.000000	1023.000000	2046.000000
50.540001	-0.003634	-2.147918	-1.525570	-1.851507	1.066083	0.163076	0.000000	-10.000000	-1.041667	38.583336	294.833344	1023.000000	1023.000000	2046.000000
50.560001	-0.001361	-0.804450	-1.005334	-1.819119	1.531541	0.488463	0.000000	-10.000000	-1.025000	38.466667	308.000000	1023.000000	1023.000000	2046.000000
50.580002	0.000603	0.356308	-0.546331	-1.723572	1.916147	0.710064	0.000000	-10.000000	-1.016667	38.216667	320.833344	1023.000000	1023.000000	2046.000000
50.599998	0.002230	1.318101	-0.166676	-1.651644	2.201142	0.935279	0.000000	-10.000000	-1.016667	38.383335	333.500000	1023.000000	1023.000000	2046.000000
50.619999	0.003594	2.124022	0.117292	-1.552383	2.474194	1.084919	0.000000	-10.000000	-1.025000	38.433334	346.166656	1023.000000	1023.000000	2046.000000
50.639999	0.005032	2.973874	0.432796	-1.402135	2.701449	1.241764	0.000000	-10.000000	-1.008333	38.200001	359.000000	1023.000000	1023.000000	2046.000000
50.660000	0.006626	3.915731	0.798714	-1.259478	2.951356	1.425140	0.000000	-10.000000	-1.008333	38.133335	372.000000	1023.000000	1023.000000	2046.000000
50.680000	0.008216	4.855393	1.178302	-1.108952	3.178957	1.607087	0.000000	-10.000000	-1.000000	37.983334	384.833344	1023.000000	1023.000000	2046.000000
50.700001	0.010038	5.932664	1.517370	-0.912407	3.477401	1.850300	0.000000	-10.000000	-0.983333	37.966667	397.500000	1023.000000	1023.000000	2046.000000
50.720001	0.011694	6.911379	1.840231	-0.704951	3.724465	2.051635	0.000000	-10.000000	-0.950000	37.516666	410.166656	1023.000000	1023.000000	2046.000000
50.740002	0.013552	8.009044	2.166778	-0.498056	4.016865	2.323457	0.000000	-10.000000	-0.908333	36.799999	422.666656	1023.000000	1023.000000	2046.000000
50.759998	0.015384	9.092154	2.432285	-0.253295	4.303369	2.609795	0.000000	-10.000000	-0.866667	36.233334	435.000000	1023.000000	1023.000000	2046.000000
50.779999	0.017391	10.278368	2.781670	-0.040211	4.609254	2.927655	0.000000	-10.000000	-0.841667	35.833336	447.000000	1023.000000	1023.000000	2046.000000
50.799999	0.019565	11.563047	3.108755	0.192040	4.951746	3.310505	0.000000	-10.000000	-0.825000	35.416668	459.000000	1023.000000	1023.000000	2046.000000
50.820000	0.021651	12.795667	3.452206	0.431251	5.299506	3.612704	0.000000	-10.000000	-0.808333	34.983334	471.000000	1023.000000	1023.000000	2046.000000
50.840000	0.023781	14.054381	3.786904	0.657758	5.626646	3.983073	0.000000	-10.000000	-0.766667	34.266666	482.833344	1023.000000	1023.000000	2046.000000
50.860001	0.025704	15.190804	4.108528	0.833202	5.954511	4.294563	0.000000	-10.000000	-0.700000	33.600002	494.500000	1023.000000	1023.000000	2046.000000
50.880001	0.027650	16.340895	4.459233	1.046594	6.265821	4.569246	0.000000	-10.000000	-0.633333	32.233334	505.833344	1023.000000	1023.000000	2046.000000
50.900002	0.029592	17.488672	4.888644	1.240826	6.532478	4.826724	0.000000	-10.000000	-0.566667	30.633333	516.833313	1023.000000	1023.000000	2046.000000
50.919998	0.031296	18.495770	5.318787	1.427935	6.758497	4.990551	0.000000	-10.000000	-0.508333	28.716667	527.333313	1023.000000	1023.000000	2046.000000
50.939999	0.032513	19.214888	5.635613	1.562708	6.879450	5.137116	0.000000	-10.000000	-0.433333	27.016666	537.166687	1023.000000	1023.000000	2046.000000
50.959999	0.032954	19.475683	5.810853	1.581540	6.919172	5.164117	0.000000	-10.000000	-0.366667	25.183334	546.500000	1023.000000	1023.000000	2046.000000
50.980000	0.032987	19.495125	5.896745	1.542634	6.906772	5.148973	0.000000	-10.000000	-0.283333	23.366667	555.166687	1023.000000	1023.000000	2046.000000
51.000000	0.033367	19.719667	6.021558	1.589924	6.948627	5.159559	0.000000	-10.000000	-0.225000	20.766666	563.333313	1023.000000	1023.000000	2046.000000
51.020000	0.034034	20.114361	6.054731	1.751950	7.014785	5.292894	0.000000	-10.000000	-0.150000	18.183334	570.666687	1023.000000	1023.000000	2046.000000
51.040001	0.035231	20.821262	5.977124	2.234631	7.078715	5.530792	0.000000	-10.000000	-0.091667	14.566667	577.166687	1023.000000	1023.000000	2046.000000
51.060001	0.035943	21.242363	5.579128	2.763559	7.092734	5.806942	0.000000	-10.000000	-0.033333	10.666667	582.666687	1023.000000	1023.000000	2046.000000
51.080002	0.035127	20.760111	5.131728	2.890846	6.932144	5.805391	0.000000	-10.000000	0.008333	4.950000	587.000000	1023.000000	1023.000000	2046.000000
51.099998	0.033287	19.672449	4.763144	2.629651	6.644464	5.635189	0.000000	-10.000000	0.033333	0.066667	589.666687	1023.000000	1023.000000	2046.000000
51.119999	0.030307	17.911297	4.191140	2.201136	6.304430	5.214590	0.000000	-10.000000	0.058333	-4.083333	590.833313	1023.000000	1023.000000	2046.000000
51.139999	0.026884	15.888528	3.516679	1.795229	5.872503	4.704117	0.000000	-10.000000	0.058333	-6.616667	591.000000	1023.000000	1023.000000	2046.000000
51.160000	0.023552	13.919084	2.815219	1.459500	5.461817	4.182548	0.000000	-10.000000	0.050000	-7.983334	591.000000	1023.000000	1023.000000	2046.000000
51.180000	0.020765	12.272089	2.124337	1.199814	5.125453	3.822486	0.000000	-10.000000	0.033333	-8.500000	591.000000	1023.000000	1023.000000	2046.000000
51.200001	0.018858	11.144921	1.532754	1.064882	4.966961	3.580325	0.000000	-10.000000	0.033333	-8.183333	591.000000	1023.000000	1023.000000	2046.000000
51.220001	0.017481	10.331192	1.125322	1.027940	4.813802	3.364128	0.000000	-10.000000	0.041667	-8.016666	591.000000	1023.000000	1023.000000	2046.000000
51.240002	0.016471	9.734437	0.851115	1.008413	4.643858	3.231051	0.000000	-10.000000	0.058333	-8.100000	591.000000	1023.000000	1023.000000	2046.000000
51.259998	0.015549	9.189268	0.572061	1.023454	4.482241	3.111511	0.000000	-10.000000	0.058333	-8.233334	584.000000	1023.000000	1023.000000	2046.000000
51.279999	0.014583	8.618434	0.303360	1.012534	4.350896	2.951644	0.000000	-10.000000	0.058333	-8.666667	576.000000	1023.000000	1023.000000	2046.000000
51.299999	0.013785	8.146679	0.126353	1.004682	4.190037	2.825607	0.000000	-10.000000	0.050000	-9.016667	567.000000	1023.000000	1023.000000	2046.000000
51.320000	0.013239	7.824269	-0.011327	0.973727	4.078819	2.783049	0.000000	-10.000000	0.050000	-9.166667	564.000000	1023.000000	1023.000000	2046.000000
51.340000	0.012868	7.604735	-0.117519	0.965096	3.984289	2.772870	0.000000	-10.000000	0.050000	-9.350000	561.000000	1023.000000	1023.000000	2046.000000
51.360001	0.012586	7.438277	-0.155803	0.890024	3.963498	2.740558	0.000000	-10.000000	0.050000	-9.500000	557.833313	1023.000000	1023.000000	2046.000000
51.380001	0.012455	7.360682	-0.132596	0.732269	3.965474	2.795535	0.000000	-10.000000	0.041667	-9.733334	554.666687	1023.000000	1023.000000	2046.000000
51.400002	0.012561	7.423656	-0.091960	0.652385	3.977544	2.885686	0.000000	-10.000000	0.041667	-9.983334	551.333313	1023.000000	1023.000000	2046.000000
51.419998	0.012678	7.492951	0.000669	0.515377	4.056746	2.920159	0.000000	-10.000000	0.050000	-10.100000	548.000000	1023.000000	1023.000000	2046.000000
51.439999	0.012895	7.621180	0.140741	0.307420	4.152494	3.020524	0.000000	-10.000000	0.058333	-10.116667	544.500000	1023.000000	1023.000000	2046.000000
51.459999	0.013351	7.890187	0.309814	0.153463	4.283090	3.143820	0.000000	-10.000000	0.075000	-10.050000	541.166687	1023.000000	1023.000000	2046.000000
51.480000	0.013813	8.163652	0.425311	0.020308	4.469585	3.248448	0.000000	-10.000000	0.066667	-10.100000	537.833313	1023.000000	1023.000000	2046.000000
51.500000	0.014265	8.430864	0.628760	-0.133548	4.614441	3.321211	0.000000	-10.000000	0.066667	-10.016666	534.500000	1023.000000	1023.000000	2046.000000
51.520000	0.014474	8.554167	0.784759	-0.262203	4.689904	3.341707	0.000000	-10.000000	0.050000	-9.816667	531.166687	1023.000000	1023.000000	2046.000000
51.540001	0.014749	8.716652	0.954953	-0.312705	4.765509	3.308895	0.000000	-10.000000	0.050000	-9.433333	527.833313	1023.000000	1023.000000	2046.000000
51.560001	0.014963	8.843265	1.186544	-0.334262	4.793479	3.197503	0.000000	-10.000000	0.050000	-9.166667	524.666687	1023.000000	1023.000000	2046.000000
51.580002	0.015011	8.871270	1.437035	-0.393338	4.755794	3.071779	0.000000	-10.000000	0.050000	-8.866667	521.500000	1023.000000	1023.000000	2046.000000
51.599998	0.015066	8.904240	1.598930	-0.440717	4.756351	2.989677	0.000000	-10.000000	0.050000	-8.633333	518.500000	1023.000000	1023.000000	2046.000000
51.619999	0.015120	8.935715	1.736237	-0.503660	4.727149	2.975990	0.000000	-10.000000	0.041667	-8.633333	515.666687	1023.000000	1023.000000	2046.000000
51.639999	0.015183	8.973044	1.857520	-0.515939	4.687270	2.944194	0.000000	-10.000000	0.041667	-8.783333	512.833313	1023.000000	1023.000000	2046.000000
51.660000	0.015281	9.031315	1.911937	-0.516640	4.651353	2.984665	0.000000	-10.000000	0.041667	-8.966666	510.000000	1023.000000	1023.000000	2046.000000
51.680000	0.015462	9.138087	1.961053	-0.470379	4.659932	2.987481	0.000000	-10.000000	0.041667	-8.866667	507.000000	1023.000000	1023.000000	2046.000000
51.700001	0.015835	9.358322	2.020809	-0.385538	4.663918	3.059134	0.000000	-10.000000	0.041667	-8.666667	504.000000	1023.000000	1023.000000	2046.000000
51.720001	0.016272	9.616920	2.090729	-0.295149	4.673872	3.147469	0.000000	-10.000000	0.041667	-8.250000	501.166656	1023.000000	1023.000000	2046.000000
[truncated: 1,064,540 more chars]
