# Supplementary material for: Effect of Electrode Belt and Body Positions on Regional Pulmonary Ventilation- and Perfusion-Related Impedance Changes Measured by Electric Impedance Tomography
Source: PLoS One. 2016 Jun 2;11(6):e0155913. doi: 10.1371/journal.pone.0155913 (PMC4890811; doi:10.1371/journal.pone.0155913)
Supplement: S1 Dataset — (ZIP) [file pone.0155913.s001.zip › Dataset/Fp06-mage-6i.txt]

Patient Name:	Fp6
Registry:	Fp6
Investigator:	 
Diagnosys:	 
Notes:	mage6i              
Sample Rate [Hz]:	50.10
Time Base 	Pixels Mean 	Pixels Sum 	UPPER RIGHT		UPPER LEFT		LOWER RIGHT		LOWER LEFT		QRS	ETCO2	Paw	Flow (L/min)	Volume	Analog1	Analog2	AnalogSum
0.000000	-0.038726	-22.887287	-6.700147	-2.552720	-7.514628	-6.119793	0.000000	-10.000000	0.150000	-15.333334	95.833336	1023.000000	1023.000000	2046.000000
0.020000	-0.039053	-23.080074	-6.867167	-2.552141	-7.602653	-6.058115	0.000000	-10.000000	0.091667	-12.850000	90.666664	1023.000000	1023.000000	2046.000000
0.040000	-0.039264	-23.205006	-6.999537	-2.486430	-7.685849	-6.033191	0.000000	-10.000000	0.041667	-9.650001	86.500000	1023.000000	1023.000000	2046.000000
0.060000	-0.039323	-23.239655	-7.045166	-2.522520	-7.764251	-5.907717	0.000000	-10.000000	-0.008333	-5.866667	83.333336	1023.000000	1023.000000	2046.000000
0.080000	-0.039006	-23.052269	-7.064361	-2.446507	-7.769565	-5.771837	0.000000	-10.000000	-0.033333	-1.266667	81.666664	1023.000000	1023.000000	2046.000000
0.100000	-0.038505	-22.756254	-6.998918	-2.351635	-7.781544	-5.624159	0.000000	-10.000000	-0.066667	3.033333	81.000000	1023.000000	1023.000000	2046.000000
0.120000	-0.037326	-22.059622	-6.696250	-2.291701	-7.668473	-5.403197	0.000000	-10.000000	-0.091667	7.383333	81.000000	1023.000000	1023.000000	2046.000000
0.140000	-0.035880	-21.205101	-6.331399	-2.313301	-7.430892	-5.129508	0.000000	-10.000000	-0.125000	10.766666	81.000000	1023.000000	1023.000000	2046.000000
0.160000	-0.034398	-20.329313	-5.915953	-2.330100	-7.168589	-4.914672	0.000000	-10.000000	-0.158333	13.466667	81.000000	1023.000000	1023.000000	2046.000000
0.180000	-0.032916	-19.453196	-5.539788	-2.284902	-6.885770	-4.742735	0.000000	-10.000000	-0.200000	15.283334	81.000000	1023.000000	1023.000000	2046.000000
0.200000	-0.031318	-18.508657	-5.150872	-2.210990	-6.609490	-4.537304	0.000000	-10.000000	-0.258333	17.266666	71.500000	1023.000000	1023.000000	2046.000000
0.220000	-0.029784	-17.602118	-4.766156	-2.196989	-6.320677	-4.318295	0.000000	-10.000000	-0.316667	19.766666	53.000000	1023.000000	1023.000000	2046.000000
0.240000	-0.028330	-16.742910	-4.446548	-2.208784	-5.980216	-4.107363	0.000000	-10.000000	-0.391667	21.933334	36.833332	1023.000000	1023.000000	2046.000000
0.260000	-0.026867	-15.878640	-4.110851	-2.201112	-5.695596	-3.871080	0.000000	-10.000000	-0.433333	23.650000	32.666668	1023.000000	1023.000000	2046.000000
0.280000	-0.025519	-15.081455	-3.828474	-2.141783	-5.429923	-3.681275	0.000000	-10.000000	-0.483333	25.083334	40.166668	1023.000000	1023.000000	2046.000000
0.300000	-0.024316	-14.371037	-3.595006	-2.051602	-5.168468	-3.555962	0.000000	-10.000000	-0.500000	26.483334	48.333332	1023.000000	1023.000000	2046.000000
0.320000	-0.023270	-13.752799	-3.391702	-1.978117	-4.958202	-3.424778	0.000000	-10.000000	-0.558333	27.616667	57.000000	1023.000000	1023.000000	2046.000000
0.340000	-0.022368	-13.219296	-3.194304	-1.935058	-4.764564	-3.325371	0.000000	-10.000000	-0.608333	28.600000	66.166664	1023.000000	1023.000000	2046.000000
0.360000	-0.021303	-12.589904	-2.993322	-1.847407	-4.520035	-3.229140	0.000000	-10.000000	-0.666667	29.583334	75.666664	1023.000000	1023.000000	2046.000000
0.380000	-0.019996	-11.817720	-2.673189	-1.821364	-4.330268	-2.992899	0.000000	-10.000000	-0.675000	30.450001	85.500000	1023.000000	1023.000000	2046.000000
0.400000	-0.018633	-11.012369	-2.400934	-1.766596	-4.085268	-2.759571	0.000000	-10.000000	-0.666667	30.950001	95.500000	1023.000000	1023.000000	2046.000000
0.420000	-0.017170	-10.147211	-2.166463	-1.630821	-3.809325	-2.540602	0.000000	-10.000000	-0.658333	31.000000	105.666664	1023.000000	1023.000000	2046.000000
0.440000	-0.015513	-9.168071	-1.874197	-1.512289	-3.500772	-2.280814	0.000000	-10.000000	-0.666667	31.066668	116.000000	1023.000000	1023.000000	2046.000000
0.460000	-0.013884	-8.205573	-1.637466	-1.356090	-3.197162	-2.014855	0.000000	-10.000000	-0.683333	31.316668	126.333336	1023.000000	1023.000000	2046.000000
0.480000	-0.012093	-7.147068	-1.331087	-1.191927	-2.884710	-1.739344	0.000000	-10.000000	-0.700000	31.916666	136.666672	1023.000000	1023.000000	2046.000000
0.500000	-0.010270	-6.069461	-1.060019	-1.019172	-2.533289	-1.456980	0.000000	-10.000000	-0.725000	32.349998	147.166672	1023.000000	1023.000000	2046.000000
0.520000	-0.008297	-4.903712	-0.723061	-0.805433	-2.221676	-1.153542	0.000000	-10.000000	-0.733333	32.516666	157.833328	1023.000000	1023.000000	2046.000000
0.540000	-0.006256	-3.697455	-0.412325	-0.588006	-1.867157	-0.829966	0.000000	-10.000000	-0.741667	32.549999	168.666672	1023.000000	1023.000000	2046.000000
0.560000	-0.004240	-2.505982	-0.120834	-0.337218	-1.538419	-0.509511	0.000000	-10.000000	-0.741667	32.866669	179.500000	1023.000000	1023.000000	2046.000000
0.580000	-0.002250	-1.329602	0.204840	-0.179902	-1.155127	-0.199411	0.000000	-10.000000	-0.750000	32.900002	190.500000	1023.000000	1023.000000	2046.000000
0.600000	-0.000231	-0.136468	0.467679	0.031117	-0.747180	0.111916	0.000000	-10.000000	-0.758333	33.133335	201.500000	1023.000000	1023.000000	2046.000000
0.620000	0.001691	0.999152	0.771578	0.181254	-0.334811	0.381131	0.000000	-10.000000	-0.775000	32.933334	212.500000	1023.000000	1023.000000	2046.000000
0.640000	0.003574	2.112344	1.057843	0.344477	0.060756	0.649268	0.000000	-10.000000	-0.808333	33.150002	223.500000	1023.000000	1023.000000	2046.000000
0.660000	0.005673	3.352605	1.421337	0.539053	0.455218	0.936997	0.000000	-10.000000	-0.825000	33.316669	234.500000	1023.000000	1023.000000	2046.000000
0.680000	0.007617	4.501783	1.762290	0.722097	0.792461	1.224935	0.000000	-10.000000	-0.850000	33.850002	245.666672	1023.000000	1023.000000	2046.000000
0.700000	0.009236	5.458519	2.067840	0.867100	1.073474	1.450104	0.000000	-10.000000	-0.841667	34.616669	256.833344	1023.000000	1023.000000	2046.000000
0.720000	0.010602	6.265872	2.266355	0.956465	1.357562	1.685490	0.000000	-10.000000	-0.850000	35.016666	268.333344	1023.000000	1023.000000	2046.000000
0.740000	0.011402	6.738794	2.434248	1.064563	1.521806	1.718177	0.000000	-10.000000	-0.841667	35.099998	280.000000	1023.000000	1023.000000	2046.000000
0.760000	0.012308	7.274154	2.615103	1.013199	1.749180	1.896672	0.000000	-10.000000	-0.833333	34.849998	291.666656	1023.000000	1023.000000	2046.000000
0.780000	0.013356	7.893635	2.735725	1.035679	2.014532	2.107700	0.000000	-10.000000	-0.816667	34.500000	303.333344	1023.000000	1023.000000	2046.000000
0.800000	0.015500	9.160474	3.040160	1.356618	2.390929	2.372767	0.000000	-10.000000	-0.800000	34.416668	314.833344	1023.000000	1023.000000	2046.000000
0.820000	0.017885	10.569782	3.187137	1.871213	2.801357	2.710075	0.000000	-10.000000	-0.800000	33.966667	326.500000	1023.000000	1023.000000	2046.000000
0.840000	0.020008	11.825016	3.244462	2.262707	3.213216	3.104631	0.000000	-10.000000	-0.791667	34.100002	337.833344	1023.000000	1023.000000	2046.000000
0.860000	0.021560	12.742018	3.407810	2.370941	3.554831	3.408435	0.000000	-10.000000	-0.783333	33.983334	349.166656	1023.000000	1023.000000	2046.000000
0.880000	0.022192	13.115329	3.422040	2.333456	3.743123	3.616709	0.000000	-10.000000	-0.783333	34.333336	360.500000	1023.000000	1023.000000	2046.000000
0.900000	0.021701	12.825247	3.076567	2.167153	3.963903	3.617623	0.000000	-10.000000	-0.783333	34.233334	372.000000	1023.000000	1023.000000	2046.000000
0.920000	0.020372	12.039614	2.647399	1.970907	3.988145	3.433163	0.000000	-10.000000	-0.775000	34.183334	383.500000	1023.000000	1023.000000	2046.000000
0.940000	0.019184	11.337485	2.275224	1.783879	4.060806	3.217576	0.000000	-10.000000	-0.758333	33.766666	394.833344	1023.000000	1023.000000	2046.000000
0.960000	0.018818	11.121199	2.088031	1.694577	4.154718	3.183873	0.000000	-10.000000	-0.783333	33.566666	406.166656	1023.000000	1023.000000	2046.000000
0.980000	0.019483	11.514167	2.053537	1.767714	4.398575	3.294341	0.000000	-10.000000	-0.808333	34.099998	417.333344	1023.000000	1023.000000	2046.000000
1.000000	0.020488	12.108680	2.097695	1.993618	4.623577	3.393789	0.000000	-10.000000	-0.816667	34.366665	428.666656	1023.000000	1023.000000	2046.000000
1.020000	0.021325	12.603346	2.131753	2.199728	4.787762	3.484103	0.000000	-10.000000	-0.800000	34.533333	440.166656	1023.000000	1023.000000	2046.000000
1.040000	0.022213	13.127769	2.125535	2.413454	4.964549	3.624233	0.000000	-10.000000	-0.783333	33.950001	451.666656	1023.000000	1023.000000	2046.000000
1.060000	0.022988	13.585828	2.165658	2.568567	5.098790	3.752812	0.000000	-10.000000	-0.775000	33.483334	463.166656	1023.000000	1023.000000	2046.000000
1.080000	0.023958	14.159087	2.203459	2.795579	5.305339	3.854710	0.000000	-10.000000	-0.758333	33.066666	474.333344	1023.000000	1023.000000	2046.000000
1.100000	0.025011	14.781427	2.272633	2.931895	5.500303	4.076597	0.000000	-10.000000	-0.725000	32.500000	485.500000	1023.000000	1023.000000	2046.000000
1.120000	0.026205	15.487218	2.434208	3.113042	5.732740	4.207229	0.000000	-10.000000	-0.683333	31.933334	496.500000	1023.000000	1023.000000	2046.000000
1.140000	0.027691	16.365267	2.628556	3.281080	6.069394	4.386237	0.000000	-10.000000	-0.616667	31.283335	507.166656	1023.000000	1023.000000	2046.000000
1.160000	0.029276	17.302198	2.941399	3.399797	6.451439	4.509563	0.000000	-10.000000	-0.566667	30.300001	517.833313	1023.000000	1023.000000	2046.000000
1.180000	0.030884	18.252686	3.310984	3.424583	6.916569	4.600550	0.000000	-10.000000	-0.508333	28.933334	528.166687	1023.000000	1023.000000	2046.000000
1.200000	0.032252	19.061075	3.667190	3.403224	7.288115	4.702546	0.000000	-10.000000	-0.441667	27.100000	538.166687	1023.000000	1023.000000	2046.000000
1.220000	0.033981	20.082989	4.119678	3.408415	7.728407	4.826489	0.000000	-10.000000	-0.358333	24.983334	547.333313	1023.000000	1023.000000	2046.000000
1.240000	0.035422	20.934290	4.463676	3.454680	8.187788	4.828145	0.000000	-10.000000	-0.258333	22.700001	555.833313	1023.000000	1023.000000	2046.000000
1.260000	0.036897	21.806105	4.901115	3.371481	8.607402	4.926107	0.000000	-10.000000	-0.183333	19.666668	563.833313	1023.000000	1023.000000	2046.000000
1.280000	0.038241	22.600210	5.329676	3.301552	8.936814	5.032169	0.000000	-10.000000	-0.100000	16.150000	571.000000	1023.000000	1023.000000	2046.000000
1.300000	0.038996	23.046879	5.586678	3.237540	9.179440	5.043221	0.000000	-10.000000	-0.050000	12.483334	577.000000	1023.000000	1023.000000	2046.000000
1.320000	0.039215	23.176003	5.675719	3.166038	9.310789	5.023457	0.000000	-10.000000	0.008333	8.250000	581.666687	1023.000000	1023.000000	2046.000000
1.340000	0.039075	23.093323	5.693167	3.058505	9.354879	4.986771	0.000000	-10.000000	0.033333	3.300000	585.166687	1023.000000	1023.000000	2046.000000
1.360000	0.038712	22.878887	5.713871	2.920775	9.324693	4.919549	0.000000	-10.000000	0.050000	-1.066667	587.166687	1023.000000	1023.000000	2046.000000
1.380000	0.038339	22.658077	5.736503	2.809001	9.244800	4.867774	0.000000	-10.000000	0.058333	-4.933333	588.000000	1023.000000	1023.000000	2046.000000
1.400000	0.037888	22.391975	5.729533	2.673338	9.126719	4.862386	0.000000	-10.000000	0.075000	-7.866667	588.000000	1023.000000	1023.000000	2046.000000
1.420000	0.037449	22.132462	5.634799	2.661808	9.017191	4.818665	0.000000	-10.000000	0.100000	-10.833334	588.000000	1023.000000	1023.000000	2046.000000
1.440000	0.037144	21.952259	5.603551	2.681284	8.861353	4.806071	0.000000	-10.000000	0.125000	-12.733334	588.000000	1023.000000	1023.000000	2046.000000
1.460000	0.036854	21.780771	5.514354	2.685855	8.763747	4.816815	0.000000	-10.000000	0.141667	-13.666667	588.000000	1023.000000	1023.000000	2046.000000
1.480000	0.036494	21.567749	5.456728	2.696435	8.635039	4.779548	0.000000	-10.000000	0.141667	-13.983334	580.333313	1023.000000	1023.000000	2046.000000
1.500000	0.036435	21.532787	5.476433	2.705036	8.517762	4.833557	0.000000	-10.000000	0.133333	-14.000000	571.166687	1023.000000	1023.000000	2046.000000
1.520000	0.036312	21.460360	5.418557	2.735396	8.457745	4.848662	0.000000	-10.000000	0.125000	-13.950000	560.500000	1023.000000	1023.000000	2046.000000
1.540000	0.036314	21.461712	5.414708	2.792039	8.349162	4.905803	0.000000	-10.000000	0.133333	-14.083334	555.833313	1023.000000	1023.000000	2046.000000
1.560000	0.036155	21.367685	5.436274	2.818876	8.182463	4.930073	0.000000	-10.000000	0.158333	-14.350000	551.166687	1023.000000	1023.000000	2046.000000
1.580000	0.035844	21.183590	5.379689	2.844090	8.062894	4.896918	0.000000	-10.000000	0.191667	-14.850000	546.333313	1023.000000	1023.000000	2046.000000
1.600000	0.035454	20.953245	5.347355	2.801258	7.900241	4.904391	0.000000	-10.000000	0.216667	-15.566667	541.500000	1023.000000	1023.000000	2046.000000
1.620000	0.034948	20.654383	5.255267	2.786623	7.799501	4.812992	0.000000	-10.000000	0.233333	-16.666668	536.166687	1023.000000	1023.000000	2046.000000
1.640000	0.034539	20.412699	5.259114	2.768635	7.631304	4.753645	0.000000	-10.000000	0.258333	-17.850000	530.500000	1023.000000	1023.000000	2046.000000
1.660000	0.034204	20.214437	5.361212	2.747258	7.456793	4.649174	0.000000	-10.000000	0.283333	-18.716667	526.500000	1023.000000	1023.000000	2046.000000
1.680000	0.033875	20.019955	5.374425	2.709984	7.374520	4.561026	0.000000	-10.000000	0.325000	-19.933334	520.166687	1023.000000	1023.000000	2046.000000
1.700000	0.033703	19.918648	5.383781	2.735547	7.279885	4.519435	0.000000	-10.000000	0.358333	-21.233334	513.500000	1023.000000	1023.000000	2046.000000
1.720000	0.033329	19.697372	5.296390	2.810110	7.122136	4.468737	0.000000	-10.000000	0.400000	-22.816668	504.333344	1023.000000	1023.000000	2046.000000
1.740000	0.032398	19.147366	5.101894	2.697116	6.909698	4.438657	0.000000	-10.000000	0.450000	-24.000000	496.833344	1023.000000	1023.000000	2046.000000
1.760000	0.031340	18.521751	4.899186	2.698591	6.674563	4.249412	0.000000	-10.000000	0.508333	-25.266666	488.833344	1023.000000	1023.000000	2046.000000
1.780000	0.030583	18.074421	4.532263	2.861668	6.450555	4.229935	0.000000	-10.000000	0.566667	-26.533333	480.333344	1023.000000	1023.000000	2046.000000
1.800000	0.029391	17.369987	3.969198	3.103076	6.141824	4.155890	0.000000	-10.000000	0.625000	-28.083334	471.500000	1023.000000	1023.000000	2046.000000
1.820000	0.027637	16.333664	3.510824	3.117115	5.729232	3.976493	0.000000	-10.000000	0.691667	-29.400000	462.166656	1023.000000	1023.000000	2046.000000
1.840000	0.025324	14.966355	3.205442	2.833961	5.236558	3.690394	0.000000	-10.000000	0.758333	-30.966667	452.333344	1023.000000	1023.000000	2046.000000
1.860000	0.022475	13.282495	2.867089	2.378153	4.702375	3.334878	0.000000	-10.000000	0.808333	-31.950001	441.833344	1023.000000	1023.000000	2046.000000
1.880000	0.018839	11.133800	2.319104	1.979968	4.174707	2.660020	0.000000	-10.000000	0.833333	-32.816669	431.000000	1023.000000	1023.000000	2046.000000
1.900000	0.015285	9.033248	1.615334	1.645193	3.665304	2.107417	0.000000	-10.000000	0.850000	-33.083336	420.000000	1023.000000	1023.000000	2046.000000
1.920000	0.011640	6.879329	0.942743	1.391322	3.172994	1.372269	0.000000	-10.000000	0.850000	-33.183334	409.000000	1023.000000	1023.000000	2046.000000
1.940000	0.008622	5.095700	0.334399	1.153489	2.736909	0.870903	0.000000	-10.000000	0.841667	-33.016666	398.000000	1023.000000	1023.000000	2046.000000
1.960000	0.006475	3.826977	-0.094595	1.053822	2.349120	0.518630	0.000000	-10.000000	0.858333	-32.933334	387.000000	1023.000000	1023.000000	2046.000000
1.980000	0.004423	2.614099	-0.544835	0.977671	2.033918	0.147345	0.000000	-10.000000	0.891667	-33.183334	376.000000	1023.000000	1023.000000	2046.000000
2.000000	0.002517	1.487561	-1.021063	0.882092	1.776485	-0.149954	0.000000	-10.000000	0.941667	-33.900002	365.000000	1023.000000	1023.000000	2046.000000
2.020000	0.000834	0.492922	-1.414888	0.868016	1.456708	-0.416915	0.000000	-10.000000	0.958333	-34.566666	353.666656	1023.000000	1023.000000	2046.000000
2.040000	-0.000785	-0.464217	-1.814456	0.828862	1.198142	-0.676765	0.000000	-10.000000	0.958333	-35.016666	342.166656	1023.000000	1023.000000	2046.000000
2.060000	-0.002327	-1.375337	-2.126681	0.682534	0.932423	-0.863612	0.000000	-10.000000	0.950000	-34.983334	330.500000	1023.000000	1023.000000	2046.000000
2.080000	-0.003913	-2.312500	-2.415414	0.526232	0.635418	-1.058737	0.000000	-10.000000	0.933333	-34.583336	318.833344	1023.000000	1023.000000	2046.000000
2.100000	-0.005158	-3.048420	-2.676482	0.430181	0.439908	-1.242026	0.000000	-10.000000	0.908333	-33.900002	307.333344	1023.000000	1023.000000	2046.000000
2.120000	-0.006177	-3.650345	-2.876778	0.305924	0.260326	-1.339816	0.000000	-10.000000	0.875000	-33.116669	296.000000	1023.000000	1023.000000	2046.000000
2.140000	-0.006816	-4.028095	-2.919144	0.214529	0.126922	-1.450402	0.000000	-10.000000	0.850000	-32.683334	285.000000	1023.000000	1023.000000	2046.000000
2.160000	-0.007436	-4.394934	-2.837484	0.010652	-0.014863	-1.553238	0.000000	-10.000000	0.833333	-32.433334	274.000000	1023.000000	1023.000000	2046.000000
2.180000	-0.008017	-4.737767	-2.844251	-0.212675	-0.112582	-1.568258	0.000000	-10.000000	0.825000	-32.400002	263.166656	1023.000000	1023.000000	2046.000000
2.200000	-0.008501	-5.024308	-2.737975	-0.380940	-0.267858	-1.637535	0.000000	-10.000000	0.816667	-32.250000	252.333328	1023.000000	1023.000000	2046.000000
2.220000	-0.009275	-5.481647	-2.758596	-0.534004	-0.360539	-1.828508	0.000000	-10.000000	0.791667	-31.933334	241.666672	1023.000000	1023.000000	2046.000000
2.240000	-0.009930	-5.868826	-2.705636	-0.734819	-0.545174	-1.883198	0.000000	-10.000000	0.766667	-31.350000	231.000000	1023.000000	1023.000000	2046.000000
2.260000	-0.010523	-6.218844	-2.672062	-0.895626	-0.679141	-1.972015	0.000000	-10.000000	0.733333	-30.700001	220.666672	1023.000000	1023.000000	2046.000000
2.280000	-0.011332	-6.696970	-2.615357	-1.056053	-0.923799	-2.101762	0.000000	-10.000000	0.691667	-29.766666	210.500000	1023.000000	1023.000000	2046.000000
2.300000	-0.012313	-7.277265	-2.741069	-1.143576	-1.078901	-2.313719	0.000000	-10.000000	0.633333	-28.683334	200.500000	1023.000000	1023.000000	2046.000000
2.320000	-0.013315	-7.869347	-2.807136	-1.212938	-1.285291	-2.563982	0.000000	-10.000000	0.566667	-27.250000	190.833328	1023.000000	1023.000000	2046.000000
2.340000	-0.014603	-8.630364	-2.840959	-1.332041	-1.607229	-2.850135	0.000000	-10.000000	0.533333	-26.016666	181.666672	1023.000000	1023.000000	2046.000000
2.360000	-0.015712	-9.286036	-2.935628	-1.459780	-1.824734	-3.065894	0.000000	-10.000000	0.508333	-25.416666	173.000000	1023.000000	1023.000000	2046.000000
2.380000	-0.016642	-9.835147	-2.943893	-1.575676	-2.135830	-3.179748	0.000000	-10.000000	0.508333	-25.133333	164.500000	1023.000000	1023.000000	2046.000000
2.400000	-0.017779	-10.507512	-2.964489	-1.710983	-2.483179	-3.348861	0.000000	-10.000000	0.500000	-25.283333	156.166672	1023.000000	1023.000000	2046.000000
2.420000	-0.018906	-11.173620	-3.096648	-1.833466	-2.715357	-3.528149	0.000000	-10.000000	0.500000	-25.133333	147.666672	1023.000000	1023.000000	2046.000000
2.440000	-0.019967	-11.800636	-3.171483	-1.944179	-3.044335	-3.640639	0.000000	-10.000000	0.500000	-25.033335	139.333328	1023.000000	1023.000000	2046.000000
2.460000	-0.020834	-12.312629	-3.242391	-2.003555	-3.319042	-3.747641	0.000000	-10.000000	0.500000	-24.716667	131.000000	1023.000000	1023.000000	2046.000000
2.480000	-0.021705	-12.827734	-3.297442	-2.041873	-3.558466	-3.929952	0.000000	-10.000000	0.500000	-24.650000	122.666664	1023.000000	1023.000000	2046.000000
2.500000	-0.022514	-13.306066	-3.422016	-2.069904	-3.762523	-4.051623	0.000000	-10.000000	0.500000	-24.516666	114.333336	1023.000000	1023.000000	2046.000000
2.520000	-0.023346	-13.797736	-3.501060	-2.116963	-4.027237	-4.152476	0.000000	-10.000000	0.491667	-24.633333	106.000000	1023.000000	1023.000000	2046.000000
2.540000	-0.024166	-14.281838	-3.564655	-2.121015	-4.272525	-4.323642	0.000000	-10.000000	0.491667	-24.516666	98.000000	1023.000000	1023.000000	2046.000000
2.560000	-0.024751	-14.627908	-3.696101	-2.159935	-4.443120	-4.328753	0.000000	-10.000000	0.475000	-24.583334	89.833336	1023.000000	1023.000000	2046.000000
2.580000	-0.025236	-14.914231	-3.732084	-2.163954	-4.639931	-4.378263	0.000000	-10.000000	0.458333	-24.400000	81.500000	1023.000000	1023.000000	2046.000000
2.600000	-0.025999	-15.365585	-3.818054	-2.198190	-4.875083	-4.474257	0.000000	-10.000000	0.441667	-24.016666	73.166664	1023.000000	1023.000000	2046.000000
2.620000	-0.026796	-15.836414	-3.891178	-2.231775	-5.089056	-4.624406	0.000000	-10.000000	0.416667	-23.583334	65.000000	1023.000000	1023.000000	2046.000000
2.640000	-0.027374	-16.178169	-3.952876	-2.241654	-5.284233	-4.699404	0.000000	-10.000000	0.400000	-22.916668	57.333332	1023.000000	1023.000000	2046.000000
2.660000	-0.027860	-16.465233	-3.988634	-2.302379	-5.411234	-4.762985	0.000000	-10.000000	0.375000	-22.450001	49.833332	1023.000000	1023.000000	2046.000000
2.680000	-0.028609	-16.907627	-4.012312	-2.353938	-5.634515	-4.906862	0.000000	-10.000000	0.375000	-21.950001	42.500000	1023.000000	1023.000000	2046.000000
2.700000	-0.028893	-17.075848	-3.950378	-2.410951	-5.747311	-4.967208	0.000000	-10.000000	0.366667	-21.616667	35.166668	1023.000000	1023.000000	2046.000000
2.720000	-0.029043	-17.164463	-3.882735	-2.376525	-5.869023	-5.036180	0.000000	-10.000000	0.366667	-21.250000	27.833334	1023.000000	1023.000000	2046.000000
2.740000	-0.029230	-17.275179	-3.762948	-2.333259	-6.063060	-5.115911	0.000000	-10.000000	0.350000	-20.900000	20.666666	1023.000000	1023.000000	2046.000000
2.760000	-0.029796	-17.609463	-3.778269	-2.386622	-6.269438	-5.175135	0.000000	-10.000000	0.325000	-20.316668	13.666667	1023.000000	1023.000000	2046.000000
2.780000	-0.030623	-18.098089	-3.875891	-2.401903	-6.483191	-5.337103	0.000000	-10.000000	0.283333	-19.700001	7.166667	1023.000000	1023.000000	2046.000000
2.800000	-0.031373	-18.541441	-3.962812	-2.467266	-6.700830	-5.410533	0.000000	-10.000000	0.258333	-19.016666	1.000000	1023.000000	1023.000000	2046.000000
2.820000	-0.032031	-18.930115	-4.103342	-2.461091	-6.845000	-5.520682	0.000000	-10.000000	0.241667	-18.550001	-5.166667	1023.000000	1023.000000	2046.000000
2.840000	-0.032555	-19.240290	-4.277412	-2.365632	-6.984602	-5.612644	0.000000	-10.000000	0.233333	-18.016668	-11.333333	1023.000000	1023.000000	2046.000000
2.860000	-0.032702	-19.327139	-4.520240	-2.223001	-6.970511	-5.613386	0.000000	-10.000000	0.225000	-17.833334	-17.500000	1023.000000	1023.000000	2046.000000
2.880000	-0.033257	-19.654655	-4.626109	-2.205740	-7.102012	-5.720795	0.000000	-10.000000	0.225000	-17.616667	-23.500000	1023.000000	1023.000000	2046.000000
2.900000	-0.034084	-20.143698	-4.737545	-2.434424	-7.191031	-5.780697	0.000000	-10.000000	0.216667	-17.033333	-29.166666	1023.000000	1023.000000	2046.000000
2.920000	-0.035506	-20.983948	-4.873714	-2.712819	-7.434669	-5.962746	0.000000	-10.000000	0.191667	-16.000000	-34.666668	1023.000000	1023.000000	2046.000000
2.940000	-0.037617	-22.231850	-5.195127	-2.954612	-7.743119	-6.338991	0.000000	-10.000000	0.158333	-14.483334	-39.833332	1023.000000	1023.000000	2046.000000
2.960000	-0.039717	-23.472549	-5.694376	-3.095109	-8.065390	-6.617675	0.000000	-10.000000	0.108333	-12.816667	-44.666668	1023.000000	1023.000000	2046.000000
2.980000	-0.041905	-24.765923	-6.181870	-3.283162	-8.346489	-6.954402	0.000000	-10.000000	0.083333	-11.133333	-49.000000	1023.000000	1023.000000	2046.000000
3.000000	-0.043441	-25.673519	-6.646859	-3.391786	-8.482226	-7.152647	0.000000	-10.000000	0.058333	-9.966667	-52.833332	1023.000000	1023.000000	2046.000000
3.020000	-0.044358	-26.215597	-6.996101	-3.406207	-8.558596	-7.254694	0.000000	-10.000000	0.066667	-9.566667	-56.333332	1023.000000	1023.000000	2046.000000
3.040000	-0.044893	-26.531677	-7.309413	-3.348488	-8.555821	-7.317955	0.000000	-10.000000	0.066667	-9.683333	-59.500000	1023.000000	1023.000000	2046.000000
3.060000	-0.045363	-26.809368	-7.541718	-3.292622	-8.635513	-7.339515	0.000000	-10.000000	0.066667	-9.966667	-62.666668	1023.000000	1023.000000	2046.000000
3.080000	-0.045723	-27.022070	-7.738072	-3.218739	-8.713044	-7.352216	0.000000	-10.000000	0.058333	-9.783334	-66.000000	1023.000000	1023.000000	2046.000000
3.100000	-0.046179	-27.291710	-7.890380	-3.230133	-8.832122	-7.339075	0.000000	-10.000000	0.050000	-8.900000	-69.333336	1023.000000	1023.000000	2046.000000
3.120000	-0.046328	-27.379892	-8.008040	-3.174949	-8.856360	-7.340542	0.000000	-10.000000	0.033333	-7.100000	-72.166664	1023.000000	1023.000000	2046.000000
3.140000	-0.046426	-27.437979	-8.091713	-3.180308	-8.891973	-7.273983	0.000000	-10.000000	0.000000	-4.033333	-74.500000	1023.000000	1023.000000	2046.000000
3.160000	-0.045933	-27.146481	-8.009419	-3.111117	-8.890012	-7.135932	0.000000	-10.000000	-0.033333	-0.116667	-76.000000	1023.000000	1023.000000	2046.000000
3.180000	-0.044993	-26.590677	-7.846841	-3.009745	-8.758948	-6.975143	0.000000	-10.000000	-0.066667	4.550000	-76.833336	1023.000000	1023.000000	2046.000000
3.200000	-0.043805	-25.888742	-7.474652	-2.984797	-8.625650	-6.803642	0.000000	-10.000000	-0.108333	9.183333	-77.000000	1023.000000	1023.000000	2046.000000
3.220000	-0.042377	-25.044914	-7.032811	-3.003425	-8.388150	-6.620528	0.000000	-10.000000	-0.158333	12.933333	-77.000000	1023.000000	1023.000000	2046.000000
3.240000	-0.040977	-24.217548	-6.646973	-3.003271	-8.180771	-6.386533	0.000000	-10.000000	-0.233333	15.766667	-77.000000	1023.000000	1023.000000	2046.000000
3.260000	-0.039556	-23.377510	-6.267504	-2.976572	-7.935217	-6.198217	0.000000	-10.000000	-0.275000	17.783333	-77.000000	1023.000000	1023.000000	2046.000000
3.280000	-0.038167	-22.556870	-5.948794	-3.005315	-7.654041	-5.948718	0.000000	-10.000000	-0.350000	20.100000	-43.000000	1023.000000	1023.000000	2046.000000
3.300000	-0.036596	-21.628174	-5.550961	-2.963897	-7.405367	-5.707949	0.000000	-10.000000	-0.366667	22.233334	-7.166667	1023.000000	1023.000000	2046.000000
3.320000	-0.035394	-20.917738	-5.279707	-2.961522	-7.104667	-5.571841	0.000000	-10.000000	-0.425000	23.850000	31.166666	1023.000000	1023.000000	2046.000000
3.340000	-0.033685	-19.907570	-4.933778	-2.904770	-6.761791	-5.307232	0.000000	-10.000000	-0.475000	25.283335	38.333332	1023.000000	1023.000000	2046.000000
3.360000	-0.032611	-19.272945	-4.642775	-2.785788	-6.579134	-5.265248	0.000000	-10.000000	-0.533333	26.883333	46.500000	1023.000000	1023.000000	2046.000000
3.380000	-0.031551	-18.646729	-4.462987	-2.771402	-6.319868	-5.092470	0.000000	-10.000000	-0.575000	28.416668	55.333332	1023.000000	1023.000000	2046.000000
3.400000	-0.030728	-18.160538	-4.257048	-2.729312	-6.156985	-5.017194	0.000000	-10.000000	-0.608333	29.516666	64.666664	1023.000000	1023.000000	2046.000000
3.420000	-0.029644	-17.519365	-4.072723	-2.642279	-5.924928	-4.879436	0.000000	-10.000000	-0.666667	30.333334	74.500000	1023.000000	1023.000000	2046.000000
3.440000	-0.028481	-16.832106	-3.767369	-2.593438	-5.768831	-4.702468	0.000000	-10.000000	-0.700000	31.050001	84.500000	1023.000000	1023.000000	2046.000000
3.460000	-0.026985	-15.948083	-3.498400	-2.470043	-5.497854	-4.481785	0.000000	-10.000000	-0.725000	31.833334	94.666664	1023.000000	1023.000000	2046.000000
3.480000	-0.025520	-15.082081	-3.239205	-2.352069	-5.236413	-4.254394	0.000000	-10.000000	-0.733333	32.116669	105.000000	1023.000000	1023.000000	2046.000000
3.500000	-0.023910	-14.130836	-2.985328	-2.194325	-4.918968	-4.032214	0.000000	-10.000000	-0.750000	32.533333	115.666664	1023.000000	1023.000000	2046.000000
3.520000	-0.022263	-13.157374	-2.683110	-2.051220	-4.646092	-3.776952	0.000000	-10.000000	-0.758333	32.916668	126.500000	1023.000000	1023.000000	2046.000000
3.540000	-0.020370	-12.038424	-2.431011	-1.850971	-4.272762	-3.483680	0.000000	-10.000000	-0.775000	33.400002	137.500000	1023.000000	1023.000000	2046.000000
3.560000	-0.018615	-11.001657	-2.115060	-1.671641	-3.997350	-3.217606	0.000000	-10.000000	-0.816667	33.650002	148.500000	1023.000000	1023.000000	2046.000000
3.580000	-0.016591	-9.805086	-1.830754	-1.483311	-3.597873	-2.893148	0.000000	-10.000000	-0.825000	33.933334	159.666672	1023.000000	1023.000000	2046.000000
3.600000	-0.014407	-8.514748	-1.504730	-1.244176	-3.231883	-2.533959	0.000000	-10.000000	-0.833333	34.166668	170.833328	1023.000000	1023.000000	2046.000000
3.620000	-0.012314	-7.277652	-1.121048	-1.056888	-2.834828	-2.264889	0.000000	-10.000000	-0.816667	34.633335	182.333328	1023.000000	1023.000000	2046.000000
3.640000	-0.010129	-5.986284	-0.772055	-0.827175	-2.495339	-1.891715	0.000000	-10.000000	-0.841667	34.800003	193.666672	1023.000000	1023.000000	2046.000000
3.660000	-0.008006	-4.731559	-0.442939	-0.594790	-2.096812	-1.597017	0.000000	-10.000000	-0.858333	35.000000	201.333328	1023.000000	1023.000000	2046.000000
3.680000	-0.005886	-3.478381	-0.166399	-0.402467	-1.670952	-1.238563	0.000000	-10.000000	-0.866667	35.200001	213.000000	1023.000000	1023.000000	2046.000000
3.700000	-0.003848	-2.274035	0.146603	-0.195455	-1.290854	-0.934330	0.000000	-10.000000	-0.883333	35.416668	225.000000	1023.000000	1023.000000	2046.000000
3.720000	-0.001750	-1.034080	0.418400	-0.004401	-0.875412	-0.572667	0.000000	-10.000000	-0.900000	35.916668	240.833328	1023.000000	1023.000000	2046.000000
3.740000	0.000285	0.168667	0.731139	0.187645	-0.464298	-0.285819	0.000000	-10.000000	-0.916667	36.066669	252.666672	1023.000000	1023.000000	2046.000000
3.760000	0.002482	1.466919	1.080956	0.357258	-0.011793	0.040499	0.000000	-10.000000	-0.916667	36.266666	264.666656	1023.000000	1023.000000	2046.000000
3.780000	0.004218	2.492973	1.378977	0.517352	0.341424	0.255220	0.000000	-10.000000	-0.891667	36.250000	276.833344	1023.000000	1023.000000	2046.000000
3.800000	0.005920	3.498865	1.653348	0.679098	0.686438	0.479982	0.000000	-10.000000	-0.908333	36.266666	289.000000	1023.000000	1023.000000	2046.000000
3.820000	0.006809	4.024100	1.824780	0.705675	0.874105	0.619540	0.000000	-10.000000	-0.916667	36.400002	301.000000	1023.000000	1023.000000	2046.000000
3.840000	0.007764	4.588601	2.029847	0.755753	1.054359	0.748642	0.000000	-10.000000	-0.950000	36.500000	313.000000	1023.000000	1023.000000	2046.000000
3.860000	0.008471	5.006421	2.212992	0.697122	1.242443	0.853864	0.000000	-10.000000	-0.933333	37.050003	325.000000	1023.000000	1023.000000	2046.000000
3.880000	0.009940	5.874665	2.453245	0.803488	1.524210	1.093722	0.000000	-10.000000	-0.925000	37.400002	337.333344	1023.000000	1023.000000	2046.000000
3.900000	0.011963	7.070030	2.801354	1.112690	1.873541	1.282445	0.000000	-10.000000	-0.908333	37.300003	349.666656	1023.000000	1023.000000	2046.000000
3.920000	0.014679	8.675234	2.970112	1.596735	2.415447	1.692940	0.000000	-10.000000	-0.900000	36.800003	362.333344	1023.000000	1023.000000	2046.000000
3.940000	0.016769	9.910760	3.103646	1.964101	2.807808	2.035204	0.000000	-10.000000	-0.891667	36.200001	374.666656	1023.000000	1023.000000	2046.000000
3.960000	0.018647	11.020186	3.256852	2.162330	3.195524	2.405480	0.000000	-10.000000	-0.900000	36.050003	387.000000	1023.000000	1023.000000	2046.000000
3.980000	0.019138	11.310533	3.185739	2.097998	3.467228	2.559568	0.000000	-10.000000	-0.900000	36.116669	399.000000	1023.000000	1023.000000	2046.000000
4.000000	0.018457	10.908249	2.860162	1.876843	3.543512	2.627731	0.000000	-10.000000	-0.900000	36.200001	411.000000	1023.000000	1023.000000	2046.000000
4.020000	0.017259	10.199798	2.444738	1.711476	3.593586	2.449997	0.000000	-10.000000	-0.875000	36.266666	423.000000	1023.000000	1023.000000	2046.000000
4.040000	0.016038	9.478531	2.075789	1.504433	3.631239	2.267069	0.000000	-10.000000	-0.858333	35.733334	435.000000	1023.000000	1023.000000	2046.000000
4.060000	0.015703	9.280446	1.848267	1.474047	3.770285	2.187847	0.000000	-10.000000	-0.825000	35.299999	447.000000	1023.000000	1023.000000	2046.000000
4.080000	0.016195	9.571082	1.800346	1.500389	4.013258	2.257090	0.000000	-10.000000	-0.800000	35.099998	458.833344	1023.000000	1023.000000	2046.000000
4.100000	0.017320	10.235860	1.865383	1.692958	4.285700	2.391819	0.000000	-10.000000	-0.766667	34.750000	470.500000	1023.000000	1023.000000	2046.000000
4.120000	0.018118	10.707904	1.911560	1.875368	4.428775	2.492201	0.000000	-10.000000	-0.716667	34.116669	482.166656	1023.000000	1023.000000	2046.000000
4.140000	0.019017	11.239104	1.893584	2.065685	4.593579	2.686256	0.000000	-10.000000	-0.683333	32.950001	493.666656	1023.000000	1023.000000	2046.000000
4.160000	0.019615	11.592487	1.902830	2.198532	4.693056	2.798070	0.000000	-10.000000	-0.633333	31.800001	505.000000	1023.000000	1023.000000	2046.000000
4.180000	0.020424	12.070440	1.921467	2.359456	4.840998	2.948520	0.000000	-10.000000	-0.591667	30.866667	515.833313	1023.000000	1023.000000	2046.000000
4.200000	0.021211	12.535593	1.944211	2.553576	4.968549	3.069257	0.000000	-10.000000	-0.508333	29.416668	526.333313	1023.000000	1023.000000	2046.000000
4.220000	0.021878	12.929782	1.925951	2.675948	5.146817	3.181066	0.000000	-10.000000	-0.441667	27.900000	536.333313	1023.000000	1023.000000	2046.000000
4.240000	0.022943	13.559428	2.052463	2.814681	5.319561	3.372724	0.000000	-10.000000	-0.375000	25.750000	545.833313	1023.000000	1023.000000	2046.000000
4.260000	0.023803	14.067558	2.220543	2.810163	5.486814	3.550039	0.000000	-10.000000	-0.291667	23.366667	554.666687	1023.000000	1023.000000	2046.000000
4.280000	0.024842	14.681601	2.385228	2.865506	5.713807	3.717060	0.000000	-10.000000	-0.183333	20.650000	562.833313	1023.000000	1023.000000	2046.000000
4.300000	0.025674	15.173372	2.638454	2.857719	5.869932	3.807267	0.000000	-10.000000	-0.083333	17.400002	570.333313	1023.000000	1023.000000	2046.000000
4.320000	0.026704	15.782355	2.890823	2.823430	6.104537	3.963566	0.000000	-10.000000	-0.033333	13.900001	576.833313	1023.000000	1023.000000	2046.000000
4.340000	0.027486	16.244333	3.104719	2.829104	6.352705	3.957806	0.000000	-10.000000	-0.008333	9.583334	582.166687	1023.000000	1023.000000	2046.000000
4.360000	0.028434	16.804392	3.344131	2.763168	6.632276	4.064817	0.000000	-10.000000	0.025000	3.933333	586.000000	1023.000000	1023.000000	2046.000000
4.380000	0.029030	17.156851	3.634367	2.618070	6.777925	4.126488	0.000000	-10.000000	0.050000	-1.016667	588.166687	1023.000000	1023.000000	2046.000000
4.400000	0.029238	17.279444	3.745252	2.500498	6.900793	4.132901	0.000000	-10.000000	0.066667	-5.583333	589.000000	1023.000000	1023.000000	2046.000000
4.420000	0.029049	17.167854	3.717279	2.408491	6.914961	4.127123	0.000000	-10.000000	0.075000	-8.250000	589.000000	1023.000000	1023.000000	2046.000000
4.440000	0.028642	16.927603	3.709493	2.259219	6.893306	4.065584	0.000000	-10.000000	0.091667	-10.566667	589.000000	1023.000000	1023.000000	2046.000000
4.460000	0.028110	16.613197	3.756350	2.115314	6.767325	3.974209	0.000000	-10.000000	0.100000	-11.700000	589.000000	1023.000000	1023.000000	2046.000000
4.480000	0.027523	16.265955	3.753090	1.990171	6.680106	3.842589	0.000000	-10.000000	0.108333	-12.333333	589.000000	1023.000000	1023.000000	2046.000000
4.500000	0.027130	16.033592	3.777221	1.932500	6.564394	3.759476	0.000000	-10.000000	0.116667	-12.866667	582.000000	1023.000000	1023.000000	2046.000000
4.520000	0.026613	15.728228	3.733586	1.895982	6.423376	3.675284	0.000000	-10.000000	0.141667	-13.516666	573.500000	1023.000000	1023.000000	2046.000000
4.540000	0.025985	15.356861	3.671494	1.823471	6.223581	3.638316	0.000000	-10.000000	0.166667	-14.183333	563.500000	1023.000000	1023.000000	2046.000000
4.560000	0.025410	15.017417	3.506601	1.833050	6.108037	3.569730	0.000000	-10.000000	0.191667	-15.100000	558.666687	1023.000000	1023.000000	2046.000000
4.580000	0.024794	14.653315	3.376618	1.829096	5.925154	3.522447	0.000000	-10.000000	0.216667	-16.216667	553.666687	1023.000000	1023.000000	2046.000000
4.600000	0.024214	14.310729	3.287094	1.783948	5.728301	3.511385	0.000000	-10.000000	0.258333	-17.550001	548.166687	1023.000000	1023.000000	2046.000000
4.620000	0.023690	14.000512	3.129984	1.842975	5.611215	3.416338	0.000000	-10.000000	0.316667	-18.966667	542.500000	1023.000000	1023.000000	2046.000000
4.640000	0.022932	13.552653	3.001045	1.792122	5.402615	3.356872	0.000000	-10.000000	0.366667	-20.533335	536.166687	1023.000000	1023.000000	2046.000000
4.660000	0.022183	13.109919	2.861974	1.854695	5.142106	3.251144	0.000000	-10.000000	0.391667	-21.650002	531.833313	1023.000000	1023.000000	2046.000000
4.680000	0.021083	12.460279	2.670436	1.782606	4.891313	3.115923	0.000000	-10.000000	0.466667	-23.833334	524.333313	1023.000000	1023.000000	2046.000000
4.700000	0.019925	11.775837	2.405466	1.751483	4.616561	3.002327	0.000000	-10.000000	0.575000	-26.166668	516.000000	1023.000000	1023.000000	2046.000000
4.720000	0.018550	10.963183	2.129676	1.680076	4.303466	2.849965	0.000000	-10.000000	0.716667	-29.266666	504.500000	1023.000000	1023.000000	2046.000000
4.740000	0.017298	10.223351	1.962010	1.578715	4.008023	2.674602	0.000000	-10.000000	0.808333	-31.316668	494.666656	1023.000000	1023.000000	2046.000000
4.760000	0.016193	9.570076	1.797948	1.543777	3.766895	2.461457	0.000000	-10.000000	0.883333	-32.950001	484.333344	1023.000000	1023.000000	2046.000000
4.780000	0.015148	8.952407	1.784023	1.483376	3.469133	2.215876	0.000000	-10.000000	0.925000	-34.150002	473.333344	1023.000000	1023.000000	2046.000000
4.800000	0.014453	8.541537	1.807352	1.441039	3.239682	2.053464	0.000000	-10.000000	0.958333	-34.850002	461.833344	1023.000000	1023.000000	2046.000000
4.820000	0.013833	8.175507	1.769478	1.466255	2.950210	1.989564	0.000000	-10.000000	0.958333	-35.049999	450.333344	1023.000000	1023.000000	2046.000000
4.840000	0.013159	7.777003	1.642656	1.492224	2.712898	1.929226	0.000000	-10.000000	0.941667	-34.716667	438.666656	1023.000000	1023.000000	2046.000000
4.860000	0.012123	7.164945	1.499034	1.410319	2.410560	1.845031	0.000000	-10.000000	0.900000	-33.966667	427.166656	1023.000000	1023.000000	2046.000000
4.880000	0.011311	6.684616	1.226703	1.515433	2.151998	1.790482	0.000000	-10.000000	0.866667	-33.533333	415.666656	1023.000000	1023.000000	2046.000000
4.900000	0.010291	6.081955	0.821448	1.697472	1.855752	1.707283	0.000000	-10.000000	0.850000	-33.200001	404.500000	1023.000000	1023.000000	2046.000000
4.920000	0.009090	5.372042	0.356310	1.918245	1.523498	1.573990	0.000000	-10.000000	0.850000	-33.200001	393.500000	1023.000000	1023.000000	2046.000000
4.940000	0.007443	4.398642	0.073498	1.808415	1.119151	1.397579	0.000000	-10.000000	0.833333	-32.700001	382.500000	1023.000000	1023.000000	2046.000000
4.960000	0.004982	2.944303	-0.117268	1.382740	0.621822	1.057009	0.000000	-10.000000	0.816667	-32.116669	371.500000	1023.000000	1023.000000	2046.000000
4.980000	0.002282	1.348383	-0.363807	0.972423	0.106600	0.633166	0.000000	-10.000000	0.800000	-31.550001	360.833344	1023.000000	1023.000000	2046.000000
5.000000	-0.000992	-0.586009	-0.857042	0.606328	-0.408214	0.072918	0.000000	-10.000000	0.791667	-31.266666	350.166656	1023.000000	1023.000000	2046.000000
5.020000	-0.004167	-2.462703	-1.485730	0.344626	-0.862014	-0.459584	0.000000	-10.000000	0.791667	-31.033333	339.833344	1023.000000	1023.000000	2046.000000
5.040000	-0.007198	-4.253857	-2.039366	0.090369	-1.325912	-0.978947	0.000000	-10.000000	0.791667	-30.833334	329.333344	1023.000000	1023.000000	2046.000000
5.060000	-0.009650	-5.703080	-2.539600	-0.125793	-1.673571	-1.364116	0.000000	-10.000000	0.783333	-30.633333	319.000000	1023.000000	1023.000000	2046.000000
5.080000	-0.011350	-6.707612	-2.977803	-0.164557	-1.897680	-1.667572	0.000000	-10.000000	0.775000	-30.683334	308.666656	1023.000000	1023.000000	2046.000000
5.100000	-0.013084	-7.732374	-3.384000	-0.236957	-2.153129	-1.958288	0.000000	-10.000000	0.775000	-30.716667	298.500000	1023.000000	1023.000000	2046.000000
5.120000	-0.014530	-8.587095	-3.787452	-0.256542	-2.390500	-2.152601	0.000000	-10.000000	0.783333	-30.833334	288.333344	1023.000000	1023.000000	2046.000000
5.140000	-0.015942	-9.421429	-4.124535	-0.322429	-2.633764	-2.340701	0.000000	-10.000000	0.775000	-30.766666	278.000000	1023.000000	1023.000000	2046.000000
5.160000	-0.017139	-10.129175	-4.450567	-0.342976	-2.869029	-2.466603	0.000000	-10.000000	0.741667	-30.733334	267.666656	1023.000000	1023.000000	2046.000000
5.180000	-0.018497	-10.931479	-4.701542	-0.469783	-3.106396	-2.653758	0.000000	-10.000000	0.716667	-30.300001	257.500000	1023.000000	1023.000000	2046.000000
5.200000	-0.019570	-11.566096	-4.899566	-0.561255	-3.322936	-2.782341	0.000000	-10.000000	0.683333	-29.766666	247.500000	1023.000000	1023.000000	2046.000000
5.220000	-0.020540	-12.139019	-5.076705	-0.651365	-3.487974	-2.922975	0.000000	-10.000000	0.666667	-29.000000	237.500000	1023.000000	1023.000000	2046.000000
5.240000	-0.021250	-12.558683	-5.120717	-0.694624	-3.686392	-3.056951	0.000000	-10.000000	0.650000	-28.483334	227.833328	1023.000000	1023.000000	2046.000000
5.260000	-0.021727	-12.840798	-5.053100	-0.911716	-3.808316	-3.067667	0.000000	-10.000000	0.616667	-27.816668	218.333328	1023.000000	1023.000000	2046.000000
5.280000	-0.021964	-12.980865	-4.889451	-1.101216	-3.919608	-3.070590	0.000000	-10.000000	0.583333	-27.150002	209.166672	1023.000000	1023.000000	2046.000000
5.300000	-0.022223	-13.133511	-4.752314	-1.301482	-4.009018	-3.070696	0.000000	-10.000000	0.541667	-26.400002	200.000000	1023.000000	1023.000000	2046.000000
5.320000	-0.022697	-13.414109	-4.658551	-1.436717	-4.071654	-3.247187	0.000000	-10.000000	0.525000	-25.950001	191.166672	1023.000000	1023.000000	2046.000000
5.340000	-0.023180	-13.699657	-4.582413	-1.541132	-4.215767	-3.360345	0.000000	-10.000000	0.500000	-25.683334	182.500000	1023.000000	1023.000000	2046.000000
5.360000	-0.023683	-13.996799	-4.516060	-1.750159	-4.264321	-3.466259	0.000000	-10.000000	0.491667	-25.350000	173.833328	1023.000000	1023.000000	2046.000000
5.380000	-0.024385	-14.411572	-4.396707	-1.980818	-4.452898	-3.581150	0.000000	-10.000000	0.491667	-24.983334	165.333328	1023.000000	1023.000000	2046.000000
5.400000	-0.024961	-14.751942	-4.368796	-2.108935	-4.619655	-3.654555	0.000000	-10.000000	0.500000	-24.700001	159.666672	1023.000000	1023.000000	2046.000000
5.420000	-0.025906	-15.310479	-4.390275	-2.245891	-4.787135	-3.887180	0.000000	-10.000000	0.491667	-24.400000	151.666672	1023.000000	1023.000000	2046.000000
5.440000	-0.026761	-15.815900	-4.450089	-2.338334	-4.973264	-4.054213	0.000000	-10.000000	0.475000	-23.966667	143.666672	1023.000000	1023.000000	2046.000000
5.460000	-0.027627	-16.327801	-4.484376	-2.400982	-5.165615	-4.276829	0.000000	-10.000000	0.441667	-23.299999	133.000000	1023.000000	1023.000000	2046.000000
5.480000	-0.028678	-16.948441	-4.427908	-2.526281	-5.466935	-4.527316	0.000000	-10.000000	0.408333	-22.666666	125.166664	1023.000000	1023.000000	2046.000000
5.500000	-0.029579	-17.481136	-4.479342	-2.666292	-5.682424	-4.653079	0.000000	-10.000000	0.375000	-22.266666	117.500000	1023.000000	1023.000000	2046.000000
5.520000	-0.030373	-17.950220	-4.534282	-2.734714	-5.805807	-4.875416	0.000000	-10.000000	0.358333	-21.716667	110.000000	1023.000000	1023.000000	2046.000000
5.540000	-0.031062	-18.357473	-4.567638	-2.819370	-5.998784	-4.971682	0.000000	-10.000000	0.341667	-21.216667	102.666664	1023.000000	1023.000000	2046.000000
5.560000	-0.031650	-18.705429	-4.645273	-2.864043	-6.099367	-5.096746	0.000000	-10.000000	0.325000	-20.299999	95.500000	1023.000000	1023.000000	2046.000000
5.580000	-0.032030	-18.929438	-4.598219	-2.934432	-6.289385	-5.107402	0.000000	-10.000000	0.300000	-19.700001	88.833336	1023.000000	1023.000000	2046.000000
5.600000	-0.032419	-19.159538	-4.619040	-2.945050	-6.429910	-5.165538	0.000000	-10.000000	0.275000	-19.066668	82.166664	1023.000000	1023.000000	2046.000000
5.620000	-0.032689	-19.319019	-4.645440	-2.946125	-6.489639	-5.237815	0.000000	-10.000000	0.258333	-18.800001	77.833336	1023.000000	1023.000000	2046.000000
5.640000	-0.033196	-19.618622	-4.715767	-2.905353	-6.598551	-5.398952	0.000000	-10.000000	0.241667	-18.266666	71.500000	1023.000000	1023.000000	2046.000000
5.660000	-0.033450	-19.769064	-4.742814	-2.908422	-6.670714	-5.447114	0.000000	-10.000000	0.233333	-17.933334	67.500000	1023.000000	1023.000000	2046.000000
5.680000	-0.033801	-19.976423	-4.747773	-2.932985	-6.790331	-5.505333	0.000000	-10.000000	0.216667	-17.183334	59.666668	1023.000000	1023.000000	2046.000000
5.700000	-0.034044	-20.119989	-4.790185	-2.916853	-6.843340	-5.569611	0.000000	-10.000000	0.208333	-16.800001	54.000000	1023.000000	1023.000000	2046.000000
5.720000	-0.034380	-20.318573	-4.837554	-2.929467	-6.969114	-5.582436	0.000000	-10.000000	0.208333	-16.250000	46.500000	1023.000000	1023.000000	2046.000000
5.740000	-0.034696	-20.505562	-4.831734	-2.906900	-7.111651	-5.655277	0.000000	-10.000000	0.216667	-16.116667	42.833332	1023.000000	1023.000000	2046.000000
5.760000	-0.035061	-20.720980	-4.880689	-2.922343	-7.195269	-5.722680	0.000000	-10.000000	0.216667	-16.049999	39.166668	1023.000000	1023.000000	2046.000000
5.780000	-0.035536	-21.001875	-4.881922	-2.950607	-7.325050	-5.844297	0.000000	-10.000000	0.208333	-15.883333	33.833332	1023.000000	1023.000000	2046.000000
5.800000	-0.035852	-21.188810	-4.870929	-2.972066	-7.381395	-5.964421	0.000000	-10.000000	0.200000	-15.900000	26.833334	1023.000000	1023.000000	2046.000000
5.820000	-0.035899	-21.216078	-4.680589	-2.985253	-7.549869	-6.000366	0.000000	-10.000000	0.200000	-15.800000	19.833334	1023.000000	1023.000000	2046.000000
5.840000	-0.035884	-21.207474	-4.607199	-3.000089	-7.589766	-6.010421	0.000000	-10.000000	0.200000	-15.966666	16.333334	1023.000000	1023.000000	2046.000000
5.860000	-0.036106	-21.338779	-4.488270	-2.974208	-7.767132	-6.109169	0.000000	-10.000000	0.183333	-15.716666	11.000000	1023.000000	1023.000000	2046.000000
5.880000	-0.036447	-21.539909	-4.507377	-2.966669	-7.917479	-6.148385	0.000000	-10.000000	0.175000	-15.283334	6.000000	1023.000000	1023.000000	2046.000000
5.900000	-0.037266	-22.024403	-4.608187	-3.076726	-8.115875	-6.223614	0.000000	-10.000000	0.166667	-14.766667	-0.500000	1023.000000	1023.000000	2046.000000
5.920000	-0.037784	-22.330435	-4.691739	-3.064000	-8.212376	-6.362320	0.000000	-10.000000	0.183333	-14.383334	-5.166667	1023.000000	1023.000000	2046.000000
5.940000	-0.037851	-22.369715	-4.801367	-2.932423	-8.249251	-6.386674	0.000000	-10.000000	0.183333	-13.983334	-10.000000	1023.000000	1023.000000	2046.000000
5.960000	-0.037915	-22.407541	-4.967699	-2.807296	-8.245650	-6.386896	0.000000	-10.000000	0.183333	-13.666667	-13.333333	1023.000000	1023.000000	2046.000000
5.980000	-0.038160	-22.552759	-5.154849	-2.691134	-8.224288	-6.482488	0.000000	-10.000000	0.158333	-13.116667	-16.333334	1023.000000	1023.000000	2046.000000
6.000000	-0.038694	-22.868105	-5.159724	-2.810066	-8.349014	-6.549301	0.000000	-10.000000	0.108333	-11.433333	-20.333334	1023.000000	1023.000000	2046.000000
6.020000	-0.039646	-23.430557	-5.273915	-3.038980	-8.497193	-6.620468	0.000000	-10.000000	0.050000	-8.683333	-25.166666	1023.000000	1023.000000	2046.000000
6.040000	-0.041008	-24.235571	-5.496518	-3.215411	-8.733696	-6.789946	0.000000	-10.000000	0.008333	-6.266667	-28.666666	1023.000000	1023.000000	2046.000000
6.060000	-0.042568	-25.157665	-5.882016	-3.384070	-8.884345	-7.007234	0.000000	-10.000000	-0.008333	-3.250000	-30.000000	1023.000000	1023.000000	2046.000000
6.080000	-0.044510	-26.305285	-6.412825	-3.527860	-9.053117	-7.311483	0.000000	-10.000000	-0.025000	0.266667	-30.500000	1023.000000	1023.000000	2046.000000
6.100000	-0.045767	-27.048082	-6.790757	-3.607294	-9.083489	-7.566544	0.000000	-10.000000	-0.050000	4.800000	-31.000000	1023.000000	1023.000000	2046.000000
6.120000	-0.046131	-27.263378	-7.059123	-3.613780	-9.031941	-7.558534	0.000000	-10.000000	-0.058333	7.766667	-31.000000	1023.000000	1023.000000	2046.000000
6.140000	-0.046144	-27.271015	-7.259063	-3.546604	-8.928694	-7.536655	0.000000	-10.000000	-0.058333	9.166667	-31.000000	1023.000000	1023.000000	2046.000000
6.160000	-0.045988	-27.178705	-7.423267	-3.457807	-8.880116	-7.417516	0.000000	-10.000000	-0.066667	10.000000	-31.000000	1023.000000	1023.000000	2046.000000
6.180000	-0.045472	-26.874229	-7.468578	-3.280267	-8.779524	-7.345860	0.000000	-10.000000	-0.108333	11.216667	-31.000000	1023.000000	1023.000000	2046.000000
6.200000	-0.045021	-26.607410	-7.537606	-3.216053	-8.625813	-7.227937	0.000000	-10.000000	-0.150000	12.433333	-31.000000	1023.000000	1023.000000	2046.000000
6.220000	-0.044451	-26.270725	-7.583904	-3.086107	-8.464200	-7.136515	0.000000	-10.000000	-0.208333	14.216666	-31.000000	1023.000000	1023.000000	2046.000000
6.240000	-0.043747	-25.854237	-7.510285	-3.020850	-8.349698	-6.973403	0.000000	-10.000000	-0.291667	17.233334	-11.166667	1023.000000	1023.000000	2046.000000
6.260000	-0.042634	-25.196856	-7.400493	-2.923766	-8.145927	-6.726669	0.000000	-10.000000	-0.383333	20.799999	11.166667	1023.000000	1023.000000	2046.000000
6.280000	-0.041235	-24.370007	-7.176812	-2.788277	-7.899093	-6.505825	0.000000	-10.000000	-0.441667	23.350000	33.500000	1023.000000	1023.000000	2046.000000
6.300000	-0.039713	-23.470119	-6.751423	-2.688244	-7.723612	-6.306842	0.000000	-10.000000	-0.450000	25.000000	41.333332	1023.000000	1023.000000	2046.000000
6.320000	-0.037829	-22.356668	-6.288987	-2.652626	-7.389028	-6.026027	0.000000	-10.000000	-0.475000	26.316668	49.666668	1023.000000	1023.000000	2046.000000
6.340000	-0.035909	-21.222136	-5.806242	-2.625147	-7.041853	-5.748894	0.000000	-10.000000	-0.500000	27.633333	58.000000	1023.000000	1023.000000	2046.000000
6.360000	-0.034064	-20.132080	-5.358036	-2.514989	-6.676206	-5.582850	0.000000	-10.000000	-0.541667	28.216667	64.000000	1023.000000	1023.000000	2046.000000
6.380000	-0.032329	-19.106667	-4.957472	-2.495805	-6.271696	-5.381693	0.000000	-10.000000	-0.575000	29.100000	73.500000	1023.000000	1023.000000	2046.000000
6.400000	-0.030461	-18.002609	-4.552654	-2.446002	-5.892074	-5.111879	0.000000	-10.000000	-0.608333	30.366667	86.333336	1023.000000	1023.000000	2046.000000
6.420000	-0.028638	-16.924782	-4.188309	-2.413753	-5.471122	-4.851597	0.000000	-10.000000	-0.641667	31.216667	99.500000	1023.000000	1023.000000	2046.000000
6.440000	-0.027011	-15.963709	-3.819292	-2.329106	-5.158167	-4.657144	0.000000	-10.000000	-0.658333	31.549999	106.166664	1023.000000	1023.000000	2046.000000
6.460000	-0.025358	-14.986619	-3.481475	-2.257415	-4.848217	-4.399512	0.000000	-10.000000	-0.683333	31.633333	113.166664	1023.000000	1023.000000	2046.000000
6.480000	-0.024119	-14.254324	-3.247372	-2.154382	-4.600597	-4.251972	0.000000	-10.000000	-0.708333	32.083336	123.833336	1023.000000	1023.000000	2046.000000
6.500000	-0.022972	-13.576220	-3.024003	-2.109728	-4.322586	-4.119902	0.000000	-10.000000	-0.733333	32.616669	138.166672	1023.000000	1023.000000	2046.000000
6.520000	-0.021836	-12.904969	-2.806636	-2.031103	-4.079039	-3.988192	0.000000	-10.000000	-0.750000	33.016670	148.833328	1023.000000	1023.000000	2046.000000
6.540000	-0.020546	-12.142587	-2.531938	-1.949014	-3.810210	-3.851424	0.000000	-10.000000	-0.758333	33.133335	156.166672	1023.000000	1023.000000	2046.000000
6.560000	-0.019303	-11.407874	-2.291802	-1.864648	-3.600664	-3.650759	0.000000	-10.000000	-0.750000	33.166668	163.500000	1023.000000	1023.000000	2046.000000
6.580000	-0.017852	-10.550728	-2.039034	-1.808242	-3.343915	-3.359536	0.000000	-10.000000	-0.750000	33.333336	174.500000	1023.000000	1023.000000	2046.000000
6.600000	-0.016197	-9.572203	-1.761636	-1.625390	-3.084121	-3.101054	0.000000	-10.000000	-0.741667	33.433334	185.666672	1023.000000	1023.000000	2046.000000
6.620000	-0.014504	-8.572099	-1.503684	-1.488074	-2.788711	-2.791629	0.000000	-10.000000	-0.758333	33.466667	196.833328	1023.000000	1023.000000	2046.000000
6.640000	-0.012800	-7.564885	-1.277890	-1.287223	-2.456599	-2.543173	0.000000	-10.000000	-0.758333	33.566666	208.000000	1023.000000	1023.000000	2046.000000
6.660000	-0.010866	-6.421580	-0.940012	-1.084455	-2.138137	-2.258976	0.000000	-10.000000	-0.775000	33.566666	219.166672	1023.000000	1023.000000	2046.000000
6.680000	-0.008929	-5.276764	-0.648400	-0.919438	-1.780776	-1.928149	0.000000	-10.000000	-0.775000	33.783333	230.333328	1023.000000	1023.000000	2046.000000
6.700000	-0.006659	-3.935541	-0.272290	-0.710332	-1.409654	-1.543266	0.000000	-10.000000	-0.800000	33.933334	241.666672	1023.000000	1023.000000	2046.000000
6.720000	-0.004495	-2.656624	0.083649	-0.527992	-1.029652	-1.182628	0.000000	-10.000000	-0.816667	34.433334	252.833328	1023.000000	1023.000000	2046.000000
6.740000	-0.002232	-1.318879	0.406210	-0.305773	-0.601861	-0.817455	0.000000	-10.000000	-0.858333	34.816669	264.333344	1023.000000	1023.000000	2046.000000
6.760000	-0.000131	-0.077413	0.726985	-0.112111	-0.187930	-0.504356	0.000000	-10.000000	-0.875000	35.283333	275.833344	1023.000000	1023.000000	2046.000000
6.780000	0.001943	1.148296	1.052908	0.123753	0.160355	-0.188720	0.000000	-10.000000	-0.883333	35.283333	287.500000	1023.000000	1023.000000	2046.000000
6.800000	0.004162	2.459931	1.403021	0.268608	0.586787	0.201516	0.000000	-10.000000	-0.883333	35.766666	299.166656	1023.000000	1023.000000	2046.000000
6.820000	0.006175	3.649525	1.755524	0.479141	0.977651	0.437208	0.000000	-10.000000	-0.891667	35.799999	311.000000	1023.000000	1023.000000	2046.000000
6.840000	0.008217	4.856396	2.088486	0.632735	1.392216	0.742959	0.000000	-10.000000	-0.875000	36.250000	323.000000	1023.000000	1023.000000	2046.000000
6.860000	0.010060	5.945316	2.353753	0.849699	1.764275	0.977590	0.000000	-10.000000	-0.850000	35.983334	339.000000	1023.000000	1023.000000	2046.000000
6.880000	0.011397	6.735346	2.584704	0.939591	1.986955	1.224096	0.000000	-10.000000	-0.825000	35.950001	351.000000	1023.000000	1023.000000	2046.000000
6.900000	0.012605	7.449601	2.794182	1.024789	2.205153	1.425477	0.000000	-10.000000	-0.850000	35.766666	363.000000	1023.000000	1023.000000	2046.000000
6.920000	0.013590	8.031960	2.950836	1.062049	2.461924	1.557150	0.000000	-10.000000	-0.875000	36.133335	371.000000	1023.000000	1023.000000	2046.000000
6.940000	0.014898	8.805001	3.192002	1.123312	2.678696	1.810992	0.000000	-10.000000	-0.875000	36.150002	383.000000	1023.000000	1023.000000	2046.000000
6.960000	0.016634	9.830942	3.469476	1.369484	3.018785	1.973198	0.000000	-10.000000	-0.841667	36.083336	395.333344	1023.000000	1023.000000	2046.000000
6.980000	0.019007	11.233264	3.640433	1.851209	3.418151	2.323471	0.000000	-10.000000	-0.808333	35.333336	407.333344	1023.000000	1023.000000	2046.000000
7.000000	0.021000	12.411014	3.648972	2.204791	3.809091	2.748159	0.000000	-10.000000	-0.791667	34.883335	419.333344	1023.000000	1023.000000	2046.000000
7.020000	0.022289	13.172731	3.662742	2.430632	4.053295	3.026062	0.000000	-10.000000	-0.758333	34.400002	431.000000	1023.000000	1023.000000	2046.000000
7.040000	0.022571	13.339739	3.508565	2.318236	4.279995	3.232943	0.000000	-10.000000	-0.733333	33.650002	442.666656	1023.000000	1023.000000	2046.000000
7.060000	0.021741	12.849030	3.288909	2.115306	4.300681	3.144134	0.000000	-10.000000	-0.725000	33.350002	454.000000	1023.000000	1023.000000	2046.000000
7.080000	0.020611	12.180895	2.939795	1.885672	4.317072	3.038354	0.000000	-10.000000	-0.733333	32.833336	465.000000	1023.000000	1023.000000	2046.000000
7.100000	0.019493	11.520659	2.565319	1.733435	4.397162	2.824743	0.000000	-10.000000	-0.716667	32.633335	476.166656	1023.000000	1023.000000	2046.000000
7.120000	0.018920	11.181583	2.287699	1.674265	4.489639	2.729980	0.000000	-10.000000	-0.675000	31.616667	487.166656	1023.000000	1023.000000	2046.000000
7.140000	0.019309	11.411721	2.224683	1.675971	4.663586	2.847481	0.000000	-10.000000	-0.641667	31.183334	498.000000	1023.000000	1023.000000	2046.000000
7.160000	0.019876	11.746769	2.214950	1.812752	4.865477	2.853591	0.000000	-10.000000	-0.616667	30.833334	508.333344	1023.000000	1023.000000	2046.000000
7.180000	0.020664	12.212195	2.194825	1.989559	5.038887	2.988926	0.000000	-10.000000	-0.591667	30.716667	518.666687	1023.000000	1023.000000	2046.000000
7.200000	0.021185	12.520310	2.195429	2.117469	5.126534	3.080879	0.000000	-10.000000	-0.558333	29.933334	529.000000	1023.000000	1023.000000	2046.000000
7.220000	0.021827	12.899485	2.114974	2.268951	5.304523	3.211037	0.000000	-10.000000	-0.525000	29.016666	539.333313	1023.000000	1023.000000	2046.000000
7.240000	0.022457	13.272013	2.148710	2.458954	5.372392	3.291956	0.000000	-10.000000	-0.491667	27.816668	549.166687	1023.000000	1023.000000	2046.000000
7.260000	0.022986	13.584524	2.116649	2.586165	5.520453	3.361258	0.000000	-10.000000	-0.458333	26.866667	558.500000	1023.000000	1023.000000	2046.000000
7.280000	0.023777	14.052141	2.160592	2.749269	5.647301	3.494980	0.000000	-10.000000	-0.416667	25.800001	567.500000	1023.000000	1023.000000	2046.000000
7.300000	0.024629	14.555506	2.213094	2.890054	5.811249	3.641109	0.000000	-10.000000	-0.375000	24.883333	576.333313	1023.000000	1023.000000	2046.000000
7.320000	0.025583	15.119589	2.383277	2.937676	6.022691	3.775945	0.000000	-10.000000	-0.308333	23.300001	584.833313	1023.000000	1023.000000	2046.000000
7.340000	0.026607	15.724702	2.595776	2.938622	6.228858	3.961446	0.000000	-10.000000	-0.241667	21.450001	592.833313	1023.000000	1023.000000	2046.000000
7.360000	0.027661	16.347464	2.836906	2.992543	6.433997	4.084018	0.000000	-10.000000	-0.158333	18.933334	600.333313	1023.000000	1023.000000	2046.000000
7.380000	0.028571	16.885735	3.066354	2.991265	6.726716	4.101399	0.000000	-10.000000	-0.108333	16.116667	607.166687	1023.000000	1023.000000	2046.000000
7.400000	0.029455	17.407930	3.332223	2.961798	6.949955	4.163955	0.000000	-10.000000	-0.050000	12.983334	613.000000	1023.000000	1023.000000	2046.000000
7.420000	0.030381	17.955025	3.544716	2.886598	7.272923	4.250786	0.000000	-10.000000	-0.025000	9.283334	617.833313	1023.000000	1023.000000	2046.000000
7.440000	0.031313	18.505978	3.832126	2.770644	7.482072	4.421137	0.000000	-10.000000	0.008333	5.016667	621.500000	1023.000000	1023.000000	2046.000000
7.460000	0.031862	18.830431	4.086367	2.682456	7.613349	4.448258	0.000000	-10.000000	0.025000	0.733333	623.833313	1023.000000	1023.000000	2046.000000
7.480000	0.032013	18.919573	4.222423	2.579048	7.634410	4.483691	0.000000	-10.000000	0.041667	-2.500000	624.833313	1023.000000	1023.000000	2046.000000
7.500000	0.031924	18.867132	4.302264	2.457684	7.654468	4.452716	0.000000	-10.000000	0.058333	-5.133333	625.000000	1023.000000	1023.000000	2046.000000
7.520000	0.031688	18.727585	4.357016	2.403629	7.631868	4.335072	0.000000	-10.000000	0.075000	-7.166667	625.000000	1023.000000	1023.000000	2046.000000
7.540000	0.031333	18.517630	4.450541	2.282992	7.558030	4.226068	0.000000	-10.000000	0.075000	-8.866667	625.000000	1023.000000	1023.000000	2046.000000
7.560000	0.030958	18.296318	4.453213	2.230155	7.436260	4.176690	0.000000	-10.000000	0.083333	-9.583334	625.000000	1023.000000	1023.000000	2046.000000
7.580000	0.030570	18.066870	4.402252	2.142955	7.323895	4.197768	0.000000	-10.000000	0.075000	-10.000000	625.000000	1023.000000	1023.000000	2046.000000
7.600000	0.030186	17.839890	4.346067	2.147744	7.202742	4.143337	0.000000	-10.000000	0.083333	-10.500000	625.000000	1023.000000	1023.000000	2046.000000
7.620000	0.029970	17.712553	4.270020	2.170340	7.114986	4.157208	0.000000	-10.000000	0.083333	-11.166667	616.333313	1023.000000	1023.000000	2046.000000
7.640000	0.029774	17.596355	4.239580	2.220527	7.006015	4.130233	0.000000	-10.000000	0.091667	-11.683333	607.666687	1023.000000	1023.000000	2046.000000
7.660000	0.029675	17.537716	4.184904	2.277178	6.943833	4.131803	0.000000	-10.000000	0.100000	-12.116667	597.666687	1023.000000	1023.000000	2046.000000
7.680000	0.029574	17.478254	4.178553	2.290895	6.877022	4.131785	0.000000	-10.000000	0.100000	-12.366667	595.000000	1023.000000	1023.000000	2046.000000
7.700000	0.029593	17.489414	4.172550	2.367923	6.824831	4.124109	0.000000	-10.000000	0.100000	-12.650000	590.833313	1023.000000	1023.000000	2046.000000
7.720000	0.029427	17.391569	4.149921	2.358279	6.769215	4.114155	0.000000	-10.000000	0.108333	-12.783334	586.500000	1023.000000	1023.000000	2046.000000
7.740000	0.029485	17.425381	4.201489	2.391954	6.676828	4.155110	0.000000	-10.000000	0.108333	-12.883333	582.166687	1023.000000	1023.000000	2046.000000
7.760000	0.029315	17.325304	4.201010	2.388736	6.615367	4.120190	0.000000	-10.000000	0.108333	-12.966667	577.833313	1023.000000	1023.000000	2046.000000
7.780000	0.029366	17.355314	4.254698	2.422620	6.578770	4.099226	0.000000	-10.000000	0.100000	-13.066667	573.500000	1023.000000	1023.000000	2046.000000
7.800000	0.029323	17.329784	4.424209	2.458011	6.473811	3.973753	0.000000	-10.000000	0.108333	-13.300000	569.166687	1023.000000	1023.000000	2046.000000
7.820000	0.029472	17.418139	4.589710	2.448398	6.432116	3.947915	0.000000	-10.000000	0.116667	-13.566667	564.666687	1023.000000	1023.000000	2046.000000
7.840000	0.029465	17.413601	4.673118	2.536505	6.290710	3.913267	0.000000	-10.000000	0.125000	-13.850000	560.166687	1023.000000	1023.000000	2046.000000
7.860000	0.029234	17.277266	4.595239	2.582613	6.244639	3.854773	0.000000	-10.000000	0.133333	-14.066667	555.500000	1023.000000	1023.000000	2046.000000
7.880000	0.028697	16.959770	4.513079	2.496044	6.005636	3.945011	0.000000	-10.000000	0.158333	-14.533334	550.833313	1023.000000	1023.000000	2046.000000
7.900000	0.028078	16.593847	4.356884	2.502076	5.857342	3.877545	0.000000	-10.000000	0.200000	-15.450000	546.000000	1023.000000	1023.000000	2046.000000
7.920000	0.027665	16.350128	4.018125	2.754921	5.703820	3.873262	0.000000	-10.000000	0.241667	-16.716667	540.833313	1023.000000	1023.000000	2046.000000
7.940000	0.026919	15.909360	3.560619	3.050537	5.419139	3.879064	0.000000	-10.000000	0.300000	-18.250000	535.333313	1023.000000	1023.000000	2046.000000
7.960000	0.025519	15.081830	3.126801	3.034320	5.126396	3.794313	0.000000	-10.000000	0.341667	-19.766666	529.166687	1023.000000	1023.000000	2046.000000
7.980000	0.023860	14.101375	2.969945	2.790241	4.744909	3.596280	0.000000	-10.000000	0.383333	-21.133333	522.500000	1023.000000	1023.000000	2046.000000
8.000000	0.021526	12.722068	2.664150	2.374077	4.371770	3.312072	0.000000	-10.000000	0.391667	-21.933334	515.333313	1023.000000	1023.000000	2046.000000
8.020000	0.018987	11.221104	2.201024	2.075600	4.021312	2.923167	0.000000	-10.000000	0.383333	-22.200001	508.166656	1023.000000	1023.000000	2046.000000
8.040000	0.016302	9.634644	1.623358	1.772565	3.662287	2.576433	0.000000	-10.000000	0.366667	-22.016666	500.833344	1023.000000	1023.000000	2046.000000
8.060000	0.013761	8.133042	1.046950	1.550256	3.312361	2.223475	0.000000	-10.000000	0.350000	-21.516666	493.500000	1023.000000	1023.000000	2046.000000
8.080000	0.011703	6.916534	0.615077	1.396048	3.015180	1.890230	0.000000	-10.000000	0.341667	-20.550001	484.000000	1023.000000	1023.000000	2046.000000
8.100000	0.010400	6.146610	0.274320	1.345531	2.808644	1.718115	0.000000	-10.000000	0.333333	-19.716667	477.000000	1023.000000	1023.000000	2046.000000
8.120000	0.009281	5.485256	-0.028340	1.334136	2.603722	1.575737	0.000000	-10.000000	0.333333	-19.200001	470.500000	1023.000000	1023.000000	2046.000000
8.140000	0.008148	4.815287	-0.353063	1.298666	2.370415	1.499268	0.000000	-10.000000	0.341667	-19.416668	466.166656	1023.000000	1023.000000	2046.000000
8.160000	0.006889	4.071271	-0.758981	1.370741	2.138532	1.320979	0.000000	-10.000000	0.350000	-19.750000	459.666656	1023.000000	1023.000000	2046.000000
8.180000	0.005684	3.359533	-1.003653	1.291569	1.831205	1.240412	0.000000	-10.000000	0.350000	-20.300001	453.000000	1023.000000	1023.000000	2046.000000
8.200000	0.004595	2.715392	-1.328273	1.234449	1.620190	1.189025	0.000000	-10.000000	0.341667	-20.600000	446.333344	1023.000000	1023.000000	2046.000000
8.220000	0.003552	2.099155	-1.534610	1.143247	1.369862	1.120656	0.000000	-10.000000	0.341667	-20.816668	439.500000	1023.000000	1023.000000	2046.000000
8.240000	0.002785	1.646095	-1.745065	1.094874	1.223446	1.072840	0.000000	-10.000000	0.341667	-20.966667	432.500000	1023.000000	1023.000000	2046.000000
8.260000	0.002284	1.349555	-1.790273	1.032897	1.037123	1.069808	0.000000	-10.000000	0.366667	-21.266666	425.500000	1023.000000	1023.000000	2046.000000
8.280000	0.001841	1.088283	-1.823513	0.898041	0.968318	1.045437	0.000000	-10.000000	0.391667	-21.933334	418.333344	1023.000000	1023.000000	2046.000000
8.300000	0.001579	0.933152	-1.734315	0.735265	0.878107	1.054095	0.000000	-10.000000	0.408333	-22.400000	411.000000	1023.000000	1023.000000	2046.000000
8.320000	0.001287	0.760599	-1.678830	0.584240	0.838191	1.016998	0.000000	-10.000000	0.400000	-22.883333	403.500000	1023.000000	1023.000000	2046.000000
8.340000	0.001190	0.703323	-1.548197	0.477575	0.787400	0.986545	0.000000	-10.000000	0.391667	-22.833334	395.833344	1023.000000	1023.000000	2046.000000
8.360000	0.001105	0.653150	-1.394915	0.326546	0.740292	0.981226	0.000000	-10.000000	0.391667	-22.933334	388.333344	1023.000000	1023.000000	2046.000000
8.380000	0.000875	0.517181	-1.397157	0.249850	0.785752	0.878735	0.000000	-10.000000	0.400000	-22.800001	380.666656	1023.000000	1023.000000	2046.000000
8.400000	0.000650	0.384311	-1.210017	0.087234	0.713054	0.794040	0.000000	-10.000000	0.400000	-22.833334	373.000000	1023.000000	1023.000000	2046.000000
8.420000	0.000065	0.038213	-1.202387	-0.045210	0.633783	0.652027	0.000000	-10.000000	0.400000	-22.800001	365.333344	1023.000000	1023.000000	2046.000000
8.440000	-0.000679	-0.401191	-1.221842	-0.145973	0.447244	0.519381	0.000000	-10.000000	0.408333	-22.866667	357.666656	1023.000000	1023.000000	2046.000000
8.460000	-0.001670	-0.987055	-1.256406	-0.274827	0.252040	0.292137	0.000000	-10.000000	0.408333	-23.166666	350.000000	1023.000000	1023.000000	2046.000000
8.480000	-0.002728	-1.612509	-1.333191	-0.333435	0.034159	0.019959	0.000000	-10.000000	0.425000	-23.433334	342.333344	1023.000000	1023.000000	2046.000000
8.500000	-0.003935	-2.325366	-1.367570	-0.474559	-0.229406	-0.253831	0.000000	-10.000000	0.441667	-23.833334	334.666656	1023.000000	1023.000000	2046.000000
8.520000	-0.004944	-2.921671	-1.412004	-0.599984	-0.462769	-0.446913	0.000000	-10.000000	0.458333	-23.950001	327.000000	1023.000000	1023.000000	2046.000000
8.540000	-0.005996	-3.543691	-1.476836	-0.721953	-0.671627	-0.673274	0.000000	-10.000000	0.466667	-24.116667	319.000000	1023.000000	1023.000000	2046.000000
8.560000	-0.007171	-4.237772	-1.622036	-0.842892	-0.848383	-0.924461	0.000000	-10.000000	0.475000	-24.183334	310.666656	1023.000000	1023.000000	2046.000000
8.580000	-0.008065	-4.766569	-1.704407	-0.902989	-1.080602	-1.078571	0.000000	-10.000000	0.491667	-24.383333	302.333344	1023.000000	1023.000000	2046.000000
8.600000	-0.008919	-5.271060	-1.765437	-0.966796	-1.319875	-1.218951	0.000000	-10.000000	0.500000	-24.650000	294.000000	1023.000000	1023.000000	2046.000000
8.620000	-0.009667	-5.713452	-1.887017	-1.041103	-1.480782	-1.304550	0.000000	-10.000000	0.500000	-24.816668	286.000000	1023.000000	1023.000000	2046.000000
8.640000	-0.010448	-6.174841	-1.960662	-1.011818	-1.735022	-1.467339	0.000000	-10.000000	0.500000	-24.800001	277.833344	1023.000000	1023.000000	2046.000000
8.660000	-0.011157	-6.593980	-2.044055	-1.025014	-1.907790	-1.617121	0.000000	-10.000000	0.500000	-24.716667	269.500000	1023.000000	1023.000000	2046.000000
8.680000	-0.011848	-7.002434	-2.108412	-1.051155	-2.098888	-1.743979	0.000000	-10.000000	0.500000	-24.550001	261.166656	1023.000000	1023.000000	2046.000000
8.700000	-0.012486	-7.379364	-2.211949	-1.003878	-2.269798	-1.893740	0.000000	-10.000000	0.500000	-24.483334	253.000000	1023.000000	1023.000000	2046.000000
8.720000	-0.013288	-7.853131	-2.291107	-1.031139	-2.486580	-2.044305	0.000000	-10.000000	0.491667	-24.266666	245.000000	1023.000000	1023.000000	2046.000000
8.740000	-0.013949	-8.243876	-2.289843	-1.073190	-2.718424	-2.162420	0.000000	-10.000000	0.475000	-24.133333	237.000000	1023.000000	1023.000000	2046.000000
8.760000	-0.014381	-8.499446	-2.204992	-1.095357	-2.893175	-2.305923	0.000000	-10.000000	0.458333	-23.833334	229.000000	1023.000000	1023.000000	2046.000000
8.780000	-0.014692	-8.683237	-2.144775	-1.114650	-3.010789	-2.413023	0.000000	-10.000000	0.450000	-23.600000	221.000000	1023.000000	1023.000000	2046.000000
8.800000	-0.014974	-8.849747	-2.026960	-1.100815	-3.187462	-2.534509	0.000000	-10.000000	0.433333	-23.166666	213.000000	1023.000000	1023.000000	2046.000000
8.820000	-0.015318	-9.053025	-2.001925	-1.068735	-3.359672	-2.622692	0.000000	-10.000000	0.408333	-22.633333	205.166672	1023.000000	1023.000000	2046.000000
8.840000	-0.016131	-9.533439	-2.073106	-1.087549	-3.621799	-2.750985	0.000000	-10.000000	0.375000	-21.966667	197.500000	1023.000000	1023.000000	2046.000000
8.860000	-0.017165	-10.144728	-2.184438	-1.184182	-3.911083	-2.865025	0.000000	-10.000000	0.366667	-21.650000	190.166672	1023.000000	1023.000000	2046.000000
8.880000	-0.017576	-10.387169	-2.310966	-1.027506	-4.048013	-3.000684	0.000000	-10.000000	0.366667	-21.583334	183.000000	1023.000000	1023.000000	2046.000000
8.900000	-0.018129	-10.714500	-2.638134	-0.877727	-4.196670	-3.001969	0.000000	-10.000000	0.383333	-21.866667	175.833328	1023.000000	1023.000000	2046.000000
8.920000	-0.018907	-11.173912	-2.922176	-0.737083	-4.385388	-3.129264	0.000000	-10.000000	0.383333	-22.100000	168.500000	1023.000000	1023.000000	2046.000000
8.940000	-0.020324	-12.011219	-3.126506	-0.925783	-4.703022	-3.255908	0.000000	-10.000000	0.383333	-22.216667	161.166672	1023.000000	1023.000000	2046.000000
8.960000	-0.022417	-13.248194	-3.305217	-1.285029	-5.117805	-3.540143	0.000000	-10.000000	0.366667	-21.866667	153.833328	1023.000000	1023.000000	2046.000000
8.980000	-0.024925	-14.730942	-3.609898	-1.637734	-5.564939	-3.918370	0.000000	-10.000000	0.350000	-21.233334	146.666672	1023.000000	1023.000000	2046.000000
9.000000	-0.027493	-16.248569	-4.050707	-1.914336	-5.901816	-4.381711	0.000000	-10.000000	0.308333	-20.183334	139.500000	1023.000000	1023.000000	2046.000000
9.020000	-0.029981	-17.718842	-4.637925	-2.095249	-6.219852	-4.765815	0.000000	-10.000000	0.275000	-19.200001	132.833328	1023.000000	1023.000000	2046.000000
9.040000	-0.032070	-18.953297	-5.139787	-2.258648	-6.532827	-5.022035	0.000000	-10.000000	0.241667	-18.600000	126.333336	1023.000000	1023.000000	2046.000000
9.060000	-0.033507	-19.802784	-5.535919	-2.334344	-6.768417	-5.164104	0.000000	-10.000000	0.241667	-18.433332	120.000000	1023.000000	1023.000000	2046.000000
9.080000	-0.034646	-20.475525	-5.919315	-2.338251	-6.921802	-5.296157	0.000000	-10.000000	0.241667	-18.500000	113.666664	1023.000000	1023.000000	2046.000000
9.100000	-0.035707	-21.102598	-6.280991	-2.309883	-7.091432	-5.420292	0.000000	-10.000000	0.250000	-18.733334	107.500000	1023.000000	1023.000000	2046.000000
9.120000	-0.036637	-21.652729	-6.604480	-2.321969	-7.216241	-5.510038	0.000000	-10.000000	0.250000	-18.866667	101.333336	1023.000000	1023.000000	2046.000000
9.140000	-0.037459	-22.138142	-6.881226	-2.321057	-7.344475	-5.591384	0.000000	-10.000000	0.250000	-18.950001	95.000000	1023.000000	1023.000000	2046.000000
9.160000	-0.038258	-22.610374	-7.167599	-2.326751	-7.463108	-5.652916	0.000000	-10.000000	0.250000	-18.483334	88.666664	1023.000000	1023.000000	2046.000000
9.180000	-0.039010	-23.054850	-7.266321	-2.373658	-7.685891	-5.728981	0.000000	-10.000000	0.250000	-18.100000	82.500000	1023.000000	1023.000000	2046.000000
9.200000	-0.039574	-23.388193	-7.411628	-2.394245	-7.784975	-5.797347	0.000000	-10.000000	0.250000	-17.816668	76.500000	1023.000000	1023.000000	2046.000000
9.220000	-0.040022	-23.652742	-7.502393	-2.448173	-7.877570	-5.824607	0.000000	-10.000000	0.241667	-17.633333	70.500000	1023.000000	1023.000000	2046.000000
9.240000	-0.040116	-23.708441	-7.440306	-2.490989	-7.941327	-5.835819	0.000000	-10.000000	0.241667	-17.633333	64.500000	1023.000000	1023.000000	2046.000000
9.260000	-0.040008	-23.644453	-7.263427	-2.592920	-7.973661	-5.814446	0.000000	-10.000000	0.241667	-17.333334	58.500000	1023.000000	1023.000000	2046.000000
9.280000	-0.040072	-23.682468	-7.082381	-2.775069	-8.010284	-5.814733	0.000000	-10.000000	0.250000	-17.416666	52.833332	1023.000000	1023.000000	2046.000000
9.300000	-0.040090	-23.693243	-6.944691	-2.899652	-8.011667	-5.837232	0.000000	-10.000000	0.250000	-17.516666	47.166668	1023.000000	1023.000000	2046.000000
9.320000	-0.040039	-23.662849	-6.791545	-3.013437	-8.041716	-5.816150	0.000000	-10.000000	0.241667	-17.733334	41.500000	1023.000000	1023.000000	2046.000000
9.340000	-0.040133	-23.718613	-6.623152	-3.103290	-8.106069	-5.886100	0.000000	-10.000000	0.233333	-17.466667	35.500000	1023.000000	1023.000000	2046.000000
9.360000	-0.040446	-23.903666	-6.517152	-3.315831	-8.159563	-5.911119	0.000000	-10.000000	0.216667	-17.000000	29.500000	1023.000000	1023.000000	2046.000000
9.380000	-0.040730	-24.071686	-6.430201	-3.447268	-8.220145	-5.974073	0.000000	-10.000000	0.208333	-16.400002	23.833334	1023.000000	1023.000000	2046.000000
9.400000	-0.040987	-24.223366	-6.323836	-3.521358	-8.292057	-6.086115	0.000000	-10.000000	0.200000	-15.766667	18.333334	1023.000000	1023.000000	2046.000000
9.420000	-0.041728	-24.661201	-6.294470	-3.631339	-8.452799	-6.282594	0.000000	-10.000000	0.200000	-15.233334	13.166667	1023.000000	1023.000000	2046.000000
9.440000	-0.042478	-25.104380	-6.333756	-3.766579	-8.549778	-6.454267	0.000000	-10.000000	0.200000	-14.900000	8.000000	1023.000000	1023.000000	2046.000000
9.460000	-0.043039	-25.435852	-6.309030	-3.841655	-8.691973	-6.593194	0.000000	-10.000000	0.191667	-14.800000	3.333333	1023.000000	1023.000000	2046.000000
9.480000	-0.043697	-25.824692	-6.276613	-3.937996	-8.875746	-6.734337	0.000000	-10.000000	0.175000	-14.550000	-1.333333	1023.000000	1023.000000	2046.000000
9.500000	-0.044285	-26.172626	-6.292981	-4.019784	-8.999375	-6.860486	0.000000	-10.000000	0.158333	-14.166667	-5.833333	1023.000000	1023.000000	2046.000000
9.520000	-0.044583	-26.348433	-6.268812	-4.034769	-9.127601	-6.917251	0.000000	-10.000000	0.166667	-13.783334	-10.500000	1023.000000	1023.000000	2046.000000
9.540000	-0.044880	-26.524014	-6.270718	-4.071476	-9.225975	-6.955845	0.000000	-10.000000	0.166667	-13.433333	-15.166667	1023.000000	1023.000000	2046.000000
9.560000	-0.045107	-26.658329	-6.246556	-4.114564	-9.305650	-6.991560	0.000000	-10.000000	0.150000	-12.783334	-19.666666	1023.000000	1023.000000	2046.000000
9.580000	-0.045174	-26.697714	-6.185905	-4.105862	-9.386386	-7.019560	0.000000	-10.000000	0.108333	-11.766666	-24.000000	1023.000000	1023.000000	2046.000000
9.600000	-0.044841	-26.501217	-6.102291	-4.054445	-9.423482	-6.921000	0.000000	-10.000000	0.075000	-10.066667	-27.833334	1023.000000	1023.000000	2046.000000
9.620000	-0.044574	-26.343271	-6.008964	-3.984020	-9.410623	-6.939665	0.000000	-10.000000	0.041667	-8.016666	-31.333334	1023.000000	1023.000000	2046.000000
9.640000	-0.043924	-25.959000	-5.886720	-3.900090	-9.338194	-6.833997	0.000000	-10.000000	0.000000	-4.583333	-34.000000	1023.000000	1023.000000	2046.000000
9.660000	-0.043092	-25.467218	-5.745287	-3.793054	-9.199972	-6.728904	0.000000	-10.000000	-0.041667	-0.683333	-35.500000	1023.000000	1023.000000	2046.000000
9.680000	-0.042250	-24.970009	-5.594845	-3.618418	-9.081213	-6.675534	0.000000	-10.000000	-0.066667	3.466667	-36.000000	1023.000000	1023.000000	2046.000000
9.700000	-0.041272	-24.391603	-5.412605	-3.475556	-8.910460	-6.592982	0.000000	-10.000000	-0.083333	7.200000	-36.000000	1023.000000	1023.000000	2046.000000
9.720000	-0.040356	-23.850115	-5.231886	-3.381423	-8.766322	-6.470483	0.000000	-10.000000	-0.108333	10.466667	-36.000000	1023.000000	1023.000000	2046.000000
9.740000	-0.039292	-23.221581	-5.099379	-3.275317	-8.546374	-6.300510	0.000000	-10.000000	-0.150000	13.433333	-36.000000	1023.000000	1023.000000	2046.000000
9.760000	-0.037960	-22.434450	-4.824852	-3.128692	-8.372507	-6.108399	0.000000	-10.000000	-0.200000	15.483334	-36.000000	1023.000000	1023.000000	2046.000000
9.780000	-0.036689	-21.682961	-4.588267	-3.023833	-8.139737	-5.931125	0.000000	-10.000000	-0.250000	17.533333	-26.000000	1023.000000	1023.000000	2046.000000
9.800000	-0.035141	-20.768459	-4.254248	-2.868267	-7.895448	-5.750496	0.000000	-10.000000	-0.283333	19.266666	-5.500000	1023.000000	1023.000000	2046.000000
9.820000	-0.033754	-19.948343	-3.903522	-2.726154	-7.735655	-5.583013	0.000000	-10.000000	-0.325000	20.950001	17.333334	1023.000000	1023.000000	2046.000000
9.840000	-0.032542	-19.232283	-3.655422	-2.634653	-7.537985	-5.404223	0.000000	-10.000000	-0.375000	22.466667	32.500000	1023.000000	1023.000000	2046.000000
9.860000	-0.031545	-18.643032	-3.414336	-2.501058	-7.381038	-5.346599	0.000000	-10.000000	-0.450000	24.016666	39.666668	1023.000000	1023.000000	2046.000000
9.880000	-0.030787	-18.195335	-3.282359	-2.490259	-7.224817	-5.197900	0.000000	-10.000000	-0.516667	25.700001	47.500000	1023.000000	1023.000000	2046.000000
9.900000	-0.029918	-17.681490	-3.177644	-2.421557	-7.048504	-5.033786	0.000000	-10.000000	-0.558333	27.066668	55.833332	1023.000000	1023.000000	2046.000000
9.920000	-0.028420	-16.796377	-2.965616	-2.157108	-6.790262	-4.883392	0.000000	-10.000000	-0.575000	28.383333	64.666664	1023.000000	1023.000000	2046.000000
9.940000	-0.026848	-15.867251	-2.950383	-1.833628	-6.453759	-4.629481	0.000000	-10.000000	-0.583333	29.216667	73.833336	1023.000000	1023.000000	2046.000000
9.960000	-0.025416	-15.020970	-2.950435	-1.595207	-6.119747	-4.355581	0.000000	-10.000000	-0.591667	29.666668	83.500000	1023.000000	1023.000000	2046.000000
9.980000	-0.024464	-14.458412	-2.824672	-1.516692	-5.922872	-4.194176	0.000000	-10.000000	-0.608333	29.766666	93.500000	1023.000000	1023.000000	2046.000000
10.000000	-0.024045	-14.210876	-2.822566	-1.602321	-5.764597	-4.021390	0.000000	-10.000000	-0.625000	29.883333	103.500000	1023.000000	1023.000000	2046.000000
10.020000	-0.024076	-14.229111	-2.967580	-1.676700	-5.681550	-3.903280	0.000000	-10.000000	-0.666667	30.299999	113.500000	1023.000000	1023.000000	2046.000000
10.040000	-0.024512	-14.486389	-3.332531	-1.751496	-5.609897	-3.792466	0.000000	-10.000000	-0.708333	31.050001	123.500000	1023.000000	1023.000000	2046.000000
10.060000	-0.025251	-14.923267	-3.705298	-1.877716	-5.519204	-3.821049	0.000000	-10.000000	-0.741667	31.900002	133.666672	1023.000000	1023.000000	2046.000000
10.080000	-0.025672	-15.171861	-3.940865	-1.944830	-5.454705	-3.831460	0.000000	-10.000000	-0.741667	32.216667	144.166672	1023.000000	1023.000000	2046.000000
10.100000	-0.025427	-15.027274	-4.079113	-1.938473	-5.215684	-3.794004	0.000000	-10.000000	-0.725000	32.116669	154.833328	1023.000000	1023.000000	2046.000000
10.120000	-0.024708	-14.602165	-4.190570	-1.815219	-4.930431	-3.665945	0.000000	-10.000000	-0.708333	31.866667	165.500000	1023.000000	1023.000000	2046.000000
10.140000	-0.023796	-14.063524	-4.211099	-1.652660	-4.702218	-3.497547	0.000000	-10.000000	-0.708333	31.900000	176.000000	1023.000000	1023.000000	2046.000000
10.160000	-0.022956	-13.566901	-4.242771	-1.505938	-4.491178	-3.327015	0.000000	-10.000000	-0.725000	32.283333	186.666672	1023.000000	1023.000000	2046.000000
10.180000	-0.021933	-12.962266	-4.230235	-1.358447	-4.305030	-3.068553	0.000000	-10.000000	-0.750000	32.549999	197.500000	1023.000000	1023.000000	2046.000000
10.200000	-0.020728	-12.250343	-4.136894	-1.190558	-4.052225	-2.870666	0.000000	-10.000000	-0.775000	32.966667	208.500000	1023.000000	1023.000000	2046.000000
10.220000	-0.019580	-11.571543	-4.007990	-1.095222	-3.887717	-2.580613	0.000000	-10.000000	-0.783333	33.133335	219.333328	1023.000000	1023.000000	2046.000000
10.240000	-0.018152	-10.727692	-3.870906	-0.902356	-3.605808	-2.348622	0.000000	-10.000000	-0.783333	33.600002	230.333328	1023.000000	1023.000000	2046.000000
10.260000	-0.016595	-9.807810	-3.665664	-0.721150	-3.293041	-2.127954	0.000000	-10.000000	-0.783333	33.850002	241.500000	1023.000000	1023.000000	2046.000000
10.280000	-0.014596	-8.626348	-3.331639	-0.583992	-2.857881	-1.852836	0.000000	-10.000000	-0.791667	34.083336	252.833328	1023.000000	1023.000000	2046.000000
10.300000	-0.012525	-7.402342	-2.874734	-0.496603	-2.434133	-1.596872	0.000000	-10.000000	-0.816667	34.299999	264.166656	1023.000000	1023.000000	2046.000000
10.320000	-0.010233	-6.047557	-2.372110	-0.394715	-1.984765	-1.295967	0.000000	-10.000000	-0.816667	34.416668	275.500000	1023.000000	1023.000000	2046.000000
10.340000	-0.007824	-4.624094	-1.835678	-0.280249	-1.529788	-0.978380	0.000000	-10.000000	-0.800000	34.366665	287.000000	1023.000000	1023.000000	2046.000000
10.360000	-0.005555	-3.282830	-1.312728	-0.242639	-1.035069	-0.692394	0.000000	-10.000000	-0.758333	33.933334	298.500000	1023.000000	1023.000000	2046.000000
10.380000	-0.003096	-1.829950	-0.825327	-0.165549	-0.476863	-0.362210	0.000000	-10.000000	-0.733333	33.566666	309.833344	1023.000000	1023.000000	2046.000000
10.400000	-0.001062	-0.627566	-0.365681	-0.201354	0.030110	-0.090640	0.000000	-10.000000	-0.733333	32.916668	321.000000	1023.000000	1023.000000	2046.000000
10.420000	0.000981	0.579867	0.077667	-0.121631	0.464173	0.159657	0.000000	-10.000000	-0.725000	32.516666	332.000000	1023.000000	1023.000000	2046.000000
10.440000	0.002402	1.419477	0.350770	-0.025647	0.830185	0.264170	0.000000	-10.000000	-0.716667	32.266666	343.000000	1023.000000	1023.000000	2046.000000
10.460000	0.003669	2.168301	0.503610	0.011949	1.214547	0.438195	0.000000	-10.000000	-0.691667	32.216667	353.833344	1023.000000	1023.000000	2046.000000
10.480000	0.004722	2.790664	0.668421	0.048619	1.514376	0.559249	0.000000	-10.000000	-0.675000	31.950001	364.666656	1023.000000	1023.000000	2046.000000
10.500000	0.005794	3.423983	0.906761	0.073642	1.747261	0.696319	0.000000	-10.000000	-0.666667	31.633333	375.333344	1023.000000	1023.000000	2046.000000
10.520000	0.007249	4.284143	1.231989	0.172528	2.004497	0.875130	0.000000	-10.000000	-0.666667	31.600000	386.000000	1023.000000	1023.000000	2046.000000
10.540000	0.008473	5.007802	1.522497	0.220481	2.258884	1.005940	0.000000	-10.000000	-0.675000	31.516666	396.500000	1023.000000	1023.000000	2046.000000
10.560000	0.010108	5.973732	1.800435	0.395347	2.594231	1.183718	0.000000	-10.000000	-0.683333	31.633333	407.000000	1023.000000	1023.000000	2046.000000
10.580000	0.011449	6.766122	2.015740	0.537541	2.881288	1.331553	0.000000	-10.000000	-0.691667	31.833334	417.666656	1023.000000	1023.000000	2046.000000
10.600000	0.013064	7.720733	2.194830	0.693896	3.235853	1.596154	0.000000	-10.000000	-0.691667	32.000000	428.333344	1023.000000	1023.000000	2046.000000
10.620000	0.014940	8.829578	2.482646	0.922545	3.571811	1.852575	0.000000	-10.000000	-0.691667	31.866667	439.000000	1023.000000	1023.000000	2046.000000
10.640000	0.016899	9.987563	2.862596	1.078580	3.906152	2.140235	0.000000	-10.000000	-0.691667	31.850000	449.666656	1023.000000	1023.000000	2046.000000
10.660000	0.019106	11.291568	3.191374	1.314935	4.387205	2.398054	0.000000	-10.000000	-0.716667	32.016666	460.166656	1023.000000	1023.000000	2046.000000
10.680000	0.021204	12.531713	3.575968	1.512176	4.784724	2.658844	0.000000	-10.000000	-0.741667	32.633335	470.833344	1023.000000	1023.000000	2046.000000
10.700000	0.023542	13.913108	3.914438	1.730154	5.250648	3.017869	0.000000	-10.000000	-0.741667	33.066666	481.500000	1023.000000	1023.000000	2046.000000
10.720000	0.025615	15.138232	4.288815	1.949845	5.610476	3.289096	0.000000	-10.000000	-0.750000	33.283333	492.500000	1023.000000	1023.000000	2046.000000
10.740000	0.027879	16.476200	4.632585	2.149347	6.055183	3.639086	0.000000	-10.000000	-0.741667	33.350002	503.666656	1023.000000	1023.000000	2046.000000
10.760000	0.029639	17.516870	4.966636	2.285076	6.374205	3.890953	0.000000	-10.000000	-0.725000	33.066669	514.833313	1023.000000	1023.000000	2046.000000
10.780000	0.031743	18.760254	5.276782	2.523438	6.794841	4.165192	0.000000	-10.000000	-0.683333	32.916668	526.000000	1023.000000	1023.000000	2046.000000
10.800000	0.033594	19.854095	5.728424	2.696161	7.052736	4.376776	0.000000	-10.000000	-0.650000	31.966667	537.000000	1023.000000	1023.000000	2046.000000
10.820000	0.035269	20.843695	5.983304	2.853167	7.402517	4.604709	0.000000	-10.000000	-0.625000	31.200001	547.833313	1023.000000	1023.000000	2046.000000
10.840000	0.036522	21.584663	6.271790	2.995199	7.552342	4.765332	0.000000	-10.000000	-0.591667	30.200001	558.333313	1023.000000	1023.000000	2046.000000
10.860000	0.037145	21.952490	6.407104	3.029229	7.621062	4.895096	0.000000	-10.000000	-0.533333	29.200001	568.500000	1023.000000	1023.000000	2046.000000
10.880000	0.037319	22.055632	6.510302	2.997825	7.664121	4.883383	0.000000	-10.000000	-0.450000	27.666668	578.333313	1023.000000	1023.000000	2046.000000
10.900000	0.037545	22.189280	6.554645	2.899746	7.734293	5.000596	0.000000	-10.000000	-0.350000	25.683334	587.833313	1023.000000	1023.000000	2046.000000
10.920000	0.038071	22.500137	6.618912	3.045011	7.833801	5.002412	0.000000	-10.000000	-0.250000	23.450001	596.666687	1023.000000	1023.000000	2046.000000
10.940000	0.039257	23.201015	6.646373	3.330740	7.979459	5.244443	0.000000	-10.000000	-0.200000	20.833334	604.833313	1023.000000	1023.000000	2046.000000
10.960000	0.040376	23.862286	6.478639	3.795564	8.067882	5.520200	0.000000	-10.000000	-0.150000	18.283333	612.333313	1023.000000	1023.000000	2046.000000
10.980000	0.040051	23.669926	6.086946	3.928077	8.030643	5.624260	0.000000	-10.000000	-0.108333	15.483334	619.000000	1023.000000	1023.000000	2046.000000
11.000000	0.039281	23.215063	5.943614	3.785131	7.888575	5.597744	0.000000	-10.000000	-0.050000	12.583334	624.833313	1023.000000	1023.000000	2046.000000
11.020000	0.037626	22.236755	5.641462	3.450281	7.715428	5.429584	0.000000	-10.000000	-0.016667	9.583334	629.500000	1023.000000	1023.000000	2046.000000
11.040000	0.035292	20.857792	5.203278	3.169161	7.384573	5.100780	0.000000	-10.000000	0.008333	7.000000	633.166687	1023.000000	1023.000000	2046.000000
11.060000	0.032913	19.451725	4.653489	2.946016	7.101606	4.750614	0.000000	-10.000000	0.025000	3.550000	635.833313	1023.000000	1023.000000	2046.000000
11.080000	0.030712	18.150761	4.075479	2.748891	6.854552	4.471839	0.000000	-10.000000	0.041667	-0.050000	637.333313	1023.000000	1023.000000	2046.000000
11.100000	0.029272	17.299997	3.680325	2.685753	6.696126	4.237795	0.000000	-10.000000	0.041667	-3.450000	638.000000	1023.000000	1023.000000	2046.000000
11.120000	0.028385	16.775526	3.394209	2.639419	6.594428	4.147469	0.000000	-10.000000	0.033333	-4.950000	638.000000	1023.000000	1023.000000	2046.000000
11.140000	0.027775	16.415300	3.172591	2.727735	6.483452	4.031524	0.000000	-10.000000	0.033333	-5.933333	638.000000	1023.000000	1023.000000	2046.000000
11.160000	0.027034	15.977165	2.973119	2.789612	6.293064	3.921370	0.000000	-10.000000	0.050000	-7.033333	638.000000	1023.000000	1023.000000	2046.000000
11.180000	0.026056	15.399333	2.696530	2.787937	6.101075	3.813790	0.000000	-10.000000	0.066667	-8.666667	638.000000	1023.000000	1023.000000	2046.000000
11.200000	0.025298	14.951407	2.431207	2.854217	5.898777	3.767207	0.000000	-10.000000	0.083333	-10.150001	638.000000	1023.000000	1023.000000	2046.000000
11.220000	0.024469	14.460969	2.242143	2.848410	5.678175	3.692241	0.000000	-10.000000	0.091667	-11.383333	638.000000	1023.000000	1023.000000	2046.000000
11.240000	0.023747	14.034680	1.977571	2.856121	5.575377	3.625612	0.000000	-10.000000	0.108333	-12.400001	634.333313	1023.000000	1023.000000	2046.000000
11.260000	0.023311	13.777054	1.845502	2.829152	5.444372	3.658028	0.000000	-10.000000	0.141667	-13.633333	624.333313	1023.000000	1023.000000	2046.000000
11.280000	0.022921	13.546572	1.760557	2.795265	5.401805	3.588945	0.000000	-10.000000	0.175000	-14.500000	614.333313	1023.000000	1023.000000	2046.000000
11.300000	0.022683	13.405699	1.745839	2.655637	5.367991	3.636232	0.000000	-10.000000	0.200000	-15.300000	606.333313	1023.000000	1023.000000	2046.000000
11.320000	0.022403	13.240464	1.697461	2.555320	5.345702	3.641982	0.000000	-10.000000	0.216667	-15.850000	603.000000	1023.000000	1023.000000	2046.000000
11.340000	0.022227	13.136226	1.776885	2.435978	5.299346	3.624016	0.000000	-10.000000	0.233333	-16.716667	597.833313	1023.000000	1023.000000	2046.000000
11.360000	0.022285	13.170681	1.883354	2.310913	5.317022	3.659391	0.000000	-10.000000	0.250000	-17.416666	592.333313	1023.000000	1023.000000	2046.000000
11.380000	0.022416	13.247716	1.979611	2.235170	5.385725	3.647209	0.000000	-10.000000	0.250000	-18.216667	586.500000	1023.000000	1023.000000	2046.000000
11.400000	0.022681	13.404738	2.094975	2.128755	5.494340	3.686668	0.000000	-10.000000	0.266667	-18.733334	580.333313	1023.000000	1023.000000	2046.000000
11.420000	0.022590	13.350584	2.236085	1.971372	5.520218	3.622908	0.000000	-10.000000	0.300000	-19.366667	574.000000	1023.000000	1023.000000	2046.000000
11.440000	0.022296	13.176696	2.275906	1.820927	5.528332	3.551531	0.000000	-10.000000	0.333333	-19.716667	567.500000	1023.000000	1023.000000	2046.000000
11.460000	0.021694	12.821073	2.266141	1.700733	5.427560	3.426637	0.000000	-10.000000	0.358333	-20.233334	561.000000	1023.000000	1023.000000	2046.000000
11.480000	0.020939	12.374765	2.246332	1.526765	5.327573	3.274096	0.000000	-10.000000	0.358333	-20.750000	554.333313	1023.000000	1023.000000	2046.000000
11.500000	0.019856	11.735031	2.150132	1.380900	5.172580	3.031419	0.000000	-10.000000	0.375000	-21.333334	547.333313	1023.000000	1023.000000	2046.000000
11.520000	0.018951	11.200109	2.098582	1.215264	5.015962	2.870301	0.000000	-10.000000	0.383333	-21.950001	540.166687	1023.000000	1023.000000	2046.000000
11.540000	0.017911	10.585449	1.997226	1.097547	4.793559	2.697117	0.000000	-10.000000	0.408333	-22.733334	532.666687	1023.000000	1023.000000	2046.000000
11.560000	0.017038	10.069535	1.910311	0.963592	4.612942	2.582691	0.000000	-10.000000	0.441667	-23.666668	525.000000	1023.000000	1023.000000	2046.000000
11.580000	0.015909	9.401926	1.735665	0.905687	4.394465	2.366109	0.000000	-10.000000	0.475000	-24.550001	517.000000	1023.000000	1023.000000	2046.000000
11.600000	0.014905	8.808914	1.599088	0.837430	4.149071	2.223325	0.000000	-10.000000	0.516667	-25.466667	509.000000	1023.000000	1023.000000	2046.000000
11.620000	0.014057	8.307487	1.504488	0.769141	3.930151	2.103707	0.000000	-10.000000	0.525000	-26.033333	500.666656	1023.000000	1023.000000	2046.000000
11.640000	0.013222	7.813934	1.373183	0.773949	3.713621	1.953181	0.000000	-10.000000	0.541667	-26.566668	492.000000	1023.000000	1023.000000	2046.000000
11.660000	0.012518	7.397913	1.258998	0.755731	3.495543	1.887640	0.000000	-10.000000	0.541667	-26.783333	483.000000	1023.000000	1023.000000	2046.000000
11.680000	0.011865	7.012369	1.161043	0.781683	3.302549	1.767093	0.000000	-10.000000	0.566667	-27.150000	474.000000	1023.000000	1023.000000	2046.000000
11.700000	0.011142	6.584635	1.093006	0.795136	3.056593	1.639900	0.000000	-10.000000	0.566667	-27.250000	465.000000	1023.000000	1023.000000	2046.000000
11.720000	0.010213	6.035803	0.971785	0.772852	2.823874	1.467292	0.000000	-10.000000	0.566667	-27.299999	456.000000	1023.000000	1023.000000	2046.000000
11.740000	0.009367	5.535641	0.809049	0.777714	2.661227	1.287651	0.000000	-10.000000	0.550000	-27.066668	447.000000	1023.000000	1023.000000	2046.000000
11.760000	0.008507	5.027739	0.751257	0.730221	2.379626	1.166635	0.000000	-10.000000	0.550000	-27.050001	438.000000	1023.000000	1023.000000	2046.000000
11.780000	0.007295	4.311130	0.627401	0.650881	2.091428	0.941420	0.000000	-10.000000	0.550000	-27.050001	429.000000	1023.000000	1023.000000	2046.000000
11.800000	0.006424	3.796321	0.584156	0.622477	1.854562	0.735126	0.000000	-10.000000	0.566667	-27.250000	419.833344	1023.000000	1023.000000	2046.000000
11.820000	0.005584	3.300345	0.634800	0.501603	1.617320	0.546622	0.000000	-10.000000	0.583333	-27.633333	410.666656	1023.000000	1023.000000	2046.000000
11.840000	0.004965	2.934183	0.628576	0.477802	1.422833	0.404971	0.000000	-10.000000	0.616667	-27.900000	401.500000	1023.000000	1023.000000	2046.000000
11.860000	0.004052	2.395000	0.557590	0.452474	1.125292	0.259644	0.000000	-10.000000	0.633333	-28.233334	392.166656	1023.000000	1023.000000	2046.000000
11.880000	0.003113	1.840062	0.457501	0.446171	0.824077	0.112313	0.000000	-10.000000	0.650000	-28.350000	382.833344	1023.000000	1023.000000	2046.000000
11.900000	0.002107	1.245518	0.289768	0.399540	0.569270	-0.013060	0.000000	-10.000000	0.650000	-28.783333	373.166656	1023.000000	1023.000000	2046.000000
11.920000	0.001035	0.611479	0.108840	0.463656	0.259992	-0.221008	0.000000	-10.000000	0.650000	-29.066668	363.666656	1023.000000	1023.000000	2046.000000
11.940000	0.000375	0.221632	-0.188105	0.637370	0.019550	-0.247183	0.000000	-10.000000	0.650000	-29.450001	354.000000	1023.000000	1023.000000	2046.000000
11.960000	-0.000805	-0.475955	-0.613382	0.822453	-0.273726	-0.411299	0.000000	-10.000000	0.658333	-29.566668	344.333344	1023.000000	1023.000000	2046.000000
11.980000	-0.002237	-1.321877	-0.878217	0.756272	-0.650652	-0.549279	0.000000	-10.000000	0.675000	-29.783333	334.500000	1023.000000	1023.000000	2046.000000
12.000000	-0.004481	-2.647998	-1.105579	0.401667	-1.133899	-0.810186	0.000000	-10.000000	0.675000	-29.633333	324.500000	1023.000000	1023.000000	2046.000000
12.020000	-0.007174	-4.240130	-1.387529	0.049793	-1.678149	-1.224245	0.000000	-10.000000	0.666667	-29.450001	314.500000	1023.000000	1023.000000	2046.000000
12.040000	-0.010347	-6.115104	-1.859137	-0.310487	-2.186664	-1.758816	0.000000	-10.000000	0.641667	-28.833334	304.666656	1023.000000	1023.000000	2046.000000
12.060000	-0.013489	-7.972183	-2.472101	-0.593238	-2.656528	-2.250316	0.000000	-10.000000	0.625000	-28.283333	295.000000	1023.000000	1023.000000	2046.000000
12.080000	-0.016328	-9.649994	-3.088248	-0.904292	-3.041276	-2.616179	0.000000	-10.000000	0.608333	-27.700001	285.666656	1023.000000	1023.000000	2046.000000
12.100000	-0.018610	-10.998247	-3.563815	-1.006539	-3.432020	-2.995872	0.000000	-10.000000	0.583333	-27.299999	276.333344	1023.000000	1023.000000	2046.000000
12.120000	-0.020236	-11.959193	-3.988684	-1.051215	-3.667778	-3.251515	0.000000	-10.000000	0.566667	-26.933334	267.166656	1023.000000	1023.000000	2046.000000
12.140000	-0.021776	-12.869397	-4.377561	-1.098163	-3.903763	-3.489911	0.000000	-10.000000	0.550000	-26.833334	258.166656	1023.000000	1023.000000	2046.000000
12.160000	-0.023228	-13.727694	-4.808631	-1.109965	-4.104315	-3.704783	0.000000	-10.000000	0.566667	-26.883333	249.333328	1023.000000	1023.000000	2046.000000
12.180000	-0.024523	-14.493245	-5.166631	-1.176381	-4.336919	-3.813313	0.000000	-10.000000	0.566667	-27.116667	240.500000	1023.000000	1023.000000	2046.000000
12.200000	-0.025598	-15.128339	-5.441176	-1.205835	-4.548754	-3.932574	0.000000	-10.000000	0.566667	-27.183334	231.333328	1023.000000	1023.000000	2046.000000
12.220000	-0.026671	-15.762270	-5.705729	-1.275978	-4.766039	-4.014524	0.000000	-10.000000	0.550000	-26.966667	222.166672	1023.000000	1023.000000	2046.000000
12.240000	-0.027806	-16.433054	-5.912552	-1.376782	-5.023687	-4.120032	0.000000	-10.000000	0.541667	-26.866667	213.166672	1023.000000	1023.000000	2046.000000
12.260000	-0.028657	-16.936058	-6.078008	-1.505812	-5.180005	-4.172233	0.000000	-10.000000	0.525000	-26.383333	204.333328	1023.000000	1023.000000	2046.000000
12.280000	-0.029165	-17.236238	-6.138803	-1.493185	-5.327378	-4.276871	0.000000	-10.000000	0.525000	-26.333334	195.500000	1023.000000	1023.000000	2046.000000
12.300000	-0.029675	-17.537630	-6.062461	-1.654470	-5.482052	-4.338647	0.000000	-10.000000	0.516667	-25.933334	186.666672	1023.000000	1023.000000	2046.000000
12.320000	-0.029864	-17.649540	-5.922264	-1.839291	-5.547768	-4.340218	0.000000	-10.000000	0.533333	-25.983334	177.833328	1023.000000	1023.000000	2046.000000
12.340000	-0.030071	-17.772224	-5.763258	-2.000423	-5.686459	-4.322084	0.000000	-10.000000	0.525000	-26.000000	169.166672	1023.000000	1023.000000	2046.000000
12.360000	-0.030366	-17.946360	-5.683350	-2.135411	-5.753743	-4.373855	0.000000	-10.000000	0.525000	-25.983334	160.500000	1023.000000	1023.000000	2046.000000
12.380000	-0.030872	-18.245495	-5.586846	-2.279529	-5.918957	-4.460163	0.000000	-10.000000	0.508333	-25.650000	151.833328	1023.000000	1023.000000	2046.000000
12.400000	-0.031268	-18.479342	-5.524293	-2.448888	-5.984697	-4.521462	0.000000	-10.000000	0.500000	-25.066668	143.333328	1023.000000	1023.000000	2046.000000
12.420000	-0.031881	-18.841850	-5.427748	-2.631965	-6.150938	-4.631198	0.000000	-10.000000	0.500000	-24.600000	135.000000	1023.000000	1023.000000	2046.000000
12.440000	-0.032611	-19.273148	-5.408846	-2.787055	-6.307204	-4.770042	0.000000	-10.000000	0.483333	-23.950001	127.000000	1023.000000	1023.000000	2046.000000
12.460000	-0.033397	-19.737808	-5.438089	-2.872933	-6.466149	-4.960638	0.000000	-10.000000	0.441667	-23.250000	119.000000	1023.000000	1023.000000	2046.000000
12.480000	-0.034166	-20.191986	-5.454364	-2.941201	-6.636810	-5.159612	0.000000	-10.000000	0.408333	-22.550001	111.166664	1023.000000	1023.000000	2046.000000
12.500000	-0.035028	-20.701517	-5.450501	-3.039762	-6.891948	-5.319305	0.000000	-10.000000	0.375000	-22.066668	103.500000	1023.000000	1023.000000	2046.000000
12.520000	-0.035894	-21.213116	-5.456110	-3.170494	-7.114449	-5.472064	0.000000	-10.000000	0.366667	-21.716667	96.166664	1023.000000	1023.000000	2046.000000
12.540000	-0.036832	-21.767506	-5.511146	-3.251759	-7.343360	-5.661241	0.000000	-10.000000	0.350000	-21.300001	88.833336	1023.000000	1023.000000	2046.000000
12.560000	-0.037806	-22.343279	-5.556561	-3.399578	-7.546268	-5.840872	0.000000	-10.000000	0.358333	-20.966667	81.666664	1023.000000	1023.000000	2046.000000
12.580000	-0.038421	-22.706804	-5.613556	-3.458713	-7.704536	-5.930000	0.000000	-10.000000	0.358333	-20.816668	74.666664	1023.000000	1023.000000	2046.000000
12.600000	-0.039139	-23.130869	-5.672865	-3.518680	-7.864480	-6.074842	0.000000	-10.000000	0.341667	-20.583334	67.833336	1023.000000	1023.000000	2046.000000
12.620000	-0.039827	-23.537910	-5.749493	-3.627087	-7.983528	-6.177802	0.000000	-10.000000	0.333333	-20.400000	61.000000	1023.000000	1023.000000	2046.000000
12.640000	-0.040169	-23.740089	-5.784168	-3.651783	-8.114641	-6.189499	0.000000	-10.000000	0.316667	-19.966667	54.166668	1023.000000	1023.000000	2046.000000
12.660000	-0.040549	-23.964319	-5.729003	-3.648938	-8.336153	-6.250225	0.000000	-10.000000	0.316667	-19.783335	47.333332	1023.000000	1023.000000	2046.000000
12.680000	-0.040906	-24.175423	-5.743236	-3.672107	-8.444129	-6.315952	0.000000	-10.000000	0.300000	-19.666668	42.833332	1023.000000	1023.000000	2046.000000
12.700000	-0.041197	-24.347332	-5.746082	-3.602345	-8.583028	-6.415878	0.000000	-10.000000	0.283333	-19.350000	36.333332	1023.000000	1023.000000	2046.000000
12.720000	-0.041541	-24.551001	-5.809502	-3.643410	-8.618046	-6.480042	0.000000	-10.000000	0.250000	-18.850000	30.000000	1023.000000	1023.000000	2046.000000
12.740000	-0.041827	-24.719986	-5.797441	-3.582164	-8.780270	-6.560111	0.000000	-10.000000	0.216667	-18.200001	21.666666	1023.000000	1023.000000	2046.000000
12.760000	-0.042024	-24.836130	-5.822012	-3.583807	-8.836449	-6.593863	0.000000	-10.000000	0.200000	-17.666668	15.500000	1023.000000	1023.000000	2046.000000
12.780000	-0.042390	-25.052240	-5.835999	-3.610771	-8.962206	-6.643266	0.000000	-10.000000	0.200000	-17.083334	9.666667	1023.000000	1023.000000	2046.000000
12.800000	-0.042563	-25.154715	-5.838651	-3.628572	-9.062486	-6.625004	0.000000	-10.000000	0.200000	-16.500000	4.166667	1023.000000	1023.000000	2046.000000
12.820000	-0.042832	-25.313709	-5.807884	-3.639096	-9.183362	-6.683367	0.000000	-10.000000	0.191667	-15.850000	-1.000000	1023.000000	1023.000000	2046.000000
12.840000	-0.042837	-25.316570	-5.779395	-3.619502	-9.172632	-6.745041	0.000000	-10.000000	0.175000	-15.066667	-6.000000	1023.000000	1023.000000	2046.000000
12.860000	-0.042789	-25.288227	-5.588367	-3.619405	-9.279880	-6.800575	0.000000	-10.000000	0.141667	-14.016667	-10.833333	1023.000000	1023.000000	2046.000000
12.880000	-0.042403	-25.059921	-5.446896	-3.526351	-9.276594	-6.810080	0.000000	-10.000000	0.100000	-12.533334	-15.500000	1023.000000	1023.000000	2046.000000
12.900000	-0.042190	-24.934311	-5.258034	-3.516324	-9.376595	-6.783358	0.000000	-10.000000	0.058333	-10.516667	-19.666666	1023.000000	1023.000000	2046.000000
12.920000	-0.041957	-24.796326	-5.201561	-3.435259	-9.423849	-6.735658	0.000000	-10.000000	0.016667	-7.683333	-23.333334	1023.000000	1023.000000	2046.000000
12.940000	-0.041893	-24.758944	-5.136656	-3.445581	-9.513571	-6.663136	0.000000	-10.000000	-0.016667	-3.333333	-25.666666	1023.000000	1023.000000	2046.000000
12.960000	-0.041707	-24.648991	-5.098072	-3.402675	-9.453897	-6.694347	0.000000	-10.000000	-0.041667	1.000000	-26.833334	1023.000000	1023.000000	2046.000000
12.980000	-0.040760	-24.089163	-5.058184	-3.186225	-9.263762	-6.580992	0.000000	-10.000000	-0.066667	5.550000	-27.000000	1023.000000	1023.000000	2046.000000
13.000000	-0.039914	-23.589268	-5.103522	-2.924930	-9.054552	-6.506263	0.000000	-10.000000	-0.108333	9.100000	-27.000000	1023.000000	1023.000000	2046.000000
13.020000	-0.039218	-23.177683	-5.111036	-2.739731	-8.888793	-6.438123	0.000000	-10.000000	-0.158333	12.383333	-27.000000	1023.000000	1023.000000	2046.000000
13.040000	-0.038548	-22.781841	-5.055292	-2.740119	-8.677800	-6.308631	0.000000	-10.000000	-0.233333	15.100000	-27.000000	1023.000000	1023.000000	2046.000000
13.060000	-0.038609	-22.817747	-5.018859	-2.869420	-8.686356	-6.243114	0.000000	-10.000000	-0.291667	17.483334	-27.000000	1023.000000	1023.000000	2046.000000
13.080000	-0.038917	-23.000105	-5.174757	-2.921211	-8.689680	-6.214457	0.000000	-10.000000	-0.391667	20.266666	-9.666667	1023.000000	1023.000000	2046.000000
13.100000	-0.039642	-23.428276	-5.510781	-3.013822	-8.703775	-6.199898	0.000000	-10.000000	-0.458333	23.450001	12.333333	1023.000000	1023.000000	2046.000000
13.120000	-0.040498	-23.934410	-5.945271	-3.099816	-8.616199	-6.273126	0.000000	-10.000000	-0.516667	25.716667	34.333332	1023.000000	1023.000000	2046.000000
13.140000	-0.040959	-24.206705	-6.202427	-3.197151	-8.556743	-6.250384	0.000000	-10.000000	-0.525000	27.100000	41.833332	1023.000000	1023.000000	2046.000000
13.160000	-0.040766	-24.092590	-6.382383	-3.143894	-8.316149	-6.250165	0.000000	-10.000000	-0.516667	27.350000	47.666668	1023.000000	1023.000000	2046.000000
13.180000	-0.040144	-23.725143	-6.436452	-3.010258	-8.190855	-6.087578	0.000000	-10.000000	-0.508333	27.483334	56.666668	1023.000000	1023.000000	2046.000000
13.200000	-0.039437	-23.307173	-6.524821	-2.863316	-7.998239	-5.920796	0.000000	-10.000000	-0.516667	27.700001	65.833336	1023.000000	1023.000000	2046.000000
13.220000	-0.038596	-22.810434	-6.528704	-2.696313	-7.814501	-5.770916	0.000000	-10.000000	-0.541667	27.950001	75.166664	1023.000000	1023.000000	2046.000000
13.240000	-0.037457	-22.137295	-6.513294	-2.548509	-7.569994	-5.505497	0.000000	-10.000000	-0.583333	28.700001	84.333336	1023.000000	1023.000000	2046.000000
13.260000	-0.036416	-21.521709	-6.409773	-2.387975	-7.410676	-5.313287	0.000000	-10.000000	-0.625000	29.466667	93.833336	1023.000000	1023.000000	2046.000000
13.280000	-0.035326	-20.877396	-6.336068	-2.302611	-7.186639	-5.052079	0.000000	-10.000000	-0.675000	30.316668	103.500000	1023.000000	1023.000000	2046.000000
13.300000	-0.034067	-20.133724	-6.201652	-2.100591	-6.946219	-4.885262	0.000000	-10.000000	-0.708333	31.116667	113.500000	1023.000000	1023.000000	2046.000000
13.320000	-0.032450	-19.177921	-5.965789	-1.916114	-6.678513	-4.617507	0.000000	-10.000000	-0.725000	31.733334	123.833336	1023.000000	1023.000000	2046.000000
13.340000	-0.030633	-18.104050	-5.534412	-1.804107	-6.430285	-4.335245	0.000000	-10.000000	-0.733333	32.316666	134.333328	1023.000000	1023.000000	2046.000000
13.360000	-0.028525	-16.858135	-5.065365	-1.755250	-6.023137	-4.014382	0.000000	-10.000000	-0.733333	32.566666	145.166672	1023.000000	1023.000000	2046.000000
13.380000	-0.026272	-15.526872	-4.534556	-1.656556	-5.649841	-3.685919	0.000000	-10.000000	-0.733333	32.883331	155.833328	1023.000000	1023.000000	2046.000000
13.400000	-0.024091	-14.237944	-4.018075	-1.594227	-5.238161	-3.387482	0.000000	-10.000000	-0.741667	32.883331	166.666672	1023.000000	1023.000000	2046.000000
13.420000	-0.021856	-12.917014	-3.552888	-1.494076	-4.780075	-3.089974	0.000000	-10.000000	-0.750000	32.866665	177.500000	1023.000000	1023.000000	2046.000000
13.440000	-0.019601	-11.584206	-3.098699	-1.446001	-4.307296	-2.732210	0.000000	-10.000000	-0.758333	32.666668	188.500000	1023.000000	1023.000000	2046.000000
13.460000	-0.017625	-10.416568	-2.638755	-1.381534	-3.898061	-2.498218	0.000000	-10.000000	-0.750000	32.633335	199.500000	1023.000000	1023.000000	2046.000000
13.480000	-0.015818	-9.348690	-2.303931	-1.281721	-3.528725	-2.234313	0.000000	-10.000000	-0.750000	32.799999	210.500000	1023.000000	1023.000000	2046.000000
13.500000	-0.014333	-8.470524	-2.037324	-1.194459	-3.197788	-2.040953	0.000000	-10.000000	-0.750000	33.033333	221.500000	1023.000000	1023.000000	2046.000000
13.520000	-0.013354	-7.892140	-1.892899	-1.186365	-2.959078	-1.853798	0.000000	-10.000000	-0.750000	33.016666	232.500000	1023.000000	1023.000000	2046.000000
13.540000	-0.012116	-7.160314	-1.713598	-1.116259	-2.643666	-1.686791	0.000000	-10.000000	-0.750000	32.683334	243.500000	1023.000000	1023.000000	2046.000000
13.560000	-0.010983	-6.491105	-1.408051	-1.118183	-2.426350	-1.538521	0.000000	-10.000000	-0.750000	32.450001	254.500000	1023.000000	1023.000000	2046.000000
13.580000	-0.009752	-5.763392	-1.184224	-1.092203	-2.129011	-1.357953	0.000000	-10.000000	-0.741667	32.333332	265.333344	1023.000000	1023.000000	2046.000000
13.600000	-0.008529	-5.040571	-0.926249	-0.993115	-1.851277	-1.269930	0.000000	-10.000000	-0.733333	32.349998	276.166656	1023.000000	1023.000000	2046.000000
13.620000	-0.006976	-4.122710	-0.650055	-0.897604	-1.605074	-0.969977	0.000000	-10.000000	-0.716667	32.216667	286.833344	1023.000000	1023.000000	2046.000000
13.640000	-0.005457	-3.225332	-0.421890	-0.768448	-1.302519	-0.732475	0.000000	-10.000000	-0.708333	32.049999	297.666656	1023.000000	1023.000000	2046.000000
13.660000	-0.003834	-2.265741	-0.151292	-0.650956	-1.019068	-0.444425	0.000000	-10.000000	-0.716667	31.883333	308.333344	1023.000000	1023.000000	2046.000000
13.680000	-0.001956	-1.156152	0.109846	-0.424742	-0.671548	-0.169709	0.000000	-10.000000	-0.733333	31.983335	319.000000	1023.000000	1023.000000	2046.000000
13.700000	-0.000175	-0.103355	0.354575	-0.229868	-0.273425	0.045363	0.000000	-10.000000	-0.750000	32.300003	329.666656	1023.000000	1023.000000	2046.000000
13.720000	0.001900	1.123124	0.669829	-0.072909	0.116285	0.409920	0.000000	-10.000000	-0.750000	32.583336	340.500000	1023.000000	1023.000000	2046.000000
13.740000	0.003743	2.212043	0.962064	0.094955	0.494826	0.660196	0.000000	-10.000000	-0.758333	32.650002	351.500000	1023.000000	1023.000000	2046.000000
13.760000	0.005860	3.463533	1.285445	0.336634	0.901178	0.940276	0.000000	-10.000000	-0.758333	32.666668	362.333344	1023.000000	1023.000000	2046.000000
13.780000	0.007903	4.670734	1.647782	0.501302	1.233026	1.288624	0.000000	-10.000000	-0.758333	32.666668	373.166656	1023.000000	1023.000000	2046.000000
13.800000	0.009927	5.866709	1.937855	0.691005	1.671000	1.566849	0.000000	-10.000000	-0.750000	32.616669	384.000000	1023.000000	1023.000000	2046.000000
13.820000	0.011952	7.063619	2.274222	0.874186	2.039091	1.876119	0.000000	-10.000000	-0.733333	32.300003	394.833344	1023.000000	1023.000000	2046.000000
13.840000	0.013842	8.180767	2.638517	1.072855	2.402617	2.066778	0.000000	-10.000000	-0.733333	32.266666	405.666656	1023.000000	1023.000000	2046.000000
13.860000	0.015684	9.269513	2.993470	1.253772	2.829476	2.192795	0.000000	-10.000000	-0.716667	32.233334	416.333344	1023.000000	1023.000000	2046.000000
13.880000	0.017448	10.311530	3.268939	1.446365	3.230621	2.365605	0.000000	-10.000000	-0.733333	32.266666	427.166656	1023.000000	1023.000000	2046.000000
13.900000	0.018970	11.211561	3.554747	1.577710	3.491982	2.587123	0.000000	-10.000000	-0.733333	32.250000	437.833344	1023.000000	1023.000000	2046.000000
13.920000	0.019942	11.785547	3.716780	1.617918	3.754058	2.696790	0.000000	-10.000000	-0.758333	32.366669	448.666656	1023.000000	1023.000000	2046.000000
13.940000	0.020928	12.368717	3.908967	1.662488	3.986011	2.811251	0.000000	-10.000000	-0.758333	32.700001	459.500000	1023.000000	1023.000000	2046.000000
13.960000	0.021972	12.985383	4.144499	1.630387	4.175710	3.034788	0.000000	-10.000000	-0.741667	32.500000	470.500000	1023.000000	1023.000000	2046.000000
13.980000	0.023505	13.891746	4.361590	1.857107	4.466193	3.206856	0.000000	-10.000000	-0.725000	32.400002	481.500000	1023.000000	1023.000000	2046.000000
14.000000	0.025760	15.224381	4.631177	2.278720	4.874320	3.440164	0.000000	-10.000000	-0.691667	31.800001	492.333344	1023.000000	1023.000000	2046.000000
14.020000	0.027875	16.474207	4.623788	2.758156	5.269390	3.822873	0.000000	-10.000000	-0.675000	31.600000	503.000000	1023.000000	1023.000000	2046.000000
14.040000	0.028966	17.119013	4.550367	2.978940	5.525769	4.063936	0.000000	-10.000000	-0.633333	30.816668	513.500000	1023.000000	1023.000000	2046.000000
14.060000	0.029457	17.409266	4.506385	2.933703	5.734730	4.234448	0.000000	-10.000000	-0.641667	30.500000	524.000000	1023.000000	1023.000000	2046.000000
14.080000	0.028850	17.050373	4.322936	2.662869	5.793778	4.270789	0.000000	-10.000000	-0.641667	30.383333	534.333313	1023.000000	1023.000000	2046.000000
14.100000	0.027596	16.309336	3.999849	2.431600	5.799969	4.077918	0.000000	-10.000000	-0.633333	30.516666	544.500000	1023.000000	1023.000000	2046.000000
14.120000	0.026653	15.751949	3.648136	2.288331	5.873654	3.941828	0.000000	-10.000000	-0.608333	30.200001	554.500000	1023.000000	1023.000000	2046.000000
14.140000	0.025871	15.289741	3.319552	2.232379	5.958667	3.779142	0.000000	-10.000000	-0.583333	29.500000	564.500000	1023.000000	1023.000000	2046.000000
14.160000	0.025896	15.304473	3.217968	2.203140	6.110058	3.773307	0.000000	-10.000000	-0.575000	28.816668	574.500000	1023.000000	1023.000000	2046.000000
14.180000	0.026414	15.610426	3.202377	2.301054	6.295644	3.811352	0.000000	-10.000000	-0.550000	28.433334	584.166687	1023.000000	1023.000000	2046.000000
14.200000	0.027188	16.068115	3.228652	2.485021	6.446633	3.907808	0.000000	-10.000000	-0.533333	28.100000	593.833313	1023.000000	1023.000000	2046.000000
14.220000	0.027797	16.428101	3.180165	2.676848	6.607759	3.963328	0.000000	-10.000000	-0.500000	27.533333	603.166687	1023.000000	1023.000000	2046.000000
14.240000	0.028333	16.744709	3.136965	2.854579	6.663098	4.090068	0.000000	-10.000000	-0.491667	26.850000	612.500000	1023.000000	1023.000000	2046.000000
14.260000	0.028681	16.950409	3.081940	3.028041	6.744168	4.096260	0.000000	-10.000000	-0.441667	26.000000	621.500000	1023.000000	1023.000000	2046.000000
14.280000	0.029202	17.258423	3.015036	3.208274	6.892791	4.142323	0.000000	-10.000000	-0.400000	24.833334	630.333313	1023.000000	1023.000000	2046.000000
14.300000	0.029808	17.616661	3.046684	3.318755	7.022285	4.228937	0.000000	-10.000000	-0.308333	23.350000	638.833313	1023.000000	1023.000000	2046.000000
14.320000	0.030473	18.009529	3.055067	3.483047	7.162991	4.308424	0.000000	-10.000000	-0.241667	21.450001	646.833313	1023.000000	1023.000000	2046.000000
14.340000	0.031153	18.411654	3.154726	3.545336	7.301867	4.409725	0.000000	-10.000000	-0.175000	19.316668	654.333313	1023.000000	1023.000000	2046.000000
14.360000	0.031697	18.733076	3.258446	3.467914	7.480124	4.526592	0.000000	-10.000000	-0.108333	16.733334	661.166687	1023.000000	1023.000000	2046.000000
14.380000	0.032530	19.225216	3.472116	3.473712	7.593633	4.685755	0.000000	-10.000000	-0.058333	13.400001	667.333313	1023.000000	1023.000000	2046.000000
14.400000	0.033221	19.633820	3.784182	3.407473	7.667109	4.775056	0.000000	-10.000000	-0.016667	9.950001	672.333313	1023.000000	1023.000000	2046.000000
14.420000	0.034081	20.141932	3.989087	3.355437	7.906499	4.890910	0.000000	-10.000000	0.008333	5.550000	676.333313	1023.000000	1023.000000	2046.000000
14.440000	0.034788	20.559780	4.190638	3.343672	8.127338	4.898131	0.000000	-10.000000	0.025000	1.250000	679.000000	1023.000000	1023.000000	2046.000000
14.460000	0.035466	20.960348	4.405366	3.252275	8.338522	4.964185	0.000000	-10.000000	0.041667	-2.433333	680.500000	1023.000000	1023.000000	2046.000000
14.480000	0.036056	21.309069	4.665758	3.184793	8.439354	5.019164	0.000000	-10.000000	0.041667	-5.300000	681.000000	1023.000000	1023.000000	2046.000000
14.500000	0.036139	21.358307	4.777923	3.069066	8.451129	5.060189	0.000000	-10.000000	0.050000	-7.433333	681.000000	1023.000000	1023.000000	2046.000000
14.520000	0.036076	21.320679	4.854434	2.936102	8.428740	5.101403	0.000000	-10.000000	0.058333	-9.633333	681.000000	1023.000000	1023.000000	2046.000000
14.540000	0.035535	21.001030	4.856345	2.771708	8.372670	5.000308	0.000000	-10.000000	0.075000	-11.133333	681.000000	1023.000000	1023.000000	2046.000000
14.560000	0.035111	20.750692	4.880501	2.659823	8.315871	4.894496	0.000000	-10.000000	0.091667	-12.400000	681.000000	1023.000000	1023.000000	2046.000000
14.580000	0.034639	20.471598	4.916682	2.524828	8.176173	4.853914	0.000000	-10.000000	0.116667	-13.450000	673.833313	1023.000000	1023.000000	2046.000000
14.600000	0.033919	20.046087	4.846239	2.477035	8.017509	4.705303	0.000000	-10.000000	0.150000	-14.250000	665.000000	1023.000000	1023.000000	2046.000000
14.620000	0.033374	19.724142	4.802513	2.438567	7.857199	4.625864	0.000000	-10.000000	0.183333	-14.866667	654.500000	1023.000000	1023.000000	2046.000000
14.640000	0.033064	19.540920	4.703277	2.445689	7.769389	4.622567	0.000000	-10.000000	0.200000	-15.216667	649.500000	1023.000000	1023.000000	2046.000000
14.660000	0.032670	19.308235	4.644732	2.429464	7.613660	4.620378	0.000000	-10.000000	0.191667	-15.383333	644.500000	1023.000000	1023.000000	2046.000000
14.680000	0.032408	19.153391	4.583237	2.456204	7.493701	4.620249	0.000000	-10.000000	0.191667	-15.333333	639.500000	1023.000000	1023.000000	2046.000000
14.700000	0.032293	19.085398	4.541317	2.496797	7.407980	4.639305	0.000000	-10.000000	0.191667	-15.483334	634.333313	1023.000000	1023.000000	2046.000000
14.720000	0.032112	18.977913	4.522569	2.518247	7.276660	4.660436	0.000000	-10.000000	0.200000	-15.766667	629.000000	1023.000000	1023.000000	2046.000000
14.740000	0.031669	18.716557	4.457474	2.526176	7.132219	4.600688	0.000000	-10.000000	0.208333	-16.266666	623.666687	1023.000000	1023.000000	2046.000000
14.760000	0.031339	18.521215	4.387423	2.533294	6.971917	4.628582	0.000000	-10.000000	0.233333	-17.216667	618.166687	1023.000000	1023.000000	2046.000000
14.780000	0.030714	18.151857	4.285895	2.548099	6.773173	4.544690	0.000000	-10.000000	0.283333	-18.483334	612.500000	1023.000000	1023.000000	2046.000000
14.800000	0.030115	17.797756	4.181556	2.509798	6.611441	4.494961	0.000000	-10.000000	0.333333	-20.133333	606.333313	1023.000000	1023.000000	2046.000000
14.820000	0.029642	17.518236	4.165481	2.523302	6.474095	4.355360	0.000000	-10.000000	0.375000	-21.400000	599.666687	1023.000000	1023.000000	2046.000000
14.840000	0.029293	17.312288	4.263787	2.502845	6.295951	4.249706	0.000000	-10.000000	0.391667	-22.450001	592.500000	1023.000000	1023.000000	2046.000000
14.860000	0.029068	17.179144	4.270013	2.533103	6.151953	4.224075	0.000000	-10.000000	0.400000	-22.933334	584.833313	1023.000000	1023.000000	2046.000000
14.880000	0.028823	17.034424	4.252656	2.615885	5.972794	4.193089	0.000000	-10.000000	0.400000	-23.316668	577.333313	1023.000000	1023.000000	2046.000000
14.900000	0.028331	16.743607	4.208591	2.595363	5.757035	4.182618	0.000000	-10.000000	0.400000	-23.283335	569.666687	1023.000000	1023.000000	2046.000000
14.920000	0.027932	16.507969	4.117117	2.597221	5.574644	4.218988	0.000000	-10.000000	0.408333	-23.450001	562.000000	1023.000000	1023.000000	2046.000000
14.940000	0.027278	16.121021	3.851604	2.721849	5.350095	4.197473	0.000000	-10.000000	0.416667	-23.283335	554.000000	1023.000000	1023.000000	2046.000000
14.960000	0.026566	15.700637	3.392058	3.023703	5.078648	4.206228	0.000000	-10.000000	0.441667	-23.766666	546.000000	1023.000000	1023.000000	2046.000000
14.980000	0.025377	14.997864	2.859930	3.185266	4.750952	4.201716	0.000000	-10.000000	0.466667	-24.066668	538.000000	1023.000000	1023.000000	2046.000000
15.000000	0.023788	14.058861	2.582260	3.042093	4.351912	4.082596	0.000000	-10.000000	0.491667	-24.733334	530.000000	1023.000000	1023.000000	2046.000000
15.020000	0.021456	12.680224	2.307598	2.649339	3.938610	3.784678	0.000000	-10.000000	0.508333	-24.983334	522.000000	1023.000000	1023.000000	2046.000000
15.040000	0.018595	10.989830	1.938480	2.232825	3.455854	3.362671	0.000000	-10.000000	0.525000	-25.416668	513.666687	1023.000000	1023.000000	2046.000000
15.060000	0.015442	9.126173	1.373380	1.887796	2.996584	2.868414	0.000000	-10.000000	0.541667	-25.916668	505.166656	1023.000000	1023.000000	2046.000000
15.080000	0.012006	7.095541	0.694161	1.540977	2.564824	2.295579	0.000000	-10.000000	0.550000	-26.316668	496.500000	1023.000000	1023.000000	2046.000000
15.100000	0.009067	5.358502	0.064649	1.335874	2.136154	1.821824	0.000000	-10.000000	0.541667	-26.600000	487.833344	1023.000000	1023.000000	2046.000000
15.120000	0.006809	4.023974	-0.389604	1.157256	1.810384	1.445939	0.000000	-10.000000	0.541667	-26.516666	479.000000	1023.000000	1023.000000	2046.000000
15.140000	0.005143	3.039636	-0.782421	1.113549	1.569706	1.138801	0.000000	-10.000000	0.550000	-26.733334	470.000000	1023.000000	1023.000000	2046.000000
15.160000	0.003811	2.252375	-1.104899	1.109680	1.343757	0.903836	0.000000	-10.000000	0.591667	-27.050001	461.000000	1023.000000	1023.000000	2046.000000
15.180000	0.002203	1.302194	-1.512696	1.073498	1.090625	0.650766	0.000000	-10.000000	0.633333	-27.633333	452.000000	1023.000000	1023.000000	2046.000000
15.200000	0.000833	0.492393	-1.850193	1.061069	0.830382	0.451135	0.000000	-10.000000	0.666667	-28.216667	442.833344	1023.000000	1023.000000	2046.000000
15.220000	-0.000406	-0.239931	-2.169167	1.006143	0.601782	0.321312	0.000000	-10.000000	0.675000	-28.833334	433.333344	1023.000000	1023.000000	2046.000000
15.240000	-0.001636	-0.967019	-2.460514	1.017070	0.380229	0.096197	0.000000	-10.000000	0.683333	-29.416668	423.500000	1023.000000	1023.000000	2046.000000
15.260000	-0.002721	-1.608380	-2.680874	0.952227	0.135375	-0.015109	0.000000	-10.000000	0.691667	-29.750000	413.666656	1023.000000	1023.000000	2046.000000
15.280000	-0.003685	-2.178013	-2.875821	0.899244	-0.090613	-0.110822	0.000000	-10.000000	0.700000	-30.133333	403.833344	1023.000000	1023.000000	2046.000000
15.300000	-0.004496	-2.657123	-2.980279	0.807792	-0.288373	-0.196263	0.000000	-10.000000	0.716667	-30.400000	393.833344	1023.000000	1023.000000	2046.000000
15.320000	-0.005117	-3.023918	-2.963664	0.610661	-0.440798	-0.230117	0.000000	-10.000000	0.750000	-30.833334	383.666656	1023.000000	1023.000000	2046.000000
15.340000	-0.005885	-3.477779	-2.978369	0.425586	-0.617985	-0.307011	0.000000	-10.000000	0.783333	-31.366667	373.333344	1023.000000	1023.000000	2046.000000
15.360000	-0.006591	-3.895099	-2.979304	0.199592	-0.747565	-0.367823	0.000000	-10.000000	0.808333	-31.816668	363.000000	1023.000000	1023.000000	2046.000000
15.380000	-0.007305	-4.317103	-2.968862	0.054516	-0.908217	-0.494541	0.000000	-10.000000	0.816667	-32.000000	352.333344	1023.000000	1023.000000	2046.000000
15.400000	-0.008123	-4.800447	-2.992166	-0.121738	-1.062184	-0.624358	0.000000	-10.000000	0.825000	-31.650002	341.666656	1023.000000	1023.000000	2046.000000
15.420000	-0.008982	-5.308630	-2.973530	-0.288873	-1.267022	-0.779206	0.000000	-10.000000	0.808333	-31.466667	331.000000	1023.000000	1023.000000	2046.000000
15.440000	-0.009811	-5.798030	-2.972010	-0.498196	-1.426381	-0.901443	0.000000	-10.000000	0.783333	-31.116667	320.666656	1023.000000	1023.000000	2046.000000
15.460000	-0.010821	-6.395026	-2.960774	-0.648323	-1.715865	-1.070065	0.000000	-10.000000	0.758333	-30.783333	310.166656	1023.000000	1023.000000	2046.000000
15.480000	-0.012103	-7.152923	-3.053413	-0.756405	-1.974327	-1.368778	0.000000	-10.000000	0.750000	-30.366667	299.833344	1023.000000	1023.000000	2046.000000
15.500000	-0.013382	-7.908523	-3.149278	-0.907713	-2.276864	-1.574669	0.000000	-10.000000	0.758333	-30.366667	289.500000	1023.000000	1023.000000	2046.000000
15.520000	-0.014873	-8.789957	-3.147673	-1.000823	-2.684218	-1.957244	0.000000	-10.000000	0.758333	-30.316668	279.500000	1023.000000	1023.000000	2046.000000
15.540000	-0.016279	-9.621019	-3.250292	-1.239732	-3.022755	-2.108240	0.000000	-10.000000	0.750000	-30.266666	269.500000	1023.000000	1023.000000	2046.000000
15.560000	-0.017810	-10.525957	-3.364418	-1.415196	-3.411107	-2.335236	0.000000	-10.000000	0.725000	-29.833334	259.500000	1023.000000	1023.000000	2046.000000
15.580000	-0.019190	-11.341380	-3.484078	-1.574410	-3.741852	-2.541040	0.000000	-10.000000	0.708333	-29.900000	249.500000	1023.000000	1023.000000	2046.000000
15.600000	-0.020697	-12.231921	-3.653063	-1.673218	-4.096647	-2.808993	0.000000	-10.000000	0.700000	-29.750000	239.500000	1023.000000	1023.000000	2046.000000
15.620000	-0.021733	-12.844274	-3.733583	-1.786606	-4.420105	-2.903980	0.000000	-10.000000	0.700000	-30.050001	229.500000	1023.000000	1023.000000	2046.000000
15.640000	-0.022902	-13.534949	-3.873854	-1.904528	-4.730625	-3.025943	0.000000	-10.000000	0.700000	-30.033333	219.500000	1023.000000	1023.000000	2046.000000
15.660000	-0.023971	-14.166658	-3.997933	-1.937730	-5.020888	-3.210108	0.000000	-10.000000	0.700000	-30.216667	209.500000	1023.000000	1023.000000	2046.000000
15.680000	-0.024843	-14.682366	-4.092262	-2.035897	-5.280169	-3.274039	0.000000	-10.000000	0.683333	-29.966667	199.500000	1023.000000	1023.000000	2046.000000
15.700000	-0.025681	-15.177186	-4.165778	-2.035732	-5.520778	-3.454899	0.000000	-10.000000	0.666667	-29.350000	189.500000	1023.000000	1023.000000	2046.000000
15.720000	-0.026456	-15.635212	-4.247991	-2.071559	-5.754072	-3.561590	0.000000	-10.000000	0.641667	-28.516666	179.666672	1023.000000	1023.000000	2046.000000
15.740000	-0.027229	-16.092089	-4.333251	-2.131468	-5.935631	-3.691741	0.000000	-10.000000	0.608333	-27.750000	170.166672	1023.000000	1023.000000	2046.000000
15.760000	-0.027935	-16.509779	-4.402243	-2.145102	-6.155581	-3.806853	0.000000	-10.000000	0.575000	-27.333334	161.000000	1023.000000	1023.000000	2046.000000
15.780000	-0.028834	-17.040932	-4.493293	-2.226159	-6.388874	-3.932606	0.000000	-10.000000	0.550000	-27.000000	151.833328	1023.000000	1023.000000	2046.000000
15.800000	-0.029562	-17.470903	-4.549001	-2.287995	-6.571419	-4.062489	0.000000	-10.000000	0.550000	-26.700001	142.833328	1023.000000	1023.000000	2046.000000
15.820000	-0.030266	-17.886969	-4.570869	-2.308436	-6.818641	-4.189023	0.000000	-10.000000	0.550000	-26.416668	133.833328	1023.000000	1023.000000	2046.000000
15.840000	-0.030993	-18.317120	-4.632625	-2.383109	-6.942605	-4.358779	0.000000	-10.000000	0.541667	-26.133333	125.000000	1023.000000	1023.000000	2046.000000
15.860000	-0.031358	-18.532684	-4.573930	-2.418515	-7.081615	-4.458625	0.000000	-10.000000	0.525000	-25.816668	116.333336	1023.000000	1023.000000	2046.000000
15.880000	-0.031745	-18.761494	-4.474335	-2.406620	-7.217901	-4.662638	0.000000	-10.000000	0.516667	-25.483334	107.666664	1023.000000	1023.000000	2046.000000
15.900000	-0.031997	-18.910358	-4.357959	-2.447643	-7.348480	-4.756277	0.000000	-10.000000	0.508333	-25.150000	99.333336	1023.000000	1023.000000	2046.000000
15.920000	-0.032555	-19.240063	-4.328635	-2.467783	-7.588378	-4.855266	0.000000	-10.000000	0.491667	-24.650000	90.833336	1023.000000	1023.000000	2046.000000
15.940000	-0.033268	-19.661446	-4.397063	-2.485338	-7.798777	-4.980268	0.000000	-10.000000	0.450000	-23.816668	82.666664	1023.000000	1023.000000	2046.000000
15.960000	-0.034171	-20.194916	-4.464596	-2.650020	-8.037971	-5.042327	0.000000	-10.000000	0.400000	-22.950001	74.666664	1023.000000	1023.000000	2046.000000
15.980000	-0.034878	-20.612881	-4.596325	-2.669012	-8.159543	-5.188000	0.000000	-10.000000	0.375000	-22.300001	67.000000	1023.000000	1023.000000	2046.000000
16.000000	-0.035275	-20.847313	-4.773904	-2.463254	-8.230238	-5.379918	0.000000	-10.000000	0.366667	-21.916668	59.500000	1023.000000	1023.000000	2046.000000
16.020000	-0.035723	-21.112265	-5.032389	-2.361895	-8.241356	-5.476625	0.000000	-10.000000	0.366667	-21.616667	52.166668	1023.000000	1023.000000	2046.000000
16.040001	-0.036353	-21.484793	-5.173938	-2.417661	-8.317540	-5.575654	0.000000	-10.000000	0.350000	-21.183334	45.000000	1023.000000	1023.000000	2046.000000
16.059999	-0.037535	-22.183235	-5.272949	-2.650357	-8.512440	-5.747490	0.000000	-10.000000	0.316667	-20.266666	38.000000	1023.000000	1023.000000	2046.000000
16.080000	-0.039299	-23.225906	-5.493421	-2.975030	-8.770280	-5.987175	0.000000	-10.000000	0.266667	-18.850000	31.166666	1023.000000	1023.000000	2046.000000
16.100000	-0.041249	-24.377945	-5.743881	-3.189956	-9.167287	-6.276821	0.000000	-10.000000	0.216667	-16.850000	24.833334	1023.000000	1023.000000	2046.000000
16.120001	-0.043397	-25.647850	-6.287179	-3.339672	-9.393412	-6.627587	0.000000	-10.000000	0.175000	-15.000000	19.166666	1023.000000	1023.000000	2046.000000
16.139999	-0.045581	-26.938303	-6.713586	-3.518533	-9.716455	-6.989729	0.000000	-10.000000	0.133333	-13.350000	14.333333	1023.000000	1023.000000	2046.000000
16.160000	-0.047112	-27.843220	-7.128891	-3.606128	-9.851235	-7.256965	0.000000	-10.000000	0.100000	-12.216666	10.000000	1023.000000	1023.000000	2046.000000
16.180000	-0.047977	-28.354418	-7.512989	-3.604495	-9.880245	-7.356689	0.000000	-10.000000	0.066667	-11.516666	6.000000	1023.000000	1023.000000	2046.000000
16.200001	-0.048581	-28.711435	-7.896532	-3.550753	-9.861128	-7.403022	0.000000	-10.000000	0.050000	-10.816667	2.333333	1023.000000	1023.000000	2046.000000
16.219999	-0.048981	-28.947929	-8.145278	-3.462398	-9.938048	-7.402205	0.000000	-10.000000	0.050000	-10.083334	-1.166667	1023.000000	1023.000000	2046.000000
16.240000	-0.049152	-29.048555	-8.328362	-3.384292	-9.962846	-7.373055	0.000000	-10.000000	0.041667	-8.516666	-4.333333	1023.000000	1023.000000	2046.000000
16.260000	-0.049182	-29.066299	-8.423672	-3.333720	-10.000517	-7.308392	0.000000	-10.000000	0.033333	-6.366667	-7.166667	1023.000000	1023.000000	2046.000000
16.280001	-0.049130	-29.036110	-8.469748	-3.269068	-10.013439	-7.283855	0.000000	-10.000000	0.008333	-2.650000	-9.333333	1023.000000	1023.000000	2046.000000
16.299999	-0.048749	-28.810444	-8.422733	-3.249184	-9.969536	-7.168990	0.000000	-10.000000	-0.016667	0.916667	-10.500000	1023.000000	1023.000000	2046.000000
16.320000	-0.048116	-28.436493	-8.368458	-3.178725	-9.844046	-7.045265	0.000000	-10.000000	-0.050000	4.933333	-11.000000	1023.000000	1023.000000	2046.000000
16.340000	-0.047281	-27.942924	-8.173894	-3.027764	-9.724035	-7.017231	0.000000	-10.000000	-0.100000	8.450000	-11.000000	1023.000000	1023.000000	2046.000000
16.360001	-0.045913	-27.134865	-7.789499	-3.040357	-9.504717	-6.800294	0.000000	-10.000000	-0.141667	11.883333	-11.000000	1023.000000	1023.000000	2046.000000
16.379999	-0.044419	-26.251827	-7.380807	-3.066949	-9.253773	-6.550298	0.000000	-10.000000	-0.175000	14.250000	-11.000000	1023.000000	1023.000000	2046.000000
16.400000	-0.043060	-25.448483	-6.941792	-3.052624	-9.044016	-6.410050	0.000000	-10.000000	-0.216667	15.650000	-11.000000	1023.000000	1023.000000	2046.000000
16.420000	-0.041701	-24.645041	-6.608879	-3.107389	-8.755875	-6.172897	0.000000	-10.000000	-0.266667	17.366667	0.333333	1023.000000	1023.000000	2046.000000
16.440001	-0.040423	-23.889849	-6.259656	-3.070208	-8.533066	-6.026918	0.000000	-10.000000	-0.325000	19.500000	13.166667	1023.000000	1023.000000	2046.000000
16.459999	-0.039183	-23.157009	-5.969251	-3.124347	-8.232250	-5.831161	0.000000	-10.000000	-0.375000	21.633333	28.333334	1023.000000	1023.000000	2046.000000
16.480000	-0.038000	-22.457794	-5.680262	-3.057530	-7.990982	-5.729020	0.000000	-10.000000	-0.408333	23.366667	34.666668	1023.000000	1023.000000	2046.000000
16.500000	-0.036944	-21.833658	-5.425111	-3.053330	-7.731095	-5.624122	0.000000	-10.000000	-0.450000	24.716667	42.166668	1023.000000	1023.000000	2046.000000
16.520000	-0.035844	-21.183916	-5.165066	-2.992277	-7.531886	-5.494687	0.000000	-10.000000	-0.483333	26.116667	50.166668	1023.000000	1023.000000	2046.000000
16.540001	-0.034897	-20.623974	-4.993008	-2.952688	-7.317673	-5.360605	0.000000	-10.000000	-0.550000	27.450001	58.666668	1023.000000	1023.000000	2046.000000
16.559999	-0.033919	-20.046125	-4.750041	-2.941331	-7.164890	-5.189862	0.000000	-10.000000	-0.591667	28.700001	67.666664	1023.000000	1023.000000	2046.000000
16.580000	-0.032904	-19.446524	-4.564018	-2.895041	-6.910724	-5.076740	0.000000	-10.000000	-0.641667	29.550001	77.000000	1023.000000	1023.000000	2046.000000
16.600000	-0.031830	-18.811457	-4.275195	-2.837663	-6.714809	-4.983789	0.000000	-10.000000	-0.666667	30.133333	86.666664	1023.000000	1023.000000	2046.000000
16.620001	-0.030580	-18.072536	-4.040818	-2.718060	-6.480001	-4.833656	0.000000	-10.000000	-0.683333	30.733334	96.500000	1023.000000	1023.000000	2046.000000
16.639999	-0.029211	-17.263910	-3.764493	-2.618242	-6.228480	-4.652695	0.000000	-10.000000	-0.691667	31.283333	106.833336	1023.000000	1023.000000	2046.000000
16.660000	-0.027676	-16.356352	-3.535555	-2.461420	-5.950510	-4.408866	0.000000	-10.000000	-0.691667	31.700001	117.166664	1023.000000	1023.000000	2046.000000
16.680000	-0.025953	-15.338013	-3.228656	-2.300310	-5.676008	-4.133039	0.000000	-10.000000	-0.700000	31.833334	124.166664	1023.000000	1023.000000	2046.000000
16.700001	-0.024068	-14.224374	-2.929027	-2.126603	-5.384614	-3.784130	0.000000	-10.000000	-0.716667	32.333332	134.666672	1023.000000	1023.000000	2046.000000
16.719999	-0.022191	-13.114704	-2.654382	-1.969402	-5.006415	-3.484504	0.000000	-10.000000	-0.725000	32.833336	145.500000	1023.000000	1023.000000	2046.000000
16.740000	-0.020244	-11.964088	-2.368952	-1.734481	-4.621168	-3.239488	0.000000	-10.000000	-0.741667	33.416668	160.000000	1023.000000	1023.000000	2046.000000
16.760000	-0.018236	-10.777504	-2.042123	-1.508706	-4.302806	-2.923870	0.000000	-10.000000	-0.758333	33.416668	171.166672	1023.000000	1023.000000	2046.000000
16.780001	-0.016346	-9.660278	-1.740167	-1.335766	-3.940150	-2.644196	0.000000	-10.000000	-0.775000	33.750000	182.333328	1023.000000	1023.000000	2046.000000
16.799999	-0.014181	-8.380761	-1.422922	-1.119182	-3.574515	-2.264142	0.000000	-10.000000	-0.791667	34.000000	193.666672	1023.000000	1023.000000	2046.000000
16.820000	-0.012229	-7.227467	-1.130830	-0.889052	-3.247153	-1.960431	0.000000	-10.000000	-0.783333	34.433334	204.833328	1023.000000	1023.000000	2046.000000
16.840000	-0.010176	-6.013742	-0.823977	-0.653712	-2.883523	-1.652531	0.000000	-10.000000	-0.791667	34.133335	216.333328	1023.000000	1023.000000	2046.000000
16.860001	-0.008328	-4.921848	-0.568697	-0.489833	-2.522711	-1.340607	0.000000	-10.000000	-0.775000	33.833332	227.666672	1023.000000	1023.000000	2046.000000
16.879999	-0.006436	-3.803773	-0.257680	-0.298879	-2.205844	-1.041370	0.000000	-10.000000	-0.783333	33.383335	239.000000	1023.000000	1023.000000	2046.000000
16.900000	-0.004582	-2.708161	-0.001808	-0.100805	-1.839998	-0.765550	0.000000	-10.000000	-0.783333	33.283333	250.166672	1023.000000	1023.000000	2046.000000
16.920000	-0.002841	-1.679215	0.290374	0.070918	-1.543520	-0.496988	0.000000	-10.000000	-0.783333	33.183334	261.333344	1023.000000	1023.000000	2046.000000
16.940001	-0.001067	-0.630489	0.625901	0.217647	-1.247226	-0.226812	0.000000	-10.000000	-0.775000	33.233334	272.500000	1023.000000	1023.000000	2046.000000
16.959999	0.000611	0.361099	0.874924	0.351441	-0.897629	0.032363	0.000000	-10.000000	-0.750000	33.150002	283.500000	1023.000000	1023.000000	2046.000000
16.980000	0.002093	1.236787	1.129519	0.475164	-0.645729	0.277833	0.000000	-10.000000	-0.766667	33.083332	294.500000	1023.000000	1023.000000	2046.000000
17.000000	0.003097	1.830475	1.314131	0.560140	-0.456493	0.412697	0.000000	-10.000000	-0.775000	33.116669	305.500000	1023.000000	1023.000000	2046.000000
17.020000	0.003737	2.208304	1.441093	0.559686	-0.270548	0.478073	0.000000	-10.000000	-0.816667	33.283333	316.666656	1023.000000	1023.000000	2046.000000
17.040001	0.004370	2.582505	1.582445	0.524737	-0.126755	0.602078	0.000000	-10.000000	-0.800000	33.633335	327.833344	1023.000000	1023.000000	2046.000000
17.059999	0.005419	3.202510	1.759207	0.558177	0.091046	0.794080	0.000000	-10.000000	-0.783333	33.683334	339.000000	1023.000000	1023.000000	2046.000000
17.080000	0.007107	4.200459	2.005373	0.859638	0.385591	0.949858	0.000000	-10.000000	-0.733333	33.416668	350.166656	1023.000000	1023.000000	2046.000000
17.100000	0.009438	5.578036	2.210421	1.276607	0.771443	1.319566	0.000000	-10.000000	-0.700000	32.583336	365.000000	1023.000000	1023.000000	2046.000000
17.120001	0.011450	6.766894	2.253536	1.648501	1.165837	1.699020	0.000000	-10.000000	-0.666667	31.916668	376.166656	1023.000000	1023.000000	2046.000000
17.139999	0.012951	7.654145	2.342838	1.774310	1.484747	2.052250	0.000000	-10.000000	-0.641667	31.300001	387.000000	1023.000000	1023.000000	2046.000000
17.160000	0.013300	7.860450	2.279402	1.673321	1.659081	2.248646	0.000000	-10.000000	-0.650000	31.216667	394.000000	1023.000000	1023.000000	2046.000000
17.180000	0.012556	7.420472	1.942019	1.491088	1.764224	2.223140	0.000000	-10.000000	-0.650000	31.283335	404.333344	1023.000000	1023.000000	2046.000000
17.200001	0.010923	6.455239	1.417282	1.228163	1.834667	1.975127	0.000000	-10.000000	-0.658333	31.383333	414.833344	1023.000000	1023.000000	2046.000000
17.219999	0.009588	5.666463	0.982684	1.035947	1.857782	1.790050	0.000000	-10.000000	-0.641667	31.216667	425.166656	1023.000000	1023.000000	2046.000000
17.240000	0.009040	5.342593	0.708460	0.973978	1.927646	1.732509	0.000000	-10.000000	-0.650000	30.833334	435.833344	1023.000000	1023.000000	2046.000000
17.260000	0.009467	5.595014	0.672124	0.996254	2.167038	1.759597	0.000000	-10.000000	-0.666667	31.016666	446.166656	1023.000000	1023.000000	2046.000000
17.280001	0.010488	6.198594	0.670663	1.173420	2.437659	1.916852	0.000000	-10.000000	-0.683333	31.316668	456.500000	1023.000000	1023.000000	2046.000000
17.299999	0.011310	6.684267	0.666951	1.352604	2.684339	1.980373	0.000000	-10.000000	-0.691667	31.850000	466.833344	1023.000000	1023.000000	2046.000000
17.320000	0.012190	7.204064	0.647261	1.583699	2.864189	2.108915	0.000000	-10.000000	-0.683333	31.816668	477.333344	1023.000000	1023.000000	2046.000000
17.340000	0.013146	7.769509	0.630452	1.788931	3.117967	2.232159	0.000000	-10.000000	-0.683333	31.866667	488.000000	1023.000000	1023.000000	2046.000000
17.360001	0.013975	8.259177	0.678005	1.929625	3.307126	2.344422	0.000000	-10.000000	-0.658333	31.433334	498.666656	1023.000000	1023.000000	2046.000000
17.379999	0.015057	8.898448	0.762301	2.090627	3.511190	2.534330	0.000000	-10.000000	-0.633333	31.116667	509.166656	1023.000000	1023.000000	2046.000000
17.400000	0.016193	9.570334	0.857663	2.321648	3.682652	2.708372	0.000000	-10.000000	-0.600000	30.400000	519.500000	1023.000000	1023.000000	2046.000000
17.420000	0.017508	10.347470	1.046906	2.485774	3.934715	2.880075	0.000000	-10.000000	-0.566667	29.833334	529.500000	1023.000000	1023.000000	2046.000000
17.440001	0.019073	11.272298	1.270426	2.584074	4.303704	3.114094	0.000000	-10.000000	-0.525000	29.066668	539.500000	1023.000000	1023.000000	2046.000000
17.459999	0.020498	12.114309	1.537446	2.654330	4.648316	3.274218	0.000000	-10.000000	-0.458333	27.983334	549.500000	1023.000000	1023.000000	2046.000000
17.480000	0.022105	13.064076	1.882347	2.734051	4.980721	3.466958	0.000000	-10.000000	-0.408333	26.300001	559.166687	1023.000000	1023.000000	2046.000000
17.500000	0.023646	13.974721	2.291938	2.700662	5.318434	3.663687	0.000000	-10.000000	-0.341667	24.583334	568.333313	1023.000000	1023.000000	2046.000000
17.520000	0.025313	14.959821	2.664972	2.713155	5.693007	3.888687	0.000000	-10.000000	-0.291667	22.400000	576.833313	1023.000000	1023.000000	2046.000000
17.540001	0.026892	15.893066	2.981472	2.699328	6.111533	4.100734	0.000000	-10.000000	-0.225000	20.549999	584.666687	1023.000000	1023.000000	2046.000000
17.559999	0.028258	16.700735	3.358338	2.686035	6.413046	4.243315	0.000000	-10.000000	-0.166667	18.000000	591.833313	1023.000000	1023.000000	2046.000000
17.580000	0.029344	17.342529	3.694180	2.623420	6.639095	4.385833	0.000000	-10.000000	-0.108333	15.816667	598.333313	1023.000000	1023.000000	2046.000000
17.600000	0.029894	17.667383	3.857500	2.578375	6.821418	4.410091	0.000000	-10.000000	-0.050000	12.750000	604.000000	1023.000000	1023.000000	2046.000000
17.620001	0.030066	17.768944	3.868476	2.480500	6.973456	4.446513	0.000000	-10.000000	-0.016667	9.783334	608.833313	1023.000000	1023.000000	2046.000000
17.639999	0.030149	17.817877	4.012189	2.386509	7.021736	4.397442	0.000000	-10.000000	0.000000	6.250000	612.500000	1023.000000	1023.000000	2046.000000
17.660000	0.030075	17.774500	4.143682	2.296561	6.961217	4.373039	0.000000	-10.000000	0.016667	2.416667	615.166687	1023.000000	1023.000000	2046.000000
17.680000	0.029913	17.678328	4.202642	2.230309	6.943116	4.302260	0.000000	-10.000000	0.033333	-0.483333	616.500000	1023.000000	1023.000000	2046.000000
17.700001	0.029786	17.603613	4.243991	2.234599	6.819964	4.305058	0.000000	-10.000000	0.050000	-3.416667	617.000000	1023.000000	1023.000000	2046.000000
17.719999	0.029639	17.516541	4.202147	2.241450	6.775864	4.297079	0.000000	-10.000000	0.058333	-5.500000	617.000000	1023.000000	1023.000000	2046.000000
17.740000	0.029499	17.433779	4.201393	2.228340	6.692382	4.311665	0.000000	-10.000000	0.066667	-7.800000	617.000000	1023.000000	1023.000000	2046.000000
17.760000	0.029389	17.368685	4.163424	2.184934	6.688236	4.332090	0.000000	-10.000000	0.075000	-8.933333	617.000000	1023.000000	1023.000000	2046.000000
17.780001	0.029458	17.409908	4.182079	2.216528	6.670080	4.341222	0.000000	-10.000000	0.083333	-9.450000	617.000000	1023.000000	1023.000000	2046.000000
17.799999	0.029406	17.379169	4.234315	2.228347	6.582186	4.334321	0.000000	-10.000000	0.091667	-10.033334	617.000000	1023.000000	1023.000000	2046.000000
17.820000	0.029292	17.311430	4.243729	2.249692	6.483612	4.334397	0.000000	-10.000000	0.100000	-10.833334	613.500000	1023.000000	1023.000000	2046.000000
17.840000	0.029259	17.292191	4.261488	2.236142	6.405390	4.389170	0.000000	-10.000000	0.108333	-11.816667	605.500000	1023.000000	1023.000000	2046.000000
17.860001	0.029107	17.202341	4.262424	2.256992	6.337468	4.345456	0.000000	-10.000000	0.125000	-12.900001	596.166687	1023.000000	1023.000000	2046.000000
17.879999	0.028841	17.045246	4.202004	2.259738	6.208180	4.375325	0.000000	-10.000000	0.158333	-14.200000	588.833313	1023.000000	1023.000000	2046.000000
17.900000	0.028444	16.810163	4.156116	2.294739	6.073733	4.285574	0.000000	-10.000000	0.200000	-15.700000	584.166687	1023.000000	1023.000000	2046.000000
17.920000	0.027971	16.530745	4.084475	2.250505	5.935519	4.260246	0.000000	-10.000000	0.233333	-17.466667	579.000000	1023.000000	1023.000000	2046.000000
17.940001	0.027300	16.134315	3.984008	2.207037	5.771128	4.172142	0.000000	-10.000000	0.283333	-19.150002	573.000000	1023.000000	1023.000000	2046.000000
17.959999	0.026655	15.752918	3.859526	2.214829	5.583032	4.095531	0.000000	-10.000000	0.333333	-20.700001	566.666687	1023.000000	1023.000000	2046.000000
17.980000	0.025940	15.330790	3.846469	2.177169	5.349628	3.957523	0.000000	-10.000000	0.408333	-22.266666	559.666687	1023.000000	1023.000000	2046.000000
18.000000	0.025333	14.971881	3.767407	2.177742	5.173507	3.853226	0.000000	-10.000000	0.466667	-23.799999	552.333313	1023.000000	1023.000000	2046.000000
18.020000	0.024602	14.540073	3.675928	2.166927	4.919044	3.778174	0.000000	-10.000000	0.516667	-25.600000	544.333313	1023.000000	1023.000000	2046.000000
18.040001	0.023441	13.853476	3.487874	2.131193	4.560378	3.674031	0.000000	-10.000000	0.575000	-27.083334	535.833313	1023.000000	1023.000000	2046.000000
18.059999	0.021863	12.920803	3.179897	1.997663	4.195021	3.548222	0.000000	-10.000000	0.633333	-28.550001	526.833313	1023.000000	1023.000000	2046.000000
18.080000	0.020005	11.822743	2.777033	1.918585	3.837077	3.290049	0.000000	-10.000000	0.700000	-29.700001	517.333313	1023.000000	1023.000000	2046.000000
18.100000	0.018545	10.960332	2.288654	2.082132	3.459358	3.130188	0.000000	-10.000000	0.750000	-30.716667	507.500000	1023.000000	1023.000000	2046.000000
18.120001	0.016879	9.975490	1.641868	2.294645	2.982120	3.056857	0.000000	-10.000000	0.808333	-31.500000	497.166656	1023.000000	1023.000000	2046.000000
18.139999	0.015038	8.887701	1.082080	2.364298	2.496869	2.944454	0.000000	-10.000000	0.883333	-32.600002	486.666656	1023.000000	1023.000000	2046.000000
18.160000	0.012835	7.585683	0.799582	2.095806	1.937357	2.752939	0.000000	-10.000000	0.933333	-33.433334	475.666656	1023.000000	1023.000000	2046.000000
18.180000	0.009943	5.876080	0.468024	1.673667	1.392348	2.342040	0.000000	-10.000000	0.966667	-34.299999	464.500000	1023.000000	1023.000000	2046.000000
18.200001	0.006965	4.116292	0.036660	1.368306	0.891711	1.819614	0.000000	-10.000000	0.975000	-34.650002	453.000000	1023.000000	1023.000000	2046.000000
18.219999	0.003558	2.102499	-0.570437	1.041556	0.404463	1.226917	0.000000	-10.000000	0.991667	-35.083332	441.500000	1023.000000	1023.000000	2046.000000
18.240000	0.000281	0.166330	-1.159780	0.834613	-0.115723	0.607220	0.000000	-10.000000	1.000000	-35.416668	429.833344	1023.000000	1023.000000	2046.000000
18.260000	-0.002448	-1.446785	-1.679300	0.617423	-0.554542	0.169634	0.000000	-10.000000	0.983333	-35.299999	418.000000	1023.000000	1023.000000	2046.000000
18.280001	-0.004368	-2.581784	-2.108973	0.544701	-0.837681	-0.179831	0.000000	-10.000000	0.950000	-35.016666	406.166656	1023.000000	1023.000000	2046.000000
18.299999	-0.006094	-3.601529	-2.528190	0.470485	-1.105620	-0.438204	0.000000	-10.000000	0.933333	-34.466667	394.500000	1023.000000	1023.000000	2046.000000
18.320000	-0.007718	-4.561341	-2.976908	0.470341	-1.335466	-0.719308	0.000000	-10.000000	0.933333	-34.383335	383.000000	1023.000000	1023.000000	2046.000000
18.340000	-0.009325	-5.510940	-3.345869	0.384391	-1.592848	-0.956614	0.000000	-10.000000	0.950000	-34.516670	371.500000	1023.000000	1023.000000	2046.000000
18.360001	-0.010804	-6.385284	-3.701537	0.338505	-1.869308	-1.152944	0.000000	-10.000000	0.941667	-34.533337	360.000000	1023.000000	1023.000000	2046.000000
18.379999	-0.012375	-7.313420	-4.035680	0.219509	-2.109066	-1.388182	0.000000	-10.000000	0.925000	-34.366669	348.500000	1023.000000	1023.000000	2046.000000
18.400000	-0.013806	-8.159440	-4.342943	0.072099	-2.329455	-1.559141	0.000000	-10.000000	0.916667	-34.183334	337.166656	1023.000000	1023.000000	2046.000000
18.420000	-0.015122	-8.937038	-4.511176	-0.081210	-2.595826	-1.748826	0.000000	-10.000000	0.925000	-34.166668	325.666656	1023.000000	1023.000000	2046.000000
18.440001	-0.016143	-9.540794	-4.682544	-0.196037	-2.801081	-1.861132	0.000000	-10.000000	0.925000	-34.133335	314.333344	1023.000000	1023.000000	2046.000000
18.459999	-0.016791	-9.923232	-4.685003	-0.336739	-2.971581	-1.929908	0.000000	-10.000000	0.933333	-33.933334	302.833344	1023.000000	1023.000000	2046.000000
18.480000	-0.017649	-10.430636	-4.655298	-0.611460	-3.123851	-2.040027	0.000000	-10.000000	0.933333	-33.783333	291.500000	1023.000000	1023.000000	2046.000000
18.500000	-0.018182	-10.745284	-4.578855	-0.839689	-3.290762	-2.035979	0.000000	-10.000000	0.941667	-33.733334	280.166656	1023.000000	1023.000000	2046.000000
18.520000	-0.018972	-11.212399	-4.523334	-1.091533	-3.436561	-2.160972	0.000000	-10.000000	0.933333	-33.616669	269.000000	1023.000000	1023.000000	2046.000000
18.540001	-0.019553	-11.556056	-4.480816	-1.248107	-3.581836	-2.245298	0.000000	-10.000000	0.900000	-33.433334	257.833344	1023.000000	1023.000000	2046.000000
18.559999	-0.020298	-11.996289	-4.433705	-1.391326	-3.772326	-2.398933	0.000000	-10.000000	0.875000	-33.183334	246.666672	1023.000000	1023.000000	2046.000000
18.580000	-0.021218	-12.540022	-4.458995	-1.618660	-3.904182	-2.558184	0.000000	-10.000000	0.825000	-32.900002	235.500000	1023.000000	1023.000000	2046.000000
18.600000	-0.022044	-13.027828	-4.423120	-1.780223	-4.141398	-2.683087	0.000000	-10.000000	0.808333	-32.433334	224.500000	1023.000000	1023.000000	2046.000000
18.620001	-0.023098	-13.651120	-4.431399	-1.944099	-4.360934	-2.914689	0.000000	-10.000000	0.783333	-31.816668	213.666672	1023.000000	1023.000000	2046.000000
18.639999	-0.024412	-14.427253	-4.534415	-2.063652	-4.595150	-3.234036	0.000000	-10.000000	0.783333	-31.383333	203.000000	1023.000000	1023.000000	2046.000000
18.660000	-0.025461	-15.047187	-4.571013	-2.165293	-4.859237	-3.451643	0.000000	-10.000000	0.775000	-31.133333	192.666672	1023.000000	1023.000000	2046.000000
18.680000	-0.026847	-15.866862	-4.599154	-2.338314	-5.192983	-3.736411	0.000000	-10.000000	0.775000	-31.033335	185.833328	1023.000000	1023.000000	2046.000000
18.700001	-0.028021	-16.560360	-4.674381	-2.515650	-5.439624	-3.930705	0.000000	-10.000000	0.766667	-30.800001	175.500000	1023.000000	1023.000000	2046.000000
18.719999	-0.029185	-17.248205	-4.709681	-2.630416	-5.772897	-4.135211	0.000000	-10.000000	0.741667	-30.400000	165.166672	1023.000000	1023.000000	2046.000000
18.740000	-0.030381	-17.955103	-4.803813	-2.782998	-6.039664	-4.328629	0.000000	-10.000000	0.708333	-30.150000	151.500000	1023.000000	1023.000000	2046.000000
18.760000	-0.031429	-18.574516	-4.878510	-2.860081	-6.323900	-4.512025	0.000000	-10.000000	0.675000	-29.733334	141.500000	1023.000000	1023.000000	2046.000000
18.780001	-0.032331	-19.107689	-4.940232	-2.943813	-6.532508	-4.691136	0.000000	-10.000000	0.658333	-29.416668	131.500000	1023.000000	1023.000000	2046.000000
18.799999	-0.033260	-19.656626	-4.990922	-3.019512	-6.794555	-4.851636	0.000000	-10.000000	0.650000	-28.883333	121.833336	1023.000000	1023.000000	2046.000000
18.820000	-0.034082	-20.142361	-5.139557	-3.054410	-6.976601	-4.971793	0.000000	-10.000000	0.650000	-28.250000	112.166664	1023.000000	1023.000000	2046.000000
18.840000	-0.034645	-20.475271	-5.172178	-3.043810	-7.170171	-5.089112	0.000000	-10.000000	0.616667	-27.650000	102.833336	1023.000000	1023.000000	2046.000000
18.860001	-0.035327	-20.878368	-5.212830	-3.121784	-7.372026	-5.171730	0.000000	-10.000000	0.583333	-26.833334	93.500000	1023.000000	1023.000000	2046.000000
18.879999	-0.035880	-21.204796	-5.253655	-3.083305	-7.539344	-5.328491	0.000000	-10.000000	0.533333	-26.233334	84.666664	1023.000000	1023.000000	2046.000000
18.900000	-0.036395	-21.509243	-5.310376	-3.116637	-7.677783	-5.404446	0.000000	-10.000000	0.516667	-25.650000	75.833336	1023.000000	1023.000000	2046.000000
18.920000	-0.036951	-21.838198	-5.352892	-3.135256	-7.855910	-5.494140	0.000000	-10.000000	0.500000	-24.966667	67.333336	1023.000000	1023.000000	2046.000000
18.940001	-0.037424	-22.117706	-5.393129	-3.165376	-7.983273	-5.575929	0.000000	-10.000000	0.491667	-24.266666	59.000000	1023.000000	1023.000000	2046.000000
18.959999	-0.037984	-22.448698	-5.412938	-3.198095	-8.170351	-5.667315	0.000000	-10.000000	0.466667	-23.466667	51.000000	1023.000000	1023.000000	2046.000000
18.980000	-0.038410	-22.700125	-5.455112	-3.216342	-8.281242	-5.747429	0.000000	-10.000000	0.425000	-22.950001	43.000000	1023.000000	1023.000000	2046.000000
19.000000	-0.038886	-22.981718	-5.472415	-3.234851	-8.410225	-5.864226	0.000000	-10.000000	0.383333	-22.383333	35.333332	1023.000000	1023.000000	2046.000000
19.020000	-0.039381	-23.274239	-5.466613	-3.285695	-8.563151	-5.958780	0.000000	-10.000000	0.358333	-21.750000	27.833334	1023.000000	1023.000000	2046.000000
19.040001	-0.039639	-23.426851	-5.388497	-3.291080	-8.639046	-6.108229	0.000000	-10.000000	0.341667	-21.066668	20.666666	1023.000000	1023.000000	2046.000000
19.059999	-0.039819	-23.533070	-5.301764	-3.302104	-8.723045	-6.206155	0.000000	-10.000000	0.325000	-20.350000	13.500000	1023.000000	1023.000000	2046.000000
19.080000	-0.039992	-23.635027	-5.208197	-3.311788	-8.850890	-6.264151	0.000000	-10.000000	0.308333	-19.900000	8.833333	1023.000000	1023.000000	2046.000000
19.100000	-0.040435	-23.896845	-5.149974	-3.340369	-9.045543	-6.360958	0.000000	-10.000000	0.275000	-18.866667	2.500000	1023.000000	1023.000000	2046.000000
19.120001	-0.041071	-24.273056	-5.190719	-3.372685	-9.253540	-6.456111	0.000000	-10.000000	0.241667	-17.783333	-3.166667	1023.000000	1023.000000	2046.000000
19.139999	-0.041745	-24.671255	-5.237588	-3.444528	-9.455251	-6.533889	0.000000	-10.000000	0.208333	-16.366667	-10.833333	1023.000000	1023.000000	2046.000000
19.160000	-0.042201	-24.940819	-5.344830	-3.448679	-9.532904	-6.614407	0.000000	-10.000000	0.200000	-15.683333	-14.500000	1023.000000	1023.000000	2046.000000
19.180000	-0.042243	-24.965784	-5.471222	-3.256942	-9.569500	-6.668119	0.000000	-10.000000	0.183333	-14.766667	-19.833334	1023.000000	1023.000000	2046.000000
19.200001	-0.042468	-25.098482	-5.692473	-3.126095	-9.543303	-6.736610	0.000000	-10.000000	0.175000	-13.883333	-24.666666	1023.000000	1023.000000	2046.000000
19.219999	-0.042683	-25.225399	-5.754440	-3.127097	-9.557782	-6.786080	0.000000	-10.000000	0.125000	-12.216667	-30.833334	1023.000000	1023.000000	2046.000000
19.240000	-0.043319	-25.601665	-5.767622	-3.308348	-9.670504	-6.855193	0.000000	-10.000000	0.083333	-9.883333	-34.833332	1023.000000	1023.000000	2046.000000
19.260000	-0.044302	-26.182560	-5.885123	-3.494276	-9.818939	-6.984222	0.000000	-10.000000	0.008333	-5.500000	-38.000000	1023.000000	1023.000000	2046.000000
19.280001	-0.045516	-26.899803	-6.121984	-3.620770	-10.035985	-7.121064	0.000000	-10.000000	-0.025000	-1.900000	-39.833332	1023.000000	1023.000000	2046.000000
19.299999	-0.046901	-27.718222	-6.521851	-3.737999	-10.147089	-7.311282	0.000000	-10.000000	-0.075000	2.516667	-40.666668	1023.000000	1023.000000	2046.000000
19.320000	-0.047936	-28.330450	-6.899849	-3.857388	-10.154049	-7.419163	0.000000	-10.000000	-0.141667	8.266667	-40.833332	1023.000000	1023.000000	2046.000000
19.340000	-0.048263	-28.523605	-7.139676	-3.845308	-10.053097	-7.485526	0.000000	-10.000000	-0.208333	14.316668	-41.000000	1023.000000	1023.000000	2046.000000
19.360001	-0.048191	-28.480642	-7.349115	-3.771735	-9.884904	-7.474889	0.000000	-10.000000	-0.258333	18.650000	-41.000000	1023.000000	1023.000000	2046.000000
19.379999	-0.047830	-28.267767	-7.575291	-3.646985	-9.727151	-7.318340	0.000000	-10.000000	-0.266667	19.299999	-41.000000	1023.000000	1023.000000	2046.000000
19.400000	-0.047126	-27.851713	-7.641118	-3.506054	-9.588464	-7.116078	0.000000	-10.000000	-0.325000	20.833334	-17.833334	1023.000000	1023.000000	2046.000000
19.420000	-0.046259	-27.338991	-7.630150	-3.322179	-9.429813	-6.956849	0.000000	-10.000000	-0.375000	22.016666	5.333333	1023.000000	1023.000000	2046.000000
19.440001	-0.045260	-26.748648	-7.494730	-3.246310	-9.324718	-6.682890	0.000000	-10.000000	-0.475000	24.500000	33.666668	1023.000000	1023.000000	2046.000000
19.459999	-0.044287	-26.173391	-7.464781	-3.139936	-9.073042	-6.495632	0.000000	-10.000000	-0.525000	25.800001	38.833332	1023.000000	1023.000000	2046.000000
19.480000	-0.043087	-25.464535	-7.339652	-2.994087	-8.833505	-6.297292	0.000000	-10.000000	-0.608333	28.133333	50.000000	1023.000000	1023.000000	2046.000000
19.500000	-0.041713	-24.652376	-7.140301	-2.821497	-8.558908	-6.131670	0.000000	-10.000000	-0.641667	29.166668	56.000000	1023.000000	1023.000000	2046.000000
19.520000	-0.040150	-23.728876	-6.852749	-2.682610	-8.275007	-5.918511	0.000000	-10.000000	-0.691667	30.483334	65.166664	1023.000000	1023.000000	2046.000000
19.540001	-0.038203	-22.578003	-6.426596	-2.579559	-7.928205	-5.643643	0.000000	-10.000000	-0.716667	31.316668	75.333336	1023.000000	1023.000000	2046.000000
19.559999	-0.036149	-21.364164	-5.938169	-2.521983	-7.547058	-5.356953	0.000000	-10.000000	-0.733333	32.216667	89.166664	1023.000000	1023.000000	2046.000000
19.580000	-0.034028	-20.110619	-5.418773	-2.455032	-7.207869	-5.028944	0.000000	-10.000000	-0.733333	32.833336	99.833336	1023.000000	1023.000000	2046.000000
19.600000	-0.032046	-18.939095	-5.038288	-2.340567	-6.775309	-4.784932	0.000000	-10.000000	-0.733333	32.750000	110.833336	1023.000000	1023.000000	2046.000000
19.620001	-0.029901	-17.671356	-4.602211	-2.267116	-6.330358	-4.471673	0.000000	-10.000000	-0.758333	32.816669	121.833336	1023.000000	1023.000000	2046.000000
19.639999	-0.027860	-16.465113	-4.167867	-2.230950	-5.911168	-4.155128	0.000000	-10.000000	-0.766667	33.266666	136.333328	1023.000000	1023.000000	2046.000000
19.660000	-0.026027	-15.381668	-3.771778	-2.187130	-5.497796	-3.924964	0.000000	-10.000000	-0.775000	33.516666	147.333328	1023.000000	1023.000000	2046.000000
19.680000	-0.024351	-14.391520	-3.400474	-2.088130	-5.221200	-3.681717	0.000000	-10.000000	-0.766667	33.549999	154.666672	1023.000000	1023.000000	2046.000000
19.700001	-0.022862	-13.511576	-3.194861	-1.982153	-4.888452	-3.446110	0.000000	-10.000000	-0.800000	33.866669	166.000000	1023.000000	1023.000000	2046.000000
19.719999	-0.021606	-12.769101	-2.982406	-1.929304	-4.605359	-3.252031	0.000000	-10.000000	-0.825000	34.600002	177.500000	1023.000000	1023.000000	2046.000000
19.740000	-0.020346	-12.024376	-2.763053	-1.857609	-4.319911	-3.083803	0.000000	-10.000000	-0.850000	35.333336	189.000000	1023.000000	1023.000000	2046.000000
19.760000	-0.019163	-11.325316	-2.499897	-1.816288	-4.093261	-2.915870	0.000000	-10.000000	-0.866667	35.550003	197.000000	1023.000000	1023.000000	2046.000000
19.780001	-0.017681	-10.449631	-2.179548	-1.765676	-3.834653	-2.669754	0.000000	-10.000000	-0.866667	35.533337	205.000000	1023.000000	1023.000000	2046.000000
19.799999	-0.016282	-9.622903	-1.921075	-1.658546	-3.553661	-2.489621	0.000000	-10.000000	-0.883333	35.516670	220.666672	1023.000000	1023.000000	2046.000000
19.820000	-0.014805	-8.749849	-1.670630	-1.549985	-3.267130	-2.262104	0.000000	-10.000000	-0.866667	35.450001	236.333328	1023.000000	1023.000000	2046.000000
19.840000	-0.013100	-7.742105	-1.390132	-1.393460	-2.974203	-1.984310	0.000000	-10.000000	-0.866667	35.550003	248.000000	1023.000000	1023.000000	2046.000000
19.860001	-0.011228	-6.636008	-1.094112	-1.215206	-2.636894	-1.689794	0.000000	-10.000000	-0.850000	35.483334	256.000000	1023.000000	1023.000000	2046.000000
19.879999	-0.009236	-5.458227	-0.788572	-0.988290	-2.289517	-1.391848	0.000000	-10.000000	-0.850000	35.700001	267.666656	1023.000000	1023.000000	2046.000000
19.900000	-0.007290	-4.308588	-0.499514	-0.833391	-1.878901	-1.096781	0.000000	-10.000000	-0.866667	35.666668	283.333344	1023.000000	1023.000000	2046.000000
19.920000	-0.005289	-3.126024	-0.169702	-0.629552	-1.499534	-0.827235	0.000000	-10.000000	-0.883333	35.799999	295.000000	1023.000000	1023.000000	2046.000000
19.940001	-0.003164	-1.870036	0.117464	-0.457903	-1.049090	-0.480508	0.000000	-10.000000	-0.883333	35.583332	303.000000	1023.000000	1023.000000	2046.000000
19.959999	-0.000964	-0.569688	0.450332	-0.221596	-0.653924	-0.144501	0.000000	-10.000000	-0.883333	35.466667	311.000000	1023.000000	1023.000000	2046.000000
19.980000	0.001037	0.612711	0.782078	-0.034326	-0.298296	0.163255	0.000000	-10.000000	-0.866667	35.233334	327.000000	1023.000000	1023.000000	2046.000000
20.000000	0.003006	1.776738	1.061499	0.105487	0.093862	0.515891	0.000000	-10.000000	-0.858333	34.966667	342.833344	1023.000000	1023.000000	2046.000000
20.020000	0.005132	3.032940	1.352388	0.310951	0.511953	0.857648	0.000000	-10.000000	-0.825000	34.733334	358.500000	1023.000000	1023.000000	2046.000000
20.040001	0.007130	4.213976	1.673738	0.523897	0.884392	1.131949	0.000000	-10.000000	-0.808333	34.616669	366.166656	1023.000000	1023.000000	2046.000000
20.059999	0.008996	5.316735	1.980429	0.719045	1.239240	1.378021	0.000000	-10.000000	-0.808333	34.366669	374.000000	1023.000000	1023.000000	2046.000000
20.080000	0.010806	6.386089	2.257001	0.875022	1.681394	1.572673	0.000000	-10.000000	-0.808333	34.216667	381.666656	1023.000000	1023.000000	2046.000000
20.100000	0.012791	7.559490	2.583623	1.043626	2.070170	1.862071	0.000000	-10.000000	-0.808333	34.116669	393.166656	1023.000000	1023.000000	2046.000000
20.120001	0.014414	8.518569	2.868035	1.231456	2.386400	2.032678	0.000000	-10.000000	-0.783333	34.083332	404.500000	1023.000000	1023.000000	2046.000000
20.139999	0.015796	9.335443	3.028529	1.352623	2.696133	2.258159	0.000000	-10.000000	-0.808333	34.533333	419.666656	1023.000000	1023.000000	2046.000000
20.160000	0.016878	9.974611	3.229619	1.474357	2.893998	2.376638	0.000000	-10.000000	-0.833333	34.933334	431.000000	1023.000000	1023.000000	2046.000000
20.180000	0.017862	10.556577	3.441260	1.484102	3.135459	2.495757	0.000000	-10.000000	-0.891667	35.666668	442.333344	1023.000000	1023.000000	2046.000000
20.200001	0.018733	11.071008	3.605913	1.466201	3.342630	2.656264	0.000000	-10.000000	-0.941667	36.100002	450.166656	1023.000000	1023.000000	2046.000000
20.219999	0.020530	12.133460	3.872745	1.672618	3.727412	2.860685	0.000000	-10.000000	-0.966667	36.933334	462.000000	1023.000000	1023.000000	2046.000000
20.240000	0.022902	13.534879	4.242640	2.053060	4.082899	3.156280	0.000000	-10.000000	-0.966667	37.416668	474.333344	1023.000000	1023.000000	2046.000000
20.260000	0.025468	15.051814	4.373868	2.533722	4.532511	3.611713	0.000000	-10.000000	-0.941667	37.600002	486.833344	1023.000000	1023.000000	2046.000000
20.280001	0.027519	16.263613	4.451070	2.881629	4.887116	4.043798	0.000000	-10.000000	-0.925000	37.049999	503.500000	1023.000000	1023.000000	2046.000000
20.299999	0.028640	16.926012	4.519687	2.940798	5.200626	4.264901	0.000000	-10.000000	-0.916667	36.583332	515.833313	1023.000000	1023.000000	2046.000000
20.320000	0.028363	16.762558	4.382672	2.745883	5.311543	4.322461	0.000000	-10.000000	-0.916667	36.349998	528.166687	1023.000000	1023.000000	2046.000000
20.340000	0.027309	16.139507	4.018005	2.537378	5.392279	4.191847	0.000000	-10.000000	-0.916667	36.599998	536.500000	1023.000000	1023.000000	2046.000000
20.360001	0.026098	15.424101	3.653729	2.372437	5.406814	3.991121	0.000000	-10.000000	-0.883333	36.633335	548.833313	1023.000000	1023.000000	2046.000000
20.379999	0.025053	14.806289	3.338054	2.222151	5.419635	3.826448	0.000000	-10.000000	-0.825000	36.033333	561.000000	1023.000000	1023.000000	2046.000000
20.400000	0.025284	14.942843	3.181824	2.237375	5.630261	3.893382	0.000000	-10.000000	-0.766667	34.866669	573.000000	1023.000000	1023.000000	2046.000000
20.420000	0.025845	15.274365	3.178200	2.330781	5.798070	3.967314	0.000000	-10.000000	-0.750000	34.016666	584.833313	1023.000000	1023.000000	2046.000000
20.440001	0.026605	15.723273	3.181839	2.506348	6.010135	4.024951	0.000000	-10.000000	-0.708333	33.483334	596.333313	1023.000000	1023.000000	2046.000000
20.459999	0.027362	16.171124	3.181798	2.671711	6.130286	4.187328	0.000000	-10.000000	-0.666667	32.516666	607.666687	1023.000000	1023.000000	2046.000000
20.480000	0.027892	16.484087	3.094905	2.869164	6.318988	4.201031	0.000000	-10.000000	-0.616667	31.116667	618.666687	1023.000000	1023.000000	2046.000000
20.500000	0.028549	16.872725	3.094265	3.062610	6.447415	4.268435	0.000000	-10.000000	-0.558333	29.533333	629.333313	1023.000000	1023.000000	2046.000000
20.520000	0.028910	17.086033	3.058028	3.211119	6.498651	4.318235	0.000000	-10.000000	-0.483333	27.966667	639.500000	1023.000000	1023.000000	2046.000000
20.540001	0.029321	17.328510	2.994628	3.337057	6.584656	4.412169	0.000000	-10.000000	-0.383333	26.150000	649.166687	1023.000000	1023.000000	2046.000000
20.559999	0.029790	17.606001	2.989708	3.440881	6.651792	4.523621	0.000000	-10.000000	-0.291667	23.650000	658.333313	1023.000000	1023.000000	2046.000000
20.580000	0.030340	17.931149	3.057362	3.484530	6.744463	4.644794	0.000000	-10.000000	-0.208333	20.733334	666.500000	1023.000000	1023.000000	2046.000000
20.600000	0.030896	18.259300	3.097749	3.469705	6.897514	4.794333	0.000000	-10.000000	-0.116667	17.133333	673.833313	1023.000000	1023.000000	2046.000000
20.620001	0.031467	18.597141	3.212404	3.435223	7.016859	4.932656	0.000000	-10.000000	-0.050000	13.066667	680.166687	1023.000000	1023.000000	2046.000000
20.639999	0.031657	18.709558	3.301452	3.351368	7.093545	4.963195	0.000000	-10.000000	0.008333	7.333333	685.333313	1023.000000	1023.000000	2046.000000
20.660000	0.031971	18.895044	3.388854	3.305275	7.236514	4.964403	0.000000	-10.000000	0.050000	1.400000	688.833313	1023.000000	1023.000000	2046.000000
20.680000	0.032288	19.082474	3.497401	3.236180	7.328608	5.020285	0.000000	-10.000000	0.083333	-4.616667	690.500000	1023.000000	1023.000000	2046.000000
20.700001	0.032541	19.231689	3.633977	3.128123	7.443358	5.026232	0.000000	-10.000000	0.150000	-10.433333	691.000000	1023.000000	1023.000000	2046.000000
20.719999	0.032529	19.224802	3.759677	2.989587	7.492476	4.983061	0.000000	-10.000000	0.225000	-15.516667	691.000000	1023.000000	1023.000000	2046.000000
20.740000	0.032534	19.227539	3.888296	2.854097	7.472136	5.013010	0.000000	-10.000000	0.300000	-18.966667	691.000000	1023.000000	1023.000000	2046.000000
20.760000	0.032064	18.949932	3.882111	2.758448	7.436437	4.872936	0.000000	-10.000000	0.333333	-20.166668	683.500000	1023.000000	1023.000000	2046.000000
20.780001	0.031340	18.521923	3.883090	2.583964	7.344392	4.710478	0.000000	-10.000000	0.350000	-20.966667	673.666687	1023.000000	1023.000000	2046.000000
20.799999	0.030740	18.167606	3.893175	2.449464	7.268952	4.556016	0.000000	-10.000000	0.366667	-22.133333	661.333313	1023.000000	1023.000000	2046.000000
20.820000	0.029791	17.606218	3.870155	2.276914	7.094016	4.365133	0.000000	-10.000000	0.383333	-22.616667	654.000000	1023.000000	1023.000000	2046.000000
20.840000	0.028957	17.113825	3.802984	2.158274	6.938009	4.214558	0.000000	-10.000000	0.391667	-23.050001	646.500000	1023.000000	1023.000000	2046.000000
20.860001	0.028233	16.685886	3.739658	2.059814	6.729042	4.157373	0.000000	-10.000000	0.441667	-23.483334	636.166687	1023.000000	1023.000000	2046.000000
20.879999	0.027309	16.139608	3.633300	1.981649	6.472878	4.051782	0.000000	-10.000000	0.483333	-24.133333	628.333313	1023.000000	1023.000000	2046.000000
20.900000	0.026556	15.694527	3.511636	1.958803	6.267644	3.956443	0.000000	-10.000000	0.525000	-24.683334	620.333313	1023.000000	1023.000000	2046.000000
20.920000	0.025620	15.141557	3.349242	1.883151	6.057983	3.851179	0.000000	-10.000000	0.533333	-25.183334	615.000000	1023.000000	1023.000000	2046.000000
20.940001	0.024867	14.696266	3.210845	1.888496	5.867885	3.729041	0.000000	-10.000000	0.541667	-26.050001	606.666687	1023.000000	1023.000000	2046.000000
20.959999	0.023745	14.033494	3.046377	1.827467	5.591124	3.568526	0.000000	-10.000000	0.583333	-26.983334	598.000000	1023.000000	1023.000000	2046.000000
20.980000	0.022922	13.546721	2.917347	1.813518	5.344421	3.471436	0.000000	-10.000000	0.625000	-28.033333	588.833313	1023.000000	1023.000000	2046.000000
21.000000	0.021904	12.945141	2.721795	1.770970	5.095319	3.357057	0.000000	-10.000000	0.691667	-29.116667	579.333313	1023.000000	1023.000000	2046.000000
21.020000	0.020872	12.335310	2.548014	1.716286	4.837979	3.233032	0.000000	-10.000000	0.741667	-30.483334	566.166687	1023.000000	1023.000000	2046.000000
21.040001	0.019857	11.735348	2.398427	1.656744	4.535733	3.144443	0.000000	-10.000000	0.783333	-31.416668	556.166687	1023.000000	1023.000000	2046.000000
21.059999	0.018710	11.057361	2.236057	1.629137	4.253624	2.938543	0.000000	-10.000000	0.816667	-32.049999	545.833313	1023.000000	1023.000000	2046.000000
21.080000	0.017543	10.367697	2.047117	1.548346	4.007622	2.764612	0.000000	-10.000000	0.833333	-32.549999	538.666687	1023.000000	1023.000000	2046.000000
21.100000	0.016680	9.858104	1.991466	1.536781	3.746626	2.583230	0.000000	-10.000000	0.850000	-32.966667	527.833313	1023.000000	1023.000000	2046.000000
21.120001	0.015789	9.331269	2.057881	1.513633	3.407820	2.351935	0.000000	-10.000000	0.850000	-33.416668	517.000000	1023.000000	1023.000000	2046.000000
21.139999	0.015122	8.937060	2.073528	1.505647	3.148560	2.209326	0.000000	-10.000000	0.850000	-33.316669	505.833344	1023.000000	1023.000000	2046.000000
21.160000	0.014283	8.441463	1.987777	1.541795	2.840814	2.071078	0.000000	-10.000000	0.850000	-33.283337	494.666656	1023.000000	1023.000000	2046.000000
21.180000	0.013350	7.889659	1.822858	1.543955	2.557839	1.965008	0.000000	-10.000000	0.850000	-33.266666	479.833344	1023.000000	1023.000000	2046.000000
21.200001	0.012213	7.217844	1.596433	1.489589	2.267107	1.864715	0.000000	-10.000000	0.850000	-33.400002	468.833344	1023.000000	1023.000000	2046.000000
21.219999	0.011257	6.652589	1.327378	1.639306	1.990556	1.695348	0.000000	-10.000000	0.850000	-33.383331	457.666656	1023.000000	1023.000000	2046.000000
21.240000	0.010176	6.014115	0.876989	1.824103	1.678834	1.634189	0.000000	-10.000000	0.850000	-33.400002	450.166656	1023.000000	1023.000000	2046.000000
21.260000	0.008580	5.070887	0.376081	1.907591	1.278381	1.508834	0.000000	-10.000000	0.850000	-33.283333	439.000000	1023.000000	1023.000000	2046.000000
21.280001	0.006770	4.000814	0.094222	1.743768	0.862585	1.300239	0.000000	-10.000000	0.850000	-33.266666	428.000000	1023.000000	1023.000000	2046.000000
21.299999	0.004234	2.502101	-0.138993	1.264860	0.347575	1.028659	0.000000	-10.000000	0.833333	-32.816666	417.000000	1023.000000	1023.000000	2046.000000
21.320000	0.001220	0.721040	-0.444210	0.830993	-0.194085	0.528342	0.000000	-10.000000	0.825000	-32.416668	406.000000	1023.000000	1023.000000	2046.000000
21.340000	-0.002003	-1.183853	-0.977906	0.522225	-0.654351	-0.073822	0.000000	-10.000000	0.808333	-32.000000	395.166656	1023.000000	1023.000000	2046.000000
21.360001	-0.005107	-3.018130	-1.641911	0.269788	-1.037174	-0.608833	0.000000	-10.000000	0.808333	-31.616667	384.333344	1023.000000	1023.000000	2046.000000
21.379999	-0.008089	-4.780666	-2.136757	0.012182	-1.554108	-1.101983	0.000000	-10.000000	0.800000	-31.333334	373.833344	1023.000000	1023.000000	2046.000000
21.400000	-0.010415	-6.155092	-2.665836	-0.132437	-1.855923	-1.500896	0.000000	-10.000000	0.766667	-30.933334	363.333344	1023.000000	1023.000000	2046.000000
21.420000	-0.012143	-7.176538	-3.099122	-0.203015	-2.131814	-1.742588	0.000000	-10.000000	0.750000	-30.633333	353.000000	1023.000000	1023.000000	2046.000000
21.440001	-0.013637	-8.059307	-3.514549	-0.218643	-2.354824	-1.971292	0.000000	-10.000000	0.733333	-30.416668	342.666656	1023.000000	1023.000000	2046.000000
21.459999	-0.015204	-8.985557	-3.915672	-0.258343	-2.642877	-2.168665	0.000000	-10.000000	0.758333	-30.366667	332.500000	1023.000000	1023.000000	2046.000000
21.480000	-0.016518	-9.762276	-4.225424	-0.322553	-2.886547	-2.327752	0.000000	-10.000000	0.766667	-30.666666	322.500000	1023.000000	1023.000000	2046.000000
21.500000	-0.018010	-10.643792	-4.544140	-0.364578	-3.155969	-2.579104	0.000000	-10.000000	0.775000	-30.850000	312.333344	1023.000000	1023.000000	2046.000000
21.520000	-0.019411	-11.471741	-4.821043	-0.504431	-3.409825	-2.736443	0.000000	-10.000000	0.766667	-30.950001	302.000000	1023.000000	1023.000000	2046.000000
21.540001	-0.020624	-12.188650	-5.045992	-0.645882	-3.652270	-2.844505	0.000000	-10.000000	0.758333	-30.966667	291.666656	1023.000000	1023.000000	2046.000000
21.559999	-0.021622	-12.778804	-5.244614	-0.766840	-3.851783	-2.915567	0.000000	-10.000000	0.750000	-30.766666	281.333344	1023.000000	1023.000000	2046.000000
21.580000	-0.022225	-13.135056	-5.276133	-0.849644	-4.042260	-2.967019	0.000000	-10.000000	0.716667	-30.383333	271.000000	1023.000000	1023.000000	2046.000000
21.600000	-0.022548	-13.325684	-5.203566	-1.020472	-4.147539	-2.954106	0.000000	-10.000000	0.691667	-29.683334	260.833344	1023.000000	1023.000000	2046.000000
21.620001	-0.022968	-13.574242	-5.074204	-1.228755	-4.288541	-2.982740	0.000000	-10.000000	0.658333	-29.083334	251.000000	1023.000000	1023.000000	2046.000000
21.639999	-0.023495	-13.885324	-5.003093	-1.423534	-4.383629	-3.075068	0.000000	-10.000000	0.666667	-28.883333	241.333328	1023.000000	1023.000000	2046.000000
21.660000	-0.023861	-14.102107	-4.890981	-1.561343	-4.460667	-3.189116	0.000000	-10.000000	0.658333	-28.816668	231.666672	1023.000000	1023.000000	2046.000000
21.680000	-0.024600	-14.538811	-4.836774	-1.687633	-4.642394	-3.372010	0.000000	-10.000000	0.658333	-28.766666	222.000000	1023.000000	1023.000000	2046.000000
21.700001	-0.025312	-14.959553	-4.784133	-1.944876	-4.778172	-3.452373	0.000000	-10.000000	0.650000	-28.433334	212.500000	1023.000000	1023.000000	2046.000000
21.719999	-0.025956	-15.339951	-4.705384	-2.125571	-4.942280	-3.566715	0.000000	-10.000000	0.641667	-27.983334	203.000000	1023.000000	1023.000000	2046.000000
21.740000	-0.026701	-15.780257	-4.680986	-2.266740	-5.153075	-3.679455	0.000000	-10.000000	0.625000	-27.683334	193.666672	1023.000000	1023.000000	2046.000000
21.760000	-0.027732	-16.389870	-4.739810	-2.395257	-5.386296	-3.868507	0.000000	-10.000000	0.600000	-27.466667	184.500000	1023.000000	1023.000000	2046.000000
21.780001	-0.029033	-17.158520	-4.799649	-2.531192	-5.648983	-4.178695	0.000000	-10.000000	0.583333	-27.200001	175.333328	1023.000000	1023.000000	2046.000000
21.799999	-0.030119	-17.800123	-4.886398	-2.644588	-5.866968	-4.402171	0.000000	-10.000000	0.558333	-26.783335	166.166672	1023.000000	1023.000000	2046.000000
21.820000	-0.031235	-18.459761	-4.914331	-2.768577	-6.178602	-4.598249	0.000000	-10.000000	0.541667	-26.200001	157.166672	1023.000000	1023.000000	2046.000000
21.840000	-0.032442	-19.173502	-4.987735	-2.929281	-6.449275	-4.807211	0.000000	-10.000000	0.516667	-25.716667	148.500000	1023.000000	1023.000000	2046.000000
21.860001	-0.033608	-19.862448	-5.112556	-3.048275	-6.691724	-5.009892	0.000000	-10.000000	0.508333	-25.450001	140.000000	1023.000000	1023.000000	2046.000000
21.879999	-0.034462	-20.367022	-5.169051	-3.115564	-6.959579	-5.122828	0.000000	-10.000000	0.500000	-25.466667	131.500000	1023.000000	1023.000000	2046.000000
21.900000	-0.035182	-20.792356	-5.255328	-3.155538	-7.141728	-5.239763	0.000000	-10.000000	0.508333	-25.566668	122.833336	1023.000000	1023.000000	2046.000000
21.920000	-0.035984	-21.266668	-5.341505	-3.217867	-7.343225	-5.364072	0.000000	-10.000000	0.525000	-25.433334	114.333336	1023.000000	1023.000000	2046.000000
21.940001	-0.036773	-21.732969	-5.392262	-3.288473	-7.565230	-5.487006	0.000000	-10.000000	0.525000	-25.050001	105.833336	1023.000000	1023.000000	2046.000000
21.959999	-0.037332	-22.063299	-5.483675	-3.335408	-7.676525	-5.567691	0.000000	-10.000000	0.516667	-24.750000	97.500000	1023.000000	1023.000000	2046.000000
21.980000	-0.037785	-22.331062	-5.502182	-3.350577	-7.858125	-5.620179	0.000000	-10.000000	0.483333	-24.433334	89.166664	1023.000000	1023.000000	2046.000000
22.000000	-0.038319	-22.646286	-5.541073	-3.372152	-8.020635	-5.712427	0.000000	-10.000000	0.458333	-24.000000	81.000000	1023.000000	1023.000000	2046.000000
22.020000	-0.038796	-22.928503	-5.573927	-3.401906	-8.152465	-5.800205	0.000000	-10.000000	0.416667	-23.250000	73.000000	1023.000000	1023.000000	2046.000000
22.040001	-0.039104	-23.110493	-5.577252	-3.389117	-8.266950	-5.877174	0.000000	-10.000000	0.391667	-22.433332	65.333336	1023.000000	1023.000000	2046.000000
22.059999	-0.039458	-23.319710	-5.650270	-3.393321	-8.337194	-5.938925	0.000000	-10.000000	0.366667	-21.733334	57.833332	1023.000000	1023.000000	2046.000000
22.080000	-0.040015	-23.649065	-5.659648	-3.430431	-8.506363	-6.052624	0.000000	-10.000000	0.350000	-20.983334	50.666668	1023.000000	1023.000000	2046.000000
22.100000	-0.040413	-23.883850	-5.703472	-3.447770	-8.590304	-6.142304	0.000000	-10.000000	0.333333	-20.250000	43.500000	1023.000000	1023.000000	2046.000000
22.120001	-0.040833	-24.132431	-5.706275	-3.479870	-8.707183	-6.239102	0.000000	-10.000000	0.300000	-19.450001	36.833332	1023.000000	1023.000000	2046.000000
22.139999	-0.040984	-24.221472	-5.659663	-3.483585	-8.792535	-6.285689	0.000000	-10.000000	0.266667	-18.650000	30.166666	1023.000000	1023.000000	2046.000000
22.160000	-0.041159	-24.324675	-5.588792	-3.461758	-8.885805	-6.388319	0.000000	-10.000000	0.233333	-17.833334	24.000000	1023.000000	1023.000000	2046.000000
22.180000	-0.040902	-24.173120	-5.418978	-3.429740	-8.974885	-6.349518	0.000000	-10.000000	0.216667	-16.950001	18.000000	1023.000000	1023.000000	2046.000000
22.200001	-0.041032	-24.249693	-5.319490	-3.419732	-9.093354	-6.417117	0.000000	-10.000000	0.208333	-16.083334	12.500000	1023.000000	1023.000000	2046.000000
22.219999	-0.041069	-24.271715	-5.265552	-3.378834	-9.187853	-6.439476	0.000000	-10.000000	0.183333	-14.950000	7.166667	1023.000000	1023.000000	2046.000000
22.240000	-0.041178	-24.336098	-5.197001	-3.347440	-9.319155	-6.472502	0.000000	-10.000000	0.141667	-13.433333	2.333333	1023.000000	1023.000000	2046.000000
22.260000	-0.041558	-24.561068	-5.163607	-3.392818	-9.450106	-6.554537	0.000000	-10.000000	0.091667	-11.300000	-1.833333	1023.000000	1023.000000	2046.000000
22.280001	-0.041353	-24.439894	-5.137426	-3.308234	-9.439309	-6.554924	0.000000	-10.000000	0.033333	-8.516666	-5.333333	1023.000000	1023.000000	2046.000000
22.299999	-0.040777	-24.099020	-5.177602	-3.078146	-9.350576	-6.492696	0.000000	-10.000000	0.000000	-4.500000	-8.000000	1023.000000	1023.000000	2046.000000
22.320000	-0.040187	-23.750540	-5.259331	-2.846858	-9.158487	-6.485865	0.000000	-10.000000	-0.041667	0.050000	-9.500000	1023.000000	1023.000000	2046.000000
22.340000	-0.039485	-23.335482	-5.184171	-2.786000	-9.017693	-6.347619	0.000000	-10.000000	-0.075000	5.383334	-10.000000	1023.000000	1023.000000	2046.000000
22.360001	-0.039026	-23.064556	-5.092854	-2.838865	-8.863524	-6.269313	0.000000	-10.000000	-0.158333	10.733334	-10.000000	1023.000000	1023.000000	2046.000000
22.379999	-0.039147	-23.136131	-5.137579	-2.915561	-8.841635	-6.241356	0.000000	-10.000000	-0.258333	15.733334	-10.000000	1023.000000	1023.000000	2046.000000
22.400000	-0.039637	-23.425606	-5.364878	-3.002778	-8.826540	-6.231410	0.000000	-10.000000	-0.375000	19.916666	-10.000000	1023.000000	1023.000000	2046.000000
22.420000	-0.040348	-23.845669	-5.735850	-3.042742	-8.769678	-6.297399	0.000000	-10.000000	-0.433333	22.683334	-3.833333	1023.000000	1023.000000	2046.000000
22.440001	-0.041073	-24.274107	-6.060395	-3.162044	-8.732344	-6.319323	0.000000	-10.000000	-0.483333	25.016666	9.166667	1023.000000	1023.000000	2046.000000
22.459999	-0.041142	-24.315031	-6.243592	-3.193406	-8.588488	-6.289546	0.000000	-10.000000	-0.491667	26.583334	25.166666	1023.000000	1023.000000	2046.000000
22.480000	-0.040637	-24.016678	-6.350013	-3.079062	-8.396295	-6.191309	0.000000	-10.000000	-0.525000	27.750000	38.000000	1023.000000	1023.000000	2046.000000
22.500000	-0.040113	-23.706652	-6.459652	-2.943403	-8.165572	-6.138024	0.000000	-10.000000	-0.533333	28.233334	47.166668	1023.000000	1023.000000	2046.000000
22.520000	-0.039312	-23.233418	-6.472949	-2.836842	-7.976327	-5.947299	0.000000	-10.000000	-0.583333	28.733334	56.500000	1023.000000	1023.000000	2046.000000
22.540001	-0.038398	-22.693047	-6.479491	-2.694445	-7.730222	-5.788889	0.000000	-10.000000	-0.616667	29.566668	66.000000	1023.000000	1023.000000	2046.000000
22.559999	-0.037328	-22.061069	-6.402918	-2.521336	-7.531308	-5.605509	0.000000	-10.000000	-0.666667	30.700001	75.666664	1023.000000	1023.000000	2046.000000
22.580000	-0.036128	-21.351381	-6.330265	-2.398871	-7.225794	-5.396451	0.000000	-10.000000	-0.708333	31.850000	85.666664	1023.000000	1023.000000	2046.000000
22.600000	-0.034764	-20.545500	-6.221320	-2.245950	-6.971573	-5.106657	0.000000	-10.000000	-0.750000	32.983334	96.166664	1023.000000	1023.000000	2046.000000
22.620001	-0.033138	-19.584410	-5.963786	-2.079230	-6.726367	-4.815028	0.000000	-10.000000	-0.783333	34.016670	107.000000	1023.000000	1023.000000	2046.000000
22.639999	-0.031328	-18.514780	-5.687679	-1.837645	-6.392066	-4.597390	0.000000	-10.000000	-0.816667	34.766670	118.166664	1023.000000	1023.000000	2046.000000
22.660000	-0.029225	-17.271713	-5.195273	-1.760796	-6.031555	-4.284089	0.000000	-10.000000	-0.858333	35.400002	129.500000	1023.000000	1023.000000	2046.000000
22.680000	-0.026931	-15.916311	-4.698440	-1.677128	-5.541627	-3.999115	0.000000	-10.000000	-0.875000	35.933334	141.166672	1023.000000	1023.000000	2046.000000
22.700001	-0.024568	-14.519440	-4.157371	-1.581164	-5.129232	-3.651674	0.000000	-10.000000	-0.883333	36.299999	153.000000	1023.000000	1023.000000	2046.000000
22.719999	-0.022224	-13.134398	-3.600920	-1.516771	-4.653171	-3.363536	0.000000	-10.000000	-0.866667	36.316666	165.000000	1023.000000	1023.000000	2046.000000
22.740000	-0.019952	-11.791848	-3.125191	-1.414994	-4.192249	-3.059415	0.000000	-10.000000	-0.841667	35.866669	177.166672	1023.000000	1023.000000	2046.000000
22.760000	-0.017684	-10.451527	-2.677262	-1.386359	-3.699860	-2.688045	0.000000	-10.000000	-0.825000	35.500000	189.166672	1023.000000	1023.000000	2046.000000
22.780001	-0.015644	-9.245860	-2.244793	-1.319626	-3.274067	-2.407374	0.000000	-10.000000	-0.825000	35.300003	201.166672	1023.000000	1023.000000	2046.000000
22.799999	-0.013804	-8.158048	-1.869870	-1.268473	-2.860230	-2.159475	0.000000	-10.000000	-0.833333	35.200001	213.000000	1023.000000	1023.000000	2046.000000
22.820000	-0.012325	-7.283928	-1.653952	-1.178592	-2.493170	-1.958213	0.000000	-10.000000	-0.816667	34.983334	225.000000	1023.000000	1023.000000	2046.000000
22.840000	-0.011214	-6.627399	-1.469813	-1.147967	-2.196268	-1.813352	0.000000	-10.000000	-0.816667	34.650002	236.666672	1023.000000	1023.000000	2046.000000
22.860001	-0.009938	-5.873475	-1.271210	-1.106699	-1.885140	-1.610426	0.000000	-10.000000	-0.833333	34.733334	248.333328	1023.000000	1023.000000	2046.000000
22.879999	-0.008647	-5.110588	-1.039669	-1.019046	-1.593892	-1.457982	0.000000	-10.000000	-0.850000	35.000000	259.666656	1023.000000	1023.000000	2046.000000
22.900000	-0.007161	-4.232285	-0.742611	-0.942773	-1.293328	-1.253573	0.000000	-10.000000	-0.883333	35.583332	271.333344	1023.000000	1023.000000	2046.000000
22.920000	-0.005560	-3.285770	-0.428677	-0.868098	-1.014772	-0.974223	0.000000	-10.000000	-0.875000	36.083332	283.000000	1023.000000	1023.000000	2046.000000
22.940001	-0.003949	-2.333966	-0.172889	-0.715254	-0.672331	-0.773492	0.000000	-10.000000	-0.875000	36.216667	295.000000	1023.000000	1023.000000	2046.000000
22.959999	-0.002346	-1.386469	0.063675	-0.551627	-0.360243	-0.538275	0.000000	-10.000000	-0.875000	36.066666	307.000000	1023.000000	1023.000000	2046.000000
22.980000	-0.000673	-0.398019	0.292401	-0.411536	-0.008983	-0.269902	0.000000	-10.000000	-0.916667	36.083336	319.000000	1023.000000	1023.000000	2046.000000
23.000000	0.001021	0.603242	0.502382	-0.226130	0.336769	-0.009779	0.000000	-10.000000	-0.933333	36.483334	331.000000	1023.000000	1023.000000	2046.000000
23.020000	0.003182	1.880633	0.857126	-0.062759	0.719651	0.366615	0.000000	-10.000000	-0.916667	36.500000	343.333344	1023.000000	1023.000000	2046.000000
23.040001	0.005384	3.181894	1.198951	0.114392	1.119490	0.749061	0.000000	-10.000000	-0.916667	36.433334	355.666656	1023.000000	1023.000000	2046.000000
23.059999	0.007551	4.462481	1.522473	0.375424	1.529299	1.035285	0.000000	-10.000000	-0.900000	36.350002	368.000000	1023.000000	1023.000000	2046.000000
23.080000	0.009831	5.810263	1.883722	0.588458	1.965340	1.372742	0.000000	-10.000000	-0.900000	36.466667	384.000000	1023.000000	1023.000000	2046.000000
23.100000	0.011863	7.011171	2.195363	0.798017	2.364833	1.652959	0.000000	-10.000000	-0.883333	36.233334	400.000000	1023.000000	1023.000000	2046.000000
23.120001	0.014106	8.336777	2.494158	1.032592	2.833253	1.976774	0.000000	-10.000000	-0.900000	35.933334	412.000000	1023.000000	1023.000000	2046.000000
23.139999	0.016340	9.657207	2.875748	1.221379	3.230197	2.329883	0.000000	-10.000000	-0.866667	35.600002	420.000000	1023.000000	1023.000000	2046.000000
23.160000	0.018515	10.942593	3.197545	1.466992	3.662360	2.615696	0.000000	-10.000000	-0.841667	35.500000	428.000000	1023.000000	1023.000000	2046.000000
23.180000	0.020742	12.258800	3.603466	1.676939	4.065798	2.912596	0.000000	-10.000000	-0.825000	35.166668	440.000000	1023.000000	1023.000000	2046.000000
23.200001	0.022819	13.486097	3.985208	1.893467	4.427109	3.180314	0.000000	-10.000000	-0.850000	35.083336	452.000000	1023.000000	1023.000000	2046.000000
23.219999	0.024577	14.525001	4.311156	2.050460	4.704324	3.459060	0.000000	-10.000000	-0.866667	35.133335	463.833344	1023.000000	1023.000000	2046.000000
23.240000	0.025685	15.179850	4.490920	2.143203	4.927423	3.618304	0.000000	-10.000000	-0.883333	35.583332	475.500000	1023.000000	1023.000000	2046.000000
23.260000	0.026474	15.646368	4.649933	2.208795	5.106975	3.680666	0.000000	-10.000000	-0.875000	35.750000	487.166656	1023.000000	1023.000000	2046.000000
23.280001	0.027310	16.139946	4.835203	2.221661	5.279061	3.804020	0.000000	-10.000000	-0.841667	35.583332	499.000000	1023.000000	1023.000000	2046.000000
23.299999	0.028615	16.911177	5.064368	2.318055	5.510113	4.018641	0.000000	-10.000000	-0.800000	34.850002	511.000000	1023.000000	1023.000000	2046.000000
23.320000	0.030540	18.049206	5.337730	2.635039	5.781865	4.294571	0.000000	-10.000000	-0.758333	34.066666	522.833313	1023.000000	1023.000000	2046.000000
23.340000	0.032691	19.320585	5.377835	3.075443	6.147349	4.719958	0.000000	-10.000000	-0.708333	33.116669	534.333313	1023.000000	1023.000000	2046.000000
23.360001	0.034046	20.120932	5.273921	3.386758	6.386208	5.074046	0.000000	-10.000000	-0.641667	32.016666	545.500000	1023.000000	1023.000000	2046.000000
23.379999	0.034367	20.311163	5.242349	3.404424	6.496708	5.167682	0.000000	-10.000000	-0.591667	30.733334	556.500000	1023.000000	1023.000000	2046.000000
23.400000	0.033768	19.957136	5.084260	3.149065	6.571348	5.152462	0.000000	-10.000000	-0.575000	29.700001	567.166687	1023.000000	1023.000000	2046.000000
23.420000	0.032372	19.131868	4.760164	2.896864	6.502083	4.972758	0.000000	-10.000000	-0.558333	29.200001	577.166687	1023.000000	1023.000000	2046.000000
23.440001	0.031015	18.330086	4.351685	2.722735	6.457509	4.798157	0.000000	-10.000000	-0.508333	28.483334	586.833313	1023.000000	1023.000000	2046.000000
23.459999	0.029913	17.678673	3.954829	2.604738	6.455752	4.663355	0.000000	-10.000000	-0.441667	27.100000	596.333313	1023.000000	1023.000000	2046.000000
23.480000	0.029270	17.298315	3.663432	2.555062	6.492611	4.587210	0.000000	-10.000000	-0.383333	25.550001	605.833313	1023.000000	1023.000000	2046.000000
23.500000	0.029369	17.356792	3.554162	2.583291	6.628802	4.590537	0.000000	-10.000000	-0.333333	23.933334	614.666687	1023.000000	1023.000000	2046.000000
23.520000	0.029784	17.602102	3.506205	2.732260	6.753008	4.610630	0.000000	-10.000000	-0.258333	22.516666	623.000000	1023.000000	1023.000000	2046.000000
23.540001	0.029915	17.679544	3.361968	2.882158	6.843122	4.592296	0.000000	-10.000000	-0.183333	20.066668	630.666687	1023.000000	1023.000000	2046.000000
23.559999	0.029759	17.587803	3.192415	2.963131	6.830164	4.602092	0.000000	-10.000000	-0.116667	17.483334	637.833313	1023.000000	1023.000000	2046.000000
23.580000	0.029634	17.513828	3.072246	3.072130	6.783733	4.585720	0.000000	-10.000000	-0.075000	14.200001	644.000000	1023.000000	1023.000000	2046.000000
23.600000	0.029436	17.396757	2.928519	3.171932	6.721732	4.574574	0.000000	-10.000000	-0.033333	10.950000	649.333313	1023.000000	1023.000000	2046.000000
23.620001	0.029355	17.348526	2.798975	3.244931	6.704396	4.600224	0.000000	-10.000000	0.000000	7.100000	653.500000	1023.000000	1023.000000	2046.000000
23.639999	0.029324	17.330389	2.741683	3.291949	6.656617	4.640140	0.000000	-10.000000	0.025000	2.666667	656.500000	1023.000000	1023.000000	2046.000000
23.660000	0.029131	17.216341	2.640175	3.337657	6.668022	4.570487	0.000000	-10.000000	0.041667	-0.950000	658.166687	1023.000000	1023.000000	2046.000000
23.680000	0.029072	17.181658	2.676528	3.223340	6.653264	4.628525	0.000000	-10.000000	0.058333	-4.100000	658.833313	1023.000000	1023.000000	2046.000000
23.700001	0.029026	17.154129	2.666926	3.135545	6.684899	4.666760	0.000000	-10.000000	0.075000	-6.283333	659.000000	1023.000000	1023.000000	2046.000000
23.719999	0.029086	17.189688	2.737928	3.070798	6.689093	4.691870	0.000000	-10.000000	0.091667	-8.766666	659.000000	1023.000000	1023.000000	2046.000000
23.740000	0.029150	17.227942	2.876301	2.962239	6.698585	4.690818	0.000000	-10.000000	0.100000	-10.633333	659.000000	1023.000000	1023.000000	2046.000000
23.760000	0.029491	17.429148	2.979494	2.911328	6.840632	4.697693	0.000000	-10.000000	0.116667	-12.050000	659.000000	1023.000000	1023.000000	2046.000000
23.780001	0.029809	17.617294	3.103782	2.845515	6.945420	4.722578	0.000000	-10.000000	0.125000	-13.150001	655.666687	1023.000000	1023.000000	2046.000000
23.799999	0.030175	17.833227	3.330344	2.720370	7.046285	4.736227	0.000000	-10.000000	0.158333	-14.116667	647.666687	1023.000000	1023.000000	2046.000000
23.820000	0.030312	17.914558	3.494772	2.595512	7.080146	4.744129	0.000000	-10.000000	0.175000	-14.800000	638.000000	1023.000000	1023.000000	2046.000000
23.840000	0.030057	17.763845	3.580071	2.449077	7.010926	4.723772	0.000000	-10.000000	0.208333	-15.383334	630.000000	1023.000000	1023.000000	2046.000000
23.860001	0.029507	17.438902	3.578481	2.263749	6.987517	4.609156	0.000000	-10.000000	0.216667	-15.966667	624.833313	1023.000000	1023.000000	2046.000000
23.879999	0.028817	17.030680	3.596251	2.133332	6.877527	4.423569	0.000000	-10.000000	0.233333	-16.583334	619.666687	1023.000000	1023.000000	2046.000000
23.900000	0.028120	16.619154	3.590267	1.986969	6.757410	4.284509	0.000000	-10.000000	0.241667	-16.966667	614.166687	1023.000000	1023.000000	2046.000000
23.920000	0.027326	16.149567	3.564052	1.869687	6.578189	4.137638	0.000000	-10.000000	0.233333	-16.983334	608.500000	1023.000000	1023.000000	2046.000000
23.940001	0.026634	15.740457	3.528034	1.795336	6.393627	4.023458	0.000000	-10.000000	0.233333	-17.166668	602.666687	1023.000000	1023.000000	2046.000000
23.959999	0.025934	15.327132	3.406590	1.702544	6.247254	3.970745	0.000000	-10.000000	0.250000	-17.883333	597.000000	1023.000000	1023.000000	2046.000000
23.980000	0.025117	14.844370	3.317615	1.684964	6.006328	3.835463	0.000000	-10.000000	0.316667	-19.483334	591.000000	1023.000000	1023.000000	2046.000000
24.000000	0.024326	14.376417	3.180486	1.651338	5.846176	3.698416	0.000000	-10.000000	0.366667	-21.083334	584.500000	1023.000000	1023.000000	2046.000000
24.020000	0.023626	13.963191	3.058366	1.645140	5.651658	3.608028	0.000000	-10.000000	0.425000	-22.666666	577.333313	1023.000000	1023.000000	2046.000000
24.040001	0.022938	13.556284	2.915658	1.663136	5.476285	3.501204	0.000000	-10.000000	0.466667	-23.983334	569.833313	1023.000000	1023.000000	2046.000000
24.059999	0.022166	13.100163	2.826452	1.637790	5.249428	3.386493	0.000000	-10.000000	0.533333	-25.350000	561.833313	1023.000000	1023.000000	2046.000000
24.080000	0.021456	12.680590	2.724910	1.596722	5.034262	3.324695	0.000000	-10.000000	0.575000	-26.433334	553.333313	1023.000000	1023.000000	2046.000000
24.100000	0.020663	12.211905	2.622930	1.593052	4.815194	3.180729	0.000000	-10.000000	0.616667	-27.333334	544.500000	1023.000000	1023.000000	2046.000000
24.120001	0.019858	11.735856	2.486755	1.560689	4.597548	3.090866	0.000000	-10.000000	0.625000	-27.966667	535.500000	1023.000000	1023.000000	2046.000000
24.139999	0.018978	11.216282	2.342304	1.546512	4.394290	2.933176	0.000000	-10.000000	0.641667	-28.366667	526.166687	1023.000000	1023.000000	2046.000000
24.160000	0.017887	10.571227	2.184052	1.488472	4.133444	2.765258	0.000000	-10.000000	0.658333	-28.783335	516.833313	1023.000000	1023.000000	2046.000000
24.180000	0.016978	10.034123	2.124267	1.446661	3.876305	2.586891	0.000000	-10.000000	0.725000	-29.766668	507.166656	1023.000000	1023.000000	2046.000000
24.200001	0.016193	9.569986	2.130693	1.365891	3.636868	2.436534	0.000000	-10.000000	0.791667	-31.266666	497.333344	1023.000000	1023.000000	2046.000000
24.219999	0.015364	9.079939	2.056163	1.377873	3.366948	2.278955	0.000000	-10.000000	0.858333	-32.733334	486.833344	1023.000000	1023.000000	2046.000000
24.240000	0.014412	8.517591	1.932142	1.377347	3.035236	2.172865	0.000000	-10.000000	0.900000	-33.716667	475.833344	1023.000000	1023.000000	2046.000000
24.260000	0.013142	7.766927	1.757287	1.351877	2.612209	2.045554	0.000000	-10.000000	0.950000	-34.333336	464.500000	1023.000000	1023.000000	2046.000000
24.280001	0.011856	7.007180	1.566730	1.276790	2.243222	1.920437	0.000000	-10.000000	0.991667	-34.883335	453.000000	1023.000000	1023.000000	2046.000000
24.299999	0.010416	6.155908	1.187039	1.313086	1.900525	1.755258	0.000000	-10.000000	1.041667	-35.666668	441.500000	1023.000000	1023.000000	2046.000000
24.320000	0.009158	5.412365	0.733773	1.507240	1.505116	1.666237	0.000000	-10.000000	1.075000	-36.433334	429.500000	1023.000000	1023.000000	2046.000000
24.340000	0.007567	4.471966	0.195943	1.662137	1.095781	1.518105	0.000000	-10.000000	1.100000	-37.000000	417.333344	1023.000000	1023.000000	2046.000000
24.360001	0.005498	3.249247	-0.070891	1.495965	0.560608	1.263566	0.000000	-10.000000	1.108333	-37.416668	404.833344	1023.000000	1023.000000	2046.000000
24.379999	0.002736	1.616710	-0.306126	1.022663	-0.021176	0.921349	0.000000	-10.000000	1.108333	-37.466667	392.500000	1023.000000	1023.000000	2046.000000
24.400000	-0.000557	-0.329366	-0.689223	0.599407	-0.566318	0.326768	0.000000	-10.000000	1.108333	-37.350002	380.000000	1023.000000	1023.000000	2046.000000
24.420000	-0.004106	-2.426785	-1.246421	0.286171	-1.155078	-0.311457	0.000000	-10.000000	1.091667	-36.933334	367.500000	1023.000000	1023.000000	2046.000000
24.440001	-0.007497	-4.430885	-1.905370	0.003184	-1.649276	-0.879423	0.000000	-10.000000	1.075000	-36.549999	355.166656	1023.000000	1023.000000	2046.000000
24.459999	-0.010585	-6.255667	-2.498458	-0.258056	-2.128244	-1.370910	0.000000	-10.000000	1.066667	-36.283333	343.000000	1023.000000	1023.000000	2046.000000
24.480000	-0.012864	-7.602449	-2.946297	-0.390114	-2.534492	-1.731546	0.000000	-10.000000	1.058333	-35.866669	331.000000	1023.000000	1023.000000	2046.000000
24.500000	-0.014885	-8.797213	-3.468093	-0.493224	-2.815122	-2.020775	0.000000	-10.000000	1.058333	-35.750000	319.000000	1023.000000	1023.000000	2046.000000
24.520000	-0.016512	-9.758307	-3.908684	-0.541308	-3.050873	-2.257441	0.000000	-10.000000	1.050000	-35.783333	307.000000	1023.000000	1023.000000	2046.000000
24.540001	-0.018195	-10.753204	-4.314983	-0.592485	-3.362804	-2.482932	0.000000	-10.000000	1.058333	-35.900002	295.000000	1023.000000	1023.000000	2046.000000
24.559999	-0.019781	-11.690653	-4.708098	-0.654842	-3.637497	-2.690215	0.000000	-10.000000	1.075000	-36.066669	283.000000	1023.000000	1023.000000	2046.000000
24.580000	-0.021267	-12.568896	-5.055970	-0.711966	-3.893762	-2.907198	0.000000	-10.000000	1.050000	-35.716667	271.000000	1023.000000	1023.000000	2046.000000
24.600000	-0.022636	-13.378081	-5.298233	-0.895838	-4.155909	-3.028102	0.000000	-10.000000	1.008333	-35.483334	259.000000	1023.000000	1023.000000	2046.000000
24.620001	-0.023884	-14.115672	-5.561245	-0.984902	-4.387753	-3.181772	0.000000	-10.000000	0.958333	-34.750000	247.333328	1023.000000	1023.000000	2046.000000
24.639999	-0.024918	-14.726480	-5.727785	-1.090511	-4.618627	-3.289558	0.000000	-10.000000	0.933333	-34.233334	235.666672	1023.000000	1023.000000	2046.000000
24.660000	-0.025756	-15.221570	-5.801719	-1.230384	-4.828425	-3.361043	0.000000	-10.000000	0.900000	-33.533333	224.333328	1023.000000	1023.000000	2046.000000
24.680000	-0.026374	-15.587195	-5.750302	-1.388781	-4.950400	-3.497713	0.000000	-10.000000	0.858333	-32.833332	213.000000	1023.000000	1023.000000	2046.000000
24.700001	-0.026934	-15.918036	-5.646434	-1.634869	-5.105532	-3.531202	0.000000	-10.000000	0.833333	-32.533333	202.166672	1023.000000	1023.000000	2046.000000
24.719999	-0.027500	-16.252333	-5.578670	-1.814264	-5.204164	-3.655235	0.000000	-10.000000	0.816667	-32.166668	191.333328	1023.000000	1023.000000	2046.000000
24.740000	-0.028197	-16.664602	-5.525656	-2.022020	-5.332417	-3.784509	0.000000	-10.000000	0.808333	-31.800001	180.500000	1023.000000	1023.000000	2046.000000
24.760000	-0.028879	-17.067520	-5.491238	-2.178749	-5.452033	-3.945499	0.000000	-10.000000	0.791667	-31.283335	169.833328	1023.000000	1023.000000	2046.000000
24.780001	-0.029646	-17.520769	-5.478189	-2.406257	-5.547598	-4.088726	0.000000	-10.000000	0.775000	-30.833334	159.500000	1023.000000	1023.000000	2046.000000
24.799999	-0.030419	-17.977371	-5.384750	-2.574592	-5.744642	-4.273386	0.000000	-10.000000	0.758333	-30.550001	149.166672	1023.000000	1023.000000	2046.000000
24.820000	-0.031253	-18.470665	-5.367361	-2.745924	-5.905809	-4.451571	0.000000	-10.000000	0.716667	-30.066668	138.833328	1023.000000	1023.000000	2046.000000
24.840000	-0.032296	-19.087189	-5.405616	-2.836709	-6.073659	-4.771203	0.000000	-10.000000	0.683333	-29.516666	128.666672	1023.000000	1023.000000	2046.000000
24.860001	-0.033307	-19.684717	-5.448299	-2.909955	-6.288764	-5.037700	0.000000	-10.000000	0.650000	-28.966667	119.000000	1023.000000	1023.000000	2046.000000
24.879999	-0.034485	-20.380655	-5.515489	-3.082841	-6.542201	-5.240125	0.000000	-10.000000	0.633333	-28.316668	109.500000	1023.000000	1023.000000	2046.000000
24.900000	-0.035652	-21.070627	-5.593791	-3.204602	-6.784536	-5.487698	0.000000	-10.000000	0.600000	-27.666668	100.000000	1023.000000	1023.000000	2046.000000
24.920000	-0.036562	-21.607946	-5.615460	-3.359894	-7.034565	-5.598026	0.000000	-10.000000	0.566667	-27.100000	90.666664	1023.000000	1023.000000	2046.000000
24.940001	-0.037593	-22.217363	-5.683230	-3.450139	-7.249981	-5.834013	0.000000	-10.000000	0.533333	-26.683334	81.666664	1023.000000	1023.000000	2046.000000
24.959999	-0.038410	-22.700155	-5.752069	-3.533353	-7.440362	-5.974372	0.000000	-10.000000	0.525000	-26.216667	72.833336	1023.000000	1023.000000	2046.000000
24.980000	-0.039175	-23.152538	-5.764229	-3.625651	-7.677629	-6.085029	0.000000	-10.000000	0.508333	-25.650002	64.166664	1023.000000	1023.000000	2046.000000
25.000000	-0.039777	-23.508121	-5.802512	-3.658073	-7.814997	-6.232540	0.000000	-10.000000	0.483333	-24.683334	55.500000	1023.000000	1023.000000	2046.000000
25.020000	-0.040327	-23.833542	-5.849668	-3.729648	-7.961606	-6.292621	0.000000	-10.000000	0.425000	-23.300001	47.166668	1023.000000	1023.000000	2046.000000
25.040001	-0.040720	-24.065670	-5.885155	-3.746003	-8.074481	-6.360032	0.000000	-10.000000	0.358333	-21.666666	39.333332	1023.000000	1023.000000	2046.000000
25.059999	-0.041100	-24.289997	-5.882627	-3.769284	-8.208384	-6.429701	0.000000	-10.000000	0.308333	-20.300001	32.166668	1023.000000	1023.000000	2046.000000
25.080000	-0.041506	-24.529829	-5.892098	-3.756286	-8.353016	-6.528429	0.000000	-10.000000	0.300000	-19.433334	25.333334	1023.000000	1023.000000	2046.000000
25.100000	-0.041897	-24.761040	-5.929528	-3.752988	-8.451064	-6.627460	0.000000	-10.000000	0.283333	-19.050001	18.833334	1023.000000	1023.000000	2046.000000
25.120001	-0.042199	-24.939901	-5.927415	-3.757100	-8.587469	-6.667916	0.000000	-10.000000	0.291667	-18.966667	12.500000	1023.000000	1023.000000	2046.000000
25.139999	-0.042575	-25.161757	-5.946755	-3.741042	-8.702440	-6.771519	0.000000	-10.000000	0.258333	-18.800001	6.333333	1023.000000	1023.000000	2046.000000
25.160000	-0.042822	-25.307667	-5.951910	-3.740820	-8.764017	-6.850921	0.000000	-10.000000	0.250000	-18.366667	0.333333	1023.000000	1023.000000	2046.000000
25.180000	-0.043067	-25.452328	-5.959405	-3.761680	-8.868194	-6.863049	0.000000	-10.000000	0.233333	-17.750000	-5.666667	1023.000000	1023.000000	2046.000000
25.200001	-0.043308	-25.595205	-5.930602	-3.775242	-8.972616	-6.916744	0.000000	-10.000000	0.225000	-17.283335	-11.166667	1023.000000	1023.000000	2046.000000
25.219999	-0.043375	-25.634867	-5.792015	-3.737647	-9.084330	-7.020875	0.000000	-10.000000	0.225000	-16.816668	-16.833334	1023.000000	1023.000000	2046.000000
25.240000	-0.043333	-25.609573	-5.645178	-3.724141	-9.125545	-7.114710	0.000000	-10.000000	0.216667	-16.250000	-22.333334	1023.000000	1023.000000	2046.000000
25.260000	-0.043327	-25.606241	-5.586658	-3.693076	-9.205998	-7.120509	0.000000	-10.000000	0.208333	-15.416667	-27.833334	1023.000000	1023.000000	2046.000000
25.280001	-0.043602	-25.768610	-5.497248	-3.668832	-9.389217	-7.213313	0.000000	-10.000000	0.183333	-14.450000	-33.000000	1023.000000	1023.000000	2046.000000
25.299999	-0.043879	-25.932659	-5.532218	-3.719944	-9.484313	-7.196185	0.000000	-10.000000	0.141667	-13.333334	-37.833332	1023.000000	1023.000000	2046.000000
25.320000	-0.044302	-26.182650	-5.503684	-3.781485	-9.680602	-7.216879	0.000000	-10.000000	0.108333	-12.000000	-42.333332	1023.000000	1023.000000	2046.000000
25.340000	-0.044505	-26.302481	-5.560376	-3.660021	-9.706264	-7.375819	0.000000	-10.000000	0.075000	-10.383333	-46.333332	1023.000000	1023.000000	2046.000000
25.360001	-0.044188	-26.114824	-5.696945	-3.479754	-9.639574	-7.298552	0.000000	-10.000000	0.058333	-8.700000	-49.833332	1023.000000	1023.000000	2046.000000
25.379999	-0.044027	-26.019760	-5.818841	-3.303037	-9.595463	-7.302420	0.000000	-10.000000	0.033333	-6.533333	-52.833332	1023.000000	1023.000000	2046.000000
25.400000	-0.043896	-25.942537	-5.818339	-3.285082	-9.558230	-7.280885	0.000000	-10.000000	0.016667	-3.233333	-54.833332	1023.000000	1023.000000	2046.000000
25.420000	-0.044197	-26.120617	-5.797310	-3.456363	-9.593518	-7.273425	0.000000	-10.000000	-0.025000	0.800000	-55.833332	1023.000000	1023.000000	2046.000000
25.440001	-0.044755	-26.450127	-5.874530	-3.602195	-9.669615	-7.303787	0.000000	-10.000000	-0.075000	5.683333	-56.000000	1023.000000	1023.000000	2046.000000
25.459999	-0.045509	-26.895538	-6.136714	-3.638029	-9.740412	-7.380383	0.000000	-10.000000	-0.166667	10.833334	-56.000000	1023.000000	1023.000000	2046.000000
25.480000	-0.046459	-27.457458	-6.518169	-3.689938	-9.734233	-7.515120	0.000000	-10.000000	-0.250000	15.833334	-56.000000	1023.000000	1023.000000	2046.000000
25.500000	-0.047305	-27.957020	-6.854877	-3.779983	-9.737834	-7.584327	0.000000	-10.000000	-0.333333	19.466667	-56.000000	1023.000000	1023.000000	2046.000000
25.520000	-0.047552	-28.103424	-7.062758	-3.798571	-9.641076	-7.601018	0.000000	-10.000000	-0.366667	21.583334	-42.166668	1023.000000	1023.000000	2046.000000
25.540001	-0.047216	-27.904661	-7.325974	-3.630971	-9.376507	-7.571211	0.000000	-10.000000	-0.391667	22.950001	-13.833333	1023.000000	1023.000000	2046.000000
25.559999	-0.046675	-27.585123	-7.414212	-3.526595	-9.219182	-7.425134	0.000000	-10.000000	-0.400000	24.116667	16.833334	1023.000000	1023.000000	2046.000000
25.580000	-0.045983	-27.175852	-7.462736	-3.383022	-9.080503	-7.249590	0.000000	-10.000000	-0.433333	25.133333	36.666668	1023.000000	1023.000000	2046.000000
25.600000	-0.045126	-26.669212	-7.444390	-3.233332	-8.905661	-7.085829	0.000000	-10.000000	-0.458333	26.116667	44.666668	1023.000000	1023.000000	2046.000000
25.620001	-0.044198	-26.120943	-7.402821	-3.116800	-8.724302	-6.877020	0.000000	-10.000000	-0.525000	27.083334	53.333332	1023.000000	1023.000000	2046.000000
25.639999	-0.043197	-25.529186	-7.317995	-3.014481	-8.543229	-6.653481	0.000000	-10.000000	-0.575000	28.300001	62.166668	1023.000000	1023.000000	2046.000000
25.660000	-0.041943	-24.788107	-7.174607	-2.915918	-8.279017	-6.418564	0.000000	-10.000000	-0.641667	29.666666	71.333336	1023.000000	1023.000000	2046.000000
25.680000	-0.040486	-23.927320	-6.969934	-2.723586	-8.029616	-6.204183	0.000000	-10.000000	-0.666667	31.000000	81.166664	1023.000000	1023.000000	2046.000000
25.700001	-0.038658	-22.847013	-6.648607	-2.584083	-7.719136	-5.895187	0.000000	-10.000000	-0.700000	31.933334	91.166664	1023.000000	1023.000000	2046.000000
25.719999	-0.036706	-21.693268	-6.197945	-2.465763	-7.363147	-5.666414	0.000000	-10.000000	-0.733333	32.700001	101.833336	1023.000000	1023.000000	2046.000000
25.740000	-0.034648	-20.476856	-5.697492	-2.437812	-7.022738	-5.318815	0.000000	-10.000000	-0.750000	33.299999	112.500000	1023.000000	1023.000000	2046.000000
25.760000	-0.032576	-19.252571	-5.222201	-2.350434	-6.647324	-5.032612	0.000000	-10.000000	-0.758333	33.666668	123.666664	1023.000000	1023.000000	2046.000000
25.780001	-0.030407	-17.970308	-4.753911	-2.273911	-6.237802	-4.704686	0.000000	-10.000000	-0.750000	33.883335	134.833328	1023.000000	1023.000000	2046.000000
25.799999	-0.028347	-16.752798	-4.267136	-2.190869	-5.844828	-4.449964	0.000000	-10.000000	-0.750000	34.066669	146.000000	1023.000000	1023.000000	2046.000000
25.820000	-0.026318	-15.554080	-3.897370	-2.155999	-5.375731	-4.124980	0.000000	-10.000000	-0.766667	34.150002	157.333328	1023.000000	1023.000000	2046.000000
25.840000	-0.024361	-14.397378	-3.439562	-2.094582	-5.005168	-3.858067	0.000000	-10.000000	-0.766667	34.200001	168.666672	1023.000000	1023.000000	2046.000000
25.860001	-0.022607	-13.361000	-3.086377	-2.012322	-4.666098	-3.596204	0.000000	-10.000000	-0.775000	34.016666	180.166672	1023.000000	1023.000000	2046.000000
25.879999	-0.021179	-12.516953	-2.857139	-1.931186	-4.323333	-3.405296	0.000000	-10.000000	-0.783333	34.166668	191.500000	1023.000000	1023.000000	2046.000000
25.900000	-0.019847	-11.729379	-2.629916	-1.850354	-4.057642	-3.191466	0.000000	-10.000000	-0.816667	34.483334	202.833328	1023.000000	1023.000000	2046.000000
25.920000	-0.018608	-10.997357	-2.399752	-1.756620	-3.815101	-3.025883	0.000000	-10.000000	-0.850000	35.133335	214.333328	1023.000000	1023.000000	2046.000000
25.940001	-0.017230	-10.183025	-2.149632	-1.696491	-3.519709	-2.817194	0.000000	-10.000000	-0.875000	35.683334	226.000000	1023.000000	1023.000000	2046.000000
25.959999	-0.015802	-9.338945	-1.874438	-1.603867	-3.216656	-2.643985	0.000000	-10.000000	-0.875000	35.750000	238.000000	1023.000000	1023.000000	2046.000000
25.980000	-0.014432	-8.529136	-1.585503	-1.513991	-2.966745	-2.462897	0.000000	-10.000000	-0.866667	35.533337	250.000000	1023.000000	1023.000000	2046.000000
26.000000	-0.012778	-7.551899	-1.322507	-1.395931	-2.660104	-2.173358	0.000000	-10.000000	-0.850000	35.200001	261.833344	1023.000000	1023.000000	2046.000000
26.020000	-0.011069	-6.541994	-1.040955	-1.258333	-2.354403	-1.888304	0.000000	-10.000000	-0.850000	35.233334	273.500000	1023.000000	1023.000000	2046.000000
26.040001	-0.009310	-5.502496	-0.803548	-1.085069	-2.021750	-1.592129	0.000000	-10.000000	-0.858333	35.250000	285.166656	1023.000000	1023.000000	2046.000000
26.059999	-0.007311	-4.320541	-0.518576	-0.893589	-1.621613	-1.286763	0.000000	-10.000000	-0.875000	35.233334	297.000000	1023.000000	1023.000000	2046.000000
26.080000	-0.005150	-3.043425	-0.172234	-0.702698	-1.234858	-0.933635	0.000000	-10.000000	-0.891667	35.416668	308.833344	1023.000000	1023.000000	2046.000000
26.100000	-0.002974	-1.757415	0.181888	-0.484489	-0.839586	-0.615228	0.000000	-10.000000	-0.908333	35.983334	320.500000	1023.000000	1023.000000	2046.000000
26.120001	-0.000891	-0.526631	0.491255	-0.279643	-0.401433	-0.336811	0.000000	-10.000000	-0.925000	36.416668	332.333344	1023.000000	1023.000000	2046.000000
26.139999	0.001267	0.748624	0.840824	-0.044290	-0.000507	-0.047404	0.000000	-10.000000	-0.941667	36.933334	344.500000	1023.000000	1023.000000	2046.000000
26.160000	0.003592	2.123029	1.172263	0.115759	0.452919	0.382088	0.000000	-10.000000	-0.941667	37.133335	356.833344	1023.000000	1023.000000	2046.000000
26.180000	0.005711	3.375126	1.465877	0.352012	0.890886	0.666351	0.000000	-10.000000	-0.933333	37.483334	369.166656	1023.000000	1023.000000	2046.000000
26.200001	0.007827	4.625946	1.793255	0.551789	1.312418	0.968482	0.000000	-10.000000	-0.916667	37.266666	381.500000	1023.000000	1023.000000	2046.000000
26.219999	0.010013	5.917433	2.134118	0.761492	1.732380	1.289443	0.000000	-10.000000	-0.908333	37.266666	393.833344	1023.000000	1023.000000	2046.000000
26.240000	0.012008	7.096799	2.479716	0.971992	2.122583	1.522508	0.000000	-10.000000	-0.891667	37.166668	406.333344	1023.000000	1023.000000	2046.000000
26.260000	0.013905	8.217909	2.763191	1.173052	2.520301	1.761365	0.000000	-10.000000	-0.883333	36.816669	418.666656	1023.000000	1023.000000	2046.000000
26.280001	0.015435	9.122313	2.989201	1.338213	2.843990	1.950909	0.000000	-10.000000	-0.883333	36.383335	431.000000	1023.000000	1023.000000	2046.000000
26.299999	0.016593	9.806418	3.217662	1.447632	3.026797	2.114326	0.000000	-10.000000	-0.891667	36.016666	443.000000	1023.000000	1023.000000	2046.000000
26.320000	0.017443	10.308979	3.358997	1.509271	3.244710	2.196001	0.000000	-10.000000	-0.891667	36.016666	455.333344	1023.000000	1023.000000	2046.000000
26.340000	0.018395	10.871450	3.553448	1.469008	3.417260	2.431734	0.000000	-10.000000	-0.866667	35.549999	467.666656	1023.000000	1023.000000	2046.000000
26.360001	0.019717	11.652483	3.736274	1.609248	3.691939	2.615023	0.000000	-10.000000	-0.825000	35.033333	479.666656	1023.000000	1023.000000	2046.000000
26.379999	0.021974	12.986754	3.995145	2.016557	4.023671	2.951382	0.000000	-10.000000	-0.766667	34.183334	491.333344	1023.000000	1023.000000	2046.000000
26.400000	0.024403	14.422191	4.124242	2.522014	4.367603	3.408332	0.000000	-10.000000	-0.733333	33.683334	502.666656	1023.000000	1023.000000	2046.000000
26.420000	0.026020	15.377855	4.040158	2.817406	4.687559	3.832732	0.000000	-10.000000	-0.708333	32.950001	514.166687	1023.000000	1023.000000	2046.000000
26.440001	0.026835	15.859774	4.069991	2.897084	4.797123	4.095576	0.000000	-10.000000	-0.691667	32.366669	525.333313	1023.000000	1023.000000	2046.000000
26.459999	0.026360	15.578816	3.887390	2.660529	4.832438	4.198459	0.000000	-10.000000	-0.641667	31.366667	536.333313	1023.000000	1023.000000	2046.000000
26.480000	0.025200	14.893453	3.534171	2.447833	4.749532	4.161916	0.000000	-10.000000	-0.575000	30.133333	547.000000	1023.000000	1023.000000	2046.000000
26.500000	0.023481	13.877475	3.062189	2.285915	4.625161	3.904211	0.000000	-10.000000	-0.491667	28.450001	557.166687	1023.000000	1023.000000	2046.000000
26.520000	0.022152	13.091689	2.624010	2.108163	4.542453	3.817063	0.000000	-10.000000	-0.400000	26.250000	566.833313	1023.000000	1023.000000	2046.000000
26.540001	0.021235	12.549944	2.243380	2.039762	4.533183	3.733618	0.000000	-10.000000	-0.308333	23.983334	576.000000	1023.000000	1023.000000	2046.000000
26.559999	0.021005	12.414142	2.041982	2.095325	4.556769	3.720066	0.000000	-10.000000	-0.225000	21.500000	584.333313	1023.000000	1023.000000	2046.000000
26.580000	0.020848	12.320980	1.903901	2.184808	4.507531	3.724741	0.000000	-10.000000	-0.133333	18.516666	592.000000	1023.000000	1023.000000	2046.000000
26.600000	0.020464	12.094207	1.637389	2.304554	4.493517	3.658746	0.000000	-10.000000	-0.058333	14.616667	598.500000	1023.000000	1023.000000	2046.000000
26.620001	0.020084	11.869360	1.453482	2.361691	4.370399	3.683788	0.000000	-10.000000	0.000000	9.166667	604.166687	1023.000000	1023.000000	2046.000000
26.639999	0.019589	11.576815	1.259945	2.442511	4.246258	3.628100	0.000000	-10.000000	0.033333	3.183333	608.166687	1023.000000	1023.000000	2046.000000
26.660000	0.019193	11.342854	1.074485	2.468546	4.167748	3.632074	0.000000	-10.000000	0.066667	-2.200000	610.333313	1023.000000	1023.000000	2046.000000
26.680000	0.018621	11.005165	0.885199	2.472045	4.063670	3.584251	0.000000	-10.000000	0.091667	-6.850000	611.000000	1023.000000	1023.000000	2046.000000
26.700001	0.018050	10.667796	0.709954	2.531749	3.986284	3.439808	0.000000	-10.000000	0.125000	-10.483334	611.000000	1023.000000	1023.000000	2046.000000
26.719999	0.017696	10.458433	0.599219	2.500796	3.921301	3.437117	0.000000	-10.000000	0.166667	-13.733334	611.000000	1023.000000	1023.000000	2046.000000
26.740000	0.017299	10.223474	0.497925	2.375712	3.915461	3.434376	0.000000	-10.000000	0.225000	-15.850000	611.000000	1023.000000	1023.000000	2046.000000
26.760000	0.017031	10.065323	0.548467	2.270463	3.822452	3.423941	0.000000	-10.000000	0.266667	-17.550001	603.333313	1023.000000	1023.000000	2046.000000
26.780001	0.016892	9.983223	0.585424	2.155729	3.827116	3.414954	0.000000	-10.000000	0.308333	-18.800001	593.500000	1023.000000	1023.000000	2046.000000
26.799999	0.016857	9.962449	0.703722	2.029538	3.812720	3.416470	0.000000	-10.000000	0.333333	-19.616667	581.500000	1023.000000	1023.000000	2046.000000
26.820000	0.016899	9.987439	0.790387	1.930004	3.869856	3.397192	0.000000	-10.000000	0.350000	-20.000000	575.000000	1023.000000	1023.000000	2046.000000
26.840000	0.016912	9.995168	0.873454	1.813464	3.931030	3.377220	0.000000	-10.000000	0.350000	-20.400000	568.333313	1023.000000	1023.000000	2046.000000
26.860001	0.016929	10.005290	1.072938	1.711025	3.913673	3.307654	0.000000	-10.000000	0.350000	-20.783333	561.500000	1023.000000	1023.000000	2046.000000
26.879999	0.016650	9.839870	1.145856	1.573871	3.891293	3.228850	0.000000	-10.000000	0.350000	-21.150000	554.500000	1023.000000	1023.000000	2046.000000
26.900000	0.016026	9.471204	1.132964	1.392179	3.835790	3.110271	0.000000	-10.000000	0.358333	-21.483334	547.500000	1023.000000	1023.000000	2046.000000
26.920000	0.015355	9.075068	1.128145	1.261789	3.759919	2.925217	0.000000	-10.000000	0.375000	-21.800001	540.333313	1023.000000	1023.000000	2046.000000
26.940001	0.014560	8.604761	1.085290	1.071679	3.678735	2.769057	0.000000	-10.000000	0.391667	-22.166668	533.166687	1023.000000	1023.000000	2046.000000
26.959999	0.013662	8.074399	1.048753	0.959342	3.477952	2.588352	0.000000	-10.000000	0.408333	-22.600000	525.666687	1023.000000	1023.000000	2046.000000
26.980000	0.012636	7.467902	0.947576	0.801465	3.338929	2.379933	0.000000	-10.000000	0.425000	-23.050001	518.166687	1023.000000	1023.000000	2046.000000
27.000000	0.011765	6.953275	0.916288	0.618569	3.116202	2.302215	0.000000	-10.000000	0.450000	-23.433334	510.500000	1023.000000	1023.000000	2046.000000
27.020000	0.010951	6.472273	0.823277	0.530539	2.942302	2.176154	0.000000	-10.000000	0.475000	-23.900000	502.833344	1023.000000	1023.000000	2046.000000
27.040001	0.010074	5.953505	0.711392	0.474288	2.686828	2.080997	0.000000	-10.000000	0.483333	-24.233334	494.833344	1023.000000	1023.000000	2046.000000
27.059999	0.009322	5.509096	0.626041	0.452004	2.488769	1.942282	0.000000	-10.000000	0.500000	-24.550001	486.500000	1023.000000	1023.000000	2046.000000
27.080000	0.008716	5.151071	0.536709	0.432665	2.312481	1.869216	0.000000	-10.000000	0.500000	-24.566668	478.166656	1023.000000	1023.000000	2046.000000
27.100000	0.008050	4.757721	0.434159	0.411012	2.148067	1.764484	0.000000	-10.000000	0.508333	-24.583334	470.000000	1023.000000	1023.000000	2046.000000
27.120001	0.007368	4.354614	0.348626	0.403313	1.943392	1.659283	0.000000	-10.000000	0.500000	-24.683334	462.000000	1023.000000	1023.000000	2046.000000
27.139999	0.006774	4.003608	0.292014	0.389772	1.743115	1.578707	0.000000	-10.000000	0.500000	-24.783333	453.666656	1023.000000	1023.000000	2046.000000
27.160000	0.006112	3.612311	0.238159	0.433933	1.548721	1.391498	0.000000	-10.000000	0.500000	-25.066668	445.333344	1023.000000	1023.000000	2046.000000
27.180000	0.005319	3.143383	0.172063	0.445610	1.332383	1.193327	0.000000	-10.000000	0.500000	-25.050001	437.000000	1023.000000	1023.000000	2046.000000
27.200001	0.004583	2.708260	0.158309	0.393058	1.138625	1.018268	0.000000	-10.000000	0.508333	-25.133333	428.666656	1023.000000	1023.000000	2046.000000
27.219999	0.004174	2.466633	0.237044	0.383002	0.950887	0.895700	0.000000	-10.000000	0.516667	-25.283335	420.333344	1023.000000	1023.000000	2046.000000
27.240000	0.003712	2.193848	0.293552	0.433033	0.692990	0.774273	0.000000	-10.000000	0.525000	-25.433334	411.666656	1023.000000	1023.000000	2046.000000
27.260000	0.003073	1.816026	0.236759	0.462540	0.465599	0.651128	0.000000	-10.000000	0.525000	-25.750000	403.333344	1023.000000	1023.000000	2046.000000
27.280001	0.002338	1.381991	0.138612	0.420912	0.193305	0.629161	0.000000	-10.000000	0.533333	-25.850000	394.666656	1023.000000	1023.000000	2046.000000
27.299999	0.001136	0.671318	-0.098878	0.415684	-0.187603	0.542115	0.000000	-10.000000	0.541667	-26.150002	386.166656	1023.000000	1023.000000	2046.000000
27.320000	0.000048	0.028263	-0.378988	0.531155	-0.565027	0.441122	0.000000	-10.000000	0.558333	-26.333334	377.333344	1023.000000	1023.000000	2046.000000
27.340000	-0.000918	-0.542551	-0.877148	0.763412	-0.933517	0.504702	0.000000	-10.000000	0.591667	-26.950001	368.500000	1023.000000	1023.000000	2046.000000
27.360001	-0.002405	-1.421159	-1.339448	0.888668	-1.448839	0.478461	0.000000	-10.000000	0.625000	-27.866667	359.500000	1023.000000	1023.000000	2046.000000
27.379999	-0.004358	-2.575598	-1.614443	0.712184	-1.956170	0.282831	0.000000	-10.000000	0.666667	-28.983334	350.166656	1023.000000	1023.000000	2046.000000
27.400000	-0.007013	-4.144826	-1.853148	0.248544	-2.551739	0.011517	0.000000	-10.000000	0.683333	-29.650002	340.500000	1023.000000	1023.000000	2046.000000
27.420000	-0.009803	-5.793711	-2.131843	-0.170951	-3.109584	-0.381333	0.000000	-10.000000	0.700000	-30.033335	330.500000	1023.000000	1023.000000	2046.000000
27.440001	-0.012934	-7.643937	-2.622453	-0.506953	-3.670673	-0.843857	0.000000	-10.000000	0.691667	-30.116667	320.500000	1023.000000	1023.000000	2046.000000
27.459999	-0.016011	-9.462661	-3.250925	-0.757561	-4.153758	-1.300418	0.000000	-10.000000	0.683333	-29.966667	310.500000	1023.000000	1023.000000	2046.000000
27.480000	-0.018772	-11.094522	-3.847235	-0.949216	-4.559928	-1.738141	0.000000	-10.000000	0.666667	-29.650000	300.500000	1023.000000	1023.000000	2046.000000
27.500000	-0.020916	-12.361393	-4.344059	-1.062196	-4.869114	-2.086024	0.000000	-10.000000	0.658333	-29.183334	290.666656	1023.000000	1023.000000	2046.000000
27.520000	-0.022505	-13.300529	-4.724452	-1.099060	-5.149529	-2.327489	0.000000	-10.000000	0.650000	-29.283335	281.000000	1023.000000	1023.000000	2046.000000
27.540001	-0.024026	-14.199601	-5.157661	-1.128284	-5.340330	-2.573326	0.000000	-10.000000	0.666667	-29.383335	271.333344	1023.000000	1023.000000	2046.000000
27.559999	-0.025407	-15.015445	-5.528388	-1.089109	-5.586868	-2.811080	0.000000	-10.000000	0.683333	-29.866667	261.500000	1023.000000	1023.000000	2046.000000
27.580000	-0.026882	-15.887557	-5.938953	-1.143759	-5.777750	-3.027094	0.000000	-10.000000	0.700000	-30.000000	251.500000	1023.000000	1023.000000	2046.000000
27.600000	-0.028204	-16.668400	-6.249684	-1.229340	-5.990884	-3.198491	0.000000	-10.000000	0.691667	-30.133333	241.500000	1023.000000	1023.000000	2046.000000
27.620001	-0.029509	-17.439888	-6.537176	-1.333369	-6.210649	-3.358693	0.000000	-10.000000	0.691667	-29.916668	231.500000	1023.000000	1023.000000	2046.000000
27.639999	-0.030518	-18.036358	-6.701114	-1.449628	-6.433301	-3.452315	0.000000	-10.000000	0.683333	-29.533335	221.500000	1023.000000	1023.000000	2046.000000
27.660000	-0.031437	-18.578979	-6.834960	-1.554887	-6.603241	-3.585891	0.000000	-10.000000	0.675000	-29.166668	211.500000	1023.000000	1023.000000	2046.000000
27.680000	-0.031949	-18.881922	-6.896837	-1.604013	-6.704064	-3.677009	0.000000	-10.000000	0.658333	-28.633333	201.833328	1023.000000	1023.000000	2046.000000
27.700001	-0.032305	-19.092010	-6.745125	-1.756228	-6.849147	-3.741510	0.000000	-10.000000	0.650000	-28.216667	192.166672	1023.000000	1023.000000	2046.000000
27.719999	-0.032676	-19.311750	-6.632456	-1.951727	-6.913651	-3.813916	0.000000	-10.000000	0.650000	-27.933334	182.833328	1023.000000	1023.000000	2046.000000
27.740000	-0.033111	-19.568750	-6.505777	-2.167215	-6.989979	-3.905780	0.000000	-10.000000	0.633333	-27.816668	173.500000	1023.000000	1023.000000	2046.000000
27.760000	-0.033602	-19.858971	-6.458097	-2.328222	-7.080886	-3.991767	0.000000	-10.000000	0.616667	-27.716667	164.333328	1023.000000	1023.000000	2046.000000
27.780001	-0.034098	-20.151976	-6.322753	-2.487865	-7.219437	-4.121921	0.000000	-10.000000	0.583333	-27.166666	155.166672	1023.000000	1023.000000	2046.000000
27.799999	-0.034691	-20.502380	-6.249611	-2.690222	-7.297472	-4.265076	0.000000	-10.000000	0.566667	-26.633333	146.000000	1023.000000	1023.000000	2046.000000
27.820000	-0.035440	-20.945032	-6.161894	-2.879618	-7.455191	-4.448328	0.000000	-10.000000	0.541667	-26.033335	137.000000	1023.000000	1023.000000	2046.000000
27.840000	-0.036202	-21.395361	-6.152074	-2.989391	-7.596208	-4.657687	0.000000	-10.000000	0.533333	-25.516668	128.333328	1023.000000	1023.000000	2046.000000
27.860001	-0.037073	-21.910280	-6.177632	-3.115764	-7.734656	-4.882228	0.000000	-10.000000	0.516667	-25.050001	119.666664	1023.000000	1023.000000	2046.000000
27.879999	-0.037881	-22.387571	-6.169713	-3.238444	-7.866083	-5.113332	0.000000	-10.000000	0.500000	-24.616667	111.333336	1023.000000	1023.000000	2046.000000
27.900000	-0.038852	-22.961300	-6.198827	-3.339968	-8.042059	-5.380446	0.000000	-10.000000	0.483333	-24.183332	103.000000	1023.000000	1023.000000	2046.000000
27.920000	-0.039710	-23.468323	-6.131005	-3.487744	-8.263986	-5.585588	0.000000	-10.000000	0.466667	-23.683332	95.000000	1023.000000	1023.000000	2046.000000
27.940001	-0.040576	-23.980137	-6.176219	-3.615097	-8.428731	-5.760090	0.000000	-10.000000	0.441667	-23.100000	87.166664	1023.000000	1023.000000	2046.000000
27.959999	-0.041401	-24.468115	-6.218758	-3.735055	-8.591752	-5.922549	0.000000	-10.000000	0.408333	-22.766666	79.500000	1023.000000	1023.000000	2046.000000
27.980000	-0.042056	-24.854889	-6.253634	-3.793906	-8.708569	-6.098780	0.000000	-10.000000	0.375000	-22.350000	72.000000	1023.000000	1023.000000	2046.000000
28.000000	-0.042719	-25.246857	-6.273886	-3.867400	-8.877691	-6.227879	0.000000	-10.000000	0.358333	-21.866667	64.500000	1023.000000	1023.000000	2046.000000
28.020000	-0.043220	-25.542805	-6.258804	-3.899984	-9.002840	-6.381177	0.000000	-10.000000	0.350000	-21.300001	57.166668	1023.000000	1023.000000	2046.000000
28.040001	-0.043621	-25.779804	-6.282642	-3.960966	-9.083594	-6.452603	0.000000	-10.000000	0.341667	-20.516668	50.000000	1023.000000	1023.000000	2046.000000
28.059999	-0.044031	-26.022341	-6.304548	-3.993580	-9.192839	-6.531374	0.000000	-10.000000	0.325000	-20.033335	43.166668	1023.000000	1023.000000	2046.000000
28.080000	-0.044313	-26.189056	-6.270497	-3.997042	-9.293609	-6.627909	0.000000	-10.000000	0.283333	-19.166668	36.500000	1023.000000	1023.000000	2046.000000
28.100000	-0.044482	-26.288986	-6.235983	-3.984862	-9.376087	-6.692054	0.000000	-10.000000	0.258333	-18.533333	30.000000	1023.000000	1023.000000	2046.000000
28.120001	-0.044651	-26.388945	-6.238455	-3.985278	-9.391418	-6.773794	0.000000	-10.000000	0.233333	-17.616667	23.666666	1023.000000	1023.000000	2046.000000
28.139999	-0.044949	-26.564697	-6.240036	-3.961457	-9.483616	-6.879587	0.000000	-10.000000	0.225000	-16.900000	17.833334	1023.000000	1023.000000	2046.000000
28.160000	-0.045095	-26.651148	-6.178799	-3.972015	-9.519429	-6.980904	0.000000	-10.000000	0.208333	-16.083334	12.333333	1023.000000	1023.000000	2046.000000
28.180000	-0.045053	-26.626432	-6.043394	-3.919979	-9.578761	-7.084301	0.000000	-10.000000	0.183333	-15.266667	7.166667	1023.000000	1023.000000	2046.000000
28.200001	-0.044848	-26.505239	-5.842220	-3.922493	-9.651438	-7.089089	0.000000	-10.000000	0.166667	-14.416667	2.333333	1023.000000	1023.000000	2046.000000
28.219999	-0.044731	-26.435822	-5.742614	-3.905644	-9.705868	-7.081696	0.000000	-10.000000	0.141667	-13.483334	-2.166667	1023.000000	1023.000000	2046.000000
28.240000	-0.044612	-26.365583	-5.635861	-3.825840	-9.849556	-7.054326	0.000000	-10.000000	0.125000	-12.300000	-6.500000	1023.000000	1023.000000	2046.000000
28.260000	-0.044827	-26.492924	-5.619515	-3.847523	-9.955774	-7.070111	0.000000	-10.000000	0.091667	-11.100000	-10.666667	1023.000000	1023.000000	2046.000000
28.280001	-0.045181	-26.701918	-5.651853	-3.888069	-10.052286	-7.109709	0.000000	-10.000000	0.066667	-9.850000	-14.333333	1023.000000	1023.000000	2046.000000
28.299999	-0.044859	-26.511551	-5.722295	-3.730448	-9.959657	-7.099150	0.000000	-10.000000	0.050000	-8.500000	-17.500000	1023.000000	1023.000000	2046.000000
28.320000	-0.044488	-26.292202	-5.836435	-3.503463	-9.933899	-7.018406	0.000000	-10.000000	0.041667	-6.916667	-20.166666	1023.000000	1023.000000	2046.000000
28.340000	-0.044224	-26.136404	-6.011249	-3.284590	-9.856476	-6.984089	0.000000	-10.000000	0.025000	-4.533333	-22.500000	1023.000000	1023.000000	2046.000000
28.360001	-0.044345	-26.208097	-6.035035	-3.317670	-9.909616	-6.945776	0.000000	-10.000000	0.000000	-1.100000	-24.000000	1023.000000	1023.000000	2046.000000
28.379999	-0.044833	-26.496075	-6.037449	-3.486048	-10.031017	-6.941561	0.000000	-10.000000	-0.050000	3.033333	-24.833334	1023.000000	1023.000000	2046.000000
28.400000	-0.045728	-27.025276	-6.159841	-3.643649	-10.165888	-7.055898	0.000000	-10.000000	-0.108333	7.900000	-25.000000	1023.000000	1023.000000	2046.000000
28.420000	-0.046629	-27.557932	-6.408884	-3.758201	-10.239418	-7.151428	0.000000	-10.000000	-0.191667	12.600000	-25.000000	1023.000000	1023.000000	2046.000000
28.440001	-0.047675	-28.176006	-6.808178	-3.834743	-10.223666	-7.309418	0.000000	-10.000000	-0.250000	16.666668	-25.000000	1023.000000	1023.000000	2046.000000
28.459999	-0.048361	-28.581446	-7.164481	-3.881628	-10.166848	-7.368489	0.000000	-10.000000	-0.300000	19.100000	-25.000000	1023.000000	1023.000000	2046.000000
28.480000	-0.048310	-28.551317	-7.323925	-3.829395	-10.038560	-7.359437	0.000000	-10.000000	-0.333333	20.716667	-8.333333	1023.000000	1023.000000	2046.000000
28.500000	-0.047847	-28.277573	-7.471359	-3.733724	-9.842492	-7.229998	0.000000	-10.000000	-0.366667	21.716667	10.000000	1023.000000	1023.000000	2046.000000
28.520000	-0.047235	-27.915998	-7.544375	-3.585619	-9.711959	-7.074045	0.000000	-10.000000	-0.383333	22.800001	31.000000	1023.000000	1023.000000	2046.000000
28.540001	-0.046307	-27.367727	-7.610384	-3.402281	-9.492760	-6.862301	0.000000	-10.000000	-0.400000	23.466667	37.833332	1023.000000	1023.000000	2046.000000
28.559999	-0.045460	-26.867048	-7.623033	-3.241108	-9.295285	-6.707623	0.000000	-10.000000	-0.425000	24.716667	45.500000	1023.000000	1023.000000	2046.000000
28.580000	-0.044550	-26.328777	-7.499421	-3.141755	-9.164847	-6.522754	0.000000	-10.000000	-0.491667	26.016668	53.500000	1023.000000	1023.000000	2046.000000
28.600000	-0.043515	-25.717571	-7.446045	-3.039472	-8.900423	-6.331632	0.000000	-10.000000	-0.558333	27.733334	62.000000	1023.000000	1023.000000	2046.000000
28.620001	-0.042235	-24.960617	-7.273124	-2.891405	-8.687428	-6.108660	0.000000	-10.000000	-0.641667	29.450001	71.166664	1023.000000	1023.000000	2046.000000
28.639999	-0.040690	-24.047995	-7.075562	-2.718404	-8.386129	-5.867898	0.000000	-10.000000	-0.683333	30.866667	80.666664	1023.000000	1023.000000	2046.000000
28.660000	-0.038757	-22.905262	-6.719676	-2.570410	-8.098842	-5.516335	0.000000	-10.000000	-0.725000	31.983334	90.666664	1023.000000	1023.000000	2046.000000
28.680000	-0.036625	-21.645630	-6.220565	-2.474598	-7.727707	-5.222759	0.000000	-10.000000	-0.725000	32.783333	101.166664	1023.000000	1023.000000	2046.000000
28.700001	-0.034620	-20.460669	-5.709869	-2.476438	-7.364129	-4.910232	0.000000	-10.000000	-0.750000	33.250000	112.000000	1023.000000	1023.000000	2046.000000
28.719999	-0.032524	-19.221746	-5.238188	-2.359751	-6.982024	-4.641784	0.000000	-10.000000	-0.758333	33.450001	123.000000	1023.000000	1023.000000	2046.000000
28.740000	-0.030397	-17.964769	-4.798653	-2.298894	-6.507269	-4.359953	0.000000	-10.000000	-0.775000	33.133335	134.000000	1023.000000	1023.000000	2046.000000
28.760000	-0.028392	-16.779421	-4.345724	-2.233774	-6.121465	-4.078459	0.000000	-10.000000	-0.783333	33.133335	145.166672	1023.000000	1023.000000	2046.000000
28.780001	-0.026262	-15.520936	-3.935601	-2.201873	-5.655121	-3.728342	0.000000	-10.000000	-0.783333	33.166668	156.333328	1023.000000	1023.000000	2046.000000
28.799999	-0.024381	-14.409156	-3.543695	-2.077429	-5.296136	-3.491895	0.000000	-10.000000	-0.783333	33.700001	167.500000	1023.000000	1023.000000	2046.000000
28.820000	-0.022660	-13.392290	-3.244012	-1.989104	-4.934178	-3.224995	0.000000	-10.000000	-0.833333	34.183334	178.666672	1023.000000	1023.000000	2046.000000
28.840000	-0.021253	-12.560699	-3.011828	-1.912024	-4.637159	-2.999688	0.000000	-10.000000	-0.875000	35.000000	189.833328	1023.000000	1023.000000	2046.000000
28.860001	-0.020002	-11.821373	-2.793193	-1.851493	-4.398769	-2.777918	0.000000	-10.000000	-0.933333	35.666668	201.333328	1023.000000	1023.000000	2046.000000
28.879999	-0.018854	-11.142706	-2.539457	-1.779645	-4.166264	-2.657341	0.000000	-10.000000	-0.916667	36.216667	213.000000	1023.000000	1023.000000	2046.000000
28.900000	-0.017585	-10.392591	-2.243221	-1.778762	-3.939952	-2.430657	0.000000	-10.000000	-0.916667	36.183334	225.000000	1023.000000	1023.000000	2046.000000
28.920000	-0.016156	-9.548465	-1.967363	-1.681597	-3.667428	-2.232076	0.000000	-10.000000	-0.875000	36.316666	237.000000	1023.000000	1023.000000	2046.000000
28.940001	-0.014496	-8.567424	-1.656067	-1.535683	-3.393933	-1.981741	0.000000	-10.000000	-0.866667	36.200001	249.000000	1023.000000	1023.000000	2046.000000
28.959999	-0.012802	-7.565739	-1.363048	-1.409317	-3.075645	-1.717728	0.000000	-10.000000	-0.850000	36.266666	261.333344	1023.000000	1023.000000	2046.000000
28.980000	-0.010974	-6.485632	-1.098103	-1.259667	-2.693018	-1.434844	0.000000	-10.000000	-0.875000	35.900002	273.666656	1023.000000	1023.000000	2046.000000
29.000000	-0.009210	-5.443277	-0.850724	-1.077847	-2.345852	-1.168855	0.000000	-10.000000	-0.883333	35.833332	286.000000	1023.000000	1023.000000	2046.000000
29.020000	-0.007313	-4.322267	-0.579701	-0.907258	-1.976388	-0.858919	0.000000	-10.000000	-0.891667	35.850002	297.666656	1023.000000	1023.000000	2046.000000
29.040001	-0.005277	-3.118686	-0.267492	-0.708633	-1.588963	-0.553599	0.000000	-10.000000	-0.875000	35.466667	309.500000	1023.000000	1023.000000	2046.000000
29.059999	-0.003193	-1.887356	0.076619	-0.557122	-1.188245	-0.218608	0.000000	-10.000000	-0.850000	35.383335	321.166656	1023.000000	1023.000000	2046.000000
29.080000	-0.001096	-0.647951	0.378813	-0.386208	-0.770571	0.130015	0.000000	-10.000000	-0.841667	35.016666	333.166656	1023.000000	1023.000000	2046.000000
29.100000	0.001119	0.661324	0.774240	-0.121706	-0.378607	0.387396	0.000000	-10.000000	-0.833333	35.049999	345.000000	1023.000000	1023.000000	2046.000000
29.120001	0.003248	1.919552	1.186418	0.021338	0.019710	0.692086	0.000000	-10.000000	-0.833333	34.850002	356.666656	1023.000000	1023.000000	2046.000000
29.139999	0.005240	3.096566	1.587840	0.193048	0.438768	0.876910	0.000000	-10.000000	-0.833333	34.783333	368.333344	1023.000000	1023.000000	2046.000000
29.160000	0.007104	4.198213	1.953952	0.341938	0.765603	1.136720	0.000000	-10.000000	-0.850000	34.916668	379.833344	1023.000000	1023.000000	2046.000000
29.180000	0.008612	5.089919	2.220389	0.459404	1.078040	1.332086	0.000000	-10.000000	-0.883333	35.099998	391.500000	1023.000000	1023.000000	2046.000000
29.200001	0.009987	5.902174	2.475269	0.543686	1.371334	1.511885	0.000000	-10.000000	-0.900000	35.916668	403.166656	1023.000000	1023.000000	2046.000000
29.219999	0.011290	6.672397	2.703454	0.562898	1.639206	1.766840	0.000000	-10.000000	-0.900000	36.083332	415.000000	1023.000000	1023.000000	2046.000000
29.240000	0.012966	7.662713	2.891094	0.837498	2.002969	1.931152	0.000000	-10.000000	-0.883333	36.099998	427.000000	1023.000000	1023.000000	2046.000000
29.260000	0.015358	9.076694	3.096713	1.237928	2.409008	2.333044	0.000000	-10.000000	-0.850000	35.183334	439.000000	1023.000000	1023.000000	2046.000000
29.280001	0.017394	10.279816	3.106815	1.684591	2.775273	2.713136	0.000000	-10.000000	-0.833333	35.016666	451.000000	1023.000000	1023.000000	2046.000000
29.299999	0.018715	11.060516	3.046831	1.928375	3.011596	3.073714	0.000000	-10.000000	-0.808333	34.683334	462.833344	1023.000000	1023.000000	2046.000000
29.320000	0.019463	11.502664	3.044381	1.958651	3.222606	3.277026	0.000000	-10.000000	-0.825000	34.716667	474.500000	1023.000000	1023.000000	2046.000000
29.340000	0.019225	11.362235	2.922330	1.768689	3.324932	3.346283	0.000000	-10.000000	-0.808333	34.466667	486.000000	1023.000000	1023.000000	2046.000000
29.360001	0.018434	10.894274	2.641309	1.605191	3.383497	3.264276	0.000000	-10.000000	-0.808333	34.583336	497.500000	1023.000000	1023.000000	2046.000000
29.379999	0.017818	10.530288	2.337402	1.527366	3.472494	3.193025	0.000000	-10.000000	-0.783333	34.416668	509.000000	1023.000000	1023.000000	2046.000000
29.400000	0.017247	10.192894	2.045310	1.475623	3.586121	3.085840	0.000000	-10.000000	-0.783333	34.350002	520.500000	1023.000000	1023.000000	2046.000000
29.420000	0.017615	10.410294	1.995561	1.559703	3.754189	3.100840	0.000000	-10.000000	-0.775000	34.166668	532.000000	1023.000000	1023.000000	2046.000000
29.440001	0.018402	10.875300	1.926628	1.694650	4.061938	3.192085	0.000000	-10.000000	-0.766667	34.100002	543.500000	1023.000000	1023.000000	2046.000000
29.459999	0.019520	11.536023	1.955325	1.925943	4.315158	3.339597	0.000000	-10.000000	-0.750000	33.883335	554.833313	1023.000000	1023.000000	2046.000000
29.480000	0.020321	12.009913	1.950185	2.152109	4.494494	3.413126	0.000000	-10.000000	-0.716667	33.183334	566.166687	1023.000000	1023.000000	2046.000000
29.500000	0.021126	12.485392	1.927998	2.359287	4.650870	3.547237	0.000000	-10.000000	-0.691667	32.466667	577.333313	1023.000000	1023.000000	2046.000000
29.520000	0.022206	13.124019	2.020281	2.527894	4.810433	3.765410	0.000000	-10.000000	-0.650000	31.600000	588.333313	1023.000000	1023.000000	2046.000000
29.540001	0.023141	13.676196	2.048906	2.701346	5.018918	3.907026	0.000000	-10.000000	-0.616667	30.800001	599.000000	1023.000000	1023.000000	2046.000000
29.559999	0.024107	14.247049	2.136184	2.843242	5.246826	4.020797	0.000000	-10.000000	-0.575000	29.850000	609.333313	1023.000000	1023.000000	2046.000000
29.580000	0.025146	14.861321	2.282329	3.021548	5.421583	4.135861	0.000000	-10.000000	-0.516667	28.533333	619.500000	1023.000000	1023.000000	2046.000000
29.600000	0.026164	15.463212	2.445750	3.103124	5.672397	4.241941	0.000000	-10.000000	-0.441667	26.900000	629.333313	1023.000000	1023.000000	2046.000000
29.620001	0.027311	16.140581	2.675579	3.133441	5.937073	4.394487	0.000000	-10.000000	-0.350000	24.816666	638.666687	1023.000000	1023.000000	2046.000000
29.639999	0.028279	16.712696	2.869725	3.138478	6.223305	4.481188	0.000000	-10.000000	-0.258333	22.266666	647.333313	1023.000000	1023.000000	2046.000000
29.660000	0.029377	17.361687	3.120993	3.123769	6.484533	4.632392	0.000000	-10.000000	-0.175000	19.533333	655.166687	1023.000000	1023.000000	2046.000000
29.680000	0.030530	18.043482	3.420377	3.142211	6.785820	4.695074	0.000000	-10.000000	-0.091667	16.033333	662.166687	1023.000000	1023.000000	2046.000000
29.700001	0.031611	18.682245	3.683778	3.103745	7.115561	4.779161	0.000000	-10.000000	-0.050000	13.666667	666.500000	1023.000000	1023.000000	2046.000000
29.719999	0.032752	19.356499	3.989200	3.036320	7.424609	4.906369	0.000000	-10.000000	-0.016667	9.200001	671.166687	1023.000000	1023.000000	2046.000000
29.740000	0.033751	19.946798	4.342341	2.949720	7.653131	5.001605	0.000000	-10.000000	0.008333	4.400000	674.333313	1023.000000	1023.000000	2046.000000
29.760000	0.033997	20.092222	4.435948	2.852872	7.772543	5.030858	0.000000	-10.000000	0.033333	-0.900000	677.500000	1023.000000	1023.000000	2046.000000
29.780001	0.033934	20.054819	4.448839	2.740838	7.847053	5.018088	0.000000	-10.000000	0.058333	-4.283333	678.000000	1023.000000	1023.000000	2046.000000
29.799999	0.033773	19.959612	4.520079	2.651048	7.804305	4.984181	0.000000	-10.000000	0.066667	-6.750000	678.000000	1023.000000	1023.000000	2046.000000
29.820000	0.033164	19.599653	4.520687	2.529535	7.703720	4.845712	0.000000	-10.000000	0.083333	-9.166667	678.000000	1023.000000	1023.000000	2046.000000
29.840000	0.032655	19.298994	4.510757	2.386136	7.597618	4.804483	0.000000	-10.000000	0.091667	-10.966667	678.000000	1023.000000	1023.000000	2046.000000
29.860001	0.032233	19.049740	4.468986	2.334730	7.474280	4.771745	0.000000	-10.000000	0.116667	-12.283334	678.000000	1023.000000	1023.000000	2046.000000
29.879999	0.031824	18.808239	4.393537	2.307486	7.385427	4.721789	0.000000	-10.000000	0.150000	-13.666667	674.500000	1023.000000	1023.000000	2046.000000
29.900000	0.031224	18.453348	4.318974	2.284017	7.187903	4.662456	0.000000	-10.000000	0.191667	-14.866667	666.333313	1023.000000	1023.000000	2046.000000
29.920000	0.030963	18.299259	4.190557	2.256457	7.103414	4.748831	0.000000	-10.000000	0.208333	-15.950001	656.333313	1023.000000	1023.000000	2046.000000
29.940001	0.030528	18.041826	4.142766	2.265080	6.916482	4.717498	0.000000	-10.000000	0.216667	-16.633333	648.000000	1023.000000	1023.000000	2046.000000
29.959999	0.030131	17.807392	4.054619	2.289002	6.771226	4.692544	0.000000	-10.000000	0.225000	-17.316668	642.333313	1023.000000	1023.000000	2046.000000
29.980000	0.029627	17.509621	4.033556	2.247548	6.583246	4.645271	0.000000	-10.000000	0.250000	-17.933334	636.500000	1023.000000	1023.000000	2046.000000
30.000000	0.029151	17.228086	3.952990	2.273848	6.413122	4.588126	0.000000	-10.000000	0.275000	-18.866667	630.500000	1023.000000	1023.000000	2046.000000
30.020000	0.028584	16.893042	3.884533	2.211304	6.274685	4.522519	0.000000	-10.000000	0.316667	-20.033333	624.333313	1023.000000	1023.000000	2046.000000
30.040001	0.028130	16.624762	3.916793	2.204446	6.097850	4.405672	0.000000	-10.000000	0.358333	-21.433332	617.833313	1023.000000	1023.000000	2046.000000
30.059999	0.027933	16.508390	4.013242	2.206607	5.927696	4.360845	0.000000	-10.000000	0.408333	-22.650000	610.666687	1023.000000	1023.000000	2046.000000
30.080000	0.027617	16.321724	4.047739	2.234677	5.719151	4.320157	0.000000	-10.000000	0.450000	-23.716667	603.000000	1023.000000	1023.000000	2046.000000
30.100000	0.027364	16.172138	3.982996	2.295394	5.557978	4.335771	0.000000	-10.000000	0.483333	-24.283333	595.000000	1023.000000	1023.000000	2046.000000
30.120001	0.026721	15.791983	3.858904	2.304572	5.300577	4.327930	0.000000	-10.000000	0.516667	-25.133333	587.000000	1023.000000	1023.000000	2046.000000
30.139999	0.025679	15.176064	3.593366	2.271360	5.022001	4.289337	0.000000	-10.000000	0.541667	-26.166668	578.666687	1023.000000	1023.000000	2046.000000
30.160000	0.024714	14.605907	3.222713	2.469388	4.667776	4.246032	0.000000	-10.000000	0.600000	-27.616667	569.833313	1023.000000	1023.000000	2046.000000
30.180000	0.023489	13.882094	2.653878	2.769220	4.269781	4.189216	0.000000	-10.000000	0.666667	-29.066668	560.666687	1023.000000	1023.000000	2046.000000
30.200001	0.021649	12.794425	2.134534	2.831861	3.799653	4.028377	0.000000	-10.000000	0.750000	-30.500000	550.833313	1023.000000	1023.000000	2046.000000
30.219999	0.019405	11.468432	1.864349	2.552948	3.284542	3.766594	0.000000	-10.000000	0.808333	-31.783333	540.666687	1023.000000	1023.000000	2046.000000
30.240000	0.016860	9.964446	1.614813	2.136323	2.788314	3.424996	0.000000	-10.000000	0.841667	-32.433334	530.000000	1023.000000	1023.000000	2046.000000
30.260000	0.013898	8.213638	1.219247	1.769886	2.300817	2.923688	0.000000	-10.000000	0.850000	-32.950001	519.333313	1023.000000	1023.000000	2046.000000
30.280001	0.010418	6.157009	0.555686	1.428134	1.808179	2.365009	0.000000	-10.000000	0.850000	-33.183334	508.333344	1023.000000	1023.000000	2046.000000
30.299999	0.007075	4.181228	-0.132175	1.153669	1.358520	1.801215	0.000000	-10.000000	0.850000	-33.250000	497.166656	1023.000000	1023.000000	2046.000000
30.320000	0.004210	2.487876	-0.690210	0.987311	0.882363	1.308411	0.000000	-10.000000	0.850000	-33.266666	486.000000	1023.000000	1023.000000	2046.000000
30.340000	0.001972	1.165688	-1.146365	0.850265	0.524030	0.937759	0.000000	-10.000000	0.850000	-33.133335	475.000000	1023.000000	1023.000000	2046.000000
30.360001	0.000106	0.062551	-1.579246	0.791205	0.209573	0.641018	0.000000	-10.000000	0.866667	-33.350002	464.000000	1023.000000	1023.000000	2046.000000
30.379999	-0.001675	-0.989859	-2.003142	0.750663	-0.106202	0.368822	0.000000	-10.000000	0.883333	-33.516670	453.000000	1023.000000	1023.000000	2046.000000
30.400000	-0.003219	-1.902214	-2.416301	0.714271	-0.384604	0.184421	0.000000	-10.000000	0.891667	-33.566669	441.833344	1023.000000	1023.000000	2046.000000
30.420000	-0.004944	-2.921713	-2.764437	0.622711	-0.718758	-0.061229	0.000000	-10.000000	0.883333	-33.799999	430.500000	1023.000000	1023.000000	2046.000000
30.440001	-0.006411	-3.788902	-3.091443	0.579270	-0.993473	-0.283257	0.000000	-10.000000	0.900000	-33.816666	419.166656	1023.000000	1023.000000	2046.000000
30.459999	-0.008060	-4.763531	-3.424935	0.451665	-1.248747	-0.541513	0.000000	-10.000000	0.925000	-34.083332	407.833344	1023.000000	1023.000000	2046.000000
30.480000	-0.009356	-5.529343	-3.708879	0.323200	-1.471800	-0.671864	0.000000	-10.000000	0.933333	-33.933334	396.500000	1023.000000	1023.000000	2046.000000
30.500000	-0.010589	-6.258178	-3.869445	0.207830	-1.754019	-0.842545	0.000000	-10.000000	0.908333	-33.733334	385.166656	1023.000000	1023.000000	2046.000000
30.520000	-0.011469	-6.778460	-3.953067	0.013236	-1.946389	-0.892239	0.000000	-10.000000	0.875000	-33.400002	374.000000	1023.000000	1023.000000	2046.000000
30.540001	-0.012045	-7.118307	-3.887406	-0.230672	-2.105994	-0.894235	0.000000	-10.000000	0.858333	-33.283333	362.833344	1023.000000	1023.000000	2046.000000
30.559999	-0.012938	-7.646178	-3.916789	-0.468044	-2.240718	-1.020627	0.000000	-10.000000	0.850000	-33.166668	351.666656	1023.000000	1023.000000	2046.000000
30.580000	-0.013576	-8.023595	-3.862267	-0.654531	-2.387850	-1.118948	0.000000	-10.000000	0.841667	-33.133335	340.500000	1023.000000	1023.000000	2046.000000
30.600000	-0.014539	-8.592813	-3.865709	-0.855082	-2.566492	-1.305531	0.000000	-10.000000	0.833333	-32.866669	329.500000	1023.000000	1023.000000	2046.000000
30.620001	-0.015158	-8.958194	-3.845199	-1.021735	-2.706733	-1.384526	0.000000	-10.000000	0.816667	-32.383335	318.500000	1023.000000	1023.000000	2046.000000
30.639999	-0.016206	-9.577454	-3.829892	-1.240946	-2.925343	-1.581272	0.000000	-10.000000	0.808333	-32.016666	307.666656	1023.000000	1023.000000	2046.000000
30.660000	-0.017001	-10.047512	-3.816251	-1.397678	-3.128540	-1.705044	0.000000	-10.000000	0.800000	-31.666666	297.000000	1023.000000	1023.000000	2046.000000
30.680000	-0.018025	-10.652884	-3.840836	-1.509954	-3.402841	-1.899252	0.000000	-10.000000	0.783333	-31.366667	286.500000	1023.000000	1023.000000	2046.000000
30.700001	-0.019007	-11.233420	-3.903733	-1.658061	-3.616369	-2.055258	0.000000	-10.000000	0.766667	-30.783333	276.000000	1023.000000	1023.000000	2046.000000
30.719999	-0.020273	-11.981176	-3.927790	-1.754588	-3.922239	-2.376559	0.000000	-10.000000	0.733333	-30.450001	265.666656	1023.000000	1023.000000	2046.000000
30.740000	-0.021423	-12.661243	-3.993604	-1.864348	-4.180029	-2.623262	0.000000	-10.000000	0.708333	-29.950001	255.500000	1023.000000	1023.000000	2046.000000
30.760000	-0.022542	-13.322165	-4.014146	-2.000363	-4.466138	-2.841517	0.000000	-10.000000	0.675000	-29.716667	245.500000	1023.000000	1023.000000	2046.000000
30.780001	-0.023704	-14.009185	-4.095541	-2.142986	-4.734855	-3.035804	0.000000	-10.000000	0.650000	-29.150000	235.666672	1023.000000	1023.000000	2046.000000
30.799999	-0.024877	-14.702332	-4.177896	-2.249318	-5.028879	-3.246238	0.000000	-10.000000	0.641667	-28.950001	226.000000	1023.000000	1023.000000	2046.000000
30.820000	-0.026020	-15.377547	-4.257833	-2.368122	-5.323678	-3.427914	0.000000	-10.000000	0.633333	-28.416668	216.333328	1023.000000	1023.000000	2046.000000
30.840000	-0.026837	-15.860818	-4.360925	-2.447078	-5.503837	-3.548978	0.000000	-10.000000	0.633333	-28.033335	206.833328	1023.000000	1023.000000	2046.000000
30.860001	-0.027757	-16.404600	-4.402159	-2.506433	-5.766317	-3.729690	0.000000	-10.000000	0.600000	-27.383335	197.500000	1023.000000	1023.000000	2046.000000
30.879999	-0.028706	-16.964960	-4.547400	-2.566462	-5.960710	-3.890389	0.000000	-10.000000	0.575000	-26.933334	188.500000	1023.000000	1023.000000	2046.000000
30.900000	-0.029307	-17.320463	-4.572389	-2.599785	-6.153553	-3.994736	0.000000	-10.000000	0.550000	-26.633333	179.500000	1023.000000	1023.000000	2046.000000
30.920000	-0.030071	-17.771749	-4.580607	-2.668739	-6.395719	-4.126685	0.000000	-10.000000	0.550000	-26.483334	170.500000	1023.000000	1023.000000	2046.000000
30.940001	-0.030673	-18.127897	-4.697758	-2.709935	-6.515387	-4.204818	0.000000	-10.000000	0.533333	-26.316668	161.666672	1023.000000	1023.000000	2046.000000
30.959999	-0.031218	-18.449631	-4.733486	-2.671483	-6.719679	-4.324982	0.000000	-10.000000	0.516667	-26.066668	152.833328	1023.000000	1023.000000	2046.000000
30.980000	-0.031783	-18.783510	-4.766048	-2.703911	-6.883800	-4.429751	0.000000	-10.000000	0.500000	-25.683334	144.166672	1023.000000	1023.000000	2046.000000
31.000000	-0.032569	-19.248432	-4.815576	-2.768910	-7.099191	-4.564756	0.000000	-10.000000	0.500000	-25.350000	135.500000	1023.000000	1023.000000	2046.000000
31.020000	-0.033146	-19.589285	-4.886894	-2.791806	-7.213316	-4.697268	0.000000	-10.000000	0.500000	-24.750000	127.166664	1023.000000	1023.000000	2046.000000
31.040001	-0.033670	-19.899178	-4.835563	-2.824981	-7.377646	-4.860988	0.000000	-10.000000	0.483333	-24.316668	119.000000	1023.000000	1023.000000	2046.000000
31.059999	-0.034003	-20.095690	-4.732240	-2.849376	-7.515932	-4.998143	0.000000	-10.000000	0.475000	-23.816668	111.000000	1023.000000	1023.000000	2046.000000
31.080000	-0.034240	-20.235592	-4.675349	-2.869805	-7.652796	-5.037642	0.000000	-10.000000	0.458333	-23.533333	103.000000	1023.000000	1023.000000	2046.000000
31.100000	-0.034405	-20.333649	-4.578784	-2.862497	-7.824723	-5.067645	0.000000	-10.000000	0.433333	-22.833334	95.000000	1023.000000	1023.000000	2046.000000
31.120001	-0.034901	-20.626204	-4.580361	-2.812728	-8.045824	-5.187291	0.000000	-10.000000	0.391667	-22.266666	87.333336	1023.000000	1023.000000	2046.000000
31.139999	-0.035939	-21.240198	-4.664429	-2.974286	-8.323268	-5.278214	0.000000	-10.000000	0.358333	-21.383333	79.833336	1023.000000	1023.000000	2046.000000
31.160000	-0.036686	-21.681129	-4.806149	-2.991430	-8.408232	-5.475319	0.000000	-10.000000	0.350000	-20.866667	72.666664	1023.000000	1023.000000	2046.000000
31.180000	-0.036782	-21.738342	-4.931028	-2.868384	-8.451196	-5.487734	0.000000	-10.000000	0.350000	-20.233334	65.666664	1023.000000	1023.000000	2046.000000
31.200001	-0.037259	-22.020168	-5.200989	-2.687627	-8.460388	-5.671165	0.000000	-10.000000	0.333333	-19.783333	59.000000	1023.000000	1023.000000	2046.000000
31.219999	-0.037709	-22.286201	-5.395494	-2.606455	-8.544497	-5.739755	0.000000	-10.000000	0.300000	-19.433334	52.333332	1023.000000	1023.000000	2046.000000
31.240000	-0.038727	-22.887800	-5.473980	-2.820144	-8.738068	-5.855609	0.000000	-10.000000	0.250000	-18.700001	45.833332	1023.000000	1023.000000	2046.000000
31.260000	-0.040212	-23.765409	-5.638876	-3.125568	-8.960528	-6.040439	0.000000	-10.000000	0.208333	-17.566668	39.500000	1023.000000	1023.000000	2046.000000
31.280001	-0.042231	-24.958626	-5.941842	-3.375479	-9.307654	-6.333652	0.000000	-10.000000	0.175000	-15.600000	33.833332	1023.000000	1023.000000	2046.000000
31.299999	-0.044342	-26.205992	-6.345300	-3.545275	-9.610597	-6.704819	0.000000	-10.000000	0.133333	-13.333334	28.666666	1023.000000	1023.000000	2046.000000
31.320000	-0.046704	-27.602348	-6.864642	-3.763024	-9.869226	-7.105456	0.000000	-10.000000	0.108333	-11.333334	24.166666	1023.000000	1023.000000	2046.000000
31.340000	-0.048204	-28.488428	-7.286588	-3.829711	-9.983038	-7.389092	0.000000	-10.000000	0.075000	-10.216667	20.333334	1023.000000	1023.000000	2046.000000
31.360001	-0.049417	-29.205311	-7.652266	-3.889621	-10.120812	-7.542612	0.000000	-10.000000	0.075000	-10.116667	16.833334	1023.000000	1023.000000	2046.000000
31.379999	-0.050042	-29.574930	-8.021350	-3.867424	-10.120420	-7.565737	0.000000	-10.000000	0.075000	-10.516666	13.500000	1023.000000	1023.000000	2046.000000
31.400000	-0.050519	-29.856785	-8.344801	-3.802865	-10.159372	-7.549746	0.000000	-10.000000	0.091667	-11.100000	9.833333	1023.000000	1023.000000	2046.000000
31.420000	-0.051063	-30.178228	-8.563638	-3.747356	-10.281135	-7.586100	0.000000	-10.000000	0.091667	-11.483334	6.000000	1023.000000	1023.000000	2046.000000
31.440001	-0.051545	-30.463083	-8.746688	-3.725955	-10.345349	-7.645091	0.000000	-10.000000	0.075000	-11.466666	2.500000	1023.000000	1023.000000	2046.000000
31.459999	-0.052144	-30.817228	-8.925450	-3.726747	-10.415698	-7.749333	0.000000	-10.000000	0.058333	-11.000000	-0.833333	1023.000000	1023.000000	2046.000000
31.480000	-0.052492	-31.023067	-9.036871	-3.747190	-10.447307	-7.791700	0.000000	-10.000000	0.050000	-10.266666	-4.000000	1023.000000	1023.000000	2046.000000
31.500000	-0.052680	-31.133766	-9.074966	-3.720892	-10.546742	-7.791165	0.000000	-10.000000	0.050000	-9.383333	-7.500000	1023.000000	1023.000000	2046.000000
31.520000	-0.052647	-31.114546	-9.054278	-3.694103	-10.587007	-7.779158	0.000000	-10.000000	0.050000	-8.583334	-10.666667	1023.000000	1023.000000	2046.000000
31.540001	-0.052187	-30.842775	-8.845901	-3.737274	-10.561376	-7.698226	0.000000	-10.000000	0.058333	-8.033334	-13.666667	1023.000000	1023.000000	2046.000000
31.559999	-0.051682	-30.543955	-8.541592	-3.871748	-10.527113	-7.603501	0.000000	-10.000000	0.075000	-8.133333	-16.333334	1023.000000	1023.000000	2046.000000
31.580000	-0.051443	-30.402639	-8.357672	-3.971938	-10.495217	-7.577813	0.000000	-10.000000	0.083333	-8.516666	-19.166666	1023.000000	1023.000000	2046.000000
31.600000	-0.051179	-30.246702	-8.148001	-4.056991	-10.436661	-7.605051	0.000000	-10.000000	0.075000	-8.750000	-22.000000	1023.000000	1023.000000	2046.000000
31.620001	-0.050916	-30.091440	-7.918689	-4.168660	-10.414661	-7.589430	0.000000	-10.000000	0.058333	-8.550000	-24.833334	1023.000000	1023.000000	2046.000000
31.639999	-0.050713	-29.971327	-7.784710	-4.227499	-10.336934	-7.622183	0.000000	-10.000000	0.058333	-8.066667	-27.666666	1023.000000	1023.000000	2046.000000
31.660000	-0.050647	-29.932291	-7.593394	-4.348541	-10.361951	-7.628405	0.000000	-10.000000	0.058333	-7.833333	-30.333334	1023.000000	1023.000000	2046.000000
31.680000	-0.050670	-29.945740	-7.499783	-4.467330	-10.349238	-7.629389	0.000000	-10.000000	0.058333	-7.683333	-33.000000	1023.000000	1023.000000	2046.000000
31.700001	-0.050698	-29.962704	-7.429352	-4.485457	-10.324868	-7.723026	0.000000	-10.000000	0.050000	-7.683333	-34.666668	1023.000000	1023.000000	2046.000000
31.719999	-0.050996	-30.138758	-7.413006	-4.576694	-10.350936	-7.798122	0.000000	-10.000000	0.050000	-7.466667	-37.166668	1023.000000	1023.000000	2046.000000
31.740000	-0.051527	-30.452375	-7.402239	-4.674485	-10.439117	-7.936533	0.000000	-10.000000	0.050000	-7.316667	-39.666668	1023.000000	1023.000000	2046.000000
31.760000	-0.051971	-30.714737	-7.366973	-4.749867	-10.539685	-8.058210	0.000000	-10.000000	0.050000	-7.050000	-43.000000	1023.000000	1023.000000	2046.000000
31.780001	-0.052537	-31.049326	-7.335523	-4.820831	-10.700156	-8.192815	0.000000	-10.000000	0.050000	-6.766667	-45.333332	1023.000000	1023.000000	2046.000000
31.799999	-0.052841	-31.228947	-7.262472	-4.883058	-10.821807	-8.261609	0.000000	-10.000000	0.050000	-6.283333	-47.500000	1023.000000	1023.000000	2046.000000
31.820000	-0.053051	-31.352943	-7.258739	-4.907096	-10.877663	-8.309445	0.000000	-10.000000	0.050000	-5.783333	-49.500000	1023.000000	1023.000000	2046.000000
31.840000	-0.053026	-31.338093	-7.196065	-4.917899	-10.919003	-8.305125	0.000000	-10.000000	0.041667	-4.883334	-51.500000	1023.000000	1023.000000	2046.000000
31.860001	-0.052842	-31.229586	-7.158642	-4.895321	-10.910859	-8.264764	0.000000	-10.000000	0.025000	-3.266667	-53.000000	1023.000000	1023.000000	2046.000000
31.879999	-0.052482	-31.017040	-7.056906	-4.793316	-10.942788	-8.224030	0.000000	-10.000000	0.000000	-0.666667	-53.833332	1023.000000	1023.000000	2046.000000
31.900000	-0.051752	-30.585142	-6.943535	-4.722964	-10.835155	-8.083487	0.000000	-10.000000	-0.025000	1.983333	-54.000000	1023.000000	1023.000000	2046.000000
31.920000	-0.051243	-30.284872	-6.829065	-4.628772	-10.805507	-8.021529	0.000000	-10.000000	-0.050000	4.850000	-54.000000	1023.000000	1023.000000	2046.000000
31.940001	-0.050406	-29.790127	-6.666499	-4.551003	-10.709906	-7.862718	0.000000	-10.000000	-0.066667	7.566667	-54.000000	1023.000000	1023.000000	2046.000000
31.959999	-0.049449	-29.224627	-6.499487	-4.414134	-10.619143	-7.691864	0.000000	-10.000000	-0.100000	10.350000	-54.000000	1023.000000	1023.000000	2046.000000
31.980000	-0.048424	-28.618830	-6.282606	-4.302463	-10.520508	-7.513253	0.000000	-10.000000	-0.141667	12.666667	-54.000000	1023.000000	1023.000000	2046.000000
32.000000	-0.047358	-27.988539	-6.144792	-4.154301	-10.322070	-7.367375	0.000000	-10.000000	-0.183333	14.250000	-54.000000	1023.000000	1023.000000	2046.000000
32.020000	-0.046292	-27.358717	-5.924558	-4.059361	-10.198570	-7.176228	0.000000	-10.000000	-0.200000	15.166667	-54.000000	1023.000000	1023.000000	2046.000000
32.040001	-0.045169	-26.695101	-5.812809	-3.873210	-9.964522	-7.044560	0.000000	-10.000000	-0.200000	16.266666	-27.500000	1023.000000	1023.000000	2046.000000
32.060001	-0.044028	-26.020720	-5.599367	-3.786185	-9.787604	-6.847564	0.000000	-10.000000	-0.216667	17.533333	1.000000	1023.000000	1023.000000	2046.000000
32.080002	-0.042781	-25.283529	-5.402026	-3.608091	-9.558261	-6.715151	0.000000	-10.000000	-0.250000	19.033333	31.500000	1023.000000	1023.000000	2046.000000
32.099998	-0.041472	-24.510193	-5.151829	-3.497535	-9.353119	-6.507710	0.000000	-10.000000	-0.308333	20.200001	37.500000	1023.000000	1023.000000	2046.000000
32.119999	-0.039928	-23.597679	-4.803101	-3.364889	-9.117567	-6.312121	0.000000	-10.000000	-0.358333	21.666666	43.833332	1023.000000	1023.000000	2046.000000
32.139999	-0.038474	-22.737900	-4.489159	-3.212790	-8.884979	-6.150972	0.000000	-10.000000	-0.416667	23.433334	50.666668	1023.000000	1023.000000	2046.000000
32.160000	-0.037070	-21.908600	-4.223945	-3.114178	-8.655590	-5.914887	0.000000	-10.000000	-0.491667	25.433334	58.333332	1023.000000	1023.000000	2046.000000
32.180000	-0.035856	-21.191004	-4.006244	-2.970562	-8.445752	-5.768445	0.000000	-10.000000	-0.591667	27.516666	66.500000	1023.000000	1023.000000	2046.000000
32.200001	-0.034908	-20.630556	-3.826863	-2.858119	-8.290302	-5.655273	0.000000	-10.000000	-0.691667	29.750000	75.333336	1023.000000	1023.000000	2046.000000
32.220001	-0.033831	-19.993979	-3.638791	-2.793850	-8.103964	-5.457373	0.000000	-10.000000	-0.758333	31.750000	84.833336	1023.000000	1023.000000	2046.000000
32.240002	-0.032337	-19.111225	-3.433632	-2.537525	-7.870724	-5.269344	0.000000	-10.000000	-0.783333	33.216667	95.166664	1023.000000	1023.000000	2046.000000
32.259998	-0.030740	-18.167143	-3.422291	-2.195814	-7.501190	-5.047847	0.000000	-10.000000	-0.783333	33.849998	106.000000	1023.000000	1023.000000	2046.000000
32.279999	-0.028978	-17.125858	-3.397173	-1.861335	-7.172326	-4.695024	0.000000	-10.000000	-0.783333	34.200001	117.166664	1023.000000	1023.000000	2046.000000
32.299999	-0.027794	-16.426344	-3.278367	-1.766264	-6.894624	-4.487090	0.000000	-10.000000	-0.808333	34.450001	128.500000	1023.000000	1023.000000	2046.000000
32.320000	-0.027068	-15.997478	-3.224164	-1.841786	-6.675618	-4.255909	0.000000	-10.000000	-0.858333	35.116665	140.166672	1023.000000	1023.000000	2046.000000
32.340000	-0.026749	-15.808650	-3.329580	-1.923252	-6.497819	-4.058000	0.000000	-10.000000	-0.916667	35.883335	151.666672	1023.000000	1023.000000	2046.000000
32.360001	-0.027098	-16.015200	-3.642174	-1.971451	-6.424064	-3.977510	0.000000	-10.000000	-0.941667	36.683334	163.666672	1023.000000	1023.000000	2046.000000
32.380001	-0.027820	-16.441851	-4.055084	-2.115884	-6.299087	-3.971796	0.000000	-10.000000	-0.941667	37.283337	175.666672	1023.000000	1023.000000	2046.000000
32.400002	-0.028067	-16.587799	-4.347387	-2.198251	-6.160901	-3.881260	0.000000	-10.000000	-0.933333	37.333336	188.166672	1023.000000	1023.000000	2046.000000
32.419998	-0.027764	-16.408468	-4.431217	-2.196114	-5.937988	-3.843149	0.000000	-10.000000	-0.950000	37.683334	200.500000	1023.000000	1023.000000	2046.000000
32.439999	-0.026940	-15.921659	-4.461072	-2.060344	-5.672314	-3.727929	0.000000	-10.000000	-0.941667	37.666668	213.000000	1023.000000	1023.000000	2046.000000
32.459999	-0.025882	-15.296419	-4.482558	-1.872369	-5.411507	-3.529986	0.000000	-10.000000	-0.941667	37.716667	225.500000	1023.000000	1023.000000	2046.000000
32.480000	-0.024936	-14.737024	-4.502440	-1.714354	-5.198071	-3.322159	0.000000	-10.000000	-0.933333	37.400002	238.166672	1023.000000	1023.000000	2046.000000
32.500000	-0.023913	-14.132730	-4.486601	-1.591841	-4.961576	-3.092712	0.000000	-10.000000	-0.933333	37.383335	250.666672	1023.000000	1023.000000	2046.000000
32.520000	-0.022764	-13.453502	-4.442569	-1.391999	-4.707846	-2.911088	0.000000	-10.000000	-0.925000	37.250000	263.333344	1023.000000	1023.000000	2046.000000
32.540001	-0.021408	-12.651999	-4.317271	-1.248116	-4.443160	-2.643453	0.000000	-10.000000	-0.916667	37.000000	271.666656	1023.000000	1023.000000	2046.000000
32.560001	-0.019848	-11.730170	-4.186477	-1.085690	-4.123548	-2.334455	0.000000	-10.000000	-0.950000	37.116669	284.166656	1023.000000	1023.000000	2046.000000
32.580002	-0.018198	-10.754861	-3.949012	-0.877159	-3.822629	-2.106061	0.000000	-10.000000	-0.975000	37.666668	296.500000	1023.000000	1023.000000	2046.000000
32.599998	-0.016279	-9.620900	-3.629616	-0.724667	-3.457039	-1.809578	0.000000	-10.000000	-0.991667	38.400002	313.000000	1023.000000	1023.000000	2046.000000
32.619999	-0.014046	-8.301051	-3.158939	-0.621136	-2.987215	-1.533762	0.000000	-10.000000	-0.983333	38.766666	321.333344	1023.000000	1023.000000	2046.000000
32.639999	-0.011625	-6.870161	-2.607480	-0.501745	-2.555827	-1.205109	0.000000	-10.000000	-0.966667	38.549999	334.166656	1023.000000	1023.000000	2046.000000
32.660000	-0.009186	-5.429219	-2.115816	-0.372978	-2.034369	-0.906056	0.000000	-10.000000	-0.958333	38.150002	342.833344	1023.000000	1023.000000	2046.000000
32.680000	-0.006733	-3.979054	-1.560460	-0.307639	-1.500731	-0.610225	0.000000	-10.000000	-0.925000	37.349998	359.833344	1023.000000	1023.000000	2046.000000
32.700001	-0.004319	-2.552510	-1.009046	-0.247659	-0.967212	-0.328594	0.000000	-10.000000	-0.925000	36.933334	372.333344	1023.000000	1023.000000	2046.000000
32.720001	-0.001760	-1.039908	-0.514153	-0.191636	-0.356207	0.022088	0.000000	-10.000000	-0.908333	36.750000	388.833344	1023.000000	1023.000000	2046.000000
32.740002	0.000486	0.287030	-0.083440	-0.113602	0.175591	0.308481	0.000000	-10.000000	-0.916667	36.916668	401.166656	1023.000000	1023.000000	2046.000000
32.759998	0.002221	1.312448	0.270767	-0.010049	0.540135	0.511595	0.000000	-10.000000	-0.916667	36.833332	413.500000	1023.000000	1023.000000	2046.000000
32.779999	0.003783	2.235539	0.511480	0.085245	0.917365	0.721449	0.000000	-10.000000	-0.941667	36.400002	425.833344	1023.000000	1023.000000	2046.000000
32.799999	0.005228	3.089717	0.724669	0.138024	1.255959	0.971065	0.000000	-10.000000	-0.950000	36.566666	438.000000	1023.000000	1023.000000	2046.000000
32.820000	0.006584	3.891116	1.045727	0.175294	1.500774	1.169320	0.000000	-10.000000	-0.925000	36.799999	450.166656	1023.000000	1023.000000	2046.000000
32.840000	0.008183	4.836235	1.359075	0.258093	1.855201	1.363866	0.000000	-10.000000	-0.883333	36.983334	462.500000	1023.000000	1023.000000	2046.000000
32.860001	0.009835	5.812702	1.719898	0.392093	2.118419	1.582293	0.000000	-10.000000	-0.858333	36.416668	474.833344	1023.000000	1023.000000	2046.000000
32.880001	0.011387	6.729494	1.995516	0.524801	2.453239	1.755938	0.000000	-10.000000	-0.850000	36.050003	483.000000	1023.000000	1023.000000	2046.000000
32.900002	0.012991	7.677641	2.264760	0.660900	2.804984	1.946998	0.000000	-10.000000	-0.825000	35.233334	495.000000	1023.000000	1023.000000	2046.000000
32.919998	0.014600	8.628331	2.469916	0.806099	3.110240	2.242075	0.000000	-10.000000	-0.783333	34.566669	506.833344	1023.000000	1023.000000	2046.000000
32.939999	0.016080	9.503399	2.679444	0.997214	3.440534	2.386206	0.000000	-10.000000	-0.741667	33.900002	518.666687	1023.000000	1023.000000	2046.000000
32.959999	0.018039	10.660863	3.001050	1.147254	3.785363	2.727195	0.000000	-10.000000	-0.716667	33.350002	530.000000	1023.000000	1023.000000	2046.000000
32.980000	0.019891	11.755436	3.298028	1.322105	4.151941	2.983362	0.000000	-10.000000	-0.683333	32.316669	541.166687	1023.000000	1023.000000	2046.000000
33.000000	0.021654	12.797230	3.628474	1.501653	4.492705	3.174397	0.000000	-10.000000	-0.625000	30.983334	555.833313	1023.000000	1023.000000	2046.000000
33.020000	0.023518	13.899259	3.918467	1.701722	4.864440	3.414628	0.000000	-10.000000	-0.558333	29.833334	566.333313	1023.000000	1023.000000	2046.000000
33.040001	0.025126	14.849704	4.189401	1.873849	5.182175	3.604278	0.000000	-10.000000	-0.516667	29.216667	573.166687	1023.000000	1023.000000	2046.000000
33.060001	0.026515	15.670094	4.419145	2.017498	5.464110	3.769340	0.000000	-10.000000	-0.466667	28.116667	579.833313	1023.000000	1023.000000	2046.000000
33.080002	0.027799	16.429279	4.639462	2.121999	5.699023	3.968795	0.000000	-10.000000	-0.366667	25.366667	589.000000	1023.000000	1023.000000	2046.000000
33.099998	0.028913	17.087654	4.829051	2.282938	5.876859	4.098806	0.000000	-10.000000	-0.233333	21.316668	600.666687	1023.000000	1023.000000	2046.000000
33.119999	0.029423	17.389059	4.928144	2.367677	5.944743	4.148496	0.000000	-10.000000	-0.091667	16.299999	611.000000	1023.000000	1023.000000	2046.000000
33.139999	0.029872	17.654232	4.965374	2.418942	5.990934	4.278981	0.000000	-10.000000	-0.016667	11.116667	617.000000	1023.000000	1023.000000	2046.000000
33.160000	0.029912	17.678137	4.907376	2.453853	5.962282	4.354626	0.000000	-10.000000	0.033333	4.650000	621.666687	1023.000000	1023.000000	2046.000000
33.180000	0.029405	17.378428	4.792347	2.388983	5.866910	4.330188	0.000000	-10.000000	0.050000	-0.783333	624.500000	1023.000000	1023.000000	2046.000000
33.200001	0.028555	16.875820	4.657093	2.231202	5.685802	4.301723	0.000000	-10.000000	0.075000	-5.816667	625.833313	1023.000000	1023.000000	2046.000000
33.220001	0.028198	16.664824	4.538006	2.270917	5.613574	4.242326	0.000000	-10.000000	0.091667	-8.266666	626.000000	1023.000000	1023.000000	2046.000000
33.240002	0.028230	16.683859	4.392962	2.462278	5.472174	4.356445	0.000000	-10.000000	0.108333	-10.966667	626.000000	1023.000000	1023.000000	2046.000000
33.259998	0.028002	16.549252	4.025437	2.769969	5.286978	4.466867	0.000000	-10.000000	0.125000	-12.233334	626.000000	1023.000000	1023.000000	2046.000000
33.279999	0.027301	16.134815	3.632826	2.914834	5.036207	4.550950	0.000000	-10.000000	0.141667	-13.500000	626.000000	1023.000000	1023.000000	2046.000000
33.299999	0.025913	15.314618	3.430777	2.694950	4.728210	4.460680	0.000000	-10.000000	0.158333	-14.116667	618.000000	1023.000000	1023.000000	2046.000000
33.320000	0.023949	14.153996	3.102917	2.329079	4.496393	4.225606	0.000000	-10.000000	0.175000	-14.316667	608.333313	1023.000000	1023.000000	2046.000000
33.340000	0.021348	12.616814	2.580589	1.994477	4.165221	3.876526	0.000000	-10.000000	0.191667	-14.516667	598.666687	1023.000000	1023.000000	2046.000000
33.360001	0.018306	10.819027	2.014741	1.678217	3.728926	3.397143	0.000000	-10.000000	0.208333	-14.833334	595.333313	1023.000000	1023.000000	2046.000000
33.380001	0.015600	9.219827	1.301518	1.471560	3.402954	3.043794	0.000000	-10.000000	0.250000	-16.400000	590.166687	1023.000000	1023.000000	2046.000000
33.400002	0.013024	7.696914	0.769122	1.224149	2.993459	2.710185	0.000000	-10.000000	0.283333	-18.333334	582.666687	1023.000000	1023.000000	2046.000000
33.419998	0.011356	6.711528	0.363139	1.154827	2.690287	2.503275	0.000000	-10.000000	0.308333	-19.833334	576.833313	1023.000000	1023.000000	2046.000000
33.439999	0.009766	5.771729	-0.003048	1.109100	2.410209	2.255468	0.000000	-10.000000	0.333333	-20.850000	572.333313	1023.000000	1023.000000	2046.000000
33.459999	0.008351	4.935204	-0.382993	1.085228	2.164309	2.068660	0.000000	-10.000000	0.425000	-22.916666	564.833313	1023.000000	1023.000000	2046.000000
33.480000	0.006808	4.023374	-0.670670	1.045956	1.813534	1.834555	0.000000	-10.000000	0.516667	-24.983334	557.333313	1023.000000	1023.000000	2046.000000
33.500000	0.005399	3.190814	-1.062125	0.988734	1.617230	1.646974	0.000000	-10.000000	0.608333	-26.933332	549.166687	1023.000000	1023.000000	2046.000000
33.520000	0.004155	2.455635	-1.293093	0.973760	1.297988	1.476979	0.000000	-10.000000	0.633333	-27.966667	540.000000	1023.000000	1023.000000	2046.000000
33.540001	0.003157	1.865623	-1.576033	0.916062	1.136177	1.389417	0.000000	-10.000000	0.658333	-29.000000	530.833313	1023.000000	1023.000000	2046.000000
33.560001	0.002177	1.286402	-1.749228	0.891876	0.910201	1.233553	0.000000	-10.000000	0.650000	-29.049999	521.166687	1023.000000	1023.000000	2046.000000
33.580002	0.001583	0.935367	-1.874882	0.837055	0.809729	1.163464	0.000000	-10.000000	0.633333	-28.400000	514.833313	1023.000000	1023.000000	2046.000000
33.599998	0.000973	0.575243	-1.930697	0.693775	0.722637	1.089528	0.000000	-10.000000	0.600000	-27.233334	505.333344	1023.000000	1023.000000	2046.000000
33.619999	0.000369	0.218066	-2.005918	0.555098	0.648375	1.020511	0.000000	-10.000000	0.566667	-26.850000	496.333344	1023.000000	1023.000000	2046.000000
33.639999	-0.000188	-0.111130	-1.976839	0.372712	0.511714	0.981282	0.000000	-10.000000	0.550000	-26.483334	487.333344	1023.000000	1023.000000	2046.000000
33.660000	-0.000856	-0.505968	-1.979070	0.218985	0.394764	0.859354	0.000000	-10.000000	0.583333	-26.666668	478.500000	1023.000000	1023.000000	2046.000000
33.680000	-0.001324	-0.782648	-1.985434	0.137163	0.291410	0.774213	0.000000	-10.000000	0.625000	-27.166668	466.500000	1023.000000	1023.000000	2046.000000
33.700001	-0.002103	-1.243020	-1.935575	-0.035326	0.117898	0.609984	0.000000	-10.000000	0.675000	-28.216667	454.500000	1023.000000	1023.000000	2046.000000
33.720001	-0.002967	-1.753372	-1.879410	-0.172577	-0.141904	0.440519	0.000000	-10.000000	0.691667	-29.233334	445.500000	1023.000000	1023.000000	2046.000000
33.740002	-0.004079	-2.410597	-2.002082	-0.361375	-0.305732	0.258592	0.000000	-10.000000	0.700000	-29.883333	439.166656	1023.000000	1023.000000	2046.000000
33.759998	-0.005380	-3.179745	-2.105495	-0.506054	-0.579692	0.011497	0.000000	-10.000000	0.725000	-30.433334	432.500000	1023.000000	1023.000000	2046.000000
33.779999	-0.006687	-3.952295	-2.192771	-0.620856	-0.864159	-0.274509	0.000000	-10.000000	0.758333	-31.050001	418.833344	1023.000000	1023.000000	2046.000000
33.799999	-0.008000	-4.727704	-2.299265	-0.781101	-1.136249	-0.511089	0.000000	-10.000000	0.791667	-31.383333	408.500000	1023.000000	1023.000000	2046.000000
33.820000	-0.009462	-5.591801	-2.365275	-0.975259	-1.483901	-0.767366	0.000000	-10.000000	0.800000	-31.500000	397.833344	1023.000000	1023.000000	2046.000000
33.840000	-0.010835	-6.403429	-2.435329	-1.122021	-1.842457	-1.003621	0.000000	-10.000000	0.783333	-31.483334	387.166656	1023.000000	1023.000000	2046.000000
33.860001	-0.012072	-7.134546	-2.530990	-1.262951	-2.182783	-1.157822	0.000000	-10.000000	0.766667	-31.466667	376.500000	1023.000000	1023.000000	2046.000000
33.880001	-0.013433	-7.938910	-2.690822	-1.423742	-2.487106	-1.337240	0.000000	-10.000000	0.750000	-31.233334	366.166656	1023.000000	1023.000000	2046.000000
33.900002	-0.014537	-8.591213	-2.818789	-1.472347	-2.788122	-1.511956	0.000000	-10.000000	0.758333	-31.049999	359.166656	1023.000000	1023.000000	2046.000000
33.919998	-0.015524	-9.174650	-2.911520	-1.540264	-3.074095	-1.648773	0.000000	-10.000000	0.750000	-30.700001	345.500000	1023.000000	1023.000000	2046.000000
33.939999	-0.016593	-9.806242	-2.984292	-1.613066	-3.429564	-1.779321	0.000000	-10.000000	0.741667	-30.366667	331.833344	1023.000000	1023.000000	2046.000000
33.959999	-0.017450	-10.312757	-3.049380	-1.621200	-3.738641	-1.903536	0.000000	-10.000000	0.725000	-30.049999	321.833344	1023.000000	1023.000000	2046.000000
33.980000	-0.018191	-10.751076	-3.153734	-1.656242	-3.965061	-1.976038	0.000000	-10.000000	0.700000	-29.533333	311.833344	1023.000000	1023.000000	2046.000000
34.000000	-0.019314	-11.414289	-3.325099	-1.659264	-4.247869	-2.182057	0.000000	-10.000000	0.675000	-29.166668	305.166656	1023.000000	1023.000000	2046.000000
34.020000	-0.019871	-11.744005	-3.385707	-1.629026	-4.459652	-2.269620	0.000000	-10.000000	0.650000	-28.833334	295.166656	1023.000000	1023.000000	2046.000000
34.040001	-0.020770	-12.275084	-3.463789	-1.664458	-4.719415	-2.427423	0.000000	-10.000000	0.633333	-28.600000	288.666656	1023.000000	1023.000000	2046.000000
34.060001	-0.021491	-12.701012	-3.495464	-1.753146	-4.913707	-2.538695	0.000000	-10.000000	0.616667	-28.200001	276.000000	1023.000000	1023.000000	2046.000000
34.080002	-0.022061	-13.037816	-3.443100	-1.763260	-5.140562	-2.690893	0.000000	-10.000000	0.600000	-27.766666	266.666656	1023.000000	1023.000000	2046.000000
34.099998	-0.022602	-13.357598	-3.325027	-1.814954	-5.432099	-2.785518	0.000000	-10.000000	0.608333	-27.550001	257.500000	1023.000000	1023.000000	2046.000000
34.119999	-0.023121	-13.664265	-3.237095	-1.842716	-5.662822	-2.921631	0.000000	-10.000000	0.591667	-27.300001	251.333328	1023.000000	1023.000000	2046.000000
34.139999	-0.023724	-14.020988	-3.263320	-1.828464	-5.898233	-3.030971	0.000000	-10.000000	0.575000	-27.083334	242.166672	1023.000000	1023.000000	2046.000000
34.160000	-0.024379	-14.408010	-3.337280	-1.858084	-6.144126	-3.068520	0.000000	-10.000000	0.533333	-26.750000	233.000000	1023.000000	1023.000000	2046.000000
34.180000	-0.025200	-14.893193	-3.434244	-1.918284	-6.383316	-3.157350	0.000000	-10.000000	0.516667	-26.583334	224.166672	1023.000000	1023.000000	2046.000000
34.200001	-0.026033	-15.385246	-3.622407	-1.882243	-6.569238	-3.311358	0.000000	-10.000000	0.516667	-26.533335	215.333328	1023.000000	1023.000000	2046.000000
34.220001	-0.026771	-15.821886	-3.982615	-1.693968	-6.769709	-3.375595	0.000000	-10.000000	0.516667	-26.633333	206.500000	1023.000000	1023.000000	2046.000000
34.240002	-0.027524	-16.266726	-4.336996	-1.539631	-6.963467	-3.426632	0.000000	-10.000000	0.516667	-26.716667	194.500000	1023.000000	1023.000000	2046.000000
34.259998	-0.028641	-16.926952	-4.552395	-1.608767	-7.256690	-3.509101	0.000000	-10.000000	0.500000	-26.650000	185.500000	1023.000000	1023.000000	2046.000000
34.279999	-0.030427	-17.982138	-4.723327	-1.968663	-7.635079	-3.655067	0.000000	-10.000000	0.491667	-26.133333	176.666672	1023.000000	1023.000000	2046.000000
34.299999	-0.032605	-19.269258	-4.885721	-2.322186	-8.077502	-3.983851	0.000000	-10.000000	0.475000	-25.066668	170.833328	1023.000000	1023.000000	2046.000000
34.320000	-0.034921	-20.638083	-5.224684	-2.591469	-8.471098	-4.350831	0.000000	-10.000000	0.416667	-22.866667	160.000000	1023.000000	1023.000000	2046.000000
34.340000	-0.037151	-21.956350	-5.747960	-2.792062	-8.736825	-4.679504	0.000000	-10.000000	0.366667	-21.133333	152.000000	1023.000000	1023.000000	2046.000000
34.360001	-0.039398	-23.284063	-6.272929	-2.953706	-8.957634	-5.099795	0.000000	-10.000000	0.308333	-19.700001	144.833328	1023.000000	1023.000000	2046.000000
34.380001	-0.040898	-24.170616	-6.691146	-3.013957	-9.135000	-5.330513	0.000000	-10.000000	0.266667	-18.750000	140.666672	1023.000000	1023.000000	2046.000000
34.400002	-0.041840	-24.727619	-7.022339	-3.027235	-9.237809	-5.440236	0.000000	-10.000000	0.233333	-17.366667	134.500000	1023.000000	1023.000000	2046.000000
34.419998	-0.042621	-25.189150	-7.374096	-2.950122	-9.342085	-5.522848	0.000000	-10.000000	0.216667	-16.433334	128.666672	1023.000000	1023.000000	2046.000000
34.439999	-0.043219	-25.542557	-7.670547	-2.902406	-9.362683	-5.606920	0.000000	-10.000000	0.225000	-16.200001	123.000000	1023.000000	1023.000000	2046.000000
34.459999	-0.043904	-25.947069	-7.926660	-2.867710	-9.444853	-5.707847	0.000000	-10.000000	0.225000	-16.633333	117.500000	1023.000000	1023.000000	2046.000000
34.480000	-0.044486	-26.291367	-8.077822	-2.880416	-9.544418	-5.788711	0.000000	-10.000000	0.225000	-16.683334	112.000000	1023.000000	1023.000000	2046.000000
34.500000	-0.045060	-26.630524	-8.168153	-2.915321	-9.684542	-5.862509	0.000000	-10.000000	0.216667	-16.600000	106.500000	1023.000000	1023.000000	2046.000000
34.520000	-0.045499	-26.889946	-8.295100	-2.983006	-9.734571	-5.877269	0.000000	-10.000000	0.208333	-16.033333	101.000000	1023.000000	1023.000000	2046.000000
34.540001	-0.045802	-27.069208	-8.339086	-2.997833	-9.815438	-5.916851	0.000000	-10.000000	0.200000	-15.600000	95.666664	1023.000000	1023.000000	2046.000000
34.560001	-0.045789	-27.061058	-8.275867	-2.996030	-9.836535	-5.952625	0.000000	-10.000000	0.183333	-14.900001	90.500000	1023.000000	1023.000000	2046.000000
34.580002	-0.045432	-26.850233	-8.063879	-3.051420	-9.827106	-5.907826	0.000000	-10.000000	0.175000	-14.150001	85.500000	1023.000000	1023.000000	2046.000000
34.599998	-0.045031	-26.613220	-7.813765	-3.197267	-9.773449	-5.828738	0.000000	-10.000000	0.158333	-13.416667	80.666664	1023.000000	1023.000000	2046.000000
34.619999	-0.044743	-26.442829	-7.568905	-3.314034	-9.747392	-5.812498	0.000000	-10.000000	0.158333	-13.016666	76.166664	1023.000000	1023.000000	2046.000000
34.639999	-0.044482	-26.288723	-7.333642	-3.384507	-9.746702	-5.823870	0.000000	-10.000000	0.141667	-12.833334	71.833336	1023.000000	1023.000000	2046.000000
34.660000	-0.044436	-26.261934	-7.212145	-3.457614	-9.706539	-5.885637	0.000000	-10.000000	0.125000	-12.516667	67.500000	1023.000000	1023.000000	2046.000000
34.680000	-0.044533	-26.319042	-7.084823	-3.625966	-9.684145	-5.924109	0.000000	-10.000000	0.108333	-12.000000	63.166668	1023.000000	1023.000000	2046.000000
34.700001	-0.044557	-26.333469	-6.959825	-3.722800	-9.716547	-5.934299	0.000000	-10.000000	0.091667	-11.550000	59.166668	1023.000000	1023.000000	2046.000000
34.720001	-0.044536	-26.320541	-6.842525	-3.792425	-9.736544	-5.949048	0.000000	-10.000000	0.091667	-11.100000	55.500000	1023.000000	1023.000000	2046.000000
34.740002	-0.044657	-26.392128	-6.749149	-3.853630	-9.794217	-5.995132	0.000000	-10.000000	0.083333	-10.850000	51.833332	1023.000000	1023.000000	2046.000000
34.759998	-0.045281	-26.761280	-6.728213	-3.933394	-9.908737	-6.190936	0.000000	-10.000000	0.083333	-10.383334	48.166668	1023.000000	1023.000000	2046.000000
34.779999	-0.045847	-27.095505	-6.725395	-4.000546	-9.978749	-6.390814	0.000000	-10.000000	0.066667	-10.283334	44.500000	1023.000000	1023.000000	2046.000000
34.799999	-0.046395	-27.419580	-6.717905	-4.061064	-10.089844	-6.550768	0.000000	-10.000000	0.058333	-10.000000	41.166668	1023.000000	1023.000000	2046.000000
34.820000	-0.046803	-27.660318	-6.680890	-4.132433	-10.203934	-6.643063	0.000000	-10.000000	0.058333	-9.883333	37.833332	1023.000000	1023.000000	2046.000000
34.840000	-0.047080	-27.824257	-6.582093	-4.239848	-10.331507	-6.670810	0.000000	-10.000000	0.066667	-9.600000	34.666668	1023.000000	1023.000000	2046.000000
34.860001	-0.047258	-27.929541	-6.490948	-4.275991	-10.414941	-6.747661	0.000000	-10.000000	0.066667	-8.816667	31.500000	1023.000000	1023.000000	2046.000000
34.880001	-0.047466	-28.052361	-6.417525	-4.270163	-10.472979	-6.891692	0.000000	-10.000000	0.058333	-6.983334	28.500000	1023.000000	1023.000000	2046.000000
34.900002	-0.047514	-28.080770	-6.334881	-4.268287	-10.483177	-6.994425	0.000000	-10.000000	0.041667	-5.400000	26.166666	1023.000000	1023.000000	2046.000000
34.919998	-0.047287	-27.946875	-6.322248	-4.227757	-10.350427	-7.046443	0.000000	-10.000000	0.058333	-5.016667	24.166666	1023.000000	1023.000000	2046.000000
34.939999	-0.047401	-28.013916	-6.315020	-4.216319	-10.322490	-7.160087	0.000000	-10.000000	0.058333	-6.566667	22.500000	1023.000000	1023.000000	2046.000000
34.959999	-0.047227	-27.910978	-6.209695	-4.197048	-10.275998	-7.228237	0.000000	-10.000000	0.075000	-8.183333	20.333334	1023.000000	1023.000000	2046.000000
34.980000	-0.047128	-27.852875	-6.151809	-4.200168	-10.243855	-7.257042	0.000000	-10.000000	0.058333	-9.366667	17.666666	1023.000000	1023.000000	2046.000000
35.000000	-0.047064	-27.815010	-6.077853	-4.152450	-10.210756	-7.373950	0.000000	-10.000000	0.066667	-9.633333	14.500000	1023.000000	1023.000000	2046.000000
35.020000	-0.046874	-27.702740	-5.969924	-4.096250	-10.197449	-7.439117	0.000000	-10.000000	0.066667	-9.566667	11.166667	1023.000000	1023.000000	2046.000000
35.040001	-0.046622	-27.553816	-5.888116	-4.066776	-10.110375	-7.488547	0.000000	-10.000000	0.075000	-9.500000	8.000000	1023.000000	1023.000000	2046.000000
35.060001	-0.046379	-27.409809	-5.700440	-4.040368	-10.117499	-7.551503	0.000000	-10.000000	0.066667	-9.550000	5.000000	1023.000000	1023.000000	2046.000000
35.080002	-0.046107	-27.249260	-5.530672	-3.985856	-10.116379	-7.616354	0.000000	-10.000000	0.066667	-9.183333	0.166667	1023.000000	1023.000000	2046.000000
35.099998	-0.045730	-27.026695	-5.327058	-3.972252	-10.115537	-7.611849	0.000000	-10.000000	0.066667	-8.750000	-3.666667	1023.000000	1023.000000	2046.000000
35.119999	-0.045456	-26.864750	-5.126572	-3.919558	-10.205594	-7.613026	0.000000	-10.000000	0.075000	-8.300000	-6.500000	1023.000000	1023.000000	2046.000000
35.139999	-0.045236	-26.734594	-5.019578	-3.792819	-10.262392	-7.659805	0.000000	-10.000000	0.066667	-8.466667	-7.333333	1023.000000	1023.000000	2046.000000
35.160000	-0.045201	-26.713547	-4.928080	-3.805004	-10.442835	-7.537627	0.000000	-10.000000	0.050000	-8.433333	-9.166667	1023.000000	1023.000000	2046.000000
35.180000	-0.045045	-26.621391	-4.946815	-3.595518	-10.481695	-7.597362	0.000000	-10.000000	0.041667	-7.850000	-11.833333	1023.000000	1023.000000	2046.000000
35.200001	-0.044577	-26.345016	-5.095613	-3.289195	-10.414251	-7.545957	0.000000	-10.000000	0.033333	-6.600000	-14.333333	1023.000000	1023.000000	2046.000000
35.220001	-0.044358	-26.215397	-5.276537	-3.050296	-10.420482	-7.468081	0.000000	-10.000000	0.041667	-5.433333	-16.500000	1023.000000	1023.000000	2046.000000
35.240002	-0.044427	-26.256464	-5.512307	-2.845032	-10.414474	-7.484652	0.000000	-10.000000	0.041667	-5.000000	-18.500000	1023.000000	1023.000000	2046.000000
35.259998	-0.044977	-26.581617	-5.616297	-2.953384	-10.497791	-7.514145	0.000000	-10.000000	0.041667	-5.050000	-20.500000	1023.000000	1023.000000	2046.000000
35.279999	-0.046217	-27.314014	-5.755321	-3.157328	-10.727203	-7.674163	0.000000	-10.000000	0.033333	-4.766667	-22.166666	1023.000000	1023.000000	2046.000000
35.299999	-0.047602	-28.132769	-5.951985	-3.374257	-10.924933	-7.881593	0.000000	-10.000000	0.025000	-4.433333	-23.666666	1023.000000	1023.000000	2046.000000
35.320000	-0.049230	-29.094790	-6.318068	-3.519020	-11.090345	-8.167356	0.000000	-10.000000	0.025000	-3.850000	-25.000000	1023.000000	1023.000000	2046.000000
35.340000	-0.050750	-29.993439	-6.708851	-3.695193	-11.212361	-8.377033	0.000000	-10.000000	0.025000	-3.616667	-26.333334	1023.000000	1023.000000	2046.000000
35.360001	-0.051993	-30.727600	-7.048819	-3.831095	-11.274851	-8.572834	0.000000	-10.000000	0.025000	-3.200000	-27.500000	1023.000000	1023.000000	2046.000000
35.380001	-0.052793	-31.200710	-7.309760	-3.879450	-11.309695	-8.701805	0.000000	-10.000000	0.025000	-3.116667	-28.666666	1023.000000	1023.000000	2046.000000
35.400002	-0.053387	-31.551828	-7.588933	-3.827328	-11.314613	-8.820955	0.000000	-10.000000	0.033333	-3.350000	-29.833334	1023.000000	1023.000000	2046.000000
35.419998	-0.053737	-31.758324	-7.791916	-3.761060	-11.362294	-8.843055	0.000000	-10.000000	0.041667	-3.866667	-31.166666	1023.000000	1023.000000	2046.000000
35.439999	-0.054091	-31.967598	-8.003049	-3.728012	-11.402651	-8.833886	0.000000	-10.000000	0.050000	-4.550000	-32.333332	1023.000000	1023.000000	2046.000000
35.459999	-0.054522	-32.222504	-8.224644	-3.685942	-11.417202	-8.894716	0.000000	-10.000000	0.041667	-4.616667	-33.833332	1023.000000	1023.000000	2046.000000
35.480000	-0.055011	-32.511703	-8.303188	-3.689150	-11.549623	-8.969740	0.000000	-10.000000	0.025000	-3.850000	-35.333332	1023.000000	1023.000000	2046.000000
35.500000	-0.055328	-32.698875	-8.391818	-3.720101	-11.603752	-8.983202	0.000000	-10.000000	0.008333	-2.900000	-36.666668	1023.000000	1023.000000	2046.000000
35.520000	-0.055553	-32.831841	-8.488183	-3.725569	-11.660534	-8.957552	0.000000	-10.000000	0.000000	-2.250000	-37.666668	1023.000000	1023.000000	2046.000000
35.540001	-0.055386	-32.732925	-8.412380	-3.697463	-11.732324	-8.890760	0.000000	-10.000000	0.000000	-2.000000	-38.333332	1023.000000	1023.000000	2046.000000
35.560001	-0.054960	-32.481224	-8.278880	-3.721270	-11.692307	-8.788767	0.000000	-10.000000	0.000000	-1.766667	-38.833332	1023.000000	1023.000000	2046.000000
35.580002	-0.054523	-32.223160	-8.058727	-3.789961	-11.618411	-8.756059	0.000000	-10.000000	0.016667	-2.050000	-39.000000	1023.000000	1023.000000	2046.000000
35.599998	-0.053960	-31.890606	-7.780704	-3.855814	-11.588113	-8.665975	0.000000	-10.000000	0.025000	-3.033334	-39.166668	1023.000000	1023.000000	2046.000000
35.619999	-0.053434	-31.579681	-7.538287	-3.906215	-11.489415	-8.645763	0.000000	-10.000000	0.033333	-4.400000	-40.000000	1023.000000	1023.000000	2046.000000
35.639999	-0.052835	-31.225204	-7.243290	-3.934237	-11.429136	-8.618542	0.000000	-10.000000	0.033333	-5.516667	-41.500000	1023.000000	1023.000000	2046.000000
35.660000	-0.052258	-30.884367	-6.999704	-3.989077	-11.347610	-8.547976	0.000000	-10.000000	0.041667	-6.133334	-43.500000	1023.000000	1023.000000	2046.000000
35.680000	-0.051966	-30.711935	-6.889931	-4.100009	-11.230967	-8.491029	0.000000	-10.000000	0.050000	-6.400000	-45.500000	1023.000000	1023.000000	2046.000000
35.700001	-0.051496	-30.434217	-6.646965	-4.118088	-11.197305	-8.471860	0.000000	-10.000000	0.050000	-6.533333	-47.500000	1023.000000	1023.000000	2046.000000
35.720001	-0.051049	-30.170073	-6.477328	-4.130192	-11.149931	-8.412622	0.000000	-10.000000	0.025000	-5.933333	-49.500000	1023.000000	1023.000000	2046.000000
35.740002	-0.050624	-29.918911	-6.411702	-4.112356	-11.049128	-8.345726	0.000000	-10.000000	0.025000	-2.733333	-51.333332	1023.000000	1023.000000	2046.000000
35.759998	-0.050521	-29.857777	-6.376536	-4.135371	-10.994975	-8.350895	0.000000	-10.000000	0.008333	-1.016667	-52.500000	1023.000000	1023.000000	2046.000000
35.779999	-0.050170	-29.650181	-6.197294	-4.087270	-11.020209	-8.345408	0.000000	-10.000000	0.016667	0.800000	-53.000000	1023.000000	1023.000000	2046.000000
35.799999	-0.049839	-29.454691	-6.059064	-4.059998	-11.042373	-8.293258	0.000000	-10.000000	0.000000	-0.200000	-53.000000	1023.000000	1023.000000	2046.000000
35.820000	-0.049626	-29.329168	-5.974092	-4.086836	-11.059381	-8.208858	0.000000	-10.000000	0.000000	0.316667	-53.000000	1023.000000	1023.000000	2046.000000
35.840000	-0.049347	-29.164282	-5.880274	-4.024827	-11.094617	-8.164563	0.000000	-10.000000	0.000000	0.000000	-53.000000	1023.000000	1023.000000	2046.000000
35.860001	-0.048957	-28.933329	-5.762209	-3.985828	-11.119946	-8.065346	0.000000	-10.000000	0.000000	0.000000	-53.000000	1023.000000	1023.000000	2046.000000
35.880001	-0.048668	-28.762644	-5.717490	-3.947550	-11.092051	-8.005554	0.000000	-10.000000	0.000000	0.000000	-53.000000	1023.000000	1023.000000	2046.000000
35.900002	-0.048410	-28.610317	-5.657655	-3.847211	-11.117592	-7.987860	0.000000	-10.000000	0.000000	0.000000	-53.000000	1023.000000	1023.000000	2046.000000
35.919998	-0.047928	-28.325562	-5.533035	-3.755278	-11.102001	-7.935247	0.000000	-10.000000	0.000000	0.000000	-53.000000	1023.000000	1023.000000	2046.000000
35.939999	-0.047520	-28.084146	-5.398724	-3.666721	-11.099965	-7.918737	0.000000	-10.000000	0.000000	0.000000	-53.000000	1023.000000	1023.000000	2046.000000
35.959999	-0.047101	-27.836828	-5.232183	-3.606982	-11.136757	-7.860906	0.000000	-10.000000	0.008333	0.616667	-53.000000	1023.000000	1023.000000	2046.000000
35.980000	-0.046514	-27.489996	-5.088966	-3.511050	-11.083714	-7.806267	0.000000	-10.000000	0.008333	0.933333	-53.000000	1023.000000	1023.000000	2046.000000
36.000000	-0.046207	-27.308399	-4.895235	-3.468444	-11.117914	-7.826807	0.000000	-10.000000	0.008333	0.933333	-53.000000	1023.000000	1023.000000	2046.000000
36.020000	-0.046005	-27.189053	-4.806081	-3.389411	-11.146863	-7.846698	0.000000	-10.000000	0.000000	0.316667	-53.000000	1023.000000	1023.000000	2046.000000
36.040001	-0.045808	-27.072475	-4.738286	-3.322818	-11.164326	-7.847045	0.000000	-10.000000	0.000000	0.000000	-53.000000	1023.000000	1023.000000	2046.000000
36.060001	-0.045818	-27.078335	-4.703452	-3.407602	-11.170652	-7.796628	0.000000	-10.000000	0.000000	0.000000	-53.000000	1023.000000	1023.000000	2046.000000
36.080002	-0.045924	-27.141380	-4.623759	-3.481361	-11.260180	-7.776081	0.000000	-10.000000	0.000000	0.000000	-53.000000	1023.000000	1023.000000	2046.000000
36.099998	-0.045742	-27.033697	-4.674937	-3.366706	-11.161049	-7.831004	0.000000	-10.000000	0.000000	0.000000	-53.000000	1023.000000	1023.000000	2046.000000
36.119999	-0.045624	-26.963732	-4.851021	-3.163422	-11.177939	-7.771349	0.000000	-10.000000	0.008333	0.000000	-53.000000	1023.000000	1023.000000	2046.000000
36.139999	-0.045836	-27.089178	-5.040706	-3.025027	-11.252460	-7.770986	0.000000	-10.000000	0.008333	0.000000	-53.000000	1023.000000	1023.000000	2046.000000
36.160000	-0.046230	-27.321751	-5.116211	-3.079401	-11.279170	-7.846969	0.000000	-10.000000	0.008333	0.000000	-53.000000	1023.000000	1023.000000	2046.000000
36.180000	-0.047110	-27.842014	-5.171136	-3.284160	-11.345520	-8.041197	0.000000	-10.000000	0.000000	0.000000	-53.000000	1023.000000	1023.000000	2046.000000
36.200001	-0.048358	-28.579514	-5.313795	-3.542216	-11.475326	-8.248178	0.000000	-10.000000	0.000000	0.000000	-53.000000	1023.000000	1023.000000	2046.000000
36.220001	-0.049731	-29.391291	-5.556006	-3.705202	-11.599368	-8.530716	0.000000	-10.000000	-0.008333	0.300000	-53.000000	1023.000000	1023.000000	2046.000000
36.240002	-0.051122	-30.213310	-5.948651	-3.908417	-11.596386	-8.759856	0.000000	-10.000000	-0.008333	1.183333	-53.000000	1023.000000	1023.000000	2046.000000
36.259998	-0.052325	-30.923979	-6.283114	-4.067327	-11.630134	-8.943406	0.000000	-10.000000	-0.025000	2.550000	-53.000000	1023.000000	1023.000000	2046.000000
36.279999	-0.053024	-31.336946	-6.591770	-4.137887	-11.599151	-9.008141	0.000000	-10.000000	-0.066667	4.766667	-53.000000	1023.000000	1023.000000	2046.000000
36.299999	-0.053263	-31.478582	-6.881646	-4.160530	-11.460279	-8.976128	0.000000	-10.000000	-0.150000	9.433333	-53.000000	1023.000000	1023.000000	2046.000000
36.320000	-0.053563	-31.656012	-7.178930	-4.073337	-11.362803	-9.040942	0.000000	-10.000000	-0.158333	13.066667	-53.000000	1023.000000	1023.000000	2046.000000
36.340000	-0.053688	-31.729826	-7.468248	-4.029277	-11.265382	-8.966918	0.000000	-10.000000	-0.116667	14.050000	-53.000000	1023.000000	1023.000000	2046.000000
36.360001	-0.054079	-31.960518	-7.694578	-3.927337	-11.306444	-9.032158	0.000000	-10.000000	-0.033333	10.133333	-53.000000	1023.000000	1023.000000	2046.000000
36.380001	-0.054580	-32.256962	-7.822367	-3.923246	-11.443267	-9.068081	0.000000	-10.000000	0.016667	3.916667	-40.833332	1023.000000	1023.000000	2046.000000
36.400002	-0.054958	-32.480061	-8.054285	-3.900108	-11.466488	-9.059178	0.000000	-10.000000	0.025000	-0.416667	-16.500000	1023.000000	1023.000000	2046.000000
36.419998	-0.055287	-32.674576	-8.130160	-3.898651	-11.599529	-9.046234	0.000000	-10.000000	0.025000	-2.883333	7.833333	1023.000000	1023.000000	2046.000000
36.439999	-0.055228	-32.639637	-8.171288	-3.868532	-11.647917	-8.951900	0.000000	-10.000000	0.000000	-2.500000	20.000000	1023.000000	1023.000000	2046.000000
36.459999	-0.054846	-32.414009	-8.081256	-3.917930	-11.600969	-8.813852	0.000000	-10.000000	0.000000	-2.233333	20.000000	1023.000000	1023.000000	2046.000000
36.480000	-0.054350	-32.120846	-7.846516	-3.981627	-11.579207	-8.713496	0.000000	-10.000000	0.000000	-1.083333	20.000000	1023.000000	1023.000000	2046.000000
36.500000	-0.053774	-31.780590	-7.643454	-4.061217	-11.492966	-8.582952	0.000000	-10.000000	-0.016667	0.883333	20.000000	1023.000000	1023.000000	2046.000000
36.520000	-0.052943	-31.289391	-7.350618	-4.106178	-11.354078	-8.478517	0.000000	-10.000000	-0.041667	3.633333	20.166666	1023.000000	1023.000000	2046.000000
36.540001	-0.051864	-30.651621	-7.061010	-4.084800	-11.188673	-8.317137	0.000000	-10.000000	-0.083333	7.233334	21.000000	1023.000000	1023.000000	2046.000000
36.560001	-0.050760	-29.999435	-6.712826	-4.083759	-11.059322	-8.143528	0.000000	-10.000000	-0.158333	11.516666	22.666666	1023.000000	1023.000000	2046.000000
36.580002	-0.049453	-29.227015	-6.372630	-4.086843	-10.879287	-7.888255	0.000000	-10.000000	-0.266667	16.100000	25.833334	1023.000000	1023.000000	2046.000000
36.599998	-0.048326	-28.560781	-6.065376	-4.119876	-10.695802	-7.679727	0.000000	-10.000000	-0.408333	20.500000	30.333334	1023.000000	1023.000000	2046.000000
36.619999	-0.047388	-28.006210	-5.858418	-4.022936	-10.564147	-7.560710	0.000000	-10.000000	-0.550000	24.650002	36.666668	1023.000000	1023.000000	2046.000000
36.639999	-0.046370	-27.404669	-5.621756	-3.971957	-10.395802	-7.415154	0.000000	-10.000000	-0.675000	28.483334	44.166668	1023.000000	1023.000000	2046.000000
36.660000	-0.045388	-26.824554	-5.396571	-3.871580	-10.202406	-7.353997	0.000000	-10.000000	-0.775000	31.300001	53.000000	1023.000000	1023.000000	2046.000000
36.680000	-0.044181	-26.111048	-5.122773	-3.825158	-10.016051	-7.147066	0.000000	-10.000000	-0.875000	33.850002	62.833332	1023.000000	1023.000000	2046.000000
36.700001	-0.043020	-25.424931	-4.825474	-3.778274	-9.832400	-6.988782	0.000000	-10.000000	-0.975000	36.100002	73.666664	1023.000000	1023.000000	2046.000000
36.720001	-0.041779	-24.691530	-4.571644	-3.630971	-9.645222	-6.843692	0.000000	-10.000000	-1.058333	38.416668	85.500000	1023.000000	1023.000000	2046.000000
36.740002	-0.040257	-23.791788	-4.293462	-3.577624	-9.376389	-6.544313	0.000000	-10.000000	-1.116667	39.950001	98.000000	1023.000000	1023.000000	2046.000000
36.759998	-0.038535	-22.774349	-4.000278	-3.393581	-9.105268	-6.275222	0.000000	-10.000000	-1.166667	41.133335	111.166664	1023.000000	1023.000000	2046.000000
36.779999	-0.036564	-21.609543	-3.608718	-3.206075	-8.791571	-6.003180	0.000000	-10.000000	-1.208333	41.866669	124.666664	1023.000000	1023.000000	2046.000000
36.799999	-0.034507	-20.393690	-3.243439	-3.035076	-8.395144	-5.720030	0.000000	-10.000000	-1.250000	42.500000	138.500000	1023.000000	1023.000000	2046.000000
36.820000	-0.032254	-19.062313	-2.710188	-2.822648	-8.134166	-5.395311	0.000000	-10.000000	-1.300000	43.166668	152.500000	1023.000000	1023.000000	2046.000000
36.840000	-0.029932	-17.689615	-2.271830	-2.573535	-7.792885	-5.051365	0.000000	-10.000000	-1.366667	44.100002	166.833328	1023.000000	1023.000000	2046.000000
36.860001	-0.027647	-16.339542	-1.906650	-2.298790	-7.457627	-4.676475	0.000000	-10.000000	-1.416667	45.083336	181.333328	1023.000000	1023.000000	2046.000000
36.880001	-0.025575	-15.114806	-1.588250	-2.208927	-7.139473	-4.178155	0.000000	-10.000000	-1.441667	45.500000	196.333328	1023.000000	1023.000000	2046.000000
36.900002	-0.023489	-13.882200	-1.387801	-1.929388	-6.716808	-3.848202	0.000000	-10.000000	-1.425000	45.583336	211.333328	1023.000000	1023.000000	2046.000000
36.919998	-0.021101	-12.470640	-1.244813	-1.554787	-6.333654	-3.337386	0.000000	-10.000000	-1.400000	45.316669	226.666672	1023.000000	1023.000000	2046.000000
36.939999	-0.019142	-11.312963	-1.293511	-1.130609	-5.985265	-2.903577	0.000000	-10.000000	-1.358333	45.316669	241.833328	1023.000000	1023.000000	2046.000000
36.959999	-0.017645	-10.428485	-1.246321	-0.897344	-5.734717	-2.550103	0.000000	-10.000000	-1.316667	44.799999	257.000000	1023.000000	1023.000000	2046.000000
36.980000	-0.016435	-9.713003	-1.070303	-0.874878	-5.472055	-2.295766	0.000000	-10.000000	-1.291667	44.333336	272.000000	1023.000000	1023.000000	2046.000000
37.000000	-0.015973	-9.440190	-1.078207	-0.946730	-5.254289	-2.160964	0.000000	-10.000000	-1.283333	44.066666	286.833344	1023.000000	1023.000000	2046.000000
37.020000	-0.015957	-9.430871	-1.250641	-1.097104	-5.037265	-2.045861	0.000000	-10.000000	-1.291667	44.150002	301.500000	1023.000000	1023.000000	2046.000000
37.040001	-0.016139	-9.538312	-1.489426	-1.196591	-4.834128	-2.018167	0.000000	-10.000000	-1.266667	44.400002	316.166656	1023.000000	1023.000000	2046.000000
37.060001	-0.016194	-9.570477	-1.764458	-1.256535	-4.549965	-1.999519	0.000000	-10.000000	-1.233333	44.049999	331.000000	1023.000000	1023.000000	2046.000000
37.080002	-0.015944	-9.422666	-1.917714	-1.255880	-4.298695	-1.950376	0.000000	-10.000000	-1.208333	43.066669	345.833344	1023.000000	1023.000000	2046.000000
37.099998	-0.015016	-8.874356	-1.985532	-1.180605	-3.952165	-1.756055	0.000000	-10.000000	-1.200000	42.516666	360.333344	1023.000000	1023.000000	2046.000000
37.119999	-0.013874	-8.199471	-1.973257	-1.077042	-3.618921	-1.530250	0.000000	-10.000000	-1.191667	42.183334	374.500000	1023.000000	1023.000000	2046.000000
37.139999	-0.012843	-7.590034	-2.012417	-0.869751	-3.370647	-1.337220	0.000000	-10.000000	-1.166667	42.383335	388.500000	1023.000000	1023.000000	2046.000000
37.160000	-0.011840	-6.997348	-2.059391	-0.683948	-3.128717	-1.125293	0.000000	-10.000000	-1.166667	41.833332	402.833344	1023.000000	1023.000000	2046.000000
37.180000	-0.010698	-6.322237	-2.021657	-0.474950	-2.916477	-0.909153	0.000000	-10.000000	-1.141667	41.433334	416.833344	1023.000000	1023.000000	2046.000000
37.200001	-0.009534	-5.634875	-1.990156	-0.288869	-2.634834	-0.721016	0.000000	-10.000000	-1.150000	41.083332	430.833344	1023.000000	1023.000000	2046.000000
37.220001	-0.008098	-4.785954	-1.880728	-0.146563	-2.355409	-0.403254	0.000000	-10.000000	-1.116667	41.283333	444.500000	1023.000000	1023.000000	2046.000000
37.240002	-0.006487	-3.834097	-1.705992	0.071456	-2.043185	-0.156376	0.000000	-10.000000	-1.141667	41.466667	458.500000	1023.000000	1023.000000	2046.000000
37.259998	-0.004756	-2.810604	-1.473996	0.191487	-1.676764	0.148669	0.000000	-10.000000	-1.141667	41.750000	472.166656	1023.000000	1023.000000	2046.000000
37.279999	-0.002758	-1.629836	-1.120307	0.309177	-1.296014	0.477308	0.000000	-10.000000	-1.150000	41.883335	485.833344	1023.000000	1023.000000	2046.000000
37.299999	-0.000733	-0.433277	-0.739953	0.439787	-0.902284	0.769173	0.000000	-10.000000	-1.133333	41.716667	499.500000	1023.000000	1023.000000	2046.000000
37.320000	0.001285	0.759511	-0.330014	0.521697	-0.465848	1.033675	0.000000	-10.000000	-1.091667	41.400002	513.500000	1023.000000	1023.000000	2046.000000
37.340000	0.003530	2.086030	0.139411	0.619523	0.022011	1.305085	0.000000	-10.000000	-1.058333	40.483334	527.500000	1023.000000	1023.000000	2046.000000
37.360001	0.005779	3.415565	0.621606	0.784498	0.521765	1.487696	0.000000	-10.000000	-0.975000	39.483334	541.333313	1023.000000	1023.000000	2046.000000
37.380001	0.008087	4.779599	1.108165	0.761525	1.086279	1.823630	0.000000	-10.000000	-0.925000	38.283333	554.833313	1023.000000	1023.000000	2046.000000
37.400002	0.010165	6.007747	1.600765	0.842856	1.505239	2.058887	0.000000	-10.000000	-0.841667	37.283333	567.833313	1023.000000	1023.000000	2046.000000
37.419998	0.011837	6.995572	1.909977	0.915891	1.943645	2.226059	0.000000	-10.000000	-0.800000	36.150002	580.500000	1023.000000	1023.000000	2046.000000
37.439999	0.013265	7.839904	2.195123	0.973601	2.296600	2.374580	0.000000	-10.000000	-0.750000	34.933334	592.833313	1023.000000	1023.000000	2046.000000
37.459999	0.014598	8.627624	2.459310	0.991867	2.645588	2.530859	0.000000	-10.000000	-0.716667	33.583332	604.666687	1023.000000	1023.000000	2046.000000
37.480000	0.015737	9.300647	2.716741	0.956342	2.989743	2.637821	0.000000	-10.000000	-0.683333	32.450001	616.000000	1023.000000	1023.000000	2046.000000
37.500000	0.017127	10.121925	3.058597	1.005786	3.305096	2.752446	0.000000	-10.000000	-0.633333	31.400000	626.833313	1023.000000	1023.000000	2046.000000
37.520000	0.018428	10.890745	3.386192	1.083922	3.652956	2.767675	0.000000	-10.000000	-0.583333	30.516666	637.500000	1023.000000	1023.000000	2046.000000
37.540001	0.019812	11.709145	3.732792	1.159177	3.896185	2.920991	0.000000	-10.000000	-0.541667	29.700001	647.833313	1023.000000	1023.000000	2046.000000
37.560001	0.021308	12.592808	4.075454	1.279355	4.198023	3.039975	0.000000	-10.000000	-0.525000	28.800001	657.833313	1023.000000	1023.000000	2046.000000
37.580002	0.022972	13.576695	4.478659	1.420705	4.468132	3.209199	0.000000	-10.000000	-0.500000	27.916668	667.666687	1023.000000	1023.000000	2046.000000
37.599998	0.025023	14.788890	4.892620	1.641301	4.796236	3.458733	0.000000	-10.000000	-0.466667	26.966667	677.166687	1023.000000	1023.000000	2046.000000
37.619999	0.026973	15.940782	5.240425	1.906287	5.057972	3.736098	0.000000	-10.000000	-0.408333	26.033333	686.333313	1023.000000	1023.000000	2046.000000
37.639999	0.028457	16.817972	5.402734	2.084454	5.297074	4.033710	0.000000	-10.000000	-0.358333	24.833334	695.166687	1023.000000	1023.000000	2046.000000
37.660000	0.029504	17.436571	5.380604	2.320047	5.537413	4.198506	0.000000	-10.000000	-0.266667	22.766666	703.666687	1023.000000	1023.000000	2046.000000
37.680000	0.030377	17.952795	5.228363	2.645354	5.644515	4.434564	0.000000	-10.000000	-0.166667	19.433334	711.833313	1023.000000	1023.000000	2046.000000
37.700001	0.030839	18.226042	5.049655	2.901837	5.650986	4.623564	0.000000	-10.000000	-0.066667	14.866668	718.833313	1023.000000	1023.000000	2046.000000
37.720001	0.030404	17.968878	4.824968	2.939614	5.580251	4.624044	0.000000	-10.000000	0.000000	7.933334	724.500000	1023.000000	1023.000000	2046.000000
37.740002	0.029518	17.445032	4.706753	2.726222	5.468126	4.543931	0.000000	-10.000000	0.033333	1.416667	728.333313	1023.000000	1023.000000	2046.000000
37.759998	0.027992	16.543272	4.441491	2.435218	5.311939	4.354625	0.000000	-10.000000	0.075000	-4.883333	730.333313	1023.000000	1023.000000	2046.000000
37.779999	0.026038	15.388678	3.977310	2.211258	5.063548	4.136562	0.000000	-10.000000	0.141667	-9.466667	731.000000	1023.000000	1023.000000	2046.000000
37.799999	0.023641	13.972042	3.352007	2.027453	4.803582	3.789000	0.000000	-10.000000	0.200000	-13.716666	731.000000	1023.000000	1023.000000	2046.000000
37.820000	0.021414	12.655824	2.791532	1.865713	4.556793	3.441785	0.000000	-10.000000	0.266667	-17.216667	731.000000	1023.000000	1023.000000	2046.000000
37.840000	0.019711	11.649078	2.323804	1.776700	4.329412	3.219162	0.000000	-10.000000	0.300000	-19.433332	723.500000	1023.000000	1023.000000	2046.000000
37.860001	0.018548	10.961986	2.030626	1.802311	4.161662	2.967386	0.000000	-10.000000	0.341667	-20.566668	713.666687	1023.000000	1023.000000	2046.000000
37.880001	0.017618	10.412477	1.698281	1.882415	4.047812	2.783969	0.000000	-10.000000	0.358333	-21.200001	701.500000	1023.000000	1023.000000	2046.000000
37.900002	0.016669	9.851251	1.389819	1.967348	3.883203	2.610880	0.000000	-10.000000	0.375000	-21.600000	694.333313	1023.000000	1023.000000	2046.000000
37.919998	0.015534	9.180856	1.077669	2.033948	3.643934	2.425304	0.000000	-10.000000	0.391667	-22.500000	687.166687	1023.000000	1023.000000	2046.000000
37.939999	0.014471	8.552236	0.745673	2.125903	3.448994	2.231666	0.000000	-10.000000	0.416667	-23.266666	679.666687	1023.000000	1023.000000	2046.000000
37.959999	0.013521	7.990637	0.501315	2.149382	3.240351	2.099590	0.000000	-10.000000	0.450000	-23.983334	672.000000	1023.000000	1023.000000	2046.000000
37.980000	0.012522	7.400678	0.256779	2.105868	3.027398	2.010632	0.000000	-10.000000	0.491667	-24.466667	664.000000	1023.000000	1023.000000	2046.000000
38.000000	0.011817	6.984124	0.050983	2.063115	2.876600	1.993426	0.000000	-10.000000	0.525000	-25.533333	655.833313	1023.000000	1023.000000	2046.000000
38.020000	0.011120	6.572073	-0.090063	1.903918	2.727606	2.030613	0.000000	-10.000000	0.583333	-26.900000	647.333313	1023.000000	1023.000000	2046.000000
38.040001	0.010459	6.181432	-0.198818	1.635205	2.622518	2.122527	0.000000	-10.000000	0.675000	-28.850000	638.166687	1023.000000	1023.000000	2046.000000
38.060001	0.009665	5.711955	-0.348490	1.447935	2.517407	2.095103	0.000000	-10.000000	0.783333	-30.816668	628.500000	1023.000000	1023.000000	2046.000000
38.080002	0.008892	5.255098	-0.411171	1.241382	2.352450	2.072437	0.000000	-10.000000	0.875000	-32.750000	618.166687	1023.000000	1023.000000	2046.000000
38.099998	0.008195	4.843215	-0.517859	1.120677	2.269170	1.971226	0.000000	-10.000000	0.941667	-34.433334	607.333313	1023.000000	1023.000000	2046.000000
38.119999	0.007563	4.469635	-0.574089	0.948492	2.178581	1.916651	0.000000	-10.000000	1.016667	-35.716667	595.833313	1023.000000	1023.000000	2046.000000
38.139999	0.007071	4.179003	-0.541832	0.794419	2.025739	1.900678	0.000000	-10.000000	1.066667	-36.700001	584.000000	1023.000000	1023.000000	2046.000000
38.160000	0.006356	3.756175	-0.575413	0.637147	1.821999	1.872443	0.000000	-10.000000	1.100000	-37.416668	571.666687	1023.000000	1023.000000	2046.000000
38.180000	0.005055	2.987474	-0.680989	0.440154	1.487950	1.740359	0.000000	-10.000000	1.100000	-37.666668	559.333313	1023.000000	1023.000000	2046.000000
38.200001	0.003593	2.123404	-0.858859	0.355849	1.185405	1.441008	0.000000	-10.000000	1.100000	-37.933334	546.666687	1023.000000	1023.000000	2046.000000
38.220001	0.002151	1.271212	-0.998781	0.268016	0.815181	1.186796	0.000000	-10.000000	1.116667	-37.866669	534.166687	1023.000000	1023.000000	2046.000000
38.240002	0.000318	0.187752	-1.228340	-0.003695	0.433490	0.986297	0.000000	-10.000000	1.116667	-38.183334	521.500000	1023.000000	1023.000000	2046.000000
38.259998	-0.001199	-0.708356	-1.377546	-0.184646	0.039069	0.814768	0.000000	-10.000000	1.150000	-38.233334	508.833344	1023.000000	1023.000000	2046.000000
38.279999	-0.002782	-1.644418	-1.519699	-0.366755	-0.383507	0.625543	0.000000	-10.000000	1.166667	-38.633335	496.000000	1023.000000	1023.000000	2046.000000
38.299999	-0.004172	-2.465434	-1.592106	-0.484993	-0.815841	0.427506	0.000000	-10.000000	1.200000	-38.533333	483.000000	1023.000000	1023.000000	2046.000000
38.320000	-0.005306	-3.135570	-1.693063	-0.569704	-1.155899	0.283097	0.000000	-10.000000	1.166667	-38.583332	470.000000	1023.000000	1023.000000	2046.000000
38.340000	-0.006380	-3.770808	-1.728171	-0.615230	-1.482961	0.055554	0.000000	-10.000000	1.116667	-37.766666	457.166656	1023.000000	1023.000000	2046.000000
38.360001	-0.007063	-4.174445	-1.646836	-0.620109	-1.786441	-0.121059	0.000000	-10.000000	1.075000	-37.016666	444.500000	1023.000000	1023.000000	2046.000000
38.380001	-0.007769	-4.591429	-1.561983	-0.655889	-2.075346	-0.298211	0.000000	-10.000000	1.033333	-35.933334	432.166656	1023.000000	1023.000000	2046.000000
38.400002	-0.008050	-4.757680	-1.498443	-0.519053	-2.405634	-0.334549	0.000000	-10.000000	0.991667	-35.166668	420.166656	1023.000000	1023.000000	2046.000000
38.419998	-0.008657	-5.116143	-1.549646	-0.423116	-2.723263	-0.420117	0.000000	-10.000000	0.933333	-34.616669	408.500000	1023.000000	1023.000000	2046.000000
38.439999	-0.009385	-5.546508	-1.660391	-0.374440	-3.054944	-0.456734	0.000000	-10.000000	0.908333	-34.016666	397.000000	1023.000000	1023.000000	2046.000000
38.459999	-0.010373	-6.130512	-1.898084	-0.232582	-3.402739	-0.597108	0.000000	-10.000000	0.891667	-33.816669	385.666656	1023.000000	1023.000000	2046.000000
38.480000	-0.011217	-6.628980	-2.314051	-0.040434	-3.643760	-0.630735	0.000000	-10.000000	0.883333	-33.383335	374.333344	1023.000000	1023.000000	2046.000000
38.500000	-0.012344	-7.295539	-2.640215	0.135034	-3.984405	-0.805954	0.000000	-10.000000	0.866667	-33.250000	363.166656	1023.000000	1023.000000	2046.000000
38.520000	-0.013816	-8.164989	-2.824171	0.021661	-4.342706	-1.019773	0.000000	-10.000000	0.858333	-33.066669	352.000000	1023.000000	1023.000000	2046.000000
38.540001	-0.016077	-9.501345	-2.932895	-0.474524	-4.730928	-1.362997	0.000000	-10.000000	0.841667	-32.816669	341.000000	1023.000000	1023.000000	2046.000000
38.560001	-0.018550	-10.963300	-3.081500	-0.891596	-5.178222	-1.811982	0.000000	-10.000000	0.816667	-32.300003	330.166656	1023.000000	1023.000000	2046.000000
38.580002	-0.021324	-12.602626	-3.420413	-1.244135	-5.655432	-2.282645	0.000000	-10.000000	0.766667	-31.450001	319.333344	1023.000000	1023.000000	2046.000000
38.599998	-0.023903	-14.126654	-3.884207	-1.417856	-6.049302	-2.775289	0.000000	-10.000000	0.708333	-30.300001	308.833344	1023.000000	1023.000000	2046.000000
38.619999	-0.026378	-15.589333	-4.397315	-1.581454	-6.383977	-3.226586	0.000000	-10.000000	0.666667	-29.466667	298.666656	1023.000000	1023.000000	2046.000000
38.639999	-0.028441	-16.808573	-4.887662	-1.737763	-6.616565	-3.566583	0.000000	-10.000000	0.650000	-28.800001	289.000000	1023.000000	1023.000000	2046.000000
38.660000	-0.029972	-17.713654	-5.268034	-1.808697	-6.833126	-3.803797	0.000000	-10.000000	0.658333	-28.800001	279.333344	1023.000000	1023.000000	2046.000000
38.680000	-0.031369	-18.539156	-5.669613	-1.856664	-6.984735	-4.028144	0.000000	-10.000000	0.675000	-29.000000	269.833344	1023.000000	1023.000000	2046.000000
38.700001	-0.032671	-19.308533	-6.077673	-1.859872	-7.172657	-4.198329	0.000000	-10.000000	0.683333	-29.316668	260.166656	1023.000000	1023.000000	2046.000000
38.720001	-0.034015	-20.102777	-6.480666	-1.893297	-7.324311	-4.404503	0.000000	-10.000000	0.691667	-29.666668	250.500000	1023.000000	1023.000000	2046.000000
38.740002	-0.035084	-20.734615	-6.765307	-1.936944	-7.504883	-4.527481	0.000000	-10.000000	0.675000	-29.683334	240.500000	1023.000000	1023.000000	2046.000000
38.759998	-0.036325	-21.468023	-7.033521	-2.041649	-7.664862	-4.727991	0.000000	-10.000000	0.666667	-29.433334	230.500000	1023.000000	1023.000000	2046.000000
38.779999	-0.037193	-21.981310	-7.206143	-2.160438	-7.839929	-4.774800	0.000000	-10.000000	0.650000	-28.866667	220.500000	1023.000000	1023.000000	2046.000000
38.799999	-0.037956	-22.431982	-7.312636	-2.156724	-7.993772	-4.968850	0.000000	-10.000000	0.641667	-28.200001	210.833328	1023.000000	1023.000000	2046.000000
38.820000	-0.038443	-22.719704	-7.281479	-2.291784	-8.102447	-5.043993	0.000000	-10.000000	0.633333	-27.833334	201.500000	1023.000000	1023.000000	2046.000000
38.840000	-0.038650	-22.841887	-7.139188	-2.402506	-8.159247	-5.140946	0.000000	-10.000000	0.633333	-27.600000	192.333328	1023.000000	1023.000000	2046.000000
38.860001	-0.039049	-23.078163	-6.969303	-2.700034	-8.263264	-5.145563	0.000000	-10.000000	0.641667	-27.633333	183.000000	1023.000000	1023.000000	2046.000000
38.880001	-0.039339	-23.249105	-6.809061	-2.881358	-8.334421	-5.224267	0.000000	-10.000000	0.641667	-27.666668	173.666672	1023.000000	1023.000000	2046.000000
38.900002	-0.039806	-23.525209	-6.747353	-3.001758	-8.375387	-5.400712	0.000000	-10.000000	0.625000	-27.616667	164.500000	1023.000000	1023.000000	2046.000000
38.919998	-0.040293	-23.813047	-6.634516	-3.137248	-8.468246	-5.573038	0.000000	-10.000000	0.583333	-27.150000	155.333328	1023.000000	1023.000000	2046.000000
38.939999	-0.040748	-24.081924	-6.591372	-3.320157	-8.494928	-5.675468	0.000000	-10.000000	0.541667	-26.550001	146.166672	1023.000000	1023.000000	2046.000000
38.959999	-0.041336	-24.429371	-6.504734	-3.470731	-8.581073	-5.872833	0.000000	-10.000000	0.508333	-25.650002	137.333328	1023.000000	1023.000000	2046.000000
38.980000	-0.041956	-24.796137	-6.500494	-3.573483	-8.671207	-6.050953	0.000000	-10.000000	0.491667	-25.133333	128.666672	1023.000000	1023.000000	2046.000000
39.000000	-0.042679	-25.223412	-6.425303	-3.671846	-8.845897	-6.280366	0.000000	-10.000000	0.475000	-24.350000	120.333336	1023.000000	1023.000000	2046.000000
39.020000	-0.043439	-25.672512	-6.432970	-3.774062	-9.012199	-6.453281	0.000000	-10.000000	0.450000	-23.750000	112.000000	1023.000000	1023.000000	2046.000000
39.040001	-0.044332	-26.199949	-6.400982	-3.850694	-9.205708	-6.742566	0.000000	-10.000000	0.416667	-22.883333	104.333336	1023.000000	1023.000000	2046.000000
39.060001	-0.045036	-26.616573	-6.457367	-3.943243	-9.303321	-6.912643	0.000000	-10.000000	0.383333	-22.066666	96.666664	1023.000000	1023.000000	2046.000000
39.080002	-0.045988	-27.179178	-6.447568	-4.105129	-9.506419	-7.120060	0.000000	-10.000000	0.358333	-21.200001	89.333336	1023.000000	1023.000000	2046.000000
39.099998	-0.046643	-27.566000	-6.470063	-4.144612	-9.667710	-7.283613	0.000000	-10.000000	0.333333	-20.416668	82.166664	1023.000000	1023.000000	2046.000000
39.119999	-0.047264	-27.933220	-6.469552	-4.220807	-9.815758	-7.427105	0.000000	-10.000000	0.300000	-19.583334	75.333336	1023.000000	1023.000000	2046.000000
39.139999	-0.047622	-28.144821	-6.526266	-4.264711	-9.871248	-7.482594	0.000000	-10.000000	0.258333	-18.800001	68.833336	1023.000000	1023.000000	2046.000000
39.160000	-0.047900	-28.308901	-6.461954	-4.273410	-9.998775	-7.574761	0.000000	-10.000000	0.225000	-17.916666	62.500000	1023.000000	1023.000000	2046.000000
39.180000	-0.048219	-28.497362	-6.472629	-4.310767	-10.089281	-7.624686	0.000000	-10.000000	0.208333	-17.083334	56.666668	1023.000000	1023.000000	2046.000000
39.200001	-0.048238	-28.508589	-6.412142	-4.266428	-10.149729	-7.680290	0.000000	-10.000000	0.200000	-16.133333	51.000000	1023.000000	1023.000000	2046.000000
39.220001	-0.048349	-28.574368	-6.328494	-4.255759	-10.228372	-7.761743	0.000000	-10.000000	0.191667	-15.166667	45.666668	1023.000000	1023.000000	2046.000000
39.240002	-0.048277	-28.531750	-6.234770	-4.221661	-10.206025	-7.869293	0.000000	-10.000000	0.175000	-14.150001	40.666668	1023.000000	1023.000000	2046.000000
39.259998	-0.047865	-28.288216	-6.010915	-4.111865	-10.266813	-7.898623	0.000000	-10.000000	0.150000	-13.250000	35.833332	1023.000000	1023.000000	2046.000000
39.279999	-0.047579	-28.118927	-5.785853	-4.118464	-10.336053	-7.878557	0.000000	-10.000000	0.116667	-12.183333	31.333334	1023.000000	1023.000000	2046.000000
39.299999	-0.047303	-27.956329	-5.687406	-4.061079	-10.388745	-7.819099	0.000000	-10.000000	0.083333	-10.933333	27.166666	1023.000000	1023.000000	2046.000000
39.320000	-0.047066	-27.816006	-5.615211	-3.964844	-10.462415	-7.773535	0.000000	-10.000000	0.058333	-9.250000	23.666666	1023.000000	1023.000000	2046.000000
39.340000	-0.046943	-27.743322	-5.551960	-3.986664	-10.529770	-7.674928	0.000000	-10.000000	0.033333	-7.250000	20.500000	1023.000000	1023.000000	2046.000000
39.360001	-0.046710	-27.605835	-5.587039	-3.813393	-10.504784	-7.700621	0.000000	-10.000000	0.025000	-5.583333	18.166666	1023.000000	1023.000000	2046.000000
39.380001	-0.046574	-27.525196	-5.786477	-3.605316	-10.504756	-7.628646	0.000000	-10.000000	0.025000	-4.300000	16.166666	1023.000000	1023.000000	2046.000000
39.400002	-0.046325	-27.378317	-6.012049	-3.377109	-10.446083	-7.543075	0.000000	-10.000000	0.033333	-3.550000	14.833333	1023.000000	1023.000000	2046.000000
39.419998	-0.046694	-27.596058	-6.161063	-3.357913	-10.543712	-7.533370	0.000000	-10.000000	0.033333	-2.066667	13.666667	1023.000000	1023.000000	2046.000000
39.439999	-0.047401	-28.014185	-6.167121	-3.602461	-10.718778	-7.525826	0.000000	-10.000000	0.008333	0.216667	13.166667	1023.000000	1023.000000	2046.000000
39.459999	-0.048647	-28.750162	-6.277368	-3.863334	-10.949958	-7.659503	0.000000	-10.000000	-0.025000	3.400000	13.000000	1023.000000	1023.000000	2046.000000
39.480000	-0.049700	-29.372526	-6.550361	-4.008363	-11.033909	-7.779893	0.000000	-10.000000	-0.075000	7.400000	13.000000	1023.000000	1023.000000	2046.000000
39.500000	-0.050875	-30.067163	-6.880177	-4.086442	-11.135986	-7.964558	0.000000	-10.000000	-0.133333	11.433333	13.000000	1023.000000	1023.000000	2046.000000
39.520000	-0.051512	-30.443762	-7.226781	-4.116678	-11.083766	-8.016537	0.000000	-10.000000	-0.183333	14.616667	13.000000	1023.000000	1023.000000	2046.000000
39.540001	-0.051898	-30.671667	-7.489541	-4.091021	-11.029495	-8.061611	0.000000	-10.000000	-0.208333	16.233334	13.000000	1023.000000	1023.000000	2046.000000
39.560001	-0.051826	-30.629091	-7.740904	-4.002414	-10.902236	-7.983537	0.000000	-10.000000	-0.208333	16.833334	15.000000	1023.000000	1023.000000	2046.000000
39.580002	-0.051141	-30.224619	-7.913682	-3.855666	-10.702828	-7.752441	0.000000	-10.000000	-0.200000	17.216667	19.500000	1023.000000	1023.000000	2046.000000
39.599998	-0.050632	-29.923527	-8.025457	-3.713308	-10.614085	-7.570677	0.000000	-10.000000	-0.208333	17.633333	25.833334	1023.000000	1023.000000	2046.000000
39.619999	-0.049997	-29.548132	-8.088274	-3.521125	-10.523275	-7.415458	0.000000	-10.000000	-0.233333	18.416668	32.000000	1023.000000	1023.000000	2046.000000
39.639999	-0.049162	-29.054945	-8.084318	-3.383394	-10.347545	-7.239687	0.000000	-10.000000	-0.283333	19.633333	38.000000	1023.000000	1023.000000	2046.000000
39.660000	-0.048557	-28.697212	-8.049550	-3.269706	-10.247444	-7.130513	0.000000	-10.000000	-0.358333	21.233334	44.333332	1023.000000	1023.000000	2046.000000
39.680000	-0.047338	-27.976894	-7.971101	-3.123748	-9.997226	-6.884820	0.000000	-10.000000	-0.416667	23.100000	51.333332	1023.000000	1023.000000	2046.000000
39.700001	-0.046070	-27.227465	-7.777191	-2.967823	-9.809415	-6.673038	0.000000	-10.000000	-0.458333	24.800001	58.666668	1023.000000	1023.000000	2046.000000
39.720001	-0.044395	-26.237448	-7.424983	-2.873346	-9.541689	-6.397431	0.000000	-10.000000	-0.466667	26.100000	66.666664	1023.000000	1023.000000	2046.000000
39.740002	-0.042608	-25.181040	-6.950441	-2.856753	-9.235013	-6.138832	0.000000	-10.000000	-0.475000	26.733334	75.166664	1023.000000	1023.000000	2046.000000
39.759998	-0.040721	-24.065817	-6.453535	-2.851327	-8.947174	-5.813782	0.000000	-10.000000	-0.508333	27.266666	84.000000	1023.000000	1023.000000	2046.000000
39.779999	-0.038933	-23.009638	-6.021442	-2.809253	-8.556034	-5.622910	0.000000	-10.000000	-0.541667	27.883333	93.000000	1023.000000	1023.000000	2046.000000
39.799999	-0.037093	-21.922092	-5.607146	-2.729462	-8.193794	-5.391691	0.000000	-10.000000	-0.583333	28.666668	102.166664	1023.000000	1023.000000	2046.000000
39.820000	-0.035147	-20.771690	-5.252273	-2.716566	-7.758013	-5.044839	0.000000	-10.000000	-0.608333	29.666668	111.666664	1023.000000	1023.000000	2046.000000
39.840000	-0.033506	-19.802330	-4.907292	-2.674608	-7.378431	-4.841998	0.000000	-10.000000	-0.633333	30.550001	121.500000	1023.000000	1023.000000	2046.000000
39.860001	-0.031682	-18.724344	-4.470179	-2.561255	-7.064573	-4.628337	0.000000	-10.000000	-0.683333	31.383333	131.500000	1023.000000	1023.000000	2046.000000
39.880001	-0.030150	-17.818554	-4.192514	-2.500791	-6.752669	-4.372579	0.000000	-10.000000	-0.716667	32.066666	141.833328	1023.000000	1023.000000	2046.000000
39.900002	-0.029023	-17.152830	-3.968830	-2.430832	-6.544906	-4.208262	0.000000	-10.000000	-0.766667	32.750000	152.333328	1023.000000	1023.000000	2046.000000
39.919998	-0.028057	-16.581783	-3.741674	-2.405112	-6.358670	-4.076327	0.000000	-10.000000	-0.783333	33.650002	163.166672	1023.000000	1023.000000	2046.000000
39.939999	-0.026795	-15.835731	-3.498496	-2.318165	-6.110114	-3.908955	0.000000	-10.000000	-0.800000	34.266666	174.166672	1023.000000	1023.000000	2046.000000
39.959999	-0.025567	-15.109846	-3.263423	-2.239357	-5.851312	-3.755754	0.000000	-10.000000	-0.816667	34.933334	185.500000	1023.000000	1023.000000	2046.000000
39.980000	-0.024261	-14.338338	-3.020661	-2.158816	-5.593917	-3.564944	0.000000	-10.000000	-0.816667	35.033333	197.166672	1023.000000	1023.000000	2046.000000
40.000000	-0.022931	-13.552109	-2.759830	-2.078212	-5.383648	-3.330418	0.000000	-10.000000	-0.816667	35.150002	208.833328	1023.000000	1023.000000	2046.000000
40.020000	-0.021457	-12.681306	-2.554567	-1.924043	-5.075135	-3.127561	0.000000	-10.000000	-0.800000	34.966667	220.500000	1023.000000	1023.000000	2046.000000
40.040001	-0.019877	-11.747075	-2.355103	-1.761179	-4.755502	-2.875292	0.000000	-10.000000	-0.816667	35.116669	232.166672	1023.000000	1023.000000	2046.000000
40.060001	-0.018105	-10.700043	-2.063619	-1.624744	-4.462801	-2.548879	0.000000	-10.000000	-0.825000	35.166668	244.000000	1023.000000	1023.000000	2046.000000
40.080002	-0.016149	-9.543810	-1.755438	-1.441213	-4.142705	-2.204453	0.000000	-10.000000	-0.858333	35.516666	255.666672	1023.000000	1023.000000	2046.000000
40.099998	-0.014152	-8.363824	-1.471259	-1.249597	-3.759832	-1.883136	0.000000	-10.000000	-0.883333	35.600002	267.333344	1023.000000	1023.000000	2046.000000
40.119999	-0.012188	-7.203280	-1.206283	-1.042199	-3.366094	-1.588704	0.000000	-10.000000	-0.908333	35.716667	279.000000	1023.000000	1023.000000	2046.000000
40.139999	-0.010277	-6.073937	-0.875547	-0.864684	-3.050923	-1.282783	0.000000	-10.000000	-0.891667	35.883335	291.000000	1023.000000	1023.000000	2046.000000
40.160000	-0.008306	-4.908674	-0.607225	-0.638723	-2.659844	-1.002882	0.000000	-10.000000	-0.891667	35.933334	303.000000	1023.000000	1023.000000	2046.000000
40.180000	-0.006158	-3.639481	-0.275212	-0.497904	-2.277417	-0.588947	0.000000	-10.000000	-0.891667	36.099998	315.000000	1023.000000	1023.000000	2046.000000
40.200001	-0.003913	-2.312632	0.112911	-0.269869	-1.848860	-0.306814	0.000000	-10.000000	-0.925000	35.916668	327.000000	1023.000000	1023.000000	2046.000000
40.220001	-0.001861	-1.100028	0.458961	-0.069268	-1.457578	-0.032142	0.000000	-10.000000	-0.916667	36.133335	339.000000	1023.000000	1023.000000	2046.000000
40.240002	-0.000023	-0.013587	0.814833	0.137720	-1.123752	0.157612	0.000000	-10.000000	-0.908333	35.983334	351.000000	1023.000000	1023.000000	2046.000000
40.259998	0.001891	1.117782	1.208388	0.301598	-0.827093	0.434889	0.000000	-10.000000	-0.891667	36.016666	363.000000	1023.000000	1023.000000	2046.000000
40.279999	0.003519	2.079750	1.486981	0.379230	-0.498588	0.712127	0.000000	-10.000000	-0.900000	35.900002	375.000000	1023.000000	1023.000000	2046.000000
40.299999	0.004647	2.746664	1.712619	0.469605	-0.258424	0.822863	0.000000	-10.000000	-0.925000	36.400002	387.000000	1023.000000	1023.000000	2046.000000
40.320000	0.005991	3.540960	1.944251	0.471353	0.001785	1.123571	0.000000	-10.000000	-0.925000	36.883335	399.166656	1023.000000	1023.000000	2046.000000
40.340000	0.007467	4.412873	2.164332	0.642923	0.333829	1.271790	0.000000	-10.000000	-0.916667	37.150002	411.500000	1023.000000	1023.000000	2046.000000
40.360001	0.009384	5.545861	2.414973	0.929106	0.679292	1.522491	0.000000	-10.000000	-0.891667	36.866669	423.833344	1023.000000	1023.000000	2046.000000
40.380001	0.011941	7.057334	2.506414	1.421640	1.152006	1.977274	0.000000	-10.000000	-0.883333	36.483334	436.333344	1023.000000	1023.000000	2046.000000
40.400002	0.013554	8.010325	2.508184	1.739430	1.485405	2.277305	0.000000	-10.000000	-0.866667	36.383335	448.666656	1023.000000	1023.000000	2046.000000
40.419998	0.014870	8.787955	2.601970	1.813011	1.774853	2.598122	0.000000	-10.000000	-0.883333	36.266666	461.000000	1023.000000	1023.000000	2046.000000
40.439999	0.015068	8.905202	2.503519	1.687424	1.978413	2.735847	0.000000	-10.000000	-0.916667	36.566669	473.000000	1023.000000	1023.000000	2046.000000
40.459999	0.014390	8.504379	2.203594	1.513823	2.035257	2.751705	0.000000	-10.000000	-0.941667	36.883335	485.000000	1023.000000	1023.000000	2046.000000
40.480000	0.013415	7.928446	1.776654	1.323449	2.206839	2.621505	0.000000	-10.000000	-0.941667	37.400002	497.166656	1023.000000	1023.000000	2046.000000
40.500000	0.012464	7.365942	1.431237	1.214390	2.287469	2.432846	0.000000	-10.000000	-0.908333	36.966667	509.500000	1023.000000	1023.000000	2046.000000
40.520000	0.012548	7.415826	1.258038	1.177116	2.503609	2.477062	0.000000	-10.000000	-0.900000	36.450001	521.833313	1023.000000	1023.000000	2046.000000
40.540001	0.013300	7.860120	1.234450	1.289442	2.774865	2.561362	0.000000	-10.000000	-0.891667	35.916668	534.000000	1023.000000	1023.000000	2046.000000
40.560001	0.014344	8.477258	1.283183	1.503578	3.021325	2.669171	0.000000	-10.000000	-0.883333	35.583336	546.000000	1023.000000	1023.000000	2046.000000
40.580002	0.015209	8.988550	1.228124	1.753684	3.238259	2.768484	0.000000	-10.000000	-0.866667	35.150002	558.000000	1023.000000	1023.000000	2046.000000
40.599998	0.016100	9.515381	1.266961	1.977964	3.400854	2.869601	0.000000	-10.000000	-0.850000	34.866669	570.000000	1023.000000	1023.000000	2046.000000
40.619999	0.017195	10.162026	1.277572	2.192009	3.662861	3.029584	0.000000	-10.000000	-0.850000	34.983334	581.666687	1023.000000	1023.000000	2046.000000
40.639999	0.018369	10.855862	1.333151	2.410713	3.913812	3.198186	0.000000	-10.000000	-0.833333	34.983334	593.333313	1023.000000	1023.000000	2046.000000
40.660000	0.019544	11.550493	1.487241	2.581640	4.132467	3.349145	0.000000	-10.000000	-0.808333	34.500000	605.000000	1023.000000	1023.000000	2046.000000
40.680000	0.021156	12.503199	1.672122	2.802481	4.450847	3.577749	0.000000	-10.000000	-0.775000	34.083332	616.666687	1023.000000	1023.000000	2046.000000
40.700001	0.022696	13.413265	1.975986	2.919639	4.759360	3.758279	0.000000	-10.000000	-0.750000	33.633335	628.166687	1023.000000	1023.000000	2046.000000
40.720001	0.024553	14.510809	2.295455	2.991771	5.185761	4.037823	0.000000	-10.000000	-0.733333	33.566669	635.666687	1023.000000	1023.000000	2046.000000
40.740002	0.026201	15.484609	2.657182	3.019742	5.539662	4.268022	0.000000	-10.000000	-0.716667	32.816669	646.833313	1023.000000	1023.000000	2046.000000
40.759998	0.028162	16.643913	3.081072	3.073998	5.988991	4.499854	0.000000	-10.000000	-0.683333	32.100002	657.833313	1023.000000	1023.000000	2046.000000
40.779999	0.030044	17.756126	3.486302	3.102844	6.492412	4.674568	0.000000	-10.000000	-0.608333	30.800001	672.333313	1023.000000	1023.000000	2046.000000
40.799999	0.032167	19.010611	3.931326	3.179153	7.009138	4.890994	0.000000	-10.000000	-0.533333	29.516666	683.000000	1023.000000	1023.000000	2046.000000
40.820000	0.033979	20.081509	4.432367	3.147535	7.424222	5.077384	0.000000	-10.000000	-0.441667	27.833334	693.000000	1023.000000	1023.000000	2046.000000
40.840000	0.035729	21.116018	4.852153	3.158571	7.838673	5.266622	0.000000	-10.000000	-0.383333	25.733334	702.666687	1023.000000	1023.000000	2046.000000
40.860001	0.036491	21.565969	5.040018	3.105836	8.034768	5.385347	0.000000	-10.000000	-0.291667	23.299999	711.500000	1023.000000	1023.000000	2046.000000
40.880001	0.036794	21.745514	5.200019	3.026680	8.069887	5.448929	0.000000	-10.000000	-0.208333	19.900000	719.833313	1023.000000	1023.000000	2046.000000
40.900002	0.036972	21.850288	5.241676	2.979163	8.194311	5.435139	0.000000	-10.000000	-0.083333	15.333333	727.000000	1023.000000	1023.000000	2046.000000
40.919998	0.036656	21.663853	5.266261	2.854145	8.162074	5.381372	0.000000	-10.000000	0.016667	7.300000	733.000000	1023.000000	1023.000000	2046.000000
40.939999	0.036248	21.422325	5.256030	2.745072	8.080840	5.340382	0.000000	-10.000000	0.091667	-0.350000	736.833313	1023.000000	1023.000000	2046.000000
40.959999	0.035829	21.175198	5.239395	2.663905	7.946255	5.325644	0.000000	-10.000000	0.150000	-8.466667	738.666687	1023.000000	1023.000000	2046.000000
40.980000	0.035216	20.812540	5.083514	2.615453	7.833975	5.279598	0.000000	-10.000000	0.200000	-13.133333	739.000000	1023.000000	1023.000000	2046.000000
41.000000	0.034544	20.415424	4.982871	2.616023	7.603093	5.213437	0.000000	-10.000000	0.258333	-16.816668	739.000000	1023.000000	1023.000000	2046.000000
41.020000	0.034212	20.219522	4.919593	2.599921	7.460286	5.239723	0.000000	-10.000000	0.258333	-17.850000	735.333313	1023.000000	1023.000000	2046.000000
41.040001	0.033808	19.980560	4.850236	2.590595	7.279954	5.259775	0.000000	-10.000000	0.250000	-17.850000	726.500000	1023.000000	1023.000000	2046.000000
41.060001	0.033669	19.898426	4.788598	2.656933	7.189601	5.263294	0.000000	-10.000000	0.225000	-17.683334	715.666687	1023.000000	1023.000000	2046.000000
41.080002	0.033522	19.811462	4.746009	2.651299	7.102067	5.312088	0.000000	-10.000000	0.225000	-17.466667	706.500000	1023.000000	1023.000000	2046.000000
41.099998	0.033357	19.714233	4.718650	2.683313	7.012259	5.300011	0.000000	-10.000000	0.225000	-17.416668	702.500000	1023.000000	1023.000000	2046.000000
41.119999	0.033093	19.558111	4.654426	2.696689	6.908321	5.298674	0.000000	-10.000000	0.233333	-17.683334	696.500000	1023.000000	1023.000000	2046.000000
41.139999	0.032750	19.355331	4.614618	2.693809	6.733705	5.313201	0.000000	-10.000000	0.241667	-18.383333	690.500000	1023.000000	1023.000000	2046.000000
41.160000	0.032393	19.144297	4.559251	2.690413	6.575189	5.319443	0.000000	-10.000000	0.283333	-19.416668	682.500000	1023.000000	1023.000000	2046.000000
41.180000	0.031820	18.805536	4.541744	2.683400	6.388142	5.192251	0.000000	-10.000000	0.333333	-20.750000	676.166687	1023.000000	1023.000000	2046.000000
41.200001	0.031388	18.550274	4.600514	2.669082	6.171913	5.108764	0.000000	-10.000000	0.408333	-22.316668	669.333313	1023.000000	1023.000000	2046.000000
41.220001	0.030733	18.163069	4.549522	2.648054	5.934520	5.030972	0.000000	-10.000000	0.483333	-24.283333	661.833313	1023.000000	1023.000000	2046.000000
41.240002	0.029941	17.695414	4.433283	2.629030	5.630319	5.002782	0.000000	-10.000000	0.575000	-26.400000	653.666687	1023.000000	1023.000000	2046.000000
41.259998	0.028663	16.939804	4.193143	2.566113	5.317207	4.863340	0.000000	-10.000000	0.691667	-28.883333	644.833313	1023.000000	1023.000000	2046.000000
41.279999	0.027222	16.088200	3.857670	2.491584	5.005986	4.732959	0.000000	-10.000000	0.833333	-31.600000	635.166687	1023.000000	1023.000000	2046.000000
41.299999	0.025654	15.161519	3.390369	2.563957	4.702652	4.504540	0.000000	-10.000000	0.966667	-34.299999	624.500000	1023.000000	1023.000000	2046.000000
41.320000	0.024315	14.370188	2.859407	2.767697	4.255699	4.487385	0.000000	-10.000000	1.083333	-36.750000	613.000000	1023.000000	1023.000000	2046.000000
41.340000	0.022396	13.236116	2.220997	2.894243	3.821814	4.299063	0.000000	-10.000000	1.166667	-38.433334	600.666687	1023.000000	1023.000000	2046.000000
41.360001	0.020339	12.020133	1.889630	2.739523	3.324343	4.066636	0.000000	-10.000000	1.233333	-39.766666	588.000000	1023.000000	1023.000000	2046.000000
41.380001	0.017524	10.356666	1.598804	2.250937	2.831550	3.675375	0.000000	-10.000000	1.241667	-39.950001	574.833313	1023.000000	1023.000000	2046.000000
41.400002	0.014422	8.523468	1.242095	1.825724	2.297621	3.158029	0.000000	-10.000000	1.225000	-39.816666	561.500000	1023.000000	1023.000000	2046.000000
41.419998	0.010965	6.480325	0.665446	1.494287	1.797696	2.522896	0.000000	-10.000000	1.200000	-38.783333	548.166687	1023.000000	1023.000000	2046.000000
41.439999	0.007621	4.503939	0.026188	1.233326	1.300109	1.944317	0.000000	-10.000000	1.166667	-38.016666	535.166687	1023.000000	1023.000000	2046.000000
41.459999	0.004445	2.627096	-0.530543	0.998213	0.788459	1.370968	0.000000	-10.000000	1.133333	-37.266666	522.500000	1023.000000	1023.000000	2046.000000
41.480000	0.002152	1.271899	-0.986249	0.904415	0.357126	0.996607	0.000000	-10.000000	1.100000	-36.583336	510.166656	1023.000000	1023.000000	2046.000000
41.500000	0.000345	0.203690	-1.400133	0.833508	0.090065	0.680251	0.000000	-10.000000	1.091667	-36.416668	498.000000	1023.000000	1023.000000	2046.000000
41.520000	-0.001525	-0.901143	-1.833961	0.795954	-0.217989	0.354853	0.000000	-10.000000	1.091667	-36.366669	486.000000	1023.000000	1023.000000	2046.000000
41.540001	-0.003268	-1.931334	-2.278302	0.824522	-0.503857	0.026303	0.000000	-10.000000	1.075000	-36.783333	473.666656	1023.000000	1023.000000	2046.000000
41.560001	-0.005049	-2.984137	-2.673635	0.757614	-0.790827	-0.277288	0.000000	-10.000000	1.066667	-36.750000	461.333344	1023.000000	1023.000000	2046.000000
41.580002	-0.006556	-3.874372	-3.036937	0.669311	-1.051672	-0.455075	0.000000	-10.000000	1.058333	-36.516666	449.000000	1023.000000	1023.000000	2046.000000
41.599998	-0.008088	-4.780159	-3.335793	0.529434	-1.315343	-0.658456	0.000000	-10.000000	1.041667	-36.333336	437.000000	1023.000000	1023.000000	2046.000000
41.619999	-0.009467	-5.594831	-3.575338	0.424269	-1.579368	-0.864394	0.000000	-10.000000	1.025000	-36.000000	425.000000	1023.000000	1023.000000	2046.000000
41.639999	-0.010487	-6.197737	-3.758735	0.323373	-1.797035	-0.965339	0.000000	-10.000000	0.983333	-35.700001	413.000000	1023.000000	1023.000000	2046.000000
41.660000	-0.011524	-6.810578	-3.836653	0.094716	-1.986113	-1.082528	0.000000	-10.000000	0.966667	-35.133335	401.000000	1023.000000	1023.000000	2046.000000
41.680000	-0.012321	-7.281454	-3.790374	-0.155836	-2.148838	-1.186407	0.000000	-10.000000	0.958333	-35.050003	389.166656	1023.000000	1023.000000	2046.000000
41.700001	-0.013134	-7.761909	-3.809196	-0.391099	-2.282734	-1.278880	0.000000	-10.000000	0.950000	-35.016666	377.500000	1023.000000	1023.000000	2046.000000
41.720001	-0.014088	-8.326005	-3.826832	-0.690798	-2.440830	-1.367544	0.000000	-10.000000	0.941667	-35.133335	365.833344	1023.000000	1023.000000	2046.000000
41.740002	-0.014796	-8.744569	-3.769489	-0.846135	-2.643126	-1.485819	0.000000	-10.000000	0.933333	-34.766666	354.000000	1023.000000	1023.000000	2046.000000
41.759998	-0.015442	-9.126056	-3.747912	-1.010530	-2.787081	-1.580533	0.000000	-10.000000	0.916667	-34.500000	342.333344	1023.000000	1023.000000	2046.000000
41.779999	-0.016335	-9.654106	-3.676274	-1.172368	-3.044627	-1.760837	0.000000	-10.000000	0.908333	-34.016666	330.833344	1023.000000	1023.000000	2046.000000
41.799999	-0.017203	-10.166953	-3.710799	-1.305051	-3.247734	-1.903369	0.000000	-10.000000	0.858333	-33.549999	319.500000	1023.000000	1023.000000	2046.000000
41.820000	-0.018430	-10.891982	-3.747658	-1.473111	-3.519594	-2.151620	0.000000	-10.000000	0.833333	-32.866669	308.333344	1023.000000	1023.000000	2046.000000
41.840000	-0.019558	-11.558626	-3.859435	-1.573747	-3.743586	-2.381858	0.000000	-10.000000	0.800000	-32.400002	297.333344	1023.000000	1023.000000	2046.000000
41.860001	-0.020811	-12.299088	-3.854169	-1.679951	-4.076090	-2.688878	0.000000	-10.000000	0.791667	-32.100002	286.500000	1023.000000	1023.000000	2046.000000
41.880001	-0.022009	-13.007405	-3.921083	-1.816766	-4.357557	-2.911999	0.000000	-10.000000	0.775000	-31.716667	275.833344	1023.000000	1023.000000	2046.000000
41.900002	-0.023268	-13.751105	-3.941154	-1.975914	-4.708265	-3.125772	0.000000	-10.000000	0.758333	-31.350000	265.166656	1023.000000	1023.000000	2046.000000
41.919998	-0.024622	-14.551655	-4.061738	-2.076580	-4.986082	-3.427255	0.000000	-10.000000	0.750000	-30.783335	254.833328	1023.000000	1023.000000	2046.000000
41.939999	-0.025840	-15.271527	-4.154361	-2.220249	-5.320890	-3.576026	0.000000	-10.000000	0.750000	-30.616667	244.500000	1023.000000	1023.000000	2046.000000
41.959999	-0.026774	-15.823500	-4.262262	-2.343585	-5.513182	-3.704471	0.000000	-10.000000	0.733333	-30.266666	234.500000	1023.000000	1023.000000	2046.000000
41.980000	-0.027804	-16.432224	-4.329818	-2.440361	-5.809354	-3.852692	0.000000	-10.000000	0.700000	-30.016666	224.500000	1023.000000	1023.000000	2046.000000
42.000000	-0.028706	-16.965385	-4.416394	-2.527750	-6.028475	-3.992767	0.000000	-10.000000	0.666667	-29.600000	214.500000	1023.000000	1023.000000	2046.000000
42.020000	-0.029717	-17.562984	-4.544632	-2.583381	-6.274047	-4.160925	0.000000	-10.000000	0.650000	-29.250000	204.500000	1023.000000	1023.000000	2046.000000
42.040001	-0.030498	-18.024385	-4.623342	-2.597988	-6.495291	-4.307765	0.000000	-10.000000	0.641667	-28.933334	194.500000	1023.000000	1023.000000	2046.000000
42.060001	-0.031081	-18.369009	-4.720082	-2.591451	-6.675035	-4.382439	0.000000	-10.000000	0.625000	-28.533335	184.833328	1023.000000	1023.000000	2046.000000
42.080002	-0.031544	-18.642380	-4.735591	-2.628815	-6.870831	-4.407143	0.000000	-10.000000	0.608333	-27.950001	175.333328	1023.000000	1023.000000	2046.000000
42.099998	-0.032137	-18.993044	-4.775698	-2.632605	-7.066618	-4.518123	0.000000	-10.000000	0.575000	-27.333334	166.166672	1023.000000	1023.000000	2046.000000
42.119999	-0.032852	-19.415247	-4.821511	-2.640851	-7.267620	-4.685266	0.000000	-10.000000	0.541667	-26.633333	157.000000	1023.000000	1023.000000	2046.000000
42.139999	-0.033520	-19.810036	-4.879883	-2.626027	-7.460195	-4.843932	0.000000	-10.000000	0.508333	-26.083334	148.000000	1023.000000	1023.000000	2046.000000
42.160000	-0.034231	-20.230291	-4.952837	-2.704263	-7.591474	-4.981716	0.000000	-10.000000	0.491667	-25.333334	139.333328	1023.000000	1023.000000	2046.000000
42.180000	-0.034494	-20.386141	-4.815024	-2.750053	-7.741316	-5.079747	0.000000	-10.000000	0.475000	-24.700001	130.833328	1023.000000	1023.000000	2046.000000
42.200001	-0.034658	-20.482615	-4.666873	-2.792131	-7.898421	-5.125190	0.000000	-10.000000	0.458333	-23.950001	122.666664	1023.000000	1023.000000	2046.000000
42.220001	-0.034808	-20.571556	-4.529125	-2.783246	-8.070260	-5.188925	0.000000	-10.000000	0.416667	-23.333334	114.666664	1023.000000	1023.000000	2046.000000
42.240002	-0.035263	-20.840364	-4.540179	-2.725469	-8.289890	-5.284825	0.000000	-10.000000	0.383333	-22.550001	106.833336	1023.000000	1023.000000	2046.000000
42.259998	-0.036040	-21.299887	-4.609400	-2.800467	-8.482456	-5.407562	0.000000	-10.000000	0.350000	-21.850000	99.333336	1023.000000	1023.000000	2046.000000
42.279999	-0.036818	-21.759476	-4.698228	-2.881310	-8.655025	-5.524911	0.000000	-10.000000	0.341667	-21.150000	92.000000	1023.000000	1023.000000	2046.000000
42.299999	-0.037266	-22.023979	-4.819479	-2.831682	-8.753595	-5.619222	0.000000	-10.000000	0.333333	-20.716667	85.000000	1023.000000	1023.000000	2046.000000
42.320000	-0.037574	-22.206524	-4.992495	-2.666702	-8.857781	-5.689547	0.000000	-10.000000	0.325000	-20.416668	78.000000	1023.000000	1023.000000	2046.000000
42.340000	-0.038167	-22.556627	-5.253128	-2.522703	-8.884539	-5.896256	0.000000	-10.000000	0.325000	-20.233334	71.166664	1023.000000	1023.000000	2046.000000
42.360001	-0.038955	-23.022539	-5.393816	-2.647399	-8.999247	-5.982078	0.000000	-10.000000	0.291667	-19.666668	64.333336	1023.000000	1023.000000	2046.000000
42.380001	-0.040352	-23.848200	-5.591414	-2.990210	-9.184181	-6.082393	0.000000	-10.000000	0.250000	-18.583334	57.833332	1023.000000	1023.000000	2046.000000
42.400002	-0.042207	-24.944094	-5.769279	-3.278066	-9.494841	-6.401908	0.000000	-10.000000	0.191667	-16.900002	51.500000	1023.000000	1023.000000	2046.000000
42.419998	-0.044389	-26.233704	-6.118688	-3.458175	-9.845684	-6.811157	0.000000	-10.000000	0.158333	-14.850000	46.000000	1023.000000	1023.000000	2046.000000
42.439999	-0.046566	-27.520744	-6.606662	-3.663728	-10.104331	-7.146024	0.000000	-10.000000	0.116667	-12.716667	41.166668	1023.000000	1023.000000	2046.000000
42.459999	-0.048477	-28.650106	-7.083176	-3.761442	-10.316884	-7.488605	0.000000	-10.000000	0.083333	-11.183333	37.000000	1023.000000	1023.000000	2046.000000
42.480000	-0.049765	-29.411310	-7.472997	-3.857128	-10.429301	-7.651885	0.000000	-10.000000	0.066667	-10.550000	33.166668	1023.000000	1023.000000	2046.000000
42.500000	-0.050506	-29.848974	-7.833164	-3.824662	-10.423955	-7.767194	0.000000	-10.000000	0.075000	-10.733334	29.500000	1023.000000	1023.000000	2046.000000
42.520000	-0.051098	-30.198954	-8.158172	-3.756148	-10.468804	-7.815829	0.000000	-10.000000	0.091667	-11.466666	25.833334	1023.000000	1023.000000	2046.000000
42.540001	-0.051639	-30.518797	-8.433444	-3.698455	-10.521925	-7.864973	0.000000	-10.000000	0.100000	-12.200000	22.000000	1023.000000	1023.000000	2046.000000
42.560001	-0.052092	-30.786501	-8.681434	-3.610250	-10.560323	-7.934495	0.000000	-10.000000	0.100000	-12.700000	18.000000	1023.000000	1023.000000	2046.000000
42.580002	-0.052645	-31.113111	-8.797520	-3.607781	-10.684293	-8.023518	0.000000	-10.000000	0.100000	-12.450000	13.666667	1023.000000	1023.000000	2046.000000
42.599998	-0.053024	-31.337433	-8.945121	-3.627421	-10.734823	-8.030068	0.000000	-10.000000	0.100000	-11.883333	9.500000	1023.000000	1023.000000	2046.000000
42.619999	-0.053368	-31.540237	-9.019205	-3.689820	-10.802500	-8.028711	0.000000	-10.000000	0.083333	-10.983334	5.500000	1023.000000	1023.000000	2046.000000
42.639999	-0.053381	-31.548292	-8.952046	-3.651063	-10.922504	-8.022677	0.000000	-10.000000	0.066667	-10.083333	2.333333	1023.000000	1023.000000	2046.000000
42.660000	-0.052934	-31.283913	-8.798205	-3.655944	-10.864720	-7.965043	0.000000	-10.000000	0.058333	-9.250000	-0.666667	1023.000000	1023.000000	2046.000000
42.680000	-0.052586	-31.078358	-8.513889	-3.792449	-10.813797	-7.958223	0.000000	-10.000000	0.058333	-9.000000	-3.500000	1023.000000	1023.000000	2046.000000
42.700001	-0.052242	-30.874802	-8.274924	-3.926193	-10.764333	-7.909351	0.000000	-10.000000	0.066667	-9.233334	-6.666667	1023.000000	1023.000000	2046.000000
42.720001	-0.052118	-30.801847	-8.077015	-4.003106	-10.760483	-7.961245	0.000000	-10.000000	0.066667	-9.583333	-8.833333	1023.000000	1023.000000	2046.000000
42.740002	-0.051786	-30.605654	-7.829206	-4.105333	-10.730947	-7.940167	0.000000	-10.000000	0.066667	-9.450000	-12.000000	1023.000000	1023.000000	2046.000000
42.759998	-0.051546	-30.463446	-7.654769	-4.179810	-10.689457	-7.939410	0.000000	-10.000000	0.058333	-8.983334	-15.000000	1023.000000	1023.000000	2046.000000
42.779999	-0.051449	-30.406620	-7.504061	-4.338529	-10.649815	-7.914216	0.000000	-10.000000	0.050000	-8.216667	-19.000000	1023.000000	1023.000000	2046.000000
42.799999	-0.051444	-30.403299	-7.386869	-4.439447	-10.645582	-7.931401	0.000000	-10.000000	0.050000	-7.650000	-21.833334	1023.000000	1023.000000	2046.000000
42.820000	-0.051713	-30.562481	-7.345571	-4.495768	-10.685373	-8.035769	0.000000	-10.000000	0.050000	-7.100000	-24.333334	1023.000000	1023.000000	2046.000000
42.840000	-0.052015	-30.740759	-7.321180	-4.540640	-10.688538	-8.190400	0.000000	-10.000000	0.050000	-6.850000	-26.833334	1023.000000	1023.000000	2046.000000
42.860001	-0.052580	-31.074600	-7.369632	-4.595516	-10.736480	-8.372972	0.000000	-10.000000	0.050000	-6.683333	-29.166666	1023.000000	1023.000000	2046.000000
42.880001	-0.053057	-31.356916	-7.356779	-4.678266	-10.799898	-8.521974	0.000000	-10.000000	0.050000	-6.516667	-31.500000	1023.000000	1023.000000	2046.000000
42.900002	-0.053248	-31.469587	-7.284980	-4.766992	-10.886179	-8.531437	0.000000	-10.000000	0.050000	-6.233334	-33.500000	1023.000000	1023.000000	2046.000000
42.919998	-0.053598	-31.676399	-7.170762	-4.828902	-11.082149	-8.594585	0.000000	-10.000000	0.041667	-5.900000	-35.500000	1023.000000	1023.000000	2046.000000
42.939999	-0.053643	-31.703297	-7.133990	-4.854165	-11.110754	-8.604388	0.000000	-10.000000	0.033333	-5.800000	-37.500000	1023.000000	1023.000000	2046.000000
42.959999	-0.053909	-31.860260	-7.097485	-4.862463	-11.195929	-8.704384	0.000000	-10.000000	0.025000	-5.733334	-39.500000	1023.000000	1023.000000	2046.000000
42.980000	-0.053811	-31.802488	-7.103041	-4.857499	-11.190825	-8.651123	0.000000	-10.000000	0.016667	-5.500000	-41.500000	1023.000000	1023.000000	2046.000000
43.000000	-0.053851	-31.825676	-7.074902	-4.832280	-11.229499	-8.688995	0.000000	-10.000000	0.008333	-4.833333	-43.333332	1023.000000	1023.000000	2046.000000
43.020000	-0.053582	-31.666847	-7.022968	-4.777135	-11.226829	-8.639915	0.000000	-10.000000	0.000000	-3.616667	-45.000000	1023.000000	1023.000000	2046.000000
43.040001	-0.053182	-31.430452	-6.976204	-4.706154	-11.206109	-8.541986	0.000000	-10.000000	-0.008333	-1.383333	-46.166668	1023.000000	1023.000000	2046.000000
43.060001	-0.052645	-31.113316	-6.857269	-4.616895	-11.220332	-8.418818	0.000000	-10.000000	-0.025000	1.133333	-46.833332	1023.000000	1023.000000	2046.000000
43.080002	-0.051883	-30.662985	-6.712061	-4.517867	-11.203825	-8.229231	0.000000	-10.000000	-0.050000	4.233334	-47.000000	1023.000000	1023.000000	2046.000000
43.099998	-0.050954	-30.113623	-6.552382	-4.375680	-11.082456	-8.103105	0.000000	-10.000000	-0.083333	7.416667	-47.000000	1023.000000	1023.000000	2046.000000
43.119999	-0.050078	-29.596087	-6.432831	-4.252131	-10.970193	-7.940931	0.000000	-10.000000	-0.116667	10.783334	-47.000000	1023.000000	1023.000000	2046.000000
43.139999	-0.049245	-29.103968	-6.260497	-4.125950	-10.887163	-7.830357	0.000000	-10.000000	-0.166667	13.566667	-47.000000	1023.000000	1023.000000	2046.000000
43.160000	-0.048171	-28.468849	-6.072092	-4.006637	-10.788879	-7.601242	0.000000	-10.000000	-0.216667	15.516666	-47.000000	1023.000000	1023.000000	2046.000000
43.180000	-0.047121	-27.848543	-5.840718	-3.903110	-10.631428	-7.473287	0.000000	-10.000000	-0.258333	17.299999	-35.000000	1023.000000	1023.000000	2046.000000
43.200001	-0.045872	-27.110550	-5.561899	-3.753417	-10.476003	-7.319231	0.000000	-10.000000	-0.291667	18.933334	-10.500000	1023.000000	1023.000000	2046.000000
43.220001	-0.044472	-26.283081	-5.262499	-3.672601	-10.278797	-7.069184	0.000000	-10.000000	-0.325000	20.550001	16.000000	1023.000000	1023.000000	2046.000000
43.240002	-0.043316	-25.600008	-4.962587	-3.499571	-10.183770	-6.954081	0.000000	-10.000000	-0.383333	22.000000	33.000000	1023.000000	1023.000000	2046.000000
43.259998	-0.042163	-24.918413	-4.784422	-3.347432	-10.000483	-6.786076	0.000000	-10.000000	-0.433333	23.500000	40.000000	1023.000000	1023.000000	2046.000000
43.279999	-0.041141	-24.314487	-4.604275	-3.298640	-9.861031	-6.550543	0.000000	-10.000000	-0.491667	25.150002	47.666668	1023.000000	1023.000000	2046.000000
43.299999	-0.040208	-23.762812	-4.440836	-3.246532	-9.733635	-6.341809	0.000000	-10.000000	-0.533333	26.716667	55.666668	1023.000000	1023.000000	2046.000000
43.320000	-0.038722	-22.884722	-4.316240	-2.965380	-9.434266	-6.168836	0.000000	-10.000000	-0.566667	27.833334	64.333336	1023.000000	1023.000000	2046.000000
43.340000	-0.037213	-21.993135	-4.300233	-2.620876	-9.160073	-5.911953	0.000000	-10.000000	-0.591667	28.750000	73.500000	1023.000000	1023.000000	2046.000000
43.360001	-0.035765	-21.137318	-4.299314	-2.337217	-8.836678	-5.664108	0.000000	-10.000000	-0.625000	29.366667	83.000000	1023.000000	1023.000000	2046.000000
43.380001	-0.034817	-20.577028	-4.217596	-2.276342	-8.613217	-5.469873	0.000000	-10.000000	-0.691667	30.433334	92.666664	1023.000000	1023.000000	2046.000000
43.400002	-0.034216	-20.221670	-4.159090	-2.337071	-8.478401	-5.247108	0.000000	-10.000000	-0.741667	31.366667	102.500000	1023.000000	1023.000000	2046.000000
43.419998	-0.034311	-20.277542	-4.315718	-2.447894	-8.364076	-5.149853	0.000000	-10.000000	-0.808333	32.783333	112.833336	1023.000000	1023.000000	2046.000000
43.439999	-0.034764	-20.545593	-4.635057	-2.489455	-8.274435	-5.146646	0.000000	-10.000000	-0.841667	33.833332	123.500000	1023.000000	1023.000000	2046.000000
43.459999	-0.035260	-20.838814	-5.042228	-2.564361	-8.118938	-5.113286	0.000000	-10.000000	-0.866667	34.866669	134.666672	1023.000000	1023.000000	2046.000000
43.480000	-0.035806	-21.161293	-5.365207	-2.689669	-7.968705	-5.137712	0.000000	-10.000000	-0.858333	35.016666	146.166672	1023.000000	1023.000000	2046.000000
43.500000	-0.035283	-20.852270	-5.417505	-2.649371	-7.810407	-4.974986	0.000000	-10.000000	-0.858333	35.216667	158.000000	1023.000000	1023.000000	2046.000000
43.520000	-0.034508	-20.394066	-5.466107	-2.525752	-7.537001	-4.865207	0.000000	-10.000000	-0.866667	35.000000	169.666672	1023.000000	1023.000000	2046.000000
43.540001	-0.033691	-19.911314	-5.529909	-2.311827	-7.342332	-4.727246	0.000000	-10.000000	-0.866667	35.066669	181.333328	1023.000000	1023.000000	2046.000000
43.560001	-0.032760	-19.360880	-5.561682	-2.130861	-7.113537	-4.554800	0.000000	-10.000000	-0.866667	35.000000	193.000000	1023.000000	1023.000000	2046.000000
43.580002	-0.031775	-18.779108	-5.530273	-1.949262	-6.932589	-4.366984	0.000000	-10.000000	-0.875000	35.233334	204.833328	1023.000000	1023.000000	2046.000000
43.599998	-0.030468	-18.006529	-5.465318	-1.787220	-6.664296	-4.089695	0.000000	-10.000000	-0.908333	35.833336	216.500000	1023.000000	1023.000000	2046.000000
43.619999	-0.029217	-17.267179	-5.367593	-1.614877	-6.443566	-3.841143	0.000000	-10.000000	-0.925000	36.200001	228.166672	1023.000000	1023.000000	2046.000000
43.639999	-0.027743	-16.396299	-5.211471	-1.432358	-6.174476	-3.577996	0.000000	-10.000000	-0.966667	36.850002	240.166672	1023.000000	1023.000000	2046.000000
43.660000	-0.026006	-15.369346	-4.979502	-1.240734	-5.858733	-3.290377	0.000000	-10.000000	-0.975000	37.250000	252.500000	1023.000000	1023.000000	2046.000000
43.680000	-0.023945	-14.151264	-4.605267	-1.091880	-5.488454	-2.965662	0.000000	-10.000000	-1.000000	37.900002	265.000000	1023.000000	1023.000000	2046.000000
43.700001	-0.021780	-12.871870	-4.087783	-1.023150	-5.079810	-2.681127	0.000000	-10.000000	-0.966667	37.983334	277.500000	1023.000000	1023.000000	2046.000000
43.720001	-0.019449	-11.494648	-3.547435	-0.954728	-4.628377	-2.364109	0.000000	-10.000000	-0.950000	37.966667	285.833344	1023.000000	1023.000000	2046.000000
43.740002	-0.017286	-10.215981	-3.038965	-0.883443	-4.150653	-2.142920	0.000000	-10.000000	-0.916667	37.783337	298.500000	1023.000000	1023.000000	2046.000000
43.759998	-0.014902	-8.807264	-2.495200	-0.821434	-3.679478	-1.811153	0.000000	-10.000000	-0.908333	37.200001	311.166656	1023.000000	1023.000000	2046.000000
43.779999	-0.012547	-7.415293	-2.039847	-0.754276	-3.116886	-1.504285	0.000000	-10.000000	-0.891667	36.850002	327.833344	1023.000000	1023.000000	2046.000000
43.799999	-0.010393	-6.142286	-1.535529	-0.698517	-2.703624	-1.204617	0.000000	-10.000000	-0.875000	36.200001	340.166656	1023.000000	1023.000000	2046.000000
43.820000	-0.008337	-4.927379	-1.156973	-0.607551	-2.249495	-0.913360	0.000000	-10.000000	-0.858333	35.983334	352.500000	1023.000000	1023.000000	2046.000000
43.840000	-0.006817	-4.028948	-0.897358	-0.546959	-1.883190	-0.701441	0.000000	-10.000000	-0.858333	35.483334	364.666656	1023.000000	1023.000000	2046.000000
43.860001	-0.005317	-3.142055	-0.654505	-0.476694	-1.553541	-0.457315	0.000000	-10.000000	-0.866667	35.483334	376.500000	1023.000000	1023.000000	2046.000000
43.880001	-0.003995	-2.361323	-0.382168	-0.472544	-1.239165	-0.267447	0.000000	-10.000000	-0.891667	35.666668	388.166656	1023.000000	1023.000000	2046.000000
43.900002	-0.002737	-1.617470	-0.149109	-0.399858	-0.954556	-0.113947	0.000000	-10.000000	-0.900000	36.016666	400.000000	1023.000000	1023.000000	2046.000000
43.919998	-0.001276	-0.754001	0.101528	-0.324650	-0.599030	0.068152	0.000000	-10.000000	-0.908333	36.100002	412.000000	1023.000000	1023.000000	2046.000000
43.939999	0.000334	0.197333	0.433466	-0.246921	-0.305558	0.316346	0.000000	-10.000000	-0.883333	36.066669	424.000000	1023.000000	1023.000000	2046.000000
43.959999	0.002015	1.190871	0.710573	-0.082347	0.000253	0.562392	0.000000	-10.000000	-0.866667	35.783333	436.000000	1023.000000	1023.000000	2046.000000
43.980000	0.003799	2.245270	0.960526	0.104723	0.348560	0.831461	0.000000	-10.000000	-0.866667	35.683334	448.000000	1023.000000	1023.000000	2046.000000
44.000000	0.005577	3.296164	1.162098	0.257221	0.773929	1.102916	0.000000	-10.000000	-0.900000	35.716667	460.000000	1023.000000	1023.000000	2046.000000
44.020000	0.007618	4.502311	1.495091	0.473715	1.176484	1.357021	0.000000	-10.000000	-0.941667	36.016666	472.000000	1023.000000	1023.000000	2046.000000
44.040001	0.009676	5.718775	1.835963	0.674859	1.539196	1.668757	0.000000	-10.000000	-0.958333	36.516666	484.000000	1023.000000	1023.000000	2046.000000
44.060001	0.011981	7.080886	2.195407	0.874378	1.991208	2.019893	0.000000	-10.000000	-0.966667	36.916668	496.000000	1023.000000	1023.000000	2046.000000
44.080002	0.014375	8.495387	2.588945	1.105433	2.376383	2.424627	0.000000	-10.000000	-0.958333	37.233334	508.333344	1023.000000	1023.000000	2046.000000
44.099998	0.016844	9.954771	2.968368	1.343389	2.891471	2.751543	0.000000	-10.000000	-0.958333	37.016666	520.666687	1023.000000	1023.000000	2046.000000
44.119999	0.019169	11.328895	3.412028	1.601376	3.287045	3.028445	0.000000	-10.000000	-0.950000	36.933334	533.000000	1023.000000	1023.000000	2046.000000
44.139999	0.021494	12.702845	3.839601	1.801650	3.744826	3.316767	0.000000	-10.000000	-0.933333	36.616669	545.333313	1023.000000	1023.000000	2046.000000
44.160000	0.023655	13.979845	4.230544	2.008446	4.140787	3.600068	0.000000	-10.000000	-0.941667	36.583336	557.666687	1023.000000	1023.000000	2046.000000
44.180000	0.025398	15.010456	4.592390	2.132434	4.428499	3.857133	0.000000	-10.000000	-0.966667	36.716667	570.000000	1023.000000	1023.000000	2046.000000
44.200001	0.026867	15.878674	4.842486	2.196680	4.708132	4.131375	0.000000	-10.000000	-1.008333	37.400002	582.000000	1023.000000	1023.000000	2046.000000
44.220001	0.028119	16.618057	5.099342	2.252634	4.943047	4.323034	0.000000	-10.000000	-1.016667	38.050003	594.333313	1023.000000	1023.000000	2046.000000
44.240002	0.029470	17.416534	5.278831	2.319239	5.252286	4.566178	0.000000	-10.000000	-0.991667	37.950001	607.000000	1023.000000	1023.000000	2046.000000
44.259998	0.031229	18.456383	5.494569	2.687676	5.521002	4.753135	0.000000	-10.000000	-0.925000	37.316666	619.833313	1023.000000	1023.000000	2046.000000
44.279999	0.033352	19.710976	5.541366	3.137323	5.863710	5.168577	0.000000	-10.000000	-0.850000	36.000000	632.500000	1023.000000	1023.000000	2046.000000
44.299999	0.034587	20.440914	5.366553	3.555919	6.021730	5.496713	0.000000	-10.000000	-0.733333	34.566666	644.666687	1023.000000	1023.000000	2046.000000
44.320000	0.034915	20.634911	5.214188	3.582490	6.118945	5.719286	0.000000	-10.000000	-0.641667	32.416668	656.500000	1023.000000	1023.000000	2046.000000
44.340000	0.034617	20.458765	5.137184	3.439800	6.159989	5.721792	0.000000	-10.000000	-0.550000	30.483334	667.666687	1023.000000	1023.000000	2046.000000
44.360001	0.033568	19.838785	4.884861	3.198261	6.141757	5.613906	0.000000	-10.000000	-0.483333	28.300001	678.166687	1023.000000	1023.000000	2046.000000
44.380001	0.032222	19.043159	4.512177	3.007606	6.101469	5.421907	0.000000	-10.000000	-0.383333	25.950001	687.833313	1023.000000	1023.000000	2046.000000
44.400002	0.030791	18.197540	4.103156	2.914932	5.996012	5.183441	0.000000	-10.000000	-0.275000	23.066668	696.833313	1023.000000	1023.000000	2046.000000
44.419998	0.029754	17.584751	3.760186	2.766128	5.989122	5.069314	0.000000	-10.000000	-0.191667	20.050001	705.000000	1023.000000	1023.000000	2046.000000
44.439999	0.029205	17.260138	3.527675	2.799597	5.995724	4.937142	0.000000	-10.000000	-0.133333	17.166668	712.166687	1023.000000	1023.000000	2046.000000
44.459999	0.028963	17.117378	3.335530	2.828394	6.039958	4.913495	0.000000	-10.000000	-0.083333	13.783334	718.333313	1023.000000	1023.000000	2046.000000
44.480000	0.028806	17.024317	3.188667	3.032609	5.965843	4.837198	0.000000	-10.000000	-0.033333	9.950001	723.500000	1023.000000	1023.000000	2046.000000
44.500000	0.028481	16.832439	2.926856	3.147421	5.939415	4.818748	0.000000	-10.000000	0.008333	4.733334	727.500000	1023.000000	1023.000000	2046.000000
44.520000	0.027962	16.525637	2.677569	3.226108	5.868093	4.753867	0.000000	-10.000000	0.025000	0.350000	729.833313	1023.000000	1023.000000	2046.000000
44.540001	0.027502	16.253565	2.498319	3.250849	5.725850	4.778547	0.000000	-10.000000	0.041667	-3.633333	730.833313	1023.000000	1023.000000	2046.000000
44.560001	0.026893	15.893806	2.306368	3.340543	5.585373	4.661522	0.000000	-10.000000	0.058333	-6.616667	731.000000	1023.000000	1023.000000	2046.000000
44.580002	0.026216	15.493651	2.103749	3.323770	5.485775	4.580358	0.000000	-10.000000	0.083333	-9.533334	731.000000	1023.000000	1023.000000	2046.000000
44.599998	0.025734	15.208658	1.966135	3.277491	5.426033	4.538998	0.000000	-10.000000	0.116667	-12.133333	731.000000	1023.000000	1023.000000	2046.000000
44.619999	0.025266	14.932117	1.858168	3.151879	5.403286	4.518785	0.000000	-10.000000	0.158333	-14.333334	731.000000	1023.000000	1023.000000	2046.000000
44.639999	0.024858	14.690964	1.803170	3.006783	5.330069	4.550942	0.000000	-10.000000	0.233333	-17.016666	727.166687	1023.000000	1023.000000	2046.000000
44.660000	0.024394	14.416624	1.824630	2.885367	5.197998	4.508628	0.000000	-10.000000	0.316667	-19.533333	717.833313	1023.000000	1023.000000	2046.000000
44.680000	0.024249	14.331298	1.830574	2.739302	5.259090	4.502333	0.000000	-10.000000	0.383333	-21.733334	706.166687	1023.000000	1023.000000	2046.000000
44.700001	0.024272	14.345019	1.899682	2.672548	5.267568	4.505221	0.000000	-10.000000	0.441667	-23.250000	695.666687	1023.000000	1023.000000	2046.000000
44.720001	0.024220	14.314216	1.966438	2.556118	5.320617	4.471043	0.000000	-10.000000	0.483333	-24.666666	688.000000	1023.000000	1023.000000	2046.000000
44.740002	0.024117	14.252970	2.136703	2.408334	5.293424	4.414509	0.000000	-10.000000	0.516667	-25.750000	679.666687	1023.000000	1023.000000	2046.000000
44.759998	0.023538	13.911222	2.164614	2.232370	5.197361	4.316877	0.000000	-10.000000	0.550000	-26.600000	671.000000	1023.000000	1023.000000	2046.000000
44.779999	0.022678	13.402587	2.090471	1.999048	5.091506	4.221561	0.000000	-10.000000	0.591667	-27.566668	662.000000	1023.000000	1023.000000	2046.000000
44.799999	0.021690	12.819011	2.015078	1.795079	4.976051	4.032802	0.000000	-10.000000	0.650000	-28.616667	652.833313	1023.000000	1023.000000	2046.000000
44.820000	0.020599	12.173860	1.939103	1.631401	4.775229	3.828126	0.000000	-10.000000	0.683333	-29.666668	643.333313	1023.000000	1023.000000	2046.000000
44.840000	0.019242	11.371724	1.787150	1.391322	4.568048	3.625204	0.000000	-10.000000	0.725000	-30.650000	633.500000	1023.000000	1023.000000	2046.000000
44.860001	0.017840	10.543427	1.658063	1.267713	4.228559	3.389092	0.000000	-10.000000	0.758333	-31.466667	623.166687	1023.000000	1023.000000	2046.000000
44.880001	0.016330	9.650990	1.442269	1.083798	3.967644	3.157278	0.000000	-10.000000	0.791667	-32.299999	612.666687	1023.000000	1023.000000	2046.000000
44.900002	0.015079	8.911911	1.260689	0.985957	3.625769	3.039496	0.000000	-10.000000	0.816667	-32.700001	601.833313	1023.000000	1023.000000	2046.000000
44.919998	0.013810	8.161570	1.030455	0.927744	3.355361	2.848010	0.000000	-10.000000	0.850000	-33.116669	591.000000	1023.000000	1023.000000	2046.000000
44.939999	0.012681	7.494518	0.896302	0.854312	2.987514	2.756390	0.000000	-10.000000	0.900000	-33.616669	580.000000	1023.000000	1023.000000	2046.000000
44.959999	0.011495	6.793439	0.689835	0.822459	2.710543	2.570603	0.000000	-10.000000	0.933333	-34.183334	568.833313	1023.000000	1023.000000	2046.000000
44.980000	0.010334	6.107563	0.533852	0.775685	2.407926	2.390100	0.000000	-10.000000	0.958333	-34.700001	557.500000	1023.000000	1023.000000	2046.000000
45.000000	0.009364	5.534331	0.431832	0.791500	2.192300	2.118698	0.000000	-10.000000	0.958333	-34.883335	545.833313	1023.000000	1023.000000	2046.000000
45.020000	0.008462	5.001120	0.404049	0.774087	1.918951	1.904032	0.000000	-10.000000	0.950000	-35.266666	534.000000	1023.000000	1023.000000	2046.000000
45.040001	0.007759	4.585394	0.454022	0.794873	1.610041	1.726458	0.000000	-10.000000	0.950000	-35.349998	522.166687	1023.000000	1023.000000	2046.000000
45.060001	0.007100	4.195861	0.416020	0.840312	1.311523	1.628006	0.000000	-10.000000	0.950000	-35.416668	510.500000	1023.000000	1023.000000	2046.000000
45.080002	0.006395	3.779477	0.367631	0.888424	0.999407	1.524016	0.000000	-10.000000	0.958333	-35.366669	498.833344	1023.000000	1023.000000	2046.000000
45.099998	0.005321	3.144747	0.186297	0.852594	0.649829	1.456027	0.000000	-10.000000	0.950000	-35.283333	487.000000	1023.000000	1023.000000	2046.000000
45.119999	0.004159	2.457810	-0.091845	0.954687	0.293415	1.301553	0.000000	-10.000000	0.958333	-35.450001	475.000000	1023.000000	1023.000000	2046.000000
45.139999	0.002978	1.759981	-0.495244	1.171906	-0.086639	1.169958	0.000000	-10.000000	0.966667	-35.366669	463.166656	1023.000000	1023.000000	2046.000000
45.160000	0.001520	0.898234	-0.952671	1.321522	-0.537695	1.067079	0.000000	-10.000000	1.000000	-35.783333	451.500000	1023.000000	1023.000000	2046.000000
45.180000	-0.000445	-0.263039	-1.309482	1.224954	-0.958872	0.780360	0.000000	-10.000000	1.008333	-35.783333	439.833344	1023.000000	1023.000000	2046.000000
45.200001	-0.002766	-1.634726	-1.466294	0.844208	-1.462815	0.450175	0.000000	-10.000000	0.991667	-35.716667	428.000000	1023.000000	1023.000000	2046.000000
45.220001	-0.005532	-3.269285	-1.685232	0.405516	-1.963945	-0.025625	0.000000	-10.000000	0.941667	-35.083336	416.000000	1023.000000	1023.000000	2046.000000
45.240002	-0.008492	-5.018885	-2.127466	0.069812	-2.409286	-0.551945	0.000000	-10.000000	0.908333	-34.500000	404.166656	1023.000000	1023.000000	2046.000000
45.259998	-0.011535	-6.816929	-2.684437	-0.165733	-2.902038	-1.064722	0.000000	-10.000000	0.891667	-33.816669	392.500000	1023.000000	1023.000000	2046.000000
45.279999	-0.014457	-8.544084	-3.218431	-0.408654	-3.340898	-1.576101	0.000000	-10.000000	0.875000	-33.533333	381.166656	1023.000000	1023.000000	2046.000000
45.299999	-0.016994	-10.043182	-3.702257	-0.597160	-3.722022	-2.021742	0.000000	-10.000000	0.858333	-33.233334	370.000000	1023.000000	1023.000000	2046.000000
45.320000	-0.018805	-11.113865	-4.204490	-0.655845	-3.962944	-2.290585	0.000000	-10.000000	0.850000	-33.349998	359.000000	1023.000000	1023.000000	2046.000000
45.340000	-0.020392	-12.051465	-4.542297	-0.743773	-4.271330	-2.494064	0.000000	-10.000000	0.850000	-33.400002	347.833344	1023.000000	1023.000000	2046.000000
45.360001	-0.021864	-12.921908	-4.998297	-0.720341	-4.485710	-2.717560	0.000000	-10.000000	0.866667	-33.666668	336.666656	1023.000000	1023.000000	2046.000000
45.380001	-0.023191	-13.705835	-5.351103	-0.790457	-4.715836	-2.848439	0.000000	-10.000000	0.875000	-33.799999	325.333344	1023.000000	1023.000000	2046.000000
45.400002	-0.024491	-14.474069	-5.644312	-0.814802	-4.987521	-3.027433	0.000000	-10.000000	0.875000	-33.616669	314.166656	1023.000000	1023.000000	2046.000000
45.419998	-0.025787	-15.240219	-5.883449	-0.894526	-5.254967	-3.207277	0.000000	-10.000000	0.841667	-33.016666	302.833344	1023.000000	1023.000000	2046.000000
45.439999	-0.026974	-15.941883	-6.107302	-1.015597	-5.452847	-3.366137	0.000000	-10.000000	0.808333	-32.150002	291.833344	1023.000000	1023.000000	2046.000000
45.459999	-0.027952	-16.519609	-6.304976	-1.112833	-5.607814	-3.493987	0.000000	-10.000000	0.775000	-31.333334	281.000000	1023.000000	1023.000000	2046.000000
45.480000	-0.028699	-16.961000	-6.359543	-1.225026	-5.837034	-3.539397	0.000000	-10.000000	0.758333	-30.716667	270.666656	1023.000000	1023.000000	2046.000000
45.500000	-0.029264	-17.294901	-6.311322	-1.449520	-5.960665	-3.573393	0.000000	-10.000000	0.750000	-30.250000	260.500000	1023.000000	1023.000000	2046.000000
45.520000	-0.029567	-17.474148	-6.178379	-1.643242	-6.076074	-3.576454	0.000000	-10.000000	0.750000	-30.150000	250.500000	1023.000000	1023.000000	2046.000000
45.540001	-0.030164	-17.826859	-6.074821	-1.875838	-6.220269	-3.655931	0.000000	-10.000000	0.741667	-30.033333	240.500000	1023.000000	1023.000000	2046.000000
45.560001	-0.030656	-18.117905	-6.058092	-2.030194	-6.274223	-3.755395	0.000000	-10.000000	0.708333	-29.783333	230.500000	1023.000000	1023.000000	2046.000000
45.580002	-0.031276	-18.484165	-6.005603	-2.148639	-6.407615	-3.922308	0.000000	-10.000000	0.683333	-29.450001	220.500000	1023.000000	1023.000000	2046.000000
45.599998	-0.031986	-18.903910	-5.956690	-2.350873	-6.562176	-4.034170	0.000000	-10.000000	0.658333	-28.950001	210.500000	1023.000000	1023.000000	2046.000000
45.619999	-0.032671	-19.308376	-5.909341	-2.493762	-6.770442	-4.134832	0.000000	-10.000000	0.650000	-28.416668	200.833328	1023.000000	1023.000000	2046.000000
45.639999	-0.033506	-19.801764	-5.880888	-2.638737	-6.988416	-4.293722	0.000000	-10.000000	0.616667	-27.616667	191.333328	1023.000000	1023.000000	2046.000000
45.660000	-0.034358	-20.305687	-5.931325	-2.735132	-7.199386	-4.439844	0.000000	-10.000000	0.583333	-27.033335	182.166672	1023.000000	1023.000000	2046.000000
45.680000	-0.035366	-20.901289	-5.927147	-2.856833	-7.424272	-4.693038	0.000000	-10.000000	0.558333	-26.650000	173.000000	1023.000000	1023.000000	2046.000000
45.700001	-0.036398	-21.511065	-5.996362	-2.966169	-7.617900	-4.930634	0.000000	-10.000000	0.533333	-26.100000	164.166672	1023.000000	1023.000000	2046.000000
45.720001	-0.037293	-22.040340	-5.964256	-3.096496	-7.864381	-5.115208	0.000000	-10.000000	0.516667	-25.700001	158.333328	1023.000000	1023.000000	2046.000000
45.740002	-0.038371	-22.677429	-6.059641	-3.200675	-8.059727	-5.357387	0.000000	-10.000000	0.491667	-25.033333	150.000000	1023.000000	1023.000000	2046.000000
45.759998	-0.039161	-23.143936	-6.082994	-3.281642	-8.283228	-5.496073	0.000000	-10.000000	0.475000	-24.733334	141.666672	1023.000000	1023.000000	2046.000000
45.779999	-0.039969	-23.621546	-6.112881	-3.352716	-8.497085	-5.658864	0.000000	-10.000000	0.458333	-24.083334	130.500000	1023.000000	1023.000000	2046.000000
45.799999	-0.040628	-24.011255	-6.119653	-3.427159	-8.673120	-5.791323	0.000000	-10.000000	0.450000	-23.616667	122.333336	1023.000000	1023.000000	2046.000000
45.820000	-0.041067	-24.270643	-6.148683	-3.457984	-8.795535	-5.868441	0.000000	-10.000000	0.433333	-23.000000	114.500000	1023.000000	1023.000000	2046.000000
45.840000	-0.041564	-24.564268	-6.114749	-3.508216	-8.940490	-6.000813	0.000000	-10.000000	0.408333	-22.400000	106.833336	1023.000000	1023.000000	2046.000000
45.860001	-0.041755	-24.677183	-5.970603	-3.505727	-9.044855	-6.155998	0.000000	-10.000000	0.375000	-21.733334	99.333336	1023.000000	1023.000000	2046.000000
45.880001	-0.041799	-24.703220	-5.842115	-3.449220	-9.119633	-6.292252	0.000000	-10.000000	0.350000	-20.850000	92.000000	1023.000000	1023.000000	2046.000000
45.900002	-0.041615	-24.594349	-5.617646	-3.405868	-9.207427	-6.363409	0.000000	-10.000000	0.300000	-19.850000	85.166664	1023.000000	1023.000000	2046.000000
45.919998	-0.041597	-24.583616	-5.492890	-3.348413	-9.352327	-6.389985	0.000000	-10.000000	0.258333	-18.783335	78.666664	1023.000000	1023.000000	2046.000000
45.939999	-0.041534	-24.546494	-5.479982	-3.268888	-9.440964	-6.356660	0.000000	-10.000000	0.233333	-17.783335	72.500000	1023.000000	1023.000000	2046.000000
45.959999	-0.041813	-24.711414	-5.541979	-3.315684	-9.561486	-6.292266	0.000000	-10.000000	0.225000	-16.950001	66.500000	1023.000000	1023.000000	2046.000000
45.980000	-0.041692	-24.639999	-5.648653	-3.124099	-9.613011	-6.254236	0.000000	-10.000000	0.216667	-16.183334	60.833332	1023.000000	1023.000000	2046.000000
46.000000	-0.041776	-24.689835	-5.905236	-2.925955	-9.641747	-6.216898	0.000000	-10.000000	0.200000	-15.716667	55.333332	1023.000000	1023.000000	2046.000000
46.020000	-0.042666	-25.215796	-6.250007	-2.808204	-9.765785	-6.391798	0.000000	-10.000000	0.200000	-15.600000	50.000000	1023.000000	1023.000000	2046.000000
46.040001	-0.043546	-25.735596	-6.335555	-2.974558	-9.901870	-6.523613	0.000000	-10.000000	0.200000	-15.366667	44.666668	1023.000000	1023.000000	2046.000000
46.060001	-0.045179	-26.701073	-6.439178	-3.320229	-10.115705	-6.825961	0.000000	-10.000000	0.191667	-14.600000	39.500000	1023.000000	1023.000000	2046.000000
46.080002	-0.046943	-27.743048	-6.611821	-3.644652	-10.329107	-7.157467	0.000000	-10.000000	0.141667	-13.033334	34.666668	1023.000000	1023.000000	2046.000000
46.099998	-0.048641	-28.747068	-6.868270	-3.753927	-10.615211	-7.509662	0.000000	-10.000000	0.091667	-11.783334	31.500000	1023.000000	1023.000000	2046.000000
46.119999	-0.050318	-29.738188	-7.255954	-3.938549	-10.782712	-7.760973	0.000000	-10.000000	0.050000	-9.666667	27.833334	1023.000000	1023.000000	2046.000000
46.139999	-0.051738	-30.576920	-7.676513	-4.018183	-10.898235	-7.983988	0.000000	-10.000000	0.058333	-8.100000	25.000000	1023.000000	1023.000000	2046.000000
46.160000	-0.052571	-31.069284	-7.965448	-3.980764	-10.971131	-8.151941	0.000000	-10.000000	0.058333	-6.600000	21.500000	1023.000000	1023.000000	2046.000000
46.180000	-0.053219	-31.452587	-8.270626	-3.975528	-10.958558	-8.247874	0.000000	-10.000000	0.058333	-6.783333	19.333334	1023.000000	1023.000000	2046.000000
46.200001	-0.053607	-31.681698	-8.583294	-3.864760	-10.964162	-8.269484	0.000000	-10.000000	0.050000	-7.150000	17.833334	1023.000000	1023.000000	2046.000000
46.220001	-0.054014	-31.922024	-8.868030	-3.806620	-10.982300	-8.265073	0.000000	-10.000000	0.050000	-7.516667	15.333333	1023.000000	1023.000000	2046.000000
46.240002	-0.054074	-31.958002	-8.990261	-3.714543	-11.052050	-8.201148	0.000000	-10.000000	0.041667	-6.966667	12.833333	1023.000000	1023.000000	2046.000000
46.259998	-0.054221	-32.044697	-9.163606	-3.627527	-11.039086	-8.214478	0.000000	-10.000000	0.025000	-4.816667	9.666667	1023.000000	1023.000000	2046.000000
46.279999	-0.054250	-32.061626	-9.225499	-3.634003	-11.058729	-8.143396	0.000000	-10.000000	0.000000	-1.250000	8.000000	1023.000000	1023.000000	2046.000000
46.299999	-0.053978	-31.900803	-9.206318	-3.574072	-11.073236	-8.047176	0.000000	-10.000000	-0.025000	2.466667	7.166667	1023.000000	1023.000000	2046.000000
46.320000	-0.053285	-31.491442	-9.037397	-3.452722	-11.046357	-7.954965	0.000000	-10.000000	-0.058333	6.066667	7.000000	1023.000000	1023.000000	2046.000000
46.340000	-0.052234	-30.870272	-8.775061	-3.437735	-10.890900	-7.766577	0.000000	-10.000000	-0.083333	9.133333	7.000000	1023.000000	1023.000000	2046.000000
46.360001	-0.050998	-30.139696	-8.400694	-3.495033	-10.711990	-7.531980	0.000000	-10.000000	-0.100000	11.433333	7.000000	1023.000000	1023.000000	2046.000000
46.380001	-0.049732	-29.391397	-8.031778	-3.539518	-10.511965	-7.308136	0.000000	-10.000000	-0.141667	13.166667	7.000000	1023.000000	1023.000000	2046.000000
46.400002	-0.048540	-28.687006	-7.639139	-3.514569	-10.316278	-7.217021	0.000000	-10.000000	-0.183333	14.083333	7.000000	1023.000000	1023.000000	2046.000000
46.419998	-0.047060	-27.812538	-7.347955	-3.474088	-10.016012	-6.974482	0.000000	-10.000000	-0.241667	16.350000	12.666667	1023.000000	1023.000000	2046.000000
46.439999	-0.045790	-27.061907	-7.050493	-3.416111	-9.729799	-6.865503	0.000000	-10.000000	-0.283333	18.450001	19.833334	1023.000000	1023.000000	2046.000000
46.459999	-0.044594	-26.354954	-6.776480	-3.455045	-9.463558	-6.659871	0.000000	-10.000000	-0.325000	20.550001	27.000000	1023.000000	1023.000000	2046.000000
46.480000	-0.043302	-25.591560	-6.545899	-3.354067	-9.181231	-6.510363	0.000000	-10.000000	-0.391667	22.050001	33.000000	1023.000000	1023.000000	2046.000000
46.500000	-0.042220	-24.952150	-6.261794	-3.285066	-9.049766	-6.355525	0.000000	-10.000000	-0.441667	23.500000	40.166668	1023.000000	1023.000000	2046.000000
46.520000	-0.041308	-24.413006	-6.114614	-3.212760	-8.830436	-6.255196	0.000000	-10.000000	-0.508333	25.200001	50.000000	1023.000000	1023.000000	2046.000000
46.540001	-0.040462	-23.912828	-5.881906	-3.214766	-8.694728	-6.121428	0.000000	-10.000000	-0.533333	26.150000	55.333332	1023.000000	1023.000000	2046.000000
46.560001	-0.039554	-23.376492	-5.695194	-3.138681	-8.494405	-6.048213	0.000000	-10.000000	-0.566667	27.283333	63.833332	1023.000000	1023.000000	2046.000000
46.580002	-0.038519	-22.764973	-5.429849	-3.099464	-8.351999	-5.883660	0.000000	-10.000000	-0.600000	28.616667	73.000000	1023.000000	1023.000000	2046.000000
46.599998	-0.037427	-22.119080	-5.229338	-3.015022	-8.174990	-5.699730	0.000000	-10.000000	-0.633333	29.950001	82.166664	1023.000000	1023.000000	2046.000000
46.619999	-0.036036	-21.297327	-5.006506	-2.872667	-7.873622	-5.544531	0.000000	-10.000000	-0.658333	30.783333	92.166664	1023.000000	1023.000000	2046.000000
46.639999	-0.034503	-20.390984	-4.698845	-2.763292	-7.646108	-5.282737	0.000000	-10.000000	-0.666667	31.166668	98.833336	1023.000000	1023.000000	2046.000000
46.660000	-0.033034	-19.523165	-4.480834	-2.634151	-7.364043	-5.044137	0.000000	-10.000000	-0.691667	31.500000	108.833336	1023.000000	1023.000000	2046.000000
46.680000	-0.031161	-18.416080	-4.190361	-2.413576	-7.022521	-4.789623	0.000000	-10.000000	-0.716667	31.816668	119.333336	1023.000000	1023.000000	2046.000000
46.700001	-0.029388	-17.368368	-3.889316	-2.251515	-6.704564	-4.522974	0.000000	-10.000000	-0.741667	32.133331	133.333328	1023.000000	1023.000000	2046.000000
46.720001	-0.027519	-16.263735	-3.504044	-2.072540	-6.393457	-4.293694	0.000000	-10.000000	-0.750000	32.500000	144.000000	1023.000000	1023.000000	2046.000000
46.740002	-0.025416	-15.020826	-3.109451	-1.893338	-6.041270	-3.976768	0.000000	-10.000000	-0.775000	32.816666	154.833328	1023.000000	1023.000000	2046.000000
46.759998	-0.023403	-13.831214	-2.644103	-1.672004	-5.785604	-3.729503	0.000000	-10.000000	-0.800000	33.366669	165.833328	1023.000000	1023.000000	2046.000000
46.779999	-0.021400	-12.647283	-2.214574	-1.500902	-5.515863	-3.415943	0.000000	-10.000000	-0.850000	34.049999	180.666672	1023.000000	1023.000000	2046.000000
46.799999	-0.019461	-11.501303	-1.898360	-1.247270	-5.207192	-3.148480	0.000000	-10.000000	-0.875000	34.416668	188.166672	1023.000000	1023.000000	2046.000000
46.820000	-0.017734	-10.480586	-1.623361	-1.131287	-4.923580	-2.802360	0.000000	-10.000000	-0.908333	35.200001	195.666672	1023.000000	1023.000000	2046.000000
46.840000	-0.015990	-9.450227	-1.403664	-0.896379	-4.608061	-2.542122	0.000000	-10.000000	-0.900000	35.849998	207.333328	1023.000000	1023.000000	2046.000000
46.860001	-0.013857	-8.189240	-1.289629	-0.508421	-4.240401	-2.150789	0.000000	-10.000000	-0.883333	36.500000	223.000000	1023.000000	1023.000000	2046.000000
46.880001	-0.011955	-7.065126	-1.300798	-0.066577	-3.916873	-1.780879	0.000000	-10.000000	-0.858333	36.500000	235.000000	1023.000000	1023.000000	2046.000000
46.900002	-0.010822	-6.395833	-1.304133	0.170574	-3.720269	-1.542005	0.000000	-10.000000	-0.841667	36.200001	243.333328	1023.000000	1023.000000	2046.000000
46.919998	-0.009987	-5.902215	-1.233157	0.102452	-3.517055	-1.254455	0.000000	-10.000000	-0.850000	35.799999	251.666672	1023.000000	1023.000000	2046.000000
46.939999	-0.009959	-5.885540	-1.233587	-0.018712	-3.460294	-1.172946	0.000000	-10.000000	-0.875000	35.833336	267.666656	1023.000000	1023.000000	2046.000000
46.959999	-0.010198	-6.026921	-1.460045	-0.177478	-3.308127	-1.081272	0.000000	-10.000000	-0.908333	36.166668	279.333344	1023.000000	1023.000000	2046.000000
46.980000	-0.010802	-6.383770	-1.847940	-0.312967	-3.102015	-1.120847	0.000000	-10.000000	-0.916667	36.316669	291.000000	1023.000000	1023.000000	2046.000000
47.000000	-0.011488	-6.789455	-2.183118	-0.422991	-2.928869	-1.254476	0.000000	-10.000000	-0.891667	35.633335	303.000000	1023.000000	1023.000000	2046.000000
47.020000	-0.011196	-6.616561	-2.292052	-0.403478	-2.731985	-1.189047	0.000000	-10.000000	-0.866667	35.000000	319.000000	1023.000000	1023.000000	2046.000000
47.040001	-0.010236	-6.049760	-2.333663	-0.318095	-2.377570	-1.020432	0.000000	-10.000000	-0.850000	34.650002	331.000000	1023.000000	1023.000000	2046.000000
47.060001	-0.009304	-5.498650	-2.332290	-0.118477	-2.149954	-0.897928	0.000000	-10.000000	-0.866667	34.750000	339.000000	1023.000000	1023.000000	2046.000000
47.080002	-0.008447	-4.991962	-2.312856	0.062181	-1.968796	-0.772491	0.000000	-10.000000	-0.883333	35.150002	350.666656	1023.000000	1023.000000	2046.000000
47.099998	-0.007171	-4.237902	-2.278106	0.258866	-1.722768	-0.495892	0.000000	-10.000000	-0.916667	35.850002	370.333344	1023.000000	1023.000000	2046.000000
47.119999	-0.006106	-3.608409	-2.185631	0.455003	-1.516021	-0.361761	0.000000	-10.000000	-0.933333	36.500000	386.000000	1023.000000	1023.000000	2046.000000
47.139999	-0.004662	-2.755121	-2.138182	0.659908	-1.162291	-0.114556	0.000000	-10.000000	-0.958333	36.933334	398.000000	1023.000000	1023.000000	2046.000000
47.160000	-0.003238	-1.913545	-1.945006	0.844427	-0.888423	0.075456	0.000000	-10.000000	-0.966667	37.066666	402.000000	1023.000000	1023.000000	2046.000000
47.180000	-0.001291	-0.763138	-1.756535	1.081014	-0.495419	0.407802	0.000000	-10.000000	-1.000000	37.583336	410.000000	1023.000000	1023.000000	2046.000000
47.200001	0.000526	0.310935	-1.480403	1.225125	-0.091132	0.657345	0.000000	-10.000000	-1.025000	38.150002	418.333344	1023.000000	1023.000000	2046.000000
47.220001	0.002871	1.696987	-1.039468	1.332320	0.352009	1.052126	0.000000	-10.000000	-1.033333	38.766666	435.166656	1023.000000	1023.000000	2046.000000
47.240002	0.005170	3.055731	-0.570047	1.429884	0.833370	1.362524	0.000000	-10.000000	-1.016667	39.000000	448.000000	1023.000000	1023.000000	2046.000000
47.259998	0.007504	4.434956	-0.047848	1.549286	1.325254	1.608263	0.000000	-10.000000	-1.000000	38.666668	460.833344	1023.000000	1023.000000	2046.000000
47.279999	0.010156	6.002429	0.475558	1.720710	1.933950	1.872212	0.000000	-10.000000	-0.975000	38.183334	469.500000	1023.000000	1023.000000	2046.000000
47.299999	0.012710	7.511524	1.017885	1.791824	2.518983	2.182832	0.000000	-10.000000	-0.958333	37.500000	482.333344	1023.000000	1023.000000	2046.000000
47.320000	0.015299	9.041957	1.613562	1.847242	3.065653	2.515500	0.000000	-10.000000	-0.950000	37.083336	499.166656	1023.000000	1023.000000	2046.000000
47.340000	0.017676	10.446471	2.134598	1.942405	3.535807	2.833661	0.000000	-10.000000	-0.966667	36.766666	511.666656	1023.000000	1023.000000	2046.000000
47.360001	0.019455	11.497710	2.518808	1.961307	3.905395	3.112201	0.000000	-10.000000	-0.950000	36.816669	524.000000	1023.000000	1023.000000	2046.000000
47.380001	0.021020	12.422628	2.824088	2.029073	4.260011	3.309457	0.000000	-10.000000	-0.933333	36.683334	532.000000	1023.000000	1023.000000	2046.000000
47.400002	0.022565	13.335662	3.134943	2.088161	4.615623	3.496935	0.000000	-10.000000	-0.891667	36.600002	544.333313	1023.000000	1023.000000	2046.000000
47.419998	0.023817	14.075881	3.450595	2.155718	4.897730	3.571838	0.000000	-10.000000	-0.866667	35.816666	556.666687	1023.000000	1023.000000	2046.000000
47.439999	0.025259	14.928205	3.762022	2.202533	5.225846	3.737804	0.000000	-10.000000	-0.808333	35.016666	572.666687	1023.000000	1023.000000	2046.000000
47.459999	0.026827	15.854868	4.107840	2.285250	5.510639	3.951140	0.000000	-10.000000	-0.775000	34.166668	584.333313	1023.000000	1023.000000	2046.000000
47.480000	0.028362	16.761835	4.423054	2.463130	5.797265	4.078388	0.000000	-10.000000	-0.733333	33.300003	595.833313	1023.000000	1023.000000	2046.000000
47.500000	0.029958	17.705389	4.698982	2.584956	6.146924	4.274526	0.000000	-10.000000	-0.683333	32.300003	607.000000	1023.000000	1023.000000	2046.000000
47.520000	0.031530	18.634125	4.961087	2.766647	6.459389	4.447001	0.000000	-10.000000	-0.633333	31.300001	618.166687	1023.000000	1023.000000	2046.000000
47.540001	0.033187	19.613419	5.312116	2.975856	6.752653	4.572793	0.000000	-10.000000	-0.591667	30.583334	628.833313	1023.000000	1023.000000	2046.000000
47.560001	0.034848	20.595324	5.642826	3.096748	7.126570	4.729180	0.000000	-10.000000	-0.533333	29.800001	635.833313	1023.000000	1023.000000	2046.000000
47.580002	0.036719	21.700932	6.017451	3.269023	7.484258	4.930201	0.000000	-10.000000	-0.475000	28.516666	645.833313	1023.000000	1023.000000	2046.000000
47.599998	0.038340	22.658812	6.392550	3.430586	7.830091	5.005584	0.000000	-10.000000	-0.391667	26.866667	655.666687	1023.000000	1023.000000	2046.000000
47.619999	0.039684	23.453400	6.753044	3.580809	8.032073	5.087474	0.000000	-10.000000	-0.341667	24.866667	664.833313	1023.000000	1023.000000	2046.000000
47.639999	0.041047	24.258661	7.015428	3.718982	8.223735	5.300516	0.000000	-10.000000	-0.266667	22.350000	673.666687	1023.000000	1023.000000	2046.000000
47.660000	0.041845	24.730524	7.156827	3.808652	8.356018	5.409028	0.000000	-10.000000	-0.183333	19.350000	681.500000	1023.000000	1023.000000	2046.000000
47.680000	0.042631	25.195002	7.195266	3.858419	8.494264	5.647054	0.000000	-10.000000	-0.100000	15.883334	688.333313	1023.000000	1023.000000	2046.000000
47.700001	0.042938	25.376438	7.133543	3.989707	8.547150	5.706038	0.000000	-10.000000	-0.033333	12.216667	694.000000	1023.000000	1023.000000	2046.000000
47.720001	0.043681	25.815390	6.944758	4.380574	8.577915	5.912143	0.000000	-10.000000	-0.008333	7.900000	698.833313	1023.000000	1023.000000	2046.000000
47.740002	0.043854	25.917637	6.563680	4.719835	8.481339	6.152784	0.000000	-10.000000	0.016667	2.916667	702.333313	1023.000000	1023.000000	2046.000000
47.759998	0.043183	25.521255	6.203444	4.812232	8.290195	6.215384	0.000000	-10.000000	0.033333	-1.516667	704.333313	1023.000000	1023.000000	2046.000000
47.779999	0.041836	24.725367	6.002375	4.560089	8.082635	6.080267	0.000000	-10.000000	0.058333	-5.466667	705.000000	1023.000000	1023.000000	2046.000000
47.799999	0.040100	23.698984	5.687633	4.252855	7.856917	5.901580	0.000000	-10.000000	0.058333	-7.666667	705.000000	1023.000000	1023.000000	2046.000000
47.820000	0.037785	22.331154	5.147086	3.911215	7.616691	5.656162	0.000000	-10.000000	0.075000	-9.316667	705.000000	1023.000000	1023.000000	2046.000000
47.840000	0.035111	20.750841	4.557301	3.641100	7.278748	5.273691	0.000000	-10.000000	0.083333	-10.416667	705.000000	1023.000000	1023.000000	2046.000000
47.860001	0.032671	19.308414	3.975534	3.431918	6.993018	4.907944	0.000000	-10.000000	0.100000	-11.533334	705.000000	1023.000000	1023.000000	2046.000000
47.880001	0.030796	18.200182	3.507847	3.335413	6.765224	4.591698	0.000000	-10.000000	0.100000	-12.883333	701.333313	1023.000000	1023.000000	2046.000000
47.900002	0.029504	17.437033	3.242974	3.295614	6.560760	4.337685	0.000000	-10.000000	0.100000	-13.466667	693.000000	1023.000000	1023.000000	2046.000000
47.919998	0.028371	16.767134	2.934189	3.265849	6.397055	4.170041	0.000000	-10.000000	0.125000	-14.050000	683.000000	1023.000000	1023.000000	2046.000000
47.939999	0.027172	16.058645	2.615775	3.319448	6.139461	3.983962	0.000000	-10.000000	0.166667	-14.766666	675.166687	1023.000000	1023.000000	2046.000000
47.959999	0.026040	15.389594	2.283200	3.295570	5.941167	3.869657	0.000000	-10.000000	0.216667	-16.100000	670.166687	1023.000000	1023.000000	2046.000000
47.980000	0.024899	14.715501	2.041865	3.302590	5.650136	3.720909	0.000000	-10.000000	0.266667	-17.683334	665.000000	1023.000000	1023.000000	2046.000000
48.000000	0.023822	14.078828	1.717349	3.275057	5.492719	3.593704	0.000000	-10.000000	0.316667	-19.233334	659.000000	1023.000000	1023.000000	2046.000000
48.020000	0.022754	13.447794	1.415006	3.275991	5.300774	3.456023	0.000000	-10.000000	0.366667	-20.833334	652.666687	1023.000000	1023.000000	2046.000000
48.040001	0.021779	12.871522	1.194567	3.240212	5.112651	3.324092	0.000000	-10.000000	0.416667	-22.400000	645.500000	1023.000000	1023.000000	2046.000000
48.060001	0.021202	12.530336	1.090241	3.141929	5.020303	3.277864	0.000000	-10.000000	0.466667	-24.250000	638.000000	1023.000000	1023.000000	2046.000000
48.080002	0.020491	12.110229	1.052351	2.880286	4.895761	3.281831	0.000000	-10.000000	0.533333	-25.816668	629.833313	1023.000000	1023.000000	2046.000000
48.099998	0.020257	11.971840	1.103794	2.670479	4.879785	3.317783	0.000000	-10.000000	0.608333	-27.550001	621.333313	1023.000000	1023.000000	2046.000000
48.119999	0.020072	11.862505	1.160627	2.518956	4.893270	3.289652	0.000000	-10.000000	0.641667	-28.683334	612.166687	1023.000000	1023.000000	2046.000000
48.139999	0.019931	11.779442	1.244188	2.405583	4.912267	3.217403	0.000000	-10.000000	0.650000	-28.933334	602.500000	1023.000000	1023.000000	2046.000000
48.160000	0.020221	11.950374	1.359762	2.341457	5.043094	3.206061	0.000000	-10.000000	0.575000	-27.816668	592.833313	1023.000000	1023.000000	2046.000000
48.180000	0.020157	11.912998	1.516103	2.173604	5.058125	3.165167	0.000000	-10.000000	0.525000	-26.050001	583.666687	1023.000000	1023.000000	2046.000000
48.200001	0.020195	11.935357	1.644649	2.025640	5.097258	3.167810	0.000000	-10.000000	0.458333	-24.366667	575.166687	1023.000000	1023.000000	2046.000000
48.220001	0.019714	11.650778	1.654685	1.915489	4.998581	3.082023	0.000000	-10.000000	0.433333	-23.066668	567.000000	1023.000000	1023.000000	2046.000000
48.240002	0.018935	11.190726	1.581213	1.791536	4.884665	2.933312	0.000000	-10.000000	0.408333	-22.466667	559.333313	1023.000000	1023.000000	2046.000000
48.259998	0.018155	10.729764	1.577354	1.705064	4.667830	2.779516	0.000000	-10.000000	0.408333	-22.566668	551.666687	1023.000000	1023.000000	2046.000000
48.279999	0.016932	10.007090	1.531239	1.546749	4.413080	2.516021	0.000000	-10.000000	0.433333	-23.316668	544.000000	1023.000000	1023.000000	2046.000000
48.299999	0.015573	9.203440	1.366236	1.376197	4.160282	2.300724	0.000000	-10.000000	0.491667	-24.450001	536.000000	1023.000000	1023.000000	2046.000000
48.320000	0.014237	8.414178	1.279442	1.253912	3.777519	2.103305	0.000000	-10.000000	0.566667	-25.933334	527.833313	1023.000000	1023.000000	2046.000000
48.340000	0.012715	7.514727	1.054658	1.084404	3.491665	1.883999	0.000000	-10.000000	0.650000	-27.450001	519.333313	1023.000000	1023.000000	2046.000000
48.360001	0.011225	6.633756	0.878545	0.978405	3.093264	1.683542	0.000000	-10.000000	0.725000	-29.266666	510.166656	1023.000000	1023.000000	2046.000000
48.380001	0.010045	5.936658	0.667772	0.901557	2.878631	1.488698	0.000000	-10.000000	0.791667	-30.583334	500.500000	1023.000000	1023.000000	2046.000000
48.400002	0.008798	5.199387	0.541595	0.836898	2.514063	1.306831	0.000000	-10.000000	0.841667	-32.000000	490.333344	1023.000000	1023.000000	2046.000000
48.419998	0.007655	4.524335	0.338547	0.781682	2.233563	1.170544	0.000000	-10.000000	0.891667	-32.666668	479.833344	1023.000000	1023.000000	2046.000000
48.439999	0.006764	3.997444	0.204934	0.821405	1.980613	0.990492	0.000000	-10.000000	0.908333	-33.333336	469.000000	1023.000000	1023.000000	2046.000000
48.459999	0.005885	3.477884	0.065886	0.818559	1.771425	0.822013	0.000000	-10.000000	0.900000	-33.416668	457.833344	1023.000000	1023.000000	2046.000000
48.480000	0.004873	2.880123	0.019430	0.823551	1.468871	0.568271	0.000000	-10.000000	0.858333	-33.316666	446.666656	1023.000000	1023.000000	2046.000000
48.500000	0.004346	2.568255	-0.014904	0.798899	1.295881	0.488380	0.000000	-10.000000	0.833333	-32.866665	435.500000	1023.000000	1023.000000	2046.000000
48.520000	0.003786	2.237667	0.054664	0.801014	1.077552	0.304437	0.000000	-10.000000	0.816667	-32.416664	424.500000	1023.000000	1023.000000	2046.000000
48.540001	0.003165	1.870374	0.157965	0.822138	0.746285	0.143985	0.000000	-10.000000	0.791667	-31.783333	413.666656	1023.000000	1023.000000	2046.000000
48.560001	0.002614	1.544623	0.112213	0.897285	0.488839	0.046285	0.000000	-10.000000	0.775000	-31.216667	403.000000	1023.000000	1023.000000	2046.000000
48.580002	0.001581	0.934592	-0.045172	0.910364	0.186368	-0.116968	0.000000	-10.000000	0.758333	-30.716667	392.666656	1023.000000	1023.000000	2046.000000
48.599998	0.000518	0.305846	-0.218495	0.886598	-0.066832	-0.295425	0.000000	-10.000000	0.758333	-30.633333	382.500000	1023.000000	1023.000000	2046.000000
48.619999	-0.000595	-0.351436	-0.551557	0.948546	-0.329219	-0.419207	0.000000	-10.000000	0.766667	-30.783333	372.166656	1023.000000	1023.000000	2046.000000
48.639999	-0.001735	-1.025333	-0.977095	1.193635	-0.716420	-0.525453	0.000000	-10.000000	0.783333	-31.216667	361.833344	1023.000000	1023.000000	2046.000000
48.660000	-0.003095	-1.829228	-1.409420	1.338864	-1.078928	-0.679745	0.000000	-10.000000	0.816667	-31.683334	351.333344	1023.000000	1023.000000	2046.000000
48.680000	-0.005053	-2.986475	-1.563222	1.093471	-1.633613	-0.883111	0.000000	-10.000000	0.816667	-32.000000	341.000000	1023.000000	1023.000000	2046.000000
48.700001	-0.007847	-4.637333	-1.849402	0.622310	-2.113403	-1.296839	0.000000	-10.000000	0.816667	-32.049999	330.333344	1023.000000	1023.000000	2046.000000
48.720001	-0.010705	-6.326746	-2.110471	0.215723	-2.661493	-1.770506	0.000000	-10.000000	0.800000	-31.583334	319.500000	1023.000000	1023.000000	2046.000000
48.740002	-0.013781	-8.144700	-2.609936	-0.101877	-3.149286	-2.283600	0.000000	-10.000000	0.783333	-31.233334	308.833344	1023.000000	1023.000000	2046.000000
48.759998	-0.016860	-9.964046	-3.203857	-0.292991	-3.615707	-2.851491	0.000000	-10.000000	0.741667	-30.366667	298.500000	1023.000000	1023.000000	2046.000000
48.779999	-0.019427	-11.481565	-3.716860	-0.513970	-4.032477	-3.218259	0.000000	-10.000000	0.708333	-29.933334	288.500000	1023.000000	1023.000000	2046.000000
48.799999	-0.021493	-12.702152	-4.130876	-0.643413	-4.379559	-3.548305	0.000000	-10.000000	0.691667	-29.366667	278.500000	1023.000000	1023.000000	2046.000000
48.820000	-0.022843	-13.500237	-4.520272	-0.648417	-4.582976	-3.748571	0.000000	-10.000000	0.700000	-29.366667	268.500000	1023.000000	1023.000000	2046.000000
48.840000	-0.024311	-14.367686	-4.933671	-0.657802	-4.808599	-3.967612	0.000000	-10.000000	0.700000	-29.383333	258.666656	1023.000000	1023.000000	2046.000000
48.860001	-0.025564	-15.108178	-5.317614	-0.664140	-5.000321	-4.126103	0.000000	-10.000000	0.700000	-29.683332	249.000000	1023.000000	1023.000000	2046.000000
48.880001	-0.026929	-15.914985	-5.654176	-0.683717	-5.241898	-4.335194	0.000000	-10.000000	0.700000	-29.866667	239.333328	1023.000000	1023.000000	2046.000000
48.900002	-0.028217	-16.676437	-5.963508	-0.741142	-5.462534	-4.509253	0.000000	-10.000000	0.683333	-29.866667	229.500000	1023.000000	1023.000000	2046.000000
48.919998	-0.029344	-17.342209	-6.181492	-0.854662	-5.688975	-4.617079	0.000000	-10.000000	0.666667	-29.516666	219.500000	1023.000000	1023.000000	2046.000000
48.939999	-0.030528	-18.041889	-6.391762	-0.961386	-5.905624	-4.783118	0.000000	-10.000000	0.650000	-29.049999	209.500000	1023.000000	1023.000000	2046.000000
48.959999	-0.031213	-18.446676	-6.494614	-1.029792	-6.074551	-4.847720	0.000000	-10.000000	0.650000	-28.566668	199.666672	1023.000000	1023.000000	2046.000000
48.980000	-0.031566	-18.655516	-6.495642	-1.125811	-6.158614	-4.875448	0.000000	-10.000000	0.641667	-28.150000	190.000000	1023.000000	1023.000000	2046.000000
49.000000	-0.031896	-18.850435	-6.352792	-1.272620	-6.286308	-4.938716	0.000000	-10.000000	0.641667	-27.850000	180.666672	1023.000000	1023.000000	2046.000000
49.020000	-0.032205	-19.033432	-6.215874	-1.523410	-6.355780	-4.938368	0.000000	-10.000000	0.641667	-27.866667	171.333328	1023.000000	1023.000000	2046.000000
49.040001	-0.032586	-19.258280	-6.172626	-1.627271	-6.433549	-5.024833	0.000000	-10.000000	0.650000	-27.850000	162.000000	1023.000000	1023.000000	2046.000000
49.060001	-0.033163	-19.599602	-6.127168	-1.777803	-6.558496	-5.136134	0.000000	-10.000000	0.633333	-27.850000	152.666672	1023.000000	1023.000000	2046.000000
49.080002	-0.033793	-19.971533	-6.075783	-1.915514	-6.721950	-5.258286	0.000000	-10.000000	0.600000	-27.316668	143.500000	1023.000000	1023.000000	2046.000000
49.099998	-0.034392	-20.325529	-6.036290	-2.104398	-6.860939	-5.323901	0.000000	-10.000000	0.558333	-26.549999	134.500000	1023.000000	1023.000000	2046.000000
49.119999	-0.035212	-20.810562	-6.009841	-2.255389	-7.076022	-5.469311	0.000000	-10.000000	0.533333	-25.966667	125.666664	1023.000000	1023.000000	2046.000000
49.139999	-0.035877	-21.203316	-5.984919	-2.381070	-7.241567	-5.595761	0.000000	-10.000000	0.516667	-25.299999	116.833336	1023.000000	1023.000000	2046.000000
49.160000	-0.036849	-21.777658	-6.029832	-2.463703	-7.438887	-5.845237	0.000000	-10.000000	0.508333	-25.049999	108.333336	1023.000000	1023.000000	2046.000000
49.180000	-0.037703	-22.282480	-6.050641	-2.549868	-7.618115	-6.063857	0.000000	-10.000000	0.500000	-24.549999	100.000000	1023.000000	1023.000000	2046.000000
49.200001	-0.038819	-22.942181	-6.114562	-2.675654	-7.853780	-6.298184	0.000000	-10.000000	0.483333	-24.299999	92.000000	1023.000000	1023.000000	2046.000000
49.220001	-0.039786	-23.513639	-6.154395	-2.783413	-8.068241	-6.507592	0.000000	-10.000000	0.458333	-23.633333	84.000000	1023.000000	1023.000000	2046.000000
49.240002	-0.040701	-24.054523	-6.214239	-2.872386	-8.307445	-6.660453	0.000000	-10.000000	0.425000	-23.083334	76.000000	1023.000000	1023.000000	2046.000000
49.259998	-0.041561	-24.562735	-6.245490	-3.019874	-8.547140	-6.750230	0.000000	-10.000000	0.408333	-22.466667	68.166664	1023.000000	1023.000000	2046.000000
49.279999	-0.042036	-24.843359	-6.264899	-3.053291	-8.654654	-6.870514	0.000000	-10.000000	0.383333	-22.000000	60.500000	1023.000000	1023.000000	2046.000000
49.299999	-0.042550	-25.146893	-6.313733	-3.087274	-8.785981	-6.959905	0.000000	-10.000000	0.366667	-21.466667	53.166668	1023.000000	1023.000000	2046.000000
49.320000	-0.043221	-25.543715	-6.360432	-3.155519	-8.954677	-7.073087	0.000000	-10.000000	0.341667	-20.900000	46.000000	1023.000000	1023.000000	2046.000000
49.340000	-0.043476	-25.694023	-6.390478	-3.133658	-9.023613	-7.146274	0.000000	-10.000000	0.333333	-20.316668	39.166668	1023.000000	1023.000000	2046.000000
49.360001	-0.043930	-25.962421	-6.380425	-3.175581	-9.205985	-7.200430	0.000000	-10.000000	0.300000	-19.666668	32.333332	1023.000000	1023.000000	2046.000000
49.380001	-0.044039	-26.027060	-6.340196	-3.145836	-9.285649	-7.255378	0.000000	-10.000000	0.266667	-19.100000	25.833334	1023.000000	1023.000000	2046.000000
49.400002	-0.044388	-26.233330	-6.363232	-3.119870	-9.414163	-7.336065	0.000000	-10.000000	0.233333	-18.266666	19.500000	1023.000000	1023.000000	2046.000000
49.419998	-0.044369	-26.221998	-6.339837	-3.073135	-9.462420	-7.346606	0.000000	-10.000000	0.216667	-17.400000	13.500000	1023.000000	1023.000000	2046.000000
49.439999	-0.044627	-26.374733	-6.327223	-3.074682	-9.602884	-7.369945	0.000000	-10.000000	0.208333	-16.400002	7.500000	1023.000000	1023.000000	2046.000000
49.459999	-0.044685	-26.408916	-6.325490	-3.032527	-9.640985	-7.409915	0.000000	-10.000000	0.183333	-15.516667	2.166667	1023.000000	1023.000000	2046.000000
49.480000	-0.044947	-26.563549	-6.324754	-3.004758	-9.743391	-7.490646	0.000000	-10.000000	0.166667	-14.533334	-2.666667	1023.000000	1023.000000	2046.000000
49.500000	-0.044905	-26.538589	-6.281478	-2.955891	-9.765859	-7.535362	0.000000	-10.000000	0.125000	-13.283334	-7.166667	1023.000000	1023.000000	2046.000000
49.520000	-0.044877	-26.522041	-6.151986	-2.964824	-9.846747	-7.558486	0.000000	-10.000000	0.091667	-12.116667	-11.666667	1023.000000	1023.000000	2046.000000
49.540001	-0.044480	-26.287766	-5.949800	-2.867031	-9.898247	-7.572687	0.000000	-10.000000	0.058333	-10.550000	-15.833333	1023.000000	1023.000000	2046.000000
49.560001	-0.043876	-25.930721	-5.779244	-2.789976	-9.854515	-7.506986	0.000000	-10.000000	0.033333	-8.650000	-19.333334	1023.000000	1023.000000	2046.000000
49.580002	-0.043550	-25.738255	-5.572295	-2.761176	-9.972327	-7.432456	0.000000	-10.000000	0.008333	-5.233334	-22.166666	1023.000000	1023.000000	2046.000000
49.599998	-0.043128	-25.488413	-5.486209	-2.641356	-9.945127	-7.415721	0.000000	-10.000000	-0.025000	-1.116667	-24.000000	1023.000000	1023.000000	2046.000000
49.619999	-0.043075	-25.457525	-5.394975	-2.744678	-9.990315	-7.327556	0.000000	-10.000000	-0.050000	3.200000	-24.833334	1023.000000	1023.000000	2046.000000
49.639999	-0.042638	-25.199017	-5.410461	-2.581259	-9.831412	-7.375884	0.000000	-10.000000	-0.083333	7.516666	-25.000000	1023.000000	1023.000000	2046.000000
49.660000	-0.041713	-24.652452	-5.316928	-2.351362	-9.724165	-7.259997	0.000000	-10.000000	-0.125000	11.183333	-25.000000	1023.000000	1023.000000	2046.000000
49.680000	-0.040769	-24.094584	-5.382456	-2.079773	-9.519003	-7.113351	0.000000	-10.000000	-0.175000	14.416667	-25.000000	1023.000000	1023.000000	2046.000000
49.700001	-0.039759	-23.497458	-5.378489	-1.857589	-9.319861	-6.941518	0.000000	-10.000000	-0.225000	16.250000	-25.000000	1023.000000	1023.000000	2046.000000
49.720001	-0.039145	-23.134912	-5.319645	-1.929590	-9.107183	-6.778494	0.000000	-10.000000	-0.291667	18.316668	-16.666666	1023.000000	1023.000000	2046.000000
49.740002	-0.039154	-23.140057	-5.300425	-2.069847	-9.084801	-6.684985	0.000000	-10.000000	-0.358333	20.683334	0.666667	1023.000000	1023.000000	2046.000000
49.759998	-0.039401	-23.285954	-5.436162	-2.147340	-9.066957	-6.635495	0.000000	-10.000000	-0.433333	23.083334	20.333334	1023.000000	1023.000000	2046.000000
49.779999	-0.040049	-23.668680	-5.738081	-2.182598	-9.046072	-6.701928	0.000000	-10.000000	-0.516667	25.600000	34.500000	1023.000000	1023.000000	2046.000000
49.799999	-0.040556	-23.968494	-6.075385	-2.248842	-8.946425	-6.697844	0.000000	-10.000000	-0.566667	27.550001	42.666668	1023.000000	1023.000000	2046.000000
49.820000	-0.040957	-24.205658	-6.378442	-2.290639	-8.805301	-6.731276	0.000000	-10.000000	-0.616667	29.200001	51.666668	1023.000000	1023.000000	2046.000000
49.840000	-0.040262	-23.794641	-6.525706	-2.156391	-8.540875	-6.571670	0.000000	-10.000000	-0.625000	29.950001	61.000000	1023.000000	1023.000000	2046.000000
49.860001	-0.039584	-23.394272	-6.594358	-2.039962	-8.352790	-6.407161	0.000000	-10.000000	-0.666667	30.716667	70.833336	1023.000000	1023.000000	2046.000000
49.880001	-0.038681	-22.860615	-6.614721	-1.852283	-8.154476	-6.239134	0.000000	-10.000000	-0.666667	31.250000	81.000000	1023.000000	1023.000000	2046.000000
49.900002	-0.037722	-22.293812	-6.573092	-1.689261	-7.981616	-6.049843	0.000000	-10.000000	-0.700000	31.833334	91.500000	1023.000000	1023.000000	2046.000000
49.919998	-0.036673	-21.673756	-6.552483	-1.514493	-7.742137	-5.864645	0.000000	-10.000000	-0.725000	32.266666	102.000000	1023.000000	1023.000000	2046.000000
49.939999	-0.035620	-21.051634	-6.474191	-1.391738	-7.511842	-5.673863	0.000000	-10.000000	-0.766667	33.166668	112.666664	1023.000000	1023.000000	2046.000000
49.959999	-0.034217	-20.222160	-6.317416	-1.208782	-7.268434	-5.427529	0.000000	-10.000000	-0.800000	34.100002	123.666664	1023.000000	1023.000000	2046.000000
49.980000	-0.032722	-19.338522	-6.112059	-1.047656	-7.041419	-5.137389	0.000000	-10.000000	-0.825000	34.633335	134.833328	1023.000000	1023.000000	2046.000000
50.000000	-0.030640	-18.108259	-5.762738	-0.867751	-6.682612	-4.795159	0.000000	-10.000000	-0.875000	35.150002	146.333328	1023.000000	1023.000000	2046.000000
50.020000	-0.028504	-16.845686	-5.276218	-0.841180	-6.267237	-4.461051	0.000000	-10.000000	-0.900000	35.483334	158.000000	1023.000000	1023.000000	2046.000000
50.040001	-0.026199	-15.483791	-4.740331	-0.794513	-5.823462	-4.125486	0.000000	-10.000000	-0.908333	36.183334	170.000000	1023.000000	1023.000000	2046.000000
50.060001	-0.024092	-14.238190	-4.237926	-0.709363	-5.389858	-3.901043	0.000000	-10.000000	-0.900000	36.150002	182.000000	1023.000000	1023.000000	2046.000000
50.080002	-0.021662	-12.802002	-3.698400	-0.638005	-4.894361	-3.571235	0.000000	-10.000000	-0.875000	36.350002	194.000000	1023.000000	1023.000000	2046.000000
50.099998	-0.019404	-11.467632	-3.193731	-0.548604	-4.401115	-3.324182	0.000000	-10.000000	-0.883333	36.100002	206.000000	1023.000000	1023.000000	2046.000000
50.119999	-0.017131	-10.124134	-2.755065	-0.471396	-3.906304	-2.991369	0.000000	-10.000000	-0.858333	36.133335	218.000000	1023.000000	1023.000000	2046.000000
50.139999	-0.015157	-8.957924	-2.306935	-0.439188	-3.492795	-2.719007	0.000000	-10.000000	-0.858333	35.533333	230.000000	1023.000000	1023.000000	2046.000000
50.160000	-0.013257	-7.835150	-1.942089	-0.348266	-3.153008	-2.391787	0.000000	-10.000000	-0.850000	35.333336	242.000000	1023.000000	1023.000000	2046.000000
50.180000	-0.012003	-7.093697	-1.721612	-0.300237	-2.829131	-2.242717	0.000000	-10.000000	-0.875000	35.416668	253.833328	1023.000000	1023.000000	2046.000000
50.200001	-0.010725	-6.338480	-1.508451	-0.256100	-2.545243	-2.028686	0.000000	-10.000000	-0.875000	35.850002	265.500000	1023.000000	1023.000000	2046.000000
50.220001	-0.009724	-5.746862	-1.270423	-0.235013	-2.304092	-1.937334	0.000000	-10.000000	-0.866667	36.066666	277.166656	1023.000000	1023.000000	2046.000000
50.240002	-0.008310	-4.911227	-1.031796	-0.135810	-1.964814	-1.778806	0.000000	-10.000000	-0.866667	36.100002	289.333344	1023.000000	1023.000000	2046.000000
50.259998	-0.006914	-4.086081	-0.702096	-0.065313	-1.706029	-1.612642	0.000000	-10.000000	-0.850000	36.133335	301.666656	1023.000000	1023.000000	2046.000000
50.279999	-0.005449	-3.220444	-0.442252	0.002777	-1.403381	-1.377588	0.000000	-10.000000	-0.858333	35.983334	314.000000	1023.000000	1023.000000	2046.000000
50.299999	-0.003769	-2.227284	-0.140029	0.117512	-1.095816	-1.108950	0.000000	-10.000000	-0.841667	36.000000	326.000000	1023.000000	1023.000000	2046.000000
50.320000	-0.002011	-1.188764	0.103425	0.257222	-0.728875	-0.820537	0.000000	-10.000000	-0.858333	35.616669	338.000000	1023.000000	1023.000000	2046.000000
50.340000	-0.000314	-0.185630	0.377867	0.419875	-0.398976	-0.584396	0.000000	-10.000000	-0.833333	35.700001	349.833344	1023.000000	1023.000000	2046.000000
50.360001	0.001492	0.881730	0.630185	0.580517	-0.046387	-0.282586	0.000000	-10.000000	-0.833333	35.266666	361.500000	1023.000000	1023.000000	2046.000000
50.380001	0.003328	1.966703	0.939516	0.772435	0.326802	-0.072050	0.000000	-10.000000	-0.833333	35.450001	373.166656	1023.000000	1023.000000	2046.000000
50.400002	0.005463	3.228781	1.279939	0.963667	0.695979	0.289196	0.000000	-10.000000	-0.850000	35.416668	385.000000	1023.000000	1023.000000	2046.000000
50.419998	0.007643	4.517006	1.587941	1.221887	1.136303	0.570875	0.000000	-10.000000	-0.850000	35.650002	397.000000	1023.000000	1023.000000	2046.000000
50.439999	0.009829	5.808892	1.934759	1.422616	1.540542	0.910975	0.000000	-10.000000	-0.850000	35.633335	409.000000	1023.000000	1023.000000	2046.000000
50.459999	0.012052	7.122980	2.244411	1.651842	1.999749	1.226978	0.000000	-10.000000	-0.875000	35.866669	421.000000	1023.000000	1023.000000	2046.000000
50.480000	0.014395	8.507564	2.645883	1.861723	2.395749	1.604209	0.000000	-10.000000	-0.891667	36.183334	433.000000	1023.000000	1023.000000	2046.000000
50.500000	0.016565	9.790055	3.059001	2.061572	2.785684	1.883800	0.000000	-10.000000	-0.900000	36.516666	445.000000	1023.000000	1023.000000	2046.000000
50.520000	0.018892	11.164960	3.439764	2.273132	3.232116	2.219949	0.000000	-10.000000	-0.883333	36.733334	457.000000	1023.000000	1023.000000	2046.000000
50.540001	0.021021	12.423406	3.796511	2.516541	3.633948	2.476405	0.000000	-10.000000	-0.883333	36.933334	469.000000	1023.000000	1023.000000	2046.000000
50.560001	0.022764	13.453668	4.132259	2.678047	3.921953	2.721409	0.000000	-10.000000	-0.883333	37.000000	481.333344	1023.000000	1023.000000	2046.000000
50.580002	0.024055	14.216696	4.319677	2.838946	4.180206	2.877867	0.000000	-10.000000	-0.883333	36.683334	493.666656	1023.000000	1023.000000	2046.000000
50.599998	0.024928	14.732351	4.518932	2.869830	4.318089	3.025500	0.000000	-10.000000	-0.850000	35.983334	506.000000	1023.000000	1023.000000	2046.000000
50.619999	0.026025	15.380939	4.701425	2.917302	4.573322	3.188890	0.000000	-10.000000	-0.800000	35.033333	518.000000	1023.000000	1023.000000	2046.000000
50.639999	0.027231	16.093344	4.951203	2.938036	4.773036	3.431068	0.000000	-10.000000	-0.750000	34.099998	529.833313	1023.000000	1023.000000	2046.000000
50.660000	0.028979	17.126348	5.097294	3.268077	5.167022	3.593955	0.000000	-10.000000	-0.691667	33.366665	541.333313	1023.000000	1023.000000	2046.000000
50.680000	0.031240	18.462666	5.216467	3.762804	5.551524	3.931872	0.000000	-10.000000	-0.666667	32.383331	552.666687	1023.000000	1023.000000	2046.000000
50.700001	0.032918	19.454515	5.192184	4.176511	5.822883	4.262938	0.000000	-10.000000	-0.641667	31.950001	563.666687	1023.000000	1023.000000	2046.000000
50.720001	0.033890	20.028824	5.200019	4.289574	6.026094	4.513137	0.000000	-10.000000	-0.650000	31.533335	574.500000	1023.000000	1023.000000	2046.000000
50.740002	0.033771	19.958534	5.078342	4.149512	6.216508	4.514170	0.000000	-10.000000	-0.650000	31.733334	585.000000	1023.000000	1023.000000	2046.000000
50.759998	0.032965	19.482229	4.889195	3.904828	6.199119	4.489087	0.000000	-10.000000	-0.616667	31.216667	595.500000	1023.000000	1023.000000	2046.000000
50.779999	0.031393	18.553152	4.426236	3.716229	6.234915	4.175773	0.000000	-10.000000	-0.575000	30.316668	606.000000	1023.000000	1023.000000	2046.000000
50.799999	0.030203	17.849972	4.081048	3.598179	6.153255	4.017490	0.000000	-10.000000	-0.516667	29.100000	616.333313	1023.000000	1023.000000	2046.000000
50.820000	0.029393	17.370979	3.757964	3.520236	6.216111	3.876668	0.000000	-10.000000	-0.450000	27.466667	626.333313	1023.000000	1023.000000	2046.000000
50.840000	0.029115	17.207233	3.561576	3.578524	6.240010	3.827123	0.000000	-10.000000	-0.366667	25.983334	635.833313	1023.000000	1023.000000	2046.000000
50.860001	0.029167	17.237631	3.373882	3.666436	6.343923	3.853390	0.000000	-10.000000	-0.275000	23.816668	644.666687	1023.000000	1023.000000	2046.000000
50.880001	0.028949	17.108912	3.203368	3.810563	6.276903	3.818078	0.000000	-10.000000	-0.183333	21.049999	653.000000	1023.000000	1023.000000	2046.000000
50.900002	0.028596	16.900270	3.021617	3.885453	6.139412	3.853788	0.000000	-10.000000	-0.091667	17.250000	660.500000	1023.000000	1023.000000	2046.000000
50.919998	0.028205	16.669127	2.786772	4.004287	6.074761	3.803307	0.000000	-10.000000	-0.008333	12.466667	666.833313	1023.000000	1023.000000	2046.000000
50.939999	0.027459	16.228090	2.542195	4.009967	5.949224	3.726705	0.000000	-10.000000	0.041667	5.516666	671.666687	1023.000000	1023.000000	2046.000000
50.959999	0.026812	15.845888	2.332446	4.051648	5.808200	3.653595	0.000000	-10.000000	0.075000	-0.583333	674.500000	1023.000000	1023.000000	2046.000000
50.980000	0.026124	15.439132	2.107417	4.080168	5.641115	3.610433	0.000000	-10.000000	0.100000	-6.750000	675.833313	1023.000000	1023.000000	2046.000000
51.000000	0.025767	15.228193	1.983638	4.066638	5.551484	3.626432	0.000000	-10.000000	0.125000	-10.183333	676.000000	1023.000000	1023.000000	2046.000000
51.020000	0.025480	15.058958	1.923244	3.898829	5.550581	3.686305	0.000000	-10.000000	0.150000	-13.233334	676.000000	1023.000000	1023.000000	2046.000000
51.040001	0.025105	14.837304	1.884860	3.774962	5.498137	3.679345	0.000000	-10.000000	0.191667	-14.850000	676.000000	1023.000000	1023.000000	2046.000000
51.060001	0.024952	14.746395	1.951728	3.605158	5.467700	3.721808	0.000000	-10.000000	0.225000	-16.150002	672.333313	1023.000000	1023.000000	2046.000000
51.080002	0.024761	14.633997	1.983673	3.467271	5.484343	3.698710	0.000000	-10.000000	0.250000	-17.516668	663.500000	1023.000000	1023.000000	2046.000000
51.099998	0.024688	14.590596	2.064693	3.357793	5.478522	3.689588	0.000000	-10.000000	0.291667	-18.750000	652.500000	1023.000000	1023.000000	2046.000000
51.119999	0.024711	14.604330	2.189484	3.265586	5.478429	3.670830	0.000000	-10.000000	0.341667	-20.016666	643.000000	1023.000000	1023.000000	2046.000000
51.139999	0.024494	14.476007	2.297351	3.081639	5.432837	3.664181	0.000000	-10.000000	0.400000	-21.350000	636.166687	1023.000000	1023.000000	2046.000000
51.160000	0.023890	14.118773	2.280457	2.937845	5.325121	3.575349	0.000000	-10.000000	0.433333	-22.716667	629.166687	1023.000000	1023.000000	2046.000000
51.180000	0.022839	13.497729	2.152207	2.751443	5.175824	3.418255	0.000000	-10.000000	0.491667	-24.033335	621.666687	1023.000000	1023.000000	2046.000000
51.200001	0.021527	12.722289	2.032474	2.599000	4.905805	3.185010	0.000000	-10.000000	0.566667	-25.733334	613.666687	1023.000000	1023.000000	2046.000000
51.220001	0.020140	11.902698	1.888813	2.394170	4.631639	2.988076	0.000000	-10.000000	0.650000	-27.516666	604.833313	1023.000000	1023.000000	2046.000000
51.240002	0.018487	10.925664	1.710134	2.185809	4.270303	2.759418	0.000000	-10.000000	0.741667	-29.566668	595.500000	1023.000000	1023.000000	2046.000000
51.259998	0.016760	9.905129	1.475931	1.950673	3.824755	2.653771	0.000000	-10.000000	0.833333	-31.450001	585.666687	1023.000000	1023.000000	2046.000000
51.279999	0.014935	8.826736	1.194927	1.799712	3.394170	2.437928	0.000000	-10.000000	0.925000	-33.483334	575.166687	1023.000000	1023.000000	2046.000000
51.299999	0.013229	7.818079	0.900851	1.656109	2.944876	2.316243	0.000000	-10.000000	1.016667	-35.283333	564.000000	1023.000000	1023.000000	2046.000000
51.320000	0.011671	6.897748	0.639641	1.600624	2.536436	2.121046	0.000000	-10.000000	1.100000	-36.933334	552.166687	1023.000000	1023.000000	2046.000000
51.340000	0.010279	6.074815	0.392955	1.524246	2.134063	2.023551	0.000000	-10.000000	1.166667	-38.133335	540.000000	1023.000000	1023.000000	2046.000000
51.360001	0.008979	5.306863	0.196197	1.499420	1.739357	1.871889	0.000000	-10.000000	1.200000	-38.750000	527.333313	1023.000000	1023.000000	2046.000000
51.380001	0.007647	4.519248	-0.028963	1.445345	1.344455	1.758412	0.000000	-10.000000	1.208333	-39.266666	514.500000	1023.000000	1023.000000	2046.000000
51.400002	0.006421	3.795037	-0.210046	1.439464	0.937836	1.627783	0.000000	-10.000000	1.216667	-39.099998	501.333344	1023.000000	1023.000000	2046.000000
51.419998	0.005177	3.059600	-0.372252	1.375041	0.518291	1.538519	0.000000	-10.000000	1.208333	-38.900002	488.166656	1023.000000	1023.000000	2046.000000
51.439999	0.003941	2.328856	-0.546108	1.363899	0.142646	1.368419	0.000000	-10.000000	1.191667	-38.466667	475.166656	1023.000000	1023.000000	2046.000000
51.459999	0.002630	1.554176	-0.699032	1.308572	-0.194865	1.139501	0.000000	-10.000000	1.150000	-38.299999	462.333344	1023.000000	1023.000000	2046.000000
51.480000	0.001516	0.895744	-0.748829	1.314428	-0.561478	0.891623	0.000000	-10.000000	1.133333	-38.083332	449.666656	1023.000000	1023.000000	2046.000000
51.500000	0.000588	0.347789	-0.716383	1.270571	-0.839980	0.633582	0.000000	-10.000000	1.116667	-37.750000	436.833344	1023.000000	1023.000000	2046.000000
51.520000	-0.000170	-0.100520	-0.650360	1.213059	-1.164305	0.501086	0.000000	-10.000000	1.100000	-37.183334	424.333344	1023.000000	1023.000000	2046.000000
51.540001	-0.001039	-0.614282	-0.711652	1.200027	-1.478338	0.375681	0.000000	-10.000000	1.075000	-36.433334	412.000000	1023.000000	1023.000000	2046.000000
51.560001	-0.001958	-1.157135	-0.776998	1.222697	-1.824198	0.221366	0.000000	-10.000000	1.041667	-35.650002	400.000000	1023.000000	1023.000000	2046.000000
51.580002	-0.003120	-1.844153	-0.898628	1.137498	-2.194568	0.111544	0.000000	-10.000000	1.008333	-35.383335	388.000000	1023.000000	1023.000000	2046.000000
51.599998	-0.004346	-2.568508	-1.185656	1.213813	-2.473185	-0.123480	0.000000	-10.000000	0.983333	-35.466667	376.000000	1023.000000	1023.000000	2046.000000
[truncated: 1,085,202 more chars]
