# Supplementary material for: Effect of Electrode Belt and Body Positions on Regional Pulmonary Ventilation- and Perfusion-Related Impedance Changes Measured by Electric Impedance Tomography
Source: PLoS One. 2016 Jun 2;11(6):e0155913. doi: 10.1371/journal.pone.0155913 (PMC4890811; doi:10.1371/journal.pone.0155913)
Supplement: S1 Dataset — (ZIP) [file pone.0155913.s001.zip › Dataset/Fp06-righ-2i.txt]

Patient Name:	Fp6
Registry:	Fp6
Investigator:	 
Diagnosys:	 
Notes:	h�ger2i             
Sample Rate [Hz]:	50.06
Time Base 	Pixels Mean 	Pixels Sum 	UPPER RIGHT		UPPER LEFT		LOWER RIGHT		LOWER LEFT		QRS	ETCO2	Paw	Flow (L/min)	Volume	Analog1	Analog2	AnalogSum
0.000000	0.013316	7.869993	3.612847	-0.084997	7.649979	-3.307837	0.000000	-10.000000	0.316667	-20.000000	567.000000	1023.000000	1023.000000	2046.000000
0.020000	0.012486	7.379077	3.365480	-0.098463	7.350409	-3.238349	0.000000	-10.000000	0.350000	-21.316668	560.166687	1023.000000	1023.000000	2046.000000
0.040000	0.011951	7.063281	3.381863	-0.175733	7.309608	-3.452458	0.000000	-10.000000	0.400000	-23.016666	550.666687	1023.000000	1023.000000	2046.000000
0.060000	0.011826	6.989428	3.204249	-0.194999	7.230073	-3.249895	0.000000	-10.000000	0.458333	-24.183334	543.000000	1023.000000	1023.000000	2046.000000
0.080000	0.011490	6.790828	3.043419	-0.177728	7.333872	-3.408736	0.000000	-10.000000	0.525000	-25.750000	534.833313	1023.000000	1023.000000	2046.000000
0.100000	0.011161	6.596060	2.877979	-0.109468	7.031919	-3.204369	0.000000	-10.000000	0.608333	-27.683334	526.333313	1023.000000	1023.000000	2046.000000
0.120000	0.010830	6.400290	2.738441	0.010903	6.893880	-3.242934	0.000000	-10.000000	0.683333	-29.400000	517.166687	1023.000000	1023.000000	2046.000000
0.140000	0.010337	6.109266	2.619380	0.019003	6.581725	-3.110843	0.000000	-10.000000	0.733333	-30.450001	510.833344	1023.000000	1023.000000	2046.000000
0.160000	0.009670	5.715127	2.210828	0.048628	6.584975	-3.129304	0.000000	-10.000000	0.783333	-31.566668	500.333344	1023.000000	1023.000000	2046.000000
0.180000	0.008359	4.940333	1.898897	-0.024292	6.147435	-3.081706	0.000000	-10.000000	0.841667	-32.950001	489.500000	1023.000000	1023.000000	2046.000000
0.200000	0.007042	4.162016	1.534817	0.022629	5.798275	-3.193706	0.000000	-10.000000	0.900000	-34.333336	478.666656	1023.000000	1023.000000	2046.000000
0.220000	0.006764	3.997644	1.366609	-0.097599	5.613082	-2.884448	0.000000	-10.000000	0.966667	-35.483334	467.333344	1023.000000	1023.000000	2046.000000
0.240000	0.005432	3.210240	1.136583	-0.087277	5.199173	-3.038239	0.000000	-10.000000	1.008333	-36.166668	455.333344	1023.000000	1023.000000	2046.000000
0.260000	0.004951	2.925944	0.934271	-0.053423	4.967153	-2.922055	0.000000	-10.000000	1.058333	-37.016666	439.333344	1023.000000	1023.000000	2046.000000
0.280000	0.004010	2.370039	0.937973	-0.190849	4.510018	-2.887104	0.000000	-10.000000	1.066667	-37.283333	431.000000	1023.000000	1023.000000	2046.000000
0.300000	0.003434	2.029555	0.777867	-0.162401	4.413872	-2.999784	0.000000	-10.000000	1.075000	-37.516666	418.666656	1023.000000	1023.000000	2046.000000
0.320000	0.002326	1.374612	0.622710	-0.213032	3.966089	-3.001155	0.000000	-10.000000	1.075000	-37.450001	406.166656	1023.000000	1023.000000	2046.000000
0.340000	0.001288	0.761304	0.530266	-0.171907	3.530747	-3.127803	0.000000	-10.000000	1.066667	-37.583336	389.500000	1023.000000	1023.000000	2046.000000
0.360000	0.001499	0.886108	0.432297	-0.398533	3.711710	-2.859366	0.000000	-10.000000	1.058333	-37.650002	381.166656	1023.000000	1023.000000	2046.000000
0.380000	0.000697	0.411725	0.279530	-0.230024	3.375210	-3.012991	0.000000	-10.000000	1.050000	-37.600002	368.666656	1023.000000	1023.000000	2046.000000
0.400000	0.000210	0.124119	0.127349	-0.160166	3.068222	-2.911286	0.000000	-10.000000	1.050000	-37.350002	360.333344	1023.000000	1023.000000	2046.000000
0.420000	-0.000448	-0.264578	0.152882	-0.166281	2.782614	-3.033794	0.000000	-10.000000	1.016667	-36.733334	344.000000	1023.000000	1023.000000	2046.000000
0.440000	-0.000375	-0.221465	0.076191	-0.161890	2.815794	-2.951559	0.000000	-10.000000	0.983333	-36.366669	336.000000	1023.000000	1023.000000	2046.000000
0.460000	-0.001072	-0.633544	-0.045538	-0.082975	2.542849	-3.047880	0.000000	-10.000000	0.950000	-35.916668	323.666656	1023.000000	1023.000000	2046.000000
0.480000	-0.001187	-0.701458	-0.103625	-0.066682	2.512146	-3.043297	0.000000	-10.000000	0.933333	-35.400002	311.666656	1023.000000	1023.000000	2046.000000
0.500000	-0.001749	-1.033939	-0.080550	-0.064479	2.069760	-2.958669	0.000000	-10.000000	0.916667	-34.883335	299.666656	1023.000000	1023.000000	2046.000000
0.520000	-0.001568	-0.926557	-0.198969	0.045621	2.230467	-3.003676	0.000000	-10.000000	0.858333	-33.966667	284.333344	1023.000000	1023.000000	2046.000000
0.540000	-0.002093	-1.237071	-0.283356	0.021651	1.987126	-2.962493	0.000000	-10.000000	0.816667	-33.133335	272.833344	1023.000000	1023.000000	2046.000000
0.560000	-0.002314	-1.367553	-0.326539	0.042446	1.913378	-2.996838	0.000000	-10.000000	0.775000	-32.299999	261.333344	1023.000000	1023.000000	2046.000000
0.580000	-0.002929	-1.731325	-0.352636	0.065046	1.562426	-3.006162	0.000000	-10.000000	0.766667	-31.916668	254.000000	1023.000000	1023.000000	2046.000000
0.600000	-0.002815	-1.663816	-0.431422	0.040576	1.634168	-2.907138	0.000000	-10.000000	0.758333	-31.750000	247.000000	1023.000000	1023.000000	2046.000000
0.620000	-0.003725	-2.201244	-0.453122	0.013217	1.413517	-3.174856	0.000000	-10.000000	0.750000	-31.316668	233.000000	1023.000000	1023.000000	2046.000000
0.640000	-0.003955	-2.337330	-0.644793	0.082834	1.323573	-3.098944	0.000000	-10.000000	0.733333	-30.850000	219.166672	1023.000000	1023.000000	2046.000000
0.660000	-0.004112	-2.430141	-0.612799	0.067895	1.131902	-3.017138	0.000000	-10.000000	0.716667	-30.516666	208.833328	1023.000000	1023.000000	2046.000000
0.680000	-0.004402	-2.601870	-0.638971	-0.038367	1.267188	-3.191720	0.000000	-10.000000	0.675000	-30.283335	198.833328	1023.000000	1023.000000	2046.000000
0.700000	-0.004637	-2.740250	-0.645142	-0.003207	1.093799	-3.185699	0.000000	-10.000000	0.650000	-30.116667	192.166672	1023.000000	1023.000000	2046.000000
0.720000	-0.004855	-2.869074	-0.507047	0.030383	0.961581	-3.353990	0.000000	-10.000000	0.616667	-29.550001	178.833328	1023.000000	1023.000000	2046.000000
0.740000	-0.004412	-2.607286	-0.413463	0.009521	0.935804	-3.139149	0.000000	-10.000000	0.608333	-29.150000	172.166672	1023.000000	1023.000000	2046.000000
0.760000	-0.004939	-2.919057	-0.367992	-0.071301	0.890292	-3.370056	0.000000	-10.000000	0.583333	-28.366667	162.333328	1023.000000	1023.000000	2046.000000
0.780000	-0.005370	-3.173609	-0.511564	-0.164025	0.822585	-3.320605	0.000000	-10.000000	0.550000	-27.566668	156.000000	1023.000000	1023.000000	2046.000000
0.800000	-0.006495	-3.838259	-0.522996	-0.338045	0.587940	-3.565157	0.000000	-10.000000	0.500000	-26.383333	143.833328	1023.000000	1023.000000	2046.000000
0.820000	-0.006527	-3.857662	-0.693248	-0.403372	0.670465	-3.431507	0.000000	-10.000000	0.466667	-25.583334	134.833328	1023.000000	1023.000000	2046.000000
0.840000	-0.007059	-4.172099	-0.666997	-0.422505	0.639431	-3.722028	0.000000	-10.000000	0.450000	-25.033335	123.500000	1023.000000	1023.000000	2046.000000
0.860000	-0.007122	-4.208864	-0.804662	-0.349500	0.569974	-3.624677	0.000000	-10.000000	0.450000	-24.666668	115.166664	1023.000000	1023.000000	2046.000000
0.880000	-0.007778	-4.597044	-0.958329	-0.293907	0.243422	-3.588230	0.000000	-10.000000	0.450000	-24.300001	106.833336	1023.000000	1023.000000	2046.000000
0.900000	-0.008445	-4.991182	-1.162162	-0.366457	0.266208	-3.728772	0.000000	-10.000000	0.433333	-24.050001	101.333336	1023.000000	1023.000000	2046.000000
0.920000	-0.010128	-5.985650	-1.485010	-0.511391	-0.372080	-3.617167	0.000000	-10.000000	0.391667	-22.850000	93.666664	1023.000000	1023.000000	2046.000000
0.940000	-0.013182	-7.790746	-1.814537	-0.997411	-0.988454	-3.990344	0.000000	-10.000000	0.350000	-21.650000	86.000000	1023.000000	1023.000000	2046.000000
0.960000	-0.015821	-9.350058	-2.286043	-1.661747	-1.346391	-4.055876	0.000000	-10.000000	0.308333	-19.950001	78.500000	1023.000000	1023.000000	2046.000000
0.980000	-0.018893	-11.166035	-2.712492	-2.129309	-1.733866	-4.590367	0.000000	-10.000000	0.283333	-19.200001	74.000000	1023.000000	1023.000000	2046.000000
1.000000	-0.020442	-12.081111	-3.080220	-2.449457	-1.857121	-4.694312	0.000000	-10.000000	0.250000	-18.100000	65.500000	1023.000000	1023.000000	2046.000000
1.020000	-0.021991	-12.996799	-3.274009	-2.700142	-2.189492	-4.833156	0.000000	-10.000000	0.233333	-17.550001	59.500000	1023.000000	1023.000000	2046.000000
1.040000	-0.023064	-13.631028	-3.487401	-2.890857	-2.155310	-5.097461	0.000000	-10.000000	0.233333	-17.366667	53.500000	1023.000000	1023.000000	2046.000000
1.060000	-0.023722	-14.019926	-3.872097	-2.905353	-2.292913	-4.949564	0.000000	-10.000000	0.241667	-17.566668	49.500000	1023.000000	1023.000000	2046.000000
1.080000	-0.024826	-14.671894	-3.837930	-3.091239	-2.479717	-5.263007	0.000000	-10.000000	0.241667	-17.616667	43.500000	1023.000000	1023.000000	2046.000000
1.100000	-0.024968	-14.755933	-3.994743	-3.151910	-2.345299	-5.263980	0.000000	-10.000000	0.225000	-17.350000	37.833332	1023.000000	1023.000000	2046.000000
1.120000	-0.025596	-15.127411	-4.145266	-3.201502	-2.448113	-5.332530	0.000000	-10.000000	0.200000	-16.816668	32.166668	1023.000000	1023.000000	2046.000000
1.140000	-0.025821	-15.260461	-4.257081	-3.233274	-2.422112	-5.347996	0.000000	-10.000000	0.175000	-16.216667	26.666666	1023.000000	1023.000000	2046.000000
1.160000	-0.026406	-15.606003	-4.230217	-3.248742	-2.671884	-5.455161	0.000000	-10.000000	0.158333	-15.516667	21.166666	1023.000000	1023.000000	2046.000000
1.180000	-0.025887	-15.299257	-4.205100	-3.267843	-2.470292	-5.356023	0.000000	-10.000000	0.150000	-14.700000	16.000000	1023.000000	1023.000000	2046.000000
1.200000	-0.025795	-15.245029	-4.213216	-3.190367	-2.335279	-5.506168	0.000000	-10.000000	0.150000	-13.933333	11.000000	1023.000000	1023.000000	2046.000000
1.220000	-0.025017	-14.785290	-4.157935	-3.108229	-2.217645	-5.301481	0.000000	-10.000000	0.125000	-13.083333	6.333333	1023.000000	1023.000000	2046.000000
1.240000	-0.024518	-14.489856	-4.060171	-2.979077	-2.098608	-5.352001	0.000000	-10.000000	0.108333	-12.333333	2.333333	1023.000000	1023.000000	2046.000000
1.260000	-0.023642	-13.972307	-3.996876	-2.851077	-2.000641	-5.123714	0.000000	-10.000000	0.075000	-11.466667	-1.333333	1023.000000	1023.000000	2046.000000
1.280000	-0.023581	-13.936192	-4.073801	-2.849848	-1.721960	-5.290583	0.000000	-10.000000	0.058333	-10.416667	-5.000000	1023.000000	1023.000000	2046.000000
1.300000	-0.023472	-13.871841	-4.204385	-2.772208	-1.810965	-5.084283	0.000000	-10.000000	0.025000	-8.583334	-8.500000	1023.000000	1023.000000	2046.000000
1.320000	-0.023955	-14.157620	-4.252167	-2.784680	-1.846693	-5.274080	0.000000	-10.000000	0.008333	-6.233334	-11.333333	1023.000000	1023.000000	2046.000000
1.340000	-0.024113	-14.250537	-4.355345	-2.883661	-1.872003	-5.139529	0.000000	-10.000000	-0.008333	-3.133333	-13.333333	1023.000000	1023.000000	2046.000000
1.360000	-0.024102	-14.244008	-4.384696	-2.897139	-1.682225	-5.279947	0.000000	-10.000000	-0.025000	-0.116667	-14.500000	1023.000000	1023.000000	2046.000000
1.380000	-0.023797	-14.064206	-4.455093	-2.903986	-1.713286	-4.991841	0.000000	-10.000000	-0.050000	3.033333	-15.000000	1023.000000	1023.000000	2046.000000
1.400000	-0.023694	-14.003274	-4.330929	-2.953150	-1.666715	-5.052480	0.000000	-10.000000	-0.083333	6.333333	-15.000000	1023.000000	1023.000000	2046.000000
1.420000	-0.022961	-13.570222	-4.261308	-2.924591	-1.568808	-4.815514	0.000000	-10.000000	-0.125000	9.716667	-15.000000	1023.000000	1023.000000	2046.000000
1.440000	-0.023193	-13.707203	-4.120963	-2.909910	-1.510903	-5.165426	0.000000	-10.000000	-0.175000	13.016666	-15.000000	1023.000000	1023.000000	2046.000000
1.460000	-0.022243	-13.145335	-4.073448	-2.866108	-1.283546	-4.922234	0.000000	-10.000000	-0.233333	15.316667	-15.000000	1023.000000	1023.000000	2046.000000
1.480000	-0.021829	-12.900989	-3.818782	-2.807724	-1.191340	-5.083144	0.000000	-10.000000	-0.275000	17.316668	-8.666667	1023.000000	1023.000000	2046.000000
1.500000	-0.020309	-12.002682	-3.492320	-2.756371	-0.889457	-4.864534	0.000000	-10.000000	-0.333333	19.566668	6.833333	1023.000000	1023.000000	2046.000000
1.520000	-0.019252	-11.377951	-3.391747	-2.605733	-0.543835	-4.836636	0.000000	-10.000000	-0.366667	21.400000	22.333334	1023.000000	1023.000000	2046.000000
1.540000	-0.018011	-10.644352	-3.228415	-2.477610	-0.240481	-4.697846	0.000000	-10.000000	-0.416667	22.883333	34.000000	1023.000000	1023.000000	2046.000000
1.560000	-0.016564	-9.789120	-2.980973	-2.364529	0.160335	-4.603953	0.000000	-10.000000	-0.441667	23.766666	38.833332	1023.000000	1023.000000	2046.000000
1.580000	-0.015642	-9.244177	-2.676104	-2.181807	0.231423	-4.617688	0.000000	-10.000000	-0.491667	25.133333	46.500000	1023.000000	1023.000000	2046.000000
1.600000	-0.014034	-8.293985	-2.440861	-2.049375	0.618229	-4.421978	0.000000	-10.000000	-0.541667	26.750000	54.500000	1023.000000	1023.000000	2046.000000
1.620000	-0.012866	-7.603916	-2.171628	-1.845458	0.910572	-4.497402	0.000000	-10.000000	-0.591667	28.200001	63.333332	1023.000000	1023.000000	2046.000000
1.640000	-0.011238	-6.641657	-1.951659	-1.781639	1.276556	-4.184915	0.000000	-10.000000	-0.633333	29.549999	72.500000	1023.000000	1023.000000	2046.000000
1.660000	-0.009858	-5.825884	-1.658114	-1.498692	1.537310	-4.206388	0.000000	-10.000000	-0.658333	30.633333	82.166664	1023.000000	1023.000000	2046.000000
1.680000	-0.008386	-4.955879	-1.256026	-1.443510	1.871211	-4.127554	0.000000	-10.000000	-0.691667	31.650000	92.166664	1023.000000	1023.000000	2046.000000
1.700000	-0.006775	-4.004160	-1.024312	-1.268818	2.298748	-4.009778	0.000000	-10.000000	-0.733333	32.566666	102.666664	1023.000000	1023.000000	2046.000000
1.720000	-0.005520	-3.262388	-0.772314	-1.040840	2.524699	-3.973933	0.000000	-10.000000	-0.766667	33.483334	113.333336	1023.000000	1023.000000	2046.000000
1.740000	-0.004082	-2.412232	-0.522561	-0.950875	2.840115	-3.778911	0.000000	-10.000000	-0.791667	34.266666	124.333336	1023.000000	1023.000000	2046.000000
1.760000	-0.002865	-1.693178	-0.137572	-0.820996	3.085481	-3.820092	0.000000	-10.000000	-0.791667	34.766666	135.500000	1023.000000	1023.000000	2046.000000
1.780000	-0.000965	-0.570491	0.061032	-0.658763	3.630629	-3.603390	0.000000	-10.000000	-0.800000	34.750000	147.166672	1023.000000	1023.000000	2046.000000
1.800000	0.000224	0.132666	0.298763	-0.496494	3.849787	-3.519390	0.000000	-10.000000	-0.808333	34.650002	158.833328	1023.000000	1023.000000	2046.000000
1.820000	0.001850	1.093502	0.496692	-0.254360	4.256043	-3.404873	0.000000	-10.000000	-0.808333	34.983334	170.500000	1023.000000	1023.000000	2046.000000
1.840000	0.003175	1.876306	0.925048	-0.219312	4.414973	-3.244403	0.000000	-10.000000	-0.808333	35.133335	182.166672	1023.000000	1023.000000	2046.000000
1.860000	0.004535	2.680287	1.114608	-0.050878	4.920064	-3.303506	0.000000	-10.000000	-0.816667	35.333336	193.833328	1023.000000	1023.000000	2046.000000
1.880000	0.005926	3.502232	1.392052	0.078077	5.124024	-3.091921	0.000000	-10.000000	-0.825000	35.116669	205.500000	1023.000000	1023.000000	2046.000000
1.900000	0.006519	3.852589	1.723158	0.236955	5.045727	-3.153251	0.000000	-10.000000	-0.833333	35.216667	217.166672	1023.000000	1023.000000	2046.000000
1.920000	0.007397	4.371537	1.966730	0.193117	5.286928	-3.075238	0.000000	-10.000000	-0.841667	35.266666	229.000000	1023.000000	1023.000000	2046.000000
1.940000	0.007285	4.305602	2.152631	0.075547	5.313419	-3.235995	0.000000	-10.000000	-0.866667	35.633335	240.666672	1023.000000	1023.000000	2046.000000
1.960000	0.007735	4.571543	2.275325	-0.028770	5.559994	-3.235005	0.000000	-10.000000	-0.875000	36.066669	252.333328	1023.000000	1023.000000	2046.000000
1.980000	0.007933	4.688263	2.555590	-0.221897	5.602556	-3.247985	0.000000	-10.000000	-0.875000	36.650002	264.333344	1023.000000	1023.000000	2046.000000
2.000000	0.009252	5.468196	2.829217	-0.200431	6.048363	-3.208952	0.000000	-10.000000	-0.841667	36.716667	276.666656	1023.000000	1023.000000	2046.000000
2.020000	0.010535	6.226373	3.091767	-0.003481	6.367708	-3.229622	0.000000	-10.000000	-0.825000	36.549999	289.000000	1023.000000	1023.000000	2046.000000
2.040000	0.012257	7.243778	3.351856	0.351542	6.588761	-3.048381	0.000000	-10.000000	-0.816667	35.866665	301.000000	1023.000000	1023.000000	2046.000000
2.060000	0.013527	7.994580	3.621073	0.499898	6.779071	-2.905462	0.000000	-10.000000	-0.833333	35.549999	313.000000	1023.000000	1023.000000	2046.000000
2.080000	0.014179	8.379653	3.576625	0.577183	6.985911	-2.760066	0.000000	-10.000000	-0.858333	35.450001	325.000000	1023.000000	1023.000000	2046.000000
2.100000	0.012707	7.510084	3.243509	0.389664	6.626739	-2.749827	0.000000	-10.000000	-0.866667	35.783333	337.000000	1023.000000	1023.000000	2046.000000
2.120000	0.010205	6.031057	2.989027	-0.067230	6.187457	-3.078198	0.000000	-10.000000	-0.841667	35.700001	349.000000	1023.000000	1023.000000	2046.000000
2.140000	0.008374	4.949309	2.728868	-0.583105	5.999408	-3.195862	0.000000	-10.000000	-0.808333	35.083336	361.000000	1023.000000	1023.000000	2046.000000
2.160000	0.007138	4.218803	2.447574	-0.792090	6.041232	-3.477912	0.000000	-10.000000	-0.758333	34.416668	372.666656	1023.000000	1023.000000	2046.000000
2.180000	0.006814	4.026925	2.255680	-0.923005	6.125263	-3.431014	0.000000	-10.000000	-0.775000	33.683334	384.166656	1023.000000	1023.000000	2046.000000
2.200000	0.006581	3.889295	2.331319	-0.947065	6.167944	-3.662904	0.000000	-10.000000	-0.775000	33.833332	395.333344	1023.000000	1023.000000	2046.000000
2.220000	0.007279	4.301873	2.427085	-0.946680	6.357813	-3.536345	0.000000	-10.000000	-0.775000	33.716667	406.666656	1023.000000	1023.000000	2046.000000
2.240000	0.007489	4.425755	2.574614	-0.971252	6.528548	-3.706155	0.000000	-10.000000	-0.741667	34.000000	418.000000	1023.000000	1023.000000	2046.000000
2.260000	0.008460	5.000131	2.573771	-0.859353	6.816241	-3.530528	0.000000	-10.000000	-0.725000	33.766666	429.333344	1023.000000	1023.000000	2046.000000
2.280000	0.008700	5.141983	2.876719	-0.831038	6.831602	-3.735300	0.000000	-10.000000	-0.733333	33.350002	440.666656	1023.000000	1023.000000	2046.000000
2.300000	0.010152	5.999703	2.939964	-0.662963	7.243203	-3.520501	0.000000	-10.000000	-0.750000	33.083336	451.833344	1023.000000	1023.000000	2046.000000
2.320000	0.010700	6.323918	3.105987	-0.606632	7.461575	-3.637012	0.000000	-10.000000	-0.733333	32.766666	463.000000	1023.000000	1023.000000	2046.000000
2.340000	0.011785	6.965045	3.319972	-0.508633	7.699748	-3.546042	0.000000	-10.000000	-0.716667	32.583336	474.000000	1023.000000	1023.000000	2046.000000
2.360000	0.012580	7.434535	3.586593	-0.404421	7.799051	-3.546688	0.000000	-10.000000	-0.675000	31.966667	484.833344	1023.000000	1023.000000	2046.000000
2.380000	0.014024	8.288198	3.681197	-0.239484	8.332221	-3.485736	0.000000	-10.000000	-0.666667	31.533333	495.666656	1023.000000	1023.000000	2046.000000
2.400000	0.015023	8.878387	3.799080	-0.068732	8.513735	-3.365695	0.000000	-10.000000	-0.616667	30.900000	506.166656	1023.000000	1023.000000	2046.000000
2.420000	0.016595	9.807538	4.065774	0.082731	8.808752	-3.149719	0.000000	-10.000000	-0.550000	29.783333	516.500000	1023.000000	1023.000000	2046.000000
2.440000	0.017379	10.271079	4.320023	0.106686	9.001801	-3.157430	0.000000	-10.000000	-0.466667	28.166666	526.500000	1023.000000	1023.000000	2046.000000
2.460000	0.018501	10.934338	4.249350	0.298146	9.415051	-3.028209	0.000000	-10.000000	-0.383333	26.016666	536.333313	1023.000000	1023.000000	2046.000000
2.480000	0.018545	10.960173	4.148866	0.343588	9.417345	-2.949627	0.000000	-10.000000	-0.300000	23.466667	545.500000	1023.000000	1023.000000	2046.000000
2.500000	0.018475	10.918773	4.087948	0.371887	9.450038	-2.991101	0.000000	-10.000000	-0.208333	20.316668	553.833313	1023.000000	1023.000000	2046.000000
2.520000	0.018853	11.142230	4.191577	0.380767	9.399429	-2.829544	0.000000	-10.000000	-0.108333	16.550001	561.000000	1023.000000	1023.000000	2046.000000
2.540000	0.019058	11.263253	4.209661	0.386640	9.594050	-2.927098	0.000000	-10.000000	-0.041667	12.500000	567.333313	1023.000000	1023.000000	2046.000000
2.560000	0.019009	11.234156	4.171050	0.416430	9.359911	-2.713235	0.000000	-10.000000	0.016667	7.366667	572.166687	1023.000000	1023.000000	2046.000000
2.580000	0.018786	11.102696	4.287842	0.331845	9.313417	-2.830409	0.000000	-10.000000	0.033333	2.300000	575.666687	1023.000000	1023.000000	2046.000000
2.600000	0.018782	11.100036	4.244267	0.367173	9.145251	-2.656656	0.000000	-10.000000	0.041667	-2.016667	577.333313	1023.000000	1023.000000	2046.000000
2.620000	0.018181	10.744725	4.261611	0.212165	9.175904	-2.904954	0.000000	-10.000000	0.041667	-5.333333	578.000000	1023.000000	1023.000000	2046.000000
2.640000	0.018558	10.967880	4.186717	0.289389	9.240515	-2.748740	0.000000	-10.000000	0.058333	-7.816667	578.000000	1023.000000	1023.000000	2046.000000
2.660000	0.018318	10.825880	4.299897	0.220496	9.135303	-2.829817	0.000000	-10.000000	0.083333	-10.233334	578.000000	1023.000000	1023.000000	2046.000000
2.680000	0.018837	11.132829	4.304334	0.262381	9.285644	-2.719530	0.000000	-10.000000	0.116667	-11.866667	578.000000	1023.000000	1023.000000	2046.000000
2.700000	0.019010	11.234900	4.286359	0.399299	9.258387	-2.709143	0.000000	-10.000000	0.116667	-13.050000	578.000000	1023.000000	1023.000000	2046.000000
2.720000	0.019375	11.450584	4.232842	0.525520	9.253410	-2.561188	0.000000	-10.000000	0.125000	-13.933333	570.500000	1023.000000	1023.000000	2046.000000
2.740000	0.019339	11.429557	4.296142	0.685592	9.003209	-2.555386	0.000000	-10.000000	0.141667	-14.566667	561.500000	1023.000000	1023.000000	2046.000000
2.760000	0.019749	11.671527	4.309037	0.722225	9.154402	-2.514137	0.000000	-10.000000	0.175000	-15.100000	550.666687	1023.000000	1023.000000	2046.000000
2.780000	0.019715	11.651746	4.215703	0.850047	8.971076	-2.385080	0.000000	-10.000000	0.200000	-15.633333	545.666687	1023.000000	1023.000000	2046.000000
2.800000	0.019371	11.448531	4.207121	0.941684	8.777272	-2.477547	0.000000	-10.000000	0.208333	-16.299999	540.500000	1023.000000	1023.000000	2046.000000
2.820000	0.019561	11.560760	4.171048	0.979641	8.687137	-2.277065	0.000000	-10.000000	0.225000	-17.250000	535.166687	1023.000000	1023.000000	2046.000000
2.840000	0.019324	11.420403	4.090174	1.045642	8.645914	-2.361327	0.000000	-10.000000	0.275000	-18.416666	529.500000	1023.000000	1023.000000	2046.000000
2.860000	0.018731	11.069765	3.836217	1.114085	8.370876	-2.251413	0.000000	-10.000000	0.316667	-19.783333	523.166687	1023.000000	1023.000000	2046.000000
2.880000	0.017660	10.437037	3.754885	1.160497	7.930278	-2.408623	0.000000	-10.000000	0.358333	-21.216667	516.500000	1023.000000	1023.000000	2046.000000
2.900000	0.017521	10.354999	3.576765	1.143208	7.847105	-2.212080	0.000000	-10.000000	0.383333	-22.616667	509.333344	1023.000000	1023.000000	2046.000000
2.920000	0.016524	9.765798	3.406909	1.120476	7.536579	-2.298166	0.000000	-10.000000	0.450000	-24.183334	501.833344	1023.000000	1023.000000	2046.000000
2.940000	0.016104	9.517736	3.369002	1.171167	7.269268	-2.291700	0.000000	-10.000000	0.550000	-26.016666	493.833344	1023.000000	1023.000000	2046.000000
2.960000	0.015317	9.052431	3.428509	1.134913	6.801105	-2.312096	0.000000	-10.000000	0.658333	-28.300001	485.000000	1023.000000	1023.000000	2046.000000
2.980000	0.015925	9.411484	3.508763	1.237403	6.908409	-2.243090	0.000000	-10.000000	0.750000	-30.616669	475.500000	1023.000000	1023.000000	2046.000000
3.000000	0.015648	9.248078	3.570265	1.242337	6.765315	-2.329839	0.000000	-10.000000	0.825000	-32.750000	465.166656	1023.000000	1023.000000	2046.000000
3.020000	0.015521	9.172627	3.526537	1.339252	6.550420	-2.243583	0.000000	-10.000000	0.875000	-34.033337	454.333344	1023.000000	1023.000000	2046.000000
3.040000	0.014604	8.631226	3.545094	1.265500	6.168548	-2.347916	0.000000	-10.000000	0.925000	-34.816669	443.000000	1023.000000	1023.000000	2046.000000
3.060000	0.014440	8.533749	3.385942	1.304978	6.080510	-2.237681	0.000000	-10.000000	0.950000	-35.216667	431.500000	1023.000000	1023.000000	2046.000000
3.080000	0.013562	8.015320	3.215310	1.328126	5.891490	-2.419607	0.000000	-10.000000	0.966667	-35.816666	419.833344	1023.000000	1023.000000	2046.000000
3.100000	0.013250	7.831031	2.949318	1.418030	5.586479	-2.122796	0.000000	-10.000000	0.991667	-36.316666	408.000000	1023.000000	1023.000000	2046.000000
3.120000	0.011788	6.966774	2.645100	1.546865	4.948828	-2.174020	0.000000	-10.000000	1.016667	-36.750000	395.833344	1023.000000	1023.000000	2046.000000
3.140000	0.010529	6.222374	2.268513	1.576085	4.590773	-2.212996	0.000000	-10.000000	1.066667	-37.133335	383.500000	1023.000000	1023.000000	2046.000000
3.160000	0.008357	4.938856	1.727045	1.495646	3.803758	-2.087594	0.000000	-10.000000	1.058333	-37.433334	371.000000	1023.000000	1023.000000	2046.000000
3.180000	0.004948	2.924438	1.551034	0.865538	3.079063	-2.571198	0.000000	-10.000000	1.041667	-37.233334	358.500000	1023.000000	1023.000000	2046.000000
3.200000	0.002079	1.228608	1.090187	0.265095	2.566546	-2.693221	0.000000	-10.000000	0.991667	-36.683334	346.166656	1023.000000	1023.000000	2046.000000
3.220000	-0.001367	-0.808013	0.698566	-0.280181	1.943706	-3.170104	0.000000	-10.000000	0.958333	-35.700001	334.000000	1023.000000	1023.000000	2046.000000
3.240000	-0.003721	-2.199372	0.230386	-0.659446	1.664134	-3.434446	0.000000	-10.000000	0.925000	-35.083336	322.000000	1023.000000	1023.000000	2046.000000
3.260000	-0.005737	-3.390631	-0.105417	-0.919838	1.137519	-3.502895	0.000000	-10.000000	0.908333	-34.366669	310.333344	1023.000000	1023.000000	2046.000000
3.280000	-0.006848	-4.047400	-0.435135	-1.140962	1.222204	-3.693507	0.000000	-10.000000	0.891667	-34.083332	298.833344	1023.000000	1023.000000	2046.000000
3.300000	-0.008401	-4.965227	-0.777659	-1.209832	0.760522	-3.738258	0.000000	-10.000000	0.875000	-33.766666	287.500000	1023.000000	1023.000000	2046.000000
3.320000	-0.010109	-5.974628	-0.976080	-1.382802	0.472247	-4.087993	0.000000	-10.000000	0.841667	-33.516666	276.166656	1023.000000	1023.000000	2046.000000
3.340000	-0.010829	-6.400007	-1.190145	-1.480649	0.400695	-4.129907	0.000000	-10.000000	0.816667	-33.133335	265.000000	1023.000000	1023.000000	2046.000000
3.360000	-0.012050	-7.121649	-1.450230	-1.589024	0.196034	-4.278428	0.000000	-10.000000	0.791667	-32.700001	254.000000	1023.000000	1023.000000	2046.000000
3.380000	-0.012405	-7.331158	-1.610336	-1.648221	0.160340	-4.232941	0.000000	-10.000000	0.775000	-32.266666	243.000000	1023.000000	1023.000000	2046.000000
3.400000	-0.013234	-7.821101	-1.634135	-1.754414	-0.128924	-4.303627	0.000000	-10.000000	0.750000	-31.883333	232.166672	1023.000000	1023.000000	2046.000000
3.420000	-0.013639	-8.060660	-1.775811	-1.750585	-0.105194	-4.429070	0.000000	-10.000000	0.725000	-31.299999	221.500000	1023.000000	1023.000000	2046.000000
3.440000	-0.014029	-8.291383	-1.981250	-1.804103	-0.217018	-4.289011	0.000000	-10.000000	0.708333	-30.833334	211.000000	1023.000000	1023.000000	2046.000000
3.460000	-0.014367	-8.491150	-1.954618	-1.822949	-0.305163	-4.408420	0.000000	-10.000000	0.700000	-30.366667	200.666672	1023.000000	1023.000000	2046.000000
3.480000	-0.013922	-8.228146	-1.972118	-1.766886	-0.193069	-4.296072	0.000000	-10.000000	0.683333	-30.200001	190.500000	1023.000000	1023.000000	2046.000000
3.500000	-0.013818	-8.166720	-2.049859	-1.656222	-0.136061	-4.324579	0.000000	-10.000000	0.666667	-29.950001	180.500000	1023.000000	1023.000000	2046.000000
3.520000	-0.013940	-8.238568	-2.201079	-1.573611	-0.181510	-4.282368	0.000000	-10.000000	0.650000	-29.683334	170.500000	1023.000000	1023.000000	2046.000000
3.540000	-0.014592	-8.624133	-2.214988	-1.654691	-0.408977	-4.345477	0.000000	-10.000000	0.641667	-29.100000	160.666672	1023.000000	1023.000000	2046.000000
3.560000	-0.014450	-8.540173	-2.461380	-1.614949	-0.210425	-4.253419	0.000000	-10.000000	0.625000	-28.466667	151.000000	1023.000000	1023.000000	2046.000000
3.580000	-0.015407	-9.105701	-2.730788	-1.648975	-0.499615	-4.226323	0.000000	-10.000000	0.600000	-27.683334	141.500000	1023.000000	1023.000000	2046.000000
3.600000	-0.016418	-9.703110	-2.882269	-1.734209	-0.659575	-4.427056	0.000000	-10.000000	0.558333	-26.916668	132.166672	1023.000000	1023.000000	2046.000000
3.620000	-0.016910	-9.993752	-3.022641	-1.823877	-0.825489	-4.321746	0.000000	-10.000000	0.516667	-26.083334	123.166664	1023.000000	1023.000000	2046.000000
3.640000	-0.017622	-10.414489	-3.118016	-1.874191	-0.886479	-4.535802	0.000000	-10.000000	0.475000	-25.150000	114.500000	1023.000000	1023.000000	2046.000000
3.660000	-0.017709	-10.465890	-3.349981	-1.896247	-1.032094	-4.187568	0.000000	-10.000000	0.441667	-24.333334	106.166664	1023.000000	1023.000000	2046.000000
3.680000	-0.018634	-11.012745	-3.217844	-2.046191	-1.281414	-4.467296	0.000000	-10.000000	0.416667	-23.600000	98.000000	1023.000000	1023.000000	2046.000000
3.700000	-0.018300	-10.815286	-3.262720	-2.117152	-1.057753	-4.377661	0.000000	-10.000000	0.391667	-23.033333	90.166664	1023.000000	1023.000000	2046.000000
3.720000	-0.019054	-11.261015	-3.327349	-2.091876	-1.373135	-4.468654	0.000000	-10.000000	0.375000	-22.266666	82.500000	1023.000000	1023.000000	2046.000000
3.740000	-0.019007	-11.232847	-3.396577	-2.053447	-1.306298	-4.476525	0.000000	-10.000000	0.350000	-21.683334	75.166664	1023.000000	1023.000000	2046.000000
3.760000	-0.019185	-11.338540	-3.317341	-2.042803	-1.444298	-4.534098	0.000000	-10.000000	0.325000	-21.183334	67.833336	1023.000000	1023.000000	2046.000000
3.780000	-0.018961	-11.206105	-3.298280	-2.085163	-1.306092	-4.516570	0.000000	-10.000000	0.308333	-20.800001	60.666668	1023.000000	1023.000000	2046.000000
3.800000	-0.018844	-11.136581	-3.404164	-2.035290	-1.366029	-4.331099	0.000000	-10.000000	0.300000	-20.316668	53.666668	1023.000000	1023.000000	2046.000000
3.820000	-0.019068	-11.269464	-3.290123	-2.027139	-1.435074	-4.517128	0.000000	-10.000000	0.266667	-19.666668	47.000000	1023.000000	1023.000000	2046.000000
3.840000	-0.018504	-10.936085	-3.290326	-1.945066	-1.312108	-4.388585	0.000000	-10.000000	0.233333	-18.983334	40.500000	1023.000000	1023.000000	2046.000000
3.860000	-0.018758	-11.085728	-3.319337	-1.877530	-1.379386	-4.509474	0.000000	-10.000000	0.191667	-18.250000	34.000000	1023.000000	1023.000000	2046.000000
3.880000	-0.018295	-10.812418	-3.349112	-1.791149	-1.291476	-4.380680	0.000000	-10.000000	0.183333	-17.466667	27.833334	1023.000000	1023.000000	2046.000000
3.900000	-0.018530	-10.951448	-3.249772	-1.798116	-1.458654	-4.444906	0.000000	-10.000000	0.175000	-16.700001	22.000000	1023.000000	1023.000000	2046.000000
3.920000	-0.018214	-10.764297	-3.170522	-1.807850	-1.249687	-4.536239	0.000000	-10.000000	0.166667	-15.883333	16.500000	1023.000000	1023.000000	2046.000000
3.940000	-0.017896	-10.576800	-3.327492	-1.690183	-1.265643	-4.293483	0.000000	-10.000000	0.158333	-15.116667	11.166667	1023.000000	1023.000000	2046.000000
3.960000	-0.018239	-10.779167	-3.090656	-1.705699	-1.480226	-4.502586	0.000000	-10.000000	0.150000	-14.333334	6.000000	1023.000000	1023.000000	2046.000000
3.980000	-0.017436	-10.304379	-3.089542	-1.705483	-1.060189	-4.449164	0.000000	-10.000000	0.116667	-13.466667	1.666667	1023.000000	1023.000000	2046.000000
4.000000	-0.017622	-10.414450	-3.096871	-1.721118	-1.230027	-4.366435	0.000000	-10.000000	0.091667	-12.733334	-2.333333	1023.000000	1023.000000	2046.000000
4.020000	-0.017877	-10.565493	-3.070152	-1.690067	-1.202188	-4.603086	0.000000	-10.000000	0.058333	-12.100000	-6.000000	1023.000000	1023.000000	2046.000000
4.040000	-0.017129	-10.122986	-3.013045	-1.629420	-1.040159	-4.440363	0.000000	-10.000000	0.058333	-11.600000	-10.000000	1023.000000	1023.000000	2046.000000
4.060000	-0.017535	-10.363272	-2.966786	-1.628804	-1.214811	-4.552871	0.000000	-10.000000	0.050000	-11.083334	-14.000000	1023.000000	1023.000000	2046.000000
4.080000	-0.017038	-10.069287	-2.975977	-1.612322	-1.019982	-4.461007	0.000000	-10.000000	0.050000	-10.333334	-17.833334	1023.000000	1023.000000	2046.000000
4.100000	-0.016723	-9.883489	-2.873837	-1.523864	-1.129084	-4.356703	0.000000	-10.000000	0.050000	-9.483334	-21.500000	1023.000000	1023.000000	2046.000000
4.120000	-0.016836	-9.950305	-2.795972	-1.511663	-1.047588	-4.595082	0.000000	-10.000000	0.033333	-8.266666	-24.666666	1023.000000	1023.000000	2046.000000
4.140000	-0.016232	-9.592989	-2.715341	-1.493636	-0.867240	-4.516772	0.000000	-10.000000	0.016667	-7.016667	-27.333334	1023.000000	1023.000000	2046.000000
4.160000	-0.015398	-9.100252	-2.490242	-1.358395	-0.881423	-4.370191	0.000000	-10.000000	0.000000	-5.433333	-29.500000	1023.000000	1023.000000	2046.000000
4.180000	-0.015502	-9.161560	-2.360597	-1.285955	-0.852020	-4.662988	0.000000	-10.000000	-0.016667	-2.966667	-31.333334	1023.000000	1023.000000	2046.000000
4.200000	-0.014950	-8.835345	-2.294831	-1.355011	-0.670128	-4.515376	0.000000	-10.000000	-0.033333	0.033333	-32.500000	1023.000000	1023.000000	2046.000000
4.220000	-0.015149	-8.953055	-2.208773	-1.445512	-0.823457	-4.475312	0.000000	-10.000000	-0.058333	3.416667	-33.000000	1023.000000	1023.000000	2046.000000
4.240000	-0.015223	-8.996626	-2.187091	-1.588838	-0.621694	-4.599002	0.000000	-10.000000	-0.075000	6.783333	-33.000000	1023.000000	1023.000000	2046.000000
4.260000	-0.015052	-8.895845	-2.104788	-1.658084	-0.478036	-4.654938	0.000000	-10.000000	-0.116667	10.116667	-33.000000	1023.000000	1023.000000	2046.000000
4.280000	-0.014656	-8.661770	-1.933002	-1.646896	-0.425629	-4.656242	0.000000	-10.000000	-0.166667	13.316667	-33.000000	1023.000000	1023.000000	2046.000000
4.300000	-0.013761	-8.133009	-1.724096	-1.590765	-0.077186	-4.740963	0.000000	-10.000000	-0.216667	15.833334	-33.000000	1023.000000	1023.000000	2046.000000
4.320000	-0.012902	-7.624812	-1.787774	-1.486735	0.185363	-4.535667	0.000000	-10.000000	-0.250000	17.866667	-23.500000	1023.000000	1023.000000	2046.000000
4.340000	-0.012934	-7.643961	-1.714687	-1.380051	0.000725	-4.549948	0.000000	-10.000000	-0.300000	19.700001	-4.000000	1023.000000	1023.000000	2046.000000
4.360000	-0.012911	-7.630613	-1.828486	-1.471515	0.163207	-4.493818	0.000000	-10.000000	-0.366667	21.566668	17.833334	1023.000000	1023.000000	2046.000000
4.380000	-0.014243	-8.417470	-2.202965	-1.692247	-0.151645	-4.370612	0.000000	-10.000000	-0.458333	23.800001	32.666668	1023.000000	1023.000000	2046.000000
4.400000	-0.017082	-10.095451	-2.530780	-2.252099	-0.648949	-4.663624	0.000000	-10.000000	-0.541667	26.050001	40.333332	1023.000000	1023.000000	2046.000000
4.420000	-0.018373	-10.858237	-2.751547	-2.705858	-0.431246	-4.969586	0.000000	-10.000000	-0.600000	27.866667	48.666668	1023.000000	1023.000000	2046.000000
4.440000	-0.019083	-11.277833	-3.028414	-2.976458	-0.314245	-4.958715	0.000000	-10.000000	-0.650000	29.416666	57.833332	1023.000000	1023.000000	2046.000000
4.460000	-0.019581	-11.572087	-2.957185	-3.074899	-0.392593	-5.147411	0.000000	-10.000000	-0.666667	30.416666	67.333336	1023.000000	1023.000000	2046.000000
4.480000	-0.019263	-11.384505	-2.958580	-3.122245	0.018770	-5.322450	0.000000	-10.000000	-0.700000	31.250000	77.333336	1023.000000	1023.000000	2046.000000
4.500000	-0.018637	-11.014747	-3.027795	-3.019716	0.095184	-5.062420	0.000000	-10.000000	-0.725000	31.816666	87.500000	1023.000000	1023.000000	2046.000000
4.520000	-0.018567	-10.973301	-2.795208	-3.031427	0.158287	-5.304953	0.000000	-10.000000	-0.775000	32.516666	98.000000	1023.000000	1023.000000	2046.000000
4.540000	-0.017185	-10.156073	-2.693597	-2.937007	0.547445	-5.072914	0.000000	-10.000000	-0.808333	33.566666	108.666664	1023.000000	1023.000000	2046.000000
4.560000	-0.016550	-9.780934	-2.605197	-2.772481	0.729189	-5.132445	0.000000	-10.000000	-0.850000	34.583336	119.666664	1023.000000	1023.000000	2046.000000
4.580000	-0.015675	-9.264017	-2.336113	-2.690711	0.990284	-5.227477	0.000000	-10.000000	-0.883333	35.466667	131.166672	1023.000000	1023.000000	2046.000000
4.600000	-0.013996	-8.271641	-2.144155	-2.517576	1.392191	-5.002101	0.000000	-10.000000	-0.916667	35.866669	143.000000	1023.000000	1023.000000	2046.000000
4.620000	-0.013058	-7.717171	-1.978443	-2.384197	1.594838	-4.949369	0.000000	-10.000000	-0.925000	36.316666	155.000000	1023.000000	1023.000000	2046.000000
4.640000	-0.011903	-7.034856	-1.634604	-2.219357	1.836690	-5.017585	0.000000	-10.000000	-0.908333	36.616669	167.000000	1023.000000	1023.000000	2046.000000
4.660000	-0.009488	-5.607543	-1.253525	-2.062708	2.484130	-4.775440	0.000000	-10.000000	-0.891667	36.799999	179.000000	1023.000000	1023.000000	2046.000000
4.680000	-0.008061	-4.764191	-1.016863	-1.878454	2.784306	-4.653180	0.000000	-10.000000	-0.900000	36.566666	191.166672	1023.000000	1023.000000	2046.000000
4.700000	-0.006605	-3.903771	-0.715225	-1.659955	3.080939	-4.609529	0.000000	-10.000000	-0.908333	36.066666	203.500000	1023.000000	1023.000000	2046.000000
4.720000	-0.004790	-2.830853	-0.567845	-1.485290	3.597816	-4.375535	0.000000	-10.000000	-0.933333	35.833336	215.833328	1023.000000	1023.000000	2046.000000
4.740000	-0.004134	-2.443042	-0.560494	-1.416896	3.814574	-4.280227	0.000000	-10.000000	-0.900000	35.683334	228.000000	1023.000000	1023.000000	2046.000000
4.760000	-0.003624	-2.141709	-0.484473	-1.336972	4.025964	-4.346229	0.000000	-10.000000	-0.875000	35.483334	239.666672	1023.000000	1023.000000	2046.000000
4.780000	-0.002399	-1.417881	-0.331242	-1.296322	4.336957	-4.127274	0.000000	-10.000000	-0.825000	35.033333	251.333328	1023.000000	1023.000000	2046.000000
4.800000	-0.001766	-1.043580	-0.328620	-1.208166	4.456761	-3.963556	0.000000	-10.000000	-0.808333	34.549999	263.000000	1023.000000	1023.000000	2046.000000
4.820000	-0.001291	-0.762783	-0.024859	-1.127660	4.417971	-4.028234	0.000000	-10.000000	-0.800000	34.216667	274.666656	1023.000000	1023.000000	2046.000000
4.840000	0.000050	0.029430	0.162365	-1.171895	4.909453	-3.870493	0.000000	-10.000000	-0.816667	34.033333	286.333344	1023.000000	1023.000000	2046.000000
4.860000	0.000945	0.558245	0.269537	-1.082824	5.045170	-3.673638	0.000000	-10.000000	-0.833333	34.150002	297.666656	1023.000000	1023.000000	2046.000000
4.880000	0.001364	0.806251	0.652907	-1.105548	5.022529	-3.763637	0.000000	-10.000000	-0.833333	34.316666	309.166656	1023.000000	1023.000000	2046.000000
4.900000	0.002624	1.550888	0.863166	-1.069291	5.477875	-3.720862	0.000000	-10.000000	-0.816667	34.299999	320.500000	1023.000000	1023.000000	2046.000000
4.920000	0.003524	2.082928	1.085193	-1.034377	5.616257	-3.584145	0.000000	-10.000000	-0.800000	34.100002	331.833344	1023.000000	1023.000000	2046.000000
4.940000	0.005059	2.989932	1.491687	-0.915216	5.896888	-3.483427	0.000000	-10.000000	-0.791667	33.766666	343.333344	1023.000000	1023.000000	2046.000000
4.960000	0.006595	3.897538	1.783807	-0.785063	6.447378	-3.548584	0.000000	-10.000000	-0.791667	33.549999	354.666656	1023.000000	1023.000000	2046.000000
4.980000	0.008502	5.024672	1.994956	-0.525536	6.803448	-3.248195	0.000000	-10.000000	-0.783333	33.633335	366.000000	1023.000000	1023.000000	2046.000000
5.000000	0.010046	5.937412	2.462087	-0.342696	6.937688	-3.119667	0.000000	-10.000000	-0.783333	33.783333	377.000000	1023.000000	1023.000000	2046.000000
5.020000	0.011491	6.791044	2.729635	-0.162719	7.351674	-3.127546	0.000000	-10.000000	-0.800000	34.316669	388.166656	1023.000000	1023.000000	2046.000000
5.040000	0.012979	7.670612	3.101068	-0.012100	7.744423	-3.162778	0.000000	-10.000000	-0.825000	34.583336	399.500000	1023.000000	1023.000000	2046.000000
5.060000	0.015224	8.997561	3.439543	0.234430	8.128774	-2.805186	0.000000	-10.000000	-0.866667	35.216667	411.166656	1023.000000	1023.000000	2046.000000
5.080000	0.016431	9.710423	3.777381	0.319292	8.417665	-2.803915	0.000000	-10.000000	-0.875000	35.633335	422.833344	1023.000000	1023.000000	2046.000000
5.100000	0.017857	10.553669	4.063135	0.554495	8.723073	-2.787034	0.000000	-10.000000	-0.875000	35.983334	434.833344	1023.000000	1023.000000	2046.000000
5.120000	0.019863	11.739042	4.446203	0.752485	9.067530	-2.527175	0.000000	-10.000000	-0.858333	36.083336	446.833344	1023.000000	1023.000000	2046.000000
5.140000	0.021102	12.471338	4.645099	0.967803	9.393562	-2.535127	0.000000	-10.000000	-0.850000	35.916668	459.000000	1023.000000	1023.000000	2046.000000
5.160000	0.022584	13.347198	4.929821	1.148794	9.731599	-2.463018	0.000000	-10.000000	-0.808333	35.266666	471.000000	1023.000000	1023.000000	2046.000000
5.180000	0.024145	14.269559	5.238248	1.228917	10.079391	-2.276997	0.000000	-10.000000	-0.733333	34.166668	482.666656	1023.000000	1023.000000	2046.000000
5.200000	0.025182	14.882647	5.453467	1.436625	10.353793	-2.361238	0.000000	-10.000000	-0.641667	32.716667	494.166656	1023.000000	1023.000000	2046.000000
5.220000	0.026434	15.622574	5.658923	1.548571	10.674325	-2.259245	0.000000	-10.000000	-0.575000	31.083334	505.166656	1023.000000	1023.000000	2046.000000
5.240000	0.027458	16.227711	6.010170	1.645529	10.726107	-2.154094	0.000000	-10.000000	-0.533333	29.433334	516.000000	1023.000000	1023.000000	2046.000000
5.260000	0.028498	16.842321	6.137518	1.761348	11.143131	-2.199675	0.000000	-10.000000	-0.491667	27.933334	526.000000	1023.000000	1023.000000	2046.000000
5.280000	0.029565	17.472666	6.359422	1.817422	11.302842	-2.007020	0.000000	-10.000000	-0.441667	26.650000	535.666687	1023.000000	1023.000000	2046.000000
5.300000	0.029456	17.408457	6.496647	1.888146	11.158325	-2.134661	0.000000	-10.000000	-0.391667	25.299999	544.666687	1023.000000	1023.000000	2046.000000
5.320000	0.029505	17.437527	6.507459	1.892152	11.038807	-2.000891	0.000000	-10.000000	-0.333333	23.616667	553.500000	1023.000000	1023.000000	2046.000000
5.340000	0.028556	16.876530	6.504594	1.709552	10.844087	-2.181704	0.000000	-10.000000	-0.300000	21.666666	561.500000	1023.000000	1023.000000	2046.000000
5.360000	0.028439	16.807405	6.592446	1.554292	10.948090	-2.287423	0.000000	-10.000000	-0.241667	19.783333	569.166687	1023.000000	1023.000000	2046.000000
5.380000	0.029130	17.215775	6.754363	1.569382	11.000465	-2.108437	0.000000	-10.000000	-0.175000	17.516666	576.000000	1023.000000	1023.000000	2046.000000
5.400000	0.030176	17.833858	6.948153	1.748650	11.317070	-2.180016	0.000000	-10.000000	-0.108333	15.066667	582.333313	1023.000000	1023.000000	2046.000000
5.420000	0.031014	18.329170	6.970431	2.018590	11.237125	-1.896975	0.000000	-10.000000	-0.050000	12.000000	587.833313	1023.000000	1023.000000	2046.000000
5.440000	0.030872	18.245125	6.917619	2.295777	11.078236	-2.046506	0.000000	-10.000000	-0.025000	8.650000	592.333313	1023.000000	1023.000000	2046.000000
5.460000	0.030828	18.219383	6.746415	2.280201	11.047574	-1.854807	0.000000	-10.000000	0.000000	4.833333	595.833313	1023.000000	1023.000000	2046.000000
5.480000	0.028313	16.733158	6.193831	2.020062	10.427213	-1.907947	0.000000	-10.000000	0.008333	1.083333	597.833313	1023.000000	1023.000000	2046.000000
5.500000	0.024680	14.585907	5.817479	1.481290	9.662614	-2.375476	0.000000	-10.000000	0.016667	-1.816667	598.833313	1023.000000	1023.000000	2046.000000
5.520000	0.022355	13.211738	5.438865	0.942757	9.280539	-2.450424	0.000000	-10.000000	0.033333	-4.600000	599.000000	1023.000000	1023.000000	2046.000000
5.540000	0.019554	11.556231	4.981966	0.569172	8.838263	-2.833169	0.000000	-10.000000	0.058333	-7.233334	599.000000	1023.000000	1023.000000	2046.000000
5.560000	0.018025	10.652922	4.603723	0.412390	8.615509	-2.978700	0.000000	-10.000000	0.083333	-9.916667	599.000000	1023.000000	1023.000000	2046.000000
5.580000	0.017043	10.072319	4.367315	0.199115	8.458762	-2.952873	0.000000	-10.000000	0.100000	-11.483334	599.000000	1023.000000	1023.000000	2046.000000
5.600000	0.015430	9.118908	4.129318	0.076849	8.149698	-3.236958	0.000000	-10.000000	0.100000	-12.450000	599.000000	1023.000000	1023.000000	2046.000000
5.620000	0.014817	8.756581	3.938936	-0.028965	8.125157	-3.278547	0.000000	-10.000000	0.116667	-13.350000	595.333313	1023.000000	1023.000000	2046.000000
5.640000	0.013959	8.249616	3.841027	-0.121131	7.729462	-3.199742	0.000000	-10.000000	0.158333	-14.666667	586.833313	1023.000000	1023.000000	2046.000000
5.660000	0.013037	7.704817	3.667836	-0.147144	7.709517	-3.525391	0.000000	-10.000000	0.208333	-16.116667	576.500000	1023.000000	1023.000000	2046.000000
5.680000	0.012530	7.405209	3.425751	-0.208843	7.592965	-3.404664	0.000000	-10.000000	0.266667	-17.666666	568.000000	1023.000000	1023.000000	2046.000000
5.700000	0.011813	6.981493	3.429659	-0.240093	7.340507	-3.548579	0.000000	-10.000000	0.316667	-19.550001	562.000000	1023.000000	1023.000000	2046.000000
5.720000	0.011502	6.797645	3.307609	-0.316361	7.389495	-3.583098	0.000000	-10.000000	0.391667	-21.800001	555.333313	1023.000000	1023.000000	2046.000000
5.740000	0.010773	6.366686	2.981242	-0.272788	7.049023	-3.390790	0.000000	-10.000000	0.466667	-24.266666	547.833313	1023.000000	1023.000000	2046.000000
5.760000	0.009835	5.812760	2.945739	-0.378457	6.903855	-3.658376	0.000000	-10.000000	0.566667	-26.816668	539.833313	1023.000000	1023.000000	2046.000000
5.780000	0.009667	5.712914	2.670791	-0.388804	6.970924	-3.539996	0.000000	-10.000000	0.683333	-29.266666	531.000000	1023.000000	1023.000000	2046.000000
5.800000	0.009227	5.453078	2.577457	-0.319729	6.690495	-3.495145	0.000000	-10.000000	0.775000	-31.583334	521.333313	1023.000000	1023.000000	2046.000000
5.820000	0.008929	5.276952	2.445616	-0.216286	6.534049	-3.486427	0.000000	-10.000000	0.841667	-33.033333	510.833344	1023.000000	1023.000000	2046.000000
5.840000	0.008510	5.029313	2.295576	-0.256002	6.350426	-3.360688	0.000000	-10.000000	0.875000	-34.066666	499.833344	1023.000000	1023.000000	2046.000000
5.860000	0.007957	4.702598	2.012111	-0.175487	6.315733	-3.449760	0.000000	-10.000000	0.900000	-34.283333	488.500000	1023.000000	1023.000000	2046.000000
5.880000	0.007194	4.251499	1.593761	-0.144441	6.064081	-3.261903	0.000000	-10.000000	0.916667	-34.333332	477.000000	1023.000000	1023.000000	2046.000000
5.900000	0.005998	3.544894	1.410448	-0.233851	5.678473	-3.310175	0.000000	-10.000000	0.908333	-34.033333	465.500000	1023.000000	1023.000000	2046.000000
5.920000	0.005243	3.098385	1.199365	-0.322244	5.561479	-3.340215	0.000000	-10.000000	0.908333	-33.916668	454.166656	1023.000000	1023.000000	2046.000000
5.940000	0.004422	2.613643	0.933616	-0.326365	5.222001	-3.215608	0.000000	-10.000000	0.908333	-33.750000	442.833344	1023.000000	1023.000000	2046.000000
5.960000	0.003366	1.989072	0.839869	-0.355352	4.862149	-3.357594	0.000000	-10.000000	0.916667	-33.866669	431.500000	1023.000000	1023.000000	2046.000000
5.980000	0.003233	1.910921	0.722374	-0.370426	4.685806	-3.126833	0.000000	-10.000000	0.933333	-34.150002	420.166656	1023.000000	1023.000000	2046.000000
6.000000	0.002379	1.405738	0.593449	-0.444802	4.582487	-3.325395	0.000000	-10.000000	0.933333	-34.650002	408.666656	1023.000000	1023.000000	2046.000000
6.020000	0.001611	0.951874	0.410090	-0.462516	4.215072	-3.210771	0.000000	-10.000000	0.933333	-34.950001	397.333344	1023.000000	1023.000000	2046.000000
6.040000	0.000884	0.522721	0.410754	-0.481915	3.953647	-3.359764	0.000000	-10.000000	0.933333	-35.133335	385.666656	1023.000000	1023.000000	2046.000000
6.060000	0.000617	0.364461	0.208352	-0.496342	3.914182	-3.261731	0.000000	-10.000000	0.941667	-35.200001	374.000000	1023.000000	1023.000000	2046.000000
6.080000	-0.000396	-0.233811	0.126161	-0.483868	3.547920	-3.424024	0.000000	-10.000000	0.941667	-35.283333	362.000000	1023.000000	1023.000000	2046.000000
6.100000	-0.000439	-0.259677	-0.011076	-0.435752	3.508275	-3.321124	0.000000	-10.000000	0.941667	-35.216667	350.333344	1023.000000	1023.000000	2046.000000
6.120000	-0.000762	-0.450514	-0.064478	-0.427462	3.267257	-3.225831	0.000000	-10.000000	0.941667	-35.333336	338.666656	1023.000000	1023.000000	2046.000000
6.140000	-0.001195	-0.706505	-0.100558	-0.413865	3.223064	-3.415146	0.000000	-10.000000	0.958333	-35.566669	327.000000	1023.000000	1023.000000	2046.000000
6.160000	-0.001605	-0.948802	-0.310505	-0.272445	2.885551	-3.251403	0.000000	-10.000000	0.958333	-35.866669	315.000000	1023.000000	1023.000000	2046.000000
6.180000	-0.002404	-1.420746	-0.255331	-0.288287	2.457500	-3.334628	0.000000	-10.000000	0.958333	-35.850002	303.000000	1023.000000	1023.000000	2046.000000
6.200000	-0.002703	-1.597463	-0.390465	-0.236656	2.520430	-3.490772	0.000000	-10.000000	0.950000	-35.666668	291.000000	1023.000000	1023.000000	2046.000000
6.220000	-0.003089	-1.825830	-0.514829	-0.241390	2.252339	-3.321950	0.000000	-10.000000	0.950000	-35.533333	279.000000	1023.000000	1023.000000	2046.000000
6.240000	-0.003812	-2.253121	-0.541899	-0.185991	1.815393	-3.340624	0.000000	-10.000000	0.950000	-35.400002	267.000000	1023.000000	1023.000000	2046.000000
6.260000	-0.003712	-2.193564	-0.623240	-0.136399	1.938072	-3.371997	0.000000	-10.000000	0.950000	-35.299999	255.333328	1023.000000	1023.000000	2046.000000
6.280000	-0.004190	-2.476466	-0.759137	-0.189266	1.725886	-3.253949	0.000000	-10.000000	0.950000	-35.183334	243.666672	1023.000000	1023.000000	2046.000000
6.300000	-0.004948	-2.924219	-0.715001	-0.217751	1.398456	-3.389922	0.000000	-10.000000	0.933333	-34.966667	232.000000	1023.000000	1023.000000	2046.000000
6.320000	-0.005183	-3.063153	-0.848613	-0.220257	1.456218	-3.450501	0.000000	-10.000000	0.900000	-34.383335	220.333328	1023.000000	1023.000000	2046.000000
6.340000	-0.005714	-3.377098	-1.018358	-0.238669	1.289862	-3.409933	0.000000	-10.000000	0.841667	-33.566666	208.833328	1023.000000	1023.000000	2046.000000
6.360000	-0.006113	-3.612625	-1.005255	-0.256159	1.157419	-3.508630	0.000000	-10.000000	0.791667	-32.816666	197.666672	1023.000000	1023.000000	2046.000000
6.380000	-0.005739	-3.391849	-0.866969	-0.200087	1.019979	-3.344772	0.000000	-10.000000	0.758333	-32.116669	186.500000	1023.000000	1023.000000	2046.000000
6.400000	-0.005904	-3.489377	-0.709704	-0.316068	1.191339	-3.654945	0.000000	-10.000000	0.741667	-31.516666	175.833328	1023.000000	1023.000000	2046.000000
6.420000	-0.005831	-3.446376	-0.782905	-0.197227	1.042274	-3.508519	0.000000	-10.000000	0.708333	-30.799999	165.333328	1023.000000	1023.000000	2046.000000
6.440000	-0.006157	-3.638503	-0.596736	-0.305819	0.809901	-3.545849	0.000000	-10.000000	0.666667	-30.000000	155.000000	1023.000000	1023.000000	2046.000000
6.460000	-0.006772	-4.002388	-0.726286	-0.399444	0.891400	-3.768059	0.000000	-10.000000	0.608333	-28.916666	145.000000	1023.000000	1023.000000	2046.000000
6.480000	-0.007528	-4.449155	-0.987477	-0.537677	0.804953	-3.728953	0.000000	-10.000000	0.558333	-27.900000	135.333328	1023.000000	1023.000000	2046.000000
6.500000	-0.007986	-4.719546	-0.867726	-0.639472	0.621033	-3.833382	0.000000	-10.000000	0.516667	-26.833334	126.166664	1023.000000	1023.000000	2046.000000
6.520000	-0.008079	-4.774495	-0.906569	-0.573581	0.735484	-4.029829	0.000000	-10.000000	0.491667	-25.933334	114.333336	1023.000000	1023.000000	2046.000000
6.540000	-0.008249	-4.875010	-1.082351	-0.529124	0.648833	-3.912368	0.000000	-10.000000	0.483333	-25.116667	102.833336	1023.000000	1023.000000	2046.000000
6.560000	-0.008804	-5.203301	-1.207345	-0.475037	0.327856	-3.848774	0.000000	-10.000000	0.475000	-24.683334	94.333336	1023.000000	1023.000000	2046.000000
6.580000	-0.009791	-5.786350	-1.452227	-0.506281	0.097861	-3.925704	0.000000	-10.000000	0.450000	-24.000000	88.666664	1023.000000	1023.000000	2046.000000
6.600000	-0.011850	-7.003294	-1.923437	-0.754486	-0.452851	-3.872520	0.000000	-10.000000	0.400000	-23.083334	83.500000	1023.000000	1023.000000	2046.000000
6.620000	-0.014872	-8.789117	-2.151053	-1.327576	-1.121454	-4.189033	0.000000	-10.000000	0.341667	-21.616667	75.833336	1023.000000	1023.000000	2046.000000
6.640000	-0.017513	-10.350198	-2.594403	-1.914430	-1.332137	-4.509227	0.000000	-10.000000	0.283333	-20.116667	68.666664	1023.000000	1023.000000	2046.000000
6.660000	-0.020015	-11.828747	-3.025714	-2.398044	-1.705244	-4.699746	0.000000	-10.000000	0.250000	-18.766666	61.833332	1023.000000	1023.000000	2046.000000
6.680000	-0.022023	-13.015381	-3.250211	-2.642280	-2.013529	-5.109361	0.000000	-10.000000	0.216667	-17.833334	55.500000	1023.000000	1023.000000	2046.000000
6.700000	-0.022634	-13.376924	-3.500856	-2.882776	-1.924365	-5.068927	0.000000	-10.000000	0.216667	-17.316668	49.500000	1023.000000	1023.000000	2046.000000
6.720000	-0.024032	-14.202932	-3.771386	-2.978222	-2.256223	-5.197101	0.000000	-10.000000	0.208333	-17.050001	43.833332	1023.000000	1023.000000	2046.000000
6.740000	-0.025192	-14.888296	-3.963156	-3.123618	-2.279985	-5.521538	0.000000	-10.000000	0.200000	-16.733334	38.166668	1023.000000	1023.000000	2046.000000
6.760000	-0.025357	-14.985980	-4.004200	-3.243708	-2.374130	-5.363942	0.000000	-10.000000	0.175000	-16.133333	32.666668	1023.000000	1023.000000	2046.000000
6.780000	-0.026026	-15.381385	-4.215416	-3.198637	-2.419565	-5.547767	0.000000	-10.000000	0.158333	-15.133334	27.166666	1023.000000	1023.000000	2046.000000
6.800000	-0.026264	-15.522301	-4.283751	-3.280241	-2.358841	-5.599468	0.000000	-10.000000	0.116667	-13.783334	22.000000	1023.000000	1023.000000	2046.000000
6.820000	-0.026456	-15.635393	-4.233248	-3.318122	-2.483265	-5.600758	0.000000	-10.000000	0.091667	-12.166667	17.333334	1023.000000	1023.000000	2046.000000
6.840000	-0.026201	-15.484510	-4.297541	-3.300005	-2.227259	-5.659707	0.000000	-10.000000	0.058333	-10.600000	13.333333	1023.000000	1023.000000	2046.000000
6.860000	-0.025885	-15.298170	-4.387455	-3.243914	-2.184608	-5.482194	0.000000	-10.000000	0.058333	-9.116667	9.833333	1023.000000	1023.000000	2046.000000
6.880000	-0.025746	-15.215645	-4.176722	-3.230715	-2.145786	-5.662421	0.000000	-10.000000	0.050000	-7.983333	6.833333	1023.000000	1023.000000	2046.000000
6.900000	-0.024737	-14.619565	-4.095355	-3.106365	-1.928470	-5.489376	0.000000	-10.000000	0.050000	-6.966667	4.000000	1023.000000	1023.000000	2046.000000
6.920000	-0.024199	-14.301583	-4.075435	-2.972832	-1.802507	-5.450809	0.000000	-10.000000	0.033333	-6.000000	1.833333	1023.000000	1023.000000	2046.000000
6.940000	-0.023634	-13.967495	-3.992844	-2.902897	-1.622213	-5.449541	0.000000	-10.000000	0.008333	-4.200000	0.166667	1023.000000	1023.000000	2046.000000
6.960000	-0.023139	-13.675286	-3.951982	-2.846211	-1.599117	-5.277976	0.000000	-10.000000	-0.016667	-1.083333	-0.666667	1023.000000	1023.000000	2046.000000
6.980000	-0.023178	-13.698422	-4.012331	-2.827778	-1.380075	-5.478237	0.000000	-10.000000	-0.041667	2.316667	-1.000000	1023.000000	1023.000000	2046.000000
7.000000	-0.022774	-13.459601	-4.198667	-2.747269	-1.340595	-5.173070	0.000000	-10.000000	-0.066667	5.816667	-1.000000	1023.000000	1023.000000	2046.000000
7.020000	-0.022964	-13.571847	-4.147671	-2.830293	-1.277275	-5.316607	0.000000	-10.000000	-0.091667	8.600000	-1.000000	1023.000000	1023.000000	2046.000000
7.040000	-0.022509	-13.303018	-4.178000	-2.848004	-1.164559	-5.112454	0.000000	-10.000000	-0.125000	11.500000	-1.000000	1023.000000	1023.000000	2046.000000
7.060000	-0.022281	-13.168219	-4.182164	-2.790405	-1.057972	-5.137679	0.000000	-10.000000	-0.175000	14.083333	-1.000000	1023.000000	1023.000000	2046.000000
7.080000	-0.021900	-12.942812	-4.098620	-2.830018	-1.027343	-4.986831	0.000000	-10.000000	-0.233333	16.250000	-1.000000	1023.000000	1023.000000	2046.000000
7.100000	-0.021403	-12.649363	-3.977555	-2.729699	-0.854261	-5.087847	0.000000	-10.000000	-0.291667	18.400000	7.333333	1023.000000	1023.000000	2046.000000
7.120000	-0.020711	-12.240259	-3.802901	-2.744707	-0.796645	-4.896005	0.000000	-10.000000	-0.333333	20.066668	17.333334	1023.000000	1023.000000	2046.000000
7.140000	-0.019673	-11.626742	-3.545861	-2.700853	-0.381709	-4.998319	0.000000	-10.000000	-0.391667	21.766666	29.666666	1023.000000	1023.000000	2046.000000
7.160000	-0.018815	-11.119595	-3.389537	-2.636310	-0.218198	-4.875551	0.000000	-10.000000	-0.433333	23.400000	36.000000	1023.000000	1023.000000	2046.000000
7.180000	-0.017775	-10.505048	-3.187979	-2.488570	0.072665	-4.901164	0.000000	-10.000000	-0.475000	24.783333	43.500000	1023.000000	1023.000000	2046.000000
7.200000	-0.016222	-9.587289	-2.906111	-2.446478	0.376852	-4.611552	0.000000	-10.000000	-0.500000	25.950001	51.500000	1023.000000	1023.000000	2046.000000
7.220000	-0.015389	-9.094819	-2.638072	-2.278488	0.641173	-4.819433	0.000000	-10.000000	-0.533333	26.766666	60.166668	1023.000000	1023.000000	2046.000000
7.240000	-0.013645	-8.064456	-2.504695	-2.043998	1.004401	-4.520164	0.000000	-10.000000	-0.575000	27.983334	69.000000	1023.000000	1023.000000	2046.000000
7.260000	-0.012509	-7.393000	-2.045372	-1.972708	1.145896	-4.520816	0.000000	-10.000000	-0.641667	29.383333	78.166664	1023.000000	1023.000000	2046.000000
7.280000	-0.010789	-6.376163	-1.812747	-1.804203	1.720762	-4.479975	0.000000	-10.000000	-0.691667	30.866667	87.666664	1023.000000	1023.000000	2046.000000
7.300000	-0.009178	-5.423991	-1.685886	-1.545730	1.956591	-4.148965	0.000000	-10.000000	-0.733333	32.000000	97.666664	1023.000000	1023.000000	2046.000000
7.320000	-0.007779	-4.597487	-1.274870	-1.365270	2.129873	-4.087220	0.000000	-10.000000	-0.758333	32.750000	108.166664	1023.000000	1023.000000	2046.000000
7.340000	-0.006164	-3.642753	-0.996457	-1.255431	2.684405	-4.075269	0.000000	-10.000000	-0.783333	33.133335	119.000000	1023.000000	1023.000000	2046.000000
7.360000	-0.004736	-2.799171	-0.736689	-1.099403	2.915367	-3.878447	0.000000	-10.000000	-0.808333	33.566669	130.000000	1023.000000	1023.000000	2046.000000
7.380000	-0.003826	-2.261377	-0.306229	-0.947798	3.031172	-4.038523	0.000000	-10.000000	-0.808333	34.033333	141.000000	1023.000000	1023.000000	2046.000000
7.400000	-0.001691	-0.999600	-0.105686	-0.822750	3.643762	-3.714926	0.000000	-10.000000	-0.825000	34.500000	152.333328	1023.000000	1023.000000	2046.000000
7.420000	-0.000604	-0.356807	0.177305	-0.668419	3.843850	-3.709543	0.000000	-10.000000	-0.833333	34.616669	163.833328	1023.000000	1023.000000	2046.000000
7.440000	0.001029	0.608253	0.466915	-0.502407	4.289603	-3.645858	0.000000	-10.000000	-0.866667	35.049999	175.500000	1023.000000	1023.000000	2046.000000
7.460000	0.002499	1.476948	0.788362	-0.391003	4.512742	-3.433152	0.000000	-10.000000	-0.883333	35.366669	187.166672	1023.000000	1023.000000	2046.000000
7.480000	0.003941	2.329342	1.106549	-0.203106	4.975523	-3.549623	0.000000	-10.000000	-0.916667	36.000000	199.000000	1023.000000	1023.000000	2046.000000
7.500000	0.005471	3.233180	1.276699	-0.003467	5.213151	-3.253204	0.000000	-10.000000	-0.941667	36.299999	211.000000	1023.000000	1023.000000	2046.000000
7.520000	0.006475	3.826602	1.805148	0.027441	5.437063	-3.443049	0.000000	-10.000000	-0.966667	36.533333	223.000000	1023.000000	1023.000000	2046.000000
7.540000	0.008226	4.861858	2.069987	0.222680	5.743855	-3.174664	0.000000	-10.000000	-0.983333	36.933334	235.000000	1023.000000	1023.000000	2046.000000
7.560000	0.008799	5.200231	2.286922	0.226589	5.867308	-3.180587	0.000000	-10.000000	-1.008333	37.400002	247.166672	1023.000000	1023.000000	2046.000000
7.580000	0.008944	5.286130	2.475559	0.118358	5.950087	-3.257875	0.000000	-10.000000	-1.050000	38.583336	259.500000	1023.000000	1023.000000	2046.000000
7.600000	0.009093	5.373897	2.749146	-0.043600	6.030059	-3.361708	0.000000	-10.000000	-1.050000	39.066669	272.166656	1023.000000	1023.000000	2046.000000
7.620000	0.009744	5.758884	2.880348	-0.038357	6.340150	-3.423257	0.000000	-10.000000	-1.041667	39.266666	285.166656	1023.000000	1023.000000	2046.000000
7.640000	0.011242	6.644283	3.177379	0.081012	6.659432	-3.273540	0.000000	-10.000000	-1.000000	38.633335	298.333344	1023.000000	1023.000000	2046.000000
7.660000	0.013029	7.700409	3.553275	0.303269	6.902438	-3.058573	0.000000	-10.000000	-0.975000	38.116669	311.333344	1023.000000	1023.000000	2046.000000
7.680000	0.014545	8.595875	3.756266	0.564018	7.320177	-3.044586	0.000000	-10.000000	-0.925000	37.500000	324.166656	1023.000000	1023.000000	2046.000000
7.700000	0.015472	9.143671	3.704219	0.842229	7.390672	-2.793450	0.000000	-10.000000	-0.875000	36.600002	336.666656	1023.000000	1023.000000	2046.000000
7.720000	0.014568	8.609777	3.695158	0.679596	7.185143	-2.950121	0.000000	-10.000000	-0.833333	35.666668	349.000000	1023.000000	1023.000000	2046.000000
7.740000	0.012844	7.590765	3.277627	0.337759	6.901136	-2.925758	0.000000	-10.000000	-0.766667	34.416668	361.000000	1023.000000	1023.000000	2046.000000
7.760000	0.010060	5.945423	2.931954	-0.212890	6.380349	-3.153991	0.000000	-10.000000	-0.683333	33.200001	372.833344	1023.000000	1023.000000	2046.000000
7.780000	0.008000	4.727808	2.661546	-0.577459	6.234898	-3.591177	0.000000	-10.000000	-0.558333	30.916668	384.166656	1023.000000	1023.000000	2046.000000
7.800000	0.007223	4.268895	2.440943	-0.865022	6.188139	-3.495166	0.000000	-10.000000	-0.450000	28.400002	394.833344	1023.000000	1023.000000	2046.000000
7.820000	0.006520	3.853222	2.283717	-0.927977	6.282522	-3.785040	0.000000	-10.000000	-0.325000	25.083334	404.666656	1023.000000	1023.000000	2046.000000
7.840000	0.006271	3.706390	2.033449	-0.939145	6.190159	-3.578073	0.000000	-10.000000	-0.233333	21.866667	413.666656	1023.000000	1023.000000	2046.000000
7.860000	0.005551	3.280731	2.064716	-0.951589	5.979135	-3.811530	0.000000	-10.000000	-0.141667	18.316668	421.500000	1023.000000	1023.000000	2046.000000
7.880000	0.006041	3.569977	2.085274	-0.988621	6.279599	-3.806275	0.000000	-10.000000	-0.091667	15.216667	428.166656	1023.000000	1023.000000	2046.000000
7.900000	0.005762	3.405403	1.956678	-0.940926	6.110054	-3.720403	0.000000	-10.000000	-0.041667	12.166667	433.833344	1023.000000	1023.000000	2046.000000
7.920000	0.005623	3.323247	1.990035	-0.851528	6.079461	-3.894721	0.000000	-10.000000	-0.016667	9.616667	438.500000	1023.000000	1023.000000	2046.000000
7.940000	0.005823	3.441420	2.009223	-0.900733	6.182423	-3.849493	0.000000	-10.000000	0.000000	6.950000	442.166656	1023.000000	1023.000000	2046.000000
7.960000	0.006017	3.556165	2.024965	-0.851549	6.225039	-3.842290	0.000000	-10.000000	0.000000	3.416667	444.833344	1023.000000	1023.000000	2046.000000
7.980000	0.005947	3.514650	2.102816	-0.812883	6.221555	-3.996837	0.000000	-10.000000	0.016667	0.033333	446.333344	1023.000000	1023.000000	2046.000000
8.000000	0.006693	3.955770	2.081942	-0.726420	6.435043	-3.834795	0.000000	-10.000000	0.025000	-2.933333	447.000000	1023.000000	1023.000000	2046.000000
8.020000	0.007060	4.172503	2.056318	-0.594545	6.426020	-3.715289	0.000000	-10.000000	0.041667	-4.733334	447.000000	1023.000000	1023.000000	2046.000000
8.040000	0.007007	4.140897	2.111223	-0.537337	6.360429	-3.793418	0.000000	-10.000000	0.041667	-6.500000	447.000000	1023.000000	1023.000000	2046.000000
8.060000	0.007636	4.512671	2.174581	-0.386023	6.498016	-3.773903	0.000000	-10.000000	0.050000	-8.050000	447.000000	1023.000000	1023.000000	2046.000000
8.080000	0.008032	4.747177	2.024561	-0.221601	6.395540	-3.451323	0.000000	-10.000000	0.058333	-8.916667	447.000000	1023.000000	1023.000000	2046.000000
8.100000	0.007669	4.532492	1.974725	-0.238235	6.349711	-3.553708	0.000000	-10.000000	0.058333	-9.516666	447.000000	1023.000000	1023.000000	2046.000000
8.120000	0.007680	4.539104	1.776241	-0.237521	6.502115	-3.501731	0.000000	-10.000000	0.075000	-10.050000	447.000000	1023.000000	1023.000000	2046.000000
8.140000	0.007150	4.225876	1.511909	-0.225449	6.268342	-3.328925	0.000000	-10.000000	0.083333	-10.733334	440.000000	1023.000000	1023.000000	2046.000000
8.160000	0.006741	3.983755	1.425792	-0.205710	5.978029	-3.214357	0.000000	-10.000000	0.100000	-11.416667	431.666656	1023.000000	1023.000000	2046.000000
8.180000	0.006519	3.852524	1.411536	-0.232951	6.097241	-3.423302	0.000000	-10.000000	0.100000	-12.150001	422.000000	1023.000000	1023.000000	2046.000000
8.200000	0.006611	3.907359	1.287449	-0.124431	5.914444	-3.170103	0.000000	-10.000000	0.100000	-12.600000	418.000000	1023.000000	1023.000000	2046.000000
8.220000	0.006076	3.590832	1.388051	-0.215300	5.704560	-3.286480	0.000000	-10.000000	0.100000	-12.933333	414.000000	1023.000000	1023.000000	2046.000000
8.240000	0.005983	3.535731	1.383064	-0.209817	5.764881	-3.402397	0.000000	-10.000000	0.108333	-12.983334	409.666656	1023.000000	1023.000000	2046.000000
8.260000	0.005918	3.497756	1.314501	-0.170172	5.543228	-3.189800	0.000000	-10.000000	0.116667	-13.333334	405.333344	1023.000000	1023.000000	2046.000000
8.280000	0.005831	3.446370	1.396674	-0.180853	5.467788	-3.237239	0.000000	-10.000000	0.125000	-13.750000	400.833344	1023.000000	1023.000000	2046.000000
8.300000	0.006073	3.589346	1.432834	-0.154670	5.606452	-3.295270	0.000000	-10.000000	0.150000	-14.333334	396.333344	1023.000000	1023.000000	2046.000000
8.320000	0.006456	3.815450	1.361996	-0.071237	5.608125	-3.083434	0.000000	-10.000000	0.183333	-14.800000	391.500000	1023.000000	1023.000000	2046.000000
8.340000	0.006612	3.907451	1.504949	-0.020780	5.564296	-3.141014	0.000000	-10.000000	0.200000	-15.133333	386.500000	1023.000000	1023.000000	2046.000000
8.360000	0.006942	4.103018	1.574259	0.065066	5.628877	-3.165184	0.000000	-10.000000	0.200000	-15.383333	381.500000	1023.000000	1023.000000	2046.000000
8.380000	0.007552	4.463385	1.547353	0.255195	5.607544	-2.946707	0.000000	-10.000000	0.191667	-15.516666	376.500000	1023.000000	1023.000000	2046.000000
8.400000	0.007619	4.502806	1.701967	0.308655	5.578373	-3.086188	0.000000	-10.000000	0.191667	-15.516666	371.333344	1023.000000	1023.000000	2046.000000
8.420000	0.008652	5.113328	1.722508	0.430426	5.744068	-2.783674	0.000000	-10.000000	0.175000	-15.166667	366.166656	1023.000000	1023.000000	2046.000000
8.440000	0.008577	5.068871	1.781283	0.467943	5.645391	-2.825747	0.000000	-10.000000	0.158333	-14.416667	361.000000	1023.000000	1023.000000	2046.000000
8.460000	0.008626	5.097970	1.777131	0.558056	5.663359	-2.900577	0.000000	-10.000000	0.141667	-13.550000	356.166656	1023.000000	1023.000000	2046.000000
8.480000	0.009023	5.332737	1.797493	0.697578	5.499699	-2.662033	0.000000	-10.000000	0.125000	-12.766666	351.500000	1023.000000	1023.000000	2046.000000
8.500000	0.008852	5.231692	1.746037	0.758035	5.567279	-2.839660	0.000000	-10.000000	0.108333	-12.300000	347.166656	1023.000000	1023.000000	2046.000000
8.520000	0.009027	5.334963	1.731623	0.745844	5.596540	-2.739045	0.000000	-10.000000	0.100000	-12.233334	343.000000	1023.000000	1023.000000	2046.000000
8.540000	0.008843	5.226287	1.797215	0.798265	5.363795	-2.732988	0.000000	-10.000000	0.100000	-12.366667	339.000000	1023.000000	1023.000000	2046.000000
8.560000	0.008931	5.278269	1.848879	0.687361	5.529756	-2.787726	0.000000	-10.000000	0.100000	-12.766666	335.000000	1023.000000	1023.000000	2046.000000
8.580000	0.009045	5.345329	1.842994	0.797637	5.361828	-2.657130	0.000000	-10.000000	0.116667	-13.300000	330.666656	1023.000000	1023.000000	2046.000000
8.600000	0.008943	5.285326	2.105044	0.731081	5.224715	-2.775514	0.000000	-10.000000	0.150000	-14.350000	326.166656	1023.000000	1023.000000	2046.000000
8.620000	0.009264	5.474764	2.122606	0.808355	5.339665	-2.795862	0.000000	-10.000000	0.191667	-15.633333	321.333344	1023.000000	1023.000000	2046.000000
8.640000	0.008888	5.252712	2.033521	0.892477	5.009008	-2.682295	0.000000	-10.000000	0.241667	-17.133333	316.166656	1023.000000	1023.000000	2046.000000
8.660000	0.008054	4.759687	2.030055	0.734235	4.857031	-2.861634	0.000000	-10.000000	0.275000	-18.633333	310.500000	1023.000000	1023.000000	2046.000000
8.680000	0.007653	4.522854	1.915684	0.732379	4.640508	-2.765718	0.000000	-10.000000	0.316667	-19.900000	304.166656	1023.000000	1023.000000	2046.000000
8.700000	0.007113	4.203863	1.789974	0.754100	4.504419	-2.844630	0.000000	-10.000000	0.341667	-20.966667	297.500000	1023.000000	1023.000000	2046.000000
8.720000	0.006755	3.992204	1.548480	0.845640	4.218052	-2.619969	0.000000	-10.000000	0.375000	-21.716667	290.500000	1023.000000	1023.000000	2046.000000
8.740000	0.005777	3.414180	1.265109	0.972463	3.718516	-2.541907	0.000000	-10.000000	0.408333	-22.733334	283.333344	1023.000000	1023.000000	2046.000000
8.760000	0.004137	2.444726	1.025087	0.998116	3.161883	-2.740360	0.000000	-10.000000	0.433333	-23.666668	275.833344	1023.000000	1023.000000	2046.000000
8.780000	0.002594	1.532769	0.581024	0.867712	2.662052	-2.578018	0.000000	-10.000000	0.466667	-24.333334	268.000000	1023.000000	1023.000000	2046.000000
8.800000	-0.000520	-0.307229	0.339008	0.337089	1.855467	-2.838793	0.000000	-10.000000	0.466667	-24.600000	259.833344	1023.000000	1023.000000	2046.000000
8.820000	-0.003812	-2.252664	-0.038354	-0.268880	1.310382	-3.255811	0.000000	-10.000000	0.475000	-24.483334	251.500000	1023.000000	1023.000000	2046.000000
8.840000	-0.006095	-3.601994	-0.408630	-0.771259	0.990976	-3.413081	0.000000	-10.000000	0.466667	-24.416666	245.833328	1023.000000	1023.000000	2046.000000
8.860000	-0.008333	-4.924898	-0.638774	-1.069939	0.450124	-3.666308	0.000000	-10.000000	0.475000	-24.016666	237.666672	1023.000000	1023.000000	2046.000000
8.880000	-0.009798	-5.790366	-1.007130	-1.243903	0.378075	-3.917407	0.000000	-10.000000	0.475000	-23.933334	229.666672	1023.000000	1023.000000	2046.000000
8.900000	-0.011245	-6.645842	-1.312368	-1.396512	0.062657	-3.999619	0.000000	-10.000000	0.466667	-23.800001	219.000000	1023.000000	1023.000000	2046.000000
8.920000	-0.012361	-7.305089	-1.459499	-1.528171	-0.178069	-4.139350	0.000000	-10.000000	0.466667	-23.783333	211.000000	1023.000000	1023.000000	2046.000000
8.940000	-0.013323	-7.873956	-1.636631	-1.635428	-0.169243	-4.432653	0.000000	-10.000000	0.458333	-23.600000	203.000000	1023.000000	1023.000000	2046.000000
8.960000	-0.013854	-8.187475	-1.879187	-1.694384	-0.354805	-4.259099	0.000000	-10.000000	0.441667	-23.333334	195.166672	1023.000000	1023.000000	2046.000000
8.980000	-0.014528	-8.586262	-1.959184	-1.710536	-0.428689	-4.487853	0.000000	-10.000000	0.400000	-23.016668	187.500000	1023.000000	1023.000000	2046.000000
9.000000	-0.014651	-8.658978	-2.047308	-1.710498	-0.485097	-4.416074	0.000000	-10.000000	0.366667	-22.666668	179.833328	1023.000000	1023.000000	2046.000000
9.020000	-0.015044	-8.891018	-2.159705	-1.779713	-0.524050	-4.427549	0.000000	-10.000000	0.350000	-22.150000	172.333328	1023.000000	1023.000000	2046.000000
9.040000	-0.015143	-8.949572	-2.211579	-1.806844	-0.435207	-4.495941	0.000000	-10.000000	0.341667	-21.650000	164.833328	1023.000000	1023.000000	2046.000000
9.060000	-0.015164	-8.961898	-2.190858	-1.765194	-0.566924	-4.438922	0.000000	-10.000000	0.333333	-21.083334	157.666672	1023.000000	1023.000000	2046.000000
9.080000	-0.015173	-8.966970	-2.145136	-1.738738	-0.456730	-4.626368	0.000000	-10.000000	0.316667	-20.650002	150.500000	1023.000000	1023.000000	2046.000000
9.100000	-0.014662	-8.665071	-2.083033	-1.654998	-0.327787	-4.599252	0.000000	-10.000000	0.308333	-20.233334	143.666672	1023.000000	1023.000000	2046.000000
9.120000	-0.013759	-8.131534	-2.097171	-1.488639	-0.230006	-4.315718	0.000000	-10.000000	0.300000	-19.816668	137.000000	1023.000000	1023.000000	2046.000000
9.140000	-0.014165	-8.371270	-2.204424	-1.473255	-0.333855	-4.359736	0.000000	-10.000000	0.266667	-19.316668	130.333328	1023.000000	1023.000000	2046.000000
9.160000	-0.013977	-8.260574	-2.325659	-1.377508	-0.216274	-4.341133	0.000000	-10.000000	0.241667	-18.583334	123.833336	1023.000000	1023.000000	2046.000000
9.180000	-0.014538	-8.592017	-2.454625	-1.411753	-0.361831	-4.363808	0.000000	-10.000000	0.208333	-17.750000	117.500000	1023.000000	1023.000000	2046.000000
9.200000	-0.015236	-9.004754	-2.681847	-1.475505	-0.448687	-4.398715	0.000000	-10.000000	0.208333	-16.800001	111.666664	1023.000000	1023.000000	2046.000000
9.220000	-0.015270	-9.024343	-2.781120	-1.523993	-0.364233	-4.354996	0.000000	-10.000000	0.183333	-15.650001	106.000000	1023.000000	1023.000000	2046.000000
9.240000	-0.015582	-9.209037	-2.817972	-1.540586	-0.598653	-4.251826	0.000000	-10.000000	0.166667	-14.166667	100.833336	1023.000000	1023.000000	2046.000000
9.260000	-0.015737	-9.300800	-2.793701	-1.575878	-0.491339	-4.439882	0.000000	-10.000000	0.116667	-13.233334	96.166664	1023.000000	1023.000000	2046.000000
9.280000	-0.015163	-8.961111	-2.711035	-1.505399	-0.557467	-4.187210	0.000000	-10.000000	0.041667	-8.516666	91.833336	1023.000000	1023.000000	2046.000000
9.300000	-0.015153	-8.955682	-2.578226	-1.438020	-0.650915	-4.288520	0.000000	-10.000000	0.008333	-4.033333	88.833336	1023.000000	1023.000000	2046.000000
9.320000	-0.014138	-8.355447	-2.600546	-1.363523	-0.268236	-4.123142	0.000000	-10.000000	-0.008333	0.033333	87.166664	1023.000000	1023.000000	2046.000000
9.340000	-0.013661	-8.073784	-2.330074	-1.346634	-0.128885	-4.268191	0.000000	-10.000000	0.016667	0.366667	86.666664	1023.000000	1023.000000	2046.000000
9.360000	-0.012870	-7.605976	-2.234051	-1.311374	0.114055	-4.174606	0.000000	-10.000000	0.000000	0.100000	86.333336	1023.000000	1023.000000	2046.000000
9.380000	-0.012424	-7.342317	-2.017066	-1.267432	0.135186	-4.193005	0.000000	-10.000000	0.000000	0.616667	86.000000	1023.000000	1023.000000	2046.000000
9.400000	-0.011521	-6.809162	-1.966295	-1.153062	0.467859	-4.157664	0.000000	-10.000000	0.000000	0.283333	86.000000	1023.000000	1023.000000	2046.000000
9.420000	-0.010860	-6.418027	-1.891095	-1.064192	0.491296	-3.954036	0.000000	-10.000000	0.000000	0.233333	86.000000	1023.000000	1023.000000	2046.000000
9.440000	-0.010535	-6.226115	-1.735120	-1.047095	0.705250	-4.149150	0.000000	-10.000000	0.000000	0.000000	86.000000	1023.000000	1023.000000	2046.000000
9.460000	-0.009838	-5.814458	-1.718532	-0.902480	0.769764	-3.963210	0.000000	-10.000000	0.000000	0.000000	86.000000	1023.000000	1023.000000	2046.000000
9.480000	-0.009494	-5.611004	-1.633844	-0.835689	0.919987	-4.061458	0.000000	-10.000000	0.008333	0.000000	86.000000	1023.000000	1023.000000	2046.000000
9.500000	-0.008718	-5.152518	-1.623994	-0.683508	0.952825	-3.797841	0.000000	-10.000000	0.008333	0.000000	86.000000	1023.000000	1023.000000	2046.000000
9.520000	-0.008476	-5.009287	-1.434683	-0.673042	0.983930	-3.885491	0.000000	-10.000000	0.008333	0.000000	86.000000	1023.000000	1023.000000	2046.000000
9.540000	-0.007833	-4.629559	-1.395018	-0.562797	1.215285	-3.887028	0.000000	-10.000000	0.000000	0.000000	86.000000	1023.000000	1023.000000	2046.000000
9.560000	-0.007381	-4.362054	-1.401019	-0.418930	1.130197	-3.672302	0.000000	-10.000000	0.000000	0.000000	86.000000	1023.000000	1023.000000	2046.000000
9.580000	-0.006954	-4.109683	-1.234276	-0.426500	1.315435	-3.764341	0.000000	-10.000000	0.000000	0.000000	86.000000	1023.000000	1023.000000	2046.000000
9.600000	-0.006154	-3.637061	-1.004079	-0.391594	1.426924	-3.668311	0.000000	-10.000000	0.000000	0.000000	86.000000	1023.000000	1023.000000	2046.000000
9.620000	-0.005376	-3.177329	-0.774139	-0.264937	1.636731	-3.774984	0.000000	-10.000000	0.000000	0.000000	86.000000	1023.000000	1023.000000	2046.000000
9.640000	-0.004840	-2.860669	-0.679872	-0.274413	1.711537	-3.617922	0.000000	-10.000000	0.000000	0.000000	86.000000	1023.000000	1023.000000	2046.000000
9.660000	-0.004419	-2.611805	-0.435902	-0.225379	1.853133	-3.803657	0.000000	-10.000000	-0.008333	0.000000	86.000000	1023.000000	1023.000000	2046.000000
9.680000	-0.004345	-2.567633	-0.437066	-0.305213	1.887943	-3.713296	0.000000	-10.000000	-0.008333	0.000000	86.000000	1023.000000	1023.000000	2046.000000
9.700000	-0.004107	-2.427447	-0.360598	-0.189810	1.895829	-3.772869	0.000000	-10.000000	-0.008333	0.000000	86.000000	1023.000000	1023.000000	2046.000000
9.720000	-0.003602	-2.128775	-0.276887	-0.193144	2.079795	-3.738539	0.000000	-10.000000	0.000000	0.000000	86.000000	1023.000000	1023.000000	2046.000000
9.740000	-0.003221	-1.903780	-0.229308	0.016262	1.947978	-3.638712	0.000000	-10.000000	0.000000	0.000000	86.000000	1023.000000	1023.000000	2046.000000
9.760000	-0.003032	-1.792056	-0.367135	0.114063	1.992476	-3.531460	0.000000	-10.000000	0.000000	0.000000	86.000000	1023.000000	1023.000000	2046.000000
9.780000	-0.003946	-2.331913	-0.574776	0.208826	1.538009	-3.503972	0.000000	-10.000000	0.000000	0.000000	86.000000	1023.000000	1023.000000	2046.000000
9.800000	-0.005306	-3.135975	-0.870492	0.034403	1.131595	-3.431482	0.000000	-10.000000	0.000000	0.000000	86.000000	1023.000000	1023.000000	2046.000000
9.820000	-0.008105	-4.790041	-1.025797	-0.461465	0.445323	-3.748103	0.000000	-10.000000	0.000000	0.000000	86.000000	1023.000000	1023.000000	2046.000000
9.840000	-0.010550	-6.235186	-1.503352	-0.938520	0.165859	-3.959172	0.000000	-10.000000	0.000000	0.000000	86.000000	1023.000000	1023.000000	2046.000000
9.860000	-0.013253	-7.832469	-1.799827	-1.455607	-0.331510	-4.245525	0.000000	-10.000000	0.000000	0.550000	86.000000	1023.000000	1023.000000	2046.000000
9.880000	-0.014660	-8.663882	-2.030884	-1.800021	-0.364949	-4.468028	0.000000	-10.000000	0.000000	0.816667	86.000000	1023.000000	1023.000000	2046.000000
9.900000	-0.015540	-9.184188	-2.299074	-1.823506	-0.528673	-4.532934	0.000000	-10.000000	0.000000	1.183333	86.000000	1023.000000	1023.000000	2046.000000
9.920000	-0.016631	-9.828778	-2.465460	-1.989355	-0.698459	-4.675505	0.000000	-10.000000	0.000000	1.650000	86.000000	1023.000000	1023.000000	2046.000000
9.940000	-0.017074	-10.090678	-2.510453	-2.049153	-0.698186	-4.832886	0.000000	-10.000000	-0.008333	3.016667	86.000000	1023.000000	1023.000000	2046.000000
9.960000	-0.017383	-10.273649	-2.637838	-2.033789	-0.842106	-4.759916	0.000000	-10.000000	-0.016667	4.450000	86.000000	1023.000000	1023.000000	2046.000000
9.980000	-0.017908	-10.583848	-2.774111	-2.066653	-0.769417	-4.973668	0.000000	-10.000000	-0.016667	4.900000	86.000000	1023.000000	1023.000000	2046.000000
10.000000	-0.017554	-10.374168	-2.756516	-2.100901	-0.627297	-4.889455	0.000000	-10.000000	-0.025000	4.350000	86.000000	1023.000000	1023.000000	2046.000000
10.020000	-0.017854	-10.551600	-2.836038	-2.068938	-0.748445	-4.898179	0.000000	-10.000000	-0.016667	4.300000	86.000000	1023.000000	1023.000000	2046.000000
10.040000	-0.018096	-10.695006	-2.950372	-2.003803	-0.691831	-5.049000	0.000000	-10.000000	-0.025000	4.433333	86.000000	1023.000000	1023.000000	2046.000000
10.060000	-0.017905	-10.581846	-2.896018	-2.152479	-0.672444	-4.860905	0.000000	-10.000000	0.033333	3.433333	86.000000	1023.000000	1023.000000	2046.000000
10.080000	-0.018207	-10.760607	-2.900298	-2.166802	-0.667624	-5.025882	0.000000	-10.000000	0.041667	-1.300000	86.000000	1023.000000	1023.000000	2046.000000
10.100000	-0.017392	-10.278705	-2.841916	-2.008948	-0.466331	-4.961510	0.000000	-10.000000	0.075000	-6.350000	84.833336	1023.000000	1023.000000	2046.000000
10.120000	-0.016974	-10.031426	-2.849183	-1.952925	-0.437368	-4.791951	0.000000	-10.000000	0.066667	-10.216667	82.500000	1023.000000	1023.000000	2046.000000
10.140000	-0.016808	-9.933239	-2.713558	-1.914888	-0.394305	-4.910488	0.000000	-10.000000	0.091667	-11.050000	78.833336	1023.000000	1023.000000	2046.000000
10.160000	-0.016400	-9.692199	-2.866653	-1.782064	-0.315156	-4.728326	0.000000	-10.000000	0.091667	-11.300000	75.166664	1023.000000	1023.000000	2046.000000
10.180000	-0.016930	-10.005713	-3.066270	-1.738776	-0.510857	-4.689809	0.000000	-10.000000	0.091667	-11.516666	71.500000	1023.000000	1023.000000	2046.000000
10.200000	-0.017699	-10.459889	-3.131153	-1.932603	-0.555981	-4.840152	0.000000	-10.000000	0.091667	-11.666667	67.833336	1023.000000	1023.000000	2046.000000
10.220000	-0.018051	-10.668147	-3.425091	-1.908408	-0.645156	-4.689493	0.000000	-10.000000	0.100000	-12.000000	64.000000	1023.000000	1023.000000	2046.000000
10.240000	-0.019124	-11.302505	-3.582142	-2.037395	-0.931042	-4.751925	0.000000	-10.000000	0.100000	-11.850000	60.000000	1023.000000	1023.000000	2046.000000
10.260000	-0.019467	-11.505261	-3.564888	-2.167279	-0.929083	-4.844011	0.000000	-10.000000	0.083333	-11.383333	56.000000	1023.000000	1023.000000	2046.000000
10.280000	-0.019621	-11.595823	-3.660500	-2.179189	-1.018184	-4.737950	0.000000	-10.000000	0.116667	-11.266666	52.000000	1023.000000	1023.000000	2046.000000
10.300000	-0.020061	-11.855994	-3.750473	-2.172186	-1.270547	-4.662788	0.000000	-10.000000	0.150000	-12.583333	48.000000	1023.000000	1023.000000	2046.000000
10.320000	-0.020420	-12.068514	-3.628952	-2.326168	-1.261787	-4.851608	0.000000	-10.000000	0.208333	-14.366667	43.666668	1023.000000	1023.000000	2046.000000
10.340000	-0.020680	-12.221939	-3.783635	-2.227333	-1.416333	-4.794638	0.000000	-10.000000	0.208333	-15.883334	39.000000	1023.000000	1023.000000	2046.000000
10.360000	-0.020774	-12.277708	-3.819016	-2.287889	-1.417337	-4.753465	0.000000	-10.000000	0.208333	-16.233334	33.833332	1023.000000	1023.000000	2046.000000
10.380000	-0.021065	-12.449667	-3.725756	-2.320294	-1.480818	-4.922799	0.000000	-10.000000	0.200000	-16.416668	28.500000	1023.000000	1023.000000	2046.000000
10.400000	-0.021132	-12.489239	-3.735608	-2.284859	-1.476793	-4.991979	0.000000	-10.000000	0.200000	-16.583334	23.000000	1023.000000	1023.000000	2046.000000
10.420000	-0.020571	-12.157699	-3.701214	-2.244532	-1.344521	-4.867432	0.000000	-10.000000	0.200000	-16.433334	17.333334	1023.000000	1023.000000	2046.000000
10.440000	-0.020351	-12.027319	-3.730736	-2.135795	-1.470000	-4.690787	0.000000	-10.000000	0.200000	-16.033333	11.833333	1023.000000	1023.000000	2046.000000
10.460000	-0.020599	-12.174059	-3.661207	-2.122931	-1.509641	-4.880280	0.000000	-10.000000	0.200000	-15.150001	6.500000	1023.000000	1023.000000	2046.000000
10.480000	-0.019760	-11.678175	-3.453135	-2.151686	-1.278759	-4.794594	0.000000	-10.000000	0.183333	-14.116667	2.000000	1023.000000	1023.000000	2046.000000
10.500000	-0.019161	-11.324192	-3.251717	-2.029735	-1.385342	-4.657397	0.000000	-10.000000	0.133333	-13.083334	-2.500000	1023.000000	1023.000000	2046.000000
10.520000	-0.018678	-11.038522	-3.001326	-1.881110	-1.314851	-4.841235	0.000000	-10.000000	0.091667	-11.733334	-6.666667	1023.000000	1023.000000	2046.000000
10.540000	-0.017550	-10.371863	-2.764397	-1.908603	-0.997091	-4.701772	0.000000	-10.000000	0.058333	-10.316667	-10.666667	1023.000000	1023.000000	2046.000000
10.560000	-0.017190	-10.159437	-2.680507	-1.763596	-0.983771	-4.731563	0.000000	-10.000000	0.058333	-8.700000	-14.000000	1023.000000	1023.000000	2046.000000
10.580000	-0.016857	-9.962556	-2.573871	-1.866728	-0.744443	-4.777514	0.000000	-10.000000	0.041667	-7.416667	-16.833334	1023.000000	1023.000000	2046.000000
10.600000	-0.016192	-9.569667	-2.482704	-1.807413	-0.502827	-4.776722	0.000000	-10.000000	0.041667	-5.983334	-19.333334	1023.000000	1023.000000	2046.000000
10.620000	-0.015703	-9.280396	-2.438447	-1.544163	-0.806181	-4.491605	0.000000	-10.000000	0.025000	-4.466667	-21.333334	1023.000000	1023.000000	2046.000000
10.640000	-0.015972	-9.439217	-2.477302	-1.484704	-0.741404	-4.735806	0.000000	-10.000000	0.008333	-1.766667	-22.833334	1023.000000	1023.000000	2046.000000
10.660000	-0.015678	-9.265566	-2.584320	-1.383653	-0.850829	-4.446765	0.000000	-10.000000	-0.016667	1.016667	-23.666666	1023.000000	1023.000000	2046.000000
10.680000	-0.016210	-9.580329	-2.613497	-1.390401	-1.028847	-4.547584	0.000000	-10.000000	-0.058333	4.500000	-24.000000	1023.000000	1023.000000	2046.000000
10.700000	-0.017155	-10.138866	-2.744918	-1.632530	-1.107249	-4.654169	0.000000	-10.000000	-0.108333	8.183333	-24.000000	1023.000000	1023.000000	2046.000000
10.720000	-0.018438	-10.897071	-2.944289	-2.003900	-1.365700	-4.583182	0.000000	-10.000000	-0.200000	12.566668	-24.000000	1023.000000	1023.000000	2046.000000
10.740000	-0.020650	-12.204302	-3.074603	-2.526450	-1.518897	-5.084352	0.000000	-10.000000	-0.258333	16.566668	-24.000000	1023.000000	1023.000000	2046.000000
10.760000	-0.021795	-12.881044	-3.416279	-2.821533	-1.405299	-5.237933	0.000000	-10.000000	-0.341667	19.533335	-24.000000	1023.000000	1023.000000	2046.000000
10.780000	-0.022263	-13.157169	-3.521320	-3.021897	-1.313473	-5.300480	0.000000	-10.000000	-0.400000	21.866667	-7.333333	1023.000000	1023.000000	2046.000000
10.800000	-0.022530	-13.315213	-3.648938	-3.066475	-1.344317	-5.255483	0.000000	-10.000000	-0.491667	24.566668	14.000000	1023.000000	1023.000000	2046.000000
10.820000	-0.022610	-13.362645	-3.545692	-3.108002	-1.113431	-5.595520	0.000000	-10.000000	-0.541667	26.583334	35.333332	1023.000000	1023.000000	2046.000000
10.840000	-0.021590	-12.759921	-3.464334	-3.138600	-0.698618	-5.458369	0.000000	-10.000000	-0.616667	28.400000	43.166668	1023.000000	1023.000000	2046.000000
10.860000	-0.020912	-12.358917	-3.330371	-3.031151	-0.699909	-5.297486	0.000000	-10.000000	-0.708333	30.116667	49.333332	1023.000000	1023.000000	2046.000000
10.880000	-0.020283	-11.987005	-3.235896	-2.880949	-0.337029	-5.533130	0.000000	-10.000000	-0.841667	32.483334	59.000000	1023.000000	1023.000000	2046.000000
10.900000	-0.018720	-11.063410	-2.981415	-2.847556	0.150281	-5.384720	0.000000	-10.000000	-0.950000	35.049999	69.333336	1023.000000	1023.000000	2046.000000
10.920000	-0.017921	-10.591102	-2.823176	-2.693455	0.206243	-5.280713	0.000000	-10.000000	-1.041667	36.916668	80.833336	1023.000000	1023.000000	2046.000000
10.940000	-0.016875	-9.973345	-2.651207	-2.561670	0.679320	-5.439788	0.000000	-10.000000	-1.133333	38.800003	93.000000	1023.000000	1023.000000	2046.000000
10.960000	-0.014915	-8.814693	-2.307904	-2.490648	1.198359	-5.214500	0.000000	-10.000000	-1.208333	40.533337	105.666664	1023.000000	1023.000000	2046.000000
10.980000	-0.013423	-7.932909	-2.020945	-2.246820	1.472886	-5.138029	0.000000	-10.000000	-1.266667	42.233334	118.833336	1023.000000	1023.000000	2046.000000
11.000000	-0.011215	-6.627873	-1.728516	-1.978824	2.104457	-5.024990	0.000000	-10.000000	-1.283333	43.416668	132.500000	1023.000000	1023.000000	2046.000000
11.020000	-0.009032	-5.337703	-1.304668	-1.840132	2.547023	-4.739926	0.000000	-10.000000	-1.300000	43.966667	146.833328	1023.000000	1023.000000	2046.000000
11.040000	-0.007780	-4.597740	-1.068657	-1.651924	2.867829	-4.744988	0.000000	-10.000000	-1.325000	44.266666	161.333328	1023.000000	1023.000000	2046.000000
11.060000	-0.006107	-3.609314	-0.901004	-1.439059	3.366241	-4.635492	0.000000	-10.000000	-1.341667	44.666668	176.166672	1023.000000	1023.000000	2046.000000
11.080000	-0.004768	-2.817690	-0.682559	-1.410415	3.715313	-4.440029	0.000000	-10.000000	-1.341667	44.900002	191.000000	1023.000000	1023.000000	2046.000000
11.100000	-0.004053	-2.395481	-0.524055	-1.260747	3.854974	-4.465652	0.000000	-10.000000	-1.308333	44.916668	206.000000	1023.000000	1023.000000	2046.000000
11.120000	-0.002587	-1.529129	-0.416738	-1.175101	4.292381	-4.229671	0.000000	-10.000000	-1.291667	44.383335	221.000000	1023.000000	1023.000000	2046.000000
11.140000	-0.001555	-0.918977	-0.179313	-1.136441	4.381980	-3.985203	0.000000	-10.000000	-1.275000	44.216667	235.833328	1023.000000	1023.000000	2046.000000
11.160000	-0.000737	-0.435637	0.155474	-1.040053	4.537539	-4.088597	0.000000	-10.000000	-1.283333	43.683334	250.666672	1023.000000	1023.000000	2046.000000
11.180000	0.000559	0.330571	0.269158	-0.979036	4.898432	-3.857984	0.000000	-10.000000	-1.300000	43.783333	265.166656	1023.000000	1023.000000	2046.000000
11.200000	0.001335	0.788768	0.591678	-0.967571	5.013074	-3.848414	0.000000	-10.000000	-1.300000	43.599998	279.833344	1023.000000	1023.000000	2046.000000
11.220000	0.002353	1.390427	0.948362	-1.015698	5.398908	-3.941144	0.000000	-10.000000	-1.283333	43.683334	294.333344	1023.000000	1023.000000	2046.000000
11.240000	0.004003	2.366063	1.153803	-0.897256	5.806503	-3.696988	0.000000	-10.000000	-1.216667	43.150002	309.000000	1023.000000	1023.000000	2046.000000
11.260000	0.004964	2.933846	1.475770	-0.793057	6.061981	-3.810849	0.000000	-10.000000	-1.166667	42.483334	323.333344	1023.000000	1023.000000	2046.000000
11.280000	0.007213	4.263106	1.877152	-0.687932	6.604303	-3.530416	0.000000	-10.000000	-1.133333	41.900002	337.500000	1023.000000	1023.000000	2046.000000
11.300000	0.008329	4.922532	2.210684	-0.482208	6.719324	-3.525268	0.000000	-10.000000	-1.125000	41.566666	351.500000	1023.000000	1023.000000	2046.000000
11.320000	0.010280	6.075739	2.458878	-0.231270	7.248033	-3.399901	0.000000	-10.000000	-1.141667	41.483334	365.500000	1023.000000	1023.000000	2046.000000
11.340000	0.012295	7.266559	2.851460	-0.013637	7.564574	-3.135838	0.000000	-10.000000	-1.133333	41.416668	379.500000	1023.000000	1023.000000	2046.000000
11.360000	0.013726	8.111988	3.288986	0.094065	7.998358	-3.269421	0.000000	-10.000000	-1.158333	41.466667	393.500000	1023.000000	1023.000000	2046.000000
11.380000	0.015766	9.317627	3.616966	0.332459	8.317378	-2.949176	0.000000	-10.000000	-1.158333	41.500000	407.500000	1023.000000	1023.000000	2046.000000
11.400000	0.017757	10.494360	4.131625	0.600480	8.743586	-2.981331	0.000000	-10.000000	-1.183333	41.616669	421.333344	1023.000000	1023.000000	2046.000000
11.420000	0.020145	11.905925	4.770257	0.623877	9.357231	-2.845441	0.000000	-10.000000	-1.166667	41.700001	435.000000	1023.000000	1023.000000	2046.000000
11.440000	0.021647	12.793201	5.227437	0.791626	9.642904	-2.868766	0.000000	-10.000000	-1.183333	41.783333	448.666656	1023.000000	1023.000000	2046.000000
11.460000	0.023170	13.693259	5.495920	0.852088	10.069563	-2.724312	0.000000	-10.000000	-1.183333	42.183334	462.500000	1023.000000	1023.000000	2046.000000
11.480000	0.023777	14.051976	5.828112	0.896107	10.153039	-2.825281	0.000000	-10.000000	-1.183333	42.216667	476.500000	1023.000000	1023.000000	2046.000000
11.500000	0.025107	14.838306	6.231602	0.899989	10.542994	-2.836279	0.000000	-10.000000	-1.141667	42.116669	490.833344	1023.000000	1023.000000	2046.000000
11.520000	0.026949	15.926750	6.453699	1.171642	10.864755	-2.563347	0.000000	-10.000000	-1.066667	41.166668	505.000000	1023.000000	1023.000000	2046.000000
11.540000	0.028358	16.759457	6.733956	1.528350	11.146645	-2.649495	0.000000	-10.000000	-0.983333	39.799999	519.000000	1023.000000	1023.000000	2046.000000
11.560000	0.029310	17.322470	6.737265	1.786196	11.197777	-2.398769	0.000000	-10.000000	-0.900000	38.100002	532.333313	1023.000000	1023.000000	2046.000000
11.580000	0.029251	17.287485	6.777094	1.941400	10.955983	-2.386993	0.000000	-10.000000	-0.800000	36.066669	545.333313	1023.000000	1023.000000	2046.000000
11.600000	0.028143	16.632582	6.490324	1.695928	10.730609	-2.284278	0.000000	-10.000000	-0.691667	33.883335	557.833313	1023.000000	1023.000000	2046.000000
11.620000	0.025537	15.092243	6.263839	1.149948	10.435198	-2.756742	0.000000	-10.000000	-0.558333	31.150002	569.500000	1023.000000	1023.000000	2046.000000
11.640000	0.023970	14.166005	6.006080	0.762101	10.136401	-2.738576	0.000000	-10.000000	-0.425000	28.200001	580.333313	1023.000000	1023.000000	2046.000000
11.660000	0.022149	13.090097	5.771072	0.497991	9.837302	-3.016268	0.000000	-10.000000	-0.283333	24.333334	590.166687	1023.000000	1023.000000	2046.000000
11.680000	0.020949	12.381027	5.443749	0.283323	9.843629	-3.189674	0.000000	-10.000000	-0.166667	20.233334	599.000000	1023.000000	1023.000000	2046.000000
11.700000	0.020301	11.997708	5.161506	0.221215	9.768201	-3.153213	0.000000	-10.000000	-0.075000	15.450001	606.500000	1023.000000	1023.000000	2046.000000
11.720000	0.019649	11.612610	5.160525	0.112013	9.682159	-3.342087	0.000000	-10.000000	-0.016667	10.616667	612.333313	1023.000000	1023.000000	2046.000000
11.740000	0.019506	11.528061	4.947651	0.135469	9.631983	-3.187041	0.000000	-10.000000	0.033333	4.150000	616.833313	1023.000000	1023.000000	2046.000000
11.760000	0.018673	11.035698	4.878302	0.151446	9.476348	-3.470397	0.000000	-10.000000	0.050000	-1.266667	619.500000	1023.000000	1023.000000	2046.000000
11.780000	0.018344	10.841384	4.797025	0.054042	9.442522	-3.452206	0.000000	-10.000000	0.083333	-6.933333	620.833313	1023.000000	1023.000000	2046.000000
11.800000	0.017486	10.333950	4.667947	0.053984	9.161687	-3.549668	0.000000	-10.000000	0.125000	-10.966667	621.000000	1023.000000	1023.000000	2046.000000
11.820000	0.017544	10.368303	4.486389	0.041936	9.298541	-3.458563	0.000000	-10.000000	0.200000	-15.183333	621.000000	1023.000000	1023.000000	2046.000000
11.840000	0.016640	9.834445	4.514250	-0.024399	9.048678	-3.704084	0.000000	-10.000000	0.250000	-17.299999	621.000000	1023.000000	1023.000000	2046.000000
11.860000	0.016523	9.765178	4.389882	0.000081	9.008901	-3.633685	0.000000	-10.000000	0.316667	-19.750000	612.666687	1023.000000	1023.000000	2046.000000
11.880000	0.016148	9.543683	4.195634	0.064094	8.798199	-3.514245	0.000000	-10.000000	0.400000	-22.000000	601.666687	1023.000000	1023.000000	2046.000000
11.900000	0.015635	9.240327	3.976907	0.082800	8.770626	-3.590006	0.000000	-10.000000	0.516667	-25.133333	588.000000	1023.000000	1023.000000	2046.000000
11.920000	0.015758	9.312802	3.999506	0.148898	8.651284	-3.486887	0.000000	-10.000000	0.608333	-27.583334	579.500000	1023.000000	1023.000000	2046.000000
11.940000	0.015332	9.060971	3.770049	0.284804	8.272966	-3.266848	0.000000	-10.000000	0.700000	-29.883335	570.333313	1023.000000	1023.000000	2046.000000
11.960000	0.014577	8.614760	3.534815	0.299089	8.204583	-3.423727	0.000000	-10.000000	0.791667	-31.916668	560.333313	1023.000000	1023.000000	2046.000000
11.980000	0.013999	8.273137	3.173668	0.351564	8.039826	-3.291922	0.000000	-10.000000	0.875000	-33.300003	549.666687	1023.000000	1023.000000	2046.000000
12.000000	0.012745	7.532054	2.775616	0.300171	7.602893	-3.146626	0.000000	-10.000000	0.941667	-34.583336	538.500000	1023.000000	1023.000000	2046.000000
12.020000	0.011656	6.888666	2.496007	0.312639	7.329576	-3.249557	0.000000	-10.000000	1.008333	-36.000000	526.833313	1023.000000	1023.000000	2046.000000
12.040000	0.010756	6.357034	2.305704	0.244785	7.005666	-3.199121	0.000000	-10.000000	1.108333	-37.466667	514.833313	1023.000000	1023.000000	2046.000000
12.060000	0.009638	5.696180	2.052642	0.244816	6.381957	-2.983234	0.000000	-10.000000	1.200000	-39.166668	502.333344	1023.000000	1023.000000	2046.000000
12.080000	0.008585	5.073843	1.847034	0.198462	6.109328	-3.080980	0.000000	-10.000000	1.300000	-40.566669	489.333344	1023.000000	1023.000000	2046.000000
12.100000	0.007463	4.410923	1.702783	0.176218	5.558054	-3.026131	0.000000	-10.000000	1.350000	-41.983334	475.833344	1023.000000	1023.000000	2046.000000
12.120000	0.006240	3.687832	1.658745	0.147745	5.105676	-3.224333	0.000000	-10.000000	1.425000	-43.166668	461.833344	1023.000000	1023.000000	2046.000000
12.140000	0.005543	3.275854	1.406846	0.028390	4.837109	-2.996490	0.000000	-10.000000	1.458333	-44.083336	447.500000	1023.000000	1023.000000	2046.000000
12.160000	0.004601	2.719164	1.305942	0.094917	4.408496	-3.090190	0.000000	-10.000000	1.500000	-44.650002	432.833344	1023.000000	1023.000000	2046.000000
12.180000	0.003981	2.352798	1.171662	0.104321	4.218355	-3.141540	0.000000	-10.000000	1.500000	-44.816666	418.000000	1023.000000	1023.000000	2046.000000
12.200000	0.003039	1.796003	0.972909	0.153652	3.633675	-2.964232	0.000000	-10.000000	1.491667	-44.666668	403.000000	1023.000000	1023.000000	2046.000000
12.220000	0.002702	1.596850	0.845539	0.135837	3.677719	-3.062245	0.000000	-10.000000	1.491667	-44.466667	388.000000	1023.000000	1023.000000	2046.000000
12.240000	0.001972	1.165293	0.730114	0.157557	3.344973	-3.067351	0.000000	-10.000000	1.475000	-44.016666	373.166656	1023.000000	1023.000000	2046.000000
12.260000	0.001350	0.798055	0.845807	0.169181	2.976302	-3.193235	0.000000	-10.000000	1.441667	-43.250000	358.333344	1023.000000	1023.000000	2046.000000
12.280000	0.001557	0.920031	0.801356	0.195212	2.913258	-2.989794	0.000000	-10.000000	1.383333	-42.483334	343.833344	1023.000000	1023.000000	2046.000000
12.300000	0.001728	1.021372	1.023959	0.203448	2.944686	-3.150721	0.000000	-10.000000	1.308333	-41.383335	329.500000	1023.000000	1023.000000	2046.000000
12.320000	0.002279	1.347118	1.083058	0.341707	2.924320	-3.001967	0.000000	-10.000000	1.233333	-40.266666	315.833344	1023.000000	1023.000000	2046.000000
12.340000	0.001644	0.971440	1.218570	0.267955	2.670335	-3.185421	0.000000	-10.000000	1.150000	-38.916668	302.500000	1023.000000	1023.000000	2046.000000
12.360000	0.001773	1.047598	1.068794	0.245153	2.802570	-3.068920	0.000000	-10.000000	1.091667	-37.950001	289.666656	1023.000000	1023.000000	2046.000000
12.380000	0.001390	0.821582	1.035273	0.301371	2.673280	-3.188342	0.000000	-10.000000	1.058333	-37.200001	277.000000	1023.000000	1023.000000	2046.000000
12.400000	0.001003	0.592514	0.858186	0.425931	2.489542	-3.181145	0.000000	-10.000000	1.050000	-36.816666	264.500000	1023.000000	1023.000000	2046.000000
12.420000	0.000228	0.134952	0.603604	0.481404	2.023995	-2.974051	0.000000	-10.000000	1.041667	-36.466667	252.166672	1023.000000	1023.000000	2046.000000
12.440000	-0.000773	-0.457083	0.236362	0.487709	1.944524	-3.125677	0.000000	-10.000000	1.016667	-36.416668	240.000000	1023.000000	1023.000000	2046.000000
12.460000	-0.001652	-0.976608	-0.038554	0.511496	1.604670	-3.054220	0.000000	-10.000000	0.975000	-35.783333	228.000000	1023.000000	1023.000000	2046.000000
12.480000	-0.004074	-2.407547	-0.262854	0.311661	0.792922	-3.249276	0.000000	-10.000000	0.916667	-34.966667	216.000000	1023.000000	1023.000000	2046.000000
12.500000	-0.006167	-3.644642	-0.592792	-0.235734	0.538116	-3.354233	0.000000	-10.000000	0.858333	-33.533333	204.333328	1023.000000	1023.000000	2046.000000
12.520000	-0.009352	-5.527091	-0.907068	-0.758677	-0.150052	-3.711295	0.000000	-10.000000	0.800000	-32.316666	193.166672	1023.000000	1023.000000	2046.000000
12.540000	-0.011706	-6.918160	-1.240092	-1.231287	-0.413416	-4.033365	0.000000	-10.000000	0.750000	-31.166666	182.333328	1023.000000	1023.000000	2046.000000
12.560000	-0.014021	-8.286283	-1.665351	-1.677177	-0.773709	-4.170046	0.000000	-10.000000	0.700000	-30.483334	171.833328	1023.000000	1023.000000	2046.000000
12.580000	-0.015917	-9.407064	-1.950811	-1.954739	-0.890113	-4.611402	0.000000	-10.000000	0.666667	-30.016666	161.500000	1023.000000	1023.000000	2046.000000
12.600000	-0.016663	-9.847731	-2.270614	-2.028172	-1.017159	-4.531786	0.000000	-10.000000	0.650000	-29.716667	151.500000	1023.000000	1023.000000	2046.000000
12.620000	-0.018415	-10.883460	-2.541950	-2.226660	-1.400362	-4.714487	0.000000	-10.000000	0.650000	-29.549999	141.666672	1023.000000	1023.000000	2046.000000
12.640000	-0.018914	-11.178165	-2.761784	-2.386468	-1.181084	-4.848830	0.000000	-10.000000	0.641667	-29.066668	132.000000	1023.000000	1023.000000	2046.000000
12.660000	-0.019758	-11.677012	-3.065928	-2.380347	-1.489034	-4.741704	0.000000	-10.000000	0.625000	-28.750000	122.333336	1023.000000	1023.000000	2046.000000
12.680000	-0.020956	-12.384812	-3.095425	-2.544878	-1.636513	-5.107995	0.000000	-10.000000	0.600000	-27.883333	112.833336	1023.000000	1023.000000	2046.000000
12.700000	-0.020918	-12.362406	-3.218845	-2.648511	-1.553576	-4.941474	0.000000	-10.000000	0.558333	-27.000000	103.333336	1023.000000	1023.000000	2046.000000
12.720000	-0.021157	-12.503861	-3.287117	-2.541904	-1.630701	-5.044139	0.000000	-10.000000	0.516667	-25.716667	94.500000	1023.000000	1023.000000	2046.000000
12.740000	-0.021785	-12.874933	-3.317291	-2.658655	-1.754772	-5.144215	0.000000	-10.000000	0.475000	-24.900000	85.666664	1023.000000	1023.000000	2046.000000
12.760000	-0.021570	-12.747700	-3.302917	-2.661540	-1.528091	-5.255151	0.000000	-10.000000	0.458333	-24.200001	77.333336	1023.000000	1023.000000	2046.000000
12.780000	-0.020867	-12.332346	-3.302912	-2.581927	-1.397845	-5.049662	0.000000	-10.000000	0.450000	-23.733334	69.000000	1023.000000	1023.000000	2046.000000
12.800000	-0.020784	-12.283243	-3.244832	-2.464249	-1.482362	-5.091800	0.000000	-10.000000	0.433333	-23.150002	61.333332	1023.000000	1023.000000	2046.000000
12.820000	-0.020540	-12.139140	-3.258198	-2.508230	-1.224675	-5.148037	0.000000	-10.000000	0.400000	-22.633333	53.666668	1023.000000	1023.000000	2046.000000
12.840000	-0.020235	-11.959145	-3.410949	-2.319605	-1.264467	-4.964123	0.000000	-10.000000	0.366667	-22.233334	48.666668	1023.000000	1023.000000	2046.000000
12.860000	-0.021019	-12.422009	-3.458016	-2.325330	-1.543408	-5.095255	0.000000	-10.000000	0.333333	-21.333334	41.333332	1023.000000	1023.000000	2046.000000
12.880000	-0.021453	-12.678911	-3.610320	-2.406028	-1.536885	-5.125679	0.000000	-10.000000	0.308333	-20.416666	34.500000	1023.000000	1023.000000	2046.000000
12.900000	-0.021765	-12.863378	-3.842644	-2.358587	-1.592628	-5.069518	0.000000	-10.000000	0.275000	-19.183334	25.333334	1023.000000	1023.000000	2046.000000
12.920000	-0.022293	-13.175172	-4.004373	-2.471180	-1.771548	-4.928071	0.000000	-10.000000	0.250000	-18.383333	18.833334	1023.000000	1023.000000	2046.000000
12.940000	-0.022902	-13.534976	-4.106469	-2.530751	-1.858311	-5.039445	0.000000	-10.000000	0.225000	-17.483334	12.500000	1023.000000	1023.000000	2046.000000
12.960000	-0.023316	-13.779613	-4.128663	-2.590233	-1.941249	-5.119468	0.000000	-10.000000	0.208333	-16.650002	6.833333	1023.000000	1023.000000	2046.000000
12.980000	-0.023823	-14.079635	-4.193675	-2.740078	-2.063061	-5.082821	0.000000	-10.000000	0.200000	-15.966667	1.666667	1023.000000	1023.000000	2046.000000
13.000000	-0.024031	-14.202055	-4.191730	-2.766682	-2.070494	-5.173150	0.000000	-10.000000	0.191667	-15.500000	-3.333333	1023.000000	1023.000000	2046.000000
13.020000	-0.023706	-14.010235	-4.107040	-2.795872	-1.991923	-5.115399	0.000000	-10.000000	0.175000	-15.100000	-8.333333	1023.000000	1023.000000	2046.000000
13.040000	-0.024018	-14.194657	-4.112116	-2.743912	-2.228273	-5.110356	0.000000	-10.000000	0.166667	-14.750000	-13.333333	1023.000000	1023.000000	2046.000000
13.060000	-0.023673	-13.990795	-4.066941	-2.758608	-2.035258	-5.129989	0.000000	-10.000000	0.158333	-14.266666	-18.166666	1023.000000	1023.000000	2046.000000
13.080000	-0.023371	-13.812195	-4.033278	-2.729396	-1.971078	-5.078443	0.000000	-10.000000	0.158333	-13.733334	-23.000000	1023.000000	1023.000000	2046.000000
13.100000	-0.023678	-13.993777	-4.076625	-2.645795	-2.102095	-5.169263	0.000000	-10.000000	0.125000	-12.850000	-27.666666	1023.000000	1023.000000	2046.000000
13.120000	-0.023309	-13.775766	-4.047870	-2.661591	-1.854974	-5.211331	0.000000	-10.000000	0.091667	-11.933333	-32.000000	1023.000000	1023.000000	2046.000000
13.140000	-0.022475	-13.282914	-3.999394	-2.529816	-1.781161	-4.972544	0.000000	-10.000000	0.058333	-10.783334	-35.833332	1023.000000	1023.000000	2046.000000
13.160000	-0.022792	-13.470013	-3.826332	-2.548096	-1.966303	-5.129282	0.000000	-10.000000	0.050000	-9.533334	-39.500000	1023.000000	1023.000000	2046.000000
13.180000	-0.022098	-13.059682	-3.903698	-2.429276	-1.701150	-5.025557	0.000000	-10.000000	0.050000	-8.033334	-42.666668	1023.000000	1023.000000	2046.000000
13.200000	-0.021615	-12.774665	-3.826796	-2.281703	-1.898458	-4.767710	0.000000	-10.000000	0.041667	-6.683333	-45.333332	1023.000000	1023.000000	2046.000000
13.220000	-0.021497	-12.704833	-3.704910	-2.315697	-1.642942	-5.041285	0.000000	-10.000000	0.033333	-5.400000	-47.500000	1023.000000	1023.000000	2046.000000
13.240000	-0.021319	-12.599367	-3.692824	-2.198268	-1.748413	-4.959862	0.000000	-10.000000	0.016667	-4.200000	-49.333332	1023.000000	1023.000000	2046.000000
13.260000	-0.020759	-12.268833	-3.524516	-2.197851	-1.567153	-4.979313	0.000000	-10.000000	0.008333	-3.316667	-50.500000	1023.000000	1023.000000	2046.000000
13.280000	-0.020222	-11.951459	-3.498685	-2.073971	-1.543214	-4.835590	0.000000	-10.000000	0.000000	-1.550000	-51.333332	1023.000000	1023.000000	2046.000000
13.300000	-0.019882	-11.750302	-3.358407	-2.011872	-1.436407	-4.943616	0.000000	-10.000000	-0.008333	0.366667	-51.666668	1023.000000	1023.000000	2046.000000
13.320000	-0.019197	-11.345549	-3.319960	-1.954964	-1.198418	-4.872208	0.000000	-10.000000	-0.025000	3.066667	-52.000000	1023.000000	1023.000000	2046.000000
13.340000	-0.018629	-11.009550	-3.220858	-1.834774	-1.225921	-4.727998	0.000000	-10.000000	-0.058333	5.450000	-52.000000	1023.000000	1023.000000	2046.000000
13.360000	-0.017914	-10.587393	-3.005785	-1.801263	-0.948329	-4.832015	0.000000	-10.000000	-0.083333	7.216667	-52.000000	1023.000000	1023.000000	2046.000000
13.380000	-0.017241	-10.189245	-2.941517	-1.736643	-0.765790	-4.745295	0.000000	-10.000000	-0.133333	10.250000	-52.000000	1023.000000	1023.000000	2046.000000
13.400000	-0.016710	-9.875538	-2.796621	-1.671542	-0.642043	-4.765332	0.000000	-10.000000	-0.191667	13.133333	-52.000000	1023.000000	1023.000000	2046.000000
13.420000	-0.015225	-8.997812	-2.581866	-1.520142	-0.236220	-4.659584	0.000000	-10.000000	-0.250000	16.866667	-52.000000	1023.000000	1023.000000	2046.000000
13.440000	-0.014478	-8.556277	-2.459337	-1.424367	-0.122400	-4.550174	0.000000	-10.000000	-0.275000	18.549999	-52.000000	1023.000000	1023.000000	2046.000000
13.460000	-0.013411	-7.925623	-2.263584	-1.338113	0.280856	-4.604782	0.000000	-10.000000	-0.333333	21.066666	-24.666666	1023.000000	1023.000000	2046.000000
13.480000	-0.011961	-7.068674	-2.066660	-1.125499	0.486524	-4.363039	0.000000	-10.000000	-0.391667	22.733334	2.666667	1023.000000	1023.000000	2046.000000
13.500000	-0.011502	-6.797845	-1.898173	-1.091823	0.695304	-4.503153	0.000000	-10.000000	-0.491667	25.283333	35.333332	1023.000000	1023.000000	2046.000000
13.520000	-0.010173	-6.012036	-1.699086	-1.033248	1.139915	-4.419616	0.000000	-10.000000	-0.541667	26.966667	43.500000	1023.000000	1023.000000	2046.000000
13.540000	-0.008843	-5.226026	-1.491532	-0.866485	1.333745	-4.201754	0.000000	-10.000000	-0.633333	29.266668	55.000000	1023.000000	1023.000000	2046.000000
13.560000	-0.007994	-4.724479	-1.184212	-0.701544	1.403636	-4.242358	0.000000	-10.000000	-0.700000	30.983334	64.500000	1023.000000	1023.000000	2046.000000
13.580000	-0.007026	-4.152511	-0.910024	-0.781232	1.804557	-4.265811	0.000000	-10.000000	-0.800000	32.716667	74.666664	1023.000000	1023.000000	2046.000000
13.600000	-0.006357	-3.757066	-0.693298	-0.765916	1.858590	-4.156442	0.000000	-10.000000	-0.866667	34.299999	85.166664	1023.000000	1023.000000	2046.000000
13.620000	-0.006466	-3.821660	-0.536002	-0.922897	1.899116	-4.261877	0.000000	-10.000000	-0.958333	36.333332	96.333336	1023.000000	1023.000000	2046.000000
13.640000	-0.006619	-3.911922	-0.427570	-1.081905	2.051074	-4.453521	0.000000	-10.000000	-1.000000	37.716667	108.000000	1023.000000	1023.000000	2046.000000
13.660000	-0.005913	-3.494601	-0.196102	-1.217412	2.476828	-4.557915	0.000000	-10.000000	-1.033333	38.633331	116.000000	1023.000000	1023.000000	2046.000000
13.680000	-0.004857	-2.870413	0.033840	-1.235893	2.710718	-4.379079	0.000000	-10.000000	-1.041667	39.316666	128.833328	1023.000000	1023.000000	2046.000000
13.700000	-0.003642	-2.152229	0.362665	-1.049087	2.931212	-4.397018	0.000000	-10.000000	-1.066667	39.766666	142.000000	1023.000000	1023.000000	2046.000000
13.720000	-0.002286	-1.351007	0.554392	-0.940435	3.375223	-4.340187	0.000000	-10.000000	-1.091667	40.316669	159.666672	1023.000000	1023.000000	2046.000000
13.740000	-0.001013	-0.598868	0.486823	-0.723340	3.657403	-4.019754	0.000000	-10.000000	-1.100000	40.350002	168.500000	1023.000000	1023.000000	2046.000000
13.760000	-0.000973	-0.575199	0.482861	-0.666862	3.536848	-3.928047	0.000000	-10.000000	-1.100000	40.616669	182.000000	1023.000000	1023.000000	2046.000000
13.780000	-0.001879	-1.110787	0.446188	-1.009653	3.635381	-4.182703	0.000000	-10.000000	-1.100000	40.783333	191.000000	1023.000000	1023.000000	2046.000000
13.800000	-0.003935	-2.325427	-0.054405	-1.447468	3.307632	-4.131186	0.000000	-10.000000	-1.108333	41.033333	204.500000	1023.000000	1023.000000	2046.000000
13.820000	-0.005891	-3.481415	-0.401142	-1.825213	3.124504	-4.379564	0.000000	-10.000000	-1.108333	40.799999	218.166672	1023.000000	1023.000000	2046.000000
13.840000	-0.006481	-3.830024	-0.426426	-2.091023	3.343652	-4.656226	0.000000	-10.000000	-1.108333	40.566666	231.833328	1023.000000	1023.000000	2046.000000
13.860000	-0.006145	-3.631926	-0.503452	-2.120515	3.506194	-4.514153	0.000000	-10.000000	-1.091667	40.266666	245.500000	1023.000000	1023.000000	2046.000000
13.880000	-0.005988	-3.539199	-0.455315	-2.079186	3.637621	-4.642320	0.000000	-10.000000	-1.100000	40.483334	254.500000	1023.000000	1023.000000	2046.000000
13.900000	-0.005239	-3.096485	-0.211336	-2.095576	3.973957	-4.763531	0.000000	-10.000000	-1.108333	40.900002	272.666656	1023.000000	1023.000000	2046.000000
13.920000	-0.004134	-2.442966	-0.062338	-1.973568	4.150297	-4.557356	0.000000	-10.000000	-1.125000	41.383335	290.666656	1023.000000	1023.000000	2046.000000
13.940000	-0.003594	-2.124057	0.064818	-1.784804	4.212602	-4.616673	0.000000	-10.000000	-1.141667	41.950001	308.833344	1023.000000	1023.000000	2046.000000
13.960000	-0.002262	-1.337004	0.403338	-1.783084	4.738938	-4.696196	0.000000	-10.000000	-1.166667	42.366669	322.500000	1023.000000	1023.000000	2046.000000
13.980000	-0.000764	-0.451302	0.554038	-1.554068	4.994849	-4.446121	0.000000	-10.000000	-1.191667	42.700001	331.833344	1023.000000	1023.000000	2046.000000
14.000000	0.000300	0.177012	0.882309	-1.489658	5.282384	-4.498024	0.000000	-10.000000	-1.191667	42.816666	341.500000	1023.000000	1023.000000	2046.000000
14.020000	0.001655	0.977848	1.187678	-1.334810	5.648440	-4.523459	0.000000	-10.000000	-1.191667	42.950001	351.166656	1023.000000	1023.000000	2046.000000
14.040000	0.003286	1.942286	1.463169	-1.139183	6.040295	-4.421995	0.000000	-10.000000	-1.183333	43.100002	370.500000	1023.000000	1023.000000	2046.000000
14.060000	0.005222	3.085956	1.805876	-0.913003	6.428788	-4.235706	0.000000	-10.000000	-1.183333	42.950001	389.500000	1023.000000	1023.000000	2046.000000
14.080000	0.007169	4.236812	2.135895	-0.554706	6.729457	-4.073835	0.000000	-10.000000	-1.175000	42.733334	403.833344	1023.000000	1023.000000	2046.000000
14.100000	0.008783	5.190594	2.469872	-0.504029	7.269542	-4.044790	0.000000	-10.000000	-1.183333	42.650002	413.166656	1023.000000	1023.000000	2046.000000
14.120000	0.010569	6.246114	2.621331	-0.377790	7.859396	-3.856823	0.000000	-10.000000	-1.175000	42.716667	427.500000	1023.000000	1023.000000	2046.000000
14.140000	0.011681	6.903406	2.659892	-0.178923	8.032075	-3.609638	0.000000	-10.000000	-1.158333	42.650002	446.500000	1023.000000	1023.000000	2046.000000
14.160000	0.012402	7.329722	2.832528	-0.129541	8.217649	-3.590914	0.000000	-10.000000	-1.133333	42.433334	460.833344	1023.000000	1023.000000	2046.000000
14.180000	0.013694	8.093150	3.050848	-0.096517	8.667069	-3.528251	0.000000	-10.000000	-1.091667	41.799999	474.833344	1023.000000	1023.000000	2046.000000
14.200000	0.014648	8.657054	3.229932	0.025945	8.707894	-3.306716	0.000000	-10.000000	-1.058333	41.299999	484.166656	1023.000000	1023.000000	2046.000000
14.220000	0.015249	9.012203	3.423768	0.063054	8.882300	-3.356918	0.000000	-10.000000	-1.016667	40.400002	498.166656	1023.000000	1023.000000	2046.000000
14.240000	0.016278	9.620347	3.807075	0.025346	9.230449	-3.442523	0.000000	-10.000000	-1.000000	40.000000	507.166656	1023.000000	1023.000000	2046.000000
14.260000	0.017291	10.219103	4.043102	0.056733	9.345372	-3.226104	0.000000	-10.000000	-0.983333	39.266670	520.666687	1023.000000	1023.000000	2046.000000
14.280000	0.018281	10.803813	4.342276	0.014794	9.742040	-3.295297	0.000000	-10.000000	-0.966667	38.633335	533.833313	1023.000000	1023.000000	2046.000000
14.300000	0.019511	11.531204	4.714349	0.076219	10.000439	-3.259803	0.000000	-10.000000	-0.941667	37.983334	551.166687	1023.000000	1023.000000	2046.000000
14.320000	0.020789	12.286295	5.039525	0.169640	10.235013	-3.157883	0.000000	-10.000000	-0.908333	37.600002	568.166687	1023.000000	1023.000000	2046.000000
14.340000	0.022862	13.511539	5.341648	0.349941	10.819136	-2.999186	0.000000	-10.000000	-0.883333	37.400002	585.166687	1023.000000	1023.000000	2046.000000
14.360000	0.024126	14.258545	5.663619	0.469311	10.977782	-2.852167	0.000000	-10.000000	-0.875000	37.216667	593.666687	1023.000000	1023.000000	2046.000000
14.380000	0.025213	14.900815	6.066156	0.573747	11.353893	-3.092983	0.000000	-10.000000	-0.850000	36.883335	602.000000	1023.000000	1023.000000	2046.000000
14.400000	0.027407	16.197634	6.261524	0.854745	11.773398	-2.692033	0.000000	-10.000000	-0.833333	36.366669	610.000000	1023.000000	1023.000000	2046.000000
14.420000	0.028444	16.810375	6.611807	1.010421	11.916389	-2.728242	0.000000	-10.000000	-0.766667	35.083332	626.000000	1023.000000	1023.000000	2046.000000
14.440000	0.029839	17.634630	6.924706	1.003772	12.402059	-2.695908	0.000000	-10.000000	-0.725000	34.016666	638.000000	1023.000000	1023.000000	2046.000000
14.460000	0.031429	18.574451	7.170846	1.397329	12.505413	-2.499136	0.000000	-10.000000	-0.641667	33.083332	649.833313	1023.000000	1023.000000	2046.000000
14.480000	0.032858	19.419128	7.386230	1.521004	12.926888	-2.414993	0.000000	-10.000000	-0.591667	32.150002	657.333313	1023.000000	1023.000000	2046.000000
14.500000	0.033882	20.024014	7.547209	1.670965	13.099421	-2.293581	0.000000	-10.000000	-0.500000	30.516666	668.500000	1023.000000	1023.000000	2046.000000
14.520000	0.034745	20.534256	7.754558	1.902781	13.163229	-2.286311	0.000000	-10.000000	-0.425000	28.350000	679.000000	1023.000000	1023.000000	2046.000000
14.540000	0.036156	21.368467	7.886506	2.036113	13.550638	-2.104788	0.000000	-10.000000	-0.325000	25.850000	688.833313	1023.000000	1023.000000	2046.000000
14.560000	0.036474	21.556082	8.102358	2.096480	13.548532	-2.191289	0.000000	-10.000000	-0.241667	22.583334	697.833313	1023.000000	1023.000000	2046.000000
14.580000	0.037552	22.193335	8.260498	2.145900	13.946757	-2.159821	0.000000	-10.000000	-0.150000	19.100000	706.000000	1023.000000	1023.000000	2046.000000
14.600000	0.038275	22.620502	8.245418	2.344738	13.930695	-1.900348	0.000000	-10.000000	-0.075000	15.133334	713.000000	1023.000000	1023.000000	2046.000000
14.620000	0.038452	22.724873	8.446709	2.368037	13.995747	-2.085620	0.000000	-10.000000	-0.025000	11.466667	718.833313	1023.000000	1023.000000	2046.000000
14.640000	0.039339	23.249283	8.630785	2.439574	14.171538	-1.992614	0.000000	-10.000000	0.008333	6.833333	723.166687	1023.000000	1023.000000	2046.000000
14.660000	0.038997	23.047306	8.676464	2.485980	13.969994	-2.085132	0.000000	-10.000000	0.025000	2.400000	726.166687	1023.000000	1023.000000	2046.000000
14.680000	0.038878	22.976868	8.615018	2.434051	13.852593	-1.924795	0.000000	-10.000000	0.041667	-1.216667	727.500000	1023.000000	1023.000000	2046.000000
14.700000	0.037505	22.165346	8.584196	2.332607	13.454446	-2.205903	0.000000	-10.000000	0.050000	-3.733333	728.000000	1023.000000	1023.000000	2046.000000
14.720000	0.037403	22.104919	8.462724	2.158847	13.622541	-2.139193	0.000000	-10.000000	0.058333	-5.933333	728.000000	1023.000000	1023.000000	2046.000000
14.740000	0.037081	21.915066	8.466430	2.217978	13.374058	-2.143400	0.000000	-10.000000	0.075000	-8.750000	728.000000	1023.000000	1023.000000	2046.000000
14.760000	0.037726	22.295851	8.417381	2.365920	13.473235	-1.960685	0.000000	-10.000000	0.116667	-11.783334	728.000000	1023.000000	1023.000000	2046.000000
14.780000	0.037240	22.008585	8.293576	2.641665	13.002645	-1.929300	0.000000	-10.000000	0.175000	-14.466666	728.000000	1023.000000	1023.000000	2046.000000
14.800000	0.036827	21.764536	8.076450	2.689746	12.896992	-1.898652	0.000000	-10.000000	0.250000	-16.833334	724.333313	1023.000000	1023.000000	2046.000000
14.820000	0.035209	20.808306	7.737799	2.749272	12.170107	-1.848873	0.000000	-10.000000	0.316667	-18.833334	715.166687	1023.000000	1023.000000	2046.000000
14.840000	0.032533	19.227144	7.202371	2.362742	11.603460	-1.941428	0.000000	-10.000000	0.366667	-20.583334	703.833313	1023.000000	1023.000000	2046.000000
14.860000	0.028666	16.941784	6.643783	1.771633	10.863960	-2.337592	0.000000	-10.000000	0.408333	-22.266666	693.500000	1023.000000	1023.000000	2046.000000
14.880000	0.025090	14.828276	6.182765	1.118555	10.231840	-2.704884	0.000000	-10.000000	0.475000	-24.250000	686.000000	1023.000000	1023.000000	2046.000000
14.900000	0.022256	13.153087	5.597782	0.810174	9.461028	-2.715898	0.000000	-10.000000	0.575000	-26.750000	677.833313	1023.000000	1023.000000	2046.000000
14.920000	0.019624	11.597567	5.118573	0.484310	9.081590	-3.086905	0.000000	-10.000000	0.700000	-29.466667	669.000000	1023.000000	1023.000000	2046.000000
14.940000	0.017716	10.470332	4.562796	0.349865	8.635282	-3.077610	0.000000	-10.000000	0.825000	-32.083332	659.333313	1023.000000	1023.000000	2046.000000
14.960000	0.015563	9.197971	4.296010	0.114884	8.127092	-3.340015	0.000000	-10.000000	0.966667	-34.633331	648.500000	1023.000000	1023.000000	2046.000000
14.980000	0.013966	8.253788	3.862123	0.015432	7.595666	-3.219434	0.000000	-10.000000	1.116667	-37.349998	637.000000	1023.000000	1023.000000	2046.000000
15.000000	0.012100	7.151110	3.502059	-0.156372	7.170866	-3.365444	0.000000	-10.000000	1.275000	-40.150002	624.500000	1023.000000	1023.000000	2046.000000
15.020000	0.010603	6.266153	3.235495	-0.259891	6.873804	-3.583256	0.000000	-10.000000	1.416667	-42.516666	611.333313	1023.000000	1023.000000	2046.000000
15.040000	0.009442	5.580137	2.781861	-0.230987	6.297059	-3.267795	0.000000	-10.000000	1.541667	-44.433334	597.166687	1023.000000	1023.000000	2046.000000
15.060000	0.008026	4.743589	2.623969	-0.440103	6.080351	-3.520627	0.000000	-10.000000	1.616667	-45.833336	582.333313	1023.000000	1023.000000	2046.000000
15.080000	0.006991	4.131753	2.428355	-0.420728	5.742363	-3.618237	0.000000	-10.000000	1.700000	-47.049999	566.833313	1023.000000	1023.000000	2046.000000
15.100000	0.005637	3.331186	2.216324	-0.431334	5.040854	-3.494658	0.000000	-10.000000	1.741667	-47.833332	551.000000	1023.000000	1023.000000	2046.000000
15.120000	0.004655	2.751037	2.064973	-0.613342	4.986909	-3.687503	0.000000	-10.000000	1.775000	-48.266666	535.000000	1023.000000	1023.000000	2046.000000
15.140000	0.003877	2.291186	1.873677	-0.549250	4.551599	-3.584840	0.000000	-10.000000	1.775000	-48.299999	519.000000	1023.000000	1023.000000	2046.000000
15.160000	0.003476	2.054105	1.756535	-0.488298	4.345448	-3.559580	0.000000	-10.000000	1.766667	-48.350002	503.000000	1023.000000	1023.000000	2046.000000
15.180000	0.003131	1.850401	1.529815	-0.416721	4.017700	-3.280392	0.000000	-10.000000	1.766667	-48.400002	487.000000	1023.000000	1023.000000	2046.000000
15.200000	0.002151	1.271226	1.249587	-0.438679	3.840044	-3.379726	0.000000	-10.000000	1.750000	-48.183334	471.000000	1023.000000	1023.000000	2046.000000
15.220000	0.001129	0.667437	0.917720	-0.405322	3.510286	-3.355247	0.000000	-10.000000	1.691667	-47.700001	455.000000	1023.000000	1023.000000	2046.000000
15.240000	0.000035	0.020890	0.587835	-0.407319	3.269994	-3.429621	0.000000	-10.000000	1.641667	-46.633335	439.000000	1023.000000	1023.000000	2046.000000
15.260000	-0.000973	-0.575091	0.310114	-0.435077	2.803401	-3.253530	0.000000	-10.000000	1.550000	-45.516666	423.333344	1023.000000	1023.000000	2046.000000
15.280000	-0.001924	-1.136823	0.133081	-0.521480	2.613464	-3.361889	0.000000	-10.000000	1.491667	-44.166668	408.166656	1023.000000	1023.000000	2046.000000
15.300000	-0.002652	-1.567097	-0.128064	-0.466477	2.302260	-3.274817	0.000000	-10.000000	1.400000	-43.100002	393.333344	1023.000000	1023.000000	2046.000000
15.320000	-0.003325	-1.965289	-0.185566	-0.464303	2.023199	-3.338619	0.000000	-10.000000	1.333333	-42.133335	378.833344	1023.000000	1023.000000	2046.000000
15.340000	-0.004083	-2.413101	-0.365521	-0.540389	1.667064	-3.174255	0.000000	-10.000000	1.275000	-41.183334	364.666656	1023.000000	1023.000000	2046.000000
15.360000	-0.005073	-2.998330	-0.462730	-0.629524	1.490163	-3.396239	0.000000	-10.000000	1.233333	-40.416668	351.000000	1023.000000	1023.000000	2046.000000
15.380000	-0.005406	-3.195169	-0.602328	-0.526426	1.343225	-3.409640	0.000000	-10.000000	1.191667	-39.516666	337.666656	1023.000000	1023.000000	2046.000000
15.400000	-0.005809	-3.433182	-0.640763	-0.548231	1.192190	-3.436377	0.000000	-10.000000	1.150000	-38.866669	324.500000	1023.000000	1023.000000	2046.000000
15.420000	-0.006164	-3.642812	-0.753821	-0.527993	0.920813	-3.281811	0.000000	-10.000000	1.108333	-38.333332	311.666656	1023.000000	1023.000000	2046.000000
15.440000	-0.006510	-3.847172	-0.807564	-0.646496	1.034558	-3.427670	0.000000	-10.000000	1.083333	-37.983334	298.833344	1023.000000	1023.000000	2046.000000
15.460000	-0.007185	-4.246276	-1.030379	-0.600007	0.795488	-3.411377	0.000000	-10.000000	1.066667	-37.633335	286.166656	1023.000000	1023.000000	2046.000000
15.480000	-0.007176	-4.240932	-1.114695	-0.495351	0.801522	-3.432408	0.000000	-10.000000	1.058333	-37.100002	273.500000	1023.000000	1023.000000	2046.000000
15.500000	-0.007553	-4.463539	-1.122997	-0.496527	0.544514	-3.388529	0.000000	-10.000000	1.033333	-36.666668	261.166656	1023.000000	1023.000000	2046.000000
15.520000	-0.007892	-4.663979	-1.192004	-0.589127	0.585043	-3.467890	0.000000	-10.000000	0.991667	-35.933334	249.000000	1023.000000	1023.000000	2046.000000
15.540000	-0.008637	-5.104510	-1.280829	-0.544492	0.304227	-3.583416	0.000000	-10.000000	0.941667	-35.150002	237.000000	1023.000000	1023.000000	2046.000000
15.560000	-0.008232	-4.864955	-1.307283	-0.499116	0.511219	-3.569776	0.000000	-10.000000	0.891667	-34.033337	225.166672	1023.000000	1023.000000	2046.000000
15.580000	-0.008725	-5.156320	-1.267149	-0.510850	0.160059	-3.538378	0.000000	-10.000000	0.841667	-33.000000	213.666672	1023.000000	1023.000000	2046.000000
15.600000	-0.008880	-5.248092	-1.336964	-0.606044	0.331798	-3.636881	0.000000	-10.000000	0.800000	-32.016666	202.666672	1023.000000	1023.000000	2046.000000
15.620000	-0.009049	-5.347849	-1.470746	-0.514791	0.169560	-3.531872	0.000000	-10.000000	0.766667	-31.300001	192.000000	1023.000000	1023.000000	2046.000000
15.640000	-0.008945	-5.286357	-1.468773	-0.445544	0.262699	-3.634739	0.000000	-10.000000	0.733333	-30.616667	181.666672	1023.000000	1023.000000	2046.000000
15.660000	-0.009169	-5.418749	-1.452402	-0.532046	0.125409	-3.559710	0.000000	-10.000000	0.691667	-29.800001	171.500000	1023.000000	1023.000000	2046.000000
15.680000	-0.009673	-5.716649	-1.457919	-0.640522	0.177098	-3.795306	0.000000	-10.000000	0.650000	-29.000000	161.500000	1023.000000	1023.000000	2046.000000
15.700000	-0.009609	-5.679135	-1.650001	-0.540771	0.165734	-3.654097	0.000000	-10.000000	0.625000	-28.250000	151.833328	1023.000000	1023.000000	2046.000000
15.720000	-0.009674	-5.717098	-1.402279	-0.577486	0.032626	-3.769958	0.000000	-10.000000	0.583333	-27.600000	142.333328	1023.000000	1023.000000	2046.000000
15.740000	-0.009382	-5.544884	-1.297444	-0.671797	0.266205	-3.841848	0.000000	-10.000000	0.541667	-26.900000	133.166672	1023.000000	1023.000000	2046.000000
15.760000	-0.009218	-5.447850	-1.324119	-0.507716	0.155426	-3.771441	0.000000	-10.000000	0.508333	-26.050001	124.000000	1023.000000	1023.000000	2046.000000
15.780000	-0.009580	-5.661902	-1.134835	-0.640717	-0.054829	-3.831521	0.000000	-10.000000	0.491667	-25.300001	115.333336	1023.000000	1023.000000	2046.000000
15.800000	-0.010347	-6.115037	-1.178161	-0.876560	0.066663	-4.126978	0.000000	-10.000000	0.475000	-24.500000	107.000000	1023.000000	1023.000000	2046.000000
15.820000	-0.011118	-6.570652	-1.432575	-0.924784	-0.123306	-4.089987	0.000000	-10.000000	0.458333	-23.933334	99.000000	1023.000000	1023.000000	2046.000000
15.840000	-0.011845	-7.000318	-1.481285	-1.022202	-0.277650	-4.219181	0.000000	-10.000000	0.416667	-23.100000	91.000000	1023.000000	1023.000000	2046.000000
15.860000	-0.012228	-7.226601	-1.487426	-1.222212	-0.141042	-4.375921	0.000000	-10.000000	0.391667	-22.383333	83.166664	1023.000000	1023.000000	2046.000000
15.880000	-0.012307	-7.273201	-1.619612	-1.049760	-0.278750	-4.325080	0.000000	-10.000000	0.358333	-21.716667	75.666664	1023.000000	1023.000000	2046.000000
15.900000	-0.012484	-7.378320	-1.604062	-1.128864	-0.222053	-4.423341	0.000000	-10.000000	0.358333	-21.333334	68.333336	1023.000000	1023.000000	2046.000000
15.920000	-0.012721	-7.517901	-1.728372	-1.229934	-0.205947	-4.353648	0.000000	-10.000000	0.341667	-21.150000	61.166668	1023.000000	1023.000000	2046.000000
15.940000	-0.013681	-8.085650	-2.110417	-1.135939	-0.645394	-4.193900	0.000000	-10.000000	0.325000	-20.650000	54.000000	1023.000000	1023.000000	2046.000000
15.960000	-0.016191	-9.568985	-2.312193	-1.525692	-1.298792	-4.432307	0.000000	-10.000000	0.275000	-19.633333	47.166668	1023.000000	1023.000000	2046.000000
15.980000	-0.019621	-11.595717	-2.833553	-2.107246	-1.774876	-4.880042	0.000000	-10.000000	0.233333	-18.000000	40.666668	1023.000000	1023.000000	2046.000000
16.000000	-0.021793	-12.879438	-3.174414	-2.651788	-1.995528	-5.057708	0.000000	-10.000000	0.183333	-16.250000	34.666668	1023.000000	1023.000000	2046.000000
16.020000	-0.023555	-13.921019	-3.499307	-3.045369	-2.166734	-5.209609	0.000000	-10.000000	0.175000	-14.800000	29.166666	1023.000000	1023.000000	2046.000000
16.040001	-0.025174	-14.878104	-3.886100	-3.137534	-2.529821	-5.324650	0.000000	-10.000000	0.158333	-13.883333	24.333334	1023.000000	1023.000000	2046.000000
16.059999	-0.026072	-15.408612	-3.979247	-3.370693	-2.446887	-5.611784	0.000000	-10.000000	0.158333	-13.500000	19.666666	1023.000000	1023.000000	2046.000000
16.080000	-0.026776	-15.824697	-4.101661	-3.484474	-2.558392	-5.680169	0.000000	-10.000000	0.150000	-13.533334	15.333333	1023.000000	1023.000000	2046.000000
16.100000	-0.027666	-16.350409	-4.374399	-3.523691	-2.705313	-5.747005	0.000000	-10.000000	0.150000	-13.516667	10.666667	1023.000000	1023.000000	2046.000000
16.120001	-0.028350	-16.754663	-4.475698	-3.640302	-2.702334	-5.936330	0.000000	-10.000000	0.150000	-13.450001	6.166667	1023.000000	1023.000000	2046.000000
16.139999	-0.028097	-16.605059	-4.478113	-3.685753	-2.680996	-5.760198	0.000000	-10.000000	0.133333	-12.966667	1.833333	1023.000000	1023.000000	2046.000000
16.160000	-0.028751	-16.992086	-4.608805	-3.652637	-2.726693	-6.003951	0.000000	-10.000000	0.108333	-12.483334	-2.166667	1023.000000	1023.000000	2046.000000
16.180000	-0.028562	-16.880281	-4.583847	-3.760092	-2.589011	-5.947332	0.000000	-10.000000	0.083333	-11.916667	-6.000000	1023.000000	1023.000000	2046.000000
16.200001	-0.028544	-16.869598	-4.591308	-3.694045	-2.668195	-5.916051	0.000000	-10.000000	0.075000	-11.533333	-10.000000	1023.000000	1023.000000	2046.000000
16.219999	-0.028254	-16.698376	-4.505376	-3.648640	-2.452427	-6.091933	0.000000	-10.000000	0.075000	-11.283333	-13.833333	1023.000000	1023.000000	2046.000000
16.240000	-0.027600	-16.311808	-4.504563	-3.475546	-2.435358	-5.896340	0.000000	-10.000000	0.075000	-11.116667	-17.500000	1023.000000	1023.000000	2046.000000
16.260000	-0.026938	-15.920548	-4.406915	-3.408031	-2.242051	-5.863552	0.000000	-10.000000	0.075000	-11.033333	-21.166666	1023.000000	1023.000000	2046.000000
16.280001	-0.026418	-15.612925	-4.371844	-3.284915	-2.275484	-5.680681	0.000000	-10.000000	0.083333	-11.166667	-25.000000	1023.000000	1023.000000	2046.000000
16.299999	-0.026754	-15.811783	-4.412523	-3.274164	-2.232022	-5.893074	0.000000	-10.000000	0.075000	-11.033334	-28.833334	1023.000000	1023.000000	2046.000000
16.320000	-0.026412	-15.609662	-4.601611	-3.175973	-2.169488	-5.662590	0.000000	-10.000000	0.066667	-10.416667	-32.500000	1023.000000	1023.000000	2046.000000
16.340000	-0.026912	-15.905147	-4.657829	-3.239055	-2.289013	-5.719250	0.000000	-10.000000	0.041667	-9.183333	-35.833332	1023.000000	1023.000000	2046.000000
16.360001	-0.027054	-15.988789	-4.809046	-3.336055	-2.216702	-5.626985	0.000000	-10.000000	0.033333	-7.916667	-38.833332	1023.000000	1023.000000	2046.000000
16.379999	-0.027606	-16.315414	-4.968630	-3.286668	-2.417935	-5.642182	0.000000	-10.000000	0.016667	-6.600000	-41.333332	1023.000000	1023.000000	2046.000000
16.400000	-0.027469	-16.233915	-4.921307	-3.390633	-2.295887	-5.626090	0.000000	-10.000000	0.008333	-4.483334	-43.500000	1023.000000	1023.000000	2046.000000
16.420000	-0.027505	-16.255562	-4.945471	-3.350760	-2.463797	-5.495535	0.000000	-10.000000	-0.008333	-1.216667	-45.000000	1023.000000	1023.000000	2046.000000
16.440001	-0.027461	-16.229412	-4.859540	-3.379554	-2.327456	-5.662864	0.000000	-10.000000	-0.033333	2.316667	-45.833332	1023.000000	1023.000000	2046.000000
16.459999	-0.026696	-15.777516	-4.712537	-3.418682	-2.092717	-5.553580	0.000000	-10.000000	-0.066667	6.250000	-46.000000	1023.000000	1023.000000	2046.000000
16.480000	-0.026483	-15.651199	-4.639148	-3.364790	-2.110167	-5.537095	0.000000	-10.000000	-0.133333	10.050000	-46.000000	1023.000000	1023.000000	2046.000000
16.500000	-0.025468	-15.051663	-4.479998	-3.298487	-1.729107	-5.544071	0.000000	-10.000000	-0.191667	14.083334	-46.000000	1023.000000	1023.000000	2046.000000
16.520000	-0.024487	-14.471819	-4.411633	-3.107378	-1.608029	-5.344779	0.000000	-10.000000	-0.266667	17.233334	-46.000000	1023.000000	1023.000000	2046.000000
16.540001	-0.024090	-14.236930	-4.109846	-3.112640	-1.592581	-5.421863	0.000000	-10.000000	-0.325000	19.733334	-34.166668	1023.000000	1023.000000	2046.000000
16.559999	-0.022219	-13.131164	-3.937611	-2.980944	-0.967888	-5.244720	0.000000	-10.000000	-0.391667	21.950001	-10.000000	1023.000000	1023.000000	2046.000000
16.580000	-0.021320	-12.600271	-3.783817	-2.721502	-0.888102	-5.206851	0.000000	-10.000000	-0.458333	23.916668	16.666666	1023.000000	1023.000000	2046.000000
16.600000	-0.020179	-11.925925	-3.477696	-2.693444	-0.559819	-5.194966	0.000000	-10.000000	-0.525000	25.883333	34.500000	1023.000000	1023.000000	2046.000000
16.620001	-0.018445	-10.900862	-3.247252	-2.521792	-0.292985	-4.838834	0.000000	-10.000000	-0.600000	27.866667	42.833332	1023.000000	1023.000000	2046.000000
16.639999	-0.017099	-10.105665	-2.946634	-2.370849	0.167273	-4.955456	0.000000	-10.000000	-0.675000	29.716667	52.000000	1023.000000	1023.000000	2046.000000
16.660000	-0.015582	-9.208823	-2.818506	-2.070987	0.481707	-4.801037	0.000000	-10.000000	-0.766667	31.833334	61.500000	1023.000000	1023.000000	2046.000000
16.680000	-0.014223	-8.406074	-2.423341	-1.985013	0.785518	-4.783238	0.000000	-10.000000	-0.850000	33.700001	71.833336	1023.000000	1023.000000	2046.000000
16.700001	-0.012331	-7.287568	-2.150238	-1.867803	1.248204	-4.517732	0.000000	-10.000000	-0.941667	35.700001	82.666664	1023.000000	1023.000000	2046.000000
16.719999	-0.010716	-6.333221	-1.876877	-1.563297	1.597491	-4.490539	0.000000	-10.000000	-0.991667	37.083336	94.166664	1023.000000	1023.000000	2046.000000
16.740000	-0.009042	-5.343765	-1.526834	-1.455299	2.053367	-4.414999	0.000000	-10.000000	-1.058333	38.316669	106.333336	1023.000000	1023.000000	2046.000000
16.760000	-0.007537	-4.454633	-1.104354	-1.334661	2.344002	-4.359621	0.000000	-10.000000	-1.091667	39.300003	119.000000	1023.000000	1023.000000	2046.000000
16.780001	-0.005508	-3.255406	-0.867093	-1.115775	2.780586	-4.053124	0.000000	-10.000000	-1.150000	40.416668	132.000000	1023.000000	1023.000000	2046.000000
16.799999	-0.004247	-2.510094	-0.556383	-0.950946	3.133096	-4.135861	0.000000	-10.000000	-1.166667	41.300003	145.166672	1023.000000	1023.000000	2046.000000
16.820000	-0.002660	-1.572145	-0.316108	-0.785779	3.552330	-4.022588	0.000000	-10.000000	-1.175000	41.783333	158.666672	1023.000000	1023.000000	2046.000000
16.840000	-0.001333	-0.787657	0.107847	-0.753322	3.932832	-4.075015	0.000000	-10.000000	-1.166667	41.816666	172.500000	1023.000000	1023.000000	2046.000000
16.860001	0.000645	0.381209	0.449393	-0.520579	4.249694	-3.797299	0.000000	-10.000000	-1.158333	41.666668	186.500000	1023.000000	1023.000000	2046.000000
16.879999	0.001984	1.172482	0.800390	-0.437761	4.644679	-3.834826	0.000000	-10.000000	-1.166667	41.816666	200.500000	1023.000000	1023.000000	2046.000000
16.900000	0.003165	1.870429	1.067624	-0.285734	4.817403	-3.728865	0.000000	-10.000000	-1.175000	41.950001	214.500000	1023.000000	1023.000000	2046.000000
16.920000	0.003712	2.193957	1.408171	-0.343353	4.895736	-3.766597	0.000000	-10.000000	-1.200000	42.083332	228.500000	1023.000000	1023.000000	2046.000000
16.940001	0.004070	2.405343	1.578276	-0.458534	4.952173	-3.666573	0.000000	-10.000000	-1.200000	42.383335	242.500000	1023.000000	1023.000000	2046.000000
16.959999	0.004664	2.756566	1.753261	-0.574622	5.362921	-3.784994	0.000000	-10.000000	-1.191667	42.483334	256.500000	1023.000000	1023.000000	2046.000000
16.980000	0.005206	3.076496	1.973625	-0.493329	5.414550	-3.818349	0.000000	-10.000000	-1.166667	42.333336	270.833344	1023.000000	1023.000000	2046.000000
17.000000	0.006966	4.116881	2.404236	-0.357110	5.895612	-3.825857	0.000000	-10.000000	-1.158333	42.016666	285.166656	1023.000000	1023.000000	2046.000000
17.020000	0.008721	5.154392	2.755812	-0.050530	6.035988	-3.586878	0.000000	-10.000000	-1.133333	41.600002	299.500000	1023.000000	1023.000000	2046.000000
17.040001	0.010689	6.317244	2.903865	0.153983	6.604301	-3.344906	0.000000	-10.000000	-1.125000	41.266666	313.166656	1023.000000	1023.000000	2046.000000
17.059999	0.010910	6.447536	2.860437	0.378032	6.528222	-3.319155	0.000000	-10.000000	-1.125000	40.966667	326.833344	1023.000000	1023.000000	2046.000000
17.080000	0.010223	6.041512	2.800215	0.122035	6.612213	-3.492949	0.000000	-10.000000	-1.125000	40.850002	340.500000	1023.000000	1023.000000	2046.000000
17.100000	0.008296	4.902652	2.457961	-0.232327	6.034833	-3.357815	0.000000	-10.000000	-1.108333	40.666668	354.166656	1023.000000	1023.000000	2046.000000
17.120001	0.006259	3.699289	2.200274	-0.828925	6.020452	-3.692513	0.000000	-10.000000	-1.050000	39.933334	367.833344	1023.000000	1023.000000	2046.000000
17.139999	0.004763	2.814774	1.925083	-1.071448	5.875322	-3.914183	0.000000	-10.000000	-1.016667	39.216667	381.166656	1023.000000	1023.000000	2046.000000
17.160000	0.004526	2.674594	1.920753	-1.224861	6.092340	-4.113637	0.000000	-10.000000	-0.975000	38.433334	394.500000	1023.000000	1023.000000	2046.000000
17.180000	0.005147	3.041749	1.936970	-1.257599	6.251890	-3.889513	0.000000	-10.000000	-0.983333	38.083332	407.333344	1023.000000	1023.000000	2046.000000
17.200001	0.005329	3.149180	1.979975	-1.152685	6.373168	-4.051278	0.000000	-10.000000	-0.975000	37.783333	420.166656	1023.000000	1023.000000	2046.000000
17.219999	0.006155	3.637839	2.148225	-1.094124	6.669643	-4.085905	0.000000	-10.000000	-1.016667	38.233334	432.833344	1023.000000	1023.000000	2046.000000
17.240000	0.006621	3.912797	2.280741	-0.991019	6.665998	-4.042922	0.000000	-10.000000	-1.033333	38.883335	445.666656	1023.000000	1023.000000	2046.000000
17.260000	0.008099	4.786643	2.586726	-0.944490	7.181009	-4.036602	0.000000	-10.000000	-1.075000	39.450001	458.500000	1023.000000	1023.000000	2046.000000
17.280001	0.008715	5.150359	2.712274	-0.748795	7.186049	-3.999169	0.000000	-10.000000	-1.083333	39.916668	471.500000	1023.000000	1023.000000	2046.000000
17.299999	0.009827	5.807600	2.994880	-0.701557	7.522161	-4.007884	0.000000	-10.000000	-1.083333	39.866669	484.666656	1023.000000	1023.000000	2046.000000
17.320000	0.011716	6.924233	3.332013	-0.591344	8.101665	-3.918100	0.000000	-10.000000	-1.066667	40.133335	498.000000	1023.000000	1023.000000	2046.000000
17.340000	0.012447	7.356429	3.504756	-0.415626	8.206429	-3.939129	0.000000	-10.000000	-1.033333	39.716667	511.333344	1023.000000	1023.000000	2046.000000
17.360001	0.013832	8.174557	3.824641	-0.340142	8.647216	-3.957157	0.000000	-10.000000	-0.991667	39.250000	524.666687	1023.000000	1023.000000	2046.000000
17.379999	0.015894	9.393614	4.138931	-0.180517	9.176376	-3.741176	0.000000	-10.000000	-0.933333	38.250000	537.833313	1023.000000	1023.000000	2046.000000
17.400000	0.017201	10.166003	4.332087	0.166613	9.330740	-3.663437	0.000000	-10.000000	-0.858333	37.050003	550.833313	1023.000000	1023.000000	2046.000000
17.420000	0.018250	10.785664	4.619005	0.235801	9.646753	-3.715895	0.000000	-10.000000	-0.783333	35.633335	563.500000	1023.000000	1023.000000	2046.000000
17.440001	0.019840	11.725382	4.728703	0.296935	10.168935	-3.469191	0.000000	-10.000000	-0.708333	34.150002	575.500000	1023.000000	1023.000000	2046.000000
17.459999	0.020254	11.970318	4.657398	0.536519	10.158576	-3.382175	0.000000	-10.000000	-0.641667	32.350002	587.166687	1023.000000	1023.000000	2046.000000
17.480000	0.020466	12.095642	4.791529	0.377748	10.394814	-3.468450	0.000000	-10.000000	-0.550000	30.550001	598.166687	1023.000000	1023.000000	2046.000000
17.500000	0.021608	12.770438	4.862581	0.476207	10.574905	-3.143255	0.000000	-10.000000	-0.450000	28.216667	608.666687	1023.000000	1023.000000	2046.000000
17.520000	0.021684	12.815416	4.947429	0.669036	10.382236	-3.183284	0.000000	-10.000000	-0.350000	25.900000	618.500000	1023.000000	1023.000000	2046.000000
17.540001	0.022416	13.248103	5.186844	0.529595	10.741326	-3.209663	0.000000	-10.000000	-0.283333	23.600000	627.500000	1023.000000	1023.000000	2046.000000
17.559999	0.022964	13.571438	5.267513	0.682005	10.711976	-3.090057	0.000000	-10.000000	-0.200000	20.883333	635.833313	1023.000000	1023.000000	2046.000000
17.580000	0.023059	13.627933	5.435148	0.500291	10.870595	-3.178102	0.000000	-10.000000	-0.133333	18.150000	643.333313	1023.000000	1023.000000	2046.000000
17.600000	0.023448	13.857484	5.470635	0.574050	10.910380	-3.097581	0.000000	-10.000000	-0.058333	14.433333	649.833313	1023.000000	1023.000000	2046.000000
17.620001	0.023660	13.982907	5.586589	0.555729	10.900417	-3.059827	0.000000	-10.000000	-0.025000	10.283334	655.333313	1023.000000	1023.000000	2046.000000
17.639999	0.024390	14.414764	5.624835	0.536554	11.266113	-3.012737	0.000000	-10.000000	0.016667	4.750000	659.333313	1023.000000	1023.000000	2046.000000
17.660000	0.024363	14.398491	5.556166	0.752749	11.041612	-2.952036	0.000000	-10.000000	0.033333	-0.116667	661.833313	1023.000000	1023.000000	2046.000000
17.680000	0.024748	14.625923	5.742096	0.726547	11.250236	-3.092956	0.000000	-10.000000	0.058333	-4.400000	662.833313	1023.000000	1023.000000	2046.000000
17.700001	0.025161	14.870368	5.655692	0.900056	11.124089	-2.809470	0.000000	-10.000000	0.066667	-7.150000	663.000000	1023.000000	1023.000000	2046.000000
17.719999	0.025381	15.000238	5.757419	0.974828	11.086558	-2.818568	0.000000	-10.000000	0.066667	-8.966667	663.000000	1023.000000	1023.000000	2046.000000
17.740000	0.026362	15.579654	5.827100	1.131525	11.333149	-2.712120	0.000000	-10.000000	0.058333	-9.500000	663.000000	1023.000000	1023.000000	2046.000000
17.760000	0.025967	15.346691	5.819461	1.222667	11.011944	-2.707381	0.000000	-10.000000	0.066667	-9.283334	663.000000	1023.000000	1023.000000	2046.000000
17.780001	0.026365	15.581651	5.822103	1.258515	11.270216	-2.769183	0.000000	-10.000000	0.083333	-9.600000	663.000000	1023.000000	1023.000000	2046.000000
17.799999	0.026387	15.594948	5.740801	1.452458	10.869525	-2.467836	0.000000	-10.000000	0.108333	-10.783334	659.333313	1023.000000	1023.000000	2046.000000
17.820000	0.026016	15.375483	5.773121	1.401579	10.919670	-2.718888	0.000000	-10.000000	0.150000	-12.816667	651.000000	1023.000000	1023.000000	2046.000000
17.840000	0.025920	15.318983	5.596457	1.473060	10.893142	-2.643676	0.000000	-10.000000	0.208333	-15.383333	641.000000	1023.000000	1023.000000	2046.000000
17.860001	0.025134	14.854364	5.509618	1.521163	10.430625	-2.607042	0.000000	-10.000000	0.308333	-18.266666	632.666687	1023.000000	1023.000000	2046.000000
17.879999	0.025457	15.045134	5.573841	1.534274	10.492454	-2.555434	0.000000	-10.000000	0.400000	-21.383333	626.666687	1023.000000	1023.000000	2046.000000
17.900000	0.024951	14.745837	5.628184	1.615159	10.091070	-2.588576	0.000000	-10.000000	0.525000	-24.583334	619.500000	1023.000000	1023.000000	2046.000000
17.920000	0.024959	14.750896	5.652479	1.634945	10.063915	-2.600444	0.000000	-10.000000	0.650000	-27.733334	611.333313	1023.000000	1023.000000	2046.000000
17.940001	0.024509	14.484639	5.524881	1.681047	9.782214	-2.503503	0.000000	-10.000000	0.783333	-30.916668	602.000000	1023.000000	1023.000000	2046.000000
17.959999	0.023731	14.025207	5.390004	1.675382	9.512269	-2.552449	0.000000	-10.000000	0.941667	-34.033333	591.833313	1023.000000	1023.000000	2046.000000
17.980000	0.022606	13.360403	5.076177	1.644058	9.150076	-2.509908	0.000000	-10.000000	1.108333	-37.100002	580.333313	1023.000000	1023.000000	2046.000000
18.000000	0.021972	12.985390	4.912956	1.607229	8.968899	-2.503694	0.000000	-10.000000	1.291667	-39.900002	567.833313	1023.000000	1023.000000	2046.000000
18.020000	0.020727	12.249656	4.542982	1.765217	8.288469	-2.347012	0.000000	-10.000000	1.433333	-42.549999	554.333313	1023.000000	1023.000000	2046.000000
18.040001	0.019079	11.275495	4.195905	1.809931	7.680388	-2.410729	0.000000	-10.000000	1.550000	-44.633335	540.333313	1023.000000	1023.000000	2046.000000
18.059999	0.017396	10.281054	3.618070	1.965453	6.940794	-2.243263	0.000000	-10.000000	1.625000	-46.083336	525.500000	1023.000000	1023.000000	2046.000000
18.080000	0.015108	8.928908	3.261210	1.703637	6.350988	-2.386927	0.000000	-10.000000	1.675000	-46.683334	510.333344	1023.000000	1023.000000	2046.000000
18.100000	0.012179	7.197888	2.857456	1.301075	5.560696	-2.521338	0.000000	-10.000000	1.675000	-47.033333	494.666656	1023.000000	1023.000000	2046.000000
18.120001	0.008109	4.792605	2.398142	0.674175	4.616178	-2.895889	0.000000	-10.000000	1.666667	-46.966667	479.000000	1023.000000	1023.000000	2046.000000
18.139999	0.005105	3.017021	2.021790	0.009094	4.218839	-3.232701	0.000000	-10.000000	1.641667	-46.583332	463.333344	1023.000000	1023.000000	2046.000000
18.160000	0.002191	1.294690	1.595559	-0.371112	3.463328	-3.393085	0.000000	-10.000000	1.616667	-46.049999	447.833344	1023.000000	1023.000000	2046.000000
18.180000	0.000010	0.005642	1.207040	-0.711362	3.219697	-3.709733	0.000000	-10.000000	1.575000	-45.500000	432.500000	1023.000000	1023.000000	2046.000000
18.200001	-0.001444	-0.853144	0.711718	-0.746381	2.887001	-3.705482	0.000000	-10.000000	1.533333	-44.866669	417.166656	1023.000000	1023.000000	2046.000000
18.219999	-0.003660	-2.162777	0.382484	-0.974422	2.420810	-3.991649	0.000000	-10.000000	1.491667	-44.083336	402.166656	1023.000000	1023.000000	2046.000000
18.240000	-0.004943	-2.921252	0.219361	-1.234579	2.371121	-4.277155	0.000000	-10.000000	1.458333	-43.383335	387.500000	1023.000000	1023.000000	2046.000000
18.260000	-0.006004	-3.548287	-0.130046	-1.225792	1.972326	-4.164774	0.000000	-10.000000	1.400000	-42.783333	373.000000	1023.000000	1023.000000	2046.000000
18.280001	-0.007386	-4.365119	-0.400307	-1.324793	1.732437	-4.372455	0.000000	-10.000000	1.358333	-42.283333	358.666656	1023.000000	1023.000000	2046.000000
18.299999	-0.008426	-4.979736	-0.524156	-1.530319	1.670151	-4.595413	0.000000	-10.000000	1.308333	-41.583336	344.500000	1023.000000	1023.000000	2046.000000
18.320000	-0.008840	-5.224611	-0.717458	-1.495934	1.412956	-4.424175	0.000000	-10.000000	1.266667	-40.966667	330.666656	1023.000000	1023.000000	2046.000000
18.340000	-0.009640	-5.697230	-0.926234	-1.526051	1.226921	-4.471865	0.000000	-10.000000	1.216667	-40.150002	317.000000	1023.000000	1023.000000	2046.000000
18.360001	-0.010599	-6.264079	-0.930253	-1.715399	1.197023	-4.815449	0.000000	-10.000000	1.191667	-39.433334	303.666656	1023.000000	1023.000000	2046.000000
18.379999	-0.010526	-6.220731	-1.157398	-1.716853	1.223502	-4.569983	0.000000	-10.000000	1.191667	-38.733334	290.500000	1023.000000	1023.000000	2046.000000
18.400000	-0.011060	-6.536616	-1.279565	-1.635024	1.035042	-4.657069	0.000000	-10.000000	1.166667	-38.383335	277.666656	1023.000000	1023.000000	2046.000000
18.420000	-0.011394	-6.733628	-1.260460	-1.673345	0.862844	-4.662667	0.000000	-10.000000	1.125000	-38.050003	264.833344	1023.000000	1023.000000	2046.000000
18.440001	-0.011011	-6.507638	-1.503984	-1.644438	1.097050	-4.456267	0.000000	-10.000000	1.075000	-37.850002	252.166672	1023.000000	1023.000000	2046.000000
18.459999	-0.011938	-7.055147	-1.751727	-1.589603	0.733620	-4.447436	0.000000	-10.000000	1.041667	-37.200001	239.500000	1023.000000	1023.000000	2046.000000
18.480000	-0.013057	-7.716792	-1.883302	-1.710097	0.589264	-4.712657	0.000000	-10.000000	1.000000	-36.383335	227.166672	1023.000000	1023.000000	2046.000000
18.500000	-0.013221	-7.813636	-2.265026	-1.504219	0.272999	-4.317390	0.000000	-10.000000	0.975000	-35.450001	215.000000	1023.000000	1023.000000	2046.000000
18.520000	-0.014483	-8.559183	-2.421878	-1.559108	-0.058842	-4.519355	0.000000	-10.000000	0.933333	-34.716667	203.166672	1023.000000	1023.000000	2046.000000
18.540001	-0.015499	-9.159657	-2.465478	-1.850358	-0.043759	-4.800061	0.000000	-10.000000	0.883333	-33.466667	188.000000	1023.000000	1023.000000	2046.000000
18.559999	-0.015849	-9.366622	-2.757579	-1.723776	-0.392191	-4.493076	0.000000	-10.000000	0.825000	-32.400002	176.833328	1023.000000	1023.000000	2046.000000
18.580000	-0.016500	-9.751300	-2.796162	-1.783787	-0.584700	-4.586650	0.000000	-10.000000	0.783333	-31.233334	165.833328	1023.000000	1023.000000	2046.000000
18.600000	-0.017150	-10.135377	-2.798641	-1.958506	-0.602325	-4.775905	0.000000	-10.000000	0.750000	-30.716667	158.833328	1023.000000	1023.000000	2046.000000
18.620001	-0.017316	-10.233744	-2.873285	-2.034305	-0.744312	-4.581842	0.000000	-10.000000	0.691667	-29.716667	148.500000	1023.000000	1023.000000	2046.000000
18.639999	-0.017366	-10.263492	-2.932466	-1.951648	-0.790540	-4.588838	0.000000	-10.000000	0.625000	-28.833334	138.666672	1023.000000	1023.000000	2046.000000
18.660000	-0.017985	-10.628999	-2.877503	-2.097841	-0.773895	-4.879759	0.000000	-10.000000	0.566667	-27.750000	129.000000	1023.000000	1023.000000	2046.000000
18.680000	-0.017994	-10.634422	-3.032086	-2.000579	-0.926363	-4.675395	0.000000	-10.000000	0.533333	-26.983334	119.666664	1023.000000	1023.000000	2046.000000
18.700001	-0.018293	-10.811144	-3.046106	-2.045638	-1.012805	-4.706594	0.000000	-10.000000	0.516667	-25.983334	110.666664	1023.000000	1023.000000	2046.000000
18.719999	-0.018498	-10.932546	-2.986588	-2.032936	-0.947944	-4.965078	0.000000	-10.000000	0.491667	-25.150002	102.166664	1023.000000	1023.000000	2046.000000
18.740000	-0.017885	-10.569850	-3.141388	-1.938085	-0.912461	-4.577917	0.000000	-10.000000	0.466667	-24.250000	93.833336	1023.000000	1023.000000	2046.000000
18.760000	-0.018036	-10.659100	-3.137212	-1.834878	-1.027626	-4.659383	0.000000	-10.000000	0.416667	-23.366667	85.833336	1023.000000	1023.000000	2046.000000
18.780001	-0.018208	-10.761099	-3.025174	-1.892102	-1.028960	-4.814862	0.000000	-10.000000	0.383333	-22.483334	77.833336	1023.000000	1023.000000	2046.000000
18.799999	-0.017846	-10.547043	-3.056716	-1.883427	-0.890891	-4.716009	0.000000	-10.000000	0.333333	-21.366667	70.333336	1023.000000	1023.000000	2046.000000
18.820000	-0.018088	-10.689717	-3.108567	-1.737800	-1.117399	-4.725952	0.000000	-10.000000	0.316667	-20.416668	63.166668	1023.000000	1023.000000	2046.000000
18.840000	-0.018403	-10.876156	-2.991029	-1.799558	-1.148641	-4.936927	0.000000	-10.000000	0.275000	-19.316668	56.333332	1023.000000	1023.000000	2046.000000
18.860001	-0.017755	-10.493320	-3.074027	-1.801355	-0.903563	-4.714375	0.000000	-10.000000	0.250000	-18.533335	49.833332	1023.000000	1023.000000	2046.000000
18.879999	-0.017738	-10.483057	-3.040326	-1.641862	-1.119281	-4.681588	0.000000	-10.000000	0.216667	-17.550001	43.500000	1023.000000	1023.000000	2046.000000
18.900000	-0.017846	-10.546805	-2.914402	-1.751408	-0.951171	-4.929824	0.000000	-10.000000	0.200000	-16.800001	37.666668	1023.000000	1023.000000	2046.000000
18.920000	-0.017394	-10.280046	-2.982811	-1.717186	-0.932650	-4.647399	0.000000	-10.000000	0.183333	-15.883333	32.000000	1023.000000	1023.000000	2046.000000
18.940001	-0.017434	-10.303524	-2.914046	-1.603075	-1.027115	-4.759288	0.000000	-10.000000	0.166667	-15.216667	26.666666	1023.000000	1023.000000	2046.000000
18.959999	-0.017320	-10.236197	-2.800911	-1.724556	-0.831634	-4.879097	0.000000	-10.000000	0.158333	-14.300000	21.666666	1023.000000	1023.000000	2046.000000
18.980000	-0.016747	-9.897491	-2.693464	-1.672192	-0.837951	-4.693884	0.000000	-10.000000	0.116667	-13.250000	16.833334	1023.000000	1023.000000	2046.000000
19.000000	-0.016436	-9.713891	-2.553863	-1.501678	-0.933386	-4.724964	0.000000	-10.000000	0.083333	-11.550000	12.500000	1023.000000	1023.000000	2046.000000
19.020000	-0.016137	-9.537209	-2.271496	-1.631970	-0.670795	-4.962948	0.000000	-10.000000	0.050000	-9.533334	8.666667	1023.000000	1023.000000	2046.000000
19.040001	-0.015744	-9.304990	-2.286449	-1.623999	-0.615824	-4.778718	0.000000	-10.000000	0.033333	-6.983334	5.500000	1023.000000	1023.000000	2046.000000
19.059999	-0.016076	-9.500745	-2.257816	-1.612230	-0.845975	-4.784724	0.000000	-10.000000	0.008333	-3.850000	3.333333	1023.000000	1023.000000	2046.000000
19.080000	-0.016389	-9.685702	-2.243182	-1.864372	-0.574663	-5.003485	0.000000	-10.000000	-0.008333	-0.650000	2.166667	1023.000000	1023.000000	2046.000000
19.100000	-0.016445	-9.719271	-2.341480	-1.768010	-0.623204	-4.986576	0.000000	-10.000000	-0.016667	2.066667	2.000000	1023.000000	1023.000000	2046.000000
19.120001	-0.016554	-9.783705	-2.100930	-1.822132	-0.729587	-5.131056	0.000000	-10.000000	-0.025000	4.133333	2.000000	1023.000000	1023.000000	2046.000000
19.139999	-0.015635	-9.240305	-1.946265	-1.859474	-0.274945	-5.159622	0.000000	-10.000000	-0.041667	5.850000	2.000000	1023.000000	1023.000000	2046.000000
19.160000	-0.014923	-8.819663	-2.164445	-1.565481	-0.309516	-4.780221	0.000000	-10.000000	-0.058333	7.416667	2.000000	1023.000000	1023.000000	2046.000000
19.180000	-0.015160	-8.959759	-2.140205	-1.454360	-0.531817	-4.833377	0.000000	-10.000000	-0.066667	8.816667	2.000000	1023.000000	1023.000000	2046.000000
19.200001	-0.015480	-9.148955	-2.224307	-1.613932	-0.433312	-4.877406	0.000000	-10.000000	-0.108333	10.866667	2.000000	1023.000000	1023.000000	2046.000000
19.219999	-0.017209	-10.170627	-2.536221	-1.898198	-0.864788	-4.871420	0.000000	-10.000000	-0.175000	13.616667	2.000000	1023.000000	1023.000000	2046.000000
19.240000	-0.019712	-11.649928	-2.894506	-2.370797	-1.303951	-5.080674	0.000000	-10.000000	-0.258333	16.866667	5.833333	1023.000000	1023.000000	2046.000000
19.260000	-0.021507	-12.710919	-3.116182	-2.983806	-1.200639	-5.410293	0.000000	-10.000000	-0.316667	19.666668	14.000000	1023.000000	1023.000000	2046.000000
19.280001	-0.022358	-13.213728	-3.401090	-3.170418	-1.136629	-5.505590	0.000000	-10.000000	-0.366667	21.683334	24.333334	1023.000000	1023.000000	2046.000000
19.299999	-0.022800	-13.474625	-3.430869	-3.254079	-1.203825	-5.585853	0.000000	-10.000000	-0.391667	23.000000	33.500000	1023.000000	1023.000000	2046.000000
19.320000	-0.022624	-13.370642	-3.393172	-3.314237	-0.905113	-5.758120	0.000000	-10.000000	-0.416667	23.933332	41.000000	1023.000000	1023.000000	2046.000000
19.340000	-0.022237	-13.142063	-3.472748	-3.253141	-0.829332	-5.586841	0.000000	-10.000000	-0.450000	25.133333	49.000000	1023.000000	1023.000000	2046.000000
19.360001	-0.022010	-13.008060	-3.323594	-3.284639	-0.659905	-5.739922	0.000000	-10.000000	-0.516667	26.583334	57.166668	1023.000000	1023.000000	2046.000000
19.379999	-0.021092	-12.465193	-3.334753	-3.119108	-0.294733	-5.716599	0.000000	-10.000000	-0.608333	28.516666	65.666664	1023.000000	1023.000000	2046.000000
19.400000	-0.020444	-12.082576	-3.148319	-3.053505	-0.217940	-5.662811	0.000000	-10.000000	-0.708333	30.450001	74.833336	1023.000000	1023.000000	2046.000000
19.420000	-0.019254	-11.378849	-2.910503	-2.956689	0.200838	-5.712495	0.000000	-10.000000	-0.808333	32.633335	84.666664	1023.000000	1023.000000	2046.000000
19.440001	-0.017444	-10.309522	-2.661894	-2.804266	0.681913	-5.525274	0.000000	-10.000000	-0.908333	34.783333	95.166664	1023.000000	1023.000000	2046.000000
19.459999	-0.016332	-9.652161	-2.428157	-2.630142	0.909076	-5.502937	0.000000	-10.000000	-0.991667	36.933334	106.333336	1023.000000	1023.000000	2046.000000
19.480000	-0.014444	-8.536443	-2.005587	-2.557317	1.520700	-5.494239	0.000000	-10.000000	-1.066667	38.783333	118.333336	1023.000000	1023.000000	2046.000000
19.500000	-0.012289	-7.263038	-1.735865	-2.228555	1.948464	-5.247082	0.000000	-10.000000	-1.108333	40.066666	131.000000	1023.000000	1023.000000	2046.000000
19.520000	-0.010973	-6.485250	-1.403458	-2.045284	2.243372	-5.279880	0.000000	-10.000000	-1.116667	40.366669	144.166672	1023.000000	1023.000000	2046.000000
19.540001	-0.008977	-5.305546	-1.129153	-1.869575	2.787514	-5.094333	0.000000	-10.000000	-1.125000	40.483334	157.500000	1023.000000	1023.000000	2046.000000
19.559999	-0.007570	-4.474123	-1.071816	-1.616204	3.065780	-4.851882	0.000000	-10.000000	-1.133333	40.633335	171.000000	1023.000000	1023.000000	2046.000000
19.580000	-0.006885	-4.068913	-0.870552	-1.533162	3.283452	-4.948650	0.000000	-10.000000	-1.125000	41.066666	184.666672	1023.000000	1023.000000	2046.000000
19.600000	-0.005749	-3.397617	-0.806208	-1.653721	3.865138	-4.802825	0.000000	-10.000000	-1.108333	40.933334	198.333328	1023.000000	1023.000000	2046.000000
19.620001	-0.004538	-2.681871	-0.702606	-1.437671	3.927649	-4.469243	0.000000	-10.000000	-1.066667	40.366669	212.000000	1023.000000	1023.000000	2046.000000
19.639999	-0.003867	-2.285556	-0.481198	-1.427208	4.110849	-4.487998	0.000000	-10.000000	-1.058333	40.150002	225.500000	1023.000000	1023.000000	2046.000000
19.660000	-0.002961	-1.750068	-0.205412	-1.496088	4.420249	-4.468817	0.000000	-10.000000	-1.058333	40.049999	239.000000	1023.000000	1023.000000	2046.000000
19.680000	-0.001995	-1.178855	-0.042842	-1.337218	4.489588	-4.288383	0.000000	-10.000000	-1.083333	40.216667	252.333328	1023.000000	1023.000000	2046.000000
19.700001	-0.001092	-0.645383	0.336729	-1.403258	4.792526	-4.371380	0.000000	-10.000000	-1.108333	40.299999	265.666656	1023.000000	1023.000000	2046.000000
19.719999	0.000270	0.159288	0.584702	-1.377555	5.293108	-4.340966	0.000000	-10.000000	-1.116667	40.383335	279.000000	1023.000000	1023.000000	2046.000000
19.740000	0.001674	0.989519	0.916102	-1.270971	5.441644	-4.097256	0.000000	-10.000000	-1.133333	40.600002	292.500000	1023.000000	1023.000000	2046.000000
19.760000	0.002857	1.688383	1.299478	-1.200817	5.868682	-4.278961	0.000000	-10.000000	-1.141667	40.683334	306.000000	1023.000000	1023.000000	2046.000000
19.780001	0.004774	2.821268	1.553853	-1.065540	6.357763	-4.024807	0.000000	-10.000000	-1.150000	41.200001	319.666656	1023.000000	1023.000000	2046.000000
19.799999	0.006390	3.776449	1.934332	-0.843515	6.615254	-3.929623	0.000000	-10.000000	-1.150000	41.200001	333.500000	1023.000000	1023.000000	2046.000000
19.820000	0.008353	4.936707	2.348388	-0.652261	7.077450	-3.836871	0.000000	-10.000000	-1.166667	41.333336	347.166656	1023.000000	1023.000000	2046.000000
19.840000	0.009818	5.802707	2.631167	-0.392785	7.239491	-3.675166	0.000000	-10.000000	-1.191667	41.383335	360.833344	1023.000000	1023.000000	2046.000000
19.860001	0.011814	6.982103	3.026860	-0.241933	7.888772	-3.691597	0.000000	-10.000000	-1.208333	41.900002	374.500000	1023.000000	1023.000000	2046.000000
19.879999	0.013764	8.134364	3.438149	-0.055485	8.169785	-3.418084	0.000000	-10.000000	-1.191667	42.266666	388.500000	1023.000000	1023.000000	2046.000000
19.900000	0.015755	9.311146	3.913330	0.116279	8.742621	-3.461085	0.000000	-10.000000	-1.183333	42.483334	402.500000	1023.000000	1023.000000	2046.000000
19.920000	0.017740	10.484109	4.230370	0.400747	9.062422	-3.209430	0.000000	-10.000000	-1.183333	42.700001	416.500000	1023.000000	1023.000000	2046.000000
19.940001	0.019148	11.316339	4.680212	0.477196	9.441710	-3.282779	0.000000	-10.000000	-1.183333	42.766666	430.833344	1023.000000	1023.000000	2046.000000
19.959999	0.021088	12.463016	4.902667	0.769080	9.920669	-3.129400	0.000000	-10.000000	-1.166667	42.600002	445.166656	1023.000000	1023.000000	2046.000000
19.980000	0.022723	13.429555	5.295082	0.943277	10.098192	-2.906996	0.000000	-10.000000	-1.133333	42.100002	459.500000	1023.000000	1023.000000	2046.000000
20.000000	0.024523	14.492964	5.708707	1.037506	10.716158	-2.969408	0.000000	-10.000000	-1.108333	41.566669	473.500000	1023.000000	1023.000000	2046.000000
20.020000	0.025945	15.333769	6.041252	1.287923	10.897418	-2.892825	0.000000	-10.000000	-1.075000	40.950001	487.500000	1023.000000	1023.000000	2046.000000
20.040001	0.027734	16.391039	6.615549	1.400240	11.215774	-2.840524	0.000000	-10.000000	-1.050000	39.966667	501.333344	1023.000000	1023.000000	2046.000000
20.059999	0.028560	16.879248	6.671066	1.552393	11.337765	-2.681975	0.000000	-10.000000	-1.008333	39.283337	514.833313	1023.000000	1023.000000	2046.000000
20.080000	0.028388	16.777023	6.913820	1.450632	11.253347	-2.840777	0.000000	-10.000000	-0.983333	38.583336	528.000000	1023.000000	1023.000000	2046.000000
20.100000	0.028977	17.125252	6.983979	1.375450	11.575698	-2.809875	0.000000	-10.000000	-0.925000	37.950001	541.000000	1023.000000	1023.000000	2046.000000
20.120001	0.029328	17.333036	7.292001	1.272606	11.580248	-2.811818	0.000000	-10.000000	-0.875000	36.599998	553.666687	1023.000000	1023.000000	2046.000000
20.139999	0.030672	18.127033	7.540688	1.362138	12.065144	-2.840936	0.000000	-10.000000	-0.766667	35.000000	566.000000	1023.000000	1023.000000	2046.000000
20.160000	0.031834	18.814009	7.705641	1.738507	12.096033	-2.726171	0.000000	-10.000000	-0.650000	32.866669	578.000000	1023.000000	1023.000000	2046.000000
20.180000	0.033000	19.502977	7.787089	1.988294	12.366899	-2.639305	0.000000	-10.000000	-0.508333	30.350000	589.500000	1023.000000	1023.000000	2046.000000
20.200001	0.033220	19.633274	7.698187	2.162494	12.129932	-2.357339	0.000000	-10.000000	-0.400000	27.350000	600.166687	1023.000000	1023.000000	2046.000000
20.219999	0.031743	18.759993	7.471838	1.931096	11.933681	-2.576623	0.000000	-10.000000	-0.308333	24.150000	609.833313	1023.000000	1023.000000	2046.000000
20.240000	0.029212	17.264036	6.976969	1.711155	11.219237	-2.643325	0.000000	-10.000000	-0.225000	21.250000	618.333313	1023.000000	1023.000000	2046.000000
20.260000	0.026273	15.527617	6.713472	1.107958	10.753441	-3.047253	0.000000	-10.000000	-0.125000	17.800001	625.833313	1023.000000	1023.000000	2046.000000
20.280001	0.024501	14.479914	6.350273	0.708226	10.461871	-3.040455	0.000000	-10.000000	-0.050000	13.716667	632.166687	1023.000000	1023.000000	2046.000000
20.299999	0.022736	13.437149	6.058951	0.418930	10.410447	-3.451179	0.000000	-10.000000	0.008333	7.950000	637.500000	1023.000000	1023.000000	2046.000000
20.320000	0.021560	12.741939	5.654224	0.422646	10.137001	-3.471933	0.000000	-10.000000	0.041667	1.933333	641.333313	1023.000000	1023.000000	2046.000000
20.340000	0.020537	12.137284	5.556326	0.187247	10.016061	-3.622350	0.000000	-10.000000	0.066667	-3.166667	643.333313	1023.000000	1023.000000	2046.000000
20.360001	0.019955	11.793407	5.313883	0.163292	9.831110	-3.514878	0.000000	-10.000000	0.100000	-7.733334	644.000000	1023.000000	1023.000000	2046.000000
20.379999	0.019189	11.340753	5.202316	0.133085	9.624213	-3.618862	0.000000	-10.000000	0.133333	-11.283334	644.000000	1023.000000	1023.000000	2046.000000
20.400000	0.018268	10.796472	5.016057	0.203014	9.365108	-3.787707	0.000000	-10.000000	0.183333	-14.150001	644.000000	1023.000000	1023.000000	2046.000000
20.420000	0.017801	10.520337	4.950639	0.049400	9.232871	-3.712573	0.000000	-10.000000	0.200000	-15.266667	644.000000	1023.000000	1023.000000	2046.000000
20.440001	0.017598	10.400543	4.849000	-0.036701	9.371377	-3.783133	0.000000	-10.000000	0.225000	-16.066668	636.166687	1023.000000	1023.000000	2046.000000
20.459999	0.017098	10.105099	4.820078	-0.020217	9.225555	-3.920318	0.000000	-10.000000	0.233333	-16.916668	626.333313	1023.000000	1023.000000	2046.000000
20.480000	0.016908	9.992374	4.794951	-0.004927	9.214134	-4.011784	0.000000	-10.000000	0.266667	-17.950001	614.500000	1023.000000	1023.000000	2046.000000
20.500000	0.016640	9.834311	4.700019	-0.036948	9.053680	-3.882440	0.000000	-10.000000	0.300000	-18.816668	608.500000	1023.000000	1023.000000	2046.000000
20.520000	0.016683	9.859711	4.594744	0.008647	9.145630	-3.889310	0.000000	-10.000000	0.341667	-19.816668	602.333313	1023.000000	1023.000000	2046.000000
20.540001	0.016381	9.681137	4.479744	0.103490	8.912160	-3.814257	0.000000	-10.000000	0.375000	-21.133333	595.833313	1023.000000	1023.000000	2046.000000
20.559999	0.016427	9.708274	4.444360	0.211232	8.881731	-3.829049	0.000000	-10.000000	0.441667	-22.883333	588.666687	1023.000000	1023.000000	2046.000000
20.580000	0.015810	9.343590	4.181985	0.251920	8.545949	-3.636264	0.000000	-10.000000	0.525000	-24.983334	581.000000	1023.000000	1023.000000	2046.000000
20.600000	0.015139	8.946980	3.792980	0.214345	8.573073	-3.633419	0.000000	-10.000000	0.650000	-27.583334	572.500000	1023.000000	1023.000000	2046.000000
20.620001	0.014060	8.309215	3.359242	0.298558	8.104244	-3.452831	0.000000	-10.000000	0.783333	-30.549999	563.333313	1023.000000	1023.000000	2046.000000
20.639999	0.012610	7.452475	3.067172	0.210596	7.725615	-3.550907	0.000000	-10.000000	0.941667	-33.766666	553.000000	1023.000000	1023.000000	2046.000000
20.660000	0.011516	6.806011	2.688891	0.253196	7.249841	-3.385917	0.000000	-10.000000	1.100000	-36.750000	541.833313	1023.000000	1023.000000	2046.000000
20.680000	0.010290	6.081382	2.517065	0.161949	6.953869	-3.551500	0.000000	-10.000000	1.233333	-39.566669	529.500000	1023.000000	1023.000000	2046.000000
20.700001	0.009266	5.475955	2.281183	0.112012	6.480491	-3.397732	0.000000	-10.000000	1.366667	-41.683334	516.333313	1023.000000	1023.000000	2046.000000
20.719999	0.008118	4.797800	2.159051	0.063674	6.094880	-3.519805	0.000000	-10.000000	1.475000	-43.383335	502.500000	1023.000000	1023.000000	2046.000000
20.740000	0.007009	4.142484	1.972429	0.032690	5.602975	-3.465611	0.000000	-10.000000	1.550000	-44.483334	488.166656	1023.000000	1023.000000	2046.000000
20.760000	0.006100	3.605008	1.802668	0.009232	5.263723	-3.470615	0.000000	-10.000000	1.600000	-45.333332	473.500000	1023.000000	1023.000000	2046.000000
20.780001	0.005529	3.267645	1.571161	-0.039099	5.037165	-3.301582	0.000000	-10.000000	1.625000	-46.133335	458.333344	1023.000000	1023.000000	2046.000000
20.799999	0.004336	2.562624	1.431313	-0.056022	4.655730	-3.468398	0.000000	-10.000000	1.666667	-46.799999	442.833344	1023.000000	1023.000000	2046.000000
20.820000	0.003697	2.184655	1.160159	-0.032624	4.357764	-3.300645	0.000000	-10.000000	1.683333	-47.283333	427.166656	1023.000000	1023.000000	2046.000000
20.840000	0.002681	1.584718	1.035365	-0.071026	4.053706	-3.433327	0.000000	-10.000000	1.725000	-47.533333	411.500000	1023.000000	1023.000000	2046.000000
20.860001	0.001749	1.033857	0.817949	0.024864	3.680153	-3.489109	0.000000	-10.000000	1.741667	-47.533333	395.833344	1023.000000	1023.000000	2046.000000
20.879999	0.001267	0.748648	0.720848	-0.028515	3.387657	-3.331342	0.000000	-10.000000	1.741667	-47.433334	380.000000	1023.000000	1023.000000	2046.000000
20.900000	0.000741	0.438010	0.538034	0.019131	3.248765	-3.367919	0.000000	-10.000000	1.700000	-46.933334	364.000000	1023.000000	1023.000000	2046.000000
20.920000	-0.000046	-0.027051	0.534928	-0.032624	2.915331	-3.444686	0.000000	-10.000000	1.658333	-46.500000	348.333344	1023.000000	1023.000000	2046.000000
20.940001	-0.000247	-0.146030	0.308631	0.121380	2.665674	-3.241715	0.000000	-10.000000	1.616667	-45.950001	332.833344	1023.000000	1023.000000	2046.000000
20.959999	-0.001179	-0.696751	0.284546	-0.007154	2.487874	-3.462017	0.000000	-10.000000	1.566667	-45.416668	317.500000	1023.000000	1023.000000	2046.000000
20.980000	-0.001734	-1.024733	0.003696	0.154360	2.281550	-3.464339	0.000000	-10.000000	1.508333	-44.599998	302.333344	1023.000000	1023.000000	2046.000000
21.000000	-0.002624	-1.550799	0.014626	0.057109	1.986164	-3.608698	0.000000	-10.000000	1.450000	-43.583332	287.333344	1023.000000	1023.000000	2046.000000
21.020000	-0.002965	-1.752498	-0.130285	0.002475	1.826463	-3.451151	0.000000	-10.000000	1.383333	-42.366669	272.833344	1023.000000	1023.000000	2046.000000
21.040001	-0.002858	-1.689362	0.082055	0.000279	1.784238	-3.555934	0.000000	-10.000000	1.308333	-41.316669	258.500000	1023.000000	1023.000000	2046.000000
21.059999	-0.002766	-1.634715	0.195466	-0.052294	1.733073	-3.510959	0.000000	-10.000000	1.241667	-40.500000	244.833328	1023.000000	1023.000000	2046.000000
21.080000	-0.002750	-1.625150	0.216894	-0.000190	1.839836	-3.681689	0.000000	-10.000000	1.175000	-39.700001	231.333328	1023.000000	1023.000000	2046.000000
21.100000	-0.003403	-2.011257	0.245690	-0.091881	1.548496	-3.713562	0.000000	-10.000000	1.116667	-38.566666	218.166672	1023.000000	1023.000000	2046.000000
21.120001	-0.004236	-2.503617	0.095020	-0.123168	1.440727	-3.916197	0.000000	-10.000000	1.066667	-37.266666	205.333328	1023.000000	1023.000000	2046.000000
21.139999	-0.004460	-2.635940	-0.012800	-0.268131	1.458694	-3.813703	0.000000	-10.000000	1.033333	-36.166668	193.000000	1023.000000	1023.000000	2046.000000
21.160000	-0.004647	-2.746388	-0.108638	-0.259069	1.486265	-3.864946	0.000000	-10.000000	0.991667	-35.216667	181.000000	1023.000000	1023.000000	2046.000000
21.180000	-0.005190	-3.067170	-0.145150	-0.200149	1.256722	-3.978593	0.000000	-10.000000	0.941667	-34.750000	169.166672	1023.000000	1023.000000	2046.000000
21.200001	-0.005855	-3.460127	-0.341463	-0.200069	1.184058	-4.102653	0.000000	-10.000000	0.916667	-34.200001	157.500000	1023.000000	1023.000000	2046.000000
21.219999	-0.006850	-4.048112	-0.722713	-0.203252	0.739599	-3.861746	0.000000	-10.000000	0.875000	-33.716667	146.166672	1023.000000	1023.000000	2046.000000
21.240000	-0.008699	-5.141088	-1.039004	-0.373689	0.315683	-4.044079	0.000000	-10.000000	0.833333	-32.733334	134.833328	1023.000000	1023.000000	2046.000000
21.260000	-0.011454	-6.769264	-1.404015	-0.752581	-0.492278	-4.120390	0.000000	-10.000000	0.750000	-31.533335	124.000000	1023.000000	1023.000000	2046.000000
21.280001	-0.014706	-8.691164	-1.731793	-1.379255	-1.020993	-4.559124	0.000000	-10.000000	0.691667	-29.866667	113.500000	1023.000000	1023.000000	2046.000000
21.299999	-0.016937	-10.009503	-2.279845	-1.945016	-1.177494	-4.607147	0.000000	-10.000000	0.608333	-28.183332	103.666664	1023.000000	1023.000000	2046.000000
21.320000	-0.019619	-11.594769	-2.580188	-2.361133	-1.625894	-5.027554	0.000000	-10.000000	0.550000	-26.716667	94.166664	1023.000000	1023.000000	2046.000000
21.340000	-0.021032	-12.429812	-2.793085	-2.595220	-1.722073	-5.319434	0.000000	-10.000000	0.500000	-25.783333	85.000000	1023.000000	1023.000000	2046.000000
21.360001	-0.021818	-12.894490	-3.160535	-2.810881	-1.694069	-5.229005	0.000000	-10.000000	0.483333	-25.250000	76.333336	1023.000000	1023.000000	2046.000000
21.379999	-0.023093	-13.647721	-3.343264	-2.919855	-1.911740	-5.472863	0.000000	-10.000000	0.466667	-24.766666	68.000000	1023.000000	1023.000000	2046.000000
21.400000	-0.024345	-14.388143	-3.456521	-3.017864	-2.093984	-5.819775	0.000000	-10.000000	0.441667	-24.166668	60.000000	1023.000000	1023.000000	2046.000000
21.420000	-0.024657	-14.572291	-3.737405	-3.170302	-2.058467	-5.606117	0.000000	-10.000000	0.400000	-23.216667	52.000000	1023.000000	1023.000000	2046.000000
21.440001	-0.025321	-14.964645	-3.810891	-3.265437	-2.041642	-5.846676	0.000000	-10.000000	0.366667	-22.133335	44.166668	1023.000000	1023.000000	2046.000000
21.459999	-0.025804	-15.250357	-3.935360	-3.134465	-2.253005	-5.927526	0.000000	-10.000000	0.341667	-21.033335	36.666668	1023.000000	1023.000000	2046.000000
21.480000	-0.025953	-15.338331	-3.958217	-3.211341	-2.303561	-5.865212	0.000000	-10.000000	0.325000	-20.000000	29.500000	1023.000000	1023.000000	2046.000000
21.500000	-0.025623	-15.143291	-4.008593	-3.297071	-2.018035	-5.819592	0.000000	-10.000000	0.291667	-19.050001	22.833334	1023.000000	1023.000000	2046.000000
21.520000	-0.025600	-15.129716	-4.055405	-3.186429	-2.092975	-5.794908	0.000000	-10.000000	0.266667	-18.166668	16.500000	1023.000000	1023.000000	2046.000000
21.540001	-0.025406	-15.014789	-3.878725	-3.127902	-1.995421	-6.012740	0.000000	-10.000000	0.233333	-17.516666	10.500000	1023.000000	1023.000000	2046.000000
21.559999	-0.024478	-14.466371	-3.891178	-2.949915	-1.916288	-5.708990	0.000000	-10.000000	0.233333	-17.083334	4.666667	1023.000000	1023.000000	2046.000000
21.580000	-0.024258	-14.336517	-3.836537	-2.936688	-1.828968	-5.734324	0.000000	-10.000000	0.233333	-16.850000	-0.666667	1023.000000	1023.000000	2046.000000
21.600000	-0.024242	-14.326807	-3.911047	-2.874538	-1.675272	-5.865950	0.000000	-10.000000	0.225000	-16.316666	-6.000000	1023.000000	1023.000000	2046.000000
21.620001	-0.024659	-14.573240	-4.029156	-2.850819	-2.009202	-5.684063	0.000000	-10.000000	0.208333	-15.516666	-11.166667	1023.000000	1023.000000	2046.000000
21.639999	-0.024755	-14.629953	-4.248961	-2.859138	-1.872511	-5.649343	0.000000	-10.000000	0.183333	-14.533334	-16.500000	1023.000000	1023.000000	2046.000000
21.660000	-0.025251	-14.923233	-4.413806	-2.930218	-2.046709	-5.532501	0.000000	-10.000000	0.175000	-13.783334	-21.333334	1023.000000	1023.000000	2046.000000
21.680000	-0.026181	-15.472955	-4.395843	-2.987792	-2.209511	-5.879809	0.000000	-10.000000	0.133333	-13.016666	-25.833334	1023.000000	1023.000000	2046.000000
21.700001	-0.026009	-15.371099	-4.610973	-3.057559	-2.142723	-5.559843	0.000000	-10.000000	0.108333	-12.150001	-30.000000	1023.000000	1023.000000	2046.000000
21.719999	-0.026763	-15.817073	-4.555769	-3.178120	-2.293144	-5.790039	0.000000	-10.000000	0.091667	-11.150001	-34.000000	1023.000000	1023.000000	2046.000000
21.740000	-0.026963	-15.935033	-4.625275	-3.165632	-2.319452	-5.824675	0.000000	-10.000000	0.100000	-10.166667	-37.833332	1023.000000	1023.000000	2046.000000
21.760000	-0.027082	-16.005198	-4.492828	-3.251772	-2.489557	-5.771041	0.000000	-10.000000	0.091667	-9.200000	-41.333332	1023.000000	1023.000000	2046.000000
21.780001	-0.026444	-15.628498	-4.566790	-3.133667	-2.314497	-5.613544	0.000000	-10.000000	0.075000	-8.183333	-44.500000	1023.000000	1023.000000	2046.000000
21.799999	-0.026806	-15.842268	-4.479601	-3.247222	-2.306879	-5.808566	0.000000	-10.000000	0.058333	-7.050000	-47.166668	1023.000000	1023.000000	2046.000000
21.820000	-0.026527	-15.677203	-4.469763	-3.072857	-2.351954	-5.782629	0.000000	-10.000000	0.050000	-5.616667	-49.500000	1023.000000	1023.000000	2046.000000
21.840000	-0.026091	-15.419617	-4.335958	-3.069839	-2.307346	-5.706474	0.000000	-10.000000	0.033333	-3.366667	-51.333332	1023.000000	1023.000000	2046.000000
21.860001	-0.025261	-14.929104	-4.265925	-3.002200	-1.996348	-5.664631	0.000000	-10.000000	0.016667	-1.533333	-52.500000	1023.000000	1023.000000	2046.000000
21.879999	-0.024901	-14.716439	-4.117165	-2.981338	-1.935768	-5.682168	0.000000	-10.000000	-0.025000	1.433333	-53.000000	1023.000000	1023.000000	2046.000000
21.900000	-0.024006	-14.187475	-4.036482	-2.735961	-1.771791	-5.643241	0.000000	-10.000000	-0.075000	4.816667	-53.000000	1023.000000	1023.000000	2046.000000
21.920000	-0.023025	-13.608033	-3.778922	-2.718558	-1.596588	-5.513966	0.000000	-10.000000	-0.141667	9.750000	-53.000000	1023.000000	1023.000000	2046.000000
21.940001	-0.021739	-12.847573	-3.652903	-2.490916	-1.217493	-5.486260	0.000000	-10.000000	-0.225000	14.083333	-53.000000	1023.000000	1023.000000	2046.000000
21.959999	-0.020906	-12.355300	-3.518518	-2.431179	-1.035192	-5.370410	0.000000	-10.000000	-0.291667	17.733334	-53.000000	1023.000000	1023.000000	2046.000000
21.980000	-0.019787	-11.694361	-3.273306	-2.235471	-0.804568	-5.381016	0.000000	-10.000000	-0.383333	20.750000	-40.000000	1023.000000	1023.000000	2046.000000
22.000000	-0.018475	-10.918954	-3.015393	-2.128813	-0.623225	-5.151523	0.000000	-10.000000	-0.450000	23.450001	-13.333333	1023.000000	1023.000000	2046.000000
22.020000	-0.017110	-10.111723	-2.820739	-1.997348	-0.113204	-5.180431	0.000000	-10.000000	-0.533333	26.000000	16.166666	1023.000000	1023.000000	2046.000000
22.040001	-0.015952	-9.427485	-2.590159	-1.907735	0.137478	-5.067069	0.000000	-10.000000	-0.600000	28.133333	35.666668	1023.000000	1023.000000	2046.000000
22.059999	-0.014448	-8.538938	-2.336488	-1.719113	0.548135	-5.031471	0.000000	-10.000000	-0.658333	29.950001	44.833332	1023.000000	1023.000000	2046.000000
22.080000	-0.012795	-7.562129	-2.028526	-1.597133	0.870027	-4.806498	0.000000	-10.000000	-0.700000	31.416666	54.500000	1023.000000	1023.000000	2046.000000
22.100000	-0.011544	-6.822432	-1.820741	-1.466077	1.296333	-4.831946	0.000000	-10.000000	-0.758333	32.849998	64.833336	1023.000000	1023.000000	2046.000000
22.120001	-0.010009	-5.915263	-1.445403	-1.420144	1.710666	-4.760382	0.000000	-10.000000	-0.816667	34.316666	75.500000	1023.000000	1023.000000	2046.000000
22.139999	-0.008406	-4.967649	-1.124903	-1.145310	2.062741	-4.760176	0.000000	-10.000000	-0.891667	35.833336	86.666664	1023.000000	1023.000000	2046.000000
22.160000	-0.007132	-4.214870	-0.711139	-1.139625	2.198483	-4.562590	0.000000	-10.000000	-0.941667	37.150002	98.333336	1023.000000	1023.000000	2046.000000
22.180000	-0.006084	-3.595741	-0.421469	-1.110004	2.525236	-4.589504	0.000000	-10.000000	-1.008333	38.466667	110.500000	1023.000000	1023.000000	2046.000000
22.200001	-0.005322	-3.145362	-0.139364	-1.134809	2.732448	-4.603637	0.000000	-10.000000	-1.050000	39.433334	123.166664	1023.000000	1023.000000	2046.000000
22.219999	-0.004671	-2.760457	-0.083785	-1.067198	2.980874	-4.590349	0.000000	-10.000000	-1.108333	40.566666	136.166672	1023.000000	1023.000000	2046.000000
22.240000	-0.004024	-2.378191	0.295273	-1.176007	3.209699	-4.707157	0.000000	-10.000000	-1.125000	41.200001	149.666672	1023.000000	1023.000000	2046.000000
22.260000	-0.002575	-1.521643	0.593103	-1.142737	3.610871	-4.582880	0.000000	-10.000000	-1.175000	41.750000	163.500000	1023.000000	1023.000000	2046.000000
22.280001	-0.000895	-0.528717	0.943178	-0.891845	3.983323	-4.563374	0.000000	-10.000000	-1.183333	41.733334	177.166672	1023.000000	1023.000000	2046.000000
22.299999	0.000316	0.186464	1.074820	-0.703384	4.187926	-4.372899	0.000000	-10.000000	-1.183333	41.866669	190.833328	1023.000000	1023.000000	2046.000000
22.320000	0.001608	0.950390	1.132439	-0.490665	4.527068	-4.218451	0.000000	-10.000000	-1.158333	41.966667	204.500000	1023.000000	1023.000000	2046.000000
22.340000	0.001256	0.742418	1.176615	-0.613907	4.430021	-4.250311	0.000000	-10.000000	-1.191667	42.466667	218.500000	1023.000000	1023.000000	2046.000000
22.360001	-0.000047	-0.027490	0.875966	-0.902436	4.179447	-4.180466	0.000000	-10.000000	-1.225000	43.000000	232.833328	1023.000000	1023.000000	2046.000000
22.379999	-0.002461	-1.454706	0.578215	-1.446396	3.911217	-4.497742	0.000000	-10.000000	-1.250000	43.266666	247.166672	1023.000000	1023.000000	2046.000000
22.400000	-0.003403	-2.011269	0.318632	-1.765123	4.061558	-4.626336	0.000000	-10.000000	-1.191667	42.799999	261.833344	1023.000000	1023.000000	2046.000000
22.420000	-0.004123	-2.436913	0.373840	-2.002929	4.053264	-4.861088	0.000000	-10.000000	-1.175000	42.450001	276.166656	1023.000000	1023.000000	2046.000000
22.440001	-0.003778	-2.232875	0.239141	-1.939049	4.204193	-4.737161	0.000000	-10.000000	-1.166667	42.250000	290.500000	1023.000000	1023.000000	2046.000000
22.459999	-0.003203	-1.892866	0.370043	-1.871544	4.456716	-4.848082	0.000000	-10.000000	-1.175000	42.583336	304.500000	1023.000000	1023.000000	2046.000000
22.480000	-0.002272	-1.342657	0.540808	-1.878297	4.753905	-4.759073	0.000000	-10.000000	-1.175000	42.450001	318.500000	1023.000000	1023.000000	2046.000000
22.500000	-0.001400	-0.827614	0.725568	-1.680369	4.980431	-4.853244	0.000000	-10.000000	-1.166667	42.516670	332.500000	1023.000000	1023.000000	2046.000000
22.520000	-0.000530	-0.313128	0.984643	-1.675668	5.156643	-4.778746	0.000000	-10.000000	-1.191667	42.516670	346.666656	1023.000000	1023.000000	2046.000000
22.540001	0.000646	0.381678	1.146617	-1.566214	5.530200	-4.728924	0.000000	-10.000000	-1.216667	42.850002	361.000000	1023.000000	1023.000000	2046.000000
22.559999	0.001990	1.176245	1.394219	-1.389894	5.850303	-4.678382	0.000000	-10.000000	-1.258333	43.416668	375.333344	1023.000000	1023.000000	2046.000000
22.580000	0.003476	2.054478	1.655863	-1.152419	6.248127	-4.697093	0.000000	-10.000000	-1.258333	43.866669	389.666656	1023.000000	1023.000000	2046.000000
22.600000	0.004521	2.671693	2.030381	-1.121096	6.401999	-4.639590	0.000000	-10.000000	-1.283333	44.266666	404.166656	1023.000000	1023.000000	2046.000000
22.620001	0.006617	3.910373	2.269423	-0.906910	6.952974	-4.405115	0.000000	-10.000000	-1.283333	44.516666	418.833344	1023.000000	1023.000000	2046.000000
22.639999	0.008382	4.953681	2.634464	-0.632793	7.322375	-4.370365	0.000000	-10.000000	-1.283333	44.549999	433.666656	1023.000000	1023.000000	2046.000000
22.660000	0.010503	6.207383	3.003238	-0.439963	7.846537	-4.202428	0.000000	-10.000000	-1.225000	44.000000	448.500000	1023.000000	1023.000000	2046.000000
22.680000	0.011762	6.951113	3.233406	-0.265550	8.157294	-4.174038	0.000000	-10.000000	-1.175000	42.966667	463.333344	1023.000000	1023.000000	2046.000000
22.700001	0.012949	7.652956	3.358659	-0.159385	8.426229	-3.972547	0.000000	-10.000000	-1.116667	42.116669	478.000000	1023.000000	1023.000000	2046.000000
22.719999	0.014157	8.366798	3.357181	0.066658	8.807211	-3.864252	0.000000	-10.000000	-1.050000	40.966667	492.333344	1023.000000	1023.000000	2046.000000
22.740000	0.014720	8.699624	3.582818	0.001182	8.906685	-3.791060	0.000000	-10.000000	-0.933333	39.266666	506.166656	1023.000000	1023.000000	2046.000000
22.760000	0.015530	9.178005	3.646813	0.205439	9.111083	-3.785330	0.000000	-10.000000	-0.841667	37.066669	519.333313	1023.000000	1023.000000	2046.000000
22.780001	0.016278	9.620520	3.936355	0.204338	9.098022	-3.618196	0.000000	-10.000000	-0.766667	35.150002	531.833313	1023.000000	1023.000000	2046.000000
22.799999	0.017434	10.303761	4.145731	0.256344	9.376410	-3.474724	0.000000	-10.000000	-0.700000	33.616669	544.000000	1023.000000	1023.000000	2046.000000
22.820000	0.017711	10.467345	4.355740	0.217990	9.491838	-3.598223	0.000000	-10.000000	-0.625000	32.450001	555.500000	1023.000000	1023.000000	2046.000000
22.840000	0.018412	10.881220	4.438461	0.244337	9.654037	-3.455613	0.000000	-10.000000	-0.550000	30.966667	566.666687	1023.000000	1023.000000	2046.000000
22.860001	0.018962	11.206623	4.672061	0.299461	9.734714	-3.499614	0.000000	-10.000000	-0.516667	29.966667	573.833313	1023.000000	1023.000000	2046.000000
22.879999	0.019899	11.760574	4.926212	0.272407	9.907114	-3.345159	0.000000	-10.000000	-0.450000	28.016666	584.000000	1023.000000	1023.000000	2046.000000
22.900000	0.021062	12.447854	5.128612	0.375061	10.352780	-3.408600	0.000000	-10.000000	-0.391667	26.250000	593.500000	1023.000000	1023.000000	2046.000000
22.920000	0.021839	12.906832	5.192542	0.520639	10.442516	-3.248865	0.000000	-10.000000	-0.300000	23.666668	605.666687	1023.000000	1023.000000	2046.000000
22.940001	0.022800	13.474872	5.360404	0.689746	10.590046	-3.165324	0.000000	-10.000000	-0.233333	21.333334	614.000000	1023.000000	1023.000000	2046.000000
22.959999	0.023623	13.961056	5.612711	0.814635	10.615309	-3.081600	0.000000	-10.000000	-0.158333	18.533333	621.500000	1023.000000	1023.000000	2046.000000
22.980000	0.024558	14.513602	5.732255	0.993818	10.902997	-3.115467	0.000000	-10.000000	-0.091667	15.483334	628.333313	1023.000000	1023.000000	2046.000000
23.000000	0.025083	14.824208	5.810639	1.099789	10.931223	-3.017443	0.000000	-10.000000	-0.041667	12.233334	634.000000	1023.000000	1023.000000	2046.000000
23.020000	0.025860	15.283511	5.789692	1.277386	11.074709	-2.858275	0.000000	-10.000000	-0.008333	8.633333	638.666687	1023.000000	1023.000000	2046.000000
23.040001	0.026085	15.416324	5.971880	1.335656	10.961550	-2.852762	0.000000	-10.000000	0.016667	4.016667	642.000000	1023.000000	1023.000000	2046.000000
23.059999	0.026763	15.816869	5.967163	1.491442	11.065613	-2.707350	0.000000	-10.000000	0.033333	-0.183333	644.000000	1023.000000	1023.000000	2046.000000
23.080000	0.026904	15.900090	6.072657	1.548949	11.060860	-2.782375	0.000000	-10.000000	0.033333	-1.766667	429.833344	1023.000000	1023.000000	2046.000000
23.100000	0.027315	16.143417	5.985886	1.695913	11.044703	-2.583084	0.000000	-10.000000	0.016667	-1.266667	215.000000	1023.000000	1023.000000	2046.000000
23.120001	0.027420	16.205265	6.210619	1.698319	11.033311	-2.736983	0.000000	-10.000000	0.000000	0.000000	0.000000	1023.000000	1023.000000	2046.000000
23.139999	0.027984	16.538647	6.437211	1.801586	10.985034	-2.685183	0.000000	-10.000000	0.000000	0.000000	0.000000	1023.000000	1023.000000	2046.000000
23.160000	0.028608	16.907061	6.576844	1.880905	11.140812	-2.691501	0.000000	-10.000000	0.000000	0.000000	0.000000	1023.000000	1023.000000	2046.000000
23.180000	0.029202	17.258144	6.653022	1.918805	11.218406	-2.532089	0.000000	-10.000000	0.000000	0.000000	0.000000	1023.000000	1023.000000	2046.000000
23.200001	0.028968	17.119976	6.762642	1.903775	11.184290	-2.730732	0.000000	-10.000000	0.000000	0.000000	0.000000	1023.000000	1023.000000	2046.000000
23.219999	0.028839	17.044109	6.744259	1.856887	11.068995	-2.626031	0.000000	-10.000000	0.000000	0.000000	0.000000	1023.000000	1023.000000	2046.000000
23.240000	0.028677	16.947845	6.736909	1.915506	10.933084	-2.637654	0.000000	-10.000000	0.000000	0.000000	0.000000	1023.000000	1023.000000	2046.000000
23.260000	0.028728	16.978277	6.499565	2.163479	10.739484	-2.424250	0.000000	-10.000000	0.000000	0.000000	0.000000	1023.000000	1023.000000	2046.000000
23.280001	0.027934	16.509016	6.363982	2.280105	10.365128	-2.500199	0.000000	-10.000000	0.000000	0.000000	0.000000	1023.000000	1023.000000	2046.000000
23.299999	0.026914	15.906280	6.000552	2.421610	9.840536	-2.356419	0.000000	-10.000000	0.000000	0.000000	0.000000	1023.000000	1023.000000	2046.000000
23.320000	0.024978	14.761938	5.616305	2.380832	9.197034	-2.432233	0.000000	-10.000000	0.000000	0.000000	0.000000	1023.000000	1023.000000	2046.000000
23.340000	0.022235	13.141156	5.140534	1.893780	8.628424	-2.521582	0.000000	-10.000000	0.000000	0.000000	0.000000	1023.000000	1023.000000	2046.000000
23.360001	0.018641	11.016632	4.732402	1.219899	7.872810	-2.808479	0.000000	-10.000000	0.000000	0.000000	0.000000	1023.000000	1023.000000	2046.000000
23.379999	0.015293	9.038310	4.238213	0.700934	7.269410	-3.170247	0.000000	-10.000000	0.000000	0.000000	0.000000	1023.000000	1023.000000	2046.000000
23.400000	0.012864	7.602831	3.846469	0.341013	6.848525	-3.433174	0.000000	-10.000000	0.000000	0.000000	0.000000	1023.000000	1023.000000	2046.000000
23.420000	0.011204	6.621802	3.501768	0.028414	6.718123	-3.626503	0.000000	-10.000000	0.000000	0.000000	0.000000	1023.000000	1023.000000	2046.000000
23.440001	0.009267	5.476995	3.044124	-0.075831	6.222560	-3.713857	0.000000	-10.000000	0.000000	0.000000	0.000000	1023.000000	1023.000000	2046.000000
23.459999	0.007695	4.547970	2.862767	-0.255303	6.068561	-4.128056	0.000000	-10.000000	0.000000	0.000000	0.000000	1023.000000	1023.000000	2046.000000
23.480000	0.007012	4.144100	2.595176	-0.388078	5.939086	-4.002084	0.000000	-10.000000	0.000000	0.000000	0.000000	1023.000000	1023.000000	2046.000000
23.500000	0.006023	3.559732	2.420540	-0.493173	5.738847	-4.106482	0.000000	-10.000000	0.000000	0.000000	0.000000	1023.000000	1023.000000	2046.000000
23.520000	0.005287	3.124515	2.103471	-0.575496	5.578003	-3.981463	0.000000	-10.000000	0.000000	0.000000	0.000000	1023.000000	1023.000000	2046.000000
23.540001	0.003797	2.244158	1.864733	-0.575572	5.254224	-4.299226	0.000000	-10.000000	0.000000	0.000000	0.000000	1023.000000	1023.000000	2046.000000
23.559999	0.003103	1.833902	1.793908	-0.706605	5.084910	-4.338312	0.000000	-10.000000	0.000000	0.000000	0.000000	1023.000000	1023.000000	2046.000000
23.580000	0.002116	1.250552	1.626718	-0.772213	4.882698	-4.486651	0.000000	-10.000000	0.000000	0.000000	0.000000	1023.000000	1023.000000	2046.000000
23.600000	0.001718	1.015356	1.300605	-0.746629	4.756086	-4.294706	0.000000	-10.000000	0.000000	0.000000	0.000000	1023.000000	1023.000000	2046.000000
23.620001	0.000671	0.396589	1.144271	-0.820729	4.519177	-4.446130	0.000000	-10.000000	0.000000	0.000000	0.000000	1023.000000	1023.000000	2046.000000
23.639999	0.000505	0.298314	1.033094	-0.824263	4.423255	-4.333773	0.000000	-10.000000	0.000000	0.000000	0.000000	1023.000000	1023.000000	2046.000000
23.660000	0.000012	0.006990	0.904717	-0.707601	4.151782	-4.341908	0.000000	-10.000000	0.000000	0.000000	0.000000	1023.000000	1023.000000	2046.000000
23.680000	-0.000026	-0.015411	0.648932	-0.659716	4.045177	-4.049804	0.000000	-10.000000	0.000000	0.000000	0.000000	1023.000000	1023.000000	2046.000000
23.700001	-0.001371	-0.810350	0.412277	-0.684660	3.732338	-4.270304	0.000000	-10.000000	0.000000	0.000000	0.000000	1023.000000	1023.000000	2046.000000
23.719999	-0.002300	-1.359476	0.108215	-0.640524	3.347389	-4.174556	0.000000	-10.000000	0.000000	0.000000	0.000000	1023.000000	1023.000000	2046.000000
23.740000	-0.003723	-2.200429	-0.159171	-0.649342	2.920363	-4.312279	0.000000	-10.000000	0.000000	0.000000	0.000000	1023.000000	1023.000000	2046.000000
23.760000	-0.004327	-2.557082	-0.402387	-0.722147	2.682561	-4.115109	0.000000	-10.000000	0.000000	0.000000	0.000000	1023.000000	1023.000000	2046.000000
23.780001	-0.005570	-3.291789	-0.573224	-0.773913	2.291421	-4.236073	0.000000	-10.000000	0.000000	0.000000	0.000000	1023.000000	1023.000000	2046.000000
23.799999	-0.006147	-3.633128	-0.747452	-0.749931	2.074919	-4.210663	0.000000	-10.000000	0.000000	0.000000	0.000000	1023.000000	1023.000000	2046.000000
23.820000	-0.006971	-4.119642	-0.907209	-0.754857	1.535030	-3.992607	0.000000	-10.000000	0.000000	0.000000	0.000000	1023.000000	1023.000000	2046.000000
23.840000	-0.007842	-4.634632	-1.036192	-0.871749	1.456605	-4.183296	0.000000	-10.000000	0.000000	0.000000	0.000000	1023.000000	1023.000000	2046.000000
23.860001	-0.008499	-5.022916	-1.187651	-0.868096	1.115763	-4.082932	0.000000	-10.000000	0.000000	0.000000	0.000000	1023.000000	1023.000000	2046.000000
23.879999	-0.009418	-5.566211	-1.235171	-0.835123	0.736002	-4.231919	0.000000	-10.000000	0.000000	0.000000	0.000000	1023.000000	1023.000000	2046.000000
23.900000	-0.009483	-5.604722	-1.313230	-0.943985	0.873438	-4.220946	0.000000	-10.000000	0.000000	0.000000	0.000000	1023.000000	1023.000000	2046.000000
23.920000	-0.010194	-6.024590	-1.350269	-0.982291	0.593844	-4.285874	0.000000	-10.000000	0.000000	0.000000	0.000000	1023.000000	1023.000000	2046.000000
23.940001	-0.010362	-6.123705	-1.480877	-0.898945	0.587169	-4.331052	0.000000	-10.000000	0.000000	0.000000	0.000000	1023.000000	1023.000000	2046.000000
23.959999	-0.010904	-6.444443	-1.594285	-0.856352	0.247002	-4.240809	0.000000	-10.000000	0.000000	0.000000	0.000000	1023.000000	1023.000000	2046.000000
23.980000	-0.011128	-6.576775	-1.681136	-0.903820	0.260213	-4.252032	0.000000	-10.000000	0.000000	0.000000	0.000000	1023.000000	1023.000000	2046.000000
24.000000	-0.011453	-6.769001	-1.770839	-0.866446	0.098378	-4.230095	0.000000	-10.000000	0.000000	0.000000	0.000000	1023.000000	1023.000000	2046.000000
24.020000	-0.011693	-6.910669	-1.852991	-0.745703	0.011653	-4.323629	0.000000	-10.000000	0.000000	0.000000	0.000000	1023.000000	1023.000000	2046.000000
24.040001	-0.012127	-7.167048	-1.829915	-0.806560	-0.176790	-4.353784	0.000000	-10.000000	0.000000	0.000000	0.000000	1023.000000	1023.000000	2046.000000
24.059999	-0.012007	-7.096130	-1.919057	-0.794036	-0.091027	-4.292009	0.000000	-10.000000	0.000000	0.000000	0.000000	1023.000000	1023.000000	2046.000000
24.080000	-0.012099	-7.150290	-1.874462	-0.749145	-0.230070	-4.296614	0.000000	-10.000000	0.000000	0.000000	0.000000	1023.000000	1023.000000	2046.000000
24.100000	-0.012451	-7.358692	-1.877352	-0.770018	-0.249302	-4.462020	0.000000	-10.000000	0.000000	0.000000	0.000000	1023.000000	1023.000000	2046.000000
24.120001	-0.012722	-7.518946	-1.970242	-0.777349	-0.401362	-4.369993	0.000000	-10.000000	0.000000	0.000000	0.000000	1023.000000	1023.000000	2046.000000
24.139999	-0.012931	-7.641981	-1.987090	-0.798725	-0.318570	-4.537595	0.000000	-10.000000	0.000000	0.000000	0.000000	1023.000000	1023.000000	2046.000000
24.160000	-0.012988	-7.676130	-2.040915	-0.842340	-0.383175	-4.409699	0.000000	-10.000000	0.000000	0.000000	0.000000	1023.000000	1023.000000	2046.000000
24.180000	-0.013066	-7.721742	-2.038004	-0.822275	-0.376355	-4.485108	0.000000	-10.000000	0.000000	0.000000	0.000000	1023.000000	1023.000000	2046.000000
24.200001	-0.013052	-7.713584	-1.958444	-0.874645	-0.417072	-4.463423	0.000000	-10.000000	0.000000	0.000000	0.000000	1023.000000	1023.000000	2046.000000
24.219999	-0.012747	-7.533548	-1.755955	-0.939020	-0.235248	-4.603325	0.000000	-10.000000	0.000000	0.000000	0.000000	1023.000000	1023.000000	2046.000000
24.240000	-0.012583	-7.436648	-1.710288	-0.821557	-0.344366	-4.560437	0.000000	-10.000000	0.000000	0.000000	0.000000	1023.000000	1023.000000	2046.000000
24.260000	-0.012765	-7.544152	-1.649214	-0.958183	-0.353179	-4.583576	0.000000	-10.000000	0.000000	0.000000	0.000000	1023.000000	1023.000000	2046.000000
24.280001	-0.013730	-8.114168	-1.578467	-1.177702	-0.366313	-4.991686	0.000000	-10.000000	0.000000	0.000000	0.000000	1023.000000	1023.000000	2046.000000
24.299999	-0.014213	-8.399938	-1.777463	-1.282598	-0.504974	-4.834903	0.000000	-10.000000	0.000000	0.000000	0.000000	1023.000000	1023.000000	2046.000000
24.320000	-0.014700	-8.687687	-1.842173	-1.411929	-0.463716	-4.969870	0.000000	-10.000000	0.000000	0.000000	0.000000	1023.000000	1023.000000	2046.000000
24.340000	-0.014970	-8.847086	-1.852146	-1.447558	-0.517604	-5.029778	0.000000	-10.000000	0.000000	0.000000	0.000000	1023.000000	1023.000000	2046.000000
24.360001	-0.014650	-8.657940	-1.845402	-1.359229	-0.416391	-5.036918	0.000000	-10.000000	0.000000	0.000000	0.000000	1023.000000	1023.000000	2046.000000
24.379999	-0.015043	-8.890146	-1.918523	-1.347473	-0.512181	-5.111969	0.000000	-10.000000	0.000000	0.000000	0.000000	1023.000000	1023.000000	2046.000000
24.400000	-0.015071	-8.907063	-2.118307	-1.258801	-0.577440	-4.952514	0.000000	-10.000000	0.000000	0.000000	0.000000	1023.000000	1023.000000	2046.000000
24.420000	-0.016797	-9.927279	-2.372621	-1.350425	-1.233103	-4.971130	0.000000	-10.000000	0.000000	0.000000	0.000000	1023.000000	1023.000000	2046.000000
24.440001	-0.019170	-11.329468	-2.657393	-1.855468	-1.669066	-5.147542	0.000000	-10.000000	0.000000	0.000000	0.000000	1023.000000	1023.000000	2046.000000
24.459999	-0.022127	-13.076957	-3.085793	-2.425376	-2.067089	-5.498700	0.000000	-10.000000	0.000000	0.000000	0.000000	1023.000000	1023.000000	2046.000000
24.480000	-0.024477	-14.465955	-3.425056	-2.927377	-2.443211	-5.670310	0.000000	-10.000000	0.000000	0.000000	0.000000	1023.000000	1023.000000	2046.000000
24.500000	-0.025724	-15.202735	-3.741605	-3.221509	-2.381174	-5.858447	0.000000	-10.000000	0.000000	0.000000	0.000000	1023.000000	1023.000000	2046.000000
24.520000	-0.026763	-15.816833	-3.981128	-3.363419	-2.515018	-5.957269	0.000000	-10.000000	0.000000	0.000000	0.000000	1023.000000	1023.000000	2046.000000
24.540001	-0.027344	-16.160337	-4.109483	-3.452042	-2.450267	-6.148546	0.000000	-10.000000	0.000000	0.000000	0.000000	1023.000000	1023.000000	2046.000000
24.559999	-0.027643	-16.336771	-4.225292	-3.452352	-2.601082	-6.058045	0.000000	-10.000000	0.000000	0.000000	0.000000	1023.000000	1023.000000	2046.000000
24.580000	-0.027663	-16.348883	-4.270821	-3.539596	-2.300513	-6.237952	0.000000	-10.000000	0.000000	0.000000	0.000000	1023.000000	1023.000000	2046.000000
24.600000	-0.027523	-16.266022	-4.254341	-3.506465	-2.325720	-6.179496	0.000000	-10.000000	0.000000	0.000000	0.000000	1023.000000	1023.000000	2046.000000
24.620001	-0.027231	-16.093493	-4.211584	-3.465987	-2.055377	-6.360545	0.000000	-10.000000	0.000000	0.000000	0.000000	1023.000000	1023.000000	2046.000000
24.639999	-0.026465	-15.640946	-4.109022	-3.361259	-1.966615	-6.204050	0.000000	-10.000000	0.000000	0.000000	0.000000	1023.000000	1023.000000	2046.000000
24.660000	-0.025370	-14.993846	-3.960179	-3.319712	-1.528691	-6.185265	0.000000	-10.000000	0.000000	0.000000	0.000000	1023.000000	1023.000000	2046.000000
24.680000	-0.024499	-14.479178	-3.732815	-3.290201	-1.331924	-6.124238	0.000000	-10.000000	0.000000	0.000000	0.000000	1023.000000	1023.000000	2046.000000
24.700001	-0.022796	-13.472720	-3.499619	-3.029708	-0.764588	-6.178805	0.000000	-10.000000	0.000000	0.000000	0.000000	1023.000000	1023.000000	2046.000000
24.719999	-0.021311	-12.594804	-3.305514	-2.876147	-0.542341	-5.870802	0.000000	-10.000000	0.000000	0.000000	0.000000	1023.000000	1023.000000	2046.000000
24.740000	-0.020029	-11.836883	-3.017988	-2.708563	-0.159233	-5.951097	0.000000	-10.000000	0.000000	0.000000	0.000000	1023.000000	1023.000000	2046.000000
24.760000	-0.018100	-10.696934	-2.824743	-2.460781	0.333646	-5.745056	0.000000	-10.000000	0.000000	0.000000	0.000000	1023.000000	1023.000000	2046.000000
24.780001	-0.017309	-10.229803	-2.739923	-2.426309	0.535141	-5.598712	0.000000	-10.000000	0.000000	0.000000	0.000000	1023.000000	1023.000000	2046.000000
24.799999	-0.016533	-9.771029	-2.724726	-2.357059	0.916577	-5.605821	0.000000	-10.000000	0.000000	0.000000	0.000000	1023.000000	1023.000000	2046.000000
24.820000	-0.015573	-9.203412	-2.685106	-2.260796	1.185971	-5.443480	0.000000	-10.000000	0.000000	0.000000	0.000000	1023.000000	1023.000000	2046.000000
24.840000	-0.014958	-8.840199	-2.588201	-2.143190	1.316378	-5.425187	0.000000	-10.000000	0.000000	0.000000	0.000000	1023.000000	1023.000000	2046.000000
24.860001	-0.014047	-8.302001	-2.426864	-2.205473	1.563115	-5.232779	0.000000	-10.000000	0.000000	0.000000	0.000000	1023.000000	1023.000000	2046.000000
24.879999	-0.013512	-7.985346	-2.265649	-2.211384	1.725670	-5.233983	0.000000	-10.000000	0.000000	0.000000	0.000000	1023.000000	1023.000000	2046.000000
24.900000	-0.011983	-7.081709	-2.031263	-2.069864	2.149869	-5.130451	0.000000	-10.000000	0.000000	0.000000	0.000000	1023.000000	1023.000000	2046.000000
24.920000	-0.011209	-6.624488	-1.813331	-2.008615	2.201574	-5.004116	0.000000	-10.000000	0.000000	0.000000	0.000000	1023.000000	1023.000000	2046.000000
24.940001	-0.010314	-6.095685	-1.454483	-2.104907	2.557638	-5.093933	0.000000	-10.000000	0.000000	0.000000	0.000000	1023.000000	1023.000000	2046.000000
24.959999	-0.009017	-5.329021	-1.255580	-2.012176	2.884827	-4.946092	0.000000	-10.000000	0.000000	0.000000	0.000000	1023.000000	1023.000000	2046.000000
24.980000	-0.007463	-4.410852	-1.021861	-1.807765	3.354726	-4.935953	0.000000	-10.000000	0.000000	0.000000	0.000000	1023.000000	1023.000000	2046.000000
25.000000	-0.006173	-3.648446	-0.658170	-1.801743	3.567870	-4.756403	0.000000	-10.000000	0.000000	0.000000	0.000000	1023.000000	1023.000000	2046.000000
25.020000	-0.004763	-2.814667	-0.306641	-1.700909	3.999246	-4.806363	0.000000	-10.000000	0.000000	0.000000	0.000000	1023.000000	1023.000000	2046.000000
25.040001	-0.003032	-1.791635	-0.083841	-1.422956	4.228499	-4.513337	0.000000	-10.000000	0.000000	0.000000	0.000000	1023.000000	1023.000000	2046.000000
25.059999	-0.001259	-0.744232	0.319583	-1.208865	4.721147	-4.576097	0.000000	-10.000000	0.000000	0.000000	0.000000	1023.000000	1023.000000	2046.000000
25.080000	0.000582	0.343923	0.665876	-1.005691	4.962948	-4.279210	0.000000	-10.000000	0.000000	0.000000	0.000000	1023.000000	1023.000000	2046.000000
25.100000	0.002187	1.292339	1.029253	-0.840882	5.370955	-4.266987	0.000000	-10.000000	0.000000	0.000000	0.000000	1023.000000	1023.000000	2046.000000
25.120001	0.003928	2.321485	1.228967	-0.543685	5.608040	-3.971837	0.000000	-10.000000	0.000000	0.000000	0.000000	1023.000000	1023.000000	2046.000000
25.139999	0.005433	3.210852	1.686793	-0.434683	6.062698	-4.103956	0.000000	-10.000000	0.000000	0.000000	0.000000	1023.000000	1023.000000	2046.000000
25.160000	0.007236	4.276662	2.044515	-0.295610	6.364048	-3.836290	0.000000	-10.000000	0.000000	0.000000	0.000000	1023.000000	1023.000000	2046.000000
25.180000	0.008822	5.213690	2.410836	-0.097613	6.708486	-3.808020	0.000000	-10.000000	0.000000	0.000000	0.000000	1023.000000	1023.000000	2046.000000
25.200001	0.010498	6.204076	2.599453	0.115293	7.097106	-3.607776	0.000000	-10.000000	0.000000	0.000000	0.000000	1023.000000	1023.000000	2046.000000
25.219999	0.012055	7.124211	3.084207	0.260411	7.497554	-3.717960	0.000000	-10.000000	0.000000	0.000000	0.000000	1023.000000	1023.000000	2046.000000
25.240000	0.014311	8.457540	3.416823	0.432942	8.020345	-3.412570	0.000000	-10.000000	0.000000	0.000000	0.000000	1023.000000	1023.000000	2046.000000
25.260000	0.015695	9.275751	3.778740	0.640793	8.274067	-3.417848	0.000000	-10.000000	0.000000	0.000000	0.000000	1023.000000	1023.000000	2046.000000
25.280001	0.017486	10.334362	4.169271	0.811580	8.610696	-3.257186	0.000000	-10.000000	0.000000	0.000000	0.000000	1023.000000	1023.000000	2046.000000
25.299999	0.018369	10.856002	4.551160	0.902617	8.749920	-3.347695	0.000000	-10.000000	0.000000	0.000000	0.000000	1023.000000	1023.000000	2046.000000
25.320000	0.019580	11.571594	4.850991	0.881281	9.031573	-3.192251	0.000000	-10.000000	0.000000	0.000000	0.000000	1023.000000	1023.000000	2046.000000
25.340000	0.019507	11.528561	5.101710	0.720985	9.147136	-3.441270	0.000000	-10.000000	0.000000	0.000000	0.000000	1023.000000	1023.000000	2046.000000
25.360001	0.020442	12.081059	5.242789	0.767221	9.357433	-3.286385	0.000000	-10.000000	0.000000	0.000000	0.000000	1023.000000	1023.000000	2046.000000
25.379999	0.021104	12.472728	5.625522	0.683730	9.518821	-3.355344	0.000000	-10.000000	0.000000	0.000000	0.000000	1023.000000	1023.000000	2046.000000
25.400000	0.023165	13.690336	6.060910	0.766406	10.100446	-3.237426	0.000000	-10.000000	0.000000	0.000000	0.000000	1023.000000	1023.000000	2046.000000
25.420000	0.024602	14.540004	6.337472	1.115027	10.328467	-3.240963	0.000000	-10.000000	0.000000	0.000000	0.000000	1023.000000	1023.000000	2046.000000
25.440001	0.026324	15.557527	6.375155	1.553826	10.634445	-3.005900	0.000000	-10.000000	0.000000	0.000000	0.000000	1023.000000	1023.000000	2046.000000
25.459999	0.026637	15.742201	6.606097	1.604242	10.577780	-3.045919	0.000000	-10.000000	0.000000	0.000000	0.000000	1023.000000	1023.000000	2046.000000
25.480000	0.025812	15.254618	6.401570	1.384011	10.427832	-2.958796	0.000000	-10.000000	0.000000	0.000000	0.000000	1023.000000	1023.000000	2046.000000
25.500000	0.023469	13.870125	6.130118	0.994977	9.903356	-3.158326	0.000000	-10.000000	0.000000	0.000000	0.000000	1023.000000	1023.000000	2046.000000
25.520000	0.021542	12.731498	5.923536	0.502659	9.770349	-3.465045	0.000000	-10.000000	0.000000	0.000000	0.000000	1023.000000	1023.000000	2046.000000
25.540001	0.020276	11.982918	5.651501	0.186616	9.577704	-3.432904	0.000000	-10.000000	0.000000	0.000000	0.000000	1023.000000	1023.000000	2046.000000
25.559999	0.019132	11.306812	5.437276	0.060701	9.578125	-3.769290	0.000000	-10.000000	0.000000	0.000000	0.000000	1023.000000	1023.000000	2046.000000
25.580000	0.019091	11.282846	5.278948	0.091508	9.723564	-3.811174	0.000000	-10.000000	0.000000	0.000000	0.000000	1023.000000	1023.000000	2046.000000
25.600000	0.019199	11.346364	5.237768	0.101472	9.647484	-3.640360	0.000000	-10.000000	0.000000	0.000000	0.000000	1023.000000	1023.000000	2046.000000
25.620001	0.019055	11.261294	5.345920	-0.018050	9.817016	-3.883591	0.000000	-10.000000	0.000000	0.000000	0.000000	1023.000000	1023.000000	2046.000000
25.639999	0.019600	11.583466	5.376866	0.022778	10.086173	-3.902351	0.000000	-10.000000	0.000000	0.000000	0.000000	1023.000000	1023.000000	2046.000000
25.660000	0.019974	11.804869	5.434133	0.053084	9.975771	-3.658119	0.000000	-10.000000	0.000000	0.000000	0.000000	1023.000000	1023.000000	2046.000000
25.680000	0.020419	12.067623	5.524004	0.086568	10.205673	-3.748621	0.000000	-10.000000	0.000000	0.000000	0.000000	1023.000000	1023.000000	2046.000000
25.700001	0.020611	12.181071	5.494443	0.205758	10.320297	-3.839428	0.000000	-10.000000	0.000000	0.000000	0.000000	1023.000000	1023.000000	2046.000000
25.719999	0.020792	12.288204	5.591732	0.255129	10.325141	-3.883798	0.000000	-10.000000	0.000000	0.000000	0.000000	1023.000000	1023.000000	2046.000000
25.740000	0.022109	13.066347	5.646450	0.375341	10.552052	-3.507495	0.000000	-10.000000	0.000000	0.000000	0.000000	1023.000000	1023.000000	2046.000000
25.760000	0.022124	13.075511	5.835911	0.390148	10.622272	-3.772820	0.000000	-10.000000	0.000000	0.000000	0.000000	1023.000000	1023.000000	2046.000000
25.780001	0.022675	13.401206	5.784678	0.529344	10.824441	-3.737258	0.000000	-10.000000	0.000000	0.000000	0.000000	1023.000000	1023.000000	2046.000000
25.799999	0.023390	13.823429	5.897243	0.686844	10.898038	-3.658696	0.000000	-10.000000	0.000000	0.000000	0.000000	1023.000000	1023.000000	2046.000000
25.820000	0.024673	14.581716	5.954132	0.873534	11.090647	-3.336596	0.000000	-10.000000	0.000000	0.000000	0.000000	1023.000000	1023.000000	2046.000000
25.840000	0.023988	14.176659	5.790720	0.903396	10.997037	-3.514494	0.000000	-10.000000	0.000000	0.000000	0.000000	1023.000000	1023.000000	2046.000000
25.860001	0.023610	13.953549	5.491777	0.948772	11.040819	-3.527820	0.000000	-10.000000	0.000000	0.000000	0.000000	1023.000000	1023.000000	2046.000000
25.879999	0.022935	13.554557	5.291154	0.890381	10.672228	-3.299206	0.000000	-10.000000	0.000000	0.000000	0.000000	1023.000000	1023.000000	2046.000000
25.900000	0.022549	13.326477	5.145261	0.880130	10.618068	-3.316982	0.000000	-10.000000	0.000000	0.000000	0.000000	1023.000000	1023.000000	2046.000000
25.920000	0.022109	13.066636	4.974819	0.912183	10.394477	-3.214843	0.000000	-10.000000	0.000000	0.000000	0.000000	1023.000000	1023.000000	2046.000000
25.940001	0.021411	12.653740	4.989264	0.818525	10.178011	-3.332060	0.000000	-10.000000	0.000000	0.000000	0.000000	1023.000000	1023.000000	2046.000000
25.959999	0.021482	12.695872	4.898054	0.743829	10.147923	-3.093934	0.000000	-10.000000	0.000000	0.000000	0.000000	1023.000000	1023.000000	2046.000000
25.980000	0.020227	11.954235	4.740019	0.830059	9.644794	-3.260638	0.000000	-10.000000	0.000000	0.000000	0.000000	1023.000000	1023.000000	2046.000000
26.000000	0.019201	11.347512	4.595044	0.673838	9.508189	-3.429558	0.000000	-10.000000	0.000000	0.000000	0.000000	1023.000000	1023.000000	2046.000000
26.020000	0.018577	10.979009	4.432240	0.592833	9.215767	-3.261831	0.000000	-10.000000	0.000000	0.000000	0.000000	1023.000000	1023.000000	2046.000000
26.040001	0.017807	10.524204	4.272456	0.575950	8.964962	-3.289164	0.000000	-10.000000	0.000000	0.000000	0.000000	1023.000000	1023.000000	2046.000000
26.059999	0.017326	10.239752	4.118828	0.620615	8.702528	-3.202218	0.000000	-10.000000	0.000000	0.000000	0.000000	1023.000000	1023.000000	2046.000000
26.080000	0.016667	9.850162	3.995167	0.730844	8.326188	-3.202038	0.000000	-10.000000	0.000000	0.000000	0.000000	1023.000000	1023.000000	2046.000000
26.100000	0.016674	9.854300	3.752504	0.833886	8.253737	-2.985828	0.000000	-10.000000	0.000000	0.000000	0.000000	1023.000000	1023.000000	2046.000000
26.120001	0.015763	9.315711	3.729398	0.815494	7.876622	-3.105803	0.000000	-10.000000	0.000000	0.000000	0.000000	1023.000000	1023.000000	2046.000000
26.139999	0.015268	9.023341	3.416692	1.007575	7.436756	-2.837682	0.000000	-10.000000	0.000000	0.000000	0.000000	1023.000000	1023.000000	2046.000000
26.160000	0.014379	8.497893	3.294607	0.999284	7.201189	-2.997185	0.000000	-10.000000	0.000000	0.000000	0.000000	1023.000000	1023.000000	2046.000000
26.180000	0.013384	7.909761	3.010317	1.030391	6.812626	-2.943573	0.000000	-10.000000	0.000000	0.000000	0.000000	1023.000000	1023.000000	2046.000000
26.200001	0.012538	7.410103	2.887137	1.035414	6.517727	-3.030175	0.000000	-10.000000	0.000000	0.000000	0.000000	1023.000000	1023.000000	2046.000000
26.219999	0.011838	6.996070	2.747115	0.993127	6.193465	-2.937636	0.000000	-10.000000	0.000000	0.000000	0.000000	1023.000000	1023.000000	2046.000000
26.240000	0.011309	6.683881	2.607861	1.055855	5.935531	-2.915365	0.000000	-10.000000	0.000000	0.000000	0.000000	1023.000000	1023.000000	2046.000000
26.260000	0.010542	6.230295	2.535841	1.022650	5.659463	-2.987660	0.000000	-10.000000	0.000000	0.000000	0.000000	1023.000000	1023.000000	2046.000000
26.280001	0.010203	6.030231	2.649447	0.995360	5.446644	-3.061220	0.000000	-10.000000	0.000000	0.000000	0.000000	1023.000000	1023.000000	2046.000000
26.299999	0.009694	5.729302	2.774520	0.932822	5.222057	-3.200097	0.000000	-10.000000	0.000000	0.000000	0.000000	1023.000000	1023.000000	2046.000000
26.320000	0.009953	5.882436	2.729409	1.024479	5.102204	-2.973655	0.000000	-10.000000	0.000000	0.000000	0.000000	1023.000000	1023.000000	2046.000000
26.340000	0.009635	5.694050	2.766782	1.032339	5.006116	-3.111186	0.000000	-10.000000	0.000000	0.000000	0.000000	1023.000000	1023.000000	2046.000000
26.360001	0.008777	5.187088	2.526773	0.970504	4.749859	-3.060048	0.000000	-10.000000	0.000000	0.000000	0.000000	1023.000000	1023.000000	2046.000000
26.379999	0.008672	5.124926	2.456872	1.056082	4.705708	-3.093736	0.000000	-10.000000	0.000000	0.000000	0.000000	1023.000000	1023.000000	2046.000000
26.400000	0.008038	4.750182	2.262256	1.145563	4.432272	-3.089909	0.000000	-10.000000	0.000000	0.000000	0.000000	1023.000000	1023.000000	2046.000000
26.420000	0.007277	4.300806	1.950570	1.171800	4.164217	-2.985782	0.000000	-10.000000	0.000000	0.000000	0.000000	1023.000000	1023.000000	2046.000000
26.440001	0.005613	3.317026	1.575445	1.244154	3.579929	-3.082502	0.000000	-10.000000	0.000000	0.000000	0.000000	1023.000000	1023.000000	2046.000000
26.459999	0.003754	2.218537	1.160852	1.200696	2.925356	-3.068367	0.000000	-10.000000	0.000000	0.000000	0.000000	1023.000000	1023.000000	2046.000000
26.480000	0.001613	0.953346	0.805815	0.827661	2.396320	-3.076450	0.000000	-10.000000	0.000000	0.000000	0.000000	1023.000000	1023.000000	2046.000000
26.500000	-0.001703	-1.006542	0.526511	0.261508	1.584968	-3.379529	0.000000	-10.000000	0.000000	0.000000	0.000000	1023.000000	1023.000000	2046.000000
26.520000	-0.004965	-2.934398	0.070477	-0.359984	1.092742	-3.737633	0.000000	-10.000000	0.000000	0.000000	0.000000	1023.000000	1023.000000	2046.000000
26.540001	-0.007852	-4.640759	-0.343079	-0.806670	0.508505	-3.999516	0.000000	-10.000000	0.000000	0.000000	0.000000	1023.000000	1023.000000	2046.000000
26.559999	-0.009616	-5.683331	-0.771011	-1.123259	0.406311	-4.195374	0.000000	-10.000000	0.000000	0.000000	0.000000	1023.000000	1023.000000	2046.000000
26.580000	-0.011718	-6.925123	-1.122546	-1.377660	-0.007933	-4.416985	0.000000	-10.000000	0.000000	0.000000	0.000000	1023.000000	1023.000000	2046.000000
26.600000	-0.013410	-7.925539	-1.372009	-1.640416	-0.132233	-4.780881	0.000000	-10.000000	0.000000	0.000000	0.000000	1023.000000	1023.000000	2046.000000
26.620001	-0.014488	-8.562452	-1.771642	-1.671097	-0.462342	-4.657372	0.000000	-10.000000	0.000000	0.000000	0.000000	1023.000000	1023.000000	2046.000000
26.639999	-0.015417	-9.111177	-1.911421	-1.926829	-0.415256	-4.857671	0.000000	-10.000000	0.000000	0.000000	0.000000	1023.000000	1023.000000	2046.000000
26.660000	-0.016403	-9.694173	-2.156363	-1.929721	-0.724739	-4.883350	0.000000	-10.000000	0.000000	0.000000	0.000000	1023.000000	1023.000000	2046.000000
26.680000	-0.017543	-10.367751	-2.256570	-2.051085	-0.870053	-5.190042	0.000000	-10.000000	0.000000	0.000000	0.000000	1023.000000	1023.000000	2046.000000
26.700001	-0.017680	-10.448859	-2.491993	-2.129837	-0.823955	-5.003075	0.000000	-10.000000	0.000000	0.000000	0.000000	1023.000000	1023.000000	2046.000000
26.719999	-0.018270	-10.797353	-2.540589	-2.183629	-0.916625	-5.156509	0.000000	-10.000000	0.000000	0.000000	0.000000	1023.000000	1023.000000	2046.000000
26.740000	-0.018679	-11.039426	-2.577051	-2.175714	-0.924598	-5.362062	0.000000	-10.000000	0.000000	0.000000	0.000000	1023.000000	1023.000000	2046.000000
26.760000	-0.018875	-11.155272	-2.630508	-2.223808	-1.019401	-5.281555	0.000000	-10.000000	0.000000	0.000000	0.000000	1023.000000	1023.000000	2046.000000
26.780001	-0.018343	-10.840545	-2.704693	-2.197318	-0.829574	-5.108960	0.000000	-10.000000	0.000000	0.000000	0.000000	1023.000000	1023.000000	2046.000000
26.799999	-0.018029	-10.654943	-2.638372	-2.051031	-0.817258	-5.148282	0.000000	-10.000000	0.000000	0.000000	0.000000	1023.000000	1023.000000	2046.000000
26.820000	-0.017810	-10.525433	-2.708354	-1.904984	-0.806898	-5.105196	0.000000	-10.000000	0.000000	0.000000	0.000000	1023.000000	1023.000000	2046.000000
26.840000	-0.018597	-10.991054	-2.815230	-2.016182	-0.931593	-5.228048	0.000000	-10.000000	0.000000	0.000000	0.000000	1023.000000	1023.000000	2046.000000
26.860001	-0.018935	-11.190821	-3.116092	-2.027597	-0.976611	-5.070520	0.000000	-10.000000	0.000000	0.000000	0.000000	1023.000000	1023.000000	2046.000000
26.879999	-0.019938	-11.783510	-3.165167	-2.155216	-1.125348	-5.337779	0.000000	-10.000000	0.000000	0.000000	0.000000	1023.000000	1023.000000	2046.000000
26.900000	-0.020339	-12.020629	-3.473613	-2.069617	-1.301579	-5.175819	0.000000	-10.000000	0.000000	0.000000	0.000000	1023.000000	1023.000000	2046.000000
26.920000	-0.020901	-12.352508	-3.552414	-2.188057	-1.404274	-5.207763	0.000000	-10.000000	0.000000	0.000000	0.000000	1023.000000	1023.000000	2046.000000
26.940001	-0.021277	-12.574997	-3.723045	-2.266910	-1.468470	-5.116572	0.000000	-10.000000	0.000000	0.000000	0.000000	1023.000000	1023.000000	2046.000000
26.959999	-0.021977	-12.988583	-3.646545	-2.385390	-1.679088	-5.277560	0.000000	-10.000000	0.000000	0.000000	0.000000	1023.000000	1023.000000	2046.000000
26.980000	-0.022342	-13.204392	-3.786181	-2.324653	-1.902460	-5.191099	0.000000	-10.000000	0.000000	0.000000	0.000000	1023.000000	1023.000000	2046.000000
27.000000	-0.022689	-13.409369	-3.795995	-2.490331	-1.724167	-5.398875	0.000000	-10.000000	0.000000	0.000000	0.000000	1023.000000	1023.000000	2046.000000
27.020000	-0.022992	-13.588305	-3.836406	-2.548480	-1.850932	-5.352486	0.000000	-10.000000	0.000000	0.000000	0.000000	1023.000000	1023.000000	2046.000000
27.040001	-0.023125	-13.666970	-3.879452	-2.520713	-1.905951	-5.360854	0.000000	-10.000000	0.000000	0.000000	0.000000	1023.000000	1023.000000	2046.000000
27.059999	-0.023073	-13.636380	-3.842352	-2.511252	-1.958456	-5.324319	0.000000	-10.000000	0.000000	0.000000	0.000000	1023.000000	1023.000000	2046.000000
27.080000	-0.022731	-13.433989	-3.843513	-2.482096	-1.742442	-5.365938	0.000000	-10.000000	0.000000	0.000000	0.000000	1023.000000	1023.000000	2046.000000
27.100000	-0.022651	-13.386917	-3.783211	-2.515803	-1.743480	-5.344424	0.000000	-10.000000	0.000000	0.000000	0.000000	1023.000000	1023.000000	2046.000000
27.120001	-0.022490	-13.291309	-3.834869	-2.374712	-1.735910	-5.345819	0.000000	-10.000000	0.000000	0.000000	0.000000	1023.000000	1023.000000	2046.000000
27.139999	-0.022563	-13.334482	-3.703979	-2.354341	-1.820335	-5.455827	0.000000	-10.000000	0.000000	0.000000	0.000000	1023.000000	1023.000000	2046.000000
27.160000	-0.022189	-13.113791	-3.777942	-2.309776	-1.758168	-5.267905	0.000000	-10.000000	0.000000	0.000000	0.000000	1023.000000	1023.000000	2046.000000
27.180000	-0.022024	-13.016047	-3.695139	-2.292782	-1.663440	-5.364685	0.000000	-10.000000	0.000000	0.000000	0.000000	1023.000000	1023.000000	2046.000000
27.200001	-0.021677	-12.810947	-3.743994	-2.204877	-1.673100	-5.188977	0.000000	-10.000000	0.000000	0.000000	0.000000	1023.000000	1023.000000	2046.000000
27.219999	-0.021452	-12.678170	-3.525402	-2.193432	-1.575454	-5.383882	0.000000	-10.000000	0.000000	0.000000	0.000000	1023.000000	1023.000000	2046.000000
27.240000	-0.021161	-12.505930	-3.595019	-2.102199	-1.619063	-5.189649	0.000000	-10.000000	0.000000	0.000000	0.000000	1023.000000	1023.000000	2046.000000
27.260000	-0.021013	-12.418587	-3.401370	-2.157665	-1.529865	-5.329686	0.000000	-10.000000	0.000000	0.000000	0.000000	1023.000000	1023.000000	2046.000000
27.280001	-0.020416	-12.066055	-3.476381	-1.990745	-1.404351	-5.194578	0.000000	-10.000000	0.000000	0.000000	0.000000	1023.000000	1023.000000	2046.000000
27.299999	-0.020443	-12.081654	-3.301656	-1.990316	-1.512272	-5.277410	0.000000	-10.000000	0.000000	0.000000	0.000000	1023.000000	1023.000000	2046.000000
27.320000	-0.019513	-11.532037	-3.198128	-1.944535	-1.258129	-5.131245	0.000000	-10.000000	0.000000	0.000000	0.000000	1023.000000	1023.000000	2046.000000
27.340000	-0.019315	-11.415002	-3.147005	-1.852859	-1.196476	-5.218661	0.000000	-10.000000	0.000000	0.000000	0.000000	1023.000000	1023.000000	2046.000000
27.360001	-0.018449	-10.903449	-2.949394	-1.889637	-0.912128	-5.152290	0.000000	-10.000000	0.000000	0.000000	0.000000	1023.000000	1023.000000	2046.000000
27.379999	-0.017248	-10.193405	-2.613760	-1.743617	-0.805925	-5.030104	0.000000	-10.000000	0.000000	0.000000	0.000000	1023.000000	1023.000000	2046.000000
27.400000	-0.016026	-9.471214	-2.369362	-1.622869	-0.496070	-4.982913	0.000000	-10.000000	0.000000	0.000000	0.000000	1023.000000	1023.000000	2046.000000
27.420000	-0.015406	-9.105187	-2.093354	-1.601972	-0.274039	-5.135823	0.000000	-10.000000	0.000000	0.000000	0.000000	1023.000000	1023.000000	2046.000000
27.440001	-0.015048	-8.893344	-2.057866	-1.604634	-0.148597	-5.082247	0.000000	-10.000000	0.000000	0.000000	0.000000	1023.000000	1023.000000	2046.000000
27.459999	-0.015017	-8.875071	-1.819626	-1.771408	-0.087309	-5.196727	0.000000	-10.000000	0.000000	0.000000	0.000000	1023.000000	1023.000000	2046.000000
27.480000	-0.014168	-8.373452	-1.798192	-1.725691	0.264730	-5.114299	0.000000	-10.000000	0.000000	0.000000	0.000000	1023.000000	1023.000000	2046.000000
27.500000	-0.013507	-7.982496	-1.527001	-1.746462	0.527776	-5.236810	0.000000	-10.000000	0.000000	0.000000	0.000000	1023.000000	1023.000000	2046.000000
27.520000	-0.012088	-7.143910	-1.380195	-1.593532	0.851060	-5.021244	0.000000	-10.000000	0.000000	0.000000	0.000000	1023.000000	1023.000000	2046.000000
27.540001	-0.011177	-6.605725	-1.248570	-1.480977	1.196272	-5.072450	0.000000	-10.000000	0.000000	0.000000	0.000000	1023.000000	1023.000000	2046.000000
27.559999	-0.010279	-6.074723	-1.273492	-1.245340	1.229560	-4.785450	0.000000	-10.000000	0.000000	0.000000	0.000000	1023.000000	1023.000000	2046.000000
27.580000	-0.010202	-6.029444	-1.320170	-1.256413	1.282330	-4.735192	0.000000	-10.000000	0.000000	0.000000	0.000000	1023.000000	1023.000000	2046.000000
27.600000	-0.011496	-6.794345	-1.544493	-1.530268	1.065432	-4.785016	0.000000	-10.000000	0.000000	0.000000	0.000000	1023.000000	1023.000000	2046.000000
27.620001	-0.013696	-8.094409	-1.793555	-2.095019	0.841091	-5.046926	0.000000	-10.000000	0.000000	0.000000	0.000000	1023.000000	1023.000000	2046.000000
27.639999	-0.015054	-8.896786	-2.054266	-2.470652	0.749054	-5.120921	0.000000	-10.000000	0.000000	0.000000	0.000000	1023.000000	1023.000000	2046.000000
27.660000	-0.015755	-9.311246	-2.123276	-2.725963	0.946923	-5.408930	0.000000	-10.000000	0.000000	0.000000	0.000000	1023.000000	1023.000000	2046.000000
27.680000	-0.015731	-9.297168	-2.225164	-2.825064	1.098688	-5.345627	0.000000	-10.000000	0.000000	0.000000	0.000000	1023.000000	1023.000000	2046.000000
27.700001	-0.015867	-9.377645	-2.154432	-2.860423	1.124604	-5.487393	0.000000	-10.000000	0.000000	0.000000	0.000000	1023.000000	1023.000000	2046.000000
27.719999	-0.015353	-9.073746	-2.174598	-2.739089	1.372651	-5.532710	0.000000	-10.000000	0.000000	0.000000	0.000000	1023.000000	1023.000000	2046.000000
27.740000	-0.014707	-8.692019	-1.974364	-2.713442	1.540190	-5.544402	0.000000	-10.000000	0.000000	0.000000	0.000000	1023.000000	1023.000000	2046.000000
27.760000	-0.013555	-8.011081	-1.840914	-2.529984	1.662024	-5.302207	0.000000	-10.000000	0.000000	0.000000	0.000000	1023.000000	1023.000000	2046.000000
27.780001	-0.012893	-7.619898	-1.681508	-2.442185	1.912314	-5.408518	0.000000	-10.000000	0.000000	0.000000	0.000000	1023.000000	1023.000000	2046.000000
27.799999	-0.011425	-6.752473	-1.459006	-2.314044	2.408617	-5.388040	0.000000	-10.000000	0.000000	0.000000	0.000000	1023.000000	1023.000000	2046.000000
27.820000	-0.010381	-6.135222	-1.107338	-2.219609	2.549957	-5.358232	0.000000	-10.000000	0.000000	0.000000	0.000000	1023.000000	1023.000000	2046.000000
27.840000	-0.008519	-5.035004	-0.890537	-2.015902	3.054355	-5.182920	0.000000	-10.000000	0.000000	0.000000	0.000000	1023.000000	1023.000000	2046.000000
27.860001	-0.007210	-4.261000	-0.485545	-1.881029	3.370968	-5.265393	0.000000	-10.000000	0.000000	0.000000	0.000000	1023.000000	1023.000000	2046.000000
27.879999	-0.005187	-3.065696	-0.181642	-1.589336	3.753963	-5.048681	0.000000	-10.000000	0.000000	0.000000	0.000000	1023.000000	1023.000000	2046.000000
27.900000	-0.003392	-2.004590	0.224008	-1.436966	4.303403	-5.095036	0.000000	-10.000000	0.000000	0.000000	0.000000	1023.000000	1023.000000	2046.000000
27.920000	-0.001537	-0.908452	0.410838	-1.167992	4.619185	-4.770483	0.000000	-10.000000	0.000000	0.000000	0.000000	1023.000000	1023.000000	2046.000000
27.940001	-0.000314	-0.185401	0.597491	-1.107257	5.020096	-4.695732	0.000000	-10.000000	0.000000	0.000000	0.000000	1023.000000	1023.000000	2046.000000
27.959999	0.000890	0.525986	0.690608	-0.977833	5.388875	-4.575664	0.000000	-10.000000	0.000000	0.000000	0.000000	1023.000000	1023.000000	2046.000000
27.980000	0.001786	1.055547	0.905939	-0.892285	5.542093	-4.500201	0.000000	-10.000000	0.000000	0.000000	0.000000	1023.000000	1023.000000	2046.000000
28.000000	0.002902	1.714861	0.942825	-0.743251	5.792108	-4.276821	0.000000	-10.000000	0.000000	0.000000	0.000000	1023.000000	1023.000000	2046.000000
28.020000	0.003601	2.128056	1.264563	-0.794719	5.900895	-4.242684	0.000000	-10.000000	0.000000	0.000000	0.000000	1023.000000	1023.000000	2046.000000
28.040001	0.004788	2.829574	1.403602	-0.619056	6.063665	-4.018637	0.000000	-10.000000	0.000000	0.000000	0.000000	1023.000000	1023.000000	2046.000000
28.059999	0.005753	3.400093	1.784632	-0.642233	6.343215	-4.085522	0.000000	-10.000000	0.000000	0.000000	0.000000	1023.000000	1023.000000	2046.000000
28.080000	0.006467	3.822120	1.995391	-0.699704	6.621047	-4.094614	0.000000	-10.000000	0.000000	0.000000	0.000000	1023.000000	1023.000000	2046.000000
28.100000	0.007738	4.573454	2.338477	-0.719519	7.014653	-4.060156	0.000000	-10.000000	0.000000	0.000000	0.000000	1023.000000	1023.000000	2046.000000
28.120001	0.009263	5.474144	2.609178	-0.586760	7.365166	-3.913440	0.000000	-10.000000	0.000000	0.000000	0.000000	1023.000000	1023.000000	2046.000000
28.139999	0.010539	6.228604	3.007565	-0.533817	7.645658	-3.890801	0.000000	-10.000000	0.000000	0.000000	0.000000	1023.000000	1023.000000	2046.000000
28.160000	0.011840	6.997706	3.190990	-0.404940	7.998101	-3.786445	0.000000	-10.000000	0.000000	0.000000	0.000000	1023.000000	1023.000000	2046.000000
28.180000	0.013440	7.943154	3.535516	-0.244603	8.410998	-3.758757	0.000000	-10.000000	0.000000	0.000000	0.000000	1023.000000	1023.000000	2046.000000
28.200001	0.015153	8.955651	3.815104	-0.022217	8.684487	-3.521723	0.000000	-10.000000	0.000000	0.000000	0.000000	1023.000000	1023.000000	2046.000000
28.219999	0.016616	9.820189	4.181613	0.208693	8.956745	-3.526862	0.000000	-10.000000	0.000000	0.000000	0.000000	1023.000000	1023.000000	2046.000000
28.240000	0.018256	10.789285	4.418211	0.321891	9.419972	-3.370790	0.000000	-10.000000	0.000000	0.000000	0.000000	1023.000000	1023.000000	2046.000000
28.260000	0.019520	11.536042	4.737761	0.505735	9.588823	-3.296277	0.000000	-10.000000	0.000000	0.000000	0.000000	1023.000000	1023.000000	2046.000000
28.280001	0.020989	12.404773	4.963058	0.710185	9.939417	-3.207887	0.000000	-10.000000	0.000000	0.000000	0.000000	1023.000000	1023.000000	2046.000000
28.299999	0.022331	13.197820	5.233396	0.830005	10.195499	-3.061080	0.000000	-10.000000	0.000000	0.000000	0.000000	1023.000000	1023.000000	2046.000000
28.320000	0.023811	14.072202	5.383930	1.050303	10.540710	-2.902742	0.000000	-10.000000	0.000000	0.000000	0.000000	1023.000000	1023.000000	2046.000000
28.340000	0.024267	14.341858	5.618843	1.100355	10.577318	-2.954658	0.000000	-10.000000	0.000000	0.000000	0.000000	1023.000000	1023.000000	2046.000000
28.360001	0.025826	15.262874	5.820346	1.332434	10.921560	-2.811466	0.000000	-10.000000	0.000000	0.000000	0.000000	1023.000000	1023.000000	2046.000000
28.379999	0.026833	15.858174	5.991225	1.396028	11.179474	-2.708553	0.000000	-10.000000	0.000000	0.000000	0.000000	1023.000000	1023.000000	2046.000000
28.400000	0.027841	16.453928	6.220142	1.526196	11.425728	-2.718138	0.000000	-10.000000	0.000000	0.000000	0.000000	1023.000000	1023.000000	2046.000000
28.420000	0.028471	16.826250	6.536225	1.647768	11.375360	-2.733102	0.000000	-10.000000	0.000000	0.000000	0.000000	1023.000000	1023.000000	2046.000000
28.440001	0.028972	17.122351	6.682620	1.751563	11.471341	-2.783175	0.000000	-10.000000	0.000000	0.000000	0.000000	1023.000000	1023.000000	2046.000000
28.459999	0.029009	17.144121	6.604872	1.801472	11.278405	-2.540627	0.000000	-10.000000	0.000000	0.000000	0.000000	1023.000000	1023.000000	2046.000000
28.480000	0.028625	16.917572	6.655895	1.671946	11.315005	-2.725273	0.000000	-10.000000	0.000000	0.000000	0.000000	1023.000000	1023.000000	2046.000000
28.500000	0.028411	16.791021	6.745218	1.602171	11.203982	-2.760351	0.000000	-10.000000	0.000000	0.000000	0.000000	1023.000000	1023.000000	2046.000000
28.520000	0.029054	17.171049	6.912580	1.730898	11.370866	-2.843295	0.000000	-10.000000	0.000000	0.000000	0.000000	1023.000000	1023.000000	2046.000000
28.540001	0.029931	17.689301	6.838068	2.037884	11.357433	-2.544086	0.000000	-10.000000	0.000000	0.000000	0.000000	1023.000000	1023.000000	2046.000000
28.559999	0.030111	17.795786	6.740552	2.177273	11.391127	-2.513165	0.000000	-10.000000	0.000000	0.000000	0.000000	1023.000000	1023.000000	2046.000000
28.580000	0.029088	17.191000	6.615563	2.294917	10.775697	-2.495178	0.000000	-10.000000	0.000000	0.000000	0.000000	1023.000000	1023.000000	2046.000000
28.600000	0.026562	15.698332	6.268296	2.053732	10.171450	-2.795146	0.000000	-10.000000	0.000000	0.000000	0.000000	1023.000000	1023.000000	2046.000000
28.620001	0.024001	14.184707	5.555704	1.608631	9.751689	-2.731317	0.000000	-10.000000	0.000000	0.000000	0.000000	1023.000000	1023.000000	2046.000000
28.639999	0.020157	11.912999	5.153246	0.965436	8.940639	-3.146321	0.000000	-10.000000	0.000000	0.000000	0.000000	1023.000000	1023.000000	2046.000000
28.660000	0.017012	10.054153	4.777186	0.507570	8.468978	-3.699580	0.000000	-10.000000	0.000000	0.000000	0.000000	1023.000000	1023.000000	2046.000000
28.680000	0.015226	8.998644	4.229518	0.159907	8.089320	-3.480103	0.000000	-10.000000	0.000000	0.000000	0.000000	1023.000000	1023.000000	2046.000000
28.700001	0.013436	7.940513	3.848450	-0.037944	7.938563	-3.808555	0.000000	-10.000000	0.000000	0.000000	0.000000	1023.000000	1023.000000	2046.000000
28.719999	0.011839	6.996809	3.499971	-0.127951	7.537997	-3.913207	0.000000	-10.000000	0.000000	0.000000	0.000000	1023.000000	1023.000000	2046.000000
28.740000	0.010016	5.919412	3.244811	-0.281714	7.049548	-4.093234	0.000000	-10.000000	0.000000	0.000000	0.000000	1023.000000	1023.000000	2046.000000
28.760000	0.009077	5.364460	2.956642	-0.444893	6.953721	-4.101010	0.000000	-10.000000	0.000000	0.000000	0.000000	1023.000000	1023.000000	2046.000000
28.780001	0.007475	4.417793	2.664213	-0.550604	6.583280	-4.279096	0.000000	-10.000000	0.000000	0.000000	0.000000	1023.000000	1023.000000	2046.000000
28.799999	0.006390	3.776514	2.341919	-0.548559	6.306465	-4.323310	0.000000	-10.000000	0.000000	0.000000	0.000000	1023.000000	1023.000000	2046.000000
28.820000	0.005012	2.962369	2.245350	-0.735255	5.885394	-4.433119	0.000000	-10.000000	0.000000	0.000000	0.000000	1023.000000	1023.000000	2046.000000
28.840000	0.004248	2.510670	1.921286	-0.816000	5.807760	-4.402376	0.000000	-10.000000	0.000000	0.000000	0.000000	1023.000000	1023.000000	2046.000000
28.860001	0.003288	1.943056	1.642076	-0.786570	5.402641	-4.315091	0.000000	-10.000000	0.000000	0.000000	0.000000	1023.000000	1023.000000	2046.000000
28.879999	0.002115	1.250133	1.507653	-0.872165	5.160998	-4.546353	0.000000	-10.000000	0.000000	0.000000	0.000000	1023.000000	1023.000000	2046.000000
28.900000	0.001576	0.931324	1.188787	-0.879548	4.867506	-4.245420	0.000000	-10.000000	0.000000	0.000000	0.000000	1023.000000	1023.000000	2046.000000
28.920000	0.000844	0.498688	0.980910	-0.816100	4.658313	-4.324434	0.000000	-10.000000	0.000000	0.000000	0.000000	1023.000000	1023.000000	2046.000000
28.940001	0.000288	0.170141	0.839988	-0.793458	4.377822	-4.254211	0.000000	-10.000000	0.000000	0.000000	0.000000	1023.000000	1023.000000	2046.000000
28.959999	-0.000403	-0.237888	0.715453	-0.727215	4.003082	-4.229209	0.000000	-10.000000	0.000000	0.000000	0.000000	1023.000000	1023.000000	2046.000000
28.980000	-0.000968	-0.571970	0.358747	-0.673961	3.864700	-4.121456	0.000000	-10.000000	0.000000	0.000000	0.000000	1023.000000	1023.000000	2046.000000
29.000000	-0.002253	-1.331412	0.008405	-0.668353	3.429223	-4.100686	0.000000	-10.000000	0.000000	0.000000	0.000000	1023.000000	1023.000000	2046.000000
29.020000	-0.003640	-2.151475	-0.191415	-0.721340	2.995872	-4.234592	0.000000	-10.000000	0.000000	0.000000	0.000000	1023.000000	1023.000000	2046.000000
29.040001	-0.004059	-2.398850	-0.496488	-0.671466	2.737421	-3.968317	0.000000	-10.000000	0.000000	0.000000	0.000000	1023.000000	1023.000000	2046.000000
29.059999	-0.005598	-3.308347	-0.681055	-0.797087	2.366717	-4.196923	0.000000	-10.000000	0.000000	0.000000	0.000000	1023.000000	1023.000000	2046.000000
29.080000	-0.005923	-3.500311	-0.827730	-0.711658	2.016873	-3.977795	0.000000	-10.000000	0.000000	0.000000	0.000000	1023.000000	1023.000000	2046.000000
29.100000	-0.006865	-4.057114	-0.858656	-0.832623	1.672310	-4.038146	0.000000	-10.000000	0.000000	0.000000	0.000000	1023.000000	1023.000000	2046.000000
29.120001	-0.007276	-4.300336	-1.018659	-0.890500	1.658938	-4.050115	0.000000	-10.000000	0.000000	0.000000	0.000000	1023.000000	1023.000000	2046.000000
29.139999	-0.008295	-4.902643	-1.153150	-0.920761	1.292562	-4.121294	0.000000	-10.000000	0.000000	0.000000	0.000000	1023.000000	1023.000000	2046.000000
29.160000	-0.009005	-5.321872	-1.217285	-0.935751	1.088597	-4.257432	0.000000	-10.000000	0.000000	0.000000	0.000000	1023.000000	1023.000000	2046.000000
29.180000	-0.009246	-5.464143	-1.314186	-0.981275	0.998673	-4.167356	0.000000	-10.000000	0.000000	0.000000	0.000000	1023.000000	1023.000000	2046.000000
29.200001	-0.009943	-5.876511	-1.488508	-0.934484	0.857468	-4.310987	0.000000	-10.000000	0.000000	0.000000	0.000000	1023.000000	1023.000000	2046.000000
29.219999	-0.010102	-5.970305	-1.655542	-0.888938	0.677621	-4.103446	0.000000	-10.000000	0.000000	0.000000	0.000000	1023.000000	1023.000000	2046.000000
29.240000	-0.010567	-6.245289	-1.548240	-0.913309	0.471174	-4.254915	0.000000	-10.000000	0.000000	0.000000	0.000000	1023.000000	1023.000000	2046.000000
29.260000	-0.010894	-6.438359	-1.734974	-0.914380	0.501787	-4.290792	0.000000	-10.000000	0.000000	0.000000	0.000000	1023.000000	1023.000000	2046.000000
29.280001	-0.011295	-6.675091	-1.751475	-0.881821	0.241628	-4.283423	0.000000	-10.000000	0.000000	0.000000	0.000000	1023.000000	1023.000000	2046.000000
29.299999	-0.011577	-6.841762	-1.799596	-0.850367	0.222923	-4.414721	0.000000	-10.000000	0.000000	0.000000	0.000000	1023.000000	1023.000000	2046.000000
29.320000	-0.011695	-6.911825	-1.869504	-0.834867	0.034456	-4.241909	0.000000	-10.000000	0.000000	0.000000	0.000000	1023.000000	1023.000000	2046.000000
29.340000	-0.012166	-7.190074	-1.936469	-0.919895	0.054627	-4.388338	0.000000	-10.000000	0.000000	0.000000	0.000000	1023.000000	1023.000000	2046.000000
29.360001	-0.011920	-7.044571	-1.982035	-0.805185	0.087276	-4.344627	0.000000	-10.000000	0.000000	0.000000	0.000000	1023.000000	1023.000000	2046.000000
29.379999	-0.012341	-7.293390	-1.902085	-0.834644	-0.183001	-4.373661	0.000000	-10.000000	0.000000	0.000000	0.000000	1023.000000	1023.000000	2046.000000
29.400000	-0.012262	-7.246871	-1.935906	-0.874115	-0.042814	-4.394036	0.000000	-10.000000	0.000000	0.000000	0.000000	1023.000000	1023.000000	2046.000000
29.420000	-0.012272	-7.252899	-2.074905	-0.800975	-0.069408	-4.307611	0.000000	-10.000000	0.000000	0.000000	0.000000	1023.000000	1023.000000	2046.000000
29.440001	-0.012793	-7.560912	-1.889529	-0.930349	-0.277465	-4.463569	0.000000	-10.000000	0.000000	0.000000	0.000000	1023.000000	1023.000000	2046.000000
29.459999	-0.012453	-7.359715	-1.883978	-0.880361	-0.068717	-4.526659	0.000000	-10.000000	0.000000	0.000000	0.000000	1023.000000	1023.000000	2046.000000
29.480000	-0.011945	-7.059412	-1.692217	-0.852934	-0.077989	-4.436272	0.000000	-10.000000	0.000000	0.000000	0.000000	1023.000000	1023.000000	2046.000000
29.500000	-0.012455	-7.361057	-1.566983	-0.893824	-0.257128	-4.643123	0.000000	-10.000000	0.000000	0.000000	0.000000	1023.000000	1023.000000	2046.000000
29.520000	-0.012290	-7.263580	-1.633588	-1.021074	-0.039004	-4.569914	0.000000	-10.000000	0.000000	0.000000	0.000000	1023.000000	1023.000000	2046.000000
29.540001	-0.012761	-7.541923	-1.653680	-1.117190	-0.107323	-4.663730	0.000000	-10.000000	0.000000	0.000000	0.000000	1023.000000	1023.000000	2046.000000
29.559999	-0.013909	-8.220390	-1.736653	-1.334364	-0.363712	-4.785661	0.000000	-10.000000	0.000000	0.000000	0.000000	1023.000000	1023.000000	2046.000000
29.580000	-0.013888	-8.207720	-1.803552	-1.359556	-0.175154	-4.869458	0.000000	-10.000000	0.000000	0.000000	0.000000	1023.000000	1023.000000	2046.000000
29.600000	-0.013545	-8.005071	-1.766321	-1.306958	-0.105963	-4.825828	0.000000	-10.000000	0.000000	0.000000	0.000000	1023.000000	1023.000000	2046.000000
29.620001	-0.013871	-8.197918	-1.821372	-1.245267	-0.248726	-4.882554	0.000000	-10.000000	0.000000	0.000000	0.000000	1023.000000	1023.000000	2046.000000
29.639999	-0.013869	-8.196743	-1.972512	-1.247671	-0.144350	-4.832210	0.000000	-10.000000	0.000000	0.000000	0.000000	1023.000000	1023.000000	2046.000000
29.660000	-0.014923	-8.819502	-2.310991	-1.125383	-0.684719	-4.698409	0.000000	-10.000000	0.000000	0.000000	0.000000	1023.000000	1023.000000	2046.000000
29.680000	-0.017114	-10.114156	-2.435693	-1.529470	-1.112911	-5.036081	0.000000	-10.000000	0.000000	0.000000	0.000000	1023.000000	1023.000000	2046.000000
29.700001	-0.019533	-11.544008	-2.867695	-2.018470	-1.669157	-4.988687	0.000000	-10.000000	0.000000	0.000000	0.000000	1023.000000	1023.000000	2046.000000
29.719999	-0.022798	-13.473728	-3.274442	-2.622138	-2.038783	-5.538366	0.000000	-10.000000	0.000000	0.000000	0.000000	1023.000000	1023.000000	2046.000000
29.740000	-0.025172	-14.876446	-3.691604	-2.998049	-2.357069	-5.829723	0.000000	-10.000000	0.008333	-1.783333	0.000000	1023.000000	1023.000000	2046.000000
29.760000	-0.026201	-15.484615	-3.983016	-3.270273	-2.470447	-5.760880	0.000000	-10.000000	0.025000	-5.366667	0.000000	1023.000000	1023.000000	2046.000000
29.780001	-0.027345	-16.161123	-4.178089	-3.436228	-2.550403	-5.996404	0.000000	-10.000000	0.058333	-9.050000	0.000000	1023.000000	1023.000000	2046.000000
29.799999	-0.028375	-16.769697	-4.221884	-3.603921	-2.740911	-6.202982	0.000000	-10.000000	0.083333	-11.150001	0.000000	1023.000000	1023.000000	2046.000000
29.820000	-0.028741	-16.985823	-4.439752	-3.687832	-2.720276	-6.137963	0.000000	-10.000000	0.091667	-11.516667	0.000000	1023.000000	1023.000000	2046.000000
29.840000	-0.029227	-17.273138	-4.561205	-3.720789	-2.733186	-6.257957	0.000000	-10.000000	0.083333	-11.483334	0.000000	1023.000000	1023.000000	2046.000000
29.860001	-0.029801	-17.612257	-4.665270	-3.715953	-2.746114	-6.484921	0.000000	-10.000000	0.075000	-10.883333	0.000000	1023.000000	1023.000000	2046.000000
29.879999	-0.029534	-17.454391	-4.713606	-3.703021	-2.833989	-6.203776	0.000000	-10.000000	0.066667	-9.716667	0.000000	1023.000000	1023.000000	2046.000000
29.900000	-0.029605	-17.496374	-4.720001	-3.697752	-2.661621	-6.417000	0.000000	-10.000000	0.058333	-8.283334	0.000000	1023.000000	1023.000000	2046.000000
29.920000	-0.029475	-17.419943	-4.707905	-3.654272	-2.605984	-6.451782	0.000000	-10.000000	0.033333	-6.683333	0.000000	1023.000000	1023.000000	2046.000000
29.940001	-0.028830	-17.038774	-4.602106	-3.591331	-2.540177	-6.305161	0.000000	-10.000000	0.016667	-4.816667	0.000000	1023.000000	1023.000000	2046.000000
29.959999	-0.028196	-16.663910	-4.448852	-3.501761	-2.275162	-6.438136	0.000000	-10.000000	0.000000	-2.616667	0.000000	1023.000000	1023.000000	2046.000000
29.980000	-0.026947	-15.925767	-4.422753	-3.270226	-2.133536	-6.099252	0.000000	-10.000000	0.000000	-0.283333	0.000000	1023.000000	1023.000000	2046.000000
30.000000	-0.026187	-15.476437	-4.143772	-3.191121	-1.913595	-6.227949	0.000000	-10.000000	-0.008333	1.733333	0.000000	1023.000000	1023.000000	2046.000000
30.020000	-0.025111	-14.840744	-4.154873	-3.058590	-1.595001	-6.032280	0.000000	-10.000000	-0.041667	4.150000	0.000000	1023.000000	1023.000000	2046.000000
30.040001	-0.025046	-14.802024	-4.157781	-3.021107	-1.560650	-6.062487	0.000000	-10.000000	-0.083333	7.566667	0.000000	1023.000000	1023.000000	2046.000000
30.059999	-0.024557	-14.513147	-4.233053	-2.900387	-1.362997	-6.016711	0.000000	-10.000000	-0.150000	11.766666	0.000000	1023.000000	1023.000000	2046.000000
30.080000	-0.023764	-14.044720	-4.154382	-2.891384	-1.142668	-5.856286	0.000000	-10.000000	-0.208333	15.683333	0.000000	1023.000000	1023.000000	2046.000000
30.100000	-0.023529	-13.905465	-4.143476	-2.879691	-1.038894	-5.843404	0.000000	-10.000000	-0.291667	18.683334	0.000000	1023.000000	1023.000000	2046.000000
30.120001	-0.022664	-13.394524	-4.098932	-2.833194	-0.766347	-5.696051	0.000000	-10.000000	-0.475000	23.983334	16.166666	1023.000000	1023.000000	2046.000000
30.139999	-0.022006	-13.005461	-3.842367	-2.866278	-0.635692	-5.661123	0.000000	-10.000000	-0.641667	28.266668	32.333332	1023.000000	1023.000000	2046.000000
30.160000	-0.021337	-12.610184	-3.762941	-2.793152	-0.378647	-5.675445	0.000000	-10.000000	-0.775000	31.800001	48.500000	1023.000000	1023.000000	2046.000000
30.180000	-0.020151	-11.909485	-3.508413	-2.849278	-0.052626	-5.499168	0.000000	-10.000000	-0.775000	31.800001	48.500000	1023.000000	1023.000000	2046.000000
30.200001	-0.019341	-11.430364	-3.237594	-2.712973	0.067188	-5.546984	0.000000	-10.000000	-0.816667	32.866669	52.000000	1023.000000	1023.000000	2046.000000
30.219999	-0.017663	-10.439074	-2.897569	-2.640344	0.654641	-5.555802	0.000000	-10.000000	-0.891667	34.516666	59.166668	1023.000000	1023.000000	2046.000000
30.240000	-0.016098	-9.514024	-2.678051	-2.510175	1.020733	-5.346530	0.000000	-10.000000	-1.000000	36.900002	70.333336	1023.000000	1023.000000	2046.000000
30.260000	-0.014720	-8.699660	-2.276327	-2.450577	1.406932	-5.379687	0.000000	-10.000000	-1.083333	38.466667	82.166664	1023.000000	1023.000000	2046.000000
30.280001	-0.012726	-7.520923	-2.016989	-2.196585	1.954769	-5.262118	0.000000	-10.000000	-1.158333	40.216667	94.833336	1023.000000	1023.000000	2046.000000
30.299999	-0.010838	-6.405321	-1.626159	-2.077960	2.275930	-4.977132	0.000000	-10.000000	-1.216667	41.383335	108.000000	1023.000000	1023.000000	2046.000000
30.320000	-0.009485	-5.605759	-1.280916	-1.894747	2.599663	-5.029759	0.000000	-10.000000	-1.275000	43.000000	121.666664	1023.000000	1023.000000	2046.000000
30.340000	-0.007478	-4.419379	-0.979743	-1.682512	3.130958	-4.888082	0.000000	-10.000000	-1.300000	43.916668	135.666672	1023.000000	1023.000000	2046.000000
30.360001	-0.005219	-3.084147	-0.487420	-1.581724	3.721067	-4.736070	0.000000	-10.000000	-1.325000	44.750000	150.166672	1023.000000	1023.000000	2046.000000
30.379999	-0.003672	-2.170357	-0.204286	-1.282660	3.944702	-4.628114	0.000000	-10.000000	-1.350000	45.233334	165.000000	1023.000000	1023.000000	2046.000000
30.400000	-0.001670	-0.987078	0.090708	-1.071504	4.459266	-4.465548	0.000000	-10.000000	-1.383333	45.566666	180.000000	1023.000000	1023.000000	2046.000000
30.420000	0.000286	0.169266	0.514417	-0.934342	4.978146	-4.388955	0.000000	-10.000000	-1.400000	45.933334	195.166672	1023.000000	1023.000000	2046.000000
30.440001	0.001773	1.047613	0.833560	-0.733406	5.149794	-4.202334	0.000000	-10.000000	-1.400000	45.866665	210.500000	1023.000000	1023.000000	2046.000000
30.459999	0.003460	2.044635	1.187028	-0.619224	5.722536	-4.245705	0.000000	-10.000000	-1.375000	45.900002	225.833328	1023.000000	1023.000000	2046.000000
30.480000	0.005500	3.250723	1.603249	-0.435551	6.210791	-4.127766	0.000000	-10.000000	-1.358333	45.616669	241.166672	1023.000000	1023.000000	2046.000000
30.500000	0.007208	4.259815	1.885471	-0.164038	6.393697	-3.855315	0.000000	-10.000000	-1.341667	45.516666	256.333344	1023.000000	1023.000000	2046.000000
30.520000	0.008837	5.222393	2.305478	-0.104613	7.017929	-3.996400	0.000000	-10.000000	-1.375000	45.666668	281.666656	1023.000000	1023.000000	2046.000000
30.540001	0.011027	6.516705	2.722187	0.089993	7.483785	-3.779260	0.000000	-10.000000	-1.400000	46.033333	301.833344	1023.000000	1023.000000	2046.000000
30.559999	0.012628	7.463037	3.107877	0.317704	7.619277	-3.581820	0.000000	-10.000000	-1.425000	46.299999	317.000000	1023.000000	1023.000000	2046.000000
30.580000	0.013587	8.029714	3.447341	0.317587	7.904838	-3.640053	0.000000	-10.000000	-1.425000	46.216667	322.000000	1023.000000	1023.000000	2046.000000
30.600000	0.014200	8.392283	3.687193	0.273082	8.075966	-3.643958	0.000000	-10.000000	-1.416667	46.416668	332.166656	1023.000000	1023.000000	2046.000000
30.620001	0.014390	8.504251	3.859857	0.228021	8.022252	-3.605878	0.000000	-10.000000	-1.425000	46.583332	347.500000	1023.000000	1023.000000	2046.000000
30.639999	0.014761	8.723910	4.193163	-0.016309	8.413640	-3.866584	0.000000	-10.000000	-1.450000	46.850002	363.166656	1023.000000	1023.000000	2046.000000
30.660000	0.016414	9.700795	4.570498	0.167292	8.759899	-3.796892	0.000000	-10.000000	-1.458333	46.500000	378.666656	1023.000000	1023.000000	2046.000000
30.680000	0.018461	10.910420	4.998068	0.230068	9.269087	-3.586803	0.000000	-10.000000	-1.441667	46.333336	394.333344	1023.000000	1023.000000	2046.000000
30.700001	0.020340	12.020993	5.399836	0.576583	9.596548	-3.551974	0.000000	-10.000000	-1.383333	45.933334	409.666656	1023.000000	1023.000000	2046.000000
30.719999	0.022079	13.048594	5.555997	0.956890	9.888790	-3.353083	0.000000	-10.000000	-1.333333	45.299999	425.166656	1023.000000	1023.000000	2046.000000
30.740000	0.022727	13.431806	5.575850	1.007892	10.095816	-3.247751	0.000000	-10.000000	-1.291667	44.633335	440.333344	1023.000000	1023.000000	2046.000000
30.760000	0.021451	12.677374	5.399049	0.861260	9.687019	-3.269955	0.000000	-10.000000	-1.300000	44.033333	455.500000	1023.000000	1023.000000	2046.000000
30.780001	0.019235	11.368054	5.216506	0.349754	9.278353	-3.476559	0.000000	-10.000000	-1.316667	44.116669	470.333344	1023.000000	1023.000000	2046.000000
30.799999	0.017435	10.304157	5.028797	-0.213605	9.285730	-3.796765	0.000000	-10.000000	-1.291667	43.983334	485.000000	1023.000000	1023.000000	2046.000000
30.820000	0.016900	9.987808	4.812547	-0.301410	9.286080	-3.809408	0.000000	-10.000000	-1.250000	43.750000	499.666656	1023.000000	1023.000000	2046.000000
30.840000	0.016662	9.847518	4.683884	-0.458915	9.482019	-3.859470	0.000000	-10.000000	-1.183333	43.316669	514.166687	1023.000000	1023.000000	2046.000000
30.860001	0.016512	9.758334	4.668096	-0.431942	9.444588	-3.922408	0.000000	-10.000000	-1.183333	42.816669	528.833313	1023.000000	1023.000000	2046.000000
30.879999	0.017099	10.105522	4.795568	-0.367041	9.685431	-4.008437	0.000000	-10.000000	-1.150000	42.366669	543.166687	1023.000000	1023.000000	2046.000000
30.900000	0.017613	10.409554	4.890899	-0.421233	9.888961	-3.949073	0.000000	-10.000000	-1.125000	41.633335	557.500000	1023.000000	1023.000000	2046.000000
30.920000	0.017941	10.602859	5.025517	-0.296957	9.846786	-3.972486	0.000000	-10.000000	-1.058333	40.750000	571.500000	1023.000000	1023.000000	2046.000000
30.940001	0.018714	11.059893	5.246863	-0.298024	10.175333	-4.064279	0.000000	-10.000000	-0.983333	39.266666	585.166687	1023.000000	1023.000000	2046.000000
30.959999	0.019700	11.642474	5.275618	-0.228760	10.465117	-3.869501	0.000000	-10.000000	-0.908333	37.816669	598.500000	1023.000000	1023.000000	2046.000000
30.980000	0.020512	12.122393	5.350980	-0.031726	10.579636	-3.776497	0.000000	-10.000000	-0.808333	36.116669	611.333313	1023.000000	1023.000000	2046.000000
31.000000	0.020731	12.252021	5.569531	0.017996	10.720654	-4.056159	0.000000	-10.000000	-0.691667	34.350002	623.833313	1023.000000	1023.000000	2046.000000
31.020000	0.021731	12.842909	5.607303	0.095203	11.000339	-3.859936	0.000000	-10.000000	-0.566667	31.800001	635.666687	1023.000000	1023.000000	2046.000000
31.040001	0.022671	13.398697	5.735874	0.170168	11.308667	-3.816011	0.000000	-10.000000	-0.425000	28.433334	646.666687	1023.000000	1023.000000	2046.000000
31.059999	0.023622	13.960395	5.792015	0.353989	11.512306	-3.697915	0.000000	-10.000000	-0.291667	24.700001	656.666687	1023.000000	1023.000000	2046.000000
31.080000	0.024260	14.337856	5.884030	0.564767	11.537458	-3.648399	0.000000	-10.000000	-0.166667	20.433334	665.500000	1023.000000	1023.000000	2046.000000
31.100000	0.025072	14.817428	6.070943	0.719177	11.772675	-3.745368	0.000000	-10.000000	-0.100000	16.566668	673.000000	1023.000000	1023.000000	2046.000000
31.120001	0.025602	15.130525	5.925168	0.796216	11.899957	-3.490816	0.000000	-10.000000	-0.058333	12.650001	679.166687	1023.000000	1023.000000	2046.000000
31.139999	0.025937	15.328677	5.814036	0.759162	12.143573	-3.388094	0.000000	-10.000000	-0.033333	9.116667	684.000000	1023.000000	1023.000000	2046.000000
31.160000	0.026068	15.406002	5.619904	0.938547	12.016994	-3.169442	0.000000	-10.000000	0.008333	4.666667	687.666687	1023.000000	1023.000000	2046.000000
31.180000	0.025436	15.032855	5.548489	0.876452	11.868038	-3.260124	0.000000	-10.000000	0.033333	0.466667	689.833313	1023.000000	1023.000000	2046.000000
31.200001	0.025223	14.906698	5.562284	0.907370	11.664116	-3.227072	0.000000	-10.000000	0.050000	-3.500000	690.833313	1023.000000	1023.000000	2046.000000
31.219999	0.024966	14.755120	5.521669	0.845071	11.683024	-3.294644	0.000000	-10.000000	0.066667	-7.133333	691.000000	1023.000000	1023.000000	2046.000000
31.240000	0.024702	14.598708	5.556928	0.708355	11.635252	-3.301826	0.000000	-10.000000	0.108333	-10.983334	691.000000	1023.000000	1023.000000	2046.000000
31.260000	0.024444	14.446644	5.471900	0.793383	11.343784	-3.162423	0.000000	-10.000000	0.175000	-14.733334	691.000000	1023.000000	1023.000000	2046.000000
31.280001	0.023841	14.090308	5.454381	0.716754	11.157896	-3.238724	0.000000	-10.000000	0.250000	-17.316668	691.000000	1023.000000	1023.000000	2046.000000
31.299999	0.023466	13.868379	5.520766	0.582971	11.090071	-3.325429	0.000000	-10.000000	0.308333	-19.166668	682.666687	1023.000000	1023.000000	2046.000000
31.320000	0.023771	14.048676	5.342977	0.619440	11.229024	-3.142766	0.000000	-10.000000	0.341667	-20.233334	672.166687	1023.000000	1023.000000	2046.000000
31.340000	0.023505	13.891286	5.292023	0.703086	11.013668	-3.117492	0.000000	-10.000000	0.350000	-21.116667	659.166687	1023.000000	1023.000000	2046.000000
31.360001	0.023549	13.917626	5.382273	0.779995	10.747738	-2.992379	0.000000	-10.000000	0.350000	-21.550001	652.166687	1023.000000	1023.000000	2046.000000
31.379999	0.023489	13.882118	5.405622	0.774123	10.905442	-3.203069	0.000000	-10.000000	0.350000	-21.800001	645.000000	1023.000000	1023.000000	2046.000000
31.400000	0.023872	14.108079	5.348178	0.902105	10.940660	-3.082863	0.000000	-10.000000	0.350000	-21.700001	637.833313	1023.000000	1023.000000	2046.000000
31.420000	0.024097	14.241453	5.209022	1.103286	10.694596	-2.765451	0.000000	-10.000000	0.350000	-21.600000	630.500000	1023.000000	1023.000000	2046.000000
31.440001	0.023567	13.927979	5.169924	1.221928	10.408669	-2.872543	0.000000	-10.000000	0.358333	-21.600000	623.166687	1023.000000	1023.000000	2046.000000
31.459999	0.023414	13.837500	5.117496	1.198481	10.355066	-2.833543	0.000000	-10.000000	0.383333	-22.233334	616.000000	1023.000000	1023.000000	2046.000000
31.480000	0.023172	13.694456	4.977087	1.291356	10.175630	-2.749616	0.000000	-10.000000	0.450000	-23.566668	608.666687	1023.000000	1023.000000	2046.000000
31.500000	0.022223	13.133539	4.893792	1.365646	9.620143	-2.746041	0.000000	-10.000000	0.541667	-25.750000	600.833313	1023.000000	1023.000000	2046.000000
31.520000	0.021779	12.871616	4.885222	1.417544	9.327980	-2.759130	0.000000	-10.000000	0.666667	-28.433334	592.000000	1023.000000	1023.000000	2046.000000
31.540001	0.021540	12.730322	4.933861	1.316296	9.326954	-2.846789	0.000000	-10.000000	0.800000	-31.400000	582.500000	1023.000000	1023.000000	2046.000000
31.559999	0.021602	12.766975	5.003311	1.413313	9.092360	-2.742008	0.000000	-10.000000	0.958333	-34.599998	572.000000	1023.000000	1023.000000	2046.000000
31.580000	0.020816	12.302507	4.721213	1.526818	8.648447	-2.593971	0.000000	-10.000000	1.116667	-37.549999	560.666687	1023.000000	1023.000000	2046.000000
31.600000	0.019628	11.600301	4.572959	1.434111	8.410639	-2.817408	0.000000	-10.000000	1.275000	-40.183334	548.000000	1023.000000	1023.000000	2046.000000
31.620001	0.019270	11.388679	4.436563	1.382255	8.262589	-2.692728	0.000000	-10.000000	1.375000	-41.966667	534.500000	1023.000000	1023.000000	2046.000000
31.639999	0.018252	10.786909	4.173020	1.496950	7.680692	-2.563753	0.000000	-10.000000	1.450000	-43.283333	520.500000	1023.000000	1023.000000	2046.000000
31.660000	0.016718	9.880153	3.784522	1.692335	7.040925	-2.637630	0.000000	-10.000000	1.475000	-43.983334	506.166656	1023.000000	1023.000000	2046.000000
31.680000	0.015539	9.183596	3.385739	1.876518	6.446104	-2.524765	0.000000	-10.000000	1.508333	-44.683334	491.500000	1023.000000	1023.000000	2046.000000
31.700001	0.013852	8.186772	3.067275	1.621098	5.942410	-2.444011	0.000000	-10.000000	1.516667	-45.116669	476.500000	1023.000000	1023.000000	2046.000000
31.719999	0.011027	6.516881	2.543308	1.482930	5.103193	-2.612550	0.000000	-10.000000	1.525000	-45.416668	461.500000	1023.000000	1023.000000	2046.000000
31.740000	0.008036	4.749288	2.343070	0.869908	4.481578	-2.945268	0.000000	-10.000000	1.508333	-45.066669	446.500000	1023.000000	1023.000000	2046.000000
31.760000	0.004884	2.886300	2.015354	0.130235	3.969812	-3.229101	0.000000	-10.000000	1.483333	-44.433334	431.500000	1023.000000	1023.000000	2046.000000
31.780001	0.001928	1.139474	1.454804	-0.229141	3.275528	-3.361717	0.000000	-10.000000	1.416667	-43.583336	416.666656	1023.000000	1023.000000	2046.000000
31.799999	-0.000434	-0.256673	1.139526	-0.558917	2.831019	-3.668301	0.000000	-10.000000	1.358333	-42.783333	402.000000	1023.000000	1023.000000	2046.000000
31.820000	-0.002833	-1.674383	0.627403	-0.814871	2.467445	-3.954361	0.000000	-10.000000	1.291667	-41.950001	387.666656	1023.000000	1023.000000	2046.000000
31.840000	-0.003975	-2.349084	0.341186	-1.070509	2.369952	-3.989713	0.000000	-10.000000	1.250000	-41.049999	373.666656	1023.000000	1023.000000	2046.000000
31.860001	-0.005437	-3.213321	0.027899	-1.142079	1.941315	-4.040456	0.000000	-10.000000	1.225000	-40.283333	360.000000	1023.000000	1023.000000	2046.000000
31.879999	-0.007315	-4.323211	-0.380917	-1.234770	1.599627	-4.307151	0.000000	-10.000000	1.200000	-39.616669	346.666656	1023.000000	1023.000000	2046.000000
31.900000	-0.008216	-4.855832	-0.556869	-1.444129	1.551987	-4.406821	0.000000	-10.000000	1.166667	-38.983334	333.500000	1023.000000	1023.000000	2046.000000
31.920000	-0.008908	-5.264509	-0.711691	-1.533509	1.351966	-4.371274	0.000000	-10.000000	1.116667	-38.549999	320.500000	1023.000000	1023.000000	2046.000000
31.940001	-0.010234	-6.048387	-0.990919	-1.480912	0.995088	-4.571644	0.000000	-10.000000	1.075000	-38.299999	307.666656	1023.000000	1023.000000	2046.000000
31.959999	-0.010742	-6.348292	-0.942711	-1.726711	1.069132	-4.748003	0.000000	-10.000000	1.058333	-37.950001	294.833344	1023.000000	1023.000000	2046.000000
31.980000	-0.010954	-6.473848	-1.103705	-1.700815	0.891076	-4.560404	0.000000	-10.000000	1.033333	-37.533333	282.166656	1023.000000	1023.000000	2046.000000
32.000000	-0.011651	-6.885792	-1.327258	-1.610581	0.687594	-4.635547	0.000000	-10.000000	1.016667	-36.883335	269.500000	1023.000000	1023.000000	2046.000000
32.020000	-0.011858	-7.007783	-1.240577	-1.727643	0.693989	-4.733552	0.000000	-10.000000	0.983333	-36.450001	257.166656	1023.000000	1023.000000	2046.000000
32.040001	-0.011481	-6.785084	-1.308823	-1.714361	0.924735	-4.686635	0.000000	-10.000000	0.958333	-35.950001	245.000000	1023.000000	1023.000000	2046.000000
32.060001	-0.011768	-6.955019	-1.532621	-1.535225	0.720216	-4.607389	0.000000	-10.000000	0.933333	-35.483334	233.000000	1023.000000	1023.000000	2046.000000
32.080002	-0.012236	-7.231478	-1.693154	-1.547633	0.473842	-4.464533	0.000000	-10.000000	0.916667	-34.933334	221.166672	1023.000000	1023.000000	2046.000000
32.099998	-0.012691	-7.500355	-1.864522	-1.581091	0.595507	-4.650249	0.000000	-10.000000	0.891667	-34.250000	209.500000	1023.000000	1023.000000	2046.000000
32.119999	-0.013432	-7.938346	-2.163029	-1.523532	0.308825	-4.560609	0.000000	-10.000000	0.858333	-33.683334	198.166672	1023.000000	1023.000000	2046.000000
32.139999	-0.014638	-8.650872	-2.371795	-1.632125	-0.114725	-4.532227	0.000000	-10.000000	0.808333	-32.983334	187.000000	1023.000000	1023.000000	2046.000000
32.160000	-0.014826	-8.762006	-2.555466	-1.635319	-0.131632	-4.439590	0.000000	-10.000000	0.758333	-32.116669	176.000000	1023.000000	1023.000000	2046.000000
32.180000	-0.016028	-9.472765	-2.791973	-1.662616	-0.486212	-4.531964	0.000000	-10.000000	0.700000	-31.133335	165.166672	1023.000000	1023.000000	2046.000000
32.200001	-0.016672	-9.853380	-2.747996	-1.870214	-0.568026	-4.667144	0.000000	-10.000000	0.658333	-30.133333	154.666672	1023.000000	1023.000000	2046.000000
32.220001	-0.016905	-9.991073	-2.855876	-1.906346	-0.670172	-4.558678	0.000000	-10.000000	0.633333	-29.483334	144.500000	1023.000000	1023.000000	2046.000000
32.240002	-0.017768	-10.500729	-2.986008	-1.904862	-0.940104	-4.669755	0.000000	-10.000000	0.616667	-28.666666	134.833328	1023.000000	1023.000000	2046.000000
32.259998	-0.018065	-10.676513	-2.929788	-2.045291	-0.919135	-4.782299	0.000000	-10.000000	0.591667	-28.033333	125.333336	1023.000000	1023.000000	2046.000000
32.279999	-0.018264	-10.793923	-3.017035	-2.086425	-1.032865	-4.657598	0.000000	-10.000000	0.550000	-27.150000	116.166664	1023.000000	1023.000000	2046.000000
32.299999	-0.018220	-10.768159	-3.045454	-2.018836	-0.996827	-4.707042	0.000000	-10.000000	0.516667	-26.383333	107.000000	1023.000000	1023.000000	2046.000000
32.320000	-0.018532	-10.952235	-3.082879	-1.977053	-1.099192	-4.793111	0.000000	-10.000000	0.491667	-25.750000	98.166664	1023.000000	1023.000000	2046.000000
32.340000	-0.018696	-11.049188	-3.074991	-2.026727	-1.108292	-4.839177	0.000000	-10.000000	0.458333	-24.866667	89.500000	1023.000000	1023.000000	2046.000000
32.360001	-0.018137	-10.718750	-3.132739	-2.003801	-1.057291	-4.524919	0.000000	-10.000000	0.441667	-24.066668	81.166664	1023.000000	1023.000000	2046.000000
32.380001	-0.018341	-10.839307	-3.130097	-1.887805	-1.160387	-4.661019	0.000000	-10.000000	0.408333	-23.133333	73.000000	1023.000000	1023.000000	2046.000000
32.400002	-0.018807	-11.114777	-3.171588	-1.872656	-1.082203	-4.988329	0.000000	-10.000000	0.391667	-22.600000	65.333336	1023.000000	1023.000000	2046.000000
32.419998	-0.018164	-10.734897	-3.181094	-1.755304	-1.178876	-4.619623	0.000000	-10.000000	0.358333	-22.066668	57.833332	1023.000000	1023.000000	2046.000000
32.439999	-0.018300	-10.815513	-3.077022	-1.846123	-1.117469	-4.774898	0.000000	-10.000000	0.341667	-21.416668	50.500000	1023.000000	1023.000000	2046.000000
32.459999	-0.018096	-10.694460	-3.260415	-1.705116	-1.056073	-4.672856	0.000000	-10.000000	0.316667	-20.566668	43.333332	1023.000000	1023.000000	2046.000000
32.480000	-0.018454	-10.906593	-3.079317	-1.782318	-1.299629	-4.745329	0.000000	-10.000000	0.275000	-19.616667	36.333332	1023.000000	1023.000000	2046.000000
32.500000	-0.017828	-10.536159	-2.969414	-1.871925	-0.936105	-4.758716	0.000000	-10.000000	0.233333	-18.533335	29.833334	1023.000000	1023.000000	2046.000000
32.520000	-0.018016	-10.647384	-3.080167	-1.690105	-1.152954	-4.724157	0.000000	-10.000000	0.208333	-17.533335	23.500000	1023.000000	1023.000000	2046.000000
32.540001	-0.018070	-10.679447	-3.007085	-1.819652	-0.920864	-4.931846	0.000000	-10.000000	0.200000	-16.616667	17.833334	1023.000000	1023.000000	2046.000000
32.560001	-0.017380	-10.271430	-3.005133	-1.646474	-0.929030	-4.690793	0.000000	-10.000000	0.183333	-15.616667	12.333333	1023.000000	1023.000000	2046.000000
32.580002	-0.017551	-10.372450	-2.867491	-1.686731	-0.980346	-4.837882	0.000000	-10.000000	0.166667	-14.583333	7.166667	1023.000000	1023.000000	2046.000000
32.599998	-0.017332	-10.243410	-2.862030	-1.608278	-0.871552	-4.901550	0.000000	-10.000000	0.125000	-13.066667	2.666667	1023.000000	1023.000000	2046.000000
32.619999	-0.017067	-10.086872	-2.746840	-1.589118	-0.979547	-4.771367	0.000000	-10.000000	0.091667	-11.516666	-1.333333	1023.000000	1023.000000	2046.000000
32.639999	-0.016233	-9.593431	-2.513929	-1.648108	-0.627734	-4.803660	0.000000	-10.000000	0.050000	-9.516666	-4.833333	1023.000000	1023.000000	2046.000000
32.660000	-0.015851	-9.367815	-2.404807	-1.442888	-0.707634	-4.812486	0.000000	-10.000000	0.025000	-7.083333	-8.000000	1023.000000	1023.000000	2046.000000
32.680000	-0.015502	-9.161768	-2.189592	-1.569885	-0.509188	-4.893104	0.000000	-10.000000	0.008333	-3.383333	-10.333333	1023.000000	1023.000000	2046.000000
32.700001	-0.015351	-9.072605	-2.140886	-1.621885	-0.506904	-4.802929	0.000000	-10.000000	-0.016667	0.416667	-11.500000	1023.000000	1023.000000	2046.000000
32.720001	-0.015839	-9.360781	-2.181576	-1.666133	-0.595905	-4.917166	0.000000	-10.000000	-0.041667	4.116667	-12.000000	1023.000000	1023.000000	2046.000000
32.740002	-0.015801	-9.338234	-2.114635	-1.816091	-0.340999	-5.066509	0.000000	-10.000000	-0.066667	7.166667	-12.000000	1023.000000	1023.000000	2046.000000
32.759998	-0.015632	-9.238754	-2.092876	-1.754427	-0.402591	-4.988860	0.000000	-10.000000	-0.091667	10.200000	-12.000000	1023.000000	1023.000000	2046.000000
32.779999	-0.014834	-8.767153	-1.836293	-1.769668	-0.061100	-5.100091	0.000000	-10.000000	-0.116667	12.766666	-12.000000	1023.000000	1023.000000	2046.000000
32.799999	-0.013877	-8.201455	-1.777579	-1.608977	0.149663	-4.964563	0.000000	-10.000000	-0.166667	14.466667	-12.000000	1023.000000	1023.000000	2046.000000
32.820000	-0.013568	-8.018926	-1.803689	-1.401603	0.040596	-4.854230	0.000000	-10.000000	-0.208333	15.966667	-6.166667	1023.000000	1023.000000	2046.000000
32.840000	-0.013272	-7.843671	-1.876099	-1.507009	0.237646	-4.698210	0.000000	-10.000000	-0.275000	17.966667	6.000000	1023.000000	1023.000000	2046.000000
32.860001	-0.014683	-8.677766	-1.991661	-1.671275	-0.182376	-4.832453	0.000000	-10.000000	-0.366667	20.733334	20.333334	1023.000000	1023.000000	2046.000000
32.880001	-0.016506	-9.755135	-2.355076	-2.117885	-0.245271	-5.036903	0.000000	-10.000000	-0.483333	23.933334	31.166666	1023.000000	1023.000000	2046.000000
32.900002	-0.018616	-11.002043	-2.615768	-2.620761	-0.547815	-5.217699	0.000000	-10.000000	-0.591667	27.083334	38.666668	1023.000000	1023.000000	2046.000000
32.919998	-0.019433	-11.485041	-2.812119	-2.960162	-0.205707	-5.507052	0.000000	-10.000000	-0.675000	29.800001	47.166668	1023.000000	1023.000000	2046.000000
32.939999	-0.019402	-11.466642	-2.898666	-3.064415	-0.107058	-5.396504	0.000000	-10.000000	-0.733333	32.016666	56.833332	1023.000000	1023.000000	2046.000000
32.959999	-0.019195	-11.344057	-2.841672	-3.114408	0.178708	-5.566684	0.000000	-10.000000	-0.800000	33.350002	67.166664	1023.000000	1023.000000	2046.000000
32.980000	-0.018642	-11.017691	-2.799805	-2.976645	0.280605	-5.521846	0.000000	-10.000000	-0.850000	34.466667	78.000000	1023.000000	1023.000000	2046.000000
33.000000	-0.017949	-10.608011	-2.613832	-2.949550	0.550318	-5.594947	0.000000	-10.000000	-0.916667	35.183334	89.333336	1023.000000	1023.000000	2046.000000
33.020000	-0.017045	-10.073589	-2.470857	-2.824267	0.694937	-5.473401	0.000000	-10.000000	-0.991667	36.750000	101.000000	1023.000000	1023.000000	2046.000000
33.040001	-0.016099	-9.514763	-2.212264	-2.793940	1.177729	-5.686287	0.000000	-10.000000	-1.066667	38.183334	113.000000	1023.000000	1023.000000	2046.000000
33.060001	-0.014808	-8.751393	-2.064073	-2.506326	1.272825	-5.453819	0.000000	-10.000000	-1.141667	39.650002	125.500000	1023.000000	1023.000000	2046.000000
33.080002	-0.013093	-7.738083	-1.783894	-2.430966	1.879495	-5.402718	0.000000	-10.000000	-1.183333	40.866669	138.333328	1023.000000	1023.000000	2046.000000
33.099998	-0.011873	-7.016896	-1.500230	-2.332994	2.147678	-5.331350	0.000000	-10.000000	-1.250000	41.666668	151.833328	1023.000000	1023.000000	2046.000000
33.119999	-0.010183	-6.018169	-1.012259	-2.261024	2.718863	-5.463749	0.000000	-10.000000	-1.291667	43.000000	165.500000	1023.000000	1023.000000	2046.000000
33.139999	-0.007494	-4.429165	-0.795979	-1.805125	3.116895	-4.944957	0.000000	-10.000000	-1.333333	43.533337	179.666672	1023.000000	1023.000000	2046.000000
33.160000	-0.006005	-3.549152	-0.367894	-1.654322	3.564731	-5.091667	0.000000	-10.000000	-1.308333	44.233334	194.166672	1023.000000	1023.000000	2046.000000
33.180000	-0.004156	-2.456370	-0.059328	-1.502286	4.097020	-4.991776	0.000000	-10.000000	-1.291667	44.100002	208.833328	1023.000000	1023.000000	2046.000000
33.200001	-0.002807	-1.658808	0.118637	-1.316412	4.258478	-4.719511	0.000000	-10.000000	-1.258333	44.333332	223.666672	1023.000000	1023.000000	2046.000000
33.220001	-0.001215	-0.718029	0.135306	-1.215136	4.857392	-4.495592	0.000000	-10.000000	-1.266667	44.066666	238.333328	1023.000000	1023.000000	2046.000000
33.240002	-0.000207	-0.122446	0.250659	-1.057069	5.051383	-4.367419	0.000000	-10.000000	-1.233333	44.000000	253.000000	1023.000000	1023.000000	2046.000000
33.259998	0.000545	0.322241	0.531538	-1.096379	5.364079	-4.476997	0.000000	-10.000000	-1.208333	43.166668	267.666656	1023.000000	1023.000000	2046.000000
33.279999	0.001548	0.914617	0.682885	-1.033790	5.502736	-4.237214	0.000000	-10.000000	-1.191667	42.883335	282.166656	1023.000000	1023.000000	2046.000000
33.299999	0.003027	1.789093	0.935678	-0.924339	5.896378	-4.118624	0.000000	-10.000000	-1.216667	42.850002	296.500000	1023.000000	1023.000000	2046.000000
33.320000	0.003881	2.293562	1.160993	-0.828772	6.012433	-4.051092	0.000000	-10.000000	-1.250000	43.116669	310.833344	1023.000000	1023.000000	2046.000000
33.340000	0.004491	2.653987	1.533568	-0.936135	6.274771	-4.218216	0.000000	-10.000000	-1.275000	43.666668	325.166656	1023.000000	1023.000000	2046.000000
33.360001	0.005968	3.526897	1.646011	-0.827389	6.611655	-3.903380	0.000000	-10.000000	-1.300000	43.666668	339.833344	1023.000000	1023.000000	2046.000000
33.380001	0.007451	4.403677	2.077834	-0.839076	7.089032	-3.924113	0.000000	-10.000000	-1.300000	44.166668	354.333344	1023.000000	1023.000000	2046.000000
33.400002	0.008999	5.318295	2.440097	-0.633214	7.401605	-3.890193	0.000000	-10.000000	-1.300000	43.800003	369.000000	1023.000000	1023.000000	2046.000000
33.419998	0.010308	6.092263	2.780540	-0.543708	7.686564	-3.831133	0.000000	-10.000000	-1.266667	44.066669	383.666656	1023.000000	1023.000000	2046.000000
33.439999	0.012378	7.315170	3.122060	-0.483033	8.334471	-3.658328	0.000000	-10.000000	-1.258333	43.450001	398.333344	1023.000000	1023.000000	2046.000000
33.459999	0.014107	8.337412	3.463412	-0.033265	8.418442	-3.511176	0.000000	-10.000000	-1.250000	43.500000	413.000000	1023.000000	1023.000000	2046.000000
33.480000	0.015450	9.131057	3.916972	-0.023878	8.832511	-3.594548	0.000000	-10.000000	-1.250000	43.099998	427.333344	1023.000000	1023.000000	2046.000000
33.500000	0.017769	10.501501	4.210758	0.239929	9.293641	-3.242827	0.000000	-10.000000	-1.250000	43.266666	441.833344	1023.000000	1023.000000	2046.000000
33.520000	0.019501	11.525219	4.728910	0.406695	9.612174	-3.222560	0.000000	-10.000000	-1.241667	43.133335	456.166656	1023.000000	1023.000000	2046.000000
33.540001	0.021586	12.757586	5.049857	0.605148	10.236902	-3.134323	0.000000	-10.000000	-1.225000	42.766666	470.833344	1023.000000	1023.000000	2046.000000
33.560001	0.023513	13.896074	5.370885	0.769086	10.587065	-2.830961	0.000000	-10.000000	-1.208333	42.416668	485.166656	1023.000000	1023.000000	2046.000000
33.580002	0.024928	14.732305	5.842545	0.935522	11.028223	-3.073986	0.000000	-10.000000	-1.183333	42.383335	499.500000	1023.000000	1023.000000	2046.000000
33.599998	0.027018	15.967583	6.107177	1.267490	11.418257	-2.825341	0.000000	-10.000000	-1.150000	42.033333	513.500000	1023.000000	1023.000000	2046.000000
33.619999	0.028473	16.827475	6.471634	1.335478	11.783257	-2.762893	0.000000	-10.000000	-1.116667	41.350002	527.500000	1023.000000	1023.000000	2046.000000
33.639999	0.030118	17.799997	6.746414	1.547556	12.160905	-2.654876	0.000000	-10.000000	-1.066667	40.416668	541.333313	1023.000000	1023.000000	2046.000000
33.660000	0.031547	18.644356	7.139155	1.784290	12.231599	-2.510688	0.000000	-10.000000	-1.033333	39.666668	555.000000	1023.000000	1023.000000	2046.000000
33.680000	0.033092	19.557476	7.480634	1.861305	12.784079	-2.568542	0.000000	-10.000000	-0.975000	38.750000	568.333313	1023.000000	1023.000000	2046.000000
33.700001	0.033711	19.923000	7.638360	2.017592	12.674630	-2.407582	0.000000	-10.000000	-0.908333	37.733334	581.500000	1023.000000	1023.000000	2046.000000
33.720001	0.033619	19.868948	7.823822	1.936128	12.679762	-2.570764	0.000000	-10.000000	-0.816667	36.466667	594.333313	1023.000000	1023.000000	2046.000000
33.740002	0.033394	19.735565	7.818267	1.860392	12.599744	-2.542838	0.000000	-10.000000	-0.716667	35.000000	606.833313	1023.000000	1023.000000	2046.000000
33.759998	0.033958	20.068987	8.010319	1.673623	12.967607	-2.582561	0.000000	-10.000000	-0.575000	32.266666	618.666687	1023.000000	1023.000000	2046.000000
33.779999	0.034598	20.447575	8.114029	1.936636	12.893497	-2.496587	0.000000	-10.000000	-0.416667	28.549999	629.833313	1023.000000	1023.000000	2046.000000
33.799999	0.035494	20.976723	8.318330	2.043290	13.163176	-2.548073	0.000000	-10.000000	-0.216667	23.366667	639.833313	1023.000000	1023.000000	2046.000000
33.820000	0.035675	21.084072	8.008070	2.484986	12.836769	-2.245753	0.000000	-10.000000	-0.066667	15.766666	648.666687	1023.000000	1023.000000	2046.000000
33.840000	0.034780	20.554886	7.808336	2.420684	12.566362	-2.240496	0.000000	-10.000000	0.041667	6.083333	655.333313	1023.000000	1023.000000	2046.000000
33.860001	0.032802	19.385798	7.390775	2.345161	11.967395	-2.317533	0.000000	-10.000000	0.100000	-3.116667	659.333313	1023.000000	1023.000000	2046.000000
33.880001	0.029650	17.523367	6.820306	1.863122	11.342146	-2.502206	0.000000	-10.000000	0.175000	-11.000000	660.833313	1023.000000	1023.000000	2046.000000
33.900002	0.026360	15.578773	6.386412	1.367193	10.515146	-2.689979	0.000000	-10.000000	0.258333	-16.150002	661.000000	1023.000000	1023.000000	2046.000000
33.919998	0.023524	13.902415	6.062761	0.728691	10.254161	-3.143197	0.000000	-10.000000	0.341667	-20.383333	661.000000	1023.000000	1023.000000	2046.000000
33.939999	0.021373	12.631493	5.629616	0.485119	9.692035	-3.175277	0.000000	-10.000000	0.408333	-23.033333	652.500000	1023.000000	1023.000000	2046.000000
33.959999	0.019700	11.642488	5.286297	0.246625	9.533861	-3.424296	0.000000	-10.000000	0.475000	-24.816668	641.166687	1023.000000	1023.000000	2046.000000
33.980000	0.018427	10.890200	4.868942	0.237366	9.099031	-3.315140	0.000000	-10.000000	0.525000	-26.166666	627.000000	1023.000000	1023.000000	2046.000000
34.000000	0.016499	9.750719	4.693612	-0.042517	8.786576	-3.686952	0.000000	-10.000000	0.575000	-27.066668	618.333313	1023.000000	1023.000000	2046.000000
34.020000	0.015378	9.088577	4.301685	-0.123302	8.591697	-3.681502	0.000000	-10.000000	0.641667	-28.683334	609.166687	1023.000000	1023.000000	2046.000000
34.040001	0.013978	8.260947	4.092436	-0.254191	8.135806	-3.713103	0.000000	-10.000000	0.750000	-30.783335	599.500000	1023.000000	1023.000000	2046.000000
34.060001	0.012677	7.492122	3.746689	-0.338678	7.907002	-3.822892	0.000000	-10.000000	0.891667	-33.266666	589.166687	1023.000000	1023.000000	2046.000000
34.080002	0.011224	6.633555	3.516001	-0.451616	7.461127	-3.891956	0.000000	-10.000000	1.033333	-35.933334	578.166687	1023.000000	1023.000000	2046.000000
34.099998	0.010286	6.079257	3.276894	-0.583158	7.337712	-3.952191	0.000000	-10.000000	1.166667	-38.483334	566.166687	1023.000000	1023.000000	2046.000000
34.119999	0.009277	5.482596	3.049188	-0.521691	6.883767	-3.928668	0.000000	-10.000000	1.308333	-41.016666	553.166687	1023.000000	1023.000000	2046.000000
34.139999	0.008318	4.915915	2.816882	-0.656845	6.709158	-3.953280	0.000000	-10.000000	1.433333	-43.016666	539.500000	1023.000000	1023.000000	2046.000000
34.160000	0.007118	4.206903	2.435280	-0.613081	6.262191	-3.877486	0.000000	-10.000000	1.566667	-44.916668	525.166687	1023.000000	1023.000000	2046.000000
34.180000	0.006528	3.858251	2.317720	-0.580264	6.062809	-3.942015	0.000000	-10.000000	1.650000	-46.500000	510.333344	1023.000000	1023.000000	2046.000000
34.200001	0.005739	3.391593	2.090187	-0.510653	5.611970	-3.799911	0.000000	-10.000000	1.725000	-47.533333	494.833344	1023.000000	1023.000000	2046.000000
34.220001	0.005166	3.053052	1.949805	-0.494283	5.432992	-3.835463	0.000000	-10.000000	1.758333	-48.100002	479.000000	1023.000000	1023.000000	2046.000000
34.240002	0.004235	2.502598	1.571037	-0.383739	5.007636	-3.692337	0.000000	-10.000000	1.766667	-47.883335	463.000000	1023.000000	1023.000000	2046.000000
34.259998	0.003004	1.775290	1.262834	-0.507619	4.803576	-3.783501	0.000000	-10.000000	1.725000	-47.583332	447.000000	1023.000000	1023.000000	2046.000000
34.279999	0.002027	1.197914	0.859417	-0.408334	4.377767	-3.630936	0.000000	-10.000000	1.683333	-47.150002	431.000000	1023.000000	1023.000000	2046.000000
34.299999	0.000989	0.584718	0.749077	-0.569382	4.066861	-3.661838	0.000000	-10.000000	1.633333	-46.816666	415.333344	1023.000000	1023.000000	2046.000000
34.320000	0.000045	0.026615	0.487168	-0.542932	3.714114	-3.631735	0.000000	-10.000000	1.616667	-46.383335	399.666656	1023.000000	1023.000000	2046.000000
34.340000	-0.001312	-0.775107	0.287443	-0.562888	3.316323	-3.815984	0.000000	-10.000000	1.583333	-45.900002	384.333344	1023.000000	1023.000000	2046.000000
34.360001	-0.001954	-1.154529	0.093827	-0.586421	3.073771	-3.735707	0.000000	-10.000000	1.550000	-45.400002	369.000000	1023.000000	1023.000000	2046.000000
34.380001	-0.002946	-1.741228	0.004317	-0.610894	2.489772	-3.624423	0.000000	-10.000000	1.508333	-45.116669	353.833344	1023.000000	1023.000000	2046.000000
34.400002	-0.003423	-2.023006	-0.073032	-0.739095	2.551619	-3.762498	0.000000	-10.000000	1.491667	-44.583336	338.666656	1023.000000	1023.000000	2046.000000
34.419998	-0.004138	-2.445733	-0.228700	-0.625858	2.112520	-3.703695	0.000000	-10.000000	1.466667	-44.116669	323.666656	1023.000000	1023.000000	2046.000000
34.439999	-0.004657	-2.752165	-0.346949	-0.657956	2.002482	-3.749743	0.000000	-10.000000	1.458333	-43.633335	309.000000	1023.000000	1023.000000	2046.000000
34.459999	-0.005057	-2.988629	-0.513102	-0.619027	1.747357	-3.603858	0.000000	-10.000000	1.400000	-43.133335	294.666656	1023.000000	1023.000000	2046.000000
34.480000	-0.005996	-3.543620	-0.649414	-0.643706	1.580694	-3.831194	0.000000	-10.000000	1.358333	-42.500000	280.166656	1023.000000	1023.000000	2046.000000
34.500000	-0.006439	-3.805653	-0.758999	-0.602312	1.471233	-3.915575	0.000000	-10.000000	1.291667	-41.566669	266.000000	1023.000000	1023.000000	2046.000000
34.520000	-0.006761	-3.995554	-0.901423	-0.533454	1.132818	-3.693496	0.000000	-10.000000	1.250000	-40.650002	252.000000	1023.000000	1023.000000	2046.000000
34.540001	-0.006997	-4.135324	-0.944073	-0.622596	1.273181	-3.841836	0.000000	-10.000000	1.200000	-39.766666	238.666672	1023.000000	1023.000000	2046.000000
34.560001	-0.007266	-4.294400	-1.069189	-0.513382	1.078248	-3.790078	0.000000	-10.000000	1.125000	-38.850002	225.333328	1023.000000	1023.000000	2046.000000
34.580002	-0.007777	-4.596296	-1.056887	-0.525566	0.783522	-3.797365	0.000000	-10.000000	1.066667	-38.016666	212.333328	1023.000000	1023.000000	2046.000000
34.599998	-0.007675	-4.536212	-1.151009	-0.535924	0.974150	-3.823429	0.000000	-10.000000	0.991667	-36.816669	199.500000	1023.000000	1023.000000	2046.000000
34.619999	-0.008326	-4.920611	-1.321381	-0.448458	0.628898	-3.779670	0.000000	-10.000000	0.958333	-35.750000	187.166672	1023.000000	1023.000000	2046.000000
34.639999	-0.008899	-5.259104	-1.225083	-0.544461	0.503483	-3.993043	0.000000	-10.000000	0.900000	-34.483334	175.333328	1023.000000	1023.000000	2046.000000
34.660000	-0.008658	-5.116911	-1.372565	-0.546794	0.628552	-3.826104	0.000000	-10.000000	0.850000	-33.600002	163.833328	1023.000000	1023.000000	2046.000000
34.680000	-0.008939	-5.283064	-1.297594	-0.552676	0.396299	-3.829093	0.000000	-10.000000	0.791667	-32.599998	152.666672	1023.000000	1023.000000	2046.000000
34.700001	-0.008731	-5.159912	-1.107424	-0.592060	0.535179	-3.995607	0.000000	-10.000000	0.741667	-31.766666	141.833328	1023.000000	1023.000000	2046.000000
34.720001	-0.008392	-4.959851	-1.034872	-0.521179	0.479074	-3.882874	0.000000	-10.000000	0.700000	-30.816668	131.166672	1023.000000	1023.000000	2046.000000
34.740002	-0.008749	-5.170602	-0.948324	-0.662826	0.499005	-4.058456	0.000000	-10.000000	0.650000	-29.716667	120.833336	1023.000000	1023.000000	2046.000000
34.759998	-0.009089	-5.371511	-0.932604	-0.777331	0.571409	-4.232985	0.000000	-10.000000	0.608333	-28.483334	110.833336	1023.000000	1023.000000	2046.000000
34.779999	-0.009781	-5.780371	-1.083460	-0.781419	0.319056	-4.234548	0.000000	-10.000000	0.558333	-27.250000	101.500000	1023.000000	1023.000000	2046.000000
34.799999	-0.010493	-6.201266	-1.104637	-0.995358	0.224478	-4.325749	0.000000	-10.000000	0.508333	-26.100000	92.500000	1023.000000	1023.000000	2046.000000
34.820000	-0.010719	-6.334795	-1.097334	-1.079709	0.365950	-4.523702	0.000000	-10.000000	0.466667	-25.049999	83.666664	1023.000000	1023.000000	2046.000000
34.840000	-0.010705	-6.326815	-1.184204	-0.985812	0.270239	-4.427038	0.000000	-10.000000	0.450000	-24.233334	75.166664	1023.000000	1023.000000	2046.000000
34.860001	-0.010904	-6.444181	-1.291396	-0.952834	0.215782	-4.415733	0.000000	-10.000000	0.433333	-23.700001	67.000000	1023.000000	1023.000000	2046.000000
34.880001	-0.011191	-6.614041	-1.478496	-0.914609	0.175290	-4.396225	0.000000	-10.000000	0.416667	-23.466667	61.666668	1023.000000	1023.000000	2046.000000
34.900002	-0.012651	-7.476569	-1.818054	-0.886830	-0.417247	-4.354438	0.000000	-10.000000	0.366667	-22.550001	54.000000	1023.000000	1023.000000	2046.000000
34.919998	-0.015286	-9.033745	-2.020320	-1.362897	-0.995357	-4.655171	0.000000	-10.000000	0.325000	-21.250000	46.666668	1023.000000	1023.000000	2046.000000
34.939999	-0.017591	-10.396002	-2.454586	-1.910475	-1.299096	-4.731845	0.000000	-10.000000	0.258333	-19.216667	37.166668	1023.000000	1023.000000	2046.000000
34.959999	-0.020371	-12.039146	-2.779898	-2.573090	-1.779876	-4.906282	0.000000	-10.000000	0.225000	-17.466667	30.666666	1023.000000	1023.000000	2046.000000
34.980000	-0.022783	-13.464705	-3.207566	-2.849465	-2.077657	-5.330017	0.000000	-10.000000	0.191667	-16.016666	24.833334	1023.000000	1023.000000	2046.000000
35.000000	-0.023972	-14.167294	-3.451945	-3.066163	-2.093305	-5.555881	0.000000	-10.000000	0.175000	-15.300000	19.500000	1023.000000	1023.000000	2046.000000
35.020000	-0.025129	-14.851189	-3.685104	-3.276670	-2.266219	-5.623195	0.000000	-10.000000	0.175000	-15.050000	14.500000	1023.000000	1023.000000	2046.000000
35.040001	-0.026089	-15.418687	-3.819673	-3.422095	-2.211851	-5.965068	0.000000	-10.000000	0.166667	-15.000000	9.500000	1023.000000	1023.000000	2046.000000
35.060001	-0.026871	-15.880501	-4.021836	-3.405827	-2.552837	-5.900001	0.000000	-10.000000	0.166667	-14.583334	4.666667	1023.000000	1023.000000	2046.000000
35.080002	-0.027462	-16.229837	-4.044080	-3.589514	-2.523543	-6.072701	0.000000	-10.000000	0.150000	-13.950001	0.166667	1023.000000	1023.000000	2046.000000
35.099998	-0.027434	-16.213308	-4.235448	-3.594279	-2.380036	-6.003546	0.000000	-10.000000	0.141667	-13.116667	-4.333333	1023.000000	1023.000000	2046.000000
35.119999	-0.027717	-16.380842	-4.226432	-3.585063	-2.525125	-6.044221	0.000000	-10.000000	0.108333	-12.216667	-8.666667	1023.000000	1023.000000	2046.000000
35.139999	-0.027816	-16.439165	-4.239666	-3.511171	-2.473595	-6.214734	0.000000	-10.000000	0.075000	-11.366667	-12.833333	1023.000000	1023.000000	2046.000000
35.160000	-0.027579	-16.298981	-4.322715	-3.532115	-2.457938	-5.986213	0.000000	-10.000000	0.050000	-10.100000	-16.500000	1023.000000	1023.000000	2046.000000
35.180000	-0.027206	-16.078489	-4.176120	-3.538574	-2.184397	-6.179399	0.000000	-10.000000	0.033333	-8.783334	-19.833334	1023.000000	1023.000000	2046.000000
35.200001	-0.026678	-15.766504	-4.096690	-3.329665	-2.241352	-6.098798	0.000000	-10.000000	0.025000	-7.016667	-22.833334	1023.000000	1023.000000	2046.000000
35.220001	-0.026029	-15.382857	-3.927347	-3.234747	-2.178810	-6.041953	0.000000	-10.000000	0.016667	-5.533333	-25.333334	1023.000000	1023.000000	2046.000000
35.240002	-0.024775	-14.641777	-4.009005	-3.061849	-1.728328	-5.842596	0.000000	-10.000000	0.008333	-3.666667	-27.166666	1023.000000	1023.000000	2046.000000
35.259998	-0.024528	-14.496172	-3.944407	-3.018852	-1.702065	-5.830848	0.000000	-10.000000	-0.008333	-0.883333	-28.333334	1023.000000	1023.000000	2046.000000
35.279999	-0.024327	-14.377307	-3.897172	-2.943264	-1.538035	-5.998835	0.000000	-10.000000	-0.033333	2.200000	-28.833334	1023.000000	1023.000000	2046.000000
35.299999	-0.023814	-14.074059	-4.064845	-2.863017	-1.521034	-5.625164	0.000000	-10.000000	-0.075000	5.916667	-29.000000	1023.000000	1023.000000	2046.000000
35.320000	-0.023758	-14.040935	-4.065431	-2.970432	-1.303347	-5.701725	0.000000	-10.000000	-0.133333	9.466667	-29.000000	1023.000000	1023.000000	2046.000000
35.340000	-0.023439	-13.852725	-4.089163	-2.787176	-1.294180	-5.682207	0.000000	-10.000000	-0.225000	13.700001	-29.000000	1023.000000	1023.000000	2046.000000
35.360001	-0.023259	-13.746173	-3.919417	-2.914184	-1.346464	-5.566108	0.000000	-10.000000	-0.300000	17.366667	-29.000000	1023.000000	1023.000000	2046.000000
35.380001	-0.022365	-13.217575	-3.860274	-2.890506	-0.976660	-5.490136	0.000000	-10.000000	-0.400000	20.766666	-20.000000	1023.000000	1023.000000	2046.000000
35.400002	-0.021814	-12.891796	-3.711111	-2.816965	-0.897199	-5.466522	0.000000	-10.000000	-0.483333	23.850000	-1.333333	1023.000000	1023.000000	2046.000000
35.419998	-0.021298	-12.587126	-3.347868	-2.823260	-0.769588	-5.646410	0.000000	-10.000000	-0.575000	26.733334	20.166666	1023.000000	1023.000000	2046.000000
35.439999	-0.019789	-11.695591	-3.302938	-2.716431	-0.424361	-5.251861	0.000000	-10.000000	-0.666667	29.266666	35.666668	1023.000000	1023.000000	2046.000000
35.459999	-0.018812	-11.117921	-2.992067	-2.678706	-0.243067	-5.204082	0.000000	-10.000000	-0.750000	31.366667	45.000000	1023.000000	1023.000000	2046.000000
35.480000	-0.017960	-10.614299	-2.639662	-2.550274	-0.011185	-5.413177	0.000000	-10.000000	-0.825000	33.266666	55.000000	1023.000000	1023.000000	2046.000000
35.500000	-0.016329	-9.650288	-2.435201	-2.424912	0.186790	-4.976964	0.000000	-10.000000	-0.875000	34.716667	65.833336	1023.000000	1023.000000	2046.000000
35.520000	-0.015078	-8.911172	-2.086194	-2.364070	0.592924	-5.053832	0.000000	-10.000000	-0.916667	35.966667	77.166664	1023.000000	1023.000000	2046.000000
35.540001	-0.013374	-7.903993	-1.813746	-2.135010	0.914644	-4.869881	0.000000	-10.000000	-0.941667	36.733334	89.000000	1023.000000	1023.000000	2046.000000
35.560001	-0.011890	-7.026910	-1.431278	-1.970529	1.099015	-4.724118	0.000000	-10.000000	-0.966667	37.450001	101.166664	1023.000000	1023.000000	2046.000000
35.580002	-0.010202	-6.029171	-1.164766	-1.839401	1.666152	-4.691156	0.000000	-10.000000	-0.991667	38.116669	113.500000	1023.000000	1023.000000	2046.000000
35.599998	-0.008861	-5.236613	-0.987001	-1.580460	1.784504	-4.453656	0.000000	-10.000000	-1.041667	38.933334	126.166664	1023.000000	1023.000000	2046.000000
35.619999	-0.007026	-4.152425	-0.563767	-1.341805	2.125650	-4.372502	0.000000	-10.000000	-1.066667	39.766666	139.000000	1023.000000	1023.000000	2046.000000
35.639999	-0.004920	-2.907818	-0.204853	-1.147248	2.550588	-4.106305	0.000000	-10.000000	-1.100000	40.150002	152.166672	1023.000000	1023.000000	2046.000000
35.660000	-0.003459	-2.044314	0.138080	-1.034163	2.901200	-4.049431	0.000000	-10.000000	-1.125000	40.683334	165.500000	1023.000000	1023.000000	2046.000000
35.680000	-0.001701	-1.005415	0.471438	-0.802827	3.340266	-4.014292	0.000000	-10.000000	-1.166667	41.366665	179.000000	1023.000000	1023.000000	2046.000000
35.700001	-0.000075	-0.044537	0.885871	-0.631903	3.660747	-3.959252	0.000000	-10.000000	-1.175000	41.950001	192.666672	1023.000000	1023.000000	2046.000000
35.720001	0.001882	1.112491	1.161542	-0.412110	4.193873	-3.830814	0.000000	-10.000000	-1.166667	42.283333	206.500000	1023.000000	1023.000000	2046.000000
35.740002	0.003409	2.014568	1.341147	-0.214014	4.528139	-3.640703	0.000000	-10.000000	-1.150000	41.849998	220.500000	1023.000000	1023.000000	2046.000000
35.759998	0.005034	2.974992	1.914109	-0.110917	4.809106	-3.637306	0.000000	-10.000000	-1.150000	41.883335	234.500000	1023.000000	1023.000000	2046.000000
35.779999	0.006760	3.995246	2.259819	0.025753	5.407157	-3.697483	0.000000	-10.000000	-1.166667	41.816669	248.500000	1023.000000	1023.000000	2046.000000
35.799999	0.008374	4.948946	2.576036	0.285590	5.485843	-3.398523	0.000000	-10.000000	-1.191667	42.133335	262.500000	1023.000000	1023.000000	2046.000000
35.820000	0.009289	5.489570	3.095407	0.234440	5.621183	-3.461461	0.000000	-10.000000	-1.225000	42.633335	276.500000	1023.000000	1023.000000	2046.000000
35.840000	0.010232	6.046830	3.239330	0.271065	5.972598	-3.436162	0.000000	-10.000000	-1.283333	43.333336	290.666656	1023.000000	1023.000000	2046.000000
35.860001	0.010595	6.261357	3.402595	0.239167	6.073377	-3.453783	0.000000	-10.000000	-1.325000	44.333336	305.000000	1023.000000	1023.000000	2046.000000
35.880001	0.010839	6.406085	3.769839	-0.000873	6.135352	-3.498232	0.000000	-10.000000	-1.341667	44.900002	319.666656	1023.000000	1023.000000	2046.000000
35.900002	0.012038	7.114295	4.051195	0.055132	6.649705	-3.641738	0.000000	-10.000000	-1.325000	45.116669	334.500000	1023.000000	1023.000000	2046.000000
35.919998	0.014208	8.396815	4.405313	0.352534	7.044988	-3.406020	0.000000	-10.000000	-1.308333	45.000000	349.500000	1023.000000	1023.000000	2046.000000
35.939999	0.016210	9.579956	4.829787	0.603671	7.410136	-3.263638	0.000000	-10.000000	-1.300000	44.700001	364.500000	1023.000000	1023.000000	2046.000000
35.959999	0.017629	10.418822	4.986019	0.841463	7.813750	-3.222409	0.000000	-10.000000	-1.275000	44.683334	379.500000	1023.000000	1023.000000	2046.000000
35.980000	0.018613	11.000005	5.069736	1.032241	7.947873	-3.049845	0.000000	-10.000000	-1.266667	44.416668	394.500000	1023.000000	1023.000000	2046.000000
36.000000	0.017525	10.357450	4.878527	0.818724	7.610279	-2.950080	0.000000	-10.000000	-1.258333	44.316666	409.500000	1023.000000	1023.000000	2046.000000
36.020000	0.015211	8.989863	4.605355	0.319296	7.353253	-3.288040	0.000000	-10.000000	-1.250000	43.833336	424.333344	1023.000000	1023.000000	2046.000000
36.040001	0.013288	7.853183	4.430124	-0.115146	7.104607	-3.566401	0.000000	-10.000000	-1.183333	43.300003	439.000000	1023.000000	1023.000000	2046.000000
36.060001	0.012479	7.375319	4.116618	-0.339927	7.144109	-3.545481	0.000000	-10.000000	-1.133333	42.400002	453.333344	1023.000000	1023.000000	2046.000000
36.080002	0.012132	7.170116	3.965875	-0.389950	7.208507	-3.614316	0.000000	-10.000000	-1.075000	41.816669	467.500000	1023.000000	1023.000000	2046.000000
36.099998	0.012239	7.233187	4.125810	-0.449550	7.328619	-3.771691	0.000000	-10.000000	-1.066667	41.183334	481.500000	1023.000000	1023.000000	2046.000000
36.119999	0.012982	7.672649	4.183021	-0.449386	7.687012	-3.747998	0.000000	-10.000000	-1.025000	40.616669	495.500000	1023.000000	1023.000000	2046.000000
36.139999	0.013778	8.142926	4.312998	-0.346768	7.784224	-3.607528	0.000000	-10.000000	-0.983333	39.866669	509.166656	1023.000000	1023.000000	2046.000000
36.160000	0.013810	8.161701	4.538465	-0.323490	7.767122	-3.820395	0.000000	-10.000000	-0.933333	38.883335	522.666687	1023.000000	1023.000000	2046.000000
36.180000	0.015008	8.869750	4.581225	-0.174569	8.120225	-3.657131	0.000000	-10.000000	-0.883333	37.883335	535.833313	1023.000000	1023.000000	2046.000000
36.200001	0.015417	9.111717	4.715625	-0.107305	8.246017	-3.742619	0.000000	-10.000000	-0.816667	36.383335	548.666687	1023.000000	1023.000000	2046.000000
36.220001	0.016157	9.548659	4.948272	-0.013599	8.424462	-3.810475	0.000000	-10.000000	-0.725000	34.716667	561.000000	1023.000000	1023.000000	2046.000000
36.240002	0.016954	10.019616	4.972885	0.133547	8.727083	-3.813900	0.000000	-10.000000	-0.625000	32.750000	572.833313	1023.000000	1023.000000	2046.000000
36.259998	0.018346	10.842625	5.271616	0.187698	8.983596	-3.600286	0.000000	-10.000000	-0.516667	30.583334	584.166687	1023.000000	1023.000000	2046.000000
36.279999	0.019059	11.264082	5.402913	0.343541	9.216057	-3.698427	0.000000	-10.000000	-0.433333	28.133333	594.833313	1023.000000	1023.000000	2046.000000
36.299999	0.020587	12.167198	5.488801	0.541960	9.411043	-3.274607	0.000000	-10.000000	-0.350000	25.500000	604.666687	1023.000000	1023.000000	2046.000000
36.320000	0.021425	12.662064	5.720699	0.624308	9.754551	-3.437494	0.000000	-10.000000	-0.275000	22.900000	613.666687	1023.000000	1023.000000	2046.000000
36.340000	0.022373	13.222558	5.727304	0.792068	10.025782	-3.322596	0.000000	-10.000000	-0.191667	20.316668	621.666687	1023.000000	1023.000000	2046.000000
36.360001	0.022423	13.252234	5.733215	0.865159	9.986297	-3.332437	0.000000	-10.000000	-0.108333	17.250000	628.833313	1023.000000	1023.000000	2046.000000
36.380001	0.022911	13.540350	5.536893	0.900516	10.177535	-3.074594	0.000000	-10.000000	-0.050000	13.350000	635.166687	1023.000000	1023.000000	2046.000000
36.400002	0.022882	13.523552	5.449809	1.033320	10.117085	-3.076662	0.000000	-10.000000	0.000000	8.866667	640.333313	1023.000000	1023.000000	2046.000000
36.419998	0.022904	13.536511	5.390996	0.972101	10.214514	-3.041099	0.000000	-10.000000	0.025000	3.266667	644.000000	1023.000000	1023.000000	2046.000000
36.439999	0.022319	13.190639	5.388295	1.044887	9.894267	-3.136811	0.000000	-10.000000	0.050000	-1.466667	646.000000	1023.000000	1023.000000	2046.000000
36.459999	0.022285	13.170441	5.398158	0.885756	9.830083	-2.943556	0.000000	-10.000000	0.083333	-6.600000	646.833313	1023.000000	1023.000000	2046.000000
36.480000	0.021987	12.994577	5.330110	0.867536	9.895509	-3.098577	0.000000	-10.000000	0.150000	-10.883333	647.000000	1023.000000	1023.000000	2046.000000
36.500000	0.021170	12.511387	5.152506	0.790412	9.620544	-3.052076	0.000000	-10.000000	0.225000	-15.433333	647.000000	1023.000000	1023.000000	2046.000000
36.520000	0.020426	12.071928	5.111019	0.747779	9.452563	-3.239434	0.000000	-10.000000	0.350000	-20.200001	638.666687	1023.000000	1023.000000	2046.000000
36.540001	0.020244	11.964320	5.041421	0.584481	9.354058	-3.015640	0.000000	-10.000000	0.483333	-24.266666	627.333313	1023.000000	1023.000000	2046.000000
36.560001	0.019795	11.698578	4.884668	0.628138	9.353987	-3.168215	0.000000	-10.000000	0.600000	-27.316666	616.000000	1023.000000	1023.000000	2046.000000
36.580002	0.018896	11.167831	4.658942	0.722147	8.928381	-3.141639	0.000000	-10.000000	0.691667	-29.233334	609.833313	1023.000000	1023.000000	2046.000000
36.599998	0.018249	10.785145	4.546105	0.779744	8.782840	-3.323545	0.000000	-10.000000	0.775000	-31.116667	603.333313	1023.000000	1023.000000	2046.000000
36.619999	0.017704	10.462965	4.547973	0.657042	8.452873	-3.194923	0.000000	-10.000000	0.883333	-33.633331	593.000000	1023.000000	1023.000000	2046.000000
36.639999	0.017284	10.214906	4.323991	0.813764	8.326101	-3.248950	0.000000	-10.000000	0.991667	-35.533333	581.833313	1023.000000	1023.000000	2046.000000
36.660000	0.016434	9.712442	4.087286	0.940981	7.890893	-3.206717	0.000000	-10.000000	1.091667	-37.333336	570.000000	1023.000000	1023.000000	2046.000000
36.680000	0.015597	9.217738	3.906312	0.911969	7.695738	-3.296282	0.000000	-10.000000	1.183333	-38.983334	557.500000	1023.000000	1023.000000	2046.000000
36.700001	0.015035	8.885697	3.782910	0.874351	7.397833	-3.169396	0.000000	-10.000000	1.275000	-40.516666	544.500000	1023.000000	1023.000000	2046.000000
36.720001	0.014025	8.288634	3.563946	0.847097	7.148435	-3.270844	0.000000	-10.000000	1.341667	-41.650002	531.000000	1023.000000	1023.000000	2046.000000
36.740002	0.013153	7.773643	3.294268	0.921043	6.814111	-3.255778	0.000000	-10.000000	1.400000	-42.666668	517.166687	1023.000000	1023.000000	2046.000000
36.759998	0.012199	7.209846	3.213326	0.845272	6.389293	-3.238045	0.000000	-10.000000	1.441667	-43.333336	503.000000	1023.000000	1023.000000	2046.000000
36.779999	0.011469	6.778224	3.063332	0.816938	6.205788	-3.307833	0.000000	-10.000000	1.466667	-43.816666	488.333344	1023.000000	1023.000000	2046.000000
36.799999	0.010965	6.480442	3.070091	0.747638	5.906178	-3.243466	0.000000	-10.000000	1.500000	-44.000000	473.666656	1023.000000	1023.000000	2046.000000
36.820000	0.010627	6.280579	3.265500	0.744028	5.732536	-3.461485	0.000000	-10.000000	1.500000	-44.349998	459.000000	1023.000000	1023.000000	2046.000000
36.840000	0.010646	6.291727	3.305246	0.767287	5.546317	-3.327123	0.000000	-10.000000	1.508333	-44.683334	444.333344	1023.000000	1023.000000	2046.000000
36.860001	0.010239	6.051005	3.219875	0.821467	5.522218	-3.512555	0.000000	-10.000000	1.500000	-44.883335	429.500000	1023.000000	1023.000000	2046.000000
36.880001	0.009728	5.749486	3.063953	0.775169	5.265489	-3.355125	0.000000	-10.000000	1.500000	-44.866669	414.500000	1023.000000	1023.000000	2046.000000
36.900002	0.008942	5.284538	2.968588	0.759345	4.947276	-3.390671	0.000000	-10.000000	1.516667	-44.883335	399.500000	1023.000000	1023.000000	2046.000000
36.919998	0.008567	5.063375	2.755611	0.857602	4.906737	-3.456575	0.000000	-10.000000	1.533333	-44.833336	384.500000	1023.000000	1023.000000	2046.000000
36.939999	0.007608	4.496120	2.482007	0.903372	4.428647	-3.317906	0.000000	-10.000000	1.533333	-44.750000	369.500000	1023.000000	1023.000000	2046.000000
36.959999	0.006398	3.781071	2.263647	0.869546	4.138443	-3.490566	0.000000	-10.000000	1.508333	-44.466667	354.500000	1023.000000	1023.000000	2046.000000
36.980000	0.005112	3.021259	1.762787	0.995741	3.610273	-3.347542	0.000000	-10.000000	1.475000	-44.166668	339.666656	1023.000000	1023.000000	2046.000000
37.000000	0.002506	1.480983	1.385208	0.780413	2.721311	-3.405949	0.000000	-10.000000	1.400000	-43.516666	325.000000	1023.000000	1023.000000	2046.000000
37.020000	0.000066	0.039204	1.079785	0.292701	2.298321	-3.631603	0.000000	-10.000000	1.325000	-42.183334	310.666656	1023.000000	1023.000000	2046.000000
37.040001	-0.003399	-2.008770	0.694694	-0.310870	1.504008	-3.896602	0.000000	-10.000000	1.225000	-40.633335	296.500000	1023.000000	1023.000000	2046.000000
37.060001	-0.006649	-3.929344	0.168057	-0.807323	1.010227	-4.300304	0.000000	-10.000000	1.183333	-39.333336	282.833344	1023.000000	1023.000000	2046.000000
37.080002	-0.008889	-5.253405	-0.180098	-1.266696	0.628543	-4.435153	0.000000	-10.000000	1.116667	-38.550003	269.666656	1023.000000	1023.000000	2046.000000
37.099998	-0.010818	-6.393300	-0.513282	-1.544734	0.452601	-4.787885	0.000000	-10.000000	1.083333	-37.933334	256.833344	1023.000000	1023.000000	2046.000000
37.119999	-0.012327	-7.285021	-0.933313	-1.666087	0.113675	-4.799297	0.000000	-10.000000	1.050000	-37.416668	244.333328	1023.000000	1023.000000	2046.000000
37.139999	-0.013987	-8.266510	-1.221581	-1.856651	-0.049694	-5.138585	0.000000	-10.000000	1.050000	-36.950001	231.666672	1023.000000	1023.000000	2046.000000
37.160000	-0.014827	-8.762468	-1.506589	-2.008124	-0.077541	-5.170215	0.000000	-10.000000	1.041667	-36.583332	219.333328	1023.000000	1023.000000	2046.000000
37.180000	-0.016077	-9.501444	-1.688541	-2.149507	-0.462077	-5.201318	0.000000	-10.000000	1.016667	-36.016666	207.000000	1023.000000	1023.000000	2046.000000
37.200001	-0.016978	-10.033839	-1.970305	-2.185695	-0.502541	-5.375299	0.000000	-10.000000	0.966667	-35.616669	195.000000	1023.000000	1023.000000	2046.000000
37.220001	-0.017852	-10.550529	-2.073298	-2.351654	-0.644872	-5.480703	0.000000	-10.000000	0.916667	-34.900002	183.166672	1023.000000	1023.000000	2046.000000
37.240002	-0.018506	-10.936787	-2.138829	-2.422109	-0.739306	-5.636542	0.000000	-10.000000	0.858333	-34.083332	171.500000	1023.000000	1023.000000	2046.000000
37.259998	-0.018747	-11.079549	-2.304943	-2.437511	-0.780128	-5.556967	0.000000	-10.000000	0.816667	-32.966667	160.166672	1023.000000	1023.000000	2046.000000
37.279999	-0.019239	-11.370523	-2.388833	-2.462677	-0.846618	-5.672397	0.000000	-10.000000	0.758333	-31.833334	149.166672	1023.000000	1023.000000	2046.000000
37.299999	-0.019006	-11.232424	-2.385734	-2.404118	-0.685859	-5.756713	0.000000	-10.000000	0.708333	-30.783333	138.666672	1023.000000	1023.000000	2046.000000
37.320000	-0.018205	-10.759298	-2.449337	-2.288629	-0.624222	-5.397110	0.000000	-10.000000	0.658333	-29.716667	128.500000	1023.000000	1023.000000	2046.000000
37.340000	-0.018298	-10.813897	-2.448872	-2.236543	-0.593159	-5.535323	0.000000	-10.000000	0.625000	-28.700001	118.500000	1023.000000	1023.000000	2046.000000
37.360001	-0.017883	-10.568710	-2.637048	-2.132573	-0.400923	-5.398166	0.000000	-10.000000	0.575000	-27.600000	108.833336	1023.000000	1023.000000	2046.000000
37.380001	-0.018194	-10.752556	-2.856530	-2.142066	-0.502870	-5.251090	0.000000	-10.000000	0.533333	-26.516666	99.666664	1023.000000	1023.000000	2046.000000
37.400002	-0.018766	-11.090513	-3.058866	-2.277797	-0.363241	-5.390610	0.000000	-10.000000	0.491667	-25.383333	90.833336	1023.000000	1023.000000	2046.000000
37.419998	-0.018898	-11.168467	-3.328705	-2.233313	-0.401064	-5.205385	0.000000	-10.000000	0.475000	-24.550001	82.333336	1023.000000	1023.000000	2046.000000
37.439999	-0.019994	-11.816690	-3.536425	-2.338164	-0.779524	-5.162576	0.000000	-10.000000	0.441667	-23.716667	74.000000	1023.000000	1023.000000	2046.000000
37.459999	-0.020187	-11.930594	-3.715635	-2.375641	-0.665611	-5.173707	0.000000	-10.000000	0.400000	-22.966667	66.166664	1023.000000	1023.000000	2046.000000
37.480000	-0.020663	-12.211849	-3.942641	-2.438676	-0.781575	-5.048957	0.000000	-10.000000	0.358333	-22.083334	58.500000	1023.000000	1023.000000	2046.000000
37.500000	-0.021726	-12.839986	-3.939244	-2.556616	-1.020200	-5.323926	0.000000	-10.000000	0.325000	-21.216667	51.166668	1023.000000	1023.000000	2046.000000
37.520000	-0.021894	-12.939198	-4.095145	-2.630185	-1.141051	-5.072818	0.000000	-10.000000	0.308333	-20.483334	44.000000	1023.000000	1023.000000	2046.000000
37.540001	-0.022287	-13.171691	-4.006213	-2.732219	-1.169629	-5.263629	0.000000	-10.000000	0.300000	-19.850000	37.166668	1023.000000	1023.000000	2046.000000
37.560001	-0.022174	-13.104749	-4.010622	-2.763963	-1.124848	-5.205317	0.000000	-10.000000	0.283333	-19.266666	30.500000	1023.000000	1023.000000	2046.000000
37.580002	-0.022180	-13.108583	-4.023351	-2.669922	-1.118659	-5.296651	0.000000	-10.000000	0.266667	-18.916666	24.000000	1023.000000	1023.000000	2046.000000
37.599998	-0.022010	-13.008116	-4.070313	-2.671471	-1.180407	-5.085925	0.000000	-10.000000	0.233333	-18.483334	17.666666	1023.000000	1023.000000	2046.000000
37.619999	-0.022269	-13.161085	-3.996807	-2.667186	-1.214421	-5.282670	0.000000	-10.000000	0.216667	-18.066668	11.500000	1023.000000	1023.000000	2046.000000
37.639999	-0.021934	-12.963050	-3.987536	-2.591723	-1.195112	-5.188680	0.000000	-10.000000	0.200000	-17.150000	5.666667	1023.000000	1023.000000	2046.000000
37.660000	-0.022152	-13.091569	-3.978709	-2.503341	-1.284651	-5.324869	0.000000	-10.000000	0.191667	-16.250000	0.333333	1023.000000	1023.000000	2046.000000
37.680000	-0.021752	-12.855670	-3.964022	-2.485516	-1.204242	-5.201890	0.000000	-10.000000	0.175000	-15.066667	-4.666667	1023.000000	1023.000000	2046.000000
37.700001	-0.021518	-12.717287	-3.834896	-2.407315	-1.269371	-5.205705	0.000000	-10.000000	0.150000	-13.833334	-9.333333	1023.000000	1023.000000	2046.000000
37.720001	-0.021214	-12.537349	-3.813652	-2.274732	-1.155032	-5.293933	0.000000	-10.000000	0.116667	-12.433333	-14.000000	1023.000000	1023.000000	2046.000000
37.740002	-0.020990	-12.404806	-3.775967	-2.250268	-1.230792	-5.147779	0.000000	-10.000000	0.083333	-10.866667	-18.166666	1023.000000	1023.000000	2046.000000
37.759998	-0.021133	-12.489503	-3.748271	-2.260759	-1.257877	-5.222597	0.000000	-10.000000	0.058333	-9.250000	-22.000000	1023.000000	1023.000000	2046.000000
37.779999	-0.020366	-12.036036	-3.586184	-2.204556	-1.064152	-5.181146	0.000000	-10.000000	0.041667	-7.400000	-25.000000	1023.000000	1023.000000	2046.000000
37.799999	-0.020396	-12.054324	-3.552094	-2.198928	-1.116923	-5.186379	0.000000	-10.000000	0.025000	-5.250000	-27.500000	1023.000000	1023.000000	2046.000000
37.820000	-0.019887	-11.753466	-3.492103	-2.105545	-0.953959	-5.201859	0.000000	-10.000000	0.008333	-2.516667	-29.000000	1023.000000	1023.000000	2046.000000
37.840000	-0.019154	-11.319932	-3.399849	-2.011683	-0.878645	-5.029756	0.000000	-10.000000	-0.008333	0.266667	-29.833334	1023.000000	1023.000000	2046.000000
37.860001	-0.018770	-11.093356	-3.158025	-1.979278	-0.764744	-5.191309	0.000000	-10.000000	-0.025000	2.716667	-30.000000	1023.000000	1023.000000	2046.000000
37.880001	-0.018078	-10.684268	-3.062251	-1.926414	-0.536376	-5.159227	0.000000	-10.000000	-0.033333	5.216667	-30.000000	1023.000000	1023.000000	2046.000000
37.900002	-0.017150	-10.135677	-2.957241	-1.751633	-0.440190	-4.986614	0.000000	-10.000000	-0.066667	8.333334	-30.000000	1023.000000	1023.000000	2046.000000
37.919998	-0.016552	-9.782205	-2.696487	-1.679161	-0.304384	-5.102172	0.000000	-10.000000	-0.125000	11.950000	-30.000000	1023.000000	1023.000000	2046.000000
37.939999	-0.015185	-8.974191	-2.359564	-1.606152	0.008426	-5.016901	0.000000	-10.000000	-0.208333	15.150000	-30.000000	1023.000000	1023.000000	2046.000000
37.959999	-0.014477	-8.556004	-2.194784	-1.450738	0.056308	-4.966789	0.000000	-10.000000	-0.275000	17.533333	-30.000000	1023.000000	1023.000000	2046.000000
37.980000	-0.013916	-8.224491	-1.867150	-1.489990	0.300715	-5.168067	0.000000	-10.000000	-0.333333	19.866667	-11.666667	1023.000000	1023.000000	2046.000000
38.000000	-0.013285	-7.851618	-1.760388	-1.467940	0.365017	-4.988307	0.000000	-10.000000	-0.391667	21.833334	8.333333	1023.000000	1023.000000	2046.000000
38.020000	-0.013274	-7.844744	-1.645317	-1.595201	0.491459	-5.095685	0.000000	-10.000000	-0.458333	24.050001	31.000000	1023.000000	1023.000000	2046.000000
38.040001	-0.012779	-7.552491	-1.460772	-1.635538	0.681839	-5.138020	0.000000	-10.000000	-0.500000	25.783335	38.000000	1023.000000	1023.000000	2046.000000
38.060001	-0.011549	-6.825550	-1.174800	-1.591624	0.997275	-5.056401	0.000000	-10.000000	-0.566667	27.383333	46.500000	1023.000000	1023.000000	2046.000000
38.080002	-0.010094	-5.965703	-1.014008	-1.356310	1.383825	-4.979210	0.000000	-10.000000	-0.608333	28.833334	55.333332	1023.000000	1023.000000	2046.000000
38.099998	-0.009180	-5.425315	-0.920854	-1.280708	1.528255	-4.752009	0.000000	-10.000000	-0.658333	29.916668	64.833336	1023.000000	1023.000000	2046.000000
38.119999	-0.008788	-5.193746	-0.838839	-1.175587	1.717860	-4.897180	0.000000	-10.000000	-0.683333	31.183334	74.500000	1023.000000	1023.000000	2046.000000
38.139999	-0.008523	-5.036815	-0.913009	-1.215779	1.654739	-4.562767	0.000000	-10.000000	-0.741667	32.450001	84.666664	1023.000000	1023.000000	2046.000000
38.160000	-0.010497	-6.203524	-1.154701	-1.563142	1.328885	-4.814567	0.000000	-10.000000	-0.808333	33.983334	95.166664	1023.000000	1023.000000	2046.000000
38.180000	-0.012617	-7.456718	-1.506884	-2.052578	1.192441	-5.089697	0.000000	-10.000000	-0.866667	35.266666	106.333336	1023.000000	1023.000000	2046.000000
38.200001	-0.013555	-8.011014	-1.700649	-2.368547	1.083235	-5.025054	0.000000	-10.000000	-0.908333	36.083332	118.000000	1023.000000	1023.000000	2046.000000
38.220001	-0.014298	-8.450379	-1.788698	-2.636263	1.270355	-5.295773	0.000000	-10.000000	-0.950000	36.733334	130.000000	1023.000000	1023.000000	2046.000000
38.240002	-0.013853	-8.186913	-1.829014	-2.657623	1.609299	-5.309576	0.000000	-10.000000	-0.991667	37.533333	142.000000	1023.000000	1023.000000	2046.000000
38.259998	-0.013493	-7.974077	-1.762832	-2.646696	1.621380	-5.185928	0.000000	-10.000000	-1.016667	38.316666	154.333328	1023.000000	1023.000000	2046.000000
38.279999	-0.013087	-7.734305	-1.532232	-2.641222	1.894386	-5.455236	0.000000	-10.000000	-1.050000	38.883335	167.000000	1023.000000	1023.000000	2046.000000
38.299999	-0.012008	-7.096880	-1.451935	-2.523597	2.133741	-5.255089	0.000000	-10.000000	-1.075000	39.316666	180.000000	1023.000000	1023.000000	2046.000000
38.320000	-0.011240	-6.643048	-1.295556	-2.332855	2.267787	-5.282424	0.000000	-10.000000	-1.100000	39.916668	193.166672	1023.000000	1023.000000	2046.000000
38.340000	-0.010221	-6.040453	-1.051200	-2.298845	2.643082	-5.333491	0.000000	-10.000000	-1.091667	40.116669	206.333328	1023.000000	1023.000000	2046.000000
38.360001	-0.008907	-5.264103	-0.830022	-2.081761	2.837754	-5.190073	0.000000	-10.000000	-1.108333	40.316666	219.666672	1023.000000	1023.000000	2046.000000
38.380001	-0.007946	-4.696111	-0.568476	-1.945583	3.061252	-5.243304	0.000000	-10.000000	-1.116667	40.433334	233.000000	1023.000000	1023.000000	2046.000000
38.400002	-0.006044	-3.572092	-0.282589	-1.846921	3.610095	-5.052677	0.000000	-10.000000	-1.141667	40.849998	246.666672	1023.000000	1023.000000	2046.000000
38.419998	-0.004833	-2.856373	0.048496	-1.642600	3.816410	-5.078679	0.000000	-10.000000	-1.158333	41.133335	260.166656	1023.000000	1023.000000	2046.000000
38.439999	-0.002241	-1.324217	0.468343	-1.436097	4.575212	-4.931675	0.000000	-10.000000	-1.158333	41.299999	273.833344	1023.000000	1023.000000	2046.000000
38.459999	-0.000841	-0.497242	0.730328	-1.146710	4.660210	-4.741070	0.000000	-10.000000	-1.141667	41.100002	287.500000	1023.000000	1023.000000	2046.000000
38.480000	0.000866	0.511903	0.994041	-1.100420	5.247371	-4.629089	0.000000	-10.000000	-1.108333	40.900002	301.333344	1023.000000	1023.000000	2046.000000
38.500000	0.001883	1.112892	1.134956	-0.902072	5.425879	-4.545870	0.000000	-10.000000	-1.083333	40.483334	315.000000	1023.000000	1023.000000	2046.000000
38.520000	0.003479	2.056131	1.173361	-0.703064	5.899198	-4.313364	0.000000	-10.000000	-1.058333	40.049999	328.666656	1023.000000	1023.000000	2046.000000
38.540001	0.004119	2.434254	1.381302	-0.723373	6.098095	-4.321769	0.000000	-10.000000	-1.008333	39.116669	342.166656	1023.000000	1023.000000	2046.000000
38.560001	0.004857	2.870201	1.582158	-0.713490	6.249846	-4.248312	0.000000	-10.000000	-1.000000	38.383335	355.333344	1023.000000	1023.000000	2046.000000
38.580002	0.006162	3.641971	1.756916	-0.527111	6.411494	-3.999327	0.000000	-10.000000	-0.991667	37.966667	368.166656	1023.000000	1023.000000	2046.000000
38.599998	0.007097	4.194095	2.085107	-0.422778	6.610717	-4.078950	0.000000	-10.000000	-1.008333	38.450001	380.833344	1023.000000	1023.000000	2046.000000
38.619999	0.008127	4.803179	2.316795	-0.507736	6.871895	-3.877775	0.000000	-10.000000	-0.991667	38.516666	393.666656	1023.000000	1023.000000	2046.000000
38.639999	0.008736	5.163030	2.590863	-0.500593	6.989226	-3.916466	0.000000	-10.000000	-1.000000	38.450001	406.500000	1023.000000	1023.000000	2046.000000
38.660000	0.010025	5.924970	2.757607	-0.396357	7.352719	-3.788999	0.000000	-10.000000	-1.008333	38.266666	419.333344	1023.000000	1023.000000	2046.000000
38.680000	0.011174	6.603992	3.142653	-0.341074	7.609446	-3.807034	0.000000	-10.000000	-1.016667	38.400002	432.166656	1023.000000	1023.000000	2046.000000
38.700001	0.012647	7.474567	3.490564	-0.367537	8.096640	-3.745100	0.000000	-10.000000	-0.991667	38.433334	445.000000	1023.000000	1023.000000	2046.000000
38.720001	0.014057	8.307528	3.693554	-0.108304	8.278996	-3.556716	0.000000	-10.000000	-0.950000	37.683334	457.833344	1023.000000	1023.000000	2046.000000
38.740002	0.015598	9.218320	4.185245	0.022341	8.731889	-3.721154	0.000000	-10.000000	-0.916667	37.116669	470.500000	1023.000000	1023.000000	2046.000000
38.759998	0.017461	10.319317	4.436408	0.253379	8.966117	-3.336586	0.000000	-10.000000	-0.916667	37.000000	482.833344	1023.000000	1023.000000	2046.000000
38.779999	0.018857	11.144382	4.849796	0.361119	9.381743	-3.448277	0.000000	-10.000000	-0.958333	37.316669	495.333344	1023.000000	1023.000000	2046.000000
38.799999	0.020852	12.323615	5.101020	0.619987	9.698868	-3.096260	0.000000	-10.000000	-0.991667	37.900002	507.666656	1023.000000	1023.000000	2046.000000
38.820000	0.022293	13.174931	5.526493	0.801919	10.157852	-3.311333	0.000000	-10.000000	-0.975000	38.283337	520.333313	1023.000000	1023.000000	2046.000000
38.840000	0.024436	14.441744	5.906828	0.933068	10.453985	-2.852137	0.000000	-10.000000	-0.933333	38.250000	533.000000	1023.000000	1023.000000	2046.000000
38.860001	0.025807	15.251875	6.280931	1.053037	10.919212	-3.001305	0.000000	-10.000000	-0.883333	37.533333	545.833313	1023.000000	1023.000000	2046.000000
38.880001	0.027467	16.233131	6.500286	1.345979	11.165400	-2.778535	0.000000	-10.000000	-0.875000	36.549999	558.500000	1023.000000	1023.000000	2046.000000
38.900002	0.028944	17.106112	6.908959	1.457710	11.584870	-2.845429	0.000000	-10.000000	-0.841667	35.700001	570.833313	1023.000000	1023.000000	2046.000000
38.919998	0.030480	18.013540	7.164079	1.670144	11.813390	-2.634073	0.000000	-10.000000	-0.800000	34.516666	583.000000	1023.000000	1023.000000	2046.000000
38.939999	0.031780	18.782148	7.355685	1.846820	12.205859	-2.626215	0.000000	-10.000000	-0.708333	33.350002	594.666687	1023.000000	1023.000000	2046.000000
38.959999	0.033094	19.558847	7.565313	2.016982	12.363286	-2.386735	0.000000	-10.000000	-0.616667	31.816668	606.000000	1023.000000	1023.000000	2046.000000
38.980000	0.033878	20.022078	7.943861	2.065687	12.629416	-2.616885	0.000000	-10.000000	-0.508333	30.100000	616.833313	1023.000000	1023.000000	2046.000000
39.000000	0.034774	20.551588	8.149178	2.111897	12.696099	-2.405586	0.000000	-10.000000	-0.433333	27.716667	627.166687	1023.000000	1023.000000	2046.000000
39.020000	0.034789	20.560312	8.180071	2.147784	12.699744	-2.467287	0.000000	-10.000000	-0.341667	25.283335	636.833313	1023.000000	1023.000000	2046.000000
39.040001	0.034462	20.367174	8.164174	2.136194	12.488380	-2.421575	0.000000	-10.000000	-0.275000	22.650000	645.666687	1023.000000	1023.000000	2046.000000
39.060001	0.034236	20.233723	8.272083	1.957542	12.610484	-2.606388	0.000000	-10.000000	-0.208333	19.966667	653.666687	1023.000000	1023.000000	2046.000000
39.080002	0.034884	20.616419	8.426625	1.943931	12.741539	-2.495677	0.000000	-10.000000	-0.133333	16.816668	660.833313	1023.000000	1023.000000	2046.000000
39.099998	0.035760	21.133999	8.613580	2.162293	12.834210	-2.476083	0.000000	-10.000000	-0.066667	13.283334	666.833313	1023.000000	1023.000000	2046.000000
39.119999	0.036599	21.629736	8.549384	2.511808	12.864996	-2.296453	0.000000	-10.000000	-0.008333	9.066667	671.833313	1023.000000	1023.000000	2046.000000
39.139999	0.036116	21.344570	8.413179	2.718741	12.588851	-2.376203	0.000000	-10.000000	0.016667	3.550000	675.500000	1023.000000	1023.000000	2046.000000
39.160000	0.035260	20.838844	8.142184	2.668090	12.198937	-2.170368	0.000000	-10.000000	0.033333	-1.233333	677.833313	1023.000000	1023.000000	2046.000000
39.180000	0.032876	19.429865	7.672764	2.402908	11.714119	-2.359926	0.000000	-10.000000	0.066667	-6.033334	678.833313	1023.000000	1023.000000	2046.000000
39.200001	0.029446	17.402687	7.174231	1.838709	11.115589	-2.725842	0.000000	-10.000000	0.108333	-9.750000	679.000000	1023.000000	1023.000000	2046.000000
39.220001	0.026274	15.527992	6.858691	1.232248	10.520191	-3.083137	0.000000	-10.000000	0.183333	-13.916667	679.000000	1023.000000	1023.000000	2046.000000
39.240002	0.024350	14.390884	6.379538	0.739729	10.323086	-3.051467	0.000000	-10.000000	0.258333	-17.100000	679.000000	1023.000000	1023.000000	2046.000000
39.259998	0.022164	13.098948	6.010966	0.598514	9.837770	-3.348302	0.000000	-10.000000	0.333333	-19.650000	671.333313	1023.000000	1023.000000	2046.000000
39.279999	0.020690	12.227673	5.642191	0.470392	9.653824	-3.538735	0.000000	-10.000000	0.383333	-21.466667	661.166687	1023.000000	1023.000000	2046.000000
39.299999	0.019370	11.447918	5.372270	0.354271	9.195778	-3.474401	0.000000	-10.000000	0.450000	-23.316668	648.500000	1023.000000	1023.000000	2046.000000
39.320000	0.018458	10.908486	5.129676	0.201037	9.147906	-3.570133	0.000000	-10.000000	0.516667	-25.333334	640.666687	1023.000000	1023.000000	2046.000000
39.340000	0.016723	9.883367	4.846236	0.159776	8.650320	-3.772964	0.000000	-10.000000	0.608333	-27.666668	632.333313	1023.000000	1023.000000	2046.000000
39.360001	0.015412	9.108572	4.612172	0.002405	8.465575	-3.971580	0.000000	-10.000000	0.708333	-29.950001	623.166687	1023.000000	1023.000000	2046.000000
39.380001	0.014638	8.651279	4.385129	-0.146351	8.217304	-3.804804	0.000000	-10.000000	0.816667	-32.133335	613.166687	1023.000000	1023.000000	2046.000000
39.400002	0.013574	8.022108	4.163794	-0.253323	8.119075	-4.007437	0.000000	-10.000000	0.933333	-34.450001	602.333313	1023.000000	1023.000000	2046.000000
39.419998	0.012461	7.364168	3.885400	-0.241302	7.727489	-4.007420	0.000000	-10.000000	1.050000	-36.716667	590.833313	1023.000000	1023.000000	2046.000000
39.439999	0.011667	6.895265	3.774750	-0.321161	7.588667	-4.146992	0.000000	-10.000000	1.166667	-38.916668	578.500000	1023.000000	1023.000000	2046.000000
39.459999	0.011226	6.634662	3.424030	-0.358894	7.373874	-3.804348	0.000000	-10.000000	1.283333	-40.816669	565.666687	1023.000000	1023.000000	2046.000000
39.480000	0.010056	5.942880	3.192077	-0.397085	7.152740	-4.004853	0.000000	-10.000000	1.400000	-42.549999	551.833313	1023.000000	1023.000000	2046.000000
39.500000	0.009338	5.518613	2.972822	-0.269892	6.778441	-3.962758	0.000000	-10.000000	1.491667	-44.000000	537.666687	1023.000000	1023.000000	2046.000000
39.520000	0.008593	5.078501	2.824570	-0.321013	6.549360	-3.974415	0.000000	-10.000000	1.550000	-45.116665	522.833313	1023.000000	1023.000000	2046.000000
39.540001	0.008256	4.879580	2.561481	-0.327562	6.417166	-3.771505	0.000000	-10.000000	1.583333	-45.683334	508.000000	1023.000000	1023.000000	2046.000000
39.560001	0.006908	4.082485	2.215087	-0.243027	5.933750	-3.823325	0.000000	-10.000000	1.600000	-45.833332	492.833344	1023.000000	1023.000000	2046.000000
39.580002	0.005996	3.543606	1.849243	-0.253423	5.845961	-3.898175	0.000000	-10.000000	1.591667	-45.466667	477.500000	1023.000000	1023.000000	2046.000000
39.599998	0.004686	2.769159	1.591120	-0.387480	5.423629	-3.858110	0.000000	-10.000000	1.550000	-44.799999	462.333344	1023.000000	1023.000000	2046.000000
39.619999	0.004343	2.566451	1.330216	-0.307875	5.178268	-3.634158	0.000000	-10.000000	1.475000	-43.866669	447.333344	1023.000000	1023.000000	2046.000000
39.639999	0.003063	1.810470	1.193337	-0.425167	4.826034	-3.783733	0.000000	-10.000000	1.416667	-43.049999	432.833344	1023.000000	1023.000000	2046.000000
39.660000	0.002188	1.292918	0.964022	-0.374398	4.381176	-3.677883	0.000000	-10.000000	1.366667	-42.549999	418.500000	1023.000000	1023.000000	2046.000000
39.680000	0.001065	0.629143	0.894777	-0.502477	4.124780	-3.887936	0.000000	-10.000000	1.350000	-42.133335	404.333344	1023.000000	1023.000000	2046.000000
39.700001	0.000469	0.277335	0.722815	-0.533769	3.861978	-3.773689	0.000000	-10.000000	1.316667	-41.683334	390.333344	1023.000000	1023.000000	2046.000000
39.720001	0.000212	0.125199	0.605637	-0.584298	3.790105	-3.686246	0.000000	-10.000000	1.283333	-41.166668	376.333344	1023.000000	1023.000000	2046.000000
39.740002	-0.000784	-0.463513	0.522992	-0.580225	3.361680	-3.767959	0.000000	-10.000000	1.258333	-40.816669	362.500000	1023.000000	1023.000000	2046.000000
39.759998	-0.001213	-0.717141	0.303531	-0.523038	3.240474	-3.738108	0.000000	-10.000000	1.233333	-40.450001	348.833344	1023.000000	1023.000000	2046.000000
39.779999	-0.002018	-1.192796	0.209771	-0.581738	3.024175	-3.845003	0.000000	-10.000000	1.216667	-40.266666	335.333344	1023.000000	1023.000000	2046.000000
39.799999	-0.002385	-1.409276	0.044592	-0.509801	2.800243	-3.744310	0.000000	-10.000000	1.200000	-39.833336	322.000000	1023.000000	1023.000000	2046.000000
39.820000	-0.002527	-1.493327	0.074196	-0.584729	2.910285	-3.893080	0.000000	-10.000000	1.183333	-39.416668	308.666656	1023.000000	1023.000000	2046.000000
39.840000	-0.003002	-1.774267	-0.111237	-0.465426	2.548822	-3.746426	0.000000	-10.000000	1.141667	-38.666668	295.500000	1023.000000	1023.000000	2046.000000
39.860001	-0.003258	-1.925292	-0.221153	-0.415576	2.488321	-3.776884	0.000000	-10.000000	1.083333	-37.766666	282.666656	1023.000000	1023.000000	2046.000000
39.880001	-0.003628	-2.144403	-0.210780	-0.365817	2.262689	-3.830494	0.000000	-10.000000	1.041667	-37.066669	274.166656	1023.000000	1023.000000	2046.000000
39.900002	-0.003775	-2.231199	-0.361256	-0.379582	2.223375	-3.713736	0.000000	-10.000000	1.000000	-36.066669	261.833344	1023.000000	1023.000000	2046.000000
39.919998	-0.004342	-2.565904	-0.399765	-0.378489	2.069765	-3.857415	0.000000	-10.000000	0.966667	-35.333336	249.833328	1023.000000	1023.000000	2046.000000
39.939999	-0.004435	-2.620986	-0.551739	-0.289552	1.920910	-3.700605	0.000000	-10.000000	0.925000	-34.283333	234.000000	1023.000000	1023.000000	2046.000000
39.959999	-0.005008	-2.959842	-0.525528	-0.365591	1.818411	-3.887134	0.000000	-10.000000	0.900000	-33.700001	222.500000	1023.000000	1023.000000	2046.000000
39.980000	-0.005594	-3.305763	-0.658950	-0.436632	1.665614	-3.875795	0.000000	-10.000000	0.850000	-33.100002	211.166672	1023.000000	1023.000000	2046.000000
40.000000	-0.005704	-3.370835	-0.616984	-0.445513	1.639545	-3.947882	0.000000	-10.000000	0.816667	-32.466667	200.166672	1023.000000	1023.000000	2046.000000
40.020000	-0.005367	-3.172029	-0.504313	-0.394803	1.555401	-3.828314	0.000000	-10.000000	0.775000	-31.716667	189.333328	1023.000000	1023.000000	2046.000000
40.040001	-0.005331	-3.150507	-0.347570	-0.475302	1.701827	-4.029463	0.000000	-10.000000	0.750000	-30.866667	178.833328	1023.000000	1023.000000	2046.000000
40.060001	-0.005528	-3.267080	-0.303530	-0.419018	1.468208	-4.012741	0.000000	-10.000000	0.708333	-30.116667	168.500000	1023.000000	1023.000000	2046.000000
40.080002	-0.005941	-3.511043	-0.341801	-0.483199	1.506758	-4.192801	0.000000	-10.000000	0.666667	-29.416668	158.500000	1023.000000	1023.000000	2046.000000
40.099998	-0.006495	-3.838754	-0.502512	-0.676431	1.400799	-4.060610	0.000000	-10.000000	0.641667	-28.983334	151.833328	1023.000000	1023.000000	2046.000000
40.119999	-0.007588	-4.484307	-0.521338	-0.853327	1.230866	-4.340509	0.000000	-10.000000	0.625000	-28.633335	142.166672	1023.000000	1023.000000	2046.000000
40.139999	-0.007634	-4.511801	-0.701268	-0.721920	1.128358	-4.216970	0.000000	-10.000000	0.625000	-28.350000	132.666672	1023.000000	1023.000000	2046.000000
40.160000	-0.007822	-4.622784	-0.682226	-0.814622	1.114939	-4.240874	0.000000	-10.000000	0.616667	-27.983334	120.000000	1023.000000	1023.000000	2046.000000
40.180000	-0.007937	-4.691024	-0.785656	-0.784007	1.186346	-4.307708	0.000000	-10.000000	0.608333	-27.733334	110.666664	1023.000000	1023.000000	2046.000000
40.200001	-0.008864	-5.238857	-1.000065	-0.645924	0.743210	-4.336078	0.000000	-10.000000	0.583333	-27.316668	101.500000	1023.000000	1023.000000	2046.000000
40.220001	-0.010044	-5.935906	-1.471803	-0.647231	0.347530	-4.164402	0.000000	-10.000000	0.541667	-26.600000	92.333336	1023.000000	1023.000000	2046.000000
40.240002	-0.012673	-7.489559	-1.667617	-1.082748	-0.290524	-4.448670	0.000000	-10.000000	0.475000	-25.366667	83.500000	1023.000000	1023.000000	2046.000000
40.259998	-0.015649	-9.248838	-2.020222	-1.734885	-0.687769	-4.805963	0.000000	-10.000000	0.416667	-23.916668	75.000000	1023.000000	1023.000000	2046.000000
40.279999	-0.018681	-11.040411	-2.494916	-2.249318	-1.282042	-5.014134	0.000000	-10.000000	0.383333	-22.500000	67.166664	1023.000000	1023.000000	2046.000000
40.299999	-0.020453	-12.087895	-2.868040	-2.698349	-1.345886	-5.175622	0.000000	-10.000000	0.366667	-21.583334	59.500000	1023.000000	1023.000000	2046.000000
40.320000	-0.022257	-13.153798	-3.185101	-2.936279	-1.643355	-5.389064	0.000000	-10.000000	0.350000	-21.050001	52.166668	1023.000000	1023.000000	2046.000000
40.340000	-0.023343	-13.795606	-3.396784	-3.131607	-1.652214	-5.615001	0.000000	-10.000000	0.341667	-20.833334	45.166668	1023.000000	1023.000000	2046.000000
40.360001	-0.025087	-14.826199	-3.608892	-3.316564	-2.009551	-5.891192	0.000000	-10.000000	0.325000	-20.416666	38.333332	1023.000000	1023.000000	2046.000000
40.380001	-0.025514	-15.078611	-3.883259	-3.361111	-2.024334	-5.809907	0.000000	-10.000000	0.316667	-20.066668	31.500000	1023.000000	1023.000000	2046.000000
40.400002	-0.026036	-15.387385	-4.010243	-3.420197	-2.064288	-5.892656	0.000000	-10.000000	0.300000	-19.750000	26.833334	1023.000000	1023.000000	2046.000000
40.419998	-0.026806	-15.842248	-4.117945	-3.471054	-2.180175	-6.073073	0.000000	-10.000000	0.266667	-19.116667	20.166666	1023.000000	1023.000000	2046.000000
40.439999	-0.027300	-16.134548	-4.158338	-3.521418	-2.238007	-6.216784	0.000000	-10.000000	0.233333	-18.250000	13.833333	1023.000000	1023.000000	2046.000000
40.459999	-0.026783	-15.829041	-4.263682	-3.509998	-2.060037	-5.995323	0.000000	-10.000000	0.200000	-17.216667	6.000000	1023.000000	1023.000000	2046.000000
40.480000	-0.027113	-16.023802	-4.268379	-3.499464	-2.150652	-6.105307	0.000000	-10.000000	0.200000	-16.516666	0.666667	1023.000000	1023.000000	2046.000000
40.500000	-0.027029	-15.973919	-4.278849	-3.499298	-2.050688	-6.145083	0.000000	-10.000000	0.191667	-15.850000	-4.333333	1023.000000	1023.000000	2046.000000
40.520000	-0.027058	-15.991548	-4.138429	-3.500873	-2.138419	-6.213827	0.000000	-10.000000	0.183333	-15.350000	-7.833333	1023.000000	1023.000000	2046.000000
40.540001	-0.025786	-15.239539	-4.163080	-3.376254	-1.744667	-5.955538	0.000000	-10.000000	0.175000	-14.766667	-12.833333	1023.000000	1023.000000	2046.000000
40.560001	-0.025282	-14.941522	-4.013413	-3.117531	-1.889703	-5.920875	0.000000	-10.000000	0.158333	-13.900001	-17.666666	1023.000000	1023.000000	2046.000000
40.580002	-0.025339	-14.975080	-3.997107	-3.179679	-1.659746	-6.138547	0.000000	-10.000000	0.116667	-12.250000	-23.833334	1023.000000	1023.000000	2046.000000
40.599998	-0.024899	-14.715422	-4.223369	-3.142439	-1.593061	-5.756553	0.000000	-10.000000	0.075000	-10.333334	-28.000000	1023.000000	1023.000000	2046.000000
40.619999	-0.025555	-15.103002	-4.248543	-3.171227	-1.740153	-5.943079	0.000000	-10.000000	0.041667	-8.300000	-31.500000	1023.000000	1023.000000	2046.000000
40.639999	-0.025837	-15.269684	-4.525151	-3.065369	-1.776712	-5.902452	0.000000	-10.000000	0.025000	-6.000000	-34.333332	1023.000000	1023.000000	2046.000000
40.660000	-0.026050	-15.395377	-4.525216	-3.169105	-1.762644	-5.938414	0.000000	-10.000000	-0.008333	-2.350000	-36.333332	1023.000000	1023.000000	2046.000000
40.680000	-0.025690	-15.182932	-4.593313	-3.297828	-1.526435	-5.765357	0.000000	-10.000000	-0.033333	0.650000	-37.500000	1023.000000	1023.000000	2046.000000
40.700001	-0.025832	-15.266689	-4.544831	-3.232192	-1.780087	-5.709580	0.000000	-10.000000	-0.066667	5.050000	-38.000000	1023.000000	1023.000000	2046.000000
40.720001	-0.025541	-15.094703	-4.362148	-3.274837	-1.541542	-5.916175	0.000000	-10.000000	-0.108333	9.000000	-38.000000	1023.000000	1023.000000	2046.000000
40.740002	-0.024946	-14.743180	-4.328252	-3.209094	-1.551389	-5.654445	0.000000	-10.000000	-0.183333	13.800000	-38.000000	1023.000000	1023.000000	2046.000000
40.759998	-0.024304	-14.363539	-4.092207	-3.232378	-1.274285	-5.764668	0.000000	-10.000000	-0.241667	16.150000	-38.000000	1023.000000	1023.000000	2046.000000
40.779999	-0.023316	-13.779612	-3.976098	-3.031726	-1.157603	-5.614186	0.000000	-10.000000	-0.291667	17.650000	-38.000000	1023.000000	1023.000000	2046.000000
40.799999	-0.022498	-13.296434	-3.787134	-3.015440	-0.790810	-5.703052	0.000000	-10.000000	-0.341667	19.600000	-16.833334	1023.000000	1023.000000	2046.000000
40.820000	-0.021054	-12.443186	-3.659211	-2.863827	-0.464773	-5.455374	0.000000	-10.000000	-0.391667	21.550001	4.333333	1023.000000	1023.000000	2046.000000
40.840000	-0.020351	-12.027362	-3.332124	-2.782731	-0.322578	-5.589929	0.000000	-10.000000	-0.433333	23.283333	28.000000	1023.000000	1023.000000	2046.000000
40.860001	-0.018976	-11.214558	-3.129250	-2.642618	0.064860	-5.507550	0.000000	-10.000000	-0.500000	25.116667	35.833332	1023.000000	1023.000000	2046.000000
40.880001	-0.017377	-10.270068	-2.912398	-2.488492	0.325159	-5.194337	0.000000	-10.000000	-0.566667	26.950001	43.666668	1023.000000	1023.000000	2046.000000
40.900002	-0.015805	-9.341034	-2.630495	-2.270691	0.715836	-5.155684	0.000000	-10.000000	-0.658333	29.033333	52.000000	1023.000000	1023.000000	2046.000000
40.919998	-0.014674	-8.672562	-2.331973	-2.127342	0.859339	-5.072586	0.000000	-10.000000	-0.725000	30.433332	58.166668	1023.000000	1023.000000	2046.000000
40.939999	-0.013178	-7.787920	-2.049057	-2.014326	1.383190	-5.107728	0.000000	-10.000000	-0.808333	32.750000	71.666664	1023.000000	1023.000000	2046.000000
40.959999	-0.011588	-6.848589	-1.809683	-1.794032	1.529772	-4.774647	0.000000	-10.000000	-0.875000	34.650002	86.000000	1023.000000	1023.000000	2046.000000
40.980000	-0.010010	-5.916106	-1.416769	-1.628597	1.940525	-4.811265	0.000000	-10.000000	-0.908333	35.833336	97.166664	1023.000000	1023.000000	2046.000000
41.000000	-0.008328	-4.922113	-1.206339	-1.365394	2.253982	-4.604362	0.000000	-10.000000	-0.941667	36.733334	109.000000	1023.000000	1023.000000	2046.000000
41.020000	-0.006524	-3.855460	-0.825611	-1.309411	2.809407	-4.529845	0.000000	-10.000000	-0.966667	37.383335	121.166664	1023.000000	1023.000000	2046.000000
41.040001	-0.004759	-2.812661	-0.529915	-1.082337	3.137172	-4.337580	0.000000	-10.000000	-1.008333	38.233334	137.500000	1023.000000	1023.000000	2046.000000
41.060001	-0.003539	-2.091692	-0.167486	-0.937783	3.447084	-4.433507	0.000000	-10.000000	-1.033333	38.450001	145.833328	1023.000000	1023.000000	2046.000000
41.080002	-0.001816	-1.073177	0.120953	-0.806488	3.870085	-4.257727	0.000000	-10.000000	-1.050000	38.916668	154.333328	1023.000000	1023.000000	2046.000000
41.099998	-0.000182	-0.107298	0.538102	-0.649814	4.178461	-4.174046	0.000000	-10.000000	-1.041667	39.000000	163.000000	1023.000000	1023.000000	2046.000000
41.119999	0.001508	0.891525	0.928600	-0.462245	4.594174	-4.169005	0.000000	-10.000000	-1.083333	39.633335	180.500000	1023.000000	1023.000000	2046.000000
41.139999	0.002529	1.494367	1.319187	-0.394637	4.666177	-4.096360	0.000000	-10.000000	-1.133333	40.333332	198.000000	1023.000000	1023.000000	2046.000000
41.160000	0.003582	2.116932	1.569226	-0.397844	4.999121	-4.053571	0.000000	-10.000000	-1.191667	41.216667	211.166672	1023.000000	1023.000000	2046.000000
41.180000	0.003968	2.344971	1.754151	-0.427995	5.094361	-4.075546	0.000000	-10.000000	-1.191667	41.733334	220.166672	1023.000000	1023.000000	2046.000000
41.200001	0.004391	2.594802	2.072735	-0.631722	5.384498	-4.230710	0.000000	-10.000000	-1.175000	41.916668	234.166672	1023.000000	1023.000000	2046.000000
41.220001	0.005957	3.520655	2.222714	-0.412418	5.688701	-3.978342	0.000000	-10.000000	-1.141667	41.983334	252.833328	1023.000000	1023.000000	2046.000000
41.240002	0.007345	4.341016	2.695719	-0.382455	6.159766	-4.132015	0.000000	-10.000000	-1.116667	41.866669	266.833344	1023.000000	1023.000000	2046.000000
41.259998	0.009295	5.493216	2.926383	-0.069138	6.514694	-3.878724	0.000000	-10.000000	-1.116667	41.400002	276.166656	1023.000000	1023.000000	2046.000000
41.279999	0.010478	6.192576	3.174760	0.145212	6.734380	-3.861776	0.000000	-10.000000	-1.116667	41.016666	285.500000	1023.000000	1023.000000	2046.000000
41.299999	0.011091	6.554717	3.189111	0.276334	6.741190	-3.651917	0.000000	-10.000000	-1.116667	40.616669	299.166656	1023.000000	1023.000000	2046.000000
41.320000	0.010323	6.100958	3.013696	0.067625	6.665725	-3.646088	0.000000	-10.000000	-1.108333	40.616669	317.166656	1023.000000	1023.000000	2046.000000
41.340000	0.008033	4.747238	2.648297	-0.371200	6.201480	-3.731339	0.000000	-10.000000	-1.091667	40.283333	335.166656	1023.000000	1023.000000	2046.000000
41.360001	0.006229	3.681077	2.483315	-1.023929	6.210989	-3.989298	0.000000	-10.000000	-1.075000	39.966667	348.833344	1023.000000	1023.000000	2046.000000
41.380001	0.004981	2.943873	2.289394	-1.132317	5.991813	-4.205017	0.000000	-10.000000	-1.050000	39.600002	357.833344	1023.000000	1023.000000	2046.000000
41.400002	0.004619	2.729617	2.175916	-1.194163	6.143995	-4.396132	0.000000	-10.000000	-1.033333	39.466667	366.666656	1023.000000	1023.000000	2046.000000
41.419998	0.004992	2.950087	2.137040	-1.206566	6.313107	-4.293494	0.000000	-10.000000	-1.016667	39.016666	379.833344	1023.000000	1023.000000	2046.000000
41.439999	0.005442	3.216491	2.379111	-1.342113	6.570990	-4.391497	0.000000	-10.000000	-0.983333	38.549999	393.000000	1023.000000	1023.000000	2046.000000
41.459999	0.006490	3.835391	2.451008	-1.051481	6.670763	-4.234899	0.000000	-10.000000	-0.983333	38.233334	406.000000	1023.000000	1023.000000	2046.000000
41.480000	0.006691	3.954221	2.690249	-1.140365	6.863236	-4.458900	0.000000	-10.000000	-0.991667	38.083332	418.833344	1023.000000	1023.000000	2046.000000
41.500000	0.007911	4.675544	2.772188	-0.981050	7.146652	-4.262247	0.000000	-10.000000	-1.033333	38.383335	435.833344	1023.000000	1023.000000	2046.000000
41.520000	0.008579	5.070302	3.005117	-0.953116	7.356047	-4.337746	0.000000	-10.000000	-1.058333	38.666668	448.500000	1023.000000	1023.000000	2046.000000
41.540001	0.009819	5.803242	3.200137	-0.741220	7.647205	-4.302880	0.000000	-10.000000	-1.050000	39.183334	461.333344	1023.000000	1023.000000	2046.000000
41.560001	0.010657	6.298413	3.504230	-0.650113	7.806838	-4.362542	0.000000	-10.000000	-1.025000	38.916668	470.000000	1023.000000	1023.000000	2046.000000
41.580002	0.012331	7.287899	3.678240	-0.477027	8.258012	-4.171326	0.000000	-10.000000	-0.983333	38.549999	487.333344	1023.000000	1023.000000	2046.000000
41.599998	0.013704	8.099244	3.996729	-0.402640	8.605295	-4.100141	0.000000	-10.000000	-0.966667	38.099998	500.333344	1023.000000	1023.000000	2046.000000
41.619999	0.015336	9.063816	4.215230	-0.160425	9.025124	-4.016114	0.000000	-10.000000	-0.941667	37.783333	513.166687	1023.000000	1023.000000	2046.000000
41.639999	0.016908	9.992738	4.463301	0.061296	9.267562	-3.799421	0.000000	-10.000000	-0.900000	37.016666	521.500000	1023.000000	1023.000000	2046.000000
41.660000	0.017923	10.592601	4.736853	0.080118	9.694840	-3.919210	0.000000	-10.000000	-0.858333	36.100002	533.833313	1023.000000	1023.000000	2046.000000
41.680000	0.019206	11.350624	4.776571	0.234602	10.059317	-3.719866	0.000000	-10.000000	-0.800000	34.866669	546.000000	1023.000000	1023.000000	2046.000000
41.700001	0.019757	11.676641	4.828005	0.379546	10.062624	-3.593534	0.000000	-10.000000	-0.741667	33.966667	557.833313	1023.000000	1023.000000	2046.000000
41.720001	0.020498	12.114474	4.903048	0.414986	10.391381	-3.594941	0.000000	-10.000000	-0.650000	32.500000	569.333313	1023.000000	1023.000000	2046.000000
41.740002	0.021119	12.481273	5.045410	0.503485	10.330469	-3.398092	0.000000	-10.000000	-0.566667	31.033333	580.500000	1023.000000	1023.000000	2046.000000
41.759998	0.021973	12.986062	5.238263	0.616458	10.572076	-3.440735	0.000000	-10.000000	-0.500000	29.033333	594.166687	1023.000000	1023.000000	2046.000000
41.779999	0.022788	13.467480	5.384774	0.640078	10.654376	-3.211748	0.000000	-10.000000	-0.466667	27.750000	604.166687	1023.000000	1023.000000	2046.000000
41.799999	0.022925	13.548780	5.622906	0.511876	10.777303	-3.363304	0.000000	-10.000000	-0.433333	26.466667	613.500000	1023.000000	1023.000000	2046.000000
41.820000	0.023592	13.942605	5.724649	0.579418	10.993506	-3.354968	0.000000	-10.000000	-0.400000	25.383333	619.500000	1023.000000	1023.000000	2046.000000
41.840000	0.024238	14.324903	5.853134	0.611934	10.963794	-3.103959	0.000000	-10.000000	-0.341667	23.816668	628.333313	1023.000000	1023.000000	2046.000000
41.860001	0.024723	14.611283	6.095524	0.501908	11.270582	-3.256731	0.000000	-10.000000	-0.258333	21.716667	636.500000	1023.000000	1023.000000	2046.000000
41.880001	0.025559	15.105217	6.112196	0.650467	11.508874	-3.166319	0.000000	-10.000000	-0.166667	18.883333	644.166687	1023.000000	1023.000000	2046.000000
41.900002	0.026079	15.412726	6.160619	0.790989	11.483586	-3.022468	0.000000	-10.000000	-0.075000	14.800000	650.833313	1023.000000	1023.000000	2046.000000
41.919998	0.026778	15.825596	6.327956	0.787964	11.769489	-3.059813	0.000000	-10.000000	-0.016667	9.866667	656.500000	1023.000000	1023.000000	2046.000000
41.939999	0.027005	15.959904	6.225920	0.979001	11.735419	-2.980437	0.000000	-10.000000	0.025000	3.616667	660.500000	1023.000000	1023.000000	2046.000000
41.959999	0.027020	15.969009	6.260265	1.049427	11.677158	-3.017841	0.000000	-10.000000	0.041667	-1.633333	662.833313	1023.000000	1023.000000	2046.000000
41.980000	0.027452	16.224016	6.155809	1.154122	11.607985	-2.693901	0.000000	-10.000000	0.075000	-7.066667	663.833313	1023.000000	1023.000000	2046.000000
42.000000	0.027119	16.027418	6.107143	1.247236	11.487454	-2.814415	0.000000	-10.000000	0.141667	-11.366667	664.000000	1023.000000	1023.000000	2046.000000
42.020000	0.026728	15.796463	5.936170	1.356995	11.323235	-2.819936	0.000000	-10.000000	0.241667	-16.150000	664.000000	1023.000000	1023.000000	2046.000000
42.040001	0.026275	15.528702	5.829663	1.324459	10.967808	-2.593228	0.000000	-10.000000	0.366667	-19.983334	660.500000	1023.000000	1023.000000	2046.000000
42.060001	0.026034	15.386058	5.699200	1.347580	10.965896	-2.626617	0.000000	-10.000000	0.483333	-23.633333	651.500000	1023.000000	1023.000000	2046.000000
42.080002	0.025078	14.821244	5.426507	1.508601	10.459805	-2.573669	0.000000	-10.000000	0.591667	-26.666666	639.500000	1023.000000	1023.000000	2046.000000
42.099998	0.024326	14.376423	5.424109	1.433331	10.171762	-2.652779	0.000000	-10.000000	0.675000	-29.366667	627.833313	1023.000000	1023.000000	2046.000000
42.119999	0.024186	14.293675	5.354077	1.410271	10.059778	-2.530451	0.000000	-10.000000	0.758333	-31.300001	618.000000	1023.000000	1023.000000	2046.000000
42.139999	0.023876	14.110799	5.490078	1.449457	9.778572	-2.607308	0.000000	-10.000000	0.850000	-33.183334	607.500000	1023.000000	1023.000000	2046.000000
42.160000	0.024081	14.231909	5.465807	1.587192	9.733348	-2.554439	0.000000	-10.000000	0.925000	-34.616669	596.333313	1023.000000	1023.000000	2046.000000
42.180000	0.023372	13.812971	5.453193	1.487844	9.421857	-2.549922	0.000000	-10.000000	1.000000	-36.033333	584.833313	1023.000000	1023.000000	2046.000000
42.200001	0.022938	13.556527	5.320802	1.484594	9.316030	-2.564898	0.000000	-10.000000	1.091667	-37.583336	572.833313	1023.000000	1023.000000	2046.000000
42.220001	0.021813	12.891318	5.067530	1.445031	8.907385	-2.528628	0.000000	-10.000000	1.191667	-39.233334	560.333313	1023.000000	1023.000000	2046.000000
42.240002	0.020839	12.315887	4.803617	1.570866	8.540768	-2.599365	0.000000	-10.000000	1.291667	-41.000000	547.166687	1023.000000	1023.000000	2046.000000
42.259998	0.019633	11.603046	4.466098	1.604776	7.975210	-2.443038	0.000000	-10.000000	1.383333	-42.466667	533.500000	1023.000000	1023.000000	2046.000000
42.279999	0.018371	10.857430	4.007458	1.757999	7.471011	-2.379039	0.000000	-10.000000	1.475000	-43.933334	519.333313	1023.000000	1023.000000	2046.000000
42.299999	0.016585	9.801566	3.638129	1.730453	6.723333	-2.290350	0.000000	-10.000000	1.541667	-44.883335	504.833344	1023.000000	1023.000000	2046.000000
42.320000	0.014546	8.596913	3.239515	1.507768	6.275890	-2.426260	0.000000	-10.000000	1.583333	-45.616665	489.833344	1023.000000	1023.000000	2046.000000
42.340000	0.011047	6.528635	2.823148	0.987678	5.366903	-2.649095	0.000000	-10.000000	1.591667	-45.766666	474.500000	1023.000000	1023.000000	2046.000000
42.360001	0.007718	4.561230	2.414881	0.388654	4.767700	-3.010005	0.000000	-10.000000	1.566667	-45.650002	459.166656	1023.000000	1023.000000	2046.000000
42.380001	0.004542	2.684225	2.020896	-0.170834	4.005760	-3.171597	0.000000	-10.000000	1.525000	-45.433334	444.000000	1023.000000	1023.000000	2046.000000
42.400002	0.001995	1.178832	1.672939	-0.484496	3.514494	-3.524104	0.000000	-10.000000	1.483333	-45.033333	429.000000	1023.000000	1023.000000	2046.000000
42.419998	-0.000536	-0.317058	1.226506	-0.819839	3.056287	-3.780011	0.000000	-10.000000	1.466667	-44.616669	414.000000	1023.000000	1023.000000	2046.000000
42.439999	-0.002450	-1.448224	0.756965	-0.945863	2.640832	-3.900158	0.000000	-10.000000	1.450000	-43.983334	399.166656	1023.000000	1023.000000	2046.000000
42.459999	-0.003933	-2.324493	0.503642	-1.194755	2.416864	-4.050243	0.000000	-10.000000	1.433333	-43.549999	384.333344	1023.000000	1023.000000	2046.000000
42.480000	-0.005242	-3.097954	0.136736	-1.304437	2.207042	-4.137295	0.000000	-10.000000	1.433333	-43.299999	369.833344	1023.000000	1023.000000	2046.000000
42.500000	-0.006611	-3.906963	-0.096029	-1.448650	1.911597	-4.273881	0.000000	-10.000000	1.400000	-42.783333	355.333344	1023.000000	1023.000000	2046.000000
42.520000	-0.007988	-4.720664	-0.403054	-1.619658	1.778336	-4.476289	0.000000	-10.000000	1.366667	-42.150002	336.333344	1023.000000	1023.000000	2046.000000
42.540001	-0.009151	-5.408375	-0.650098	-1.639909	1.417614	-4.535981	0.000000	-10.000000	1.291667	-41.316666	317.666656	1023.000000	1023.000000	2046.000000
42.560001	-0.009516	-5.623875	-0.745105	-1.649671	1.325424	-4.554523	0.000000	-10.000000	1.250000	-40.900002	303.833344	1023.000000	1023.000000	2046.000000
42.580002	-0.010247	-6.056008	-0.839222	-1.784880	1.135252	-4.567158	0.000000	-10.000000	1.216667	-40.450001	294.833344	1023.000000	1023.000000	2046.000000
42.599998	-0.010733	-6.342938	-1.018201	-1.807243	1.213779	-4.731273	0.000000	-10.000000	1.200000	-39.966667	285.666656	1023.000000	1023.000000	2046.000000
42.619999	-0.011501	-6.797276	-1.087334	-1.793734	0.899567	-4.815776	0.000000	-10.000000	1.175000	-39.216667	272.166656	1023.000000	1023.000000	2046.000000
42.639999	-0.010968	-6.482098	-1.218222	-1.767731	1.087235	-4.583380	0.000000	-10.000000	1.150000	-38.700001	259.000000	1023.000000	1023.000000	2046.000000
42.660000	-0.011319	-6.689561	-1.284722	-1.701063	0.902086	-4.605862	0.000000	-10.000000	1.125000	-38.183334	246.166672	1023.000000	1023.000000	2046.000000
42.680000	-0.011860	-7.009363	-1.477369	-1.666338	0.887915	-4.753570	0.000000	-10.000000	1.091667	-37.700001	233.500000	1023.000000	1023.000000	2046.000000
42.700001	-0.012294	-7.266011	-1.729412	-1.625128	0.629776	-4.541246	0.000000	-10.000000	1.050000	-36.883335	221.000000	1023.000000	1023.000000	2046.000000
42.720001	-0.013092	-7.737381	-1.843702	-1.783744	0.634324	-4.744259	0.000000	-10.000000	0.991667	-35.916668	208.666672	1023.000000	1023.000000	2046.000000
42.740002	-0.013622	-8.050620	-2.180696	-1.682101	0.456663	-4.644486	0.000000	-10.000000	0.933333	-35.016666	196.666672	1023.000000	1023.000000	2046.000000
42.759998	-0.014447	-8.538278	-2.407979	-1.703875	0.072092	-4.498517	0.000000	-10.000000	0.866667	-34.049999	185.000000	1023.000000	1023.000000	2046.000000
42.779999	-0.015291	-9.036819	-2.482486	-1.932590	0.076004	-4.697747	0.000000	-10.000000	0.816667	-32.950001	173.666672	1023.000000	1023.000000	2046.000000
42.799999	-0.015832	-9.356936	-2.786743	-1.904463	-0.077590	-4.588140	0.000000	-10.000000	0.775000	-31.950001	162.666672	1023.000000	1023.000000	2046.000000
42.820000	-0.016654	-9.842312	-2.825778	-1.971978	-0.472250	-4.572307	0.000000	-10.000000	0.716667	-30.800001	152.000000	1023.000000	1023.000000	2046.000000
42.840000	-0.017180	-10.153534	-2.789448	-2.085358	-0.530729	-4.747998	0.000000	-10.000000	0.666667	-30.050001	141.666672	1023.000000	1023.000000	2046.000000
42.860001	-0.017114	-10.114194	-2.960640	-2.123542	-0.442436	-4.587576	0.000000	-10.000000	0.616667	-28.883333	131.500000	1023.000000	1023.000000	2046.000000
42.880001	-0.017914	-10.587198	-2.885389	-2.177120	-0.753898	-4.770792	0.000000	-10.000000	0.575000	-27.900000	121.833336	1023.000000	1023.000000	2046.000000
42.900002	-0.018064	-10.675591	-2.819563	-2.167980	-0.752971	-4.935078	0.000000	-10.000000	0.533333	-26.833334	112.500000	1023.000000	1023.000000	2046.000000
42.919998	-0.017733	-10.480191	-2.989983	-2.148846	-0.659661	-4.681701	0.000000	-10.000000	0.500000	-25.916668	103.666664	1023.000000	1023.000000	2046.000000
42.939999	-0.018028	-10.654520	-2.992416	-2.135510	-0.655685	-4.870908	0.000000	-10.000000	0.491667	-25.316668	95.000000	1023.000000	1023.000000	2046.000000
42.959999	-0.018232	-10.775283	-3.001696	-2.091025	-0.805003	-4.877559	0.000000	-10.000000	0.458333	-24.500000	86.500000	1023.000000	1023.000000	2046.000000
42.980000	-0.018272	-10.798717	-3.050589	-2.086077	-0.857709	-4.804341	0.000000	-10.000000	0.425000	-23.816668	78.166664	1023.000000	1023.000000	2046.000000
43.000000	-0.017890	-10.573002	-3.121381	-2.028872	-0.686088	-4.736660	0.000000	-10.000000	0.391667	-23.000000	70.333336	1023.000000	1023.000000	2046.000000
43.020000	-0.018052	-10.668709	-3.045400	-1.951484	-0.801413	-4.870411	0.000000	-10.000000	0.375000	-22.416666	62.666668	1023.000000	1023.000000	2046.000000
43.040001	-0.018412	-10.881544	-3.074282	-1.974323	-0.915674	-4.917265	0.000000	-10.000000	0.350000	-21.816668	55.333332	1023.000000	1023.000000	2046.000000
43.060001	-0.017583	-10.391336	-3.097559	-1.908640	-0.678226	-4.706911	0.000000	-10.000000	0.325000	-21.200001	48.000000	1023.000000	1023.000000	2046.000000
43.080002	-0.017968	-10.619349	-3.079654	-1.877410	-0.910567	-4.751719	0.000000	-10.000000	0.300000	-20.450001	41.000000	1023.000000	1023.000000	2046.000000
43.099998	-0.018299	-10.814855	-2.918485	-1.927585	-0.948051	-5.020734	0.000000	-10.000000	0.266667	-19.516666	34.166668	1023.000000	1023.000000	2046.000000
43.119999	-0.017618	-10.412448	-3.069081	-1.921216	-0.740624	-4.681527	0.000000	-10.000000	0.241667	-18.533333	27.666666	1023.000000	1023.000000	2046.000000
43.139999	-0.017637	-10.423312	-2.902687	-1.948350	-0.764440	-4.807835	0.000000	-10.000000	0.208333	-17.533333	21.500000	1023.000000	1023.000000	2046.000000
43.160000	-0.017476	-10.328216	-2.923266	-1.804069	-0.756435	-4.844446	0.000000	-10.000000	0.191667	-16.716667	15.500000	1023.000000	1023.000000	2046.000000
43.180000	-0.017477	-10.328711	-2.873979	-1.795614	-0.865989	-4.793128	0.000000	-10.000000	0.166667	-15.650001	9.833333	1023.000000	1023.000000	2046.000000
43.200001	-0.016881	-9.976847	-2.868660	-1.888848	-0.487908	-4.731431	0.000000	-10.000000	0.158333	-14.683333	4.833333	1023.000000	1023.000000	2046.000000
43.220001	-0.017124	-10.119993	-2.834191	-1.684620	-0.821859	-4.779323	0.000000	-10.000000	0.133333	-13.566667	0.333333	1023.000000	1023.000000	2046.000000
43.240002	-0.017393	-10.279038	-2.690537	-1.771389	-0.819452	-4.997660	0.000000	-10.000000	0.108333	-12.600000	-3.833333	1023.000000	1023.000000	2046.000000
43.259998	-0.016534	-9.771813	-2.826435	-1.749545	-0.517648	-4.678185	0.000000	-10.000000	0.083333	-11.516666	-8.000000	1023.000000	1023.000000	2046.000000
43.279999	-0.016203	-9.576089	-2.642533	-1.716813	-0.473689	-4.743054	0.000000	-10.000000	0.066667	-10.350000	-11.833333	1023.000000	1023.000000	2046.000000
43.299999	-0.016025	-9.470695	-2.449663	-1.597267	-0.514416	-4.909349	0.000000	-10.000000	0.050000	-8.983334	-15.333333	1023.000000	1023.000000	2046.000000
43.320000	-0.015991	-9.450896	-2.303081	-1.632010	-0.690080	-4.825726	0.000000	-10.000000	0.025000	-7.266667	-18.166666	1023.000000	1023.000000	2046.000000
43.340000	-0.015767	-9.318427	-2.326066	-1.765258	-0.369019	-4.858084	0.000000	-10.000000	0.008333	-5.033333	-20.500000	1023.000000	1023.000000	2046.000000
43.360001	-0.016373	-9.676724	-2.328270	-1.894899	-0.529717	-4.923838	0.000000	-10.000000	0.000000	-2.200000	-22.000000	1023.000000	1023.000000	2046.000000
43.380001	-0.017224	-10.179297	-2.346089	-2.041611	-0.591721	-5.199877	0.000000	-10.000000	-0.008333	0.650000	-22.833334	1023.000000	1023.000000	2046.000000
43.400002	-0.017160	-10.141697	-2.290140	-2.107211	-0.595023	-5.149323	0.000000	-10.000000	-0.033333	3.400000	-23.000000	1023.000000	1023.000000	2046.000000
43.419998	-0.016231	-9.592811	-2.136236	-2.065999	-0.228230	-5.162345	0.000000	-10.000000	-0.058333	5.950000	-23.000000	1023.000000	1023.000000	2046.000000
43.439999	-0.015725	-9.293568	-2.058627	-1.947698	-0.231028	-5.056215	0.000000	-10.000000	-0.075000	8.250000	-23.000000	1023.000000	1023.000000	2046.000000
43.459999	-0.015268	-9.023115	-1.996422	-1.824200	-0.034984	-5.167509	0.000000	-10.000000	-0.091667	10.333334	-23.000000	1023.000000	1023.000000	2046.000000
43.480000	-0.015054	-8.897106	-2.202259	-1.668024	-0.213765	-4.813058	0.000000	-10.000000	-0.133333	12.216667	-23.000000	1023.000000	1023.000000	2046.000000
43.500000	-0.016332	-9.652293	-2.302726	-1.939227	-0.371691	-5.038649	0.000000	-10.000000	-0.208333	14.600000	-23.000000	1023.000000	1023.000000	2046.000000
43.520000	-0.018375	-10.859383	-2.724622	-2.306327	-0.700484	-5.127950	0.000000	-10.000000	-0.325000	18.400002	-6.166667	1023.000000	1023.000000	2046.000000
43.540001	-0.020682	-12.222940	-2.958201	-2.839384	-0.976496	-5.448860	0.000000	-10.000000	-0.416667	21.433334	10.666667	1023.000000	1023.000000	2046.000000
43.560001	-0.021489	-12.699826	-3.234214	-3.140993	-0.800005	-5.524614	0.000000	-10.000000	-0.475000	23.866667	30.000000	1023.000000	1023.000000	2046.000000
43.580002	-0.021893	-12.938791	-3.337612	-3.335128	-0.662176	-5.603875	0.000000	-10.000000	-0.491667	24.750000	35.166668	1023.000000	1023.000000	2046.000000
43.599998	-0.022084	-13.051566	-3.182035	-3.398234	-0.629280	-5.842017	0.000000	-10.000000	-0.541667	26.383333	43.166668	1023.000000	1023.000000	2046.000000
43.619999	-0.021171	-12.512061	-3.307662	-3.331635	-0.224720	-5.648043	0.000000	-10.000000	-0.583333	27.750000	51.666668	1023.000000	1023.000000	2046.000000
43.639999	-0.021017	-12.420759	-3.261815	-3.316710	-0.117092	-5.725142	0.000000	-10.000000	-0.641667	29.166666	60.666668	1023.000000	1023.000000	2046.000000
43.660000	-0.020732	-12.252439	-3.080416	-3.269467	-0.071472	-5.831082	0.000000	-10.000000	-0.691667	30.350000	70.000000	1023.000000	1023.000000	2046.000000
43.680000	-0.019437	-11.487022	-3.045487	-3.122934	0.321999	-5.640601	0.000000	-10.000000	-0.758333	31.916668	80.000000	1023.000000	1023.000000	2046.000000
43.700001	-0.018721	-11.064001	-2.836347	-3.066102	0.559383	-5.720934	0.000000	-10.000000	-0.816667	33.216667	90.333336	1023.000000	1023.000000	2046.000000
43.720001	-0.017544	-10.368497	-2.571266	-2.896191	0.848209	-5.749248	0.000000	-10.000000	-0.850000	34.466667	101.333336	1023.000000	1023.000000	2046.000000
43.740002	-0.015934	-9.416788	-2.281103	-2.717253	1.124204	-5.542636	0.000000	-10.000000	-0.908333	35.466667	112.500000	1023.000000	1023.000000	2046.000000
43.759998	-0.014507	-8.573589	-2.039195	-2.586577	1.651961	-5.599779	0.000000	-10.000000	-0.925000	36.533333	124.166664	1023.000000	1023.000000	2046.000000
43.779999	-0.012627	-7.462801	-1.742529	-2.360078	2.009532	-5.369726	0.000000	-10.000000	-0.950000	37.066666	136.166672	1023.000000	1023.000000	2046.000000
43.799999	-0.010828	-6.399391	-1.284992	-2.157795	2.311303	-5.267907	0.000000	-10.000000	-0.950000	37.816666	148.500000	1023.000000	1023.000000	2046.000000
43.820000	-0.009030	-5.336996	-1.096393	-1.976514	2.878317	-5.142406	0.000000	-10.000000	-0.958333	37.833332	161.000000	1023.000000	1023.000000	2046.000000
43.840000	-0.007745	-4.577126	-0.926257	-1.820705	3.196355	-5.026519	0.000000	-10.000000	-0.958333	38.016666	173.666672	1023.000000	1023.000000	2046.000000
43.860001	-0.006600	-3.900832	-0.764144	-1.727205	3.627800	-5.037284	0.000000	-10.000000	-0.958333	37.583336	186.333328	1023.000000	1023.000000	2046.000000
43.880001	-0.005469	-3.232013	-0.675657	-1.636970	3.760805	-4.680191	0.000000	-10.000000	-0.950000	37.666668	199.000000	1023.000000	1023.000000	2046.000000
43.900002	-0.004691	-2.772639	-0.582534	-1.587287	4.151773	-4.754591	0.000000	-10.000000	-0.941667	37.283333	211.500000	1023.000000	1023.000000	2046.000000
43.919998	-0.003850	-2.275058	-0.413527	-1.515216	4.212543	-4.558857	0.000000	-10.000000	-0.908333	37.049999	224.000000	1023.000000	1023.000000	2046.000000
43.939999	-0.003246	-1.918116	-0.132077	-1.477391	4.259591	-4.568239	0.000000	-10.000000	-0.908333	36.516666	236.500000	1023.000000	1023.000000	2046.000000
43.959999	-0.002259	-1.335076	-0.044467	-1.488442	4.673617	-4.475784	0.000000	-10.000000	-0.900000	36.616669	248.833328	1023.000000	1023.000000	2046.000000
43.980000	-0.001593	-0.941688	0.145758	-1.386778	4.663660	-4.364328	0.000000	-10.000000	-0.916667	36.549999	261.000000	1023.000000	1023.000000	2046.000000
44.000000	-0.000489	-0.289220	0.521612	-1.450170	4.967836	-4.328498	0.000000	-10.000000	-0.933333	37.016666	273.000000	1023.000000	1023.000000	2046.000000
44.020000	0.000390	0.230202	0.727736	-1.429150	5.349266	-4.417651	0.000000	-10.000000	-0.941667	36.983334	285.333344	1023.000000	1023.000000	2046.000000
44.040001	0.001928	1.139479	0.889310	-1.270933	5.608275	-4.087173	0.000000	-10.000000	-0.941667	37.416668	297.666656	1023.000000	1023.000000	2046.000000
44.060001	0.003019	1.784428	1.395888	-1.189846	5.764839	-4.186452	0.000000	-10.000000	-0.900000	36.950001	310.166656	1023.000000	1023.000000	2046.000000
44.080002	0.004750	2.807333	1.521224	-1.026395	6.364278	-4.051774	0.000000	-10.000000	-0.891667	36.450001	322.500000	1023.000000	1023.000000	2046.000000
44.099998	0.006190	3.658066	1.839593	-0.839788	6.531252	-3.872991	0.000000	-10.000000	-0.900000	36.049999	334.833344	1023.000000	1023.000000	2046.000000
44.119999	0.007618	4.502506	2.264116	-0.690728	6.883235	-3.954117	0.000000	-10.000000	-0.900000	36.200001	347.000000	1023.000000	1023.000000	2046.000000
44.139999	0.009680	5.721149	2.449145	-0.476514	7.408051	-3.659533	0.000000	-10.000000	-0.883333	36.566666	359.000000	1023.000000	1023.000000	2046.000000
44.160000	0.011123	6.573617	2.852016	-0.245020	7.496105	-3.529483	0.000000	-10.000000	-0.858333	36.500000	371.000000	1023.000000	1023.000000	2046.000000
44.180000	0.012817	7.574977	3.253556	-0.115580	8.042806	-3.605804	0.000000	-10.000000	-0.883333	36.150002	383.166656	1023.000000	1023.000000	2046.000000
44.200001	0.014607	8.632589	3.513810	0.095817	8.346584	-3.323621	0.000000	-10.000000	-0.908333	36.116669	395.166656	1023.000000	1023.000000	2046.000000
44.220001	0.016037	9.478094	3.854974	0.262979	8.679283	-3.319142	0.000000	-10.000000	-0.916667	35.800003	407.333344	1023.000000	1023.000000	2046.000000
44.240002	0.017561	10.378692	4.236241	0.446157	9.058991	-3.362698	0.000000	-10.000000	-0.908333	35.916668	419.333344	1023.000000	1023.000000	2046.000000
44.259998	0.019459	11.500131	4.464105	0.630757	9.488357	-3.083088	0.000000	-10.000000	-0.908333	35.866669	431.333344	1023.000000	1023.000000	2046.000000
44.279999	0.020829	12.310015	4.777254	0.794689	9.798878	-3.060806	0.000000	-10.000000	-0.916667	36.116669	443.166656	1023.000000	1023.000000	2046.000000
44.299999	0.022174	13.104607	5.247364	0.816028	10.232387	-3.191172	0.000000	-10.000000	-0.925000	36.383335	455.333344	1023.000000	1023.000000	2046.000000
44.320000	0.024154	14.275261	5.513328	1.091136	10.573590	-2.902793	0.000000	-10.000000	-0.925000	36.500000	467.666656	1023.000000	1023.000000	2046.000000
44.340000	0.025172	14.876826	5.776587	1.240569	10.810454	-2.950785	0.000000	-10.000000	-0.891667	36.600002	480.000000	1023.000000	1023.000000	2046.000000
44.360001	0.026814	15.846802	6.072222	1.436451	11.212898	-2.874770	0.000000	-10.000000	-0.883333	36.350002	492.000000	1023.000000	1023.000000	2046.000000
44.380001	0.027994	16.544258	6.339370	1.511443	11.416626	-2.723181	0.000000	-10.000000	-0.866667	36.133335	504.000000	1023.000000	1023.000000	2046.000000
44.400002	0.028842	17.045586	6.615166	1.613448	11.657701	-2.840729	0.000000	-10.000000	-0.866667	35.650002	516.000000	1023.000000	1023.000000	2046.000000
44.419998	0.029575	17.478542	6.819052	1.669171	11.794445	-2.804126	0.000000	-10.000000	-0.841667	35.333332	528.000000	1023.000000	1023.000000	2046.000000
44.439999	0.029409	17.380548	6.964947	1.618886	11.497180	-2.700463	0.000000	-10.000000	-0.800000	34.549999	540.000000	1023.000000	1023.000000	2046.000000
44.459999	0.029320	17.328211	7.130483	1.347316	11.649602	-2.799190	0.000000	-10.000000	-0.766667	33.833336	551.666687	1023.000000	1023.000000	2046.000000
44.480000	0.029931	17.689484	7.376733	1.255243	11.918965	-2.861457	0.000000	-10.000000	-0.716667	32.683334	563.166687	1023.000000	1023.000000	2046.000000
44.500000	0.030749	18.172491	7.654294	1.343451	11.976295	-2.801549	0.000000	-10.000000	-0.658333	31.800001	574.166687	1023.000000	1023.000000	2046.000000
44.520000	0.032360	19.124596	7.896237	1.561780	12.396344	-2.729766	0.000000	-10.000000	-0.608333	30.733334	585.000000	1023.000000	1023.000000	2046.000000
44.540001	0.033898	20.033678	8.154054	1.888947	12.600581	-2.609903	0.000000	-10.000000	-0.550000	29.866667	595.333313	1023.000000	1023.000000	2046.000000
44.560001	0.034124	20.167278	8.151982	2.145331	12.352542	-2.482577	0.000000	-10.000000	-0.508333	28.500000	605.500000	1023.000000	1023.000000	2046.000000
44.580002	0.033992	20.089043	8.029122	2.121768	12.406720	-2.468569	0.000000	-10.000000	-0.441667	27.050001	615.333313	1023.000000	1023.000000	2046.000000
44.599998	0.032485	19.198906	7.603200	1.905972	12.197389	-2.507654	0.000000	-10.000000	-0.391667	25.283335	624.666687	1023.000000	1023.000000	2046.000000
44.619999	0.029640	17.517534	7.296389	1.486034	11.442193	-2.707081	0.000000	-10.000000	-0.325000	23.466667	633.500000	1023.000000	1023.000000	2046.000000
44.639999	0.027420	16.205397	6.956461	0.959762	11.323078	-3.033904	0.000000	-10.000000	-0.266667	21.550001	641.500000	1023.000000	1023.000000	2046.000000
44.660000	0.025837	15.269891	6.662786	0.692280	11.120989	-3.206164	0.000000	-10.000000	-0.191667	19.200001	649.000000	1023.000000	1023.000000	2046.000000
44.680000	0.024481	14.468443	6.386367	0.550389	10.852287	-3.320601	0.000000	-10.000000	-0.133333	16.866667	655.666687	1023.000000	1023.000000	2046.000000
44.700001	0.024019	14.195433	6.110665	0.421976	10.939442	-3.276649	0.000000	-10.000000	-0.091667	14.566667	661.666687	1023.000000	1023.000000	2046.000000
44.720001	0.023171	13.693818	6.052545	0.377106	10.804423	-3.540256	0.000000	-10.000000	-0.050000	12.150001	667.000000	1023.000000	1023.000000	2046.000000
44.740002	0.023093	13.648004	5.977432	0.360271	10.782108	-3.471808	0.000000	-10.000000	-0.016667	8.966667	671.500000	1023.000000	1023.000000	2046.000000
44.759998	0.022424	13.252470	5.965394	0.328487	10.585896	-3.627308	0.000000	-10.000000	0.025000	3.816667	675.166687	1023.000000	1023.000000	2046.000000
44.779999	0.022110	13.067052	5.801635	0.260547	10.653147	-3.648277	0.000000	-10.000000	0.050000	-1.000000	677.166687	1023.000000	1023.000000	2046.000000
44.799999	0.021805	12.886995	5.659404	0.321182	10.490440	-3.584031	0.000000	-10.000000	0.083333	-6.133333	678.000000	1023.000000	1023.000000	2046.000000
44.820000	0.021113	12.477840	5.622386	0.242055	10.369476	-3.756077	0.000000	-10.000000	0.125000	-10.066667	678.000000	1023.000000	1023.000000	2046.000000
44.840000	0.021150	12.499787	5.455613	0.293802	10.352401	-3.602028	0.000000	-10.000000	0.183333	-14.066668	678.000000	1023.000000	1023.000000	2046.000000
44.860001	0.020798	12.291824	5.392924	0.255325	10.341024	-3.697449	0.000000	-10.000000	0.241667	-16.800001	678.000000	1023.000000	1023.000000	2046.000000
44.880001	0.020324	12.011615	5.241708	0.274569	10.192542	-3.697204	0.000000	-10.000000	0.316667	-19.033335	670.500000	1023.000000	1023.000000	2046.000000
44.900002	0.020181	11.927174	5.075804	0.301820	10.066569	-3.517019	0.000000	-10.000000	0.400000	-21.383333	660.666687	1023.000000	1023.000000	2046.000000
44.919998	0.019701	11.643557	4.978315	0.324870	10.060827	-3.720457	0.000000	-10.000000	0.516667	-24.283335	648.000000	1023.000000	1023.000000	2046.000000
44.939999	0.019587	11.575669	4.682729	0.455461	9.901314	-3.463835	0.000000	-10.000000	0.633333	-27.350000	640.000000	1023.000000	1023.000000	2046.000000
44.959999	0.018364	10.853126	4.515698	0.437222	9.418020	-3.517816	0.000000	-10.000000	0.766667	-30.533335	630.833313	1023.000000	1023.000000	2046.000000
44.980000	0.017456	10.316258	3.998909	0.376138	9.338866	-3.397655	0.000000	-10.000000	0.900000	-33.566666	620.833313	1023.000000	1023.000000	2046.000000
45.000000	0.016168	9.555418	3.582885	0.391833	8.940095	-3.359395	0.000000	-10.000000	1.058333	-36.450001	609.500000	1023.000000	1023.000000	2046.000000
45.020000	0.014487	8.561547	3.309120	0.338316	8.349854	-3.435744	0.000000	-10.000000	1.225000	-39.116669	597.333313	1023.000000	1023.000000	2046.000000
45.040001	0.014202	8.393095	2.999264	0.261888	8.264808	-3.132865	0.000000	-10.000000	1.358333	-41.533333	584.166687	1023.000000	1023.000000	2046.000000
45.060001	0.012905	7.626769	2.771081	0.254260	7.756448	-3.155021	0.000000	-10.000000	1.466667	-43.400002	570.333313	1023.000000	1023.000000	2046.000000
45.080002	0.011255	6.651711	2.626737	0.195734	7.190245	-3.361004	0.000000	-10.000000	1.550000	-44.849998	555.833313	1023.000000	1023.000000	2046.000000
45.099998	0.010638	6.287309	2.378626	0.131717	6.830148	-3.053182	0.000000	-10.000000	1.616667	-45.900002	541.000000	1023.000000	1023.000000	2046.000000
45.119999	0.009098	5.376656	2.189791	0.049958	6.456921	-3.320014	0.000000	-10.000000	1.658333	-46.700001	525.666687	1023.000000	1023.000000	2046.000000
45.139999	0.008103	4.788715	2.021193	0.036914	6.053693	-3.323085	0.000000	-10.000000	1.658333	-46.950001	510.000000	1023.000000	1023.000000	2046.000000
45.160000	0.007444	4.399676	1.908308	-0.075107	5.728636	-3.162161	0.000000	-10.000000	1.675000	-47.016666	494.333344	1023.000000	1023.000000	2046.000000
45.180000	0.006653	3.931900	1.762759	0.001571	5.506172	-3.338601	0.000000	-10.000000	1.666667	-46.916668	478.666656	1023.000000	1023.000000	2046.000000
45.200001	0.006149	3.634212	1.471239	0.058048	5.304060	-3.199134	0.000000	-10.000000	1.658333	-46.966667	463.000000	1023.000000	1023.000000	2046.000000
45.220001	0.005375	3.176637	1.465966	-0.002731	4.856125	-3.142723	0.000000	-10.000000	1.641667	-46.716667	447.333344	1023.000000	1023.000000	2046.000000
45.240002	0.004878	2.882771	1.286606	0.095952	4.745075	-3.244862	0.000000	-10.000000	1.633333	-46.516666	431.666656	1023.000000	1023.000000	2046.000000
45.259998	0.004363	2.578819	1.027343	0.159601	4.465084	-3.073209	0.000000	-10.000000	1.625000	-46.049999	416.333344	1023.000000	1023.000000	2046.000000
45.279999	0.003415	2.018219	1.087965	0.099498	4.063827	-3.233072	0.000000	-10.000000	1.558333	-45.400002	400.833344	1023.000000	1023.000000	2046.000000
45.299999	0.003356	1.983286	0.941734	0.153965	4.042495	-3.154907	0.000000	-10.000000	1.475000	-44.283333	385.833344	1023.000000	1023.000000	2046.000000
45.320000	0.002581	1.525085	0.776744	0.211710	3.768647	-3.232017	0.000000	-10.000000	1.383333	-42.933334	371.000000	1023.000000	1023.000000	2046.000000
45.340000	0.002101	1.241656	0.655403	0.235883	3.598223	-3.247852	0.000000	-10.000000	1.316667	-41.750000	356.666656	1023.000000	1023.000000	2046.000000
45.360001	0.001609	0.950907	0.607842	0.243575	3.287388	-3.187898	0.000000	-10.000000	1.258333	-40.716667	342.666656	1023.000000	1023.000000	2046.000000
45.380001	0.001256	0.742335	0.522002	0.223700	3.336514	-3.339882	0.000000	-10.000000	1.216667	-40.100002	329.000000	1023.000000	1023.000000	2046.000000
45.400002	0.000608	0.359119	0.319322	0.209752	2.998805	-3.168760	0.000000	-10.000000	1.183333	-39.350002	315.666656	1023.000000	1023.000000	2046.000000
45.419998	-0.000243	-0.143708	0.374658	0.163087	2.858539	-3.539992	0.000000	-10.000000	1.141667	-38.650002	302.500000	1023.000000	1023.000000	2046.000000
45.439999	-0.000065	-0.038385	0.273601	0.174957	2.832242	-3.319185	0.000000	-10.000000	1.100000	-37.850002	289.666656	1023.000000	1023.000000	2046.000000
45.459999	-0.000809	-0.478397	0.074547	0.196146	2.628566	-3.377655	0.000000	-10.000000	1.066667	-37.150002	277.166656	1023.000000	1023.000000	2046.000000
45.480000	-0.001083	-0.640239	-0.007399	0.176720	2.509448	-3.319008	0.000000	-10.000000	1.041667	-36.283333	264.666656	1023.000000	1023.000000	2046.000000
45.500000	-0.001443	-0.852994	0.192142	0.119077	2.300205	-3.464418	0.000000	-10.000000	1.000000	-35.700001	252.666672	1023.000000	1023.000000	2046.000000
45.520000	-0.001048	-0.619107	0.267511	0.103170	2.474455	-3.464243	0.000000	-10.000000	0.950000	-34.900002	240.666672	1023.000000	1023.000000	2046.000000
45.540001	-0.001573	-0.929558	0.228756	0.105904	2.285134	-3.549353	0.000000	-10.000000	0.916667	-34.416668	229.166672	1023.000000	1023.000000	2046.000000
45.560001	-0.002081	-1.229827	0.221200	-0.002108	2.163374	-3.612292	0.000000	-10.000000	0.875000	-33.600002	217.500000	1023.000000	1023.000000	2046.000000
45.580002	-0.003210	-1.896925	0.173581	-0.216029	1.861867	-3.716345	0.000000	-10.000000	0.841667	-33.066666	206.166672	1023.000000	1023.000000	2046.000000
45.599998	-0.003612	-2.134586	-0.008604	-0.256090	1.869663	-3.739555	0.000000	-10.000000	0.791667	-32.500000	195.166672	1023.000000	1023.000000	2046.000000
45.619999	-0.004501	-2.659909	-0.036264	-0.388059	1.732283	-3.967870	0.000000	-10.000000	0.783333	-32.033333	184.333328	1023.000000	1023.000000	2046.000000
45.639999	-0.004367	-2.580839	-0.108770	-0.319215	1.644182	-3.797037	0.000000	-10.000000	0.775000	-31.616667	173.833328	1023.000000	1023.000000	2046.000000
45.660000	-0.005241	-3.097283	-0.329644	-0.281136	1.534925	-4.021428	0.000000	-10.000000	0.775000	-31.483334	163.166672	1023.000000	1023.000000	2046.000000
45.680000	-0.005793	-3.423894	-0.647601	-0.215468	1.226985	-3.787810	0.000000	-10.000000	0.741667	-31.133335	152.833328	1023.000000	1023.000000	2046.000000
45.700001	-0.008003	-4.729675	-0.935653	-0.421605	0.612279	-3.984695	0.000000	-10.000000	0.683333	-30.466667	142.166672	1023.000000	1023.000000	2046.000000
45.720001	-0.010303	-6.089118	-1.312350	-0.838284	0.103398	-4.041882	0.000000	-10.000000	0.616667	-29.166668	132.166672	1023.000000	1023.000000	2046.000000
45.740002	-0.013890	-8.209076	-1.634332	-1.577446	-0.524554	-4.472744	0.000000	-10.000000	0.558333	-27.683334	122.333336	1023.000000	1023.000000	2046.000000
45.759998	-0.016362	-9.669857	-2.183971	-1.969041	-0.783926	-4.732919	0.000000	-10.000000	0.516667	-25.966667	113.166664	1023.000000	1023.000000	2046.000000
45.779999	-0.018688	-11.044640	-2.491143	-2.417926	-1.113635	-5.021935	0.000000	-10.000000	0.483333	-24.750000	104.333336	1023.000000	1023.000000	2046.000000
45.799999	-0.019821	-11.714405	-2.829020	-2.624778	-1.138677	-5.121930	0.000000	-10.000000	0.466667	-23.750000	96.000000	1023.000000	1023.000000	2046.000000
45.820000	-0.021348	-12.616594	-3.007836	-2.857267	-1.439169	-5.312323	0.000000	-10.000000	0.458333	-23.383333	88.000000	1023.000000	1023.000000	2046.000000
45.840000	-0.022554	-13.329531	-3.320349	-2.918159	-1.560473	-5.530550	0.000000	-10.000000	0.433333	-22.883333	80.333336	1023.000000	1023.000000	2046.000000
45.860001	-0.023055	-13.625762	-3.504296	-3.072235	-1.548282	-5.500950	0.000000	-10.000000	0.391667	-22.450001	72.666664	1023.000000	1023.000000	2046.000000
45.880001	-0.023935	-14.145758	-3.591376	-3.169955	-1.723336	-5.661090	0.000000	-10.000000	0.358333	-21.833334	65.333336	1023.000000	1023.000000	2046.000000
45.900002	-0.024170	-14.284651	-3.798452	-3.188324	-1.637433	-5.660441	0.000000	-10.000000	0.341667	-20.983334	58.000000	1023.000000	1023.000000	2046.000000
45.919998	-0.024770	-14.639301	-3.884251	-3.229902	-1.803861	-5.721287	0.000000	-10.000000	0.325000	-20.116667	51.166668	1023.000000	1023.000000	2046.000000
45.939999	-0.024893	-14.711606	-3.888851	-3.222670	-1.733397	-5.866688	0.000000	-10.000000	0.291667	-18.966667	44.333332	1023.000000	1023.000000	2046.000000
45.959999	-0.024953	-14.746989	-4.045627	-3.193956	-1.764010	-5.743396	0.000000	-10.000000	0.250000	-18.216667	37.833332	1023.000000	1023.000000	2046.000000
45.980000	-0.025055	-14.807415	-4.032033	-3.176548	-1.653330	-5.945503	0.000000	-10.000000	0.216667	-17.200001	31.666666	1023.000000	1023.000000	2046.000000
46.000000	-0.024185	-14.293202	-3.893101	-3.146622	-1.570654	-5.682826	0.000000	-10.000000	0.200000	-16.549999	26.000000	1023.000000	1023.000000	2046.000000
46.020000	-0.023872	-14.108557	-3.738387	-3.118560	-1.371531	-5.880078	0.000000	-10.000000	0.200000	-15.833333	20.666666	1023.000000	1023.000000	2046.000000
46.040001	-0.023111	-13.658330	-3.875454	-2.886573	-1.342862	-5.553441	0.000000	-10.000000	0.183333	-15.516666	15.333333	1023.000000	1023.000000	2046.000000
46.060001	-0.023479	-13.875879	-3.918100	-2.869842	-1.362614	-5.725324	0.000000	-10.000000	0.166667	-14.700000	10.166667	1023.000000	1023.000000	2046.000000
46.080002	-0.023247	-13.738923	-3.962908	-2.942752	-1.221624	-5.611640	0.000000	-10.000000	0.125000	-13.483334	5.333333	1023.000000	1023.000000	2046.000000
46.099998	-0.024027	-14.200230	-4.077487	-2.970700	-1.455317	-5.696726	0.000000	-10.000000	0.091667	-12.016667	1.333333	1023.000000	1023.000000	2046.000000
46.119999	-0.024275	-14.346380	-4.405266	-2.947106	-1.491220	-5.502789	0.000000	-10.000000	0.058333	-10.833334	-2.333333	1023.000000	1023.000000	2046.000000
46.139999	-0.025062	-14.811814	-4.459069	-3.050443	-1.634432	-5.667871	0.000000	-10.000000	0.041667	-9.666667	-5.833333	1023.000000	1023.000000	2046.000000
46.160000	-0.024641	-14.562613	-4.514379	-3.043557	-1.479591	-5.525087	0.000000	-10.000000	0.025000	-7.966667	-9.333333	1023.000000	1023.000000	2046.000000
46.180000	-0.024943	-14.741554	-4.403074	-3.184824	-1.612283	-5.541373	0.000000	-10.000000	0.008333	-5.600000	-12.000000	1023.000000	1023.000000	2046.000000
46.200001	-0.024866	-14.695986	-4.460289	-3.207172	-1.458231	-5.570294	0.000000	-10.000000	0.000000	-1.900000	-13.500000	1023.000000	1023.000000	2046.000000
46.220001	-0.024491	-14.474017	-4.364990	-3.100420	-1.480317	-5.528290	0.000000	-10.000000	-0.016667	1.450000	-14.000000	1023.000000	1023.000000	2046.000000
46.240002	-0.024360	-14.396720	-4.179998	-3.199248	-1.478583	-5.538890	0.000000	-10.000000	-0.050000	5.166667	-14.000000	1023.000000	1023.000000	2046.000000
46.259998	-0.023369	-13.811045	-4.182303	-3.051433	-1.288825	-5.288483	0.000000	-10.000000	-0.083333	8.083333	-14.000000	1023.000000	1023.000000	2046.000000
46.279999	-0.023166	-13.691237	-3.932250	-2.979608	-1.183575	-5.595805	0.000000	-10.000000	-0.100000	10.700000	-14.000000	1023.000000	1023.000000	2046.000000
46.299999	-0.021857	-12.917416	-3.686683	-2.949441	-0.849016	-5.432276	0.000000	-10.000000	-0.116667	12.333333	-14.000000	1023.000000	1023.000000	2046.000000
46.320000	-0.021004	-12.413245	-3.535163	-2.865365	-0.759880	-5.252836	0.000000	-10.000000	-0.141667	13.200000	-14.000000	1023.000000	1023.000000	2046.000000
46.340000	-0.020036	-11.841460	-3.379173	-2.711425	-0.379463	-5.371400	0.000000	-10.000000	-0.200000	14.650001	-7.833333	1023.000000	1023.000000	2046.000000
46.360001	-0.018637	-11.014363	-3.151669	-2.548088	-0.113593	-5.201013	0.000000	-10.000000	-0.241667	16.683334	5.000000	1023.000000	1023.000000	2046.000000
46.380001	-0.017716	-10.470106	-2.840477	-2.373070	0.009891	-5.266450	0.000000	-10.000000	-0.316667	19.283335	19.833334	1023.000000	1023.000000	2046.000000
46.400002	-0.016140	-9.538884	-2.754988	-2.210819	0.384039	-4.957116	0.000000	-10.000000	-0.383333	21.983334	30.666666	1023.000000	1023.000000	2046.000000
46.419998	-0.015244	-9.009146	-2.449548	-2.085876	0.616923	-5.090645	0.000000	-10.000000	-0.483333	24.383333	37.500000	1023.000000	1023.000000	2046.000000
46.439999	-0.013597	-8.036124	-2.127180	-1.915193	0.952977	-4.946729	0.000000	-10.000000	-0.566667	26.850000	45.166668	1023.000000	1023.000000	2046.000000
46.459999	-0.012221	-7.222377	-1.911107	-1.718477	1.196716	-4.789509	0.000000	-10.000000	-0.625000	28.633333	53.666668	1023.000000	1023.000000	2046.000000
46.480000	-0.010496	-6.203083	-1.686877	-1.638792	1.692545	-4.569959	0.000000	-10.000000	-0.675000	30.183334	62.833332	1023.000000	1023.000000	2046.000000
46.500000	-0.009121	-5.390356	-1.343063	-1.435782	2.015541	-4.627052	0.000000	-10.000000	-0.700000	31.466667	72.666664	1023.000000	1023.000000	2046.000000
46.520000	-0.007777	-4.596452	-1.074934	-1.264872	2.346507	-4.603153	0.000000	-10.000000	-0.750000	32.550003	83.166664	1023.000000	1023.000000	2046.000000
46.540001	-0.006482	-3.830855	-0.786027	-1.230878	2.561470	-4.375420	0.000000	-10.000000	-0.791667	33.566669	94.000000	1023.000000	1023.000000	2046.000000
46.560001	-0.004953	-2.927131	-0.443013	-1.117485	3.111393	-4.478026	0.000000	-10.000000	-0.841667	34.466667	105.000000	1023.000000	1023.000000	2046.000000
46.580002	-0.003114	-1.840418	-0.207087	-0.881090	3.488156	-4.240397	0.000000	-10.000000	-0.883333	35.533333	116.333336	1023.000000	1023.000000	2046.000000
46.599998	-0.001999	-1.181151	0.168702	-0.736027	3.659901	-4.273726	0.000000	-10.000000	-0.908333	36.583332	128.000000	1023.000000	1023.000000	2046.000000
46.619999	-0.000172	-0.101475	0.372404	-0.614792	4.125450	-3.984536	0.000000	-10.000000	-0.933333	37.183334	140.000000	1023.000000	1023.000000	2046.000000
46.639999	0.001272	0.751811	0.746389	-0.532885	4.548749	-4.010441	0.000000	-10.000000	-0.958333	37.666668	152.333328	1023.000000	1023.000000	2046.000000
46.660000	0.002799	1.654141	0.958092	-0.297249	4.850545	-3.857248	0.000000	-10.000000	-0.983333	38.150002	164.833328	1023.000000	1023.000000	2046.000000
46.680000	0.003196	1.888946	1.298892	-0.113128	4.713211	-4.010028	0.000000	-10.000000	-1.008333	38.350002	177.500000	1023.000000	1023.000000	2046.000000
46.700001	0.004478	2.646601	1.550954	-0.164934	5.050176	-3.789595	0.000000	-10.000000	-1.050000	38.916668	190.166672	1023.000000	1023.000000	2046.000000
46.720001	0.004529	2.676764	1.813007	-0.264487	5.174679	-4.046435	0.000000	-10.000000	-1.091667	39.066669	203.000000	1023.000000	1023.000000	2046.000000
46.740002	0.005343	3.157957	1.997713	-0.367342	5.436749	-3.909163	0.000000	-10.000000	-1.125000	39.633335	216.166672	1023.000000	1023.000000	2046.000000
46.759998	0.005256	3.106458	2.281225	-0.574435	5.511429	-4.111761	0.000000	-10.000000	-1.125000	40.066669	229.333328	1023.000000	1023.000000	2046.000000
46.779999	0.006292	3.718413	2.538073	-0.606629	5.877257	-4.090288	0.000000	-10.000000	-1.116667	40.266666	242.666672	1023.000000	1023.000000	2046.000000
46.799999	0.007996	4.725481	2.935217	-0.387100	6.249883	-4.072518	0.000000	-10.000000	-1.100000	40.316666	256.000000	1023.000000	1023.000000	2046.000000
46.820000	0.009900	5.850692	3.282580	-0.127357	6.617936	-3.922467	0.000000	-10.000000	-1.100000	40.150002	269.333344	1023.000000	1023.000000	2046.000000
46.840000	0.011089	6.553457	3.444476	0.133068	6.876837	-3.900924	0.000000	-10.000000	-1.100000	40.316666	282.833344	1023.000000	1023.000000	2046.000000
46.860001	0.011499	6.795750	3.387851	0.142631	6.934200	-3.668932	0.000000	-10.000000	-1.108333	40.350002	296.166656	1023.000000	1023.000000	2046.000000
46.880001	0.010441	6.170634	3.189206	-0.029853	6.799668	-3.788386	0.000000	-10.000000	-1.100000	40.233334	309.833344	1023.000000	1023.000000	2046.000000
46.900002	0.008791	5.195707	2.840984	-0.429076	6.565760	-3.781960	0.000000	-10.000000	-1.091667	40.000000	323.166656	1023.000000	1023.000000	2046.000000
46.919998	0.006426	3.797628	2.654462	-0.909885	6.176896	-4.123845	0.000000	-10.000000	-1.050000	39.599998	336.666656	1023.000000	1023.000000	2046.000000
46.939999	0.005811	3.434028	2.459000	-1.185509	6.376018	-4.215481	0.000000	-10.000000	-1.033333	38.950001	349.833344	1023.000000	1023.000000	2046.000000
46.959999	0.005783	3.417467	2.381692	-1.177024	6.440679	-4.227880	0.000000	-10.000000	-1.016667	38.783333	363.000000	1023.000000	1023.000000	2046.000000
46.980000	0.005720	3.380353	2.445475	-1.263300	6.683296	-4.485117	0.000000	-10.000000	-1.033333	38.833336	376.000000	1023.000000	1023.000000	2046.000000
47.000000	0.006518	3.852104	2.548252	-1.239565	6.833766	-4.290349	0.000000	-10.000000	-1.016667	39.350002	389.000000	1023.000000	1023.000000	2046.000000
47.020000	0.006868	4.058709	2.686844	-1.169113	6.894474	-4.353497	0.000000	-10.000000	-1.016667	39.100002	402.000000	1023.000000	1023.000000	2046.000000
47.040001	0.008067	4.767728	2.955041	-1.057659	7.240682	-4.370336	0.000000	-10.000000	-1.033333	39.133335	415.000000	1023.000000	1023.000000	2046.000000
47.060001	0.009037	5.341084	3.168259	-0.981354	7.407002	-4.252823	0.000000	-10.000000	-1.041667	39.133335	428.000000	1023.000000	1023.000000	2046.000000
47.080002	0.009540	5.638185	3.325066	-0.886057	7.598417	-4.399241	0.000000	-10.000000	-1.050000	39.516666	441.166656	1023.000000	1023.000000	2046.000000
47.099998	0.011394	6.733651	3.668567	-0.772185	8.145085	-4.307816	0.000000	-10.000000	-1.058333	40.000000	454.333344	1023.000000	1023.000000	2046.000000
47.119999	0.012402	7.329400	3.859170	-0.648505	8.365232	-4.246498	0.000000	-10.000000	-1.083333	40.400002	467.500000	1023.000000	1023.000000	2046.000000
47.139999	0.013745	8.123474	4.146377	-0.512913	8.650061	-4.160050	0.000000	-10.000000	-1.091667	40.533337	480.833344	1023.000000	1023.000000	2046.000000
47.160000	0.015589	9.213364	4.400807	-0.371857	9.174367	-3.989953	0.000000	-10.000000	-1.083333	40.383335	494.333344	1023.000000	1023.000000	2046.000000
47.180000	0.016729	9.886682	4.754724	-0.140048	9.387774	-4.115767	0.000000	-10.000000	-1.050000	39.883335	508.000000	1023.000000	1023.000000	2046.000000
47.200001	0.018744	11.077753	5.019965	-0.008526	9.929523	-3.863208	0.000000	-10.000000	-1.000000	39.466667	521.333313	1023.000000	1023.000000	2046.000000
47.220001	0.020021	11.832374	5.130219	0.297385	10.054592	-3.649824	0.000000	-10.000000	-0.950000	38.466667	534.500000	1023.000000	1023.000000	2046.000000
47.240002	0.021259	12.564296	5.252827	0.367908	10.556050	-3.612490	0.000000	-10.000000	-0.875000	37.166668	547.333313	1023.000000	1023.000000	2046.000000
47.259998	0.021669	12.806513	5.222073	0.435214	10.626069	-3.476842	0.000000	-10.000000	-0.800000	35.366669	560.000000	1023.000000	1023.000000	2046.000000
47.279999	0.022338	13.201911	5.358124	0.450321	10.890727	-3.497261	0.000000	-10.000000	-0.691667	33.466667	572.166687	1023.000000	1023.000000	2046.000000
47.299999	0.023179	13.698966	5.463828	0.602991	10.913370	-3.281222	0.000000	-10.000000	-0.608333	31.650000	583.666687	1023.000000	1023.000000	2046.000000
47.320000	0.023378	13.816260	5.739183	0.545355	10.996328	-3.464607	0.000000	-10.000000	-0.541667	29.900000	594.666687	1023.000000	1023.000000	2046.000000
47.340000	0.024488	14.472346	5.801508	0.630909	11.175503	-3.135573	0.000000	-10.000000	-0.483333	28.383333	604.833313	1023.000000	1023.000000	2046.000000
47.360001	0.024695	14.595018	6.013616	0.581740	11.331937	-3.332274	0.000000	-10.000000	-0.408333	26.450001	614.666687	1023.000000	1023.000000	2046.000000
47.380001	0.024829	14.674193	6.110795	0.546473	11.241589	-3.224662	0.000000	-10.000000	-0.316667	23.966667	623.833313	1023.000000	1023.000000	2046.000000
47.400002	0.025352	14.983292	6.311948	0.499748	11.498969	-3.327373	0.000000	-10.000000	-0.208333	20.816668	632.333313	1023.000000	1023.000000	2046.000000
47.419998	0.025685	15.179826	6.418108	0.553504	11.484668	-3.276454	0.000000	-10.000000	-0.108333	16.900000	639.833313	1023.000000	1023.000000	2046.000000
47.439999	0.026444	15.628633	6.422892	0.593220	11.746882	-3.134361	0.000000	-10.000000	-0.025000	12.166667	646.166687	1023.000000	1023.000000	2046.000000
47.459999	0.026921	15.910599	6.460321	0.764376	11.762195	-3.076293	0.000000	-10.000000	0.025000	5.350000	651.000000	1023.000000	1023.000000	2046.000000
47.480000	0.027314	16.142456	6.449152	0.833018	11.781526	-2.921239	0.000000	-10.000000	0.050000	-0.416667	653.833313	1023.000000	1023.000000	2046.000000
47.500000	0.027782	16.419361	6.598646	0.899855	11.949634	-3.028774	0.000000	-10.000000	0.066667	-5.816667	654.833313	1023.000000	1023.000000	2046.000000
47.520000	0.027981	16.536697	6.507585	1.062980	11.744268	-2.778135	0.000000	-10.000000	0.083333	-9.033334	655.000000	1023.000000	1023.000000	2046.000000
47.540001	0.028540	16.867270	6.457805	1.203248	11.906567	-2.700349	0.000000	-10.000000	0.091667	-11.933333	655.000000	1023.000000	1023.000000	2046.000000
47.560001	0.028325	16.740202	6.397651	1.328168	11.647992	-2.633608	0.000000	-10.000000	0.116667	-13.483334	655.000000	1023.000000	1023.000000	2046.000000
47.580002	0.028459	16.819492	6.472734	1.308099	11.772620	-2.733961	0.000000	-10.000000	0.158333	-14.433333	651.666687	1023.000000	1023.000000	2046.000000
47.599998	0.028470	16.825909	6.437319	1.405455	11.599064	-2.615928	0.000000	-10.000000	0.200000	-15.400001	643.666687	1023.000000	1023.000000	2046.000000
47.619999	0.028892	17.075058	6.385759	1.497561	11.805037	-2.613298	0.000000	-10.000000	0.233333	-16.466667	633.833313	1023.000000	1023.000000	2046.000000
47.639999	0.028010	16.554007	6.311173	1.539268	11.386003	-2.682437	0.000000	-10.000000	0.266667	-17.633333	625.333313	1023.000000	1023.000000	2046.000000
47.660000	0.027967	16.528601	6.219708	1.487752	11.479247	-2.658106	0.000000	-10.000000	0.316667	-19.000000	619.333313	1023.000000	1023.000000	2046.000000
47.680000	0.027339	16.157072	6.056869	1.617209	11.117012	-2.634018	0.000000	-10.000000	0.366667	-20.583334	612.833313	1023.000000	1023.000000	2046.000000
47.700001	0.027166	16.054966	5.875655	1.642323	11.045679	-2.508692	0.000000	-10.000000	0.416667	-22.433334	606.000000	1023.000000	1023.000000	2046.000000
47.720001	0.026454	15.634089	5.816967	1.665624	10.747279	-2.595782	0.000000	-10.000000	0.483333	-24.683334	598.500000	1023.000000	1023.000000	2046.000000
47.740002	0.026551	15.691485	5.820035	1.707032	10.786637	-2.622219	0.000000	-10.000000	0.591667	-27.216667	590.333313	1023.000000	1023.000000	2046.000000
47.759998	0.026254	15.516267	5.904872	1.748941	10.484297	-2.621843	0.000000	-10.000000	0.725000	-29.916668	581.166687	1023.000000	1023.000000	2046.000000
47.779999	0.026108	15.429949	5.615664	1.774521	10.397774	-2.358011	0.000000	-10.000000	0.858333	-32.650002	571.333313	1023.000000	1023.000000	2046.000000
47.799999	0.024656	14.571691	5.497264	1.704447	9.930052	-2.560073	0.000000	-10.000000	0.991667	-35.333336	560.500000	1023.000000	1023.000000	2046.000000
47.820000	0.023860	14.101503	5.340902	1.569187	9.833765	-2.642351	0.000000	-10.000000	1.116667	-37.916668	548.666687	1023.000000	1023.000000	2046.000000
47.840000	0.022903	13.535771	5.094544	1.775494	9.110671	-2.444938	0.000000	-10.000000	1.266667	-40.150002	535.833313	1023.000000	1023.000000	2046.000000
47.860001	0.022310	13.185382	4.734218	1.914914	8.788948	-2.252697	0.000000	-10.000000	1.383333	-41.883335	522.333313	1023.000000	1023.000000	2046.000000
47.880001	0.020147	11.906827	4.368151	1.977283	7.976005	-2.414612	0.000000	-10.000000	1.475000	-43.266666	508.500000	1023.000000	1023.000000	2046.000000
47.900002	0.018599	10.992170	4.060470	1.912367	7.464556	-2.445222	0.000000	-10.000000	1.508333	-44.250000	494.166656	1023.000000	1023.000000	2046.000000
47.919998	0.015785	9.329185	3.568391	1.648948	6.589317	-2.477470	0.000000	-10.000000	1.525000	-44.966667	479.500000	1023.000000	1023.000000	2046.000000
47.939999	0.012603	7.448662	3.015425	1.114464	5.978359	-2.659586	0.000000	-10.000000	1.516667	-45.000000	464.500000	1023.000000	1023.000000	2046.000000
47.959999	0.008496	5.020877	2.578263	0.512560	4.942749	-3.012695	0.000000	-10.000000	1.500000	-44.683334	449.500000	1023.000000	1023.000000	2046.000000
47.980000	0.005418	3.202121	2.168188	-0.030470	4.492943	-3.428540	0.000000	-10.000000	1.475000	-44.350002	434.500000	1023.000000	1023.000000	2046.000000
48.000000	0.003102	1.833260	1.729775	-0.340240	3.861310	-3.417585	0.000000	-10.000000	1.425000	-43.833332	419.666656	1023.000000	1023.000000	2046.000000
48.020000	0.000844	0.498695	1.290919	-0.607745	3.516909	-3.701388	0.000000	-10.000000	1.391667	-43.283333	405.000000	1023.000000	1023.000000	2046.000000
48.040001	-0.001197	-0.707261	0.957627	-0.855160	3.104688	-3.914416	0.000000	-10.000000	1.358333	-42.700001	390.666656	1023.000000	1023.000000	2046.000000
48.060001	-0.002674	-1.580581	0.664056	-0.954602	2.818621	-4.108655	0.000000	-10.000000	1.350000	-42.316666	376.500000	1023.000000	1023.000000	2046.000000
48.080002	-0.003780	-2.234178	0.396561	-1.095459	2.518331	-4.053613	0.000000	-10.000000	1.316667	-41.750000	362.500000	1023.000000	1023.000000	2046.000000
48.099998	-0.005288	-3.124941	0.150270	-1.202090	2.266918	-4.340039	0.000000	-10.000000	1.275000	-41.050003	348.500000	1023.000000	1023.000000	2046.000000
48.119999	-0.006018	-3.556661	-0.129502	-1.258743	2.143249	-4.311665	0.000000	-10.000000	1.250000	-40.416668	334.666656	1023.000000	1023.000000	2046.000000
48.139999	-0.007333	-4.334068	-0.221337	-1.412062	1.883617	-4.584285	0.000000	-10.000000	1.241667	-40.016666	321.000000	1023.000000	1023.000000	2046.000000
48.160000	-0.007544	-4.458585	-0.483259	-1.406173	1.787939	-4.357091	0.000000	-10.000000	1.250000	-39.683334	307.666656	1023.000000	1023.000000	2046.000000
48.180000	-0.008670	-5.124091	-0.551875	-1.516004	1.620412	-4.676623	0.000000	-10.000000	1.241667	-39.416668	294.500000	1023.000000	1023.000000	2046.000000
48.200001	-0.008784	-5.191381	-0.707456	-1.567075	1.668372	-4.585221	0.000000	-10.000000	1.233333	-39.066669	281.500000	1023.000000	1023.000000	2046.000000
48.220001	-0.009153	-5.409581	-0.800237	-1.481982	1.413202	-4.540564	0.000000	-10.000000	1.216667	-39.033333	268.500000	1023.000000	1023.000000	2046.000000
48.240002	-0.009410	-5.561265	-0.844241	-1.568469	1.465987	-4.614541	0.000000	-10.000000	1.208333	-39.033333	255.500000	1023.000000	1023.000000	2046.000000
48.259998	-0.009405	-5.558623	-0.970517	-1.441709	1.305812	-4.452209	0.000000	-10.000000	1.183333	-39.083332	242.333328	1023.000000	1023.000000	2046.000000
48.279999	-0.010220	-6.040022	-1.103396	-1.464593	1.203442	-4.675476	0.000000	-10.000000	1.133333	-38.583332	229.333328	1023.000000	1023.000000	2046.000000
48.299999	-0.010400	-6.146509	-1.376075	-1.485581	1.160814	-4.445667	0.000000	-10.000000	1.075000	-37.833332	216.500000	1023.000000	1023.000000	2046.000000
48.320000	-0.011709	-6.919985	-1.664580	-1.455050	0.730487	-4.530842	0.000000	-10.000000	1.025000	-36.950001	203.833328	1023.000000	1023.000000	2046.000000
48.340000	-0.012210	-7.215815	-1.928061	-1.530762	0.808265	-4.565257	0.000000	-10.000000	0.991667	-36.083336	191.333328	1023.000000	1023.000000	2046.000000
48.360001	-0.013166	-7.781109	-2.132235	-1.506539	0.287518	-4.429853	0.000000	-10.000000	0.941667	-35.300003	179.166672	1023.000000	1023.000000	2046.000000
48.380001	-0.013887	-8.206947	-2.276527	-1.686671	0.308731	-4.552480	0.000000	-10.000000	0.916667	-34.516666	167.500000	1023.000000	1023.000000	2046.000000
48.400002	-0.014497	-8.567800	-2.450637	-1.715675	0.098777	-4.500265	0.000000	-10.000000	0.883333	-34.033333	156.166672	1023.000000	1023.000000	2046.000000
48.419998	-0.015554	-9.192416	-2.506455	-1.814853	-0.066181	-4.804926	0.000000	-10.000000	0.875000	-33.583332	144.833328	1023.000000	1023.000000	2046.000000
48.439999	-0.015866	-9.376719	-2.623739	-1.905924	-0.303682	-4.543374	0.000000	-10.000000	0.833333	-33.166668	133.666672	1023.000000	1023.000000	2046.000000
48.459999	-0.016768	-9.909904	-2.683303	-1.989250	-0.486877	-4.750475	0.000000	-10.000000	0.800000	-32.583332	122.500000	1023.000000	1023.000000	2046.000000
48.480000	-0.016855	-9.961386	-2.776091	-1.983929	-0.386400	-4.814966	0.000000	-10.000000	0.766667	-31.883333	111.500000	1023.000000	1023.000000	2046.000000
48.500000	-0.017092	-10.101237	-2.848262	-1.926556	-0.704315	-4.622103	0.000000	-10.000000	0.733333	-31.216667	100.833336	1023.000000	1023.000000	2046.000000
48.520000	-0.017687	-10.452825	-2.860424	-2.029592	-0.650220	-4.912588	0.000000	-10.000000	0.691667	-30.200001	87.166664	1023.000000	1023.000000	2046.000000
48.540001	-0.017258	-10.199210	-2.889653	-1.936594	-0.583963	-4.789001	0.000000	-10.000000	0.641667	-29.300001	73.833336	1023.000000	1023.000000	2046.000000
48.560001	-0.017598	-10.400504	-2.896847	-1.939671	-0.744712	-4.819274	0.000000	-10.000000	0.608333	-28.616667	63.833332	1023.000000	1023.000000	2046.000000
48.580002	-0.017576	-10.387300	-2.920073	-2.001568	-0.672689	-4.792969	0.000000	-10.000000	0.583333	-28.033335	57.333332	1023.000000	1023.000000	2046.000000
48.599998	-0.017932	-10.597773	-2.979206	-1.915457	-0.848140	-4.854971	0.000000	-10.000000	0.541667	-27.400002	51.166668	1023.000000	1023.000000	2046.000000
48.619999	-0.017510	-10.348608	-3.021421	-1.825157	-0.693986	-4.808044	0.000000	-10.000000	0.491667	-26.200001	42.000000	1023.000000	1023.000000	2046.000000
48.639999	-0.017816	-10.529212	-2.933127	-1.829965	-0.933130	-4.832991	0.000000	-10.000000	0.458333	-25.033335	33.333332	1023.000000	1023.000000	2046.000000
48.660000	-0.017720	-10.472548	-3.028270	-1.885815	-0.754155	-4.804308	0.000000	-10.000000	0.416667	-23.750000	25.000000	1023.000000	1023.000000	2046.000000
48.680000	-0.017876	-10.564449	-3.053871	-1.758416	-0.968871	-4.783291	0.000000	-10.000000	0.383333	-22.683334	17.000000	1023.000000	1023.000000	2046.000000
48.700001	-0.017744	-10.486654	-3.054047	-1.728779	-0.864886	-4.838943	0.000000	-10.000000	0.341667	-21.533333	9.333333	1023.000000	1023.000000	2046.000000
48.720001	-0.017655	-10.434237	-2.955433	-1.833743	-0.866416	-4.778645	0.000000	-10.000000	0.316667	-20.383333	2.500000	1023.000000	1023.000000	2046.000000
48.740002	-0.017911	-10.585282	-2.987727	-1.774199	-0.887536	-4.935821	0.000000	-10.000000	0.283333	-19.283333	-4.000000	1023.000000	1023.000000	2046.000000
48.759998	-0.017653	-10.432918	-2.947987	-1.729402	-0.906516	-4.849013	0.000000	-10.000000	0.250000	-18.350000	-10.166667	1023.000000	1023.000000	2046.000000
48.779999	-0.017369	-10.265133	-2.922085	-1.716765	-0.735259	-4.891024	0.000000	-10.000000	0.225000	-17.416668	-16.333334	1023.000000	1023.000000	2046.000000
48.799999	-0.017329	-10.241337	-2.803756	-1.788405	-0.735423	-4.913752	0.000000	-10.000000	0.208333	-16.500000	-22.000000	1023.000000	1023.000000	2046.000000
48.820000	-0.017593	-10.397433	-2.886137	-1.753353	-0.807299	-4.950644	0.000000	-10.000000	0.183333	-15.533334	-27.500000	1023.000000	1023.000000	2046.000000
48.840000	-0.017378	-10.270189	-2.923280	-1.676201	-0.727618	-4.943091	0.000000	-10.000000	0.166667	-14.666667	-32.666668	1023.000000	1023.000000	2046.000000
48.860001	-0.017279	-10.211936	-2.751560	-1.713869	-0.737434	-5.009072	0.000000	-10.000000	0.141667	-13.700000	-37.500000	1023.000000	1023.000000	2046.000000
48.880001	-0.016634	-9.830786	-2.603881	-1.704789	-0.605752	-4.916364	0.000000	-10.000000	0.116667	-12.766666	-42.166668	1023.000000	1023.000000	2046.000000
48.900002	-0.016697	-9.867967	-2.515626	-1.615773	-0.729067	-5.007501	0.000000	-10.000000	0.083333	-11.416667	-46.500000	1023.000000	1023.000000	2046.000000
48.919998	-0.016492	-9.746995	-2.500379	-1.628851	-0.632911	-4.984854	0.000000	-10.000000	0.050000	-9.783334	-50.333332	1023.000000	1023.000000	2046.000000
48.939999	-0.017105	-10.109278	-2.396538	-1.819771	-0.808870	-5.084100	0.000000	-10.000000	0.033333	-7.900000	-53.500000	1023.000000	1023.000000	2046.000000
48.959999	-0.017882	-10.567978	-2.463414	-2.145325	-0.631235	-5.328004	0.000000	-10.000000	0.016667	-6.200000	-56.166668	1023.000000	1023.000000	2046.000000
48.980000	-0.018253	-10.787782	-2.622933	-2.037903	-0.858001	-5.268945	0.000000	-10.000000	0.008333	-4.700000	-58.333332	1023.000000	1023.000000	2046.000000
49.000000	-0.017859	-10.554783	-2.459266	-2.100177	-0.729045	-5.266295	0.000000	-10.000000	0.008333	-3.466667	-59.833332	1023.000000	1023.000000	2046.000000
49.020000	-0.017609	-10.406792	-2.305377	-2.042890	-0.800301	-5.258225	0.000000	-10.000000	0.008333	-2.383333	-61.000000	1023.000000	1023.000000	2046.000000
49.040001	-0.017451	-10.313782	-2.428832	-2.025597	-0.576298	-5.283055	0.000000	-10.000000	0.008333	-1.283333	-61.666668	1023.000000	1023.000000	2046.000000
49.060001	-0.017667	-10.441108	-2.626893	-1.828933	-0.929132	-5.056149	0.000000	-10.000000	-0.008333	0.566667	-62.000000	1023.000000	1023.000000	2046.000000
49.080002	-0.018496	-10.930957	-2.745560	-1.877363	-1.099125	-5.208910	0.000000	-10.000000	-0.033333	3.333333	-62.000000	1023.000000	1023.000000	2046.000000
49.099998	-0.020507	-12.119775	-3.031751	-2.302729	-1.640412	-5.144883	0.000000	-10.000000	-0.075000	7.416667	-62.000000	1023.000000	1023.000000	2046.000000
49.119999	-0.022806	-13.478227	-3.340997	-2.971546	-1.620127	-5.545556	0.000000	-10.000000	-0.141667	11.683333	-62.000000	1023.000000	1023.000000	2046.000000
49.139999	-0.024926	-14.731470	-3.740016	-3.326169	-1.977251	-5.688034	0.000000	-10.000000	-0.191667	15.150000	-62.000000	1023.000000	1023.000000	2046.000000
49.160000	-0.025602	-15.131004	-4.035773	-3.473622	-1.832697	-5.788913	0.000000	-10.000000	-0.233333	17.316666	-62.000000	1023.000000	1023.000000	2046.000000
49.180000	-0.026212	-15.491550	-4.021528	-3.658067	-1.874088	-5.937869	0.000000	-10.000000	-0.250000	18.733334	-33.666668	1023.000000	1023.000000	2046.000000
49.200001	-0.025653	-15.160789	-3.990578	-3.733375	-1.540322	-5.896515	0.000000	-10.000000	-0.308333	20.416668	-3.833333	1023.000000	1023.000000	2046.000000
49.220001	-0.025891	-15.301620	-4.059856	-3.653988	-1.564213	-6.023564	0.000000	-10.000000	-0.350000	22.100000	28.500000	1023.000000	1023.000000	2046.000000
49.240002	-0.025143	-14.859276	-4.052165	-3.577940	-1.284003	-5.945168	0.000000	-10.000000	-0.433333	24.050001	34.833332	1023.000000	1023.000000	2046.000000
49.259998	-0.024899	-14.715268	-3.835362	-3.581534	-1.218505	-6.079868	0.000000	-10.000000	-0.483333	25.933334	42.666668	1023.000000	1023.000000	2046.000000
49.279999	-0.023664	-13.985271	-3.753934	-3.473615	-0.877104	-5.880619	0.000000	-10.000000	-0.591667	28.233334	50.833332	1023.000000	1023.000000	2046.000000
49.299999	-0.022976	-13.578800	-3.581395	-3.341425	-0.618443	-6.037538	0.000000	-10.000000	-0.666667	30.233334	60.000000	1023.000000	1023.000000	2046.000000
49.320000	-0.021686	-12.816347	-3.489392	-3.136326	-0.328971	-5.861658	0.000000	-10.000000	-0.750000	32.216667	69.666664	1023.000000	1023.000000	2046.000000
49.340000	-0.020575	-12.160000	-3.176398	-3.064759	0.044819	-5.963662	0.000000	-10.000000	-0.791667	33.500000	80.166664	1023.000000	1023.000000	2046.000000
49.360001	-0.018655	-11.025125	-2.830621	-2.898414	0.369019	-5.665108	0.000000	-10.000000	-0.833333	34.683334	91.166664	1023.000000	1023.000000	2046.000000
49.380001	-0.016903	-9.989836	-2.452603	-2.735188	0.876812	-5.678857	0.000000	-10.000000	-0.866667	35.433334	102.500000	1023.000000	1023.000000	2046.000000
49.400002	-0.014893	-8.801971	-2.304721	-2.422570	1.292648	-5.367328	0.000000	-10.000000	-0.900000	36.033337	114.166664	1023.000000	1023.000000	2046.000000
49.419998	-0.013623	-8.051183	-1.920189	-2.324330	1.670691	-5.477355	0.000000	-10.000000	-0.916667	36.850002	126.000000	1023.000000	1023.000000	2046.000000
49.439999	-0.012162	-7.187563	-1.825876	-2.205220	2.079414	-5.235881	0.000000	-10.000000	-0.925000	37.299999	138.333328	1023.000000	1023.000000	2046.000000
49.459999	-0.011493	-6.792327	-1.837382	-1.990339	2.226635	-5.191242	0.000000	-10.000000	-0.916667	37.750000	150.666672	1023.000000	1023.000000	2046.000000
49.480000	-0.010235	-6.049093	-1.760546	-2.004843	2.727620	-5.011324	0.000000	-10.000000	-0.891667	37.466667	163.333328	1023.000000	1023.000000	2046.000000
49.500000	-0.009596	-5.670980	-1.492499	-1.941714	2.768816	-5.005584	0.000000	-10.000000	-0.875000	37.383335	175.666672	1023.000000	1023.000000	2046.000000
49.520000	-0.008385	-4.955714	-1.400461	-1.886316	3.080807	-4.749744	0.000000	-10.000000	-0.875000	37.250000	188.333328	1023.000000	1023.000000	2046.000000
49.540001	-0.008094	-4.783265	-1.247965	-1.829770	3.066076	-4.771605	0.000000	-10.000000	-0.900000	37.416668	200.666672	1023.000000	1023.000000	2046.000000
49.560001	-0.007031	-4.155418	-0.995647	-1.791746	3.403493	-4.771519	0.000000	-10.000000	-0.925000	37.566666	213.333328	1023.000000	1023.000000	2046.000000
49.580002	-0.005980	-3.534127	-0.749317	-1.759315	3.512661	-4.538156	0.000000	-10.000000	-0.941667	38.116669	225.666672	1023.000000	1023.000000	2046.000000
49.599998	-0.005140	-3.037846	-0.542521	-1.707476	3.859969	-4.647818	0.000000	-10.000000	-0.950000	38.049999	238.333328	1023.000000	1023.000000	2046.000000
49.619999	-0.003533	-2.088011	-0.354326	-1.545787	4.274269	-4.462167	0.000000	-10.000000	-0.941667	38.183334	251.000000	1023.000000	1023.000000	2046.000000
49.639999	-0.002617	-1.546561	0.061724	-1.559620	4.447737	-4.496404	0.000000	-10.000000	-0.925000	37.633335	263.833344	1023.000000	1023.000000	2046.000000
49.660000	-0.000831	-0.491348	0.347457	-1.482828	4.999165	-4.355143	0.000000	-10.000000	-0.900000	37.500000	276.500000	1023.000000	1023.000000	2046.000000
49.680000	0.000687	0.406128	0.576669	-1.195580	5.191858	-4.166818	0.000000	-10.000000	-0.875000	37.150002	289.000000	1023.000000	1023.000000	2046.000000
49.700001	0.001999	1.181666	1.011428	-1.090792	5.483330	-4.222300	0.000000	-10.000000	-0.875000	37.066666	301.500000	1023.000000	1023.000000	2046.000000
49.720001	0.004201	2.482866	1.279784	-0.886779	6.055606	-3.965744	0.000000	-10.000000	-0.891667	37.216667	313.833344	1023.000000	1023.000000	2046.000000
49.740002	0.005407	3.195638	1.543507	-0.604555	6.167140	-3.910452	0.000000	-10.000000	-0.925000	37.366665	326.333344	1023.000000	1023.000000	2046.000000
49.759998	0.007196	4.252704	1.972732	-0.526674	6.684675	-3.878029	0.000000	-10.000000	-0.925000	37.516666	338.666656	1023.000000	1023.000000	2046.000000
49.779999	0.008949	5.288886	2.272127	-0.310152	6.947211	-3.620299	0.000000	-10.000000	-0.933333	37.549999	351.333344	1023.000000	1023.000000	2046.000000
49.799999	0.010804	6.384935	2.577600	-0.071776	7.431822	-3.552711	0.000000	-10.000000	-0.933333	37.666668	363.666656	1023.000000	1023.000000	2046.000000
49.820000	0.012185	7.201218	2.857167	0.148483	7.708627	-3.513058	0.000000	-10.000000	-0.958333	37.833336	376.333344	1023.000000	1023.000000	2046.000000
49.840000	0.013678	8.083535	3.322362	0.187766	8.109858	-3.536451	0.000000	-10.000000	-0.958333	38.049999	388.833344	1023.000000	1023.000000	2046.000000
49.860001	0.015808	9.342545	3.587602	0.453267	8.458079	-3.156404	0.000000	-10.000000	-0.975000	38.216667	401.500000	1023.000000	1023.000000	2046.000000
49.880001	0.016898	9.986801	3.917163	0.619985	8.734507	-3.284854	0.000000	-10.000000	-0.983333	38.299999	414.166656	1023.000000	1023.000000	2046.000000
49.900002	0.018983	11.219244	4.284537	0.780888	9.279261	-3.125442	0.000000	-10.000000	-0.983333	38.383335	427.000000	1023.000000	1023.000000	2046.000000
49.919998	0.020297	11.995554	4.683666	0.920405	9.450500	-3.059018	0.000000	-10.000000	-0.975000	38.400002	439.833344	1023.000000	1023.000000	2046.000000
49.939999	0.022138	13.083548	4.961778	1.069715	9.976718	-2.924664	0.000000	-10.000000	-0.975000	38.549999	452.666656	1023.000000	1023.000000	2046.000000
49.959999	0.023316	13.779761	5.245814	1.317868	10.133940	-2.917861	0.000000	-10.000000	-0.966667	38.666668	465.333344	1023.000000	1023.000000	2046.000000
49.980000	0.024276	14.346879	5.585805	1.384354	10.357652	-2.980932	0.000000	-10.000000	-0.958333	38.633335	478.333344	1023.000000	1023.000000	2046.000000
50.000000	0.025746	15.215638	5.767210	1.509560	10.653123	-2.714254	0.000000	-10.000000	-0.941667	38.549999	491.166656	1023.000000	1023.000000	2046.000000
50.020000	0.025548	15.098991	6.021571	1.509768	10.485710	-2.918058	0.000000	-10.000000	-0.975000	38.533333	504.166656	1023.000000	1023.000000	2046.000000
50.040001	0.025839	15.270827	6.234775	1.385535	10.713837	-3.063320	0.000000	-10.000000	-1.000000	38.883335	517.000000	1023.000000	1023.000000	2046.000000
50.060001	0.026060	15.401587	6.427698	1.200462	10.744199	-2.970770	0.000000	-10.000000	-1.016667	39.233334	530.000000	1023.000000	1023.000000	2046.000000
50.080002	0.027542	16.277189	6.750329	1.250362	11.257627	-2.981129	0.000000	-10.000000	-1.025000	39.116669	543.000000	1023.000000	1023.000000	2046.000000
50.099998	0.029077	17.184231	7.180583	1.439797	11.480419	-2.916568	0.000000	-10.000000	-1.008333	39.099998	556.000000	1023.000000	1023.000000	2046.000000
50.119999	0.030393	17.962488	7.568199	1.705765	11.680982	-2.992458	0.000000	-10.000000	-0.975000	38.616665	569.000000	1023.000000	1023.000000	2046.000000
50.139999	0.031755	18.767269	7.521250	2.017086	11.769382	-2.540449	0.000000	-10.000000	-0.900000	38.049999	582.000000	1023.000000	1023.000000	2046.000000
50.160000	0.031785	18.785137	7.467031	2.063742	11.834544	-2.580179	0.000000	-10.000000	-0.816667	36.666668	594.833313	1023.000000	1023.000000	2046.000000
50.180000	0.029950	17.700354	7.098069	1.857211	11.383011	-2.637938	0.000000	-10.000000	-0.741667	35.166668	607.333313	1023.000000	1023.000000	2046.000000
50.200001	0.027336	16.155426	6.861334	1.324562	11.000880	-3.031352	0.000000	-10.000000	-0.650000	33.316666	619.333313	1023.000000	1023.000000	2046.000000
50.220001	0.025532	15.089228	6.575119	0.909120	10.517536	-2.912546	0.000000	-10.000000	-0.550000	31.016666	630.666687	1023.000000	1023.000000	2046.000000
50.240002	0.024224	14.316364	6.358727	0.568679	10.629507	-3.240548	0.000000	-10.000000	-0.425000	28.333334	641.333313	1023.000000	1023.000000	2046.000000
50.259998	0.022973	13.577103	6.031847	0.537214	10.369213	-3.361171	0.000000	-10.000000	-0.308333	25.383333	651.333313	1023.000000	1023.000000	2046.000000
50.279999	0.022242	13.144832	5.918993	0.399673	10.382452	-3.556286	0.000000	-10.000000	-0.216667	22.316668	660.500000	1023.000000	1023.000000	2046.000000
50.299999	0.022419	13.249427	5.818689	0.365111	10.451344	-3.385718	0.000000	-10.000000	-0.133333	19.033333	668.500000	1023.000000	1023.000000	2046.000000
50.320000	0.021739	12.847790	5.767032	0.391688	10.267504	-3.578434	0.000000	-10.000000	-0.066667	15.416667	675.333313	1023.000000	1023.000000	2046.000000
50.340000	0.021758	12.858694	5.815219	0.376726	10.381403	-3.714654	0.000000	-10.000000	-0.016667	11.533334	681.000000	1023.000000	1023.000000	2046.000000
50.360001	0.021761	12.860868	5.789184	0.445564	10.147564	-3.521444	0.000000	-10.000000	0.008333	7.166667	685.666687	1023.000000	1023.000000	2046.000000
50.380001	0.021874	12.927735	5.755434	0.379163	10.412813	-3.619674	0.000000	-10.000000	0.025000	2.666667	688.833313	1023.000000	1023.000000	2046.000000
50.400002	0.021464	12.685110	5.693053	0.444429	10.332321	-3.784693	0.000000	-10.000000	0.041667	-0.933333	690.500000	1023.000000	1023.000000	2046.000000
50.419998	0.021301	12.589179	5.763468	0.372914	10.260897	-3.808100	0.000000	-10.000000	0.050000	-3.866667	691.000000	1023.000000	1023.000000	2046.000000
50.439999	0.021989	12.995337	5.731533	0.413029	10.448617	-3.597842	0.000000	-10.000000	0.066667	-6.333333	691.000000	1023.000000	1023.000000	2046.000000
50.459999	0.021587	12.758196	5.760395	0.334416	10.476025	-3.812639	0.000000	-10.000000	0.100000	-9.216667	691.000000	1023.000000	1023.000000	2046.000000
50.480000	0.021655	12.798153	5.562431	0.496397	10.482282	-3.742958	0.000000	-10.000000	0.158333	-12.283334	691.000000	1023.000000	1023.000000	2046.000000
50.500000	0.022057	13.035728	5.634627	0.626756	10.321107	-3.546761	0.000000	-10.000000	0.216667	-15.316667	691.000000	1023.000000	1023.000000	2046.000000
50.520000	0.022561	13.333387	5.520479	0.685121	10.455887	-3.328099	0.000000	-10.000000	0.300000	-18.333334	683.500000	1023.000000	1023.000000	2046.000000
50.540001	0.021701	12.825470	5.282745	0.740238	10.308270	-3.505783	0.000000	-10.000000	0.375000	-21.150000	673.500000	1023.000000	1023.000000	2046.000000
50.560001	0.020676	12.219419	4.929869	0.714196	10.198628	-3.623274	0.000000	-10.000000	0.458333	-23.500000	660.833313	1023.000000	1023.000000	2046.000000
50.580002	0.019898	11.759737	4.601996	0.686328	9.807834	-3.336422	0.000000	-10.000000	0.541667	-25.766666	652.833313	1023.000000	1023.000000	2046.000000
50.599998	0.019076	11.273960	4.335949	0.612314	9.632092	-3.306395	0.000000	-10.000000	0.650000	-27.866667	644.333313	1023.000000	1023.000000	2046.000000
50.619999	0.017658	10.436026	4.001820	0.687274	9.136567	-3.389636	0.000000	-10.000000	0.766667	-30.233334	635.166687	1023.000000	1023.000000	2046.000000
50.639999	0.016952	10.018390	3.876950	0.593481	8.838171	-3.290212	0.000000	-10.000000	0.875000	-32.700001	625.166687	1023.000000	1023.000000	2046.000000
50.660000	0.016607	9.814606	3.708566	0.485648	8.745646	-3.125254	0.000000	-10.000000	0.975000	-34.933334	614.333313	1023.000000	1023.000000	2046.000000
50.680000	0.014837	8.768859	3.477242	0.519715	8.072037	-3.300135	0.000000	-10.000000	1.083333	-37.049999	602.666687	1023.000000	1023.000000	2046.000000
50.700001	0.013680	8.085051	3.257144	0.347801	7.885805	-3.405700	0.000000	-10.000000	1.183333	-38.966667	590.333313	1023.000000	1023.000000	2046.000000
50.720001	0.013063	7.720131	3.075223	0.246876	7.576092	-3.178060	0.000000	-10.000000	1.291667	-40.766666	577.166687	1023.000000	1023.000000	2046.000000
50.740002	0.012034	7.111829	2.796982	0.360528	7.156837	-3.202517	0.000000	-10.000000	1.358333	-42.283333	563.500000	1023.000000	1023.000000	2046.000000
50.759998	0.010960	6.477556	2.693776	0.274180	6.922732	-3.413131	0.000000	-10.000000	1.450000	-43.366665	549.333313	1023.000000	1023.000000	2046.000000
50.779999	0.010911	6.448358	2.522163	0.350873	6.661249	-3.085927	0.000000	-10.000000	1.483333	-44.349998	535.000000	1023.000000	1023.000000	2046.000000
50.799999	0.010118	5.979754	2.404713	0.428057	6.314279	-3.167294	0.000000	-10.000000	1.525000	-44.833332	520.166687	1023.000000	1023.000000	2046.000000
50.820000	0.009504	5.616638	2.202095	0.500700	6.114582	-3.200737	0.000000	-10.000000	1.491667	-44.833332	505.333344	1023.000000	1023.000000	2046.000000
50.840000	0.008713	5.149257	2.160294	0.462422	5.709293	-3.182752	0.000000	-10.000000	1.450000	-44.216667	490.333344	1023.000000	1023.000000	2046.000000
50.860001	0.008713	5.149554	2.080359	0.460461	5.742189	-3.133455	0.000000	-10.000000	1.383333	-43.200001	475.666656	1023.000000	1023.000000	2046.000000
50.880001	0.007836	4.631111	1.809946	0.700554	5.212392	-3.091781	0.000000	-10.000000	1.350000	-42.266666	461.000000	1023.000000	1023.000000	2046.000000
50.900002	0.007115	4.204681	1.833424	0.521023	5.081456	-3.231223	0.000000	-10.000000	1.341667	-41.633335	451.333344	1023.000000	1023.000000	2046.000000
50.919998	0.007449	4.402333	1.691378	0.612412	5.020718	-2.922174	0.000000	-10.000000	1.350000	-41.466667	437.500000	1023.000000	1023.000000	2046.000000
50.939999	0.006518	3.852376	1.491711	0.752947	4.667712	-3.059994	0.000000	-10.000000	1.325000	-40.900002	423.833344	1023.000000	1023.000000	2046.000000
50.959999	0.005556	3.283368	1.524936	0.579927	4.485607	-3.307102	0.000000	-10.000000	1.283333	-40.549999	405.833344	1023.000000	1023.000000	2046.000000
50.980000	0.005343	3.157471	1.307744	0.585044	4.322308	-3.057625	0.000000	-10.000000	1.233333	-39.799999	392.166656	1023.000000	1023.000000	2046.000000
51.000000	0.004244	2.508069	1.135462	0.563463	4.026035	-3.216890	0.000000	-10.000000	1.200000	-39.600002	378.833344	1023.000000	1023.000000	2046.000000
51.020000	0.003753	2.218168	1.091765	0.540392	3.864655	-3.278644	0.000000	-10.000000	1.166667	-38.766666	365.500000	1023.000000	1023.000000	2046.000000
51.040001	0.003796	2.243317	1.119601	0.508643	3.846378	-3.231305	0.000000	-10.000000	1.133333	-38.266666	352.666656	1023.000000	1023.000000	2046.000000
51.060001	0.003671	2.169451	1.286024	0.589923	3.564553	-3.271048	0.000000	-10.000000	1.091667	-37.383335	340.000000	1023.000000	1023.000000	2046.000000
51.080002	0.004027	2.380247	1.413593	0.542050	3.763054	-3.338449	0.000000	-10.000000	1.058333	-36.900002	327.500000	1023.000000	1023.000000	2046.000000
51.099998	0.003486	2.060297	1.332021	0.564724	3.395066	-3.231515	0.000000	-10.000000	1.033333	-36.483334	315.166656	1023.000000	1023.000000	2046.000000
51.119999	0.002988	1.765891	1.268994	0.443323	3.433326	-3.379752	0.000000	-10.000000	1.025000	-36.183334	303.000000	1023.000000	1023.000000	2046.000000
51.139999	0.001920	1.134690	1.096903	0.367536	3.104945	-3.434695	0.000000	-10.000000	0.991667	-35.716667	291.000000	1023.000000	1023.000000	2046.000000
51.160000	0.001118	0.660788	1.043993	0.241517	3.036381	-3.661103	0.000000	-10.000000	0.966667	-35.266666	279.000000	1023.000000	1023.000000	2046.000000
51.180000	0.001318	0.778724	1.023598	0.293647	2.941605	-3.480125	0.000000	-10.000000	0.933333	-34.950001	267.166656	1023.000000	1023.000000	2046.000000
51.200001	0.000707	0.417726	0.667932	0.408304	2.729279	-3.387788	0.000000	-10.000000	0.933333	-34.766666	255.500000	1023.000000	1023.000000	2046.000000
51.220001	-0.000517	-0.305498	0.520667	0.339151	2.466196	-3.631512	0.000000	-10.000000	0.916667	-34.466667	244.000000	1023.000000	1023.000000	2046.000000
51.240002	-0.002144	-1.266972	0.080577	0.222473	1.867847	-3.437869	0.000000	-10.000000	0.891667	-33.966667	232.500000	1023.000000	1023.000000	2046.000000
51.259998	-0.005062	-2.991806	-0.299305	-0.090135	1.126083	-3.728449	0.000000	-10.000000	0.850000	-33.383335	221.166672	1023.000000	1023.000000	2046.000000
51.279999	-0.008052	-4.758961	-0.717081	-0.766640	0.650193	-3.925433	0.000000	-10.000000	0.800000	-32.349998	210.000000	1023.000000	1023.000000	2046.000000
51.299999	-0.011351	-6.708690	-1.189839	-1.313432	0.033444	-4.238863	0.000000	-10.000000	0.766667	-31.433334	199.166672	1023.000000	1023.000000	2046.000000
51.320000	-0.013755	-8.128922	-1.525073	-1.791538	-0.236541	-4.575770	0.000000	-10.000000	0.716667	-30.383333	188.666672	1023.000000	1023.000000	2046.000000
51.340000	-0.015268	-9.023331	-1.862456	-2.049711	-0.400282	-4.710881	0.000000	-10.000000	0.683333	-29.666666	178.500000	1023.000000	1023.000000	2046.000000
51.360001	-0.017123	-10.119429	-2.138325	-2.274108	-0.742934	-4.964062	0.000000	-10.000000	0.633333	-29.166666	168.500000	1023.000000	1023.000000	2046.000000
51.380001	-0.017900	-10.578913	-2.384670	-2.465253	-0.643029	-5.085961	0.000000	-10.000000	0.616667	-28.550001	158.833328	1023.000000	1023.000000	2046.000000
51.400002	-0.019038	-11.251385	-2.671888	-2.465749	-1.012913	-5.100835	0.000000	-10.000000	0.600000	-28.083334	149.333328	1023.000000	1023.000000	2046.000000
51.419998	-0.020230	-11.956119	-2.826885	-2.642905	-1.183294	-5.303035	0.000000	-10.000000	0.583333	-27.333334	140.166672	1023.000000	1023.000000	2046.000000
51.439999	-0.020852	-12.323529	-2.956232	-2.755309	-1.183208	-5.428780	0.000000	-10.000000	0.558333	-26.900000	131.000000	1023.000000	1023.000000	2046.000000
51.459999	-0.021164	-12.507662	-3.159588	-2.729519	-1.281399	-5.337156	0.000000	-10.000000	0.525000	-26.366667	122.000000	1023.000000	1023.000000	2046.000000
51.480000	-0.021352	-12.618757	-3.233485	-2.778725	-1.229347	-5.377200	0.000000	-10.000000	0.508333	-25.850000	113.166664	1023.000000	1023.000000	2046.000000
51.500000	-0.021622	-12.778339	-3.291369	-2.796098	-1.306683	-5.384189	0.000000	-10.000000	0.500000	-25.183332	104.500000	1023.000000	1023.000000	2046.000000
51.520000	-0.021896	-12.940650	-3.299118	-2.923423	-1.136446	-5.581664	0.000000	-10.000000	0.483333	-24.466667	96.166664	1023.000000	1023.000000	2046.000000
51.540001	-0.021702	-12.826158	-3.378384	-2.751726	-1.244941	-5.451107	0.000000	-10.000000	0.466667	-23.916666	88.000000	1023.000000	1023.000000	2046.000000
51.560001	-0.021387	-12.639856	-3.255775	-2.745561	-1.116985	-5.521535	0.000000	-10.000000	0.441667	-23.416666	80.000000	1023.000000	1023.000000	2046.000000
51.580002	-0.021124	-12.484085	-3.307559	-2.536548	-1.138996	-5.500981	0.000000	-10.000000	0.416667	-23.083334	72.000000	1023.000000	1023.000000	2046.000000
51.599998	-0.021028	-12.427832	-3.291060	-2.634456	-1.013696	-5.488620	0.000000	-10.000000	0.383333	-22.533333	64.333336	1023.000000	1023.000000	2046.000000
51.619999	-0.021111	-12.476887	-3.503999	-2.555752	-1.141682	-5.275454	0.000000	-10.000000	0.358333	-21.783333	56.833332	1023.000000	1023.000000	2046.000000
51.639999	-0.021797	-12.882061	-3.601055	-2.553635	-1.270096	-5.457275	0.000000	-10.000000	0.341667	-20.950001	49.666668	1023.000000	1023.000000	2046.000000
51.660000	-0.022407	-13.242556	-3.854587	-2.668426	-1.278597	-5.440946	0.000000	-10.000000	0.316667	-20.100000	42.500000	1023.000000	1023.000000	2046.000000
51.680000	-0.022962	-13.570394	-4.072892	-2.674752	-1.499882	-5.322868	0.000000	-10.000000	0.275000	-19.200001	35.833332	1023.000000	1023.000000	2046.000000
51.700001	-0.023377	-13.815792	-4.047225	-2.873826	-1.436113	-5.458629	0.000000	-10.000000	0.241667	-17.950001	29.500000	1023.000000	1023.000000	2046.000000
51.720001	-0.023918	-14.135726	-4.249932	-2.892859	-1.635777	-5.357158	0.000000	-10.000000	0.216667	-16.733334	23.500000	1023.000000	1023.000000	2046.000000
51.740002	-0.024586	-14.530190	-4.203723	-3.007511	-1.737868	-5.581088	0.000000	-10.000000	0.200000	-15.683333	17.833334	1023.000000	1023.000000	2046.000000
51.759998	-0.024579	-14.526225	-4.257695	-3.030469	-1.760852	-5.477209	0.000000	-10.000000	0.175000	-14.883334	12.500000	1023.000000	1023.000000	2046.000000
51.779999	-0.024910	-14.721889	-4.282533	-3.017209	-1.946738	-5.475409	0.000000	-10.000000	0.150000	-13.900001	7.666667	1023.000000	1023.000000	2046.000000
51.799999	-0.024477	-14.465703	-4.275249	-3.042020	-1.693463	-5.454970	0.000000	-10.000000	0.125000	-12.950000	3.333333	1023.000000	1023.000000	2046.000000
51.820000	-0.024472	-14.462732	-4.227750	-2.960444	-1.837223	-5.437315	0.000000	-10.000000	0.108333	-11.833333	-0.500000	1023.000000	1023.000000	2046.000000
51.840000	-0.024344	-14.387455	-4.139212	-2.974693	-1.731469	-5.542081	0.000000	-10.000000	0.083333	-10.783334	-4.166667	1023.000000	1023.000000	2046.000000
51.860001	-0.024235	-14.323109	-4.137290	-2.916539	-1.775224	-5.494055	0.000000	-10.000000	0.066667	-9.650001	-7.666667	1023.000000	1023.000000	2046.000000
[truncated: 1,050,340 more chars]
