# Supplementary material for: Effect of Electrode Belt and Body Positions on Regional Pulmonary Ventilation- and Perfusion-Related Impedance Changes Measured by Electric Impedance Tomography
Source: PLoS One. 2016 Jun 2;11(6):e0155913. doi: 10.1371/journal.pone.0155913 (PMC4890811; doi:10.1371/journal.pone.0155913)
Supplement: S1 Dataset — (ZIP) [file pone.0155913.s001.zip › Dataset/Fp06-righ-4i.txt]

Patient Name:	Fp6
Registry:	Fp6
Investigator:	 
Diagnosys:	 
Notes:	h�ger4i             
Sample Rate [Hz]:	50.09
Time Base 	Pixels Mean 	Pixels Sum 	UPPER RIGHT		UPPER LEFT		LOWER RIGHT		LOWER LEFT		QRS	ETCO2	Paw	Flow (L/min)	Volume	Analog1	Analog2	AnalogSum
0.000000	-0.021120	-12.481686	-6.331848	0.435076	-4.239204	-2.345709	0.000000	-10.000000	1.275000	-41.483334	320.833344	1023.000000	1023.000000	2046.000000
0.020000	-0.022387	-13.230453	-6.624940	0.401202	-4.594957	-2.411758	0.000000	-10.000000	1.233333	-40.916668	306.833344	1023.000000	1023.000000	2046.000000
0.040000	-0.023465	-13.868102	-6.828959	0.400313	-4.968997	-2.470460	0.000000	-10.000000	1.200000	-40.299999	293.000000	1023.000000	1023.000000	2046.000000
0.060000	-0.024608	-14.543571	-7.067762	0.407228	-5.326457	-2.556581	0.000000	-10.000000	1.191667	-39.816666	284.000000	1023.000000	1023.000000	2046.000000
0.080000	-0.025756	-15.221878	-7.238465	0.353926	-5.673368	-2.663970	0.000000	-10.000000	1.166667	-39.033333	270.833344	1023.000000	1023.000000	2046.000000
0.100000	-0.026855	-15.871267	-7.340249	0.285369	-6.033796	-2.782592	0.000000	-10.000000	1.108333	-37.783333	253.666672	1023.000000	1023.000000	2046.000000
0.120000	-0.027893	-16.484821	-7.483168	0.204427	-6.319851	-2.886229	0.000000	-10.000000	1.058333	-36.866669	241.000000	1023.000000	1023.000000	2046.000000
0.140000	-0.028625	-16.917645	-7.534618	0.094993	-6.508095	-2.969925	0.000000	-10.000000	1.025000	-36.316666	228.333328	1023.000000	1023.000000	2046.000000
0.160000	-0.029325	-17.331202	-7.570210	-0.009587	-6.719414	-3.031990	0.000000	-10.000000	1.000000	-35.900002	220.166672	1023.000000	1023.000000	2046.000000
0.180000	-0.029830	-17.629236	-7.582926	-0.096326	-6.834265	-3.115718	0.000000	-10.000000	0.950000	-35.283333	208.166672	1023.000000	1023.000000	2046.000000
0.200000	-0.030387	-17.958824	-7.633446	-0.168771	-6.983567	-3.173040	0.000000	-10.000000	0.875000	-33.866669	192.833328	1023.000000	1023.000000	2046.000000
0.220000	-0.030770	-18.184841	-7.672664	-0.204970	-7.059800	-3.247409	0.000000	-10.000000	0.825000	-32.933334	181.500000	1023.000000	1023.000000	2046.000000
0.240000	-0.031252	-18.469757	-7.724214	-0.226713	-7.185684	-3.333146	0.000000	-10.000000	0.783333	-31.883333	170.333328	1023.000000	1023.000000	2046.000000
0.260000	-0.031517	-18.626724	-7.727450	-0.254828	-7.289048	-3.355399	0.000000	-10.000000	0.725000	-31.133333	163.166672	1023.000000	1023.000000	2046.000000
0.280000	-0.031853	-18.824873	-7.758120	-0.231997	-7.412562	-3.422194	0.000000	-10.000000	0.658333	-30.133333	152.666672	1023.000000	1023.000000	2046.000000
0.300000	-0.032203	-19.031744	-7.787707	-0.231939	-7.555641	-3.456456	0.000000	-10.000000	0.575000	-28.600000	139.500000	1023.000000	1023.000000	2046.000000
0.320000	-0.032415	-19.157356	-7.811278	-0.228360	-7.586414	-3.531304	0.000000	-10.000000	0.533333	-27.500000	129.833328	1023.000000	1023.000000	2046.000000
0.340000	-0.032656	-19.299610	-7.815557	-0.213516	-7.705978	-3.564560	0.000000	-10.000000	0.500000	-26.200001	120.666664	1023.000000	1023.000000	2046.000000
0.360000	-0.032883	-19.433723	-7.828926	-0.219326	-7.742220	-3.643251	0.000000	-10.000000	0.483333	-25.533333	114.833336	1023.000000	1023.000000	2046.000000
0.380000	-0.033074	-19.546873	-7.843336	-0.240881	-7.760466	-3.702190	0.000000	-10.000000	0.466667	-24.516666	106.333336	1023.000000	1023.000000	2046.000000
0.400000	-0.033365	-19.718939	-7.844994	-0.259773	-7.833934	-3.780239	0.000000	-10.000000	0.425000	-23.666666	98.000000	1023.000000	1023.000000	2046.000000
0.420000	-0.033559	-19.833370	-7.795904	-0.299518	-7.876047	-3.861902	0.000000	-10.000000	0.383333	-22.700001	90.166664	1023.000000	1023.000000	2046.000000
0.440000	-0.033752	-19.947466	-7.781909	-0.310046	-7.913630	-3.941881	0.000000	-10.000000	0.333333	-21.733334	82.666664	1023.000000	1023.000000	2046.000000
0.460000	-0.033965	-20.073469	-7.780745	-0.376105	-7.923189	-3.993430	0.000000	-10.000000	0.308333	-20.683334	75.500000	1023.000000	1023.000000	2046.000000
0.480000	-0.034094	-20.149464	-7.759812	-0.383980	-7.947872	-4.057799	0.000000	-10.000000	0.283333	-19.766666	68.500000	1023.000000	1023.000000	2046.000000
0.500000	-0.034309	-20.276648	-7.742267	-0.445646	-7.991949	-4.096787	0.000000	-10.000000	0.250000	-18.566668	59.833332	1023.000000	1023.000000	2046.000000
0.520000	-0.034396	-20.328028	-7.717896	-0.433817	-7.985698	-4.190616	0.000000	-10.000000	0.216667	-17.733334	53.500000	1023.000000	1023.000000	2046.000000
0.540000	-0.034566	-20.428490	-7.722442	-0.448990	-8.014811	-4.242247	0.000000	-10.000000	0.200000	-16.683334	47.500000	1023.000000	1023.000000	2046.000000
0.560000	-0.034594	-20.444849	-7.698720	-0.463509	-7.997428	-4.285193	0.000000	-10.000000	0.200000	-16.133333	43.833332	1023.000000	1023.000000	2046.000000
0.580000	-0.034690	-20.501982	-7.588860	-0.491600	-8.043963	-4.377559	0.000000	-10.000000	0.191667	-15.150001	38.500000	1023.000000	1023.000000	2046.000000
0.600000	-0.034706	-20.511482	-7.565976	-0.497846	-8.011672	-4.435987	0.000000	-10.000000	0.166667	-14.000000	32.000000	1023.000000	1023.000000	2046.000000
0.620000	-0.034909	-20.631254	-7.487638	-0.515263	-8.112217	-4.516136	0.000000	-10.000000	0.141667	-12.983334	27.166666	1023.000000	1023.000000	2046.000000
0.640000	-0.035329	-20.879181	-7.481786	-0.579647	-8.173186	-4.644560	0.000000	-10.000000	0.108333	-11.950001	22.666666	1023.000000	1023.000000	2046.000000
0.660000	-0.035863	-21.195042	-7.405808	-0.704667	-8.316143	-4.768424	0.000000	-10.000000	0.083333	-11.133333	20.000000	1023.000000	1023.000000	2046.000000
0.680000	-0.036266	-21.433329	-7.403045	-0.763595	-8.341379	-4.925310	0.000000	-10.000000	0.058333	-9.783334	16.333334	1023.000000	1023.000000	2046.000000
0.700000	-0.036822	-21.761745	-7.409506	-0.871096	-8.419541	-5.061602	0.000000	-10.000000	0.050000	-8.150000	12.166667	1023.000000	1023.000000	2046.000000
0.720000	-0.036417	-21.522696	-7.290632	-0.723023	-8.417794	-5.091246	0.000000	-10.000000	0.050000	-6.883334	9.333333	1023.000000	1023.000000	2046.000000
0.740000	-0.036221	-21.406797	-7.353114	-0.645233	-8.321359	-5.087092	0.000000	-10.000000	0.033333	-5.950000	6.833333	1023.000000	1023.000000	2046.000000
0.760000	-0.036358	-21.487640	-7.441270	-0.672214	-8.330270	-5.043888	0.000000	-10.000000	0.025000	-5.550000	5.500000	1023.000000	1023.000000	2046.000000
0.780000	-0.037170	-21.967213	-7.613517	-0.809528	-8.565228	-4.978940	0.000000	-10.000000	0.008333	-4.633334	3.833333	1023.000000	1023.000000	2046.000000
0.800000	-0.038582	-22.801952	-7.882298	-1.062063	-8.841829	-5.015763	0.000000	-10.000000	-0.008333	-1.533333	2.333333	1023.000000	1023.000000	2046.000000
0.820000	-0.040880	-24.160284	-8.303873	-1.480407	-9.095580	-5.280423	0.000000	-10.000000	-0.033333	1.366667	1.500000	1023.000000	1023.000000	2046.000000
0.840000	-0.043172	-25.514570	-8.597334	-2.013410	-9.237222	-5.666605	0.000000	-10.000000	-0.050000	4.483334	1.000000	1023.000000	1023.000000	2046.000000
0.860000	-0.044754	-26.449835	-8.747994	-2.411207	-9.289394	-6.001238	0.000000	-10.000000	-0.041667	5.583333	1.000000	1023.000000	1023.000000	2046.000000
0.880000	-0.045544	-26.916212	-8.901394	-2.532557	-9.207399	-6.274862	0.000000	-10.000000	-0.025000	6.766667	1.000000	1023.000000	1023.000000	2046.000000
0.900000	-0.045791	-27.062723	-9.023597	-2.577113	-9.102401	-6.359613	0.000000	-10.000000	-0.008333	7.200000	1.000000	1023.000000	1023.000000	2046.000000
0.920000	-0.046015	-27.194790	-9.205407	-2.513335	-9.006469	-6.469579	0.000000	-10.000000	0.000000	7.350000	1.000000	1023.000000	1023.000000	2046.000000
0.940000	-0.046114	-27.253571	-9.308494	-2.505215	-8.974971	-6.464890	0.000000	-10.000000	-0.016667	7.616667	1.000000	1023.000000	1023.000000	2046.000000
0.960000	-0.046361	-27.399279	-9.444263	-2.487166	-8.924537	-6.543313	0.000000	-10.000000	-0.050000	8.016666	1.000000	1023.000000	1023.000000	2046.000000
0.980000	-0.046411	-27.429148	-9.526479	-2.479140	-8.862461	-6.561069	0.000000	-10.000000	-0.075000	8.466667	1.000000	1023.000000	1023.000000	2046.000000
1.000000	-0.046255	-27.336632	-9.541571	-2.472987	-8.800887	-6.521186	0.000000	-10.000000	-0.075000	8.833333	4.500000	1023.000000	1023.000000	2046.000000
1.020000	-0.046042	-27.210812	-9.527580	-2.418046	-8.766437	-6.498748	0.000000	-10.000000	-0.050000	9.100000	11.833333	1023.000000	1023.000000	2046.000000
1.040000	-0.045545	-26.916822	-9.501468	-2.337533	-8.607752	-6.470070	0.000000	-10.000000	-0.041667	9.133333	20.166666	1023.000000	1023.000000	2046.000000
1.060000	-0.044929	-26.553007	-9.344768	-2.282718	-8.501061	-6.424461	0.000000	-10.000000	-0.025000	9.050000	26.000000	1023.000000	1023.000000	2046.000000
1.080000	-0.043865	-25.923969	-9.119540	-2.226959	-8.298496	-6.278974	0.000000	-10.000000	-0.033333	8.816667	29.000000	1023.000000	1023.000000	2046.000000
1.100000	-0.042881	-25.342682	-8.981060	-2.156459	-8.082381	-6.122780	0.000000	-10.000000	-0.016667	8.266666	32.833332	1023.000000	1023.000000	2046.000000
1.120000	-0.041930	-24.780621	-8.884762	-1.988327	-7.886303	-6.021229	0.000000	-10.000000	-0.016667	7.716667	35.666668	1023.000000	1023.000000	2046.000000
1.140000	-0.041094	-24.286417	-8.794200	-1.918102	-7.753337	-5.820778	0.000000	-10.000000	-0.008333	7.416667	38.500000	1023.000000	1023.000000	2046.000000
1.160000	-0.040668	-24.034510	-8.790435	-1.866444	-7.645486	-5.732145	0.000000	-10.000000	-0.016667	7.983334	40.166668	1023.000000	1023.000000	2046.000000
1.180000	-0.040318	-23.828211	-8.829909	-1.886497	-7.505112	-5.606692	0.000000	-10.000000	-0.033333	8.616667	42.833332	1023.000000	1023.000000	2046.000000
1.200000	-0.040246	-23.785563	-8.873970	-1.975170	-7.422040	-5.514382	0.000000	-10.000000	-0.041667	9.250000	45.500000	1023.000000	1023.000000	2046.000000
1.220000	-0.040010	-23.645811	-8.875206	-2.042132	-7.314599	-5.413875	0.000000	-10.000000	-0.058333	9.716667	48.666668	1023.000000	1023.000000	2046.000000
1.240000	-0.039767	-23.502319	-8.857777	-2.085071	-7.260663	-5.298808	0.000000	-10.000000	-0.075000	10.550000	51.833332	1023.000000	1023.000000	2046.000000
1.260000	-0.039474	-23.329020	-8.718081	-2.145835	-7.195927	-5.269177	0.000000	-10.000000	-0.116667	11.966667	55.333332	1023.000000	1023.000000	2046.000000
1.280000	-0.038983	-23.039160	-8.530990	-2.183496	-7.144562	-5.180113	0.000000	-10.000000	-0.166667	13.816667	59.000000	1023.000000	1023.000000	2046.000000
1.300000	-0.038337	-22.656954	-8.295365	-2.227537	-6.996562	-5.137490	0.000000	-10.000000	-0.241667	16.750000	65.166664	1023.000000	1023.000000	2046.000000
1.320000	-0.037465	-22.142056	-8.046333	-2.253455	-6.791657	-5.050610	0.000000	-10.000000	-0.291667	18.983334	70.000000	1023.000000	1023.000000	2046.000000
1.340000	-0.036310	-21.459116	-7.701215	-2.294788	-6.568680	-4.894434	0.000000	-10.000000	-0.341667	20.916666	75.833336	1023.000000	1023.000000	2046.000000
1.360000	-0.035118	-20.754820	-7.390754	-2.265478	-6.251614	-4.846974	0.000000	-10.000000	-0.350000	21.950001	80.500000	1023.000000	1023.000000	2046.000000
1.380000	-0.033630	-19.875488	-7.014603	-2.260004	-5.938176	-4.662705	0.000000	-10.000000	-0.391667	23.183334	87.666664	1023.000000	1023.000000	2046.000000
1.400000	-0.032106	-18.974518	-6.692018	-2.185690	-5.568015	-4.528794	0.000000	-10.000000	-0.433333	24.700001	97.833336	1023.000000	1023.000000	2046.000000
1.420000	-0.030451	-17.996475	-6.352055	-2.102933	-5.177362	-4.364124	0.000000	-10.000000	-0.483333	25.600000	105.666664	1023.000000	1023.000000	2046.000000
1.440000	-0.028791	-17.015200	-6.037901	-1.971095	-4.802513	-4.203692	0.000000	-10.000000	-0.525000	26.583334	114.000000	1023.000000	1023.000000	2046.000000
1.460000	-0.027155	-16.048681	-5.730131	-1.820629	-4.465274	-4.032647	0.000000	-10.000000	-0.550000	27.216667	120.000000	1023.000000	1023.000000	2046.000000
1.480000	-0.025403	-15.013304	-5.380204	-1.738056	-4.111624	-3.783420	0.000000	-10.000000	-0.591667	28.350000	129.000000	1023.000000	1023.000000	2046.000000
1.500000	-0.023685	-13.997584	-5.072354	-1.528442	-3.741527	-3.655261	0.000000	-10.000000	-0.616667	29.266666	138.166672	1023.000000	1023.000000	2046.000000
1.520000	-0.021817	-12.893659	-4.713165	-1.380313	-3.360090	-3.440091	0.000000	-10.000000	-0.658333	30.016666	147.666672	1023.000000	1023.000000	2046.000000
1.540000	-0.019991	-11.814898	-4.370501	-1.247264	-2.953706	-3.243428	0.000000	-10.000000	-0.666667	30.666666	157.500000	1023.000000	1023.000000	2046.000000
1.560000	-0.018290	-10.809393	-4.054238	-1.112958	-2.563478	-3.078719	0.000000	-10.000000	-0.658333	31.116667	167.666672	1023.000000	1023.000000	2046.000000
1.580000	-0.016628	-9.827131	-3.713722	-1.014955	-2.215642	-2.882813	0.000000	-10.000000	-0.658333	31.633333	178.000000	1023.000000	1023.000000	2046.000000
1.600000	-0.014976	-8.851059	-3.360142	-0.885758	-1.864859	-2.740299	0.000000	-10.000000	-0.658333	31.450001	188.500000	1023.000000	1023.000000	2046.000000
1.620000	-0.013230	-7.819093	-3.068268	-0.781330	-1.429403	-2.540093	0.000000	-10.000000	-0.700000	31.716667	199.000000	1023.000000	1023.000000	2046.000000
1.640000	-0.011696	-6.912089	-2.743868	-0.674929	-1.078741	-2.414552	0.000000	-10.000000	-0.708333	31.883333	209.666672	1023.000000	1023.000000	2046.000000
1.660000	-0.010056	-5.943274	-2.395458	-0.603192	-0.723975	-2.220648	0.000000	-10.000000	-0.725000	32.049999	220.333328	1023.000000	1023.000000	2046.000000
1.680000	-0.008439	-4.987362	-2.073170	-0.495759	-0.342175	-2.076257	0.000000	-10.000000	-0.725000	32.150002	231.000000	1023.000000	1023.000000	2046.000000
1.700000	-0.006907	-4.081858	-1.779559	-0.385643	0.008160	-1.924817	0.000000	-10.000000	-0.716667	32.100002	241.666672	1023.000000	1023.000000	2046.000000
1.720000	-0.005223	-3.086549	-1.434295	-0.260002	0.367367	-1.759619	0.000000	-10.000000	-0.716667	32.216667	252.333328	1023.000000	1023.000000	2046.000000
1.740000	-0.003717	-2.196914	-1.154465	-0.138041	0.726738	-1.631146	0.000000	-10.000000	-0.700000	32.016666	263.166656	1023.000000	1023.000000	2046.000000
1.760000	-0.002067	-1.221344	-0.795388	-0.058162	1.104155	-1.471949	0.000000	-10.000000	-0.683333	31.850000	273.833344	1023.000000	1023.000000	2046.000000
1.780000	-0.000617	-0.364848	-0.516908	0.046846	1.437885	-1.332671	0.000000	-10.000000	-0.683333	31.783333	284.666656	1023.000000	1023.000000	2046.000000
1.800000	0.000613	0.362094	-0.221502	0.130832	1.703761	-1.250998	0.000000	-10.000000	-0.683333	31.750000	295.166656	1023.000000	1023.000000	2046.000000
1.820000	0.001564	0.924480	-0.000193	0.170253	1.904728	-1.150309	0.000000	-10.000000	-0.700000	31.850000	305.833344	1023.000000	1023.000000	2046.000000
1.840000	0.001831	1.081844	0.193203	0.120238	1.979951	-1.211548	0.000000	-10.000000	-0.700000	31.866667	316.333344	1023.000000	1023.000000	2046.000000
1.860000	0.002087	1.233495	0.453038	-0.012067	2.050911	-1.258388	0.000000	-10.000000	-0.708333	32.016670	327.000000	1023.000000	1023.000000	2046.000000
1.880000	0.002428	1.434711	0.788438	-0.247463	2.219917	-1.326181	0.000000	-10.000000	-0.716667	32.116669	337.666656	1023.000000	1023.000000	2046.000000
1.900000	0.003434	2.029695	1.107978	-0.244860	2.508821	-1.342244	0.000000	-10.000000	-0.733333	32.483334	348.333344	1023.000000	1023.000000	2046.000000
1.920000	0.005028	2.971784	1.494226	-0.080964	2.792678	-1.234156	0.000000	-10.000000	-0.725000	32.566669	359.166656	1023.000000	1023.000000	2046.000000
1.940000	0.007652	4.522569	1.875721	0.403833	3.183515	-0.940500	0.000000	-10.000000	-0.708333	32.500000	370.000000	1023.000000	1023.000000	2046.000000
1.960000	0.009540	5.638153	1.990909	0.805413	3.508670	-0.666839	0.000000	-10.000000	-0.675000	31.883335	380.833344	1023.000000	1023.000000	2046.000000
1.980000	0.010413	6.154045	1.969444	0.895121	3.660603	-0.371123	0.000000	-10.000000	-0.641667	31.400000	391.666656	1023.000000	1023.000000	2046.000000
2.000000	0.009594	5.670155	1.658731	0.740150	3.585709	-0.314435	0.000000	-10.000000	-0.608333	30.750000	402.166656	1023.000000	1023.000000	2046.000000
2.020000	0.007679	4.538454	1.384345	0.347721	3.337610	-0.531222	0.000000	-10.000000	-0.591667	30.233334	412.500000	1023.000000	1023.000000	2046.000000
2.040000	0.005689	3.361926	1.194702	-0.187825	3.177340	-0.822291	0.000000	-10.000000	-0.566667	29.483334	422.500000	1023.000000	1023.000000	2046.000000
2.060000	0.004464	2.638251	1.042918	-0.555847	3.273840	-1.122660	0.000000	-10.000000	-0.533333	28.616667	432.500000	1023.000000	1023.000000	2046.000000
2.080000	0.004127	2.439203	0.952065	-0.707457	3.452147	-1.257553	0.000000	-10.000000	-0.483333	27.583334	442.333344	1023.000000	1023.000000	2046.000000
2.100000	0.004293	2.536921	0.912724	-0.662926	3.623890	-1.336767	0.000000	-10.000000	-0.458333	26.566668	451.833344	1023.000000	1023.000000	2046.000000
2.120000	0.004553	2.690703	0.903587	-0.562427	3.748013	-1.398470	0.000000	-10.000000	-0.466667	25.966667	460.833344	1023.000000	1023.000000	2046.000000
2.140000	0.004906	2.899258	0.875252	-0.441600	3.883130	-1.417525	0.000000	-10.000000	-0.466667	25.633333	469.500000	1023.000000	1023.000000	2046.000000
2.160000	0.005231	3.091256	0.908010	-0.363187	3.985071	-1.438638	0.000000	-10.000000	-0.458333	25.533333	478.166656	1023.000000	1023.000000	2046.000000
2.180000	0.005629	3.326519	0.898645	-0.276624	4.177413	-1.472915	0.000000	-10.000000	-0.433333	25.033333	486.666656	1023.000000	1023.000000	2046.000000
2.200000	0.006171	3.646980	0.948076	-0.176229	4.336482	-1.461350	0.000000	-10.000000	-0.416667	24.616667	495.166656	1023.000000	1023.000000	2046.000000
2.220000	0.006895	4.074678	1.043643	-0.083126	4.536677	-1.422516	0.000000	-10.000000	-0.408333	24.333334	503.500000	1023.000000	1023.000000	2046.000000
2.240000	0.007687	4.543251	1.199712	-0.009709	4.707866	-1.354618	0.000000	-10.000000	-0.383333	24.000000	511.833344	1023.000000	1023.000000	2046.000000
2.260000	0.008482	5.013055	1.388147	0.066776	4.926369	-1.368236	0.000000	-10.000000	-0.366667	23.666666	520.000000	1023.000000	1023.000000	2046.000000
2.280000	0.009548	5.642912	1.603783	0.128664	5.209398	-1.298934	0.000000	-10.000000	-0.341667	23.133333	527.833313	1023.000000	1023.000000	2046.000000
2.300000	0.010873	6.425940	1.846974	0.230231	5.516943	-1.168209	0.000000	-10.000000	-0.300000	22.116667	538.166687	1023.000000	1023.000000	2046.000000
2.320000	0.012274	7.253927	2.148369	0.408399	5.737988	-1.040829	0.000000	-10.000000	-0.258333	21.183334	545.833313	1023.000000	1023.000000	2046.000000
2.340000	0.013697	8.094655	2.348533	0.593278	6.059828	-0.906984	0.000000	-10.000000	-0.233333	20.133333	553.166687	1023.000000	1023.000000	2046.000000
2.360000	0.014826	8.762463	2.497712	0.760106	6.285083	-0.780438	0.000000	-10.000000	-0.216667	19.400000	557.666687	1023.000000	1023.000000	2046.000000
2.380000	0.015614	9.227893	2.553781	0.815541	6.493838	-0.635267	0.000000	-10.000000	-0.183333	18.100000	564.166687	1023.000000	1023.000000	2046.000000
2.400000	0.016150	9.544407	2.545780	0.825439	6.677011	-0.503823	0.000000	-10.000000	-0.116667	16.366667	570.500000	1023.000000	1023.000000	2046.000000
2.420000	0.016357	9.666769	2.597525	0.770770	6.726525	-0.428050	0.000000	-10.000000	-0.083333	14.350000	576.333313	1023.000000	1023.000000	2046.000000
2.440000	0.016575	9.795698	2.652611	0.651025	6.745486	-0.253424	0.000000	-10.000000	-0.050000	12.083334	581.500000	1023.000000	1023.000000	2046.000000
2.460000	0.016547	9.779063	2.682490	0.582539	6.742005	-0.227971	0.000000	-10.000000	-0.033333	9.800000	586.000000	1023.000000	1023.000000	2046.000000
2.480000	0.016507	9.755774	2.759644	0.463375	6.765347	-0.232592	0.000000	-10.000000	-0.008333	7.666667	589.500000	1023.000000	1023.000000	2046.000000
2.500000	0.016510	9.757635	2.941823	0.290515	6.709412	-0.184116	0.000000	-10.000000	0.000000	5.750000	592.333313	1023.000000	1023.000000	2046.000000
2.520000	0.016528	9.768102	3.072910	0.213314	6.690217	-0.208339	0.000000	-10.000000	0.008333	3.866667	594.500000	1023.000000	1023.000000	2046.000000
2.540000	0.016739	9.892977	3.198965	0.130107	6.750346	-0.186442	0.000000	-10.000000	0.008333	1.966667	596.000000	1023.000000	1023.000000	2046.000000
2.560000	0.016998	10.045818	3.280416	0.092857	6.806205	-0.133660	0.000000	-10.000000	0.025000	0.016667	596.833313	1023.000000	1023.000000	2046.000000
2.580000	0.017205	10.168186	3.374875	0.106269	6.803914	-0.116871	0.000000	-10.000000	0.025000	-1.716667	597.000000	1023.000000	1023.000000	2046.000000
2.600000	0.017570	10.384025	3.406517	0.194551	6.808813	-0.025856	0.000000	-10.000000	0.033333	-3.433333	597.000000	1023.000000	1023.000000	2046.000000
2.620000	0.018016	10.647553	3.475793	0.316931	6.778681	0.076150	0.000000	-10.000000	0.033333	-5.033333	597.000000	1023.000000	1023.000000	2046.000000
2.640000	0.018386	10.866084	3.465136	0.475229	6.774346	0.151373	0.000000	-10.000000	0.050000	-6.466667	597.000000	1023.000000	1023.000000	2046.000000
2.660000	0.018957	11.203631	3.507801	0.645147	6.787210	0.263474	0.000000	-10.000000	0.058333	-7.300000	597.000000	1023.000000	1023.000000	2046.000000
2.680000	0.019383	11.455421	3.543772	0.763587	6.767465	0.380597	0.000000	-10.000000	0.058333	-7.450000	597.000000	1023.000000	1023.000000	2046.000000
2.700000	0.019686	11.634654	3.560962	0.892240	6.774283	0.407169	0.000000	-10.000000	0.050000	-7.200000	597.000000	1023.000000	1023.000000	2046.000000
2.720000	0.020096	11.876603	3.625292	0.998943	6.789428	0.462939	0.000000	-10.000000	0.058333	-6.933333	597.000000	1023.000000	1023.000000	2046.000000
2.740000	0.020396	12.053968	3.665847	1.028820	6.844289	0.515013	0.000000	-10.000000	0.058333	-7.083333	597.000000	1023.000000	1023.000000	2046.000000
2.760000	0.020500	12.115559	3.662955	1.097115	6.898858	0.456630	0.000000	-10.000000	0.066667	-7.750000	593.500000	1023.000000	1023.000000	2046.000000
2.780000	0.020457	12.090145	3.655653	1.133864	6.917383	0.383245	0.000000	-10.000000	0.058333	-8.783333	585.833313	1023.000000	1023.000000	2046.000000
2.800000	0.020280	11.985554	3.622748	1.171584	6.891090	0.300132	0.000000	-10.000000	0.075000	-9.983334	577.166687	1023.000000	1023.000000	2046.000000
2.820000	0.020066	11.859104	3.552126	1.228721	6.882358	0.195900	0.000000	-10.000000	0.083333	-11.233334	570.666687	1023.000000	1023.000000	2046.000000
2.840000	0.019697	11.640815	3.451129	1.241446	6.754952	0.193288	0.000000	-10.000000	0.125000	-12.683333	567.000000	1023.000000	1023.000000	2046.000000
2.860000	0.019111	11.294789	3.251363	1.299414	6.634938	0.109075	0.000000	-10.000000	0.166667	-14.416667	562.666687	1023.000000	1023.000000	2046.000000
2.880000	0.018422	10.887259	3.021784	1.388680	6.402906	0.073888	0.000000	-10.000000	0.233333	-16.500000	557.833313	1023.000000	1023.000000	2046.000000
2.900000	0.017544	10.368550	2.710042	1.447968	6.139322	0.071219	0.000000	-10.000000	0.308333	-18.950001	552.333313	1023.000000	1023.000000	2046.000000
2.920000	0.016374	9.676881	2.300764	1.542928	5.771831	0.061359	0.000000	-10.000000	0.408333	-21.766666	546.000000	1023.000000	1023.000000	2046.000000
2.940000	0.015082	8.913689	1.841444	1.665488	5.373019	0.033738	0.000000	-10.000000	0.525000	-24.866667	538.833313	1023.000000	1023.000000	2046.000000
2.960000	0.013589	8.031138	1.345062	1.762328	4.906537	0.017211	0.000000	-10.000000	0.658333	-28.166668	530.500000	1023.000000	1023.000000	2046.000000
2.980000	0.012021	7.104132	0.909385	1.847831	4.384659	-0.037743	0.000000	-10.000000	0.800000	-31.333334	521.166687	1023.000000	1023.000000	2046.000000
3.000000	0.010726	6.338776	0.604042	1.956898	3.891133	-0.113296	0.000000	-10.000000	0.941667	-34.350002	510.500000	1023.000000	1023.000000	2046.000000
3.020000	0.009445	5.581975	0.256474	2.068574	3.324654	-0.067727	0.000000	-10.000000	1.100000	-37.100002	499.000000	1023.000000	1023.000000	2046.000000
3.040000	0.007993	4.723845	-0.129170	2.226027	2.701763	-0.074775	0.000000	-10.000000	1.233333	-39.600002	486.500000	1023.000000	1023.000000	2046.000000
3.060000	0.006418	3.793274	-0.533666	2.301134	2.119362	-0.093556	0.000000	-10.000000	1.366667	-41.683334	473.333344	1023.000000	1023.000000	2046.000000
3.080000	0.005174	3.058086	-0.862800	2.400872	1.577448	-0.057433	0.000000	-10.000000	1.450000	-43.166668	459.500000	1023.000000	1023.000000	2046.000000
3.100000	0.003618	2.138245	-1.295264	2.578776	0.946875	-0.092142	0.000000	-10.000000	1.508333	-44.283333	445.166656	1023.000000	1023.000000	2046.000000
3.120000	0.002732	1.614791	-1.706891	2.974413	0.339738	0.007530	0.000000	-10.000000	1.516667	-44.716667	430.500000	1023.000000	1023.000000	2046.000000
3.140000	0.001090	0.643985	-2.278792	3.229779	-0.317508	0.010505	0.000000	-10.000000	1.516667	-44.950001	415.500000	1023.000000	1023.000000	2046.000000
3.160000	-0.000959	-0.566814	-2.736802	3.189425	-1.120411	0.100975	0.000000	-10.000000	1.508333	-44.716667	400.500000	1023.000000	1023.000000	2046.000000
3.180000	-0.003495	-2.065732	-3.152888	2.956054	-1.920517	0.051619	0.000000	-10.000000	1.500000	-44.500000	385.500000	1023.000000	1023.000000	2046.000000
3.200000	-0.006867	-4.058132	-3.556834	2.540088	-2.718554	-0.322832	0.000000	-10.000000	1.433333	-43.716667	370.666656	1023.000000	1023.000000	2046.000000
3.220000	-0.010736	-6.345189	-4.025087	1.931391	-3.380974	-0.870519	0.000000	-10.000000	1.375000	-42.766666	356.000000	1023.000000	1023.000000	2046.000000
3.240000	-0.014232	-8.411242	-4.393838	1.344521	-3.961442	-1.400484	0.000000	-10.000000	1.308333	-41.800003	341.833344	1023.000000	1023.000000	2046.000000
3.260000	-0.017069	-10.087589	-4.802835	0.975534	-4.367623	-1.892666	0.000000	-10.000000	1.266667	-40.733334	328.000000	1023.000000	1023.000000	2046.000000
3.280000	-0.019206	-11.350846	-5.179367	0.798257	-4.686480	-2.283256	0.000000	-10.000000	1.216667	-39.900002	314.500000	1023.000000	1023.000000	2046.000000
3.300000	-0.020905	-12.355109	-5.587571	0.706301	-4.930928	-2.542912	0.000000	-10.000000	1.150000	-38.766666	296.833344	1023.000000	1023.000000	2046.000000
3.320000	-0.022565	-13.335783	-5.988426	0.683885	-5.195216	-2.836026	0.000000	-10.000000	1.108333	-38.200001	283.666656	1023.000000	1023.000000	2046.000000
3.340000	-0.024039	-14.207248	-6.332161	0.577319	-5.414288	-3.038118	0.000000	-10.000000	1.066667	-37.483334	271.000000	1023.000000	1023.000000	2046.000000
3.360000	-0.025476	-15.056142	-6.709911	0.499798	-5.602652	-3.243377	0.000000	-10.000000	1.041667	-36.900002	262.666656	1023.000000	1023.000000	2046.000000
3.380000	-0.026975	-15.942101	-7.040408	0.366606	-5.816768	-3.451530	0.000000	-10.000000	0.991667	-36.283333	250.333328	1023.000000	1023.000000	2046.000000
3.400000	-0.028203	-16.668125	-7.308260	0.204439	-6.009181	-3.555122	0.000000	-10.000000	0.950000	-35.400002	238.000000	1023.000000	1023.000000	2046.000000
3.420000	-0.029257	-17.290600	-7.506734	0.104041	-6.162394	-3.725514	0.000000	-10.000000	0.908333	-34.700001	226.333328	1023.000000	1023.000000	2046.000000
3.440000	-0.030156	-17.822184	-7.637660	-0.006273	-6.336931	-3.841321	0.000000	-10.000000	0.866667	-33.600002	214.833328	1023.000000	1023.000000	2046.000000
3.460000	-0.030750	-18.173471	-7.691788	-0.136732	-6.439821	-3.905130	0.000000	-10.000000	0.816667	-32.783333	203.666672	1023.000000	1023.000000	2046.000000
3.480000	-0.031136	-18.401304	-7.701010	-0.192466	-6.509574	-3.998255	0.000000	-10.000000	0.783333	-32.016666	192.666672	1023.000000	1023.000000	2046.000000
3.500000	-0.031300	-18.498339	-7.719177	-0.251854	-6.523212	-4.004097	0.000000	-10.000000	0.766667	-31.583334	182.000000	1023.000000	1023.000000	2046.000000
3.520000	-0.031521	-18.628712	-7.821460	-0.223930	-6.580913	-4.002408	0.000000	-10.000000	0.758333	-31.116667	171.666672	1023.000000	1023.000000	2046.000000
3.540000	-0.031939	-18.876175	-7.978815	-0.239968	-6.672518	-3.984874	0.000000	-10.000000	0.708333	-30.550001	161.166672	1023.000000	1023.000000	2046.000000
3.560000	-0.032598	-19.265364	-8.180137	-0.246071	-6.797460	-4.041697	0.000000	-10.000000	0.658333	-29.800001	151.000000	1023.000000	1023.000000	2046.000000
3.580000	-0.033492	-19.793764	-8.380927	-0.319284	-6.937883	-4.155670	0.000000	-10.000000	0.608333	-29.033333	141.000000	1023.000000	1023.000000	2046.000000
3.600000	-0.034557	-20.422911	-8.593195	-0.546329	-7.085619	-4.197768	0.000000	-10.000000	0.600000	-28.333334	131.500000	1023.000000	1023.000000	2046.000000
3.620000	-0.035430	-20.938887	-8.796723	-0.654796	-7.205073	-4.282295	0.000000	-10.000000	0.566667	-27.766666	122.000000	1023.000000	1023.000000	2046.000000
3.640000	-0.036311	-21.459829	-8.920843	-0.771515	-7.459079	-4.308393	0.000000	-10.000000	0.541667	-27.050001	112.666664	1023.000000	1023.000000	2046.000000
3.660000	-0.037186	-21.976721	-9.006260	-0.867018	-7.716600	-4.386843	0.000000	-10.000000	0.500000	-26.183334	103.666664	1023.000000	1023.000000	2046.000000
3.680000	-0.037934	-22.419191	-9.019421	-0.944427	-7.939494	-4.515849	0.000000	-10.000000	0.483333	-25.133333	94.833336	1023.000000	1023.000000	2046.000000
3.700000	-0.038688	-22.864729	-9.049585	-1.054769	-8.125500	-4.634876	0.000000	-10.000000	0.450000	-24.150000	86.333336	1023.000000	1023.000000	2046.000000
3.720000	-0.039274	-23.211075	-9.028443	-1.160704	-8.294159	-4.727768	0.000000	-10.000000	0.416667	-23.166666	78.166664	1023.000000	1023.000000	2046.000000
3.740000	-0.039645	-23.430412	-8.990705	-1.263352	-8.376097	-4.800257	0.000000	-10.000000	0.383333	-22.316668	70.500000	1023.000000	1023.000000	2046.000000
3.760000	-0.039864	-23.559502	-8.922298	-1.363963	-8.410692	-4.862549	0.000000	-10.000000	0.350000	-21.566668	63.166668	1023.000000	1023.000000	2046.000000
3.780000	-0.040008	-23.644743	-8.856272	-1.439722	-8.444670	-4.904079	0.000000	-10.000000	0.333333	-21.016666	56.000000	1023.000000	1023.000000	2046.000000
3.800000	-0.040146	-23.726282	-8.847255	-1.471970	-8.455277	-4.951780	0.000000	-10.000000	0.308333	-20.250000	49.000000	1023.000000	1023.000000	2046.000000
3.820000	-0.040238	-23.780411	-8.810330	-1.484835	-8.470594	-5.014651	0.000000	-10.000000	0.283333	-19.466667	42.166668	1023.000000	1023.000000	2046.000000
3.840000	-0.040301	-23.818087	-8.793685	-1.505052	-8.500569	-5.018780	0.000000	-10.000000	0.258333	-18.483334	35.666668	1023.000000	1023.000000	2046.000000
3.860000	-0.040385	-23.867332	-8.810253	-1.429934	-8.571377	-5.055768	0.000000	-10.000000	0.233333	-17.683334	29.500000	1023.000000	1023.000000	2046.000000
3.880000	-0.040311	-23.823675	-8.749221	-1.418086	-8.615192	-5.041175	0.000000	-10.000000	0.208333	-16.833334	23.666666	1023.000000	1023.000000	2046.000000
3.900000	-0.040277	-23.803759	-8.720255	-1.370020	-8.632829	-5.080655	0.000000	-10.000000	0.191667	-15.916667	18.000000	1023.000000	1023.000000	2046.000000
3.920000	-0.040303	-23.819225	-8.706909	-1.351044	-8.672314	-5.088958	0.000000	-10.000000	0.183333	-14.950000	12.666667	1023.000000	1023.000000	2046.000000
3.940000	-0.040175	-23.743486	-8.651258	-1.322246	-8.672853	-5.097130	0.000000	-10.000000	0.175000	-13.983334	7.666667	1023.000000	1023.000000	2046.000000
3.960000	-0.040090	-23.693407	-8.628266	-1.285420	-8.631352	-5.148367	0.000000	-10.000000	0.141667	-13.033334	3.333333	1023.000000	1023.000000	2046.000000
3.980000	-0.040055	-23.672379	-8.579051	-1.274689	-8.657792	-5.160847	0.000000	-10.000000	0.100000	-12.083334	-0.666667	1023.000000	1023.000000	2046.000000
4.000000	-0.039836	-23.542791	-8.492259	-1.286046	-8.624148	-5.140338	0.000000	-10.000000	0.083333	-11.033334	-4.333333	1023.000000	1023.000000	2046.000000
4.020000	-0.039799	-23.521378	-8.413656	-1.255098	-8.636372	-5.216251	0.000000	-10.000000	0.058333	-10.166667	-8.000000	1023.000000	1023.000000	2046.000000
4.040000	-0.039763	-23.499863	-8.360679	-1.275900	-8.635678	-5.227605	0.000000	-10.000000	0.058333	-9.150001	-11.333333	1023.000000	1023.000000	2046.000000
4.060000	-0.039519	-23.355989	-8.304887	-1.268494	-8.575995	-5.206614	0.000000	-10.000000	0.041667	-8.233334	-14.500000	1023.000000	1023.000000	2046.000000
4.080000	-0.039337	-23.247965	-8.267563	-1.219526	-8.518414	-5.242462	0.000000	-10.000000	0.033333	-7.033334	-17.166666	1023.000000	1023.000000	2046.000000
4.100000	-0.039197	-23.165281	-8.197463	-1.236772	-8.510218	-5.220829	0.000000	-10.000000	0.016667	-5.916667	-19.500000	1023.000000	1023.000000	2046.000000
4.120000	-0.038892	-22.985161	-8.155716	-1.180711	-8.439987	-5.208747	0.000000	-10.000000	0.000000	-4.716667	-21.500000	1023.000000	1023.000000	2046.000000
4.140000	-0.038598	-22.811239	-8.073828	-1.122268	-8.392932	-5.222212	0.000000	-10.000000	0.000000	-3.483333	-23.166666	1023.000000	1023.000000	2046.000000
4.160000	-0.038298	-22.634304	-8.019775	-1.112127	-8.334670	-5.167732	0.000000	-10.000000	0.000000	-1.900000	-24.333334	1023.000000	1023.000000	2046.000000
4.180000	-0.037863	-22.376749	-7.915515	-1.049291	-8.238585	-5.173357	0.000000	-10.000000	-0.016667	-0.066667	-24.833334	1023.000000	1023.000000	2046.000000
4.200000	-0.037401	-22.104219	-7.794213	-1.019329	-8.142197	-5.148481	0.000000	-10.000000	-0.033333	1.666667	-25.000000	1023.000000	1023.000000	2046.000000
4.220000	-0.037024	-21.880995	-7.682102	-0.950074	-8.107545	-5.141273	0.000000	-10.000000	-0.050000	3.366667	-25.000000	1023.000000	1023.000000	2046.000000
4.240000	-0.036636	-21.651726	-7.541173	-0.911879	-8.084989	-5.113685	0.000000	-10.000000	-0.058333	5.050000	-25.000000	1023.000000	1023.000000	2046.000000
4.260000	-0.036529	-21.588543	-7.393528	-0.938016	-8.077213	-5.179786	0.000000	-10.000000	-0.066667	6.950000	-25.000000	1023.000000	1023.000000	2046.000000
4.280000	-0.036438	-21.534983	-7.264095	-1.052683	-8.020220	-5.197985	0.000000	-10.000000	-0.083333	8.700001	-25.000000	1023.000000	1023.000000	2046.000000
4.300000	-0.036282	-21.442564	-7.175667	-1.089886	-7.928575	-5.248435	0.000000	-10.000000	-0.100000	10.783334	-25.000000	1023.000000	1023.000000	2046.000000
4.320000	-0.035579	-21.027346	-7.024563	-0.919164	-7.798397	-5.285221	0.000000	-10.000000	-0.116667	12.250000	-25.000000	1023.000000	1023.000000	2046.000000
4.340000	-0.034556	-20.422335	-6.872463	-0.737761	-7.611328	-5.200784	0.000000	-10.000000	-0.141667	13.500000	-25.000000	1023.000000	1023.000000	2046.000000
4.360000	-0.033922	-20.047817	-6.853205	-0.687450	-7.433280	-5.073882	0.000000	-10.000000	-0.158333	14.283334	-9.000000	1023.000000	1023.000000	2046.000000
4.380000	-0.033636	-19.879078	-6.873074	-0.757884	-7.411082	-4.837037	0.000000	-10.000000	-0.200000	15.450001	8.500000	1023.000000	1023.000000	2046.000000
4.400000	-0.034183	-20.202271	-7.048686	-0.908944	-7.464697	-4.779943	0.000000	-10.000000	-0.233333	16.916668	27.666666	1023.000000	1023.000000	2046.000000
4.420000	-0.035541	-21.004789	-7.309898	-1.261109	-7.568474	-4.865308	0.000000	-10.000000	-0.300000	18.766666	32.833332	1023.000000	1023.000000	2046.000000
4.440000	-0.037383	-22.093565	-7.529795	-1.794515	-7.597906	-5.171349	0.000000	-10.000000	-0.341667	20.666666	38.666668	1023.000000	1023.000000	2046.000000
4.460000	-0.038594	-22.808882	-7.611177	-2.238407	-7.458458	-5.500840	0.000000	-10.000000	-0.383333	22.333334	45.333332	1023.000000	1023.000000	2046.000000
4.480000	-0.038726	-22.887020	-7.590567	-2.459953	-7.161922	-5.674579	0.000000	-10.000000	-0.416667	23.616667	52.500000	1023.000000	1023.000000	2046.000000
4.500000	-0.038346	-22.662569	-7.572221	-2.488460	-6.807388	-5.794499	0.000000	-10.000000	-0.466667	24.983334	60.166668	1023.000000	1023.000000	2046.000000
4.520000	-0.037744	-22.306849	-7.534758	-2.470148	-6.517749	-5.784194	0.000000	-10.000000	-0.533333	26.333334	68.333336	1023.000000	1023.000000	2046.000000
4.540000	-0.037036	-21.888443	-7.470004	-2.394377	-6.248962	-5.775100	0.000000	-10.000000	-0.591667	28.033335	77.000000	1023.000000	1023.000000	2046.000000
4.560000	-0.036257	-21.428152	-7.370376	-2.296317	-5.970877	-5.790583	0.000000	-10.000000	-0.641667	29.450001	86.166664	1023.000000	1023.000000	2046.000000
4.580000	-0.035431	-20.939951	-7.296155	-2.246148	-5.659928	-5.737720	0.000000	-10.000000	-0.683333	30.800001	95.666664	1023.000000	1023.000000	2046.000000
4.600000	-0.034484	-20.379791	-7.166386	-2.178479	-5.375437	-5.659489	0.000000	-10.000000	-0.716667	31.583334	105.666664	1023.000000	1023.000000	2046.000000
4.620000	-0.033297	-19.678633	-6.963023	-2.102960	-5.062837	-5.549812	0.000000	-10.000000	-0.766667	32.583336	116.000000	1023.000000	1023.000000	2046.000000
4.640000	-0.031970	-18.894039	-6.764373	-1.976420	-4.698668	-5.454579	0.000000	-10.000000	-0.800000	33.583336	126.833336	1023.000000	1023.000000	2046.000000
4.660000	-0.030422	-17.979406	-6.432916	-1.843036	-4.335355	-5.368099	0.000000	-10.000000	-0.875000	34.700001	137.833328	1023.000000	1023.000000	2046.000000
4.680000	-0.028505	-16.846174	-6.028799	-1.773800	-3.884234	-5.159343	0.000000	-10.000000	-0.958333	36.383335	149.333328	1023.000000	1023.000000	2046.000000
4.700000	-0.026288	-15.536132	-5.595525	-1.639817	-3.390728	-4.910063	0.000000	-10.000000	-1.041667	38.150002	161.166672	1023.000000	1023.000000	2046.000000
4.720000	-0.024303	-14.362845	-5.278790	-1.467753	-2.914378	-4.701926	0.000000	-10.000000	-1.066667	39.666668	173.666672	1023.000000	1023.000000	2046.000000
4.740000	-0.022390	-13.232537	-4.971348	-1.310433	-2.478156	-4.472600	0.000000	-10.000000	-1.050000	40.016666	186.500000	1023.000000	1023.000000	2046.000000
4.760000	-0.020500	-12.115766	-4.698079	-1.187232	-2.014814	-4.215641	0.000000	-10.000000	-1.025000	39.966667	199.666672	1023.000000	1023.000000	2046.000000
4.780000	-0.019025	-11.244059	-4.465694	-1.164948	-1.626722	-3.986694	0.000000	-10.000000	-0.983333	39.600002	213.000000	1023.000000	1023.000000	2046.000000
4.800000	-0.017896	-10.576615	-4.287008	-1.180461	-1.264780	-3.844366	0.000000	-10.000000	-0.933333	38.700001	226.333328	1023.000000	1023.000000	2046.000000
4.820000	-0.016629	-9.827724	-4.027206	-1.215176	-0.970202	-3.615140	0.000000	-10.000000	-0.875000	37.383335	239.333328	1023.000000	1023.000000	2046.000000
4.840000	-0.015525	-9.175246	-3.735389	-1.277053	-0.769845	-3.392959	0.000000	-10.000000	-0.850000	36.183334	252.166672	1023.000000	1023.000000	2046.000000
4.860000	-0.014668	-8.669026	-3.480637	-1.390215	-0.548181	-3.249993	0.000000	-10.000000	-0.850000	35.716667	264.500000	1023.000000	1023.000000	2046.000000
4.880000	-0.013555	-8.011055	-3.146849	-1.442644	-0.273317	-3.148244	0.000000	-10.000000	-0.858333	35.883335	276.500000	1023.000000	1023.000000	2046.000000
4.900000	-0.012500	-7.387532	-2.810901	-1.513332	-0.028354	-3.034945	0.000000	-10.000000	-0.858333	36.099998	288.166656	1023.000000	1023.000000	2046.000000
4.920000	-0.011211	-6.625720	-2.433965	-1.556481	0.285000	-2.920274	0.000000	-10.000000	-0.866667	36.599998	300.166656	1023.000000	1023.000000	2046.000000
4.940000	-0.009607	-5.677661	-2.037231	-1.531233	0.656729	-2.765925	0.000000	-10.000000	-0.875000	36.599998	312.500000	1023.000000	1023.000000	2046.000000
4.960000	-0.007867	-4.649137	-1.620998	-1.456105	1.058920	-2.630954	0.000000	-10.000000	-0.900000	36.816666	324.833344	1023.000000	1023.000000	2046.000000
4.980000	-0.005994	-3.542233	-1.161285	-1.344890	1.422256	-2.458314	0.000000	-10.000000	-0.900000	36.666668	337.000000	1023.000000	1023.000000	2046.000000
5.000000	-0.004038	-2.386176	-0.787697	-1.200552	1.849313	-2.247240	0.000000	-10.000000	-0.925000	36.966667	349.166656	1023.000000	1023.000000	2046.000000
5.020000	-0.002125	-1.256137	-0.399634	-1.011602	2.203692	-2.048594	0.000000	-10.000000	-0.950000	37.349998	361.500000	1023.000000	1023.000000	2046.000000
5.040000	-0.000007	-0.004255	0.032195	-0.845577	2.629649	-1.820521	0.000000	-10.000000	-0.966667	37.916668	374.000000	1023.000000	1023.000000	2046.000000
5.060000	0.002061	1.217844	0.450968	-0.631926	2.990031	-1.591229	0.000000	-10.000000	-0.966667	37.966667	386.500000	1023.000000	1023.000000	2046.000000
5.080000	0.004106	2.426855	0.839725	-0.450690	3.384277	-1.346457	0.000000	-10.000000	-0.941667	37.916668	399.166656	1023.000000	1023.000000	2046.000000
5.100000	0.006222	3.676984	1.258256	-0.245046	3.788359	-1.124585	0.000000	-10.000000	-0.900000	37.216667	411.833344	1023.000000	1023.000000	2046.000000
5.120000	0.008178	4.833001	1.632957	-0.043184	4.159729	-0.916501	0.000000	-10.000000	-0.875000	36.633335	424.500000	1023.000000	1023.000000	2046.000000
5.140000	0.010011	5.916278	1.985373	0.136112	4.522696	-0.727902	0.000000	-10.000000	-0.825000	35.633335	436.833344	1023.000000	1023.000000	2046.000000
5.160000	0.011818	6.984160	2.297817	0.317072	4.909776	-0.540504	0.000000	-10.000000	-0.775000	34.833336	449.000000	1023.000000	1023.000000	2046.000000
5.180000	0.013324	7.874372	2.579994	0.466162	5.223542	-0.395327	0.000000	-10.000000	-0.700000	33.533333	464.500000	1023.000000	1023.000000	2046.000000
5.200000	0.015013	8.872563	2.913504	0.618839	5.575767	-0.235546	0.000000	-10.000000	-0.608333	31.483334	483.000000	1023.000000	1023.000000	2046.000000
5.220000	0.016624	9.824997	3.223749	0.764737	5.906054	-0.069543	0.000000	-10.000000	-0.541667	29.483334	500.833344	1023.000000	1023.000000	2046.000000
5.240000	0.017901	10.579762	3.489813	0.906163	6.117754	0.066032	0.000000	-10.000000	-0.483333	28.250000	511.166656	1023.000000	1023.000000	2046.000000
5.260000	0.019142	11.312806	3.728631	1.017510	6.428971	0.137693	0.000000	-10.000000	-0.475000	28.000000	514.500000	1023.000000	1023.000000	2046.000000
5.280000	0.020353	12.028552	3.986504	1.120126	6.640478	0.281445	0.000000	-10.000000	-0.458333	27.450001	517.500000	1023.000000	1023.000000	2046.000000
5.300000	0.021428	12.664070	4.227440	1.204751	6.864663	0.367216	0.000000	-10.000000	-0.416667	26.550001	523.666687	1023.000000	1023.000000	2046.000000
5.320000	0.022729	13.432725	4.531067	1.313563	7.168307	0.419789	0.000000	-10.000000	-0.366667	24.933334	532.666687	1023.000000	1023.000000	2046.000000
5.340000	0.023681	13.995497	4.788251	1.383337	7.319061	0.504848	0.000000	-10.000000	-0.333333	23.666668	541.500000	1023.000000	1023.000000	2046.000000
5.360000	0.024048	14.212611	4.826838	1.460949	7.348375	0.576449	0.000000	-10.000000	-0.308333	22.250000	549.500000	1023.000000	1023.000000	2046.000000
5.380000	0.024090	14.237267	4.854124	1.463001	7.305214	0.614927	0.000000	-10.000000	-0.291667	21.233334	557.166687	1023.000000	1023.000000	2046.000000
5.400000	0.023968	14.165130	4.979964	1.380015	7.271963	0.533187	0.000000	-10.000000	-0.258333	19.983334	564.333313	1023.000000	1023.000000	2046.000000
5.420000	0.024360	14.396467	5.116937	1.368302	7.381608	0.529619	0.000000	-10.000000	-0.225000	18.916668	571.166687	1023.000000	1023.000000	2046.000000
5.440000	0.025289	14.945732	5.377273	1.481164	7.459065	0.628231	0.000000	-10.000000	-0.191667	17.666668	577.833313	1023.000000	1023.000000	2046.000000
5.460000	0.027215	16.083923	5.573609	1.999628	7.633594	0.877093	0.000000	-10.000000	-0.158333	16.350000	583.833313	1023.000000	1023.000000	2046.000000
5.480000	0.028526	16.859068	5.501132	2.498304	7.698659	1.160972	0.000000	-10.000000	-0.133333	14.583334	589.666687	1023.000000	1023.000000	2046.000000
5.500000	0.028566	16.882593	5.325125	2.639552	7.593515	1.324400	0.000000	-10.000000	-0.100000	13.116667	594.666687	1023.000000	1023.000000	2046.000000
5.520000	0.026914	15.905985	4.894814	2.420875	7.264440	1.325857	0.000000	-10.000000	-0.075000	11.583333	599.500000	1023.000000	1023.000000	2046.000000
5.540000	0.024296	14.359196	4.509469	1.972171	6.864513	1.013042	0.000000	-10.000000	-0.050000	10.316667	603.500000	1023.000000	1023.000000	2046.000000
5.560000	0.021599	12.765016	4.204155	1.447943	6.520524	0.592394	0.000000	-10.000000	-0.025000	8.516666	607.166687	1023.000000	1023.000000	2046.000000
5.580000	0.019273	11.390137	3.823774	1.027667	6.331032	0.207664	0.000000	-10.000000	-0.008333	5.716667	610.333313	1023.000000	1023.000000	2046.000000
5.600000	0.017708	10.465227	3.483779	0.818366	6.196723	-0.033641	0.000000	-10.000000	0.008333	2.083333	612.666687	1023.000000	1023.000000	2046.000000
5.620000	0.016539	9.774610	3.172462	0.741018	6.095520	-0.234392	0.000000	-10.000000	0.025000	-0.966667	613.833313	1023.000000	1023.000000	2046.000000
5.640000	0.015692	9.274138	2.927716	0.776204	5.930477	-0.360259	0.000000	-10.000000	0.033333	-3.000000	614.000000	1023.000000	1023.000000	2046.000000
5.660000	0.014909	8.811355	2.713389	0.828160	5.793527	-0.523721	0.000000	-10.000000	0.041667	-4.500000	614.000000	1023.000000	1023.000000	2046.000000
5.680000	0.013981	8.262853	2.457448	0.861384	5.595850	-0.651829	0.000000	-10.000000	0.041667	-6.450000	614.000000	1023.000000	1023.000000	2046.000000
5.700000	0.013150	7.771377	2.203764	0.842928	5.516077	-0.791393	0.000000	-10.000000	0.066667	-8.383333	614.000000	1023.000000	1023.000000	2046.000000
5.720000	0.012376	7.314403	2.007157	0.792977	5.405082	-0.890813	0.000000	-10.000000	0.075000	-9.983334	614.000000	1023.000000	1023.000000	2046.000000
5.740000	0.011655	6.888363	1.780057	0.812203	5.298931	-1.002828	0.000000	-10.000000	0.100000	-11.483334	614.000000	1023.000000	1023.000000	2046.000000
5.760000	0.010958	6.476202	1.580183	0.810641	5.165505	-1.080127	0.000000	-10.000000	0.116667	-13.016666	610.666687	1023.000000	1023.000000	2046.000000
5.780000	0.010141	5.993301	1.436909	0.754672	4.981580	-1.179860	0.000000	-10.000000	0.183333	-14.850000	602.666687	1023.000000	1023.000000	2046.000000
5.800000	0.009322	5.509384	1.148510	0.725643	4.908787	-1.273556	0.000000	-10.000000	0.266667	-17.366667	592.833313	1023.000000	1023.000000	2046.000000
5.820000	0.008460	4.999628	0.869605	0.698274	4.713310	-1.281561	0.000000	-10.000000	0.391667	-20.783333	584.000000	1023.000000	1023.000000	2046.000000
5.840000	0.007634	4.511803	0.582123	0.777483	4.428259	-1.276062	0.000000	-10.000000	0.566667	-25.366667	577.000000	1023.000000	1023.000000	2046.000000
5.860000	0.006672	3.943382	0.173721	0.887769	4.123026	-1.241133	0.000000	-10.000000	0.783333	-30.216667	568.500000	1023.000000	1023.000000	2046.000000
5.880000	0.005576	3.295263	-0.300592	1.035197	3.777165	-1.216507	0.000000	-10.000000	1.025000	-34.966667	558.333313	1023.000000	1023.000000	2046.000000
5.900000	0.004113	2.430684	-0.846208	1.092094	3.332866	-1.148068	0.000000	-10.000000	1.233333	-38.900002	546.833313	1023.000000	1023.000000	2046.000000
5.920000	0.002185	1.291146	-1.442932	1.093081	2.796706	-1.155709	0.000000	-10.000000	1.425000	-42.400002	533.833313	1023.000000	1023.000000	2046.000000
5.940000	0.000209	0.123711	-1.990457	1.058235	2.224338	-1.168404	0.000000	-10.000000	1.591667	-45.166668	519.833313	1023.000000	1023.000000	2046.000000
5.960000	-0.001721	-1.017160	-2.536136	1.062656	1.614439	-1.158120	0.000000	-10.000000	1.725000	-47.150002	504.666656	1023.000000	1023.000000	2046.000000
5.980000	-0.003651	-2.157858	-2.995775	1.024878	0.956311	-1.143272	0.000000	-10.000000	1.825000	-48.450001	489.000000	1023.000000	1023.000000	2046.000000
6.000000	-0.005628	-3.326346	-3.445642	1.005436	0.332376	-1.218516	0.000000	-10.000000	1.883333	-49.483334	472.833344	1023.000000	1023.000000	2046.000000
6.020000	-0.007467	-4.413203	-3.844426	0.996342	-0.278308	-1.286811	0.000000	-10.000000	1.900000	-50.033333	456.333344	1023.000000	1023.000000	2046.000000
6.040000	-0.009263	-5.474538	-4.141247	0.959478	-0.942648	-1.350121	0.000000	-10.000000	1.916667	-50.200001	439.666656	1023.000000	1023.000000	2046.000000
6.060000	-0.010886	-6.433855	-4.388794	0.904178	-1.535511	-1.413728	0.000000	-10.000000	1.891667	-50.050003	422.833344	1023.000000	1023.000000	2046.000000
6.080000	-0.012405	-7.331465	-4.632507	0.853319	-2.040298	-1.511979	0.000000	-10.000000	1.900000	-49.900002	406.166656	1023.000000	1023.000000	2046.000000
6.100000	-0.013673	-8.080647	-4.846755	0.774498	-2.501481	-1.506909	0.000000	-10.000000	1.866667	-49.550003	389.500000	1023.000000	1023.000000	2046.000000
6.120000	-0.014810	-8.752805	-5.018154	0.705100	-2.888329	-1.551423	0.000000	-10.000000	1.841667	-48.966667	373.000000	1023.000000	1023.000000	2046.000000
6.140000	-0.015887	-9.389468	-5.205810	0.704392	-3.223068	-1.664981	0.000000	-10.000000	1.783333	-48.366669	356.500000	1023.000000	1023.000000	2046.000000
6.160000	-0.016852	-9.959763	-5.395087	0.713622	-3.564227	-1.714070	0.000000	-10.000000	1.716667	-47.800003	340.166656	1023.000000	1023.000000	2046.000000
6.180000	-0.017738	-10.482940	-5.547395	0.700960	-3.867295	-1.769209	0.000000	-10.000000	1.658333	-46.916668	324.333344	1023.000000	1023.000000	2046.000000
6.200000	-0.018541	-10.957654	-5.704954	0.712031	-4.143729	-1.821003	0.000000	-10.000000	1.591667	-45.700001	308.833344	1023.000000	1023.000000	2046.000000
6.220000	-0.019355	-11.438515	-5.868677	0.740642	-4.430401	-1.880079	0.000000	-10.000000	1.508333	-43.966667	293.666656	1023.000000	1023.000000	2046.000000
6.240000	-0.020011	-11.826323	-5.975646	0.750311	-4.709603	-1.891384	0.000000	-10.000000	1.416667	-42.633335	278.833344	1023.000000	1023.000000	2046.000000
6.260000	-0.020674	-12.218532	-6.096055	0.754886	-4.893527	-1.983835	0.000000	-10.000000	1.316667	-41.233334	264.500000	1023.000000	1023.000000	2046.000000
6.280000	-0.021336	-12.609417	-6.184582	0.807290	-5.122235	-2.109891	0.000000	-10.000000	1.233333	-40.416668	250.833328	1023.000000	1023.000000	2046.000000
6.300000	-0.022001	-13.002832	-6.286693	0.779606	-5.327729	-2.168017	0.000000	-10.000000	1.125000	-38.766666	233.166672	1023.000000	1023.000000	2046.000000
6.320000	-0.022624	-13.370850	-6.385779	0.738527	-5.477921	-2.245676	0.000000	-10.000000	1.050000	-37.683334	220.166672	1023.000000	1023.000000	2046.000000
6.340000	-0.023319	-13.781269	-6.474648	0.683349	-5.674288	-2.315683	0.000000	-10.000000	0.991667	-36.549999	207.333328	1023.000000	1023.000000	2046.000000
6.360000	-0.023979	-14.171352	-6.530924	0.653574	-5.860713	-2.433289	0.000000	-10.000000	0.966667	-35.916668	199.166672	1023.000000	1023.000000	2046.000000
6.380000	-0.024519	-14.490955	-6.627000	0.627732	-5.960875	-2.530812	0.000000	-10.000000	0.916667	-35.033337	187.166672	1023.000000	1023.000000	2046.000000
6.400000	-0.025111	-14.840582	-6.669219	0.571314	-6.126872	-2.615803	0.000000	-10.000000	0.875000	-33.983334	175.500000	1023.000000	1023.000000	2046.000000
6.420000	-0.025663	-15.166842	-6.722589	0.493664	-6.250624	-2.687292	0.000000	-10.000000	0.825000	-33.183334	164.166672	1023.000000	1023.000000	2046.000000
6.440000	-0.026211	-15.490454	-6.819622	0.487115	-6.327714	-2.830232	0.000000	-10.000000	0.791667	-32.266666	153.166672	1023.000000	1023.000000	2046.000000
6.460000	-0.026759	-15.814338	-6.880211	0.488572	-6.464839	-2.957860	0.000000	-10.000000	0.741667	-31.333334	142.333328	1023.000000	1023.000000	2046.000000
6.480000	-0.027195	-16.072132	-6.933183	0.445767	-6.552979	-3.031737	0.000000	-10.000000	0.700000	-30.533335	131.833328	1023.000000	1023.000000	2046.000000
6.500000	-0.027627	-16.327711	-6.881202	0.373924	-6.636175	-3.184258	0.000000	-10.000000	0.658333	-29.566668	121.500000	1023.000000	1023.000000	2046.000000
6.520000	-0.027957	-16.522549	-6.844197	0.355643	-6.724627	-3.309367	0.000000	-10.000000	0.608333	-28.650002	111.833336	1023.000000	1023.000000	2046.000000
6.540000	-0.028331	-16.743597	-6.831117	0.291155	-6.813887	-3.389749	0.000000	-10.000000	0.550000	-27.283335	102.333336	1023.000000	1023.000000	2046.000000
6.560000	-0.028920	-17.091862	-6.837512	0.243920	-6.956807	-3.541462	0.000000	-10.000000	0.491667	-26.016666	93.333336	1023.000000	1023.000000	2046.000000
6.580000	-0.029714	-17.561060	-6.858028	0.149864	-7.130697	-3.722198	0.000000	-10.000000	0.441667	-24.766666	84.500000	1023.000000	1023.000000	2046.000000
6.600000	-0.030568	-18.065987	-6.958799	0.036345	-7.159416	-3.984117	0.000000	-10.000000	0.400000	-23.550001	76.166664	1023.000000	1023.000000	2046.000000
6.620000	-0.031511	-18.623169	-7.009634	-0.117529	-7.361094	-4.134912	0.000000	-10.000000	0.358333	-22.366667	68.333336	1023.000000	1023.000000	2046.000000
6.640000	-0.031574	-18.660126	-6.958857	0.021335	-7.459658	-4.262945	0.000000	-10.000000	0.325000	-21.300001	61.000000	1023.000000	1023.000000	2046.000000
6.660000	-0.031724	-18.749111	-7.039515	0.046309	-7.442456	-4.313448	0.000000	-10.000000	0.308333	-20.533333	54.000000	1023.000000	1023.000000	2046.000000
6.680000	-0.032241	-19.054716	-7.170043	-0.036395	-7.543645	-4.304632	0.000000	-10.000000	0.291667	-19.883333	47.166668	1023.000000	1023.000000	2046.000000
6.700000	-0.033254	-19.652939	-7.367131	-0.176691	-7.822807	-4.286309	0.000000	-10.000000	0.258333	-19.116667	40.333332	1023.000000	1023.000000	2046.000000
6.720000	-0.034862	-20.603317	-7.604507	-0.405086	-8.185464	-4.408259	0.000000	-10.000000	0.208333	-17.816668	33.833332	1023.000000	1023.000000	2046.000000
6.740000	-0.037512	-22.169651	-8.061500	-0.877123	-8.584067	-4.646961	0.000000	-10.000000	0.166667	-16.100000	27.833334	1023.000000	1023.000000	2046.000000
6.760000	-0.040551	-23.965887	-8.453687	-1.485996	-8.923765	-5.102438	0.000000	-10.000000	0.150000	-14.433333	22.666666	1023.000000	1023.000000	2046.000000
6.780000	-0.042958	-25.388296	-8.710304	-1.951839	-9.111477	-5.614675	0.000000	-10.000000	0.150000	-13.316667	17.833334	1023.000000	1023.000000	2046.000000
6.800000	-0.044483	-26.289646	-8.944477	-2.214525	-9.172309	-5.958336	0.000000	-10.000000	0.150000	-12.883333	13.333333	1023.000000	1023.000000	2046.000000
6.820000	-0.045558	-26.925007	-9.180896	-2.323784	-9.228930	-6.191395	0.000000	-10.000000	0.150000	-12.766666	9.000000	1023.000000	1023.000000	2046.000000
6.840000	-0.046482	-27.470648	-9.417262	-2.359224	-9.259617	-6.434546	0.000000	-10.000000	0.150000	-12.850000	5.000000	1023.000000	1023.000000	2046.000000
6.860000	-0.047192	-27.890568	-9.657960	-2.403138	-9.295417	-6.534052	0.000000	-10.000000	0.141667	-12.866667	1.000000	1023.000000	1023.000000	2046.000000
6.880000	-0.048004	-28.370356	-9.819233	-2.511672	-9.368186	-6.671266	0.000000	-10.000000	0.116667	-12.650000	-3.000000	1023.000000	1023.000000	2046.000000
6.900000	-0.048712	-28.788588	-9.994312	-2.595521	-9.402673	-6.796081	0.000000	-10.000000	0.083333	-12.116667	-7.000000	1023.000000	1023.000000	2046.000000
6.920000	-0.049167	-29.057697	-10.119096	-2.647932	-9.426182	-6.864488	0.000000	-10.000000	0.066667	-11.466667	-11.000000	1023.000000	1023.000000	2046.000000
6.940000	-0.049372	-29.178766	-10.160034	-2.673455	-9.453984	-6.891294	0.000000	-10.000000	0.058333	-10.600000	-14.833333	1023.000000	1023.000000	2046.000000
6.960000	-0.049497	-29.252611	-10.174538	-2.667637	-9.464203	-6.946234	0.000000	-10.000000	0.050000	-9.633333	-18.500000	1023.000000	1023.000000	2046.000000
6.980000	-0.049381	-29.184446	-10.100073	-2.650750	-9.410583	-7.023041	0.000000	-10.000000	0.041667	-8.600000	-21.666666	1023.000000	1023.000000	2046.000000
7.000000	-0.048805	-28.843584	-9.921930	-2.659256	-9.297966	-6.964432	0.000000	-10.000000	0.041667	-7.933333	-24.666666	1023.000000	1023.000000	2046.000000
7.020000	-0.048351	-28.575653	-9.849823	-2.675643	-9.193866	-6.856320	0.000000	-10.000000	0.050000	-7.650000	-27.166666	1023.000000	1023.000000	2046.000000
7.040000	-0.047783	-28.239740	-9.788659	-2.577393	-9.060828	-6.812859	0.000000	-10.000000	0.050000	-7.666667	-29.833334	1023.000000	1023.000000	2046.000000
7.060000	-0.047527	-28.088215	-9.786313	-2.497450	-9.042799	-6.761653	0.000000	-10.000000	0.050000	-7.366667	-32.333332	1023.000000	1023.000000	2046.000000
7.080000	-0.047394	-28.009911	-9.847408	-2.501325	-8.986472	-6.674705	0.000000	-10.000000	0.041667	-6.783333	-35.000000	1023.000000	1023.000000	2046.000000
7.100000	-0.047782	-28.239008	-9.943381	-2.567056	-9.055619	-6.672952	0.000000	-10.000000	0.041667	-6.083333	-37.333332	1023.000000	1023.000000	2046.000000
7.120000	-0.048274	-28.529903	-10.090327	-2.650366	-9.072906	-6.716303	0.000000	-10.000000	0.041667	-5.816667	-39.500000	1023.000000	1023.000000	2046.000000
7.140000	-0.048719	-28.793121	-10.217305	-2.758918	-9.140821	-6.676077	0.000000	-10.000000	0.050000	-5.800000	-41.500000	1023.000000	1023.000000	2046.000000
7.160000	-0.049112	-29.025370	-10.264283	-2.836156	-9.258042	-6.666888	0.000000	-10.000000	0.033333	-5.633333	-43.333332	1023.000000	1023.000000	2046.000000
7.180000	-0.049507	-29.258617	-10.285353	-2.923527	-9.428985	-6.620753	0.000000	-10.000000	0.016667	-4.866667	-45.000000	1023.000000	1023.000000	2046.000000
7.200000	-0.049796	-29.429388	-10.267155	-2.952651	-9.555171	-6.654413	0.000000	-10.000000	0.000000	-3.533333	-46.500000	1023.000000	1023.000000	2046.000000
7.220000	-0.049968	-29.531061	-10.202964	-3.003413	-9.643893	-6.680791	0.000000	-10.000000	0.000000	-1.816667	-47.500000	1023.000000	1023.000000	2046.000000
7.240000	-0.050029	-29.567139	-10.129262	-3.050813	-9.698023	-6.689042	0.000000	-10.000000	0.000000	-0.616667	-48.000000	1023.000000	1023.000000	2046.000000
7.260000	-0.049766	-29.411467	-9.999965	-3.089053	-9.651702	-6.670748	0.000000	-10.000000	-0.008333	0.600000	-48.000000	1023.000000	1023.000000	2046.000000
7.280000	-0.049377	-29.182077	-9.863903	-3.099647	-9.590518	-6.628009	0.000000	-10.000000	-0.008333	1.433333	-48.000000	1023.000000	1023.000000	2046.000000
7.300000	-0.048854	-28.872747	-9.717921	-3.084737	-9.486298	-6.583791	0.000000	-10.000000	-0.008333	2.500000	-48.000000	1023.000000	1023.000000	2046.000000
7.320000	-0.048217	-28.496447	-9.591992	-3.049261	-9.354987	-6.500206	0.000000	-10.000000	-0.008333	3.283333	-48.000000	1023.000000	1023.000000	2046.000000
7.340000	-0.047608	-28.136181	-9.438870	-2.962594	-9.302076	-6.432640	0.000000	-10.000000	-0.016667	4.266667	-48.000000	1023.000000	1023.000000	2046.000000
7.360000	-0.046793	-27.654655	-9.329478	-2.862127	-9.144056	-6.318995	0.000000	-10.000000	-0.025000	5.533333	-48.000000	1023.000000	1023.000000	2046.000000
7.380000	-0.046004	-27.188356	-9.197733	-2.777024	-9.030045	-6.183556	0.000000	-10.000000	-0.033333	7.116667	-48.000000	1023.000000	1023.000000	2046.000000
7.400000	-0.045204	-26.715681	-9.038258	-2.652914	-8.939992	-6.084517	0.000000	-10.000000	-0.058333	8.950000	-48.000000	1023.000000	1023.000000	2046.000000
7.420000	-0.044216	-26.131878	-8.932359	-2.510694	-8.699546	-5.989280	0.000000	-10.000000	-0.100000	10.883333	-48.000000	1023.000000	1023.000000	2046.000000
7.440000	-0.043179	-25.518570	-8.760971	-2.378515	-8.556530	-5.822554	0.000000	-10.000000	-0.133333	12.583333	-48.000000	1023.000000	1023.000000	2046.000000
7.460000	-0.042203	-24.942173	-8.575390	-2.279555	-8.378951	-5.708277	0.000000	-10.000000	-0.175000	14.250000	-36.000000	1023.000000	1023.000000	2046.000000
7.480000	-0.041064	-24.268959	-8.390307	-2.174245	-8.111604	-5.592803	0.000000	-10.000000	-0.208333	16.083334	-11.500000	1023.000000	1023.000000	2046.000000
7.500000	-0.039785	-23.513103	-8.110705	-2.064417	-7.907498	-5.430484	0.000000	-10.000000	-0.266667	17.966667	15.000000	1023.000000	1023.000000	2046.000000
7.520000	-0.038540	-22.777342	-7.885408	-1.950982	-7.606625	-5.334326	0.000000	-10.000000	-0.316667	19.866667	31.500000	1023.000000	1023.000000	2046.000000
7.540000	-0.037204	-21.987360	-7.622334	-1.872286	-7.295458	-5.197280	0.000000	-10.000000	-0.383333	21.633333	37.833332	1023.000000	1023.000000	2046.000000
7.560000	-0.035773	-21.142118	-7.363615	-1.745931	-6.949576	-5.082997	0.000000	-10.000000	-0.441667	23.566668	44.666668	1023.000000	1023.000000	2046.000000
7.580000	-0.034352	-20.301981	-7.125566	-1.607481	-6.605468	-4.963466	0.000000	-10.000000	-0.508333	25.333334	52.166668	1023.000000	1023.000000	2046.000000
7.600000	-0.032926	-19.459511	-6.869783	-1.495640	-6.258624	-4.835463	0.000000	-10.000000	-0.566667	27.000000	60.333332	1023.000000	1023.000000	2046.000000
7.620000	-0.031433	-18.577000	-6.592557	-1.382325	-5.903089	-4.699028	0.000000	-10.000000	-0.625000	28.550001	69.166664	1023.000000	1023.000000	2046.000000
7.640000	-0.029889	-17.664326	-6.338159	-1.281771	-5.536867	-4.507530	0.000000	-10.000000	-0.675000	30.083334	78.333336	1023.000000	1023.000000	2046.000000
7.660000	-0.028368	-16.765303	-6.048360	-1.172323	-5.189275	-4.355345	0.000000	-10.000000	-0.716667	31.366667	88.166664	1023.000000	1023.000000	2046.000000
7.680000	-0.026858	-15.873211	-5.825552	-1.035339	-4.819710	-4.192609	0.000000	-10.000000	-0.758333	32.533333	98.333336	1023.000000	1023.000000	2046.000000
7.700000	-0.025225	-14.908158	-5.543620	-0.933392	-4.424646	-4.006501	0.000000	-10.000000	-0.800000	33.300003	109.166664	1023.000000	1023.000000	2046.000000
7.720000	-0.023605	-13.950540	-5.241279	-0.811114	-4.063022	-3.835124	0.000000	-10.000000	-0.833333	34.250000	120.000000	1023.000000	1023.000000	2046.000000
7.740000	-0.022047	-13.029549	-4.925716	-0.718208	-3.690654	-3.694970	0.000000	-10.000000	-0.858333	34.850002	131.333328	1023.000000	1023.000000	2046.000000
7.760000	-0.020739	-12.256685	-4.642514	-0.598409	-3.374579	-3.641183	0.000000	-10.000000	-0.891667	35.750000	142.833328	1023.000000	1023.000000	2046.000000
7.780000	-0.019740	-11.666565	-4.303165	-0.544376	-3.210562	-3.608462	0.000000	-10.000000	-0.941667	36.483334	154.666672	1023.000000	1023.000000	2046.000000
7.800000	-0.018933	-11.189645	-3.945441	-0.638593	-3.042891	-3.562719	0.000000	-10.000000	-0.983333	37.516666	166.666672	1023.000000	1023.000000	2046.000000
7.820000	-0.018236	-10.777621	-3.621433	-0.754089	-2.805218	-3.596882	0.000000	-10.000000	-1.000000	38.150002	179.000000	1023.000000	1023.000000	2046.000000
7.840000	-0.017221	-10.177672	-3.296822	-0.801426	-2.460426	-3.618998	0.000000	-10.000000	-0.983333	38.533333	191.666672	1023.000000	1023.000000	2046.000000
7.860000	-0.016071	-9.497886	-2.955695	-0.784648	-2.166276	-3.591267	0.000000	-10.000000	-0.966667	38.283333	204.500000	1023.000000	1023.000000	2046.000000
7.880000	-0.013890	-8.209093	-2.532251	-0.458403	-1.862974	-3.355465	0.000000	-10.000000	-0.958333	38.200001	217.333328	1023.000000	1023.000000	2046.000000
7.900000	-0.011868	-7.014074	-2.282514	-0.189131	-1.464832	-3.077598	0.000000	-10.000000	-0.958333	37.850002	230.166672	1023.000000	1023.000000	2046.000000
7.920000	-0.010349	-6.116404	-2.116859	-0.041572	-1.135749	-2.822224	0.000000	-10.000000	-0.950000	37.783333	242.833328	1023.000000	1023.000000	2046.000000
7.940000	-0.009942	-5.875870	-2.195721	-0.106435	-0.991141	-2.582574	0.000000	-10.000000	-0.925000	37.450001	255.500000	1023.000000	1023.000000	2046.000000
7.960000	-0.010687	-6.316126	-2.354043	-0.383183	-1.031962	-2.546937	0.000000	-10.000000	-0.916667	37.333332	268.000000	1023.000000	1023.000000	2046.000000
7.980000	-0.012253	-7.241683	-2.572125	-0.801296	-1.075087	-2.793175	0.000000	-10.000000	-0.900000	37.200001	280.500000	1023.000000	1023.000000	2046.000000
8.000000	-0.013404	-7.921777	-2.599203	-1.319083	-0.989255	-3.014237	0.000000	-10.000000	-0.875000	36.650002	292.833344	1023.000000	1023.000000	2046.000000
8.020000	-0.013640	-8.061528	-2.640329	-1.547452	-0.695128	-3.178619	0.000000	-10.000000	-0.850000	36.266666	305.000000	1023.000000	1023.000000	2046.000000
8.040000	-0.013132	-7.761257	-2.608022	-1.543441	-0.375018	-3.234775	0.000000	-10.000000	-0.841667	35.966667	317.000000	1023.000000	1023.000000	2046.000000
8.060000	-0.012508	-7.391944	-2.542921	-1.459123	-0.177303	-3.212597	0.000000	-10.000000	-0.850000	35.750000	329.000000	1023.000000	1023.000000	2046.000000
8.080000	-0.011718	-6.925506	-2.472912	-1.312335	0.059129	-3.199387	0.000000	-10.000000	-0.850000	35.733334	341.000000	1023.000000	1023.000000	2046.000000
8.100000	-0.010856	-6.415894	-2.374158	-1.174139	0.284373	-3.151969	0.000000	-10.000000	-0.850000	35.466667	353.000000	1023.000000	1023.000000	2046.000000
8.120000	-0.009969	-5.891418	-2.260292	-1.026872	0.536402	-3.140656	0.000000	-10.000000	-0.850000	35.516666	365.000000	1023.000000	1023.000000	2046.000000
8.140000	-0.009053	-5.350526	-2.174662	-0.935665	0.812911	-3.053110	0.000000	-10.000000	-0.850000	35.466667	377.000000	1023.000000	1023.000000	2046.000000
8.160000	-0.007955	-4.701678	-2.016258	-0.816389	1.087374	-2.956405	0.000000	-10.000000	-0.866667	35.500000	389.000000	1023.000000	1023.000000	2046.000000
8.180000	-0.006669	-3.941116	-1.860849	-0.687825	1.461908	-2.854350	0.000000	-10.000000	-0.883333	35.950001	400.666656	1023.000000	1023.000000	2046.000000
8.200000	-0.005269	-3.114254	-1.515541	-0.564152	1.750195	-2.784756	0.000000	-10.000000	-0.875000	35.850002	412.500000	1023.000000	1023.000000	2046.000000
8.220000	-0.003608	-2.132489	-1.135428	-0.454121	2.177874	-2.720813	0.000000	-10.000000	-0.875000	35.966667	424.500000	1023.000000	1023.000000	2046.000000
8.240000	-0.001647	-0.973218	-0.693901	-0.340451	2.586974	-2.525840	0.000000	-10.000000	-0.858333	35.516666	436.500000	1023.000000	1023.000000	2046.000000
8.260000	0.000409	0.241878	-0.304274	-0.148169	3.021529	-2.327209	0.000000	-10.000000	-0.858333	35.466667	448.333344	1023.000000	1023.000000	2046.000000
8.280000	0.002396	1.415964	0.081621	0.062498	3.456749	-2.184904	0.000000	-10.000000	-0.816667	34.833332	460.000000	1023.000000	1023.000000	2046.000000
8.300000	0.004364	2.578908	0.411025	0.242555	3.897326	-1.971997	0.000000	-10.000000	-0.775000	34.400002	472.000000	1023.000000	1023.000000	2046.000000
8.320000	0.005943	3.512353	0.634052	0.339446	4.292632	-1.753777	0.000000	-10.000000	-0.725000	33.233334	483.666656	1023.000000	1023.000000	2046.000000
8.340000	0.007025	4.151615	0.786048	0.364034	4.610518	-1.608986	0.000000	-10.000000	-0.666667	32.450001	495.000000	1023.000000	1023.000000	2046.000000
8.360000	0.008097	4.785200	1.045061	0.294350	4.833378	-1.387588	0.000000	-10.000000	-0.600000	31.066668	505.833344	1023.000000	1023.000000	2046.000000
8.380000	0.008953	5.291472	1.279956	0.222111	5.016700	-1.227294	0.000000	-10.000000	-0.558333	30.150000	516.333313	1023.000000	1023.000000	2046.000000
8.400000	0.009590	5.667455	1.471347	0.080641	5.217983	-1.102517	0.000000	-10.000000	-0.533333	29.083334	526.500000	1023.000000	1023.000000	2046.000000
8.420000	0.010321	6.099756	1.749377	-0.050310	5.426268	-1.025580	0.000000	-10.000000	-0.533333	28.483334	536.500000	1023.000000	1023.000000	2046.000000
8.440000	0.011126	6.575584	2.082147	-0.178053	5.631990	-0.960500	0.000000	-10.000000	-0.508333	27.900002	546.166687	1023.000000	1023.000000	2046.000000
8.460000	0.012081	7.139764	2.431472	-0.268240	5.898353	-0.921820	0.000000	-10.000000	-0.483333	27.400002	555.666687	1023.000000	1023.000000	2046.000000
8.480000	0.013263	7.838256	2.835699	-0.331698	6.149410	-0.815155	0.000000	-10.000000	-0.458333	27.233334	564.833313	1023.000000	1023.000000	2046.000000
8.500000	0.014633	8.648018	3.181206	-0.285405	6.478808	-0.726591	0.000000	-10.000000	-0.450000	26.966667	574.000000	1023.000000	1023.000000	2046.000000
8.520000	0.016072	9.498342	3.509460	-0.226431	6.840593	-0.625281	0.000000	-10.000000	-0.433333	26.633333	583.000000	1023.000000	1023.000000	2046.000000
8.540000	0.017629	10.418927	3.873683	-0.133548	7.113663	-0.434871	0.000000	-10.000000	-0.416667	25.616667	592.000000	1023.000000	1023.000000	2046.000000
8.560000	0.019223	11.360986	4.218286	0.046483	7.380844	-0.284626	0.000000	-10.000000	-0.391667	24.550001	600.666687	1023.000000	1023.000000	2046.000000
8.580000	0.020698	12.232366	4.475129	0.220193	7.674333	-0.137289	0.000000	-10.000000	-0.366667	23.550001	609.000000	1023.000000	1023.000000	2046.000000
8.600000	0.022118	13.071809	4.736051	0.422877	7.885703	0.027179	0.000000	-10.000000	-0.325000	22.833334	617.000000	1023.000000	1023.000000	2046.000000
8.620000	0.023496	13.885980	4.970230	0.610125	8.145010	0.160615	0.000000	-10.000000	-0.266667	21.700001	624.833313	1023.000000	1023.000000	2046.000000
8.640000	0.024882	14.705248	5.191742	0.794695	8.367468	0.351344	0.000000	-10.000000	-0.225000	20.083334	632.333313	1023.000000	1023.000000	2046.000000
8.660000	0.026175	15.469573	5.442286	0.951217	8.588530	0.487540	0.000000	-10.000000	-0.183333	18.316668	639.166687	1023.000000	1023.000000	2046.000000
8.680000	0.027259	16.110273	5.630762	1.090695	8.781053	0.607764	0.000000	-10.000000	-0.150000	16.750000	645.500000	1023.000000	1023.000000	2046.000000
8.700000	0.028204	16.668293	5.776212	1.230169	8.979347	0.682564	0.000000	-10.000000	-0.125000	15.150001	651.333313	1023.000000	1023.000000	2046.000000
8.720000	0.028991	17.133785	5.939950	1.318252	9.090950	0.784632	0.000000	-10.000000	-0.100000	13.433333	656.833313	1023.000000	1023.000000	2046.000000
8.740000	0.029600	17.493399	6.028892	1.411680	9.199076	0.853751	0.000000	-10.000000	-0.075000	11.550000	661.666687	1023.000000	1023.000000	2046.000000
8.760000	0.030039	17.752974	6.077574	1.504848	9.304148	0.866404	0.000000	-10.000000	-0.033333	9.583334	665.833313	1023.000000	1023.000000	2046.000000
8.780000	0.030387	17.958906	6.138112	1.547477	9.296303	0.977015	0.000000	-10.000000	-0.008333	7.333333	669.333313	1023.000000	1023.000000	2046.000000
8.800000	0.030546	18.052719	6.127902	1.611248	9.318682	0.994888	0.000000	-10.000000	0.008333	4.266667	672.166687	1023.000000	1023.000000	2046.000000
8.820000	0.030648	18.113142	6.101871	1.665424	9.283740	1.062107	0.000000	-10.000000	0.016667	0.900000	674.000000	1023.000000	1023.000000	2046.000000
8.840000	0.030640	18.108425	6.080721	1.698169	9.240591	1.088944	0.000000	-10.000000	0.033333	-2.183333	674.833313	1023.000000	1023.000000	2046.000000
8.860000	0.030576	18.070543	6.045903	1.774073	9.137703	1.112864	0.000000	-10.000000	0.041667	-4.916667	675.000000	1023.000000	1023.000000	2046.000000
8.880000	0.030572	18.067816	6.052934	1.805697	9.124240	1.084945	0.000000	-10.000000	0.050000	-7.216667	675.000000	1023.000000	1023.000000	2046.000000
8.900000	0.030798	18.201544	6.210224	1.837195	9.107333	1.046791	0.000000	-10.000000	0.058333	-9.216667	675.000000	1023.000000	1023.000000	2046.000000
8.920000	0.030745	18.170122	6.188428	1.889783	9.036880	1.055030	0.000000	-10.000000	0.066667	-10.150001	675.000000	1023.000000	1023.000000	2046.000000
8.940000	0.030124	17.803556	5.995658	1.940112	8.814338	1.053449	0.000000	-10.000000	0.083333	-10.733334	675.000000	1023.000000	1023.000000	2046.000000
8.960000	0.029388	17.368271	5.813169	1.938934	8.548056	1.068114	0.000000	-10.000000	0.100000	-11.583334	671.666687	1023.000000	1023.000000	2046.000000
8.980000	0.028573	16.886650	5.663835	1.955636	8.289902	0.977279	0.000000	-10.000000	0.141667	-13.150001	664.000000	1023.000000	1023.000000	2046.000000
9.000000	0.027835	16.450558	5.441119	1.976883	8.057823	0.974733	0.000000	-10.000000	0.200000	-15.483334	654.500000	1023.000000	1023.000000	2046.000000
9.020000	0.027659	16.346476	5.187589	2.281997	7.777093	1.099797	0.000000	-10.000000	0.283333	-18.000000	646.333313	1023.000000	1023.000000	2046.000000
9.040000	0.027436	16.214783	4.761108	2.806226	7.361113	1.286335	0.000000	-10.000000	0.366667	-20.983334	640.333313	1023.000000	1023.000000	2046.000000
9.060000	0.025814	15.255933	4.082515	2.985028	6.790246	1.398143	0.000000	-10.000000	0.466667	-23.950001	633.500000	1023.000000	1023.000000	2046.000000
9.080000	0.023079	13.639704	3.317900	2.806407	6.077367	1.438030	0.000000	-10.000000	0.600000	-27.483334	625.500000	1023.000000	1023.000000	2046.000000
9.100000	0.018994	11.225555	2.501280	2.367135	5.188260	1.168881	0.000000	-10.000000	0.766667	-30.883335	616.333313	1023.000000	1023.000000	2046.000000
9.120000	0.014268	8.432188	1.686488	1.793483	4.294295	0.657922	0.000000	-10.000000	0.950000	-34.350002	606.000000	1023.000000	1023.000000	2046.000000
9.140000	0.009748	5.760922	0.980372	1.232423	3.446407	0.101721	0.000000	-10.000000	1.141667	-37.716667	594.666687	1023.000000	1023.000000	2046.000000
9.160000	0.006020	3.557934	0.307352	0.855951	2.743729	-0.349099	0.000000	-10.000000	1.325000	-40.716667	582.000000	1023.000000	1023.000000	2046.000000
9.180000	0.002881	1.702418	-0.367352	0.719695	2.089466	-0.739391	0.000000	-10.000000	1.483333	-43.433334	568.333313	1023.000000	1023.000000	2046.000000
9.200000	0.000224	0.132351	-0.993993	0.667698	1.462869	-1.004223	0.000000	-10.000000	1.616667	-45.616669	553.833313	1023.000000	1023.000000	2046.000000
9.220000	-0.002235	-1.321034	-1.610699	0.689409	0.890979	-1.290723	0.000000	-10.000000	1.741667	-47.516666	538.666687	1023.000000	1023.000000	2046.000000
9.240000	-0.004461	-2.636623	-2.212322	0.698288	0.414831	-1.537419	0.000000	-10.000000	1.841667	-48.966667	523.000000	1023.000000	1023.000000	2046.000000
9.260000	-0.006593	-3.896268	-2.725990	0.718611	-0.120725	-1.768164	0.000000	-10.000000	1.891667	-49.783333	506.666656	1023.000000	1023.000000	2046.000000
9.280000	-0.008677	-5.128138	-3.222756	0.642144	-0.595532	-1.951993	0.000000	-10.000000	1.875000	-50.016666	490.000000	1023.000000	1023.000000	2046.000000
9.300000	-0.010467	-6.185760	-3.609326	0.581636	-1.033523	-2.124547	0.000000	-10.000000	1.850000	-49.733334	473.166656	1023.000000	1023.000000	2046.000000
9.320000	-0.012028	-7.108555	-3.935014	0.544690	-1.435995	-2.282235	0.000000	-10.000000	1.800000	-49.266666	456.500000	1023.000000	1023.000000	2046.000000
9.340000	-0.013541	-8.002920	-4.187678	0.504938	-1.863652	-2.456528	0.000000	-10.000000	1.766667	-48.650002	440.166656	1023.000000	1023.000000	2046.000000
9.360000	-0.014731	-8.706064	-4.428989	0.433922	-2.115728	-2.595269	0.000000	-10.000000	1.700000	-47.866669	424.000000	1023.000000	1023.000000	2046.000000
9.380000	-0.015745	-9.305020	-4.583663	0.359441	-2.387044	-2.693754	0.000000	-10.000000	1.650000	-47.133335	408.000000	1023.000000	1023.000000	2046.000000
9.400000	-0.016547	-9.779355	-4.723083	0.320968	-2.651946	-2.725295	0.000000	-10.000000	1.608333	-46.299999	392.333344	1023.000000	1023.000000	2046.000000
9.420000	-0.017425	-10.298037	-5.009080	0.350724	-2.870461	-2.769220	0.000000	-10.000000	1.558333	-45.683334	376.833344	1023.000000	1023.000000	2046.000000
9.440000	-0.018139	-10.720053	-5.264558	0.356605	-3.103104	-2.708996	0.000000	-10.000000	1.508333	-44.666668	361.666656	1023.000000	1023.000000	2046.000000
9.460000	-0.019261	-11.383071	-5.624043	0.387423	-3.397084	-2.749367	0.000000	-10.000000	1.425000	-43.883335	346.666656	1023.000000	1023.000000	2046.000000
9.480000	-0.020581	-12.163480	-5.975666	0.349378	-3.745249	-2.791943	0.000000	-10.000000	1.366667	-42.733334	332.000000	1023.000000	1023.000000	2046.000000
9.500000	-0.021984	-12.992722	-6.336245	0.263251	-4.019755	-2.899972	0.000000	-10.000000	1.308333	-41.950001	317.666656	1023.000000	1023.000000	2046.000000
9.520000	-0.023270	-13.752717	-6.655674	0.158636	-4.338624	-2.917055	0.000000	-10.000000	1.266667	-40.833336	303.666656	1023.000000	1023.000000	2046.000000
9.540000	-0.024471	-14.462347	-6.891065	0.132221	-4.723212	-2.980292	0.000000	-10.000000	1.216667	-39.833336	290.166656	1023.000000	1023.000000	2046.000000
9.560000	-0.025550	-15.099976	-7.095913	0.079950	-5.072671	-3.011341	0.000000	-10.000000	1.150000	-38.516666	277.000000	1023.000000	1023.000000	2046.000000
9.580000	-0.026665	-15.759125	-7.278023	0.051765	-5.403214	-3.129653	0.000000	-10.000000	1.091667	-37.733334	264.166656	1023.000000	1023.000000	2046.000000
9.600000	-0.027722	-16.383986	-7.387848	-0.021860	-5.746580	-3.227698	0.000000	-10.000000	1.041667	-36.866669	251.500000	1023.000000	1023.000000	2046.000000
9.620000	-0.028807	-17.025139	-7.509439	-0.172300	-6.037796	-3.305603	0.000000	-10.000000	1.000000	-36.133335	239.166672	1023.000000	1023.000000	2046.000000
9.640000	-0.029569	-17.475544	-7.541513	-0.300762	-6.251121	-3.382149	0.000000	-10.000000	0.958333	-35.133335	227.000000	1023.000000	1023.000000	2046.000000
9.660000	-0.030211	-17.854485	-7.600088	-0.381250	-6.398937	-3.474209	0.000000	-10.000000	0.925000	-34.566669	215.333328	1023.000000	1023.000000	2046.000000
9.680000	-0.030831	-18.221354	-7.644661	-0.471645	-6.556818	-3.548229	0.000000	-10.000000	0.891667	-34.033337	203.833328	1023.000000	1023.000000	2046.000000
9.700000	-0.031301	-18.498631	-7.657497	-0.568204	-6.661539	-3.611391	0.000000	-10.000000	0.850000	-33.433334	192.666672	1023.000000	1023.000000	2046.000000
9.720000	-0.031703	-18.736315	-7.692091	-0.598727	-6.801098	-3.644400	0.000000	-10.000000	0.808333	-32.433334	181.500000	1023.000000	1023.000000	2046.000000
9.740000	-0.032155	-19.003605	-7.758522	-0.660167	-6.899488	-3.685428	0.000000	-10.000000	0.775000	-31.500000	170.666672	1023.000000	1023.000000	2046.000000
9.760000	-0.032537	-19.229527	-7.806843	-0.647716	-7.037110	-3.737858	0.000000	-10.000000	0.741667	-30.583334	160.000000	1023.000000	1023.000000	2046.000000
9.780000	-0.032871	-19.426590	-7.839517	-0.609734	-7.171189	-3.806150	0.000000	-10.000000	0.683333	-29.616667	149.666672	1023.000000	1023.000000	2046.000000
9.800000	-0.033178	-19.608192	-7.853465	-0.635891	-7.267715	-3.851120	0.000000	-10.000000	0.616667	-28.683334	139.833328	1023.000000	1023.000000	2046.000000
9.820000	-0.033497	-19.796547	-7.881777	-0.605928	-7.386841	-3.922000	0.000000	-10.000000	0.550000	-27.633333	130.333328	1023.000000	1023.000000	2046.000000
9.840000	-0.033619	-19.869028	-7.876464	-0.608054	-7.407134	-3.977376	0.000000	-10.000000	0.508333	-26.650000	121.166664	1023.000000	1023.000000	2046.000000
9.860000	-0.033947	-20.062881	-7.878084	-0.605204	-7.509205	-4.070387	0.000000	-10.000000	0.475000	-25.549999	112.333336	1023.000000	1023.000000	2046.000000
9.880000	-0.034191	-20.206871	-7.880637	-0.634966	-7.557616	-4.133652	0.000000	-10.000000	0.441667	-24.549999	103.666664	1023.000000	1023.000000	2046.000000
9.900000	-0.034428	-20.347118	-7.858563	-0.640496	-7.611957	-4.236101	0.000000	-10.000000	0.400000	-23.533333	95.500000	1023.000000	1023.000000	2046.000000
9.920000	-0.034703	-20.509464	-7.881079	-0.679005	-7.654032	-4.295349	0.000000	-10.000000	0.366667	-22.566668	87.500000	1023.000000	1023.000000	2046.000000
9.940000	-0.034874	-20.610277	-7.849281	-0.712791	-7.695414	-4.352790	0.000000	-10.000000	0.341667	-21.600000	80.166664	1023.000000	1023.000000	2046.000000
9.960000	-0.035084	-20.734726	-7.826293	-0.746777	-7.736062	-4.425594	0.000000	-10.000000	0.333333	-20.733334	73.000000	1023.000000	1023.000000	2046.000000
9.980000	-0.035263	-20.840374	-7.826838	-0.769998	-7.736803	-4.506735	0.000000	-10.000000	0.300000	-19.866667	66.166664	1023.000000	1023.000000	2046.000000
10.000000	-0.035453	-20.952965	-7.820919	-0.783854	-7.778487	-4.569706	0.000000	-10.000000	0.258333	-19.016666	59.500000	1023.000000	1023.000000	2046.000000
10.020000	-0.035606	-21.042992	-7.819872	-0.768333	-7.832191	-4.622595	0.000000	-10.000000	0.216667	-18.400000	53.000000	1023.000000	1023.000000	2046.000000
10.040000	-0.035789	-21.151405	-7.777976	-0.780009	-7.887695	-4.705726	0.000000	-10.000000	0.200000	-17.566668	46.666668	1023.000000	1023.000000	2046.000000
10.060000	-0.035996	-21.273853	-7.799156	-0.781804	-7.918467	-4.774425	0.000000	-10.000000	0.200000	-17.000000	40.833332	1023.000000	1023.000000	2046.000000
10.080000	-0.036031	-21.294212	-7.788604	-0.777088	-7.894556	-4.833965	0.000000	-10.000000	0.183333	-16.066666	35.333332	1023.000000	1023.000000	2046.000000
10.100000	-0.036071	-21.317902	-7.790842	-0.773806	-7.900608	-4.852647	0.000000	-10.000000	0.166667	-15.450000	30.000000	1023.000000	1023.000000	2046.000000
10.120000	-0.036182	-21.383696	-7.702055	-0.826259	-7.961241	-4.894140	0.000000	-10.000000	0.133333	-14.583334	24.833334	1023.000000	1023.000000	2046.000000
10.140000	-0.036172	-21.377846	-7.643048	-0.823188	-7.926852	-4.984757	0.000000	-10.000000	0.108333	-13.666667	19.833334	1023.000000	1023.000000	2046.000000
10.160000	-0.036454	-21.544233	-7.634581	-0.842950	-8.022829	-5.043874	0.000000	-10.000000	0.075000	-12.650001	15.333333	1023.000000	1023.000000	2046.000000
10.180000	-0.037094	-21.922550	-7.609000	-0.930053	-8.198836	-5.184661	0.000000	-10.000000	0.058333	-11.450000	11.000000	1023.000000	1023.000000	2046.000000
10.200000	-0.037715	-22.289854	-7.600697	-1.040229	-8.278030	-5.370897	0.000000	-10.000000	0.050000	-10.316667	7.333333	1023.000000	1023.000000	2046.000000
10.220000	-0.038354	-22.667210	-7.600796	-1.140616	-8.414198	-5.511600	0.000000	-10.000000	0.041667	-9.050000	3.833333	1023.000000	1023.000000	2046.000000
10.240000	-0.039159	-23.142843	-7.650701	-1.248028	-8.523023	-5.721092	0.000000	-10.000000	0.033333	-8.033334	1.166667	1023.000000	1023.000000	2046.000000
10.260000	-0.038964	-23.027966	-7.576558	-1.126918	-8.547428	-5.777063	0.000000	-10.000000	0.033333	-7.416667	-1.333333	1023.000000	1023.000000	2046.000000
10.280000	-0.038852	-22.961557	-7.607662	-1.080172	-8.474872	-5.798851	0.000000	-10.000000	0.041667	-7.066667	-3.333333	1023.000000	1023.000000	2046.000000
10.300000	-0.038964	-23.027569	-7.713064	-1.129755	-8.475592	-5.709158	0.000000	-10.000000	0.033333	-6.666667	-5.833333	1023.000000	1023.000000	2046.000000
10.320000	-0.039649	-23.432779	-7.872450	-1.281101	-8.673382	-5.605846	0.000000	-10.000000	0.016667	-5.516667	-8.000000	1023.000000	1023.000000	2046.000000
10.340000	-0.040988	-24.223913	-8.099950	-1.472313	-8.976115	-5.675536	0.000000	-10.000000	-0.016667	-2.900000	-9.833333	1023.000000	1023.000000	2046.000000
10.360000	-0.043302	-25.591234	-8.525187	-1.932491	-9.251185	-5.882370	0.000000	-10.000000	-0.025000	-0.066667	-10.666667	1023.000000	1023.000000	2046.000000
10.380000	-0.045801	-27.068352	-8.875892	-2.452123	-9.442974	-6.297363	0.000000	-10.000000	-0.025000	2.200000	-11.000000	1023.000000	1023.000000	2046.000000
10.400000	-0.047397	-28.011845	-9.018448	-2.858807	-9.508696	-6.625893	0.000000	-10.000000	-0.008333	3.100000	-11.000000	1023.000000	1023.000000	2046.000000
10.420000	-0.048211	-28.492905	-9.180762	-2.985327	-9.427044	-6.899771	0.000000	-10.000000	-0.016667	3.633333	-11.000000	1023.000000	1023.000000	2046.000000
10.440000	-0.048588	-28.715672	-9.347750	-3.031584	-9.346455	-6.989882	0.000000	-10.000000	-0.016667	4.150000	-11.000000	1023.000000	1023.000000	2046.000000
10.460000	-0.048733	-28.800936	-9.473991	-2.999184	-9.256429	-7.071331	0.000000	-10.000000	-0.033333	4.916667	-11.000000	1023.000000	1023.000000	2046.000000
10.480000	-0.048821	-28.853441	-9.559402	-2.982119	-9.160648	-7.151272	0.000000	-10.000000	-0.041667	6.316667	-11.000000	1023.000000	1023.000000	2046.000000
10.500000	-0.048733	-28.800997	-9.618505	-2.988935	-9.041874	-7.151684	0.000000	-10.000000	-0.066667	8.383333	-11.000000	1023.000000	1023.000000	2046.000000
10.520000	-0.048416	-28.613939	-9.631153	-2.977876	-8.858415	-7.146497	0.000000	-10.000000	-0.108333	10.933333	-11.000000	1023.000000	1023.000000	2046.000000
10.540000	-0.047956	-28.341934	-9.565465	-2.992639	-8.694443	-7.089388	0.000000	-10.000000	-0.175000	13.816667	-11.000000	1023.000000	1023.000000	2046.000000
10.560000	-0.047297	-27.952471	-9.474562	-2.924752	-8.477386	-7.075772	0.000000	-10.000000	-0.258333	16.816668	0.333333	1023.000000	1023.000000	2046.000000
10.580000	-0.046238	-27.326448	-9.261902	-2.824958	-8.243946	-6.995642	0.000000	-10.000000	-0.325000	19.466667	13.333333	1023.000000	1023.000000	2046.000000
10.600000	-0.044897	-26.533905	-8.968958	-2.766072	-7.920015	-6.878860	0.000000	-10.000000	-0.383333	21.633333	28.666666	1023.000000	1023.000000	2046.000000
10.620000	-0.043125	-25.486763	-8.608857	-2.717223	-7.481093	-6.679589	0.000000	-10.000000	-0.433333	23.350000	35.000000	1023.000000	1023.000000	2046.000000
10.640000	-0.041535	-24.547422	-8.332129	-2.634611	-7.069747	-6.510934	0.000000	-10.000000	-0.475000	24.933334	42.500000	1023.000000	1023.000000	2046.000000
10.660000	-0.039808	-23.526720	-8.101724	-2.474627	-6.661332	-6.289039	0.000000	-10.000000	-0.525000	26.350000	50.500000	1023.000000	1023.000000	2046.000000
10.680000	-0.038225	-22.591267	-7.887675	-2.361744	-6.268757	-6.073092	0.000000	-10.000000	-0.575000	27.650000	59.166668	1023.000000	1023.000000	2046.000000
10.700000	-0.037113	-21.933542	-7.750673	-2.304185	-5.982344	-5.896339	0.000000	-10.000000	-0.608333	28.783333	68.166664	1023.000000	1023.000000	2046.000000
10.720000	-0.036079	-21.322760	-7.657641	-2.341686	-5.675893	-5.647539	0.000000	-10.000000	-0.616667	29.700001	77.666664	1023.000000	1023.000000	2046.000000
10.740000	-0.035279	-20.849655	-7.583982	-2.403867	-5.439748	-5.422058	0.000000	-10.000000	-0.608333	30.049999	87.500000	1023.000000	1023.000000	2046.000000
10.760000	-0.034632	-20.467363	-7.415689	-2.515013	-5.345788	-5.190874	0.000000	-10.000000	-0.633333	30.166666	97.500000	1023.000000	1023.000000	2046.000000
10.780000	-0.033813	-19.983614	-7.256341	-2.590320	-5.177447	-4.959507	0.000000	-10.000000	-0.666667	30.166666	107.500000	1023.000000	1023.000000	2046.000000
10.800000	-0.032965	-19.482048	-7.027647	-2.630168	-5.021129	-4.803104	0.000000	-10.000000	-0.716667	30.833334	117.500000	1023.000000	1023.000000	2046.000000
10.820000	-0.032164	-19.008986	-6.757872	-2.673220	-4.888781	-4.689112	0.000000	-10.000000	-0.733333	31.733334	127.666664	1023.000000	1023.000000	2046.000000
10.840000	-0.031138	-18.402569	-6.438799	-2.733235	-4.687165	-4.543369	0.000000	-10.000000	-0.741667	32.599998	138.166672	1023.000000	1023.000000	2046.000000
10.860000	-0.029889	-17.664129	-6.113586	-2.756521	-4.403701	-4.390320	0.000000	-10.000000	-0.758333	33.100002	149.000000	1023.000000	1023.000000	2046.000000
10.880000	-0.028494	-16.840107	-5.767008	-2.765278	-4.075820	-4.232000	0.000000	-10.000000	-0.775000	33.283333	160.000000	1023.000000	1023.000000	2046.000000
10.900000	-0.026933	-15.917690	-5.395153	-2.726785	-3.697621	-4.098132	0.000000	-10.000000	-0.775000	33.549999	171.000000	1023.000000	1023.000000	2046.000000
10.920000	-0.025223	-14.907044	-4.956753	-2.651540	-3.371621	-3.927130	0.000000	-10.000000	-0.758333	33.650002	182.000000	1023.000000	1023.000000	2046.000000
10.940000	-0.023435	-13.850062	-4.576179	-2.552914	-3.007260	-3.713710	0.000000	-10.000000	-0.750000	33.633335	193.166672	1023.000000	1023.000000	2046.000000
10.960000	-0.021631	-12.783841	-4.234453	-2.402009	-2.614580	-3.532799	0.000000	-10.000000	-0.766667	33.700001	204.333328	1023.000000	1023.000000	2046.000000
10.980000	-0.019727	-11.658810	-3.883680	-2.221686	-2.256646	-3.296797	0.000000	-10.000000	-0.775000	33.733334	215.666672	1023.000000	1023.000000	2046.000000
11.000000	-0.017879	-10.566374	-3.496185	-2.033606	-1.927691	-3.108892	0.000000	-10.000000	-0.783333	33.900002	226.833328	1023.000000	1023.000000	2046.000000
11.020000	-0.016167	-9.554862	-3.142398	-1.795300	-1.637369	-2.979795	0.000000	-10.000000	-0.775000	33.900002	238.166672	1023.000000	1023.000000	2046.000000
11.040000	-0.014252	-8.422732	-2.788815	-1.562055	-1.255571	-2.816292	0.000000	-10.000000	-0.775000	33.883335	249.500000	1023.000000	1023.000000	2046.000000
11.060000	-0.012505	-7.390569	-2.459817	-1.323810	-0.883436	-2.723505	0.000000	-10.000000	-0.775000	33.950001	260.833344	1023.000000	1023.000000	2046.000000
11.080000	-0.010709	-6.329129	-2.118263	-1.153486	-0.526798	-2.530582	0.000000	-10.000000	-0.775000	33.966667	272.166656	1023.000000	1023.000000	2046.000000
11.100000	-0.008971	-5.301823	-1.779426	-0.976913	-0.172666	-2.372818	0.000000	-10.000000	-0.775000	33.950001	283.500000	1023.000000	1023.000000	2046.000000
11.120000	-0.007293	-4.310300	-1.415877	-0.886979	0.183668	-2.191113	0.000000	-10.000000	-0.775000	33.933334	294.833344	1023.000000	1023.000000	2046.000000
11.140000	-0.005574	-3.294289	-1.071179	-0.751669	0.582726	-2.054166	0.000000	-10.000000	-0.766667	33.816666	306.166656	1023.000000	1023.000000	2046.000000
11.160000	-0.003850	-2.275275	-0.717416	-0.630553	0.960871	-1.888177	0.000000	-10.000000	-0.750000	33.766666	317.500000	1023.000000	1023.000000	2046.000000
11.180000	-0.002251	-1.330062	-0.364874	-0.544958	1.317858	-1.738088	0.000000	-10.000000	-0.750000	33.299999	328.833344	1023.000000	1023.000000	2046.000000
11.200000	-0.000535	-0.316263	-0.035366	-0.400345	1.695292	-1.575844	0.000000	-10.000000	-0.741667	32.883335	340.000000	1023.000000	1023.000000	2046.000000
11.220000	0.001124	0.664198	0.269300	-0.292345	2.073110	-1.385867	0.000000	-10.000000	-0.725000	32.400002	351.000000	1023.000000	1023.000000	2046.000000
11.240000	0.002815	1.663589	0.629494	-0.215872	2.427156	-1.177189	0.000000	-10.000000	-0.700000	31.983334	361.833344	1023.000000	1023.000000	2046.000000
11.260000	0.004382	2.589546	0.912018	-0.064080	2.808867	-1.067259	0.000000	-10.000000	-0.683333	31.633333	372.666656	1023.000000	1023.000000	2046.000000
11.280000	0.006004	3.548116	1.238222	0.032298	3.152958	-0.875363	0.000000	-10.000000	-0.675000	31.483334	383.166656	1023.000000	1023.000000	2046.000000
11.300000	0.007562	4.468914	1.562503	0.138870	3.501961	-0.734419	0.000000	-10.000000	-0.650000	31.333334	393.833344	1023.000000	1023.000000	2046.000000
11.320000	0.009118	5.388987	1.874791	0.233385	3.846947	-0.566136	0.000000	-10.000000	-0.633333	31.283333	404.166656	1023.000000	1023.000000	2046.000000
11.340000	0.010215	6.037349	2.140494	0.323405	4.058675	-0.485226	0.000000	-10.000000	-0.625000	31.150000	411.166656	1023.000000	1023.000000	2046.000000
11.360000	0.010881	6.430736	2.314504	0.359702	4.162860	-0.406330	0.000000	-10.000000	-0.616667	30.933334	421.500000	1023.000000	1023.000000	2046.000000
11.380000	0.011060	6.536625	2.438832	0.311861	4.193805	-0.407873	0.000000	-10.000000	-0.600000	30.616667	431.833344	1023.000000	1023.000000	2046.000000
11.400000	0.011132	6.578934	2.607968	0.187765	4.249407	-0.466206	0.000000	-10.000000	-0.600000	29.883335	445.500000	1023.000000	1023.000000	2046.000000
11.420000	0.011565	6.834899	2.869395	0.071924	4.421160	-0.527580	0.000000	-10.000000	-0.608333	29.466667	452.166656	1023.000000	1023.000000	2046.000000
11.440000	0.012558	7.421825	3.143238	0.136955	4.577448	-0.435815	0.000000	-10.000000	-0.566667	28.500000	462.166656	1023.000000	1023.000000	2046.000000
11.460000	0.014471	8.552508	3.473148	0.467011	4.874926	-0.262578	0.000000	-10.000000	-0.491667	27.583334	471.833344	1023.000000	1023.000000	2046.000000
11.480000	0.016812	9.935937	3.684720	1.054721	5.169394	0.027101	0.000000	-10.000000	-0.408333	26.183334	484.500000	1023.000000	1023.000000	2046.000000
11.500000	0.018173	10.740212	3.745233	1.354309	5.360829	0.279840	0.000000	-10.000000	-0.383333	25.000000	493.333344	1023.000000	1023.000000	2046.000000
11.520000	0.017844	10.545897	3.485646	1.334242	5.266107	0.459901	0.000000	-10.000000	-0.350000	23.833334	501.833344	1023.000000	1023.000000	2046.000000
11.540000	0.016210	9.580293	3.099616	1.043761	5.054739	0.382177	0.000000	-10.000000	-0.316667	22.933334	510.000000	1023.000000	1023.000000	2046.000000
11.560000	0.013687	8.089296	2.813082	0.576942	4.707031	-0.007759	0.000000	-10.000000	-0.283333	21.600000	517.833313	1023.000000	1023.000000	2046.000000
11.580000	0.011678	6.901620	2.535847	0.126218	4.609101	-0.369547	0.000000	-10.000000	-0.241667	20.166666	525.333313	1023.000000	1023.000000	2046.000000
11.600000	0.010432	6.165305	2.329880	-0.203930	4.616096	-0.576741	0.000000	-10.000000	-0.208333	18.950001	530.166687	1023.000000	1023.000000	2046.000000
11.620000	0.009752	5.763242	2.115149	-0.279198	4.635896	-0.708606	0.000000	-10.000000	-0.150000	17.450001	536.500000	1023.000000	1023.000000	2046.000000
11.640000	0.009385	5.546590	1.930375	-0.218803	4.705640	-0.870622	0.000000	-10.000000	-0.116667	15.683333	542.333313	1023.000000	1023.000000	2046.000000
11.660000	0.009150	5.407520	1.831883	-0.134496	4.644821	-0.934688	0.000000	-10.000000	-0.083333	13.233334	549.833313	1023.000000	1023.000000	2046.000000
11.680000	0.009038	5.341383	1.741220	-0.060408	4.650079	-0.989507	0.000000	-10.000000	-0.058333	11.350000	554.666687	1023.000000	1023.000000	2046.000000
11.700000	0.008893	5.255638	1.632427	0.019034	4.672359	-1.068182	0.000000	-10.000000	-0.033333	9.800000	558.833313	1023.000000	1023.000000	2046.000000
11.720000	0.008725	5.156540	1.560626	0.044717	4.711280	-1.160083	0.000000	-10.000000	-0.008333	8.550000	562.333313	1023.000000	1023.000000	2046.000000
11.740000	0.008695	5.138855	1.493551	0.107559	4.726909	-1.189164	0.000000	-10.000000	0.000000	7.416667	565.500000	1023.000000	1023.000000	2046.000000
11.760000	0.008860	5.236015	1.500261	0.174866	4.781835	-1.220947	0.000000	-10.000000	0.000000	6.416667	568.166687	1023.000000	1023.000000	2046.000000
11.780000	0.009086	5.370044	1.530768	0.214472	4.867265	-1.242462	0.000000	-10.000000	-0.008333	5.350000	570.500000	1023.000000	1023.000000	2046.000000
11.800000	0.009531	5.632663	1.646248	0.248700	5.016586	-1.278871	0.000000	-10.000000	-0.008333	4.466667	572.333313	1023.000000	1023.000000	2046.000000
11.820000	0.009895	5.848214	1.738826	0.237258	5.101646	-1.229516	0.000000	-10.000000	-0.008333	3.016667	574.000000	1023.000000	1023.000000	2046.000000
11.840000	0.010430	6.164074	1.822547	0.360163	5.168810	-1.187446	0.000000	-10.000000	0.016667	1.200000	575.166687	1023.000000	1023.000000	2046.000000
11.860000	0.011108	6.564957	1.860873	0.492069	5.287841	-1.075826	0.000000	-10.000000	0.025000	-1.083333	575.833313	1023.000000	1023.000000	2046.000000
11.880000	0.011436	6.758965	1.823482	0.594395	5.345177	-1.004089	0.000000	-10.000000	0.050000	-3.600000	576.000000	1023.000000	1023.000000	2046.000000
11.900000	0.011363	6.715743	1.645618	0.672484	5.326179	-0.928538	0.000000	-10.000000	0.075000	-6.683333	576.000000	1023.000000	1023.000000	2046.000000
11.920000	0.010774	6.367367	1.371809	0.671249	5.203473	-0.879163	0.000000	-10.000000	0.150000	-10.500000	576.000000	1023.000000	1023.000000	2046.000000
11.940000	0.009863	5.829244	0.992359	0.633326	5.036213	-0.832654	0.000000	-10.000000	0.241667	-14.683333	576.000000	1023.000000	1023.000000	2046.000000
11.960000	0.008593	5.078578	0.601937	0.564801	4.701178	-0.789337	0.000000	-10.000000	0.316667	-17.483334	576.000000	1023.000000	1023.000000	2046.000000
11.980000	0.007051	4.167052	0.119251	0.514087	4.249340	-0.715626	0.000000	-10.000000	0.450000	-21.483334	567.333313	1023.000000	1023.000000	2046.000000
12.000000	0.005301	3.132922	-0.409264	0.510173	3.739973	-0.707960	0.000000	-10.000000	0.600000	-25.416666	555.833313	1023.000000	1023.000000	2046.000000
12.020000	0.003289	1.943730	-0.893842	0.481841	3.115311	-0.759579	0.000000	-10.000000	0.750000	-29.350000	544.333313	1023.000000	1023.000000	2046.000000
12.040000	0.001366	0.807030	-1.335224	0.496762	2.420312	-0.774820	0.000000	-10.000000	0.858333	-32.133335	538.000000	1023.000000	1023.000000	2046.000000
12.060000	-0.000609	-0.360162	-1.784604	0.486506	1.678451	-0.740516	0.000000	-10.000000	1.041667	-35.633335	526.333313	1023.000000	1023.000000	2046.000000
12.080000	-0.002532	-1.496615	-2.255539	0.486313	1.015048	-0.742438	0.000000	-10.000000	1.266667	-39.983334	510.000000	1023.000000	1023.000000	2046.000000
12.100000	-0.004321	-2.553514	-2.666596	0.484998	0.350831	-0.722747	0.000000	-10.000000	1.433333	-42.900002	497.166656	1023.000000	1023.000000	2046.000000
12.120000	-0.005846	-3.455183	-3.014048	0.502737	-0.281677	-0.662195	0.000000	-10.000000	1.541667	-44.666668	482.666656	1023.000000	1023.000000	2046.000000
12.140000	-0.007195	-4.252370	-3.338002	0.574939	-0.844821	-0.644486	0.000000	-10.000000	1.608333	-45.583332	472.833344	1023.000000	1023.000000	2046.000000
12.160000	-0.008558	-5.057611	-3.661991	0.661059	-1.397410	-0.659268	0.000000	-10.000000	1.683333	-46.733334	457.833344	1023.000000	1023.000000	2046.000000
12.180000	-0.009661	-5.709536	-3.934435	0.779015	-1.906681	-0.647434	0.000000	-10.000000	1.691667	-46.883335	442.166656	1023.000000	1023.000000	2046.000000
12.200000	-0.010639	-6.287592	-4.217650	0.908010	-2.336269	-0.641683	0.000000	-10.000000	1.691667	-46.933334	421.166656	1023.000000	1023.000000	2046.000000
12.220000	-0.011618	-6.866278	-4.476638	1.014765	-2.746778	-0.657627	0.000000	-10.000000	1.658333	-46.433334	400.166656	1023.000000	1023.000000	2046.000000
12.240000	-0.012523	-7.400886	-4.666285	1.079232	-3.126496	-0.687337	0.000000	-10.000000	1.625000	-46.016666	389.666656	1023.000000	1023.000000	2046.000000
12.260000	-0.013467	-7.959164	-4.894484	1.143606	-3.432954	-0.775332	0.000000	-10.000000	1.583333	-45.500000	379.500000	1023.000000	1023.000000	2046.000000
12.280000	-0.014267	-8.431685	-5.060889	1.189799	-3.690078	-0.870518	0.000000	-10.000000	1.533333	-44.950001	369.500000	1023.000000	1023.000000	2046.000000
12.300000	-0.015052	-8.895851	-5.171338	1.190189	-3.959009	-0.955694	0.000000	-10.000000	1.466667	-43.950001	354.500000	1023.000000	1023.000000	2046.000000
12.320000	-0.015844	-9.363718	-5.324703	1.173305	-4.155402	-1.056918	0.000000	-10.000000	1.391667	-42.750000	339.833344	1023.000000	1023.000000	2046.000000
12.340000	-0.016580	-9.798633	-5.463289	1.166642	-4.317183	-1.184803	0.000000	-10.000000	1.308333	-41.250000	320.833344	1023.000000	1023.000000	2046.000000
12.360000	-0.017286	-10.215981	-5.574551	1.169881	-4.508564	-1.302747	0.000000	-10.000000	1.241667	-40.200001	306.833344	1023.000000	1023.000000	2046.000000
12.380000	-0.017920	-10.590458	-5.689827	1.153036	-4.674188	-1.379479	0.000000	-10.000000	1.191667	-39.283333	293.166656	1023.000000	1023.000000	2046.000000
12.400000	-0.018610	-10.998779	-5.814327	1.186206	-4.847646	-1.523012	0.000000	-10.000000	1.158333	-38.583332	280.333344	1023.000000	1023.000000	2046.000000
12.420000	-0.019276	-11.392020	-5.888843	1.159945	-5.071457	-1.591666	0.000000	-10.000000	1.100000	-37.666668	263.333344	1023.000000	1023.000000	2046.000000
12.440000	-0.019865	-11.740066	-5.985186	1.127501	-5.227036	-1.655345	0.000000	-10.000000	1.041667	-36.549999	246.500000	1023.000000	1023.000000	2046.000000
12.460000	-0.020520	-12.127328	-6.105222	1.156472	-5.397408	-1.781170	0.000000	-10.000000	0.983333	-35.866669	234.166672	1023.000000	1023.000000	2046.000000
12.480000	-0.021035	-12.431838	-6.178160	1.149930	-5.527936	-1.875673	0.000000	-10.000000	0.950000	-35.400002	226.000000	1023.000000	1023.000000	2046.000000
12.500000	-0.021580	-12.754031	-6.265105	1.152141	-5.702535	-1.938532	0.000000	-10.000000	0.908333	-34.900002	214.333328	1023.000000	1023.000000	2046.000000
12.520000	-0.022161	-13.097157	-6.326982	1.127372	-5.862626	-2.034920	0.000000	-10.000000	0.891667	-34.400002	206.666672	1023.000000	1023.000000	2046.000000
12.540000	-0.022734	-13.436038	-6.378599	1.067726	-6.003416	-2.121750	0.000000	-10.000000	0.866667	-33.683334	195.333328	1023.000000	1023.000000	2046.000000
12.560000	-0.023153	-13.683591	-6.350724	1.017304	-6.082701	-2.267470	0.000000	-10.000000	0.841667	-33.316666	187.833328	1023.000000	1023.000000	2046.000000
12.580000	-0.023627	-13.963773	-6.354815	0.956285	-6.136173	-2.429070	0.000000	-10.000000	0.800000	-32.500000	176.666672	1023.000000	1023.000000	2046.000000
12.600000	-0.024293	-14.357056	-6.338521	0.850804	-6.311073	-2.558266	0.000000	-10.000000	0.733333	-31.233334	162.166672	1023.000000	1023.000000	2046.000000
12.620000	-0.025300	-14.952487	-6.395735	0.777002	-6.514589	-2.819164	0.000000	-10.000000	0.658333	-29.750000	148.500000	1023.000000	1023.000000	2046.000000
12.640000	-0.026406	-15.606045	-6.449348	0.602907	-6.707652	-3.051952	0.000000	-10.000000	0.600000	-28.716667	138.500000	1023.000000	1023.000000	2046.000000
12.660000	-0.027417	-16.203320	-6.587014	0.487507	-6.880501	-3.223311	0.000000	-10.000000	0.558333	-27.666668	129.166672	1023.000000	1023.000000	2046.000000
12.680000	-0.028254	-16.698000	-6.650380	0.475465	-7.042352	-3.480733	0.000000	-10.000000	0.541667	-27.050001	119.833336	1023.000000	1023.000000	2046.000000
12.700000	-0.028326	-16.740757	-6.624092	0.601681	-7.116142	-3.602206	0.000000	-10.000000	0.516667	-26.133333	107.666664	1023.000000	1023.000000	2046.000000
12.720000	-0.028818	-17.031542	-6.781953	0.572655	-7.145964	-3.676281	0.000000	-10.000000	0.508333	-25.900000	101.833336	1023.000000	1023.000000	2046.000000
12.740000	-0.029573	-17.477594	-6.973404	0.485857	-7.298875	-3.691172	0.000000	-10.000000	0.483333	-25.016666	93.333336	1023.000000	1023.000000	2046.000000
12.760000	-0.030941	-18.286182	-7.191114	0.275298	-7.658640	-3.711727	0.000000	-10.000000	0.466667	-24.433334	87.666664	1023.000000	1023.000000	2046.000000
12.780000	-0.033093	-19.557884	-7.518285	-0.061739	-8.055679	-3.922181	0.000000	-10.000000	0.433333	-23.483334	79.333336	1023.000000	1023.000000	2046.000000
12.800000	-0.036146	-21.362494	-8.004961	-0.626502	-8.442671	-4.288361	0.000000	-10.000000	0.375000	-21.966667	71.833336	1023.000000	1023.000000	2046.000000
12.820000	-0.039170	-23.149406	-8.336209	-1.218868	-8.766277	-4.828052	0.000000	-10.000000	0.316667	-20.450001	64.333336	1023.000000	1023.000000	2046.000000
12.840000	-0.041429	-24.484381	-8.610098	-1.641043	-8.941435	-5.291804	0.000000	-10.000000	0.283333	-19.233334	57.166668	1023.000000	1023.000000	2046.000000
12.860000	-0.042814	-25.302931	-8.849827	-1.834604	-8.999846	-5.618654	0.000000	-10.000000	0.275000	-19.050001	52.833332	1023.000000	1023.000000	2046.000000
12.880000	-0.043928	-25.961632	-9.114337	-1.948671	-9.066476	-5.832150	0.000000	-10.000000	0.266667	-18.766666	44.333332	1023.000000	1023.000000	2046.000000
12.900000	-0.044920	-26.547976	-9.375788	-2.019608	-9.117829	-6.034750	0.000000	-10.000000	0.241667	-18.250000	36.000000	1023.000000	1023.000000	2046.000000
12.920000	-0.045809	-27.072945	-9.622310	-2.115314	-9.149616	-6.185704	0.000000	-10.000000	0.225000	-17.800001	27.833334	1023.000000	1023.000000	2046.000000
12.940000	-0.046755	-27.632248	-9.824426	-2.207435	-9.233380	-6.367007	0.000000	-10.000000	0.208333	-17.450001	23.833334	1023.000000	1023.000000	2046.000000
12.960000	-0.047463	-28.050415	-10.002295	-2.315348	-9.279499	-6.453273	0.000000	-10.000000	0.200000	-17.049999	20.166666	1023.000000	1023.000000	2046.000000
12.980000	-0.047950	-28.338394	-10.108632	-2.359595	-9.310149	-6.560018	0.000000	-10.000000	0.200000	-16.549999	16.333334	1023.000000	1023.000000	2046.000000
13.000000	-0.048291	-28.539993	-10.161409	-2.390415	-9.352635	-6.635533	0.000000	-10.000000	0.183333	-15.500000	9.333333	1023.000000	1023.000000	2046.000000
13.020000	-0.048392	-28.599674	-10.123794	-2.417521	-9.357050	-6.701309	0.000000	-10.000000	0.166667	-14.800000	4.166667	1023.000000	1023.000000	2046.000000
13.040000	-0.048277	-28.531433	-10.027337	-2.424581	-9.312507	-6.767008	0.000000	-10.000000	0.150000	-13.900000	-0.500000	1023.000000	1023.000000	2046.000000
13.060000	-0.047810	-28.255987	-9.876513	-2.450314	-9.217113	-6.712049	0.000000	-10.000000	0.133333	-13.283334	-4.833333	1023.000000	1023.000000	2046.000000
13.080000	-0.047429	-28.030554	-9.852115	-2.428823	-9.103780	-6.645836	0.000000	-10.000000	0.116667	-12.666667	-9.166667	1023.000000	1023.000000	2046.000000
13.100000	-0.047139	-27.859215	-9.820909	-2.360698	-9.053164	-6.624443	0.000000	-10.000000	0.100000	-12.383334	-13.333333	1023.000000	1023.000000	2046.000000
13.120000	-0.047020	-27.788656	-9.847796	-2.353760	-9.024511	-6.562589	0.000000	-10.000000	0.083333	-11.866667	-16.000000	1023.000000	1023.000000	2046.000000
13.140000	-0.047305	-27.957222	-9.931533	-2.354998	-9.063383	-6.607307	0.000000	-10.000000	0.066667	-11.050000	-20.000000	1023.000000	1023.000000	2046.000000
13.160000	-0.047819	-28.261003	-10.075195	-2.476885	-9.092685	-6.616239	0.000000	-10.000000	0.050000	-10.050000	-23.666666	1023.000000	1023.000000	2046.000000
13.180000	-0.048362	-28.582161	-10.212420	-2.619865	-9.146458	-6.603418	0.000000	-10.000000	0.050000	-9.483334	-27.166666	1023.000000	1023.000000	2046.000000
13.200000	-0.048871	-28.882635	-10.319911	-2.734995	-9.241636	-6.586094	0.000000	-10.000000	0.050000	-8.666667	-31.333334	1023.000000	1023.000000	2046.000000
13.220000	-0.049304	-29.138546	-10.347472	-2.818998	-9.419260	-6.552815	0.000000	-10.000000	0.050000	-8.050000	-34.500000	1023.000000	1023.000000	2046.000000
13.240000	-0.049603	-29.315351	-10.315545	-2.892865	-9.554195	-6.552745	0.000000	-10.000000	0.041667	-6.933333	-37.166668	1023.000000	1023.000000	2046.000000
13.260000	-0.049983	-29.540159	-10.304187	-2.937021	-9.660375	-6.638577	0.000000	-10.000000	0.025000	-5.783333	-38.500000	1023.000000	1023.000000	2046.000000
13.280000	-0.050157	-29.642805	-10.251565	-3.012976	-9.755322	-6.622941	0.000000	-10.000000	0.008333	-4.066667	-40.333332	1023.000000	1023.000000	2046.000000
13.300000	-0.050049	-29.578754	-10.113802	-3.078978	-9.764760	-6.621215	0.000000	-10.000000	0.000000	-2.133333	-41.500000	1023.000000	1023.000000	2046.000000
13.320000	-0.049694	-29.369225	-9.966054	-3.110645	-9.695553	-6.596973	0.000000	-10.000000	-0.008333	-0.050000	-42.000000	1023.000000	1023.000000	2046.000000
13.340000	-0.049187	-29.069633	-9.808384	-3.138947	-9.590785	-6.531518	0.000000	-10.000000	-0.008333	1.766667	-42.000000	1023.000000	1023.000000	2046.000000
13.360000	-0.048522	-28.676725	-9.666005	-3.092614	-9.429011	-6.489095	0.000000	-10.000000	-0.016667	3.266667	-42.000000	1023.000000	1023.000000	2046.000000
13.380000	-0.047904	-28.311222	-9.521677	-3.043820	-9.324120	-6.421605	0.000000	-10.000000	-0.025000	4.500000	-42.000000	1023.000000	1023.000000	2046.000000
13.400000	-0.047163	-27.873131	-9.362205	-2.986284	-9.203482	-6.321161	0.000000	-10.000000	-0.041667	6.033333	-42.000000	1023.000000	1023.000000	2046.000000
13.420000	-0.046167	-27.284668	-9.192850	-2.895188	-9.020061	-6.176568	0.000000	-10.000000	-0.066667	7.683333	-42.000000	1023.000000	1023.000000	2046.000000
13.440000	-0.045309	-26.777462	-9.036525	-2.742300	-8.873666	-6.124971	0.000000	-10.000000	-0.091667	9.550000	-42.000000	1023.000000	1023.000000	2046.000000
13.460000	-0.044140	-26.086521	-8.877262	-2.638826	-8.654247	-5.916185	0.000000	-10.000000	-0.125000	11.500000	-42.000000	1023.000000	1023.000000	2046.000000
13.480000	-0.043042	-25.437996	-8.668214	-2.530390	-8.440579	-5.798812	0.000000	-10.000000	-0.158333	13.366667	-42.000000	1023.000000	1023.000000	2046.000000
13.500000	-0.041925	-24.777491	-8.479831	-2.375198	-8.232873	-5.689588	0.000000	-10.000000	-0.216667	16.000000	-19.166666	1023.000000	1023.000000	2046.000000
13.520000	-0.040622	-24.007710	-8.236837	-2.266367	-7.939969	-5.564537	0.000000	-10.000000	-0.266667	17.950001	3.666667	1023.000000	1023.000000	2046.000000
13.540000	-0.039407	-23.289583	-8.018825	-2.139039	-7.689536	-5.442184	0.000000	-10.000000	-0.300000	19.633333	28.666666	1023.000000	1023.000000	2046.000000
13.560000	-0.038019	-22.468973	-7.738213	-2.060566	-7.384512	-5.285681	0.000000	-10.000000	-0.325000	20.566668	33.000000	1023.000000	1023.000000	2046.000000
13.580000	-0.036551	-21.601530	-7.439839	-1.933350	-7.064847	-5.163495	0.000000	-10.000000	-0.375000	21.966667	39.833332	1023.000000	1023.000000	2046.000000
13.600000	-0.035137	-20.765984	-7.190804	-1.830793	-6.688242	-5.056144	0.000000	-10.000000	-0.466667	24.150000	49.833332	1023.000000	1023.000000	2046.000000
13.620000	-0.033470	-19.781048	-6.887442	-1.750022	-6.293800	-4.849784	0.000000	-10.000000	-0.533333	25.633333	57.666668	1023.000000	1023.000000	2046.000000
13.640000	-0.032061	-18.948338	-6.639452	-1.635227	-5.916814	-4.756844	0.000000	-10.000000	-0.575000	27.450001	65.833336	1023.000000	1023.000000	2046.000000
13.660000	-0.030586	-18.076601	-6.356886	-1.552669	-5.563681	-4.603365	0.000000	-10.000000	-0.591667	28.350000	71.666664	1023.000000	1023.000000	2046.000000
13.680000	-0.028931	-17.098089	-6.059351	-1.444970	-5.153608	-4.440160	0.000000	-10.000000	-0.625000	29.616667	80.833336	1023.000000	1023.000000	2046.000000
13.700000	-0.027492	-16.247635	-5.778907	-1.322542	-4.826412	-4.319774	0.000000	-10.000000	-0.666667	30.650002	93.833336	1023.000000	1023.000000	2046.000000
13.720000	-0.025960	-15.342551	-5.512649	-1.235947	-4.466998	-4.126957	0.000000	-10.000000	-0.691667	31.583334	103.833336	1023.000000	1023.000000	2046.000000
13.740000	-0.024483	-14.469250	-5.272310	-1.125970	-4.136317	-3.934652	0.000000	-10.000000	-0.700000	31.966667	114.166664	1023.000000	1023.000000	2046.000000
13.760000	-0.022944	-13.559711	-4.988457	-1.003910	-3.790682	-3.776662	0.000000	-10.000000	-0.700000	32.066666	121.500000	1023.000000	1023.000000	2046.000000
13.780000	-0.021437	-12.669260	-4.759358	-0.890080	-3.387223	-3.632599	0.000000	-10.000000	-0.725000	32.333336	132.333328	1023.000000	1023.000000	2046.000000
13.800000	-0.019910	-11.766671	-4.469647	-0.765165	-3.062525	-3.469335	0.000000	-10.000000	-0.808333	33.400002	143.000000	1023.000000	1023.000000	2046.000000
13.820000	-0.018547	-10.961361	-4.157837	-0.665358	-2.824673	-3.313493	0.000000	-10.000000	-0.900000	35.066666	153.833328	1023.000000	1023.000000	2046.000000
13.840000	-0.017426	-10.298892	-3.915057	-0.604085	-2.559913	-3.219837	0.000000	-10.000000	-0.958333	36.599998	165.166672	1023.000000	1023.000000	2046.000000
13.860000	-0.016751	-9.900104	-3.641588	-0.639885	-2.420320	-3.198311	0.000000	-10.000000	-0.975000	37.849998	177.333328	1023.000000	1023.000000	2046.000000
13.880000	-0.016207	-9.578441	-3.335228	-0.719556	-2.298274	-3.225384	0.000000	-10.000000	-0.983333	38.283333	189.833328	1023.000000	1023.000000	2046.000000
13.900000	-0.015689	-9.271976	-3.030178	-0.900244	-2.085525	-3.256029	0.000000	-10.000000	-1.000000	38.583332	206.833328	1023.000000	1023.000000	2046.000000
13.920000	-0.014682	-8.676835	-2.650852	-0.998221	-1.784246	-3.243516	0.000000	-10.000000	-1.000000	38.549999	219.500000	1023.000000	1023.000000	2046.000000
13.940000	-0.013283	-7.850152	-2.283839	-0.897369	-1.498984	-3.169959	0.000000	-10.000000	-0.991667	38.616669	232.333328	1023.000000	1023.000000	2046.000000
13.960000	-0.010853	-6.414358	-1.867889	-0.500352	-1.102621	-2.943496	0.000000	-10.000000	-0.983333	38.600002	241.000000	1023.000000	1023.000000	2046.000000
13.980000	-0.008794	-5.196989	-1.556554	-0.249800	-0.724897	-2.665737	0.000000	-10.000000	-0.958333	38.783333	254.000000	1023.000000	1023.000000	2046.000000
14.000000	-0.007343	-4.339812	-1.467005	-0.117953	-0.375062	-2.379792	0.000000	-10.000000	-0.941667	38.416668	271.166656	1023.000000	1023.000000	2046.000000
14.020000	-0.006857	-4.052225	-1.551713	-0.177036	-0.177891	-2.145585	0.000000	-10.000000	-0.925000	38.233334	284.000000	1023.000000	1023.000000	2046.000000
14.040000	-0.007892	-4.663888	-1.734620	-0.427195	-0.268347	-2.233727	0.000000	-10.000000	-0.925000	37.666668	296.666656	1023.000000	1023.000000	2046.000000
14.060000	-0.009462	-5.591778	-1.934289	-0.887314	-0.280975	-2.489199	0.000000	-10.000000	-0.908333	37.400002	305.000000	1023.000000	1023.000000	2046.000000
14.080000	-0.010386	-6.137846	-1.981152	-1.336304	-0.104912	-2.715478	0.000000	-10.000000	-0.883333	36.883331	317.500000	1023.000000	1023.000000	2046.000000
14.100000	-0.010497	-6.204011	-2.016194	-1.487850	0.151394	-2.851361	0.000000	-10.000000	-0.866667	36.799999	333.833344	1023.000000	1023.000000	2046.000000
14.120000	-0.010014	-5.918197	-1.990181	-1.512856	0.467068	-2.882228	0.000000	-10.000000	-0.866667	36.799999	346.000000	1023.000000	1023.000000	2046.000000
14.140000	-0.009305	-5.499178	-1.917759	-1.369995	0.679784	-2.891208	0.000000	-10.000000	-0.866667	36.900002	358.166656	1023.000000	1023.000000	2046.000000
14.160000	-0.008534	-5.043505	-1.821553	-1.237607	0.866473	-2.850818	0.000000	-10.000000	-0.866667	36.533333	366.500000	1023.000000	1023.000000	2046.000000
14.180000	-0.007679	-4.538009	-1.716457	-1.105338	1.093754	-2.809969	0.000000	-10.000000	-0.875000	36.233334	378.833344	1023.000000	1023.000000	2046.000000
14.200000	-0.006784	-4.009112	-1.616763	-0.988345	1.348768	-2.752773	0.000000	-10.000000	-0.866667	36.100002	395.000000	1023.000000	1023.000000	2046.000000
14.220000	-0.005816	-3.437386	-1.495492	-0.855033	1.623070	-2.709931	0.000000	-10.000000	-0.850000	36.183334	407.000000	1023.000000	1023.000000	2046.000000
14.240000	-0.004779	-2.824227	-1.357615	-0.759038	1.885227	-2.592801	0.000000	-10.000000	-0.833333	36.049999	419.000000	1023.000000	1023.000000	2046.000000
14.260000	-0.003512	-2.075527	-1.139373	-0.610883	2.167894	-2.493165	0.000000	-10.000000	-0.841667	35.866669	427.000000	1023.000000	1023.000000	2046.000000
14.280000	-0.002171	-1.283314	-0.871999	-0.471866	2.489771	-2.429220	0.000000	-10.000000	-0.833333	35.433334	439.000000	1023.000000	1023.000000	2046.000000
14.300000	-0.000547	-0.323233	-0.502924	-0.399266	2.889288	-2.310331	0.000000	-10.000000	-0.816667	35.200001	451.000000	1023.000000	1023.000000	2046.000000
14.320000	0.001239	0.732456	-0.114606	-0.254754	3.260526	-2.158711	0.000000	-10.000000	-0.775000	34.700001	463.000000	1023.000000	1023.000000	2046.000000
14.340000	0.003220	1.903287	0.227302	-0.047659	3.680653	-1.957008	0.000000	-10.000000	-0.733333	33.933334	474.833344	1023.000000	1023.000000	2046.000000
14.360000	0.005098	3.012925	0.564966	0.161608	4.068514	-1.782164	0.000000	-10.000000	-0.666667	32.866669	486.333344	1023.000000	1023.000000	2046.000000
14.380000	0.006745	3.986384	0.821140	0.326360	4.442071	-1.603187	0.000000	-10.000000	-0.625000	31.850000	497.500000	1023.000000	1023.000000	2046.000000
14.400000	0.008049	4.757088	0.975362	0.449039	4.785364	-1.452677	0.000000	-10.000000	-0.583333	30.783333	508.166656	1023.000000	1023.000000	2046.000000
14.420000	0.008965	5.298094	1.097949	0.430980	5.030334	-1.261169	0.000000	-10.000000	-0.541667	29.366667	518.500000	1023.000000	1023.000000	2046.000000
14.440000	0.009772	5.775268	1.294205	0.372242	5.218375	-1.109555	0.000000	-10.000000	-0.466667	27.616667	528.500000	1023.000000	1023.000000	2046.000000
14.460000	0.010487	6.197995	1.459851	0.243958	5.395780	-0.901594	0.000000	-10.000000	-0.416667	25.916668	538.000000	1023.000000	1023.000000	2046.000000
14.480000	0.011066	6.539851	1.641928	0.155451	5.547694	-0.805222	0.000000	-10.000000	-0.375000	24.633333	547.166687	1023.000000	1023.000000	2046.000000
14.500000	0.011660	6.891033	1.874748	0.018196	5.724442	-0.726354	0.000000	-10.000000	-0.341667	23.350000	558.166687	1023.000000	1023.000000	2046.000000
14.520000	0.012216	7.219680	2.172612	-0.101061	5.805974	-0.657844	0.000000	-10.000000	-0.300000	22.583334	566.333313	1023.000000	1023.000000	2046.000000
14.540000	0.012838	7.587251	2.420305	-0.164210	5.984421	-0.653265	0.000000	-10.000000	-0.275000	21.733334	574.000000	1023.000000	1023.000000	2046.000000
14.560000	0.013696	8.094085	2.687604	-0.220579	6.176155	-0.549095	0.000000	-10.000000	-0.258333	21.033333	579.000000	1023.000000	1023.000000	2046.000000
14.580000	0.014627	8.644338	2.924378	-0.207563	6.425272	-0.497749	0.000000	-10.000000	-0.225000	19.833334	586.166687	1023.000000	1023.000000	2046.000000
14.600000	0.015690	9.272884	3.175043	-0.151032	6.608783	-0.359910	0.000000	-10.000000	-0.183333	18.116667	593.000000	1023.000000	1023.000000	2046.000000
14.620000	0.016726	9.884933	3.366667	-0.003780	6.798528	-0.276483	0.000000	-10.000000	-0.141667	16.533333	599.333313	1023.000000	1023.000000	2046.000000
14.640000	0.017823	10.533385	3.572008	0.133256	6.970965	-0.142844	0.000000	-10.000000	-0.125000	14.916667	605.166687	1023.000000	1023.000000	2046.000000
14.660000	0.018751	11.081789	3.706212	0.311895	7.065530	-0.001847	0.000000	-10.000000	-0.091667	13.233334	610.500000	1023.000000	1023.000000	2046.000000
14.680000	0.019695	11.639999	3.830856	0.483638	7.188434	0.137071	0.000000	-10.000000	-0.066667	11.400001	615.000000	1023.000000	1023.000000	2046.000000
14.700000	0.020627	12.190326	3.970652	0.665371	7.284861	0.269443	0.000000	-10.000000	-0.025000	8.516666	620.000000	1023.000000	1023.000000	2046.000000
14.720000	0.021320	12.599980	4.054019	0.827506	7.324000	0.394455	0.000000	-10.000000	-0.008333	6.483334	623.333313	1023.000000	1023.000000	2046.000000
14.740000	0.021932	12.961526	4.133055	0.933145	7.380907	0.514419	0.000000	-10.000000	-0.008333	4.266667	626.166687	1023.000000	1023.000000	2046.000000
14.760000	0.022420	13.250485	4.148809	1.067716	7.428544	0.605416	0.000000	-10.000000	0.000000	2.283333	627.333313	1023.000000	1023.000000	2046.000000
14.780000	0.022642	13.381684	4.134937	1.150851	7.444134	0.651762	0.000000	-10.000000	0.025000	-0.300000	628.500000	1023.000000	1023.000000	2046.000000
14.800000	0.022698	13.414545	4.118731	1.210319	7.411770	0.673725	0.000000	-10.000000	0.050000	-2.816667	629.000000	1023.000000	1023.000000	2046.000000
14.820000	0.022631	13.375056	4.098261	1.252583	7.365593	0.658619	0.000000	-10.000000	0.066667	-4.966667	629.000000	1023.000000	1023.000000	2046.000000
14.840000	0.022604	13.358809	4.102025	1.276002	7.307580	0.673202	0.000000	-10.000000	0.058333	-6.866667	629.000000	1023.000000	1023.000000	2046.000000
14.860000	0.022592	13.351936	4.085497	1.297222	7.280128	0.689089	0.000000	-10.000000	0.058333	-8.266666	629.000000	1023.000000	1023.000000	2046.000000
14.880000	0.022589	13.349980	4.075807	1.389061	7.227744	0.657369	0.000000	-10.000000	0.050000	-8.500000	629.000000	1023.000000	1023.000000	2046.000000
14.900000	0.022461	13.274648	4.075043	1.412886	7.070915	0.715804	0.000000	-10.000000	0.050000	-8.333333	629.000000	1023.000000	1023.000000	2046.000000
14.920000	0.022486	13.289317	4.046925	1.460060	7.025236	0.757096	0.000000	-10.000000	0.050000	-8.100000	629.000000	1023.000000	1023.000000	2046.000000
14.940000	0.022339	13.202619	3.975969	1.551344	6.927665	0.747641	0.000000	-10.000000	0.058333	-8.150001	629.000000	1023.000000	1023.000000	2046.000000
14.960000	0.022187	13.112661	3.941615	1.605422	6.796209	0.769416	0.000000	-10.000000	0.058333	-8.416667	621.666687	1023.000000	1023.000000	2046.000000
14.980000	0.022279	13.167029	3.987468	1.643945	6.747403	0.788213	0.000000	-10.000000	0.058333	-8.883333	613.333313	1023.000000	1023.000000	2046.000000
15.000000	0.022380	13.226456	4.032390	1.713869	6.677564	0.802634	0.000000	-10.000000	0.058333	-9.500000	604.000000	1023.000000	1023.000000	2046.000000
15.020000	0.022123	13.074705	3.943856	1.756741	6.531772	0.842336	0.000000	-10.000000	0.058333	-9.983334	601.000000	1023.000000	1023.000000	2046.000000
15.040000	0.021663	12.803023	3.798626	1.821010	6.336690	0.846697	0.000000	-10.000000	0.066667	-10.400000	597.666687	1023.000000	1023.000000	2046.000000
15.060000	0.020872	12.335073	3.642996	1.798456	6.046004	0.847618	0.000000	-10.000000	0.075000	-10.783334	594.333313	1023.000000	1023.000000	2046.000000
15.080000	0.020121	11.891543	3.436641	1.825722	5.825754	0.803426	0.000000	-10.000000	0.108333	-11.650001	590.666687	1023.000000	1023.000000	2046.000000
15.100000	0.019388	11.458489	3.180705	1.937343	5.458012	0.882430	0.000000	-10.000000	0.158333	-13.316667	586.833313	1023.000000	1023.000000	2046.000000
15.120000	0.019227	11.362998	2.831056	2.404603	5.100394	1.026945	0.000000	-10.000000	0.241667	-16.033333	582.333313	1023.000000	1023.000000	2046.000000
15.140000	0.018002	10.639253	2.198616	2.699239	4.561184	1.180214	0.000000	-10.000000	0.358333	-19.600000	577.000000	1023.000000	1023.000000	2046.000000
15.160000	0.015804	9.339907	1.518047	2.715284	3.778258	1.328317	0.000000	-10.000000	0.508333	-23.883333	570.500000	1023.000000	1023.000000	2046.000000
15.180000	0.012574	7.431225	0.762886	2.496892	2.863454	1.307993	0.000000	-10.000000	0.675000	-28.283335	562.500000	1023.000000	1023.000000	2046.000000
15.200000	0.008303	4.907196	-0.032844	2.060369	1.920158	0.959513	0.000000	-10.000000	0.908333	-33.349998	548.833313	1023.000000	1023.000000	2046.000000
15.220000	0.003733	2.205969	-0.725542	1.467295	0.981573	0.482643	0.000000	-10.000000	1.083333	-36.766666	537.833313	1023.000000	1023.000000	2046.000000
15.240000	-0.000512	-0.302555	-1.367206	0.963332	0.158656	-0.057337	0.000000	-10.000000	1.241667	-39.750000	525.833313	1023.000000	1023.000000	2046.000000
15.260000	-0.003776	-2.231886	-1.973677	0.646141	-0.491282	-0.413068	0.000000	-10.000000	1.325000	-41.433334	517.000000	1023.000000	1023.000000	2046.000000
15.280000	-0.006426	-3.797844	-2.539211	0.514854	-1.083510	-0.689978	0.000000	-10.000000	1.433333	-43.250000	503.333344	1023.000000	1023.000000	2046.000000
15.300000	-0.008703	-5.143655	-3.111436	0.533287	-1.580710	-0.984796	0.000000	-10.000000	1.550000	-44.633335	488.833344	1023.000000	1023.000000	2046.000000
15.320000	-0.010759	-6.358598	-3.610754	0.523423	-2.096397	-1.174870	0.000000	-10.000000	1.616667	-45.599998	474.000000	1023.000000	1023.000000	2046.000000
15.340000	-0.012781	-7.553377	-4.145190	0.556391	-2.567722	-1.396857	0.000000	-10.000000	1.658333	-46.700001	458.666656	1023.000000	1023.000000	2046.000000
15.360000	-0.014715	-8.696538	-4.623959	0.536353	-2.975163	-1.633769	0.000000	-10.000000	1.658333	-47.133335	443.000000	1023.000000	1023.000000	2046.000000
15.380000	-0.016364	-9.671081	-5.002566	0.481126	-3.380218	-1.769423	0.000000	-10.000000	1.658333	-47.150002	427.333344	1023.000000	1023.000000	2046.000000
15.400000	-0.018045	-10.664695	-5.369874	0.445196	-3.788968	-1.951049	0.000000	-10.000000	1.658333	-46.733334	411.666656	1023.000000	1023.000000	2046.000000
15.420000	-0.019382	-11.454994	-5.600187	0.398444	-4.124802	-2.128449	0.000000	-10.000000	1.633333	-46.266666	396.166656	1023.000000	1023.000000	2046.000000
15.440000	-0.020543	-12.140731	-5.841570	0.343633	-4.411588	-2.231205	0.000000	-10.000000	1.583333	-45.583332	380.666656	1023.000000	1023.000000	2046.000000
15.460000	-0.021617	-12.775637	-5.986868	0.246639	-4.649119	-2.386289	0.000000	-10.000000	1.516667	-44.783333	365.500000	1023.000000	1023.000000	2046.000000
15.480000	-0.022196	-13.118035	-6.089954	0.223992	-4.811259	-2.440815	0.000000	-10.000000	1.466667	-44.000000	350.500000	1023.000000	1023.000000	2046.000000
15.500000	-0.022709	-13.421093	-6.222966	0.244775	-4.940551	-2.502351	0.000000	-10.000000	1.433333	-43.350002	335.833344	1023.000000	1023.000000	2046.000000
15.520000	-0.023310	-13.775933	-6.447495	0.269039	-5.067859	-2.529618	0.000000	-10.000000	1.391667	-42.583336	321.500000	1023.000000	1023.000000	2046.000000
15.540000	-0.024006	-14.187428	-6.682119	0.299360	-5.284093	-2.520575	0.000000	-10.000000	1.308333	-41.700001	307.500000	1023.000000	1023.000000	2046.000000
15.560000	-0.024905	-14.718889	-6.967021	0.284851	-5.471167	-2.565553	0.000000	-10.000000	1.241667	-40.566669	293.500000	1023.000000	1023.000000	2046.000000
15.580000	-0.026203	-15.486022	-7.280396	0.209847	-5.717569	-2.697904	0.000000	-10.000000	1.183333	-39.783333	279.833344	1023.000000	1023.000000	2046.000000
15.600000	-0.027384	-16.184065	-7.557418	0.100716	-5.957255	-2.770107	0.000000	-10.000000	1.166667	-38.733334	266.500000	1023.000000	1023.000000	2046.000000
15.620000	-0.028422	-16.797363	-7.826636	0.006963	-6.168010	-2.809679	0.000000	-10.000000	1.125000	-37.849998	253.666672	1023.000000	1023.000000	2046.000000
15.640000	-0.029553	-17.465858	-8.041543	-0.045039	-6.470809	-2.908468	0.000000	-10.000000	1.058333	-36.783333	241.166672	1023.000000	1023.000000	2046.000000
15.660000	-0.030504	-18.027876	-8.162945	-0.090550	-6.760842	-3.013539	0.000000	-10.000000	0.983333	-35.933334	229.000000	1023.000000	1023.000000	2046.000000
15.680000	-0.031454	-18.589478	-8.280940	-0.173316	-7.011580	-3.123641	0.000000	-10.000000	0.925000	-35.033333	217.000000	1023.000000	1023.000000	2046.000000
15.700000	-0.032486	-19.199329	-8.341538	-0.332004	-7.292666	-3.233122	0.000000	-10.000000	0.883333	-33.983334	205.166672	1023.000000	1023.000000	2046.000000
15.720000	-0.033321	-19.692953	-8.412996	-0.438817	-7.479498	-3.361642	0.000000	-10.000000	0.850000	-32.916668	193.666672	1023.000000	1023.000000	2046.000000
15.740000	-0.033818	-19.986202	-8.372144	-0.558541	-7.612565	-3.442952	0.000000	-10.000000	0.800000	-32.116669	182.666672	1023.000000	1023.000000	2046.000000
15.760000	-0.034283	-20.261223	-8.412896	-0.653711	-7.689528	-3.505089	0.000000	-10.000000	0.775000	-31.383333	172.000000	1023.000000	1023.000000	2046.000000
15.780000	-0.034747	-20.535400	-8.403562	-0.761090	-7.768575	-3.602175	0.000000	-10.000000	0.741667	-30.766666	161.666672	1023.000000	1023.000000	2046.000000
15.800000	-0.035056	-20.718006	-8.402708	-0.830659	-7.838875	-3.645763	0.000000	-10.000000	0.708333	-29.966667	151.500000	1023.000000	1023.000000	2046.000000
15.820000	-0.035357	-20.895962	-8.393040	-0.887742	-7.913401	-3.701778	0.000000	-10.000000	0.666667	-29.183334	141.500000	1023.000000	1023.000000	2046.000000
15.840000	-0.035599	-21.039246	-8.399122	-0.901298	-7.971515	-3.767310	0.000000	-10.000000	0.616667	-28.233334	131.666672	1023.000000	1023.000000	2046.000000
15.860000	-0.035798	-21.156387	-8.428747	-0.887636	-8.018251	-3.821754	0.000000	-10.000000	0.566667	-27.266666	122.166664	1023.000000	1023.000000	2046.000000
15.880000	-0.036067	-21.315815	-8.419639	-0.877463	-8.117139	-3.901574	0.000000	-10.000000	0.525000	-26.066668	113.000000	1023.000000	1023.000000	2046.000000
15.900000	-0.036273	-21.437574	-8.421402	-0.864251	-8.172284	-3.979637	0.000000	-10.000000	0.466667	-24.933334	104.333336	1023.000000	1023.000000	2046.000000
15.920000	-0.036451	-21.542538	-8.436088	-0.860299	-8.199537	-4.046612	0.000000	-10.000000	0.433333	-23.716667	96.000000	1023.000000	1023.000000	2046.000000
15.940000	-0.036568	-21.611948	-8.450316	-0.852634	-8.213137	-4.095860	0.000000	-10.000000	0.383333	-22.666668	88.000000	1023.000000	1023.000000	2046.000000
15.960000	-0.036698	-21.688303	-8.411551	-0.853076	-8.259724	-4.163952	0.000000	-10.000000	0.366667	-21.683334	80.333336	1023.000000	1023.000000	2046.000000
15.980000	-0.036790	-21.742926	-8.374012	-0.855590	-8.287915	-4.225409	0.000000	-10.000000	0.341667	-20.700001	73.000000	1023.000000	1023.000000	2046.000000
16.000000	-0.036940	-21.831635	-8.355464	-0.891691	-8.287166	-4.297314	0.000000	-10.000000	0.308333	-19.700001	66.166664	1023.000000	1023.000000	2046.000000
16.020000	-0.037070	-21.908365	-8.307872	-0.918046	-8.318641	-4.363807	0.000000	-10.000000	0.266667	-18.633333	59.666668	1023.000000	1023.000000	2046.000000
16.040001	-0.037149	-21.955069	-8.278580	-0.927957	-8.303988	-4.444544	0.000000	-10.000000	0.225000	-17.683334	53.500000	1023.000000	1023.000000	2046.000000
16.059999	-0.037207	-21.989626	-8.259971	-0.949693	-8.305085	-4.474877	0.000000	-10.000000	0.208333	-16.799999	47.500000	1023.000000	1023.000000	2046.000000
16.080000	-0.037335	-22.064922	-8.227124	-0.953173	-8.338395	-4.546230	0.000000	-10.000000	0.191667	-16.216667	41.833332	1023.000000	1023.000000	2046.000000
16.100000	-0.037360	-22.079685	-8.208577	-0.975863	-8.313238	-4.582007	0.000000	-10.000000	0.191667	-15.533334	36.500000	1023.000000	1023.000000	2046.000000
16.120001	-0.037446	-22.130348	-8.181312	-0.988391	-8.321536	-4.639109	0.000000	-10.000000	0.175000	-14.983334	31.333334	1023.000000	1023.000000	2046.000000
16.139999	-0.037519	-22.173887	-8.150609	-0.955013	-8.348333	-4.719933	0.000000	-10.000000	0.166667	-14.150001	26.333334	1023.000000	1023.000000	2046.000000
16.160000	-0.037550	-22.192223	-8.105298	-0.980182	-8.365172	-4.741571	0.000000	-10.000000	0.125000	-13.450000	21.500000	1023.000000	1023.000000	2046.000000
16.180000	-0.037516	-22.172003	-8.102173	-0.961284	-8.340628	-4.767916	0.000000	-10.000000	0.100000	-12.616667	17.166666	1023.000000	1023.000000	2046.000000
16.200001	-0.037506	-22.165941	-8.008320	-0.953184	-8.351954	-4.852484	0.000000	-10.000000	0.091667	-11.950000	13.000000	1023.000000	1023.000000	2046.000000
16.219999	-0.037449	-22.132614	-7.967545	-0.957944	-8.317685	-4.889440	0.000000	-10.000000	0.083333	-11.100000	9.000000	1023.000000	1023.000000	2046.000000
16.240000	-0.037559	-22.197544	-7.947217	-0.966806	-8.334508	-4.949013	0.000000	-10.000000	0.075000	-10.166667	5.166667	1023.000000	1023.000000	2046.000000
16.260000	-0.037952	-22.429653	-7.926805	-1.015488	-8.468725	-5.018636	0.000000	-10.000000	0.050000	-8.883333	2.000000	1023.000000	1023.000000	2046.000000
16.280001	-0.038463	-22.731735	-7.863267	-1.103555	-8.566890	-5.198023	0.000000	-10.000000	0.033333	-7.533333	-0.500000	1023.000000	1023.000000	2046.000000
16.299999	-0.038941	-23.014036	-7.885058	-1.201785	-8.572736	-5.354456	0.000000	-10.000000	0.016667	-6.016667	-2.500000	1023.000000	1023.000000	2046.000000
16.320000	-0.039738	-23.485142	-7.882760	-1.382201	-8.736005	-5.484177	0.000000	-10.000000	0.000000	-4.583333	-4.500000	1023.000000	1023.000000	2046.000000
16.340000	-0.039490	-23.338875	-7.778643	-1.228639	-8.733915	-5.597678	0.000000	-10.000000	0.008333	-3.400000	-6.166667	1023.000000	1023.000000	2046.000000
16.360001	-0.039204	-23.169422	-7.788181	-1.141681	-8.641759	-5.597802	0.000000	-10.000000	0.016667	-2.683333	-7.500000	1023.000000	1023.000000	2046.000000
16.379999	-0.039157	-23.141649	-7.852875	-1.161222	-8.613149	-5.514402	0.000000	-10.000000	0.016667	-2.300000	-8.333333	1023.000000	1023.000000	2046.000000
16.400000	-0.039487	-23.336798	-7.981314	-1.184576	-8.710469	-5.460439	0.000000	-10.000000	0.008333	-1.583333	-9.166667	1023.000000	1023.000000	2046.000000
16.420000	-0.040495	-23.932831	-8.205475	-1.367630	-8.946774	-5.412951	0.000000	-10.000000	-0.008333	-0.016667	-9.666667	1023.000000	1023.000000	2046.000000
16.440001	-0.042415	-25.067327	-8.570675	-1.754277	-9.180305	-5.562070	0.000000	-10.000000	-0.025000	2.316667	-10.000000	1023.000000	1023.000000	2046.000000
16.459999	-0.044777	-26.463251	-8.928288	-2.278380	-9.369295	-5.887287	0.000000	-10.000000	-0.025000	5.033333	-10.000000	1023.000000	1023.000000	2046.000000
16.480000	-0.046451	-27.452415	-9.091423	-2.701008	-9.417161	-6.242823	0.000000	-10.000000	-0.025000	7.233334	-10.000000	1023.000000	1023.000000	2046.000000
16.500000	-0.047229	-27.912069	-9.195572	-2.922508	-9.327804	-6.466185	0.000000	-10.000000	-0.025000	8.783334	-10.000000	1023.000000	1023.000000	2046.000000
16.520000	-0.047455	-28.046013	-9.259291	-2.938245	-9.230892	-6.617587	0.000000	-10.000000	-0.050000	9.883333	-10.000000	1023.000000	1023.000000	2046.000000
16.540001	-0.047386	-28.005383	-9.390891	-2.885949	-9.042622	-6.685921	0.000000	-10.000000	-0.083333	10.866667	-10.000000	1023.000000	1023.000000	2046.000000
16.559999	-0.047244	-27.921007	-9.470695	-2.862914	-8.869635	-6.717764	0.000000	-10.000000	-0.116667	12.183333	-10.000000	1023.000000	1023.000000	2046.000000
16.580000	-0.046910	-27.723829	-9.452242	-2.842007	-8.713818	-6.715762	0.000000	-10.000000	-0.183333	13.933333	-4.333333	1023.000000	1023.000000	2046.000000
16.600000	-0.046385	-27.413490	-9.390278	-2.821955	-8.494969	-6.706288	0.000000	-10.000000	-0.250000	16.183334	7.500000	1023.000000	1023.000000	2046.000000
16.620001	-0.045733	-27.027988	-9.301372	-2.821783	-8.242405	-6.662429	0.000000	-10.000000	-0.333333	18.900000	21.333334	1023.000000	1023.000000	2046.000000
16.639999	-0.044778	-26.463799	-9.163866	-2.709491	-7.961414	-6.629027	0.000000	-10.000000	-0.416667	21.516666	31.666666	1023.000000	1023.000000	2046.000000
16.660000	-0.043601	-25.768356	-8.972970	-2.653231	-7.616304	-6.525851	0.000000	-10.000000	-0.491667	24.266666	38.500000	1023.000000	1023.000000	2046.000000
16.680000	-0.042209	-24.945652	-8.700212	-2.596942	-7.255752	-6.392745	0.000000	-10.000000	-0.566667	26.583334	46.166668	1023.000000	1023.000000	2046.000000
16.700001	-0.040382	-23.865828	-8.315019	-2.521122	-6.780471	-6.249216	0.000000	-10.000000	-0.616667	28.516666	54.666668	1023.000000	1023.000000	2046.000000
16.719999	-0.038545	-22.779850	-7.984945	-2.467185	-6.316787	-6.010932	0.000000	-10.000000	-0.666667	29.766666	63.833332	1023.000000	1023.000000	2046.000000
16.740000	-0.036705	-21.692673	-7.708775	-2.307301	-5.867878	-5.808719	0.000000	-10.000000	-0.691667	30.833334	73.500000	1023.000000	1023.000000	2046.000000
16.760000	-0.035001	-20.685520	-7.470678	-2.125486	-5.451581	-5.637776	0.000000	-10.000000	-0.725000	31.850000	83.666664	1023.000000	1023.000000	2046.000000
16.780001	-0.033502	-19.799446	-7.260460	-2.076243	-5.053322	-5.409422	0.000000	-10.000000	-0.758333	32.700001	94.166664	1023.000000	1023.000000	2046.000000
16.799999	-0.032362	-19.126213	-7.089922	-2.063375	-4.719181	-5.253736	0.000000	-10.000000	-0.800000	33.533333	105.000000	1023.000000	1023.000000	2046.000000
16.820000	-0.031421	-18.569857	-6.944819	-2.109973	-4.421662	-5.093402	0.000000	-10.000000	-0.791667	33.850002	116.000000	1023.000000	1023.000000	2046.000000
16.840000	-0.030456	-17.999763	-6.781837	-2.178092	-4.154193	-4.885642	0.000000	-10.000000	-0.783333	34.133335	127.166664	1023.000000	1023.000000	2046.000000
16.860001	-0.029464	-17.413252	-6.554036	-2.223553	-3.916719	-4.718944	0.000000	-10.000000	-0.775000	34.116669	138.500000	1023.000000	1023.000000	2046.000000
16.879999	-0.028444	-16.810637	-6.225391	-2.341593	-3.698757	-4.544896	0.000000	-10.000000	-0.800000	34.583336	150.000000	1023.000000	1023.000000	2046.000000
16.900000	-0.027426	-16.209032	-5.925169	-2.383115	-3.421333	-4.479416	0.000000	-10.000000	-0.841667	35.233334	161.500000	1023.000000	1023.000000	2046.000000
16.920000	-0.026341	-15.567291	-5.600421	-2.436776	-3.129184	-4.400910	0.000000	-10.000000	-0.875000	35.783333	173.166672	1023.000000	1023.000000	2046.000000
16.940001	-0.024877	-14.702413	-5.195674	-2.500811	-2.799070	-4.206857	0.000000	-10.000000	-0.916667	36.333332	185.000000	1023.000000	1023.000000	2046.000000
16.959999	-0.023467	-13.868981	-4.828180	-2.492965	-2.450833	-4.097003	0.000000	-10.000000	-0.925000	36.433334	197.000000	1023.000000	1023.000000	2046.000000
16.980000	-0.021784	-12.874331	-4.423566	-2.468025	-2.018432	-3.964307	0.000000	-10.000000	-0.908333	36.783333	209.000000	1023.000000	1023.000000	2046.000000
17.000000	-0.019970	-11.802551	-3.992502	-2.390148	-1.652617	-3.767285	0.000000	-10.000000	-0.866667	36.583336	221.166672	1023.000000	1023.000000	2046.000000
17.020000	-0.018092	-10.692122	-3.579862	-2.289457	-1.248055	-3.574747	0.000000	-10.000000	-0.858333	36.433334	233.500000	1023.000000	1023.000000	2046.000000
17.040001	-0.016167	-9.554979	-3.202475	-2.125404	-0.861642	-3.365458	0.000000	-10.000000	-0.875000	36.050003	245.833328	1023.000000	1023.000000	2046.000000
17.059999	-0.014254	-8.424035	-2.845548	-1.941259	-0.495650	-3.141579	0.000000	-10.000000	-0.866667	35.966667	258.000000	1023.000000	1023.000000	2046.000000
17.080000	-0.012250	-7.239682	-2.450092	-1.749971	-0.114079	-2.925539	0.000000	-10.000000	-0.858333	35.850002	270.000000	1023.000000	1023.000000	2046.000000
17.100000	-0.010175	-6.013648	-2.028903	-1.570389	0.254619	-2.668975	0.000000	-10.000000	-0.825000	35.966667	282.000000	1023.000000	1023.000000	2046.000000
17.120001	-0.008188	-4.838918	-1.676199	-1.351627	0.673650	-2.484742	0.000000	-10.000000	-0.825000	35.533333	294.000000	1023.000000	1023.000000	2046.000000
17.139999	-0.006158	-3.639084	-1.281973	-1.165914	1.078003	-2.269201	0.000000	-10.000000	-0.800000	35.383335	306.000000	1023.000000	1023.000000	2046.000000
17.160000	-0.004285	-2.532313	-0.903508	-1.028390	1.449274	-2.049689	0.000000	-10.000000	-0.800000	34.850002	317.666656	1023.000000	1023.000000	2046.000000
17.180000	-0.002422	-1.431576	-0.568404	-0.840987	1.853285	-1.875470	0.000000	-10.000000	-0.783333	34.616669	333.166656	1023.000000	1023.000000	2046.000000
17.200001	-0.000650	-0.384271	-0.201738	-0.696361	2.216790	-1.702962	0.000000	-10.000000	-0.758333	34.216667	348.500000	1023.000000	1023.000000	2046.000000
17.219999	0.001000	0.590854	0.110029	-0.564179	2.585245	-1.540241	0.000000	-10.000000	-0.733333	33.766666	363.833344	1023.000000	1023.000000	2046.000000
17.240000	0.002662	1.573499	0.440520	-0.413340	2.939069	-1.392750	0.000000	-10.000000	-0.700000	33.433334	375.166656	1023.000000	1023.000000	2046.000000
17.260000	0.004292	2.536516	0.744378	-0.312628	3.321009	-1.216244	0.000000	-10.000000	-0.675000	33.166668	382.666656	1023.000000	1023.000000	2046.000000
17.280001	0.005784	3.418076	1.057383	-0.180877	3.634744	-1.093175	0.000000	-10.000000	-0.666667	33.133335	390.166656	1023.000000	1023.000000	2046.000000
17.299999	0.007475	4.417607	1.380856	-0.051805	4.011101	-0.922546	0.000000	-10.000000	-0.666667	32.766666	401.166656	1023.000000	1023.000000	2046.000000
17.320000	0.009102	5.379549	1.718012	0.072952	4.361351	-0.772766	0.000000	-10.000000	-0.666667	32.400002	412.166656	1023.000000	1023.000000	2046.000000
17.340000	0.010706	6.327458	2.055156	0.217090	4.718738	-0.663525	0.000000	-10.000000	-0.666667	32.066666	423.166656	1023.000000	1023.000000	2046.000000
17.360001	0.012279	7.256732	2.371014	0.311665	5.050261	-0.476206	0.000000	-10.000000	-0.675000	31.900000	430.333344	1023.000000	1023.000000	2046.000000
17.379999	0.013672	8.079943	2.668712	0.425591	5.403291	-0.417651	0.000000	-10.000000	-0.666667	31.683334	441.000000	1023.000000	1023.000000	2046.000000
17.400000	0.014880	8.793839	2.920254	0.515261	5.686642	-0.328317	0.000000	-10.000000	-0.633333	31.183334	451.500000	1023.000000	1023.000000	2046.000000
17.420000	0.015673	9.262530	3.104652	0.576570	5.809957	-0.228649	0.000000	-10.000000	-0.608333	30.733334	462.000000	1023.000000	1023.000000	2046.000000
17.440001	0.015985	9.446924	3.222979	0.574136	5.854757	-0.204948	0.000000	-10.000000	-0.608333	30.350000	472.333344	1023.000000	1023.000000	2046.000000
17.459999	0.016106	9.518625	3.417130	0.458212	5.881821	-0.238538	0.000000	-10.000000	-0.600000	30.050001	482.500000	1023.000000	1023.000000	2046.000000
17.480000	0.016434	9.712568	3.675522	0.320795	6.023377	-0.307126	0.000000	-10.000000	-0.591667	29.816668	492.500000	1023.000000	1023.000000	2046.000000
17.500000	0.017265	10.203868	3.958308	0.344251	6.197854	-0.296544	0.000000	-10.000000	-0.541667	29.066668	502.500000	1023.000000	1023.000000	2046.000000
17.520000	0.019143	11.313684	4.306079	0.659778	6.484350	-0.136523	0.000000	-10.000000	-0.500000	28.050001	512.500000	1023.000000	1023.000000	2046.000000
17.540001	0.021629	12.782534	4.593938	1.220210	6.773510	0.194875	0.000000	-10.000000	-0.433333	26.783333	522.166687	1023.000000	1023.000000	2046.000000
17.559999	0.022852	13.505260	4.536555	1.595574	6.949875	0.423256	0.000000	-10.000000	-0.400000	25.633333	531.333313	1023.000000	1023.000000	2046.000000
17.580000	0.022828	13.491298	4.302655	1.633108	6.907268	0.648267	0.000000	-10.000000	-0.358333	24.316668	539.833313	1023.000000	1023.000000	2046.000000
17.600000	0.020983	12.400743	3.868771	1.349158	6.547969	0.634844	0.000000	-10.000000	-0.325000	23.083334	548.000000	1023.000000	1023.000000	2046.000000
17.620001	0.018460	10.909795	3.580153	0.889414	6.159810	0.280420	0.000000	-10.000000	-0.291667	21.633333	556.000000	1023.000000	1023.000000	2046.000000
17.639999	0.016346	9.660651	3.312672	0.406393	5.997444	-0.055857	0.000000	-10.000000	-0.233333	20.066668	563.500000	1023.000000	1023.000000	2046.000000
17.660000	0.014865	8.785460	3.016910	0.111056	5.955041	-0.297548	0.000000	-10.000000	-0.175000	17.783333	570.666687	1023.000000	1023.000000	2046.000000
17.680000	0.014127	8.349321	2.836012	0.002523	5.951526	-0.440740	0.000000	-10.000000	-0.125000	15.700001	576.833313	1023.000000	1023.000000	2046.000000
17.700001	0.013844	8.182069	2.720495	0.052037	5.952388	-0.542851	0.000000	-10.000000	-0.100000	13.733334	582.500000	1023.000000	1023.000000	2046.000000
17.719999	0.013492	7.973937	2.576794	0.125917	5.925244	-0.654019	0.000000	-10.000000	-0.091667	12.066667	587.333313	1023.000000	1023.000000	2046.000000
17.740000	0.013113	7.749694	2.394937	0.227915	5.882102	-0.755260	0.000000	-10.000000	-0.050000	10.116667	591.833313	1023.000000	1023.000000	2046.000000
17.760000	0.012766	7.544924	2.312372	0.264132	5.801312	-0.832892	0.000000	-10.000000	-0.025000	7.900000	595.500000	1023.000000	1023.000000	2046.000000
17.780001	0.012524	7.401573	2.173516	0.315969	5.806867	-0.894779	0.000000	-10.000000	0.000000	5.716667	598.666687	1023.000000	1023.000000	2046.000000
17.799999	0.012331	7.287919	2.067898	0.345718	5.809220	-0.934916	0.000000	-10.000000	0.000000	3.733333	600.833313	1023.000000	1023.000000	2046.000000
17.820000	0.012246	7.237577	2.005435	0.413410	5.804892	-0.986160	0.000000	-10.000000	0.000000	1.883333	602.333313	1023.000000	1023.000000	2046.000000
17.840000	0.012221	7.222782	2.041079	0.449250	5.772122	-1.039670	0.000000	-10.000000	0.008333	0.366667	602.833313	1023.000000	1023.000000	2046.000000
17.860001	0.012122	7.164281	2.023084	0.449121	5.802628	-1.110552	0.000000	-10.000000	0.008333	-1.266667	603.000000	1023.000000	1023.000000	2046.000000
17.879999	0.012237	7.232277	2.062998	0.465172	5.815497	-1.111389	0.000000	-10.000000	0.025000	-2.950000	603.000000	1023.000000	1023.000000	2046.000000
17.900000	0.012405	7.331096	2.043234	0.525988	5.776092	-1.014218	0.000000	-10.000000	0.041667	-5.550000	603.000000	1023.000000	1023.000000	2046.000000
17.920000	0.012528	7.404224	1.997336	0.625403	5.728209	-0.946723	0.000000	-10.000000	0.083333	-8.783334	603.000000	1023.000000	1023.000000	2046.000000
17.940001	0.012538	7.409716	1.890714	0.719514	5.638259	-0.838771	0.000000	-10.000000	0.141667	-12.233334	603.000000	1023.000000	1023.000000	2046.000000
17.959999	0.012306	7.273118	1.698919	0.834837	5.560045	-0.820683	0.000000	-10.000000	0.208333	-15.450001	603.000000	1023.000000	1023.000000	2046.000000
17.980000	0.011577	6.841972	1.337035	0.863294	5.436008	-0.794364	0.000000	-10.000000	0.300000	-18.366667	599.166687	1023.000000	1023.000000	2046.000000
18.000000	0.010656	6.297478	1.008539	0.794889	5.239759	-0.745708	0.000000	-10.000000	0.400000	-22.000000	587.166687	1023.000000	1023.000000	2046.000000
18.020000	0.009580	5.661633	0.675549	0.740777	5.004792	-0.759485	0.000000	-10.000000	0.483333	-24.616667	575.166687	1023.000000	1023.000000	2046.000000
18.040001	0.008316	4.914817	0.321117	0.668835	4.698755	-0.773889	0.000000	-10.000000	0.566667	-27.216667	564.000000	1023.000000	1023.000000	2046.000000
18.059999	0.006955	4.110655	-0.050021	0.607006	4.343947	-0.790278	0.000000	-10.000000	0.641667	-28.783335	557.833313	1023.000000	1023.000000	2046.000000
18.080000	0.005389	3.184993	-0.403805	0.590995	3.925022	-0.927220	0.000000	-10.000000	0.766667	-31.250000	548.166687	1023.000000	1023.000000	2046.000000
18.100000	0.003760	2.222124	-0.797469	0.592658	3.475678	-1.048742	0.000000	-10.000000	0.908333	-33.666668	537.833313	1023.000000	1023.000000	2046.000000
18.120001	0.002056	1.214958	-1.198083	0.585475	2.940757	-1.113191	0.000000	-10.000000	1.058333	-36.450001	526.500000	1023.000000	1023.000000	2046.000000
18.139999	0.000341	0.201635	-1.582880	0.598602	2.354600	-1.168688	0.000000	-10.000000	1.216667	-39.166668	514.333313	1023.000000	1023.000000	2046.000000
18.160000	-0.001331	-0.786597	-2.023050	0.596608	1.817289	-1.177443	0.000000	-10.000000	1.366667	-41.816669	501.166656	1023.000000	1023.000000	2046.000000
18.180000	-0.002942	-1.738987	-2.416416	0.646274	1.193985	-1.162831	0.000000	-10.000000	1.533333	-44.250000	487.333344	1023.000000	1023.000000	2046.000000
18.200001	-0.004562	-2.696273	-2.815114	0.736436	0.572946	-1.190542	0.000000	-10.000000	1.666667	-46.299999	472.500000	1023.000000	1023.000000	2046.000000
18.219999	-0.006089	-3.598459	-3.232692	0.834052	-0.039826	-1.159994	0.000000	-10.000000	1.766667	-47.750000	457.000000	1023.000000	1023.000000	2046.000000
18.240000	-0.007610	-4.497491	-3.659088	0.955472	-0.661567	-1.132309	0.000000	-10.000000	1.825000	-48.500000	441.000000	1023.000000	1023.000000	2046.000000
18.260000	-0.009064	-5.356722	-4.048500	1.090029	-1.287911	-1.110341	0.000000	-10.000000	1.866667	-49.133335	425.000000	1023.000000	1023.000000	2046.000000
18.280001	-0.010473	-6.189609	-4.426985	1.220984	-1.878423	-1.105185	0.000000	-10.000000	1.883333	-49.500000	408.666656	1023.000000	1023.000000	2046.000000
18.299999	-0.011728	-6.931298	-4.751588	1.304875	-2.422629	-1.061956	0.000000	-10.000000	1.850000	-49.450001	392.166656	1023.000000	1023.000000	2046.000000
18.320000	-0.013011	-7.689520	-4.997696	1.337254	-2.951857	-1.077220	0.000000	-10.000000	1.800000	-49.166668	375.500000	1023.000000	1023.000000	2046.000000
18.340000	-0.014151	-8.363353	-5.235937	1.380789	-3.403011	-1.105193	0.000000	-10.000000	1.758333	-48.400002	359.166656	1023.000000	1023.000000	2046.000000
18.360001	-0.015190	-8.977221	-5.447901	1.411472	-3.802256	-1.138537	0.000000	-10.000000	1.708333	-47.783333	343.000000	1023.000000	1023.000000	2046.000000
18.379999	-0.016348	-9.661474	-5.651245	1.397002	-4.175514	-1.231717	0.000000	-10.000000	1.650000	-46.700001	327.166656	1023.000000	1023.000000	2046.000000
18.400000	-0.017223	-10.178606	-5.813656	1.389339	-4.449090	-1.305198	0.000000	-10.000000	1.566667	-45.733334	311.500000	1023.000000	1023.000000	2046.000000
18.420000	-0.018117	-10.707201	-5.950309	1.376677	-4.757684	-1.375885	0.000000	-10.000000	1.491667	-44.433334	296.333344	1023.000000	1023.000000	2046.000000
18.440001	-0.019069	-11.269668	-6.090622	1.330991	-5.027513	-1.482524	0.000000	-10.000000	1.400000	-43.349998	281.333344	1023.000000	1023.000000	2046.000000
18.459999	-0.019731	-11.660725	-6.199611	1.303362	-5.240254	-1.524221	0.000000	-10.000000	1.325000	-42.183334	266.833344	1023.000000	1023.000000	2046.000000
18.480000	-0.020459	-12.091307	-6.296063	1.298439	-5.459968	-1.633714	0.000000	-10.000000	1.250000	-41.116665	252.666672	1023.000000	1023.000000	2046.000000
18.500000	-0.021100	-12.469837	-6.387733	1.260047	-5.638974	-1.703178	0.000000	-10.000000	1.200000	-39.783333	239.166672	1023.000000	1023.000000	2046.000000
18.520000	-0.021662	-12.802258	-6.481243	1.257239	-5.792490	-1.785765	0.000000	-10.000000	1.125000	-38.816666	226.000000	1023.000000	1023.000000	2046.000000
18.540001	-0.022367	-13.218635	-6.583317	1.233388	-5.966320	-1.902386	0.000000	-10.000000	1.083333	-37.700001	213.000000	1023.000000	1023.000000	2046.000000
18.559999	-0.022855	-13.507099	-6.635355	1.196943	-6.119340	-1.949347	0.000000	-10.000000	1.016667	-36.716667	200.333328	1023.000000	1023.000000	2046.000000
18.580000	-0.023439	-13.852419	-6.698046	1.152792	-6.243499	-2.063666	0.000000	-10.000000	0.966667	-35.600002	188.000000	1023.000000	1023.000000	2046.000000
18.600000	-0.024071	-14.225981	-6.766541	1.090948	-6.374468	-2.175921	0.000000	-10.000000	0.916667	-34.683334	176.166672	1023.000000	1023.000000	2046.000000
18.620001	-0.024531	-14.498019	-6.788796	1.016281	-6.481509	-2.243995	0.000000	-10.000000	0.866667	-33.650002	164.666672	1023.000000	1023.000000	2046.000000
18.639999	-0.025000	-14.774923	-6.773016	0.950502	-6.550788	-2.401622	0.000000	-10.000000	0.816667	-32.549999	153.500000	1023.000000	1023.000000	2046.000000
18.660000	-0.025559	-15.105622	-6.773048	0.870057	-6.676375	-2.526256	0.000000	-10.000000	0.750000	-31.200001	142.666672	1023.000000	1023.000000	2046.000000
18.680000	-0.026413	-15.610209	-6.758410	0.753745	-6.908260	-2.697283	0.000000	-10.000000	0.683333	-29.983334	132.333328	1023.000000	1023.000000	2046.000000
18.700001	-0.027368	-16.174429	-6.764382	0.609905	-7.118957	-2.900996	0.000000	-10.000000	0.600000	-28.583334	122.333336	1023.000000	1023.000000	2046.000000
18.719999	-0.028365	-16.763700	-6.850924	0.469773	-7.214710	-3.167840	0.000000	-10.000000	0.533333	-27.400000	112.833336	1023.000000	1023.000000	2046.000000
18.740000	-0.029553	-17.465967	-6.949985	0.281072	-7.426682	-3.370373	0.000000	-10.000000	0.500000	-25.983334	103.666664	1023.000000	1023.000000	2046.000000
18.760000	-0.029862	-17.648636	-6.909082	0.340168	-7.565088	-3.514633	0.000000	-10.000000	0.483333	-24.850000	94.833336	1023.000000	1023.000000	2046.000000
18.780001	-0.030048	-17.758093	-6.945644	0.353005	-7.554689	-3.610765	0.000000	-10.000000	0.458333	-23.783333	86.500000	1023.000000	1023.000000	2046.000000
18.799999	-0.030524	-18.039959	-7.075769	0.295544	-7.596064	-3.663671	0.000000	-10.000000	0.408333	-23.016666	78.500000	1023.000000	1023.000000	2046.000000
18.820000	-0.031423	-18.571096	-7.260422	0.158277	-7.822977	-3.645974	0.000000	-10.000000	0.375000	-22.116667	71.000000	1023.000000	1023.000000	2046.000000
18.840000	-0.033039	-19.526026	-7.535939	-0.093794	-8.175605	-3.720688	0.000000	-10.000000	0.333333	-21.083334	63.666668	1023.000000	1023.000000	2046.000000
18.860001	-0.035597	-21.037558	-7.929669	-0.534113	-8.562071	-4.011705	0.000000	-10.000000	0.283333	-19.466667	56.500000	1023.000000	1023.000000	2046.000000
18.879999	-0.038631	-22.830881	-8.306006	-1.148504	-8.931375	-4.444996	0.000000	-10.000000	0.233333	-17.916668	49.833332	1023.000000	1023.000000	2046.000000
18.900000	-0.041282	-24.397701	-8.644384	-1.649666	-9.151920	-4.951731	0.000000	-10.000000	0.200000	-16.700001	43.833332	1023.000000	1023.000000	2046.000000
18.920000	-0.043160	-25.507658	-8.904596	-1.938862	-9.264865	-5.399335	0.000000	-10.000000	0.200000	-16.166666	38.333332	1023.000000	1023.000000	2046.000000
18.940001	-0.044381	-26.228926	-9.177572	-2.076402	-9.292150	-5.682801	0.000000	-10.000000	0.200000	-16.100000	33.000000	1023.000000	1023.000000	2046.000000
18.959999	-0.045362	-26.808710	-9.440200	-2.162828	-9.310237	-5.895446	0.000000	-10.000000	0.200000	-16.083334	27.666666	1023.000000	1023.000000	2046.000000
18.980000	-0.046300	-27.363386	-9.650160	-2.219223	-9.409545	-6.084458	0.000000	-10.000000	0.200000	-16.150002	22.166666	1023.000000	1023.000000	2046.000000
19.000000	-0.047229	-27.912067	-9.883433	-2.314689	-9.453962	-6.259982	0.000000	-10.000000	0.191667	-15.983334	16.833334	1023.000000	1023.000000	2046.000000
19.020000	-0.047949	-28.337688	-10.039809	-2.439231	-9.506585	-6.352064	0.000000	-10.000000	0.191667	-15.716667	11.333333	1023.000000	1023.000000	2046.000000
19.040001	-0.048731	-28.800131	-10.217743	-2.498601	-9.567803	-6.515983	0.000000	-10.000000	0.175000	-15.216667	6.166667	1023.000000	1023.000000	2046.000000
19.059999	-0.049079	-29.005404	-10.258272	-2.578365	-9.594755	-6.574010	0.000000	-10.000000	0.166667	-14.600000	1.333333	1023.000000	1023.000000	2046.000000
19.080000	-0.049219	-29.088276	-10.288821	-2.543004	-9.571685	-6.684765	0.000000	-10.000000	0.150000	-13.833333	-3.166667	1023.000000	1023.000000	2046.000000
19.100000	-0.049343	-29.161861	-10.250953	-2.580414	-9.576590	-6.753905	0.000000	-10.000000	0.141667	-13.150000	-7.500000	1023.000000	1023.000000	2046.000000
19.120001	-0.048897	-28.898394	-10.112022	-2.611798	-9.451899	-6.722674	0.000000	-10.000000	0.125000	-12.616667	-11.833333	1023.000000	1023.000000	2046.000000
19.139999	-0.048554	-28.695627	-10.010285	-2.619146	-9.404887	-6.661310	0.000000	-10.000000	0.116667	-12.383333	-16.000000	1023.000000	1023.000000	2046.000000
19.160000	-0.048187	-28.478668	-9.966378	-2.596662	-9.337156	-6.578472	0.000000	-10.000000	0.108333	-12.450000	-20.000000	1023.000000	1023.000000	2046.000000
19.180000	-0.047901	-28.309267	-9.983068	-2.492663	-9.272571	-6.560965	0.000000	-10.000000	0.108333	-12.266666	-24.166666	1023.000000	1023.000000	2046.000000
19.200001	-0.048029	-28.385078	-10.058392	-2.483431	-9.265610	-6.577645	0.000000	-10.000000	0.100000	-11.883333	-28.166666	1023.000000	1023.000000	2046.000000
19.219999	-0.048364	-28.583237	-10.143208	-2.532708	-9.296752	-6.610570	0.000000	-10.000000	0.100000	-11.166667	-32.166668	1023.000000	1023.000000	2046.000000
19.240000	-0.048942	-28.924833	-10.301596	-2.670420	-9.337674	-6.615143	0.000000	-10.000000	0.091667	-10.716667	-36.000000	1023.000000	1023.000000	2046.000000
19.260000	-0.049536	-29.275658	-10.431783	-2.813739	-9.425201	-6.604935	0.000000	-10.000000	0.075000	-10.350000	-39.666668	1023.000000	1023.000000	2046.000000
19.280001	-0.050035	-29.570757	-10.503028	-2.910730	-9.545960	-6.611038	0.000000	-10.000000	0.058333	-9.883333	-43.166668	1023.000000	1023.000000	2046.000000
19.299999	-0.050474	-29.830202	-10.536639	-2.976891	-9.691623	-6.625050	0.000000	-10.000000	0.041667	-8.950001	-46.333332	1023.000000	1023.000000	2046.000000
19.320000	-0.050818	-30.033564	-10.526417	-3.046117	-9.828935	-6.632095	0.000000	-10.000000	0.025000	-7.650000	-49.500000	1023.000000	1023.000000	2046.000000
19.340000	-0.051185	-30.250568	-10.504446	-3.106378	-9.945336	-6.694407	0.000000	-10.000000	0.008333	-6.083333	-52.166668	1023.000000	1023.000000	2046.000000
19.360001	-0.051275	-30.303394	-10.359967	-3.199714	-10.043490	-6.700222	0.000000	-10.000000	0.000000	-4.216667	-54.166668	1023.000000	1023.000000	2046.000000
19.379999	-0.051115	-30.208879	-10.250583	-3.236075	-10.034883	-6.687339	0.000000	-10.000000	0.000000	-2.166667	-55.333332	1023.000000	1023.000000	2046.000000
19.400000	-0.050774	-30.007315	-10.106867	-3.259625	-9.957654	-6.683167	0.000000	-10.000000	0.000000	-0.683333	-55.833332	1023.000000	1023.000000	2046.000000
19.420000	-0.050293	-29.723169	-9.956959	-3.255197	-9.886676	-6.624338	0.000000	-10.000000	0.008333	0.300000	-56.000000	1023.000000	1023.000000	2046.000000
19.440001	-0.049726	-29.388302	-9.836534	-3.231001	-9.729742	-6.591026	0.000000	-10.000000	0.000000	1.216667	-56.000000	1023.000000	1023.000000	2046.000000
19.459999	-0.049081	-29.007071	-9.682243	-3.209623	-9.655892	-6.459311	0.000000	-10.000000	-0.016667	2.666667	-56.000000	1023.000000	1023.000000	2046.000000
19.480000	-0.048366	-28.584093	-9.571074	-3.099209	-9.522363	-6.391447	0.000000	-10.000000	-0.041667	4.316667	-56.000000	1023.000000	1023.000000	2046.000000
19.500000	-0.047556	-28.105335	-9.444235	-2.968377	-9.415734	-6.276990	0.000000	-10.000000	-0.050000	5.916667	-56.000000	1023.000000	1023.000000	2046.000000
19.520000	-0.046647	-27.568100	-9.276386	-2.886948	-9.271460	-6.133307	0.000000	-10.000000	-0.058333	7.616667	-56.000000	1023.000000	1023.000000	2046.000000
19.540001	-0.045745	-27.035255	-9.162181	-2.736536	-9.109983	-6.026555	0.000000	-10.000000	-0.083333	9.550000	-56.000000	1023.000000	1023.000000	2046.000000
19.559999	-0.044670	-26.400249	-8.945482	-2.645819	-8.924174	-5.884773	0.000000	-10.000000	-0.116667	11.583334	-56.000000	1023.000000	1023.000000	2046.000000
19.580000	-0.043619	-25.778927	-8.786183	-2.519116	-8.692866	-5.780759	0.000000	-10.000000	-0.166667	13.733334	-56.000000	1023.000000	1023.000000	2046.000000
19.600000	-0.042394	-25.055107	-8.508209	-2.428049	-8.456933	-5.661916	0.000000	-10.000000	-0.208333	16.050001	-42.500000	1023.000000	1023.000000	2046.000000
19.620001	-0.041095	-24.287441	-8.283065	-2.357596	-8.161194	-5.485584	0.000000	-10.000000	-0.275000	18.233334	-15.000000	1023.000000	1023.000000	2046.000000
19.639999	-0.039656	-23.436499	-7.946331	-2.264301	-7.847239	-5.378629	0.000000	-10.000000	-0.350000	20.650000	14.666667	1023.000000	1023.000000	2046.000000
19.660000	-0.038005	-22.460890	-7.620724	-2.189316	-7.402134	-5.248715	0.000000	-10.000000	-0.458333	23.000000	33.166668	1023.000000	1023.000000	2046.000000
19.680000	-0.036238	-21.416853	-7.272381	-2.079107	-6.941228	-5.124135	0.000000	-10.000000	-0.558333	26.033333	40.500000	1023.000000	1023.000000	2046.000000
19.700001	-0.034600	-20.448479	-6.963451	-2.021070	-6.500041	-4.963917	0.000000	-10.000000	-0.675000	29.050001	48.666668	1023.000000	1023.000000	2046.000000
19.719999	-0.032905	-19.446823	-6.628155	-1.948502	-6.113289	-4.756878	0.000000	-10.000000	-0.775000	31.883335	58.000000	1023.000000	1023.000000	2046.000000
19.740000	-0.031270	-18.480385	-6.331323	-1.857944	-5.739291	-4.551826	0.000000	-10.000000	-0.841667	33.816669	68.166664	1023.000000	1023.000000	2046.000000
19.760000	-0.029775	-17.597267	-6.081495	-1.752408	-5.406083	-4.357281	0.000000	-10.000000	-0.858333	34.683334	79.166664	1023.000000	1023.000000	2046.000000
19.780001	-0.028226	-16.681347	-5.838388	-1.650210	-5.033607	-4.159141	0.000000	-10.000000	-0.850000	35.233334	90.500000	1023.000000	1023.000000	2046.000000
19.799999	-0.026652	-15.751375	-5.556749	-1.488909	-4.708467	-3.997249	0.000000	-10.000000	-0.850000	35.366665	102.166664	1023.000000	1023.000000	2046.000000
19.820000	-0.025148	-14.862658	-5.311600	-1.411226	-4.387181	-3.752650	0.000000	-10.000000	-0.841667	35.433334	114.000000	1023.000000	1023.000000	2046.000000
19.840000	-0.023502	-13.889688	-5.010384	-1.303970	-4.022882	-3.552452	0.000000	-10.000000	-0.825000	34.900002	126.000000	1023.000000	1023.000000	2046.000000
19.860001	-0.021992	-12.997479	-4.772929	-1.199739	-3.627587	-3.397224	0.000000	-10.000000	-0.800000	34.583332	137.666672	1023.000000	1023.000000	2046.000000
19.879999	-0.020614	-12.182937	-4.449970	-1.142390	-3.320558	-3.270020	0.000000	-10.000000	-0.800000	34.533333	149.333328	1023.000000	1023.000000	2046.000000
19.900000	-0.019556	-11.557807	-4.159076	-1.099552	-3.109560	-3.189618	0.000000	-10.000000	-0.816667	34.900002	160.666672	1023.000000	1023.000000	2046.000000
19.920000	-0.019030	-11.246799	-3.864101	-1.240039	-2.974149	-3.168511	0.000000	-10.000000	-0.850000	35.266666	172.333328	1023.000000	1023.000000	2046.000000
19.940001	-0.018486	-10.925448	-3.530999	-1.363045	-2.802682	-3.228722	0.000000	-10.000000	-0.866667	35.733334	184.000000	1023.000000	1023.000000	2046.000000
19.959999	-0.018016	-10.647171	-3.208376	-1.565300	-2.610084	-3.263412	0.000000	-10.000000	-0.908333	36.183334	196.000000	1023.000000	1023.000000	2046.000000
19.980000	-0.017110	-10.112210	-2.861626	-1.652956	-2.301229	-3.296399	0.000000	-10.000000	-0.925000	36.516666	208.000000	1023.000000	1023.000000	2046.000000
20.000000	-0.015877	-9.383453	-2.511243	-1.594171	-2.015697	-3.262341	0.000000	-10.000000	-0.950000	36.566669	220.000000	1023.000000	1023.000000	2046.000000
20.020000	-0.013639	-8.060936	-2.081123	-1.255939	-1.705443	-3.018431	0.000000	-10.000000	-0.916667	36.400002	232.000000	1023.000000	1023.000000	2046.000000
20.040001	-0.011574	-6.839943	-1.872412	-0.937011	-1.279565	-2.750955	0.000000	-10.000000	-0.891667	35.983334	244.333328	1023.000000	1023.000000	2046.000000
20.059999	-0.010166	-6.007937	-1.781009	-0.829681	-0.953371	-2.443877	0.000000	-10.000000	-0.850000	35.466667	256.500000	1023.000000	1023.000000	2046.000000
20.080000	-0.009946	-5.878363	-1.888480	-0.897623	-0.846640	-2.245620	0.000000	-10.000000	-0.833333	35.166668	268.500000	1023.000000	1023.000000	2046.000000
20.100000	-0.011043	-6.526552	-2.118049	-1.171613	-0.883219	-2.353671	0.000000	-10.000000	-0.816667	34.983334	280.166656	1023.000000	1023.000000	2046.000000
20.120001	-0.012802	-7.565858	-2.353284	-1.646040	-0.955849	-2.610685	0.000000	-10.000000	-0.808333	34.950001	292.000000	1023.000000	1023.000000	2046.000000
20.139999	-0.013944	-8.240985	-2.480144	-2.066234	-0.806846	-2.887762	0.000000	-10.000000	-0.783333	34.516666	303.666656	1023.000000	1023.000000	2046.000000
20.160000	-0.014259	-8.426993	-2.497867	-2.276328	-0.584203	-3.068596	0.000000	-10.000000	-0.766667	34.233334	315.333344	1023.000000	1023.000000	2046.000000
20.180000	-0.013730	-8.114255	-2.514431	-2.251324	-0.270872	-3.077627	0.000000	-10.000000	-0.750000	33.966667	326.666656	1023.000000	1023.000000	2046.000000
20.200001	-0.013021	-7.695127	-2.434314	-2.141905	-0.009646	-3.109261	0.000000	-10.000000	-0.758333	33.916668	338.166656	1023.000000	1023.000000	2046.000000
20.219999	-0.012317	-7.279462	-2.376812	-1.966973	0.178643	-3.114319	0.000000	-10.000000	-0.766667	33.849998	349.333344	1023.000000	1023.000000	2046.000000
20.240000	-0.011447	-6.765315	-2.291567	-1.841553	0.439509	-3.071703	0.000000	-10.000000	-0.766667	33.766666	360.666656	1023.000000	1023.000000	2046.000000
20.260000	-0.010488	-6.198412	-2.167601	-1.708838	0.724377	-3.046350	0.000000	-10.000000	-0.758333	33.716667	371.833344	1023.000000	1023.000000	2046.000000
20.280001	-0.009631	-5.692163	-2.045238	-1.623258	0.965079	-2.988744	0.000000	-10.000000	-0.758333	33.799999	383.166656	1023.000000	1023.000000	2046.000000
20.299999	-0.008583	-5.072336	-1.907980	-1.518566	1.255169	-2.900960	0.000000	-10.000000	-0.775000	34.033333	394.500000	1023.000000	1023.000000	2046.000000
20.320000	-0.007333	-4.334052	-1.715588	-1.395267	1.596195	-2.819391	0.000000	-10.000000	-0.783333	34.183334	405.833344	1023.000000	1023.000000	2046.000000
20.340000	-0.005978	-3.532946	-1.427527	-1.299130	1.908700	-2.714988	0.000000	-10.000000	-0.783333	33.916668	417.166656	1023.000000	1023.000000	2046.000000
20.360001	-0.004439	-2.623592	-1.054662	-1.193202	2.302786	-2.678515	0.000000	-10.000000	-0.758333	33.733334	428.500000	1023.000000	1023.000000	2046.000000
20.379999	-0.002537	-1.499154	-0.662742	-1.090316	2.722984	-2.469080	0.000000	-10.000000	-0.750000	33.183334	439.833344	1023.000000	1023.000000	2046.000000
20.400000	-0.000652	-0.385197	-0.294398	-0.891921	3.094535	-2.293413	0.000000	-10.000000	-0.725000	32.850002	451.000000	1023.000000	1023.000000	2046.000000
20.420000	0.001375	0.812586	0.079943	-0.662375	3.523541	-2.128524	0.000000	-10.000000	-0.708333	32.183334	462.000000	1023.000000	1023.000000	2046.000000
20.440001	0.003237	1.912966	0.360875	-0.478535	3.951704	-1.921077	0.000000	-10.000000	-0.675000	31.800001	472.833344	1023.000000	1023.000000	2046.000000
20.459999	0.004638	2.741069	0.547813	-0.385380	4.332038	-1.753402	0.000000	-10.000000	-0.633333	31.216667	483.500000	1023.000000	1023.000000	2046.000000
20.480000	0.005757	3.402614	0.740996	-0.403387	4.617084	-1.552079	0.000000	-10.000000	-0.600000	30.600000	494.000000	1023.000000	1023.000000	2046.000000
20.500000	0.006753	3.991126	0.933205	-0.437415	4.915145	-1.419809	0.000000	-10.000000	-0.566667	29.600000	504.333344	1023.000000	1023.000000	2046.000000
20.520000	0.007569	4.473079	1.183595	-0.540878	5.052804	-1.222442	0.000000	-10.000000	-0.541667	28.700001	514.500000	1023.000000	1023.000000	2046.000000
20.540001	0.008327	4.921245	1.417136	-0.673268	5.278948	-1.101572	0.000000	-10.000000	-0.516667	28.000000	524.166687	1023.000000	1023.000000	2046.000000
20.559999	0.009148	5.406429	1.722322	-0.804021	5.499305	-1.011177	0.000000	-10.000000	-0.483333	27.716667	533.666687	1023.000000	1023.000000	2046.000000
20.580000	0.009806	5.795555	2.029606	-0.930901	5.661010	-0.964161	0.000000	-10.000000	-0.466667	27.383333	542.833313	1023.000000	1023.000000	2046.000000
20.600000	0.010675	6.308877	2.391644	-1.038325	5.864872	-0.909314	0.000000	-10.000000	-0.441667	26.883333	552.000000	1023.000000	1023.000000	2046.000000
20.620001	0.011835	6.994390	2.726943	-1.060095	6.138099	-0.810557	0.000000	-10.000000	-0.433333	26.200001	561.000000	1023.000000	1023.000000	2046.000000
20.639999	0.013037	7.704946	3.021513	-1.037470	6.407411	-0.686508	0.000000	-10.000000	-0.425000	25.766666	570.000000	1023.000000	1023.000000	2046.000000
20.660000	0.014347	8.478938	3.336641	-0.964435	6.668952	-0.562219	0.000000	-10.000000	-0.400000	24.750000	578.666687	1023.000000	1023.000000	2046.000000
20.680000	0.015713	9.286152	3.610577	-0.796649	6.940307	-0.468083	0.000000	-10.000000	-0.366667	23.866667	587.000000	1023.000000	1023.000000	2046.000000
20.700001	0.017182	10.154849	3.862661	-0.596522	7.198102	-0.309392	0.000000	-10.000000	-0.316667	22.966667	595.000000	1023.000000	1023.000000	2046.000000
20.719999	0.018600	10.992718	4.134770	-0.417540	7.378218	-0.102731	0.000000	-10.000000	-0.291667	22.150000	603.000000	1023.000000	1023.000000	2046.000000
20.740000	0.020075	11.864555	4.413854	-0.227156	7.577782	0.100075	0.000000	-10.000000	-0.275000	21.300001	610.666687	1023.000000	1023.000000	2046.000000
20.760000	0.021436	12.668849	4.647570	-0.014686	7.772512	0.263454	0.000000	-10.000000	-0.266667	20.350000	618.000000	1023.000000	1023.000000	2046.000000
20.780001	0.022842	13.499655	4.889719	0.169976	8.015936	0.424024	0.000000	-10.000000	-0.258333	19.716667	624.833313	1023.000000	1023.000000	2046.000000
20.799999	0.024351	14.391513	5.162063	0.341845	8.335664	0.551941	0.000000	-10.000000	-0.233333	19.316668	631.500000	1023.000000	1023.000000	2046.000000
20.820000	0.026162	15.461784	5.554581	0.486819	8.751487	0.668898	0.000000	-10.000000	-0.241667	18.916666	638.000000	1023.000000	1023.000000	2046.000000
20.840000	0.027908	16.493427	5.957571	0.553234	9.203732	0.778892	0.000000	-10.000000	-0.283333	19.633333	644.333313	1023.000000	1023.000000	2046.000000
20.860001	0.029665	17.531984	6.358356	0.700649	9.707024	0.765954	0.000000	-10.000000	-0.366667	21.166666	650.833313	1023.000000	1023.000000	2046.000000
20.879999	0.031410	18.563543	6.794363	0.790951	10.122645	0.855583	0.000000	-10.000000	-0.441667	23.500000	657.666687	1023.000000	1023.000000	2046.000000
20.900000	0.032962	19.480429	7.171105	0.875354	10.534474	0.899495	0.000000	-10.000000	-0.466667	25.166666	665.166687	1023.000000	1023.000000	2046.000000
20.920000	0.034421	20.342966	7.543434	0.973961	10.853934	0.971637	0.000000	-10.000000	-0.466667	26.083334	673.333313	1023.000000	1023.000000	2046.000000
20.940001	0.035819	21.169149	7.868220	1.060372	11.208433	1.032124	0.000000	-10.000000	-0.450000	25.900000	681.833313	1023.000000	1023.000000	2046.000000
20.959999	0.037047	21.894753	8.139897	1.200225	11.471448	1.083182	0.000000	-10.000000	-0.425000	25.333334	690.500000	1023.000000	1023.000000	2046.000000
20.980000	0.038309	22.640341	8.424074	1.272215	11.728371	1.215682	0.000000	-10.000000	-0.383333	24.183334	698.833313	1023.000000	1023.000000	2046.000000
21.000000	0.039343	23.251461	8.648608	1.401411	11.936887	1.264555	0.000000	-10.000000	-0.316667	22.900000	707.000000	1023.000000	1023.000000	2046.000000
21.020000	0.040247	23.785889	8.852961	1.510714	12.106722	1.315491	0.000000	-10.000000	-0.258333	21.483334	714.833313	1023.000000	1023.000000	2046.000000
21.040001	0.040863	24.150211	9.000000	1.577740	12.159949	1.412521	0.000000	-10.000000	-0.200000	19.716667	722.333313	1023.000000	1023.000000	2046.000000
21.059999	0.040688	24.046356	8.919883	1.627393	12.044561	1.454519	0.000000	-10.000000	-0.133333	17.516666	729.166687	1023.000000	1023.000000	2046.000000
21.080000	0.039983	23.629875	8.824053	1.566442	11.852930	1.386450	0.000000	-10.000000	-0.075000	14.850000	735.500000	1023.000000	1023.000000	2046.000000
21.100000	0.039286	23.218315	8.814881	1.448084	11.658412	1.296939	0.000000	-10.000000	-0.033333	12.116667	741.000000	1023.000000	1023.000000	2046.000000
21.120001	0.039208	23.171825	8.880780	1.439536	11.584687	1.266822	0.000000	-10.000000	-0.016667	9.383333	745.666687	1023.000000	1023.000000	2046.000000
21.139999	0.039553	23.375925	8.944602	1.566290	11.535923	1.329110	0.000000	-10.000000	0.008333	6.250000	749.333313	1023.000000	1023.000000	2046.000000
21.160000	0.040595	23.991907	8.939257	2.045537	11.415143	1.591971	0.000000	-10.000000	0.033333	2.150000	752.000000	1023.000000	1023.000000	2046.000000
21.180000	0.041227	24.365398	8.702212	2.649102	11.199147	1.814938	0.000000	-10.000000	0.058333	-1.766667	753.500000	1023.000000	1023.000000	2046.000000
21.200001	0.040405	23.879194	8.253226	2.800710	10.806657	2.018603	0.000000	-10.000000	0.075000	-6.250000	754.000000	1023.000000	1023.000000	2046.000000
21.219999	0.037763	22.318226	7.529164	2.573684	10.219066	1.996312	0.000000	-10.000000	0.141667	-10.216667	754.000000	1023.000000	1023.000000	2046.000000
21.240000	0.033841	20.000040	6.781648	2.111048	9.398263	1.709081	0.000000	-10.000000	0.225000	-14.666667	754.000000	1023.000000	1023.000000	2046.000000
21.260000	0.029601	17.493998	6.050061	1.558539	8.625175	1.260223	0.000000	-10.000000	0.341667	-18.566668	754.000000	1023.000000	1023.000000	2046.000000
21.280001	0.025766	15.227727	5.328518	1.103879	7.941330	0.854000	0.000000	-10.000000	0.458333	-22.566668	745.666687	1023.000000	1023.000000	2046.000000
21.299999	0.022530	13.314980	4.534766	0.916244	7.303586	0.560383	0.000000	-10.000000	0.600000	-26.450001	734.166687	1023.000000	1023.000000	2046.000000
21.320000	0.019825	11.716524	3.782102	0.823543	6.746966	0.363913	0.000000	-10.000000	0.758333	-30.100000	719.333313	1023.000000	1023.000000	2046.000000
21.340000	0.017274	10.208933	3.045401	0.857866	6.110455	0.195211	0.000000	-10.000000	0.925000	-33.366669	709.166687	1023.000000	1023.000000	2046.000000
21.360001	0.014788	8.739598	2.341153	0.932246	5.427518	0.038681	0.000000	-10.000000	1.100000	-36.816666	698.166687	1023.000000	1023.000000	2046.000000
21.379999	0.012265	7.248534	1.616105	0.972520	4.720871	-0.060961	0.000000	-10.000000	1.266667	-39.850002	685.833313	1023.000000	1023.000000	2046.000000
21.400000	0.009787	5.783826	0.889280	1.029216	4.035912	-0.170583	0.000000	-10.000000	1.425000	-42.650002	672.500000	1023.000000	1023.000000	2046.000000
21.420000	0.007507	4.436628	0.280855	1.041992	3.341259	-0.227478	0.000000	-10.000000	1.558333	-44.566666	658.166687	1023.000000	1023.000000	2046.000000
21.440001	0.005558	3.284655	-0.271878	1.056314	2.744976	-0.244757	0.000000	-10.000000	1.650000	-46.299999	643.333313	1023.000000	1023.000000	2046.000000
21.459999	0.003764	2.224807	-0.705930	1.085430	2.141739	-0.296432	0.000000	-10.000000	1.716667	-47.483334	627.833313	1023.000000	1023.000000	2046.000000
21.480000	0.002269	1.340689	-1.032656	1.088157	1.624657	-0.339468	0.000000	-10.000000	1.758333	-48.150002	612.000000	1023.000000	1023.000000	2046.000000
21.500000	0.000874	0.516579	-1.333101	1.027138	1.216190	-0.393648	0.000000	-10.000000	1.775000	-48.316666	596.000000	1023.000000	1023.000000	2046.000000
21.520000	-0.000206	-0.121857	-1.526333	0.977696	0.876624	-0.449844	0.000000	-10.000000	1.775000	-48.166668	580.000000	1023.000000	1023.000000	2046.000000
21.540001	-0.001035	-0.611966	-1.774265	1.026420	0.569820	-0.433941	0.000000	-10.000000	1.750000	-48.183334	564.000000	1023.000000	1023.000000	2046.000000
21.559999	-0.001888	-1.116102	-2.051666	1.108613	0.255133	-0.428181	0.000000	-10.000000	1.716667	-47.800003	548.000000	1023.000000	1023.000000	2046.000000
21.580000	-0.002899	-1.713107	-2.450723	1.186811	-0.029110	-0.420085	0.000000	-10.000000	1.666667	-47.316669	532.000000	1023.000000	1023.000000	2046.000000
21.600000	-0.004137	-2.444744	-2.890291	1.241656	-0.346525	-0.449583	0.000000	-10.000000	1.616667	-46.533333	516.166687	1023.000000	1023.000000	2046.000000
21.620001	-0.005608	-3.314452	-3.285966	1.215361	-0.761206	-0.482642	0.000000	-10.000000	1.575000	-45.816666	500.500000	1023.000000	1023.000000	2046.000000
21.639999	-0.006951	-4.108016	-3.701143	1.119535	-1.066177	-0.460231	0.000000	-10.000000	1.516667	-45.033333	485.333344	1023.000000	1023.000000	2046.000000
21.660000	-0.008473	-5.007589	-4.056489	1.087948	-1.535997	-0.503051	0.000000	-10.000000	1.483333	-44.000000	470.333344	1023.000000	1023.000000	2046.000000
21.680000	-0.009757	-5.766481	-4.388167	1.119829	-1.917398	-0.580744	0.000000	-10.000000	1.433333	-43.250000	455.833344	1023.000000	1023.000000	2046.000000
21.700001	-0.011032	-6.519755	-4.654589	1.134694	-2.312728	-0.687132	0.000000	-10.000000	1.391667	-42.516666	441.333344	1023.000000	1023.000000	2046.000000
21.719999	-0.012425	-7.343020	-4.955982	1.072536	-2.705894	-0.753681	0.000000	-10.000000	1.350000	-41.950001	427.166656	1023.000000	1023.000000	2046.000000
21.740000	-0.013788	-8.148849	-5.116773	0.990777	-3.150923	-0.871929	0.000000	-10.000000	1.316667	-41.400002	413.166656	1023.000000	1023.000000	2046.000000
21.760000	-0.014829	-8.763893	-5.279564	0.908910	-3.438853	-0.954387	0.000000	-10.000000	1.291667	-40.766666	399.333344	1023.000000	1023.000000	2046.000000
21.780001	-0.015773	-9.322139	-5.389626	0.785912	-3.729547	-0.988879	0.000000	-10.000000	1.241667	-40.500000	385.666656	1023.000000	1023.000000	2046.000000
21.799999	-0.016605	-9.813682	-5.450898	0.703683	-4.007544	-1.058924	0.000000	-10.000000	1.216667	-40.083336	372.000000	1023.000000	1023.000000	2046.000000
21.820000	-0.017309	-10.229506	-5.555511	0.612103	-4.202830	-1.083268	0.000000	-10.000000	1.183333	-39.716667	358.666656	1023.000000	1023.000000	2046.000000
21.840000	-0.017996	-10.635591	-5.683717	0.550677	-4.394403	-1.108147	0.000000	-10.000000	1.166667	-39.083336	345.500000	1023.000000	1023.000000	2046.000000
21.860001	-0.018708	-11.056513	-5.797244	0.520192	-4.586242	-1.193219	0.000000	-10.000000	1.133333	-38.483334	332.500000	1023.000000	1023.000000	2046.000000
21.879999	-0.019207	-11.351171	-5.880254	0.528752	-4.771499	-1.228171	0.000000	-10.000000	1.108333	-37.916668	319.666656	1023.000000	1023.000000	2046.000000
21.900000	-0.019928	-11.777165	-5.990232	0.501006	-5.004082	-1.283857	0.000000	-10.000000	1.058333	-37.150002	307.000000	1023.000000	1023.000000	2046.000000
21.920000	-0.020524	-12.129621	-6.071512	0.504900	-5.219731	-1.343277	0.000000	-10.000000	1.008333	-36.316669	294.500000	1023.000000	1023.000000	2046.000000
21.940001	-0.021004	-12.413646	-6.144120	0.518394	-5.415749	-1.372171	0.000000	-10.000000	0.958333	-35.283333	282.333344	1023.000000	1023.000000	2046.000000
21.959999	-0.021574	-12.750114	-6.267284	0.535020	-5.529016	-1.488834	0.000000	-10.000000	0.916667	-34.500000	270.500000	1023.000000	1023.000000	2046.000000
21.980000	-0.022160	-13.096293	-6.363452	0.524264	-5.673409	-1.583696	0.000000	-10.000000	0.866667	-33.666668	259.166656	1023.000000	1023.000000	2046.000000
22.000000	-0.022628	-13.373034	-6.418580	0.505128	-5.786260	-1.673322	0.000000	-10.000000	0.816667	-32.883335	248.000000	1023.000000	1023.000000	2046.000000
22.020000	-0.023256	-13.744516	-6.467801	0.506689	-5.915546	-1.867859	0.000000	-10.000000	0.775000	-31.983334	237.166672	1023.000000	1023.000000	2046.000000
22.040001	-0.023733	-14.026325	-6.510828	0.468289	-5.989988	-1.993797	0.000000	-10.000000	0.741667	-31.150000	226.333328	1023.000000	1023.000000	2046.000000
22.059999	-0.024320	-14.373312	-6.546162	0.467254	-6.150990	-2.143414	0.000000	-10.000000	0.700000	-30.466667	215.833328	1023.000000	1023.000000	2046.000000
22.080000	-0.024729	-14.614826	-6.588219	0.431663	-6.193442	-2.264828	0.000000	-10.000000	0.666667	-29.799999	205.500000	1023.000000	1023.000000	2046.000000
22.100000	-0.025272	-14.935699	-6.642182	0.399128	-6.310701	-2.381945	0.000000	-10.000000	0.633333	-29.083334	195.666672	1023.000000	1023.000000	2046.000000
22.120001	-0.025677	-15.174917	-6.692591	0.380193	-6.355721	-2.506800	0.000000	-10.000000	0.600000	-28.216667	186.000000	1023.000000	1023.000000	2046.000000
22.139999	-0.026055	-15.398466	-6.734005	0.362873	-6.430603	-2.596731	0.000000	-10.000000	0.558333	-27.283335	176.666672	1023.000000	1023.000000	2046.000000
22.160000	-0.026393	-15.598383	-6.764261	0.314832	-6.474091	-2.674863	0.000000	-10.000000	0.525000	-26.500000	167.500000	1023.000000	1023.000000	2046.000000
22.180000	-0.026812	-15.846168	-6.789549	0.294533	-6.577652	-2.773500	0.000000	-10.000000	0.500000	-25.683334	158.666672	1023.000000	1023.000000	2046.000000
22.200001	-0.027078	-16.003096	-6.788328	0.258578	-6.618164	-2.855182	0.000000	-10.000000	0.475000	-24.900000	150.166672	1023.000000	1023.000000	2046.000000
22.219999	-0.027318	-16.145115	-6.715347	0.201419	-6.691731	-2.939456	0.000000	-10.000000	0.441667	-24.100000	142.000000	1023.000000	1023.000000	2046.000000
22.240000	-0.027527	-16.268639	-6.668943	0.170365	-6.727820	-3.042240	0.000000	-10.000000	0.408333	-23.216667	134.000000	1023.000000	1023.000000	2046.000000
22.260000	-0.028037	-16.569714	-6.688513	0.108963	-6.893695	-3.096468	0.000000	-10.000000	0.366667	-22.333334	126.166664	1023.000000	1023.000000	2046.000000
22.280001	-0.028914	-17.087912	-6.720041	0.042106	-7.055602	-3.354376	0.000000	-10.000000	0.341667	-21.283335	118.666664	1023.000000	1023.000000	2046.000000
22.299999	-0.029851	-17.642029	-6.742369	-0.122710	-7.219998	-3.556952	0.000000	-10.000000	0.325000	-20.400002	111.500000	1023.000000	1023.000000	2046.000000
22.320000	-0.030757	-18.177683	-6.797712	-0.258751	-7.387208	-3.734012	0.000000	-10.000000	0.300000	-19.516668	104.666664	1023.000000	1023.000000	2046.000000
22.340000	-0.031611	-18.682266	-6.844007	-0.344259	-7.525063	-3.968937	0.000000	-10.000000	0.266667	-18.716667	98.000000	1023.000000	1023.000000	2046.000000
22.360001	-0.031467	-18.597029	-6.796739	-0.238433	-7.526053	-4.035804	0.000000	-10.000000	0.225000	-18.066668	91.666664	1023.000000	1023.000000	2046.000000
22.379999	-0.031761	-18.770935	-6.909383	-0.254357	-7.518759	-4.088436	0.000000	-10.000000	0.208333	-17.433334	85.666664	1023.000000	1023.000000	2046.000000
22.400000	-0.032170	-19.012583	-7.037654	-0.320235	-7.591355	-4.063338	0.000000	-10.000000	0.191667	-16.783333	80.000000	1023.000000	1023.000000	2046.000000
22.420000	-0.033145	-19.588799	-7.205014	-0.476700	-7.865222	-4.041862	0.000000	-10.000000	0.158333	-15.616667	74.500000	1023.000000	1023.000000	2046.000000
22.440001	-0.034987	-20.677200	-7.550200	-0.768018	-8.160488	-4.198494	0.000000	-10.000000	0.116667	-13.783334	69.166664	1023.000000	1023.000000	2046.000000
22.459999	-0.037613	-22.229174	-7.952197	-1.306449	-8.478811	-4.491717	0.000000	-10.000000	0.075000	-11.600000	64.500000	1023.000000	1023.000000	2046.000000
22.480000	-0.040325	-23.831842	-8.261688	-1.890305	-8.742392	-4.937458	0.000000	-10.000000	0.050000	-9.700001	60.666668	1023.000000	1023.000000	2046.000000
22.500000	-0.042227	-24.956423	-8.459730	-2.281336	-8.819978	-5.395378	0.000000	-10.000000	0.033333	-8.533334	57.500000	1023.000000	1023.000000	2046.000000
22.520000	-0.043254	-25.563099	-8.639557	-2.417081	-8.813580	-5.692882	0.000000	-10.000000	0.033333	-7.883334	54.666668	1023.000000	1023.000000	2046.000000
22.540001	-0.044020	-26.015963	-8.853809	-2.478975	-8.805486	-5.877692	0.000000	-10.000000	0.041667	-7.600000	52.000000	1023.000000	1023.000000	2046.000000
22.559999	-0.044697	-26.416075	-9.065787	-2.529603	-8.816585	-6.004100	0.000000	-10.000000	0.041667	-7.216667	49.500000	1023.000000	1023.000000	2046.000000
22.580000	-0.045132	-26.673023	-9.225950	-2.563932	-8.755222	-6.127918	0.000000	-10.000000	0.025000	-6.433333	47.000000	1023.000000	1023.000000	2046.000000
22.600000	-0.045559	-26.925436	-9.358841	-2.617507	-8.758096	-6.190993	0.000000	-10.000000	0.008333	-4.916667	44.833332	1023.000000	1023.000000	2046.000000
22.620001	-0.045855	-27.100191	-9.411293	-2.686016	-8.762509	-6.240373	0.000000	-10.000000	-0.008333	-2.366667	43.166668	1023.000000	1023.000000	2046.000000
22.639999	-0.045771	-27.050486	-9.428042	-2.692592	-8.647861	-6.281990	0.000000	-10.000000	-0.025000	0.316667	42.333332	1023.000000	1023.000000	2046.000000
22.660000	-0.045430	-26.849039	-9.424879	-2.641461	-8.538075	-6.244625	0.000000	-10.000000	-0.041667	3.083333	42.000000	1023.000000	1023.000000	2046.000000
22.680000	-0.044893	-26.531713	-9.309108	-2.597531	-8.371825	-6.253249	0.000000	-10.000000	-0.066667	5.650000	42.000000	1023.000000	1023.000000	2046.000000
22.700001	-0.043856	-25.918715	-9.074246	-2.523796	-8.124669	-6.196002	0.000000	-10.000000	-0.083333	8.300000	42.000000	1023.000000	1023.000000	2046.000000
22.719999	-0.042595	-25.173872	-8.803669	-2.503189	-7.844603	-6.022411	0.000000	-10.000000	-0.125000	10.900001	42.000000	1023.000000	1023.000000	2046.000000
22.740000	-0.041321	-24.420515	-8.615550	-2.403393	-7.512187	-5.889385	0.000000	-10.000000	-0.158333	12.833334	42.000000	1023.000000	1023.000000	2046.000000
22.760000	-0.040019	-23.650990	-8.429562	-2.261536	-7.220305	-5.739587	0.000000	-10.000000	-0.208333	14.616667	42.000000	1023.000000	1023.000000	2046.000000
22.780001	-0.038965	-23.028555	-8.330345	-2.181322	-6.960307	-5.556581	0.000000	-10.000000	-0.233333	16.400000	35.333332	1023.000000	1023.000000	2046.000000
22.799999	-0.038266	-22.615179	-8.273584	-2.163763	-6.739652	-5.438179	0.000000	-10.000000	-0.250000	18.083334	30.166666	1023.000000	1023.000000	2046.000000
22.820000	-0.037803	-22.341671	-8.286099	-2.162294	-6.534243	-5.359035	0.000000	-10.000000	-0.266667	19.383333	27.333334	1023.000000	1023.000000	2046.000000
22.840000	-0.037362	-22.081030	-8.215043	-2.244306	-6.359745	-5.261936	0.000000	-10.000000	-0.300000	20.200001	33.333332	1023.000000	1023.000000	2046.000000
22.860001	-0.036781	-21.737316	-8.089624	-2.312450	-6.176343	-5.158897	0.000000	-10.000000	-0.358333	21.233334	40.000000	1023.000000	1023.000000	2046.000000
22.879999	-0.036070	-21.317104	-7.967286	-2.390157	-5.961349	-4.998313	0.000000	-10.000000	-0.433333	22.950001	46.833332	1023.000000	1023.000000	2046.000000
22.900000	-0.035318	-20.872772	-7.705709	-2.455346	-5.790782	-4.920934	0.000000	-10.000000	-0.516667	25.016666	54.166668	1023.000000	1023.000000	2046.000000
22.920000	-0.034539	-20.412376	-7.426354	-2.526016	-5.581203	-4.878804	0.000000	-10.000000	-0.600000	27.166668	62.166668	1023.000000	1023.000000	2046.000000
22.940001	-0.033501	-19.799179	-7.078016	-2.582577	-5.329793	-4.808792	0.000000	-10.000000	-0.658333	29.016666	71.000000	1023.000000	1023.000000	2046.000000
22.959999	-0.032121	-18.983326	-6.710336	-2.582590	-4.974360	-4.716039	0.000000	-10.000000	-0.708333	30.600000	80.500000	1023.000000	1023.000000	2046.000000
22.980000	-0.030707	-18.147770	-6.305584	-2.639493	-4.596035	-4.606658	0.000000	-10.000000	-0.741667	31.866667	90.500000	1023.000000	1023.000000	2046.000000
23.000000	-0.028952	-17.110479	-5.913588	-2.592965	-4.122607	-4.481318	0.000000	-10.000000	-0.775000	32.666668	100.833336	1023.000000	1023.000000	2046.000000
23.020000	-0.027190	-16.069433	-5.463241	-2.579214	-3.728388	-4.298590	0.000000	-10.000000	-0.800000	33.450001	111.500000	1023.000000	1023.000000	2046.000000
23.040001	-0.025455	-15.043943	-5.062860	-2.503286	-3.319169	-4.158628	0.000000	-10.000000	-0.816667	34.066666	122.666664	1023.000000	1023.000000	2046.000000
23.059999	-0.023538	-13.911246	-4.665421	-2.416060	-2.897511	-3.932256	0.000000	-10.000000	-0.825000	34.583332	133.833328	1023.000000	1023.000000	2046.000000
23.080000	-0.021631	-12.784095	-4.263526	-2.249239	-2.536236	-3.735094	0.000000	-10.000000	-0.850000	35.183334	145.333328	1023.000000	1023.000000	2046.000000
23.100000	-0.019751	-11.672754	-3.918524	-2.086909	-2.127055	-3.540266	0.000000	-10.000000	-0.875000	35.683334	157.000000	1023.000000	1023.000000	2046.000000
23.120001	-0.017643	-10.426885	-3.534902	-1.902195	-1.706396	-3.283391	0.000000	-10.000000	-0.900000	35.833332	169.000000	1023.000000	1023.000000	2046.000000
23.139999	-0.015641	-9.243608	-3.138509	-1.718712	-1.290457	-3.095929	0.000000	-10.000000	-0.908333	35.900002	181.000000	1023.000000	1023.000000	2046.000000
23.160000	-0.013663	-8.074862	-2.739658	-1.591866	-0.870557	-2.872782	0.000000	-10.000000	-0.891667	36.116669	192.833328	1023.000000	1023.000000	2046.000000
23.180000	-0.011697	-6.912779	-2.366590	-1.404038	-0.455050	-2.687102	0.000000	-10.000000	-0.891667	36.283333	212.833328	1023.000000	1023.000000	2046.000000
23.200001	-0.009809	-5.797054	-1.969814	-1.292289	-0.070550	-2.464401	0.000000	-10.000000	-0.883333	36.266666	232.833328	1023.000000	1023.000000	2046.000000
23.219999	-0.008051	-4.757946	-1.606063	-1.160330	0.333295	-2.324847	0.000000	-10.000000	-0.900000	36.016666	249.000000	1023.000000	1023.000000	2046.000000
23.240000	-0.006213	-3.671646	-1.244633	-1.011382	0.751650	-2.167281	0.000000	-10.000000	-0.900000	36.150002	253.000000	1023.000000	1023.000000	2046.000000
23.260000	-0.004411	-2.606754	-0.867931	-0.915018	1.153898	-1.977702	0.000000	-10.000000	-0.900000	36.200001	257.000000	1023.000000	1023.000000	2046.000000
23.280001	-0.002694	-1.592060	-0.540172	-0.773483	1.526136	-1.804541	0.000000	-10.000000	-0.858333	36.049999	265.000000	1023.000000	1023.000000	2046.000000
23.299999	-0.001000	-0.591251	-0.190323	-0.628592	1.930170	-1.702505	0.000000	-10.000000	-0.833333	35.549999	277.000000	1023.000000	1023.000000	2046.000000
23.320000	0.000691	0.408274	0.169322	-0.550782	2.299815	-1.510081	0.000000	-10.000000	-0.808333	35.000000	285.000000	1023.000000	1023.000000	2046.000000
23.340000	0.002392	1.413536	0.492056	-0.416943	2.688479	-1.350056	0.000000	-10.000000	-0.808333	34.433334	296.666656	1023.000000	1023.000000	2046.000000
23.360001	0.004038	2.386678	0.845401	-0.290517	3.034527	-1.202733	0.000000	-10.000000	-0.791667	34.133335	308.333344	1023.000000	1023.000000	2046.000000
23.379999	0.005665	3.347958	1.187764	-0.196077	3.398334	-1.042063	0.000000	-10.000000	-0.766667	33.966667	323.666656	1023.000000	1023.000000	2046.000000
23.400000	0.007288	4.307085	1.527965	-0.074425	3.783922	-0.930377	0.000000	-10.000000	-0.758333	33.983334	335.166656	1023.000000	1023.000000	2046.000000
23.420000	0.008819	5.212324	1.853582	0.040352	4.122830	-0.804441	0.000000	-10.000000	-0.750000	33.983334	346.500000	1023.000000	1023.000000	2046.000000
23.440001	0.010075	5.954398	2.110952	0.122098	4.411313	-0.689965	0.000000	-10.000000	-0.758333	33.583332	357.833344	1023.000000	1023.000000	2046.000000
23.459999	0.010729	6.340989	2.293909	0.175053	4.506489	-0.634462	0.000000	-10.000000	-0.766667	33.250000	369.166656	1023.000000	1023.000000	2046.000000
23.480000	0.010913	6.449752	2.463851	0.075628	4.590183	-0.679910	0.000000	-10.000000	-0.766667	33.233334	380.333344	1023.000000	1023.000000	2046.000000
23.500000	0.011135	6.580992	2.735590	-0.099527	4.661459	-0.716530	0.000000	-10.000000	-0.775000	33.316666	391.500000	1023.000000	1023.000000	2046.000000
23.520000	0.011382	6.726641	3.042528	-0.268210	4.763703	-0.811379	0.000000	-10.000000	-0.766667	33.266666	402.500000	1023.000000	1023.000000	2046.000000
23.540001	0.012394	7.325076	3.364978	-0.285974	5.021620	-0.775549	0.000000	-10.000000	-0.766667	33.083336	413.666656	1023.000000	1023.000000	2046.000000
23.559999	0.014356	8.484169	3.749586	-0.011919	5.403894	-0.657392	0.000000	-10.000000	-0.733333	32.666668	424.833344	1023.000000	1023.000000	2046.000000
23.580000	0.017089	10.099538	4.148405	0.541956	5.762875	-0.353698	0.000000	-10.000000	-0.708333	32.283333	435.833344	1023.000000	1023.000000	2046.000000
23.600000	0.018977	11.215452	4.314459	0.883383	6.085515	-0.067905	0.000000	-10.000000	-0.675000	31.716667	446.666656	1023.000000	1023.000000	2046.000000
23.620001	0.019616	11.593106	4.230056	0.953647	6.229527	0.179876	0.000000	-10.000000	-0.658333	31.350000	457.166656	1023.000000	1023.000000	2046.000000
23.639999	0.018392	10.869819	3.926852	0.732185	6.054735	0.156046	0.000000	-10.000000	-0.633333	31.033335	467.833344	1023.000000	1023.000000	2046.000000
23.660000	0.016313	9.641188	3.661900	0.238960	5.844056	-0.103728	0.000000	-10.000000	-0.600000	30.300001	478.166656	1023.000000	1023.000000	2046.000000
23.680000	0.014534	8.589342	3.503695	-0.250920	5.779768	-0.443201	0.000000	-10.000000	-0.558333	29.450001	488.500000	1023.000000	1023.000000	2046.000000
23.700001	0.013396	7.916904	3.355942	-0.573978	5.828487	-0.693548	0.000000	-10.000000	-0.525000	28.483334	498.500000	1023.000000	1023.000000	2046.000000
23.719999	0.013275	7.845742	3.265824	-0.646202	6.010117	-0.783998	0.000000	-10.000000	-0.500000	27.933334	508.166656	1023.000000	1023.000000	2046.000000
23.740000	0.013323	7.873724	3.179443	-0.574492	6.138573	-0.869800	0.000000	-10.000000	-0.466667	27.433334	517.666687	1023.000000	1023.000000	2046.000000
23.760000	0.013402	7.920874	3.130846	-0.451744	6.202719	-0.960947	0.000000	-10.000000	-0.433333	26.616667	526.833313	1023.000000	1023.000000	2046.000000
23.780001	0.013752	8.127453	3.104067	-0.336607	6.341022	-0.981029	0.000000	-10.000000	-0.391667	25.500000	535.833313	1023.000000	1023.000000	2046.000000
23.799999	0.014044	8.299926	3.076732	-0.265545	6.469235	-0.980498	0.000000	-10.000000	-0.366667	24.250000	544.500000	1023.000000	1023.000000	2046.000000
23.820000	0.014341	8.475296	3.104876	-0.204141	6.570561	-0.996001	0.000000	-10.000000	-0.333333	23.400000	552.833313	1023.000000	1023.000000	2046.000000
23.840000	0.014877	8.792493	3.140088	-0.139190	6.750782	-0.959187	0.000000	-10.000000	-0.325000	22.366667	560.833313	1023.000000	1023.000000	2046.000000
23.860001	0.015409	9.106769	3.153241	-0.002607	6.925033	-0.968897	0.000000	-10.000000	-0.300000	21.483334	568.500000	1023.000000	1023.000000	2046.000000
23.879999	0.016077	9.501411	3.302542	0.075126	7.068526	-0.944782	0.000000	-10.000000	-0.275000	20.250000	575.666687	1023.000000	1023.000000	2046.000000
23.900000	0.016784	9.919365	3.472652	0.180150	7.226739	-0.960177	0.000000	-10.000000	-0.225000	19.116667	582.666687	1023.000000	1023.000000	2046.000000
23.920000	0.017633	10.420887	3.647380	0.202129	7.454559	-0.883181	0.000000	-10.000000	-0.166667	17.666668	589.166687	1023.000000	1023.000000	2046.000000
23.940001	0.018743	11.077271	3.841773	0.340347	7.647484	-0.752333	0.000000	-10.000000	-0.116667	15.666667	595.500000	1023.000000	1023.000000	2046.000000
23.959999	0.019798	11.700516	4.007553	0.548722	7.800782	-0.656541	0.000000	-10.000000	-0.075000	13.266667	601.000000	1023.000000	1023.000000	2046.000000
23.980000	0.020858	12.326790	4.115301	0.666733	8.023626	-0.478871	0.000000	-10.000000	-0.050000	10.850000	605.833313	1023.000000	1023.000000	2046.000000
24.000000	0.021353	12.619891	4.061271	0.833917	8.107050	-0.382347	0.000000	-10.000000	-0.025000	8.150000	609.833313	1023.000000	1023.000000	2046.000000
24.020000	0.021465	12.685875	3.930393	0.921414	8.126480	-0.292412	0.000000	-10.000000	0.008333	4.133333	613.000000	1023.000000	1023.000000	2046.000000
24.040001	0.021269	12.570254	3.780644	0.871864	8.036957	-0.119211	0.000000	-10.000000	0.033333	-0.133333	615.000000	1023.000000	1023.000000	2046.000000
24.059999	0.020692	12.229086	3.624254	0.755400	7.854846	-0.005414	0.000000	-10.000000	0.050000	-4.216667	615.833313	1023.000000	1023.000000	2046.000000
24.080000	0.019979	11.807887	3.516272	0.606114	7.594263	0.091238	0.000000	-10.000000	0.050000	-6.950000	616.000000	1023.000000	1023.000000	2046.000000
24.100000	0.019315	11.415324	3.419354	0.465923	7.388184	0.141862	0.000000	-10.000000	0.050000	-8.883333	616.000000	1023.000000	1023.000000	2046.000000
24.120001	0.018681	11.040517	3.388652	0.300383	7.223819	0.127662	0.000000	-10.000000	0.050000	-9.750000	616.000000	1023.000000	1023.000000	2046.000000
24.139999	0.018146	10.724329	3.425137	0.179683	7.031745	0.087764	0.000000	-10.000000	0.058333	-9.883333	616.000000	1023.000000	1023.000000	2046.000000
24.160000	0.017767	10.500432	3.452244	0.052676	6.920350	0.075162	0.000000	-10.000000	0.075000	-10.233334	616.000000	1023.000000	1023.000000	2046.000000
24.180000	0.017518	10.353128	3.454350	-0.030015	6.804266	0.124528	0.000000	-10.000000	0.100000	-11.133333	609.000000	1023.000000	1023.000000	2046.000000
24.200001	0.017155	10.138663	3.401716	-0.065108	6.693148	0.108908	0.000000	-10.000000	0.133333	-12.833333	600.666687	1023.000000	1023.000000	2046.000000
24.219999	0.017053	10.078439	3.342505	-0.036176	6.670193	0.101917	0.000000	-10.000000	0.183333	-14.700000	590.500000	1023.000000	1023.000000	2046.000000
24.240000	0.016958	10.022361	3.296563	0.041467	6.493002	0.191329	0.000000	-10.000000	0.225000	-16.416668	585.666687	1023.000000	1023.000000	2046.000000
24.260000	0.016701	9.870158	3.155053	0.156068	6.305293	0.253744	0.000000	-10.000000	0.250000	-17.733334	580.166687	1023.000000	1023.000000	2046.000000
24.280001	0.016459	9.727140	2.988513	0.321066	6.083100	0.334461	0.000000	-10.000000	0.283333	-19.216667	574.333313	1023.000000	1023.000000	2046.000000
24.299999	0.015993	9.451958	2.770970	0.476069	5.800011	0.404908	0.000000	-10.000000	0.333333	-20.850000	567.833313	1023.000000	1023.000000	2046.000000
24.320000	0.015322	9.055484	2.448905	0.676835	5.487698	0.442046	0.000000	-10.000000	0.408333	-22.633333	560.833313	1023.000000	1023.000000	2046.000000
24.340000	0.014483	8.559719	2.108421	0.836820	5.131651	0.482827	0.000000	-10.000000	0.475000	-24.583334	553.166687	1023.000000	1023.000000	2046.000000
24.360001	0.013374	7.903790	1.676089	1.004454	4.700149	0.523099	0.000000	-10.000000	0.566667	-26.816668	545.000000	1023.000000	1023.000000	2046.000000
24.379999	0.012020	7.104012	1.207140	1.118792	4.262220	0.515859	0.000000	-10.000000	0.691667	-29.350000	536.000000	1023.000000	1023.000000	2046.000000
24.400000	0.010443	6.171988	0.677904	1.254787	3.712995	0.526302	0.000000	-10.000000	0.833333	-32.000000	526.333313	1023.000000	1023.000000	2046.000000
24.420000	0.008568	5.063738	0.137497	1.340987	3.096461	0.488793	0.000000	-10.000000	0.991667	-34.966667	515.500000	1023.000000	1023.000000	2046.000000
24.440001	0.006802	4.019869	-0.388378	1.429485	2.499529	0.479233	0.000000	-10.000000	1.141667	-37.866669	503.833344	1023.000000	1023.000000	2046.000000
24.459999	0.004909	2.900962	-0.925578	1.549847	1.875153	0.401539	0.000000	-10.000000	1.283333	-40.500000	491.333344	1023.000000	1023.000000	2046.000000
24.480000	0.003077	1.818682	-1.404576	1.601159	1.260357	0.361742	0.000000	-10.000000	1.416667	-42.700001	477.833344	1023.000000	1023.000000	2046.000000
24.500000	0.001481	0.875046	-1.848360	1.690031	0.700986	0.332388	0.000000	-10.000000	1.500000	-44.183334	463.666656	1023.000000	1023.000000	2046.000000
24.520000	-0.000164	-0.097080	-2.251980	1.764314	0.126452	0.264134	0.000000	-10.000000	1.583333	-45.383335	448.833344	1023.000000	1023.000000	2046.000000
24.540001	-0.001689	-0.997945	-2.606659	1.815464	-0.417676	0.210924	0.000000	-10.000000	1.608333	-45.716667	433.833344	1023.000000	1023.000000	2046.000000
24.559999	-0.002908	-1.718773	-2.893008	1.859766	-0.873275	0.187744	0.000000	-10.000000	1.625000	-45.883335	418.500000	1023.000000	1023.000000	2046.000000
24.580000	-0.004175	-2.467324	-3.149754	1.915833	-1.332666	0.099263	0.000000	-10.000000	1.600000	-45.750000	403.166656	1023.000000	1023.000000	2046.000000
24.600000	-0.005145	-3.040985	-3.295975	1.939780	-1.653912	-0.030878	0.000000	-10.000000	1.558333	-45.466667	387.833344	1023.000000	1023.000000	2046.000000
24.620001	-0.005666	-3.348484	-3.309065	1.973836	-1.904603	-0.108651	0.000000	-10.000000	1.516667	-44.966667	372.666656	1023.000000	1023.000000	2046.000000
24.639999	-0.006361	-3.759191	-3.418256	2.019244	-2.201497	-0.158682	0.000000	-10.000000	1.450000	-44.166668	357.666656	1023.000000	1023.000000	2046.000000
24.660000	-0.006936	-4.099135	-3.524015	2.136144	-2.452179	-0.259084	0.000000	-10.000000	1.383333	-43.266666	343.000000	1023.000000	1023.000000	2046.000000
24.680000	-0.007773	-4.593701	-3.636129	2.146560	-2.749126	-0.355007	0.000000	-10.000000	1.316667	-42.333336	328.666656	1023.000000	1023.000000	2046.000000
24.700001	-0.008677	-5.128036	-3.839764	2.173197	-2.992689	-0.468780	0.000000	-10.000000	1.275000	-41.350002	314.500000	1023.000000	1023.000000	2046.000000
24.719999	-0.009520	-5.626355	-4.008278	2.251084	-3.272680	-0.596482	0.000000	-10.000000	1.250000	-40.333336	300.666656	1023.000000	1023.000000	2046.000000
24.740000	-0.009716	-5.742266	-4.100712	2.512674	-3.445206	-0.709021	0.000000	-10.000000	1.216667	-39.750000	287.166656	1023.000000	1023.000000	2046.000000
24.760000	-0.010430	-6.164237	-4.394416	2.617732	-3.624991	-0.762561	0.000000	-10.000000	1.191667	-39.150002	273.833344	1023.000000	1023.000000	2046.000000
24.780001	-0.011818	-6.984601	-4.757325	2.543261	-4.036932	-0.733604	0.000000	-10.000000	1.150000	-38.716667	260.833344	1023.000000	1023.000000	2046.000000
24.799999	-0.013869	-8.196482	-5.049738	2.294522	-4.645037	-0.796228	0.000000	-10.000000	1.100000	-37.666668	247.833328	1023.000000	1023.000000	2046.000000
24.820000	-0.016712	-9.876592	-5.388860	1.845621	-5.273537	-1.059815	0.000000	-10.000000	1.016667	-36.633331	235.333328	1023.000000	1023.000000	2046.000000
24.840000	-0.020248	-11.966439	-5.848052	1.268867	-5.795022	-1.592232	0.000000	-10.000000	0.958333	-35.416668	223.000000	1023.000000	1023.000000	2046.000000
24.860001	-0.023660	-13.983330	-6.219730	0.615380	-6.222855	-2.156125	0.000000	-10.000000	0.908333	-34.416668	211.333328	1023.000000	1023.000000	2046.000000
24.879999	-0.026136	-15.446479	-6.502372	0.199397	-6.489168	-2.654335	0.000000	-10.000000	0.875000	-33.616669	199.833328	1023.000000	1023.000000	2046.000000
24.900000	-0.027908	-16.493761	-6.799241	0.008987	-6.656018	-3.047489	0.000000	-10.000000	0.841667	-33.133335	188.666672	1023.000000	1023.000000	2046.000000
24.920000	-0.029480	-17.422483	-7.170282	-0.141310	-6.799838	-3.311055	0.000000	-10.000000	0.808333	-32.700001	177.500000	1023.000000	1023.000000	2046.000000
24.940001	-0.030919	-18.273212	-7.530968	-0.232765	-6.950072	-3.559408	0.000000	-10.000000	0.800000	-32.166668	166.666672	1023.000000	1023.000000	2046.000000
24.959999	-0.032243	-19.055719	-7.859241	-0.325710	-7.083407	-3.787360	0.000000	-10.000000	0.783333	-31.800001	156.000000	1023.000000	1023.000000	2046.000000
24.980000	-0.033515	-19.807415	-8.150202	-0.459748	-7.216175	-3.981290	0.000000	-10.000000	0.783333	-31.183334	145.333328	1023.000000	1023.000000	2046.000000
25.000000	-0.034763	-20.545033	-8.419037	-0.595429	-7.357513	-4.173054	0.000000	-10.000000	0.750000	-30.816668	134.833328	1023.000000	1023.000000	2046.000000
25.020000	-0.035874	-21.201416	-8.654735	-0.712595	-7.486227	-4.347859	0.000000	-10.000000	0.708333	-30.133333	124.500000	1023.000000	1023.000000	2046.000000
25.040001	-0.036684	-21.679970	-8.806350	-0.790975	-7.601907	-4.480739	0.000000	-10.000000	0.650000	-29.616667	114.500000	1023.000000	1023.000000	2046.000000
25.059999	-0.037254	-22.017195	-8.874365	-0.858994	-7.665553	-4.618283	0.000000	-10.000000	0.616667	-28.733334	104.666664	1023.000000	1023.000000	2046.000000
25.080000	-0.037540	-22.186348	-8.861953	-0.922705	-7.697435	-4.704254	0.000000	-10.000000	0.575000	-27.900002	95.000000	1023.000000	1023.000000	2046.000000
25.100000	-0.037492	-22.157578	-8.754150	-0.985791	-7.679044	-4.738592	0.000000	-10.000000	0.558333	-27.366667	85.666664	1023.000000	1023.000000	2046.000000
25.120001	-0.037375	-22.088684	-8.742843	-1.040834	-7.597260	-4.707748	0.000000	-10.000000	0.533333	-27.100000	76.500000	1023.000000	1023.000000	2046.000000
25.139999	-0.037496	-22.160236	-8.800928	-0.993433	-7.623144	-4.742731	0.000000	-10.000000	0.533333	-27.083334	70.500000	1023.000000	1023.000000	2046.000000
25.160000	-0.037706	-22.284346	-8.873224	-0.983196	-7.638118	-4.789806	0.000000	-10.000000	0.500000	-26.283333	61.666668	1023.000000	1023.000000	2046.000000
25.180000	-0.038129	-22.534449	-9.013520	-1.047767	-7.668665	-4.804495	0.000000	-10.000000	0.475000	-25.483334	53.000000	1023.000000	1023.000000	2046.000000
25.200001	-0.039060	-23.084457	-9.163316	-1.167228	-7.824755	-4.929159	0.000000	-10.000000	0.450000	-24.450001	41.500000	1023.000000	1023.000000	2046.000000
25.219999	-0.040015	-23.648954	-9.359487	-1.329789	-7.936741	-5.022938	0.000000	-10.000000	0.450000	-23.966667	33.166668	1023.000000	1023.000000	2046.000000
25.240000	-0.040872	-24.155586	-9.524413	-1.477736	-8.085188	-5.068250	0.000000	-10.000000	0.433333	-23.283333	25.166666	1023.000000	1023.000000	2046.000000
25.260000	-0.041892	-24.758022	-9.668685	-1.600954	-8.314282	-5.174102	0.000000	-10.000000	0.400000	-22.550001	17.500000	1023.000000	1023.000000	2046.000000
25.280001	-0.042599	-25.175768	-9.711938	-1.726962	-8.543917	-5.192950	0.000000	-10.000000	0.366667	-21.533335	10.000000	1023.000000	1023.000000	2046.000000
25.299999	-0.043428	-25.666002	-9.748578	-1.840612	-8.761951	-5.314862	0.000000	-10.000000	0.333333	-20.550001	3.166667	1023.000000	1023.000000	2046.000000
25.320000	-0.044236	-26.143295	-9.783115	-1.973526	-8.927112	-5.459542	0.000000	-10.000000	0.316667	-19.850000	-1.166667	1023.000000	1023.000000	2046.000000
25.340000	-0.044676	-26.403761	-9.711904	-2.089954	-9.069996	-5.531907	0.000000	-10.000000	0.275000	-18.916668	-7.166667	1023.000000	1023.000000	2046.000000
25.360001	-0.044915	-26.544748	-9.650597	-2.174297	-9.102099	-5.617754	0.000000	-10.000000	0.241667	-18.000000	-13.333333	1023.000000	1023.000000	2046.000000
25.379999	-0.045006	-26.598333	-9.547605	-2.238639	-9.130758	-5.681331	0.000000	-10.000000	0.208333	-16.966667	-21.500000	1023.000000	1023.000000	2046.000000
25.400000	-0.044911	-26.542213	-9.430995	-2.293654	-9.127645	-5.689919	0.000000	-10.000000	0.200000	-16.299999	-27.333334	1023.000000	1023.000000	2046.000000
25.420000	-0.044923	-26.549580	-9.376841	-2.312896	-9.113065	-5.746777	0.000000	-10.000000	0.191667	-15.700000	-32.833332	1023.000000	1023.000000	2046.000000
25.440001	-0.044938	-26.558374	-9.349306	-2.317002	-9.118260	-5.773806	0.000000	-10.000000	0.175000	-14.733334	-38.000000	1023.000000	1023.000000	2046.000000
25.459999	-0.044834	-26.496693	-9.323979	-2.321644	-9.097919	-5.753150	0.000000	-10.000000	0.141667	-13.766667	-43.000000	1023.000000	1023.000000	2046.000000
25.480000	-0.044756	-26.450977	-9.298909	-2.294249	-9.109038	-5.748782	0.000000	-10.000000	0.108333	-12.633334	-47.666668	1023.000000	1023.000000	2046.000000
25.500000	-0.044614	-26.366673	-9.276464	-2.238930	-9.105398	-5.745881	0.000000	-10.000000	0.083333	-11.516667	-52.000000	1023.000000	1023.000000	2046.000000
25.520000	-0.044490	-26.293661	-9.250176	-2.211247	-9.106309	-5.725929	0.000000	-10.000000	0.066667	-10.266667	-55.666668	1023.000000	1023.000000	2046.000000
25.540001	-0.044304	-26.183897	-9.205285	-2.161381	-9.106885	-5.710346	0.000000	-10.000000	0.058333	-8.966667	-59.000000	1023.000000	1023.000000	2046.000000
25.559999	-0.044065	-26.042408	-9.139793	-2.104963	-9.073709	-5.723942	0.000000	-10.000000	0.050000	-7.616667	-61.833332	1023.000000	1023.000000	2046.000000
25.580000	-0.043771	-25.868605	-9.066113	-2.074980	-9.034524	-5.692988	0.000000	-10.000000	0.041667	-6.300000	-64.333336	1023.000000	1023.000000	2046.000000
25.600000	-0.043496	-25.706400	-8.986891	-2.035792	-8.987211	-5.696507	0.000000	-10.000000	0.033333	-4.850000	-66.500000	1023.000000	1023.000000	2046.000000
25.620001	-0.043197	-25.529135	-8.931663	-1.986038	-8.916046	-5.695388	0.000000	-10.000000	0.016667	-3.483334	-68.166664	1023.000000	1023.000000	2046.000000
25.639999	-0.042835	-25.315363	-8.815987	-1.996915	-8.885756	-5.616705	0.000000	-10.000000	0.008333	-2.033333	-69.333336	1023.000000	1023.000000	2046.000000
25.660000	-0.042522	-25.130333	-8.727988	-1.936064	-8.838535	-5.627746	0.000000	-10.000000	0.000000	-0.900000	-69.833336	1023.000000	1023.000000	2046.000000
25.680000	-0.042113	-24.888893	-8.630364	-1.881684	-8.782807	-5.594038	0.000000	-10.000000	0.000000	-0.200000	-70.000000	1023.000000	1023.000000	2046.000000
25.700001	-0.041730	-24.662609	-8.588251	-1.804203	-8.685162	-5.584994	0.000000	-10.000000	-0.008333	0.650000	-70.000000	1023.000000	1023.000000	2046.000000
25.719999	-0.041355	-24.440678	-8.511107	-1.743497	-8.631810	-5.554261	0.000000	-10.000000	-0.016667	1.633333	-70.000000	1023.000000	1023.000000	2046.000000
25.740000	-0.040777	-24.099298	-8.415994	-1.687053	-8.535998	-5.460254	0.000000	-10.000000	-0.025000	2.983333	-70.000000	1023.000000	1023.000000	2046.000000
25.760000	-0.040351	-23.847698	-8.327222	-1.630897	-8.492771	-5.396808	0.000000	-10.000000	-0.033333	4.066667	-70.000000	1023.000000	1023.000000	2046.000000
25.780001	-0.039898	-23.579588	-8.265302	-1.573384	-8.385073	-5.355829	0.000000	-10.000000	-0.058333	5.166667	-70.000000	1023.000000	1023.000000	2046.000000
25.799999	-0.039214	-23.175442	-8.166964	-1.498958	-8.254463	-5.255057	0.000000	-10.000000	-0.066667	6.333333	-70.000000	1023.000000	1023.000000	2046.000000
25.820000	-0.038503	-22.755384	-8.035013	-1.399332	-8.137589	-5.183451	0.000000	-10.000000	-0.083333	7.783333	-70.000000	1023.000000	1023.000000	2046.000000
25.840000	-0.037820	-22.351574	-7.908881	-1.324539	-7.982703	-5.135451	0.000000	-10.000000	-0.100000	9.766666	-70.000000	1023.000000	1023.000000	2046.000000
25.860001	-0.036897	-21.806004	-7.731053	-1.288714	-7.804329	-4.981907	0.000000	-10.000000	-0.158333	12.300000	-70.000000	1023.000000	1023.000000	2046.000000
25.879999	-0.036156	-21.368362	-7.555035	-1.257317	-7.636531	-4.919481	0.000000	-10.000000	-0.200000	14.166667	-70.000000	1023.000000	1023.000000	2046.000000
25.900000	-0.035485	-20.971830	-7.396997	-1.207423	-7.491862	-4.875548	0.000000	-10.000000	-0.275000	17.283335	-38.500000	1023.000000	1023.000000	2046.000000
25.920000	-0.035001	-20.685389	-7.157379	-1.228384	-7.466208	-4.833416	0.000000	-10.000000	-0.325000	19.416668	-7.000000	1023.000000	1023.000000	2046.000000
25.940001	-0.034691	-20.502666	-6.953625	-1.324996	-7.329660	-4.894387	0.000000	-10.000000	-0.441667	23.500000	29.000000	1023.000000	1023.000000	2046.000000
25.959999	-0.034291	-20.265924	-6.799959	-1.406607	-7.082998	-4.976360	0.000000	-10.000000	-0.500000	25.700001	36.500000	1023.000000	1023.000000	2046.000000
25.980000	-0.033951	-20.064869	-6.631623	-1.516463	-6.949631	-4.967153	0.000000	-10.000000	-0.583333	28.183332	47.166668	1023.000000	1023.000000	2046.000000
26.000000	-0.032724	-19.340092	-6.386952	-1.348827	-6.704859	-4.899454	0.000000	-10.000000	-0.608333	29.049999	56.333332	1023.000000	1023.000000	2046.000000
26.020000	-0.031520	-18.628517	-6.230054	-1.235693	-6.416589	-4.746182	0.000000	-10.000000	-0.641667	29.750000	65.833336	1023.000000	1023.000000	2046.000000
26.040001	-0.030522	-18.038441	-6.186282	-1.205167	-6.131797	-4.515195	0.000000	-10.000000	-0.650000	30.166666	72.166664	1023.000000	1023.000000	2046.000000
26.059999	-0.030012	-17.737192	-6.194967	-1.289841	-5.965991	-4.286393	0.000000	-10.000000	-0.658333	30.583334	82.166664	1023.000000	1023.000000	2046.000000
26.080000	-0.030133	-17.808479	-6.234703	-1.507773	-5.930047	-4.135955	0.000000	-10.000000	-0.666667	30.916666	88.833336	1023.000000	1023.000000	2046.000000
26.100000	-0.031298	-18.496862	-6.498286	-1.868683	-5.903872	-4.226021	0.000000	-10.000000	-0.700000	31.916666	102.666664	1023.000000	1023.000000	2046.000000
26.120001	-0.032719	-19.337185	-6.620891	-2.346618	-5.915932	-4.453744	0.000000	-10.000000	-0.741667	32.683334	113.500000	1023.000000	1023.000000	2046.000000
26.139999	-0.033271	-19.663113	-6.630636	-2.677510	-5.667449	-4.687519	0.000000	-10.000000	-0.825000	33.716667	128.000000	1023.000000	1023.000000	2046.000000
26.160000	-0.033092	-19.557339	-6.616211	-2.783443	-5.359457	-4.798227	0.000000	-10.000000	-0.883333	34.083336	135.333328	1023.000000	1023.000000	2046.000000
26.180000	-0.032392	-19.143505	-6.557155	-2.675731	-5.071775	-4.838844	0.000000	-10.000000	-0.900000	34.550003	142.666672	1023.000000	1023.000000	2046.000000
26.200001	-0.031514	-18.625044	-6.486196	-2.579960	-4.768069	-4.790819	0.000000	-10.000000	-0.891667	34.850002	154.333328	1023.000000	1023.000000	2046.000000
26.219999	-0.030657	-18.118021	-6.420438	-2.427201	-4.527595	-4.742786	0.000000	-10.000000	-0.883333	35.150002	166.000000	1023.000000	1023.000000	2046.000000
26.240000	-0.029849	-17.640575	-6.322753	-2.295985	-4.277114	-4.744723	0.000000	-10.000000	-0.900000	35.599998	177.666672	1023.000000	1023.000000	2046.000000
26.260000	-0.028856	-17.053696	-6.199384	-2.244164	-3.987637	-4.622510	0.000000	-10.000000	-0.891667	35.816666	189.333328	1023.000000	1023.000000	2046.000000
26.280001	-0.027815	-16.438589	-6.114397	-2.099152	-3.705328	-4.519713	0.000000	-10.000000	-0.883333	36.033333	201.000000	1023.000000	1023.000000	2046.000000
26.299999	-0.026657	-15.754416	-5.898655	-1.944740	-3.432655	-4.478366	0.000000	-10.000000	-0.866667	35.700001	217.000000	1023.000000	1023.000000	2046.000000
26.320000	-0.025148	-14.862659	-5.586367	-1.832488	-3.114711	-4.329093	0.000000	-10.000000	-0.858333	35.500000	225.000000	1023.000000	1023.000000	2046.000000
26.340000	-0.023543	-13.913843	-5.241912	-1.671528	-2.775454	-4.224948	0.000000	-10.000000	-0.850000	35.299999	237.000000	1023.000000	1023.000000	2046.000000
26.360001	-0.021576	-12.751292	-4.803596	-1.566165	-2.317514	-4.064017	0.000000	-10.000000	-0.850000	35.200001	245.000000	1023.000000	1023.000000	2046.000000
26.379999	-0.019513	-11.532281	-4.420138	-1.411767	-1.876518	-3.823858	0.000000	-10.000000	-0.841667	35.216667	257.000000	1023.000000	1023.000000	2046.000000
26.400000	-0.017476	-10.328524	-4.096571	-1.192666	-1.421102	-3.618184	0.000000	-10.000000	-0.825000	34.683334	272.666656	1023.000000	1023.000000	2046.000000
26.420000	-0.015583	-9.209279	-3.750625	-1.048459	-1.009620	-3.400574	0.000000	-10.000000	-0.808333	34.250000	284.333344	1023.000000	1023.000000	2046.000000
26.440001	-0.013922	-8.227958	-3.518096	-0.927223	-0.608880	-3.173759	0.000000	-10.000000	-0.808333	34.116669	295.833344	1023.000000	1023.000000	2046.000000
26.459999	-0.012735	-7.526099	-3.350560	-0.896616	-0.240117	-3.038805	0.000000	-10.000000	-0.800000	34.366669	303.500000	1023.000000	1023.000000	2046.000000
26.480000	-0.011604	-6.857870	-3.143062	-0.926338	0.032558	-2.821028	0.000000	-10.000000	-0.766667	34.316666	315.166656	1023.000000	1023.000000	2046.000000
26.500000	-0.010694	-6.320083	-2.947470	-1.010088	0.262495	-2.625019	0.000000	-10.000000	-0.733333	33.500000	330.333344	1023.000000	1023.000000	2046.000000
26.520000	-0.009888	-5.844086	-2.727248	-1.083458	0.462902	-2.496281	0.000000	-10.000000	-0.716667	32.849998	341.666656	1023.000000	1023.000000	2046.000000
26.540001	-0.009017	-5.329097	-2.435730	-1.201533	0.642122	-2.333956	0.000000	-10.000000	-0.725000	32.616669	352.666656	1023.000000	1023.000000	2046.000000
26.559999	-0.008172	-4.829833	-2.169944	-1.278949	0.876902	-2.257843	0.000000	-10.000000	-0.733333	32.799999	360.000000	1023.000000	1023.000000	2046.000000
26.580000	-0.007145	-4.222827	-1.839037	-1.333211	1.102654	-2.153234	0.000000	-10.000000	-0.733333	32.950001	371.000000	1023.000000	1023.000000	2046.000000
26.600000	-0.005901	-3.487617	-1.440774	-1.384096	1.382432	-2.045178	0.000000	-10.000000	-0.716667	32.916668	385.666656	1023.000000	1023.000000	2046.000000
26.620001	-0.004531	-2.677949	-1.077521	-1.372804	1.722343	-1.949967	0.000000	-10.000000	-0.691667	32.816666	396.666656	1023.000000	1023.000000	2046.000000
26.639999	-0.002903	-1.715719	-0.717154	-1.303090	2.115541	-1.811017	0.000000	-10.000000	-0.666667	32.500000	407.666656	1023.000000	1023.000000	2046.000000
26.660000	-0.001175	-0.694353	-0.330863	-1.189881	2.456378	-1.629987	0.000000	-10.000000	-0.666667	32.099998	414.833344	1023.000000	1023.000000	2046.000000
26.680000	0.000548	0.323632	0.044185	-1.059851	2.779294	-1.439996	0.000000	-10.000000	-0.658333	31.633333	425.666656	1023.000000	1023.000000	2046.000000
26.700001	0.002243	1.325345	0.411223	-0.897879	3.070783	-1.258782	0.000000	-10.000000	-0.641667	31.150002	439.833344	1023.000000	1023.000000	2046.000000
26.719999	0.004079	2.410537	0.753755	-0.711301	3.397421	-1.029337	0.000000	-10.000000	-0.616667	30.816668	450.500000	1023.000000	1023.000000	2046.000000
26.740000	0.005912	3.494192	1.095253	-0.522662	3.742689	-0.821088	0.000000	-10.000000	-0.591667	30.466667	460.833344	1023.000000	1023.000000	2046.000000
26.760000	0.007693	4.546665	1.450915	-0.312560	4.070942	-0.662632	0.000000	-10.000000	-0.591667	30.200001	467.500000	1023.000000	1023.000000	2046.000000
26.780001	0.009572	5.657249	1.803172	-0.158628	4.431534	-0.418829	0.000000	-10.000000	-0.600000	30.033335	477.500000	1023.000000	1023.000000	2046.000000
26.799999	0.011193	6.615098	2.085037	0.030143	4.763856	-0.263937	0.000000	-10.000000	-0.608333	29.883333	490.833344	1023.000000	1023.000000	2046.000000
26.820000	0.012770	7.547244	2.416268	0.144135	5.092776	-0.105936	0.000000	-10.000000	-0.608333	29.916668	500.833344	1023.000000	1023.000000	2046.000000
26.840000	0.014297	8.449495	2.704157	0.307285	5.391646	0.046407	0.000000	-10.000000	-0.591667	29.666668	510.833344	1023.000000	1023.000000	2046.000000
26.860001	0.015659	9.254321	2.959854	0.439397	5.662560	0.192510	0.000000	-10.000000	-0.566667	29.150002	517.500000	1023.000000	1023.000000	2046.000000
26.879999	0.016965	10.026549	3.225289	0.560676	5.931675	0.308909	0.000000	-10.000000	-0.525000	28.300001	527.500000	1023.000000	1023.000000	2046.000000
26.900000	0.018254	10.787954	3.448960	0.705673	6.207963	0.425360	0.000000	-10.000000	-0.475000	26.816668	540.166687	1023.000000	1023.000000	2046.000000
26.920000	0.019346	11.433470	3.661820	0.808115	6.445391	0.518144	0.000000	-10.000000	-0.441667	25.666668	549.500000	1023.000000	1023.000000	2046.000000
26.940001	0.020534	12.135880	3.892831	0.899229	6.682413	0.661408	0.000000	-10.000000	-0.408333	24.733334	558.333313	1023.000000	1023.000000	2046.000000
26.959999	0.021659	12.800561	4.101322	1.016271	6.914134	0.768834	0.000000	-10.000000	-0.391667	24.350000	563.833313	1023.000000	1023.000000	2046.000000
26.980000	0.022534	13.317517	4.292691	1.094824	7.070000	0.860002	0.000000	-10.000000	-0.341667	23.500000	572.000000	1023.000000	1023.000000	2046.000000
27.000000	0.023581	13.936200	4.448386	1.195835	7.295421	0.996558	0.000000	-10.000000	-0.300000	21.850000	582.333313	1023.000000	1023.000000	2046.000000
27.020000	0.024458	14.454467	4.642197	1.296071	7.473071	1.043128	0.000000	-10.000000	-0.258333	20.466667	590.000000	1023.000000	1023.000000	2046.000000
27.040001	0.025416	15.020635	4.925743	1.401458	7.641187	1.052246	0.000000	-10.000000	-0.233333	18.983334	597.166687	1023.000000	1023.000000	2046.000000
27.059999	0.026107	15.429296	5.060209	1.482957	7.735954	1.150176	0.000000	-10.000000	-0.200000	17.966667	601.333313	1023.000000	1023.000000	2046.000000
27.080000	0.026183	15.474263	5.017506	1.565315	7.719905	1.171538	0.000000	-10.000000	-0.166667	16.666668	607.500000	1023.000000	1023.000000	2046.000000
27.100000	0.026004	15.368488	5.075050	1.538256	7.559864	1.195317	0.000000	-10.000000	-0.125000	14.633333	615.000000	1023.000000	1023.000000	2046.000000
27.120001	0.025811	15.254036	5.184132	1.447278	7.478091	1.144536	0.000000	-10.000000	-0.100000	13.050000	620.500000	1023.000000	1023.000000	2046.000000
27.139999	0.026051	15.396328	5.229750	1.512960	7.576071	1.077547	0.000000	-10.000000	-0.058333	11.016666	625.333313	1023.000000	1023.000000	2046.000000
27.160000	0.026863	15.876009	5.395209	1.731444	7.578199	1.171157	0.000000	-10.000000	-0.033333	9.566667	628.000000	1023.000000	1023.000000	2046.000000
27.180000	0.028413	16.791925	5.490355	2.272106	7.620879	1.408587	0.000000	-10.000000	-0.008333	7.283333	631.500000	1023.000000	1023.000000	2046.000000
27.200001	0.029032	17.157793	5.312284	2.617376	7.596807	1.631327	0.000000	-10.000000	0.008333	3.466667	634.833313	1023.000000	1023.000000	2046.000000
27.219999	0.028322	16.738461	5.019319	2.632425	7.378297	1.708419	0.000000	-10.000000	0.016667	0.366667	636.833313	1023.000000	1023.000000	2046.000000
27.240000	0.026070	15.407326	4.512535	2.272177	6.992336	1.630277	0.000000	-10.000000	0.025000	-2.033333	638.000000	1023.000000	1023.000000	2046.000000
27.260000	0.022826	13.490062	4.019749	1.765211	6.471462	1.233640	0.000000	-10.000000	0.025000	-2.566667	638.000000	1023.000000	1023.000000	2046.000000
27.280001	0.019573	11.567378	3.595502	1.181694	5.999412	0.790769	0.000000	-10.000000	0.033333	-3.950000	638.000000	1023.000000	1023.000000	2046.000000
27.299999	0.017075	10.091047	3.174707	0.794160	5.711093	0.411086	0.000000	-10.000000	0.066667	-6.966667	638.000000	1023.000000	1023.000000	2046.000000
27.320000	0.015235	9.003652	2.765921	0.613502	5.501576	0.122652	0.000000	-10.000000	0.100000	-9.583334	638.000000	1023.000000	1023.000000	2046.000000
27.340000	0.013783	8.145764	2.381188	0.630717	5.241343	-0.107483	0.000000	-10.000000	0.116667	-11.750000	638.000000	1023.000000	1023.000000	2046.000000
27.360001	0.012445	7.355141	2.013377	0.641123	4.957795	-0.257154	0.000000	-10.000000	0.133333	-12.800000	638.000000	1023.000000	1023.000000	2046.000000
27.379999	0.010982	6.490066	1.618586	0.651260	4.670966	-0.450746	0.000000	-10.000000	0.183333	-14.783334	634.333313	1023.000000	1023.000000	2046.000000
27.400000	0.009288	5.489144	1.121636	0.624894	4.342788	-0.600174	0.000000	-10.000000	0.300000	-18.666668	623.333313	1023.000000	1023.000000	2046.000000
27.420000	0.007398	4.372389	0.627844	0.569543	3.933543	-0.758540	0.000000	-10.000000	0.391667	-21.900002	612.333313	1023.000000	1023.000000	2046.000000
27.440001	0.005602	3.310591	0.075017	0.574582	3.596664	-0.935672	0.000000	-10.000000	0.525000	-25.666668	602.166687	1023.000000	1023.000000	2046.000000
27.459999	0.003986	2.355684	-0.409068	0.543298	3.227778	-1.006324	0.000000	-10.000000	0.666667	-28.500000	596.166687	1023.000000	1023.000000	2046.000000
27.480000	0.002454	1.450489	-0.779995	0.583778	2.823834	-1.177128	0.000000	-10.000000	0.866667	-32.683334	586.500000	1023.000000	1023.000000	2046.000000
27.500000	0.001348	0.796682	-1.045799	0.566479	2.600571	-1.324569	0.000000	-10.000000	1.050000	-36.799999	571.166687	1023.000000	1023.000000	2046.000000
27.520000	0.000579	0.342219	-1.191520	0.549856	2.458189	-1.474307	0.000000	-10.000000	1.166667	-39.549999	559.000000	1023.000000	1023.000000	2046.000000
27.540001	-0.000007	-0.003920	-1.324502	0.580869	2.327439	-1.587726	0.000000	-10.000000	1.233333	-40.883335	546.166687	1023.000000	1023.000000	2046.000000
27.559999	-0.000466	-0.275122	-1.498401	0.694799	2.192593	-1.664113	0.000000	-10.000000	1.258333	-41.016666	537.166687	1023.000000	1023.000000	2046.000000
27.580000	-0.000995	-0.588068	-1.749535	0.782858	2.048473	-1.669864	0.000000	-10.000000	1.283333	-41.000000	523.500000	1023.000000	1023.000000	2046.000000
27.600000	-0.001651	-0.975809	-2.076587	0.930109	1.863880	-1.693211	0.000000	-10.000000	1.283333	-41.050003	509.833344	1023.000000	1023.000000	2046.000000
27.620001	-0.002868	-1.694819	-2.507761	1.011344	1.568794	-1.767197	0.000000	-10.000000	1.300000	-41.150002	496.166656	1023.000000	1023.000000	2046.000000
27.639999	-0.004428	-2.616750	-2.966224	0.972726	1.184286	-1.807537	0.000000	-10.000000	1.308333	-41.416668	482.500000	1023.000000	1023.000000	2046.000000
27.660000	-0.006015	-3.555097	-3.384847	0.908746	0.782946	-1.861942	0.000000	-10.000000	1.358333	-42.049999	468.500000	1023.000000	1023.000000	2046.000000
27.680000	-0.007645	-4.517933	-3.855208	0.922346	0.322710	-1.907781	0.000000	-10.000000	1.375000	-42.566666	454.500000	1023.000000	1023.000000	2046.000000
27.700001	-0.009381	-5.544150	-4.309396	0.924833	-0.218639	-1.940947	0.000000	-10.000000	1.433333	-43.483334	435.500000	1023.000000	1023.000000	2046.000000
27.719999	-0.010965	-6.480058	-4.638922	0.897749	-0.775943	-1.962942	0.000000	-10.000000	1.466667	-44.033333	421.166656	1023.000000	1023.000000	2046.000000
27.740000	-0.012613	-7.454312	-4.975770	0.868807	-1.344720	-2.002629	0.000000	-10.000000	1.500000	-44.483334	406.500000	1023.000000	1023.000000	2046.000000
27.760000	-0.014080	-8.321235	-5.178536	0.759013	-1.930465	-1.971246	0.000000	-10.000000	1.491667	-44.400002	396.500000	1023.000000	1023.000000	2046.000000
27.780001	-0.015475	-9.145956	-5.374666	0.688631	-2.478009	-1.981912	0.000000	-10.000000	1.483333	-44.233334	381.666656	1023.000000	1023.000000	2046.000000
27.799999	-0.016687	-9.862220	-5.514120	0.572073	-2.945758	-1.974415	0.000000	-10.000000	1.433333	-43.400002	362.166656	1023.000000	1023.000000	2046.000000
27.820000	-0.017740	-10.484245	-5.652598	0.486240	-3.394567	-1.923321	0.000000	-10.000000	1.391667	-42.683334	347.666656	1023.000000	1023.000000	2046.000000
27.840000	-0.018789	-11.104297	-5.791530	0.397314	-3.815823	-1.894257	0.000000	-10.000000	1.341667	-41.950001	333.333344	1023.000000	1023.000000	2046.000000
27.860001	-0.019646	-11.610731	-5.927848	0.345555	-4.184610	-1.843828	0.000000	-10.000000	1.316667	-41.566666	324.166656	1023.000000	1023.000000	2046.000000
27.879999	-0.020495	-12.112359	-6.105502	0.360986	-4.511699	-1.856143	0.000000	-10.000000	1.266667	-40.883335	310.333344	1023.000000	1023.000000	2046.000000
27.900000	-0.021322	-12.601175	-6.278967	0.382164	-4.827053	-1.877320	0.000000	-10.000000	1.183333	-39.483334	292.333344	1023.000000	1023.000000	2046.000000
27.920000	-0.021926	-12.958086	-6.412775	0.419953	-5.096815	-1.868449	0.000000	-10.000000	1.116667	-38.366665	278.833344	1023.000000	1023.000000	2046.000000
27.940001	-0.022655	-13.388889	-6.541006	0.430539	-5.398376	-1.880046	0.000000	-10.000000	1.050000	-37.133331	266.000000	1023.000000	1023.000000	2046.000000
27.959999	-0.023226	-13.726731	-6.658985	0.458390	-5.629011	-1.897126	0.000000	-10.000000	1.008333	-36.566666	257.666656	1023.000000	1023.000000	2046.000000
27.980000	-0.023743	-14.032342	-6.780385	0.503697	-5.792140	-1.963514	0.000000	-10.000000	0.958333	-35.783333	245.666672	1023.000000	1023.000000	2046.000000
28.000000	-0.024232	-14.320840	-6.816629	0.522657	-5.985844	-2.041024	0.000000	-10.000000	0.900000	-34.716667	229.833328	1023.000000	1023.000000	2046.000000
28.020000	-0.024846	-14.684105	-6.932817	0.516373	-6.146489	-2.121172	0.000000	-10.000000	0.858333	-33.800003	218.333328	1023.000000	1023.000000	2046.000000
28.040001	-0.025249	-14.921896	-6.964914	0.529744	-6.259884	-2.226842	0.000000	-10.000000	0.825000	-32.966667	206.833328	1023.000000	1023.000000	2046.000000
28.059999	-0.025638	-15.152247	-6.979986	0.488821	-6.345575	-2.315507	0.000000	-10.000000	0.800000	-32.483334	199.500000	1023.000000	1023.000000	2046.000000
28.080000	-0.026221	-15.496805	-7.049454	0.476464	-6.480857	-2.442958	0.000000	-10.000000	0.775000	-31.600000	188.666672	1023.000000	1023.000000	2046.000000
28.100000	-0.026570	-15.702796	-7.036276	0.420866	-6.561213	-2.526172	0.000000	-10.000000	0.716667	-30.600000	178.000000	1023.000000	1023.000000	2046.000000
28.120001	-0.026956	-15.931067	-7.050882	0.382330	-6.653754	-2.608759	0.000000	-10.000000	0.683333	-29.683334	167.666672	1023.000000	1023.000000	2046.000000
28.139999	-0.027462	-16.230072	-7.106288	0.336896	-6.754401	-2.706279	0.000000	-10.000000	0.633333	-28.900000	157.833328	1023.000000	1023.000000	2046.000000
28.160000	-0.027876	-16.474613	-7.143441	0.279794	-6.817168	-2.793798	0.000000	-10.000000	0.583333	-28.033333	148.333328	1023.000000	1023.000000	2046.000000
28.180000	-0.028261	-16.702366	-7.171845	0.248745	-6.881026	-2.898239	0.000000	-10.000000	0.533333	-27.133333	139.166672	1023.000000	1023.000000	2046.000000
28.200001	-0.028586	-16.894377	-7.208872	0.234101	-6.929144	-2.990462	0.000000	-10.000000	0.483333	-25.816668	127.166664	1023.000000	1023.000000	2046.000000
28.219999	-0.028938	-17.102505	-7.196436	0.182479	-6.993126	-3.095423	0.000000	-10.000000	0.466667	-24.833334	118.333336	1023.000000	1023.000000	2046.000000
28.240000	-0.029056	-17.172113	-7.125809	0.155652	-7.002231	-3.199726	0.000000	-10.000000	0.450000	-24.066666	109.666664	1023.000000	1023.000000	2046.000000
28.260000	-0.029529	-17.451660	-7.116695	0.121448	-7.123695	-3.332717	0.000000	-10.000000	0.416667	-23.483334	104.333336	1023.000000	1023.000000	2046.000000
28.280001	-0.030007	-17.733927	-7.092043	0.071555	-7.265714	-3.447725	0.000000	-10.000000	0.383333	-22.533333	96.500000	1023.000000	1023.000000	2046.000000
28.299999	-0.030702	-18.144602	-7.082455	-0.016796	-7.405849	-3.639503	0.000000	-10.000000	0.325000	-20.983334	87.000000	1023.000000	1023.000000	2046.000000
28.320000	-0.031544	-18.642757	-7.087125	-0.177062	-7.544700	-3.833871	0.000000	-10.000000	0.300000	-19.933334	80.000000	1023.000000	1023.000000	2046.000000
28.340000	-0.032401	-19.148741	-7.165411	-0.300238	-7.635124	-4.047967	0.000000	-10.000000	0.258333	-18.816668	73.166664	1023.000000	1023.000000	2046.000000
28.360001	-0.032570	-19.249035	-7.187702	-0.208953	-7.653610	-4.198769	0.000000	-10.000000	0.233333	-18.116667	68.833336	1023.000000	1023.000000	2046.000000
28.379999	-0.032634	-19.286629	-7.195112	-0.140332	-7.677685	-4.273500	0.000000	-10.000000	0.200000	-17.350000	62.666668	1023.000000	1023.000000	2046.000000
28.400000	-0.032876	-19.429531	-7.296090	-0.142994	-7.704666	-4.285780	0.000000	-10.000000	0.191667	-16.850000	57.000000	1023.000000	1023.000000	2046.000000
28.420000	-0.033585	-19.848671	-7.483262	-0.253486	-7.887072	-4.224853	0.000000	-10.000000	0.183333	-16.383333	51.500000	1023.000000	1023.000000	2046.000000
28.440001	-0.035196	-20.801102	-7.734429	-0.515823	-8.291416	-4.259433	0.000000	-10.000000	0.175000	-15.566667	46.000000	1023.000000	1023.000000	2046.000000
28.459999	-0.037398	-22.102486	-8.098552	-0.921025	-8.582664	-4.500244	0.000000	-10.000000	0.141667	-14.250000	40.833332	1023.000000	1023.000000	2046.000000
28.480000	-0.040232	-23.777073	-8.527513	-1.450299	-8.903378	-4.895885	0.000000	-10.000000	0.108333	-12.566667	36.166668	1023.000000	1023.000000	2046.000000
28.500000	-0.042791	-25.289417	-8.783477	-2.002342	-9.136092	-5.367506	0.000000	-10.000000	0.075000	-11.100000	32.000000	1023.000000	1023.000000	2046.000000
28.520000	-0.044439	-26.263330	-8.991945	-2.284674	-9.207094	-5.779617	0.000000	-10.000000	0.058333	-10.333333	28.166666	1023.000000	1023.000000	2046.000000
28.540001	-0.045487	-26.883076	-9.213715	-2.415453	-9.226649	-6.027258	0.000000	-10.000000	0.058333	-10.200000	24.500000	1023.000000	1023.000000	2046.000000
28.559999	-0.046267	-27.343794	-9.445362	-2.456476	-9.225281	-6.216674	0.000000	-10.000000	0.058333	-10.433333	21.166666	1023.000000	1023.000000	2046.000000
28.580000	-0.046932	-27.736988	-9.649750	-2.460874	-9.258341	-6.368024	0.000000	-10.000000	0.066667	-10.650001	17.666666	1023.000000	1023.000000	2046.000000
28.600000	-0.047636	-28.153027	-9.829668	-2.539025	-9.326757	-6.457576	0.000000	-10.000000	0.058333	-10.633333	14.166667	1023.000000	1023.000000	2046.000000
28.620001	-0.048298	-28.544058	-10.004171	-2.586734	-9.342665	-6.610488	0.000000	-10.000000	0.066667	-10.216667	10.500000	1023.000000	1023.000000	2046.000000
28.639999	-0.048829	-28.858107	-10.147331	-2.639567	-9.363748	-6.707461	0.000000	-10.000000	0.058333	-9.600000	7.166667	1023.000000	1023.000000	2046.000000
28.660000	-0.049128	-29.034700	-10.232042	-2.681626	-9.372960	-6.748072	0.000000	-10.000000	0.050000	-8.983334	4.000000	1023.000000	1023.000000	2046.000000
28.680000	-0.049320	-29.147924	-10.246835	-2.687117	-9.416656	-6.797317	0.000000	-10.000000	0.033333	-8.333334	1.333333	1023.000000	1023.000000	2046.000000
28.700001	-0.049162	-29.054485	-10.193569	-2.658178	-9.363397	-6.839342	0.000000	-10.000000	0.033333	-7.716667	-1.166667	1023.000000	1023.000000	2046.000000
28.719999	-0.048751	-28.812107	-10.104443	-2.647339	-9.258734	-6.801590	0.000000	-10.000000	0.041667	-7.150000	-3.333333	1023.000000	1023.000000	2046.000000
28.740000	-0.048204	-28.488323	-9.958167	-2.652062	-9.135835	-6.742258	0.000000	-10.000000	0.058333	-6.983334	-5.833333	1023.000000	1023.000000	2046.000000
28.760000	-0.047701	-28.191172	-9.889989	-2.572031	-9.053195	-6.675957	0.000000	-10.000000	0.058333	-7.150000	-8.166667	1023.000000	1023.000000	2046.000000
28.780001	-0.047238	-27.917850	-9.880618	-2.489761	-8.969588	-6.577882	0.000000	-10.000000	0.050000	-7.533333	-10.666667	1023.000000	1023.000000	2046.000000
28.799999	-0.047120	-27.847731	-9.890727	-2.436079	-8.953914	-6.567011	0.000000	-10.000000	0.041667	-7.450000	-13.000000	1023.000000	1023.000000	2046.000000
28.820000	-0.047385	-28.004530	-9.984519	-2.484895	-8.989205	-6.545911	0.000000	-10.000000	0.025000	-7.166667	-15.500000	1023.000000	1023.000000	2046.000000
28.840000	-0.047884	-28.299223	-10.131543	-2.574969	-9.040524	-6.552186	0.000000	-10.000000	0.033333	-6.833333	-18.000000	1023.000000	1023.000000	2046.000000
28.860001	-0.048383	-28.594622	-10.277283	-2.701614	-9.078398	-6.537328	0.000000	-10.000000	0.033333	-6.933333	-20.333334	1023.000000	1023.000000	2046.000000
28.879999	-0.048870	-28.882103	-10.361596	-2.800179	-9.190121	-6.530206	0.000000	-10.000000	0.050000	-7.016667	-22.666666	1023.000000	1023.000000	2046.000000
28.900000	-0.049334	-29.156212	-10.421341	-2.874181	-9.330573	-6.530117	0.000000	-10.000000	0.033333	-6.866667	-25.000000	1023.000000	1023.000000	2046.000000
28.920000	-0.049676	-29.358654	-10.412475	-2.924851	-9.475164	-6.546165	0.000000	-10.000000	0.033333	-6.250000	-27.333334	1023.000000	1023.000000	2046.000000
28.940001	-0.050137	-29.630730	-10.423038	-2.972716	-9.607647	-6.627329	0.000000	-10.000000	0.033333	-5.333333	-29.500000	1023.000000	1023.000000	2046.000000
28.959999	-0.050305	-29.730047	-10.348670	-3.051076	-9.699526	-6.630775	0.000000	-10.000000	0.033333	-4.283333	-31.166666	1023.000000	1023.000000	2046.000000
28.980000	-0.050350	-29.757126	-10.269427	-3.062967	-9.775441	-6.649292	0.000000	-10.000000	0.016667	-3.350000	-32.666668	1023.000000	1023.000000	2046.000000
29.000000	-0.050048	-29.578529	-10.115286	-3.110065	-9.722698	-6.630480	0.000000	-10.000000	0.000000	-2.583333	-33.666668	1023.000000	1023.000000	2046.000000
29.020000	-0.049712	-29.379993	-10.001636	-3.114340	-9.679761	-6.584256	0.000000	-10.000000	0.000000	-2.266667	-34.500000	1023.000000	1023.000000	2046.000000
29.040001	-0.049378	-29.182135	-9.876984	-3.082086	-9.649843	-6.573222	0.000000	-10.000000	0.000000	-2.283333	-35.166668	1023.000000	1023.000000	2046.000000
29.059999	-0.048913	-28.907740	-9.774137	-3.043459	-9.564272	-6.525873	0.000000	-10.000000	0.000000	-2.450000	-35.833332	1023.000000	1023.000000	2046.000000
29.080000	-0.048516	-28.672848	-9.669688	-2.995873	-9.528331	-6.478955	0.000000	-10.000000	0.000000	-2.383333	-36.666668	1023.000000	1023.000000	2046.000000
29.100000	-0.048099	-28.426231	-9.637042	-2.874702	-9.479217	-6.435271	0.000000	-10.000000	0.008333	-2.050000	-37.333332	1023.000000	1023.000000	2046.000000
29.120001	-0.047597	-28.129646	-9.544429	-2.783492	-9.436393	-6.365332	0.000000	-10.000000	0.008333	-1.366667	-37.833332	1023.000000	1023.000000	2046.000000
29.139999	-0.047169	-27.876822	-9.527328	-2.693848	-9.379733	-6.275912	0.000000	-10.000000	0.008333	-0.666667	-38.000000	1023.000000	1023.000000	2046.000000
29.160000	-0.046683	-27.589571	-9.437387	-2.593126	-9.337549	-6.221509	0.000000	-10.000000	0.000000	-0.150000	-38.000000	1023.000000	1023.000000	2046.000000
29.180000	-0.046209	-27.309637	-9.336830	-2.514953	-9.327483	-6.130372	0.000000	-10.000000	-0.008333	0.266667	-38.000000	1023.000000	1023.000000	2046.000000
29.200001	-0.045680	-26.996618	-9.260839	-2.435075	-9.237517	-6.063186	0.000000	-10.000000	-0.016667	0.883333	-38.000000	1023.000000	1023.000000	2046.000000
29.219999	-0.045293	-26.767990	-9.186259	-2.345337	-9.187970	-6.048423	0.000000	-10.000000	-0.016667	1.550000	-38.000000	1023.000000	1023.000000	2046.000000
29.240000	-0.044829	-26.493820	-9.085505	-2.266033	-9.136502	-6.005780	0.000000	-10.000000	-0.008333	1.950000	-38.000000	1023.000000	1023.000000	2046.000000
29.260000	-0.044400	-26.240635	-9.032948	-2.186814	-9.048974	-5.971900	0.000000	-10.000000	-0.008333	1.800000	-38.000000	1023.000000	1023.000000	2046.000000
29.280001	-0.044066	-26.042774	-8.937575	-2.137375	-9.039278	-5.928546	0.000000	-10.000000	-0.016667	1.600000	-38.000000	1023.000000	1023.000000	2046.000000
29.299999	-0.043667	-25.807135	-8.883299	-2.058646	-8.957891	-5.907298	0.000000	-10.000000	-0.016667	1.133333	-38.000000	1023.000000	1023.000000	2046.000000
29.320000	-0.043319	-25.601677	-8.812140	-2.017205	-8.913979	-5.858353	0.000000	-10.000000	-0.008333	0.666667	-38.000000	1023.000000	1023.000000	2046.000000
29.340000	-0.043081	-25.460621	-8.772367	-1.990905	-8.848191	-5.849158	0.000000	-10.000000	0.000000	0.200000	-38.000000	1023.000000	1023.000000	2046.000000
29.360001	-0.042782	-25.284433	-8.701910	-1.925848	-8.838147	-5.818528	0.000000	-10.000000	0.000000	0.000000	-38.000000	1023.000000	1023.000000	2046.000000
29.379999	-0.042411	-25.064993	-8.673932	-1.884983	-8.763962	-5.742115	0.000000	-10.000000	0.000000	0.000000	-38.000000	1023.000000	1023.000000	2046.000000
29.400000	-0.042154	-24.913273	-8.606901	-1.818962	-8.746902	-5.740507	0.000000	-10.000000	0.000000	0.000000	-38.000000	1023.000000	1023.000000	2046.000000
29.420000	-0.041862	-24.740540	-8.544245	-1.747844	-8.726266	-5.722185	0.000000	-10.000000	0.000000	0.000000	-38.000000	1023.000000	1023.000000	2046.000000
29.440001	-0.041495	-24.523792	-8.467252	-1.692521	-8.678809	-5.685211	0.000000	-10.000000	0.000000	0.000000	-38.000000	1023.000000	1023.000000	2046.000000
29.459999	-0.041134	-24.310318	-8.340779	-1.623750	-8.626406	-5.719384	0.000000	-10.000000	0.000000	0.000000	-38.000000	1023.000000	1023.000000	2046.000000
29.480000	-0.040932	-24.190937	-8.312054	-1.553499	-8.613120	-5.712264	0.000000	-10.000000	0.000000	0.000000	-38.000000	1023.000000	1023.000000	2046.000000
29.500000	-0.040899	-24.171297	-8.194634	-1.549402	-8.711293	-5.715968	0.000000	-10.000000	0.000000	0.000000	-38.000000	1023.000000	1023.000000	2046.000000
29.520000	-0.041244	-24.375029	-8.186644	-1.559270	-8.769967	-5.859148	0.000000	-10.000000	0.000000	0.000000	-38.000000	1023.000000	1023.000000	2046.000000
29.540001	-0.041294	-24.404957	-8.094290	-1.588384	-8.786269	-5.936014	0.000000	-10.000000	0.000000	0.000000	-38.000000	1023.000000	1023.000000	2046.000000
29.559999	-0.041564	-24.564476	-8.087439	-1.668827	-8.830153	-5.978057	0.000000	-10.000000	-0.008333	0.000000	-38.000000	1023.000000	1023.000000	2046.000000
29.580000	-0.041119	-24.301464	-8.017051	-1.449629	-8.805750	-6.029035	0.000000	-10.000000	-0.008333	0.000000	-38.000000	1023.000000	1023.000000	2046.000000
29.600000	-0.040699	-24.052830	-8.017624	-1.307630	-8.730817	-5.996759	0.000000	-10.000000	-0.008333	0.000000	-38.000000	1023.000000	1023.000000	2046.000000
29.620001	-0.040741	-24.078077	-8.152193	-1.276779	-8.745926	-5.903180	0.000000	-10.000000	0.000000	0.000000	-38.000000	1023.000000	1023.000000	2046.000000
29.639999	-0.041569	-24.567171	-8.368795	-1.403964	-8.989721	-5.804689	0.000000	-10.000000	0.000000	0.000000	-38.000000	1023.000000	1023.000000	2046.000000
29.660000	-0.042978	-25.400003	-8.637681	-1.627991	-9.288943	-5.845389	0.000000	-10.000000	0.000000	0.400000	-38.000000	1023.000000	1023.000000	2046.000000
29.680000	-0.045258	-26.747257	-9.074765	-2.003873	-9.596668	-6.071951	0.000000	-10.000000	-0.008333	1.466667	-38.000000	1023.000000	1023.000000	2046.000000
29.700001	-0.047703	-28.192200	-9.388945	-2.537462	-9.841545	-6.424248	0.000000	-10.000000	-0.016667	2.866667	-38.000000	1023.000000	1023.000000	2046.000000
29.719999	-0.049442	-29.220346	-9.605359	-2.916688	-9.947235	-6.751065	0.000000	-10.000000	-0.016667	3.766667	-38.000000	1023.000000	1023.000000	2046.000000
29.740000	-0.050566	-29.884388	-9.812628	-3.120625	-9.937973	-7.013163	0.000000	-10.000000	-0.016667	3.616667	-38.000000	1023.000000	1023.000000	2046.000000
29.760000	-0.051078	-30.187014	-9.947735	-3.100801	-9.930808	-7.207669	0.000000	-10.000000	-0.008333	2.433333	-38.000000	1023.000000	1023.000000	2046.000000
29.780001	-0.051401	-30.378101	-10.131606	-3.084494	-9.892544	-7.269457	0.000000	-10.000000	-0.008333	1.133333	-38.000000	1023.000000	1023.000000	2046.000000
29.799999	-0.051770	-30.596010	-10.315007	-3.027955	-9.871192	-7.381855	0.000000	-10.000000	0.000000	0.216667	-38.000000	1023.000000	1023.000000	2046.000000
29.820000	-0.051976	-30.718065	-10.436550	-3.015627	-9.852541	-7.413347	0.000000	-10.000000	0.000000	0.350000	-38.000000	1023.000000	1023.000000	2046.000000
29.840000	-0.052096	-30.788582	-10.523141	-3.060629	-9.811571	-7.393242	0.000000	-10.000000	-0.016667	1.466667	-38.000000	1023.000000	1023.000000	2046.000000
29.860001	-0.052078	-30.778185	-10.554494	-3.077222	-9.727124	-7.419344	0.000000	-10.000000	-0.050000	3.433333	-38.000000	1023.000000	1023.000000	2046.000000
29.879999	-0.051674	-30.539364	-10.513115	-3.023677	-9.617052	-7.385520	0.000000	-10.000000	-0.083333	6.083333	-38.000000	1023.000000	1023.000000	2046.000000
29.900000	-0.050983	-30.131199	-10.416935	-2.959133	-9.403455	-7.351676	0.000000	-10.000000	-0.108333	8.816667	-38.000000	1023.000000	1023.000000	2046.000000
29.920000	-0.050088	-29.601736	-10.238869	-2.904323	-9.165091	-7.293453	0.000000	-10.000000	-0.133333	11.550000	-38.000000	1023.000000	1023.000000	2046.000000
29.940001	-0.048726	-28.796787	-9.932959	-2.832071	-8.872892	-7.158865	0.000000	-10.000000	-0.191667	14.100000	-38.000000	1023.000000	1023.000000	2046.000000
29.959999	-0.047314	-27.962648	-9.678018	-2.772805	-8.531046	-6.980781	0.000000	-10.000000	-0.241667	16.500000	-38.000000	1023.000000	1023.000000	2046.000000
29.980000	-0.045939	-27.149736	-9.494520	-2.660767	-8.176741	-6.817708	0.000000	-10.000000	-0.300000	18.700001	-17.000000	1023.000000	1023.000000	2046.000000
30.000000	-0.044627	-26.374388	-9.324691	-2.551147	-7.832781	-6.665769	0.000000	-10.000000	-0.350000	20.683334	5.666667	1023.000000	1023.000000	2046.000000
30.020000	-0.043317	-25.600416	-9.193225	-2.493017	-7.500435	-6.413738	0.000000	-10.000000	-0.416667	22.366667	30.666666	1023.000000	1023.000000	2046.000000
30.040001	-0.042384	-25.048861	-9.104568	-2.457052	-7.184544	-6.302696	0.000000	-10.000000	-0.475000	24.250000	37.333332	1023.000000	1023.000000	2046.000000
30.059999	-0.041472	-24.509752	-8.953362	-2.516472	-6.904806	-6.135112	0.000000	-10.000000	-0.541667	25.966667	45.000000	1023.000000	1023.000000	2046.000000
30.080000	-0.040422	-23.889278	-8.769062	-2.577917	-6.626104	-5.916194	0.000000	-10.000000	-0.625000	28.133333	53.500000	1023.000000	1023.000000	2046.000000
30.100000	-0.039538	-23.367214	-8.603084	-2.592798	-6.380533	-5.790799	0.000000	-10.000000	-0.725000	30.150002	62.333332	1023.000000	1023.000000	2046.000000
30.120001	-0.038626	-22.827700	-8.361945	-2.665065	-6.155651	-5.645038	0.000000	-10.000000	-0.816667	32.466667	72.166664	1023.000000	1023.000000	2046.000000
30.139999	-0.037485	-22.153723	-8.062030	-2.653487	-5.921694	-5.516512	0.000000	-10.000000	-0.883333	34.533333	82.500000	1023.000000	1023.000000	2046.000000
30.160000	-0.036353	-21.484428	-7.765088	-2.645040	-5.667451	-5.406849	0.000000	-10.000000	-0.925000	36.000000	93.666664	1023.000000	1023.000000	2046.000000
30.180000	-0.035081	-20.732731	-7.393984	-2.678040	-5.404144	-5.256563	0.000000	-10.000000	-0.941667	36.799999	105.500000	1023.000000	1023.000000	2046.000000
30.200001	-0.033647	-19.885529	-7.038041	-2.670266	-5.039883	-5.137340	0.000000	-10.000000	-0.933333	36.850002	117.666664	1023.000000	1023.000000	2046.000000
30.219999	-0.032107	-18.975519	-6.693640	-2.627524	-4.665143	-4.989213	0.000000	-10.000000	-0.908333	36.683334	130.000000	1023.000000	1023.000000	2046.000000
30.240000	-0.030483	-18.015295	-6.290932	-2.575292	-4.308060	-4.841011	0.000000	-10.000000	-0.883333	36.100002	142.166672	1023.000000	1023.000000	2046.000000
30.260000	-0.028621	-16.914747	-5.871623	-2.415804	-3.927855	-4.699465	0.000000	-10.000000	-0.875000	35.666668	154.333328	1023.000000	1023.000000	2046.000000
30.280001	-0.026662	-15.757428	-5.454522	-2.319854	-3.548095	-4.434958	0.000000	-10.000000	-0.883333	35.516670	166.333328	1023.000000	1023.000000	2046.000000
30.299999	-0.024719	-14.608942	-5.045720	-2.163814	-3.165460	-4.233948	0.000000	-10.000000	-0.900000	35.816669	178.166672	1023.000000	1023.000000	2046.000000
30.320000	-0.022771	-13.457693	-4.659245	-2.007093	-2.795046	-3.996309	0.000000	-10.000000	-0.925000	36.183334	190.000000	1023.000000	1023.000000	2046.000000
30.340000	-0.020652	-12.205458	-4.272280	-1.805647	-2.400765	-3.726765	0.000000	-10.000000	-0.933333	36.666668	202.000000	1023.000000	1023.000000	2046.000000
30.360001	-0.018651	-11.023025	-3.876924	-1.642557	-2.023895	-3.479648	0.000000	-10.000000	-0.925000	36.900002	214.333328	1023.000000	1023.000000	2046.000000
30.379999	-0.016636	-9.832007	-3.495768	-1.456395	-1.607951	-3.271893	0.000000	-10.000000	-0.933333	37.183334	226.666672	1023.000000	1023.000000	2046.000000
30.400000	-0.014597	-8.626580	-3.125885	-1.280816	-1.202852	-3.017026	0.000000	-10.000000	-0.941667	37.533333	239.000000	1023.000000	1023.000000	2046.000000
30.420000	-0.012818	-7.575577	-2.749031	-1.099431	-0.878366	-2.848749	0.000000	-10.000000	-0.950000	37.783333	251.333328	1023.000000	1023.000000	2046.000000
30.440001	-0.010934	-6.462247	-2.399348	-0.964497	-0.466429	-2.631973	0.000000	-10.000000	-0.925000	37.666668	264.000000	1023.000000	1023.000000	2046.000000
30.459999	-0.009064	-5.357110	-2.072890	-0.811974	-0.054865	-2.417380	0.000000	-10.000000	-0.908333	37.383335	276.666656	1023.000000	1023.000000	2046.000000
30.480000	-0.007437	-4.395224	-1.727564	-0.691884	0.278161	-2.253937	0.000000	-10.000000	-0.900000	37.049999	289.166656	1023.000000	1023.000000	2046.000000
30.500000	-0.005623	-3.323297	-1.394021	-0.593054	0.687640	-2.023863	0.000000	-10.000000	-0.891667	37.049999	301.500000	1023.000000	1023.000000	2046.000000
30.520000	-0.003932	-2.323655	-1.043104	-0.432965	1.044588	-1.892172	0.000000	-10.000000	-0.891667	36.716667	313.833344	1023.000000	1023.000000	2046.000000
30.540001	-0.002200	-1.300186	-0.706057	-0.276983	1.416506	-1.733651	0.000000	-10.000000	-0.858333	36.516666	326.166656	1023.000000	1023.000000	2046.000000
30.559999	-0.000498	-0.294095	-0.321317	-0.165612	1.743651	-1.550817	0.000000	-10.000000	-0.850000	36.116669	338.500000	1023.000000	1023.000000	2046.000000
30.580000	0.001134	0.670445	-0.051404	-0.022940	2.149303	-1.404514	0.000000	-10.000000	-0.825000	35.816669	350.833344	1023.000000	1023.000000	2046.000000
30.600000	0.002720	1.607454	0.294730	0.058730	2.483742	-1.229749	0.000000	-10.000000	-0.833333	35.483334	363.000000	1023.000000	1023.000000	2046.000000
30.620001	0.004361	2.577612	0.632087	0.201165	2.866171	-1.121810	0.000000	-10.000000	-0.800000	35.383335	374.666656	1023.000000	1023.000000	2046.000000
30.639999	0.005833	3.447227	0.948973	0.290914	3.200284	-0.992944	0.000000	-10.000000	-0.791667	35.133335	386.333344	1023.000000	1023.000000	2046.000000
30.660000	0.006891	4.072822	1.150930	0.411342	3.428680	-0.918130	0.000000	-10.000000	-0.766667	34.950001	398.000000	1023.000000	1023.000000	2046.000000
30.680000	0.007686	4.542704	1.410845	0.429227	3.527656	-0.825023	0.000000	-10.000000	-0.766667	34.583336	409.833344	1023.000000	1023.000000	2046.000000
30.700001	0.008019	4.739113	1.628520	0.377919	3.638070	-0.905396	0.000000	-10.000000	-0.766667	34.299999	421.500000	1023.000000	1023.000000	2046.000000
30.719999	0.008350	4.934823	1.929711	0.274312	3.767273	-1.036474	0.000000	-10.000000	-0.783333	34.166668	432.833344	1023.000000	1023.000000	2046.000000
30.740000	0.009386	5.547418	2.302037	0.177423	4.048212	-0.980254	0.000000	-10.000000	-0.783333	34.049999	444.333344	1023.000000	1023.000000	2046.000000
30.760000	0.010848	6.410969	2.688069	0.235858	4.318625	-0.831583	0.000000	-10.000000	-0.741667	33.883335	455.666656	1023.000000	1023.000000	2046.000000
30.780001	0.013405	7.922487	3.114738	0.716365	4.693929	-0.602545	0.000000	-10.000000	-0.683333	33.283333	467.166656	1023.000000	1023.000000	2046.000000
30.799999	0.015695	9.275705	3.256864	1.243858	5.049107	-0.274124	0.000000	-10.000000	-0.650000	32.366669	478.333344	1023.000000	1023.000000	2046.000000
30.820000	0.016741	9.893671	3.193241	1.487710	5.252407	-0.039687	0.000000	-10.000000	-0.616667	31.533335	489.333344	1023.000000	1023.000000	2046.000000
30.840000	0.016119	9.526046	2.918032	1.374539	5.144582	0.088893	0.000000	-10.000000	-0.583333	30.733334	500.000000	1023.000000	1023.000000	2046.000000
30.860001	0.014306	8.454576	2.615400	1.059227	4.894270	-0.114320	0.000000	-10.000000	-0.558333	29.866667	510.333344	1023.000000	1023.000000	2046.000000
30.879999	0.012394	7.325122	2.443727	0.560110	4.706095	-0.384810	0.000000	-10.000000	-0.525000	28.866667	520.500000	1023.000000	1023.000000	2046.000000
30.900000	0.010918	6.452441	2.251231	0.189573	4.689619	-0.677982	0.000000	-10.000000	-0.475000	27.416666	530.166687	1023.000000	1023.000000	2046.000000
30.920000	0.010086	5.960583	2.058890	0.008639	4.764432	-0.871378	0.000000	-10.000000	-0.391667	25.766666	539.666687	1023.000000	1023.000000	2046.000000
30.940001	0.009760	5.767898	1.868737	0.003046	4.875198	-0.979083	0.000000	-10.000000	-0.325000	23.833334	548.500000	1023.000000	1023.000000	2046.000000
30.959999	0.009567	5.654164	1.724072	0.091892	4.872352	-1.034151	0.000000	-10.000000	-0.266667	21.983334	556.833313	1023.000000	1023.000000	2046.000000
30.980000	0.009419	5.566469	1.598546	0.219704	4.833635	-1.085416	0.000000	-10.000000	-0.208333	19.566668	564.333313	1023.000000	1023.000000	2046.000000
31.000000	0.009212	5.444003	1.477195	0.303523	4.827606	-1.164320	0.000000	-10.000000	-0.133333	16.850000	571.166687	1023.000000	1023.000000	2046.000000
31.020000	0.009057	5.352458	1.369890	0.368973	4.791073	-1.177478	0.000000	-10.000000	-0.075000	13.783334	577.333313	1023.000000	1023.000000	2046.000000
31.040001	0.008839	5.223693	1.272304	0.427470	4.776066	-1.252147	0.000000	-10.000000	-0.025000	10.766666	582.500000	1023.000000	1023.000000	2046.000000
31.059999	0.008761	5.177964	1.165522	0.471823	4.830103	-1.289484	0.000000	-10.000000	-0.008333	7.666667	586.666687	1023.000000	1023.000000	2046.000000
31.080000	0.008799	5.200382	1.133290	0.553120	4.885562	-1.371590	0.000000	-10.000000	0.000000	4.183333	589.833313	1023.000000	1023.000000	2046.000000
31.100000	0.008784	5.191500	1.148098	0.582578	4.907126	-1.446302	0.000000	-10.000000	0.008333	1.083333	591.833313	1023.000000	1023.000000	2046.000000
31.120001	0.008778	5.187989	1.178392	0.545306	4.939177	-1.474886	0.000000	-10.000000	0.008333	-1.466667	592.833313	1023.000000	1023.000000	2046.000000
31.139999	0.008994	5.315182	1.181150	0.583748	5.023125	-1.472841	0.000000	-10.000000	0.025000	-3.366667	593.000000	1023.000000	1023.000000	2046.000000
31.160000	0.009383	5.545593	1.258364	0.732908	5.008557	-1.454236	0.000000	-10.000000	0.033333	-5.583333	593.000000	1023.000000	1023.000000	2046.000000
31.180000	0.009645	5.700274	1.268085	0.809786	4.998056	-1.375653	0.000000	-10.000000	0.058333	-8.100000	593.000000	1023.000000	1023.000000	2046.000000
31.200001	0.009906	5.854600	1.188944	0.936927	5.026447	-1.297718	0.000000	-10.000000	0.075000	-10.350000	593.000000	1023.000000	1023.000000	2046.000000
31.219999	0.009706	5.735991	0.996893	1.035340	4.997706	-1.293949	0.000000	-10.000000	0.100000	-11.933333	593.000000	1023.000000	1023.000000	2046.000000
31.240000	0.009138	5.400479	0.738079	0.993806	4.882933	-1.214339	0.000000	-10.000000	0.125000	-13.233334	593.000000	1023.000000	1023.000000	2046.000000
31.260000	0.008524	5.037553	0.494787	0.879446	4.777226	-1.113906	0.000000	-10.000000	0.166667	-14.633333	585.166687	1023.000000	1023.000000	2046.000000
31.280001	0.007838	4.632496	0.289097	0.789873	4.629163	-1.075637	0.000000	-10.000000	0.200000	-15.950000	575.666687	1023.000000	1023.000000	2046.000000
31.299999	0.007024	4.151365	0.109841	0.659950	4.418900	-1.037325	0.000000	-10.000000	0.225000	-16.966667	562.166687	1023.000000	1023.000000	2046.000000
31.320000	0.006350	3.752642	0.023800	0.545955	4.223083	-1.040195	0.000000	-10.000000	0.225000	-17.350000	556.500000	1023.000000	1023.000000	2046.000000
31.340000	0.005759	3.403846	0.037829	0.379716	4.023080	-1.036779	0.000000	-10.000000	0.225000	-17.216667	550.500000	1023.000000	1023.000000	2046.000000
31.360001	0.005090	3.008087	0.045606	0.267635	3.811927	-1.117081	0.000000	-10.000000	0.216667	-16.850000	546.833313	1023.000000	1023.000000	2046.000000
31.379999	0.004747	2.805547	0.085287	0.121804	3.690770	-1.092315	0.000000	-10.000000	0.208333	-16.316668	541.166687	1023.000000	1023.000000	2046.000000
31.400000	0.004451	2.630557	0.071713	0.051959	3.643803	-1.136917	0.000000	-10.000000	0.191667	-15.783334	535.833313	1023.000000	1023.000000	2046.000000
31.420000	0.004324	2.555317	0.078558	0.030613	3.571540	-1.125394	0.000000	-10.000000	0.183333	-15.200000	530.500000	1023.000000	1023.000000	2046.000000
31.440001	0.004343	2.566988	0.132351	0.018754	3.510935	-1.095052	0.000000	-10.000000	0.166667	-14.733334	525.500000	1023.000000	1023.000000	2046.000000
31.459999	0.004480	2.647952	0.135013	0.063071	3.494054	-1.044186	0.000000	-10.000000	0.158333	-14.216667	520.500000	1023.000000	1023.000000	2046.000000
31.480000	0.004712	2.784769	0.184073	0.138771	3.421135	-0.959210	0.000000	-10.000000	0.158333	-13.650001	515.666687	1023.000000	1023.000000	2046.000000
31.500000	0.004959	2.930543	0.184583	0.276961	3.358399	-0.889400	0.000000	-10.000000	0.141667	-12.816667	511.166656	1023.000000	1023.000000	2046.000000
31.520000	0.005214	3.081553	0.144690	0.436877	3.302518	-0.802532	0.000000	-10.000000	0.125000	-11.966667	507.000000	1023.000000	1023.000000	2046.000000
31.540001	0.005485	3.241872	0.114038	0.553970	3.236783	-0.662919	0.000000	-10.000000	0.083333	-11.150001	503.000000	1023.000000	1023.000000	2046.000000
31.559999	0.005622	3.322779	0.080743	0.707392	3.181722	-0.647078	0.000000	-10.000000	0.066667	-10.400001	499.166656	1023.000000	1023.000000	2046.000000
31.580000	0.005863	3.464989	0.109931	0.808951	3.118334	-0.572227	0.000000	-10.000000	0.050000	-9.750000	495.500000	1023.000000	1023.000000	2046.000000
31.600000	0.006054	3.577917	0.133194	0.861547	3.054700	-0.471524	0.000000	-10.000000	0.050000	-9.350000	492.166656	1023.000000	1023.000000	2046.000000
31.620001	0.005991	3.540606	0.087634	0.950483	2.992548	-0.490058	0.000000	-10.000000	0.058333	-9.316667	489.000000	1023.000000	1023.000000	2046.000000
31.639999	0.005883	3.476741	0.042276	1.000774	2.905153	-0.471461	0.000000	-10.000000	0.058333	-9.483334	486.000000	1023.000000	1023.000000	2046.000000
31.660000	0.005936	3.508010	0.069348	1.055611	2.851737	-0.468686	0.000000	-10.000000	0.058333	-9.750000	482.833344	1023.000000	1023.000000	2046.000000
31.680000	0.005744	3.394503	0.008251	1.081694	2.764911	-0.460354	0.000000	-10.000000	0.058333	-9.950000	479.500000	1023.000000	1023.000000	2046.000000
31.700001	0.005595	3.306430	-0.018835	1.105243	2.670262	-0.450240	0.000000	-10.000000	0.075000	-10.200000	476.166656	1023.000000	1023.000000	2046.000000
31.719999	0.005466	3.230219	-0.100250	1.143814	2.603660	-0.417005	0.000000	-10.000000	0.091667	-10.483334	472.833344	1023.000000	1023.000000	2046.000000
31.740000	0.005300	3.132231	-0.175290	1.206836	2.498065	-0.397380	0.000000	-10.000000	0.100000	-10.866667	469.500000	1023.000000	1023.000000	2046.000000
31.760000	0.004954	2.927950	-0.265747	1.268859	2.337474	-0.412635	0.000000	-10.000000	0.108333	-11.400001	465.833344	1023.000000	1023.000000	2046.000000
31.780001	0.004874	2.880241	-0.301762	1.308907	2.276927	-0.403832	0.000000	-10.000000	0.108333	-12.100000	462.000000	1023.000000	1023.000000	2046.000000
31.799999	0.004884	2.886597	-0.213212	1.352228	2.182047	-0.434466	0.000000	-10.000000	0.116667	-12.833333	458.000000	1023.000000	1023.000000	2046.000000
31.820000	0.004824	2.850796	-0.240712	1.403295	2.152673	-0.464460	0.000000	-10.000000	0.116667	-13.416667	453.666656	1023.000000	1023.000000	2046.000000
31.840000	0.004563	2.696805	-0.271479	1.438875	1.954210	-0.424801	0.000000	-10.000000	0.125000	-13.633333	449.166656	1023.000000	1023.000000	2046.000000
31.860001	0.004064	2.401628	-0.355389	1.453530	1.762239	-0.458751	0.000000	-10.000000	0.116667	-13.450000	444.500000	1023.000000	1023.000000	2046.000000
31.879999	0.003404	2.011831	-0.446451	1.406868	1.601291	-0.549878	0.000000	-10.000000	0.108333	-13.266666	440.166656	1023.000000	1023.000000	2046.000000
31.900000	0.002919	1.725353	-0.556867	1.380224	1.401575	-0.499579	0.000000	-10.000000	0.116667	-13.450000	435.666656	1023.000000	1023.000000	2046.000000
31.920000	0.003034	1.792848	-0.606740	1.655785	1.280156	-0.536354	0.000000	-10.000000	0.141667	-14.233334	431.166656	1023.000000	1023.000000	2046.000000
31.940001	0.003253	1.922776	-0.746982	1.954357	1.144670	-0.429269	0.000000	-10.000000	0.183333	-15.316667	426.333344	1023.000000	1023.000000	2046.000000
31.959999	0.002520	1.489325	-1.081585	2.061390	0.826360	-0.316841	0.000000	-10.000000	0.216667	-16.366667	421.166656	1023.000000	1023.000000	2046.000000
31.980000	0.000846	0.500279	-1.522784	1.966936	0.302626	-0.246499	0.000000	-10.000000	0.241667	-17.483334	415.833344	1023.000000	1023.000000	2046.000000
32.000000	-0.001713	-1.012580	-2.010932	1.636184	-0.252583	-0.385248	0.000000	-10.000000	0.250000	-18.200001	409.833344	1023.000000	1023.000000	2046.000000
32.020000	-0.005066	-2.994012	-2.542018	1.142347	-0.830506	-0.763835	0.000000	-10.000000	0.266667	-18.816666	403.833344	1023.000000	1023.000000	2046.000000
32.040001	-0.008707	-5.145709	-3.029956	0.507583	-1.339575	-1.283761	0.000000	-10.000000	0.283333	-19.333334	397.500000	1023.000000	1023.000000	2046.000000
32.060001	-0.011619	-6.866838	-3.427411	0.046981	-1.737362	-1.749046	0.000000	-10.000000	0.325000	-20.216667	391.166656	1023.000000	1023.000000	2046.000000
32.080002	-0.013666	-8.076792	-3.806211	-0.201916	-2.000866	-2.067800	0.000000	-10.000000	0.358333	-21.250000	384.333344	1023.000000	1023.000000	2046.000000
32.099998	-0.015281	-9.031341	-4.139607	-0.280935	-2.286817	-2.323982	0.000000	-10.000000	0.391667	-22.166668	377.166656	1023.000000	1023.000000	2046.000000
32.119999	-0.016648	-9.839020	-4.445623	-0.304718	-2.559199	-2.529479	0.000000	-10.000000	0.433333	-23.283333	369.666656	1023.000000	1023.000000	2046.000000
32.139999	-0.018085	-10.688453	-4.785981	-0.316573	-2.873572	-2.712327	0.000000	-10.000000	0.466667	-24.266666	362.000000	1023.000000	1023.000000	2046.000000
32.160000	-0.019561	-11.560824	-5.166319	-0.349996	-3.147988	-2.896521	0.000000	-10.000000	0.508333	-25.300001	353.833344	1023.000000	1023.000000	2046.000000
32.180000	-0.020961	-12.387725	-5.523884	-0.383530	-3.397270	-3.083040	0.000000	-10.000000	0.525000	-26.000000	345.500000	1023.000000	1023.000000	2046.000000
32.200001	-0.022062	-13.038453	-5.803749	-0.429634	-3.590511	-3.214559	0.000000	-10.000000	0.558333	-26.783335	336.833344	1023.000000	1023.000000	2046.000000
32.220001	-0.023236	-13.732296	-6.028194	-0.468715	-3.888800	-3.346586	0.000000	-10.000000	0.591667	-27.516666	327.833344	1023.000000	1023.000000	2046.000000
32.240002	-0.024131	-14.261497	-6.197286	-0.509040	-4.079399	-3.475773	0.000000	-10.000000	0.616667	-28.116667	318.666656	1023.000000	1023.000000	2046.000000
32.259998	-0.024863	-14.694079	-6.315341	-0.502077	-4.304618	-3.572043	0.000000	-10.000000	0.625000	-28.650000	309.166656	1023.000000	1023.000000	2046.000000
32.279999	-0.025412	-15.018401	-6.404264	-0.525695	-4.416025	-3.672417	0.000000	-10.000000	0.641667	-29.016666	299.833344	1023.000000	1023.000000	2046.000000
32.299999	-0.025759	-15.223330	-6.417478	-0.531689	-4.590586	-3.683577	0.000000	-10.000000	0.666667	-29.566668	286.833344	1023.000000	1023.000000	2046.000000
32.320000	-0.025996	-15.363912	-6.557298	-0.456414	-4.656664	-3.693535	0.000000	-10.000000	0.691667	-29.916668	277.166656	1023.000000	1023.000000	2046.000000
32.340000	-0.026395	-15.599426	-6.731388	-0.404640	-4.812362	-3.651037	0.000000	-10.000000	0.683333	-30.316668	267.166656	1023.000000	1023.000000	2046.000000
32.360001	-0.027045	-15.983871	-6.944963	-0.325551	-4.998588	-3.714769	0.000000	-10.000000	0.675000	-30.233334	260.166656	1023.000000	1023.000000	2046.000000
32.380001	-0.027943	-16.514467	-7.232868	-0.332808	-5.229912	-3.718878	0.000000	-10.000000	0.658333	-30.083334	249.833328	1023.000000	1023.000000	2046.000000
32.400002	-0.028988	-17.131741	-7.475394	-0.435870	-5.436692	-3.783784	0.000000	-10.000000	0.666667	-29.916668	239.500000	1023.000000	1023.000000	2046.000000
32.419998	-0.030021	-17.742689	-7.700526	-0.533092	-5.701421	-3.807649	0.000000	-10.000000	0.666667	-29.916668	229.500000	1023.000000	1023.000000	2046.000000
32.439999	-0.030973	-18.304758	-7.939481	-0.586140	-5.965436	-3.813700	0.000000	-10.000000	0.666667	-29.766668	219.666672	1023.000000	1023.000000	2046.000000
32.459999	-0.031975	-18.897255	-8.085853	-0.626971	-6.294322	-3.890108	0.000000	-10.000000	0.650000	-29.350000	210.000000	1023.000000	1023.000000	2046.000000
32.480000	-0.032988	-19.496021	-8.227606	-0.682321	-6.577713	-4.008381	0.000000	-10.000000	0.625000	-28.883335	200.333328	1023.000000	1023.000000	2046.000000
32.500000	-0.033893	-20.030764	-8.297462	-0.758572	-6.846917	-4.127811	0.000000	-10.000000	0.616667	-28.383335	190.666672	1023.000000	1023.000000	2046.000000
32.520000	-0.034877	-20.612162	-8.386128	-0.862860	-7.106310	-4.256863	0.000000	-10.000000	0.608333	-27.916668	181.000000	1023.000000	1023.000000	2046.000000
32.540001	-0.035524	-20.994551	-8.423142	-0.918206	-7.276857	-4.376344	0.000000	-10.000000	0.591667	-27.416668	171.666672	1023.000000	1023.000000	2046.000000
32.560001	-0.035940	-21.240633	-8.406722	-0.991833	-7.394018	-4.448060	0.000000	-10.000000	0.558333	-27.066668	162.500000	1023.000000	1023.000000	2046.000000
32.580002	-0.036379	-21.499924	-8.386077	-1.078961	-7.507221	-4.527665	0.000000	-10.000000	0.533333	-26.850000	153.500000	1023.000000	1023.000000	2046.000000
32.599998	-0.036599	-21.629930	-8.368508	-1.110740	-7.545924	-4.604757	0.000000	-10.000000	0.516667	-26.416666	144.666672	1023.000000	1023.000000	2046.000000
32.619999	-0.036814	-21.757193	-8.374794	-1.145915	-7.631282	-4.605202	0.000000	-10.000000	0.508333	-26.033333	135.833328	1023.000000	1023.000000	2046.000000
32.639999	-0.037141	-21.950197	-8.424268	-1.118680	-7.718023	-4.689227	0.000000	-10.000000	0.491667	-25.333334	127.166664	1023.000000	1023.000000	2046.000000
32.660000	-0.037275	-22.029465	-8.425179	-1.084020	-7.796540	-4.723726	0.000000	-10.000000	0.475000	-24.733334	118.500000	1023.000000	1023.000000	2046.000000
32.680000	-0.037401	-22.103926	-8.451309	-1.075712	-7.827236	-4.749669	0.000000	-10.000000	0.441667	-23.866667	110.166664	1023.000000	1023.000000	2046.000000
32.700001	-0.037600	-22.221310	-8.469945	-1.039194	-7.931869	-4.780301	0.000000	-10.000000	0.400000	-22.900000	102.333336	1023.000000	1023.000000	2046.000000
32.720001	-0.037668	-22.261938	-8.465200	-0.996021	-7.966896	-4.833820	0.000000	-10.000000	0.358333	-21.833334	94.833336	1023.000000	1023.000000	2046.000000
32.740002	-0.037715	-22.289808	-8.421143	-0.975211	-8.063538	-4.829917	0.000000	-10.000000	0.325000	-20.750000	87.666664	1023.000000	1023.000000	2046.000000
32.759998	-0.037795	-22.336763	-8.418417	-0.974138	-8.063456	-4.880754	0.000000	-10.000000	0.283333	-19.583334	80.500000	1023.000000	1023.000000	2046.000000
32.779999	-0.037878	-22.385717	-8.400268	-0.944653	-8.098834	-4.941962	0.000000	-10.000000	0.250000	-18.433334	73.833336	1023.000000	1023.000000	2046.000000
32.799999	-0.037940	-22.422535	-8.373467	-0.960977	-8.134621	-4.953470	0.000000	-10.000000	0.216667	-17.300001	67.666664	1023.000000	1023.000000	2046.000000
32.820000	-0.038048	-22.486238	-8.345627	-1.000305	-8.144781	-4.995525	0.000000	-10.000000	0.200000	-16.316668	62.000000	1023.000000	1023.000000	2046.000000
32.840000	-0.038085	-22.508429	-8.316968	-0.983766	-8.151732	-5.055961	0.000000	-10.000000	0.191667	-15.333334	56.666668	1023.000000	1023.000000	2046.000000
32.860001	-0.038086	-22.508760	-8.240961	-1.002458	-8.162815	-5.102525	0.000000	-10.000000	0.183333	-14.450000	51.500000	1023.000000	1023.000000	2046.000000
32.880001	-0.038201	-22.577028	-8.259456	-1.007081	-8.186570	-5.123921	0.000000	-10.000000	0.175000	-13.600000	46.666668	1023.000000	1023.000000	2046.000000
32.900002	-0.038163	-22.554552	-8.205867	-0.994979	-8.201020	-5.152686	0.000000	-10.000000	0.141667	-12.883333	42.166668	1023.000000	1023.000000	2046.000000
32.919998	-0.038156	-22.550301	-8.166237	-0.962755	-8.178138	-5.243171	0.000000	-10.000000	0.116667	-12.016666	38.000000	1023.000000	1023.000000	2046.000000
32.939999	-0.038121	-22.529236	-8.145206	-0.957679	-8.202083	-5.224267	0.000000	-10.000000	0.083333	-11.266666	34.000000	1023.000000	1023.000000	2046.000000
32.959999	-0.038003	-22.460062	-8.127237	-0.938606	-8.163133	-5.231085	0.000000	-10.000000	0.066667	-10.383333	30.166666	1023.000000	1023.000000	2046.000000
32.980000	-0.037944	-22.424753	-8.068142	-0.932112	-8.140384	-5.284114	0.000000	-10.000000	0.050000	-9.650001	26.500000	1023.000000	1023.000000	2046.000000
33.000000	-0.037879	-22.386616	-8.009721	-0.927848	-8.139780	-5.309268	0.000000	-10.000000	0.050000	-8.816667	23.333334	1023.000000	1023.000000	2046.000000
33.020000	-0.037707	-22.284752	-7.904526	-0.909769	-8.141495	-5.328963	0.000000	-10.000000	0.050000	-7.983334	20.333334	1023.000000	1023.000000	2046.000000
33.040001	-0.037754	-22.312889	-7.873407	-0.904228	-8.154040	-5.381214	0.000000	-10.000000	0.041667	-7.000000	17.833334	1023.000000	1023.000000	2046.000000
33.060001	-0.038068	-22.498268	-7.838219	-0.929345	-8.282149	-5.448555	0.000000	-10.000000	0.025000	-5.966667	15.500000	1023.000000	1023.000000	2046.000000
33.080002	-0.038452	-22.725376	-7.756679	-1.025575	-8.351957	-5.591166	0.000000	-10.000000	0.008333	-4.866667	13.500000	1023.000000	1023.000000	2046.000000
33.099998	-0.038888	-22.983059	-7.821655	-1.051441	-8.312828	-5.797135	0.000000	-10.000000	0.008333	-3.900000	11.833333	1023.000000	1023.000000	2046.000000
33.119999	-0.039304	-23.228540	-7.758076	-1.124037	-8.454012	-5.892416	0.000000	-10.000000	0.000000	-3.250000	10.333333	1023.000000	1023.000000	2046.000000
33.139999	-0.038841	-22.955122	-7.665219	-0.946687	-8.458009	-5.885208	0.000000	-10.000000	0.008333	-3.116667	9.166667	1023.000000	1023.000000	2046.000000
33.160000	-0.038593	-22.808531	-7.698582	-0.905744	-8.406177	-5.798028	0.000000	-10.000000	0.000000	-3.383333	8.000000	1023.000000	1023.000000	2046.000000
33.180000	-0.038834	-22.950796	-7.828336	-0.918323	-8.455306	-5.748830	0.000000	-10.000000	0.008333	-3.733333	6.833333	1023.000000	1023.000000	2046.000000
33.200001	-0.039666	-23.442499	-8.061059	-1.020446	-8.678101	-5.682893	0.000000	-10.000000	0.000000	-3.566667	5.666667	1023.000000	1023.000000	2046.000000
33.220001	-0.041173	-24.333092	-8.357869	-1.265423	-8.968815	-5.740984	0.000000	-10.000000	0.000000	-1.966667	4.666667	1023.000000	1023.000000	2046.000000
33.240002	-0.043639	-25.790913	-8.799748	-1.739505	-9.227415	-6.024246	0.000000	-10.000000	0.000000	0.016667	4.166667	1023.000000	1023.000000	2046.000000
33.259998	-0.046019	-27.197136	-9.061601	-2.270544	-9.477792	-6.387200	0.000000	-10.000000	0.000000	1.516667	4.000000	1023.000000	1023.000000	2046.000000
33.279999	-0.047788	-28.242420	-9.293555	-2.604382	-9.559643	-6.784841	0.000000	-10.000000	0.000000	1.450000	4.000000	1023.000000	1023.000000	2046.000000
33.299999	-0.048803	-28.842348	-9.514579	-2.727526	-9.528343	-7.071900	0.000000	-10.000000	0.008333	0.800000	4.000000	1023.000000	1023.000000	2046.000000
33.320000	-0.049223	-29.090797	-9.618015	-2.773005	-9.523666	-7.176111	0.000000	-10.000000	0.016667	-0.033333	4.000000	1023.000000	1023.000000	2046.000000
33.340000	-0.049683	-29.362446	-9.827408	-2.716282	-9.501719	-7.317038	0.000000	-10.000000	0.016667	-0.483333	4.000000	1023.000000	1023.000000	2046.000000
33.360001	-0.049990	-29.543911	-10.010654	-2.720412	-9.435038	-7.377807	0.000000	-10.000000	0.008333	-0.483333	4.000000	1023.000000	1023.000000	2046.000000
33.380001	-0.050186	-29.660112	-10.110390	-2.722742	-9.405051	-7.421929	0.000000	-10.000000	0.000000	0.500000	4.000000	1023.000000	1023.000000	2046.000000
33.400002	-0.050374	-29.771276	-10.230400	-2.763396	-9.331588	-7.445892	0.000000	-10.000000	0.000000	2.016667	4.000000	1023.000000	1023.000000	2046.000000
33.419998	-0.050204	-29.670305	-10.228405	-2.732286	-9.215731	-7.493885	0.000000	-10.000000	-0.008333	4.350000	4.000000	1023.000000	1023.000000	2046.000000
33.439999	-0.049773	-29.416027	-10.184757	-2.725887	-9.094732	-7.410651	0.000000	-10.000000	-0.025000	6.866667	4.000000	1023.000000	1023.000000	2046.000000
33.459999	-0.049210	-29.083054	-10.081458	-2.662563	-8.933090	-7.405942	0.000000	-10.000000	-0.058333	9.400001	4.000000	1023.000000	1023.000000	2046.000000
33.480000	-0.048261	-28.522356	-9.920132	-2.591993	-8.666295	-7.343936	0.000000	-10.000000	-0.100000	11.650001	4.000000	1023.000000	1023.000000	2046.000000
33.500000	-0.046982	-27.766085	-9.608561	-2.585538	-8.407057	-7.164929	0.000000	-10.000000	-0.141667	13.416667	4.000000	1023.000000	1023.000000	2046.000000
33.520000	-0.045564	-26.928053	-9.376673	-2.525792	-8.043761	-6.981829	0.000000	-10.000000	-0.183333	15.016666	4.000000	1023.000000	1023.000000	2046.000000
33.540001	-0.044146	-26.090090	-9.210139	-2.351085	-7.666691	-6.862173	0.000000	-10.000000	-0.225000	16.700001	10.666667	1023.000000	1023.000000	2046.000000
33.560001	-0.042903	-25.355707	-9.053924	-2.257771	-7.361904	-6.682108	0.000000	-10.000000	-0.275000	18.733334	19.000000	1023.000000	1023.000000	2046.000000
33.580002	-0.041934	-24.783150	-8.971373	-2.173404	-7.077102	-6.561271	0.000000	-10.000000	-0.200000	13.283334	17.666666	1023.000000	1023.000000	2046.000000
33.599998	-0.041168	-24.330385	-8.918657	-2.205865	-6.810294	-6.395568	0.000000	-10.000000	-0.108333	7.016667	9.666667	1023.000000	1023.000000	2046.000000
33.619999	-0.040622	-24.007498	-8.902481	-2.273874	-6.562678	-6.268463	0.000000	-10.000000	0.000000	0.000000	0.000000	1023.000000	1023.000000	2046.000000
33.639999	-0.039943	-23.606333	-8.814068	-2.320302	-6.335521	-6.136442	0.000000	-10.000000	0.000000	0.000000	0.000000	1023.000000	1023.000000	2046.000000
33.660000	-0.039288	-23.219496	-8.667743	-2.398499	-6.208387	-5.944867	0.000000	-10.000000	0.000000	0.000000	0.000000	1023.000000	1023.000000	2046.000000
33.680000	-0.038578	-22.799591	-8.481403	-2.418025	-6.057528	-5.842634	0.000000	-10.000000	0.000000	0.000000	0.000000	1023.000000	1023.000000	2046.000000
33.700001	-0.037700	-22.280766	-8.208867	-2.444889	-5.862909	-5.764099	0.000000	-10.000000	0.000000	0.000000	0.000000	1023.000000	1023.000000	2046.000000
33.720001	-0.036684	-21.680426	-7.920694	-2.454611	-5.617278	-5.687843	0.000000	-10.000000	0.000000	0.000000	0.000000	1023.000000	1023.000000	2046.000000
33.740002	-0.035525	-20.995459	-7.588560	-2.486928	-5.351667	-5.568305	0.000000	-10.000000	0.000000	0.000000	0.000000	1023.000000	1023.000000	2046.000000
33.759998	-0.034166	-20.191847	-7.213169	-2.500504	-5.020028	-5.458146	0.000000	-10.000000	0.000000	0.000000	0.000000	1023.000000	1023.000000	2046.000000
33.779999	-0.032710	-19.331848	-6.870995	-2.490825	-4.648540	-5.321489	0.000000	-10.000000	0.000000	0.000000	0.000000	1023.000000	1023.000000	2046.000000
33.799999	-0.031154	-18.411777	-6.520824	-2.432806	-4.286759	-5.171388	0.000000	-10.000000	0.000000	0.000000	0.000000	1023.000000	1023.000000	2046.000000
33.820000	-0.029490	-17.428373	-6.145149	-2.356989	-3.926355	-4.999880	0.000000	-10.000000	0.000000	0.000000	0.000000	1023.000000	1023.000000	2046.000000
33.840000	-0.027766	-16.409784	-5.812985	-2.228749	-3.579039	-4.789011	0.000000	-10.000000	0.000000	0.000000	0.000000	1023.000000	1023.000000	2046.000000
33.860001	-0.026011	-15.372336	-5.528216	-2.065577	-3.170479	-4.608064	0.000000	-10.000000	0.000000	0.000000	0.000000	1023.000000	1023.000000	2046.000000
33.880001	-0.024092	-14.238170	-5.138257	-1.903433	-2.813155	-4.383325	0.000000	-10.000000	0.000000	0.000000	0.000000	1023.000000	1023.000000	2046.000000
33.900002	-0.022210	-13.125828	-4.792773	-1.717577	-2.468538	-4.146939	0.000000	-10.000000	0.000000	0.000000	0.000000	1023.000000	1023.000000	2046.000000
33.919998	-0.020342	-12.022216	-4.459618	-1.540757	-2.067942	-3.953899	0.000000	-10.000000	0.000000	0.000000	0.000000	1023.000000	1023.000000	2046.000000
33.939999	-0.018418	-10.884831	-4.125923	-1.376465	-1.663566	-3.718879	0.000000	-10.000000	0.000000	0.000000	0.000000	1023.000000	1023.000000	2046.000000
33.959999	-0.016721	-9.882380	-3.791208	-1.222365	-1.317479	-3.551328	0.000000	-10.000000	0.000000	0.000000	0.000000	1023.000000	1023.000000	2046.000000
33.980000	-0.014924	-8.819945	-3.433208	-1.090228	-0.952864	-3.343645	0.000000	-10.000000	0.000000	0.000000	0.000000	1023.000000	1023.000000	2046.000000
34.000000	-0.013211	-7.807951	-3.083851	-0.952978	-0.606423	-3.164700	0.000000	-10.000000	0.000000	0.000000	0.000000	1023.000000	1023.000000	2046.000000
34.020000	-0.011561	-6.832382	-2.763898	-0.860741	-0.230178	-2.977564	0.000000	-10.000000	0.000000	0.000000	0.000000	1023.000000	1023.000000	2046.000000
34.040001	-0.009941	-5.874861	-2.448926	-0.731375	0.106863	-2.801423	0.000000	-10.000000	0.000000	0.000000	0.000000	1023.000000	1023.000000	2046.000000
34.060001	-0.008408	-4.969378	-2.110709	-0.640713	0.443473	-2.661430	0.000000	-10.000000	0.000000	0.000000	0.000000	1023.000000	1023.000000	2046.000000
34.080002	-0.006759	-3.994771	-1.834214	-0.530385	0.853926	-2.484099	0.000000	-10.000000	0.000000	0.000000	0.000000	1023.000000	1023.000000	2046.000000
34.099998	-0.005171	-3.056207	-1.474399	-0.410261	1.173255	-2.344804	0.000000	-10.000000	0.000000	0.000000	0.000000	1023.000000	1023.000000	2046.000000
34.119999	-0.003659	-2.162724	-1.174495	-0.275848	1.510130	-2.222512	0.000000	-10.000000	0.000000	0.000000	0.000000	1023.000000	1023.000000	2046.000000
34.139999	-0.002018	-1.192413	-0.867592	-0.181272	1.913737	-2.057285	0.000000	-10.000000	0.000000	0.000000	0.000000	1023.000000	1023.000000	2046.000000
34.160000	-0.000438	-0.259150	-0.545458	-0.042864	2.243668	-1.914496	0.000000	-10.000000	0.000000	0.000000	0.000000	1023.000000	1023.000000	2046.000000
34.180000	0.001126	0.665522	-0.193101	0.031545	2.563154	-1.736076	0.000000	-10.000000	0.000000	0.000000	0.000000	1023.000000	1023.000000	2046.000000
34.200001	0.002481	1.466455	0.125969	0.125917	2.879163	-1.664592	0.000000	-10.000000	0.000000	0.000000	0.000000	1023.000000	1023.000000	2046.000000
34.220001	0.003391	2.004323	0.358382	0.169367	3.028541	-1.551968	0.000000	-10.000000	0.000000	0.000000	0.000000	1023.000000	1023.000000	2046.000000
34.240002	0.003722	2.199634	0.589355	0.108668	3.127011	-1.625399	0.000000	-10.000000	0.000000	0.000000	0.000000	1023.000000	1023.000000	2046.000000
34.259998	0.004228	2.498611	0.874914	-0.013837	3.296302	-1.658768	0.000000	-10.000000	0.000000	0.000000	0.000000	1023.000000	1023.000000	2046.000000
34.279999	0.004870	2.877963	1.182035	-0.100633	3.539881	-1.743321	0.000000	-10.000000	0.000000	0.000000	0.000000	1023.000000	1023.000000	2046.000000
34.299999	0.005937	3.508976	1.525686	-0.112787	3.775775	-1.679698	0.000000	-10.000000	0.000000	0.000000	0.000000	1023.000000	1023.000000	2046.000000
34.320000	0.008139	4.810439	1.927015	0.228873	4.096927	-1.442375	0.000000	-10.000000	0.000000	0.000000	0.000000	1023.000000	1023.000000	2046.000000
34.340000	0.010572	6.247981	2.174469	0.725917	4.461381	-1.113786	0.000000	-10.000000	0.000000	0.000000	0.000000	1023.000000	1023.000000	2046.000000
34.360001	0.012032	7.111116	2.269022	1.026759	4.673645	-0.858309	0.000000	-10.000000	0.000000	0.000000	0.000000	1023.000000	1023.000000	2046.000000
34.380001	0.012038	7.114368	2.077161	0.988954	4.725924	-0.677671	0.000000	-10.000000	0.000000	0.000000	0.000000	1023.000000	1023.000000	2046.000000
34.400002	0.010425	6.161088	1.733543	0.727616	4.474782	-0.774852	0.000000	-10.000000	0.000000	0.000000	0.000000	1023.000000	1023.000000	2046.000000
34.419998	0.008409	4.969611	1.536387	0.241431	4.242164	-1.050371	0.000000	-10.000000	0.000000	0.000000	0.000000	1023.000000	1023.000000	2046.000000
34.439999	0.006638	3.923117	1.315486	-0.201966	4.190726	-1.381129	0.000000	-10.000000	0.000000	0.000000	0.000000	1023.000000	1023.000000	2046.000000
34.459999	0.005541	3.274790	1.136041	-0.469401	4.238156	-1.630005	0.000000	-10.000000	0.000000	0.000000	0.000000	1023.000000	1023.000000	2046.000000
34.480000	0.005123	3.027467	0.968234	-0.506102	4.323985	-1.758650	0.000000	-10.000000	0.000000	0.000000	0.000000	1023.000000	1023.000000	2046.000000
34.500000	0.004940	2.919788	0.815753	-0.426766	4.370313	-1.839512	0.000000	-10.000000	0.000000	0.000000	0.000000	1023.000000	1023.000000	2046.000000
34.520000	0.004784	2.827612	0.721400	-0.335313	4.337670	-1.896146	0.000000	-10.000000	0.000000	0.000000	0.000000	1023.000000	1023.000000	2046.000000
34.540001	0.004578	2.705445	0.571601	-0.170876	4.278100	-1.973380	0.000000	-10.000000	0.000000	0.000000	0.000000	1023.000000	1023.000000	2046.000000
34.560001	0.004408	2.605315	0.438420	-0.087083	4.273780	-2.019803	0.000000	-10.000000	0.000000	0.000000	0.000000	1023.000000	1023.000000	2046.000000
34.580002	0.004228	2.498472	0.340400	0.009828	4.263304	-2.115060	0.000000	-10.000000	0.000000	0.000000	0.000000	1023.000000	1023.000000	2046.000000
34.599998	0.004039	2.387250	0.261647	0.058617	4.190899	-2.123913	0.000000	-10.000000	0.000000	0.000000	0.000000	1023.000000	1023.000000	2046.000000
34.619999	0.003900	2.305022	0.145117	0.157918	4.208483	-2.206495	0.000000	-10.000000	0.000000	0.000000	0.000000	1023.000000	1023.000000	2046.000000
34.639999	0.003865	2.284049	0.156113	0.197532	4.183374	-2.252970	0.000000	-10.000000	0.000000	0.000000	0.000000	1023.000000	1023.000000	2046.000000
34.660000	0.003861	2.281753	0.186551	0.241805	4.185655	-2.332257	0.000000	-10.000000	0.000000	0.000000	0.000000	1023.000000	1023.000000	2046.000000
34.680000	0.003960	2.340480	0.192745	0.255700	4.243226	-2.351191	0.000000	-10.000000	0.000000	0.000000	0.000000	1023.000000	1023.000000	2046.000000
34.700001	0.004349	2.570317	0.264010	0.379174	4.227685	-2.300552	0.000000	-10.000000	0.000000	0.000000	0.000000	1023.000000	1023.000000	2046.000000
34.720001	0.004807	2.840976	0.290501	0.524546	4.243734	-2.217804	0.000000	-10.000000	0.000000	0.000000	0.000000	1023.000000	1023.000000	2046.000000
34.740002	0.005121	3.026676	0.270910	0.631323	4.264703	-2.140260	0.000000	-10.000000	0.000000	0.000000	0.000000	1023.000000	1023.000000	2046.000000
34.759998	0.005179	3.060858	0.104023	0.749433	4.263474	-2.056072	0.000000	-10.000000	0.000000	0.000000	0.000000	1023.000000	1023.000000	2046.000000
34.779999	0.004627	2.734797	-0.159737	0.744734	4.121866	-1.972067	0.000000	-10.000000	0.000000	0.000000	0.000000	1023.000000	1023.000000	2046.000000
34.799999	0.003900	2.305071	-0.464181	0.701887	3.958602	-1.891237	0.000000	-10.000000	0.000000	0.000000	0.000000	1023.000000	1023.000000	2046.000000
34.820000	0.002990	1.767011	-0.742048	0.641288	3.665453	-1.797683	0.000000	-10.000000	0.000000	0.000000	0.000000	1023.000000	1023.000000	2046.000000
34.840000	0.001645	0.972283	-1.113120	0.572505	3.278838	-1.765940	0.000000	-10.000000	0.000000	0.000000	0.000000	1023.000000	1023.000000	2046.000000
34.860001	0.000254	0.150157	-1.527677	0.536479	2.882745	-1.741389	0.000000	-10.000000	0.000000	0.000000	0.000000	1023.000000	1023.000000	2046.000000
34.880001	-0.001343	-0.793795	-1.875399	0.495532	2.355622	-1.769550	0.000000	-10.000000	0.000000	0.000000	0.000000	1023.000000	1023.000000	2046.000000
34.900002	-0.003017	-1.782782	-2.241718	0.481630	1.726475	-1.749169	0.000000	-10.000000	0.000000	0.000000	0.000000	1023.000000	1023.000000	2046.000000
34.919998	-0.004676	-2.763294	-2.594402	0.469581	1.123760	-1.762233	0.000000	-10.000000	0.000000	0.000000	0.000000	1023.000000	1023.000000	2046.000000
34.939999	-0.006354	-3.755421	-3.044654	0.454550	0.568834	-1.734150	0.000000	-10.000000	0.000000	0.000000	0.000000	1023.000000	1023.000000	2046.000000
34.959999	-0.007880	-4.656874	-3.415148	0.465849	-0.016776	-1.690798	0.000000	-10.000000	0.000000	0.000000	0.000000	1023.000000	1023.000000	2046.000000
34.980000	-0.009221	-5.449697	-3.730159	0.544338	-0.567041	-1.696834	0.000000	-10.000000	0.000000	0.000000	0.000000	1023.000000	1023.000000	2046.000000
35.000000	-0.010535	-6.226286	-4.039921	0.603520	-1.141685	-1.648200	0.000000	-10.000000	0.000000	0.000000	0.000000	1023.000000	1023.000000	2046.000000
35.020000	-0.011598	-6.854365	-4.331978	0.713373	-1.608385	-1.627375	0.000000	-10.000000	0.000000	0.000000	0.000000	1023.000000	1023.000000	2046.000000
35.040001	-0.012753	-7.536847	-4.681942	0.843925	-2.074026	-1.624803	0.000000	-10.000000	0.000000	0.000000	0.000000	1023.000000	1023.000000	2046.000000
35.060001	-0.013748	-8.125092	-4.947797	0.971568	-2.528721	-1.620142	0.000000	-10.000000	0.000000	0.000000	0.000000	1023.000000	1023.000000	2046.000000
35.080002	-0.014713	-8.695236	-5.163961	1.070209	-3.012349	-1.589135	0.000000	-10.000000	0.000000	0.000000	0.000000	1023.000000	1023.000000	2046.000000
35.099998	-0.015645	-9.246379	-5.426725	1.171330	-3.360193	-1.630791	0.000000	-10.000000	0.000000	0.000000	0.000000	1023.000000	1023.000000	2046.000000
35.119999	-0.016532	-9.770541	-5.642107	1.241907	-3.677246	-1.693096	0.000000	-10.000000	0.000000	0.000000	0.000000	1023.000000	1023.000000	2046.000000
35.139999	-0.017412	-10.290782	-5.810825	1.268446	-3.982015	-1.766388	0.000000	-10.000000	0.000000	0.000000	0.000000	1023.000000	1023.000000	2046.000000
35.160000	-0.018235	-10.776749	-5.981779	1.307929	-4.237327	-1.865572	0.000000	-10.000000	0.000000	0.000000	0.000000	1023.000000	1023.000000	2046.000000
35.180000	-0.019004	-11.231244	-6.121130	1.316813	-4.488678	-1.938249	0.000000	-10.000000	0.000000	0.000000	0.000000	1023.000000	1023.000000	2046.000000
35.200001	-0.019875	-11.746253	-6.267367	1.298378	-4.732876	-2.044388	0.000000	-10.000000	0.000000	0.000000	0.000000	1023.000000	1023.000000	2046.000000
35.220001	-0.020510	-12.121252	-6.356832	1.268337	-4.928004	-2.104753	0.000000	-10.000000	0.000000	0.000000	0.000000	1023.000000	1023.000000	2046.000000
35.240002	-0.021201	-12.529855	-6.441162	1.243202	-5.139549	-2.192345	0.000000	-10.000000	0.000000	0.000000	0.000000	1023.000000	1023.000000	2046.000000
35.259998	-0.021917	-12.953219	-6.564616	1.228222	-5.340937	-2.275888	0.000000	-10.000000	0.000000	0.000000	0.000000	1023.000000	1023.000000	2046.000000
35.279999	-0.022449	-13.267252	-6.650971	1.212346	-5.449715	-2.378912	0.000000	-10.000000	0.000000	0.000000	0.000000	1023.000000	1023.000000	2046.000000
35.299999	-0.023051	-13.622851	-6.716136	1.251613	-5.645088	-2.513240	0.000000	-10.000000	0.000000	0.000000	0.000000	1023.000000	1023.000000	2046.000000
35.320000	-0.023693	-14.002694	-6.782417	1.197937	-5.830642	-2.587572	0.000000	-10.000000	0.000000	0.000000	0.000000	1023.000000	1023.000000	2046.000000
35.340000	-0.024255	-14.334598	-6.896188	1.204399	-5.936429	-2.706379	0.000000	-10.000000	0.000000	0.000000	0.000000	1023.000000	1023.000000	2046.000000
35.360001	-0.024764	-14.635475	-6.902852	1.159090	-6.089619	-2.802094	0.000000	-10.000000	0.000000	0.000000	0.000000	1023.000000	1023.000000	2046.000000
35.380001	-0.025208	-14.897690	-6.903608	1.096811	-6.181874	-2.909019	0.000000	-10.000000	0.000000	0.000000	0.000000	1023.000000	1023.000000	2046.000000
35.400002	-0.025520	-15.082537	-6.868912	1.089194	-6.271209	-3.031610	0.000000	-10.000000	0.000000	0.000000	0.000000	1023.000000	1023.000000	2046.000000
35.419998	-0.026121	-15.437324	-6.865629	1.051651	-6.438361	-3.184985	0.000000	-10.000000	0.000000	0.000000	0.000000	1023.000000	1023.000000	2046.000000
35.439999	-0.026964	-15.935580	-6.871382	0.935169	-6.620918	-3.378449	0.000000	-10.000000	0.000000	0.000000	0.000000	1023.000000	1023.000000	2046.000000
35.459999	-0.027629	-16.328901	-6.900235	0.840492	-6.694473	-3.574686	0.000000	-10.000000	0.000000	0.000000	0.000000	1023.000000	1023.000000	2046.000000
35.480000	-0.028571	-16.885601	-6.987360	0.720474	-6.885485	-3.733232	0.000000	-10.000000	0.000000	0.000000	0.000000	1023.000000	1023.000000	2046.000000
35.500000	-0.028813	-17.028599	-7.011015	0.826978	-6.994302	-3.850260	0.000000	-10.000000	0.000000	0.000000	0.000000	1023.000000	1023.000000	2046.000000
35.520000	-0.028925	-17.094830	-6.992704	0.906113	-7.048326	-3.959911	0.000000	-10.000000	0.000000	0.000000	0.000000	1023.000000	1023.000000	2046.000000
35.540001	-0.029509	-17.439590	-7.176558	0.869419	-7.111959	-4.020494	0.000000	-10.000000	0.000000	0.000000	0.000000	1023.000000	1023.000000	2046.000000
35.560001	-0.030583	-18.074640	-7.390859	0.729103	-7.375760	-4.037125	0.000000	-10.000000	0.000000	0.000000	0.000000	1023.000000	1023.000000	2046.000000
35.580002	-0.032300	-19.089493	-7.644914	0.457771	-7.835726	-4.066623	0.000000	-10.000000	0.000000	0.000000	0.000000	1023.000000	1023.000000	2046.000000
35.599998	-0.034920	-20.637936	-8.049273	0.054560	-8.231785	-4.411437	0.000000	-10.000000	0.000000	0.000000	0.000000	1023.000000	1023.000000	2046.000000
35.619999	-0.038071	-22.499687	-8.469865	-0.518286	-8.606021	-4.905515	0.000000	-10.000000	0.000000	0.000000	0.000000	1023.000000	1023.000000	2046.000000
35.639999	-0.040795	-24.109846	-8.747254	-1.068177	-8.885730	-5.408686	0.000000	-10.000000	0.050000	-3.183333	0.000000	1023.000000	1023.000000	2046.000000
35.660000	-0.042750	-25.265123	-9.025753	-1.395835	-8.981302	-5.862235	0.000000	-10.000000	0.150000	-9.633333	0.000000	1023.000000	1023.000000	2046.000000
35.680000	-0.044053	-26.035089	-9.325072	-1.531495	-8.973875	-6.204647	0.000000	-10.000000	0.250000	-15.950001	0.000000	1023.000000	1023.000000	2046.000000
35.700001	-0.045105	-26.657120	-9.562054	-1.639539	-9.082837	-6.372689	0.000000	-10.000000	0.300000	-19.066668	0.000000	1023.000000	1023.000000	2046.000000
35.720001	-0.046087	-27.237473	-9.842617	-1.720134	-9.107340	-6.567382	0.000000	-10.000000	0.300000	-18.666666	0.000000	1023.000000	1023.000000	2046.000000
35.740002	-0.046996	-27.774723	-10.084057	-1.782687	-9.154821	-6.753157	0.000000	-10.000000	0.291667	-18.166666	0.000000	1023.000000	1023.000000	2046.000000
35.759998	-0.047852	-28.280666	-10.244388	-1.901380	-9.257722	-6.877176	0.000000	-10.000000	0.283333	-17.433334	0.000000	1023.000000	1023.000000	2046.000000
35.779999	-0.048520	-28.675192	-10.413421	-1.984925	-9.281337	-6.995508	0.000000	-10.000000	0.266667	-16.783335	0.000000	1023.000000	1023.000000	2046.000000
35.799999	-0.048983	-28.949177	-10.476273	-2.054974	-9.340556	-7.077375	0.000000	-10.000000	0.258333	-16.050001	0.000000	1023.000000	1023.000000	2046.000000
35.820000	-0.049299	-29.135944	-10.508543	-2.086859	-9.366701	-7.173841	0.000000	-10.000000	0.233333	-15.333334	0.000000	1023.000000	1023.000000	2046.000000
35.840000	-0.049413	-29.202942	-10.500389	-2.109534	-9.338122	-7.254896	0.000000	-10.000000	0.216667	-14.550000	0.000000	1023.000000	1023.000000	2046.000000
35.860001	-0.049150	-29.047632	-10.371232	-2.138622	-9.279202	-7.258577	0.000000	-10.000000	0.208333	-14.000000	0.000000	1023.000000	1023.000000	2046.000000
35.880001	-0.048859	-28.875488	-10.265879	-2.175624	-9.214242	-7.219744	0.000000	-10.000000	0.216667	-13.766667	0.000000	1023.000000	1023.000000	2046.000000
35.900002	-0.048466	-28.643139	-10.253096	-2.074185	-9.100559	-7.215300	0.000000	-10.000000	0.225000	-13.766667	0.000000	1023.000000	1023.000000	2046.000000
35.919998	-0.048321	-28.557907	-10.250744	-2.067573	-9.072010	-7.167581	0.000000	-10.000000	0.208333	-13.533334	0.000000	1023.000000	1023.000000	2046.000000
35.939999	-0.048339	-28.568630	-10.297278	-2.046436	-9.070255	-7.154661	0.000000	-10.000000	0.183333	-12.916667	0.000000	1023.000000	1023.000000	2046.000000
35.959999	-0.048805	-28.843887	-10.462715	-2.087012	-9.091080	-7.203080	0.000000	-10.000000	0.158333	-12.216667	0.000000	1023.000000	1023.000000	2046.000000
35.980000	-0.049455	-29.228006	-10.577238	-2.231057	-9.174542	-7.245169	0.000000	-10.000000	0.133333	-11.816667	0.000000	1023.000000	1023.000000	2046.000000
36.000000	-0.049931	-29.509342	-10.688202	-2.369388	-9.239436	-7.212316	0.000000	-10.000000	0.116667	-11.533334	0.000000	1023.000000	1023.000000	2046.000000
36.020000	-0.050514	-29.853905	-10.769095	-2.484305	-9.372997	-7.227507	0.000000	-10.000000	0.108333	-11.016666	0.000000	1023.000000	1023.000000	2046.000000
36.040001	-0.051009	-30.146242	-10.832578	-2.580812	-9.526938	-7.205914	0.000000	-10.000000	0.108333	-10.000000	0.000000	1023.000000	1023.000000	2046.000000
36.060001	-0.051332	-30.337166	-10.792890	-2.623550	-9.638882	-7.281844	0.000000	-10.000000	0.108333	-8.666667	0.000000	1023.000000	1023.000000	2046.000000
36.080002	-0.051737	-30.576488	-10.738992	-2.677754	-9.823927	-7.335816	0.000000	-10.000000	0.083333	-7.283334	0.000000	1023.000000	1023.000000	2046.000000
36.099998	-0.052031	-30.750538	-10.678481	-2.760481	-9.942309	-7.369266	0.000000	-10.000000	0.075000	-5.950000	0.000000	1023.000000	1023.000000	2046.000000
36.119999	-0.051930	-30.690847	-10.595088	-2.826577	-9.905393	-7.363788	0.000000	-10.000000	0.075000	-4.850000	0.000000	1023.000000	1023.000000	2046.000000
36.139999	-0.051770	-30.595957	-10.499448	-2.848636	-9.865608	-7.382265	0.000000	-10.000000	0.083333	-4.000000	0.000000	1023.000000	1023.000000	2046.000000
36.160000	-0.051592	-30.490765	-10.374784	-2.920877	-9.869464	-7.325641	0.000000	-10.000000	0.083333	-3.533333	0.000000	1023.000000	1023.000000	2046.000000
36.180000	-0.051221	-30.271643	-10.263262	-2.906868	-9.798308	-7.303203	0.000000	-10.000000	0.066667	-3.100000	0.000000	1023.000000	1023.000000	2046.000000
36.200001	-0.050787	-30.015316	-10.172150	-2.873983	-9.748955	-7.220228	0.000000	-10.000000	0.058333	-2.466667	0.000000	1023.000000	1023.000000	2046.000000
36.220001	-0.050333	-29.746555	-10.080634	-2.800673	-9.694588	-7.170660	0.000000	-10.000000	0.050000	-1.383333	0.000000	1023.000000	1023.000000	2046.000000
36.240002	-0.049857	-29.465691	-9.997293	-2.736284	-9.648142	-7.083971	0.000000	-10.000000	0.058333	-0.533333	0.000000	1023.000000	1023.000000	2046.000000
36.259998	-0.049313	-29.144138	-9.918303	-2.642326	-9.600773	-6.982738	0.000000	-10.000000	0.050000	0.266667	0.000000	1023.000000	1023.000000	2046.000000
36.279999	-0.048857	-28.874699	-9.851406	-2.525315	-9.552947	-6.945030	0.000000	-10.000000	0.050000	1.016667	0.000000	1023.000000	1023.000000	2046.000000
36.299999	-0.048232	-28.505196	-9.730468	-2.444402	-9.480465	-6.849860	0.000000	-10.000000	0.041667	2.100000	0.000000	1023.000000	1023.000000	2046.000000
36.320000	-0.047687	-28.182814	-9.670623	-2.337444	-9.394611	-6.780136	0.000000	-10.000000	0.050000	3.233333	0.000000	1023.000000	1023.000000	2046.000000
36.340000	-0.047108	-27.840796	-9.564201	-2.233848	-9.319865	-6.722881	0.000000	-10.000000	0.050000	3.883333	0.000000	1023.000000	1023.000000	2046.000000
36.360001	-0.046444	-27.448376	-9.450145	-2.123885	-9.235367	-6.638979	0.000000	-10.000000	0.033333	4.833333	0.000000	1023.000000	1023.000000	2046.000000
36.380001	-0.045727	-27.024675	-9.293408	-2.069270	-9.086298	-6.575699	0.000000	-10.000000	0.016667	5.750000	0.000000	1023.000000	1023.000000	2046.000000
36.400002	-0.045175	-26.698467	-9.205816	-1.970826	-8.988479	-6.533345	0.000000	-10.000000	0.000000	7.066667	0.000000	1023.000000	1023.000000	2046.000000
36.419998	-0.044475	-26.284449	-9.073018	-1.922742	-8.845201	-6.443487	0.000000	-10.000000	0.000000	8.133333	0.000000	1023.000000	1023.000000	2046.000000
36.439999	-0.043693	-25.822575	-8.934618	-1.824161	-8.651489	-6.412308	0.000000	-10.000000	-0.008333	9.300000	0.000000	1023.000000	1023.000000	2046.000000
36.459999	-0.042868	-25.334816	-8.798584	-1.755218	-8.478256	-6.302758	0.000000	-10.000000	-0.025000	10.616667	0.000000	1023.000000	1023.000000	2046.000000
36.480000	-0.042013	-24.829927	-8.653981	-1.688028	-8.286482	-6.201437	0.000000	-10.000000	-0.066667	12.233334	3.500000	1023.000000	1023.000000	2046.000000
36.500000	-0.041075	-24.275404	-8.483438	-1.616266	-8.088550	-6.087150	0.000000	-10.000000	-0.116667	14.166667	11.833333	1023.000000	1023.000000	2046.000000
36.520000	-0.039992	-23.635221	-8.275840	-1.516722	-7.871601	-5.971058	0.000000	-10.000000	-0.158333	16.116667	21.666666	1023.000000	1023.000000	2046.000000
36.540001	-0.038945	-23.016699	-8.082431	-1.427925	-7.615913	-5.890431	0.000000	-10.000000	-0.200000	18.150000	30.000000	1023.000000	1023.000000	2046.000000
36.560001	-0.037870	-22.381145	-7.908719	-1.322319	-7.349902	-5.800205	0.000000	-10.000000	-0.250000	20.183334	35.666668	1023.000000	1023.000000	2046.000000
36.580002	-0.036678	-21.676682	-7.667438	-1.231436	-7.053795	-5.724011	0.000000	-10.000000	-0.300000	21.950001	42.166668	1023.000000	1023.000000	2046.000000
36.599998	-0.035499	-20.979897	-7.447451	-1.156396	-6.773448	-5.602601	0.000000	-10.000000	-0.358333	23.433334	49.333332	1023.000000	1023.000000	2046.000000
36.619999	-0.034524	-20.403891	-7.210114	-1.106946	-6.553577	-5.533254	0.000000	-10.000000	-0.400000	25.016666	57.000000	1023.000000	1023.000000	2046.000000
36.639999	-0.033557	-19.832432	-6.873128	-1.086408	-6.371113	-5.501781	0.000000	-10.000000	-0.450000	26.600000	65.166664	1023.000000	1023.000000	2046.000000
36.660000	-0.032761	-19.361929	-6.588150	-1.135211	-6.136120	-5.502448	0.000000	-10.000000	-0.491667	28.033333	73.666664	1023.000000	1023.000000	2046.000000
36.680000	-0.031738	-18.757189	-6.297855	-1.134660	-5.826120	-5.498553	0.000000	-10.000000	-0.533333	29.049999	82.666664	1023.000000	1023.000000	2046.000000
36.700001	-0.031043	-18.346561	-6.095027	-1.191894	-5.543489	-5.516150	0.000000	-10.000000	-0.566667	30.000000	92.000000	1023.000000	1023.000000	2046.000000
36.720001	-0.029390	-17.369698	-5.787786	-0.929198	-5.236646	-5.416068	0.000000	-10.000000	-0.591667	31.016666	102.000000	1023.000000	1023.000000	2046.000000
36.740002	-0.027969	-16.529818	-5.556150	-0.795294	-4.914559	-5.263813	0.000000	-10.000000	-0.658333	31.916668	112.166664	1023.000000	1023.000000	2046.000000
36.759998	-0.026669	-15.761096	-5.426508	-0.729139	-4.606327	-4.999122	0.000000	-10.000000	-0.725000	33.150002	122.833336	1023.000000	1023.000000	2046.000000
36.779999	-0.026221	-15.496720	-5.414355	-0.740642	-4.519071	-4.822652	0.000000	-10.000000	-0.808333	34.416668	133.666672	1023.000000	1023.000000	2046.000000
36.799999	-0.026608	-15.725481	-5.595986	-0.895607	-4.457590	-4.776298	0.000000	-10.000000	-0.850000	35.933334	144.833328	1023.000000	1023.000000	2046.000000
36.820000	-0.027810	-16.435507	-5.838896	-1.262245	-4.425936	-4.908430	0.000000	-10.000000	-0.866667	36.866669	156.666672	1023.000000	1023.000000	2046.000000
36.840000	-0.029081	-17.186869	-5.947476	-1.754276	-4.364714	-5.120402	0.000000	-10.000000	-0.850000	37.266666	168.666672	1023.000000	1023.000000	2046.000000
36.860001	-0.029493	-17.430422	-5.957922	-2.036936	-4.067249	-5.368315	0.000000	-10.000000	-0.816667	37.000000	181.166672	1023.000000	1023.000000	2046.000000
36.880001	-0.029208	-17.261663	-5.910884	-2.129661	-3.774131	-5.446987	0.000000	-10.000000	-0.816667	36.816666	193.500000	1023.000000	1023.000000	2046.000000
36.900002	-0.028532	-16.862160	-5.809881	-2.098370	-3.509106	-5.444803	0.000000	-10.000000	-0.816667	36.783333	205.833328	1023.000000	1023.000000	2046.000000
36.919998	-0.027666	-16.350573	-5.707585	-1.961909	-3.257252	-5.423826	0.000000	-10.000000	-0.825000	36.766666	218.166672	1023.000000	1023.000000	2046.000000
36.939999	-0.026774	-15.823161	-5.593499	-1.830333	-3.027128	-5.372201	0.000000	-10.000000	-0.858333	36.950001	230.500000	1023.000000	1023.000000	2046.000000
36.959999	-0.025667	-15.169406	-5.469415	-1.707399	-2.719843	-5.272748	0.000000	-10.000000	-0.875000	37.066666	242.833328	1023.000000	1023.000000	2046.000000
36.980000	-0.024729	-14.614860	-5.365209	-1.607222	-2.448561	-5.193868	0.000000	-10.000000	-0.891667	37.516666	255.166672	1023.000000	1023.000000	2046.000000
37.000000	-0.023618	-13.958150	-5.220723	-1.484944	-2.153737	-5.098746	0.000000	-10.000000	-0.883333	37.633335	267.500000	1023.000000	1023.000000	2046.000000
37.020000	-0.022314	-13.187674	-5.015332	-1.341493	-1.846976	-4.983872	0.000000	-10.000000	-0.875000	37.683334	280.000000	1023.000000	1023.000000	2046.000000
37.040001	-0.020851	-12.323127	-4.748274	-1.210369	-1.500179	-4.864304	0.000000	-10.000000	-0.866667	37.600002	292.500000	1023.000000	1023.000000	2046.000000
37.060001	-0.019100	-11.287892	-4.359812	-1.123323	-1.092042	-4.712716	0.000000	-10.000000	-0.858333	37.416668	305.166656	1023.000000	1023.000000	2046.000000
37.080002	-0.017124	-10.120181	-3.929191	-0.979507	-0.634984	-4.576499	0.000000	-10.000000	-0.850000	37.350002	317.666656	1023.000000	1023.000000	2046.000000
37.099998	-0.015045	-8.891591	-3.527977	-0.817390	-0.213151	-4.333073	0.000000	-10.000000	-0.816667	36.816666	330.166656	1023.000000	1023.000000	2046.000000
37.119999	-0.013015	-7.691794	-3.198518	-0.605076	0.254562	-4.142761	0.000000	-10.000000	-0.758333	36.299999	342.500000	1023.000000	1023.000000	2046.000000
37.139999	-0.011220	-6.631317	-2.918478	-0.421334	0.633432	-3.924938	0.000000	-10.000000	-0.708333	35.383335	354.833344	1023.000000	1023.000000	2046.000000
37.160000	-0.009714	-5.740866	-2.744503	-0.306549	1.027836	-3.717650	0.000000	-10.000000	-0.675000	34.450001	366.833344	1023.000000	1023.000000	2046.000000
37.180000	-0.008406	-4.968106	-2.527638	-0.275277	1.327919	-3.493110	0.000000	-10.000000	-0.633333	33.416668	378.500000	1023.000000	1023.000000	2046.000000
37.200001	-0.007462	-4.409887	-2.390391	-0.346338	1.599605	-3.272762	0.000000	-10.000000	-0.591667	32.500000	389.666656	1023.000000	1023.000000	2046.000000
37.220001	-0.006495	-3.838307	-2.183675	-0.416298	1.820252	-3.058586	0.000000	-10.000000	-0.558333	31.750000	400.666656	1023.000000	1023.000000	2046.000000
37.240002	-0.005740	-3.392050	-1.957335	-0.511124	2.006280	-2.929872	0.000000	-10.000000	-0.525000	31.049999	411.333344	1023.000000	1023.000000	2046.000000
37.259998	-0.004891	-2.890478	-1.717752	-0.655148	2.219885	-2.737463	0.000000	-10.000000	-0.508333	30.350000	422.000000	1023.000000	1023.000000	2046.000000
37.279999	-0.004203	-2.483947	-1.449589	-0.738884	2.390576	-2.686049	0.000000	-10.000000	-0.483333	29.883333	432.333344	1023.000000	1023.000000	2046.000000
37.299999	-0.003298	-1.948865	-1.113358	-0.796046	2.605826	-2.645288	0.000000	-10.000000	-0.466667	29.433334	442.500000	1023.000000	1023.000000	2046.000000
37.320000	-0.002040	-1.205412	-0.782554	-0.829956	2.909308	-2.502210	0.000000	-10.000000	-0.450000	28.900002	452.166656	1023.000000	1023.000000	2046.000000
37.340000	-0.000772	-0.456466	-0.408889	-0.815328	3.172991	-2.405240	0.000000	-10.000000	-0.433333	28.300001	461.833344	1023.000000	1023.000000	2046.000000
37.360001	0.000633	0.373993	-0.087759	-0.732100	3.480779	-2.286928	0.000000	-10.000000	-0.425000	27.766668	471.166656	1023.000000	1023.000000	2046.000000
37.380001	0.002107	1.245301	0.225248	-0.652556	3.775031	-2.102422	0.000000	-10.000000	-0.408333	27.333334	480.666656	1023.000000	1023.000000	2046.000000
37.400002	0.003672	2.169972	0.567445	-0.503628	4.078556	-1.972401	0.000000	-10.000000	-0.391667	27.066668	489.833344	1023.000000	1023.000000	2046.000000
37.419998	0.005308	3.136942	0.893500	-0.314918	4.360923	-1.802564	0.000000	-10.000000	-0.375000	26.600000	499.000000	1023.000000	1023.000000	2046.000000
37.439999	0.007042	4.161954	1.216391	-0.100111	4.673672	-1.627998	0.000000	-10.000000	-0.358333	26.183334	508.000000	1023.000000	1023.000000	2046.000000
37.459999	0.008668	5.122795	1.486287	0.116213	4.958887	-1.438592	0.000000	-10.000000	-0.350000	25.866667	516.833313	1023.000000	1023.000000	2046.000000
37.480000	0.010278	6.074022	1.819116	0.280597	5.246774	-1.272464	0.000000	-10.000000	-0.341667	25.416668	525.500000	1023.000000	1023.000000	2046.000000
37.500000	0.011900	7.032695	2.144059	0.423745	5.534680	-1.069788	0.000000	-10.000000	-0.316667	24.950001	534.000000	1023.000000	1023.000000	2046.000000
37.520000	0.013246	7.828209	2.366249	0.602586	5.811512	-0.952138	0.000000	-10.000000	-0.283333	23.666668	542.500000	1023.000000	1023.000000	2046.000000
37.540001	0.014527	8.585537	2.613127	0.746713	6.054437	-0.828740	0.000000	-10.000000	-0.241667	22.633333	550.666687	1023.000000	1023.000000	2046.000000
37.560001	0.015710	9.284315	2.846812	0.855712	6.268523	-0.686732	0.000000	-10.000000	-0.191667	21.200001	558.500000	1023.000000	1023.000000	2046.000000
37.580002	0.016662	9.847199	3.023360	0.998389	6.465855	-0.640405	0.000000	-10.000000	-0.141667	19.600000	565.666687	1023.000000	1023.000000	2046.000000
37.599998	0.017574	10.386347	3.202379	1.073532	6.668196	-0.557761	0.000000	-10.000000	-0.100000	17.816668	572.333313	1023.000000	1023.000000	2046.000000
37.619999	0.018375	10.859599	3.375336	1.159821	6.791177	-0.466735	0.000000	-10.000000	-0.058333	15.866667	578.500000	1023.000000	1023.000000	2046.000000
37.639999	0.018983	11.219188	3.504038	1.256711	6.885154	-0.426714	0.000000	-10.000000	-0.041667	14.133333	584.166687	1023.000000	1023.000000	2046.000000
37.660000	0.019603	11.585252	3.583523	1.337726	7.032262	-0.368259	0.000000	-10.000000	-0.016667	12.316667	589.333313	1023.000000	1023.000000	2046.000000
37.680000	0.020264	11.975887	3.719165	1.415117	7.113158	-0.271552	0.000000	-10.000000	-0.016667	10.550000	593.833313	1023.000000	1023.000000	2046.000000
37.700001	0.020971	12.394073	3.929216	1.485705	7.257157	-0.278005	0.000000	-10.000000	0.000000	8.933333	597.666687	1023.000000	1023.000000	2046.000000
37.720001	0.021594	12.761768	4.139084	1.535576	7.382220	-0.295112	0.000000	-10.000000	0.008333	7.300000	600.833313	1023.000000	1023.000000	2046.000000
37.740002	0.022006	13.005785	4.224712	1.635978	7.369726	-0.224631	0.000000	-10.000000	0.016667	6.233334	603.333313	1023.000000	1023.000000	2046.000000
37.759998	0.022033	13.021294	4.225389	1.654012	7.296620	-0.154728	0.000000	-10.000000	0.025000	5.516667	605.500000	1023.000000	1023.000000	2046.000000
37.779999	0.021641	12.790122	4.202018	1.611130	7.175599	-0.198624	0.000000	-10.000000	0.033333	4.616667	607.500000	1023.000000	1023.000000	2046.000000
37.799999	0.021744	12.850842	4.288561	1.616452	7.142558	-0.196730	0.000000	-10.000000	0.050000	2.500000	609.333313	1023.000000	1023.000000	2046.000000
37.820000	0.022035	13.022422	4.335064	1.712614	7.093955	-0.119212	0.000000	-10.000000	0.075000	-0.166667	610.500000	1023.000000	1023.000000	2046.000000
37.840000	0.023111	13.658878	4.362798	2.246131	7.061383	-0.011434	0.000000	-10.000000	0.091667	-2.716667	611.000000	1023.000000	1023.000000	2046.000000
37.860001	0.023538	13.910681	4.144979	2.623852	6.931237	0.210613	0.000000	-10.000000	0.100000	-4.816667	611.000000	1023.000000	1023.000000	2046.000000
37.880001	0.022646	13.383554	3.777224	2.651386	6.635868	0.319075	0.000000	-10.000000	0.108333	-6.700000	611.000000	1023.000000	1023.000000	2046.000000
37.900002	0.020129	11.896280	3.217423	2.316521	6.149106	0.213230	0.000000	-10.000000	0.116667	-8.233334	611.000000	1023.000000	1023.000000	2046.000000
37.919998	0.016896	9.985477	2.692702	1.774471	5.635725	-0.117420	0.000000	-10.000000	0.133333	-9.116667	611.000000	1023.000000	1023.000000	2046.000000
37.939999	0.013556	8.011806	2.291172	1.226917	5.112751	-0.619034	0.000000	-10.000000	0.141667	-10.000000	611.000000	1023.000000	1023.000000	2046.000000
37.959999	0.010853	6.414033	1.828582	0.747611	4.792270	-0.954430	0.000000	-10.000000	0.150000	-11.250000	611.000000	1023.000000	1023.000000	2046.000000
37.980000	0.008834	5.220756	1.426044	0.531276	4.521021	-1.257585	0.000000	-10.000000	0.183333	-12.350000	603.666687	1023.000000	1023.000000	2046.000000
38.000000	0.007357	4.348203	1.019290	0.470430	4.301569	-1.443086	0.000000	-10.000000	0.216667	-13.433333	595.000000	1023.000000	1023.000000	2046.000000
38.020000	0.005909	3.492362	0.661003	0.456582	4.001036	-1.626259	0.000000	-10.000000	0.266667	-14.483334	584.666687	1023.000000	1023.000000	2046.000000
38.040001	0.004428	2.616894	0.252802	0.457196	3.723985	-1.817090	0.000000	-10.000000	0.316667	-16.283333	579.833313	1023.000000	1023.000000	2046.000000
38.060001	0.002826	1.669985	-0.224369	0.458987	3.401691	-1.966324	0.000000	-10.000000	0.391667	-18.633333	574.333313	1023.000000	1023.000000	2046.000000
38.080002	0.001329	0.785723	-0.688732	0.423571	3.104093	-2.053210	0.000000	-10.000000	0.483333	-21.583334	568.000000	1023.000000	1023.000000	2046.000000
38.099998	-0.000440	-0.259887	-1.183836	0.421560	2.698534	-2.196146	0.000000	-10.000000	0.591667	-24.833334	560.833313	1023.000000	1023.000000	2046.000000
38.119999	-0.002015	-1.190735	-1.672812	0.421034	2.350314	-2.289271	0.000000	-10.000000	0.725000	-28.333334	552.500000	1023.000000	1023.000000	2046.000000
38.139999	-0.003496	-2.066073	-2.094908	0.427215	1.955757	-2.354137	0.000000	-10.000000	0.891667	-31.700001	543.166687	1023.000000	1023.000000	2046.000000
38.160000	-0.005086	-3.005751	-2.486777	0.457838	1.516480	-2.493291	0.000000	-10.000000	1.041667	-34.633335	532.500000	1023.000000	1023.000000	2046.000000
38.180000	-0.006574	-3.885297	-2.845946	0.395452	1.106899	-2.541702	0.000000	-10.000000	1.166667	-37.066669	521.000000	1023.000000	1023.000000	2046.000000
38.200001	-0.007710	-4.556731	-3.171505	0.426457	0.733739	-2.545422	0.000000	-10.000000	1.266667	-39.166668	508.500000	1023.000000	1023.000000	2046.000000
38.220001	-0.008649	-5.111643	-3.452178	0.514322	0.326038	-2.499826	0.000000	-10.000000	1.350000	-40.933334	495.666656	1023.000000	1023.000000	2046.000000
38.240002	-0.009661	-5.709419	-3.790833	0.606590	-0.115425	-2.409751	0.000000	-10.000000	1.416667	-41.900002	481.833344	1023.000000	1023.000000	2046.000000
38.259998	-0.010738	-6.346194	-4.181114	0.738241	-0.516262	-2.387059	0.000000	-10.000000	1.458333	-42.516666	467.833344	1023.000000	1023.000000	2046.000000
38.279999	-0.011899	-7.032517	-4.555154	0.838162	-0.954058	-2.361468	0.000000	-10.000000	1.483333	-42.583336	453.500000	1023.000000	1023.000000	2046.000000
38.299999	-0.013472	-7.962180	-4.979312	0.819848	-1.426622	-2.376093	0.000000	-10.000000	1.500000	-42.783333	439.500000	1023.000000	1023.000000	2046.000000
38.320000	-0.014954	-8.837969	-5.301908	0.732982	-1.922420	-2.346622	0.000000	-10.000000	1.483333	-42.683334	425.333344	1023.000000	1023.000000	2046.000000
38.340000	-0.016370	-9.674916	-5.632907	0.748458	-2.430076	-2.360391	0.000000	-10.000000	1.466667	-42.733334	415.833344	1023.000000	1023.000000	2046.000000
38.360001	-0.017832	-10.538737	-5.964972	0.772347	-2.927153	-2.418959	0.000000	-10.000000	1.450000	-42.400002	401.500000	1023.000000	1023.000000	2046.000000
38.380001	-0.019210	-11.353279	-6.209581	0.732009	-3.416917	-2.458790	0.000000	-10.000000	1.433333	-42.166668	387.333344	1023.000000	1023.000000	2046.000000
38.400002	-0.020505	-12.118233	-6.430763	0.727680	-3.865909	-2.549241	0.000000	-10.000000	1.416667	-41.766666	368.500000	1023.000000	1023.000000	2046.000000
38.419998	-0.021819	-12.895290	-6.607705	0.636675	-4.303063	-2.621197	0.000000	-10.000000	1.391667	-41.450001	354.666656	1023.000000	1023.000000	2046.000000
38.439999	-0.022894	-13.530228	-6.720288	0.546127	-4.672488	-2.683579	0.000000	-10.000000	1.375000	-40.916668	341.000000	1023.000000	1023.000000	2046.000000
38.459999	-0.023856	-14.098774	-6.876341	0.509066	-4.937418	-2.794080	0.000000	-10.000000	1.333333	-40.433334	327.333344	1023.000000	1023.000000	2046.000000
38.480000	-0.024660	-14.573775	-6.984994	0.423925	-5.196499	-2.816207	0.000000	-10.000000	1.283333	-40.200001	313.833344	1023.000000	1023.000000	2046.000000
38.500000	-0.025405	-15.014259	-7.071431	0.347990	-5.406871	-2.883947	0.000000	-10.000000	1.241667	-39.666668	300.333344	1023.000000	1023.000000	2046.000000
38.520000	-0.026087	-15.417433	-7.167905	0.309735	-5.582697	-2.976565	0.000000	-10.000000	1.208333	-39.100002	287.166656	1023.000000	1023.000000	2046.000000
38.540001	-0.026635	-15.741114	-7.267503	0.315619	-5.741345	-3.047884	0.000000	-10.000000	1.166667	-38.183334	274.000000	1023.000000	1023.000000	2046.000000
38.560001	-0.027182	-16.064373	-7.344584	0.324249	-5.915241	-3.128797	0.000000	-10.000000	1.125000	-37.250000	261.333344	1023.000000	1023.000000	2046.000000
38.580002	-0.027670	-16.353128	-7.447274	0.350748	-6.059937	-3.196665	0.000000	-10.000000	1.066667	-36.183334	249.000000	1023.000000	1023.000000	2046.000000
38.599998	-0.028129	-16.624025	-7.507882	0.368800	-6.216707	-3.268237	0.000000	-10.000000	1.025000	-35.116669	237.000000	1023.000000	1023.000000	2046.000000
38.619999	-0.028605	-16.905704	-7.578028	0.383571	-6.379526	-3.331723	0.000000	-10.000000	0.958333	-34.100002	225.166672	1023.000000	1023.000000	2046.000000
38.639999	-0.029053	-17.170609	-7.642719	0.414478	-6.527850	-3.414517	0.000000	-10.000000	0.908333	-33.200001	213.666672	1023.000000	1023.000000	2046.000000
38.660000	-0.029391	-17.369946	-7.664450	0.383863	-6.643806	-3.445552	0.000000	-10.000000	0.858333	-32.250000	202.666672	1023.000000	1023.000000	2046.000000
38.680000	-0.029824	-17.626129	-7.712877	0.372276	-6.750195	-3.535333	0.000000	-10.000000	0.825000	-31.483334	192.000000	1023.000000	1023.000000	2046.000000
38.700001	-0.030252	-17.878649	-7.725868	0.337239	-6.850896	-3.639122	0.000000	-10.000000	0.791667	-30.566668	181.666672	1023.000000	1023.000000	2046.000000
38.720001	-0.030731	-18.162148	-7.768037	0.319654	-6.974847	-3.738917	0.000000	-10.000000	0.750000	-29.816668	171.500000	1023.000000	1023.000000	2046.000000
38.740002	-0.031169	-18.420713	-7.805105	0.270536	-7.012173	-3.873971	0.000000	-10.000000	0.708333	-29.016666	161.500000	1023.000000	1023.000000	2046.000000
38.759998	-0.031552	-18.647062	-7.818010	0.220245	-7.101038	-3.948261	0.000000	-10.000000	0.675000	-28.183334	151.666672	1023.000000	1023.000000	2046.000000
38.779999	-0.031941	-18.877256	-7.835262	0.197089	-7.190862	-4.048220	0.000000	-10.000000	0.641667	-27.533335	142.166672	1023.000000	1023.000000	2046.000000
38.799999	-0.032327	-19.105343	-7.842872	0.141657	-7.262239	-4.141888	0.000000	-10.000000	0.600000	-26.633333	133.000000	1023.000000	1023.000000	2046.000000
38.820000	-0.032617	-19.276497	-7.874044	0.106445	-7.311906	-4.196992	0.000000	-10.000000	0.558333	-25.850000	124.166664	1023.000000	1023.000000	2046.000000
38.840000	-0.032939	-19.466873	-7.857206	0.064437	-7.400252	-4.273851	0.000000	-10.000000	0.533333	-24.933334	115.500000	1023.000000	1023.000000	2046.000000
38.860001	-0.033281	-19.669085	-7.889353	0.020906	-7.447122	-4.353515	0.000000	-10.000000	0.500000	-24.066668	107.166664	1023.000000	1023.000000	2046.000000
38.880001	-0.033477	-19.784819	-7.828326	-0.011388	-7.472278	-4.472826	0.000000	-10.000000	0.466667	-23.116667	99.000000	1023.000000	1023.000000	2046.000000
38.900002	-0.033686	-19.908264	-7.783084	-0.026861	-7.508830	-4.589490	0.000000	-10.000000	0.425000	-21.966667	91.333336	1023.000000	1023.000000	2046.000000
38.919998	-0.034019	-20.105433	-7.792510	-0.072908	-7.558669	-4.681346	0.000000	-10.000000	0.400000	-20.933334	84.000000	1023.000000	1023.000000	2046.000000
38.939999	-0.034497	-20.387917	-7.774210	-0.098214	-7.698288	-4.817205	0.000000	-10.000000	0.375000	-19.816668	77.166664	1023.000000	1023.000000	2046.000000
38.959999	-0.035158	-20.778387	-7.720056	-0.205140	-7.846103	-5.007087	0.000000	-10.000000	0.358333	-19.100000	72.666664	1023.000000	1023.000000	2046.000000
38.980000	-0.035856	-21.191040	-7.711570	-0.366817	-7.933640	-5.179012	0.000000	-10.000000	0.316667	-17.966667	66.500000	1023.000000	1023.000000	2046.000000
39.000000	-0.036605	-21.633690	-7.757797	-0.492941	-8.073008	-5.309945	0.000000	-10.000000	0.291667	-17.016666	60.500000	1023.000000	1023.000000	2046.000000
39.020000	-0.036679	-21.677132	-7.712210	-0.388881	-8.116363	-5.459677	0.000000	-10.000000	0.258333	-15.900001	52.833332	1023.000000	1023.000000	2046.000000
39.040001	-0.036706	-21.692953	-7.744199	-0.330905	-8.113425	-5.504425	0.000000	-10.000000	0.258333	-15.416667	47.500000	1023.000000	1023.000000	2046.000000
39.060001	-0.036926	-21.823143	-7.836372	-0.333988	-8.109260	-5.543524	0.000000	-10.000000	0.250000	-15.150001	44.166668	1023.000000	1023.000000	2046.000000
39.080002	-0.037824	-22.353725	-8.046147	-0.480665	-8.347299	-5.479615	0.000000	-10.000000	0.233333	-14.416667	39.166668	1023.000000	1023.000000	2046.000000
39.099998	-0.039308	-23.231199	-8.305581	-0.696204	-8.712177	-5.517236	0.000000	-10.000000	0.183333	-12.900001	34.333332	1023.000000	1023.000000	2046.000000
39.119999	-0.041722	-24.657724	-8.718115	-1.092345	-9.043576	-5.803689	0.000000	-10.000000	0.133333	-10.700000	28.333334	1023.000000	1023.000000	2046.000000
39.139999	-0.044638	-26.381104	-9.143307	-1.668047	-9.385487	-6.184264	0.000000	-10.000000	0.100000	-8.933333	24.666666	1023.000000	1023.000000	2046.000000
39.160000	-0.046981	-27.765753	-9.415061	-2.142731	-9.552278	-6.655684	0.000000	-10.000000	0.100000	-8.066667	21.666666	1023.000000	1023.000000	2046.000000
39.180000	-0.048424	-28.618702	-9.611253	-2.400627	-9.597280	-7.009542	0.000000	-10.000000	0.100000	-7.883333	19.833334	1023.000000	1023.000000	2046.000000
39.200001	-0.049482	-29.244070	-9.866170	-2.486835	-9.606395	-7.284670	0.000000	-10.000000	0.108333	-8.316667	17.166666	1023.000000	1023.000000	2046.000000
39.220001	-0.050144	-29.635075	-10.023280	-2.560392	-9.658594	-7.392808	0.000000	-10.000000	0.116667	-8.733334	15.333333	1023.000000	1023.000000	2046.000000
39.240002	-0.050885	-30.072882	-10.255578	-2.581370	-9.687924	-7.548008	0.000000	-10.000000	0.125000	-9.100000	11.500000	1023.000000	1023.000000	2046.000000
39.259998	-0.051519	-30.447769	-10.439368	-2.599174	-9.709362	-7.699865	0.000000	-10.000000	0.125000	-8.950000	8.500000	1023.000000	1023.000000	2046.000000
39.279999	-0.052071	-30.773712	-10.594558	-2.659158	-9.759641	-7.760356	0.000000	-10.000000	0.125000	-8.800000	5.500000	1023.000000	1023.000000	2046.000000
39.299999	-0.052560	-31.062805	-10.707365	-2.712682	-9.827892	-7.814866	0.000000	-10.000000	0.116667	-8.250000	2.833333	1023.000000	1023.000000	2046.000000
39.320000	-0.052713	-31.153585	-10.769032	-2.718282	-9.781788	-7.884483	0.000000	-10.000000	0.108333	-7.800000	1.166667	1023.000000	1023.000000	2046.000000
39.340000	-0.052694	-31.142206	-10.749551	-2.713538	-9.773661	-7.905456	0.000000	-10.000000	0.100000	-7.033333	-1.166667	1023.000000	1023.000000	2046.000000
39.360001	-0.052532	-31.046305	-10.699376	-2.676564	-9.746945	-7.923419	0.000000	-10.000000	0.091667	-6.300000	-2.500000	1023.000000	1023.000000	2046.000000
39.380001	-0.051939	-30.695723	-10.507992	-2.682708	-9.633451	-7.871571	0.000000	-10.000000	0.083333	-5.383333	-4.500000	1023.000000	1023.000000	2046.000000
39.400002	-0.051312	-30.325306	-10.392129	-2.667715	-9.511975	-7.753488	0.000000	-10.000000	0.066667	-4.633333	-6.833333	1023.000000	1023.000000	2046.000000
39.419998	-0.050714	-29.971935	-10.341021	-2.586537	-9.394624	-7.649755	0.000000	-10.000000	0.058333	-4.300000	-8.500000	1023.000000	1023.000000	2046.000000
39.439999	-0.050218	-29.678823	-10.330104	-2.504086	-9.288464	-7.556171	0.000000	-10.000000	0.050000	-3.516667	-10.333333	1023.000000	1023.000000	2046.000000
39.459999	-0.049850	-29.461473	-10.319235	-2.500505	-9.231956	-7.409778	0.000000	-10.000000	0.050000	-2.883333	-11.166667	1023.000000	1023.000000	2046.000000
39.480000	-0.049995	-29.547253	-10.413349	-2.522410	-9.205276	-7.406219	0.000000	-10.000000	0.050000	-1.716667	-12.000000	1023.000000	1023.000000	2046.000000
39.500000	-0.050219	-29.679586	-10.500468	-2.638870	-9.178969	-7.361278	0.000000	-10.000000	0.050000	-0.966667	-12.000000	1023.000000	1023.000000	2046.000000
39.520000	-0.050342	-29.752314	-10.524399	-2.718570	-9.214532	-7.294814	0.000000	-10.000000	0.050000	0.133333	-12.000000	1023.000000	1023.000000	2046.000000
39.540001	-0.050493	-29.841459	-10.575669	-2.784477	-9.231958	-7.249355	0.000000	-10.000000	0.050000	0.700000	-12.000000	1023.000000	1023.000000	2046.000000
39.560001	-0.050588	-29.897724	-10.544243	-2.819513	-9.278917	-7.255050	0.000000	-10.000000	0.033333	2.950000	-12.000000	1023.000000	1023.000000	2046.000000
39.580002	-0.050511	-29.851727	-10.491065	-2.826568	-9.290792	-7.243302	0.000000	-10.000000	0.016667	5.816667	-12.000000	1023.000000	1023.000000	2046.000000
39.599998	-0.050338	-29.749498	-10.338872	-2.869827	-9.294140	-7.246661	0.000000	-10.000000	-0.025000	9.450000	-12.000000	1023.000000	1023.000000	2046.000000
39.619999	-0.049950	-29.520477	-10.205525	-2.869419	-9.213900	-7.231633	0.000000	-10.000000	-0.066667	11.983334	-12.000000	1023.000000	1023.000000	2046.000000
39.639999	-0.049297	-29.134558	-9.997402	-2.903071	-9.075850	-7.158235	0.000000	-10.000000	-0.108333	13.550000	-12.000000	1023.000000	1023.000000	2046.000000
39.660000	-0.048600	-28.722660	-9.828246	-2.913264	-8.893828	-7.087321	0.000000	-10.000000	-0.125000	14.900001	-12.000000	1023.000000	1023.000000	2046.000000
39.680000	-0.047697	-28.189127	-9.612482	-2.888294	-8.692378	-6.995974	0.000000	-10.000000	-0.133333	15.783334	-12.000000	1023.000000	1023.000000	2046.000000
39.700001	-0.046560	-27.516916	-9.370945	-2.827935	-8.474090	-6.843947	0.000000	-10.000000	-0.175000	17.733334	1.833333	1023.000000	1023.000000	2046.000000
39.720001	-0.045348	-26.800779	-9.147211	-2.725241	-8.224817	-6.703509	0.000000	-10.000000	-0.216667	19.133333	15.666667	1023.000000	1023.000000	2046.000000
39.740002	-0.044078	-26.049967	-8.901635	-2.638108	-7.957438	-6.552786	0.000000	-10.000000	-0.266667	20.683334	31.666666	1023.000000	1023.000000	2046.000000
39.759998	-0.042533	-25.136927	-8.626187	-2.473654	-7.665390	-6.371696	0.000000	-10.000000	-0.300000	21.566668	36.166668	1023.000000	1023.000000	2046.000000
39.779999	-0.041011	-24.237658	-8.334032	-2.313215	-7.394355	-6.196056	0.000000	-10.000000	-0.341667	23.033333	43.166668	1023.000000	1023.000000	2046.000000
39.799999	-0.039472	-23.328243	-8.058783	-2.170938	-7.078131	-6.020393	0.000000	-10.000000	-0.400000	24.650000	50.500000	1023.000000	1023.000000	2046.000000
39.820000	-0.037782	-22.329342	-7.782488	-2.012363	-6.715117	-5.819374	0.000000	-10.000000	-0.441667	26.483334	58.500000	1023.000000	1023.000000	2046.000000
39.840000	-0.036118	-21.346006	-7.477019	-1.860747	-6.382719	-5.625521	0.000000	-10.000000	-0.508333	28.183334	67.000000	1023.000000	1023.000000	2046.000000
39.860001	-0.034471	-20.372503	-7.141306	-1.740828	-6.016146	-5.474224	0.000000	-10.000000	-0.550000	29.583334	76.166664	1023.000000	1023.000000	2046.000000
39.880001	-0.032752	-19.356726	-6.846053	-1.577396	-5.612842	-5.320434	0.000000	-10.000000	-0.600000	30.683334	85.666664	1023.000000	1023.000000	2046.000000
39.900002	-0.031120	-18.392035	-6.519054	-1.458759	-5.271813	-5.142408	0.000000	-10.000000	-0.650000	31.716667	99.333336	1023.000000	1023.000000	2046.000000
39.919998	-0.029442	-17.400080	-6.232135	-1.338737	-4.844220	-4.984989	0.000000	-10.000000	-0.691667	32.416664	109.833336	1023.000000	1023.000000	2046.000000
39.939999	-0.027835	-16.450253	-5.893889	-1.241798	-4.526536	-4.788029	0.000000	-10.000000	-0.733333	33.083332	120.666664	1023.000000	1023.000000	2046.000000
39.959999	-0.026249	-15.512915	-5.614790	-1.132026	-4.159195	-4.606903	0.000000	-10.000000	-0.775000	34.116669	131.666672	1023.000000	1023.000000	2046.000000
39.980000	-0.024571	-14.521557	-5.303603	-1.036199	-3.778018	-4.403738	0.000000	-10.000000	-0.816667	35.150002	142.666672	1023.000000	1023.000000	2046.000000
40.000000	-0.022994	-13.589583	-5.015415	-0.889094	-3.428574	-4.256500	0.000000	-10.000000	-0.825000	36.050003	158.000000	1023.000000	1023.000000	2046.000000
40.020000	-0.021395	-12.644620	-4.702501	-0.769358	-3.073343	-4.099418	0.000000	-10.000000	-0.800000	36.200001	166.000000	1023.000000	1023.000000	2046.000000
40.040001	-0.019705	-11.645916	-4.392324	-0.635104	-2.686116	-3.932372	0.000000	-10.000000	-0.766667	36.216667	178.000000	1023.000000	1023.000000	2046.000000
40.060001	-0.018053	-10.669227	-4.098980	-0.535784	-2.307076	-3.727387	0.000000	-10.000000	-0.775000	36.150002	186.000000	1023.000000	1023.000000	2046.000000
40.080002	-0.016448	-9.721025	-3.792717	-0.431744	-1.938075	-3.558489	0.000000	-10.000000	-0.783333	36.066669	198.000000	1023.000000	1023.000000	2046.000000
40.099998	-0.014793	-8.742651	-3.450651	-0.342401	-1.602763	-3.346836	0.000000	-10.000000	-0.800000	36.216667	214.000000	1023.000000	1023.000000	2046.000000
40.119999	-0.013426	-7.934589	-3.148921	-0.254272	-1.263307	-3.268089	0.000000	-10.000000	-0.800000	36.300003	226.000000	1023.000000	1023.000000	2046.000000
40.139999	-0.012372	-7.311685	-2.864580	-0.202630	-1.054094	-3.190381	0.000000	-10.000000	-0.800000	36.466667	238.000000	1023.000000	1023.000000	2046.000000
40.160000	-0.011669	-6.896309	-2.566384	-0.283171	-0.909675	-3.137079	0.000000	-10.000000	-0.816667	36.600002	246.166672	1023.000000	1023.000000	2046.000000
40.180000	-0.011268	-6.659239	-2.241793	-0.386649	-0.782816	-3.247980	0.000000	-10.000000	-0.841667	36.883335	258.500000	1023.000000	1023.000000	2046.000000
40.200001	-0.010600	-6.264881	-1.853176	-0.594794	-0.601402	-3.215509	0.000000	-10.000000	-0.866667	37.383335	275.000000	1023.000000	1023.000000	2046.000000
40.220001	-0.009500	-5.614334	-1.508528	-0.621522	-0.291546	-3.192739	0.000000	-10.000000	-0.875000	37.816669	287.333344	1023.000000	1023.000000	2046.000000
40.240002	-0.007702	-4.552151	-1.138394	-0.396272	0.060366	-3.077851	0.000000	-10.000000	-0.866667	37.700001	299.666656	1023.000000	1023.000000	2046.000000
40.259998	-0.004981	-2.943910	-0.727439	0.050098	0.443790	-2.710359	0.000000	-10.000000	-0.841667	37.366669	308.166656	1023.000000	1023.000000	2046.000000
40.279999	-0.003042	-1.797984	-0.541526	0.387907	0.815057	-2.459422	0.000000	-10.000000	-0.783333	36.383335	320.666656	1023.000000	1023.000000	2046.000000
40.299999	-0.001995	-1.179285	-0.508808	0.434403	1.041786	-2.146666	0.000000	-10.000000	-0.733333	35.933334	337.000000	1023.000000	1023.000000	2046.000000
40.320000	-0.002394	-1.414684	-0.698451	0.291616	1.060238	-2.068087	0.000000	-10.000000	-0.700000	35.416668	349.000000	1023.000000	1023.000000	2046.000000
40.340000	-0.004045	-2.390311	-0.978273	-0.096654	0.922753	-2.238137	0.000000	-10.000000	-0.700000	35.416668	361.000000	1023.000000	1023.000000	2046.000000
40.360001	-0.005711	-3.375309	-1.136279	-0.593376	0.904532	-2.550186	0.000000	-10.000000	-0.691667	35.100002	368.833344	1023.000000	1023.000000	2046.000000
40.380001	-0.006510	-3.847312	-1.236832	-0.923169	1.070530	-2.757841	0.000000	-10.000000	-0.675000	34.333336	380.500000	1023.000000	1023.000000	2046.000000
40.400002	-0.006475	-3.826768	-1.223977	-1.053353	1.309445	-2.858883	0.000000	-10.000000	-0.658333	33.466667	395.666656	1023.000000	1023.000000	2046.000000
40.419998	-0.006014	-3.554303	-1.179930	-0.982519	1.523617	-2.915470	0.000000	-10.000000	-0.650000	32.783333	407.000000	1023.000000	1023.000000	2046.000000
40.439999	-0.005490	-3.244733	-1.193047	-0.844560	1.736867	-2.943994	0.000000	-10.000000	-0.641667	32.666668	418.166656	1023.000000	1023.000000	2046.000000
40.459999	-0.004906	-2.899625	-1.120892	-0.734427	1.877346	-2.921653	0.000000	-10.000000	-0.625000	32.233334	425.500000	1023.000000	1023.000000	2046.000000
40.480000	-0.004187	-2.474481	-1.061125	-0.590280	2.089918	-2.912994	0.000000	-10.000000	-0.608333	31.850000	436.333344	1023.000000	1023.000000	2046.000000
40.500000	-0.003494	-2.065167	-1.004644	-0.490969	2.333299	-2.902854	0.000000	-10.000000	-0.600000	31.350000	450.500000	1023.000000	1023.000000	2046.000000
40.520000	-0.002662	-1.573420	-0.872387	-0.399370	2.559693	-2.861356	0.000000	-10.000000	-0.600000	31.400000	461.000000	1023.000000	1023.000000	2046.000000
40.540001	-0.001650	-0.975155	-0.712966	-0.271696	2.809879	-2.800372	0.000000	-10.000000	-0.583333	31.200001	471.500000	1023.000000	1023.000000	2046.000000
40.560001	-0.000595	-0.351656	-0.522000	-0.151553	3.055662	-2.733764	0.000000	-10.000000	-0.566667	30.833334	478.333344	1023.000000	1023.000000	2046.000000
40.580002	0.000658	0.388698	-0.248815	-0.076237	3.372667	-2.658918	0.000000	-10.000000	-0.533333	30.333334	488.833344	1023.000000	1023.000000	2046.000000
40.599998	0.002054	1.214067	0.075156	-0.004090	3.708540	-2.565540	0.000000	-10.000000	-0.508333	29.516666	502.500000	1023.000000	1023.000000	2046.000000
40.619999	0.003718	2.197373	0.399079	0.186797	4.064615	-2.453119	0.000000	-10.000000	-0.483333	28.866667	512.833313	1023.000000	1023.000000	2046.000000
40.639999	0.005395	3.188153	0.716268	0.367724	4.384467	-2.280306	0.000000	-10.000000	-0.450000	27.900000	522.500000	1023.000000	1023.000000	2046.000000
40.660000	0.006980	4.125314	0.973188	0.574071	4.698102	-2.120047	0.000000	-10.000000	-0.408333	27.116667	528.666687	1023.000000	1023.000000	2046.000000
40.680000	0.008299	4.904959	1.153297	0.709668	4.965307	-1.923313	0.000000	-10.000000	-0.350000	25.916666	537.833313	1023.000000	1023.000000	2046.000000
40.700001	0.009182	5.426722	1.176965	0.769493	5.198125	-1.717861	0.000000	-10.000000	-0.266667	23.950001	549.333313	1023.000000	1023.000000	2046.000000
40.720001	0.009674	5.717434	1.232256	0.725683	5.308156	-1.548660	0.000000	-10.000000	-0.200000	22.316668	557.666687	1023.000000	1023.000000	2046.000000
40.740002	0.010058	5.944065	1.281238	0.640058	5.404615	-1.381847	0.000000	-10.000000	-0.141667	20.000000	565.500000	1023.000000	1023.000000	2046.000000
40.759998	0.010072	5.952678	1.328851	0.551556	5.347756	-1.275485	0.000000	-10.000000	-0.100000	18.033333	570.333313	1023.000000	1023.000000	2046.000000
40.779999	0.010096	5.966990	1.379275	0.456328	5.352662	-1.221274	0.000000	-10.000000	-0.058333	15.300000	576.833313	1023.000000	1023.000000	2046.000000
40.799999	0.010171	6.011080	1.481963	0.316677	5.361239	-1.148799	0.000000	-10.000000	-0.016667	12.316667	583.666687	1023.000000	1023.000000	2046.000000
40.820000	0.010227	6.044208	1.625539	0.198802	5.343082	-1.123216	0.000000	-10.000000	-0.008333	10.200001	588.166687	1023.000000	1023.000000	2046.000000
40.840000	0.010473	6.189605	1.797150	0.084568	5.427488	-1.119600	0.000000	-10.000000	0.000000	8.633333	592.166687	1023.000000	1023.000000	2046.000000
40.860001	0.011034	6.520944	1.979545	0.023684	5.551745	-1.034031	0.000000	-10.000000	0.000000	8.016666	594.333313	1023.000000	1023.000000	2046.000000
40.880001	0.011548	6.824778	2.174726	0.008267	5.623354	-0.981570	0.000000	-10.000000	0.000000	7.083333	597.333313	1023.000000	1023.000000	2046.000000
40.900002	0.012155	7.183567	2.338275	0.073632	5.750657	-0.978997	0.000000	-10.000000	0.008333	5.700000	600.666687	1023.000000	1023.000000	2046.000000
40.919998	0.012906	7.627698	2.473595	0.148278	5.881073	-0.875248	0.000000	-10.000000	0.016667	4.716667	603.000000	1023.000000	1023.000000	2046.000000
40.939999	0.013798	8.154641	2.646977	0.272369	5.960258	-0.724963	0.000000	-10.000000	0.033333	4.016667	604.833313	1023.000000	1023.000000	2046.000000
40.959999	0.014558	8.603733	2.766042	0.454055	6.028574	-0.644938	0.000000	-10.000000	0.041667	3.850000	605.666687	1023.000000	1023.000000	2046.000000
40.980000	0.015326	9.057593	2.872165	0.605245	6.096580	-0.516397	0.000000	-10.000000	0.050000	3.433333	607.000000	1023.000000	1023.000000	2046.000000
41.000000	0.016037	9.477661	2.942373	0.783964	6.139424	-0.388100	0.000000	-10.000000	0.050000	2.333333	608.500000	1023.000000	1023.000000	2046.000000
41.020000	0.016649	9.839627	3.025448	0.866931	6.234606	-0.287358	0.000000	-10.000000	0.050000	1.366667	609.500000	1023.000000	1023.000000	2046.000000
41.040001	0.017237	10.187364	3.092040	1.008585	6.303877	-0.217138	0.000000	-10.000000	0.050000	0.433333	610.000000	1023.000000	1023.000000	2046.000000
41.060001	0.017625	10.416321	3.091804	1.077410	6.386312	-0.139204	0.000000	-10.000000	0.058333	0.216667	610.000000	1023.000000	1023.000000	2046.000000
41.080002	0.017913	10.586398	3.135283	1.172033	6.372642	-0.093560	0.000000	-10.000000	0.066667	-0.633333	610.000000	1023.000000	1023.000000	2046.000000
41.099998	0.017931	10.597469	3.106180	1.213098	6.344598	-0.066407	0.000000	-10.000000	0.091667	-2.700000	610.000000	1023.000000	1023.000000	2046.000000
41.119999	0.017782	10.508878	3.024792	1.244183	6.257689	-0.017787	0.000000	-10.000000	0.108333	-4.766667	610.000000	1023.000000	1023.000000	2046.000000
41.139999	0.017262	10.201727	2.863096	1.305666	6.088923	-0.055959	0.000000	-10.000000	0.133333	-7.566667	610.000000	1023.000000	1023.000000	2046.000000
41.160000	0.016635	9.831447	2.612531	1.354317	5.952945	-0.088346	0.000000	-10.000000	0.183333	-10.483334	610.000000	1023.000000	1023.000000	2046.000000
41.180000	0.015598	9.218541	2.293547	1.406654	5.628784	-0.110444	0.000000	-10.000000	0.400000	-18.299999	601.000000	1023.000000	1023.000000	2046.000000
41.200001	0.014308	8.455778	1.886530	1.441429	5.244241	-0.116422	0.000000	-10.000000	0.833333	-29.083334	576.500000	1023.000000	1023.000000	2046.000000
41.220001	0.012757	7.539235	1.368080	1.498847	4.794482	-0.122174	0.000000	-10.000000	1.225000	-38.316666	552.000000	1023.000000	1023.000000	2046.000000
41.240002	0.011044	6.527241	0.881711	1.562357	4.263390	-0.180217	0.000000	-10.000000	1.450000	-42.650002	536.500000	1023.000000	1023.000000	2046.000000
41.259998	0.009595	5.670556	0.546247	1.632730	3.761218	-0.269639	0.000000	-10.000000	1.450000	-42.650002	536.500000	1023.000000	1023.000000	2046.000000
41.279999	0.008379	4.951769	0.241554	1.722279	3.311980	-0.324045	0.000000	-10.000000	1.450000	-42.650002	536.500000	1023.000000	1023.000000	2046.000000
41.299999	0.007239	4.278263	-0.089514	1.836677	2.827270	-0.296171	0.000000	-10.000000	1.450000	-42.650002	536.500000	1023.000000	1023.000000	2046.000000
41.320000	0.005988	3.539170	-0.465685	1.998161	2.310233	-0.303540	0.000000	-10.000000	1.508333	-43.016666	531.666687	1023.000000	1023.000000	2046.000000
41.340000	0.004536	2.680548	-0.857399	2.060109	1.779301	-0.301462	0.000000	-10.000000	1.558333	-43.883335	522.000000	1023.000000	1023.000000	2046.000000
41.360001	0.003141	1.856372	-1.297635	2.181010	1.299442	-0.326445	0.000000	-10.000000	1.633333	-44.950001	507.166656	1023.000000	1023.000000	2046.000000
41.380001	0.001838	1.085984	-1.737864	2.491312	0.658783	-0.326247	0.000000	-10.000000	1.658333	-45.816669	492.166656	1023.000000	1023.000000	2046.000000
41.400002	0.001056	0.624215	-2.161139	2.947984	0.026493	-0.189123	0.000000	-10.000000	1.691667	-46.100002	476.833344	1023.000000	1023.000000	2046.000000
41.419998	-0.000623	-0.368318	-2.706820	3.160048	-0.654586	-0.166960	0.000000	-10.000000	1.700000	-46.266670	461.500000	1023.000000	1023.000000	2046.000000
41.439999	-0.002786	-1.646573	-3.131175	3.047736	-1.378481	-0.184654	0.000000	-10.000000	1.691667	-46.133335	446.000000	1023.000000	1023.000000	2046.000000
41.459999	-0.005625	-3.324646	-3.562040	2.723936	-2.088673	-0.397869	0.000000	-10.000000	1.641667	-45.816669	430.500000	1023.000000	1023.000000	2046.000000
41.480000	-0.009233	-5.456526	-3.956730	2.172662	-2.806644	-0.865813	0.000000	-10.000000	1.575000	-44.900002	415.333344	1023.000000	1023.000000	2046.000000
41.500000	-0.013035	-7.703488	-4.408499	1.557048	-3.398668	-1.453370	0.000000	-10.000000	1.508333	-43.933334	400.333344	1023.000000	1023.000000	2046.000000
41.520000	-0.016251	-9.604529	-4.761056	1.002761	-3.880200	-1.966034	0.000000	-10.000000	1.441667	-42.733334	385.833344	1023.000000	1023.000000	2046.000000
41.540001	-0.018794	-11.107426	-5.116258	0.741589	-4.307967	-2.424791	0.000000	-10.000000	1.391667	-41.816666	371.500000	1023.000000	1023.000000	2046.000000
41.560001	-0.020703	-12.235506	-5.506615	0.607832	-4.584332	-2.752392	0.000000	-10.000000	1.316667	-40.916668	357.500000	1023.000000	1023.000000	2046.000000
41.580002	-0.022364	-13.217359	-5.894652	0.557191	-4.843567	-3.036331	0.000000	-10.000000	1.283333	-40.133335	343.833344	1023.000000	1023.000000	2046.000000
41.599998	-0.024016	-14.193660	-6.323247	0.502512	-5.112141	-3.260783	0.000000	-10.000000	1.250000	-39.466667	330.333344	1023.000000	1023.000000	2046.000000
41.619999	-0.025623	-15.143002	-6.714658	0.473257	-5.335723	-3.565877	0.000000	-10.000000	1.233333	-38.716667	317.166656	1023.000000	1023.000000	2046.000000
41.639999	-0.026993	-15.952934	-7.036569	0.381122	-5.531072	-3.766415	0.000000	-10.000000	1.200000	-38.150002	304.166656	1023.000000	1023.000000	2046.000000
41.660000	-0.028437	-16.806141	-7.358919	0.206709	-5.764873	-3.889059	0.000000	-10.000000	1.141667	-37.333336	291.500000	1023.000000	1023.000000	2046.000000
41.680000	-0.029830	-17.629375	-7.696617	0.086695	-5.933060	-4.086393	0.000000	-10.000000	1.100000	-36.666668	279.166656	1023.000000	1023.000000	2046.000000
41.700001	-0.030822	-18.215933	-7.847964	0.023775	-6.131905	-4.259839	0.000000	-10.000000	1.058333	-36.000000	267.000000	1023.000000	1023.000000	2046.000000
41.720001	-0.031655	-18.708210	-7.983223	-0.084890	-6.287936	-4.352160	0.000000	-10.000000	1.016667	-35.333336	255.000000	1023.000000	1023.000000	2046.000000
41.740002	-0.032309	-19.094810	-8.092536	-0.165469	-6.372497	-4.464308	0.000000	-10.000000	0.975000	-34.516666	243.166672	1023.000000	1023.000000	2046.000000
41.759998	-0.032490	-19.201632	-8.019719	-0.221483	-6.446832	-4.513598	0.000000	-10.000000	0.933333	-33.833336	231.500000	1023.000000	1023.000000	2046.000000
41.779999	-0.032768	-19.366129	-8.103161	-0.277310	-6.495434	-4.490225	0.000000	-10.000000	0.900000	-33.216667	220.166672	1023.000000	1023.000000	2046.000000
41.799999	-0.033174	-19.606003	-8.263473	-0.273747	-6.589614	-4.479168	0.000000	-10.000000	0.866667	-32.666668	209.166672	1023.000000	1023.000000	2046.000000
41.820000	-0.033570	-19.840111	-8.403633	-0.259823	-6.717796	-4.458860	0.000000	-10.000000	0.825000	-31.666666	198.333328	1023.000000	1023.000000	2046.000000
41.840000	-0.034317	-20.281572	-8.602253	-0.308610	-6.890155	-4.480554	0.000000	-10.000000	0.791667	-30.416668	187.833328	1023.000000	1023.000000	2046.000000
41.860001	-0.035160	-20.779379	-8.812961	-0.429802	-7.031292	-4.505323	0.000000	-10.000000	0.725000	-29.116667	177.500000	1023.000000	1023.000000	2046.000000
41.880001	-0.036143	-21.360590	-9.007363	-0.569014	-7.209108	-4.575103	0.000000	-10.000000	0.666667	-28.033335	167.833328	1023.000000	1023.000000	2046.000000
41.900002	-0.036991	-21.861574	-9.173544	-0.714942	-7.414382	-4.558705	0.000000	-10.000000	0.591667	-26.516666	155.500000	1023.000000	1023.000000	2046.000000
41.919998	-0.037861	-22.376081	-9.297485	-0.835057	-7.658901	-4.584638	0.000000	-10.000000	0.550000	-25.233334	146.500000	1023.000000	1023.000000	2046.000000
41.939999	-0.038664	-22.850405	-9.371368	-0.922883	-7.924212	-4.631941	0.000000	-10.000000	0.516667	-24.183334	137.666672	1023.000000	1023.000000	2046.000000
41.959999	-0.039488	-23.337669	-9.430792	-1.019430	-8.147780	-4.739666	0.000000	-10.000000	0.483333	-23.683334	132.166672	1023.000000	1023.000000	2046.000000
41.980000	-0.040178	-23.745209	-9.408640	-1.112575	-8.374713	-4.849281	0.000000	-10.000000	0.450000	-22.983334	124.333336	1023.000000	1023.000000	2046.000000
42.000000	-0.040689	-24.047262	-9.399384	-1.243762	-8.512074	-4.892042	0.000000	-10.000000	0.408333	-21.816668	114.500000	1023.000000	1023.000000	2046.000000
42.020000	-0.040909	-24.177042	-9.362000	-1.311900	-8.537086	-4.966054	0.000000	-10.000000	0.391667	-21.083334	107.333336	1023.000000	1023.000000	2046.000000
42.040001	-0.041067	-24.270622	-9.303149	-1.403459	-8.572517	-4.991496	0.000000	-10.000000	0.375000	-20.383335	100.166664	1023.000000	1023.000000	2046.000000
42.060001	-0.041226	-24.364548	-9.267270	-1.426324	-8.596532	-5.074422	0.000000	-10.000000	0.366667	-19.983334	95.500000	1023.000000	1023.000000	2046.000000
42.080002	-0.041266	-24.388060	-9.203787	-1.484239	-8.602934	-5.097101	0.000000	-10.000000	0.341667	-19.450001	88.833336	1023.000000	1023.000000	2046.000000
42.099998	-0.041259	-24.384268	-9.166219	-1.502106	-8.605700	-5.110243	0.000000	-10.000000	0.308333	-18.366667	80.500000	1023.000000	1023.000000	2046.000000
42.119999	-0.041288	-24.401253	-9.146686	-1.516677	-8.594895	-5.142994	0.000000	-10.000000	0.283333	-17.516668	74.500000	1023.000000	1023.000000	2046.000000
42.139999	-0.041237	-24.371193	-9.110663	-1.478052	-8.640739	-5.141737	0.000000	-10.000000	0.250000	-16.383335	68.500000	1023.000000	1023.000000	2046.000000
42.160000	-0.041128	-24.306684	-9.102686	-1.419712	-8.630277	-5.154010	0.000000	-10.000000	0.233333	-15.666667	64.833336	1023.000000	1023.000000	2046.000000
42.180000	-0.041106	-24.293510	-9.056460	-1.351842	-8.684897	-5.200310	0.000000	-10.000000	0.208333	-14.516667	59.500000	1023.000000	1023.000000	2046.000000
42.200001	-0.040971	-24.213898	-9.011713	-1.361479	-8.662448	-5.178258	0.000000	-10.000000	0.183333	-13.350000	53.333332	1023.000000	1023.000000	2046.000000
42.220001	-0.040949	-24.200788	-8.952641	-1.319853	-8.682204	-5.246092	0.000000	-10.000000	0.150000	-12.483334	48.833332	1023.000000	1023.000000	2046.000000
42.240002	-0.040743	-24.079117	-8.898602	-1.302680	-8.634757	-5.243077	0.000000	-10.000000	0.125000	-11.600000	44.666668	1023.000000	1023.000000	2046.000000
42.259998	-0.040631	-24.012672	-8.821594	-1.291060	-8.639608	-5.260408	0.000000	-10.000000	0.116667	-10.966667	42.000000	1023.000000	1023.000000	2046.000000
42.279999	-0.040527	-23.951323	-8.810700	-1.249209	-8.572950	-5.318463	0.000000	-10.000000	0.116667	-10.133333	38.166668	1023.000000	1023.000000	2046.000000
42.299999	-0.040428	-23.893234	-8.730233	-1.244847	-8.552693	-5.365461	0.000000	-10.000000	0.108333	-9.633333	34.666668	1023.000000	1023.000000	2046.000000
42.320000	-0.040287	-23.809441	-8.652121	-1.243950	-8.557224	-5.356146	0.000000	-10.000000	0.108333	-9.133333	31.500000	1023.000000	1023.000000	2046.000000
42.340000	-0.040228	-23.774725	-8.638435	-1.217711	-8.484128	-5.434451	0.000000	-10.000000	0.100000	-8.750000	28.500000	1023.000000	1023.000000	2046.000000
42.360001	-0.040037	-23.661787	-8.553081	-1.203656	-8.460183	-5.444865	0.000000	-10.000000	0.100000	-8.350000	25.500000	1023.000000	1023.000000	2046.000000
42.380001	-0.039887	-23.573042	-8.512459	-1.178294	-8.450830	-5.431458	0.000000	-10.000000	0.100000	-7.883334	22.666666	1023.000000	1023.000000	2046.000000
42.400002	-0.039718	-23.473469	-8.487818	-1.124778	-8.393097	-5.467775	0.000000	-10.000000	0.091667	-7.166667	20.000000	1023.000000	1023.000000	2046.000000
42.419998	-0.039358	-23.260548	-8.399029	-1.108416	-8.372560	-5.380542	0.000000	-10.000000	0.075000	-6.016667	17.666666	1023.000000	1023.000000	2046.000000
42.439999	-0.039067	-23.088730	-8.328690	-1.038500	-8.300762	-5.420779	0.000000	-10.000000	0.058333	-4.050000	15.666667	1023.000000	1023.000000	2046.000000
42.459999	-0.038664	-22.850569	-8.218003	-1.020664	-8.265840	-5.346061	0.000000	-10.000000	0.050000	-1.633333	14.500000	1023.000000	1023.000000	2046.000000
42.480000	-0.038252	-22.607033	-8.173595	-0.949675	-8.163442	-5.320320	0.000000	-10.000000	0.050000	0.683333	14.000000	1023.000000	1023.000000	2046.000000
42.500000	-0.037752	-22.311319	-8.029265	-0.919015	-8.045421	-5.317618	0.000000	-10.000000	0.050000	2.483333	14.000000	1023.000000	1023.000000	2046.000000
42.520000	-0.037355	-22.076963	-7.929471	-0.858549	-8.026200	-5.262743	0.000000	-10.000000	0.033333	4.150000	14.000000	1023.000000	1023.000000	2046.000000
42.540001	-0.037189	-21.978758	-7.852076	-0.834795	-8.000374	-5.291513	0.000000	-10.000000	0.016667	5.833333	14.000000	1023.000000	1023.000000	2046.000000
42.560001	-0.037073	-21.909924	-7.711236	-0.882974	-8.012300	-5.303413	0.000000	-10.000000	0.000000	7.316667	14.000000	1023.000000	1023.000000	2046.000000
42.580002	-0.037079	-21.913631	-7.627244	-0.959574	-7.963048	-5.363766	0.000000	-10.000000	-0.008333	8.566667	14.000000	1023.000000	1023.000000	2046.000000
42.599998	-0.037109	-21.931637	-7.552898	-1.055557	-7.888094	-5.435087	0.000000	-10.000000	-0.033333	10.000000	14.000000	1023.000000	1023.000000	2046.000000
42.619999	-0.036560	-21.607161	-7.371058	-0.966902	-7.786935	-5.482264	0.000000	-10.000000	-0.058333	11.466667	14.000000	1023.000000	1023.000000	2046.000000
42.639999	-0.035477	-20.966619	-7.240970	-0.805821	-7.538106	-5.381722	0.000000	-10.000000	-0.100000	13.283334	15.333333	1023.000000	1023.000000	2046.000000
42.660000	-0.034638	-20.470995	-7.122073	-0.734003	-7.350279	-5.264640	0.000000	-10.000000	-0.116667	15.066667	18.500000	1023.000000	1023.000000	2046.000000
42.680000	-0.034145	-20.179760	-7.146753	-0.727807	-7.219300	-5.085899	0.000000	-10.000000	-0.141667	16.733334	23.333334	1023.000000	1023.000000	2046.000000
42.700001	-0.034339	-20.294157	-7.205374	-0.865509	-7.262536	-4.960738	0.000000	-10.000000	-0.166667	18.183334	28.833334	1023.000000	1023.000000	2046.000000
42.720001	-0.035361	-20.898458	-7.417091	-1.165764	-7.336402	-4.979202	0.000000	-10.000000	-0.233333	19.666668	34.666668	1023.000000	1023.000000	2046.000000
42.740002	-0.037299	-22.043676	-7.716921	-1.663435	-7.400528	-5.262791	0.000000	-10.000000	-0.283333	21.583334	41.166668	1023.000000	1023.000000	2046.000000
42.759998	-0.038613	-22.820335	-7.819799	-2.184402	-7.292552	-5.523582	0.000000	-10.000000	-0.316667	22.816668	48.000000	1023.000000	1023.000000	2046.000000
42.779999	-0.039077	-23.094469	-7.805795	-2.474026	-7.069585	-5.745063	0.000000	-10.000000	-0.350000	24.100000	55.333332	1023.000000	1023.000000	2046.000000
42.799999	-0.038964	-23.027849	-7.793096	-2.494150	-6.818279	-5.922324	0.000000	-10.000000	-0.391667	25.116667	63.000000	1023.000000	1023.000000	2046.000000
42.820000	-0.038321	-22.647818	-7.803274	-2.408412	-6.507037	-5.929094	0.000000	-10.000000	-0.433333	26.233334	71.333336	1023.000000	1023.000000	2046.000000
42.840000	-0.037715	-22.289425	-7.743267	-2.331409	-6.305551	-5.909198	0.000000	-10.000000	-0.441667	26.983334	80.000000	1023.000000	1023.000000	2046.000000
42.860001	-0.037151	-21.956497	-7.705332	-2.240940	-6.101549	-5.908676	0.000000	-10.000000	-0.475000	27.666666	89.000000	1023.000000	1023.000000	2046.000000
42.880001	-0.036468	-21.552612	-7.676711	-2.186268	-5.807409	-5.882223	0.000000	-10.000000	-0.525000	28.766666	98.166664	1023.000000	1023.000000	2046.000000
42.900002	-0.035526	-20.996063	-7.564632	-2.098013	-5.511962	-5.821456	0.000000	-10.000000	-0.583333	29.883333	107.666664	1023.000000	1023.000000	2046.000000
42.919998	-0.034497	-20.387522	-7.413051	-2.016134	-5.247383	-5.710955	0.000000	-10.000000	-0.633333	30.883333	117.500000	1023.000000	1023.000000	2046.000000
42.939999	-0.033280	-19.668663	-7.178616	-1.891077	-4.983768	-5.615202	0.000000	-10.000000	-0.691667	32.150002	127.500000	1023.000000	1023.000000	2046.000000
42.959999	-0.031907	-18.857191	-6.940278	-1.811446	-4.592928	-5.512539	0.000000	-10.000000	-0.725000	33.066666	137.833328	1023.000000	1023.000000	2046.000000
42.980000	-0.030142	-17.813995	-6.523863	-1.678612	-4.223641	-5.387879	0.000000	-10.000000	-0.750000	33.950001	148.666672	1023.000000	1023.000000	2046.000000
43.000000	-0.028164	-16.645107	-6.120224	-1.606269	-3.784012	-5.134601	0.000000	-10.000000	-0.741667	34.299999	159.833328	1023.000000	1023.000000	2046.000000
43.020000	-0.026274	-15.527995	-5.792390	-1.451163	-3.355204	-4.929238	0.000000	-10.000000	-0.741667	34.700001	171.333328	1023.000000	1023.000000	2046.000000
43.040001	-0.024496	-14.476912	-5.506606	-1.287112	-2.926383	-4.756813	0.000000	-10.000000	-0.733333	34.650002	182.833328	1023.000000	1023.000000	2046.000000
43.060001	-0.022753	-13.446947	-5.279970	-1.188900	-2.480167	-4.497910	0.000000	-10.000000	-0.725000	34.516666	194.500000	1023.000000	1023.000000	2046.000000
43.080002	-0.021514	-12.714935	-5.110609	-1.152353	-2.159074	-4.292898	0.000000	-10.000000	-0.708333	33.983334	206.000000	1023.000000	1023.000000	2046.000000
43.099998	-0.020497	-12.113787	-4.961341	-1.193862	-1.828368	-4.130215	0.000000	-10.000000	-0.658333	33.683334	217.500000	1023.000000	1023.000000	2046.000000
43.119999	-0.019482	-11.513750	-4.752163	-1.232501	-1.565970	-3.963116	0.000000	-10.000000	-0.591667	32.666668	228.833328	1023.000000	1023.000000	2046.000000
43.139999	-0.018732	-11.070898	-4.584710	-1.331287	-1.370091	-3.784809	0.000000	-10.000000	-0.558333	32.016666	239.833328	1023.000000	1023.000000	2046.000000
43.160000	-0.017941	-10.603283	-4.332705	-1.436690	-1.223585	-3.610303	0.000000	-10.000000	-0.558333	31.150000	250.666672	1023.000000	1023.000000	2046.000000
43.180000	-0.017065	-10.085435	-4.051911	-1.512162	-1.019952	-3.501411	0.000000	-10.000000	-0.575000	31.200001	261.166656	1023.000000	1023.000000	2046.000000
43.200001	-0.016305	-9.636026	-3.767575	-1.604655	-0.809027	-3.454769	0.000000	-10.000000	-0.566667	31.233334	271.666656	1023.000000	1023.000000	2046.000000
43.220001	-0.015227	-8.998899	-3.425943	-1.684480	-0.571413	-3.317064	0.000000	-10.000000	-0.558333	31.416668	282.000000	1023.000000	1023.000000	2046.000000
43.240002	-0.014008	-8.278682	-3.038699	-1.714737	-0.271477	-3.253768	0.000000	-10.000000	-0.566667	31.333334	292.500000	1023.000000	1023.000000	2046.000000
43.259998	-0.012601	-7.447479	-2.685214	-1.700839	0.067168	-3.128594	0.000000	-10.000000	-0.575000	31.266668	303.000000	1023.000000	1023.000000	2046.000000
43.279999	-0.010969	-6.482450	-2.323567	-1.624681	0.438665	-2.972867	0.000000	-10.000000	-0.566667	30.933334	313.333344	1023.000000	1023.000000	2046.000000
43.299999	-0.009412	-5.562375	-1.956358	-1.508408	0.764674	-2.862282	0.000000	-10.000000	-0.541667	30.850000	323.833344	1023.000000	1023.000000	2046.000000
43.320000	-0.007700	-4.550991	-1.594065	-1.370996	1.088653	-2.674583	0.000000	-10.000000	-0.516667	30.433334	334.166656	1023.000000	1023.000000	2046.000000
43.340000	-0.006020	-3.558008	-1.237721	-1.201627	1.384063	-2.502723	0.000000	-10.000000	-0.516667	30.433334	344.500000	1023.000000	1023.000000	2046.000000
43.360001	-0.004149	-2.451780	-0.922679	-1.017779	1.747972	-2.259293	0.000000	-10.000000	-0.508333	30.083334	354.500000	1023.000000	1023.000000	2046.000000
43.380001	-0.002345	-1.385840	-0.572097	-0.807750	2.044986	-2.050979	0.000000	-10.000000	-0.500000	29.950001	364.500000	1023.000000	1023.000000	2046.000000
43.400002	-0.000587	-0.347008	-0.253944	-0.600831	2.363307	-1.855539	0.000000	-10.000000	-0.483333	29.766666	374.500000	1023.000000	1023.000000	2046.000000
43.419998	0.001054	0.623055	0.077089	-0.449086	2.652455	-1.657402	0.000000	-10.000000	-0.450000	29.450001	384.500000	1023.000000	1023.000000	2046.000000
43.439999	0.002651	1.566742	0.372189	-0.250411	2.978046	-1.533081	0.000000	-10.000000	-0.416667	28.783333	394.500000	1023.000000	1023.000000	2046.000000
43.459999	0.004205	2.485186	0.653691	-0.139081	3.326453	-1.355876	0.000000	-10.000000	-0.391667	27.966667	404.166656	1023.000000	1023.000000	2046.000000
43.480000	0.005635	3.330419	0.903516	0.024436	3.632083	-1.229617	0.000000	-10.000000	-0.383333	27.283333	413.666656	1023.000000	1023.000000	2046.000000
43.500000	0.007033	4.156216	1.212805	0.127864	3.878919	-1.063371	0.000000	-10.000000	-0.375000	26.916668	422.833344	1023.000000	1023.000000	2046.000000
43.520000	0.008318	4.915755	1.460217	0.230015	4.178283	-0.952761	0.000000	-10.000000	-0.350000	26.316668	432.000000	1023.000000	1023.000000	2046.000000
43.540001	0.009680	5.720711	1.727629	0.335613	4.463984	-0.806515	0.000000	-10.000000	-0.341667	25.883333	440.833344	1023.000000	1023.000000	2046.000000
43.560001	0.010923	6.455616	1.940656	0.462034	4.773027	-0.720101	0.000000	-10.000000	-0.333333	25.266666	449.500000	1023.000000	1023.000000	2046.000000
43.580002	0.012235	7.230868	2.234170	0.547175	5.068758	-0.619235	0.000000	-10.000000	-0.341667	24.816668	457.833344	1023.000000	1023.000000	2046.000000
43.599998	0.013470	7.960908	2.460206	0.668450	5.355860	-0.523608	0.000000	-10.000000	-0.333333	24.350000	466.333344	1023.000000	1023.000000	2046.000000
43.619999	0.014647	8.656575	2.716416	0.750098	5.609592	-0.419530	0.000000	-10.000000	-0.325000	24.033333	474.666656	1023.000000	1023.000000	2046.000000
43.639999	0.015891	9.391452	2.960919	0.840836	5.888016	-0.298319	0.000000	-10.000000	-0.291667	23.483334	485.500000	1023.000000	1023.000000	2046.000000
43.660000	0.016930	10.005913	3.186270	0.967454	6.139977	-0.287788	0.000000	-10.000000	-0.266667	22.916666	493.333344	1023.000000	1023.000000	2046.000000
43.680000	0.018133	10.716892	3.469973	1.026052	6.426349	-0.205481	0.000000	-10.000000	-0.250000	22.416666	501.000000	1023.000000	1023.000000	2046.000000
43.700001	0.018863	11.148134	3.668348	1.094161	6.521397	-0.135772	0.000000	-10.000000	-0.233333	22.200001	506.000000	1023.000000	1023.000000	2046.000000
43.720001	0.019283	11.396217	3.745653	1.179314	6.579929	-0.108679	0.000000	-10.000000	-0.216667	21.700001	513.500000	1023.000000	1023.000000	2046.000000
43.740002	0.019343	11.431529	3.860405	1.146480	6.545958	-0.121313	0.000000	-10.000000	-0.200000	21.316668	520.833313	1023.000000	1023.000000	2046.000000
43.759998	0.019406	11.469196	4.066974	1.025679	6.513172	-0.136629	0.000000	-10.000000	-0.191667	20.666666	528.000000	1023.000000	1023.000000	2046.000000
43.779999	0.019948	11.789081	4.203856	1.115375	6.717441	-0.247592	0.000000	-10.000000	-0.183333	20.283333	535.000000	1023.000000	1023.000000	2046.000000
43.799999	0.020957	12.385664	4.437756	1.257740	6.826222	-0.136054	0.000000	-10.000000	-0.150000	19.183334	541.833313	1023.000000	1023.000000	2046.000000
43.820000	0.023074	13.636861	4.692923	1.751402	7.030748	0.161788	0.000000	-10.000000	-0.125000	18.233334	548.666687	1023.000000	1023.000000	2046.000000
43.840000	0.024389	14.414168	4.646583	2.235745	7.157523	0.374316	0.000000	-10.000000	-0.083333	17.016668	554.833313	1023.000000	1023.000000	2046.000000
43.860001	0.024370	14.402877	4.447085	2.318752	7.061587	0.575454	0.000000	-10.000000	-0.075000	16.266666	560.833313	1023.000000	1023.000000	2046.000000
43.880001	0.022794	13.471038	4.056048	2.062126	6.806628	0.546236	0.000000	-10.000000	-0.050000	15.533334	566.166687	1023.000000	1023.000000	2046.000000
43.900002	0.020180	11.926417	3.663303	1.619330	6.413573	0.230211	0.000000	-10.000000	-0.050000	14.716667	571.666687	1023.000000	1023.000000	2046.000000
43.919998	0.017620	10.413526	3.354575	1.093283	6.138337	-0.172670	0.000000	-10.000000	-0.025000	13.483334	576.666687	1023.000000	1023.000000	2046.000000
43.939999	0.015711	9.285269	3.045651	0.728256	6.000738	-0.489377	0.000000	-10.000000	-0.016667	11.450000	581.500000	1023.000000	1023.000000	2046.000000
43.959999	0.014502	8.570764	2.756212	0.574694	5.941995	-0.702137	0.000000	-10.000000	0.016667	9.183333	585.666687	1023.000000	1023.000000	2046.000000
43.980000	0.013617	8.047556	2.525826	0.546388	5.822578	-0.847237	0.000000	-10.000000	0.025000	7.000000	589.000000	1023.000000	1023.000000	2046.000000
44.000000	0.012963	7.661051	2.306976	0.613387	5.686162	-0.945473	0.000000	-10.000000	0.050000	4.533333	591.500000	1023.000000	1023.000000	2046.000000
44.020000	0.012263	7.247723	2.087657	0.696049	5.560670	-1.096653	0.000000	-10.000000	0.066667	1.416667	593.333313	1023.000000	1023.000000	2046.000000
44.040001	0.011514	6.804758	1.856727	0.774573	5.444858	-1.271399	0.000000	-10.000000	0.091667	-1.583333	594.500000	1023.000000	1023.000000	2046.000000
44.060001	0.010836	6.403923	1.625255	0.771482	5.360408	-1.353221	0.000000	-10.000000	0.100000	-4.133333	595.000000	1023.000000	1023.000000	2046.000000
44.080002	0.010148	5.997406	1.398412	0.756204	5.318651	-1.475862	0.000000	-10.000000	0.100000	-6.016667	595.000000	1023.000000	1023.000000	2046.000000
44.099998	0.009704	5.734793	1.284059	0.771903	5.189075	-1.510245	0.000000	-10.000000	0.116667	-7.833333	595.000000	1023.000000	1023.000000	2046.000000
44.119999	0.009310	5.502359	1.208059	0.756592	5.073874	-1.536165	0.000000	-10.000000	0.125000	-9.050000	595.000000	1023.000000	1023.000000	2046.000000
44.139999	0.008845	5.227415	1.115353	0.768991	5.020312	-1.677241	0.000000	-10.000000	0.141667	-10.000000	595.000000	1023.000000	1023.000000	2046.000000
44.160000	0.008616	5.092326	1.093011	0.748875	4.957222	-1.706781	0.000000	-10.000000	0.141667	-11.016666	595.000000	1023.000000	1023.000000	2046.000000
44.180000	0.008526	5.038854	1.065049	0.754303	4.920559	-1.701056	0.000000	-10.000000	0.183333	-12.250000	591.333313	1023.000000	1023.000000	2046.000000
44.200001	0.008621	5.094924	0.999027	0.891736	4.870251	-1.666089	0.000000	-10.000000	0.216667	-13.850000	582.833313	1023.000000	1023.000000	2046.000000
44.220001	0.008520	5.035416	0.911887	0.960741	4.730268	-1.567479	0.000000	-10.000000	0.266667	-15.466667	572.666687	1023.000000	1023.000000	2046.000000
44.240002	0.008202	4.847495	0.656612	1.065524	4.647236	-1.521877	0.000000	-10.000000	0.316667	-17.216667	564.166687	1023.000000	1023.000000	2046.000000
44.259998	0.007519	4.443729	0.300200	1.108995	4.471427	-1.436893	0.000000	-10.000000	0.375000	-19.066668	558.333313	1023.000000	1023.000000	2046.000000
44.279999	0.006237	3.685784	-0.135362	1.103820	4.114361	-1.397035	0.000000	-10.000000	0.458333	-21.400000	551.833313	1023.000000	1023.000000	2046.000000
44.299999	0.004881	2.884588	-0.608740	1.051583	3.743665	-1.301920	0.000000	-10.000000	0.550000	-24.166668	544.666687	1023.000000	1023.000000	2046.000000
44.320000	0.003207	1.895547	-1.157185	1.028838	3.267148	-1.243255	0.000000	-10.000000	0.666667	-27.016668	536.666687	1023.000000	1023.000000	2046.000000
44.340000	0.001419	0.838355	-1.691194	1.003460	2.754356	-1.228267	0.000000	-10.000000	0.800000	-30.016666	527.666687	1023.000000	1023.000000	2046.000000
44.360001	-0.000344	-0.203178	-2.174983	0.960505	2.214880	-1.203579	0.000000	-10.000000	0.916667	-32.683334	517.666687	1023.000000	1023.000000	2046.000000
44.380001	-0.002230	-1.317659	-2.543855	0.918462	1.575666	-1.267933	0.000000	-10.000000	1.033333	-35.166668	506.666656	1023.000000	1023.000000	2046.000000
44.400002	-0.003880	-2.292922	-2.879809	0.859894	0.987773	-1.260781	0.000000	-10.000000	1.108333	-36.833332	495.000000	1023.000000	1023.000000	2046.000000
44.419998	-0.005410	-3.197151	-3.178323	0.821625	0.430812	-1.271265	0.000000	-10.000000	1.200000	-38.299999	482.666656	1023.000000	1023.000000	2046.000000
44.439999	-0.006765	-3.998084	-3.427206	0.811771	-0.058557	-1.324093	0.000000	-10.000000	1.266667	-39.433334	470.000000	1023.000000	1023.000000	2046.000000
44.459999	-0.007978	-4.715096	-3.684012	0.790562	-0.514734	-1.306912	0.000000	-10.000000	1.341667	-40.716667	456.833344	1023.000000	1023.000000	2046.000000
44.480000	-0.009083	-5.367861	-3.898404	0.808486	-0.961975	-1.315968	0.000000	-10.000000	1.383333	-41.533333	443.333344	1023.000000	1023.000000	2046.000000
44.500000	-0.010158	-6.003664	-4.144649	0.864071	-1.403255	-1.319832	0.000000	-10.000000	1.416667	-42.066666	429.500000	1023.000000	1023.000000	2046.000000
44.520000	-0.011066	-6.540231	-4.356945	0.930785	-1.770661	-1.343409	0.000000	-10.000000	1.425000	-42.099998	415.500000	1023.000000	1023.000000	2046.000000
44.540001	-0.011916	-7.042546	-4.564460	1.028958	-2.161573	-1.345471	0.000000	-10.000000	1.416667	-42.083332	401.500000	1023.000000	1023.000000	2046.000000
44.560001	-0.012764	-7.543640	-4.812907	1.114910	-2.476201	-1.369442	0.000000	-10.000000	1.400000	-41.750000	387.500000	1023.000000	1023.000000	2046.000000
44.580002	-0.013481	-7.967014	-5.007597	1.200943	-2.780594	-1.379766	0.000000	-10.000000	1.358333	-41.250000	373.500000	1023.000000	1023.000000	2046.000000
44.599998	-0.014292	-8.446798	-5.167952	1.258381	-3.117850	-1.419377	0.000000	-10.000000	1.316667	-40.500000	359.666656	1023.000000	1023.000000	2046.000000
44.619999	-0.015106	-8.927590	-5.358311	1.292191	-3.384284	-1.477186	0.000000	-10.000000	1.275000	-39.783333	346.000000	1023.000000	1023.000000	2046.000000
44.639999	-0.015790	-9.331864	-5.492893	1.307723	-3.623718	-1.522977	0.000000	-10.000000	1.250000	-38.900002	332.666656	1023.000000	1023.000000	2046.000000
44.660000	-0.016559	-9.786301	-5.652030	1.330752	-3.828403	-1.636619	0.000000	-10.000000	1.191667	-38.216667	319.666656	1023.000000	1023.000000	2046.000000
44.680000	-0.017330	-10.241892	-5.746063	1.329738	-4.096328	-1.729240	0.000000	-10.000000	1.141667	-37.500000	307.000000	1023.000000	1023.000000	2046.000000
44.700001	-0.017952	-10.609588	-5.841715	1.344163	-4.304408	-1.807629	0.000000	-10.000000	1.091667	-37.016666	294.500000	1023.000000	1023.000000	2046.000000
44.720001	-0.018710	-11.057454	-5.953602	1.309190	-4.511731	-1.901311	0.000000	-10.000000	1.075000	-36.416668	282.166656	1023.000000	1023.000000	2046.000000
44.740002	-0.019252	-11.377805	-6.030379	1.296851	-4.683089	-1.961188	0.000000	-10.000000	1.041667	-35.883335	270.000000	1023.000000	1023.000000	2046.000000
44.759998	-0.019945	-11.787568	-6.132495	1.286292	-4.871309	-2.070055	0.000000	-10.000000	1.008333	-35.116669	258.000000	1023.000000	1023.000000	2046.000000
44.779999	-0.020601	-12.175064	-6.248702	1.291118	-5.027833	-2.189646	0.000000	-10.000000	0.983333	-34.433334	246.333328	1023.000000	1023.000000	2046.000000
44.799999	-0.021165	-12.508299	-6.321550	1.270440	-5.205048	-2.252141	0.000000	-10.000000	0.966667	-33.783337	234.833328	1023.000000	1023.000000	2046.000000
44.820000	-0.021828	-12.900340	-6.438697	1.251816	-5.365942	-2.347516	0.000000	-10.000000	0.941667	-33.450001	223.666672	1023.000000	1023.000000	2046.000000
44.840000	-0.022334	-13.199129	-6.497058	1.241191	-5.502468	-2.440793	0.000000	-10.000000	0.900000	-32.800003	212.500000	1023.000000	1023.000000	2046.000000
44.860001	-0.022938	-13.556113	-6.582347	1.213240	-5.682601	-2.504404	0.000000	-10.000000	0.866667	-32.266666	201.500000	1023.000000	1023.000000	2046.000000
44.880001	-0.023522	-13.901244	-6.665020	1.182365	-5.825308	-2.593281	0.000000	-10.000000	0.833333	-31.633333	190.666672	1023.000000	1023.000000	2046.000000
44.900002	-0.024013	-14.191559	-6.720347	1.151026	-5.924189	-2.698050	0.000000	-10.000000	0.808333	-31.133333	180.000000	1023.000000	1023.000000	2046.000000
44.919998	-0.024402	-14.421544	-6.666814	1.088097	-5.991503	-2.851324	0.000000	-10.000000	0.775000	-30.550001	169.666672	1023.000000	1023.000000	2046.000000
44.939999	-0.024875	-14.701097	-6.685701	1.077723	-6.069414	-3.023705	0.000000	-10.000000	0.733333	-29.700001	159.500000	1023.000000	1023.000000	2046.000000
44.959999	-0.025582	-15.118711	-6.701906	0.968097	-6.280839	-3.104063	0.000000	-10.000000	0.691667	-29.066668	149.666672	1023.000000	1023.000000	2046.000000
44.980000	-0.026522	-15.674415	-6.759328	0.895713	-6.468894	-3.341905	0.000000	-10.000000	0.658333	-28.083334	140.000000	1023.000000	1023.000000	2046.000000
45.000000	-0.027390	-16.187323	-6.755175	0.748524	-6.633844	-3.546828	0.000000	-10.000000	0.616667	-27.233334	130.666672	1023.000000	1023.000000	2046.000000
45.020000	-0.028415	-16.793251	-6.864474	0.625673	-6.835348	-3.719102	0.000000	-10.000000	0.591667	-26.133333	121.666664	1023.000000	1023.000000	2046.000000
45.040001	-0.028805	-17.023483	-6.896993	0.701905	-6.924912	-3.903484	0.000000	-10.000000	0.550000	-25.366667	112.833336	1023.000000	1023.000000	2046.000000
45.060001	-0.029001	-17.139631	-6.932036	0.789467	-6.979223	-4.017838	0.000000	-10.000000	0.541667	-24.800001	104.333336	1023.000000	1023.000000	2046.000000
45.080002	-0.029527	-17.450554	-7.086401	0.757676	-7.024993	-4.096836	0.000000	-10.000000	0.525000	-24.333334	96.000000	1023.000000	1023.000000	2046.000000
45.099998	-0.030328	-17.923992	-7.296040	0.662175	-7.212277	-4.077849	0.000000	-10.000000	0.508333	-23.816668	88.000000	1023.000000	1023.000000	2046.000000
45.119999	-0.031889	-18.846542	-7.496671	0.408652	-7.641128	-4.117396	0.000000	-10.000000	0.475000	-22.983334	80.000000	1023.000000	1023.000000	2046.000000
45.139999	-0.034343	-20.296799	-7.870971	0.017677	-8.061893	-4.381610	0.000000	-10.000000	0.433333	-21.816668	72.333336	1023.000000	1023.000000	2046.000000
45.160000	-0.037414	-22.111868	-8.331404	-0.547462	-8.410539	-4.822463	0.000000	-10.000000	0.391667	-20.233334	65.000000	1023.000000	1023.000000	2046.000000
45.180000	-0.040292	-23.812727	-8.637955	-1.119485	-8.710602	-5.344685	0.000000	-10.000000	0.375000	-19.083334	58.166668	1023.000000	1023.000000	2046.000000
45.200001	-0.042310	-25.004969	-8.918978	-1.476098	-8.816994	-5.792900	0.000000	-10.000000	0.358333	-18.400000	51.666668	1023.000000	1023.000000	2046.000000
45.220001	-0.043533	-25.728249	-9.184598	-1.596023	-8.872707	-6.074920	0.000000	-10.000000	0.366667	-18.333334	45.500000	1023.000000	1023.000000	2046.000000
45.240002	-0.044715	-26.426680	-9.495189	-1.679546	-8.920071	-6.331873	0.000000	-10.000000	0.358333	-18.366667	39.500000	1023.000000	1023.000000	2046.000000
45.259998	-0.045729	-27.025772	-9.747121	-1.761100	-8.997535	-6.520017	0.000000	-10.000000	0.350000	-18.233334	33.500000	1023.000000	1023.000000	2046.000000
45.279999	-0.046536	-27.502895	-9.930304	-1.837890	-9.060788	-6.673914	0.000000	-10.000000	0.316667	-17.916668	27.500000	1023.000000	1023.000000	2046.000000
45.299999	-0.047459	-28.048536	-10.157240	-1.936132	-9.099259	-6.855905	0.000000	-10.000000	0.283333	-17.133333	19.500000	1023.000000	1023.000000	2046.000000
45.320000	-0.048156	-28.460293	-10.330347	-2.014690	-9.148685	-6.966571	0.000000	-10.000000	0.258333	-16.583334	13.500000	1023.000000	1023.000000	2046.000000
45.340000	-0.048644	-28.748360	-10.437591	-2.095183	-9.171782	-7.043805	0.000000	-10.000000	0.250000	-15.866667	7.833333	1023.000000	1023.000000	2046.000000
45.360001	-0.048953	-28.931503	-10.470808	-2.144169	-9.207877	-7.108648	0.000000	-10.000000	0.250000	-15.383333	4.666667	1023.000000	1023.000000	2046.000000
45.380001	-0.049071	-29.001165	-10.447271	-2.147255	-9.198913	-7.207726	0.000000	-10.000000	0.233333	-14.533334	0.000000	1023.000000	1023.000000	2046.000000
45.400002	-0.048806	-28.844099	-10.350883	-2.146071	-9.119022	-7.228123	0.000000	-10.000000	0.216667	-13.866667	-4.500000	1023.000000	1023.000000	2046.000000
45.419998	-0.048464	-28.642214	-10.214435	-2.194802	-9.060995	-7.171981	0.000000	-10.000000	0.200000	-13.333334	-9.000000	1023.000000	1023.000000	2046.000000
45.439999	-0.048064	-28.405674	-10.153202	-2.148319	-8.973475	-7.130677	0.000000	-10.000000	0.200000	-13.183333	-13.500000	1023.000000	1023.000000	2046.000000
45.459999	-0.047841	-28.274220	-10.150848	-2.099941	-8.952445	-7.070985	0.000000	-10.000000	0.191667	-12.983334	-18.000000	1023.000000	1023.000000	2046.000000
45.480000	-0.047822	-28.262880	-10.214273	-2.063077	-8.900459	-7.085070	0.000000	-10.000000	0.175000	-12.433333	-22.500000	1023.000000	1023.000000	2046.000000
45.500000	-0.048116	-28.436668	-10.298455	-2.106255	-8.930670	-7.101287	0.000000	-10.000000	0.158333	-11.516666	-26.666666	1023.000000	1023.000000	2046.000000
45.520000	-0.048572	-28.706255	-10.445686	-2.194558	-8.903318	-7.162691	0.000000	-10.000000	0.141667	-10.833333	-30.500000	1023.000000	1023.000000	2046.000000
45.540001	-0.049154	-29.049910	-10.509384	-2.357415	-9.046870	-7.136240	0.000000	-10.000000	0.141667	-10.366667	-34.000000	1023.000000	1023.000000	2046.000000
45.560001	-0.049693	-29.368511	-10.646066	-2.488493	-9.150040	-7.083912	0.000000	-10.000000	0.125000	-10.083334	-37.500000	1023.000000	1023.000000	2046.000000
45.580002	-0.050172	-29.651680	-10.669925	-2.603292	-9.302866	-7.075598	0.000000	-10.000000	0.116667	-9.416667	-40.833332	1023.000000	1023.000000	2046.000000
45.599998	-0.050552	-29.876337	-10.640448	-2.647307	-9.473204	-7.115377	0.000000	-10.000000	0.100000	-8.333334	-44.000000	1023.000000	1023.000000	2046.000000
45.619999	-0.050942	-30.106939	-10.651353	-2.689939	-9.572004	-7.193643	0.000000	-10.000000	0.091667	-6.900000	-46.833332	1023.000000	1023.000000	2046.000000
45.639999	-0.051099	-30.199287	-10.567056	-2.768145	-9.647933	-7.216153	0.000000	-10.000000	0.075000	-5.266667	-49.166668	1023.000000	1023.000000	2046.000000
45.660000	-0.051041	-30.165022	-10.441197	-2.807659	-9.691550	-7.224616	0.000000	-10.000000	0.066667	-3.333333	-50.833332	1023.000000	1023.000000	2046.000000
45.680000	-0.050821	-30.035330	-10.343744	-2.851025	-9.616962	-7.223598	0.000000	-10.000000	0.058333	-1.566667	-51.666668	1023.000000	1023.000000	2046.000000
45.700001	-0.050453	-29.817739	-10.182852	-2.872419	-9.578704	-7.183765	0.000000	-10.000000	0.058333	-0.350000	-52.000000	1023.000000	1023.000000	2046.000000
45.720001	-0.049932	-29.509567	-10.049278	-2.850805	-9.474862	-7.134622	0.000000	-10.000000	0.058333	0.266667	-52.000000	1023.000000	1023.000000	2046.000000
45.740002	-0.049408	-29.200312	-9.937897	-2.822068	-9.387635	-7.052711	0.000000	-10.000000	0.058333	0.966667	-52.000000	1023.000000	1023.000000	2046.000000
45.759998	-0.048783	-28.830849	-9.796775	-2.760273	-9.290139	-6.983661	0.000000	-10.000000	0.058333	2.150000	-52.000000	1023.000000	1023.000000	2046.000000
45.779999	-0.048175	-28.471216	-9.722344	-2.657496	-9.176133	-6.915242	0.000000	-10.000000	0.041667	3.600000	-52.000000	1023.000000	1023.000000	2046.000000
45.799999	-0.047394	-28.009764	-9.618679	-2.550677	-9.051979	-6.788429	0.000000	-10.000000	0.025000	5.150000	-52.000000	1023.000000	1023.000000	2046.000000
45.820000	-0.046714	-27.607765	-9.512834	-2.417261	-8.988581	-6.689089	0.000000	-10.000000	0.008333	6.650000	-52.000000	1023.000000	1023.000000	2046.000000
45.840000	-0.045886	-27.118393	-9.378660	-2.285353	-8.870189	-6.584189	0.000000	-10.000000	0.000000	8.000000	-52.000000	1023.000000	1023.000000	2046.000000
45.860001	-0.045014	-26.603060	-9.250273	-2.184218	-8.729465	-6.439104	0.000000	-10.000000	0.000000	9.283334	-52.000000	1023.000000	1023.000000	2046.000000
45.880001	-0.044158	-26.097340	-9.072302	-2.081984	-8.579763	-6.363291	0.000000	-10.000000	-0.016667	10.466667	-52.000000	1023.000000	1023.000000	2046.000000
45.900002	-0.043313	-25.597778	-8.929338	-1.993769	-8.416822	-6.257850	0.000000	-10.000000	-0.041667	11.750000	-52.000000	1023.000000	1023.000000	2046.000000
45.919998	-0.042291	-24.994164	-8.758847	-1.900888	-8.196824	-6.137603	0.000000	-10.000000	-0.066667	13.066667	-39.333332	1023.000000	1023.000000	2046.000000
45.939999	-0.041335	-24.428766	-8.567208	-1.791571	-8.029157	-6.040830	0.000000	-10.000000	-0.075000	14.433333	-13.666667	1023.000000	1023.000000	2046.000000
45.959999	-0.040252	-23.788757	-8.375899	-1.706122	-7.784869	-5.921867	0.000000	-10.000000	-0.083333	15.700000	13.833333	1023.000000	1023.000000	2046.000000
45.980000	-0.039181	-23.155832	-8.190667	-1.626133	-7.529706	-5.809326	0.000000	-10.000000	-0.116667	16.833334	30.333334	1023.000000	1023.000000	2046.000000
46.000000	-0.038089	-22.510614	-7.957480	-1.544845	-7.288102	-5.720188	0.000000	-10.000000	-0.158333	18.216667	35.833332	1023.000000	1023.000000	2046.000000
46.020000	-0.037065	-21.905121	-7.785532	-1.426664	-7.035262	-5.657663	0.000000	-10.000000	-0.216667	19.866667	41.500000	1023.000000	1023.000000	2046.000000
46.040001	-0.035666	-21.078716	-7.537362	-1.339598	-6.744345	-5.457411	0.000000	-10.000000	-0.266667	21.516666	48.000000	1023.000000	1023.000000	2046.000000
46.060001	-0.034484	-20.380049	-7.339180	-1.233648	-6.446006	-5.361215	0.000000	-10.000000	-0.325000	23.050001	54.833332	1023.000000	1023.000000	2046.000000
46.080002	-0.033203	-19.623058	-7.133968	-1.114699	-6.151328	-5.223064	0.000000	-10.000000	-0.375000	24.416666	62.333332	1023.000000	1023.000000	2046.000000
46.099998	-0.031961	-18.889166	-6.892256	-1.001504	-5.880938	-5.114467	0.000000	-10.000000	-0.416667	25.733334	70.166664	1023.000000	1023.000000	2046.000000
46.119999	-0.030547	-18.053392	-6.631686	-0.916764	-5.606160	-4.898782	0.000000	-10.000000	-0.450000	27.083334	78.666664	1023.000000	1023.000000	2046.000000
46.139999	-0.029228	-17.273638	-6.379280	-0.805821	-5.303352	-4.785185	0.000000	-10.000000	-0.475000	28.016666	87.500000	1023.000000	1023.000000	2046.000000
46.160000	-0.027892	-16.484175	-6.118157	-0.733106	-4.973067	-4.659843	0.000000	-10.000000	-0.516667	29.000000	96.833336	1023.000000	1023.000000	2046.000000
46.180000	-0.026667	-15.760024	-5.826105	-0.646524	-4.713100	-4.574295	0.000000	-10.000000	-0.558333	29.666668	106.166664	1023.000000	1023.000000	2046.000000
46.200001	-0.025761	-15.224581	-5.520735	-0.664404	-4.523458	-4.515985	0.000000	-10.000000	-0.608333	30.716667	116.000000	1023.000000	1023.000000	2046.000000
46.220001	-0.025080	-14.822304	-5.238346	-0.699480	-4.307983	-4.576494	0.000000	-10.000000	-0.650000	31.666668	126.000000	1023.000000	1023.000000	2046.000000
46.240002	-0.024421	-14.432672	-4.927335	-0.832545	-4.078602	-4.594190	0.000000	-10.000000	-0.700000	32.516666	136.500000	1023.000000	1023.000000	2046.000000
46.259998	-0.023569	-13.929503	-4.646966	-0.893254	-3.824329	-4.564954	0.000000	-10.000000	-0.725000	33.083332	147.166672	1023.000000	1023.000000	2046.000000
46.279999	-0.022604	-13.359057	-4.340077	-0.888017	-3.598291	-4.532672	0.000000	-10.000000	-0.725000	33.549999	158.000000	1023.000000	1023.000000	2046.000000
46.299999	-0.020729	-12.250845	-4.002177	-0.583647	-3.271520	-4.393501	0.000000	-10.000000	-0.675000	33.549999	173.000000	1023.000000	1023.000000	2046.000000
46.320000	-0.019164	-11.326138	-3.826570	-0.366406	-2.967315	-4.165848	0.000000	-10.000000	-0.633333	33.383331	184.333328	1023.000000	1023.000000	2046.000000
46.340000	-0.018090	-10.691216	-3.735759	-0.361602	-2.698001	-3.895854	0.000000	-10.000000	-0.600000	32.849998	195.666672	1023.000000	1023.000000	2046.000000
46.360001	-0.017948	-10.606998	-3.840796	-0.412260	-2.622171	-3.731771	0.000000	-10.000000	-0.608333	32.616669	203.000000	1023.000000	1023.000000	2046.000000
46.380001	-0.018838	-11.132996	-4.063847	-0.676143	-2.631996	-3.761009	0.000000	-10.000000	-0.616667	32.600002	213.833328	1023.000000	1023.000000	2046.000000
46.400002	-0.020453	-12.087737	-4.343329	-1.090652	-2.682755	-3.971001	0.000000	-10.000000	-0.591667	32.566669	224.666672	1023.000000	1023.000000	2046.000000
46.419998	-0.021868	-12.924188	-4.469458	-1.574019	-2.663910	-4.216801	0.000000	-10.000000	-0.566667	32.266666	235.500000	1023.000000	1023.000000	2046.000000
46.439999	-0.022291	-13.174263	-4.516206	-1.823017	-2.433286	-4.401754	0.000000	-10.000000	-0.533333	31.450001	246.500000	1023.000000	1023.000000	2046.000000
46.459999	-0.022164	-13.099122	-4.517687	-1.875943	-2.199864	-4.505628	0.000000	-10.000000	-0.541667	30.850000	257.166656	1023.000000	1023.000000	2046.000000
46.480000	-0.021616	-12.774811	-4.493849	-1.795968	-1.973329	-4.511664	0.000000	-10.000000	-0.525000	30.533335	267.500000	1023.000000	1023.000000	2046.000000
46.500000	-0.020978	-12.397926	-4.411957	-1.695134	-1.763371	-4.527465	0.000000	-10.000000	-0.516667	30.500000	277.500000	1023.000000	1023.000000	2046.000000
46.520000	-0.020313	-12.004860	-4.379195	-1.569862	-1.551400	-4.504404	0.000000	-10.000000	-0.516667	30.350000	287.833344	1023.000000	1023.000000	2046.000000
46.540001	-0.019638	-11.606015	-4.298122	-1.471630	-1.358649	-4.477613	0.000000	-10.000000	-0.533333	30.600000	298.166656	1023.000000	1023.000000	2046.000000
46.560001	-0.018801	-11.111248	-4.206351	-1.391628	-1.080882	-4.432387	0.000000	-10.000000	-0.550000	30.816668	308.500000	1023.000000	1023.000000	2046.000000
46.580002	-0.017872	-10.562083	-4.116012	-1.302178	-0.824262	-4.319632	0.000000	-10.000000	-0.558333	31.200001	318.500000	1023.000000	1023.000000	2046.000000
46.599998	-0.016788	-9.921581	-3.906453	-1.181028	-0.576869	-4.257231	0.000000	-10.000000	-0.583333	31.450001	328.833344	1023.000000	1023.000000	2046.000000
46.619999	-0.015432	-9.120439	-3.651068	-1.086231	-0.205445	-4.177693	0.000000	-10.000000	-0.616667	31.866667	339.166656	1023.000000	1023.000000	2046.000000
46.639999	-0.013764	-8.134351	-3.230321	-0.981306	0.162714	-4.085438	0.000000	-10.000000	-0.641667	32.316669	349.833344	1023.000000	1023.000000	2046.000000
46.660000	-0.011920	-7.044534	-2.845720	-0.861355	0.580797	-3.918256	0.000000	-10.000000	-0.650000	32.516670	360.500000	1023.000000	1023.000000	2046.000000
46.680000	-0.010089	-5.962750	-2.470147	-0.674343	0.952247	-3.770507	0.000000	-10.000000	-0.633333	32.350002	371.500000	1023.000000	1023.000000	2046.000000
46.700001	-0.008144	-4.813178	-2.140055	-0.522904	1.372405	-3.522624	0.000000	-10.000000	-0.616667	32.133335	382.333344	1023.000000	1023.000000	2046.000000
46.720001	-0.006481	-3.830236	-1.844596	-0.351219	1.727170	-3.361591	0.000000	-10.000000	-0.583333	31.800001	393.000000	1023.000000	1023.000000	2046.000000
46.740002	-0.005070	-2.996288	-1.664741	-0.224815	2.094542	-3.201274	0.000000	-10.000000	-0.533333	31.216667	403.666656	1023.000000	1023.000000	2046.000000
46.759998	-0.004051	-2.394161	-1.548637	-0.251288	2.409342	-3.003579	0.000000	-10.000000	-0.475000	30.266666	414.166656	1023.000000	1023.000000	2046.000000
46.779999	-0.003191	-1.886109	-1.379956	-0.330078	2.627849	-2.803924	0.000000	-10.000000	-0.416667	29.033333	424.500000	1023.000000	1023.000000	2046.000000
46.799999	-0.002550	-1.507049	-1.230252	-0.401186	2.802211	-2.677822	0.000000	-10.000000	-0.383333	27.700001	434.333344	1023.000000	1023.000000	2046.000000
46.820000	-0.001960	-1.158576	-1.069564	-0.502722	2.964812	-2.551102	0.000000	-10.000000	-0.341667	26.566668	443.833344	1023.000000	1023.000000	2046.000000
46.840000	-0.001321	-0.780561	-0.820462	-0.649431	3.144052	-2.454720	0.000000	-10.000000	-0.333333	25.550001	452.833344	1023.000000	1023.000000	2046.000000
46.860001	-0.000753	-0.444870	-0.564025	-0.753778	3.250558	-2.377625	0.000000	-10.000000	-0.325000	24.800001	461.500000	1023.000000	1023.000000	2046.000000
46.880001	-0.000048	-0.028133	-0.287239	-0.847361	3.441101	-2.334634	0.000000	-10.000000	-0.325000	24.050001	469.833344	1023.000000	1023.000000	2046.000000
46.900002	0.000829	0.489700	-0.006304	-0.883730	3.642721	-2.262986	0.000000	-10.000000	-0.291667	23.400000	478.000000	1023.000000	1023.000000	2046.000000
46.919998	0.001960	1.158528	0.278379	-0.867344	3.870467	-2.122973	0.000000	-10.000000	-0.258333	22.866667	486.000000	1023.000000	1023.000000	2046.000000
46.939999	0.003027	1.788953	0.497954	-0.805160	4.121246	-2.025087	0.000000	-10.000000	-0.200000	21.833334	493.833344	1023.000000	1023.000000	2046.000000
46.959999	0.004088	2.416070	0.724582	-0.677798	4.286247	-1.916961	0.000000	-10.000000	-0.158333	20.383333	501.333344	1023.000000	1023.000000	2046.000000
46.980000	0.005164	3.052203	0.923136	-0.526403	4.467801	-1.812332	0.000000	-10.000000	-0.091667	18.400002	508.333344	1023.000000	1023.000000	2046.000000
47.000000	0.006173	3.647964	1.077526	-0.391480	4.588078	-1.626161	0.000000	-10.000000	-0.050000	15.633334	514.833313	1023.000000	1023.000000	2046.000000
47.020000	0.007092	4.191437	1.191460	-0.186183	4.749578	-1.563417	0.000000	-10.000000	0.000000	12.566668	520.666687	1023.000000	1023.000000	2046.000000
47.040001	0.007899	4.668134	1.311821	-0.012081	4.856590	-1.488197	0.000000	-10.000000	0.025000	9.383333	525.333313	1023.000000	1023.000000	2046.000000
47.060001	0.008809	5.206177	1.456960	0.139213	4.957582	-1.347577	0.000000	-10.000000	0.033333	7.050000	528.833313	1023.000000	1023.000000	2046.000000
47.080002	0.009559	5.649193	1.561662	0.291976	5.068323	-1.272768	0.000000	-10.000000	0.041667	5.150000	531.333313	1023.000000	1023.000000	2046.000000
47.099998	0.009962	5.887408	1.575333	0.394067	5.134308	-1.216300	0.000000	-10.000000	0.058333	3.183333	533.500000	1023.000000	1023.000000	2046.000000
47.119999	0.010280	6.075251	1.582654	0.486807	5.157254	-1.151463	0.000000	-10.000000	0.083333	0.850000	535.000000	1023.000000	1023.000000	2046.000000
47.139999	0.010396	6.144096	1.567876	0.558678	5.099934	-1.082392	0.000000	-10.000000	0.100000	-1.550000	535.833313	1023.000000	1023.000000	2046.000000
47.160000	0.010346	6.114603	1.512102	0.635275	5.060540	-1.093315	0.000000	-10.000000	0.100000	-3.966667	536.000000	1023.000000	1023.000000	2046.000000
47.180000	0.010085	5.960044	1.428457	0.728208	4.908268	-1.104889	0.000000	-10.000000	0.116667	-7.183333	536.000000	1023.000000	1023.000000	2046.000000
47.200001	0.009931	5.869013	1.367918	0.740591	4.805591	-1.045087	0.000000	-10.000000	0.141667	-10.183333	536.000000	1023.000000	1023.000000	2046.000000
47.220001	0.009688	5.725502	1.245683	0.809810	4.724957	-1.054948	0.000000	-10.000000	0.166667	-12.233334	536.000000	1023.000000	1023.000000	2046.000000
47.240002	0.009339	5.519498	1.139760	0.884363	4.551010	-1.055636	0.000000	-10.000000	0.200000	-12.883333	536.000000	1023.000000	1023.000000	2046.000000
47.259998	0.009042	5.343691	1.058215	0.943866	4.349585	-1.007975	0.000000	-10.000000	0.225000	-13.216667	536.000000	1023.000000	1023.000000	2046.000000
47.279999	0.008664	5.120642	0.904750	0.985579	4.187019	-0.956706	0.000000	-10.000000	0.250000	-13.866667	528.166687	1023.000000	1023.000000	2046.000000
47.299999	0.008159	4.821773	0.714424	1.086299	3.986187	-0.965137	0.000000	-10.000000	0.266667	-14.750000	518.666687	1023.000000	1023.000000	2046.000000
47.320000	0.007531	4.450765	0.495197	1.154830	3.735299	-0.934561	0.000000	-10.000000	0.300000	-16.116667	507.500000	1023.000000	1023.000000	2046.000000
47.340000	0.006732	3.978523	0.261207	1.218783	3.440170	-0.941638	0.000000	-10.000000	0.350000	-17.916666	502.166656	1023.000000	1023.000000	2046.000000
47.360001	0.005989	3.539628	0.036532	1.274923	3.142543	-0.914369	0.000000	-10.000000	0.416667	-20.100000	496.166656	1023.000000	1023.000000	2046.000000
47.380001	0.005072	2.997645	-0.152653	1.344780	2.775161	-0.969642	0.000000	-10.000000	0.508333	-22.733334	489.333344	1023.000000	1023.000000	2046.000000
47.400002	0.004115	2.432183	-0.437612	1.441779	2.390616	-0.962599	0.000000	-10.000000	0.625000	-25.683334	481.666656	1023.000000	1023.000000	2046.000000
47.419998	0.002852	1.685456	-0.812384	1.559272	1.898969	-0.960402	0.000000	-10.000000	0.758333	-28.650000	473.000000	1023.000000	1023.000000	2046.000000
47.439999	0.001291	0.762827	-1.187111	1.634133	1.322884	-1.007079	0.000000	-10.000000	0.900000	-31.616667	463.500000	1023.000000	1023.000000	2046.000000
47.459999	-0.000127	-0.075023	-1.527209	1.660847	0.785927	-0.994589	0.000000	-10.000000	1.033333	-34.333336	453.000000	1023.000000	1023.000000	2046.000000
47.480000	-0.001567	-0.926008	-1.955917	1.776139	0.257325	-1.003555	0.000000	-10.000000	1.125000	-36.416668	441.833344	1023.000000	1023.000000	2046.000000
47.500000	-0.002494	-1.474083	-2.403961	2.186723	-0.309106	-0.947738	0.000000	-10.000000	1.208333	-38.066669	429.666656	1023.000000	1023.000000	2046.000000
47.520000	-0.003607	-2.131999	-2.948814	2.517112	-0.891838	-0.808459	0.000000	-10.000000	1.250000	-39.000000	417.000000	1023.000000	1023.000000	2046.000000
47.540001	-0.005418	-3.202185	-3.417318	2.578706	-1.606745	-0.756828	0.000000	-10.000000	1.283333	-39.583336	403.833344	1023.000000	1023.000000	2046.000000
47.560001	-0.007724	-4.564620	-3.894845	2.444289	-2.287465	-0.826600	0.000000	-10.000000	1.266667	-39.716667	390.666656	1023.000000	1023.000000	2046.000000
47.580002	-0.010771	-6.365381	-4.272610	2.029637	-3.042275	-1.080134	0.000000	-10.000000	1.258333	-39.383335	377.333344	1023.000000	1023.000000	2046.000000
47.599998	-0.014528	-8.585911	-4.767794	1.439845	-3.676720	-1.581242	0.000000	-10.000000	1.225000	-38.666668	364.166656	1023.000000	1023.000000	2046.000000
47.619999	-0.018169	-10.738151	-5.210810	0.871770	-4.210653	-2.188458	0.000000	-10.000000	1.191667	-37.833332	351.333344	1023.000000	1023.000000	2046.000000
47.639999	-0.021056	-12.443976	-5.582487	0.438542	-4.630610	-2.669422	0.000000	-10.000000	1.141667	-37.133335	338.666656	1023.000000	1023.000000	2046.000000
47.660000	-0.023208	-13.716028	-5.986314	0.241568	-4.918127	-3.053155	0.000000	-10.000000	1.116667	-36.650002	326.333344	1023.000000	1023.000000	2046.000000
47.680000	-0.024991	-14.769946	-6.351169	0.149040	-5.208372	-3.359446	0.000000	-10.000000	1.100000	-36.100002	314.000000	1023.000000	1023.000000	2046.000000
47.700001	-0.026537	-15.683256	-6.759416	0.114931	-5.419284	-3.619487	0.000000	-10.000000	1.066667	-35.616669	302.000000	1023.000000	1023.000000	2046.000000
47.720001	-0.027964	-16.526796	-7.106126	0.044582	-5.669728	-3.795524	0.000000	-10.000000	1.033333	-35.183334	290.000000	1023.000000	1023.000000	2046.000000
47.740002	-0.029373	-17.359549	-7.471423	0.006938	-5.839265	-4.055798	0.000000	-10.000000	0.975000	-34.600002	278.333344	1023.000000	1023.000000	2046.000000
47.759998	-0.030782	-18.192173	-7.798914	-0.113618	-6.038439	-4.241202	0.000000	-10.000000	0.958333	-33.933334	266.833344	1023.000000	1023.000000	2046.000000
47.779999	-0.032096	-18.968609	-8.046422	-0.231889	-6.267674	-4.422624	0.000000	-10.000000	0.900000	-33.116669	255.666672	1023.000000	1023.000000	2046.000000
47.799999	-0.033089	-19.555838	-8.262819	-0.323872	-6.414661	-4.554486	0.000000	-10.000000	0.875000	-32.299999	244.500000	1023.000000	1023.000000	2046.000000
47.820000	-0.033990	-20.088202	-8.445906	-0.396317	-6.521719	-4.724259	0.000000	-10.000000	0.833333	-31.466667	233.666672	1023.000000	1023.000000	2046.000000
47.840000	-0.034667	-20.488377	-8.486310	-0.483323	-6.669792	-4.848952	0.000000	-10.000000	0.825000	-30.733334	223.000000	1023.000000	1023.000000	2046.000000
47.860001	-0.034987	-20.677303	-8.498901	-0.585910	-6.701541	-4.890952	0.000000	-10.000000	0.808333	-30.049999	212.666672	1023.000000	1023.000000	2046.000000
47.880001	-0.035113	-20.751541	-8.511481	-0.599424	-6.732463	-4.908173	0.000000	-10.000000	0.783333	-29.633333	202.500000	1023.000000	1023.000000	2046.000000
47.900002	-0.035383	-20.911514	-8.585488	-0.596232	-6.814102	-4.915691	0.000000	-10.000000	0.750000	-29.233334	192.833328	1023.000000	1023.000000	2046.000000
47.919998	-0.035657	-21.072996	-8.694121	-0.589723	-6.873728	-4.915423	0.000000	-10.000000	0.716667	-28.799999	183.166672	1023.000000	1023.000000	2046.000000
47.939999	-0.036116	-21.344307	-8.878004	-0.594088	-6.951533	-4.920682	0.000000	-10.000000	0.666667	-28.049999	173.666672	1023.000000	1023.000000	2046.000000
47.959999	-0.036983	-21.856766	-9.082057	-0.646048	-7.110544	-5.018117	0.000000	-10.000000	0.650000	-27.333334	164.166672	1023.000000	1023.000000	2046.000000
47.980000	-0.037733	-22.300276	-9.286011	-0.768865	-7.183247	-5.062153	0.000000	-10.000000	0.616667	-26.816668	155.000000	1023.000000	1023.000000	2046.000000
48.000000	-0.038628	-22.829050	-9.448417	-0.940925	-7.378608	-5.061101	0.000000	-10.000000	0.600000	-26.266666	146.000000	1023.000000	1023.000000	2046.000000
48.020000	-0.039477	-23.331047	-9.615232	-1.031176	-7.551471	-5.133167	0.000000	-10.000000	0.566667	-25.583334	137.333328	1023.000000	1023.000000	2046.000000
48.040001	-0.040249	-23.787048	-9.676994	-1.101080	-7.817296	-5.191678	0.000000	-10.000000	0.541667	-24.816668	128.833328	1023.000000	1023.000000	2046.000000
48.060001	-0.040984	-24.221741	-9.685367	-1.199549	-8.055782	-5.281043	0.000000	-10.000000	0.533333	-24.150000	120.500000	1023.000000	1023.000000	2046.000000
48.080002	-0.041800	-24.703573	-9.723950	-1.274083	-8.271928	-5.433612	0.000000	-10.000000	0.508333	-23.516666	112.333336	1023.000000	1023.000000	2046.000000
48.099998	-0.042293	-24.994980	-9.681561	-1.392384	-8.417253	-5.503782	0.000000	-10.000000	0.475000	-22.850000	104.500000	1023.000000	1023.000000	2046.000000
48.119999	-0.042781	-25.283766	-9.685189	-1.491577	-8.530550	-5.576449	0.000000	-10.000000	0.433333	-22.150000	97.000000	1023.000000	1023.000000	2046.000000
48.139999	-0.043069	-25.453682	-9.610723	-1.583406	-8.580662	-5.678890	0.000000	-10.000000	0.408333	-21.500000	89.666664	1023.000000	1023.000000	2046.000000
48.160000	-0.043290	-25.584497	-9.591381	-1.672502	-8.609948	-5.710667	0.000000	-10.000000	0.391667	-20.916666	82.500000	1023.000000	1023.000000	2046.000000
48.180000	-0.043402	-25.650871	-9.549954	-1.728507	-8.599891	-5.772520	0.000000	-10.000000	0.391667	-20.450001	75.500000	1023.000000	1023.000000	2046.000000
48.200001	-0.043611	-25.774118	-9.514435	-1.766292	-8.667006	-5.826386	0.000000	-10.000000	0.375000	-19.833334	68.500000	1023.000000	1023.000000	2046.000000
48.220001	-0.043540	-25.732134	-9.485589	-1.771287	-8.640076	-5.835182	0.000000	-10.000000	0.350000	-18.850000	61.833332	1023.000000	1023.000000	2046.000000
48.240002	-0.043486	-25.700443	-9.441955	-1.705728	-8.692548	-5.860212	0.000000	-10.000000	0.308333	-17.833334	55.500000	1023.000000	1023.000000	2046.000000
48.259998	-0.043485	-25.699902	-9.410233	-1.661942	-8.726520	-5.901208	0.000000	-10.000000	0.275000	-16.850000	49.666668	1023.000000	1023.000000	2046.000000
48.279999	-0.043435	-25.669914	-9.393393	-1.624764	-8.753816	-5.897941	0.000000	-10.000000	0.258333	-16.050001	44.000000	1023.000000	1023.000000	2046.000000
48.299999	-0.043340	-25.613920	-9.371268	-1.572702	-8.769486	-5.900464	0.000000	-10.000000	0.250000	-15.150001	38.666668	1023.000000	1023.000000	2046.000000
48.320000	-0.043404	-25.652021	-9.340425	-1.568499	-8.804973	-5.938125	0.000000	-10.000000	0.241667	-14.200000	33.666668	1023.000000	1023.000000	2046.000000
48.340000	-0.043318	-25.600864	-9.333589	-1.521767	-8.796488	-5.949021	0.000000	-10.000000	0.225000	-13.350000	28.833334	1023.000000	1023.000000	2046.000000
48.360001	-0.043263	-25.568411	-9.279481	-1.503113	-8.800609	-5.985208	0.000000	-10.000000	0.191667	-12.566667	24.333334	1023.000000	1023.000000	2046.000000
48.380001	-0.043256	-25.564482	-9.220922	-1.493520	-8.815652	-6.034389	0.000000	-10.000000	0.175000	-11.916667	20.000000	1023.000000	1023.000000	2046.000000
48.400002	-0.043238	-25.553612	-9.199248	-1.506663	-8.780184	-6.067516	0.000000	-10.000000	0.150000	-11.233334	16.000000	1023.000000	1023.000000	2046.000000
48.419998	-0.043238	-25.553759	-9.142257	-1.510165	-8.790519	-6.110819	0.000000	-10.000000	0.150000	-10.650001	12.333333	1023.000000	1023.000000	2046.000000
48.439999	-0.043195	-25.528406	-9.109247	-1.507546	-8.769190	-6.142423	0.000000	-10.000000	0.133333	-10.116667	8.833333	1023.000000	1023.000000	2046.000000
48.459999	-0.043051	-25.443020	-9.054049	-1.497257	-8.737699	-6.154016	0.000000	-10.000000	0.133333	-9.700001	5.500000	1023.000000	1023.000000	2046.000000
48.480000	-0.042956	-25.386986	-8.998386	-1.478176	-8.728924	-6.181499	0.000000	-10.000000	0.116667	-9.216667	2.333333	1023.000000	1023.000000	2046.000000
48.500000	-0.042957	-25.387609	-8.957878	-1.458931	-8.729426	-6.241374	0.000000	-10.000000	0.108333	-8.716667	-0.500000	1023.000000	1023.000000	2046.000000
48.520000	-0.042786	-25.286375	-8.942526	-1.427181	-8.678088	-6.238580	0.000000	-10.000000	0.091667	-8.083334	-3.000000	1023.000000	1023.000000	2046.000000
48.540001	-0.042657	-25.210558	-8.884943	-1.394254	-8.683987	-6.247373	0.000000	-10.000000	0.091667	-7.466667	-5.500000	1023.000000	1023.000000	2046.000000
48.560001	-0.042564	-25.155504	-8.856060	-1.352295	-8.675823	-6.271326	0.000000	-10.000000	0.083333	-6.850000	-8.000000	1023.000000	1023.000000	2046.000000
48.580002	-0.042351	-25.029587	-8.781874	-1.341312	-8.641325	-6.265077	0.000000	-10.000000	0.083333	-6.266667	-10.333333	1023.000000	1023.000000	2046.000000
48.599998	-0.042153	-24.912588	-8.700810	-1.309591	-8.620855	-6.281331	0.000000	-10.000000	0.075000	-5.600000	-12.500000	1023.000000	1023.000000	2046.000000
48.619999	-0.042045	-24.848394	-8.632103	-1.287042	-8.599052	-6.330197	0.000000	-10.000000	0.075000	-4.833333	-14.333333	1023.000000	1023.000000	2046.000000
48.639999	-0.041998	-24.820986	-8.567370	-1.270516	-8.657783	-6.325316	0.000000	-10.000000	0.066667	-4.000000	-16.000000	1023.000000	1023.000000	2046.000000
48.660000	-0.042219	-24.951309	-8.504769	-1.262632	-8.768084	-6.415824	0.000000	-10.000000	0.058333	-3.116667	-17.333334	1023.000000	1023.000000	2046.000000
48.680000	-0.042685	-25.227097	-8.439652	-1.395458	-8.813643	-6.578345	0.000000	-10.000000	0.058333	-2.050000	-18.333334	1023.000000	1023.000000	2046.000000
48.700001	-0.042904	-25.356268	-8.419605	-1.433880	-8.864333	-6.638450	0.000000	-10.000000	0.058333	-1.000000	-18.833334	1023.000000	1023.000000	2046.000000
48.720001	-0.043074	-25.456444	-8.366183	-1.425772	-8.931012	-6.733476	0.000000	-10.000000	0.058333	-0.266667	-19.000000	1023.000000	1023.000000	2046.000000
48.740002	-0.042672	-25.219250	-8.303557	-1.261161	-8.917758	-6.736773	0.000000	-10.000000	0.058333	0.000000	-19.000000	1023.000000	1023.000000	2046.000000
48.759998	-0.042439	-25.081558	-8.347307	-1.177084	-8.851986	-6.705180	0.000000	-10.000000	0.066667	-0.583333	-19.000000	1023.000000	1023.000000	2046.000000
48.779999	-0.042549	-25.146648	-8.446965	-1.211439	-8.914742	-6.573503	0.000000	-10.000000	0.066667	-0.900000	-19.000000	1023.000000	1023.000000	2046.000000
48.799999	-0.043473	-25.692751	-8.690737	-1.305218	-9.151097	-6.545700	0.000000	-10.000000	0.050000	-0.500000	-19.000000	1023.000000	1023.000000	2046.000000
48.820000	-0.045144	-26.679882	-8.992002	-1.601332	-9.465197	-6.621352	0.000000	-10.000000	0.033333	1.200000	-19.000000	1023.000000	1023.000000	2046.000000
48.840000	-0.047524	-28.086876	-9.451292	-2.072856	-9.718423	-6.844306	0.000000	-10.000000	0.025000	3.233333	-19.000000	1023.000000	1023.000000	2046.000000
48.860001	-0.049941	-29.515142	-9.782353	-2.569456	-9.916994	-7.246340	0.000000	-10.000000	0.033333	4.716667	-19.000000	1023.000000	1023.000000	2046.000000
48.880001	-0.051413	-30.385017	-9.949371	-2.912833	-9.970747	-7.552065	0.000000	-10.000000	0.041667	5.350000	-19.000000	1023.000000	1023.000000	2046.000000
48.900002	-0.052216	-30.859470	-10.123487	-3.047870	-9.909314	-7.778800	0.000000	-10.000000	0.041667	5.266667	-19.000000	1023.000000	1023.000000	2046.000000
48.919998	-0.052580	-31.075045	-10.280488	-3.032800	-9.835378	-7.926379	0.000000	-10.000000	0.025000	5.066667	-19.000000	1023.000000	1023.000000	2046.000000
48.939999	-0.052632	-31.105568	-10.413511	-3.017166	-9.756854	-7.918037	0.000000	-10.000000	0.016667	5.383334	-19.000000	1023.000000	1023.000000	2046.000000
48.959999	-0.052708	-31.150543	-10.509178	-2.992660	-9.659008	-7.989697	0.000000	-10.000000	0.008333	6.466667	-19.000000	1023.000000	1023.000000	2046.000000
48.980000	-0.052594	-31.082859	-10.579672	-2.965134	-9.529025	-8.009028	0.000000	-10.000000	0.000000	8.316668	-19.000000	1023.000000	1023.000000	2046.000000
49.000000	-0.052398	-30.967243	-10.585319	-2.987106	-9.416867	-7.977951	0.000000	-10.000000	-0.033333	10.550000	-19.000000	1023.000000	1023.000000	2046.000000
49.020000	-0.051944	-30.698671	-10.562835	-2.941905	-9.236842	-7.957089	0.000000	-10.000000	-0.100000	13.066667	-11.833333	1023.000000	1023.000000	2046.000000
49.040001	-0.051226	-30.274462	-10.429953	-2.929929	-9.035830	-7.878749	0.000000	-10.000000	-0.175000	15.766667	2.833333	1023.000000	1023.000000	2046.000000
49.060001	-0.050359	-29.762007	-10.279926	-2.845257	-8.792582	-7.844243	0.000000	-10.000000	-0.241667	18.283333	19.333334	1023.000000	1023.000000	2046.000000
49.080002	-0.049084	-29.008499	-10.010293	-2.777421	-8.472580	-7.748205	0.000000	-10.000000	-0.283333	20.283335	31.000000	1023.000000	1023.000000	2046.000000
49.099998	-0.047519	-28.083506	-9.675773	-2.715910	-8.109498	-7.582326	0.000000	-10.000000	-0.308333	21.583334	37.500000	1023.000000	1023.000000	2046.000000
49.119999	-0.045958	-27.161266	-9.438733	-2.605639	-7.700551	-7.416345	0.000000	-10.000000	-0.325000	22.500000	44.666668	1023.000000	1023.000000	2046.000000
49.139999	-0.044412	-26.247509	-9.224226	-2.489966	-7.336058	-7.197258	0.000000	-10.000000	-0.341667	23.500000	52.000000	1023.000000	1023.000000	2046.000000
49.160000	-0.043131	-25.490698	-9.061719	-2.353949	-7.030908	-7.044121	0.000000	-10.000000	-0.375000	24.616667	59.500000	1023.000000	1023.000000	2046.000000
49.180000	-0.042030	-24.839991	-8.967710	-2.313423	-6.702796	-6.856062	0.000000	-10.000000	-0.400000	25.616667	67.500000	1023.000000	1023.000000	2046.000000
49.200001	-0.041053	-24.262047	-8.883780	-2.301274	-6.392391	-6.684602	0.000000	-10.000000	-0.408333	26.316668	75.833336	1023.000000	1023.000000	2046.000000
49.220001	-0.040208	-23.762659	-8.717793	-2.359728	-6.148226	-6.536911	0.000000	-10.000000	-0.408333	26.666668	84.666664	1023.000000	1023.000000	2046.000000
49.240002	-0.039416	-23.295000	-8.603690	-2.417999	-5.917003	-6.356308	0.000000	-10.000000	-0.441667	27.383333	93.500000	1023.000000	1023.000000	2046.000000
49.259998	-0.038506	-22.757273	-8.407104	-2.488991	-5.694185	-6.166993	0.000000	-10.000000	-0.516667	28.466667	102.500000	1023.000000	1023.000000	2046.000000
49.279999	-0.037673	-22.264639	-8.160147	-2.551428	-5.494149	-6.058916	0.000000	-10.000000	-0.616667	30.283335	111.833336	1023.000000	1023.000000	2046.000000
49.299999	-0.036588	-21.623247	-7.823513	-2.589407	-5.271074	-5.939253	0.000000	-10.000000	-0.716667	32.116669	121.666664	1023.000000	1023.000000	2046.000000
49.320000	-0.035460	-20.956732	-7.482353	-2.549233	-5.054626	-5.870519	0.000000	-10.000000	-0.766667	33.900002	132.166672	1023.000000	1023.000000	2046.000000
49.340000	-0.034232	-20.231262	-7.162658	-2.552665	-4.767729	-5.748210	0.000000	-10.000000	-0.775000	34.633335	143.166672	1023.000000	1023.000000	2046.000000
49.360001	-0.032797	-19.383265	-6.837456	-2.555219	-4.395508	-5.595080	0.000000	-10.000000	-0.758333	34.900002	150.666672	1023.000000	1023.000000	2046.000000
49.380001	-0.031297	-18.496349	-6.507473	-2.504049	-4.010568	-5.474259	0.000000	-10.000000	-0.733333	34.516666	162.333328	1023.000000	1023.000000	2046.000000
49.400002	-0.029681	-17.541439	-6.135957	-2.426040	-3.675725	-5.303717	0.000000	-10.000000	-0.716667	34.049999	173.833328	1023.000000	1023.000000	2046.000000
49.419998	-0.027919	-16.499872	-5.761470	-2.327618	-3.337120	-5.073664	0.000000	-10.000000	-0.691667	33.599998	189.166672	1023.000000	1023.000000	2046.000000
49.439999	-0.026191	-15.478699	-5.446211	-2.138275	-2.989146	-4.905066	0.000000	-10.000000	-0.675000	33.266666	200.333328	1023.000000	1023.000000	2046.000000
49.459999	-0.024465	-14.458924	-5.094286	-2.015671	-2.681922	-4.667046	0.000000	-10.000000	-0.650000	33.033333	211.500000	1023.000000	1023.000000	2046.000000
49.480000	-0.022659	-13.391271	-4.774549	-1.824115	-2.332655	-4.459951	0.000000	-10.000000	-0.650000	32.683334	222.500000	1023.000000	1023.000000	2046.000000
49.500000	-0.020898	-12.350510	-4.468075	-1.620144	-2.008298	-4.253992	0.000000	-10.000000	-0.633333	32.200001	233.500000	1023.000000	1023.000000	2046.000000
49.520000	-0.019114	-11.296574	-4.136858	-1.445814	-1.668866	-4.045035	0.000000	-10.000000	-0.625000	31.900000	244.333328	1023.000000	1023.000000	2046.000000
49.540001	-0.017273	-10.208227	-3.798012	-1.275739	-1.300447	-3.834029	0.000000	-10.000000	-0.600000	31.566668	255.000000	1023.000000	1023.000000	2046.000000
49.560001	-0.015656	-9.252419	-3.458879	-1.111389	-1.004906	-3.677246	0.000000	-10.000000	-0.600000	31.516666	265.666656	1023.000000	1023.000000	2046.000000
49.580002	-0.013937	-8.236550	-3.168783	-0.985628	-0.631664	-3.450475	0.000000	-10.000000	-0.583333	31.366667	276.166656	1023.000000	1023.000000	2046.000000
49.599998	-0.012313	-7.277229	-2.835062	-0.812851	-0.290590	-3.338727	0.000000	-10.000000	-0.583333	31.400000	286.833344	1023.000000	1023.000000	2046.000000
49.619999	-0.010736	-6.345254	-2.531623	-0.713638	0.045222	-3.145216	0.000000	-10.000000	-0.575000	31.266666	297.166656	1023.000000	1023.000000	2046.000000
49.639999	-0.009213	-5.444816	-2.230016	-0.603729	0.388281	-2.999353	0.000000	-10.000000	-0.575000	31.350000	307.666656	1023.000000	1023.000000	2046.000000
49.660000	-0.007556	-4.465391	-1.910236	-0.464423	0.770068	-2.860800	0.000000	-10.000000	-0.566667	31.233334	318.000000	1023.000000	1023.000000	2046.000000
49.680000	-0.006039	-3.569240	-1.589885	-0.354674	1.079627	-2.704307	0.000000	-10.000000	-0.575000	31.250000	328.500000	1023.000000	1023.000000	2046.000000
49.700001	-0.004508	-2.663945	-1.286685	-0.231441	1.414010	-2.559829	0.000000	-10.000000	-0.575000	31.050001	339.000000	1023.000000	1023.000000	2046.000000
49.720001	-0.002967	-1.753709	-0.978465	-0.142181	1.765692	-2.398755	0.000000	-10.000000	-0.566667	30.850000	349.333344	1023.000000	1023.000000	2046.000000
49.740002	-0.001546	-0.913681	-0.676164	-0.041666	2.070570	-2.266421	0.000000	-10.000000	-0.550000	30.600000	359.500000	1023.000000	1023.000000	2046.000000
49.759998	0.000046	0.026923	-0.345382	0.063212	2.405418	-2.096326	0.000000	-10.000000	-0.533333	30.533333	369.833344	1023.000000	1023.000000	2046.000000
49.779999	0.001545	0.913227	-0.052761	0.157871	2.791369	-1.983252	0.000000	-10.000000	-0.533333	30.250000	380.166656	1023.000000	1023.000000	2046.000000
49.799999	0.002788	1.647672	0.251292	0.257697	3.046968	-1.908285	0.000000	-10.000000	-0.541667	29.933334	390.500000	1023.000000	1023.000000	2046.000000
49.820000	0.003765	2.225242	0.511950	0.305491	3.215635	-1.807834	0.000000	-10.000000	-0.550000	29.866667	400.500000	1023.000000	1023.000000	2046.000000
49.840000	0.004174	2.466551	0.663779	0.325025	3.301260	-1.823512	0.000000	-10.000000	-0.558333	29.950001	410.500000	1023.000000	1023.000000	2046.000000
49.860001	0.004502	2.660632	0.898217	0.238589	3.392732	-1.868907	0.000000	-10.000000	-0.533333	30.216667	420.500000	1023.000000	1023.000000	2046.000000
49.880001	0.004995	2.952310	1.189714	0.075858	3.542270	-1.855532	0.000000	-10.000000	-0.533333	29.783333	430.500000	1023.000000	1023.000000	2046.000000
49.900002	0.005995	3.543009	1.490945	0.071608	3.794291	-1.813835	0.000000	-10.000000	-0.483333	29.466667	440.500000	1023.000000	1023.000000	2046.000000
49.919998	0.007872	4.652577	1.856222	0.381439	4.104150	-1.689233	0.000000	-10.000000	-0.466667	28.500000	450.333344	1023.000000	1023.000000	2046.000000
49.939999	0.010429	6.163495	2.149009	0.908898	4.465752	-1.360164	0.000000	-10.000000	-0.441667	27.916666	460.000000	1023.000000	1023.000000	2046.000000
49.959999	0.011970	7.074533	2.195526	1.275773	4.756714	-1.153480	0.000000	-10.000000	-0.441667	27.416666	469.333344	1023.000000	1023.000000	2046.000000
49.980000	0.012194	7.206719	2.066697	1.284271	4.804292	-0.948541	0.000000	-10.000000	-0.433333	27.383333	478.500000	1023.000000	1023.000000	2046.000000
50.000000	0.010851	6.412797	1.750500	1.015979	4.616269	-0.969950	0.000000	-10.000000	-0.425000	27.366667	487.666656	1023.000000	1023.000000	2046.000000
50.020000	0.008912	5.267275	1.533142	0.568287	4.420305	-1.254459	0.000000	-10.000000	-0.425000	27.366667	496.833344	1023.000000	1023.000000	2046.000000
50.040001	0.007223	4.268995	1.410784	0.063606	4.360313	-1.565708	0.000000	-10.000000	-0.408333	27.233334	506.000000	1023.000000	1023.000000	2046.000000
50.060001	0.006090	3.599223	1.240119	-0.212652	4.432176	-1.860420	0.000000	-10.000000	-0.391667	26.666666	515.000000	1023.000000	1023.000000	2046.000000
50.080002	0.005859	3.462556	1.187760	-0.314752	4.583459	-1.993912	0.000000	-10.000000	-0.383333	26.333334	524.000000	1023.000000	1023.000000	2046.000000
50.099998	0.006012	3.553344	1.151091	-0.300093	4.715086	-2.012740	0.000000	-10.000000	-0.383333	25.950001	532.833313	1023.000000	1023.000000	2046.000000
50.119999	0.006167	3.644835	1.139819	-0.188024	4.787409	-2.094369	0.000000	-10.000000	-0.391667	25.783333	541.666687	1023.000000	1023.000000	2046.000000
50.139999	0.006453	3.813838	1.151073	-0.069547	4.853087	-2.120774	0.000000	-10.000000	-0.375000	25.250000	550.333313	1023.000000	1023.000000	2046.000000
50.160000	0.006859	4.053781	1.197649	0.013101	4.947368	-2.104337	0.000000	-10.000000	-0.366667	24.750000	558.833313	1023.000000	1023.000000	2046.000000
50.180000	0.007231	4.273765	1.230810	0.069676	5.118942	-2.145663	0.000000	-10.000000	-0.350000	24.466667	567.000000	1023.000000	1023.000000	2046.000000
50.200001	0.007822	4.622919	1.295274	0.146158	5.281426	-2.099939	0.000000	-10.000000	-0.333333	23.933334	575.333313	1023.000000	1023.000000	2046.000000
50.220001	0.008426	4.979637	1.398465	0.252206	5.442672	-2.113706	0.000000	-10.000000	-0.300000	23.266666	583.500000	1023.000000	1023.000000	2046.000000
50.240002	0.009129	5.395051	1.523240	0.334888	5.636568	-2.099644	0.000000	-10.000000	-0.266667	22.416666	591.500000	1023.000000	1023.000000	2046.000000
50.259998	0.009938	5.873429	1.706937	0.391845	5.857054	-2.082408	0.000000	-10.000000	-0.216667	21.683334	599.000000	1023.000000	1023.000000	2046.000000
50.279999	0.010986	6.493017	1.924552	0.439602	6.119463	-1.990601	0.000000	-10.000000	-0.191667	20.633333	606.333313	1023.000000	1023.000000	2046.000000
50.299999	0.012069	7.132984	2.128035	0.626711	6.317028	-1.938790	0.000000	-10.000000	-0.141667	19.116667	613.500000	1023.000000	1023.000000	2046.000000
50.320000	0.013245	7.827906	2.333729	0.780085	6.517790	-1.803698	0.000000	-10.000000	-0.108333	17.250000	620.166687	1023.000000	1023.000000	2046.000000
50.340000	0.014487	8.561703	2.508431	0.972674	6.742136	-1.661538	0.000000	-10.000000	-0.050000	15.266667	626.333313	1023.000000	1023.000000	2046.000000
50.360001	0.015300	9.042102	2.541442	1.114089	6.912641	-1.526070	0.000000	-10.000000	-0.008333	13.083334	631.833313	1023.000000	1023.000000	2046.000000
50.380001	0.015688	9.271569	2.504076	1.166330	7.013012	-1.411849	0.000000	-10.000000	0.025000	10.466667	636.666687	1023.000000	1023.000000	2046.000000
50.400002	0.015935	9.417539	2.486182	1.133482	7.054648	-1.256773	0.000000	-10.000000	0.050000	7.150000	640.500000	1023.000000	1023.000000	2046.000000
50.419998	0.015846	9.365085	2.434536	1.043652	7.083409	-1.196511	0.000000	-10.000000	0.066667	3.016667	643.333313	1023.000000	1023.000000	2046.000000
50.439999	0.015539	9.183762	2.406888	0.875949	6.985255	-1.084331	0.000000	-10.000000	0.083333	-0.483333	645.000000	1023.000000	1023.000000	2046.000000
50.459999	0.015187	8.975511	2.373371	0.748060	6.883394	-1.029314	0.000000	-10.000000	0.091667	-3.383333	645.833313	1023.000000	1023.000000	2046.000000
50.480000	0.014626	8.643945	2.329801	0.589131	6.780324	-1.055311	0.000000	-10.000000	0.116667	-5.816667	646.000000	1023.000000	1023.000000	2046.000000
50.500000	0.014073	8.317313	2.338058	0.424489	6.632792	-1.078025	0.000000	-10.000000	0.133333	-8.616667	646.000000	1023.000000	1023.000000	2046.000000
50.520000	0.013616	8.047240	2.368803	0.287354	6.496330	-1.105246	0.000000	-10.000000	0.183333	-11.333334	646.000000	1023.000000	1023.000000	2046.000000
50.540001	0.013045	7.709650	2.284616	0.199244	6.342967	-1.117178	0.000000	-10.000000	0.233333	-13.450001	646.000000	1023.000000	1023.000000	2046.000000
50.560001	0.012538	7.409839	2.183374	0.165100	6.181293	-1.119928	0.000000	-10.000000	0.300000	-15.616667	642.500000	1023.000000	1023.000000	2046.000000
50.580002	0.012081	7.140000	2.007766	0.186970	5.996421	-1.051156	0.000000	-10.000000	0.350000	-17.866667	633.833313	1023.000000	1023.000000	2046.000000
50.599998	0.011467	6.777162	1.757738	0.281086	5.703914	-0.965576	0.000000	-10.000000	0.425000	-20.216667	622.833313	1023.000000	1023.000000	2046.000000
50.619999	0.010720	6.335315	1.486252	0.404354	5.294925	-0.850216	0.000000	-10.000000	0.500000	-22.566668	613.000000	1023.000000	1023.000000	2046.000000
50.639999	0.009805	5.794814	1.069410	0.588651	4.873770	-0.737016	0.000000	-10.000000	0.608333	-25.150002	605.500000	1023.000000	1023.000000	2046.000000
50.660000	0.008629	5.099641	0.606461	0.822184	4.353587	-0.682590	0.000000	-10.000000	0.708333	-27.983334	597.166687	1023.000000	1023.000000	2046.000000
50.680000	0.007382	4.362851	0.087683	0.977493	3.862708	-0.565034	0.000000	-10.000000	0.858333	-31.100000	587.666687	1023.000000	1023.000000	2046.000000
50.700001	0.005799	3.426942	-0.451729	1.139880	3.264845	-0.526053	0.000000	-10.000000	1.008333	-34.266666	577.166687	1023.000000	1023.000000	2046.000000
50.720001	0.004193	2.478000	-0.985027	1.245532	2.676846	-0.459350	0.000000	-10.000000	1.183333	-37.299999	565.833313	1023.000000	1023.000000	2046.000000
50.740002	0.002409	1.423479	-1.501074	1.339753	2.029583	-0.444782	0.000000	-10.000000	1.316667	-40.116665	553.500000	1023.000000	1023.000000	2046.000000
50.759998	0.000563	0.332879	-1.991558	1.420040	1.385041	-0.480645	0.000000	-10.000000	1.441667	-42.033333	540.333313	1023.000000	1023.000000	2046.000000
50.779999	-0.001082	-0.639332	-2.451980	1.464504	0.814267	-0.466123	0.000000	-10.000000	1.516667	-43.533333	526.166687	1023.000000	1023.000000	2046.000000
50.799999	-0.002806	-1.658567	-2.845857	1.509731	0.217016	-0.539457	0.000000	-10.000000	1.566667	-44.033333	511.666656	1023.000000	1023.000000	2046.000000
50.820000	-0.004389	-2.593731	-3.241871	1.556688	-0.342416	-0.566132	0.000000	-10.000000	1.566667	-44.366665	496.833344	1023.000000	1023.000000	2046.000000
50.840000	-0.005840	-3.451727	-3.565958	1.606833	-0.820452	-0.672151	0.000000	-10.000000	1.566667	-44.233334	482.166656	1023.000000	1023.000000	2046.000000
50.860001	-0.007228	-4.271770	-3.891245	1.632314	-1.305248	-0.707591	0.000000	-10.000000	1.566667	-44.150002	467.333344	1023.000000	1023.000000	2046.000000
50.880001	-0.008447	-4.992206	-4.128930	1.673774	-1.749342	-0.787708	0.000000	-10.000000	1.575000	-44.049999	452.666656	1023.000000	1023.000000	2046.000000
50.900002	-0.009571	-5.656408	-4.379916	1.700329	-2.139020	-0.837801	0.000000	-10.000000	1.575000	-43.966667	438.000000	1023.000000	1023.000000	2046.000000
50.919998	-0.010738	-6.345986	-4.636622	1.738676	-2.510566	-0.937475	0.000000	-10.000000	1.550000	-43.816666	423.333344	1023.000000	1023.000000	2046.000000
50.939999	-0.011612	-6.862462	-4.785954	1.744631	-2.764704	-1.056434	0.000000	-10.000000	1.516667	-43.566666	408.666656	1023.000000	1023.000000	2046.000000
50.959999	-0.012103	-7.152742	-4.803414	1.765543	-2.968571	-1.146300	0.000000	-10.000000	1.475000	-42.783333	394.000000	1023.000000	1023.000000	2046.000000
50.980000	-0.012599	-7.446033	-4.820349	1.808306	-3.181512	-1.252478	0.000000	-10.000000	1.433333	-42.116665	379.666656	1023.000000	1023.000000	2046.000000
51.000000	-0.013085	-7.733106	-4.847050	1.888784	-3.422708	-1.352132	0.000000	-10.000000	1.383333	-41.150002	365.666656	1023.000000	1023.000000	2046.000000
51.020000	-0.013576	-8.023232	-4.880523	1.955246	-3.659130	-1.438825	0.000000	-10.000000	1.325000	-40.500000	352.000000	1023.000000	1023.000000	2046.000000
51.040001	-0.014305	-8.454535	-4.978204	1.972053	-3.867239	-1.581146	0.000000	-10.000000	1.275000	-39.450001	338.666656	1023.000000	1023.000000	2046.000000
51.060001	-0.014968	-8.846003	-5.099209	1.979525	-4.035645	-1.690673	0.000000	-10.000000	1.233333	-38.800003	325.500000	1023.000000	1023.000000	2046.000000
51.080002	-0.014944	-8.831638	-5.157495	2.239004	-4.193415	-1.719732	0.000000	-10.000000	1.175000	-38.000000	312.500000	1023.000000	1023.000000	2046.000000
51.099998	-0.015233	-9.002511	-5.338654	2.406882	-4.301938	-1.768801	0.000000	-10.000000	1.141667	-37.483334	299.666656	1023.000000	1023.000000	2046.000000
51.119999	-0.016222	-9.587490	-5.633503	2.435281	-4.564573	-1.824694	0.000000	-10.000000	1.100000	-36.800003	287.166656	1023.000000	1023.000000	2046.000000
51.139999	-0.017891	-10.573755	-5.974343	2.276148	-5.090353	-1.785207	0.000000	-10.000000	1.083333	-36.000000	275.000000	1023.000000	1023.000000	2046.000000
51.160000	-0.020352	-12.028017	-6.292953	1.950229	-5.719162	-1.966131	0.000000	-10.000000	1.016667	-34.916668	263.000000	1023.000000	1023.000000	2046.000000
51.180000	-0.023493	-13.884492	-6.704166	1.442488	-6.266909	-2.355906	0.000000	-10.000000	0.925000	-33.466667	251.333328	1023.000000	1023.000000	2046.000000
51.200001	-0.026957	-15.931479	-7.111478	0.805860	-6.720969	-2.904892	0.000000	-10.000000	0.850000	-32.316666	240.166672	1023.000000	1023.000000	2046.000000
51.220001	-0.029801	-17.612610	-7.418854	0.270503	-7.022679	-3.441580	0.000000	-10.000000	0.808333	-31.233334	229.333328	1023.000000	1023.000000	2046.000000
51.240002	-0.031927	-18.868698	-7.743532	-0.058065	-7.198939	-3.868162	0.000000	-10.000000	0.808333	-30.633333	218.833328	1023.000000	1023.000000	2046.000000
51.259998	-0.033569	-19.839275	-8.115281	-0.212790	-7.301982	-4.209222	0.000000	-10.000000	0.800000	-30.133333	208.500000	1023.000000	1023.000000	2046.000000
51.279999	-0.035012	-20.691887	-8.451052	-0.297100	-7.462122	-4.481614	0.000000	-10.000000	0.766667	-29.983334	198.500000	1023.000000	1023.000000	2046.000000
51.299999	-0.036317	-21.463526	-8.760121	-0.422910	-7.587482	-4.693012	0.000000	-10.000000	0.733333	-29.533333	188.500000	1023.000000	1023.000000	2046.000000
51.320000	-0.037550	-22.191944	-9.048552	-0.522177	-7.691528	-4.929687	0.000000	-10.000000	0.700000	-29.116667	178.666672	1023.000000	1023.000000	2046.000000
51.340000	-0.038748	-22.900320	-9.302358	-0.653072	-7.846856	-5.098035	0.000000	-10.000000	0.691667	-28.483334	169.000000	1023.000000	1023.000000	2046.000000
51.360001	-0.039868	-23.561920	-9.529341	-0.811699	-7.961092	-5.259789	0.000000	-10.000000	0.683333	-28.200001	162.666672	1023.000000	1023.000000	2046.000000
51.380001	-0.040651	-24.024563	-9.664865	-0.903901	-8.072465	-5.383331	0.000000	-10.000000	0.633333	-27.500000	153.333328	1023.000000	1023.000000	2046.000000
51.400002	-0.041242	-24.374092	-9.762977	-0.949775	-8.109037	-5.552304	0.000000	-10.000000	0.600000	-26.750000	144.166672	1023.000000	1023.000000	2046.000000
51.419998	-0.041670	-24.626822	-9.771222	-1.017826	-8.152425	-5.685349	0.000000	-10.000000	0.558333	-25.866667	132.166672	1023.000000	1023.000000	2046.000000
51.439999	-0.041723	-24.658192	-9.674679	-1.082721	-8.157568	-5.743225	0.000000	-10.000000	0.558333	-25.133333	123.500000	1023.000000	1023.000000	2046.000000
51.459999	-0.041587	-24.577957	-9.592184	-1.145458	-8.119678	-5.720639	0.000000	-10.000000	0.541667	-24.700001	115.166664	1023.000000	1023.000000	2046.000000
51.480000	-0.041652	-24.616503	-9.670491	-1.134931	-8.050307	-5.760773	0.000000	-10.000000	0.525000	-24.050001	107.000000	1023.000000	1023.000000	2046.000000
51.500000	-0.041665	-24.623821	-9.684748	-1.076451	-8.079250	-5.783371	0.000000	-10.000000	0.500000	-23.583334	99.000000	1023.000000	1023.000000	2046.000000
[truncated: 1,118,432 more chars]
