# Supplementary material for: Effect of Electrode Belt and Body Positions on Regional Pulmonary Ventilation- and Perfusion-Related Impedance Changes Measured by Electric Impedance Tomography
Source: PLoS One. 2016 Jun 2;11(6):e0155913. doi: 10.1371/journal.pone.0155913 (PMC4890811; doi:10.1371/journal.pone.0155913)
Supplement: S1 Dataset — (ZIP) [file pone.0155913.s001.zip › Dataset/Fp06-righ-6i.txt]

Patient Name:	Fp6
Registry:	Fp6
Investigator:	 
Diagnosys:	 
Notes:	h�ger6i             
Sample Rate [Hz]:	50.07
Time Base 	Pixels Mean 	Pixels Sum 	UPPER RIGHT		UPPER LEFT		LOWER RIGHT		LOWER LEFT		QRS	ETCO2	Paw	Flow (L/min)	Volume	Analog1	Analog2	AnalogSum
0.000000	0.017125	10.121142	2.191991	1.848965	-1.030960	7.111146	0.000000	-10.000000	0.633333	-29.133333	325.500000	1023.000000	1023.000000	2046.000000
0.020000	0.013954	8.246556	1.879728	1.336285	-1.529422	6.559967	0.000000	-10.000000	0.625000	-29.000000	315.833344	1023.000000	1023.000000	2046.000000
0.040000	0.011500	6.796357	1.655196	1.006331	-1.910503	6.045333	0.000000	-10.000000	0.633333	-28.916666	306.166656	1023.000000	1023.000000	2046.000000
0.060000	0.009835	5.812315	1.349067	0.937413	-2.130234	5.656068	0.000000	-10.000000	0.641667	-28.850000	296.500000	1023.000000	1023.000000	2046.000000
0.080000	0.008508	5.027946	1.042725	0.940022	-2.360518	5.405716	0.000000	-10.000000	0.650000	-29.083334	286.833344	1023.000000	1023.000000	2046.000000
0.100000	0.007327	4.329995	0.723516	0.977181	-2.562560	5.191858	0.000000	-10.000000	0.641667	-29.166666	277.166656	1023.000000	1023.000000	2046.000000
0.120000	0.006198	3.663097	0.402770	1.011567	-2.760907	5.009667	0.000000	-10.000000	0.641667	-29.450001	267.500000	1023.000000	1023.000000	2046.000000
0.140000	0.005104	3.016303	0.136925	1.008577	-2.942150	4.812951	0.000000	-10.000000	0.641667	-29.366667	257.500000	1023.000000	1023.000000	2046.000000
0.160000	0.003918	2.315553	-0.124443	0.985963	-3.151360	4.605393	0.000000	-10.000000	0.650000	-29.483334	247.500000	1023.000000	1023.000000	2046.000000
0.180000	0.002859	1.689801	-0.355805	0.955553	-3.376253	4.466305	0.000000	-10.000000	0.650000	-29.383333	237.833328	1023.000000	1023.000000	2046.000000
0.200000	0.001967	1.162452	-0.525211	0.951004	-3.586985	4.323643	0.000000	-10.000000	0.658333	-29.333334	228.166672	1023.000000	1023.000000	2046.000000
0.220000	0.001193	0.705120	-0.696056	0.977873	-3.767732	4.191035	0.000000	-10.000000	0.658333	-29.333334	218.500000	1023.000000	1023.000000	2046.000000
0.240000	0.000730	0.431513	-0.703085	1.034523	-3.954762	4.054838	0.000000	-10.000000	0.658333	-29.283333	208.500000	1023.000000	1023.000000	2046.000000
0.260000	0.000553	0.327009	-0.651648	1.045748	-4.054177	3.987086	0.000000	-10.000000	0.650000	-29.200001	198.666672	1023.000000	1023.000000	2046.000000
0.280000	0.000262	0.154667	-0.689633	1.082280	-4.125799	3.887819	0.000000	-10.000000	0.650000	-29.016666	189.000000	1023.000000	1023.000000	2046.000000
0.300000	-0.000084	-0.049461	-0.792746	1.136508	-4.184837	3.791615	0.000000	-10.000000	0.650000	-28.983334	179.333328	1023.000000	1023.000000	2046.000000
0.320000	-0.000524	-0.309918	-0.976006	1.204561	-4.254987	3.716513	0.000000	-10.000000	0.633333	-28.716667	169.666672	1023.000000	1023.000000	2046.000000
0.340000	-0.001264	-0.747207	-1.234107	1.249560	-4.342006	3.579346	0.000000	-10.000000	0.616667	-28.333334	160.000000	1023.000000	1023.000000	2046.000000
0.360000	-0.002188	-1.293264	-1.452680	1.137927	-4.466096	3.487584	0.000000	-10.000000	0.566667	-27.733334	150.666672	1023.000000	1023.000000	2046.000000
0.380000	-0.003111	-1.838639	-1.626302	1.044576	-4.649361	3.392447	0.000000	-10.000000	0.533333	-27.216667	141.333328	1023.000000	1023.000000	2046.000000
0.400000	-0.004112	-2.430040	-1.827686	0.995179	-4.884165	3.286633	0.000000	-10.000000	0.491667	-26.716667	132.166672	1023.000000	1023.000000	2046.000000
0.420000	-0.005166	-3.052981	-2.044055	0.927863	-5.086178	3.149388	0.000000	-10.000000	0.491667	-26.266666	123.166664	1023.000000	1023.000000	2046.000000
0.440000	-0.006194	-3.660885	-2.256635	0.862615	-5.278780	3.011914	0.000000	-10.000000	0.475000	-25.766666	114.500000	1023.000000	1023.000000	2046.000000
0.460000	-0.007053	-4.168561	-2.309458	0.806544	-5.504194	2.838547	0.000000	-10.000000	0.466667	-25.299999	106.000000	1023.000000	1023.000000	2046.000000
0.480000	-0.007886	-4.660781	-2.342770	0.690587	-5.695418	2.686819	0.000000	-10.000000	0.450000	-24.783333	97.500000	1023.000000	1023.000000	2046.000000
0.500000	-0.008764	-5.179440	-2.435797	0.613741	-5.820523	2.463139	0.000000	-10.000000	0.450000	-24.266666	89.166664	1023.000000	1023.000000	2046.000000
0.520000	-0.009298	-5.495307	-2.387029	0.465678	-5.912345	2.338389	0.000000	-10.000000	0.450000	-23.816668	81.000000	1023.000000	1023.000000	2046.000000
0.540000	-0.009628	-5.689963	-2.357285	0.343083	-5.949343	2.273582	0.000000	-10.000000	0.433333	-23.500000	73.000000	1023.000000	1023.000000	2046.000000
0.560000	-0.010009	-5.915348	-2.334296	0.284295	-6.020459	2.155112	0.000000	-10.000000	0.400000	-23.266666	65.166664	1023.000000	1023.000000	2046.000000
0.580000	-0.010281	-6.076330	-2.298032	0.223002	-6.003245	2.001944	0.000000	-10.000000	0.375000	-22.666666	57.500000	1023.000000	1023.000000	2046.000000
0.600000	-0.010537	-6.227372	-2.301781	0.188922	-6.025439	1.910926	0.000000	-10.000000	0.350000	-21.983334	50.000000	1023.000000	1023.000000	2046.000000
0.620000	-0.010807	-6.387114	-2.309974	0.183073	-6.034763	1.774550	0.000000	-10.000000	0.341667	-21.250000	42.666668	1023.000000	1023.000000	2046.000000
0.640000	-0.011013	-6.508614	-2.284610	0.159449	-6.132485	1.749033	0.000000	-10.000000	0.333333	-20.750000	35.500000	1023.000000	1023.000000	2046.000000
0.660000	-0.011217	-6.629204	-2.317025	0.169617	-6.156933	1.675137	0.000000	-10.000000	0.308333	-19.966667	28.500000	1023.000000	1023.000000	2046.000000
0.680000	-0.011473	-6.780683	-2.355638	0.160537	-6.193080	1.607498	0.000000	-10.000000	0.266667	-19.133333	21.833334	1023.000000	1023.000000	2046.000000
0.700000	-0.011786	-6.965283	-2.358222	0.133712	-6.244506	1.503733	0.000000	-10.000000	0.216667	-18.133333	15.500000	1023.000000	1023.000000	2046.000000
0.720000	-0.011951	-7.063027	-2.335329	0.126035	-6.288040	1.434306	0.000000	-10.000000	0.200000	-17.183332	9.500000	1023.000000	1023.000000	2046.000000
0.740000	-0.012126	-7.166296	-2.335616	0.145258	-6.306873	1.330935	0.000000	-10.000000	0.191667	-16.250000	4.000000	1023.000000	1023.000000	2046.000000
0.760000	-0.012252	-7.240783	-2.322073	0.129549	-6.305948	1.257689	0.000000	-10.000000	0.175000	-15.233334	-1.166667	1023.000000	1023.000000	2046.000000
0.780000	-0.012279	-7.256889	-2.282885	0.120742	-6.286092	1.191345	0.000000	-10.000000	0.158333	-14.183333	-5.833333	1023.000000	1023.000000	2046.000000
0.800000	-0.012196	-7.207912	-2.208447	0.106800	-6.277689	1.171423	0.000000	-10.000000	0.116667	-12.733334	-10.500000	1023.000000	1023.000000	2046.000000
0.820000	-0.012115	-7.159919	-2.129902	0.093266	-6.245752	1.122468	0.000000	-10.000000	0.075000	-10.783334	-14.666667	1023.000000	1023.000000	2046.000000
0.840000	-0.011834	-6.993769	-2.043967	0.091726	-6.153396	1.111866	0.000000	-10.000000	0.033333	-9.233334	-17.333334	1023.000000	1023.000000	2046.000000
0.860000	-0.011403	-6.738882	-1.863598	0.099614	-6.076839	1.101942	0.000000	-10.000000	0.000000	-4.366667	-20.000000	1023.000000	1023.000000	2046.000000
0.880000	-0.010890	-6.435810	-1.738667	0.083370	-5.919784	1.139272	0.000000	-10.000000	-0.050000	0.583333	-21.500000	1023.000000	1023.000000	2046.000000
0.900000	-0.010176	-6.014101	-1.596373	0.099543	-5.693852	1.176582	0.000000	-10.000000	-0.125000	7.650000	-23.000000	1023.000000	1023.000000	2046.000000
0.920000	-0.009141	-5.402193	-1.422835	0.169824	-5.437285	1.288103	0.000000	-10.000000	-0.208333	12.166667	-23.000000	1023.000000	1023.000000	2046.000000
0.940000	-0.008230	-4.864030	-1.214749	0.186165	-5.225440	1.389994	0.000000	-10.000000	-0.283333	16.500000	-23.000000	1023.000000	1023.000000	2046.000000
0.960000	-0.007191	-4.249659	-1.044768	0.230686	-4.975608	1.540032	0.000000	-10.000000	-0.350000	19.216667	-23.000000	1023.000000	1023.000000	2046.000000
0.980000	-0.006179	-3.651750	-0.845158	0.249748	-4.720717	1.664377	0.000000	-10.000000	-0.408333	21.400000	-7.333333	1023.000000	1023.000000	2046.000000
1.000000	-0.005269	-3.113698	-0.659970	0.250259	-4.509596	1.805610	0.000000	-10.000000	-0.516667	24.750000	16.000000	1023.000000	1023.000000	2046.000000
1.020000	-0.004412	-2.607553	-0.499038	0.301881	-4.320008	1.909612	0.000000	-10.000000	-0.633333	28.250000	42.500000	1023.000000	1023.000000	2046.000000
1.040000	-0.003615	-2.136321	-0.251648	0.237652	-4.150127	2.027803	0.000000	-10.000000	-0.725000	30.850000	53.333332	1023.000000	1023.000000	2046.000000
1.060000	-0.002803	-1.656578	-0.001773	0.226836	-3.925061	2.043420	0.000000	-10.000000	-0.758333	31.800001	59.833332	1023.000000	1023.000000	2046.000000
1.080000	-0.001990	-1.176003	0.287236	0.117181	-3.632951	2.052531	0.000000	-10.000000	-0.766667	32.100002	63.166668	1023.000000	1023.000000	2046.000000
1.100000	-0.001188	-0.702210	0.544215	0.061563	-3.454952	2.146964	0.000000	-10.000000	-0.791667	33.066669	70.166664	1023.000000	1023.000000	2046.000000
1.120000	0.000250	0.147530	0.777656	0.144405	-3.127853	2.353323	0.000000	-10.000000	-0.800000	33.800003	77.500000	1023.000000	1023.000000	2046.000000
1.140000	0.001436	0.848623	0.900756	0.191300	-2.764981	2.521549	0.000000	-10.000000	-0.816667	34.500000	88.666664	1023.000000	1023.000000	2046.000000
1.160000	0.002312	1.366441	1.014126	0.067121	-2.502251	2.787444	0.000000	-10.000000	-0.808333	34.616669	100.000000	1023.000000	1023.000000	2046.000000
1.180000	0.002591	1.531233	1.059564	-0.189698	-2.334916	2.996284	0.000000	-10.000000	-0.833333	34.883335	111.500000	1023.000000	1023.000000	2046.000000
1.200000	0.002378	1.405451	1.010667	-0.483728	-2.262182	3.140693	0.000000	-10.000000	-0.858333	35.283333	123.166664	1023.000000	1023.000000	2046.000000
1.220000	0.001529	0.903816	0.844048	-0.856372	-2.248635	3.164776	0.000000	-10.000000	-0.891667	35.616669	135.000000	1023.000000	1023.000000	2046.000000
1.240000	0.000580	0.342843	0.793927	-1.296503	-2.219196	3.064615	0.000000	-10.000000	-0.883333	35.900002	147.000000	1023.000000	1023.000000	2046.000000
1.260000	0.000261	0.154405	0.894088	-1.587196	-2.045758	2.893272	0.000000	-10.000000	-0.866667	36.033333	159.000000	1023.000000	1023.000000	2046.000000
1.280000	0.000819	0.484099	1.001708	-1.718191	-1.713876	2.914458	0.000000	-10.000000	-0.866667	36.150002	171.000000	1023.000000	1023.000000	2046.000000
1.300000	0.001497	0.884641	1.034414	-1.690778	-1.438401	2.979406	0.000000	-10.000000	-0.883333	36.050003	183.000000	1023.000000	1023.000000	2046.000000
1.320000	0.002604	1.539150	1.130848	-1.569024	-1.183751	3.161078	0.000000	-10.000000	-0.900000	35.966667	195.000000	1023.000000	1023.000000	2046.000000
1.340000	0.003663	2.164778	1.155708	-1.392261	-0.878788	3.280119	0.000000	-10.000000	-0.933333	36.166668	207.000000	1023.000000	1023.000000	2046.000000
1.360000	0.004690	2.771765	1.250206	-1.330816	-0.582176	3.434550	0.000000	-10.000000	-0.941667	36.500000	219.000000	1023.000000	1023.000000	2046.000000
1.380000	0.005796	3.425171	1.392673	-1.253581	-0.337032	3.623111	0.000000	-10.000000	-0.966667	36.583336	231.000000	1023.000000	1023.000000	2046.000000
1.400000	0.007006	4.140726	1.586723	-1.194082	-0.071933	3.820018	0.000000	-10.000000	-0.975000	36.666668	243.000000	1023.000000	1023.000000	2046.000000
1.420000	0.008499	5.023096	1.840682	-1.010343	0.209612	3.983144	0.000000	-10.000000	-0.991667	36.950001	255.166672	1023.000000	1023.000000	2046.000000
1.440000	0.010111	5.975728	2.152950	-0.883971	0.530402	4.176347	0.000000	-10.000000	-1.000000	37.700001	267.500000	1023.000000	1023.000000	2046.000000
1.460000	0.012061	7.128333	2.514213	-0.700384	0.929497	4.385007	0.000000	-10.000000	-0.991667	38.266666	280.166656	1023.000000	1023.000000	2046.000000
1.480000	0.014219	8.403448	2.983375	-0.605919	1.378442	4.647550	0.000000	-10.000000	-1.000000	38.350002	292.833344	1023.000000	1023.000000	2046.000000
1.500000	0.016384	9.682836	3.370111	-0.469595	1.833421	4.948898	0.000000	-10.000000	-0.975000	38.166668	305.666656	1023.000000	1023.000000	2046.000000
1.520000	0.018576	10.978379	3.697710	-0.296288	2.341622	5.235336	0.000000	-10.000000	-0.941667	37.333332	318.333344	1023.000000	1023.000000	2046.000000
1.540000	0.020528	12.131928	4.012034	-0.136168	2.705489	5.550573	0.000000	-10.000000	-0.883333	36.750000	330.833344	1023.000000	1023.000000	2046.000000
1.560000	0.022246	13.147530	4.151048	-0.000094	3.134880	5.861696	0.000000	-10.000000	-0.841667	35.866669	343.000000	1023.000000	1023.000000	2046.000000
1.580000	0.023663	13.984759	4.325193	0.035794	3.481921	6.141851	0.000000	-10.000000	-0.808333	35.216667	355.000000	1023.000000	1023.000000	2046.000000
1.600000	0.024948	14.743998	4.467632	0.034139	3.802746	6.439480	0.000000	-10.000000	-0.783333	34.233334	367.000000	1023.000000	1023.000000	2046.000000
1.620000	0.026244	15.510473	4.654078	0.064837	4.080109	6.711449	0.000000	-10.000000	-0.783333	33.550003	378.666656	1023.000000	1023.000000	2046.000000
1.640000	0.027331	16.152613	4.878023	0.041596	4.277447	6.955547	0.000000	-10.000000	-0.775000	33.316669	390.166656	1023.000000	1023.000000	2046.000000
1.660000	0.028267	16.705601	5.051711	0.002815	4.520037	7.131038	0.000000	-10.000000	-0.783333	33.100002	401.333344	1023.000000	1023.000000	2046.000000
1.680000	0.029293	17.311918	5.357817	-0.094137	4.760715	7.287523	0.000000	-10.000000	-0.758333	33.083332	412.500000	1023.000000	1023.000000	2046.000000
1.700000	0.030556	18.058819	5.735071	-0.138298	5.000392	7.461653	0.000000	-10.000000	-0.750000	32.716667	423.500000	1023.000000	1023.000000	2046.000000
1.720000	0.031911	18.859619	6.103904	-0.168418	5.328012	7.596122	0.000000	-10.000000	-0.733333	32.516666	434.500000	1023.000000	1023.000000	2046.000000
1.740000	0.033404	19.741970	6.468033	-0.152036	5.652781	7.773192	0.000000	-10.000000	-0.725000	32.483334	445.333344	1023.000000	1023.000000	2046.000000
1.760000	0.035083	20.734350	6.841568	-0.120921	6.046881	7.966823	0.000000	-10.000000	-0.708333	32.433334	456.166656	1023.000000	1023.000000	2046.000000
1.780000	0.036914	21.816355	7.269565	-0.098476	6.441862	8.203404	0.000000	-10.000000	-0.708333	32.516666	467.000000	1023.000000	1023.000000	2046.000000
1.800000	0.038835	22.951389	7.696518	0.008606	6.830675	8.415589	0.000000	-10.000000	-0.733333	32.350002	477.833344	1023.000000	1023.000000	2046.000000
1.820000	0.040833	24.132086	8.098231	0.145556	7.218777	8.669522	0.000000	-10.000000	-0.741667	32.766666	488.666656	1023.000000	1023.000000	2046.000000
1.840000	0.042768	25.276100	8.499156	0.318862	7.584906	8.873177	0.000000	-10.000000	-0.750000	32.700001	499.500000	1023.000000	1023.000000	2046.000000
1.860000	0.044651	26.388916	8.890326	0.467678	7.948244	9.082668	0.000000	-10.000000	-0.725000	32.533333	510.500000	1023.000000	1023.000000	2046.000000
1.880000	0.046572	27.523949	9.232631	0.619692	8.343922	9.327703	0.000000	-10.000000	-0.716667	31.983334	521.333313	1023.000000	1023.000000	2046.000000
1.900000	0.048262	28.522577	9.552017	0.744341	8.710335	9.515884	0.000000	-10.000000	-0.666667	31.500000	532.000000	1023.000000	1023.000000	2046.000000
1.920000	0.049875	29.476330	9.843863	0.879949	9.093228	9.659289	0.000000	-10.000000	-0.625000	30.416668	542.666687	1023.000000	1023.000000	2046.000000
1.940000	0.051368	30.358543	10.135429	0.978221	9.392304	9.852589	0.000000	-10.000000	-0.558333	29.116667	553.166687	1023.000000	1023.000000	2046.000000
1.960000	0.052620	31.098627	10.356370	1.064370	9.659009	10.018879	0.000000	-10.000000	-0.483333	27.183334	563.166687	1023.000000	1023.000000	2046.000000
1.980000	0.053749	31.765678	10.540558	1.162447	9.926285	10.136388	0.000000	-10.000000	-0.391667	25.300001	572.500000	1023.000000	1023.000000	2046.000000
2.000000	0.054645	32.295238	10.715504	1.253398	10.055759	10.270577	0.000000	-10.000000	-0.283333	22.683334	581.166687	1023.000000	1023.000000	2046.000000
2.020000	0.055355	32.714615	10.788335	1.395679	10.226075	10.304526	0.000000	-10.000000	-0.200000	19.933334	589.166687	1023.000000	1023.000000	2046.000000
2.040000	0.055927	33.053062	10.873894	1.478872	10.330366	10.369931	0.000000	-10.000000	-0.125000	16.966667	596.166687	1023.000000	1023.000000	2046.000000
2.060000	0.056392	33.327415	10.888553	1.595669	10.467044	10.376150	0.000000	-10.000000	-0.083333	13.900001	602.333313	1023.000000	1023.000000	2046.000000
2.080000	0.056762	33.546337	11.003717	1.653491	10.502289	10.386839	0.000000	-10.000000	-0.041667	10.833334	607.500000	1023.000000	1023.000000	2046.000000
2.100000	0.057260	33.840706	11.096166	1.731167	10.579729	10.433642	0.000000	-10.000000	-0.016667	7.550000	611.833313	1023.000000	1023.000000	2046.000000
2.120000	0.057288	33.857029	11.047077	1.841187	10.458079	10.510685	0.000000	-10.000000	0.000000	4.166667	615.000000	1023.000000	1023.000000	2046.000000
2.140000	0.057027	33.703014	10.908362	1.995695	10.274465	10.524493	0.000000	-10.000000	0.016667	0.950000	617.000000	1023.000000	1023.000000	2046.000000
2.160000	0.056534	33.411430	10.831878	2.027057	10.004025	10.548471	0.000000	-10.000000	0.041667	-2.066667	617.833313	1023.000000	1023.000000	2046.000000
2.180000	0.055829	32.995193	10.739771	2.003213	9.753707	10.498503	0.000000	-10.000000	0.066667	-5.316667	618.000000	1023.000000	1023.000000	2046.000000
2.200000	0.055378	32.728287	10.605803	2.110336	9.524435	10.487712	0.000000	-10.000000	0.091667	-8.700000	618.000000	1023.000000	1023.000000	2046.000000
2.220000	0.055333	32.702003	10.345372	2.461648	9.262581	10.632403	0.000000	-10.000000	0.133333	-12.233334	618.000000	1023.000000	1023.000000	2046.000000
2.240000	0.054739	32.350460	9.911563	2.746537	8.924994	10.767365	0.000000	-10.000000	0.183333	-14.916667	618.000000	1023.000000	1023.000000	2046.000000
2.260000	0.053108	31.387003	9.463005	2.699040	8.437280	10.787679	0.000000	-10.000000	0.233333	-16.916668	614.333313	1023.000000	1023.000000	2046.000000
2.280000	0.050309	29.732492	8.834889	2.385394	7.878909	10.633301	0.000000	-10.000000	0.266667	-18.450001	605.500000	1023.000000	1023.000000	2046.000000
2.300000	0.046923	27.731699	8.192992	1.977608	7.247638	10.313461	0.000000	-10.000000	0.308333	-19.633333	594.333313	1023.000000	1023.000000	2046.000000
2.320000	0.043655	25.799904	7.714497	1.573485	6.667777	9.844144	0.000000	-10.000000	0.341667	-20.683334	584.500000	1023.000000	1023.000000	2046.000000
2.340000	0.040933	24.191568	7.382393	1.217294	6.175044	9.416837	0.000000	-10.000000	0.375000	-21.683334	577.500000	1023.000000	1023.000000	2046.000000
2.360000	0.038914	22.998283	7.077292	1.014339	5.794117	9.112535	0.000000	-10.000000	0.391667	-22.333334	570.333313	1023.000000	1023.000000	2046.000000
2.380000	0.037313	22.052021	6.706120	0.983046	5.483439	8.879416	0.000000	-10.000000	0.400000	-23.000000	562.833313	1023.000000	1023.000000	2046.000000
2.400000	0.035966	21.256086	6.343503	1.018135	5.170534	8.723915	0.000000	-10.000000	0.433333	-23.600000	555.000000	1023.000000	1023.000000	2046.000000
2.420000	0.034690	20.501808	6.009388	1.095209	4.799926	8.597284	0.000000	-10.000000	0.475000	-24.600000	547.000000	1023.000000	1023.000000	2046.000000
2.440000	0.033338	19.702728	5.649994	1.178238	4.457291	8.417205	0.000000	-10.000000	0.525000	-25.616667	538.833313	1023.000000	1023.000000	2046.000000
2.460000	0.032046	18.939100	5.348465	1.199413	4.121571	8.269651	0.000000	-10.000000	0.541667	-26.483334	530.500000	1023.000000	1023.000000	2046.000000
2.480000	0.030723	18.157557	5.026530	1.209876	3.792281	8.128870	0.000000	-10.000000	0.550000	-27.183334	521.666687	1023.000000	1023.000000	2046.000000
2.500000	0.029461	17.411581	4.746209	1.231920	3.451697	7.981755	0.000000	-10.000000	0.566667	-27.566668	512.666687	1023.000000	1023.000000	2046.000000
2.520000	0.028494	16.840235	4.507134	1.283224	3.172692	7.877185	0.000000	-10.000000	0.591667	-27.966667	503.500000	1023.000000	1023.000000	2046.000000
2.540000	0.027605	16.314606	4.343520	1.350377	2.872598	7.748111	0.000000	-10.000000	0.625000	-28.483334	494.166656	1023.000000	1023.000000	2046.000000
2.560000	0.026999	15.956172	4.248356	1.397201	2.614528	7.696087	0.000000	-10.000000	0.641667	-29.100000	484.666656	1023.000000	1023.000000	2046.000000
2.580000	0.026561	15.697455	4.191975	1.461330	2.364858	7.679292	0.000000	-10.000000	0.658333	-29.533335	475.000000	1023.000000	1023.000000	2046.000000
2.600000	0.026086	15.416901	4.033738	1.561440	2.147335	7.674388	0.000000	-10.000000	0.666667	-29.816668	465.333344	1023.000000	1023.000000	2046.000000
2.620000	0.025538	15.092812	3.792213	1.705122	1.928796	7.666681	0.000000	-10.000000	0.691667	-30.233334	455.500000	1023.000000	1023.000000	2046.000000
2.640000	0.024957	14.749841	3.539205	1.836888	1.707348	7.666400	0.000000	-10.000000	0.716667	-30.450001	445.166656	1023.000000	1023.000000	2046.000000
2.660000	0.024095	14.240300	3.233360	1.936776	1.435433	7.634731	0.000000	-10.000000	0.741667	-30.766666	434.833344	1023.000000	1023.000000	2046.000000
2.680000	0.023131	13.670341	2.926605	1.966167	1.149173	7.628396	0.000000	-10.000000	0.750000	-30.683334	424.500000	1023.000000	1023.000000	2046.000000
2.700000	0.022059	13.036911	2.579044	1.997302	0.822749	7.637816	0.000000	-10.000000	0.750000	-30.716667	414.500000	1023.000000	1023.000000	2046.000000
2.720000	0.020928	12.368338	2.246505	2.012887	0.464738	7.644208	0.000000	-10.000000	0.750000	-30.616667	404.166656	1023.000000	1023.000000	2046.000000
2.740000	0.019695	11.639831	1.899425	2.063006	0.101841	7.575559	0.000000	-10.000000	0.750000	-30.866667	393.833344	1023.000000	1023.000000	2046.000000
2.760000	0.018394	10.871090	1.605644	2.082274	-0.292846	7.476018	0.000000	-10.000000	0.758333	-30.950001	383.500000	1023.000000	1023.000000	2046.000000
2.780000	0.017237	10.186799	1.396584	2.085190	-0.680270	7.385294	0.000000	-10.000000	0.758333	-31.050001	373.166656	1023.000000	1023.000000	2046.000000
2.800000	0.016093	9.510941	1.220715	2.045266	-1.041370	7.286329	0.000000	-10.000000	0.758333	-30.966667	362.833344	1023.000000	1023.000000	2046.000000
2.820000	0.015153	8.955321	1.052316	2.002285	-1.316639	7.217358	0.000000	-10.000000	0.750000	-31.033335	352.500000	1023.000000	1023.000000	2046.000000
2.840000	0.014295	8.448510	0.940992	1.934898	-1.571521	7.144142	0.000000	-10.000000	0.750000	-31.050001	345.833344	1023.000000	1023.000000	2046.000000
2.860000	0.013643	8.062793	0.858066	1.928924	-1.794028	7.069831	0.000000	-10.000000	0.733333	-30.983334	335.500000	1023.000000	1023.000000	2046.000000
2.880000	0.012971	7.665672	0.827966	1.855294	-2.016808	6.999220	0.000000	-10.000000	0.733333	-30.800001	325.166656	1023.000000	1023.000000	2046.000000
2.900000	0.012327	7.285469	0.743464	1.849647	-2.226805	6.919164	0.000000	-10.000000	0.716667	-30.566668	311.500000	1023.000000	1023.000000	2046.000000
2.920000	0.011699	6.914173	0.602837	1.859022	-2.354735	6.807050	0.000000	-10.000000	0.733333	-30.350000	301.166656	1023.000000	1023.000000	2046.000000
2.940000	0.011078	6.546848	0.528515	1.850591	-2.563204	6.730947	0.000000	-10.000000	0.700000	-30.100000	290.833344	1023.000000	1023.000000	2046.000000
2.960000	0.010626	6.279796	0.460484	1.904768	-2.742813	6.657357	0.000000	-10.000000	0.683333	-29.750000	280.500000	1023.000000	1023.000000	2046.000000
2.980000	0.010056	5.942972	0.360564	1.980881	-2.926649	6.528176	0.000000	-10.000000	0.641667	-29.383333	270.833344	1023.000000	1023.000000	2046.000000
3.000000	0.009536	5.636066	0.253261	2.012425	-3.097767	6.468146	0.000000	-10.000000	0.625000	-28.866667	261.166656	1023.000000	1023.000000	2046.000000
3.020000	0.009037	5.340654	0.189458	2.025429	-3.250235	6.376001	0.000000	-10.000000	0.608333	-28.300001	251.666672	1023.000000	1023.000000	2046.000000
3.040000	0.008556	5.056421	0.150179	2.034020	-3.400643	6.272865	0.000000	-10.000000	0.600000	-27.766666	242.000000	1023.000000	1023.000000	2046.000000
3.060000	0.007979	4.715356	0.054521	2.043802	-3.551491	6.168525	0.000000	-10.000000	0.575000	-27.333334	232.666672	1023.000000	1023.000000	2046.000000
3.080000	0.007370	4.355383	-0.056314	2.035516	-3.640914	6.017095	0.000000	-10.000000	0.550000	-27.016666	223.500000	1023.000000	1023.000000	2046.000000
3.100000	0.006812	4.025685	-0.075358	2.020460	-3.817116	5.897699	0.000000	-10.000000	0.516667	-26.583334	214.666672	1023.000000	1023.000000	2046.000000
3.120000	0.006256	3.697370	-0.139835	2.003213	-3.919965	5.753956	0.000000	-10.000000	0.508333	-26.233334	205.833328	1023.000000	1023.000000	2046.000000
3.140000	0.005676	3.354565	-0.201378	1.948667	-4.016517	5.623794	0.000000	-10.000000	0.500000	-25.900000	197.000000	1023.000000	1023.000000	2046.000000
3.160000	0.004993	2.950894	-0.289068	1.906544	-4.133054	5.466472	0.000000	-10.000000	0.500000	-25.600000	188.333328	1023.000000	1023.000000	2046.000000
3.180000	0.004422	2.613566	-0.349529	1.895921	-4.204918	5.272093	0.000000	-10.000000	0.483333	-25.350000	179.666672	1023.000000	1023.000000	2046.000000
3.200000	0.003812	2.252953	-0.398935	1.874114	-4.338526	5.116299	0.000000	-10.000000	0.466667	-25.150002	171.333328	1023.000000	1023.000000	2046.000000
3.220000	0.003233	1.910516	-0.474192	1.862563	-4.405300	4.927445	0.000000	-10.000000	0.458333	-24.983334	162.833328	1023.000000	1023.000000	2046.000000
3.240000	0.002822	1.667668	-0.490113	1.850240	-4.451049	4.758590	0.000000	-10.000000	0.458333	-24.666668	154.500000	1023.000000	1023.000000	2046.000000
3.260000	0.002324	1.373559	-0.506087	1.798935	-4.576251	4.656962	0.000000	-10.000000	0.441667	-24.250000	146.166672	1023.000000	1023.000000	2046.000000
3.280000	0.001925	1.137687	-0.515091	1.846543	-4.700493	4.506728	0.000000	-10.000000	0.416667	-23.650000	138.000000	1023.000000	1023.000000	2046.000000
3.300000	0.001338	0.790934	-0.538632	1.874089	-4.806530	4.262007	0.000000	-10.000000	0.383333	-23.066668	130.166672	1023.000000	1023.000000	2046.000000
3.320000	0.000696	0.411425	-0.508713	1.808251	-4.959803	4.071690	0.000000	-10.000000	0.366667	-22.450001	122.500000	1023.000000	1023.000000	2046.000000
3.340000	-0.000291	-0.172018	-0.567851	1.725125	-5.090115	3.760822	0.000000	-10.000000	0.350000	-21.983334	115.166664	1023.000000	1023.000000	2046.000000
3.360000	-0.000429	-0.253376	-0.604828	1.811309	-5.094947	3.635089	0.000000	-10.000000	0.350000	-21.550001	107.833336	1023.000000	1023.000000	2046.000000
3.380000	-0.000702	-0.414928	-0.680647	1.841278	-5.011651	3.436092	0.000000	-10.000000	0.341667	-21.283333	100.666664	1023.000000	1023.000000	2046.000000
3.400000	-0.001266	-0.748453	-0.730228	1.689023	-5.035018	3.327770	0.000000	-10.000000	0.333333	-20.983334	93.500000	1023.000000	1023.000000	2046.000000
3.420000	-0.002564	-1.515148	-0.929750	1.370237	-5.254373	3.298737	0.000000	-10.000000	0.316667	-20.450001	86.500000	1023.000000	1023.000000	2046.000000
3.440000	-0.004495	-2.656503	-1.149178	1.032617	-5.574148	3.034206	0.000000	-10.000000	0.291667	-19.600000	79.666664	1023.000000	1023.000000	2046.000000
3.460000	-0.007060	-4.172673	-1.508408	0.640741	-5.968163	2.663157	0.000000	-10.000000	0.241667	-18.383333	73.000000	1023.000000	1023.000000	2046.000000
3.480000	-0.009765	-5.770845	-1.820329	0.165358	-6.292344	2.176469	0.000000	-10.000000	0.208333	-17.300001	66.833336	1023.000000	1023.000000	2046.000000
3.500000	-0.012005	-7.094892	-1.994230	-0.228927	-6.497577	1.625842	0.000000	-10.000000	0.191667	-16.366667	61.000000	1023.000000	1023.000000	2046.000000
3.520000	-0.013452	-7.950048	-2.160202	-0.423102	-6.544956	1.178213	0.000000	-10.000000	0.191667	-15.950000	55.666668	1023.000000	1023.000000	2046.000000
3.540000	-0.014369	-8.492096	-2.362254	-0.494014	-6.601042	0.965215	0.000000	-10.000000	0.191667	-15.950000	50.333332	1023.000000	1023.000000	2046.000000
3.560000	-0.014888	-8.798820	-2.535712	-0.466313	-6.607140	0.810346	0.000000	-10.000000	0.191667	-16.000000	45.000000	1023.000000	1023.000000	2046.000000
3.580000	-0.015497	-9.158932	-2.773078	-0.449028	-6.609533	0.672707	0.000000	-10.000000	0.191667	-15.766666	39.666668	1023.000000	1023.000000	2046.000000
3.600000	-0.016053	-9.487583	-2.942891	-0.467780	-6.629268	0.552356	0.000000	-10.000000	0.183333	-15.116667	34.500000	1023.000000	1023.000000	2046.000000
3.620000	-0.016655	-9.843040	-3.064200	-0.530368	-6.699242	0.450771	0.000000	-10.000000	0.175000	-14.183333	29.500000	1023.000000	1023.000000	2046.000000
3.640000	-0.017161	-10.142070	-3.156857	-0.547850	-6.741220	0.303857	0.000000	-10.000000	0.150000	-13.266667	24.666666	1023.000000	1023.000000	2046.000000
3.660000	-0.017491	-10.337201	-3.174788	-0.602222	-6.818665	0.258473	0.000000	-10.000000	0.108333	-12.116667	20.166666	1023.000000	1023.000000	2046.000000
3.680000	-0.017594	-10.397806	-3.200376	-0.550381	-6.798960	0.151910	0.000000	-10.000000	0.058333	-10.733334	16.166666	1023.000000	1023.000000	2046.000000
3.700000	-0.017329	-10.241239	-3.049674	-0.526907	-6.801741	0.137084	0.000000	-10.000000	0.025000	-8.683333	12.666667	1023.000000	1023.000000	2046.000000
3.720000	-0.016694	-9.866321	-2.840205	-0.544437	-6.686477	0.204798	0.000000	-10.000000	0.008333	-6.300000	9.833333	1023.000000	1023.000000	2046.000000
3.740000	-0.016031	-9.474381	-2.664426	-0.538330	-6.546300	0.274675	0.000000	-10.000000	-0.016667	-2.883333	7.666667	1023.000000	1023.000000	2046.000000
3.760000	-0.015321	-9.054781	-2.562586	-0.468797	-6.359674	0.336276	0.000000	-10.000000	-0.041667	0.433333	6.500000	1023.000000	1023.000000	2046.000000
3.780000	-0.014636	-8.649992	-2.475758	-0.404671	-6.175876	0.406313	0.000000	-10.000000	-0.083333	4.083333	6.000000	1023.000000	1023.000000	2046.000000
3.800000	-0.014116	-8.342366	-2.447824	-0.422090	-6.011590	0.539137	0.000000	-10.000000	-0.125000	7.750000	6.000000	1023.000000	1023.000000	2046.000000
3.820000	-0.013811	-8.162160	-2.480001	-0.472244	-5.842555	0.632639	0.000000	-10.000000	-0.175000	11.516666	6.000000	1023.000000	1023.000000	2046.000000
3.840000	-0.013508	-7.983476	-2.499385	-0.570804	-5.675270	0.761983	0.000000	-10.000000	-0.216667	14.616667	6.000000	1023.000000	1023.000000	2046.000000
3.860000	-0.013092	-7.737379	-2.479749	-0.638123	-5.561789	0.942283	0.000000	-10.000000	-0.258333	16.683334	6.000000	1023.000000	1023.000000	2046.000000
3.880000	-0.012583	-7.436697	-2.489948	-0.645030	-5.371498	1.069780	0.000000	-10.000000	-0.325000	18.883333	11.666667	1023.000000	1023.000000	2046.000000
3.900000	-0.012071	-7.133787	-2.397774	-0.635616	-5.272712	1.172315	0.000000	-10.000000	-0.408333	21.533333	19.000000	1023.000000	1023.000000	2046.000000
3.920000	-0.011388	-6.730419	-2.221306	-0.666741	-5.130984	1.288612	0.000000	-10.000000	-0.491667	24.150000	29.000000	1023.000000	1023.000000	2046.000000
3.940000	-0.010607	-6.268972	-2.048334	-0.694473	-5.004934	1.478769	0.000000	-10.000000	-0.558333	26.316668	36.000000	1023.000000	1023.000000	2046.000000
3.960000	-0.009617	-5.683768	-1.810739	-0.734127	-4.818873	1.679970	0.000000	-10.000000	-0.600000	27.916668	44.500000	1023.000000	1023.000000	2046.000000
3.980000	-0.008466	-5.003410	-1.574523	-0.782628	-4.571479	1.925220	0.000000	-10.000000	-0.650000	29.250000	53.333332	1023.000000	1023.000000	2046.000000
4.000000	-0.007117	-4.206095	-1.277503	-0.793938	-4.279955	2.145301	0.000000	-10.000000	-0.666667	30.100000	62.833332	1023.000000	1023.000000	2046.000000
4.020000	-0.005607	-3.313906	-0.909206	-0.822509	-4.008515	2.426325	0.000000	-10.000000	-0.683333	30.900002	72.666664	1023.000000	1023.000000	2046.000000
4.040000	-0.004118	-2.433445	-0.632306	-0.764208	-3.707176	2.670245	0.000000	-10.000000	-0.691667	31.600000	83.000000	1023.000000	1023.000000	2046.000000
4.060000	-0.002454	-1.450360	-0.308287	-0.698008	-3.409943	2.965878	0.000000	-10.000000	-0.725000	32.283333	93.500000	1023.000000	1023.000000	2046.000000
4.080000	-0.000863	-0.509757	-0.035721	-0.626458	-3.068690	3.221111	0.000000	-10.000000	-0.783333	32.883335	104.166664	1023.000000	1023.000000	2046.000000
4.100000	0.000865	0.511336	0.265807	-0.511665	-2.697654	3.454848	0.000000	-10.000000	-0.825000	33.433334	115.000000	1023.000000	1023.000000	2046.000000
4.120000	0.002713	1.603372	0.586452	-0.430559	-2.358390	3.805868	0.000000	-10.000000	-0.875000	34.483334	126.166664	1023.000000	1023.000000	2046.000000
4.140000	0.004534	2.679377	0.866202	-0.295604	-1.983786	4.092565	0.000000	-10.000000	-0.900000	35.433334	137.500000	1023.000000	1023.000000	2046.000000
4.160000	0.006426	3.797566	1.183308	-0.163981	-1.606520	4.384759	0.000000	-10.000000	-0.925000	36.383335	149.166672	1023.000000	1023.000000	2046.000000
4.180000	0.008211	4.852869	1.502099	-0.067139	-1.244539	4.662448	0.000000	-10.000000	-0.925000	36.616669	161.000000	1023.000000	1023.000000	2046.000000
4.200000	0.010109	5.974280	1.830592	0.054977	-0.867282	4.955992	0.000000	-10.000000	-0.941667	37.116669	173.333328	1023.000000	1023.000000	2046.000000
4.220000	0.012009	7.097141	2.186846	0.152848	-0.484475	5.241922	0.000000	-10.000000	-0.958333	37.416668	185.666672	1023.000000	1023.000000	2046.000000
4.240000	0.013857	8.189274	2.518701	0.232395	-0.103650	5.541828	0.000000	-10.000000	-0.966667	37.766666	198.166672	1023.000000	1023.000000	2046.000000
4.260000	0.015696	9.276616	2.902320	0.261731	0.271210	5.841355	0.000000	-10.000000	-0.966667	37.666668	210.500000	1023.000000	1023.000000	2046.000000
4.280000	0.017373	10.267164	3.186316	0.376584	0.661691	6.042573	0.000000	-10.000000	-0.966667	37.766666	223.166672	1023.000000	1023.000000	2046.000000
4.300000	0.019185	11.338226	3.532425	0.444575	1.059122	6.302105	0.000000	-10.000000	-0.983333	37.766666	235.833328	1023.000000	1023.000000	2046.000000
4.320000	0.021008	12.415525	3.902640	0.484455	1.472353	6.556077	0.000000	-10.000000	-0.983333	37.833336	248.500000	1023.000000	1023.000000	2046.000000
4.340000	0.022797	13.472857	4.244008	0.548098	1.859734	6.821016	0.000000	-10.000000	-0.991667	37.733334	261.000000	1023.000000	1023.000000	2046.000000
4.360000	0.024567	14.518876	4.574914	0.653740	2.282425	7.007797	0.000000	-10.000000	-0.983333	37.950001	273.500000	1023.000000	1023.000000	2046.000000
4.380000	0.026372	15.585675	4.926695	0.682365	2.679382	7.297234	0.000000	-10.000000	-0.975000	37.783333	286.166656	1023.000000	1023.000000	2046.000000
4.400000	0.028081	16.595942	5.228130	0.754141	3.091118	7.522553	0.000000	-10.000000	-0.966667	37.599998	298.833344	1023.000000	1023.000000	2046.000000
4.420000	0.029674	17.537237	5.566183	0.752290	3.474266	7.744498	0.000000	-10.000000	-0.966667	37.299999	311.500000	1023.000000	1023.000000	2046.000000
4.440000	0.031189	18.432631	5.833225	0.813142	3.862457	7.923808	0.000000	-10.000000	-0.975000	37.333336	324.000000	1023.000000	1023.000000	2046.000000
4.460000	0.032241	19.054590	6.090707	0.786505	4.086740	8.090638	0.000000	-10.000000	-1.000000	37.916668	336.500000	1023.000000	1023.000000	2046.000000
4.480000	0.032984	19.493774	6.365983	0.734017	4.205338	8.188437	0.000000	-10.000000	-1.050000	38.650002	349.000000	1023.000000	1023.000000	2046.000000
4.500000	0.033640	19.881245	6.639377	0.646808	4.403111	8.191949	0.000000	-10.000000	-1.108333	39.783333	361.666656	1023.000000	1023.000000	2046.000000
4.520000	0.034484	20.380142	7.017688	0.492067	4.647531	8.222856	0.000000	-10.000000	-1.125000	40.150002	374.666656	1023.000000	1023.000000	2046.000000
4.540000	0.035380	20.909632	7.368882	0.389277	4.945366	8.206107	0.000000	-10.000000	-1.133333	40.716667	388.000000	1023.000000	1023.000000	2046.000000
4.560000	0.037457	22.136997	7.767937	0.583465	5.402794	8.382800	0.000000	-10.000000	-1.108333	40.533333	401.666656	1023.000000	1023.000000	2046.000000
4.580000	0.040034	23.659910	8.151755	0.901809	5.904671	8.701674	0.000000	-10.000000	-1.108333	40.549999	415.333344	1023.000000	1023.000000	2046.000000
4.600000	0.041879	24.750425	8.394449	1.074335	6.361322	8.920320	0.000000	-10.000000	-1.091667	40.350002	428.833344	1023.000000	1023.000000	2046.000000
4.620000	0.042528	25.133770	8.397427	0.910932	6.701955	9.123457	0.000000	-10.000000	-1.091667	40.400002	442.166656	1023.000000	1023.000000	2046.000000
4.640000	0.042071	24.863834	8.210552	0.648455	6.778135	9.226691	0.000000	-10.000000	-1.075000	40.266666	455.666656	1023.000000	1023.000000	2046.000000
4.660000	0.041006	24.234652	8.040849	0.273784	6.803463	9.116556	0.000000	-10.000000	-1.033333	39.633335	469.166656	1023.000000	1023.000000	2046.000000
4.680000	0.040102	23.700277	8.043350	-0.140874	6.905327	8.892473	0.000000	-10.000000	-0.983333	38.833332	482.500000	1023.000000	1023.000000	2046.000000
4.700000	0.039909	23.586376	8.209183	-0.415879	7.138314	8.654759	0.000000	-10.000000	-0.950000	38.150002	495.500000	1023.000000	1023.000000	2046.000000
4.720000	0.040551	23.965540	8.365128	-0.509680	7.502919	8.607173	0.000000	-10.000000	-0.941667	37.549999	508.333344	1023.000000	1023.000000	2046.000000
4.740000	0.041466	24.506170	8.568440	-0.492461	7.821352	8.608838	0.000000	-10.000000	-0.950000	37.250000	521.166687	1023.000000	1023.000000	2046.000000
4.760000	0.042551	25.147623	8.764043	-0.374051	8.154729	8.602901	0.000000	-10.000000	-0.941667	37.366665	533.666687	1023.000000	1023.000000	2046.000000
4.780000	0.043679	25.814100	8.950613	-0.275031	8.460323	8.678195	0.000000	-10.000000	-0.916667	37.150002	546.166687	1023.000000	1023.000000	2046.000000
4.800000	0.044863	26.514275	9.168064	-0.156340	8.796484	8.706066	0.000000	-10.000000	-0.875000	36.600002	558.500000	1023.000000	1023.000000	2046.000000
4.820000	0.045871	27.109995	9.386357	-0.094894	9.071408	8.747123	0.000000	-10.000000	-0.816667	35.516666	570.833313	1023.000000	1023.000000	2046.000000
4.840000	0.046973	27.760805	9.620209	0.009984	9.349411	8.781203	0.000000	-10.000000	-0.775000	35.000000	579.000000	1023.000000	1023.000000	2046.000000
4.860000	0.048045	28.394476	9.832683	0.120567	9.644382	8.796844	0.000000	-10.000000	-0.725000	33.783333	590.666687	1023.000000	1023.000000	2046.000000
4.880000	0.049344	29.162111	10.099645	0.282990	9.889516	8.889961	0.000000	-10.000000	-0.658333	32.200001	601.833313	1023.000000	1023.000000	2046.000000
4.900000	0.050685	29.954552	10.350831	0.473881	10.203798	8.926043	0.000000	-10.000000	-0.575000	30.166668	616.666687	1023.000000	1023.000000	2046.000000
4.920000	0.052042	30.757011	10.625933	0.604054	10.457550	9.069475	0.000000	-10.000000	-0.483333	28.283335	626.833313	1023.000000	1023.000000	2046.000000
4.940000	0.053462	31.596067	10.859283	0.813154	10.711860	9.211771	0.000000	-10.000000	-0.408333	25.966667	636.666687	1023.000000	1023.000000	2046.000000
4.960000	0.054819	32.398140	10.965603	1.117899	11.004501	9.310135	0.000000	-10.000000	-0.316667	23.300001	645.500000	1023.000000	1023.000000	2046.000000
4.980000	0.056111	33.161789	11.063758	1.333827	11.222828	9.541376	0.000000	-10.000000	-0.225000	20.100000	653.833313	1023.000000	1023.000000	2046.000000
5.000000	0.057081	33.734802	11.045044	1.563824	11.371430	9.754502	0.000000	-10.000000	-0.133333	16.500000	661.000000	1023.000000	1023.000000	2046.000000
5.020000	0.057367	33.904072	10.876286	1.705070	11.461802	9.860915	0.000000	-10.000000	-0.058333	11.666667	667.333313	1023.000000	1023.000000	2046.000000
5.040000	0.057569	34.023106	10.737942	1.716784	11.466094	10.102287	0.000000	-10.000000	0.000000	5.033333	672.000000	1023.000000	1023.000000	2046.000000
5.060000	0.057297	33.862465	10.530638	1.761484	11.328949	10.241393	0.000000	-10.000000	0.050000	-1.100000	674.833313	1023.000000	1023.000000	2046.000000
5.080000	0.056602	33.451492	10.281793	1.695993	11.113418	10.360289	0.000000	-10.000000	0.083333	-7.283333	675.833313	1023.000000	1023.000000	2046.000000
5.100000	0.055734	32.938652	10.032222	1.634511	10.859035	10.412885	0.000000	-10.000000	0.133333	-11.300000	676.000000	1023.000000	1023.000000	2046.000000
5.120000	0.054798	32.385494	9.893623	1.546522	10.530794	10.414557	0.000000	-10.000000	0.166667	-15.033334	676.000000	1023.000000	1023.000000	2046.000000
5.140000	0.054011	31.920378	9.784690	1.476680	10.220347	10.438659	0.000000	-10.000000	0.216667	-17.066668	676.000000	1023.000000	1023.000000	2046.000000
5.160000	0.053355	31.532885	9.705072	1.449534	9.956085	10.422193	0.000000	-10.000000	0.233333	-18.483334	668.166687	1023.000000	1023.000000	2046.000000
5.180000	0.052712	31.152946	9.593454	1.393374	9.756085	10.410032	0.000000	-10.000000	0.266667	-19.450001	653.500000	1023.000000	1023.000000	2046.000000
5.200000	0.052204	30.852537	9.497004	1.386998	9.594987	10.373548	0.000000	-10.000000	0.283333	-20.033335	638.833313	1023.000000	1023.000000	2046.000000
5.220000	0.051999	30.731213	9.465077	1.444155	9.426866	10.395114	0.000000	-10.000000	0.300000	-20.200001	632.000000	1023.000000	1023.000000	2046.000000
5.240000	0.051823	30.627270	9.458665	1.479283	9.259055	10.430265	0.000000	-10.000000	0.300000	-20.033335	629.833313	1023.000000	1023.000000	2046.000000
5.260000	0.051715	30.563450	9.412720	1.573788	9.099860	10.477082	0.000000	-10.000000	0.283333	-19.650002	625.333313	1023.000000	1023.000000	2046.000000
5.280000	0.051563	30.473658	9.347367	1.730844	8.900558	10.494888	0.000000	-10.000000	0.266667	-19.283335	618.833313	1023.000000	1023.000000	2046.000000
5.300000	0.051375	30.362499	9.225425	1.800452	8.715995	10.620628	0.000000	-10.000000	0.250000	-18.833334	612.500000	1023.000000	1023.000000	2046.000000
5.320000	0.050992	30.136339	9.054812	1.950963	8.525253	10.605310	0.000000	-10.000000	0.250000	-18.766666	606.166687	1023.000000	1023.000000	2046.000000
5.340000	0.050579	29.892166	8.869946	2.060042	8.282379	10.679800	0.000000	-10.000000	0.250000	-18.900000	599.833313	1023.000000	1023.000000	2046.000000
5.360000	0.049978	29.537273	8.676812	2.173880	7.978416	10.708164	0.000000	-10.000000	0.283333	-19.633333	593.333313	1023.000000	1023.000000	2046.000000
5.380000	0.049247	29.105141	8.480187	2.224205	7.674523	10.726226	0.000000	-10.000000	0.325000	-20.566668	586.833313	1023.000000	1023.000000	2046.000000
5.400000	0.048387	28.596493	8.258383	2.273995	7.351628	10.712487	0.000000	-10.000000	0.375000	-21.733334	580.000000	1023.000000	1023.000000	2046.000000
5.420000	0.047446	28.040377	7.989579	2.366107	6.993562	10.691131	0.000000	-10.000000	0.416667	-22.833334	572.666687	1023.000000	1023.000000	2046.000000
5.440000	0.046463	27.459526	7.732098	2.422694	6.671591	10.633143	0.000000	-10.000000	0.466667	-23.966667	565.000000	1023.000000	1023.000000	2046.000000
5.460000	0.045474	26.875370	7.486707	2.452100	6.305184	10.631379	0.000000	-10.000000	0.508333	-25.116667	557.000000	1023.000000	1023.000000	2046.000000
5.480000	0.044566	26.338585	7.222095	2.550376	5.971685	10.594428	0.000000	-10.000000	0.550000	-26.216667	548.666687	1023.000000	1023.000000	2046.000000
5.500000	0.043621	25.780155	6.980514	2.612230	5.699682	10.487730	0.000000	-10.000000	0.558333	-27.050001	540.000000	1023.000000	1023.000000	2046.000000
5.520000	0.042833	25.314274	6.873520	2.615360	5.406898	10.418496	0.000000	-10.000000	0.583333	-27.700001	531.000000	1023.000000	1023.000000	2046.000000
5.540000	0.042122	24.893871	6.810563	2.632135	5.155505	10.295667	0.000000	-10.000000	0.591667	-27.966667	521.833313	1023.000000	1023.000000	2046.000000
5.560000	0.041529	24.543594	6.686735	2.699279	4.979040	10.178541	0.000000	-10.000000	0.616667	-28.383333	512.500000	1023.000000	1023.000000	2046.000000
5.580000	0.041025	24.245619	6.583727	2.799458	4.724926	10.137508	0.000000	-10.000000	0.633333	-28.633333	503.000000	1023.000000	1023.000000	2046.000000
5.600000	0.040481	23.924376	6.519598	2.936318	4.444260	10.024199	0.000000	-10.000000	0.650000	-29.083334	493.333344	1023.000000	1023.000000	2046.000000
5.620000	0.039647	23.431204	6.438693	2.935174	4.187569	9.869769	0.000000	-10.000000	0.658333	-29.450001	483.666656	1023.000000	1023.000000	2046.000000
5.640000	0.038922	23.003098	6.287574	3.038546	3.980483	9.696495	0.000000	-10.000000	0.675000	-29.866667	473.833344	1023.000000	1023.000000	2046.000000
5.660000	0.038838	22.953377	6.114019	3.320185	3.811828	9.707345	0.000000	-10.000000	0.691667	-30.316666	463.833344	1023.000000	1023.000000	2046.000000
5.680000	0.038054	22.490099	5.760643	3.491210	3.579247	9.658998	0.000000	-10.000000	0.725000	-30.566666	453.666656	1023.000000	1023.000000	2046.000000
5.700000	0.036374	21.497166	5.374076	3.436289	3.086542	9.600259	0.000000	-10.000000	0.725000	-30.566666	443.500000	1023.000000	1023.000000	2046.000000
5.720000	0.033790	19.969595	4.832424	3.167770	2.530752	9.438649	0.000000	-10.000000	0.716667	-30.516666	433.500000	1023.000000	1023.000000	2046.000000
5.740000	0.030831	18.220928	4.406859	2.743597	1.914098	9.156374	0.000000	-10.000000	0.683333	-30.250000	423.500000	1023.000000	1023.000000	2046.000000
5.760000	0.027448	16.221529	3.961120	2.252710	1.367277	8.640422	0.000000	-10.000000	0.675000	-30.150000	413.500000	1023.000000	1023.000000	2046.000000
5.780000	0.024260	14.337411	3.611274	1.755171	0.888990	8.081976	0.000000	-10.000000	0.666667	-29.933334	403.500000	1023.000000	1023.000000	2046.000000
5.800000	0.021793	12.879938	3.321262	1.492216	0.530764	7.535696	0.000000	-10.000000	0.666667	-29.966667	393.500000	1023.000000	1023.000000	2046.000000
5.820000	0.020003	11.821837	3.034452	1.380711	0.239175	7.167500	0.000000	-10.000000	0.666667	-30.033335	383.500000	1023.000000	1023.000000	2046.000000
5.840000	0.018637	11.014465	2.738518	1.414009	-0.021757	6.883697	0.000000	-10.000000	0.666667	-30.183334	376.833344	1023.000000	1023.000000	2046.000000
5.860000	0.017363	10.261354	2.379427	1.441997	-0.266214	6.706144	0.000000	-10.000000	0.716667	-30.533335	366.500000	1023.000000	1023.000000	2046.000000
5.880000	0.016143	9.540615	2.055981	1.505642	-0.469094	6.448085	0.000000	-10.000000	0.750000	-30.650000	356.166656	1023.000000	1023.000000	2046.000000
5.900000	0.014820	8.758618	1.723234	1.501194	-0.724801	6.258991	0.000000	-10.000000	0.775000	-30.833334	342.333344	1023.000000	1023.000000	2046.000000
5.920000	0.013608	8.042364	1.447942	1.490085	-0.927623	6.031960	0.000000	-10.000000	0.758333	-30.933334	332.000000	1023.000000	1023.000000	2046.000000
5.940000	0.012588	7.439309	1.256861	1.447888	-1.184343	5.918903	0.000000	-10.000000	0.750000	-30.983334	321.666656	1023.000000	1023.000000	2046.000000
5.960000	0.011640	6.879293	1.106653	1.461982	-1.427176	5.737834	0.000000	-10.000000	0.733333	-30.816668	311.500000	1023.000000	1023.000000	2046.000000
5.980000	0.010878	6.428720	0.993715	1.486659	-1.685928	5.634275	0.000000	-10.000000	0.716667	-30.583334	301.166656	1023.000000	1023.000000	2046.000000
6.000000	0.010372	6.129709	0.942852	1.495366	-1.868041	5.559532	0.000000	-10.000000	0.683333	-30.450001	290.833344	1023.000000	1023.000000	2046.000000
6.020000	0.009999	5.909692	0.961852	1.523300	-2.042989	5.467528	0.000000	-10.000000	0.700000	-30.466667	280.500000	1023.000000	1023.000000	2046.000000
6.040000	0.009703	5.734446	0.872819	1.542010	-2.126670	5.446287	0.000000	-10.000000	0.716667	-30.633333	270.500000	1023.000000	1023.000000	2046.000000
6.060000	0.009317	5.506569	0.788002	1.595398	-2.320306	5.443474	0.000000	-10.000000	0.733333	-30.783333	260.333344	1023.000000	1023.000000	2046.000000
6.080000	0.008735	5.162126	0.576022	1.689941	-2.424437	5.320600	0.000000	-10.000000	0.716667	-30.683334	250.000000	1023.000000	1023.000000	2046.000000
6.100000	0.007914	4.676974	0.280682	1.745277	-2.563317	5.214333	0.000000	-10.000000	0.700000	-30.350000	243.000000	1023.000000	1023.000000	2046.000000
6.120000	0.006818	4.029616	-0.028096	1.684111	-2.731331	5.104932	0.000000	-10.000000	0.691667	-29.800001	232.833328	1023.000000	1023.000000	2046.000000
6.140000	0.005828	3.444397	-0.240512	1.581893	-2.951993	5.055008	0.000000	-10.000000	0.658333	-29.466667	223.000000	1023.000000	1023.000000	2046.000000
6.160000	0.004873	2.879718	-0.521474	1.574617	-3.185447	5.012022	0.000000	-10.000000	0.633333	-28.933334	210.000000	1023.000000	1023.000000	2046.000000
6.180000	0.003834	2.265839	-0.756103	1.521271	-3.460148	4.960819	0.000000	-10.000000	0.608333	-28.633333	200.333328	1023.000000	1023.000000	2046.000000
6.200000	0.002691	1.590645	-0.975691	1.509272	-3.766441	4.823505	0.000000	-10.000000	0.608333	-28.316668	190.833328	1023.000000	1023.000000	2046.000000
6.220000	0.001725	1.019514	-1.118056	1.481768	-3.982018	4.637819	0.000000	-10.000000	0.600000	-28.083334	181.333328	1023.000000	1023.000000	2046.000000
6.240000	0.000711	0.419959	-1.193690	1.363994	-4.234074	4.483728	0.000000	-10.000000	0.591667	-27.683334	172.000000	1023.000000	1023.000000	2046.000000
6.260000	-0.000050	-0.029678	-1.230823	1.283221	-4.422250	4.340175	0.000000	-10.000000	0.566667	-27.266666	162.666672	1023.000000	1023.000000	2046.000000
6.280000	-0.000755	-0.446222	-1.269390	1.143823	-4.584689	4.264034	0.000000	-10.000000	0.541667	-26.883333	153.500000	1023.000000	1023.000000	2046.000000
6.300000	-0.001409	-0.832850	-1.314909	1.078534	-4.691936	4.095461	0.000000	-10.000000	0.525000	-26.616667	144.666672	1023.000000	1023.000000	2046.000000
6.320000	-0.001880	-1.110867	-1.342035	1.029407	-4.787236	3.988996	0.000000	-10.000000	0.516667	-26.300001	135.833328	1023.000000	1023.000000	2046.000000
6.340000	-0.002364	-1.397073	-1.374258	0.972930	-4.832916	3.837171	0.000000	-10.000000	0.508333	-26.000000	127.000000	1023.000000	1023.000000	2046.000000
6.360000	-0.002708	-1.600635	-1.395579	0.965296	-4.909338	3.738986	0.000000	-10.000000	0.491667	-25.633333	118.333336	1023.000000	1023.000000	2046.000000
6.380000	-0.003169	-1.872871	-1.441849	0.933470	-5.037350	3.672858	0.000000	-10.000000	0.483333	-25.383333	112.666664	1023.000000	1023.000000	2046.000000
6.400000	-0.003471	-2.051557	-1.468242	0.923085	-5.086780	3.580380	0.000000	-10.000000	0.466667	-24.766666	104.333336	1023.000000	1023.000000	2046.000000
6.420000	-0.003899	-2.304066	-1.536678	0.931317	-5.176416	3.477711	0.000000	-10.000000	0.441667	-24.166666	96.000000	1023.000000	1023.000000	2046.000000
6.440000	-0.004278	-2.528490	-1.577019	0.913624	-5.249484	3.384389	0.000000	-10.000000	0.433333	-23.533333	85.000000	1023.000000	1023.000000	2046.000000
6.460000	-0.004628	-2.734964	-1.619363	0.919849	-5.333550	3.298100	0.000000	-10.000000	0.400000	-23.000000	77.166664	1023.000000	1023.000000	2046.000000
6.480000	-0.004905	-2.898741	-1.673125	0.924049	-5.369373	3.219707	0.000000	-10.000000	0.383333	-22.633335	72.000000	1023.000000	1023.000000	2046.000000
6.500000	-0.005178	-3.060340	-1.652324	0.896593	-5.458284	3.153675	0.000000	-10.000000	0.350000	-21.883335	64.666664	1023.000000	1023.000000	2046.000000
6.520000	-0.005616	-3.318824	-1.645536	0.830804	-5.583351	3.079259	0.000000	-10.000000	0.350000	-21.466667	59.833332	1023.000000	1023.000000	2046.000000
6.540000	-0.005916	-3.496429	-1.638776	0.847185	-5.608634	2.903797	0.000000	-10.000000	0.333333	-20.616667	50.166668	1023.000000	1023.000000	2046.000000
6.560000	-0.006325	-3.738175	-1.632572	0.785122	-5.671338	2.780613	0.000000	-10.000000	0.308333	-20.050001	43.333332	1023.000000	1023.000000	2046.000000
6.580000	-0.006626	-3.916111	-1.648642	0.781684	-5.695947	2.646794	0.000000	-10.000000	0.275000	-19.283333	34.166668	1023.000000	1023.000000	2046.000000
6.600000	-0.006934	-4.098234	-1.654522	0.756757	-5.698712	2.498244	0.000000	-10.000000	0.258333	-18.950001	29.833334	1023.000000	1023.000000	2046.000000
6.620000	-0.007237	-4.277295	-1.610347	0.683950	-5.752700	2.401803	0.000000	-10.000000	0.241667	-18.416666	23.500000	1023.000000	1023.000000	2046.000000
6.640000	-0.007408	-4.378011	-1.590733	0.663754	-5.740011	2.288979	0.000000	-10.000000	0.225000	-17.816668	17.500000	1023.000000	1023.000000	2046.000000
6.660000	-0.007723	-4.564376	-1.596248	0.629484	-5.777856	2.180245	0.000000	-10.000000	0.208333	-16.916668	9.666667	1023.000000	1023.000000	2046.000000
6.680000	-0.007922	-4.682047	-1.623702	0.622329	-5.759601	2.078927	0.000000	-10.000000	0.200000	-16.350000	5.833333	1023.000000	1023.000000	2046.000000
6.700000	-0.008070	-4.769109	-1.570231	0.573099	-5.772837	2.000860	0.000000	-10.000000	0.183333	-15.500001	0.833333	1023.000000	1023.000000	2046.000000
6.720000	-0.008169	-4.827605	-1.539019	0.564607	-5.746441	1.893248	0.000000	-10.000000	0.150000	-14.466667	-4.000000	1023.000000	1023.000000	2046.000000
6.740000	-0.008467	-5.003716	-1.556054	0.554619	-5.775359	1.773077	0.000000	-10.000000	0.116667	-13.433333	-8.833333	1023.000000	1023.000000	2046.000000
6.760000	-0.008693	-5.137480	-1.554211	0.603303	-5.848041	1.661469	0.000000	-10.000000	0.075000	-11.733334	-13.166667	1023.000000	1023.000000	2046.000000
6.780000	-0.008945	-5.286608	-1.507196	0.633415	-5.921302	1.508476	0.000000	-10.000000	0.050000	-10.516666	-15.833333	1023.000000	1023.000000	2046.000000
6.800000	-0.009168	-5.418279	-1.397900	0.519675	-5.938222	1.398168	0.000000	-10.000000	0.008333	-7.100000	-20.166666	1023.000000	1023.000000	2046.000000
6.820000	-0.009352	-5.526931	-1.270337	0.444303	-5.981632	1.280735	0.000000	-10.000000	-0.025000	-2.850000	-22.000000	1023.000000	1023.000000	2046.000000
6.840000	-0.008863	-5.237900	-1.185198	0.533247	-5.850867	1.264918	0.000000	-10.000000	-0.058333	1.400000	-23.833334	1023.000000	1023.000000	2046.000000
6.860000	-0.008318	-4.915761	-1.135782	0.541386	-5.610209	1.288845	0.000000	-10.000000	-0.100000	5.783333	-24.000000	1023.000000	1023.000000	2046.000000
6.880000	-0.007877	-4.655091	-1.033677	0.441656	-5.399937	1.336867	0.000000	-10.000000	-0.150000	9.533333	-24.000000	1023.000000	1023.000000	2046.000000
6.900000	-0.007939	-4.691785	-0.991641	0.177352	-5.344826	1.467330	0.000000	-10.000000	-0.200000	13.283333	-24.000000	1023.000000	1023.000000	2046.000000
6.920000	-0.008514	-5.031620	-1.029195	-0.103910	-5.367270	1.468755	0.000000	-10.000000	-0.275000	16.666666	-24.000000	1023.000000	1023.000000	2046.000000
6.940000	-0.009711	-5.739293	-1.204171	-0.455691	-5.421312	1.341881	0.000000	-10.000000	-0.325000	18.633333	-24.000000	1023.000000	1023.000000	2046.000000
6.960000	-0.011202	-6.620595	-1.366500	-0.938345	-5.372061	1.056311	0.000000	-10.000000	-0.416667	22.300001	-6.666667	1023.000000	1023.000000	2046.000000
6.980000	-0.011987	-7.084087	-1.304487	-1.363387	-5.304478	0.888264	0.000000	-10.000000	-0.475000	24.300001	13.333333	1023.000000	1023.000000	2046.000000
7.000000	-0.011934	-7.052890	-1.188255	-1.564960	-5.057775	0.758099	0.000000	-10.000000	-0.558333	27.216667	39.166668	1023.000000	1023.000000	2046.000000
7.020000	-0.011330	-6.696118	-1.171455	-1.537170	-4.788217	0.800724	0.000000	-10.000000	-0.616667	29.050001	54.333332	1023.000000	1023.000000	2046.000000
7.040000	-0.010611	-6.270905	-1.139877	-1.493146	-4.505427	0.867546	0.000000	-10.000000	-0.658333	30.583334	66.833336	1023.000000	1023.000000	2046.000000
7.060000	-0.009761	-5.768577	-1.106505	-1.412554	-4.250316	1.000797	0.000000	-10.000000	-0.675000	31.200001	73.500000	1023.000000	1023.000000	2046.000000
7.080000	-0.008903	-5.261884	-1.020839	-1.353797	-4.003765	1.116518	0.000000	-10.000000	-0.700000	31.900000	76.833336	1023.000000	1023.000000	2046.000000
7.100000	-0.008059	-4.762988	-0.936055	-1.343452	-3.723178	1.239698	0.000000	-10.000000	-0.725000	32.599998	80.166664	1023.000000	1023.000000	2046.000000
7.120000	-0.007144	-4.221920	-0.814351	-1.339651	-3.447278	1.379359	0.000000	-10.000000	-0.766667	33.299999	87.166664	1023.000000	1023.000000	2046.000000
7.140000	-0.005974	-3.530519	-0.658601	-1.232190	-3.151540	1.511811	0.000000	-10.000000	-0.808333	33.849998	94.666664	1023.000000	1023.000000	2046.000000
7.160000	-0.004529	-2.676525	-0.387515	-1.141037	-2.885677	1.737703	0.000000	-10.000000	-0.858333	34.716667	105.833336	1023.000000	1023.000000	2046.000000
7.180000	-0.002737	-1.617575	-0.089321	-0.992483	-2.494231	1.958461	0.000000	-10.000000	-0.883333	35.866669	117.333336	1023.000000	1023.000000	2046.000000
7.200000	-0.000760	-0.449358	0.407686	-0.982541	-2.114389	2.239886	0.000000	-10.000000	-0.900000	36.600002	129.000000	1023.000000	1023.000000	2046.000000
7.220000	0.001169	0.691135	0.730524	-0.894380	-1.669091	2.524081	0.000000	-10.000000	-0.883333	37.016666	141.000000	1023.000000	1023.000000	2046.000000
7.240000	0.003164	1.869764	1.044709	-0.739298	-1.237958	2.802310	0.000000	-10.000000	-0.883333	37.016666	153.333328	1023.000000	1023.000000	2046.000000
7.260000	0.005119	3.025064	1.345971	-0.635153	-0.825156	3.139402	0.000000	-10.000000	-0.875000	36.933334	165.666672	1023.000000	1023.000000	2046.000000
7.280000	0.006781	4.007714	1.495897	-0.569342	-0.427128	3.508287	0.000000	-10.000000	-0.883333	36.733334	178.166672	1023.000000	1023.000000	2046.000000
7.300000	0.008145	4.813528	1.633412	-0.533077	-0.030945	3.744137	0.000000	-10.000000	-0.875000	36.716667	190.500000	1023.000000	1023.000000	2046.000000
7.320000	0.009475	5.599594	1.772987	-0.545072	0.301803	4.069876	0.000000	-10.000000	-0.850000	36.183334	202.833328	1023.000000	1023.000000	2046.000000
7.340000	0.010733	6.343036	1.928382	-0.547306	0.584186	4.377773	0.000000	-10.000000	-0.833333	35.633335	215.000000	1023.000000	1023.000000	2046.000000
7.360000	0.011925	7.047909	2.097512	-0.553637	0.844573	4.659461	0.000000	-10.000000	-0.825000	34.983334	227.000000	1023.000000	1023.000000	2046.000000
7.380000	0.013036	7.704015	2.299185	-0.587161	1.087386	4.904606	0.000000	-10.000000	-0.833333	35.000000	238.666672	1023.000000	1023.000000	2046.000000
7.400000	0.014226	8.407551	2.593310	-0.651677	1.329259	5.136659	0.000000	-10.000000	-0.841667	35.350002	250.333328	1023.000000	1023.000000	2046.000000
7.420000	0.015430	9.119285	2.918139	-0.740598	1.584558	5.357186	0.000000	-10.000000	-0.858333	35.716667	262.000000	1023.000000	1023.000000	2046.000000
7.440000	0.016794	9.925136	3.266012	-0.781031	1.854882	5.585273	0.000000	-10.000000	-0.875000	35.950001	274.000000	1023.000000	1023.000000	2046.000000
7.460000	0.018344	10.841280	3.583713	-0.793698	2.230562	5.820704	0.000000	-10.000000	-0.875000	36.000000	286.000000	1023.000000	1023.000000	2046.000000
7.480000	0.020003	11.821734	3.948409	-0.737419	2.633467	5.977278	0.000000	-10.000000	-0.850000	36.016666	298.000000	1023.000000	1023.000000	2046.000000
7.500000	0.021891	12.937288	4.360299	-0.675042	3.033071	6.218960	0.000000	-10.000000	-0.833333	35.766666	310.000000	1023.000000	1023.000000	2046.000000
7.520000	0.023868	14.106194	4.799560	-0.605717	3.430840	6.481510	0.000000	-10.000000	-0.833333	35.549999	322.000000	1023.000000	1023.000000	2046.000000
7.540000	0.025807	15.252207	5.208766	-0.504337	3.758313	6.789465	0.000000	-10.000000	-0.850000	35.400002	334.000000	1023.000000	1023.000000	2046.000000
7.560000	0.027754	16.402649	5.566604	-0.361573	4.140438	7.057180	0.000000	-10.000000	-0.850000	35.383335	345.666656	1023.000000	1023.000000	2046.000000
7.580000	0.029785	17.603148	5.953320	-0.218493	4.496214	7.372106	0.000000	-10.000000	-0.850000	35.383335	357.333344	1023.000000	1023.000000	2046.000000
7.600000	0.031822	18.806940	6.343581	-0.077163	4.878510	7.662013	0.000000	-10.000000	-0.833333	35.033333	369.000000	1023.000000	1023.000000	2046.000000
7.620000	0.033780	19.963987	6.738593	0.053082	5.240939	7.931375	0.000000	-10.000000	-0.825000	34.933334	381.000000	1023.000000	1023.000000	2046.000000
7.640000	0.035687	21.090956	7.112433	0.145022	5.617746	8.215755	0.000000	-10.000000	-0.808333	34.600002	392.666656	1023.000000	1023.000000	2046.000000
7.660000	0.037607	22.225878	7.510691	0.248964	6.035212	8.431010	0.000000	-10.000000	-0.816667	34.633335	404.333344	1023.000000	1023.000000	2046.000000
7.680000	0.039448	23.313700	7.884840	0.387505	6.429970	8.611384	0.000000	-10.000000	-0.825000	34.750000	415.666656	1023.000000	1023.000000	2046.000000
7.700000	0.041260	24.384590	8.244285	0.473261	6.859866	8.807178	0.000000	-10.000000	-0.841667	34.933334	427.333344	1023.000000	1023.000000	2046.000000
7.720000	0.043062	25.449461	8.625033	0.529869	7.257147	9.037412	0.000000	-10.000000	-0.858333	35.450001	439.000000	1023.000000	1023.000000	2046.000000
7.740000	0.044999	26.594645	9.040855	0.600502	7.709226	9.244061	0.000000	-10.000000	-0.858333	35.333332	451.000000	1023.000000	1023.000000	2046.000000
7.760000	0.046932	27.736946	9.445283	0.695607	8.140451	9.455605	0.000000	-10.000000	-0.875000	35.500000	462.666656	1023.000000	1023.000000	2046.000000
7.780000	0.048732	28.800714	9.827480	0.760490	8.594830	9.617914	0.000000	-10.000000	-0.858333	35.450001	474.333344	1023.000000	1023.000000	2046.000000
7.800000	0.050525	29.860495	10.211406	0.844562	8.995569	9.808959	0.000000	-10.000000	-0.858333	35.616669	486.000000	1023.000000	1023.000000	2046.000000
7.820000	0.052083	30.781174	10.514622	0.906970	9.386810	9.972772	0.000000	-10.000000	-0.833333	35.299999	498.000000	1023.000000	1023.000000	2046.000000
7.840000	0.053418	31.570187	10.754901	0.962279	9.744104	10.108903	0.000000	-10.000000	-0.816667	34.783333	510.000000	1023.000000	1023.000000	2046.000000
7.860000	0.054322	32.104332	10.977171	1.005241	9.916203	10.205715	0.000000	-10.000000	-0.775000	34.233334	521.666687	1023.000000	1023.000000	2046.000000
7.880000	0.054859	32.421913	11.082976	0.996672	10.043355	10.298908	0.000000	-10.000000	-0.716667	33.433334	533.166687	1023.000000	1023.000000	2046.000000
7.900000	0.055057	32.538940	11.206778	1.026955	10.066422	10.238787	0.000000	-10.000000	-0.641667	32.366669	544.333313	1023.000000	1023.000000	2046.000000
7.920000	0.055587	32.852116	11.427642	0.948378	10.245252	10.230842	0.000000	-10.000000	-0.575000	30.950001	555.333313	1023.000000	1023.000000	2046.000000
7.940000	0.056231	33.232567	11.652974	0.956565	10.404973	10.218057	0.000000	-10.000000	-0.491667	29.466667	566.000000	1023.000000	1023.000000	2046.000000
7.960000	0.057883	34.209038	11.910300	1.219138	10.695107	10.384492	0.000000	-10.000000	-0.425000	27.283335	576.000000	1023.000000	1023.000000	2046.000000
7.980000	0.059723	35.296097	12.044973	1.671041	10.902927	10.677156	0.000000	-10.000000	-0.333333	24.800001	585.666687	1023.000000	1023.000000	2046.000000
8.000000	0.060222	35.591114	11.833884	1.911873	10.989707	10.855651	0.000000	-10.000000	-0.250000	21.916668	594.166687	1023.000000	1023.000000	2046.000000
8.020000	0.059189	34.980801	11.452969	1.778183	10.831357	10.918291	0.000000	-10.000000	-0.175000	19.250000	602.166687	1023.000000	1023.000000	2046.000000
8.040000	0.056967	33.667538	10.923038	1.438402	10.488318	10.817778	0.000000	-10.000000	-0.108333	16.233334	609.000000	1023.000000	1023.000000	2046.000000
8.060000	0.054531	32.227627	10.510382	1.125630	10.090450	10.501165	0.000000	-10.000000	-0.058333	12.966667	615.000000	1023.000000	1023.000000	2046.000000
8.080000	0.052416	30.978043	10.264500	0.776948	9.805363	10.131232	0.000000	-10.000000	-0.016667	8.400000	619.833313	1023.000000	1023.000000	2046.000000
8.100000	0.050816	30.032345	10.060313	0.577192	9.613264	9.781575	0.000000	-10.000000	0.016667	3.216667	623.333313	1023.000000	1023.000000	2046.000000
8.120000	0.049647	29.341446	9.789124	0.527768	9.452873	9.571682	0.000000	-10.000000	0.033333	-1.350000	625.333313	1023.000000	1023.000000	2046.000000
8.140000	0.048730	28.799654	9.560640	0.527552	9.292053	9.419408	0.000000	-10.000000	0.058333	-5.050000	626.000000	1023.000000	1023.000000	2046.000000
8.160000	0.047943	28.334568	9.312801	0.604447	9.117786	9.299535	0.000000	-10.000000	0.075000	-7.766667	626.000000	1023.000000	1023.000000	2046.000000
8.180000	0.047291	27.949064	9.087034	0.719131	8.978524	9.164373	0.000000	-10.000000	0.091667	-10.300000	626.000000	1023.000000	1023.000000	2046.000000
8.200000	0.046560	27.517111	8.918102	0.736778	8.753420	9.108809	0.000000	-10.000000	0.100000	-11.883333	626.000000	1023.000000	1023.000000	2046.000000
8.220000	0.045776	27.053749	8.708391	0.772933	8.567332	9.005092	0.000000	-10.000000	0.108333	-12.966667	626.000000	1023.000000	1023.000000	2046.000000
8.240000	0.044983	26.585106	8.539885	0.804316	8.331814	8.909090	0.000000	-10.000000	0.125000	-13.833334	618.666687	1023.000000	1023.000000	2046.000000
8.260000	0.044365	26.219421	8.382639	0.814925	8.139050	8.882808	0.000000	-10.000000	0.158333	-14.716667	609.833313	1023.000000	1023.000000	2046.000000
8.280000	0.043887	25.937170	8.242016	0.913813	7.964574	8.816767	0.000000	-10.000000	0.183333	-15.416667	599.166687	1023.000000	1023.000000	2046.000000
8.300000	0.043508	25.713314	8.183639	0.964297	7.777666	8.787714	0.000000	-10.000000	0.200000	-15.950000	594.000000	1023.000000	1023.000000	2046.000000
8.320000	0.043256	25.564365	8.184689	0.977809	7.620072	8.781796	0.000000	-10.000000	0.200000	-16.366667	588.666687	1023.000000	1023.000000	2046.000000
8.340000	0.042936	25.374966	8.015038	1.105748	7.457206	8.796972	0.000000	-10.000000	0.216667	-17.016666	583.166687	1023.000000	1023.000000	2046.000000
8.360000	0.042746	25.263018	7.897129	1.295902	7.307659	8.762329	0.000000	-10.000000	0.250000	-17.933334	577.500000	1023.000000	1023.000000	2046.000000
8.380000	0.042466	25.097380	7.690594	1.425964	7.140553	8.840269	0.000000	-10.000000	0.300000	-18.983334	571.500000	1023.000000	1023.000000	2046.000000
8.400000	0.041985	24.813065	7.407297	1.594447	6.931665	8.879656	0.000000	-10.000000	0.341667	-20.033333	565.166687	1023.000000	1023.000000	2046.000000
8.420000	0.041223	24.362989	7.074582	1.700565	6.627069	8.960774	0.000000	-10.000000	0.375000	-21.183334	558.500000	1023.000000	1023.000000	2046.000000
8.440000	0.040113	23.706636	6.651740	1.757312	6.266798	9.030787	0.000000	-10.000000	0.416667	-22.533335	551.333313	1023.000000	1023.000000	2046.000000
8.460000	0.038851	22.960804	6.211107	1.800364	5.839478	9.109855	0.000000	-10.000000	0.458333	-24.133333	543.833313	1023.000000	1023.000000	2046.000000
8.480000	0.037416	22.112862	5.746369	1.871541	5.376729	9.118223	0.000000	-10.000000	0.508333	-25.666668	535.833313	1023.000000	1023.000000	2046.000000
8.500000	0.035917	21.227173	5.326605	1.880135	4.854114	9.166320	0.000000	-10.000000	0.566667	-27.100000	527.333313	1023.000000	1023.000000	2046.000000
8.520000	0.034513	20.397209	4.974957	1.979677	4.377386	9.065188	0.000000	-10.000000	0.616667	-28.183334	518.166687	1023.000000	1023.000000	2046.000000
8.540000	0.033167	19.601536	4.771783	1.913441	3.848077	9.068235	0.000000	-10.000000	0.666667	-29.250000	508.833344	1023.000000	1023.000000	2046.000000
8.560000	0.032042	18.937115	4.529981	1.922038	3.403876	9.081219	0.000000	-10.000000	0.691667	-30.033333	499.166656	1023.000000	1023.000000	2046.000000
8.580000	0.030985	18.311966	4.345715	1.912369	3.043009	9.010874	0.000000	-10.000000	0.733333	-30.833334	489.166656	1023.000000	1023.000000	2046.000000
8.600000	0.030079	17.776836	4.219255	1.862873	2.683851	9.010858	0.000000	-10.000000	0.766667	-31.516666	478.833344	1023.000000	1023.000000	2046.000000
8.620000	0.029208	17.261694	4.038166	1.904066	2.388863	8.930600	0.000000	-10.000000	0.791667	-32.133331	468.166656	1023.000000	1023.000000	2046.000000
8.640000	0.028466	16.823591	3.900856	1.927569	2.075959	8.919207	0.000000	-10.000000	0.800000	-32.583332	457.500000	1023.000000	1023.000000	2046.000000
8.660000	0.027870	16.471346	3.788411	1.998215	1.783987	8.900732	0.000000	-10.000000	0.800000	-32.650002	446.500000	1023.000000	1023.000000	2046.000000
8.680000	0.027103	16.017729	3.627770	2.084373	1.426382	8.879203	0.000000	-10.000000	0.800000	-32.633335	435.666656	1023.000000	1023.000000	2046.000000
8.700000	0.026269	15.525151	3.453851	2.157342	1.082723	8.831235	0.000000	-10.000000	0.800000	-32.483334	424.833344	1023.000000	1023.000000	2046.000000
8.720000	0.025548	15.098966	3.248955	2.283686	0.781979	8.784346	0.000000	-10.000000	0.791667	-32.416668	414.000000	1023.000000	1023.000000	2046.000000
8.740000	0.024854	14.688763	3.090586	2.381633	0.457318	8.759227	0.000000	-10.000000	0.783333	-32.166668	403.166656	1023.000000	1023.000000	2046.000000
8.760000	0.024182	14.291607	2.882896	2.497773	0.239937	8.671000	0.000000	-10.000000	0.766667	-31.866667	392.333344	1023.000000	1023.000000	2046.000000
8.780000	0.023365	13.808835	2.684003	2.542269	-0.017172	8.599735	0.000000	-10.000000	0.758333	-31.566668	381.833344	1023.000000	1023.000000	2046.000000
8.800000	0.022507	13.301704	2.506016	2.598871	-0.300566	8.497383	0.000000	-10.000000	0.758333	-31.416668	371.166656	1023.000000	1023.000000	2046.000000
8.820000	0.021603	12.767378	2.322055	2.607613	-0.575393	8.413103	0.000000	-10.000000	0.758333	-31.316668	360.833344	1023.000000	1023.000000	2046.000000
8.840000	0.020810	12.298862	2.176454	2.635178	-0.803983	8.291213	0.000000	-10.000000	0.758333	-31.200001	350.166656	1023.000000	1023.000000	2046.000000
8.860000	0.020013	11.827789	2.009798	2.652517	-0.985314	8.150787	0.000000	-10.000000	0.733333	-31.083334	339.833344	1023.000000	1023.000000	2046.000000
8.880000	0.019196	11.344948	1.891296	2.641645	-1.229281	8.041287	0.000000	-10.000000	0.733333	-30.833334	329.500000	1023.000000	1023.000000	2046.000000
8.900000	0.018471	10.916512	1.789892	2.660004	-1.440172	7.906788	0.000000	-10.000000	0.733333	-30.683334	319.333344	1023.000000	1023.000000	2046.000000
8.920000	0.017673	10.444755	1.644068	2.665555	-1.654351	7.789483	0.000000	-10.000000	0.733333	-30.266666	309.000000	1023.000000	1023.000000	2046.000000
8.940000	0.016994	10.043159	1.552111	2.644226	-1.837888	7.684711	0.000000	-10.000000	0.700000	-30.150000	298.666656	1023.000000	1023.000000	2046.000000
8.960000	0.016228	9.590691	1.438166	2.653811	-2.026237	7.524951	0.000000	-10.000000	0.666667	-29.916666	288.500000	1023.000000	1023.000000	2046.000000
8.980000	0.015703	9.280507	1.373279	2.665856	-2.115457	7.356830	0.000000	-10.000000	0.650000	-29.983334	278.500000	1023.000000	1023.000000	2046.000000
9.000000	0.015089	8.917309	1.322401	2.681093	-2.308411	7.222227	0.000000	-10.000000	0.650000	-29.716667	268.500000	1023.000000	1023.000000	2046.000000
9.020000	0.014511	8.575986	1.213204	2.759105	-2.480778	7.084456	0.000000	-10.000000	0.650000	-29.433334	258.833344	1023.000000	1023.000000	2046.000000
9.040000	0.013890	8.208828	1.199000	2.805473	-2.759952	6.964307	0.000000	-10.000000	0.650000	-29.100000	249.166672	1023.000000	1023.000000	2046.000000
9.060000	0.013136	7.763240	1.192210	2.763755	-2.953434	6.760709	0.000000	-10.000000	0.633333	-28.900000	239.500000	1023.000000	1023.000000	2046.000000
9.080000	0.012084	7.141748	1.110000	2.703321	-3.200292	6.528719	0.000000	-10.000000	0.625000	-28.783333	229.666672	1023.000000	1023.000000	2046.000000
9.100000	0.011706	6.918232	1.027436	2.814580	-3.271415	6.347631	0.000000	-10.000000	0.625000	-28.583334	220.000000	1023.000000	1023.000000	2046.000000
9.120000	0.011438	6.759876	0.930570	2.899049	-3.291785	6.222042	0.000000	-10.000000	0.641667	-28.516668	210.500000	1023.000000	1023.000000	2046.000000
9.140000	0.010559	6.240592	0.764032	2.867394	-3.375792	5.984957	0.000000	-10.000000	0.633333	-28.283335	201.000000	1023.000000	1023.000000	2046.000000
9.160000	0.008980	5.307355	0.523714	2.597488	-3.644201	5.830355	0.000000	-10.000000	0.616667	-28.066668	191.666672	1023.000000	1023.000000	2046.000000
9.180000	0.006776	4.004736	0.215123	2.273478	-4.064342	5.580476	0.000000	-10.000000	0.566667	-27.583334	182.333328	1023.000000	1023.000000	2046.000000
9.200000	0.003958	2.339236	-0.161451	1.824772	-4.521364	5.197279	0.000000	-10.000000	0.533333	-26.900000	173.166672	1023.000000	1023.000000	2046.000000
9.220000	0.000920	0.543596	-0.532369	1.327468	-4.895797	4.644294	0.000000	-10.000000	0.491667	-25.933334	164.000000	1023.000000	1023.000000	2046.000000
9.240000	-0.001647	-0.973114	-0.706252	0.867954	-5.192433	4.057618	0.000000	-10.000000	0.475000	-24.933334	155.333328	1023.000000	1023.000000	2046.000000
9.260000	-0.003432	-2.028440	-0.854842	0.621949	-5.354730	3.559182	0.000000	-10.000000	0.458333	-24.333334	147.000000	1023.000000	1023.000000	2046.000000
9.280000	-0.004555	-2.692162	-1.146488	0.583176	-5.360481	3.231631	0.000000	-10.000000	0.450000	-23.933334	139.000000	1023.000000	1023.000000	2046.000000
9.300000	-0.005522	-3.263453	-1.422040	0.611026	-5.449535	2.997096	0.000000	-10.000000	0.450000	-23.866667	131.000000	1023.000000	1023.000000	2046.000000
9.320000	-0.006245	-3.690904	-1.650112	0.604151	-5.499078	2.854135	0.000000	-10.000000	0.450000	-23.766666	123.000000	1023.000000	1023.000000	2046.000000
9.340000	-0.007025	-4.151736	-1.880654	0.613403	-5.559978	2.675492	0.000000	-10.000000	0.450000	-23.666666	115.000000	1023.000000	1023.000000	2046.000000
9.360000	-0.007957	-4.702676	-2.097078	0.507302	-5.679081	2.566180	0.000000	-10.000000	0.450000	-23.550001	107.000000	1023.000000	1023.000000	2046.000000
9.380000	-0.008835	-5.221724	-2.271791	0.442811	-5.776565	2.383821	0.000000	-10.000000	0.433333	-23.233334	99.166664	1023.000000	1023.000000	2046.000000
9.400000	-0.009403	-5.557018	-2.350067	0.371722	-5.883638	2.304966	0.000000	-10.000000	0.400000	-23.033333	91.500000	1023.000000	1023.000000	2046.000000
9.420000	-0.009981	-5.899055	-2.425606	0.334246	-5.941575	2.133881	0.000000	-10.000000	0.366667	-22.566666	83.833336	1023.000000	1023.000000	2046.000000
9.440000	-0.010319	-6.098733	-2.481778	0.385950	-5.974220	1.971315	0.000000	-10.000000	0.350000	-22.233334	76.333336	1023.000000	1023.000000	2046.000000
9.460000	-0.010269	-6.068932	-2.355005	0.357701	-5.991937	1.920308	0.000000	-10.000000	0.350000	-21.783333	68.833336	1023.000000	1023.000000	2046.000000
9.480000	-0.010102	-5.970453	-2.237566	0.353442	-5.959531	1.873202	0.000000	-10.000000	0.358333	-21.466667	61.666668	1023.000000	1023.000000	2046.000000
9.500000	-0.010064	-5.947999	-2.247691	0.322244	-5.915310	1.892757	0.000000	-10.000000	0.358333	-21.366667	54.500000	1023.000000	1023.000000	2046.000000
9.520000	-0.010108	-5.973743	-2.267224	0.399178	-5.908868	1.803170	0.000000	-10.000000	0.350000	-21.300001	47.333332	1023.000000	1023.000000	2046.000000
9.540000	-0.010490	-6.199696	-2.375725	0.386726	-5.933030	1.722334	0.000000	-10.000000	0.325000	-21.066668	40.166668	1023.000000	1023.000000	2046.000000
9.560000	-0.011178	-6.605916	-2.514409	0.329560	-5.981392	1.560325	0.000000	-10.000000	0.308333	-20.483334	33.166668	1023.000000	1023.000000	2046.000000
9.580000	-0.011967	-7.072324	-2.669624	0.167648	-6.047747	1.477399	0.000000	-10.000000	0.300000	-19.900000	26.333334	1023.000000	1023.000000	2046.000000
9.600000	-0.012662	-7.483303	-2.822553	0.078874	-6.119354	1.379731	0.000000	-10.000000	0.266667	-19.366667	19.833334	1023.000000	1023.000000	2046.000000
9.620000	-0.013359	-7.895131	-3.020353	-0.007296	-6.176270	1.308787	0.000000	-10.000000	0.233333	-18.733334	13.166667	1023.000000	1023.000000	2046.000000
9.640000	-0.014136	-8.354593	-3.116013	-0.109072	-6.361201	1.231694	0.000000	-10.000000	0.200000	-18.133333	7.000000	1023.000000	1023.000000	2046.000000
9.660000	-0.014850	-8.776358	-3.132831	-0.207558	-6.547755	1.111786	0.000000	-10.000000	0.200000	-17.366667	1.166667	1023.000000	1023.000000	2046.000000
9.680000	-0.015548	-9.188804	-3.135660	-0.278366	-6.723521	0.948743	0.000000	-10.000000	0.200000	-16.816668	-4.166667	1023.000000	1023.000000	2046.000000
9.700000	-0.016191	-9.568650	-3.178205	-0.354146	-6.832902	0.796604	0.000000	-10.000000	0.191667	-16.233334	-9.500000	1023.000000	1023.000000	2046.000000
9.720000	-0.016718	-9.880392	-3.186563	-0.464614	-6.868069	0.638854	0.000000	-10.000000	0.183333	-15.716667	-15.000000	1023.000000	1023.000000	2046.000000
9.740000	-0.016831	-9.946873	-3.099206	-0.580428	-6.850276	0.583037	0.000000	-10.000000	0.175000	-15.233334	-20.333334	1023.000000	1023.000000	2046.000000
9.760000	-0.016882	-9.977262	-3.042859	-0.648604	-6.803255	0.517456	0.000000	-10.000000	0.183333	-14.783334	-25.333334	1023.000000	1023.000000	2046.000000
9.780000	-0.016988	-10.039925	-2.968270	-0.705851	-6.816141	0.450337	0.000000	-10.000000	0.175000	-14.483334	-30.166666	1023.000000	1023.000000	2046.000000
9.800000	-0.016940	-10.011532	-2.906579	-0.715667	-6.763056	0.373771	0.000000	-10.000000	0.166667	-14.016666	-35.000000	1023.000000	1023.000000	2046.000000
9.820000	-0.016871	-9.970754	-2.829263	-0.767580	-6.791385	0.417474	0.000000	-10.000000	0.141667	-13.416667	-39.666668	1023.000000	1023.000000	2046.000000
9.840000	-0.016949	-10.016953	-2.791346	-0.762025	-6.833838	0.370255	0.000000	-10.000000	0.108333	-12.566667	-44.333332	1023.000000	1023.000000	2046.000000
9.860000	-0.016896	-9.985552	-2.785594	-0.734728	-6.785699	0.320470	0.000000	-10.000000	0.075000	-11.650001	-48.333332	1023.000000	1023.000000	2046.000000
9.880000	-0.016826	-9.944426	-2.767339	-0.674758	-6.770659	0.268331	0.000000	-10.000000	0.041667	-10.650001	-52.333332	1023.000000	1023.000000	2046.000000
9.900000	-0.016682	-9.859076	-2.734378	-0.636055	-6.767489	0.278845	0.000000	-10.000000	0.041667	-9.633333	-55.666668	1023.000000	1023.000000	2046.000000
9.920000	-0.016501	-9.752128	-2.683813	-0.585207	-6.760862	0.277754	0.000000	-10.000000	0.041667	-8.366667	-59.000000	1023.000000	1023.000000	2046.000000
9.940000	-0.016243	-9.599768	-2.617042	-0.516111	-6.742800	0.276185	0.000000	-10.000000	0.041667	-6.716667	-61.833332	1023.000000	1023.000000	2046.000000
9.960000	-0.015933	-9.416582	-2.532047	-0.458610	-6.657114	0.231188	0.000000	-10.000000	0.008333	-4.033333	-64.166664	1023.000000	1023.000000	2046.000000
9.980000	-0.015692	-9.274225	-2.460075	-0.435922	-6.596354	0.218126	0.000000	-10.000000	-0.025000	-0.533333	-65.500000	1023.000000	1023.000000	2046.000000
10.000000	-0.015087	-8.916376	-2.302637	-0.419146	-6.463797	0.269204	0.000000	-10.000000	-0.066667	3.066667	-66.000000	1023.000000	1023.000000	2046.000000
10.020000	-0.014457	-8.544146	-2.131445	-0.397716	-6.342135	0.327150	0.000000	-10.000000	-0.100000	7.033334	-66.000000	1023.000000	1023.000000	2046.000000
10.040000	-0.013544	-8.004720	-1.944756	-0.325444	-6.129433	0.394913	0.000000	-10.000000	-0.158333	11.000000	-66.000000	1023.000000	1023.000000	2046.000000
10.060000	-0.012613	-7.454207	-1.756305	-0.311420	-5.928129	0.541648	0.000000	-10.000000	-0.225000	15.116667	-66.000000	1023.000000	1023.000000	2046.000000
10.080000	-0.011486	-6.788071	-1.554688	-0.234610	-5.642532	0.643759	0.000000	-10.000000	-0.291667	18.000000	-66.000000	1023.000000	1023.000000	2046.000000
10.100000	-0.010401	-6.146836	-1.344756	-0.202353	-5.399622	0.799895	0.000000	-10.000000	-0.366667	20.766668	-36.333332	1023.000000	1023.000000	2046.000000
10.120000	-0.009166	-5.417201	-1.117700	-0.178977	-5.106591	0.986068	0.000000	-10.000000	-0.433333	23.050001	-4.666667	1023.000000	1023.000000	2046.000000
10.140000	-0.007858	-4.643858	-0.906997	-0.129514	-4.823586	1.216240	0.000000	-10.000000	-0.508333	25.450001	29.666666	1023.000000	1023.000000	2046.000000
10.160000	-0.006676	-3.945728	-0.690365	-0.084257	-4.561524	1.390418	0.000000	-10.000000	-0.566667	27.333334	37.166668	1023.000000	1023.000000	2046.000000
10.180000	-0.005436	-3.212406	-0.485828	-0.029376	-4.287974	1.590772	0.000000	-10.000000	-0.633333	29.200001	46.000000	1023.000000	1023.000000	2046.000000
10.200000	-0.004123	-2.436793	-0.297891	-0.002620	-3.985192	1.848909	0.000000	-10.000000	-0.683333	30.433334	55.500000	1023.000000	1023.000000	2046.000000
10.220000	-0.003020	-1.785013	-0.138377	0.040944	-3.700586	2.013007	0.000000	-10.000000	-0.716667	31.416668	65.500000	1023.000000	1023.000000	2046.000000
10.240000	-0.001945	-1.149614	0.068994	0.064845	-3.469068	2.185615	0.000000	-10.000000	-0.741667	31.933334	75.666664	1023.000000	1023.000000	2046.000000
10.260000	-0.000986	-0.582544	0.314420	0.073266	-3.274202	2.303972	0.000000	-10.000000	-0.791667	33.049999	86.166664	1023.000000	1023.000000	2046.000000
10.280000	-0.000037	-0.021634	0.594189	0.038413	-3.058140	2.403904	0.000000	-10.000000	-0.841667	33.900002	97.000000	1023.000000	1023.000000	2046.000000
10.300000	0.000867	0.512405	0.910414	-0.068730	-2.788146	2.458867	0.000000	-10.000000	-0.916667	35.383335	108.166664	1023.000000	1023.000000	2046.000000
10.320000	0.001749	1.033378	1.208755	-0.215222	-2.575279	2.615124	0.000000	-10.000000	-0.950000	36.383335	119.666664	1023.000000	1023.000000	2046.000000
10.340000	0.003187	1.883789	1.479978	-0.126708	-2.218942	2.749460	0.000000	-10.000000	-1.000000	37.333332	131.666672	1023.000000	1023.000000	2046.000000
10.360000	0.004860	2.872075	1.718661	-0.015197	-1.860665	3.029275	0.000000	-10.000000	-1.016667	37.983334	144.000000	1023.000000	1023.000000	2046.000000
10.380000	0.006155	3.637425	1.937689	-0.093066	-1.496457	3.289259	0.000000	-10.000000	-1.058333	38.833336	156.666672	1023.000000	1023.000000	2046.000000
10.400000	0.006963	4.115077	2.024892	-0.302059	-1.206499	3.598743	0.000000	-10.000000	-1.100000	40.000000	169.500000	1023.000000	1023.000000	2046.000000
10.420000	0.007177	4.241601	2.051835	-0.586851	-1.042700	3.819317	0.000000	-10.000000	-1.150000	40.950001	182.500000	1023.000000	1023.000000	2046.000000
10.440000	0.006614	3.909023	1.913793	-0.921978	-0.959791	3.876999	0.000000	-10.000000	-1.191667	41.849998	195.833328	1023.000000	1023.000000	2046.000000
10.460000	0.005817	3.437721	1.796483	-1.297274	-0.866907	3.805419	0.000000	-10.000000	-1.200000	42.200001	209.500000	1023.000000	1023.000000	2046.000000
10.480000	0.005425	3.206239	1.913226	-1.663744	-0.707365	3.664122	0.000000	-10.000000	-1.216667	42.433334	223.833328	1023.000000	1023.000000	2046.000000
10.500000	0.006101	3.605816	2.083383	-1.812924	-0.366631	3.701988	0.000000	-10.000000	-1.233333	42.833336	238.166672	1023.000000	1023.000000	2046.000000
10.520000	0.007027	4.152786	2.215566	-1.818434	-0.010765	3.766418	0.000000	-10.000000	-1.266667	43.233334	252.500000	1023.000000	1023.000000	2046.000000
10.540000	0.008326	4.920445	2.333869	-1.698045	0.363555	3.921066	0.000000	-10.000000	-1.266667	44.000000	266.666656	1023.000000	1023.000000	2046.000000
10.560000	0.009731	5.750830	2.507735	-1.554945	0.685351	4.112688	0.000000	-10.000000	-1.258333	44.133335	281.166656	1023.000000	1023.000000	2046.000000
10.580000	0.011092	6.555102	2.643018	-1.421864	1.000594	4.333354	0.000000	-10.000000	-1.275000	44.250000	295.833344	1023.000000	1023.000000	2046.000000
10.600000	0.012389	7.321788	2.791579	-1.330314	1.353008	4.507514	0.000000	-10.000000	-1.291667	44.300003	310.666656	1023.000000	1023.000000	2046.000000
10.620000	0.013740	8.120350	3.019628	-1.255364	1.655097	4.700989	0.000000	-10.000000	-1.300000	44.450001	325.333344	1023.000000	1023.000000	2046.000000
10.640000	0.015246	9.010628	3.254179	-1.147858	1.997671	4.906636	0.000000	-10.000000	-1.300000	44.800003	340.166656	1023.000000	1023.000000	2046.000000
10.660000	0.016937	10.010002	3.546942	-1.025673	2.389545	5.099187	0.000000	-10.000000	-1.316667	45.066669	355.000000	1023.000000	1023.000000	2046.000000
10.680000	0.018903	11.171894	3.914114	-0.829390	2.800256	5.286914	0.000000	-10.000000	-1.325000	45.033333	370.000000	1023.000000	1023.000000	2046.000000
10.700000	0.021156	12.503386	4.418689	-0.692438	3.264138	5.512998	0.000000	-10.000000	-1.308333	45.100002	385.000000	1023.000000	1023.000000	2046.000000
10.720000	0.023571	13.930559	4.902027	-0.530241	3.739821	5.818953	0.000000	-10.000000	-1.258333	44.633335	400.000000	1023.000000	1023.000000	2046.000000
10.740000	0.025970	15.348472	5.276880	-0.317213	4.267375	6.121429	0.000000	-10.000000	-1.200000	43.850002	415.000000	1023.000000	1023.000000	2046.000000
10.760000	0.028390	16.778326	5.675750	-0.114892	4.747509	6.469960	0.000000	-10.000000	-1.125000	42.750000	429.833344	1023.000000	1023.000000	2046.000000
10.780000	0.030455	17.999001	5.939275	0.075819	5.200003	6.783905	0.000000	-10.000000	-1.041667	41.516666	444.333344	1023.000000	1023.000000	2046.000000
10.800000	0.032219	19.041700	6.107609	0.190102	5.646505	7.097483	0.000000	-10.000000	-0.908333	39.983334	458.500000	1023.000000	1023.000000	2046.000000
10.820000	0.033600	19.857491	6.284731	0.184887	5.981411	7.406460	0.000000	-10.000000	-0.700000	37.016666	472.000000	1023.000000	1023.000000	2046.000000
10.840000	0.034587	20.440706	6.386409	0.188008	6.249436	7.616854	0.000000	-10.000000	-0.475000	32.049999	484.833344	1023.000000	1023.000000	2046.000000
10.860000	0.035225	20.817806	6.458804	0.149361	6.390870	7.818772	0.000000	-10.000000	-0.341667	27.266666	496.333344	1023.000000	1023.000000	2046.000000
10.880000	0.035583	21.029514	6.537741	0.132774	6.467187	7.891812	0.000000	-10.000000	-0.308333	23.916666	506.333344	1023.000000	1023.000000	2046.000000
10.900000	0.035778	21.144503	6.641351	0.016285	6.510343	7.976523	0.000000	-10.000000	-0.300000	22.416666	515.000000	1023.000000	1023.000000	2046.000000
10.920000	0.035990	21.270357	6.729437	-0.048700	6.596009	7.993611	0.000000	-10.000000	-0.250000	20.816666	522.666687	1023.000000	1023.000000	2046.000000
10.940000	0.036473	21.555754	6.849730	-0.024832	6.658751	8.072103	0.000000	-10.000000	-0.183333	18.583334	529.833313	1023.000000	1023.000000	2046.000000
10.960000	0.036792	21.744087	6.883151	0.048635	6.714540	8.097762	0.000000	-10.000000	-0.125000	15.950000	536.333313	1023.000000	1023.000000	2046.000000
10.980000	0.037174	21.969982	6.946419	0.156658	6.681681	8.185225	0.000000	-10.000000	-0.066667	12.883333	542.000000	1023.000000	1023.000000	2046.000000
11.000000	0.037487	22.154520	6.939366	0.291161	6.682774	8.241219	0.000000	-10.000000	-0.025000	9.200000	546.833313	1023.000000	1023.000000	2046.000000
11.020000	0.037761	22.316916	6.929234	0.432746	6.618396	8.336538	0.000000	-10.000000	0.008333	4.300000	550.500000	1023.000000	1023.000000	2046.000000
11.040000	0.037972	22.441324	6.867480	0.638857	6.496447	8.438540	0.000000	-10.000000	0.025000	-0.150000	552.833313	1023.000000	1023.000000	2046.000000
11.060000	0.038012	22.465361	6.779271	0.854281	6.307840	8.523969	0.000000	-10.000000	0.041667	-4.750000	553.833313	1023.000000	1023.000000	2046.000000
11.080000	0.038013	22.465572	6.650887	1.037916	6.111854	8.664916	0.000000	-10.000000	0.066667	-8.150001	554.000000	1023.000000	1023.000000	2046.000000
11.100000	0.037933	22.418341	6.512728	1.221871	5.914552	8.769191	0.000000	-10.000000	0.091667	-11.000000	554.000000	1023.000000	1023.000000	2046.000000
11.120000	0.037703	22.282438	6.329628	1.388988	5.742639	8.821184	0.000000	-10.000000	0.116667	-12.883333	554.000000	1023.000000	1023.000000	2046.000000
11.140000	0.037364	22.081860	6.149519	1.523009	5.519608	8.889724	0.000000	-10.000000	0.125000	-13.766666	554.000000	1023.000000	1023.000000	2046.000000
11.160000	0.037135	21.947069	6.033297	1.669677	5.287919	8.956176	0.000000	-10.000000	0.150000	-14.600000	546.500000	1023.000000	1023.000000	2046.000000
11.180000	0.036730	21.707682	5.914583	1.758878	5.013221	9.021001	0.000000	-10.000000	0.175000	-15.066667	537.333313	1023.000000	1023.000000	2046.000000
11.200000	0.036370	21.494522	5.794861	1.887335	4.756220	9.056108	0.000000	-10.000000	0.200000	-15.550000	526.333313	1023.000000	1023.000000	2046.000000
11.220000	0.036057	21.309561	5.710814	1.942313	4.558192	9.098244	0.000000	-10.000000	0.200000	-15.866667	521.000000	1023.000000	1023.000000	2046.000000
11.240000	0.035694	21.095087	5.585427	2.029075	4.381117	9.099467	0.000000	-10.000000	0.200000	-15.933333	515.666687	1023.000000	1023.000000	2046.000000
11.260000	0.035398	20.920109	5.503088	2.090123	4.198775	9.128123	0.000000	-10.000000	0.200000	-16.033333	510.333344	1023.000000	1023.000000	2046.000000
11.280000	0.035241	20.827335	5.473625	2.150414	4.079972	9.123324	0.000000	-10.000000	0.200000	-15.783334	505.000000	1023.000000	1023.000000	2046.000000
11.300000	0.035169	20.784863	5.576298	2.176358	3.914419	9.117787	0.000000	-10.000000	0.200000	-15.666667	499.666656	1023.000000	1023.000000	2046.000000
11.320000	0.035304	20.864937	5.634976	2.249774	3.833515	9.146672	0.000000	-10.000000	0.191667	-15.516667	494.500000	1023.000000	1023.000000	2046.000000
11.340000	0.035461	20.957705	5.699626	2.398515	3.692478	9.167085	0.000000	-10.000000	0.183333	-15.433333	489.500000	1023.000000	1023.000000	2046.000000
11.360000	0.035676	21.084433	5.770599	2.535920	3.551366	9.226549	0.000000	-10.000000	0.166667	-15.216667	484.333344	1023.000000	1023.000000	2046.000000
11.380000	0.035854	21.189590	5.834298	2.600285	3.538922	9.216086	0.000000	-10.000000	0.158333	-14.816668	479.166656	1023.000000	1023.000000	2046.000000
11.400000	0.035941	21.241398	5.822267	2.720605	3.449249	9.249278	0.000000	-10.000000	0.150000	-14.500000	474.166656	1023.000000	1023.000000	2046.000000
11.420000	0.036413	21.520002	5.701798	3.049281	3.442914	9.326009	0.000000	-10.000000	0.158333	-14.166667	469.333344	1023.000000	1023.000000	2046.000000
11.440000	0.036514	21.579702	5.525791	3.224777	3.338444	9.490690	0.000000	-10.000000	0.166667	-13.966667	464.666656	1023.000000	1023.000000	2046.000000
11.460000	0.035674	21.083138	5.285332	3.182348	3.077707	9.537750	0.000000	-10.000000	0.175000	-13.800000	459.833344	1023.000000	1023.000000	2046.000000
11.480000	0.034221	20.224455	4.982168	2.861700	2.817155	9.563432	0.000000	-10.000000	0.166667	-13.800000	455.333344	1023.000000	1023.000000	2046.000000
11.500000	0.032435	19.168839	4.734638	2.467909	2.543720	9.422572	0.000000	-10.000000	0.116667	-13.366667	450.666656	1023.000000	1023.000000	2046.000000
11.520000	0.030430	17.984098	4.486802	2.068779	2.373806	9.054711	0.000000	-10.000000	0.025000	-9.083334	446.333344	1023.000000	1023.000000	2046.000000
11.540000	0.028884	17.070490	4.397524	1.703042	2.276201	8.693723	0.000000	-10.000000	-0.008333	-3.933333	443.000000	1023.000000	1023.000000	2046.000000
11.560000	0.027818	16.440544	4.388576	1.414034	2.300153	8.337781	0.000000	-10.000000	-0.025000	0.166667	441.333344	1023.000000	1023.000000	2046.000000
11.580000	0.027368	16.174311	4.381052	1.286635	2.394736	8.111888	0.000000	-10.000000	0.008333	0.850000	441.000000	1023.000000	1023.000000	2046.000000
11.600000	0.027277	16.120945	4.328993	1.272003	2.470033	8.049914	0.000000	-10.000000	-0.016667	0.650000	441.000000	1023.000000	1023.000000	2046.000000
11.620000	0.027139	16.038862	4.230430	1.339906	2.507684	7.960844	0.000000	-10.000000	-0.008333	1.266667	441.000000	1023.000000	1023.000000	2046.000000
11.640000	0.027090	16.010489	4.168830	1.342015	2.568100	7.931541	0.000000	-10.000000	-0.008333	1.066667	441.000000	1023.000000	1023.000000	2046.000000
11.660000	0.026812	15.846140	4.034324	1.402012	2.557523	7.852282	0.000000	-10.000000	0.000000	0.750000	441.000000	1023.000000	1023.000000	2046.000000
11.680000	0.026607	15.724609	3.961615	1.396544	2.578021	7.788430	0.000000	-10.000000	-0.008333	0.733333	441.000000	1023.000000	1023.000000	2046.000000
11.700000	0.026485	15.652415	3.880284	1.453233	2.591827	7.727071	0.000000	-10.000000	-0.016667	0.983333	441.000000	1023.000000	1023.000000	2046.000000
11.720000	0.026530	15.679249	3.847130	1.543649	2.631516	7.656954	0.000000	-10.000000	-0.016667	1.483333	441.000000	1023.000000	1023.000000	2046.000000
11.740000	0.026744	15.805623	3.859042	1.647287	2.678430	7.620864	0.000000	-10.000000	-0.008333	1.350000	441.000000	1023.000000	1023.000000	2046.000000
11.760000	0.027189	16.068821	3.975196	1.792493	2.681921	7.619211	0.000000	-10.000000	0.000000	0.900000	441.000000	1023.000000	1023.000000	2046.000000
11.780000	0.027892	16.484444	4.241522	1.830762	2.744949	7.667211	0.000000	-10.000000	0.000000	0.916667	441.000000	1023.000000	1023.000000	2046.000000
11.800000	0.028865	17.059217	4.472373	1.929605	2.917302	7.739939	0.000000	-10.000000	0.000000	1.083333	441.000000	1023.000000	1023.000000	2046.000000
11.820000	0.029675	17.537651	4.559013	2.089357	3.092673	7.796609	0.000000	-10.000000	0.000000	1.600000	441.000000	1023.000000	1023.000000	2046.000000
11.840000	0.030376	17.951931	4.633970	2.192148	3.239296	7.886516	0.000000	-10.000000	0.000000	1.683333	441.000000	1023.000000	1023.000000	2046.000000
11.860000	0.030836	18.223946	4.563935	2.309731	3.378835	7.971446	0.000000	-10.000000	0.000000	1.350000	441.000000	1023.000000	1023.000000	2046.000000
11.880000	0.030992	18.316004	4.423123	2.366913	3.462464	8.063503	0.000000	-10.000000	0.000000	0.833333	441.000000	1023.000000	1023.000000	2046.000000
11.900000	0.030946	18.288971	4.308509	2.368978	3.476599	8.134883	0.000000	-10.000000	0.000000	0.233333	441.000000	1023.000000	1023.000000	2046.000000
11.920000	0.030788	18.195505	4.159216	2.350385	3.382996	8.302908	0.000000	-10.000000	0.000000	0.550000	441.000000	1023.000000	1023.000000	2046.000000
11.940000	0.030489	18.018845	3.966058	2.384400	3.314904	8.353482	0.000000	-10.000000	0.000000	1.066667	441.000000	1023.000000	1023.000000	2046.000000
11.960000	0.030274	17.891996	3.811862	2.385835	3.233407	8.460893	0.000000	-10.000000	-0.008333	1.583333	441.000000	1023.000000	1023.000000	2046.000000
11.980000	0.029996	17.727909	3.742429	2.365770	3.114193	8.505518	0.000000	-10.000000	-0.016667	1.850000	441.000000	1023.000000	1023.000000	2046.000000
12.000000	0.029728	17.569489	3.679421	2.317398	2.995592	8.577078	0.000000	-10.000000	-0.016667	2.116667	441.000000	1023.000000	1023.000000	2046.000000
12.020000	0.029530	17.452528	3.671113	2.259507	2.890676	8.631232	0.000000	-10.000000	-0.016667	2.300000	441.000000	1023.000000	1023.000000	2046.000000
12.040000	0.029330	17.334112	3.609242	2.223128	2.835222	8.666521	0.000000	-10.000000	-0.016667	2.666667	441.000000	1023.000000	1023.000000	2046.000000
12.060000	0.029129	17.215324	3.556225	2.296251	2.735320	8.627529	0.000000	-10.000000	-0.025000	3.200000	441.000000	1023.000000	1023.000000	2046.000000
12.080000	0.028954	17.111946	3.523313	2.395549	2.596637	8.596446	0.000000	-10.000000	-0.033333	4.066667	441.000000	1023.000000	1023.000000	2046.000000
12.100000	0.029091	17.192917	3.543285	2.485085	2.486104	8.678442	0.000000	-10.000000	-0.041667	4.583333	441.000000	1023.000000	1023.000000	2046.000000
12.120000	0.029122	17.211210	3.537272	2.558052	2.400250	8.715636	0.000000	-10.000000	-0.066667	5.800000	441.000000	1023.000000	1023.000000	2046.000000
12.140000	0.029335	17.336788	3.556903	2.636130	2.332350	8.811404	0.000000	-10.000000	-0.050000	7.183333	441.000000	1023.000000	1023.000000	2046.000000
12.160000	0.029739	17.575813	3.601543	2.735830	2.312779	8.925662	0.000000	-10.000000	-0.050000	7.450000	441.000000	1023.000000	1023.000000	2046.000000
12.180000	0.030156	17.822384	3.650324	2.780282	2.287542	9.104235	0.000000	-10.000000	-0.016667	7.366667	441.000000	1023.000000	1023.000000	2046.000000
12.200000	0.030319	17.918564	3.649264	2.896923	2.217663	9.154714	0.000000	-10.000000	-0.016667	5.166667	441.000000	1023.000000	1023.000000	2046.000000
12.220000	0.030358	17.941853	3.606483	2.942989	2.167572	9.224808	0.000000	-10.000000	0.050000	0.916667	441.000000	1023.000000	1023.000000	2046.000000
12.240000	0.030183	17.838278	3.618454	2.933990	2.074051	9.211782	0.000000	-10.000000	0.083333	-6.350000	440.000000	1023.000000	1023.000000	2046.000000
12.260000	0.030206	17.851988	3.726077	2.929932	2.048330	9.147649	0.000000	-10.000000	0.125000	-11.883333	437.500000	1023.000000	1023.000000	2046.000000
12.280000	0.030305	17.910376	3.813400	2.939904	2.036743	9.120330	0.000000	-10.000000	0.100000	-14.166667	433.500000	1023.000000	1023.000000	2046.000000
12.300000	0.030175	17.833445	3.824099	3.002374	1.950343	9.056627	0.000000	-10.000000	0.166667	-13.983334	428.833344	1023.000000	1023.000000	2046.000000
12.320000	0.029896	17.668470	3.852764	3.026742	1.807237	8.981729	0.000000	-10.000000	0.250000	-16.516666	424.166656	1023.000000	1023.000000	2046.000000
12.340000	0.029487	17.426641	3.868176	3.049541	1.640677	8.868249	0.000000	-10.000000	0.366667	-19.950001	418.500000	1023.000000	1023.000000	2046.000000
12.360000	0.028726	16.977200	3.785096	3.077863	1.372321	8.741920	0.000000	-10.000000	0.433333	-24.016666	411.833344	1023.000000	1023.000000	2046.000000
12.380000	0.028404	16.786940	3.583634	3.320458	1.134357	8.748490	0.000000	-10.000000	0.508333	-25.966667	403.833344	1023.000000	1023.000000	2046.000000
12.400000	0.027597	16.309793	3.210265	3.538287	0.822616	8.738625	0.000000	-10.000000	0.616667	-28.116667	395.333344	1023.000000	1023.000000	2046.000000
12.420000	0.025748	15.217303	2.749797	3.519817	0.273304	8.674385	0.000000	-10.000000	0.733333	-30.350000	386.000000	1023.000000	1023.000000	2046.000000
12.440000	0.023122	13.665331	2.298651	3.300244	-0.390812	8.457248	0.000000	-10.000000	0.833333	-32.516666	375.833344	1023.000000	1023.000000	2046.000000
12.460000	0.019975	11.805182	1.877607	2.880086	-1.070850	8.118340	0.000000	-10.000000	0.908333	-34.349998	365.000000	1023.000000	1023.000000	2046.000000
12.480000	0.016356	9.666381	1.389579	2.417874	-1.680183	7.539110	0.000000	-10.000000	0.975000	-35.716667	353.666656	1023.000000	1023.000000	2046.000000
12.500000	0.013108	7.746995	1.053040	1.943347	-2.177951	6.928559	0.000000	-10.000000	1.041667	-36.900002	341.833344	1023.000000	1023.000000	2046.000000
12.520000	0.010427	6.162584	0.800345	1.651150	-2.596899	6.307988	0.000000	-10.000000	1.083333	-37.566669	329.500000	1023.000000	1023.000000	2046.000000
12.540000	0.008547	5.051350	0.558720	1.476868	-2.874103	5.889864	0.000000	-10.000000	1.108333	-38.333336	316.833344	1023.000000	1023.000000	2046.000000
12.560000	0.007016	4.146179	0.230928	1.503967	-3.098202	5.509487	0.000000	-10.000000	1.141667	-38.766666	304.000000	1023.000000	1023.000000	2046.000000
12.580000	0.005674	3.353448	-0.136352	1.587742	-3.304497	5.206554	0.000000	-10.000000	1.158333	-39.016666	291.000000	1023.000000	1023.000000	2046.000000
12.600000	0.004364	2.579285	-0.474150	1.616471	-3.536573	4.973537	0.000000	-10.000000	1.166667	-38.750000	278.000000	1023.000000	1023.000000	2046.000000
12.620000	0.003097	1.830129	-0.738721	1.594493	-3.777056	4.751413	0.000000	-10.000000	1.150000	-38.500000	265.000000	1023.000000	1023.000000	2046.000000
12.640000	0.001847	1.091297	-1.010772	1.552397	-4.010054	4.559726	0.000000	-10.000000	1.133333	-38.333336	252.166672	1023.000000	1023.000000	2046.000000
12.660000	0.000684	0.404384	-1.217741	1.480770	-4.270354	4.411708	0.000000	-10.000000	1.108333	-37.933334	239.500000	1023.000000	1023.000000	2046.000000
12.680000	-0.000497	-0.293517	-1.401929	1.412152	-4.511800	4.208061	0.000000	-10.000000	1.066667	-37.583336	226.833328	1023.000000	1023.000000	2046.000000
12.700000	-0.001377	-0.813691	-1.579865	1.428029	-4.664802	4.002947	0.000000	-10.000000	1.041667	-37.033333	214.333328	1023.000000	1023.000000	2046.000000
12.720000	-0.002105	-1.244142	-1.641010	1.395687	-4.841933	3.843114	0.000000	-10.000000	1.008333	-36.700001	202.000000	1023.000000	1023.000000	2046.000000
12.740000	-0.002502	-1.478398	-1.617748	1.362602	-4.928799	3.705546	0.000000	-10.000000	0.983333	-36.283333	189.833328	1023.000000	1023.000000	2046.000000
12.760000	-0.002912	-1.720928	-1.622157	1.341271	-4.999985	3.559942	0.000000	-10.000000	0.958333	-36.016666	177.666672	1023.000000	1023.000000	2046.000000
12.780000	-0.003344	-1.976479	-1.726428	1.342994	-5.074718	3.481674	0.000000	-10.000000	0.950000	-35.883335	165.666672	1023.000000	1023.000000	2046.000000
12.800000	-0.003840	-2.269233	-1.840655	1.372092	-5.173246	3.372576	0.000000	-10.000000	0.933333	-35.433334	153.833328	1023.000000	1023.000000	2046.000000
12.820000	-0.004668	-2.758977	-2.051645	1.319959	-5.255035	3.227744	0.000000	-10.000000	0.916667	-34.950001	142.000000	1023.000000	1023.000000	2046.000000
12.840000	-0.005664	-3.347527	-2.236998	1.219942	-5.369409	3.038938	0.000000	-10.000000	0.891667	-34.316666	130.166672	1023.000000	1023.000000	2046.000000
12.860000	-0.006702	-3.960904	-2.444716	1.116115	-5.458277	2.825974	0.000000	-10.000000	0.850000	-33.716667	118.500000	1023.000000	1023.000000	2046.000000
12.880000	-0.007654	-4.523291	-2.624630	0.972719	-5.613917	2.742537	0.000000	-10.000000	0.808333	-33.100002	107.333336	1023.000000	1023.000000	2046.000000
12.900000	-0.008555	-5.055741	-2.705518	0.872988	-5.827776	2.604565	0.000000	-10.000000	0.758333	-32.133335	96.333336	1023.000000	1023.000000	2046.000000
12.920000	-0.009552	-5.645142	-2.806451	0.758024	-6.030650	2.433935	0.000000	-10.000000	0.708333	-30.916668	85.833336	1023.000000	1023.000000	2046.000000
12.940000	-0.010541	-6.229722	-2.847621	0.612390	-6.213754	2.219264	0.000000	-10.000000	0.641667	-29.583334	75.500000	1023.000000	1023.000000	2046.000000
12.960000	-0.011421	-6.749866	-2.875452	0.490080	-6.377891	2.013396	0.000000	-10.000000	0.566667	-28.366667	65.500000	1023.000000	1023.000000	2046.000000
12.980000	-0.012118	-7.161763	-2.917359	0.387602	-6.482781	1.850776	0.000000	-10.000000	0.533333	-27.566668	55.833332	1023.000000	1023.000000	2046.000000
13.000000	-0.012727	-7.521393	-2.901475	0.288167	-6.549094	1.641009	0.000000	-10.000000	0.491667	-26.450001	43.666668	1023.000000	1023.000000	2046.000000
13.020000	-0.013160	-7.777575	-2.828254	0.120203	-6.568134	1.498609	0.000000	-10.000000	0.475000	-25.700001	34.833332	1023.000000	1023.000000	2046.000000
13.040000	-0.013607	-8.041555	-2.793342	0.007901	-6.608299	1.352185	0.000000	-10.000000	0.450000	-24.766666	26.333334	1023.000000	1023.000000	2046.000000
13.060000	-0.013983	-8.263818	-2.760868	-0.082818	-6.626042	1.205909	0.000000	-10.000000	0.450000	-24.200001	21.000000	1023.000000	1023.000000	2046.000000
13.080000	-0.014214	-8.400687	-2.756838	-0.128466	-6.584483	1.069100	0.000000	-10.000000	0.416667	-23.266666	13.000000	1023.000000	1023.000000	2046.000000
13.100000	-0.014487	-8.561825	-2.750743	-0.171281	-6.603559	0.963759	0.000000	-10.000000	0.375000	-22.416668	5.500000	1023.000000	1023.000000	2046.000000
13.120000	-0.014722	-8.700699	-2.747211	-0.187623	-6.613297	0.847432	0.000000	-10.000000	0.325000	-21.533335	-1.833333	1023.000000	1023.000000	2046.000000
13.140000	-0.014903	-8.807653	-2.747695	-0.192413	-6.626674	0.759130	0.000000	-10.000000	0.291667	-20.433334	-8.666667	1023.000000	1023.000000	2046.000000
13.160000	-0.015039	-8.888001	-2.735254	-0.210479	-6.631238	0.688970	0.000000	-10.000000	0.250000	-19.150000	-15.666667	1023.000000	1023.000000	2046.000000
13.180000	-0.015196	-8.980547	-2.731824	-0.187312	-6.648039	0.586628	0.000000	-10.000000	0.216667	-17.700001	-22.000000	1023.000000	1023.000000	2046.000000
13.200000	-0.015306	-9.045999	-2.657099	-0.236508	-6.682264	0.529873	0.000000	-10.000000	0.183333	-16.416668	-28.000000	1023.000000	1023.000000	2046.000000
13.220000	-0.015163	-8.961388	-2.546159	-0.230170	-6.648268	0.463209	0.000000	-10.000000	0.150000	-14.900001	-33.333332	1023.000000	1023.000000	2046.000000
13.240000	-0.014861	-8.782631	-2.393007	-0.207322	-6.603612	0.421310	0.000000	-10.000000	0.091667	-13.033334	-38.333332	1023.000000	1023.000000	2046.000000
13.260000	-0.014456	-8.543597	-2.253675	-0.133679	-6.557481	0.401237	0.000000	-10.000000	0.041667	-10.783334	-42.666668	1023.000000	1023.000000	2046.000000
13.280000	-0.013878	-8.201769	-2.046405	-0.067703	-6.484456	0.396795	0.000000	-10.000000	0.008333	-8.400001	-46.333332	1023.000000	1023.000000	2046.000000
13.300000	-0.013404	-7.921539	-1.862851	-0.048775	-6.365188	0.355275	0.000000	-10.000000	-0.016667	-4.150000	-49.000000	1023.000000	1023.000000	2046.000000
13.320000	-0.012739	-7.528844	-1.688314	-0.013776	-6.258930	0.432176	0.000000	-10.000000	-0.050000	0.450000	-50.500000	1023.000000	1023.000000	2046.000000
13.340000	-0.011504	-6.798911	-1.495267	0.121472	-6.053428	0.628311	0.000000	-10.000000	-0.116667	6.016666	-51.000000	1023.000000	1023.000000	2046.000000
13.360000	-0.010591	-6.259320	-1.431986	0.176748	-5.777189	0.773107	0.000000	-10.000000	-0.191667	10.700000	-51.000000	1023.000000	1023.000000	2046.000000
13.380000	-0.010476	-6.191319	-1.430049	0.062805	-5.753418	0.929343	0.000000	-10.000000	-0.283333	15.400000	-51.000000	1023.000000	1023.000000	2046.000000
13.400000	-0.011021	-6.513696	-1.492250	-0.218097	-5.835374	1.032027	0.000000	-10.000000	-0.366667	19.233334	-51.000000	1023.000000	1023.000000	2046.000000
13.420000	-0.011939	-7.055716	-1.567898	-0.601647	-5.876078	0.989908	0.000000	-10.000000	-0.475000	22.800001	-38.000000	1023.000000	1023.000000	2046.000000
13.440000	-0.013048	-7.711168	-1.716899	-1.007148	-5.797574	0.810453	0.000000	-10.000000	-0.591667	26.833334	-8.166667	1023.000000	1023.000000	2046.000000
13.460000	-0.013891	-8.209651	-1.689078	-1.486255	-5.685562	0.651243	0.000000	-10.000000	-0.683333	29.966667	21.666666	1023.000000	1023.000000	2046.000000
13.480000	-0.013919	-8.226322	-1.548951	-1.761685	-5.469368	0.553680	0.000000	-10.000000	-0.750000	32.216667	41.833332	1023.000000	1023.000000	2046.000000
13.500000	-0.013433	-7.938659	-1.495598	-1.857950	-5.112480	0.527369	0.000000	-10.000000	-0.800000	33.083336	48.833332	1023.000000	1023.000000	2046.000000
13.520000	-0.012420	-7.339975	-1.376711	-1.821035	-4.777511	0.635282	0.000000	-10.000000	-0.858333	34.450001	59.666668	1023.000000	1023.000000	2046.000000
13.540000	-0.011418	-6.747870	-1.342096	-1.727981	-4.454152	0.776359	0.000000	-10.000000	-0.916667	35.616669	71.166664	1023.000000	1023.000000	2046.000000
13.560000	-0.010331	-6.105669	-1.237139	-1.647899	-4.180293	0.959662	0.000000	-10.000000	-0.958333	36.833336	83.000000	1023.000000	1023.000000	2046.000000
13.580000	-0.009253	-5.468740	-1.143593	-1.580660	-3.852727	1.108240	0.000000	-10.000000	-1.025000	37.900002	95.000000	1023.000000	1023.000000	2046.000000
13.600000	-0.008156	-4.820368	-0.988689	-1.607081	-3.555104	1.330506	0.000000	-10.000000	-1.083333	38.983334	107.333336	1023.000000	1023.000000	2046.000000
13.620000	-0.006825	-4.033292	-0.823402	-1.537270	-3.209570	1.536951	0.000000	-10.000000	-1.158333	40.283333	120.166664	1023.000000	1023.000000	2046.000000
13.640000	-0.005294	-3.128975	-0.566785	-1.431299	-2.883920	1.753028	0.000000	-10.000000	-1.208333	41.516666	133.333328	1023.000000	1023.000000	2046.000000
13.660000	-0.003544	-2.094682	-0.261779	-1.295708	-2.517654	1.980459	0.000000	-10.000000	-1.250000	42.600002	147.000000	1023.000000	1023.000000	2046.000000
13.680000	-0.001464	-0.865046	0.128961	-1.188096	-2.062100	2.256190	0.000000	-10.000000	-1.291667	43.466667	161.000000	1023.000000	1023.000000	2046.000000
13.700000	0.000731	0.432198	0.546098	-1.136714	-1.582997	2.605811	0.000000	-10.000000	-1.325000	44.166668	175.500000	1023.000000	1023.000000	2046.000000
13.720000	0.002976	1.758641	0.920791	-0.975142	-1.124798	2.937790	0.000000	-10.000000	-1.316667	44.433334	190.166672	1023.000000	1023.000000	2046.000000
13.740000	0.005157	3.047645	1.269264	-0.845688	-0.660063	3.284132	0.000000	-10.000000	-1.316667	44.216667	204.833328	1023.000000	1023.000000	2046.000000
13.760000	0.007321	4.326897	1.565304	-0.715190	-0.191879	3.668662	0.000000	-10.000000	-1.283333	44.049999	219.666672	1023.000000	1023.000000	2046.000000
13.780000	0.009307	5.500565	1.826647	-0.673292	0.230793	4.116418	0.000000	-10.000000	-1.275000	43.816666	234.333328	1023.000000	1023.000000	2046.000000
13.800000	0.011108	6.564646	2.057228	-0.601365	0.614588	4.494195	0.000000	-10.000000	-1.216667	43.733334	249.000000	1023.000000	1023.000000	2046.000000
13.820000	0.012573	7.430514	2.241012	-0.606646	0.953472	4.842676	0.000000	-10.000000	-1.183333	42.866669	263.666656	1023.000000	1023.000000	2046.000000
13.840000	0.014089	8.326859	2.508733	-0.607655	1.229168	5.196613	0.000000	-10.000000	-1.175000	42.483334	278.166656	1023.000000	1023.000000	2046.000000
13.860000	0.015464	9.139060	2.770808	-0.614976	1.465758	5.517470	0.000000	-10.000000	-1.183333	42.283337	292.500000	1023.000000	1023.000000	2046.000000
13.880000	0.016785	9.920225	3.031386	-0.640972	1.743413	5.786398	0.000000	-10.000000	-1.200000	42.550003	306.500000	1023.000000	1023.000000	2046.000000
13.900000	0.018133	10.716599	3.356207	-0.707849	2.026443	6.041798	0.000000	-10.000000	-1.216667	42.816669	320.500000	1023.000000	1023.000000	2046.000000
13.920000	0.019633	11.603329	3.744939	-0.750242	2.349051	6.259580	0.000000	-10.000000	-1.225000	42.900002	334.833344	1023.000000	1023.000000	2046.000000
13.940000	0.021378	12.634663	4.153380	-0.748914	2.706421	6.523776	0.000000	-10.000000	-1.233333	43.083336	349.166656	1023.000000	1023.000000	2046.000000
13.960000	0.023214	13.719206	4.596885	-0.731798	3.124967	6.729152	0.000000	-10.000000	-1.225000	43.183334	363.500000	1023.000000	1023.000000	2046.000000
13.980000	0.025221	14.905392	5.024024	-0.671296	3.543778	7.008886	0.000000	-10.000000	-1.208333	43.000000	377.833344	1023.000000	1023.000000	2046.000000
14.000000	0.027386	16.185030	5.465578	-0.558907	4.010007	7.268352	0.000000	-10.000000	-1.200000	42.916668	392.166656	1023.000000	1023.000000	2046.000000
14.020000	0.029458	17.409479	5.874032	-0.430937	4.486527	7.479857	0.000000	-10.000000	-1.200000	42.733334	406.500000	1023.000000	1023.000000	2046.000000
14.040000	0.031686	18.726347	6.311438	-0.307248	4.937940	7.784218	0.000000	-10.000000	-1.225000	43.016666	420.833344	1023.000000	1023.000000	2046.000000
14.060000	0.034049	20.122900	6.730779	-0.177694	5.424112	8.145702	0.000000	-10.000000	-1.225000	43.033333	435.166656	1023.000000	1023.000000	2046.000000
14.080000	0.036342	21.478203	7.196279	-0.035186	5.846724	8.470387	0.000000	-10.000000	-1.225000	43.033333	449.666656	1023.000000	1023.000000	2046.000000
14.100000	0.038729	22.888975	7.624756	0.139783	6.377712	8.746723	0.000000	-10.000000	-1.225000	43.016666	464.000000	1023.000000	1023.000000	2046.000000
14.120000	0.040961	24.208212	8.066854	0.276124	6.845797	9.019438	0.000000	-10.000000	-1.225000	43.000000	478.333344	1023.000000	1023.000000	2046.000000
14.140000	0.043176	25.516994	8.498839	0.437757	7.332278	9.248120	0.000000	-10.000000	-1.200000	42.883335	492.666656	1023.000000	1023.000000	2046.000000
14.160000	0.045415	26.840187	8.965938	0.505229	7.773832	9.595189	0.000000	-10.000000	-1.166667	42.450001	507.000000	1023.000000	1023.000000	2046.000000
14.180000	0.047420	28.025473	9.352846	0.609944	8.246557	9.816124	0.000000	-10.000000	-1.158333	42.200001	521.333313	1023.000000	1023.000000	2046.000000
14.200000	0.049501	29.254959	9.788808	0.730793	8.713901	10.021459	0.000000	-10.000000	-1.150000	42.150002	535.500000	1023.000000	1023.000000	2046.000000
14.220000	0.051691	30.549419	10.271094	0.819670	9.242835	10.215818	0.000000	-10.000000	-1.150000	41.983334	549.500000	1023.000000	1023.000000	2046.000000
14.240000	0.053622	31.690464	10.702941	0.878946	9.712540	10.396036	0.000000	-10.000000	-1.150000	42.383335	563.500000	1023.000000	1023.000000	2046.000000
14.260000	0.055209	32.628796	11.053797	0.964062	10.088401	10.522537	0.000000	-10.000000	-1.166667	42.416668	577.500000	1023.000000	1023.000000	2046.000000
14.280000	0.056585	33.441792	11.440667	0.977404	10.319880	10.703839	0.000000	-10.000000	-1.166667	43.049999	591.500000	1023.000000	1023.000000	2046.000000
14.300000	0.057763	34.138023	11.805325	0.964691	10.559256	10.808751	0.000000	-10.000000	-1.158333	42.583332	605.833313	1023.000000	1023.000000	2046.000000
14.320000	0.059037	34.890770	12.213653	0.928458	10.905576	10.843085	0.000000	-10.000000	-1.116667	42.366669	620.166687	1023.000000	1023.000000	2046.000000
14.340000	0.060725	35.888737	12.639092	0.987404	11.239824	11.022417	0.000000	-10.000000	-1.050000	41.183334	634.500000	1023.000000	1023.000000	2046.000000
14.360000	0.063160	37.327412	12.970321	1.388748	11.695441	11.272901	0.000000	-10.000000	-0.941667	39.916668	648.333313	1023.000000	1023.000000	2046.000000
14.380000	0.065078	38.460876	13.059258	1.786289	12.005373	11.609957	0.000000	-10.000000	-0.850000	37.883335	661.833313	1023.000000	1023.000000	2046.000000
14.400000	0.065485	38.701511	12.914319	1.850319	12.138796	11.798077	0.000000	-10.000000	-0.775000	35.733334	674.666687	1023.000000	1023.000000	2046.000000
14.420000	0.064356	38.034119	12.639813	1.564287	12.037983	11.792034	0.000000	-10.000000	-0.716667	33.549999	687.000000	1023.000000	1023.000000	2046.000000
14.440000	0.062663	37.033665	12.368830	1.130366	11.857847	11.676622	0.000000	-10.000000	-0.625000	31.416666	698.500000	1023.000000	1023.000000	2046.000000
14.460000	0.061126	36.125626	12.245865	0.777413	11.730138	11.372210	0.000000	-10.000000	-0.491667	29.133333	709.333313	1023.000000	1023.000000	2046.000000
14.480000	0.060144	35.545067	12.199311	0.495731	11.717093	11.132933	0.000000	-10.000000	-0.358333	26.049999	719.500000	1023.000000	1023.000000	2046.000000
14.500000	0.059647	35.251648	12.130303	0.368235	11.767903	10.985207	0.000000	-10.000000	-0.250000	22.616667	728.833313	1023.000000	1023.000000	2046.000000
14.520000	0.059582	35.212742	12.045824	0.431562	11.821598	10.913758	0.000000	-10.000000	-0.166667	18.883333	737.166687	1023.000000	1023.000000	2046.000000
14.540000	0.059520	35.176498	11.898665	0.603042	11.858722	10.816070	0.000000	-10.000000	-0.100000	15.400001	744.000000	1023.000000	1023.000000	2046.000000
14.560000	0.059477	35.150864	11.742767	0.788820	11.863857	10.755419	0.000000	-10.000000	-0.041667	11.316667	749.833313	1023.000000	1023.000000	2046.000000
14.580000	0.059165	34.966381	11.550212	0.917544	11.826218	10.672406	0.000000	-10.000000	-0.016667	6.266666	754.166687	1023.000000	1023.000000	2046.000000
14.600000	0.058768	34.732040	11.422049	0.993678	11.743935	10.572378	0.000000	-10.000000	0.016667	1.333333	757.166687	1023.000000	1023.000000	2046.000000
14.620000	0.058380	34.502789	11.288092	1.049164	11.667458	10.498077	0.000000	-10.000000	0.033333	-3.066667	758.500000	1023.000000	1023.000000	2046.000000
14.640000	0.058003	34.279972	11.178282	1.118295	11.575147	10.408250	0.000000	-10.000000	0.058333	-6.633333	759.000000	1023.000000	1023.000000	2046.000000
14.660000	0.057671	34.083336	11.120185	1.165854	11.457803	10.339495	0.000000	-10.000000	0.075000	-9.500000	759.000000	1023.000000	1023.000000	2046.000000
14.680000	0.057437	33.945362	11.021524	1.253347	11.363104	10.307386	0.000000	-10.000000	0.091667	-11.550000	759.000000	1023.000000	1023.000000	2046.000000
14.700000	0.057203	33.807213	11.001920	1.288649	11.234496	10.282149	0.000000	-10.000000	0.108333	-12.583333	759.000000	1023.000000	1023.000000	2046.000000
14.720000	0.057023	33.700302	10.931159	1.356365	11.124824	10.287955	0.000000	-10.000000	0.125000	-13.683333	755.500000	1023.000000	1023.000000	2046.000000
14.740000	0.057013	33.694431	10.841899	1.475726	11.012639	10.364169	0.000000	-10.000000	0.158333	-14.966667	747.333313	1023.000000	1023.000000	2046.000000
14.760000	0.057079	33.733917	10.747375	1.647238	10.860930	10.478372	0.000000	-10.000000	0.183333	-15.983334	737.500000	1023.000000	1023.000000	2046.000000
14.780000	0.057009	33.692352	10.504961	1.833010	10.779704	10.574675	0.000000	-10.000000	0.208333	-16.883333	729.166687	1023.000000	1023.000000	2046.000000
14.800000	0.056653	33.481831	10.235449	1.945269	10.624866	10.676248	0.000000	-10.000000	0.225000	-17.466667	723.500000	1023.000000	1023.000000	2046.000000
14.820000	0.056007	33.100166	9.909739	2.019261	10.404099	10.767064	0.000000	-10.000000	0.266667	-18.483334	717.500000	1023.000000	1023.000000	2046.000000
14.840000	0.055154	32.596104	9.568597	2.049031	10.119451	10.859024	0.000000	-10.000000	0.308333	-19.683334	711.333313	1023.000000	1023.000000	2046.000000
14.860000	0.054091	31.967648	9.189963	2.081532	9.799331	10.896822	0.000000	-10.000000	0.350000	-21.100000	704.833313	1023.000000	1023.000000	2046.000000
14.880000	0.052924	31.277962	8.822517	2.081673	9.466722	10.907051	0.000000	-10.000000	0.383333	-22.233334	697.833313	1023.000000	1023.000000	2046.000000
14.900000	0.051869	30.654800	8.594362	2.083220	9.067071	10.910148	0.000000	-10.000000	0.400000	-22.933334	690.500000	1023.000000	1023.000000	2046.000000
14.920000	0.050629	29.921740	8.359776	2.050442	8.660103	10.851420	0.000000	-10.000000	0.433333	-23.700001	682.833313	1023.000000	1023.000000	2046.000000
14.940000	0.049622	29.326706	8.217873	1.980267	8.234245	10.894320	0.000000	-10.000000	0.458333	-24.433332	675.000000	1023.000000	1023.000000	2046.000000
14.960000	0.048575	28.707779	7.988298	1.947983	7.921850	10.849648	0.000000	-10.000000	0.500000	-25.400000	666.666687	1023.000000	1023.000000	2046.000000
14.980000	0.047647	28.159363	7.828106	1.904835	7.541412	10.885010	0.000000	-10.000000	0.525000	-26.233334	658.166687	1023.000000	1023.000000	2046.000000
15.000000	0.046671	27.582541	7.634194	1.920235	7.225412	10.802700	0.000000	-10.000000	0.550000	-27.183334	649.333313	1023.000000	1023.000000	2046.000000
15.020000	0.045896	27.124416	7.456396	1.944275	6.903463	10.820283	0.000000	-10.000000	0.583333	-27.983334	640.333313	1023.000000	1023.000000	2046.000000
15.040000	0.045028	26.611498	7.209668	2.060267	6.547749	10.793815	0.000000	-10.000000	0.616667	-28.816668	631.000000	1023.000000	1023.000000	2046.000000
15.060000	0.044229	26.139288	6.968315	2.127492	6.218036	10.825444	0.000000	-10.000000	0.666667	-29.633333	621.333313	1023.000000	1023.000000	2046.000000
15.080000	0.043429	25.666752	6.753489	2.253013	5.796623	10.863627	0.000000	-10.000000	0.716667	-30.450001	611.500000	1023.000000	1023.000000	2046.000000
15.100000	0.042691	25.230162	6.529459	2.417340	5.410331	10.873031	0.000000	-10.000000	0.766667	-31.333334	601.333313	1023.000000	1023.000000	2046.000000
15.120000	0.041845	24.730328	6.287705	2.555835	5.025686	10.861101	0.000000	-10.000000	0.800000	-32.233334	590.833313	1023.000000	1023.000000	2046.000000
15.140000	0.040900	24.172003	6.060851	2.637877	4.627080	10.846194	0.000000	-10.000000	0.825000	-33.116665	580.000000	1023.000000	1023.000000	2046.000000
15.160000	0.039941	23.605211	5.797861	2.717059	4.287567	10.802725	0.000000	-10.000000	0.858333	-33.700001	569.000000	1023.000000	1023.000000	2046.000000
15.180000	0.038948	23.018475	5.615405	2.753803	3.892612	10.756654	0.000000	-10.000000	0.883333	-34.033333	557.833313	1023.000000	1023.000000	2046.000000
15.200000	0.037918	22.409674	5.446457	2.794964	3.491803	10.676449	0.000000	-10.000000	0.900000	-34.416668	546.500000	1023.000000	1023.000000	2046.000000
15.220000	0.036760	21.725330	5.183219	2.831650	3.135086	10.575375	0.000000	-10.000000	0.916667	-34.666668	534.833313	1023.000000	1023.000000	2046.000000
15.240000	0.035563	21.017639	4.938172	2.850911	2.776397	10.452158	0.000000	-10.000000	0.916667	-35.016666	523.333313	1023.000000	1023.000000	2046.000000
15.260000	0.034331	20.289585	4.649198	2.868268	2.465991	10.306129	0.000000	-10.000000	0.925000	-35.216667	511.666656	1023.000000	1023.000000	2046.000000
15.280000	0.033332	19.699064	4.553099	2.862361	2.098008	10.185596	0.000000	-10.000000	0.925000	-35.416668	500.000000	1023.000000	1023.000000	2046.000000
15.300000	0.032522	19.220333	4.482474	2.892903	1.817785	10.027171	0.000000	-10.000000	0.933333	-35.666668	488.000000	1023.000000	1023.000000	2046.000000
15.320000	0.031770	18.776318	4.342034	3.043156	1.497812	9.893315	0.000000	-10.000000	0.958333	-35.733334	476.000000	1023.000000	1023.000000	2046.000000
15.340000	0.031107	18.384403	4.263824	3.182283	1.143932	9.794365	0.000000	-10.000000	0.958333	-35.883335	464.000000	1023.000000	1023.000000	2046.000000
15.360000	0.030300	17.907221	4.124045	3.267392	0.848564	9.667218	0.000000	-10.000000	1.000000	-35.950001	452.000000	1023.000000	1023.000000	2046.000000
15.380000	0.029334	17.336378	3.991278	3.303552	0.539204	9.502342	0.000000	-10.000000	1.016667	-36.250000	440.000000	1023.000000	1023.000000	2046.000000
15.400000	0.028819	17.031738	3.874089	3.480302	0.239721	9.437627	0.000000	-10.000000	1.033333	-36.516666	428.000000	1023.000000	1023.000000	2046.000000
15.420000	0.028333	16.744690	3.609139	3.719832	0.010487	9.405231	0.000000	-10.000000	1.050000	-36.816669	416.000000	1023.000000	1023.000000	2046.000000
15.440000	0.026977	15.943460	3.182297	3.801168	-0.280581	9.240575	0.000000	-10.000000	1.050000	-36.900002	403.833344	1023.000000	1023.000000	2046.000000
15.460000	0.024744	14.624002	2.738625	3.550394	-0.819256	9.154240	0.000000	-10.000000	1.066667	-37.116669	391.500000	1023.000000	1023.000000	2046.000000
15.480000	0.021913	12.950779	2.347487	3.142530	-1.481448	8.942210	0.000000	-10.000000	1.050000	-37.266666	379.166656	1023.000000	1023.000000	2046.000000
15.500000	0.018535	10.954176	1.928907	2.598100	-2.072981	8.500150	0.000000	-10.000000	1.041667	-37.316666	366.666656	1023.000000	1023.000000	2046.000000
15.520000	0.014965	8.844247	1.510364	2.030151	-2.561169	7.864901	0.000000	-10.000000	1.025000	-37.000000	354.333344	1023.000000	1023.000000	2046.000000
15.540000	0.011965	7.071169	1.282652	1.561577	-3.012130	7.239070	0.000000	-10.000000	0.991667	-36.250000	342.000000	1023.000000	1023.000000	2046.000000
15.560000	0.009891	5.845871	1.068610	1.331726	-3.284210	6.729746	0.000000	-10.000000	0.975000	-35.866669	330.000000	1023.000000	1023.000000	2046.000000
15.580000	0.008428	4.980747	0.793706	1.294282	-3.457367	6.350126	0.000000	-10.000000	0.958333	-35.433334	318.000000	1023.000000	1023.000000	2046.000000
15.600000	0.007202	4.256620	0.440683	1.359897	-3.587808	6.043849	0.000000	-10.000000	0.958333	-35.350002	306.000000	1023.000000	1023.000000	2046.000000
15.620000	0.006034	3.566178	0.104964	1.396612	-3.734514	5.799115	0.000000	-10.000000	0.933333	-34.966667	294.166656	1023.000000	1023.000000	2046.000000
15.640000	0.004751	2.808110	-0.212920	1.377883	-3.943701	5.586847	0.000000	-10.000000	0.925000	-34.799999	282.500000	1023.000000	1023.000000	2046.000000
15.660000	0.003430	2.027080	-0.537513	1.329351	-4.091330	5.326571	0.000000	-10.000000	0.916667	-34.566666	270.833344	1023.000000	1023.000000	2046.000000
15.680000	0.002238	1.322523	-0.793635	1.276804	-4.288577	5.127930	0.000000	-10.000000	0.900000	-34.333332	259.333344	1023.000000	1023.000000	2046.000000
15.700000	0.001140	0.673478	-1.020719	1.252254	-4.457882	4.899826	0.000000	-10.000000	0.891667	-33.966667	247.833328	1023.000000	1023.000000	2046.000000
15.720000	0.000180	0.106421	-1.175502	1.211149	-4.642128	4.712902	0.000000	-10.000000	0.866667	-33.650002	236.500000	1023.000000	1023.000000	2046.000000
15.740000	-0.000480	-0.283458	-1.250515	1.236351	-4.779650	4.510356	0.000000	-10.000000	0.850000	-33.250000	225.166672	1023.000000	1023.000000	2046.000000
15.760000	-0.000833	-0.492375	-1.224416	1.243135	-4.887667	4.376573	0.000000	-10.000000	0.816667	-33.083336	214.000000	1023.000000	1023.000000	2046.000000
15.780000	-0.000957	-0.565772	-1.222542	1.262343	-4.895826	4.290253	0.000000	-10.000000	0.800000	-32.883335	203.000000	1023.000000	1023.000000	2046.000000
15.800000	-0.001218	-0.720021	-1.251507	1.298639	-4.927727	4.160574	0.000000	-10.000000	0.800000	-32.866669	192.000000	1023.000000	1023.000000	2046.000000
15.820000	-0.001574	-0.930388	-1.338224	1.353005	-4.999418	4.054250	0.000000	-10.000000	0.800000	-32.733334	181.166672	1023.000000	1023.000000	2046.000000
15.840000	-0.002353	-1.390571	-1.526531	1.381157	-5.074586	3.829391	0.000000	-10.000000	0.791667	-32.299999	170.333328	1023.000000	1023.000000	2046.000000
15.860000	-0.003229	-1.908114	-1.737263	1.315885	-5.184351	3.697615	0.000000	-10.000000	0.783333	-31.883333	163.166672	1023.000000	1023.000000	2046.000000
15.880000	-0.004364	-2.579019	-1.954567	1.148921	-5.285755	3.512381	0.000000	-10.000000	0.750000	-31.233334	152.500000	1023.000000	1023.000000	2046.000000
15.900000	-0.005544	-3.276322	-2.181858	1.034487	-5.473136	3.344184	0.000000	-10.000000	0.700000	-30.483334	142.166672	1023.000000	1023.000000	2046.000000
15.920000	-0.006523	-3.855153	-2.376149	0.967822	-5.654312	3.207487	0.000000	-10.000000	0.641667	-29.550001	128.500000	1023.000000	1023.000000	2046.000000
15.940000	-0.007625	-4.506599	-2.547474	0.887380	-5.874977	3.028472	0.000000	-10.000000	0.608333	-28.550001	118.666664	1023.000000	1023.000000	2046.000000
15.960000	-0.008608	-5.087624	-2.655036	0.792095	-6.068626	2.843942	0.000000	-10.000000	0.575000	-27.750000	109.000000	1023.000000	1023.000000	2046.000000
15.980000	-0.009573	-5.657419	-2.673894	0.619124	-6.267171	2.664522	0.000000	-10.000000	0.541667	-26.816668	99.666664	1023.000000	1023.000000	2046.000000
16.000000	-0.010402	-6.147326	-2.700136	0.512444	-6.395586	2.435951	0.000000	-10.000000	0.500000	-25.966667	90.666664	1023.000000	1023.000000	2046.000000
16.020000	-0.011046	-6.528472	-2.688955	0.375841	-6.478635	2.263277	0.000000	-10.000000	0.475000	-24.983334	82.166664	1023.000000	1023.000000	2046.000000
16.040001	-0.011450	-6.766782	-2.628860	0.269458	-6.485209	2.077829	0.000000	-10.000000	0.441667	-24.000000	74.000000	1023.000000	1023.000000	2046.000000
16.059999	-0.011841	-6.997984	-2.600617	0.176453	-6.452518	1.878697	0.000000	-10.000000	0.400000	-22.983334	66.000000	1023.000000	1023.000000	2046.000000
16.080000	-0.012217	-7.220136	-2.568523	0.087369	-6.476741	1.737759	0.000000	-10.000000	0.366667	-22.216667	58.166668	1023.000000	1023.000000	2046.000000
16.100000	-0.012497	-7.386001	-2.549894	0.047536	-6.473348	1.589705	0.000000	-10.000000	0.333333	-21.483334	50.666668	1023.000000	1023.000000	2046.000000
16.120001	-0.012603	-7.448468	-2.489957	-0.030218	-6.450546	1.522253	0.000000	-10.000000	0.316667	-20.650000	43.500000	1023.000000	1023.000000	2046.000000
16.139999	-0.012876	-7.609763	-2.493097	-0.033140	-6.486777	1.403251	0.000000	-10.000000	0.291667	-19.800001	36.666668	1023.000000	1023.000000	2046.000000
16.160000	-0.013044	-7.708794	-2.497614	-0.005585	-6.495083	1.289488	0.000000	-10.000000	0.266667	-18.783333	30.000000	1023.000000	1023.000000	2046.000000
16.180000	-0.013230	-7.818977	-2.517967	-0.044971	-6.472692	1.216653	0.000000	-10.000000	0.225000	-18.000000	23.666666	1023.000000	1023.000000	2046.000000
16.200001	-0.013283	-7.850541	-2.503822	-0.018633	-6.488331	1.160245	0.000000	-10.000000	0.191667	-16.850000	17.666666	1023.000000	1023.000000	2046.000000
16.219999	-0.013428	-7.935717	-2.470334	-0.021006	-6.520820	1.076443	0.000000	-10.000000	0.166667	-15.716667	12.000000	1023.000000	1023.000000	2046.000000
16.240000	-0.013513	-7.986354	-2.446855	-0.007031	-6.600281	1.067814	0.000000	-10.000000	0.158333	-14.316667	6.833333	1023.000000	1023.000000	2046.000000
16.260000	-0.013527	-7.994679	-2.406181	-0.000308	-6.595971	1.007780	0.000000	-10.000000	0.116667	-13.050000	2.333333	1023.000000	1023.000000	2046.000000
16.280001	-0.013570	-8.020105	-2.368891	0.019088	-6.618331	0.948028	0.000000	-10.000000	0.083333	-11.666667	-1.666667	1023.000000	1023.000000	2046.000000
16.299999	-0.013534	-7.998720	-2.326001	0.017536	-6.597587	0.907332	0.000000	-10.000000	0.033333	-10.083333	-5.333333	1023.000000	1023.000000	2046.000000
16.320000	-0.013385	-7.910712	-2.271142	0.013458	-6.569746	0.916717	0.000000	-10.000000	0.016667	-7.816667	-8.666667	1023.000000	1023.000000	2046.000000
16.340000	-0.013048	-7.711323	-2.143279	0.003781	-6.483836	0.912010	0.000000	-10.000000	0.000000	-4.250000	-11.166667	1023.000000	1023.000000	2046.000000
16.360001	-0.012588	-7.439508	-2.034314	0.022270	-6.361221	0.933757	0.000000	-10.000000	-0.025000	0.050000	-12.500000	1023.000000	1023.000000	2046.000000
16.379999	-0.011884	-7.023419	-1.864605	0.027478	-6.226475	1.040183	0.000000	-10.000000	-0.083333	4.900000	-13.000000	1023.000000	1023.000000	2046.000000
16.400000	-0.011027	-6.516939	-1.690638	0.088499	-6.031324	1.116524	0.000000	-10.000000	-0.166667	10.000000	-13.000000	1023.000000	1023.000000	2046.000000
16.420000	-0.010032	-5.928934	-1.503940	0.133488	-5.816713	1.258230	0.000000	-10.000000	-0.266667	14.866667	-13.000000	1023.000000	1023.000000	2046.000000
16.440001	-0.009028	-5.335644	-1.318921	0.189614	-5.612499	1.406162	0.000000	-10.000000	-0.350000	18.866667	-13.000000	1023.000000	1023.000000	2046.000000
16.459999	-0.007908	-4.673813	-1.142276	0.244130	-5.325008	1.549341	0.000000	-10.000000	-0.433333	21.516666	-6.666667	1023.000000	1023.000000	2046.000000
16.480000	-0.006755	-3.992444	-0.959340	0.275993	-5.065070	1.755973	0.000000	-10.000000	-0.500000	23.966667	6.666667	1023.000000	1023.000000	2046.000000
16.500000	-0.005472	-3.233851	-0.727883	0.355445	-4.802612	1.941199	0.000000	-10.000000	-0.558333	26.233334	23.000000	1023.000000	1023.000000	2046.000000
16.520000	-0.004260	-2.517500	-0.556007	0.374486	-4.541723	2.205744	0.000000	-10.000000	-0.616667	28.216667	36.000000	1023.000000	1023.000000	2046.000000
16.540001	-0.003154	-1.864283	-0.414646	0.454180	-4.327835	2.424018	0.000000	-10.000000	-0.666667	29.800001	45.166668	1023.000000	1023.000000	2046.000000
16.559999	-0.002186	-1.291843	-0.280348	0.476427	-4.125671	2.637748	0.000000	-10.000000	-0.725000	31.216667	54.833332	1023.000000	1023.000000	2046.000000
16.580000	-0.001405	-0.830090	-0.104959	0.483391	-3.970492	2.761970	0.000000	-10.000000	-0.775000	32.650002	65.000000	1023.000000	1023.000000	2046.000000
16.600000	-0.000653	-0.385739	0.105883	0.445749	-3.834047	2.896677	0.000000	-10.000000	-0.800000	33.566666	75.833336	1023.000000	1023.000000	2046.000000
16.620001	-0.000095	-0.056189	0.260162	0.390149	-3.659761	2.953261	0.000000	-10.000000	-0.816667	34.366669	86.833336	1023.000000	1023.000000	2046.000000
16.639999	0.000628	0.370974	0.577781	0.283147	-3.498831	3.008877	0.000000	-10.000000	-0.833333	34.966667	98.333336	1023.000000	1023.000000	2046.000000
16.660000	0.001094	0.646373	0.728228	0.182033	-3.298352	3.034464	0.000000	-10.000000	-0.866667	35.316666	109.666664	1023.000000	1023.000000	2046.000000
16.680000	0.002425	1.433008	0.995772	0.269200	-3.033844	3.201880	0.000000	-10.000000	-0.891667	35.599998	121.333336	1023.000000	1023.000000	2046.000000
16.700001	0.003793	2.241684	1.123949	0.361741	-2.691525	3.447520	0.000000	-10.000000	-0.908333	35.566666	133.000000	1023.000000	1023.000000	2046.000000
16.719999	0.004828	2.853582	1.275749	0.266346	-2.386349	3.697837	0.000000	-10.000000	-0.941667	35.916668	145.000000	1023.000000	1023.000000	2046.000000
16.740000	0.005427	3.207343	1.345959	0.037839	-2.126578	3.950123	0.000000	-10.000000	-0.966667	36.333332	157.000000	1023.000000	1023.000000	2046.000000
16.760000	0.005601	3.310151	1.402914	-0.303915	-1.948971	4.160123	0.000000	-10.000000	-1.000000	36.866665	169.000000	1023.000000	1023.000000	2046.000000
16.780001	0.005046	2.981900	1.299493	-0.714737	-1.827217	4.224362	0.000000	-10.000000	-1.008333	37.583332	181.333328	1023.000000	1023.000000	2046.000000
16.799999	0.004112	2.430351	1.215500	-1.156126	-1.754595	4.125571	0.000000	-10.000000	-1.000000	37.566666	193.666672	1023.000000	1023.000000	2046.000000
16.820000	0.003856	2.278776	1.336750	-1.524302	-1.561465	4.027793	0.000000	-10.000000	-1.008333	37.966667	206.333328	1023.000000	1023.000000	2046.000000
16.840000	0.004307	2.545331	1.463967	-1.667459	-1.273620	4.022443	0.000000	-10.000000	-1.016667	37.849998	218.833328	1023.000000	1023.000000	2046.000000
16.860001	0.005197	3.071157	1.559710	-1.582062	-0.964135	4.057645	0.000000	-10.000000	-1.050000	38.383335	231.500000	1023.000000	1023.000000	2046.000000
16.879999	0.006322	3.736159	1.635276	-1.429048	-0.685304	4.215234	0.000000	-10.000000	-1.041667	38.400002	244.166672	1023.000000	1023.000000	2046.000000
16.900000	0.007446	4.400544	1.686750	-1.234797	-0.383706	4.332296	0.000000	-10.000000	-1.041667	38.433334	257.000000	1023.000000	1023.000000	2046.000000
16.920000	0.008496	5.020946	1.789057	-1.145809	-0.120302	4.497999	0.000000	-10.000000	-1.033333	38.483334	270.000000	1023.000000	1023.000000	2046.000000
16.940001	0.009571	5.656362	1.869914	-1.074824	0.181871	4.679401	0.000000	-10.000000	-1.033333	38.533333	282.833344	1023.000000	1023.000000	2046.000000
16.959999	0.010845	6.409250	2.056490	-0.981757	0.513696	4.820821	0.000000	-10.000000	-1.033333	38.700001	295.666656	1023.000000	1023.000000	2046.000000
16.980000	0.012248	7.238362	2.251794	-0.859833	0.798213	5.048188	0.000000	-10.000000	-1.041667	38.966667	308.500000	1023.000000	1023.000000	2046.000000
17.000000	0.013937	8.237042	2.625969	-0.755675	1.157304	5.209445	0.000000	-10.000000	-1.058333	39.333332	321.500000	1023.000000	1023.000000	2046.000000
17.020000	0.015931	9.415501	3.002646	-0.575335	1.590026	5.398164	0.000000	-10.000000	-1.075000	39.883331	334.500000	1023.000000	1023.000000	2046.000000
17.040001	0.018222	10.769252	3.485839	-0.464367	2.048177	5.699603	0.000000	-10.000000	-1.083333	40.000000	347.666656	1023.000000	1023.000000	2046.000000
17.059999	0.020392	12.051503	3.952588	-0.335589	2.479950	5.954554	0.000000	-10.000000	-1.066667	39.916668	361.000000	1023.000000	1023.000000	2046.000000
17.080000	0.022607	13.360574	4.293087	-0.128391	2.967553	6.228326	0.000000	-10.000000	-1.058333	39.333332	374.333344	1023.000000	1023.000000	2046.000000
17.100000	0.024798	14.655592	4.654237	-0.011597	3.478492	6.534459	0.000000	-10.000000	-1.025000	38.816666	387.500000	1023.000000	1023.000000	2046.000000
17.120001	0.026802	15.839723	4.867474	0.183096	3.980591	6.808561	0.000000	-10.000000	-0.991667	38.100002	400.500000	1023.000000	1023.000000	2046.000000
17.139999	0.028495	16.840544	5.047457	0.261935	4.419968	7.111184	0.000000	-10.000000	-0.941667	37.716667	413.333344	1023.000000	1023.000000	2046.000000
17.160000	0.029878	17.657984	5.248991	0.277558	4.775360	7.356074	0.000000	-10.000000	-0.908333	37.216667	426.000000	1023.000000	1023.000000	2046.000000
17.180000	0.031262	18.475796	5.498456	0.238508	5.098939	7.639893	0.000000	-10.000000	-0.875000	36.800003	438.500000	1023.000000	1023.000000	2046.000000
17.200001	0.032531	19.225718	5.750779	0.185152	5.371345	7.918442	0.000000	-10.000000	-0.875000	36.300003	450.833344	1023.000000	1023.000000	2046.000000
17.219999	0.033727	19.932856	6.041491	0.068945	5.690702	8.131717	0.000000	-10.000000	-0.900000	36.266666	463.000000	1023.000000	1023.000000	2046.000000
17.240000	0.034925	20.640636	6.419825	-0.032540	5.937428	8.315923	0.000000	-10.000000	-0.950000	36.600002	475.000000	1023.000000	1023.000000	2046.000000
17.260000	0.036258	21.428740	6.874040	-0.167789	6.235339	8.487148	0.000000	-10.000000	-0.950000	37.116669	487.333344	1023.000000	1023.000000	2046.000000
17.280001	0.037822	22.352943	7.254603	-0.208795	6.639608	8.667528	0.000000	-10.000000	-0.950000	37.250000	499.666656	1023.000000	1023.000000	2046.000000
17.299999	0.039470	23.326797	7.662352	-0.236962	7.056666	8.844741	0.000000	-10.000000	-0.916667	37.233334	512.166687	1023.000000	1023.000000	2046.000000
17.320000	0.041192	24.344545	8.076081	-0.214175	7.488277	8.994361	0.000000	-10.000000	-0.891667	36.866669	524.500000	1023.000000	1023.000000	2046.000000
17.340000	0.043030	25.430761	8.484860	-0.124845	7.907653	9.163093	0.000000	-10.000000	-0.875000	36.383335	536.833313	1023.000000	1023.000000	2046.000000
17.360001	0.044956	26.568710	8.964443	-0.063962	8.261963	9.406266	0.000000	-10.000000	-0.850000	35.883335	549.000000	1023.000000	1023.000000	2046.000000
17.379999	0.046999	27.776121	9.366749	0.114109	8.662938	9.632325	0.000000	-10.000000	-0.841667	35.366669	561.000000	1023.000000	1023.000000	2046.000000
17.400000	0.048979	28.946692	9.776587	0.228206	9.066329	9.875568	0.000000	-10.000000	-0.808333	35.000000	573.000000	1023.000000	1023.000000	2046.000000
17.420000	0.051093	30.195869	10.173328	0.412229	9.458809	10.151502	0.000000	-10.000000	-0.808333	34.600002	584.833313	1023.000000	1023.000000	2046.000000
17.440001	0.053130	31.399700	10.553767	0.575293	9.903749	10.366892	0.000000	-10.000000	-0.783333	34.300003	596.500000	1023.000000	1023.000000	2046.000000
17.459999	0.055191	32.618080	10.992796	0.710786	10.268988	10.645509	0.000000	-10.000000	-0.741667	33.816669	607.833313	1023.000000	1023.000000	2046.000000
17.480000	0.056984	33.677341	11.334541	0.852274	10.658671	10.831854	0.000000	-10.000000	-0.700000	33.016666	619.166687	1023.000000	1023.000000	2046.000000
17.500000	0.058689	34.685390	11.667242	0.945120	11.049744	11.023286	0.000000	-10.000000	-0.658333	32.033333	630.333313	1023.000000	1023.000000	2046.000000
17.520000	0.060318	35.648182	11.959631	1.052036	11.380377	11.256141	0.000000	-10.000000	-0.608333	31.066668	641.333313	1023.000000	1023.000000	2046.000000
17.540001	0.061667	36.445148	12.216681	1.169817	11.682271	11.376380	0.000000	-10.000000	-0.525000	29.416668	652.000000	1023.000000	1023.000000	2046.000000
17.559999	0.062959	37.208569	12.452197	1.303285	11.926793	11.526296	0.000000	-10.000000	-0.425000	27.416668	662.000000	1023.000000	1023.000000	2046.000000
17.580000	0.064064	37.862007	12.628312	1.427498	12.214641	11.591557	0.000000	-10.000000	-0.341667	24.900002	671.333313	1023.000000	1023.000000	2046.000000
17.600000	0.064982	38.404388	12.822352	1.520230	12.371314	11.690492	0.000000	-10.000000	-0.258333	22.400002	679.833313	1023.000000	1023.000000	2046.000000
17.620001	0.065687	38.821239	12.900523	1.638574	12.518493	11.763651	0.000000	-10.000000	-0.191667	19.316668	687.833313	1023.000000	1023.000000	2046.000000
17.639999	0.066246	39.151215	12.998202	1.734959	12.604887	11.813166	0.000000	-10.000000	-0.116667	15.766667	695.000000	1023.000000	1023.000000	2046.000000
17.660000	0.066578	39.347553	13.038327	1.798722	12.643191	11.867313	0.000000	-10.000000	-0.058333	12.016666	701.000000	1023.000000	1023.000000	2046.000000
17.680000	0.066928	39.554222	13.055869	1.878513	12.661691	11.958149	0.000000	-10.000000	-0.016667	7.916667	705.666687	1023.000000	1023.000000	2046.000000
17.700001	0.067089	39.649681	13.052857	1.963652	12.715509	11.917664	0.000000	-10.000000	0.008333	3.233333	708.833313	1023.000000	1023.000000	2046.000000
17.719999	0.067145	39.682629	13.070018	1.997865	12.706062	11.908685	0.000000	-10.000000	0.008333	-0.533333	710.500000	1023.000000	1023.000000	2046.000000
17.740000	0.066865	39.517471	12.944067	2.083431	12.607563	11.882409	0.000000	-10.000000	0.025000	-3.566667	711.000000	1023.000000	1023.000000	2046.000000
17.760000	0.066219	39.135632	12.768267	2.180983	12.312354	11.874028	0.000000	-10.000000	0.025000	-5.350000	711.000000	1023.000000	1023.000000	2046.000000
17.780001	0.065470	38.692669	12.629240	2.219915	12.009034	11.834479	0.000000	-10.000000	0.041667	-7.016667	711.000000	1023.000000	1023.000000	2046.000000
17.799999	0.064864	38.334358	12.608188	2.160103	11.788153	11.777915	0.000000	-10.000000	0.050000	-8.400000	711.000000	1023.000000	1023.000000	2046.000000
17.820000	0.064331	38.019791	12.515508	2.180439	11.556990	11.766856	0.000000	-10.000000	0.075000	-9.816667	711.000000	1023.000000	1023.000000	2046.000000
17.840000	0.064550	38.148937	12.343402	2.574833	11.380477	11.850227	0.000000	-10.000000	0.100000	-11.750000	711.000000	1023.000000	1023.000000	2046.000000
17.860001	0.064522	38.132534	12.011273	2.939207	11.186106	11.995946	0.000000	-10.000000	0.116667	-13.066667	711.000000	1023.000000	1023.000000	2046.000000
17.879999	0.063376	37.455025	11.614092	2.901112	10.846410	12.093410	0.000000	-10.000000	0.150000	-14.583333	702.500000	1023.000000	1023.000000	2046.000000
17.900000	0.061016	36.060741	11.083768	2.582711	10.395945	11.998318	0.000000	-10.000000	0.183333	-15.500000	692.333313	1023.000000	1023.000000	2046.000000
17.920000	0.057878	34.205917	10.448214	2.138419	9.870685	11.748598	0.000000	-10.000000	0.225000	-16.783333	680.166687	1023.000000	1023.000000	2046.000000
17.940001	0.054488	32.202209	9.890261	1.661698	9.287500	11.362750	0.000000	-10.000000	0.241667	-17.783333	674.500000	1023.000000	1023.000000	2046.000000
17.959999	0.051547	30.464277	9.523734	1.239513	8.746554	10.954476	0.000000	-10.000000	0.283333	-19.166666	668.500000	1023.000000	1023.000000	2046.000000
17.980000	0.049226	29.092541	9.190525	0.993684	8.349282	10.559051	0.000000	-10.000000	0.316667	-20.366667	662.166687	1023.000000	1023.000000	2046.000000
18.000000	0.047580	28.119606	8.859388	0.940827	7.984024	10.335367	0.000000	-10.000000	0.358333	-21.250000	655.500000	1023.000000	1023.000000	2046.000000
18.020000	0.046131	27.263336	8.501896	0.997857	7.654812	10.108771	0.000000	-10.000000	0.366667	-21.950001	648.333313	1023.000000	1023.000000	2046.000000
18.040001	0.044852	26.507391	8.104190	1.080123	7.410281	9.912796	0.000000	-10.000000	0.383333	-22.733334	641.000000	1023.000000	1023.000000	2046.000000
18.059999	0.043622	25.780848	7.785422	1.151641	7.074042	9.769742	0.000000	-10.000000	0.416667	-23.700001	633.500000	1023.000000	1023.000000	2046.000000
18.080000	0.042329	25.016554	7.467289	1.118520	6.824574	9.606171	0.000000	-10.000000	0.458333	-24.550001	625.500000	1023.000000	1023.000000	2046.000000
18.100000	0.041117	24.300411	7.195473	1.132218	6.495791	9.476931	0.000000	-10.000000	0.491667	-25.250000	617.333313	1023.000000	1023.000000	2046.000000
18.120001	0.039798	23.520670	6.916075	1.107647	6.152656	9.344292	0.000000	-10.000000	0.516667	-25.800001	608.666687	1023.000000	1023.000000	2046.000000
18.139999	0.038766	22.910597	6.697617	1.118878	5.859877	9.234225	0.000000	-10.000000	0.525000	-26.333334	600.166687	1023.000000	1023.000000	2046.000000
18.160000	0.037829	22.356775	6.459115	1.212240	5.600762	9.084659	0.000000	-10.000000	0.541667	-26.916668	591.333313	1023.000000	1023.000000	2046.000000
18.180000	0.037201	21.985708	6.328028	1.314095	5.332233	9.011352	0.000000	-10.000000	0.575000	-27.500000	582.500000	1023.000000	1023.000000	2046.000000
18.200001	0.036626	21.646147	6.240651	1.348134	5.097693	8.959668	0.000000	-10.000000	0.616667	-28.283335	573.333313	1023.000000	1023.000000	2046.000000
18.219999	0.036187	21.386707	6.051368	1.483073	4.876724	8.975543	0.000000	-10.000000	0.650000	-29.216667	564.000000	1023.000000	1023.000000	2046.000000
18.240000	0.035661	21.075937	5.900690	1.584747	4.561467	9.029034	0.000000	-10.000000	0.683333	-30.266666	554.333313	1023.000000	1023.000000	2046.000000
18.260000	0.034936	20.646975	5.617041	1.740422	4.295265	8.994246	0.000000	-10.000000	0.716667	-31.000000	544.166687	1023.000000	1023.000000	2046.000000
18.280001	0.034061	20.130020	5.234894	1.905842	4.038313	8.950971	0.000000	-10.000000	0.758333	-31.366667	533.833313	1023.000000	1023.000000	2046.000000
18.299999	0.032944	19.470125	4.868332	1.966007	3.683229	8.952557	0.000000	-10.000000	0.766667	-31.733334	523.166687	1023.000000	1023.000000	2046.000000
18.320000	0.031778	18.780731	4.509117	1.997004	3.336768	8.937841	0.000000	-10.000000	0.783333	-32.166668	512.666687	1023.000000	1023.000000	2046.000000
18.340000	0.030573	18.068783	4.131987	2.060587	2.925814	8.950396	0.000000	-10.000000	0.791667	-32.533333	501.833344	1023.000000	1023.000000	2046.000000
18.360001	0.029171	17.240198	3.732428	2.066142	2.510739	8.930889	0.000000	-10.000000	0.800000	-32.849998	491.000000	1023.000000	1023.000000	2046.000000
18.379999	0.027853	16.461357	3.394081	2.119679	2.072066	8.875531	0.000000	-10.000000	0.816667	-33.150002	480.000000	1023.000000	1023.000000	2046.000000
18.400000	0.026437	15.623973	3.153127	2.077089	1.596950	8.796807	0.000000	-10.000000	0.825000	-33.533333	469.000000	1023.000000	1023.000000	2046.000000
18.420000	0.025014	14.783482	2.876396	2.053785	1.165867	8.687434	0.000000	-10.000000	0.833333	-33.700001	457.833344	1023.000000	1023.000000	2046.000000
18.440001	0.023831	14.084215	2.661562	1.976590	0.852888	8.593175	0.000000	-10.000000	0.850000	-33.866669	446.500000	1023.000000	1023.000000	2046.000000
18.459999	0.022787	13.467336	2.529600	1.967088	0.473841	8.496807	0.000000	-10.000000	0.875000	-34.016666	435.166656	1023.000000	1023.000000	2046.000000
18.480000	0.021880	12.931234	2.389001	1.942484	0.203184	8.396565	0.000000	-10.000000	0.900000	-34.250000	423.833344	1023.000000	1023.000000	2046.000000
18.500000	0.021070	12.452479	2.238364	1.851333	-0.013334	8.376116	0.000000	-10.000000	0.900000	-34.349998	412.500000	1023.000000	1023.000000	2046.000000
18.520000	0.020202	11.939557	2.135324	1.856367	-0.282380	8.230246	0.000000	-10.000000	0.900000	-34.516666	401.000000	1023.000000	1023.000000	2046.000000
18.540001	0.019370	11.447482	1.986691	1.889428	-0.559434	8.130796	0.000000	-10.000000	0.891667	-34.516666	389.500000	1023.000000	1023.000000	2046.000000
18.559999	0.018596	10.990059	1.845216	1.927787	-0.826403	8.043458	0.000000	-10.000000	0.883333	-34.233334	378.000000	1023.000000	1023.000000	2046.000000
18.580000	0.017769	10.501524	1.699338	2.025304	-1.165451	7.942333	0.000000	-10.000000	0.875000	-33.883335	366.500000	1023.000000	1023.000000	2046.000000
18.600000	0.016928	10.004596	1.501005	2.074393	-1.443810	7.873008	0.000000	-10.000000	0.875000	-33.566666	355.166656	1023.000000	1023.000000	2046.000000
18.620001	0.016191	9.569076	1.346993	2.156229	-1.720294	7.786148	0.000000	-10.000000	0.858333	-33.416668	344.000000	1023.000000	1023.000000	2046.000000
18.639999	0.015388	9.094053	1.175818	2.208327	-1.973181	7.683090	0.000000	-10.000000	0.841667	-33.266666	332.833344	1023.000000	1023.000000	2046.000000
18.660000	0.014727	8.703891	1.033614	2.295373	-2.169324	7.544228	0.000000	-10.000000	0.816667	-32.983334	321.666656	1023.000000	1023.000000	2046.000000
18.680000	0.014106	8.336723	0.955321	2.289546	-2.386757	7.478613	0.000000	-10.000000	0.800000	-32.816666	310.666656	1023.000000	1023.000000	2046.000000
18.700001	0.013546	8.005781	0.885807	2.257814	-2.633666	7.495826	0.000000	-10.000000	0.791667	-32.683334	299.833344	1023.000000	1023.000000	2046.000000
18.719999	0.012902	7.625054	0.800709	2.258391	-2.847297	7.413252	0.000000	-10.000000	0.783333	-32.566669	289.000000	1023.000000	1023.000000	2046.000000
18.740000	0.012183	7.200396	0.664294	2.261919	-2.987999	7.262182	0.000000	-10.000000	0.775000	-32.333336	278.000000	1023.000000	1023.000000	2046.000000
18.760000	0.011398	6.736395	0.571526	2.263876	-3.202074	7.103067	0.000000	-10.000000	0.750000	-31.750000	267.166656	1023.000000	1023.000000	2046.000000
18.780001	0.010768	6.363842	0.477980	2.272424	-3.319395	6.932834	0.000000	-10.000000	0.733333	-31.250000	256.666656	1023.000000	1023.000000	2046.000000
18.799999	0.009968	5.890805	0.398611	2.238634	-3.513120	6.766680	0.000000	-10.000000	0.700000	-30.650000	246.166672	1023.000000	1023.000000	2046.000000
18.820000	0.009288	5.489460	0.326526	2.215680	-3.646530	6.593784	0.000000	-10.000000	0.675000	-30.333334	235.833328	1023.000000	1023.000000	2046.000000
18.840000	0.008536	5.044497	0.226085	2.186985	-3.771548	6.402974	0.000000	-10.000000	0.658333	-30.000000	225.500000	1023.000000	1023.000000	2046.000000
18.860001	0.007853	4.641212	0.115497	2.187042	-3.859099	6.197772	0.000000	-10.000000	0.666667	-29.883333	218.833328	1023.000000	1023.000000	2046.000000
18.879999	0.007265	4.293504	0.079117	2.113566	-3.966098	6.066919	0.000000	-10.000000	0.658333	-29.650000	209.166672	1023.000000	1023.000000	2046.000000
18.900000	0.006678	3.946831	0.059894	2.105702	-4.074651	5.855885	0.000000	-10.000000	0.650000	-29.133333	199.500000	1023.000000	1023.000000	2046.000000
18.920000	0.006005	3.548864	-0.042857	2.081587	-4.162316	5.672450	0.000000	-10.000000	0.625000	-28.450001	186.666672	1023.000000	1023.000000	2046.000000
18.940001	0.005322	3.145381	-0.074236	2.034840	-4.308902	5.493679	0.000000	-10.000000	0.591667	-27.750000	177.000000	1023.000000	1023.000000	2046.000000
18.959999	0.004429	2.617784	-0.078350	1.999304	-4.485564	5.182394	0.000000	-10.000000	0.550000	-27.266666	167.666672	1023.000000	1023.000000	2046.000000
18.980000	0.003415	2.018022	-0.116256	1.878717	-4.662009	4.917570	0.000000	-10.000000	0.525000	-26.950001	161.500000	1023.000000	1023.000000	2046.000000
19.000000	0.002361	1.395220	-0.180180	1.761917	-4.836019	4.649502	0.000000	-10.000000	0.516667	-26.466667	149.666672	1023.000000	1023.000000	2046.000000
19.020000	0.001972	1.165387	-0.289772	1.850394	-4.824869	4.429634	0.000000	-10.000000	0.508333	-26.083334	140.833328	1023.000000	1023.000000	2046.000000
19.040001	0.001499	0.885990	-0.382541	1.845977	-4.802367	4.224920	0.000000	-10.000000	0.500000	-25.666668	129.333328	1023.000000	1023.000000	2046.000000
19.059999	0.000740	0.437061	-0.485793	1.676449	-4.828728	4.075133	0.000000	-10.000000	0.483333	-25.433334	123.666664	1023.000000	1023.000000	2046.000000
19.080000	-0.000754	-0.445891	-0.649643	1.331297	-5.080191	3.952645	0.000000	-10.000000	0.466667	-24.833334	115.333336	1023.000000	1023.000000	2046.000000
19.100000	-0.002801	-1.655275	-0.892575	0.970636	-5.396277	3.662941	0.000000	-10.000000	0.416667	-23.966667	107.000000	1023.000000	1023.000000	2046.000000
19.120001	-0.005314	-3.140737	-1.222596	0.521182	-5.755312	3.315989	0.000000	-10.000000	0.375000	-22.716667	99.000000	1023.000000	1023.000000	2046.000000
19.139999	-0.008148	-4.815466	-1.511266	-0.007729	-6.096906	2.800435	0.000000	-10.000000	0.333333	-21.583334	91.333336	1023.000000	1023.000000	2046.000000
19.160000	-0.010414	-6.154443	-1.618459	-0.463515	-6.340319	2.267850	0.000000	-10.000000	0.316667	-20.600000	84.166664	1023.000000	1023.000000	2046.000000
19.180000	-0.011912	-7.039800	-1.816923	-0.620909	-6.434323	1.832355	0.000000	-10.000000	0.325000	-20.150000	77.333336	1023.000000	1023.000000	2046.000000
19.200001	-0.013000	-7.682862	-2.074199	-0.697905	-6.414904	1.504145	0.000000	-10.000000	0.316667	-20.166668	70.666664	1023.000000	1023.000000	2046.000000
19.219999	-0.013727	-8.112580	-2.301847	-0.674716	-6.463372	1.327355	0.000000	-10.000000	0.316667	-20.166668	63.833332	1023.000000	1023.000000	2046.000000
19.240000	-0.014313	-8.458773	-2.532651	-0.637381	-6.476222	1.187481	0.000000	-10.000000	0.300000	-20.216667	57.166668	1023.000000	1023.000000	2046.000000
19.260000	-0.015137	-8.946116	-2.738274	-0.695758	-6.555225	1.043140	0.000000	-10.000000	0.300000	-19.933334	50.333332	1023.000000	1023.000000	2046.000000
19.280001	-0.015930	-9.414832	-2.968489	-0.737575	-6.575560	0.866792	0.000000	-10.000000	0.300000	-19.733334	43.666668	1023.000000	1023.000000	2046.000000
19.299999	-0.016593	-9.806417	-3.031833	-0.836028	-6.707262	0.768706	0.000000	-10.000000	0.275000	-19.333334	37.000000	1023.000000	1023.000000	2046.000000
19.320000	-0.017091	-10.100647	-3.105557	-0.913534	-6.775567	0.694011	0.000000	-10.000000	0.241667	-18.850000	30.666666	1023.000000	1023.000000	2046.000000
19.340000	-0.017478	-10.329423	-3.111201	-0.920924	-6.833124	0.535826	0.000000	-10.000000	0.216667	-18.266666	24.500000	1023.000000	1023.000000	2046.000000
19.360001	-0.017502	-10.343765	-3.087652	-0.879845	-6.815984	0.439716	0.000000	-10.000000	0.208333	-17.600000	18.500000	1023.000000	1023.000000	2046.000000
19.379999	-0.017251	-10.195405	-2.925359	-0.900876	-6.777454	0.408285	0.000000	-10.000000	0.208333	-17.133333	14.500000	1023.000000	1023.000000	2046.000000
19.400000	-0.016907	-9.991925	-2.775406	-0.909459	-6.753209	0.446150	0.000000	-10.000000	0.200000	-16.600000	8.833333	1023.000000	1023.000000	2046.000000
19.420000	-0.016747	-9.897524	-2.782055	-0.849886	-6.683420	0.417837	0.000000	-10.000000	0.183333	-16.083334	3.500000	1023.000000	1023.000000	2046.000000
19.440001	-0.016750	-9.899263	-2.828901	-0.780638	-6.661110	0.371386	0.000000	-10.000000	0.133333	-14.883333	-3.333333	1023.000000	1023.000000	2046.000000
19.459999	-0.017054	-10.078937	-2.943271	-0.795312	-6.673186	0.332832	0.000000	-10.000000	0.083333	-13.383333	-8.166667	1023.000000	1023.000000	2046.000000
19.480000	-0.017544	-10.368781	-3.048868	-0.883222	-6.696151	0.259461	0.000000	-10.000000	0.050000	-12.150001	-11.333333	1023.000000	1023.000000	2046.000000
19.500000	-0.017976	-10.623641	-3.186200	-0.981724	-6.714295	0.258579	0.000000	-10.000000	0.050000	-11.150001	-14.333333	1023.000000	1023.000000	2046.000000
19.520000	-0.018250	-10.785745	-3.282792	-1.038584	-6.725564	0.261195	0.000000	-10.000000	0.033333	-9.516666	-17.666666	1023.000000	1023.000000	2046.000000
19.540001	-0.018541	-10.957992	-3.363404	-1.140159	-6.762914	0.308486	0.000000	-10.000000	0.000000	-5.700000	-21.833334	1023.000000	1023.000000	2046.000000
19.559999	-0.018645	-11.018959	-3.367561	-1.174880	-6.772033	0.295514	0.000000	-10.000000	-0.033333	-0.816667	-24.833334	1023.000000	1023.000000	2046.000000
19.580000	-0.018575	-10.978102	-3.235721	-1.253854	-6.806856	0.318329	0.000000	-10.000000	-0.075000	4.166667	-25.833334	1023.000000	1023.000000	2046.000000
19.600000	-0.018464	-10.912230	-3.169844	-1.325163	-6.737313	0.320091	0.000000	-10.000000	-0.100000	6.966667	-26.000000	1023.000000	1023.000000	2046.000000
19.620001	-0.017972	-10.621163	-3.028022	-1.367008	-6.669146	0.443013	0.000000	-10.000000	-0.166667	10.283334	-26.000000	1023.000000	1023.000000	2046.000000
19.639999	-0.017320	-10.236120	-2.822278	-1.457861	-6.541499	0.585518	0.000000	-10.000000	-0.233333	13.633334	-26.000000	1023.000000	1023.000000	2046.000000
19.660000	-0.016200	-9.574001	-2.511756	-1.459124	-6.347044	0.743923	0.000000	-10.000000	-0.325000	18.283335	-17.666666	1023.000000	1023.000000	2046.000000
19.680000	-0.015228	-8.999509	-2.334066	-1.443928	-6.077798	0.856283	0.000000	-10.000000	-0.391667	21.716667	-0.500000	1023.000000	1023.000000	2046.000000
19.700001	-0.013927	-8.230612	-2.082377	-1.398443	-5.787139	1.037347	0.000000	-10.000000	-0.458333	24.483334	19.166666	1023.000000	1023.000000	2046.000000
19.719999	-0.012548	-7.415942	-1.781029	-1.352231	-5.523781	1.241100	0.000000	-10.000000	-0.500000	25.950001	30.500000	1023.000000	1023.000000	2046.000000
19.740000	-0.010969	-6.482440	-1.493272	-1.232049	-5.203795	1.446677	0.000000	-10.000000	-0.575000	27.666668	39.000000	1023.000000	1023.000000	2046.000000
19.760000	-0.009460	-5.590914	-1.270836	-1.178149	-4.882812	1.740883	0.000000	-10.000000	-0.633333	29.400002	48.166668	1023.000000	1023.000000	2046.000000
19.780001	-0.007789	-4.603155	-0.990376	-1.068801	-4.551835	2.007857	0.000000	-10.000000	-0.716667	31.500002	60.833332	1023.000000	1023.000000	2046.000000
19.799999	-0.006137	-3.627090	-0.675398	-0.956572	-4.257924	2.262804	0.000000	-10.000000	-0.750000	32.533333	67.500000	1023.000000	1023.000000	2046.000000
19.820000	-0.004453	-2.631716	-0.396921	-0.876129	-3.913376	2.554710	0.000000	-10.000000	-0.775000	33.316669	78.333336	1023.000000	1023.000000	2046.000000
19.840000	-0.002724	-1.609628	-0.062192	-0.781870	-3.628450	2.862885	0.000000	-10.000000	-0.808333	34.000000	89.333336	1023.000000	1023.000000	2046.000000
19.860001	-0.001141	-0.674063	0.188539	-0.662639	-3.250083	3.050121	0.000000	-10.000000	-0.841667	34.683334	100.333336	1023.000000	1023.000000	2046.000000
19.879999	0.000633	0.374356	0.498176	-0.562965	-2.904080	3.343225	0.000000	-10.000000	-0.891667	35.650002	112.000000	1023.000000	1023.000000	2046.000000
19.900000	0.002408	1.422908	0.842746	-0.469861	-2.556884	3.606907	0.000000	-10.000000	-0.908333	36.349998	120.000000	1023.000000	1023.000000	2046.000000
19.920000	0.004176	2.467988	1.077803	-0.328370	-2.127465	3.846020	0.000000	-10.000000	-0.958333	37.450001	136.166672	1023.000000	1023.000000	2046.000000
19.940001	0.005836	3.449132	1.384979	-0.267668	-1.785856	4.117677	0.000000	-10.000000	-0.983333	37.766666	148.500000	1023.000000	1023.000000	2046.000000
19.959999	0.007631	4.509878	1.711035	-0.212473	-1.402588	4.413904	0.000000	-10.000000	-1.025000	38.533333	165.166672	1023.000000	1023.000000	2046.000000
19.980000	0.009328	5.512619	1.986541	-0.151260	-0.973830	4.651169	0.000000	-10.000000	-1.033333	38.900002	173.666672	1023.000000	1023.000000	2046.000000
20.000000	0.011136	6.581511	2.309383	-0.083947	-0.603526	4.959602	0.000000	-10.000000	-1.050000	39.533337	186.666672	1023.000000	1023.000000	2046.000000
20.020000	0.012985	7.674324	2.625425	-0.028912	-0.228282	5.306093	0.000000	-10.000000	-1.058333	39.750000	199.666672	1023.000000	1023.000000	2046.000000
20.040001	0.014732	8.706483	2.957679	0.051016	0.144704	5.553083	0.000000	-10.000000	-1.066667	39.966667	212.666672	1023.000000	1023.000000	2046.000000
20.059999	0.016499	9.750813	3.259241	0.123131	0.556729	5.811713	0.000000	-10.000000	-1.091667	40.233334	225.833328	1023.000000	1023.000000	2046.000000
20.080000	0.018323	10.828958	3.568219	0.198437	0.948329	6.113974	0.000000	-10.000000	-1.100000	40.666668	239.333328	1023.000000	1023.000000	2046.000000
20.100000	0.020075	11.864320	3.879348	0.262888	1.347309	6.374774	0.000000	-10.000000	-1.108333	40.966667	257.166656	1023.000000	1023.000000	2046.000000
20.120001	0.021633	12.785268	4.126549	0.327763	1.748584	6.582372	0.000000	-10.000000	-1.116667	41.216667	270.833344	1023.000000	1023.000000	2046.000000
20.139999	0.022874	13.518471	4.384423	0.324722	2.012013	6.797313	0.000000	-10.000000	-1.125000	40.966667	284.500000	1023.000000	1023.000000	2046.000000
20.160000	0.023760	14.042082	4.590899	0.274612	2.236965	6.939607	0.000000	-10.000000	-1.150000	41.133335	298.333344	1023.000000	1023.000000	2046.000000
20.180000	0.024501	14.479798	4.845486	0.174336	2.460036	6.999940	0.000000	-10.000000	-1.141667	41.233334	312.000000	1023.000000	1023.000000	2046.000000
20.200001	0.025300	14.952444	5.176599	0.055599	2.687410	7.032836	0.000000	-10.000000	-1.166667	41.650002	325.666656	1023.000000	1023.000000	2046.000000
20.219999	0.026307	15.547256	5.595579	-0.125559	2.977479	7.099759	0.000000	-10.000000	-1.158333	41.866665	339.500000	1023.000000	1023.000000	2046.000000
20.240000	0.027578	16.298594	5.975842	-0.201926	3.331957	7.192720	0.000000	-10.000000	-1.166667	41.966667	348.833344	1023.000000	1023.000000	2046.000000
20.260000	0.029775	17.597115	6.334219	0.043831	3.766167	7.452897	0.000000	-10.000000	-1.125000	41.916668	362.833344	1023.000000	1023.000000	2046.000000
20.280001	0.032049	18.940914	6.641750	0.280617	4.228774	7.789772	0.000000	-10.000000	-1.100000	41.783333	372.166656	1023.000000	1023.000000	2046.000000
20.299999	0.033667	19.897177	6.853956	0.327423	4.684733	8.031064	0.000000	-10.000000	-1.083333	41.466667	390.833344	1023.000000	1023.000000	2046.000000
20.320000	0.034264	20.249802	6.891200	0.135095	4.965021	8.258487	0.000000	-10.000000	-1.075000	41.033337	404.500000	1023.000000	1023.000000	2046.000000
20.340000	0.034019	20.105309	6.797346	-0.143225	5.109343	8.341845	0.000000	-10.000000	-1.066667	40.600002	418.166656	1023.000000	1023.000000	2046.000000
20.360001	0.033089	19.555731	6.640190	-0.489536	5.125796	8.279280	0.000000	-10.000000	-1.041667	40.350002	427.166656	1023.000000	1023.000000	2046.000000
20.379999	0.032265	19.068676	6.660666	-0.884144	5.234802	8.057351	0.000000	-10.000000	-1.000000	39.800003	436.333344	1023.000000	1023.000000	2046.000000
20.400000	0.032257	19.063749	6.830989	-1.188771	5.502290	7.919241	0.000000	-10.000000	-0.966667	39.200001	449.833344	1023.000000	1023.000000	2046.000000
20.420000	0.032965	19.482077	6.962994	-1.201074	5.802598	7.917559	0.000000	-10.000000	-0.950000	38.400002	463.000000	1023.000000	1023.000000	2046.000000
20.440001	0.033943	20.060377	7.138426	-1.145615	6.055986	8.011580	0.000000	-10.000000	-0.975000	38.299999	476.000000	1023.000000	1023.000000	2046.000000
20.459999	0.035013	20.692883	7.269868	-0.999536	6.349125	8.073425	0.000000	-10.000000	-0.958333	38.283333	488.833344	1023.000000	1023.000000	2046.000000
20.480000	0.036117	21.345047	7.404672	-0.846653	6.643126	8.143902	0.000000	-10.000000	-0.950000	38.266666	501.666656	1023.000000	1023.000000	2046.000000
20.500000	0.037143	21.951263	7.566042	-0.747877	6.930541	8.202558	0.000000	-10.000000	-0.916667	37.733334	514.333313	1023.000000	1023.000000	2046.000000
20.520000	0.038230	22.593668	7.777503	-0.648347	7.180803	8.283709	0.000000	-10.000000	-0.891667	37.116669	527.000000	1023.000000	1023.000000	2046.000000
20.540001	0.039340	23.250135	7.934535	-0.537772	7.493062	8.360311	0.000000	-10.000000	-0.841667	36.266666	539.500000	1023.000000	1023.000000	2046.000000
20.559999	0.040621	24.007267	8.175747	-0.411818	7.764369	8.478968	0.000000	-10.000000	-0.800000	35.416668	551.833313	1023.000000	1023.000000	2046.000000
20.580000	0.041973	24.806301	8.408050	-0.222905	8.083002	8.538155	0.000000	-10.000000	-0.750000	33.850002	567.500000	1023.000000	1023.000000	2046.000000
20.600000	0.043564	25.746056	8.702504	-0.012719	8.410643	8.645628	0.000000	-10.000000	-0.708333	32.716667	579.000000	1023.000000	1023.000000	2046.000000
20.620001	0.045273	26.756397	9.078842	0.105383	8.755581	8.816591	0.000000	-10.000000	-0.658333	31.416668	590.166687	1023.000000	1023.000000	2046.000000
20.639999	0.047032	27.795771	9.364215	0.349191	9.059640	9.022725	0.000000	-10.000000	-0.616667	30.566668	597.166687	1023.000000	1023.000000	2046.000000
20.660000	0.048629	28.739882	9.594633	0.620197	9.322090	9.202962	0.000000	-10.000000	-0.533333	28.666666	607.500000	1023.000000	1023.000000	2046.000000
20.680000	0.049964	29.528511	9.729652	0.887537	9.590379	9.320944	0.000000	-10.000000	-0.441667	26.549999	617.333313	1023.000000	1023.000000	2046.000000
20.700001	0.051034	30.161192	9.726687	1.079369	9.797931	9.557204	0.000000	-10.000000	-0.325000	23.549999	626.500000	1023.000000	1023.000000	2046.000000
20.719999	0.051544	30.462700	9.664082	1.190686	9.929424	9.678507	0.000000	-10.000000	-0.216667	20.216667	635.000000	1023.000000	1023.000000	2046.000000
20.740000	0.051788	30.606867	9.604918	1.177601	9.980918	9.843429	0.000000	-10.000000	-0.100000	15.783333	642.333313	1023.000000	1023.000000	2046.000000
20.760000	0.051738	30.577343	9.457753	1.212932	9.944769	9.961888	0.000000	-10.000000	-0.025000	10.133333	648.500000	1023.000000	1023.000000	2046.000000
20.780001	0.051231	30.277632	9.309265	1.125722	9.812836	10.029809	0.000000	-10.000000	0.025000	3.600000	652.833313	1023.000000	1023.000000	2046.000000
20.799999	0.050585	29.895899	9.178975	1.036299	9.616638	10.063986	0.000000	-10.000000	0.050000	-2.216667	655.166687	1023.000000	1023.000000	2046.000000
20.820000	0.049787	29.423828	9.096657	0.918460	9.379986	10.028727	0.000000	-10.000000	0.083333	-7.450000	656.000000	1023.000000	1023.000000	2046.000000
20.840000	0.049169	29.059114	9.045029	0.817694	9.144561	10.051831	0.000000	-10.000000	0.125000	-11.350000	656.000000	1023.000000	1023.000000	2046.000000
20.860001	0.048473	28.647499	8.951523	0.795191	8.892360	10.008425	0.000000	-10.000000	0.166667	-14.550000	656.000000	1023.000000	1023.000000	2046.000000
20.879999	0.047857	28.283272	8.818506	0.774461	8.709238	9.981068	0.000000	-10.000000	0.208333	-16.333334	656.000000	1023.000000	1023.000000	2046.000000
20.900000	0.047296	27.951979	8.663709	0.804828	8.496577	9.986864	0.000000	-10.000000	0.233333	-17.766666	647.833313	1023.000000	1023.000000	2046.000000
20.920000	0.046873	27.701914	8.581798	0.861871	8.269875	9.988370	0.000000	-10.000000	0.250000	-18.900000	637.666687	1023.000000	1023.000000	2046.000000
20.940001	0.046476	27.467384	8.455133	0.976132	8.029580	10.006538	0.000000	-10.000000	0.275000	-19.950001	625.166687	1023.000000	1023.000000	2046.000000
20.959999	0.045937	27.148952	8.294055	1.093720	7.696936	10.064240	0.000000	-10.000000	0.316667	-20.633333	618.666687	1023.000000	1023.000000	2046.000000
20.980000	0.045447	26.859362	8.086792	1.249531	7.414279	10.108759	0.000000	-10.000000	0.350000	-21.466667	611.833313	1023.000000	1023.000000	2046.000000
21.000000	0.044733	26.437332	7.822145	1.406456	7.076291	10.132439	0.000000	-10.000000	0.383333	-22.250000	604.666687	1023.000000	1023.000000	2046.000000
21.020000	0.043986	25.995480	7.487426	1.562792	6.746698	10.198563	0.000000	-10.000000	0.425000	-23.500000	597.333313	1023.000000	1023.000000	2046.000000
21.040001	0.043028	25.429588	7.177998	1.692225	6.350811	10.208554	0.000000	-10.000000	0.491667	-24.950001	589.333313	1023.000000	1023.000000	2046.000000
21.059999	0.041948	24.791281	6.842387	1.837674	5.880523	10.230697	0.000000	-10.000000	0.566667	-26.799999	581.166687	1023.000000	1023.000000	2046.000000
21.080000	0.040723	24.067043	6.467870	1.957219	5.425947	10.216009	0.000000	-10.000000	0.633333	-28.433334	572.000000	1023.000000	1023.000000	2046.000000
21.100000	0.039423	23.299042	6.111224	2.125271	4.914223	10.148324	0.000000	-10.000000	0.716667	-30.200001	562.500000	1023.000000	1023.000000	2046.000000
21.120001	0.037915	22.407900	5.775178	2.174525	4.331570	10.126627	0.000000	-10.000000	0.766667	-31.650000	552.333313	1023.000000	1023.000000	2046.000000
21.139999	0.036488	21.564266	5.444552	2.225413	3.820188	10.074113	0.000000	-10.000000	0.841667	-33.116669	541.833313	1023.000000	1023.000000	2046.000000
21.160000	0.035234	20.823418	5.139053	2.338514	3.343810	10.002040	0.000000	-10.000000	0.891667	-34.450001	530.833313	1023.000000	1023.000000	2046.000000
21.180000	0.033945	20.061535	4.870919	2.369096	2.896503	9.925017	0.000000	-10.000000	0.975000	-35.566669	519.500000	1023.000000	1023.000000	2046.000000
21.200001	0.032639	19.289600	4.581330	2.423117	2.453075	9.832078	0.000000	-10.000000	1.016667	-36.416668	507.500000	1023.000000	1023.000000	2046.000000
21.219999	0.031451	18.587816	4.334213	2.447390	2.076796	9.729419	0.000000	-10.000000	1.050000	-36.766666	495.333344	1023.000000	1023.000000	2046.000000
21.240000	0.030151	17.818998	4.045676	2.507979	1.734066	9.531278	0.000000	-10.000000	1.058333	-37.350002	483.000000	1023.000000	1023.000000	2046.000000
21.260000	0.028989	17.132372	3.866704	2.512533	1.355036	9.398099	0.000000	-10.000000	1.075000	-37.650002	470.666656	1023.000000	1023.000000	2046.000000
21.280001	0.027996	16.545752	3.732308	2.572902	1.108956	9.131586	0.000000	-10.000000	1.083333	-37.983334	458.166656	1023.000000	1023.000000	2046.000000
21.299999	0.027024	15.971245	3.590093	2.642816	0.795863	8.942472	0.000000	-10.000000	1.075000	-37.950001	445.500000	1023.000000	1023.000000	2046.000000
21.320000	0.026247	15.511785	3.460641	2.737988	0.512176	8.800981	0.000000	-10.000000	1.066667	-37.766666	432.833344	1023.000000	1023.000000	2046.000000
21.340000	0.025564	15.108595	3.398519	2.826090	0.229977	8.654010	0.000000	-10.000000	1.050000	-37.316669	420.166656	1023.000000	1023.000000	2046.000000
21.360001	0.024842	14.681717	3.330053	2.818954	-0.004930	8.537640	0.000000	-10.000000	1.041667	-36.850002	407.500000	1023.000000	1023.000000	2046.000000
21.379999	0.023950	14.154704	3.198422	2.846067	-0.286744	8.396959	0.000000	-10.000000	1.016667	-36.383335	395.166656	1023.000000	1023.000000	2046.000000
21.400000	0.023600	13.947458	3.018941	3.125226	-0.516779	8.320069	0.000000	-10.000000	0.991667	-36.266666	383.000000	1023.000000	1023.000000	2046.000000
21.420000	0.022811	13.481192	2.644244	3.308526	-0.665959	8.194380	0.000000	-10.000000	0.983333	-36.200001	371.000000	1023.000000	1023.000000	2046.000000
21.440001	0.021360	12.623882	2.284638	3.262540	-1.032650	8.109353	0.000000	-10.000000	0.983333	-36.333336	359.000000	1023.000000	1023.000000	2046.000000
21.459999	0.019052	11.259798	1.941731	2.914818	-1.625402	8.028651	0.000000	-10.000000	0.983333	-36.183334	347.000000	1023.000000	1023.000000	2046.000000
21.480000	0.016218	9.584618	1.550808	2.496895	-2.190167	7.727081	0.000000	-10.000000	0.958333	-35.883335	335.000000	1023.000000	1023.000000	2046.000000
21.500000	0.013119	7.753470	1.112485	2.015965	-2.675236	7.300256	0.000000	-10.000000	0.925000	-35.366665	323.000000	1023.000000	1023.000000	2046.000000
21.520000	0.009815	5.800735	0.801216	1.474573	-3.166697	6.691643	0.000000	-10.000000	0.908333	-34.766666	311.000000	1023.000000	1023.000000	2046.000000
21.540001	0.007119	4.207490	0.563431	1.070093	-3.530294	6.104261	0.000000	-10.000000	0.891667	-34.133335	299.333344	1023.000000	1023.000000	2046.000000
21.559999	0.005110	3.020220	0.299211	0.886824	-3.780622	5.614807	0.000000	-10.000000	0.858333	-33.433334	288.000000	1023.000000	1023.000000	2046.000000
21.580000	0.003809	2.251011	-0.008004	0.888320	-3.935837	5.306533	0.000000	-10.000000	0.825000	-33.083336	277.000000	1023.000000	1023.000000	2046.000000
21.600000	0.002723	1.609076	-0.301938	0.940158	-4.081480	5.052336	0.000000	-10.000000	0.800000	-32.799999	266.000000	1023.000000	1023.000000	2046.000000
21.620001	0.001665	0.984255	-0.630840	1.003637	-4.173476	4.784934	0.000000	-10.000000	0.800000	-32.916668	255.000000	1023.000000	1023.000000	2046.000000
21.639999	0.000563	0.333003	-0.900320	0.986988	-4.341319	4.587653	0.000000	-10.000000	0.800000	-32.750000	244.000000	1023.000000	1023.000000	2046.000000
21.660000	-0.000580	-0.342909	-1.138850	0.958151	-4.511470	4.349259	0.000000	-10.000000	0.800000	-32.633335	233.000000	1023.000000	1023.000000	2046.000000
21.680000	-0.001748	-1.033056	-1.389915	0.882549	-4.686292	4.160603	0.000000	-10.000000	0.791667	-32.333336	222.166672	1023.000000	1023.000000	2046.000000
21.700001	-0.002668	-1.577079	-1.582234	0.827473	-4.828815	4.006497	0.000000	-10.000000	0.775000	-32.083336	211.333328	1023.000000	1023.000000	2046.000000
21.719999	-0.003404	-2.011507	-1.639245	0.790015	-5.035045	3.872767	0.000000	-10.000000	0.758333	-31.600000	200.666672	1023.000000	1023.000000	2046.000000
21.740000	-0.003861	-2.281598	-1.665693	0.784639	-5.121052	3.720507	0.000000	-10.000000	0.733333	-31.000000	190.000000	1023.000000	1023.000000	2046.000000
21.760000	-0.004058	-2.398560	-1.620389	0.777320	-5.155491	3.600000	0.000000	-10.000000	0.700000	-30.550001	179.666672	1023.000000	1023.000000	2046.000000
21.780001	-0.004207	-2.486245	-1.580749	0.744032	-5.208000	3.558472	0.000000	-10.000000	0.683333	-30.200001	169.500000	1023.000000	1023.000000	2046.000000
21.799999	-0.004551	-2.689639	-1.655714	0.779842	-5.254654	3.440888	0.000000	-10.000000	0.675000	-30.016666	159.500000	1023.000000	1023.000000	2046.000000
21.820000	-0.004946	-2.922817	-1.802786	0.824014	-5.239031	3.294987	0.000000	-10.000000	0.675000	-29.666668	149.500000	1023.000000	1023.000000	2046.000000
21.840000	-0.005692	-3.364082	-1.998987	0.824088	-5.319736	3.130552	0.000000	-10.000000	0.641667	-29.316668	139.500000	1023.000000	1023.000000	2046.000000
21.860001	-0.006470	-3.823652	-2.140072	0.684066	-5.396228	3.028582	0.000000	-10.000000	0.616667	-28.600000	129.666672	1023.000000	1023.000000	2046.000000
21.879999	-0.007406	-4.376967	-2.339029	0.574041	-5.485561	2.873581	0.000000	-10.000000	0.566667	-27.866667	120.000000	1023.000000	1023.000000	2046.000000
21.900000	-0.008204	-4.848684	-2.508244	0.475821	-5.597532	2.781270	0.000000	-10.000000	0.533333	-26.983334	110.833336	1023.000000	1023.000000	2046.000000
21.920000	-0.009130	-5.395893	-2.648068	0.382856	-5.826289	2.695608	0.000000	-10.000000	0.500000	-26.400000	101.833336	1023.000000	1023.000000	2046.000000
21.940001	-0.010031	-5.928572	-2.765579	0.290276	-6.005497	2.552228	0.000000	-10.000000	0.491667	-25.700001	93.000000	1023.000000	1023.000000	2046.000000
21.959999	-0.010994	-6.497738	-2.894043	0.194876	-6.140907	2.342336	0.000000	-10.000000	0.483333	-25.033333	84.333336	1023.000000	1023.000000	2046.000000
21.980000	-0.011832	-6.992803	-2.904941	0.051500	-6.295516	2.156153	0.000000	-10.000000	0.466667	-24.466667	76.000000	1023.000000	1023.000000	2046.000000
22.000000	-0.012462	-7.365037	-2.878318	-0.054559	-6.454480	2.022320	0.000000	-10.000000	0.441667	-23.883333	68.000000	1023.000000	1023.000000	2046.000000
22.020000	-0.012921	-7.636482	-2.839889	-0.157535	-6.529815	1.890758	0.000000	-10.000000	0.400000	-23.483334	60.000000	1023.000000	1023.000000	2046.000000
22.040001	-0.013395	-7.916664	-2.832868	-0.271507	-6.567352	1.755063	0.000000	-10.000000	0.366667	-22.799999	52.000000	1023.000000	1023.000000	2046.000000
22.059999	-0.013710	-8.102900	-2.800859	-0.381050	-6.543877	1.622885	0.000000	-10.000000	0.350000	-22.233334	44.333332	1023.000000	1023.000000	2046.000000
22.080000	-0.013941	-8.239422	-2.739099	-0.470544	-6.576350	1.546570	0.000000	-10.000000	0.350000	-21.666668	37.000000	1023.000000	1023.000000	2046.000000
22.100000	-0.014182	-8.381787	-2.749773	-0.498223	-6.535370	1.401578	0.000000	-10.000000	0.333333	-21.216667	29.833334	1023.000000	1023.000000	2046.000000
22.120001	-0.014423	-8.524198	-2.690359	-0.607047	-6.611198	1.384406	0.000000	-10.000000	0.325000	-20.600000	22.666666	1023.000000	1023.000000	2046.000000
22.139999	-0.014625	-8.643204	-2.681142	-0.584117	-6.624516	1.246571	0.000000	-10.000000	0.291667	-19.816668	15.666667	1023.000000	1023.000000	2046.000000
22.160000	-0.014753	-8.719047	-2.679160	-0.568908	-6.642841	1.171862	0.000000	-10.000000	0.266667	-18.833334	9.000000	1023.000000	1023.000000	2046.000000
22.180000	-0.014822	-8.759627	-2.658191	-0.530563	-6.689598	1.118725	0.000000	-10.000000	0.225000	-17.816668	3.000000	1023.000000	1023.000000	2046.000000
22.200001	-0.014915	-8.814822	-2.653043	-0.547308	-6.670488	1.056017	0.000000	-10.000000	0.200000	-16.700001	-2.500000	1023.000000	1023.000000	2046.000000
22.219999	-0.015041	-8.889041	-2.638701	-0.565473	-6.698758	1.013890	0.000000	-10.000000	0.175000	-15.583333	-7.666667	1023.000000	1023.000000	2046.000000
22.240000	-0.015110	-8.929888	-2.614750	-0.584518	-6.683803	0.953184	0.000000	-10.000000	0.141667	-14.516666	-12.833333	1023.000000	1023.000000	2046.000000
22.260000	-0.015231	-9.001764	-2.581847	-0.621924	-6.730042	0.932048	0.000000	-10.000000	0.108333	-13.300000	-17.666666	1023.000000	1023.000000	2046.000000
22.280001	-0.015351	-9.072454	-2.573417	-0.603443	-6.743078	0.847484	0.000000	-10.000000	0.075000	-12.183333	-22.000000	1023.000000	1023.000000	2046.000000
22.299999	-0.015365	-9.080845	-2.529078	-0.579343	-6.735989	0.763565	0.000000	-10.000000	0.058333	-11.050000	-26.000000	1023.000000	1023.000000	2046.000000
22.320000	-0.015252	-9.013944	-2.468360	-0.565247	-6.679641	0.699304	0.000000	-10.000000	0.041667	-10.000000	-29.833334	1023.000000	1023.000000	2046.000000
22.340000	-0.015077	-8.910774	-2.384404	-0.544957	-6.615164	0.633751	0.000000	-10.000000	0.033333	-8.616667	-33.333332	1023.000000	1023.000000	2046.000000
22.360001	-0.014827	-8.762481	-2.294163	-0.552530	-6.572407	0.656619	0.000000	-10.000000	0.008333	-6.683333	-36.166668	1023.000000	1023.000000	2046.000000
22.379999	-0.014355	-8.483673	-2.138061	-0.519440	-6.454214	0.628042	0.000000	-10.000000	-0.016667	-2.816667	-38.333332	1023.000000	1023.000000	2046.000000
22.400000	-0.013772	-8.139184	-1.978486	-0.527424	-6.345832	0.712558	0.000000	-10.000000	-0.050000	1.333333	-39.500000	1023.000000	1023.000000	2046.000000
22.420000	-0.013054	-7.714851	-1.868242	-0.479338	-6.144169	0.776898	0.000000	-10.000000	-0.116667	6.550000	-40.000000	1023.000000	1023.000000	2046.000000
22.440001	-0.012118	-7.161767	-1.650749	-0.470288	-5.974947	0.934217	0.000000	-10.000000	-0.191667	11.300001	-40.000000	1023.000000	1023.000000	2046.000000
22.459999	-0.011086	-6.552013	-1.444191	-0.416686	-5.755778	1.064642	0.000000	-10.000000	-0.291667	16.166668	-40.000000	1023.000000	1023.000000	2046.000000
22.480000	-0.010067	-5.949868	-1.289892	-0.368652	-5.504690	1.213367	0.000000	-10.000000	-0.358333	19.866667	-40.000000	1023.000000	1023.000000	2046.000000
22.500000	-0.009005	-5.321785	-1.103962	-0.339191	-5.240094	1.361461	0.000000	-10.000000	-0.433333	22.733334	-18.666666	1023.000000	1023.000000	2046.000000
22.520000	-0.008015	-4.736906	-0.914508	-0.324750	-5.020953	1.523306	0.000000	-10.000000	-0.500000	25.299999	4.666667	1023.000000	1023.000000	2046.000000
22.540001	-0.007143	-4.221668	-0.732224	-0.276337	-4.814493	1.601386	0.000000	-10.000000	-0.575000	27.633333	31.000000	1023.000000	1023.000000	2046.000000
22.559999	-0.006299	-3.722879	-0.489819	-0.268067	-4.656143	1.691150	0.000000	-10.000000	-0.666667	29.633333	39.166668	1023.000000	1023.000000	2046.000000
22.580000	-0.005373	-3.175705	-0.194993	-0.350791	-4.441486	1.811566	0.000000	-10.000000	-0.750000	31.549999	48.666668	1023.000000	1023.000000	2046.000000
22.600000	-0.004541	-2.683599	0.029702	-0.473993	-4.133219	1.893912	0.000000	-10.000000	-0.808333	33.416668	58.833332	1023.000000	1023.000000	2046.000000
22.620001	-0.003384	-1.999996	0.312030	-0.459695	-3.843258	1.990927	0.000000	-10.000000	-0.850000	34.766666	69.666664	1023.000000	1023.000000	2046.000000
22.639999	-0.001897	-1.120949	0.543929	-0.355973	-3.504431	2.195526	0.000000	-10.000000	-0.883333	35.850002	81.166664	1023.000000	1023.000000	2046.000000
22.660000	-0.000709	-0.419095	0.709698	-0.396271	-3.174827	2.442306	0.000000	-10.000000	-0.916667	36.549999	93.000000	1023.000000	1023.000000	2046.000000
22.680000	0.000126	0.074325	0.833461	-0.570638	-2.904516	2.716018	0.000000	-10.000000	-0.933333	37.083332	105.000000	1023.000000	1023.000000	2046.000000
22.700001	0.000328	0.193852	0.845434	-0.817950	-2.791290	2.957659	0.000000	-10.000000	-0.958333	37.650002	117.333336	1023.000000	1023.000000	2046.000000
22.719999	-0.000037	-0.021788	0.723417	-1.146853	-2.697807	3.099454	0.000000	-10.000000	-1.000000	38.366669	129.833328	1023.000000	1023.000000	2046.000000
22.740000	-0.000920	-0.543710	0.600484	-1.540015	-2.676362	3.072183	0.000000	-10.000000	-1.016667	39.083336	142.666672	1023.000000	1023.000000	2046.000000
22.760000	-0.001573	-0.929781	0.643515	-1.946202	-2.608552	2.981458	0.000000	-10.000000	-1.016667	39.350002	155.500000	1023.000000	1023.000000	2046.000000
22.780001	-0.001391	-0.822294	0.718090	-2.141565	-2.281245	2.882426	0.000000	-10.000000	-1.000000	39.433334	168.500000	1023.000000	1023.000000	2046.000000
22.799999	-0.000659	-0.389638	0.842291	-2.244857	-1.936843	2.949772	0.000000	-10.000000	-1.016667	39.783333	181.666672	1023.000000	1023.000000	2046.000000
22.820000	0.000447	0.264429	0.957747	-2.146754	-1.635677	3.089113	0.000000	-10.000000	-1.033333	40.233334	195.000000	1023.000000	1023.000000	2046.000000
22.840000	0.001555	0.918981	1.040839	-2.016697	-1.366634	3.261473	0.000000	-10.000000	-1.058333	40.549999	208.333328	1023.000000	1023.000000	2046.000000
22.860001	0.002743	1.620880	1.153136	-1.889534	-1.073311	3.430588	0.000000	-10.000000	-1.058333	40.600002	221.833328	1023.000000	1023.000000	2046.000000
22.879999	0.003883	2.294966	1.285229	-1.803220	-0.786341	3.599298	0.000000	-10.000000	-1.075000	40.666668	235.166672	1023.000000	1023.000000	2046.000000
22.900000	0.005114	3.022340	1.416090	-1.692504	-0.493209	3.791963	0.000000	-10.000000	-1.075000	40.650002	248.833328	1023.000000	1023.000000	2046.000000
22.920000	0.006500	3.841324	1.580351	-1.566547	-0.178733	4.006252	0.000000	-10.000000	-1.091667	40.599998	262.333344	1023.000000	1023.000000	2046.000000
22.940001	0.007996	4.725883	1.859434	-1.471662	0.169025	4.169086	0.000000	-10.000000	-1.091667	40.599998	276.000000	1023.000000	1023.000000	2046.000000
22.959999	0.009944	5.877008	2.235691	-1.277800	0.571548	4.347569	0.000000	-10.000000	-1.116667	40.733334	289.500000	1023.000000	1023.000000	2046.000000
22.980000	0.012184	7.200704	2.702579	-1.126836	1.023104	4.601858	0.000000	-10.000000	-1.125000	41.150002	303.000000	1023.000000	1023.000000	2046.000000
23.000000	0.014471	8.552640	3.172588	-1.021812	1.521135	4.880728	0.000000	-10.000000	-1.141667	41.466667	316.666656	1023.000000	1023.000000	2046.000000
23.020000	0.016738	9.892138	3.578429	-0.853322	1.987759	5.179271	0.000000	-10.000000	-1.108333	41.766666	330.500000	1023.000000	1023.000000	2046.000000
23.040001	0.019096	11.285831	3.949251	-0.648654	2.456147	5.529088	0.000000	-10.000000	-1.100000	41.216667	344.500000	1023.000000	1023.000000	2046.000000
23.059999	0.021098	12.468834	4.241536	-0.512672	2.889084	5.850885	0.000000	-10.000000	-1.066667	40.733334	358.333344	1023.000000	1023.000000	2046.000000
23.080000	0.022878	13.520822	4.417521	-0.390815	3.384436	6.109679	0.000000	-10.000000	-1.058333	40.150002	372.000000	1023.000000	1023.000000	2046.000000
23.100000	0.024460	14.455821	4.672680	-0.402005	3.756027	6.429120	0.000000	-10.000000	-1.000000	39.750000	385.500000	1023.000000	1023.000000	2046.000000
23.120001	0.025883	15.296610	4.860933	-0.400122	4.099903	6.735896	0.000000	-10.000000	-0.950000	38.633335	398.833344	1023.000000	1023.000000	2046.000000
23.139999	0.027251	16.105457	5.069964	-0.381743	4.377140	7.040097	0.000000	-10.000000	-0.908333	37.750000	412.000000	1023.000000	1023.000000	2046.000000
23.160000	0.028467	16.824144	5.297112	-0.455400	4.690732	7.291700	0.000000	-10.000000	-0.900000	37.116669	424.666656	1023.000000	1023.000000	2046.000000
23.180000	0.029718	17.563536	5.598163	-0.545555	4.996266	7.514662	0.000000	-10.000000	-0.900000	37.200001	437.166656	1023.000000	1023.000000	2046.000000
23.200001	0.030961	18.297691	5.973589	-0.597477	5.270765	7.650814	0.000000	-10.000000	-0.916667	37.316666	449.500000	1023.000000	1023.000000	2046.000000
23.219999	0.032480	19.195726	6.414905	-0.666301	5.600386	7.846737	0.000000	-10.000000	-0.925000	37.566666	461.833344	1023.000000	1023.000000	2046.000000
23.240000	0.034024	20.107967	6.829659	-0.701810	5.961311	8.018808	0.000000	-10.000000	-0.925000	37.366669	474.333344	1023.000000	1023.000000	2046.000000
23.260000	0.035789	21.151268	7.241046	-0.709364	6.376228	8.243358	0.000000	-10.000000	-0.908333	37.200001	486.666656	1023.000000	1023.000000	2046.000000
23.280001	0.037564	22.200382	7.606120	-0.661097	6.813781	8.441578	0.000000	-10.000000	-0.883333	36.866669	499.333344	1023.000000	1023.000000	2046.000000
23.299999	0.039455	23.317757	8.068808	-0.624919	7.199775	8.674092	0.000000	-10.000000	-0.841667	36.750000	511.666656	1023.000000	1023.000000	2046.000000
23.320000	0.041342	24.432873	8.435843	-0.463447	7.522852	8.937624	0.000000	-10.000000	-0.808333	35.750000	524.000000	1023.000000	1023.000000	2046.000000
23.340000	0.043068	25.453306	8.751892	-0.285868	7.863010	9.124270	0.000000	-10.000000	-0.766667	35.116669	536.000000	1023.000000	1023.000000	2046.000000
23.360001	0.044584	26.349306	9.003252	-0.091519	8.133990	9.303584	0.000000	-10.000000	-0.700000	33.700001	547.833313	1023.000000	1023.000000	2046.000000
23.379999	0.046059	27.220926	9.252347	0.100600	8.326527	9.541451	0.000000	-10.000000	-0.591667	32.050003	559.333313	1023.000000	1023.000000	2046.000000
23.400000	0.047377	27.999792	9.479090	0.284593	8.482967	9.753142	0.000000	-10.000000	-0.475000	29.450001	570.166687	1023.000000	1023.000000	2046.000000
23.420000	0.048495	28.660797	9.599888	0.488513	8.697328	9.875070	0.000000	-10.000000	-0.366667	26.583334	580.500000	1023.000000	1023.000000	2046.000000
23.440001	0.049439	29.218252	9.744388	0.648721	8.779589	10.045555	0.000000	-10.000000	-0.266667	23.650000	590.000000	1023.000000	1023.000000	2046.000000
23.459999	0.050216	29.677835	9.806123	0.794376	8.871538	10.205799	0.000000	-10.000000	-0.166667	19.950001	598.500000	1023.000000	1023.000000	2046.000000
23.480000	0.050730	29.981346	9.802663	0.938300	8.920763	10.319620	0.000000	-10.000000	-0.091667	16.083334	605.833313	1023.000000	1023.000000	2046.000000
23.500000	0.051093	30.195766	9.785516	1.054355	8.951212	10.404684	0.000000	-10.000000	-0.033333	12.083333	611.833313	1023.000000	1023.000000	2046.000000
23.520000	0.051066	30.179893	9.750051	1.155229	8.839787	10.434825	0.000000	-10.000000	-0.008333	8.233334	616.666687	1023.000000	1023.000000	2046.000000
23.540001	0.050945	30.108315	9.688725	1.226638	8.736448	10.456503	0.000000	-10.000000	0.008333	3.550000	620.000000	1023.000000	1023.000000	2046.000000
23.559999	0.050905	30.084898	9.614520	1.334449	8.611370	10.524559	0.000000	-10.000000	0.025000	-0.700000	622.000000	1023.000000	1023.000000	2046.000000
23.580000	0.050580	29.892637	9.543634	1.376952	8.394346	10.577704	0.000000	-10.000000	0.050000	-5.016667	622.833313	1023.000000	1023.000000	2046.000000
23.600000	0.050237	29.690060	9.414233	1.458538	8.240987	10.576301	0.000000	-10.000000	0.075000	-8.000000	623.000000	1023.000000	1023.000000	2046.000000
23.620001	0.049847	29.459753	9.328889	1.494432	8.051320	10.585114	0.000000	-10.000000	0.100000	-10.716667	623.000000	1023.000000	1023.000000	2046.000000
23.639999	0.049510	29.260639	9.287014	1.532275	7.885041	10.556310	0.000000	-10.000000	0.116667	-12.266666	623.000000	1023.000000	1023.000000	2046.000000
23.660000	0.049136	29.039516	9.187295	1.589271	7.751184	10.511765	0.000000	-10.000000	0.125000	-13.100000	623.000000	1023.000000	1023.000000	2046.000000
23.680000	0.048673	28.766033	8.997746	1.727572	7.550718	10.489998	0.000000	-10.000000	0.133333	-13.850000	615.666687	1023.000000	1023.000000	2046.000000
23.700001	0.048127	28.443066	8.829325	1.852533	7.283918	10.477291	0.000000	-10.000000	0.158333	-14.483334	606.666687	1023.000000	1023.000000	2046.000000
23.719999	0.047420	28.025507	8.675149	1.902436	7.005199	10.442723	0.000000	-10.000000	0.183333	-15.200001	596.000000	1023.000000	1023.000000	2046.000000
23.740000	0.046755	27.632332	8.575489	1.868608	6.715133	10.473101	0.000000	-10.000000	0.216667	-16.100000	590.833313	1023.000000	1023.000000	2046.000000
23.760000	0.046434	27.442200	8.399422	2.119498	6.434205	10.489076	0.000000	-10.000000	0.250000	-17.366667	585.333313	1023.000000	1023.000000	2046.000000
23.780001	0.046114	27.253357	8.011419	2.492403	6.095669	10.653866	0.000000	-10.000000	0.300000	-18.883333	579.500000	1023.000000	1023.000000	2046.000000
23.799999	0.044870	26.518173	7.469303	2.710867	5.681551	10.656453	0.000000	-10.000000	0.350000	-20.583334	573.333313	1023.000000	1023.000000	2046.000000
23.820000	0.042911	25.360569	7.035067	2.563813	5.073823	10.687865	0.000000	-10.000000	0.400000	-22.166666	566.500000	1023.000000	1023.000000	2046.000000
23.840000	0.040115	23.707808	6.459878	2.237119	4.490771	10.520039	0.000000	-10.000000	0.450000	-23.733334	559.000000	1023.000000	1023.000000	2046.000000
23.860001	0.036628	21.646914	5.845147	1.799856	3.845394	10.156516	0.000000	-10.000000	0.500000	-25.033333	551.000000	1023.000000	1023.000000	2046.000000
23.879999	0.033073	19.546303	5.301877	1.401827	3.204647	9.637953	0.000000	-10.000000	0.566667	-26.550001	542.666687	1023.000000	1023.000000	2046.000000
23.900000	0.030124	17.803150	4.955077	1.044643	2.632364	9.171066	0.000000	-10.000000	0.616667	-28.000000	533.833313	1023.000000	1023.000000	2046.000000
23.920000	0.027895	16.486002	4.640055	0.856365	2.191409	8.798173	0.000000	-10.000000	0.666667	-29.316668	524.333313	1023.000000	1023.000000	2046.000000
23.940001	0.026127	15.440966	4.233988	0.880645	1.874370	8.451963	0.000000	-10.000000	0.700000	-30.250000	514.500000	1023.000000	1023.000000	2046.000000
23.959999	0.024742	14.622389	3.877178	0.932298	1.520084	8.292829	0.000000	-10.000000	0.750000	-30.950001	504.500000	1023.000000	1023.000000	2046.000000
23.980000	0.023359	13.805011	3.535707	1.023619	1.158711	8.086974	0.000000	-10.000000	0.783333	-31.666668	494.333344	1023.000000	1023.000000	2046.000000
24.000000	0.021979	12.989394	3.145715	1.098722	0.865598	7.879359	0.000000	-10.000000	0.800000	-32.333336	483.833344	1023.000000	1023.000000	2046.000000
24.020000	0.020666	12.213389	2.831725	1.143810	0.547489	7.690365	0.000000	-10.000000	0.808333	-32.799999	473.000000	1023.000000	1023.000000	2046.000000
24.040001	0.019296	11.403904	2.534880	1.161370	0.224737	7.482916	0.000000	-10.000000	0.825000	-33.200001	462.000000	1023.000000	1023.000000	2046.000000
24.059999	0.018102	10.698167	2.252784	1.146590	-0.051025	7.349819	0.000000	-10.000000	0.850000	-33.483334	451.000000	1023.000000	1023.000000	2046.000000
24.080000	0.017124	10.120420	2.035370	1.187168	-0.338267	7.236149	0.000000	-10.000000	0.875000	-33.900002	439.833344	1023.000000	1023.000000	2046.000000
24.100000	0.016225	9.588955	1.872893	1.211094	-0.628737	7.133705	0.000000	-10.000000	0.883333	-34.100002	428.500000	1023.000000	1023.000000	2046.000000
24.120001	0.015550	9.190167	1.782507	1.225652	-0.860489	7.042497	0.000000	-10.000000	0.891667	-34.200001	417.166656	1023.000000	1023.000000	2046.000000
24.139999	0.014926	8.821074	1.687813	1.270355	-1.079670	6.942576	0.000000	-10.000000	0.891667	-34.183334	405.833344	1023.000000	1023.000000	2046.000000
24.160000	0.014313	8.459042	1.533464	1.377610	-1.285550	6.833517	0.000000	-10.000000	0.908333	-34.250000	394.500000	1023.000000	1023.000000	2046.000000
24.180000	0.013751	8.126819	1.343673	1.462260	-1.483065	6.803952	0.000000	-10.000000	0.916667	-34.633335	383.000000	1023.000000	1023.000000	2046.000000
24.200001	0.013119	7.753046	1.102273	1.540156	-1.672374	6.782991	0.000000	-10.000000	0.925000	-34.700001	371.500000	1023.000000	1023.000000	2046.000000
24.219999	0.012095	7.148054	0.794814	1.601965	-1.928465	6.679740	0.000000	-10.000000	0.916667	-34.566666	359.833344	1023.000000	1023.000000	2046.000000
24.240000	0.010982	6.490163	0.529906	1.576843	-2.182681	6.566095	0.000000	-10.000000	0.908333	-34.150002	348.333344	1023.000000	1023.000000	2046.000000
24.260000	0.009848	5.820290	0.302382	1.509437	-2.513525	6.521996	0.000000	-10.000000	0.891667	-34.049999	336.833344	1023.000000	1023.000000	2046.000000
24.280001	0.008647	5.110581	-0.050070	1.506226	-2.780292	6.434717	0.000000	-10.000000	0.883333	-34.049999	325.500000	1023.000000	1023.000000	2046.000000
24.299999	0.007572	4.474847	-0.291502	1.498567	-3.116524	6.384305	0.000000	-10.000000	0.875000	-33.900002	314.166656	1023.000000	1023.000000	2046.000000
24.320000	0.006499	3.841106	-0.488876	1.501781	-3.412481	6.240683	0.000000	-10.000000	0.850000	-33.566666	302.833344	1023.000000	1023.000000	2046.000000
24.340000	0.005402	3.192770	-0.630398	1.438713	-3.741774	6.126228	0.000000	-10.000000	0.825000	-33.166668	291.666656	1023.000000	1023.000000	2046.000000
24.360001	0.004393	2.596109	-0.770972	1.390210	-3.976440	5.953310	0.000000	-10.000000	0.791667	-32.750000	280.500000	1023.000000	1023.000000	2046.000000
24.379999	0.003422	2.022650	-0.886080	1.310161	-4.215422	5.813992	0.000000	-10.000000	0.783333	-32.116669	269.666656	1023.000000	1023.000000	2046.000000
24.400000	0.002609	1.542037	-0.949727	1.207598	-4.417069	5.701235	0.000000	-10.000000	0.766667	-31.750000	259.000000	1023.000000	1023.000000	2046.000000
24.420000	0.001796	1.061601	-1.025230	1.114936	-4.512940	5.484834	0.000000	-10.000000	0.766667	-31.383333	248.333328	1023.000000	1023.000000	2046.000000
24.440001	0.001260	0.744723	-1.052108	1.042730	-4.614726	5.368826	0.000000	-10.000000	0.758333	-31.400000	237.833328	1023.000000	1023.000000	2046.000000
24.459999	0.000637	0.376383	-1.128676	0.977815	-4.718854	5.246098	0.000000	-10.000000	0.758333	-31.083334	227.333328	1023.000000	1023.000000	2046.000000
24.480000	0.000209	0.123679	-1.160929	0.968215	-4.788506	5.104899	0.000000	-10.000000	0.750000	-30.816668	217.000000	1023.000000	1023.000000	2046.000000
24.500000	-0.000253	-0.149628	-1.166715	0.959795	-4.949531	5.006822	0.000000	-10.000000	0.733333	-30.450001	206.666672	1023.000000	1023.000000	2046.000000
24.520000	-0.000653	-0.386201	-1.204591	0.942789	-5.044855	4.920455	0.000000	-10.000000	0.691667	-29.950001	196.500000	1023.000000	1023.000000	2046.000000
24.540001	-0.001256	-0.742335	-1.303838	0.956529	-5.116909	4.721882	0.000000	-10.000000	0.641667	-29.183334	186.500000	1023.000000	1023.000000	2046.000000
24.559999	-0.001724	-1.018922	-1.375137	0.982676	-5.263510	4.637048	0.000000	-10.000000	0.591667	-28.250000	176.833328	1023.000000	1023.000000	2046.000000
24.580000	-0.002094	-1.237600	-1.398881	0.933606	-5.338080	4.565755	0.000000	-10.000000	0.550000	-27.333334	167.333328	1023.000000	1023.000000	2046.000000
24.600000	-0.002624	-1.550732	-1.470922	0.944719	-5.449433	4.424904	0.000000	-10.000000	0.516667	-26.533335	158.333328	1023.000000	1023.000000	2046.000000
24.620001	-0.003066	-1.811916	-1.528240	0.932383	-5.491875	4.275817	0.000000	-10.000000	0.500000	-25.850000	149.500000	1023.000000	1023.000000	2046.000000
24.639999	-0.003505	-2.071577	-1.532181	0.924887	-5.577593	4.113310	0.000000	-10.000000	0.466667	-25.000000	140.833328	1023.000000	1023.000000	2046.000000
24.660000	-0.003856	-2.278753	-1.557297	0.934857	-5.643725	3.987412	0.000000	-10.000000	0.433333	-24.150000	132.333328	1023.000000	1023.000000	2046.000000
24.680000	-0.004219	-2.493515	-1.588355	0.902101	-5.677355	3.870093	0.000000	-10.000000	0.383333	-23.150000	124.166664	1023.000000	1023.000000	2046.000000
24.700001	-0.004559	-2.694328	-1.588206	0.891808	-5.764839	3.766908	0.000000	-10.000000	0.366667	-22.233334	116.500000	1023.000000	1023.000000	2046.000000
24.719999	-0.004764	-2.815308	-1.559156	0.846544	-5.839833	3.737138	0.000000	-10.000000	0.341667	-21.250000	109.166664	1023.000000	1023.000000	2046.000000
24.740000	-0.005092	-3.009584	-1.558614	0.814111	-5.896481	3.631400	0.000000	-10.000000	0.316667	-20.183334	102.166664	1023.000000	1023.000000	2046.000000
24.760000	-0.005343	-3.157826	-1.582842	0.818694	-5.937639	3.543961	0.000000	-10.000000	0.275000	-19.133333	95.333336	1023.000000	1023.000000	2046.000000
24.780001	-0.005697	-3.367141	-1.613226	0.801266	-5.983326	3.428146	0.000000	-10.000000	0.241667	-18.250000	88.833336	1023.000000	1023.000000	2046.000000
24.799999	-0.005919	-3.498314	-1.628982	0.786632	-6.014589	3.358625	0.000000	-10.000000	0.216667	-17.583334	82.500000	1023.000000	1023.000000	2046.000000
24.820000	-0.006208	-3.668756	-1.589363	0.770679	-6.086093	3.236021	0.000000	-10.000000	0.208333	-17.150002	76.833336	1023.000000	1023.000000	2046.000000
24.840000	-0.006382	-3.771998	-1.575797	0.720887	-6.058479	3.141391	0.000000	-10.000000	0.200000	-16.683334	71.166664	1023.000000	1023.000000	2046.000000
24.860001	-0.006684	-3.949957	-1.627141	0.722412	-6.039099	2.993870	0.000000	-10.000000	0.200000	-16.366667	65.833336	1023.000000	1023.000000	2046.000000
24.879999	-0.007063	-4.174234	-1.645257	0.714002	-6.103562	2.860582	0.000000	-10.000000	0.191667	-15.783334	60.333332	1023.000000	1023.000000	2046.000000
24.900000	-0.007548	-4.460691	-1.601866	0.711737	-6.227384	2.656821	0.000000	-10.000000	0.183333	-15.283334	55.166668	1023.000000	1023.000000	2046.000000
24.920000	-0.007924	-4.682860	-1.495798	0.602528	-6.260283	2.470693	0.000000	-10.000000	0.175000	-14.683333	50.000000	1023.000000	1023.000000	2046.000000
24.940001	-0.008621	-5.095232	-1.514321	0.504973	-6.303003	2.217119	0.000000	-10.000000	0.166667	-14.283334	45.000000	1023.000000	1023.000000	2046.000000
24.959999	-0.008788	-5.193563	-1.484620	0.510228	-6.301082	2.081910	0.000000	-10.000000	0.166667	-13.983334	40.166668	1023.000000	1023.000000	2046.000000
24.980000	-0.008700	-5.141704	-1.475981	0.551257	-6.260109	2.043129	0.000000	-10.000000	0.166667	-13.866667	35.500000	1023.000000	1023.000000	2046.000000
25.000000	-0.009004	-5.321583	-1.527668	0.470867	-6.174630	1.909848	0.000000	-10.000000	0.150000	-13.583333	29.333334	1023.000000	1023.000000	2046.000000
25.020000	-0.009834	-5.811934	-1.649915	0.251035	-6.234034	1.820980	0.000000	-10.000000	0.125000	-13.316667	24.666666	1023.000000	1023.000000	2046.000000
25.040001	-0.011196	-6.616857	-1.792589	-0.033587	-6.486017	1.695336	0.000000	-10.000000	0.083333	-12.500000	20.000000	1023.000000	1023.000000	2046.000000
25.059999	-0.013147	-7.769700	-2.078013	-0.356067	-6.790877	1.455257	0.000000	-10.000000	0.075000	-11.416667	17.166666	1023.000000	1023.000000	2046.000000
25.080000	-0.015546	-9.187635	-2.441251	-0.744176	-7.101934	1.099726	0.000000	-10.000000	0.050000	-9.500000	13.333333	1023.000000	1023.000000	2046.000000
25.100000	-0.017594	-10.398115	-2.631913	-1.187853	-7.272918	0.694569	0.000000	-10.000000	0.050000	-7.750000	10.166667	1023.000000	1023.000000	2046.000000
25.120001	-0.019036	-11.250282	-2.771618	-1.464020	-7.326597	0.311953	0.000000	-10.000000	0.033333	-6.333333	7.666667	1023.000000	1023.000000	2046.000000
25.139999	-0.019785	-11.693073	-2.900854	-1.540134	-7.317998	0.065913	0.000000	-10.000000	0.033333	-5.516667	5.500000	1023.000000	1023.000000	2046.000000
25.160000	-0.020113	-11.886940	-3.033282	-1.502974	-7.297466	-0.053218	0.000000	-10.000000	0.016667	-4.600000	3.666667	1023.000000	1023.000000	2046.000000
25.180000	-0.020161	-11.915412	-3.119659	-1.437568	-7.268025	-0.090161	0.000000	-10.000000	0.000000	-2.666667	2.166667	1023.000000	1023.000000	2046.000000
25.200001	-0.020113	-11.886864	-3.189526	-1.361861	-7.166352	-0.169126	0.000000	-10.000000	-0.025000	0.316667	1.333333	1023.000000	1023.000000	2046.000000
25.219999	-0.019950	-11.790379	-3.204345	-1.331717	-7.116526	-0.137790	0.000000	-10.000000	-0.066667	4.183333	1.000000	1023.000000	1023.000000	2046.000000
25.240000	-0.019651	-11.613698	-3.196615	-1.364192	-6.995492	-0.057400	0.000000	-10.000000	-0.116667	8.616667	1.000000	1023.000000	1023.000000	2046.000000
25.260000	-0.019199	-11.346825	-3.148025	-1.367601	-6.833859	0.002661	0.000000	-10.000000	-0.191667	12.950000	1.000000	1023.000000	1023.000000	2046.000000
25.280001	-0.018437	-10.895980	-2.965935	-1.342877	-6.696777	0.109609	0.000000	-10.000000	-0.250000	16.733334	1.000000	1023.000000	1023.000000	2046.000000
25.299999	-0.017535	-10.363224	-2.818295	-1.277102	-6.487295	0.219469	0.000000	-10.000000	-0.333333	19.550001	1.000000	1023.000000	1023.000000	2046.000000
25.320000	-0.016144	-9.541021	-2.484168	-1.246702	-6.225654	0.415503	0.000000	-10.000000	-0.408333	22.050001	9.333333	1023.000000	1023.000000	2046.000000
25.340000	-0.014570	-8.610820	-2.137440	-1.182461	-5.881687	0.590769	0.000000	-10.000000	-0.483333	24.200001	19.666666	1023.000000	1023.000000	2046.000000
25.360001	-0.013145	-7.768812	-1.900900	-1.130098	-5.536129	0.798316	0.000000	-10.000000	-0.516667	26.016666	32.833332	1023.000000	1023.000000	2046.000000
25.379999	-0.011673	-6.898818	-1.691812	-1.053038	-5.204247	1.050279	0.000000	-10.000000	-0.541667	27.266666	40.666668	1023.000000	1023.000000	2046.000000
25.400000	-0.010217	-6.038330	-1.539216	-0.988547	-4.829576	1.319009	0.000000	-10.000000	-0.591667	28.633333	49.500000	1023.000000	1023.000000	2046.000000
25.420000	-0.009149	-5.406827	-1.466139	-0.992511	-4.474696	1.526520	0.000000	-10.000000	-0.675000	30.049999	58.833332	1023.000000	1023.000000	2046.000000
25.440001	-0.008079	-4.774497	-1.373088	-0.994473	-4.191806	1.784870	0.000000	-10.000000	-0.750000	31.633333	68.500000	1023.000000	1023.000000	2046.000000
25.459999	-0.007130	-4.213804	-1.274332	-1.078862	-3.955902	2.095291	0.000000	-10.000000	-0.775000	32.450001	78.833336	1023.000000	1023.000000	2046.000000
25.480000	-0.006161	-3.640875	-1.188644	-1.093845	-3.729533	2.371147	0.000000	-10.000000	-0.808333	33.266666	89.500000	1023.000000	1023.000000	2046.000000
25.500000	-0.005116	-3.023345	-0.991019	-1.140761	-3.566140	2.674574	0.000000	-10.000000	-0.850000	33.700001	100.666664	1023.000000	1023.000000	2046.000000
25.520000	-0.004141	-2.447556	-0.814630	-1.154662	-3.343543	2.865278	0.000000	-10.000000	-0.891667	34.566666	111.833336	1023.000000	1023.000000	2046.000000
25.540001	-0.003064	-1.810739	-0.557198	-1.192809	-3.134573	3.073842	0.000000	-10.000000	-0.916667	35.299999	123.333336	1023.000000	1023.000000	2046.000000
25.559999	-0.001836	-1.085249	-0.256812	-1.218709	-2.904556	3.294827	0.000000	-10.000000	-0.908333	36.200001	135.000000	1023.000000	1023.000000	2046.000000
25.580000	-0.000343	-0.202511	0.042200	-1.285301	-2.580654	3.621244	0.000000	-10.000000	-0.941667	37.116669	147.000000	1023.000000	1023.000000	2046.000000
25.600000	0.001188	0.702056	0.394614	-1.322300	-2.249845	3.879588	0.000000	-10.000000	-0.941667	37.450001	159.166672	1023.000000	1023.000000	2046.000000
25.620001	0.002895	1.710717	0.751297	-1.285183	-1.865360	4.109962	0.000000	-10.000000	-0.966667	37.816666	171.500000	1023.000000	1023.000000	2046.000000
25.639999	0.004714	2.785875	1.105788	-1.237533	-1.442246	4.359867	0.000000	-10.000000	-0.975000	37.933334	184.000000	1023.000000	1023.000000	2046.000000
25.660000	0.006633	3.920083	1.491421	-1.161228	-1.076095	4.665986	0.000000	-10.000000	-1.000000	38.333336	196.666672	1023.000000	1023.000000	2046.000000
25.680000	0.008659	5.117520	1.842316	-1.042212	-0.634008	4.951424	0.000000	-10.000000	-1.033333	38.516666	209.333328	1023.000000	1023.000000	2046.000000
25.700001	0.010642	6.289618	2.199257	-0.942234	-0.199796	5.232391	0.000000	-10.000000	-1.050000	38.866669	222.166672	1023.000000	1023.000000	2046.000000
25.719999	0.012817	7.574973	2.636305	-0.807222	0.172189	5.573701	0.000000	-10.000000	-1.058333	39.166668	235.000000	1023.000000	1023.000000	2046.000000
25.740000	0.014923	8.819628	3.021822	-0.693812	0.585766	5.905851	0.000000	-10.000000	-1.058333	39.716667	248.166672	1023.000000	1023.000000	2046.000000
25.760000	0.016962	10.024617	3.406221	-0.585575	1.022869	6.181102	0.000000	-10.000000	-1.066667	40.250000	261.333344	1023.000000	1023.000000	2046.000000
25.780001	0.019170	11.329646	3.824046	-0.458403	1.478347	6.485656	0.000000	-10.000000	-1.075000	40.549999	274.833344	1023.000000	1023.000000	2046.000000
25.799999	0.021279	12.575668	4.184990	-0.325368	1.947174	6.768873	0.000000	-10.000000	-1.083333	40.916668	288.166656	1023.000000	1023.000000	2046.000000
25.820000	0.023380	13.817682	4.601636	-0.256199	2.375223	7.097023	0.000000	-10.000000	-1.091667	40.966667	301.833344	1023.000000	1023.000000	2046.000000
25.840000	0.025386	15.003051	5.003867	-0.163749	2.784071	7.378861	0.000000	-10.000000	-1.083333	41.416668	315.500000	1023.000000	1023.000000	2046.000000
25.860001	0.027323	16.148176	5.364949	-0.063670	3.234925	7.611971	0.000000	-10.000000	-1.058333	41.250000	329.166656	1023.000000	1023.000000	2046.000000
25.879999	0.029243	17.282593	5.777310	0.006588	3.687312	7.811383	0.000000	-10.000000	-1.041667	41.116665	342.833344	1023.000000	1023.000000	2046.000000
25.900000	0.031163	18.417465	6.148114	0.108768	4.105770	8.054813	0.000000	-10.000000	-1.041667	40.599998	356.500000	1023.000000	1023.000000	2046.000000
25.920000	0.033044	19.529070	6.542884	0.178691	4.522461	8.285034	0.000000	-10.000000	-1.041667	40.233334	370.333344	1023.000000	1023.000000	2046.000000
25.940001	0.035049	20.713846	6.927294	0.286990	4.982368	8.517194	0.000000	-10.000000	-1.025000	40.083336	384.000000	1023.000000	1023.000000	2046.000000
25.959999	0.036907	21.811953	7.324365	0.352540	5.421095	8.713951	0.000000	-10.000000	-1.008333	39.916668	397.333344	1023.000000	1023.000000	2046.000000
25.980000	0.038725	22.886360	7.686455	0.422814	5.859445	8.917646	0.000000	-10.000000	-1.016667	39.716667	410.666656	1023.000000	1023.000000	2046.000000
26.000000	0.040531	23.953625	8.061075	0.463057	6.293267	9.136226	0.000000	-10.000000	-1.016667	39.666668	423.833344	1023.000000	1023.000000	2046.000000
26.020000	0.042170	24.922686	8.366888	0.532911	6.683804	9.339082	0.000000	-10.000000	-1.025000	39.583336	437.166656	1023.000000	1023.000000	2046.000000
26.040001	0.043480	25.696562	8.627181	0.526593	7.029525	9.513264	0.000000	-10.000000	-1.033333	39.900002	450.333344	1023.000000	1023.000000	2046.000000
26.059999	0.044276	26.167267	8.859199	0.540467	7.173635	9.593966	0.000000	-10.000000	-1.083333	40.283333	463.500000	1023.000000	1023.000000	2046.000000
26.080000	0.044977	26.581623	9.090007	0.525409	7.377531	9.588675	0.000000	-10.000000	-1.141667	41.033333	476.833344	1023.000000	1023.000000	2046.000000
26.100000	0.045870	27.109230	9.455320	0.375111	7.616481	9.662318	0.000000	-10.000000	-1.183333	41.983334	490.500000	1023.000000	1023.000000	2046.000000
26.120001	0.047111	27.842323	9.899365	0.305139	7.993785	9.644032	0.000000	-10.000000	-1.183333	42.266666	504.500000	1023.000000	1023.000000	2046.000000
26.139999	0.048842	28.865612	10.374825	0.329827	8.364408	9.796553	0.000000	-10.000000	-1.158333	42.483334	518.500000	1023.000000	1023.000000	2046.000000
26.160000	0.051503	30.438276	10.824800	0.654847	8.846789	10.111840	0.000000	-10.000000	-1.100000	41.800003	532.500000	1023.000000	1023.000000	2046.000000
26.180000	0.053921	31.867134	11.053778	1.030049	9.378228	10.405078	0.000000	-10.000000	-1.050000	41.333336	546.500000	1023.000000	1023.000000	2046.000000
26.200001	0.055122	32.577030	11.104967	1.124669	9.717007	10.630386	0.000000	-10.000000	-1.016667	40.500000	560.500000	1023.000000	1023.000000	2046.000000
26.219999	0.054890	32.439934	10.943152	0.934331	9.819339	10.743113	0.000000	-10.000000	-0.983333	39.616669	574.166687	1023.000000	1023.000000	2046.000000
26.240000	0.053599	31.677280	10.704008	0.604315	9.752613	10.616344	0.000000	-10.000000	-0.925000	38.233334	587.500000	1023.000000	1023.000000	2046.000000
26.260000	0.052298	30.908094	10.623429	0.185314	9.701630	10.397722	0.000000	-10.000000	-0.816667	36.450001	600.333313	1023.000000	1023.000000	2046.000000
26.280001	0.051474	30.421392	10.631517	-0.161228	9.795717	10.155385	0.000000	-10.000000	-0.716667	34.666668	612.833313	1023.000000	1023.000000	2046.000000
26.299999	0.051188	30.252335	10.637744	-0.324557	9.982284	9.956865	0.000000	-10.000000	-0.625000	32.416668	624.833313	1023.000000	1023.000000	2046.000000
26.320000	0.051646	30.522978	10.692812	-0.322645	10.241088	9.911723	0.000000	-10.000000	-0.566667	30.583334	636.000000	1023.000000	1023.000000	2046.000000
26.340000	0.052178	30.836996	10.793883	-0.220631	10.361272	9.902471	0.000000	-10.000000	-0.516667	28.616667	646.500000	1023.000000	1023.000000	2046.000000
26.360001	0.052719	31.157183	10.770731	-0.036871	10.555643	9.867679	0.000000	-10.000000	-0.466667	27.133333	656.333313	1023.000000	1023.000000	2046.000000
26.379999	0.053224	31.455376	10.833805	0.083224	10.656094	9.882252	0.000000	-10.000000	-0.391667	25.100000	665.833313	1023.000000	1023.000000	2046.000000
26.400000	0.053612	31.684977	10.824008	0.235557	10.746876	9.878537	0.000000	-10.000000	-0.291667	22.900000	674.666687	1023.000000	1023.000000	2046.000000
26.420000	0.053844	31.822023	10.774569	0.351036	10.839856	9.856564	0.000000	-10.000000	-0.208333	20.049999	682.666687	1023.000000	1023.000000	2046.000000
26.440001	0.054057	31.947847	10.799690	0.423151	10.890377	9.834628	0.000000	-10.000000	-0.125000	17.049999	689.833313	1023.000000	1023.000000	2046.000000
26.459999	0.054508	32.214306	10.864021	0.577846	10.901358	9.871081	0.000000	-10.000000	-0.075000	13.283334	696.000000	1023.000000	1023.000000	2046.000000
26.480000	0.054882	32.435383	10.911517	0.729123	10.940783	9.853962	0.000000	-10.000000	-0.025000	10.083334	701.000000	1023.000000	1023.000000	2046.000000
26.500000	0.055468	32.781799	11.003392	0.865644	11.024550	9.888212	0.000000	-10.000000	-0.008333	6.733334	704.833313	1023.000000	1023.000000	2046.000000
26.520000	0.056065	33.134525	11.092377	1.001430	11.073030	9.967690	0.000000	-10.000000	0.008333	3.866667	707.500000	1023.000000	1023.000000	2046.000000
26.540001	0.056515	33.400078	11.088823	1.181069	11.138487	9.991700	0.000000	-10.000000	0.016667	0.866667	709.166687	1023.000000	1023.000000	2046.000000
26.559999	0.056968	33.668289	11.067119	1.355838	11.150820	10.094513	0.000000	-10.000000	0.033333	-1.600000	709.833313	1023.000000	1023.000000	2046.000000
26.580000	0.057362	33.901230	10.947707	1.551076	11.197073	10.205373	0.000000	-10.000000	0.041667	-4.216667	710.000000	1023.000000	1023.000000	2046.000000
26.600000	0.057259	33.839882	10.798241	1.661995	11.090217	10.289428	0.000000	-10.000000	0.066667	-7.166667	710.000000	1023.000000	1023.000000	2046.000000
26.620001	0.056819	33.579945	10.522172	1.686966	10.989098	10.381707	0.000000	-10.000000	0.108333	-10.733334	710.000000	1023.000000	1023.000000	2046.000000
26.639999	0.056287	33.265446	10.257383	1.697232	10.801022	10.509810	0.000000	-10.000000	0.175000	-13.950001	710.000000	1023.000000	1023.000000	2046.000000
26.660000	0.055381	32.730461	9.982377	1.682874	10.533734	10.531476	0.000000	-10.000000	0.225000	-16.400000	710.000000	1023.000000	1023.000000	2046.000000
26.680000	0.054453	32.181961	9.704752	1.581860	10.314849	10.580502	0.000000	-10.000000	0.258333	-18.116667	701.833313	1023.000000	1023.000000	2046.000000
26.700001	0.053486	31.610285	9.513635	1.476034	10.012129	10.608486	0.000000	-10.000000	0.291667	-19.166666	691.666687	1023.000000	1023.000000	2046.000000
26.719999	0.052577	31.073233	9.345654	1.397102	9.757153	10.573322	0.000000	-10.000000	0.333333	-20.116667	679.166687	1023.000000	1023.000000	2046.000000
26.740000	0.051671	30.537430	9.217315	1.262395	9.437385	10.620337	0.000000	-10.000000	0.358333	-21.050001	672.666687	1023.000000	1023.000000	2046.000000
26.760000	0.050849	30.051937	9.096893	1.208051	9.143566	10.603427	0.000000	-10.000000	0.375000	-21.933334	665.500000	1023.000000	1023.000000	2046.000000
26.780001	0.050079	29.596880	8.938058	1.197204	8.852188	10.609431	0.000000	-10.000000	0.383333	-22.700001	658.333313	1023.000000	1023.000000	2046.000000
26.799999	0.049254	29.108936	8.742952	1.180962	8.589226	10.595796	0.000000	-10.000000	0.425000	-23.466667	650.666687	1023.000000	1023.000000	2046.000000
26.820000	0.048567	28.703093	8.578194	1.205806	8.354181	10.564913	0.000000	-10.000000	0.458333	-24.216667	643.000000	1023.000000	1023.000000	2046.000000
26.840000	0.047994	28.364269	8.447560	1.276606	8.050818	10.589284	0.000000	-10.000000	0.491667	-25.166666	634.833313	1023.000000	1023.000000	2046.000000
26.860001	0.047377	27.999945	8.256119	1.379504	7.713342	10.650981	0.000000	-10.000000	0.516667	-25.950001	626.500000	1023.000000	1023.000000	2046.000000
26.879999	0.046673	27.583580	8.041557	1.491704	7.338892	10.711427	0.000000	-10.000000	0.533333	-26.833334	617.833313	1023.000000	1023.000000	2046.000000
26.900000	0.045966	27.166172	7.823164	1.635412	7.006259	10.701337	0.000000	-10.000000	0.566667	-27.516666	608.833313	1023.000000	1023.000000	2046.000000
26.920000	0.045253	26.744427	7.536251	1.798232	6.725407	10.684537	0.000000	-10.000000	0.608333	-28.316668	599.666687	1023.000000	1023.000000	2046.000000
26.940001	0.044436	26.261957	7.317297	1.892290	6.370820	10.681550	0.000000	-10.000000	0.658333	-29.100000	590.166687	1023.000000	1023.000000	2046.000000
26.959999	0.043644	25.793684	7.130538	2.030217	6.035358	10.597571	0.000000	-10.000000	0.683333	-29.900000	580.500000	1023.000000	1023.000000	2046.000000
26.980000	0.042632	25.195684	6.906737	2.076248	5.669989	10.542711	0.000000	-10.000000	0.708333	-30.550001	570.500000	1023.000000	1023.000000	2046.000000
27.000000	0.041623	24.599173	6.646498	2.133869	5.338592	10.480214	0.000000	-10.000000	0.733333	-31.166668	560.166687	1023.000000	1023.000000	2046.000000
27.020000	0.040426	23.891941	6.379493	2.204056	4.917098	10.391294	0.000000	-10.000000	0.775000	-31.633333	549.833313	1023.000000	1023.000000	2046.000000
27.040001	0.039152	23.138876	6.067952	2.261112	4.523241	10.286572	0.000000	-10.000000	0.783333	-31.700001	539.166687	1023.000000	1023.000000	2046.000000
27.059999	0.037892	22.394239	5.782012	2.316709	4.127156	10.168363	0.000000	-10.000000	0.800000	-32.000000	528.666687	1023.000000	1023.000000	2046.000000
27.080000	0.036665	21.668997	5.495423	2.368098	3.732512	10.072963	0.000000	-10.000000	0.816667	-32.500000	517.833313	1023.000000	1023.000000	2046.000000
27.100000	0.035325	20.877256	5.214637	2.474206	3.270459	9.917955	0.000000	-10.000000	0.875000	-33.666668	507.000000	1023.000000	1023.000000	2046.000000
27.120001	0.034041	20.118412	4.936799	2.535761	2.860732	9.785121	0.000000	-10.000000	0.916667	-34.750000	495.666656	1023.000000	1023.000000	2046.000000
27.139999	0.032943	19.469313	4.747784	2.560827	2.480590	9.680112	0.000000	-10.000000	0.966667	-35.750000	484.000000	1023.000000	1023.000000	2046.000000
27.160000	0.031889	18.846409	4.553938	2.610821	2.107715	9.573935	0.000000	-10.000000	1.008333	-36.633335	472.000000	1023.000000	1023.000000	2046.000000
27.180000	0.031051	18.351131	4.389155	2.757395	1.732336	9.472245	0.000000	-10.000000	1.050000	-36.933334	460.000000	1023.000000	1023.000000	2046.000000
27.200001	0.030231	17.866310	4.221412	2.912106	1.320157	9.412636	0.000000	-10.000000	1.066667	-36.816666	447.833344	1023.000000	1023.000000	2046.000000
27.219999	0.029290	17.310667	4.116014	2.958954	0.965130	9.270569	0.000000	-10.000000	1.066667	-36.766666	435.500000	1023.000000	1023.000000	2046.000000
27.240000	0.028324	16.739519	3.882062	3.068970	0.656420	9.132067	0.000000	-10.000000	1.066667	-37.033333	423.166656	1023.000000	1023.000000	2046.000000
27.260000	0.027801	16.430422	3.635862	3.333812	0.373213	9.087535	0.000000	-10.000000	1.083333	-37.650002	410.833344	1023.000000	1023.000000	2046.000000
27.280001	0.027220	16.087027	3.215408	3.646824	0.156329	9.068466	0.000000	-10.000000	1.091667	-37.983334	398.500000	1023.000000	1023.000000	2046.000000
27.299999	0.025632	15.148572	2.789140	3.670756	-0.281110	8.969786	0.000000	-10.000000	1.091667	-38.166668	385.833344	1023.000000	1023.000000	2046.000000
27.320000	0.023372	13.812793	2.402145	3.446490	-0.890815	8.854972	0.000000	-10.000000	1.075000	-37.833336	373.000000	1023.000000	1023.000000	2046.000000
27.340000	0.020636	12.195860	1.992468	3.101149	-1.516178	8.618421	0.000000	-10.000000	1.050000	-37.416668	360.333344	1023.000000	1023.000000	2046.000000
27.360001	0.017575	10.386865	1.627750	2.608431	-2.065815	8.216499	0.000000	-10.000000	1.016667	-36.683334	347.833344	1023.000000	1023.000000	2046.000000
27.379999	0.014209	8.397661	1.226893	2.119862	-2.535351	7.586258	0.000000	-10.000000	0.975000	-35.983334	335.666656	1023.000000	1023.000000	2046.000000
27.400000	0.011489	6.789979	1.047718	1.697507	-2.933191	6.977945	0.000000	-10.000000	0.933333	-35.016666	323.666656	1023.000000	1023.000000	2046.000000
27.420000	0.009540	5.638371	0.846215	1.460010	-3.212559	6.544705	0.000000	-10.000000	0.908333	-34.350002	312.000000	1023.000000	1023.000000	2046.000000
27.440001	0.008116	4.796263	0.541278	1.437016	-3.377945	6.195915	0.000000	-10.000000	0.891667	-33.833336	300.500000	1023.000000	1023.000000	2046.000000
27.459999	0.006986	4.128913	0.208630	1.529023	-3.570013	5.961273	0.000000	-10.000000	0.858333	-33.433334	289.166656	1023.000000	1023.000000	2046.000000
27.480000	0.005898	3.485626	-0.093021	1.562647	-3.703760	5.719761	0.000000	-10.000000	0.825000	-33.150002	278.000000	1023.000000	1023.000000	2046.000000
27.500000	0.004709	2.782851	-0.386206	1.542406	-3.889184	5.515834	0.000000	-10.000000	0.791667	-32.783333	267.000000	1023.000000	1023.000000	2046.000000
27.520000	0.003571	2.110239	-0.622551	1.543855	-4.083442	5.272378	0.000000	-10.000000	0.775000	-32.583332	256.000000	1023.000000	1023.000000	2046.000000
27.540001	0.002393	1.413985	-0.920837	1.511296	-4.209251	5.032778	0.000000	-10.000000	0.758333	-32.116669	245.166672	1023.000000	1023.000000	2046.000000
27.559999	0.001428	0.843677	-1.094857	1.435998	-4.382796	4.885332	0.000000	-10.000000	0.741667	-31.833334	234.333328	1023.000000	1023.000000	2046.000000
27.580000	0.000636	0.376024	-1.237895	1.418705	-4.533351	4.728566	0.000000	-10.000000	0.741667	-31.266666	223.833328	1023.000000	1023.000000	2046.000000
27.600000	-0.000002	-0.001256	-1.293645	1.416914	-4.699437	4.574912	0.000000	-10.000000	0.741667	-30.916666	213.333328	1023.000000	1023.000000	2046.000000
27.620001	-0.000273	-0.161059	-1.248867	1.388819	-4.775251	4.474241	0.000000	-10.000000	0.716667	-30.333334	203.000000	1023.000000	1023.000000	2046.000000
27.639999	-0.000469	-0.277084	-1.212872	1.328933	-4.811348	4.418202	0.000000	-10.000000	0.691667	-30.066668	192.666672	1023.000000	1023.000000	2046.000000
27.660000	-0.000754	-0.445437	-1.244006	1.343663	-4.881998	4.336904	0.000000	-10.000000	0.666667	-29.833334	182.500000	1023.000000	1023.000000	2046.000000
27.680000	-0.001102	-0.651103	-1.403148	1.389085	-4.877462	4.240422	0.000000	-10.000000	0.658333	-29.850000	172.500000	1023.000000	1023.000000	2046.000000
27.700001	-0.001687	-0.996770	-1.551081	1.432991	-4.946795	4.068114	0.000000	-10.000000	0.650000	-29.633333	162.833328	1023.000000	1023.000000	2046.000000
27.719999	-0.002600	-1.536345	-1.767503	1.377871	-5.039432	3.892718	0.000000	-10.000000	0.633333	-29.266668	153.166672	1023.000000	1023.000000	2046.000000
27.740000	-0.003551	-2.098603	-1.973099	1.258261	-5.136968	3.753203	0.000000	-10.000000	0.625000	-28.883335	143.500000	1023.000000	1023.000000	2046.000000
27.760000	-0.004549	-2.688493	-2.163716	1.137018	-5.288209	3.626414	0.000000	-10.000000	0.608333	-28.433334	133.666672	1023.000000	1023.000000	2046.000000
27.780001	-0.005452	-3.222030	-2.328564	1.024726	-5.468680	3.550489	0.000000	-10.000000	0.566667	-27.866667	124.000000	1023.000000	1023.000000	2046.000000
27.799999	-0.006405	-3.785152	-2.494308	0.919588	-5.643491	3.433059	0.000000	-10.000000	0.533333	-27.133333	114.833336	1023.000000	1023.000000	2046.000000
27.820000	-0.007397	-4.371451	-2.609509	0.814290	-5.826785	3.250553	0.000000	-10.000000	0.500000	-26.433334	105.833336	1023.000000	1023.000000	2046.000000
27.840000	-0.008253	-4.877402	-2.647528	0.735579	-6.027422	3.061968	0.000000	-10.000000	0.491667	-25.766666	97.000000	1023.000000	1023.000000	2046.000000
27.860001	-0.009104	-5.380433	-2.680831	0.594132	-6.161869	2.868135	0.000000	-10.000000	0.483333	-25.183334	88.333336	1023.000000	1023.000000	2046.000000
27.879999	-0.009708	-5.737249	-2.711391	0.464945	-6.223754	2.732950	0.000000	-10.000000	0.466667	-24.583334	80.000000	1023.000000	1023.000000	2046.000000
27.900000	-0.010247	-6.056109	-2.695698	0.340449	-6.288786	2.587927	0.000000	-10.000000	0.441667	-23.950001	72.000000	1023.000000	1023.000000	2046.000000
27.920000	-0.010595	-6.261709	-2.650623	0.209889	-6.306051	2.485076	0.000000	-10.000000	0.400000	-23.333334	64.000000	1023.000000	1023.000000	2046.000000
27.940001	-0.010951	-6.471825	-2.620054	0.108170	-6.298564	2.338623	0.000000	-10.000000	0.366667	-22.633333	56.000000	1023.000000	1023.000000	2046.000000
27.959999	-0.011181	-6.608132	-2.602018	0.019447	-6.290589	2.265027	0.000000	-10.000000	0.350000	-22.050001	48.333332	1023.000000	1023.000000	2046.000000
27.980000	-0.011453	-6.768921	-2.566758	-0.042229	-6.350240	2.190306	0.000000	-10.000000	0.341667	-21.466667	41.000000	1023.000000	1023.000000	2046.000000
28.000000	-0.011677	-6.900956	-2.574820	-0.065185	-6.357485	2.096534	0.000000	-10.000000	0.325000	-20.850000	34.000000	1023.000000	1023.000000	2046.000000
28.020000	-0.011933	-7.052170	-2.589475	-0.108206	-6.361763	2.007274	0.000000	-10.000000	0.308333	-20.266666	27.000000	1023.000000	1023.000000	2046.000000
28.040001	-0.012205	-7.213193	-2.589220	-0.086464	-6.435578	1.898069	0.000000	-10.000000	0.291667	-19.650000	20.166666	1023.000000	1023.000000	2046.000000
28.059999	-0.012411	-7.334952	-2.597340	-0.075181	-6.476486	1.814055	0.000000	-10.000000	0.266667	-19.033333	13.666667	1023.000000	1023.000000	2046.000000
28.080000	-0.012651	-7.476596	-2.601874	-0.106116	-6.509217	1.740611	0.000000	-10.000000	0.233333	-18.366667	7.500000	1023.000000	1023.000000	2046.000000
28.100000	-0.012939	-7.647138	-2.607262	-0.136983	-6.548452	1.645559	0.000000	-10.000000	0.208333	-17.550001	1.833333	1023.000000	1023.000000	2046.000000
28.120001	-0.013046	-7.710089	-2.605501	-0.125659	-6.513902	1.534974	0.000000	-10.000000	0.191667	-16.750000	-3.833333	1023.000000	1023.000000	2046.000000
28.139999	-0.013279	-7.848111	-2.607871	-0.134798	-6.511372	1.405930	0.000000	-10.000000	0.183333	-15.883334	-9.166667	1023.000000	1023.000000	2046.000000
28.160000	-0.013386	-7.911158	-2.555619	-0.167146	-6.498878	1.310486	0.000000	-10.000000	0.166667	-15.100000	-14.666667	1023.000000	1023.000000	2046.000000
28.180000	-0.013413	-7.927076	-2.501291	-0.203228	-6.472762	1.250204	0.000000	-10.000000	0.158333	-14.350000	-19.666666	1023.000000	1023.000000	2046.000000
28.200001	-0.013458	-7.953867	-2.454679	-0.201890	-6.481364	1.184066	0.000000	-10.000000	0.141667	-13.583334	-24.500000	1023.000000	1023.000000	2046.000000
28.219999	-0.013581	-8.026115	-2.387126	-0.240638	-6.492301	1.093950	0.000000	-10.000000	0.116667	-12.600000	-28.833334	1023.000000	1023.000000	2046.000000
28.240000	-0.013522	-7.991275	-2.342040	-0.260565	-6.459023	1.070354	0.000000	-10.000000	0.083333	-11.583334	-33.000000	1023.000000	1023.000000	2046.000000
28.260000	-0.013532	-7.997348	-2.300922	-0.239994	-6.437732	0.981300	0.000000	-10.000000	0.050000	-10.400001	-37.000000	1023.000000	1023.000000	2046.000000
28.280001	-0.013519	-7.989694	-2.273339	-0.264694	-6.418996	0.967335	0.000000	-10.000000	0.025000	-9.100000	-40.666668	1023.000000	1023.000000	2046.000000
28.299999	-0.013326	-7.875380	-2.182549	-0.238594	-6.374616	0.920379	0.000000	-10.000000	0.008333	-7.383333	-43.833332	1023.000000	1023.000000	2046.000000
28.320000	-0.013146	-7.769476	-2.131093	-0.260616	-6.328726	0.950958	0.000000	-10.000000	-0.008333	-4.100000	-46.166668	1023.000000	1023.000000	2046.000000
28.340000	-0.012714	-7.513969	-2.018931	-0.212293	-6.220551	0.937806	0.000000	-10.000000	-0.025000	-0.166667	-47.500000	1023.000000	1023.000000	2046.000000
28.360001	-0.012164	-7.188865	-1.904916	-0.202188	-6.072312	0.990551	0.000000	-10.000000	-0.066667	4.383333	-48.000000	1023.000000	1023.000000	2046.000000
28.379999	-0.011615	-6.864544	-1.797759	-0.166389	-5.921826	1.021429	0.000000	-10.000000	-0.125000	8.850000	-48.000000	1023.000000	1023.000000	2046.000000
28.400000	-0.010915	-6.450508	-1.659586	-0.137906	-5.774516	1.121500	0.000000	-10.000000	-0.208333	13.383333	-48.000000	1023.000000	1023.000000	2046.000000
28.420000	-0.010497	-6.203550	-1.464712	-0.113881	-5.752483	1.127526	0.000000	-10.000000	-0.291667	17.316668	-48.000000	1023.000000	1023.000000	2046.000000
28.440001	-0.009862	-5.828388	-1.241892	-0.214190	-5.587958	1.215652	0.000000	-10.000000	-0.375000	20.333334	-36.166668	1023.000000	1023.000000	2046.000000
28.459999	-0.009384	-5.545774	-1.001774	-0.285181	-5.435710	1.176891	0.000000	-10.000000	-0.458333	22.816668	-11.833333	1023.000000	1023.000000	2046.000000
28.480000	-0.008760	-5.177056	-0.807973	-0.344349	-5.182718	1.157983	0.000000	-10.000000	-0.525000	25.100000	15.166667	1023.000000	1023.000000	2046.000000
28.500000	-0.007540	-4.456190	-0.584441	-0.274403	-4.890241	1.292895	0.000000	-10.000000	-0.575000	26.883333	33.333332	1023.000000	1023.000000	2046.000000
28.520000	-0.006456	-3.815630	-0.440171	-0.263212	-4.575581	1.463334	0.000000	-10.000000	-0.600000	28.400000	42.166668	1023.000000	1023.000000	2046.000000
28.540001	-0.005731	-3.387021	-0.310622	-0.393401	-4.292544	1.609546	0.000000	-10.000000	-0.641667	29.583334	51.666668	1023.000000	1023.000000	2046.000000
28.559999	-0.005564	-3.288494	-0.262340	-0.673190	-4.131999	1.779035	0.000000	-10.000000	-0.683333	30.833334	61.500000	1023.000000	1023.000000	2046.000000
28.580000	-0.005870	-3.469314	-0.299238	-0.993134	-4.096209	1.919267	0.000000	-10.000000	-0.741667	32.000000	71.500000	1023.000000	1023.000000	2046.000000
28.600000	-0.006807	-4.022948	-0.466725	-1.368988	-4.124359	1.937123	0.000000	-10.000000	-0.791667	33.150002	81.833336	1023.000000	1023.000000	2046.000000
28.620001	-0.007843	-4.634981	-0.525829	-1.843915	-4.084637	1.819400	0.000000	-10.000000	-0.816667	33.816669	92.666664	1023.000000	1023.000000	2046.000000
28.639999	-0.008160	-4.822323	-0.441713	-2.139679	-3.944422	1.703492	0.000000	-10.000000	-0.841667	34.233334	103.833336	1023.000000	1023.000000	2046.000000
28.660000	-0.007864	-4.647890	-0.371537	-2.309316	-3.635189	1.668152	0.000000	-10.000000	-0.858333	34.900002	115.166664	1023.000000	1023.000000	2046.000000
28.680000	-0.007065	-4.175539	-0.276851	-2.281787	-3.342905	1.726005	0.000000	-10.000000	-0.891667	35.500000	126.500000	1023.000000	1023.000000	2046.000000
28.700001	-0.006147	-3.632610	-0.228017	-2.144754	-3.084419	1.824580	0.000000	-10.000000	-0.933333	36.216667	138.166672	1023.000000	1023.000000	2046.000000
28.719999	-0.005034	-2.975139	-0.091118	-2.077800	-2.833267	2.027045	0.000000	-10.000000	-0.958333	36.916668	150.166672	1023.000000	1023.000000	2046.000000
28.740000	-0.003813	-2.253346	0.019370	-1.948542	-2.533960	2.209785	0.000000	-10.000000	-1.000000	37.733334	162.500000	1023.000000	1023.000000	2046.000000
28.760000	-0.002736	-1.616698	0.139986	-1.941763	-2.214057	2.399137	0.000000	-10.000000	-1.025000	38.733334	175.000000	1023.000000	1023.000000	2046.000000
28.780001	-0.001451	-0.857514	0.338589	-1.830729	-1.906341	2.540967	0.000000	-10.000000	-1.075000	39.566666	187.666672	1023.000000	1023.000000	2046.000000
28.799999	0.000082	0.048678	0.601398	-1.715428	-1.616792	2.779499	0.000000	-10.000000	-1.116667	40.516666	200.666672	1023.000000	1023.000000	2046.000000
28.820000	0.001716	1.014006	0.897797	-1.584297	-1.247813	2.948319	0.000000	-10.000000	-1.141667	40.966667	214.000000	1023.000000	1023.000000	2046.000000
28.840000	0.003720	2.198565	1.241188	-1.411723	-0.785536	3.154636	0.000000	-10.000000	-1.125000	41.116669	227.666672	1023.000000	1023.000000	2046.000000
28.860001	0.006032	3.564910	1.767650	-1.348842	-0.348920	3.495021	0.000000	-10.000000	-1.091667	40.799999	241.500000	1023.000000	1023.000000	2046.000000
28.879999	0.008218	4.856930	2.177907	-1.250646	0.129333	3.800337	0.000000	-10.000000	-1.058333	40.516666	250.833328	1023.000000	1023.000000	2046.000000
28.900000	0.010401	6.147209	2.527417	-1.077169	0.626675	4.070286	0.000000	-10.000000	-1.033333	39.950001	264.333344	1023.000000	1023.000000	2046.000000
28.920000	0.012443	7.353922	2.837857	-0.949888	1.064399	4.401554	0.000000	-10.000000	-1.008333	39.349998	277.666656	1023.000000	1023.000000	2046.000000
28.940001	0.014258	8.426612	3.031619	-0.849619	1.487053	4.757559	0.000000	-10.000000	-0.966667	38.866669	295.333344	1023.000000	1023.000000	2046.000000
28.959999	0.015745	9.305265	3.189442	-0.813163	1.904243	5.024744	0.000000	-10.000000	-0.925000	38.450001	308.333344	1023.000000	1023.000000	2046.000000
28.980000	0.017180	10.153128	3.369491	-0.821329	2.256104	5.348861	0.000000	-10.000000	-0.900000	37.950001	321.166656	1023.000000	1023.000000	2046.000000
29.000000	0.018482	10.922579	3.531575	-0.804258	2.531328	5.663934	0.000000	-10.000000	-0.891667	37.316666	333.833344	1023.000000	1023.000000	2046.000000
29.020000	0.019635	11.604285	3.761099	-0.834554	2.702993	5.974748	0.000000	-10.000000	-0.883333	36.900002	346.500000	1023.000000	1023.000000	2046.000000
29.040001	0.020759	12.268741	3.988321	-0.911198	2.943746	6.247872	0.000000	-10.000000	-0.875000	36.533333	358.833344	1023.000000	1023.000000	2046.000000
29.059999	0.021933	12.962461	4.298486	-0.983548	3.203496	6.444026	0.000000	-10.000000	-0.883333	36.566666	371.000000	1023.000000	1023.000000	2046.000000
29.080000	0.023251	13.741089	4.676462	-1.071720	3.478598	6.657748	0.000000	-10.000000	-0.908333	36.683334	383.166656	1023.000000	1023.000000	2046.000000
29.100000	0.024668	14.578989	5.023296	-1.099097	3.849865	6.804925	0.000000	-10.000000	-0.908333	36.983334	395.500000	1023.000000	1023.000000	2046.000000
29.120001	0.026286	15.534941	5.390513	-1.098589	4.276654	6.966362	0.000000	-10.000000	-0.900000	36.783333	407.833344	1023.000000	1023.000000	2046.000000
29.139999	0.028146	16.634466	5.845120	-1.095069	4.672699	7.211716	0.000000	-10.000000	-0.875000	36.583332	420.000000	1023.000000	1023.000000	2046.000000
29.160000	0.030118	17.799612	6.256445	-0.991958	5.128853	7.406271	0.000000	-10.000000	-0.883333	36.549999	432.333344	1023.000000	1023.000000	2046.000000
29.180000	0.032089	18.964407	6.686779	-0.885470	5.532599	7.630497	0.000000	-10.000000	-0.866667	36.549999	444.666656	1023.000000	1023.000000	2046.000000
29.200001	0.034112	20.160246	7.116470	-0.771098	5.984469	7.830404	0.000000	-10.000000	-0.875000	36.466667	457.000000	1023.000000	1023.000000	2046.000000
29.219999	0.036374	21.496807	7.609642	-0.604989	6.419632	8.072523	0.000000	-10.000000	-0.900000	36.416668	469.000000	1023.000000	1023.000000	2046.000000
29.240000	0.038558	22.787636	8.054440	-0.479507	6.883644	8.329061	0.000000	-10.000000	-0.925000	36.750000	481.000000	1023.000000	1023.000000	2046.000000
29.260000	0.040852	24.143776	8.541308	-0.359142	7.421480	8.540130	0.000000	-10.000000	-0.950000	37.000000	493.166656	1023.000000	1023.000000	2046.000000
29.280001	0.043103	25.473629	9.026108	-0.275763	7.922008	8.801276	0.000000	-10.000000	-0.933333	37.266666	505.500000	1023.000000	1023.000000	2046.000000
29.299999	0.045272	26.755466	9.521811	-0.168990	8.408434	8.994212	0.000000	-10.000000	-0.933333	37.100002	518.000000	1023.000000	1023.000000	2046.000000
29.320000	0.047457	28.047127	9.985756	-0.078038	8.903387	9.236021	0.000000	-10.000000	-0.908333	37.266666	530.500000	1023.000000	1023.000000	2046.000000
29.340000	0.049492	29.249748	10.402373	0.021622	9.385127	9.440627	0.000000	-10.000000	-0.883333	36.933334	542.833313	1023.000000	1023.000000	2046.000000
29.360001	0.051299	30.317463	10.767510	0.100383	9.843688	9.605882	0.000000	-10.000000	-0.833333	36.566669	555.333313	1023.000000	1023.000000	2046.000000
29.379999	0.053025	31.338001	11.161030	0.192243	10.245262	9.739466	0.000000	-10.000000	-0.808333	35.450001	567.666687	1023.000000	1023.000000	2046.000000
29.400000	0.054738	32.350185	11.484713	0.310061	10.653895	9.901515	0.000000	-10.000000	-0.766667	34.983334	579.666687	1023.000000	1023.000000	2046.000000
29.420000	0.056471	33.374245	11.838825	0.395673	11.009808	10.129938	0.000000	-10.000000	-0.725000	33.966667	591.333313	1023.000000	1023.000000	2046.000000
29.440001	0.057913	34.226498	12.141491	0.495737	11.315400	10.273871	0.000000	-10.000000	-0.650000	32.683334	602.666687	1023.000000	1023.000000	2046.000000
29.459999	0.059218	34.997616	12.374560	0.611561	11.621554	10.389939	0.000000	-10.000000	-0.575000	30.550001	613.833313	1023.000000	1023.000000	2046.000000
29.480000	0.060450	35.725819	12.600382	0.700332	11.897426	10.527678	0.000000	-10.000000	-0.500000	28.833334	624.333313	1023.000000	1023.000000	2046.000000
29.500000	0.061419	36.298347	12.760639	0.762784	12.133391	10.641534	0.000000	-10.000000	-0.441667	27.116667	634.333313	1023.000000	1023.000000	2046.000000
29.520000	0.062065	36.680588	12.840604	0.862868	12.290980	10.686135	0.000000	-10.000000	-0.391667	25.383333	643.833313	1023.000000	1023.000000	2046.000000
29.540001	0.062423	36.892033	12.870189	0.937780	12.378458	10.705606	0.000000	-10.000000	-0.350000	23.766666	652.666687	1023.000000	1023.000000	2046.000000
29.559999	0.062846	37.142254	13.062920	0.929031	12.478786	10.671519	0.000000	-10.000000	-0.333333	22.933334	660.833313	1023.000000	1023.000000	2046.000000
29.580000	0.063661	37.623413	13.455054	0.830525	12.812740	10.525095	0.000000	-10.000000	-0.358333	23.000000	668.500000	1023.000000	1023.000000	2046.000000
29.600000	0.064792	38.292286	14.004591	0.660363	13.238702	10.388632	0.000000	-10.000000	-0.416667	23.766666	676.166687	1023.000000	1023.000000	2046.000000
29.620001	0.066461	39.278591	14.498385	0.745179	13.760769	10.274259	0.000000	-10.000000	-0.450000	24.800001	684.000000	1023.000000	1023.000000	2046.000000
29.639999	0.068978	40.765755	14.939034	1.073658	14.322971	10.430091	0.000000	-10.000000	-0.441667	25.633333	692.166687	1023.000000	1023.000000	2046.000000
29.660000	0.070907	41.906288	15.126575	1.366248	14.813115	10.600349	0.000000	-10.000000	-0.400000	25.250000	700.500000	1023.000000	1023.000000	2046.000000
29.680000	0.071028	41.977642	15.005737	1.319681	15.039963	10.612261	0.000000	-10.000000	-0.350000	24.333334	708.833313	1023.000000	1023.000000	2046.000000
29.700001	0.069485	41.065907	14.614012	0.991350	14.976173	10.484371	0.000000	-10.000000	-0.283333	22.700001	717.000000	1023.000000	1023.000000	2046.000000
29.719999	0.067449	39.862534	14.230443	0.631251	14.766278	10.234563	0.000000	-10.000000	-0.225000	20.883333	724.833313	1023.000000	1023.000000	2046.000000
29.740000	0.065487	38.702896	14.004845	0.308669	14.563162	9.826219	0.000000	-10.000000	-0.150000	18.100000	732.333313	1023.000000	1023.000000	2046.000000
29.760000	0.064088	37.875736	13.882355	0.009740	14.442005	9.541634	0.000000	-10.000000	-0.091667	14.566667	739.000000	1023.000000	1023.000000	2046.000000
29.780001	0.062975	37.218487	13.685105	-0.131061	14.388888	9.275553	0.000000	-10.000000	-0.033333	11.083334	744.500000	1023.000000	1023.000000	2046.000000
29.799999	0.062352	36.850193	13.536908	-0.161060	14.293693	9.180653	0.000000	-10.000000	-0.008333	7.450000	748.833313	1023.000000	1023.000000	2046.000000
29.820000	0.061825	36.538769	13.299012	-0.053222	14.183886	9.109095	0.000000	-10.000000	0.008333	3.550000	751.833313	1023.000000	1023.000000	2046.000000
29.840000	0.061225	36.184132	13.058181	0.067884	13.981210	9.076856	0.000000	-10.000000	0.025000	-0.433333	753.500000	1023.000000	1023.000000	2046.000000
29.860001	0.060455	35.728622	12.736666	0.251785	13.798459	8.941714	0.000000	-10.000000	0.041667	-4.216667	754.000000	1023.000000	1023.000000	2046.000000
29.879999	0.059649	35.252487	12.418614	0.316888	13.618926	8.898059	0.000000	-10.000000	0.050000	-6.366667	754.000000	1023.000000	1023.000000	2046.000000
29.900000	0.058974	34.853680	12.190862	0.400702	13.394258	8.867858	0.000000	-10.000000	0.058333	-9.033334	754.000000	1023.000000	1023.000000	2046.000000
29.920000	0.058288	34.448002	11.993493	0.524719	13.135155	8.794636	0.000000	-10.000000	0.075000	-10.766666	754.000000	1023.000000	1023.000000	2046.000000
29.940001	0.057816	34.169155	11.818104	0.646517	12.934387	8.770146	0.000000	-10.000000	0.091667	-12.650001	754.000000	1023.000000	1023.000000	2046.000000
29.959999	0.057515	33.991158	11.715914	0.733655	12.748285	8.793303	0.000000	-10.000000	0.100000	-13.316667	750.500000	1023.000000	1023.000000	2046.000000
29.980000	0.057141	33.770294	11.606297	0.800323	12.566803	8.796870	0.000000	-10.000000	0.133333	-14.016667	742.333313	1023.000000	1023.000000	2046.000000
30.000000	0.056761	33.545994	11.426930	0.885536	12.432343	8.801184	0.000000	-10.000000	0.166667	-14.833334	732.500000	1023.000000	1023.000000	2046.000000
30.020000	0.056626	33.466057	11.284081	1.075357	12.247324	8.859294	0.000000	-10.000000	0.208333	-16.016666	724.333313	1023.000000	1023.000000	2046.000000
30.040001	0.056447	33.359966	11.103367	1.233746	12.058844	8.964009	0.000000	-10.000000	0.233333	-17.233334	719.000000	1023.000000	1023.000000	2046.000000
30.059999	0.056077	33.141346	10.818142	1.439694	11.815078	9.068435	0.000000	-10.000000	0.283333	-18.766668	713.166687	1023.000000	1023.000000	2046.000000
30.080000	0.055461	32.777645	10.424812	1.630767	11.591229	9.130838	0.000000	-10.000000	0.333333	-20.033335	707.000000	1023.000000	1023.000000	2046.000000
30.100000	0.054488	32.202133	9.985776	1.737691	11.214731	9.263936	0.000000	-10.000000	0.391667	-21.500000	700.166687	1023.000000	1023.000000	2046.000000
30.120001	0.053402	31.560444	9.550841	1.779681	10.783339	9.446583	0.000000	-10.000000	0.450000	-22.950001	693.166687	1023.000000	1023.000000	2046.000000
30.139999	0.052018	30.742916	9.026188	1.868962	10.261521	9.586246	0.000000	-10.000000	0.508333	-24.550001	685.333313	1023.000000	1023.000000	2046.000000
30.160000	0.050364	29.765064	8.504589	1.871318	9.708611	9.680548	0.000000	-10.000000	0.550000	-26.216667	677.166687	1023.000000	1023.000000	2046.000000
30.180000	0.048748	28.810219	8.005861	1.939917	9.137949	9.726491	0.000000	-10.000000	0.600000	-27.716667	668.333313	1023.000000	1023.000000	2046.000000
30.200001	0.047086	27.827757	7.613943	1.900107	8.504900	9.808806	0.000000	-10.000000	0.658333	-29.266666	659.166687	1023.000000	1023.000000	2046.000000
30.219999	0.045595	26.946356	7.254411	1.932220	7.875807	9.883917	0.000000	-10.000000	0.725000	-30.383333	649.500000	1023.000000	1023.000000	2046.000000
30.240000	0.044277	26.167826	6.933484	1.952811	7.363238	9.918291	0.000000	-10.000000	0.766667	-31.500000	639.166687	1023.000000	1023.000000	2046.000000
30.260000	0.043077	25.458349	6.666209	1.986651	6.852521	9.952968	0.000000	-10.000000	0.800000	-32.216667	628.666687	1023.000000	1023.000000	2046.000000
30.280001	0.042016	24.831543	6.461647	2.002666	6.379140	9.988091	0.000000	-10.000000	0.808333	-32.833336	617.833313	1023.000000	1023.000000	2046.000000
30.299999	0.041122	24.303314	6.276205	2.039158	5.956878	10.031073	0.000000	-10.000000	0.825000	-33.083336	607.000000	1023.000000	1023.000000	2046.000000
30.320000	0.040300	23.817070	6.111899	2.113769	5.520247	10.071155	0.000000	-10.000000	0.841667	-33.166668	596.000000	1023.000000	1023.000000	2046.000000
30.340000	0.039523	23.358112	5.912826	2.228545	5.110065	10.106677	0.000000	-10.000000	0.841667	-33.233334	585.000000	1023.000000	1023.000000	2046.000000
30.360001	0.038675	22.857153	5.697587	2.347232	4.669561	10.142772	0.000000	-10.000000	0.833333	-33.216667	574.000000	1023.000000	1023.000000	2046.000000
30.379999	0.037780	22.327810	5.433293	2.485395	4.260506	10.148617	0.000000	-10.000000	0.808333	-33.250000	562.833313	1023.000000	1023.000000	2046.000000
30.400000	0.036859	21.783684	5.198472	2.613981	3.808060	10.163171	0.000000	-10.000000	0.808333	-33.133335	551.666687	1023.000000	1023.000000	2046.000000
30.420000	0.035972	21.259552	4.950644	2.705626	3.386221	10.217061	0.000000	-10.000000	0.800000	-33.116669	540.500000	1023.000000	1023.000000	2046.000000
30.440001	0.034928	20.642210	4.678001	2.796003	2.990034	10.178171	0.000000	-10.000000	0.800000	-33.049999	529.500000	1023.000000	1023.000000	2046.000000
30.459999	0.033932	20.053848	4.440727	2.874405	2.609877	10.128839	0.000000	-10.000000	0.800000	-33.083336	518.500000	1023.000000	1023.000000	2046.000000
30.480000	0.032911	19.450645	4.243607	2.895185	2.223863	10.087992	0.000000	-10.000000	0.800000	-33.016666	507.500000	1023.000000	1023.000000	2046.000000
30.500000	0.031845	18.820547	3.969466	2.966712	1.885376	9.998993	0.000000	-10.000000	0.800000	-33.116669	496.500000	1023.000000	1023.000000	2046.000000
30.520000	0.030867	18.242205	3.749027	3.015893	1.573653	9.903633	0.000000	-10.000000	0.800000	-33.066666	485.500000	1023.000000	1023.000000	2046.000000
30.540001	0.029899	17.670332	3.554992	3.050753	1.265891	9.798695	0.000000	-10.000000	0.808333	-33.216667	474.500000	1023.000000	1023.000000	2046.000000
30.559999	0.028831	17.039194	3.376131	3.045659	0.892776	9.724628	0.000000	-10.000000	0.816667	-33.250000	463.333344	1023.000000	1023.000000	2046.000000
30.580000	0.027892	16.483982	3.156311	3.080639	0.587323	9.659709	0.000000	-10.000000	0.833333	-33.333336	452.166656	1023.000000	1023.000000	2046.000000
30.600000	0.026749	15.808948	2.935959	3.110601	0.224805	9.537582	0.000000	-10.000000	0.841667	-33.333336	441.000000	1023.000000	1023.000000	2046.000000
30.620001	0.025754	15.220819	2.731115	3.149850	-0.076240	9.416094	0.000000	-10.000000	0.850000	-33.183334	430.000000	1023.000000	1023.000000	2046.000000
30.639999	0.024800	14.656693	2.531775	3.171394	-0.347962	9.301485	0.000000	-10.000000	0.841667	-33.350002	419.000000	1023.000000	1023.000000	2046.000000
30.660000	0.023983	14.174038	2.435596	3.189141	-0.623158	9.172460	0.000000	-10.000000	0.833333	-33.283333	407.833344	1023.000000	1023.000000	2046.000000
30.680000	0.023305	13.773199	2.308501	3.271219	-0.825898	9.019377	0.000000	-10.000000	0.816667	-33.433334	396.666656	1023.000000	1023.000000	2046.000000
30.700001	0.022653	13.387723	2.202029	3.373948	-1.112368	8.924114	0.000000	-10.000000	0.808333	-33.166668	385.500000	1023.000000	1023.000000	2046.000000
30.719999	0.021907	12.946798	2.126772	3.441267	-1.387055	8.765815	0.000000	-10.000000	0.791667	-32.716667	374.500000	1023.000000	1023.000000	2046.000000
30.740000	0.021078	12.457308	2.090462	3.409416	-1.633229	8.590658	0.000000	-10.000000	0.791667	-32.300003	363.500000	1023.000000	1023.000000	2046.000000
30.760000	0.020170	11.920298	1.978489	3.381528	-1.858125	8.418406	0.000000	-10.000000	0.775000	-31.900002	352.666656	1023.000000	1023.000000	2046.000000
30.780001	0.019939	11.783778	1.845197	3.616976	-1.979258	8.300863	0.000000	-10.000000	0.783333	-31.900002	342.000000	1023.000000	1023.000000	2046.000000
30.799999	0.019362	11.442709	1.643630	3.684902	-2.065604	8.179782	0.000000	-10.000000	0.775000	-31.933334	331.333344	1023.000000	1023.000000	2046.000000
30.820000	0.018185	10.747233	1.414763	3.574421	-2.317336	8.075385	0.000000	-10.000000	0.775000	-31.816668	320.666656	1023.000000	1023.000000	2046.000000
30.840000	0.016069	9.496719	1.126302	3.232631	-2.770826	7.908612	0.000000	-10.000000	0.750000	-31.500000	310.000000	1023.000000	1023.000000	2046.000000
30.860001	0.013501	7.979237	0.783418	2.866228	-3.251047	7.580638	0.000000	-10.000000	0.708333	-30.766666	299.666656	1023.000000	1023.000000	2046.000000
30.879999	0.010440	6.170216	0.388236	2.375122	-3.709911	7.116770	0.000000	-10.000000	0.666667	-30.050001	289.500000	1023.000000	1023.000000	2046.000000
30.900000	0.007380	4.361547	0.118808	1.850585	-4.165770	6.557924	0.000000	-10.000000	0.625000	-29.300001	279.500000	1023.000000	1023.000000	2046.000000
30.920000	0.004866	2.875833	-0.069679	1.427085	-4.476431	5.994858	0.000000	-10.000000	0.616667	-28.783333	269.666656	1023.000000	1023.000000	2046.000000
30.940001	0.003282	1.939615	-0.274628	1.279804	-4.602319	5.536758	0.000000	-10.000000	0.625000	-28.533333	260.000000	1023.000000	1023.000000	2046.000000
30.959999	0.001916	1.132502	-0.600569	1.251954	-4.682970	5.164086	0.000000	-10.000000	0.633333	-28.466667	250.333328	1023.000000	1023.000000	2046.000000
30.980000	0.000872	0.515576	-0.881093	1.274108	-4.808633	4.931193	0.000000	-10.000000	0.633333	-28.483334	240.833328	1023.000000	1023.000000	2046.000000
31.000000	-0.000147	-0.087115	-1.201722	1.299854	-4.914795	4.729548	0.000000	-10.000000	0.625000	-28.350000	228.166672	1023.000000	1023.000000	2046.000000
31.020000	-0.001188	-0.702191	-1.441084	1.263350	-5.045684	4.521227	0.000000	-10.000000	0.625000	-28.216667	218.833328	1023.000000	1023.000000	2046.000000
31.040001	-0.002195	-1.297018	-1.663372	1.178352	-5.191751	4.379754	0.000000	-10.000000	0.616667	-27.966667	209.333328	1023.000000	1023.000000	2046.000000
31.059999	-0.003206	-1.894821	-1.836609	1.114003	-5.355640	4.183425	0.000000	-10.000000	0.575000	-27.816668	203.166672	1023.000000	1023.000000	2046.000000
31.080000	-0.003972	-2.347476	-1.980696	1.080127	-5.476940	4.030033	0.000000	-10.000000	0.558333	-27.550001	193.833328	1023.000000	1023.000000	2046.000000
31.100000	-0.004580	-2.706934	-2.052870	1.081350	-5.607215	3.871801	0.000000	-10.000000	0.525000	-27.166666	184.666672	1023.000000	1023.000000	2046.000000
31.120001	-0.004928	-2.912609	-2.057008	1.101215	-5.679067	3.722250	0.000000	-10.000000	0.525000	-26.600000	175.500000	1023.000000	1023.000000	2046.000000
31.139999	-0.004999	-2.954699	-1.960971	1.041390	-5.682431	3.647313	0.000000	-10.000000	0.500000	-26.083334	166.666672	1023.000000	1023.000000	2046.000000
31.160000	-0.004975	-2.940402	-1.892095	1.023652	-5.694523	3.622564	0.000000	-10.000000	0.491667	-25.733334	158.000000	1023.000000	1023.000000	2046.000000
31.180000	-0.005189	-3.066871	-1.988323	1.048615	-5.689540	3.562377	0.000000	-10.000000	0.500000	-25.783335	149.500000	1023.000000	1023.000000	2046.000000
31.200001	-0.005511	-3.256791	-2.044777	1.078892	-5.746465	3.455559	0.000000	-10.000000	0.500000	-25.666668	140.833328	1023.000000	1023.000000	2046.000000
31.219999	-0.006167	-3.644491	-2.182956	1.019542	-5.802573	3.321495	0.000000	-10.000000	0.508333	-25.600000	132.333328	1023.000000	1023.000000	2046.000000
31.240000	-0.007001	-4.137693	-2.382495	0.930216	-5.857724	3.172310	0.000000	-10.000000	0.491667	-25.016666	123.666664	1023.000000	1023.000000	2046.000000
31.260000	-0.007929	-4.686117	-2.561044	0.791030	-5.919503	3.003399	0.000000	-10.000000	0.475000	-24.616667	115.333336	1023.000000	1023.000000	2046.000000
31.280001	-0.008701	-5.142291	-2.696306	0.654623	-6.034420	2.933812	0.000000	-10.000000	0.441667	-23.816668	107.000000	1023.000000	1023.000000	2046.000000
31.299999	-0.009529	-5.631852	-2.837365	0.545880	-6.183747	2.843380	0.000000	-10.000000	0.400000	-23.000000	99.166664	1023.000000	1023.000000	2046.000000
31.320000	-0.010448	-6.174862	-2.999726	0.446955	-6.295279	2.673187	0.000000	-10.000000	0.366667	-21.900000	91.500000	1023.000000	1023.000000	2046.000000
31.340000	-0.011207	-6.623463	-3.066122	0.341567	-6.422008	2.523100	0.000000	-10.000000	0.341667	-20.916668	84.166664	1023.000000	1023.000000	2046.000000
31.360001	-0.011916	-7.042315	-3.053318	0.206418	-6.632439	2.437024	0.000000	-10.000000	0.325000	-20.100000	77.166664	1023.000000	1023.000000	2046.000000
31.379999	-0.012590	-7.440608	-3.054994	0.077441	-6.737751	2.274697	0.000000	-10.000000	0.291667	-19.483334	70.500000	1023.000000	1023.000000	2046.000000
31.400000	-0.013116	-7.751266	-3.067786	0.006039	-6.832869	2.143349	0.000000	-10.000000	0.266667	-19.016666	64.000000	1023.000000	1023.000000	2046.000000
31.420000	-0.013464	-7.957464	-3.035517	-0.116094	-6.846848	2.040994	0.000000	-10.000000	0.241667	-18.566668	57.666668	1023.000000	1023.000000	2046.000000
31.440001	-0.013661	-8.073913	-2.963273	-0.218913	-6.815178	1.923452	0.000000	-10.000000	0.225000	-18.016666	51.500000	1023.000000	1023.000000	2046.000000
31.459999	-0.013755	-8.129396	-2.929459	-0.261966	-6.770557	1.832585	0.000000	-10.000000	0.208333	-17.416668	45.500000	1023.000000	1023.000000	2046.000000
31.480000	-0.013897	-8.213076	-2.886096	-0.309557	-6.757892	1.740469	0.000000	-10.000000	0.191667	-16.783333	39.666668	1023.000000	1023.000000	2046.000000
31.500000	-0.013916	-8.224329	-2.815124	-0.326665	-6.791352	1.708813	0.000000	-10.000000	0.183333	-16.100000	34.000000	1023.000000	1023.000000	2046.000000
31.520000	-0.013971	-8.256797	-2.795847	-0.333081	-6.797991	1.670123	0.000000	-10.000000	0.166667	-15.283334	28.666666	1023.000000	1023.000000	2046.000000
31.540001	-0.014077	-8.319343	-2.767955	-0.331286	-6.837129	1.617027	0.000000	-10.000000	0.158333	-14.216667	23.500000	1023.000000	1023.000000	2046.000000
31.559999	-0.014110	-8.339055	-2.774478	-0.322676	-6.807058	1.565157	0.000000	-10.000000	0.133333	-13.133333	18.666666	1023.000000	1023.000000	2046.000000
31.580000	-0.014100	-8.332841	-2.754326	-0.290331	-6.822472	1.534289	0.000000	-10.000000	0.100000	-11.933333	14.166667	1023.000000	1023.000000	2046.000000
31.600000	-0.014055	-8.306581	-2.743771	-0.269332	-6.816063	1.522585	0.000000	-10.000000	0.066667	-10.833334	10.166667	1023.000000	1023.000000	2046.000000
31.620001	-0.013928	-8.231467	-2.682100	-0.261355	-6.830946	1.542935	0.000000	-10.000000	0.041667	-9.366667	6.666667	1023.000000	1023.000000	2046.000000
31.639999	-0.013775	-8.141233	-2.653804	-0.260156	-6.776090	1.548816	0.000000	-10.000000	0.025000	-7.483334	3.500000	1023.000000	1023.000000	2046.000000
31.660000	-0.013487	-7.970618	-2.532370	-0.240100	-6.735458	1.537310	0.000000	-10.000000	0.000000	-4.266667	1.333333	1023.000000	1023.000000	2046.000000
31.680000	-0.013054	-7.714712	-2.393476	-0.223331	-6.660438	1.562533	0.000000	-10.000000	-0.025000	-0.400000	0.166667	1023.000000	1023.000000	2046.000000
31.700001	-0.012552	-7.418360	-2.249550	-0.179890	-6.549171	1.560250	0.000000	-10.000000	-0.066667	3.633333	0.000000	1023.000000	1023.000000	2046.000000
31.719999	-0.011869	-7.014836	-2.112748	-0.169839	-6.328161	1.595911	0.000000	-10.000000	-0.100000	7.533333	0.000000	1023.000000	1023.000000	2046.000000
31.740000	-0.010998	-6.499694	-1.910710	-0.153542	-6.146412	1.710971	0.000000	-10.000000	-0.158333	11.250000	0.000000	1023.000000	1023.000000	2046.000000
31.760000	-0.010027	-5.926213	-1.699849	-0.135422	-5.904976	1.814035	0.000000	-10.000000	-0.216667	14.800000	0.000000	1023.000000	1023.000000	2046.000000
31.780001	-0.009017	-5.329271	-1.479489	-0.149864	-5.674560	1.974643	0.000000	-10.000000	-0.283333	17.400000	0.000000	1023.000000	1023.000000	2046.000000
31.799999	-0.007969	-4.709792	-1.256268	-0.101712	-5.404565	2.052752	0.000000	-10.000000	-0.333333	19.550001	7.666667	1023.000000	1023.000000	2046.000000
31.820000	-0.006782	-4.007985	-1.007170	-0.076104	-5.105706	2.180996	0.000000	-10.000000	-0.391667	21.566668	17.000000	1023.000000	1023.000000	2046.000000
31.840000	-0.005660	-3.344796	-0.792025	-0.038875	-4.830206	2.316311	0.000000	-10.000000	-0.433333	23.550001	29.000000	1023.000000	1023.000000	2046.000000
31.860001	-0.004510	-2.665493	-0.584976	-0.007162	-4.538681	2.465326	0.000000	-10.000000	-0.483333	24.933334	36.000000	1023.000000	1023.000000	2046.000000
31.879999	-0.003301	-1.951086	-0.365219	0.033987	-4.213043	2.593189	0.000000	-10.000000	-0.525000	26.366667	44.166668	1023.000000	1023.000000	2046.000000
31.900000	-0.002174	-1.285041	-0.207103	0.072162	-3.893148	2.743049	0.000000	-10.000000	-0.583333	27.600000	52.666668	1023.000000	1023.000000	2046.000000
31.920000	-0.001177	-0.695847	-0.033079	0.063417	-3.652580	2.926394	0.000000	-10.000000	-0.633333	29.083334	61.666668	1023.000000	1023.000000	2046.000000
31.940001	-0.000355	-0.209674	0.147798	0.038168	-3.425239	3.029599	0.000000	-10.000000	-0.691667	30.266666	71.000000	1023.000000	1023.000000	2046.000000
31.959999	0.000407	0.240736	0.415044	-0.046714	-3.272469	3.144875	0.000000	-10.000000	-0.741667	31.433334	81.000000	1023.000000	1023.000000	2046.000000
31.980000	0.001186	0.701112	0.678036	-0.096934	-3.047268	3.167278	0.000000	-10.000000	-0.800000	32.633335	91.333336	1023.000000	1023.000000	2046.000000
32.000000	0.002002	1.183357	0.999274	-0.220922	-2.783013	3.188020	0.000000	-10.000000	-0.841667	33.783333	102.166664	1023.000000	1023.000000	2046.000000
32.020000	0.002785	1.646092	1.293028	-0.369982	-2.531267	3.254313	0.000000	-10.000000	-0.866667	34.783333	113.000000	1023.000000	1023.000000	2046.000000
32.040001	0.004214	2.490755	1.533206	-0.300584	-2.185140	3.443274	0.000000	-10.000000	-0.875000	35.316669	124.333336	1023.000000	1023.000000	2046.000000
32.060001	0.005643	3.335212	1.720335	-0.205890	-1.833754	3.654520	0.000000	-10.000000	-0.850000	35.550003	136.000000	1023.000000	1023.000000	2046.000000
32.080002	0.006817	4.028692	1.897968	-0.277919	-1.488672	3.897314	0.000000	-10.000000	-0.833333	35.250000	148.000000	1023.000000	1023.000000	2046.000000
32.099998	0.007349	4.343120	1.987685	-0.500491	-1.238457	4.094383	0.000000	-10.000000	-0.825000	35.150002	160.000000	1023.000000	1023.000000	2046.000000
32.119999	0.007376	4.359226	1.968520	-0.802574	-1.084671	4.277951	0.000000	-10.000000	-0.858333	35.200001	171.666672	1023.000000	1023.000000	2046.000000
32.139999	0.006691	3.954579	1.777916	-1.113338	-1.024689	4.314690	0.000000	-10.000000	-0.875000	35.616665	183.333328	1023.000000	1023.000000	2046.000000
32.160000	0.005826	3.442883	1.709470	-1.528041	-0.966347	4.227801	0.000000	-10.000000	-0.883333	35.683334	195.000000	1023.000000	1023.000000	2046.000000
32.180000	0.005445	3.217933	1.820608	-1.879617	-0.777227	4.054168	0.000000	-10.000000	-0.875000	35.650002	207.000000	1023.000000	1023.000000	2046.000000
32.200001	0.005775	3.413019	1.924925	-2.023568	-0.478591	3.990253	0.000000	-10.000000	-0.875000	35.350002	219.000000	1023.000000	1023.000000	2046.000000
32.220001	0.006629	3.917801	2.073484	-2.029565	-0.157424	4.031305	0.000000	-10.000000	-0.866667	35.416668	231.000000	1023.000000	1023.000000	2046.000000
32.240002	0.007572	4.475121	2.121816	-1.921539	0.112334	4.162510	0.000000	-10.000000	-0.850000	35.333336	242.666672	1023.000000	1023.000000	2046.000000
32.259998	0.008659	5.117581	2.248306	-1.811624	0.388035	4.292863	0.000000	-10.000000	-0.858333	35.450001	254.333328	1023.000000	1023.000000	2046.000000
32.279999	0.009866	5.830647	2.379992	-1.693318	0.702994	4.440979	0.000000	-10.000000	-0.866667	35.516666	266.000000	1023.000000	1023.000000	2046.000000
32.299999	0.010962	6.478652	2.504380	-1.578116	1.006646	4.545742	0.000000	-10.000000	-0.891667	35.633335	278.000000	1023.000000	1023.000000	2046.000000
32.320000	0.012079	7.138450	2.674949	-1.516424	1.293545	4.686379	0.000000	-10.000000	-0.891667	36.033333	290.000000	1023.000000	1023.000000	2046.000000
32.340000	0.013385	7.910625	2.884979	-1.439909	1.607404	4.858151	0.000000	-10.000000	-0.916667	36.166668	302.000000	1023.000000	1023.000000	2046.000000
32.360001	0.014855	8.779166	3.142354	-1.328354	1.942560	5.022607	0.000000	-10.000000	-0.925000	36.516666	314.000000	1023.000000	1023.000000	2046.000000
32.380001	0.016588	9.803693	3.499349	-1.175961	2.323677	5.156628	0.000000	-10.000000	-0.925000	36.700001	326.000000	1023.000000	1023.000000	2046.000000
32.400002	0.018687	11.044001	3.934602	-1.047146	2.797922	5.358623	0.000000	-10.000000	-0.900000	37.000000	338.166656	1023.000000	1023.000000	2046.000000
32.419998	0.021038	12.433611	4.404134	-0.916720	3.270403	5.675795	0.000000	-10.000000	-0.883333	36.783333	350.500000	1023.000000	1023.000000	2046.000000
32.439999	0.023308	13.775222	4.833195	-0.791510	3.724213	6.009324	0.000000	-10.000000	-0.891667	36.416668	362.833344	1023.000000	1023.000000	2046.000000
32.459999	0.025580	15.117626	5.186622	-0.591372	4.221194	6.301183	0.000000	-10.000000	-0.883333	36.100002	375.000000	1023.000000	1023.000000	2046.000000
32.480000	0.027516	16.261896	5.439761	-0.383228	4.714235	6.491127	0.000000	-10.000000	-0.858333	35.716667	387.000000	1023.000000	1023.000000	2046.000000
32.500000	0.029269	17.297709	5.676998	-0.347425	5.151405	6.816730	0.000000	-10.000000	-0.825000	35.166668	399.000000	1023.000000	1023.000000	2046.000000
32.520000	0.030685	18.134827	5.883427	-0.353536	5.563332	7.041605	0.000000	-10.000000	-0.791667	34.349998	411.000000	1023.000000	1023.000000	2046.000000
32.540001	0.032050	18.941833	6.099926	-0.404134	5.917240	7.328802	0.000000	-10.000000	-0.766667	33.916668	422.666656	1023.000000	1023.000000	2046.000000
32.560001	0.033220	19.633289	6.313199	-0.467673	6.230111	7.557652	0.000000	-10.000000	-0.766667	33.566666	434.000000	1023.000000	1023.000000	2046.000000
32.580002	0.034431	20.348843	6.620440	-0.539337	6.520848	7.746892	0.000000	-10.000000	-0.775000	33.783333	445.166656	1023.000000	1023.000000	2046.000000
32.599998	0.035698	21.097492	6.966523	-0.659715	6.833290	7.957394	0.000000	-10.000000	-0.783333	33.750000	456.500000	1023.000000	1023.000000	2046.000000
32.619999	0.036928	21.824697	7.351722	-0.772170	7.129254	8.115891	0.000000	-10.000000	-0.775000	33.933334	467.833344	1023.000000	1023.000000	2046.000000
32.639999	0.038374	22.679255	7.795309	-0.805418	7.442537	8.246826	0.000000	-10.000000	-0.758333	33.500000	479.166656	1023.000000	1023.000000	2046.000000
32.660000	0.039872	23.564165	8.206841	-0.836711	7.777434	8.416602	0.000000	-10.000000	-0.725000	33.049999	490.333344	1023.000000	1023.000000	2046.000000
32.680000	0.041506	24.530184	8.603659	-0.827310	8.146991	8.606844	0.000000	-10.000000	-0.691667	32.166668	501.500000	1023.000000	1023.000000	2046.000000
32.700001	0.043220	25.543289	9.005342	-0.773912	8.521896	8.789963	0.000000	-10.000000	-0.666667	31.783333	512.333313	1023.000000	1023.000000	2046.000000
32.720001	0.045044	26.621002	9.390658	-0.659357	8.946204	8.943497	0.000000	-10.000000	-0.658333	31.333334	523.000000	1023.000000	1023.000000	2046.000000
32.740002	0.047008	27.781763	9.840348	-0.530919	9.307272	9.165063	0.000000	-10.000000	-0.633333	31.250000	533.500000	1023.000000	1023.000000	2046.000000
32.759998	0.048792	28.836220	10.214147	-0.428603	9.662479	9.388197	0.000000	-10.000000	-0.616667	30.750000	544.000000	1023.000000	1023.000000	2046.000000
32.779999	0.050747	29.991537	10.568641	-0.254659	10.068675	9.608880	0.000000	-10.000000	-0.600000	30.516666	551.000000	1023.000000	1023.000000	2046.000000
32.799999	0.052654	31.118355	10.960485	-0.085016	10.409475	9.833411	0.000000	-10.000000	-0.600000	30.150000	561.166687	1023.000000	1023.000000	2046.000000
32.820000	0.054579	32.256321	11.385375	0.023386	10.753988	10.093575	0.000000	-10.000000	-0.600000	29.916668	571.166687	1023.000000	1023.000000	2046.000000
32.840000	0.056284	33.264118	11.729781	0.173349	11.143885	10.217105	0.000000	-10.000000	-0.591667	29.450001	584.500000	1023.000000	1023.000000	2046.000000
32.860001	0.058002	34.279442	12.016081	0.294096	11.578793	10.390470	0.000000	-10.000000	-0.558333	28.816668	594.500000	1023.000000	1023.000000	2046.000000
32.880001	0.059601	35.224144	12.298796	0.419007	11.932779	10.573562	0.000000	-10.000000	-0.525000	28.316668	601.166687	1023.000000	1023.000000	2046.000000
32.900002	0.061150	36.139442	12.637001	0.510582	12.246398	10.745463	0.000000	-10.000000	-0.475000	27.466667	610.833313	1023.000000	1023.000000	2046.000000
32.919998	0.062460	36.914116	12.902151	0.557539	12.531360	10.923066	0.000000	-10.000000	-0.433333	26.550001	620.166687	1023.000000	1023.000000	2046.000000
32.939999	0.063618	37.598389	13.095621	0.675162	12.805040	11.022564	0.000000	-10.000000	-0.375000	25.133335	632.333313	1023.000000	1023.000000	2046.000000
32.959999	0.064684	38.228485	13.265200	0.757857	13.048111	11.157317	0.000000	-10.000000	-0.316667	23.600000	640.833313	1023.000000	1023.000000	2046.000000
32.980000	0.065582	38.758709	13.426726	0.864621	13.269296	11.198066	0.000000	-10.000000	-0.258333	21.750000	649.000000	1023.000000	1023.000000	2046.000000
33.000000	0.066321	39.195576	13.560832	0.944759	13.446009	11.243976	0.000000	-10.000000	-0.200000	19.633333	656.500000	1023.000000	1023.000000	2046.000000
33.020000	0.066904	39.540100	13.675232	1.046476	13.545206	11.273188	0.000000	-10.000000	-0.141667	17.299999	663.333313	1023.000000	1023.000000	2046.000000
33.040001	0.067389	39.826683	13.757004	1.119151	13.656326	11.294202	0.000000	-10.000000	-0.100000	14.616667	669.500000	1023.000000	1023.000000	2046.000000
33.060001	0.067628	39.967934	13.754793	1.208406	13.722486	11.282249	0.000000	-10.000000	-0.058333	11.983334	675.000000	1023.000000	1023.000000	2046.000000
33.080002	0.067567	39.931923	13.629060	1.272409	13.648913	11.381540	0.000000	-10.000000	-0.033333	9.433333	679.500000	1023.000000	1023.000000	2046.000000
33.099998	0.066946	39.564941	13.404773	1.380047	13.357866	11.422256	0.000000	-10.000000	-0.016667	7.133334	683.000000	1023.000000	1023.000000	2046.000000
33.119999	0.066298	39.182213	13.250580	1.479540	13.067029	11.385063	0.000000	-10.000000	-0.008333	4.683333	685.666687	1023.000000	1023.000000	2046.000000
33.139999	0.065735	38.849636	13.207705	1.496856	12.819372	11.325703	0.000000	-10.000000	0.000000	1.700000	687.666687	1023.000000	1023.000000	2046.000000
33.160000	0.065384	38.642239	13.185259	1.481791	12.660666	11.314522	0.000000	-10.000000	0.016667	-1.016667	688.666687	1023.000000	1023.000000	2046.000000
33.180000	0.065775	38.872757	13.179295	1.741219	12.603842	11.348403	0.000000	-10.000000	0.033333	-3.833333	689.000000	1023.000000	1023.000000	2046.000000
33.200001	0.066406	39.246174	13.002728	2.157484	12.537108	11.548853	0.000000	-10.000000	0.041667	-6.050000	689.000000	1023.000000	1023.000000	2046.000000
33.220001	0.065863	38.924770	12.630246	2.277427	12.316477	11.700620	0.000000	-10.000000	0.050000	-8.133333	689.000000	1023.000000	1023.000000	2046.000000
33.240002	0.064032	37.843060	12.164328	2.052945	11.965998	11.659790	0.000000	-10.000000	0.058333	-9.466667	689.000000	1023.000000	1023.000000	2046.000000
33.259998	0.061084	36.100399	11.466600	1.703936	11.474467	11.455395	0.000000	-10.000000	0.066667	-10.033334	689.000000	1023.000000	1023.000000	2046.000000
33.279999	0.058044	34.304180	10.925900	1.348306	10.919408	11.110567	0.000000	-10.000000	0.100000	-11.350000	689.000000	1023.000000	1023.000000	2046.000000
33.299999	0.055160	32.599606	10.512925	0.974148	10.408375	10.704158	0.000000	-10.000000	0.141667	-13.016666	681.833313	1023.000000	1023.000000	2046.000000
33.320000	0.053044	31.348938	10.291405	0.698043	9.946841	10.412649	0.000000	-10.000000	0.183333	-15.150000	673.000000	1023.000000	1023.000000	2046.000000
33.340000	0.051435	30.397995	9.972858	0.625404	9.676267	10.123466	0.000000	-10.000000	0.200000	-16.183332	664.166687	1023.000000	1023.000000	2046.000000
33.360001	0.050200	29.668188	9.667238	0.616425	9.389264	9.995262	0.000000	-10.000000	0.216667	-16.683332	660.500000	1023.000000	1023.000000	2046.000000
33.380001	0.049098	29.016829	9.342423	0.725656	9.130136	9.818613	0.000000	-10.000000	0.233333	-17.250000	654.833313	1023.000000	1023.000000	2046.000000
33.400002	0.048120	28.438805	9.102327	0.797261	8.797683	9.741534	0.000000	-10.000000	0.250000	-18.016666	647.166687	1023.000000	1023.000000	2046.000000
33.419998	0.046985	27.767969	8.825539	0.842008	8.549615	9.550808	0.000000	-10.000000	0.250000	-18.750000	641.500000	1023.000000	1023.000000	2046.000000
33.439999	0.045964	27.164961	8.540616	0.836147	8.305500	9.482697	0.000000	-10.000000	0.283333	-19.316668	635.166687	1023.000000	1023.000000	2046.000000
33.459999	0.044955	26.568586	8.240613	0.908903	8.058511	9.360559	0.000000	-10.000000	0.316667	-19.866667	628.500000	1023.000000	1023.000000	2046.000000
33.480000	0.044058	26.038151	7.986610	0.927054	7.813114	9.311371	0.000000	-10.000000	0.350000	-20.416668	621.833313	1023.000000	1023.000000	2046.000000
33.500000	0.043335	25.610764	7.804034	0.996085	7.528108	9.282538	0.000000	-10.000000	0.358333	-21.016666	614.833313	1023.000000	1023.000000	2046.000000
33.520000	0.042714	25.243681	7.669161	1.082077	7.259188	9.233254	0.000000	-10.000000	0.366667	-21.616667	607.666687	1023.000000	1023.000000	2046.000000
33.540001	0.042134	24.901173	7.534780	1.115829	7.038902	9.211662	0.000000	-10.000000	0.383333	-22.633333	598.166687	1023.000000	1023.000000	2046.000000
33.560001	0.041626	24.601137	7.373487	1.252731	6.801368	9.173553	0.000000	-10.000000	0.391667	-23.233334	593.333313	1023.000000	1023.000000	2046.000000
33.580002	0.041172	24.332664	7.171163	1.422812	6.541097	9.197594	0.000000	-10.000000	0.433333	-24.266666	585.666687	1023.000000	1023.000000	2046.000000
33.599998	0.040667	24.034397	6.912776	1.572886	6.289974	9.258760	0.000000	-10.000000	0.466667	-24.883333	580.333313	1023.000000	1023.000000	2046.000000
33.619999	0.039985	23.630964	6.576601	1.769366	6.015803	9.269195	0.000000	-10.000000	0.516667	-26.066668	569.000000	1023.000000	1023.000000	2046.000000
33.639999	0.039085	23.099369	6.214207	1.899170	5.725550	9.260442	0.000000	-10.000000	0.533333	-26.633333	563.000000	1023.000000	1023.000000	2046.000000
33.660000	0.038035	22.478519	5.796029	1.949828	5.408334	9.324330	0.000000	-10.000000	0.558333	-27.466667	554.000000	1023.000000	1023.000000	2046.000000
33.680000	0.036910	21.813927	5.373662	2.057962	5.001913	9.380390	0.000000	-10.000000	0.583333	-28.150000	544.833313	1023.000000	1023.000000	2046.000000
33.700001	0.035529	20.997465	4.974609	2.064978	4.567230	9.390649	0.000000	-10.000000	0.608333	-28.833334	535.666687	1023.000000	1023.000000	2046.000000
33.720001	0.034327	20.287241	4.625985	2.083188	4.161008	9.417059	0.000000	-10.000000	0.633333	-29.350000	526.166687	1023.000000	1023.000000	2046.000000
33.740002	0.032915	19.452576	4.282964	2.081388	3.731884	9.356339	0.000000	-10.000000	0.650000	-29.550001	519.500000	1023.000000	1023.000000	2046.000000
33.759998	0.031666	18.714647	4.069826	2.064091	3.272639	9.308092	0.000000	-10.000000	0.675000	-29.816668	506.166656	1023.000000	1023.000000	2046.000000
33.779999	0.030539	18.048830	3.879843	2.031005	2.853200	9.284782	0.000000	-10.000000	0.708333	-30.216667	492.833344	1023.000000	1023.000000	2046.000000
33.799999	0.029381	17.364300	3.651961	1.992992	2.479304	9.240043	0.000000	-10.000000	0.733333	-30.516666	482.833344	1023.000000	1023.000000	2046.000000
33.820000	0.028404	16.786810	3.468046	1.946067	2.157355	9.215343	0.000000	-10.000000	0.750000	-30.716667	476.166656	1023.000000	1023.000000	2046.000000
33.840000	0.027506	16.256004	3.337776	1.916858	1.823139	9.178230	0.000000	-10.000000	0.733333	-30.866667	469.500000	1023.000000	1023.000000	2046.000000
33.860001	0.026763	15.817151	3.225393	1.931185	1.524844	9.135729	0.000000	-10.000000	0.733333	-31.200001	455.833344	1023.000000	1023.000000	2046.000000
33.880001	0.025963	15.343910	3.049500	1.991337	1.234568	9.068505	0.000000	-10.000000	0.733333	-31.566668	445.500000	1023.000000	1023.000000	2046.000000
33.900002	0.025199	14.892664	2.876286	2.085697	0.949722	8.980959	0.000000	-10.000000	0.766667	-31.783333	434.833344	1023.000000	1023.000000	2046.000000
33.919998	0.024441	14.444634	2.681616	2.218531	0.641618	8.902869	0.000000	-10.000000	0.766667	-31.816668	427.666656	1023.000000	1023.000000	2046.000000
33.939999	0.023717	14.016739	2.486143	2.312953	0.290136	8.927506	0.000000	-10.000000	0.775000	-31.866667	413.333344	1023.000000	1023.000000	2046.000000
33.959999	0.022840	13.498653	2.273899	2.387461	-0.068953	8.906246	0.000000	-10.000000	0.758333	-31.733334	399.333344	1023.000000	1023.000000	2046.000000
33.980000	0.021867	12.923664	2.034694	2.516364	-0.434385	8.806991	0.000000	-10.000000	0.758333	-31.600000	388.833344	1023.000000	1023.000000	2046.000000
34.000000	0.020876	12.337440	1.749786	2.617946	-0.797712	8.767419	0.000000	-10.000000	0.758333	-31.550001	381.833344	1023.000000	1023.000000	2046.000000
34.020000	0.019882	11.750025	1.503064	2.714740	-1.201812	8.734033	0.000000	-10.000000	0.758333	-31.733334	374.666656	1023.000000	1023.000000	2046.000000
34.040001	0.018847	11.138606	1.259848	2.813336	-1.586236	8.651658	0.000000	-10.000000	0.775000	-31.983334	360.333344	1023.000000	1023.000000	2046.000000
34.060001	0.017897	10.576871	1.094589	2.843609	-1.996370	8.635043	0.000000	-10.000000	0.783333	-32.133335	349.666656	1023.000000	1023.000000	2046.000000
34.080002	0.016997	10.045156	0.907903	2.930738	-2.349329	8.555844	0.000000	-10.000000	0.800000	-32.183334	339.000000	1023.000000	1023.000000	2046.000000
34.099998	0.016194	9.570392	0.755560	2.954146	-2.592979	8.453666	0.000000	-10.000000	0.800000	-32.266666	331.833344	1023.000000	1023.000000	2046.000000
34.119999	0.015358	9.076723	0.625244	2.957923	-2.848133	8.341689	0.000000	-10.000000	0.791667	-32.050003	317.500000	1023.000000	1023.000000	2046.000000
34.139999	0.014512	8.576445	0.487555	2.960220	-3.080860	8.209529	0.000000	-10.000000	0.783333	-31.850000	306.666656	1023.000000	1023.000000	2046.000000
34.160000	0.013802	8.156789	0.391389	2.927890	-3.274985	8.112495	0.000000	-10.000000	0.766667	-31.316668	296.166656	1023.000000	1023.000000	2046.000000
34.180000	0.013206	7.804801	0.331236	2.939120	-3.451051	7.985497	0.000000	-10.000000	0.741667	-30.916668	289.166656	1023.000000	1023.000000	2046.000000
34.200001	0.012560	7.422903	0.261726	2.925250	-3.627681	7.863609	0.000000	-10.000000	0.700000	-30.483334	278.833344	1023.000000	1023.000000	2046.000000
34.220001	0.011929	7.050067	0.177502	2.892079	-3.770344	7.750831	0.000000	-10.000000	0.666667	-30.200001	268.500000	1023.000000	1023.000000	2046.000000
34.240002	0.011262	6.655770	0.074957	2.907647	-3.872810	7.545976	0.000000	-10.000000	0.650000	-29.833334	258.500000	1023.000000	1023.000000	2046.000000
34.259998	0.010743	6.349094	0.047145	2.854832	-3.955172	7.402288	0.000000	-10.000000	0.650000	-29.433334	248.500000	1023.000000	1023.000000	2046.000000
34.279999	0.010122	5.982112	-0.062980	2.879555	-4.056149	7.221687	0.000000	-10.000000	0.633333	-28.916668	238.833328	1023.000000	1023.000000	2046.000000
34.299999	0.009464	5.593092	-0.103384	2.905328	-4.260321	7.051469	0.000000	-10.000000	0.616667	-28.516668	229.166672	1023.000000	1023.000000	2046.000000
34.320000	0.008790	5.194968	-0.123160	2.887165	-4.417422	6.848386	0.000000	-10.000000	0.600000	-27.983334	219.833328	1023.000000	1023.000000	2046.000000
34.340000	0.008042	4.752721	-0.084498	2.832672	-4.598993	6.603540	0.000000	-10.000000	0.566667	-27.466667	210.333328	1023.000000	1023.000000	2046.000000
34.360001	0.006990	4.131083	-0.195635	2.757366	-4.721067	6.290419	0.000000	-10.000000	0.525000	-26.916666	201.166672	1023.000000	1023.000000	2046.000000
34.380001	0.006639	3.923722	-0.262051	2.841902	-4.792116	6.135987	0.000000	-10.000000	0.491667	-26.316666	192.166672	1023.000000	1023.000000	2046.000000
34.400002	0.006371	3.765014	-0.316295	2.841427	-4.756670	5.996551	0.000000	-10.000000	0.491667	-26.066666	183.500000	1023.000000	1023.000000	2046.000000
34.419998	0.005585	3.300798	-0.432904	2.713875	-4.789043	5.808870	0.000000	-10.000000	0.500000	-25.866667	174.833328	1023.000000	1023.000000	2046.000000
34.439999	0.004142	2.447871	-0.635165	2.392780	-4.952365	5.642622	0.000000	-10.000000	0.491667	-25.683334	166.166672	1023.000000	1023.000000	2046.000000
34.459999	0.002219	1.311663	-0.849688	2.085712	-5.295650	5.371290	0.000000	-10.000000	0.441667	-24.700001	154.833328	1023.000000	1023.000000	2046.000000
34.480000	-0.000419	-0.247529	-1.183752	1.627491	-5.682052	4.990785	0.000000	-10.000000	0.391667	-23.833334	146.500000	1023.000000	1023.000000	2046.000000
34.500000	-0.003197	-1.889284	-1.439591	1.092547	-6.074346	4.532106	0.000000	-10.000000	0.350000	-22.866667	138.333328	1023.000000	1023.000000	2046.000000
34.520000	-0.005575	-3.295074	-1.612026	0.691528	-6.281181	3.906605	0.000000	-10.000000	0.358333	-22.366667	133.333328	1023.000000	1023.000000	2046.000000
34.540001	-0.007265	-4.293393	-1.830264	0.496737	-6.390246	3.430380	0.000000	-10.000000	0.358333	-21.716667	125.833336	1023.000000	1023.000000	2046.000000
34.560001	-0.008419	-4.975460	-2.091851	0.413657	-6.369415	3.072150	0.000000	-10.000000	0.358333	-21.533333	118.666664	1023.000000	1023.000000	2046.000000
34.580002	-0.009225	-5.452077	-2.317750	0.431354	-6.436416	2.870735	0.000000	-10.000000	0.350000	-21.450001	111.333336	1023.000000	1023.000000	2046.000000
34.599998	-0.009943	-5.876126	-2.546375	0.508695	-6.486837	2.648390	0.000000	-10.000000	0.350000	-21.533333	104.166664	1023.000000	1023.000000	2046.000000
34.619999	-0.010703	-6.325567	-2.755747	0.464903	-6.539682	2.504959	0.000000	-10.000000	0.333333	-21.333334	97.000000	1023.000000	1023.000000	2046.000000
34.639999	-0.011400	-6.737612	-2.922603	0.413740	-6.600474	2.371725	0.000000	-10.000000	0.333333	-21.100000	90.000000	1023.000000	1023.000000	2046.000000
34.660000	-0.012193	-7.206297	-3.076449	0.281964	-6.634118	2.222306	0.000000	-10.000000	0.316667	-20.700001	83.000000	1023.000000	1023.000000	2046.000000
34.680000	-0.012704	-7.508334	-3.149005	0.246214	-6.721823	2.116280	0.000000	-10.000000	0.316667	-20.316668	76.000000	1023.000000	1023.000000	2046.000000
34.700001	-0.012980	-7.671198	-3.157587	0.241287	-6.766187	2.011289	0.000000	-10.000000	0.291667	-19.816668	69.166664	1023.000000	1023.000000	2046.000000
34.720001	-0.013153	-7.773456	-3.106649	0.250506	-6.799547	1.882234	0.000000	-10.000000	0.266667	-19.250000	62.500000	1023.000000	1023.000000	2046.000000
34.740002	-0.013085	-7.733004	-3.005793	0.245980	-6.759853	1.786663	0.000000	-10.000000	0.250000	-18.616667	56.000000	1023.000000	1023.000000	2046.000000
34.759998	-0.012939	-7.647188	-2.902015	0.198547	-6.696878	1.753159	0.000000	-10.000000	0.233333	-18.116667	49.666668	1023.000000	1023.000000	2046.000000
34.779999	-0.012815	-7.573649	-2.863299	0.236654	-6.630613	1.683609	0.000000	-10.000000	0.225000	-17.883333	43.500000	1023.000000	1023.000000	2046.000000
34.799999	-0.012790	-7.559172	-2.850643	0.259553	-6.643794	1.675711	0.000000	-10.000000	0.216667	-17.766666	37.500000	1023.000000	1023.000000	2046.000000
34.820000	-0.013154	-7.773924	-2.979946	0.273362	-6.601223	1.533883	0.000000	-10.000000	0.208333	-17.483334	31.666666	1023.000000	1023.000000	2046.000000
34.840000	-0.013687	-8.089144	-3.099143	0.158405	-6.605880	1.457474	0.000000	-10.000000	0.208333	-16.883333	26.000000	1023.000000	1023.000000	2046.000000
34.860001	-0.014303	-8.452969	-3.212200	0.009619	-6.626171	1.375783	0.000000	-10.000000	0.200000	-16.316666	20.500000	1023.000000	1023.000000	2046.000000
34.880001	-0.014977	-8.851379	-3.346999	-0.094719	-6.721522	1.311860	0.000000	-10.000000	0.191667	-15.900001	15.000000	1023.000000	1023.000000	2046.000000
34.900002	-0.015590	-9.213950	-3.455446	-0.169799	-6.843326	1.254621	0.000000	-10.000000	0.183333	-15.500000	9.666667	1023.000000	1023.000000	2046.000000
34.919998	-0.016367	-9.673046	-3.638429	-0.216074	-6.944468	1.125926	0.000000	-10.000000	0.166667	-14.916667	4.666667	1023.000000	1023.000000	2046.000000
34.939999	-0.017056	-10.080317	-3.706690	-0.299714	-7.087985	1.014072	0.000000	-10.000000	0.158333	-14.116667	0.000000	1023.000000	1023.000000	2046.000000
34.959999	-0.017474	-10.327109	-3.685041	-0.379864	-7.187697	0.925493	0.000000	-10.000000	0.133333	-13.300000	-4.500000	1023.000000	1023.000000	2046.000000
34.980000	-0.017891	-10.573774	-3.630919	-0.504656	-7.310746	0.872547	0.000000	-10.000000	0.100000	-12.383333	-8.833333	1023.000000	1023.000000	2046.000000
35.000000	-0.018192	-10.751306	-3.615358	-0.549261	-7.355226	0.768540	0.000000	-10.000000	0.066667	-11.483334	-13.000000	1023.000000	1023.000000	2046.000000
35.020000	-0.018228	-10.772614	-3.498622	-0.659576	-7.375496	0.761080	0.000000	-10.000000	0.050000	-10.333333	-16.666666	1023.000000	1023.000000	2046.000000
35.040001	-0.018077	-10.683555	-3.429266	-0.707439	-7.248590	0.701741	0.000000	-10.000000	0.041667	-9.133333	-20.166666	1023.000000	1023.000000	2046.000000
35.060001	-0.017839	-10.543083	-3.326303	-0.725744	-7.213508	0.722471	0.000000	-10.000000	0.016667	-7.366667	-23.000000	1023.000000	1023.000000	2046.000000
35.080002	-0.017246	-10.192344	-3.122147	-0.797271	-7.088496	0.815570	0.000000	-10.000000	-0.008333	-4.250000	-25.333334	1023.000000	1023.000000	2046.000000
35.099998	-0.016470	-9.733934	-2.939169	-0.767204	-6.947643	0.920082	0.000000	-10.000000	-0.033333	-0.133333	-26.500000	1023.000000	1023.000000	2046.000000
35.119999	-0.015718	-9.289270	-2.730581	-0.760954	-6.834208	1.036472	0.000000	-10.000000	-0.066667	4.383333	-27.000000	1023.000000	1023.000000	2046.000000
35.139999	-0.014767	-8.727565	-2.529756	-0.737257	-6.642812	1.182260	0.000000	-10.000000	-0.133333	8.816667	-27.000000	1023.000000	1023.000000	2046.000000
35.160000	-0.013726	-8.112302	-2.356595	-0.657454	-6.427499	1.329247	0.000000	-10.000000	-0.208333	12.883334	-27.000000	1023.000000	1023.000000	2046.000000
35.180000	-0.012698	-7.504726	-2.157017	-0.594216	-6.191998	1.438506	0.000000	-10.000000	-0.258333	16.333334	-27.000000	1023.000000	1023.000000	2046.000000
35.200001	-0.011659	-6.890494	-1.977077	-0.557165	-5.963082	1.606829	0.000000	-10.000000	-0.300000	18.600000	-27.000000	1023.000000	1023.000000	2046.000000
35.220001	-0.010323	-6.101067	-1.713482	-0.479541	-5.673748	1.765704	0.000000	-10.000000	-0.350000	20.566668	-9.333333	1023.000000	1023.000000	2046.000000
35.240002	-0.009053	-5.350255	-1.425009	-0.430972	-5.423894	1.929621	0.000000	-10.000000	-0.416667	22.583334	10.000000	1023.000000	1023.000000	2046.000000
35.259998	-0.007723	-4.564156	-1.203776	-0.362886	-5.071454	2.073960	0.000000	-10.000000	-0.483333	24.666668	32.000000	1023.000000	1023.000000	2046.000000
35.279999	-0.006314	-3.731844	-0.928775	-0.308151	-4.761992	2.267074	0.000000	-10.000000	-0.558333	26.733334	39.166668	1023.000000	1023.000000	2046.000000
35.299999	-0.004785	-2.827794	-0.640792	-0.272663	-4.411748	2.497409	0.000000	-10.000000	-0.658333	28.966667	47.666668	1023.000000	1023.000000	2046.000000
35.320000	-0.003391	-2.004361	-0.375680	-0.232057	-4.099246	2.702622	0.000000	-10.000000	-0.750000	31.183334	56.833332	1023.000000	1023.000000	2046.000000
35.340000	-0.001957	-1.156820	-0.148087	-0.163026	-3.752984	2.907276	0.000000	-10.000000	-0.825000	33.116669	66.833336	1023.000000	1023.000000	2046.000000
35.360001	-0.000469	-0.276916	0.084995	-0.070225	-3.409605	3.117919	0.000000	-10.000000	-0.875000	34.650002	77.666664	1023.000000	1023.000000	2046.000000
35.380001	0.001032	0.609636	0.367557	-0.033430	-3.120835	3.396344	0.000000	-10.000000	-0.908333	35.650002	89.166664	1023.000000	1023.000000	2046.000000
35.400002	0.002658	1.570905	0.661299	0.023214	-2.777407	3.663799	0.000000	-10.000000	-0.941667	36.299999	101.000000	1023.000000	1023.000000	2046.000000
35.419998	0.004324	2.555255	0.922908	0.121803	-2.399927	3.910470	0.000000	-10.000000	-0.958333	36.466667	113.000000	1023.000000	1023.000000	2046.000000
35.439999	0.005812	3.435043	1.191501	0.140029	-2.086675	4.190188	0.000000	-10.000000	-0.975000	36.766666	125.000000	1023.000000	1023.000000	2046.000000
35.459999	0.007298	4.313249	1.434470	0.219879	-1.725289	4.384188	0.000000	-10.000000	-0.958333	36.883335	137.166672	1023.000000	1023.000000	2046.000000
35.480000	0.008482	5.013144	1.600180	0.239122	-1.399942	4.573782	0.000000	-10.000000	-0.941667	37.033333	149.500000	1023.000000	1023.000000	2046.000000
35.500000	0.009501	5.614905	1.831293	0.224268	-1.191195	4.750538	0.000000	-10.000000	-0.958333	37.250000	161.833328	1023.000000	1023.000000	2046.000000
35.520000	0.010307	6.091274	2.050942	0.148502	-1.024704	4.916534	0.000000	-10.000000	-0.983333	37.766666	174.333328	1023.000000	1023.000000	2046.000000
35.540001	0.011223	6.632988	2.355712	0.087129	-0.777159	4.967306	0.000000	-10.000000	-1.025000	38.266666	186.833328	1023.000000	1023.000000	2046.000000
35.560001	0.012189	7.203668	2.736623	-0.060660	-0.479100	5.006806	0.000000	-10.000000	-1.033333	38.850002	199.500000	1023.000000	1023.000000	2046.000000
35.580002	0.013036	7.704515	3.019168	-0.178342	-0.169224	5.032913	0.000000	-10.000000	-1.050000	38.966667	212.333328	1023.000000	1023.000000	2046.000000
35.599998	0.014647	8.656549	3.376196	-0.109143	0.197576	5.191921	0.000000	-10.000000	-1.033333	38.916668	225.333328	1023.000000	1023.000000	2046.000000
35.619999	0.016593	9.806254	3.661654	0.016150	0.650797	5.477653	0.000000	-10.000000	-1.025000	38.750000	238.333328	1023.000000	1023.000000	2046.000000
35.639999	0.018287	10.807572	3.886353	0.109561	1.087582	5.724076	0.000000	-10.000000	-1.000000	38.700001	251.166672	1023.000000	1023.000000	2046.000000
35.660000	0.019319	11.417329	4.036386	-0.063013	1.401939	6.042018	0.000000	-10.000000	-1.008333	38.816669	264.000000	1023.000000	1023.000000	2046.000000
35.680000	0.019495	11.521662	3.994657	-0.300735	1.605304	6.222436	0.000000	-10.000000	-0.983333	38.816669	277.000000	1023.000000	1023.000000	2046.000000
35.700001	0.018832	11.129652	3.835516	-0.601495	1.636776	6.258855	0.000000	-10.000000	-0.983333	38.816669	290.000000	1023.000000	1023.000000	2046.000000
35.720001	0.017856	10.553044	3.755276	-0.961225	1.651217	6.107776	0.000000	-10.000000	-0.941667	38.433334	303.000000	1023.000000	1023.000000	2046.000000
35.740002	0.017450	10.312760	3.832522	-1.319493	1.844018	5.955713	0.000000	-10.000000	-0.925000	37.733334	316.000000	1023.000000	1023.000000	2046.000000
35.759998	0.017897	10.577310	4.043964	-1.512039	2.143466	5.901918	0.000000	-10.000000	-0.900000	37.116665	328.666656	1023.000000	1023.000000	2046.000000
35.779999	0.018704	11.053858	4.172945	-1.566211	2.515369	5.931755	0.000000	-10.000000	-0.916667	37.033333	341.166656	1023.000000	1023.000000	2046.000000
35.799999	0.019692	11.637747	4.338906	-1.532486	2.754223	6.077104	0.000000	-10.000000	-0.925000	37.066666	353.500000	1023.000000	1023.000000	2046.000000
35.820000	0.020849	12.321591	4.469870	-1.414956	3.087273	6.179404	0.000000	-10.000000	-0.916667	37.100002	365.833344	1023.000000	1023.000000	2046.000000
35.840000	0.021848	12.911890	4.625188	-1.305974	3.331226	6.261450	0.000000	-10.000000	-0.891667	36.950001	378.333344	1023.000000	1023.000000	2046.000000
35.860001	0.022908	13.538742	4.762879	-1.225533	3.666175	6.335220	0.000000	-10.000000	-0.858333	36.549999	390.666656	1023.000000	1023.000000	2046.000000
35.880001	0.024049	14.212770	4.937734	-1.152132	3.969043	6.458126	0.000000	-10.000000	-0.858333	36.049999	403.000000	1023.000000	1023.000000	2046.000000
35.900002	0.025324	14.966672	5.157701	-1.046496	4.304550	6.550917	0.000000	-10.000000	-0.866667	35.799999	415.000000	1023.000000	1023.000000	2046.000000
35.919998	0.026867	15.878235	5.475427	-0.931279	4.639114	6.694972	0.000000	-10.000000	-0.900000	35.733334	427.000000	1023.000000	1023.000000	2046.000000
35.939999	0.028650	16.932354	5.789964	-0.738447	5.070033	6.810805	0.000000	-10.000000	-0.925000	36.566666	439.000000	1023.000000	1023.000000	2046.000000
35.959999	0.030857	18.236225	6.303335	-0.612342	5.517705	7.027527	0.000000	-10.000000	-0.958333	37.383335	451.000000	1023.000000	1023.000000	2046.000000
35.980000	0.033032	19.522026	6.741494	-0.429169	6.021696	7.188005	0.000000	-10.000000	-0.966667	38.333336	463.333344	1023.000000	1023.000000	2046.000000
36.000000	0.035288	20.855129	7.159988	-0.174161	6.485998	7.383304	0.000000	-10.000000	-0.941667	38.333336	476.000000	1023.000000	1023.000000	2046.000000
36.020000	0.037503	22.164043	7.509686	0.027007	6.981033	7.646317	0.000000	-10.000000	-0.900000	37.700001	488.833344	1023.000000	1023.000000	2046.000000
36.040001	0.039479	23.332338	7.816638	0.243963	7.420462	7.851275	0.000000	-10.000000	-0.816667	36.633335	501.500000	1023.000000	1023.000000	2046.000000
36.060001	0.041106	24.293575	7.992388	0.383184	7.919987	7.998017	0.000000	-10.000000	-0.741667	34.900002	513.833313	1023.000000	1023.000000	2046.000000
36.080002	0.042459	25.093542	8.168209	0.389947	8.255626	8.279761	0.000000	-10.000000	-0.633333	33.116669	525.833313	1023.000000	1023.000000	2046.000000
36.099998	0.043547	25.736027	8.305862	0.395613	8.531100	8.503451	0.000000	-10.000000	-0.541667	30.733334	537.166687	1023.000000	1023.000000	2046.000000
36.119999	0.044384	26.230865	8.446836	0.350139	8.697514	8.736379	0.000000	-10.000000	-0.458333	28.650000	547.833313	1023.000000	1023.000000	2046.000000
36.139999	0.044988	26.588192	8.590263	0.269181	8.812390	8.916357	0.000000	-10.000000	-0.383333	26.650000	557.666687	1023.000000	1023.000000	2046.000000
36.160000	0.045476	26.876152	8.716067	0.201089	8.937471	9.021525	0.000000	-10.000000	-0.341667	25.000000	567.000000	1023.000000	1023.000000	2046.000000
36.180000	0.045816	27.077461	8.865042	0.088470	8.995454	9.128496	0.000000	-10.000000	-0.283333	23.116667	575.666687	1023.000000	1023.000000	2046.000000
36.200001	0.046243	27.329533	9.032560	0.074728	9.067577	9.154666	0.000000	-10.000000	-0.216667	20.850000	583.666687	1023.000000	1023.000000	2046.000000
36.220001	0.046678	27.586657	9.172812	0.028095	9.112218	9.273534	0.000000	-10.000000	-0.125000	17.866667	590.833313	1023.000000	1023.000000	2046.000000
36.240002	0.047158	27.870651	9.257814	0.082807	9.185695	9.344336	0.000000	-10.000000	-0.058333	14.400001	597.333313	1023.000000	1023.000000	2046.000000
36.259998	0.047614	28.140047	9.303579	0.196747	9.224627	9.415093	0.000000	-10.000000	-0.016667	10.283334	602.833313	1023.000000	1023.000000	2046.000000
36.279999	0.048052	28.398537	9.334275	0.313898	9.223622	9.526741	0.000000	-10.000000	0.000000	5.100000	607.166687	1023.000000	1023.000000	2046.000000
36.299999	0.048425	28.619158	9.342616	0.462770	9.185610	9.628162	0.000000	-10.000000	0.025000	0.500000	609.666687	1023.000000	1023.000000	2046.000000
36.320000	0.048614	28.730669	9.288616	0.592534	9.109027	9.740491	0.000000	-10.000000	0.033333	-3.700000	610.833313	1023.000000	1023.000000	2046.000000
36.340000	0.048826	28.856138	9.239322	0.723404	9.010077	9.883334	0.000000	-10.000000	0.058333	-6.333333	611.000000	1023.000000	1023.000000	2046.000000
36.360001	0.048931	28.918329	9.194816	0.843242	8.880948	9.999323	0.000000	-10.000000	0.058333	-8.450000	611.000000	1023.000000	1023.000000	2046.000000
36.380001	0.049001	28.959793	9.160797	0.952276	8.732436	10.114284	0.000000	-10.000000	0.075000	-9.566667	611.000000	1023.000000	1023.000000	2046.000000
36.400002	0.048889	28.893263	9.063094	1.069872	8.604019	10.156278	0.000000	-10.000000	0.066667	-9.933333	611.000000	1023.000000	1023.000000	2046.000000
36.419998	0.048868	28.881001	8.991756	1.180638	8.482984	10.225622	0.000000	-10.000000	0.083333	-10.283334	611.000000	1023.000000	1023.000000	2046.000000
36.439999	0.048664	28.760468	8.908497	1.302017	8.330443	10.219509	0.000000	-10.000000	0.091667	-10.833333	607.500000	1023.000000	1023.000000	2046.000000
36.459999	0.048331	28.563507	8.811389	1.388183	8.142508	10.221427	0.000000	-10.000000	0.100000	-11.500000	599.500000	1023.000000	1023.000000	2046.000000
36.480000	0.047970	28.350039	8.689964	1.419713	7.974140	10.266222	0.000000	-10.000000	0.100000	-12.200000	590.000000	1023.000000	1023.000000	2046.000000
36.500000	0.047525	28.087189	8.557653	1.457621	7.768456	10.303458	0.000000	-10.000000	0.116667	-12.950000	582.500000	1023.000000	1023.000000	2046.000000
36.520000	0.047033	27.796341	8.415910	1.510972	7.572749	10.296712	0.000000	-10.000000	0.141667	-13.716667	578.000000	1023.000000	1023.000000	2046.000000
36.540001	0.046466	27.461468	8.284824	1.557866	7.332796	10.285982	0.000000	-10.000000	0.175000	-14.516666	573.500000	1023.000000	1023.000000	2046.000000
36.560001	0.045766	27.048000	8.106159	1.641901	7.042454	10.257487	0.000000	-10.000000	0.191667	-15.383333	568.666687	1023.000000	1023.000000	2046.000000
36.580002	0.045074	26.638565	7.912249	1.672331	6.798411	10.255574	0.000000	-10.000000	0.200000	-16.299999	563.666687	1023.000000	1023.000000	2046.000000
36.599998	0.044363	26.218439	7.738392	1.731707	6.517615	10.230724	0.000000	-10.000000	0.216667	-17.350000	558.166687	1023.000000	1023.000000	2046.000000
36.619999	0.043835	25.906210	7.630926	1.804291	6.319494	10.151500	0.000000	-10.000000	0.250000	-18.350000	552.500000	1023.000000	1023.000000	2046.000000
36.639999	0.043310	25.596024	7.499486	1.835310	6.103310	10.157917	0.000000	-10.000000	0.283333	-19.283335	546.166687	1023.000000	1023.000000	2046.000000
36.660000	0.042684	25.226292	7.338156	1.970933	5.799536	10.117666	0.000000	-10.000000	0.316667	-20.033335	539.666687	1023.000000	1023.000000	2046.000000
36.680000	0.041934	24.782848	7.152100	2.121061	5.443783	10.065906	0.000000	-10.000000	0.341667	-20.683334	532.833313	1023.000000	1023.000000	2046.000000
36.700001	0.041296	24.405676	7.044497	2.186051	5.145723	10.029405	0.000000	-10.000000	0.366667	-21.516668	526.000000	1023.000000	1023.000000	2046.000000
36.720001	0.040290	23.811119	6.846173	2.247735	4.792408	9.924804	0.000000	-10.000000	0.383333	-22.383335	518.833313	1023.000000	1023.000000	2046.000000
36.740002	0.039941	23.605291	6.646294	2.481343	4.524590	9.953064	0.000000	-10.000000	0.416667	-23.400002	511.500000	1023.000000	1023.000000	2046.000000
36.759998	0.039554	23.376343	6.265000	2.828852	4.220648	10.061842	0.000000	-10.000000	0.483333	-24.816668	503.666656	1023.000000	1023.000000	2046.000000
36.779999	0.038240	22.599604	5.848263	2.944827	3.740978	10.065536	0.000000	-10.000000	0.541667	-26.450001	495.333344	1023.000000	1023.000000	2046.000000
36.799999	0.036069	21.316566	5.347181	2.786286	3.198404	9.984695	0.000000	-10.000000	0.583333	-27.866667	486.500000	1023.000000	1023.000000	2046.000000
36.820000	0.033188	19.614237	4.867963	2.425293	2.527874	9.793106	0.000000	-10.000000	0.608333	-28.550001	477.166656	1023.000000	1023.000000	2046.000000
36.840000	0.029681	17.541319	4.299715	2.008163	1.859926	9.373516	0.000000	-10.000000	0.633333	-28.750000	467.666656	1023.000000	1023.000000	2046.000000
36.860001	0.026319	15.554792	3.841374	1.548413	1.323192	8.841813	0.000000	-10.000000	0.650000	-28.950001	458.000000	1023.000000	1023.000000	2046.000000
36.880001	0.023406	13.832798	3.531983	1.190626	0.839640	8.270549	0.000000	-10.000000	0.658333	-29.216667	448.333344	1023.000000	1023.000000	2046.000000
36.900002	0.021288	12.580956	3.197510	1.064827	0.467308	7.851311	0.000000	-10.000000	0.666667	-29.566668	438.500000	1023.000000	1023.000000	2046.000000
36.919998	0.019734	11.663090	2.859587	1.068828	0.144625	7.590050	0.000000	-10.000000	0.683333	-29.966667	428.500000	1023.000000	1023.000000	2046.000000
36.939999	0.018282	10.804890	2.475220	1.148911	-0.192845	7.373604	0.000000	-10.000000	0.716667	-30.466667	418.500000	1023.000000	1023.000000	2046.000000
36.959999	0.016891	9.982574	2.074071	1.210018	-0.475985	7.174471	0.000000	-10.000000	0.750000	-31.083334	408.500000	1023.000000	1023.000000	2046.000000
36.980000	0.015558	9.194588	1.728416	1.296266	-0.809989	6.979895	0.000000	-10.000000	0.791667	-31.733334	398.166656	1023.000000	1023.000000	2046.000000
37.000000	0.014144	8.359112	1.425184	1.309363	-1.171559	6.796125	0.000000	-10.000000	0.808333	-32.533333	384.000000	1023.000000	1023.000000	2046.000000
37.020000	0.012790	7.559169	1.110837	1.343158	-1.481122	6.586296	0.000000	-10.000000	0.841667	-33.400002	369.333344	1023.000000	1023.000000	2046.000000
37.040001	0.011551	6.826675	0.848449	1.343658	-1.812110	6.446678	0.000000	-10.000000	0.858333	-34.049999	358.333344	1023.000000	1023.000000	2046.000000
37.060001	0.010404	6.148953	0.643300	1.371972	-2.142338	6.276019	0.000000	-10.000000	0.891667	-34.466667	350.666656	1023.000000	1023.000000	2046.000000
37.080002	0.009591	5.668225	0.479942	1.456481	-2.426590	6.158392	0.000000	-10.000000	0.900000	-34.516666	343.166656	1023.000000	1023.000000	2046.000000
37.099998	0.009094	5.374296	0.403657	1.501927	-2.634133	6.102846	0.000000	-10.000000	0.900000	-34.616669	331.666656	1023.000000	1023.000000	2046.000000
37.119999	0.008658	5.116961	0.343497	1.542616	-2.812874	6.043721	0.000000	-10.000000	0.891667	-34.333336	320.166656	1023.000000	1023.000000	2046.000000
37.139999	0.008302	4.906382	0.230406	1.619705	-2.960093	6.016364	0.000000	-10.000000	0.891667	-34.233334	308.500000	1023.000000	1023.000000	2046.000000
37.160000	0.007771	4.592632	0.071045	1.713818	-3.141722	5.949491	0.000000	-10.000000	0.883333	-33.783333	297.166656	1023.000000	1023.000000	2046.000000
37.180000	0.007095	4.193161	-0.183990	1.817519	-3.305742	5.865374	0.000000	-10.000000	0.866667	-33.616669	286.000000	1023.000000	1023.000000	2046.000000
37.200001	0.006191	3.658832	-0.450112	1.793941	-3.468854	5.783857	0.000000	-10.000000	0.833333	-33.016666	274.833344	1023.000000	1023.000000	2046.000000
37.220001	0.005140	3.037999	-0.730342	1.731056	-3.661442	5.698726	0.000000	-10.000000	0.800000	-32.566666	263.833344	1023.000000	1023.000000	2046.000000
37.240002	0.004026	2.379644	-0.943863	1.644613	-3.923696	5.602590	0.000000	-10.000000	0.766667	-31.733334	253.000000	1023.000000	1023.000000	2046.000000
37.259998	0.003010	1.779114	-1.219003	1.598280	-4.126950	5.526788	0.000000	-10.000000	0.750000	-31.250000	242.333328	1023.000000	1023.000000	2046.000000
37.279999	0.001906	1.126442	-1.436886	1.584416	-4.400439	5.379352	0.000000	-10.000000	0.716667	-30.650000	231.833328	1023.000000	1023.000000	2046.000000
37.299999	0.000937	0.553662	-1.579370	1.526906	-4.647931	5.254057	0.000000	-10.000000	0.683333	-30.216667	221.500000	1023.000000	1023.000000	2046.000000
37.320000	-0.000095	-0.055967	-1.674986	1.495070	-4.926020	5.049969	0.000000	-10.000000	0.650000	-29.583334	211.500000	1023.000000	1023.000000	2046.000000
37.340000	-0.000997	-0.589440	-1.733729	1.372931	-5.140780	4.912138	0.000000	-10.000000	0.641667	-29.150000	201.500000	1023.000000	1023.000000	2046.000000
37.360001	-0.001822	-1.076759	-1.841918	1.321382	-5.267624	4.711401	0.000000	-10.000000	0.633333	-28.633333	191.833328	1023.000000	1023.000000	2046.000000
37.380001	-0.002417	-1.428671	-1.859319	1.220060	-5.385262	4.595849	0.000000	-10.000000	0.616667	-28.266666	182.333328	1023.000000	1023.000000	2046.000000
37.400002	-0.002984	-1.763482	-1.867049	1.127545	-5.481149	4.457170	0.000000	-10.000000	0.608333	-27.883333	173.000000	1023.000000	1023.000000	2046.000000
37.419998	-0.003468	-2.049785	-1.855755	1.022013	-5.560147	4.344104	0.000000	-10.000000	0.575000	-27.533333	163.666672	1023.000000	1023.000000	2046.000000
37.439999	-0.003930	-2.322422	-1.862119	0.959864	-5.620168	4.200001	0.000000	-10.000000	0.541667	-27.016666	154.500000	1023.000000	1023.000000	2046.000000
37.459999	-0.004321	-2.553542	-1.898717	0.953297	-5.670776	4.062655	0.000000	-10.000000	0.508333	-26.483334	145.500000	1023.000000	1023.000000	2046.000000
37.480000	-0.004804	-2.839248	-1.930528	0.892123	-5.719638	3.918795	0.000000	-10.000000	0.483333	-25.916668	136.666672	1023.000000	1023.000000	2046.000000
37.500000	-0.005094	-3.010502	-1.963444	0.924220	-5.817150	3.845872	0.000000	-10.000000	0.458333	-25.216667	127.833336	1023.000000	1023.000000	2046.000000
37.520000	-0.005413	-3.198868	-1.974894	0.888671	-5.874455	3.761810	0.000000	-10.000000	0.425000	-24.500000	119.333336	1023.000000	1023.000000	2046.000000
37.540001	-0.005784	-3.418229	-2.040071	0.887057	-5.945717	3.680501	0.000000	-10.000000	0.400000	-23.683332	111.000000	1023.000000	1023.000000	2046.000000
37.560001	-0.006167	-3.644760	-2.105583	0.892801	-5.998950	3.566972	0.000000	-10.000000	0.375000	-23.083334	103.333336	1023.000000	1023.000000	2046.000000
37.580002	-0.006499	-3.841081	-2.090973	0.875166	-6.080145	3.454872	0.000000	-10.000000	0.358333	-22.416666	95.666664	1023.000000	1023.000000	2046.000000
37.599998	-0.006804	-4.021289	-2.105786	0.857945	-6.108152	3.334704	0.000000	-10.000000	0.350000	-21.850000	88.333336	1023.000000	1023.000000	2046.000000
37.619999	-0.007152	-4.226594	-2.075601	0.826137	-6.192544	3.215415	0.000000	-10.000000	0.350000	-21.216667	80.833336	1023.000000	1023.000000	2046.000000
37.639999	-0.007533	-4.451798	-2.090955	0.811637	-6.207989	3.035509	0.000000	-10.000000	0.341667	-20.750000	73.833336	1023.000000	1023.000000	2046.000000
37.660000	-0.007865	-4.648329	-2.058568	0.732235	-6.240623	2.918627	0.000000	-10.000000	0.333333	-20.500000	66.833336	1023.000000	1023.000000	2046.000000
37.680000	-0.008205	-4.848900	-2.083823	0.704683	-6.255351	2.785591	0.000000	-10.000000	0.325000	-20.266666	60.166668	1023.000000	1023.000000	2046.000000
37.700001	-0.008484	-5.014052	-2.095587	0.705504	-6.251405	2.627435	0.000000	-10.000000	0.316667	-19.983334	53.333332	1023.000000	1023.000000	2046.000000
37.720001	-0.008745	-5.168456	-2.063487	0.643974	-6.271092	2.522150	0.000000	-10.000000	0.283333	-19.383333	46.666668	1023.000000	1023.000000	2046.000000
37.740002	-0.008979	-5.306701	-2.066299	0.639823	-6.284359	2.404135	0.000000	-10.000000	0.250000	-18.783333	40.000000	1023.000000	1023.000000	2046.000000
37.759998	-0.009160	-5.413417	-2.045238	0.604051	-6.266174	2.293943	0.000000	-10.000000	0.233333	-18.050001	33.666668	1023.000000	1023.000000	2046.000000
37.779999	-0.009322	-5.509574	-2.021628	0.585083	-6.254696	2.181667	0.000000	-10.000000	0.225000	-17.316668	27.666666	1023.000000	1023.000000	2046.000000
37.799999	-0.009579	-5.661404	-2.013935	0.532535	-6.281402	2.101398	0.000000	-10.000000	0.216667	-16.550001	22.000000	1023.000000	1023.000000	2046.000000
37.820000	-0.009734	-5.752943	-2.004584	0.499113	-6.259970	2.012498	0.000000	-10.000000	0.191667	-15.650001	16.500000	1023.000000	1023.000000	2046.000000
37.840000	-0.009957	-5.884659	-1.975503	0.477274	-6.251296	1.864866	0.000000	-10.000000	0.175000	-14.866667	11.166667	1023.000000	1023.000000	2046.000000
37.860001	-0.010299	-6.086718	-2.020546	0.433735	-6.283333	1.783427	0.000000	-10.000000	0.133333	-13.866667	6.166667	1023.000000	1023.000000	2046.000000
37.880001	-0.010757	-6.357434	-2.019223	0.448087	-6.414899	1.628602	0.000000	-10.000000	0.091667	-12.766666	1.833333	1023.000000	1023.000000	2046.000000
37.900002	-0.011173	-6.603186	-1.983058	0.449182	-6.513370	1.444060	0.000000	-10.000000	0.058333	-11.500000	-2.000000	1023.000000	1023.000000	2046.000000
37.919998	-0.011524	-6.810947	-1.897572	0.365193	-6.576494	1.297925	0.000000	-10.000000	0.041667	-10.066667	-5.500000	1023.000000	1023.000000	2046.000000
37.939999	-0.011910	-7.038561	-1.854202	0.319980	-6.622355	1.118016	0.000000	-10.000000	0.025000	-8.300000	-8.666667	1023.000000	1023.000000	2046.000000
37.959999	-0.011592	-6.850723	-1.827641	0.402299	-6.534205	1.108825	0.000000	-10.000000	0.008333	-6.100000	-11.333333	1023.000000	1023.000000	2046.000000
37.980000	-0.011139	-6.583242	-1.736374	0.403201	-6.363756	1.113687	0.000000	-10.000000	-0.016667	-2.533333	-13.333333	1023.000000	1023.000000	2046.000000
38.000000	-0.011003	-6.502974	-1.681849	0.282016	-6.234775	1.131634	0.000000	-10.000000	-0.033333	1.083333	-14.500000	1023.000000	1023.000000	2046.000000
38.020000	-0.011419	-6.748619	-1.679974	-0.021086	-6.257706	1.210147	0.000000	-10.000000	-0.091667	5.600000	-15.000000	1023.000000	1023.000000	2046.000000
38.040001	-0.012098	-7.149637	-1.770667	-0.278511	-6.284681	1.184222	0.000000	-10.000000	-0.175000	10.100000	-15.000000	1023.000000	1023.000000	2046.000000
38.060001	-0.013462	-7.956233	-1.970078	-0.661521	-6.361837	1.037204	0.000000	-10.000000	-0.258333	15.083333	-15.000000	1023.000000	1023.000000	2046.000000
38.080002	-0.014832	-8.765929	-2.135404	-1.109040	-6.394127	0.872642	0.000000	-10.000000	-0.316667	19.000000	-15.000000	1023.000000	1023.000000	2046.000000
38.099998	-0.015680	-9.267034	-2.093464	-1.464818	-6.338839	0.630087	0.000000	-10.000000	-0.366667	21.466667	-8.166667	1023.000000	1023.000000	2046.000000
38.119999	-0.015704	-9.281120	-2.032562	-1.645248	-6.107210	0.503901	0.000000	-10.000000	-0.400000	23.216667	6.166667	1023.000000	1023.000000	2046.000000
38.139999	-0.015333	-9.061790	-2.016410	-1.679690	-5.824143	0.458454	0.000000	-10.000000	-0.450000	24.416666	23.166666	1023.000000	1023.000000	2046.000000
38.160000	-0.014648	-8.656719	-1.993213	-1.592567	-5.577171	0.506232	0.000000	-10.000000	-0.475000	25.833334	36.000000	1023.000000	1023.000000	2046.000000
38.180000	-0.013941	-8.238883	-1.960655	-1.550382	-5.322784	0.594938	0.000000	-10.000000	-0.525000	26.900000	44.333332	1023.000000	1023.000000	2046.000000
38.200001	-0.013238	-7.823904	-1.940386	-1.471573	-5.086987	0.675042	0.000000	-10.000000	-0.558333	28.266666	53.166668	1023.000000	1023.000000	2046.000000
38.220001	-0.012471	-7.370377	-1.838308	-1.471760	-4.878571	0.818263	0.000000	-10.000000	-0.625000	29.416668	62.333332	1023.000000	1023.000000	2046.000000
38.240002	-0.011639	-6.878833	-1.703083	-1.491486	-4.652770	0.968506	0.000000	-10.000000	-0.675000	30.566668	72.000000	1023.000000	1023.000000	2046.000000
38.259998	-0.010483	-6.195413	-1.540842	-1.445063	-4.343442	1.133934	0.000000	-10.000000	-0.733333	31.716667	82.000000	1023.000000	1023.000000	2046.000000
38.279999	-0.009270	-5.478621	-1.276655	-1.341153	-4.138446	1.277634	0.000000	-10.000000	-0.766667	32.766666	92.500000	1023.000000	1023.000000	2046.000000
38.299999	-0.007834	-4.630152	-1.002828	-1.235856	-3.851280	1.459812	0.000000	-10.000000	-0.825000	34.000000	103.166664	1023.000000	1023.000000	2046.000000
38.320000	-0.006059	-3.580620	-0.620353	-1.130832	-3.486187	1.656752	0.000000	-10.000000	-0.883333	35.233334	114.333336	1023.000000	1023.000000	2046.000000
38.340000	-0.004204	-2.484322	-0.273500	-1.087895	-3.080918	1.957991	0.000000	-10.000000	-0.925000	36.299999	126.000000	1023.000000	1023.000000	2046.000000
38.360001	-0.002384	-1.409067	-0.027500	-0.933818	-2.654115	2.206365	0.000000	-10.000000	-0.941667	36.983334	138.000000	1023.000000	1023.000000	2046.000000
38.380001	-0.000490	-0.289347	0.261933	-0.798003	-2.268092	2.514816	0.000000	-10.000000	-0.950000	37.333332	150.166672	1023.000000	1023.000000	2046.000000
38.400002	0.001148	0.678371	0.439754	-0.724252	-1.842227	2.805096	0.000000	-10.000000	-0.933333	37.583332	162.500000	1023.000000	1023.000000	2046.000000
38.419998	0.002613	1.544393	0.541668	-0.712396	-1.456614	3.171735	0.000000	-10.000000	-0.908333	37.283333	175.000000	1023.000000	1023.000000	2046.000000
38.439999	0.003817	2.255725	0.693384	-0.720165	-1.164939	3.447444	0.000000	-10.000000	-0.858333	36.833336	187.500000	1023.000000	1023.000000	2046.000000
38.459999	0.005044	2.980852	0.852976	-0.736146	-0.921908	3.785930	0.000000	-10.000000	-0.850000	36.016666	199.833328	1023.000000	1023.000000	2046.000000
38.480000	0.006164	3.642882	0.989528	-0.740162	-0.663093	4.056610	0.000000	-10.000000	-0.841667	35.633335	212.000000	1023.000000	1023.000000	2046.000000
38.500000	0.007264	4.292882	1.201641	-0.820756	-0.444711	4.356708	0.000000	-10.000000	-0.866667	35.466667	224.000000	1023.000000	1023.000000	2046.000000
38.520000	0.008303	4.907358	1.419462	-0.877231	-0.192865	4.557992	0.000000	-10.000000	-0.875000	35.750000	236.000000	1023.000000	1023.000000	2046.000000
38.540001	0.009509	5.619948	1.707511	-0.955883	0.078924	4.789396	0.000000	-10.000000	-0.908333	36.150002	248.000000	1023.000000	1023.000000	2046.000000
38.560001	0.010937	6.463602	2.050861	-0.989181	0.383748	5.018174	0.000000	-10.000000	-0.925000	36.900002	260.000000	1023.000000	1023.000000	2046.000000
38.580002	0.012580	7.434832	2.433588	-1.023757	0.772168	5.252832	0.000000	-10.000000	-0.925000	37.133335	272.000000	1023.000000	1023.000000	2046.000000
38.599998	0.014329	8.468332	2.851563	-1.056105	1.160762	5.512112	0.000000	-10.000000	-0.925000	37.533333	284.333344	1023.000000	1023.000000	2046.000000
38.619999	0.016241	9.598503	3.247693	-1.013677	1.598603	5.765883	0.000000	-10.000000	-0.925000	37.416668	296.666656	1023.000000	1023.000000	2046.000000
38.639999	0.018210	10.762025	3.653771	-0.945787	2.042347	6.011693	0.000000	-10.000000	-0.941667	37.816666	309.333344	1023.000000	1023.000000	2046.000000
38.660000	0.020233	11.957624	4.129740	-0.875508	2.443292	6.260101	0.000000	-10.000000	-0.958333	37.616665	321.833344	1023.000000	1023.000000	2046.000000
38.680000	0.022367	13.218680	4.561839	-0.794340	2.859507	6.591673	0.000000	-10.000000	-0.975000	38.016666	334.500000	1023.000000	1023.000000	2046.000000
38.700001	0.024478	14.466237	4.979689	-0.637144	3.308847	6.814845	0.000000	-10.000000	-0.991667	38.116665	347.000000	1023.000000	1023.000000	2046.000000
38.720001	0.026687	15.772191	5.370847	-0.502087	3.783460	7.119971	0.000000	-10.000000	-1.000000	38.583332	359.666656	1023.000000	1023.000000	2046.000000
38.740002	0.028905	17.082695	5.796341	-0.378317	4.257543	7.407128	0.000000	-10.000000	-1.016667	38.500000	372.500000	1023.000000	1023.000000	2046.000000
38.759998	0.031076	18.366144	6.217072	-0.273766	4.759304	7.663533	0.000000	-10.000000	-1.016667	38.716667	385.333344	1023.000000	1023.000000	2046.000000
38.779999	0.033265	19.659603	6.650036	-0.200679	5.237143	7.973103	0.000000	-10.000000	-1.000000	38.850002	398.166656	1023.000000	1023.000000	2046.000000
38.799999	0.035536	21.001545	7.108589	-0.078768	5.737975	8.233749	0.000000	-10.000000	-0.991667	38.883335	411.000000	1023.000000	1023.000000	2046.000000
38.820000	0.037700	22.280479	7.589818	0.009526	6.225619	8.455517	0.000000	-10.000000	-1.008333	38.783337	424.000000	1023.000000	1023.000000	2046.000000
38.840000	0.039792	23.517168	8.048099	0.060185	6.711813	8.697072	0.000000	-10.000000	-1.041667	39.000000	437.000000	1023.000000	1023.000000	2046.000000
38.860001	0.041750	24.674517	8.420521	0.173080	7.188998	8.891917	0.000000	-10.000000	-1.033333	39.283333	450.000000	1023.000000	1023.000000	2046.000000
38.880001	0.043714	25.834791	8.830897	0.255601	7.630992	9.117301	0.000000	-10.000000	-1.016667	38.866669	463.166656	1023.000000	1023.000000	2046.000000
38.900002	0.045469	26.872356	9.201950	0.343775	8.017090	9.309541	0.000000	-10.000000	-0.983333	38.600002	476.166656	1023.000000	1023.000000	2046.000000
38.919998	0.047227	27.911428	9.602273	0.421449	8.390567	9.497140	0.000000	-10.000000	-0.950000	37.766666	489.166656	1023.000000	1023.000000	2046.000000
38.939999	0.048865	28.879141	9.939197	0.498562	8.798995	9.642386	0.000000	-10.000000	-0.891667	37.350002	501.833344	1023.000000	1023.000000	2046.000000
38.959999	0.050473	29.829370	10.256786	0.568200	9.178981	9.825402	0.000000	-10.000000	-0.816667	35.950001	514.500000	1023.000000	1023.000000	2046.000000
38.980000	0.051837	30.635733	10.572471	0.613949	9.516271	9.933042	0.000000	-10.000000	-0.766667	34.983334	526.666687	1023.000000	1023.000000	2046.000000
39.000000	0.052703	31.147612	10.740938	0.663366	9.753884	9.989423	0.000000	-10.000000	-0.725000	33.950001	538.500000	1023.000000	1023.000000	2046.000000
39.020000	0.053175	31.426382	10.821421	0.682169	9.879632	10.043160	0.000000	-10.000000	-0.716667	33.099998	549.833313	1023.000000	1023.000000	2046.000000
39.040001	0.053390	31.553507	10.913397	0.657731	9.950195	10.032183	0.000000	-10.000000	-0.691667	32.266666	561.000000	1023.000000	1023.000000	2046.000000
39.060001	0.053804	31.797937	11.132209	0.628862	10.052049	9.984818	0.000000	-10.000000	-0.650000	31.466667	571.833313	1023.000000	1023.000000	2046.000000
39.080002	0.054530	32.227516	11.443778	0.525882	10.240084	10.017773	0.000000	-10.000000	-0.591667	30.450001	582.666687	1023.000000	1023.000000	2046.000000
39.099998	0.055737	32.940311	11.763353	0.592029	10.487905	10.097024	0.000000	-10.000000	-0.533333	29.333334	593.166687	1023.000000	1023.000000	2046.000000
39.119999	0.057810	34.165527	12.044818	0.943465	10.849826	10.327419	0.000000	-10.000000	-0.466667	27.716667	603.166687	1023.000000	1023.000000	2046.000000
39.139999	0.059510	35.170357	12.081120	1.357176	11.099645	10.632418	0.000000	-10.000000	-0.400000	25.800001	612.666687	1023.000000	1023.000000	2046.000000
39.160000	0.059731	35.301075	11.891176	1.487265	11.161410	10.761225	0.000000	-10.000000	-0.308333	23.383333	621.500000	1023.000000	1023.000000	2046.000000
39.180000	0.058302	34.456688	11.432793	1.247997	10.996624	10.779275	0.000000	-10.000000	-0.250000	20.966667	629.833313	1023.000000	1023.000000	2046.000000
39.200001	0.056070	33.137619	10.978617	0.916455	10.647418	10.595128	0.000000	-10.000000	-0.166667	18.116667	637.166687	1023.000000	1023.000000	2046.000000
39.220001	0.053810	31.801487	10.665237	0.596594	10.290199	10.249456	0.000000	-10.000000	-0.100000	14.716667	643.666687	1023.000000	1023.000000	2046.000000
39.240002	0.052078	30.778069	10.478151	0.320775	10.029490	9.949653	0.000000	-10.000000	-0.033333	10.450000	649.166687	1023.000000	1023.000000	2046.000000
39.259998	0.050751	29.994062	10.271044	0.170987	9.841257	9.710774	0.000000	-10.000000	0.008333	5.133333	653.333313	1023.000000	1023.000000	2046.000000
39.279999	0.049810	29.437597	10.054803	0.151585	9.663009	9.568201	0.000000	-10.000000	0.025000	0.483333	655.833313	1023.000000	1023.000000	2046.000000
39.299999	0.048909	28.905499	9.790194	0.204903	9.465643	9.444758	0.000000	-10.000000	0.058333	-4.050000	656.833313	1023.000000	1023.000000	2046.000000
39.320000	0.047994	28.364702	9.466647	0.298733	9.208134	9.391188	0.000000	-10.000000	0.083333	-7.733334	657.000000	1023.000000	1023.000000	2046.000000
39.340000	0.046855	27.691336	9.139837	0.418058	8.930162	9.203279	0.000000	-10.000000	0.141667	-11.916667	657.000000	1023.000000	1023.000000	2046.000000
39.360001	0.045771	27.050520	8.778581	0.539985	8.658100	9.073853	0.000000	-10.000000	0.191667	-15.466667	657.000000	1023.000000	1023.000000	2046.000000
39.380001	0.044609	26.363708	8.454286	0.559850	8.349648	8.999926	0.000000	-10.000000	0.275000	-18.233334	653.500000	1023.000000	1023.000000	2046.000000
39.400002	0.043487	25.701012	8.147920	0.662926	7.986477	8.903689	0.000000	-10.000000	0.350000	-20.900000	644.666687	1023.000000	1023.000000	2046.000000
39.419998	0.042394	25.054892	7.841651	0.791419	7.615334	8.806486	0.000000	-10.000000	0.441667	-23.283333	633.333313	1023.000000	1023.000000	2046.000000
39.439999	0.041353	24.439680	7.545720	0.885186	7.273757	8.735017	0.000000	-10.000000	0.500000	-25.400000	622.500000	1023.000000	1023.000000	2046.000000
39.459999	0.040556	23.968578	7.288155	1.043918	6.961151	8.675355	0.000000	-10.000000	0.566667	-27.000000	614.000000	1023.000000	1023.000000	2046.000000
39.480000	0.039643	23.428909	7.092115	1.127666	6.556200	8.652927	0.000000	-10.000000	0.625000	-28.416668	604.833313	1023.000000	1023.000000	2046.000000
39.500000	0.038934	23.009745	6.794862	1.329749	6.183824	8.701309	0.000000	-10.000000	0.700000	-29.783333	595.333313	1023.000000	1023.000000	2046.000000
39.520000	0.038041	22.481953	6.454379	1.553617	5.768925	8.705031	0.000000	-10.000000	0.766667	-31.166666	585.500000	1023.000000	1023.000000	2046.000000
39.540001	0.037051	21.897142	6.033364	1.765165	5.326743	8.771871	0.000000	-10.000000	0.833333	-32.549999	575.166687	1023.000000	1023.000000	2046.000000
39.560001	0.035849	21.186790	5.563861	1.976458	4.869573	8.776896	0.000000	-10.000000	0.891667	-33.933334	564.333313	1023.000000	1023.000000	2046.000000
39.580002	0.034551	20.419716	5.070346	2.102116	4.474062	8.773191	0.000000	-10.000000	0.950000	-35.166668	552.833313	1023.000000	1023.000000	2046.000000
39.599998	0.033098	19.561157	4.613342	2.144431	3.989955	8.813428	0.000000	-10.000000	1.000000	-36.083332	541.000000	1023.000000	1023.000000	2046.000000
39.619999	0.031702	18.736179	4.204349	2.196937	3.496526	8.838367	0.000000	-10.000000	1.016667	-36.516666	529.000000	1023.000000	1023.000000	2046.000000
39.639999	0.030324	17.921736	3.806224	2.272497	3.016465	8.826550	0.000000	-10.000000	1.033333	-36.500000	517.000000	1023.000000	1023.000000	2046.000000
39.660000	0.028937	17.101942	3.452642	2.284842	2.557894	8.806565	0.000000	-10.000000	1.000000	-36.333336	505.000000	1023.000000	1023.000000	2046.000000
39.680000	0.027459	16.228483	3.113914	2.276500	2.057575	8.780495	0.000000	-10.000000	1.000000	-36.316666	493.000000	1023.000000	1023.000000	2046.000000
39.700001	0.026156	15.458048	2.911590	2.259608	1.588531	8.698319	0.000000	-10.000000	0.958333	-36.200001	480.833344	1023.000000	1023.000000	2046.000000
39.720001	0.024856	14.689837	2.710206	2.159382	1.168801	8.651448	0.000000	-10.000000	0.950000	-36.000000	468.500000	1023.000000	1023.000000	2046.000000
39.740002	0.023705	14.009936	2.467912	2.140054	0.825455	8.576515	0.000000	-10.000000	0.933333	-35.600002	456.500000	1023.000000	1023.000000	2046.000000
39.759998	0.022708	13.420468	2.304217	2.104551	0.487521	8.524179	0.000000	-10.000000	0.950000	-35.616669	444.666656	1023.000000	1023.000000	2046.000000
39.779999	0.021727	12.840698	2.169212	2.092703	0.185751	8.393031	0.000000	-10.000000	0.958333	-35.916668	433.000000	1023.000000	1023.000000	2046.000000
39.799999	0.020836	12.314046	2.048047	2.074299	-0.138967	8.330667	0.000000	-10.000000	0.975000	-36.100002	421.000000	1023.000000	1023.000000	2046.000000
39.820000	0.019970	11.802226	1.880023	2.096495	-0.442906	8.268614	0.000000	-10.000000	0.966667	-35.983334	409.000000	1023.000000	1023.000000	2046.000000
39.840000	0.019124	11.302084	1.735316	2.128674	-0.750377	8.188471	0.000000	-10.000000	0.966667	-35.733334	397.000000	1023.000000	1023.000000	2046.000000
39.860001	0.018345	10.841668	1.555847	2.214931	-1.049218	8.120108	0.000000	-10.000000	0.950000	-35.433334	385.000000	1023.000000	1023.000000	2046.000000
39.880001	0.017686	10.452560	1.404453	2.289407	-1.352501	8.111201	0.000000	-10.000000	0.933333	-35.066669	373.000000	1023.000000	1023.000000	2046.000000
39.900002	0.016998	10.046041	1.257361	2.368195	-1.621889	8.042376	0.000000	-10.000000	0.925000	-34.516666	361.333344	1023.000000	1023.000000	2046.000000
39.919998	0.016130	9.532748	1.058191	2.409826	-1.882686	7.947417	0.000000	-10.000000	0.908333	-34.233334	349.666656	1023.000000	1023.000000	2046.000000
39.939999	0.015386	9.093227	0.916464	2.459017	-2.174063	7.891809	0.000000	-10.000000	0.900000	-33.900002	338.333344	1023.000000	1023.000000	2046.000000
39.959999	0.014622	8.641495	0.801537	2.441113	-2.440573	7.839418	0.000000	-10.000000	0.875000	-33.733334	326.833344	1023.000000	1023.000000	2046.000000
39.980000	0.013781	8.144607	0.685967	2.455456	-2.720428	7.723613	0.000000	-10.000000	0.841667	-33.266666	315.666656	1023.000000	1023.000000	2046.000000
40.000000	0.012977	7.669497	0.528275	2.493072	-2.937308	7.585458	0.000000	-10.000000	0.800000	-32.983334	304.500000	1023.000000	1023.000000	2046.000000
40.020000	0.012136	7.172394	0.396194	2.470948	-3.130690	7.435943	0.000000	-10.000000	0.783333	-32.616669	293.500000	1023.000000	1023.000000	2046.000000
40.040001	0.011390	6.731544	0.312166	2.477739	-3.338414	7.280054	0.000000	-10.000000	0.783333	-32.350002	282.666656	1023.000000	1023.000000	2046.000000
40.060001	0.010694	6.319898	0.211665	2.442034	-3.472488	7.138687	0.000000	-10.000000	0.791667	-32.116669	271.833344	1023.000000	1023.000000	2046.000000
40.080002	0.009847	5.819753	0.077322	2.404412	-3.653751	6.991770	0.000000	-10.000000	0.775000	-31.916666	261.166656	1023.000000	1023.000000	2046.000000
40.099998	0.009131	5.396716	-0.039453	2.421965	-3.816626	6.830831	0.000000	-10.000000	0.758333	-31.716667	250.500000	1023.000000	1023.000000	2046.000000
40.119999	0.008372	4.947877	-0.122543	2.380509	-3.980224	6.670135	0.000000	-10.000000	0.750000	-31.266666	240.000000	1023.000000	1023.000000	2046.000000
40.139999	0.007652	4.522353	-0.200088	2.326389	-4.102845	6.498897	0.000000	-10.000000	0.733333	-30.966667	229.666672	1023.000000	1023.000000	2046.000000
40.160000	0.007102	4.197021	-0.176393	2.329215	-4.268394	6.312594	0.000000	-10.000000	0.708333	-30.450001	219.166672	1023.000000	1023.000000	2046.000000
40.180000	0.006548	3.869579	-0.238648	2.369442	-4.377383	6.116167	0.000000	-10.000000	0.675000	-30.133333	208.833328	1023.000000	1023.000000	2046.000000
40.200001	0.005988	3.538902	-0.340874	2.411704	-4.502974	5.971046	0.000000	-10.000000	0.658333	-29.433334	198.666672	1023.000000	1023.000000	2046.000000
40.220001	0.005229	3.090252	-0.378496	2.432502	-4.671093	5.707338	0.000000	-10.000000	0.633333	-28.850000	189.000000	1023.000000	1023.000000	2046.000000
40.240002	0.004500	2.659499	-0.393000	2.325698	-4.824282	5.551084	0.000000	-10.000000	0.600000	-28.033335	179.500000	1023.000000	1023.000000	2046.000000
40.259998	0.003618	2.138314	-0.434035	2.234683	-4.969654	5.307320	0.000000	-10.000000	0.550000	-27.500000	170.166672	1023.000000	1023.000000	2046.000000
40.279999	0.003304	1.952931	-0.458948	2.317985	-5.006185	5.100079	0.000000	-10.000000	0.516667	-26.916668	161.000000	1023.000000	1023.000000	2046.000000
40.299999	0.003007	1.777145	-0.558877	2.317900	-4.953102	4.971224	0.000000	-10.000000	0.500000	-26.533333	152.000000	1023.000000	1023.000000	2046.000000
40.320000	0.002414	1.426800	-0.658063	2.240306	-4.995395	4.839952	0.000000	-10.000000	0.491667	-26.033333	143.166672	1023.000000	1023.000000	2046.000000
40.340000	0.000983	0.581051	-0.849910	1.935041	-5.197679	4.693599	0.000000	-10.000000	0.458333	-25.416666	134.500000	1023.000000	1023.000000	2046.000000
40.360001	-0.000978	-0.578115	-1.039577	1.558264	-5.579041	4.482240	0.000000	-10.000000	0.433333	-24.433334	126.166664	1023.000000	1023.000000	2046.000000
40.380001	-0.003545	-2.095197	-1.376196	1.131401	-5.955709	4.105307	0.000000	-10.000000	0.391667	-23.100000	118.000000	1023.000000	1023.000000	2046.000000
40.400002	-0.006438	-3.804814	-1.754158	0.632801	-6.298924	3.615467	0.000000	-10.000000	0.358333	-21.850000	110.166664	1023.000000	1023.000000	2046.000000
40.419998	-0.008789	-5.194271	-1.939803	0.208716	-6.530403	3.067219	0.000000	-10.000000	0.325000	-20.833334	102.666664	1023.000000	1023.000000	2046.000000
40.439999	-0.010521	-6.217799	-2.087718	-0.045268	-6.653853	2.569041	0.000000	-10.000000	0.325000	-20.400000	95.666664	1023.000000	1023.000000	2046.000000
40.459999	-0.011609	-6.860666	-2.288537	-0.148735	-6.666237	2.242843	0.000000	-10.000000	0.341667	-20.183334	89.000000	1023.000000	1023.000000	2046.000000
40.480000	-0.012422	-7.341623	-2.539835	-0.139990	-6.680568	2.018770	0.000000	-10.000000	0.350000	-20.200001	82.333336	1023.000000	1023.000000	2046.000000
40.500000	-0.013112	-7.749444	-2.760397	-0.110785	-6.726435	1.848172	0.000000	-10.000000	0.333333	-20.116667	75.500000	1023.000000	1023.000000	2046.000000
40.520000	-0.013869	-8.196837	-2.936688	-0.144860	-6.801629	1.686339	0.000000	-10.000000	0.316667	-20.083334	68.666664	1023.000000	1023.000000	2046.000000
40.540001	-0.014530	-8.587194	-3.088441	-0.208877	-6.850323	1.560447	0.000000	-10.000000	0.300000	-19.783335	62.000000	1023.000000	1023.000000	2046.000000
40.560001	-0.015270	-9.024378	-3.237671	-0.285197	-6.949061	1.447552	0.000000	-10.000000	0.291667	-19.400002	55.500000	1023.000000	1023.000000	2046.000000
40.580002	-0.015755	-9.311321	-3.294569	-0.336756	-7.031785	1.351789	0.000000	-10.000000	0.266667	-18.766668	49.000000	1023.000000	1023.000000	2046.000000
40.599998	-0.016264	-9.612071	-3.375671	-0.342391	-7.053423	1.159415	0.000000	-10.000000	0.233333	-18.050001	42.666668	1023.000000	1023.000000	2046.000000
40.619999	-0.016365	-9.671849	-3.292568	-0.328918	-7.097257	1.046894	0.000000	-10.000000	0.208333	-17.250000	36.500000	1023.000000	1023.000000	2046.000000
40.639999	-0.016134	-9.535327	-3.189064	-0.299783	-7.018196	0.971716	0.000000	-10.000000	0.200000	-16.583334	30.833334	1023.000000	1023.000000	2046.000000
40.660000	-0.015782	-9.327455	-3.037382	-0.337734	-6.954504	1.002164	0.000000	-10.000000	0.183333	-16.133335	25.333334	1023.000000	1023.000000	2046.000000
40.680000	-0.015617	-9.229889	-2.989031	-0.287249	-6.898520	0.944910	0.000000	-10.000000	0.183333	-15.900001	20.000000	1023.000000	1023.000000	2046.000000
40.700001	-0.015476	-9.146044	-2.981403	-0.236343	-6.870172	0.941874	0.000000	-10.000000	0.175000	-15.833334	14.666667	1023.000000	1023.000000	2046.000000
40.720001	-0.015770	-9.320312	-3.076389	-0.212126	-6.854905	0.823107	0.000000	-10.000000	0.183333	-15.450001	9.333333	1023.000000	1023.000000	2046.000000
40.740002	-0.016199	-9.573393	-3.198490	-0.291243	-6.831783	0.748122	0.000000	-10.000000	0.183333	-14.933333	4.333333	1023.000000	1023.000000	2046.000000
40.759998	-0.016764	-9.907246	-3.325110	-0.390643	-6.818019	0.626526	0.000000	-10.000000	0.175000	-14.333334	-0.333333	1023.000000	1023.000000	2046.000000
40.779999	-0.017355	-10.256764	-3.457962	-0.519760	-6.887130	0.608087	0.000000	-10.000000	0.175000	-14.033334	-4.666667	1023.000000	1023.000000	2046.000000
40.799999	-0.017941	-10.603104	-3.625492	-0.623349	-6.944058	0.589795	0.000000	-10.000000	0.150000	-13.483334	-9.166667	1023.000000	1023.000000	2046.000000
40.820000	-0.018700	-11.051527	-3.769679	-0.688362	-7.086694	0.493207	0.000000	-10.000000	0.108333	-12.733334	-13.666667	1023.000000	1023.000000	2046.000000
40.840000	-0.019173	-11.331207	-3.806461	-0.744575	-7.242357	0.462185	0.000000	-10.000000	0.066667	-11.650001	-18.000000	1023.000000	1023.000000	2046.000000
40.860001	-0.019780	-11.690086	-3.821133	-0.843846	-7.385457	0.360349	0.000000	-10.000000	0.041667	-10.566667	-21.833334	1023.000000	1023.000000	2046.000000
40.880001	-0.020139	-11.902004	-3.783022	-0.935437	-7.474063	0.290518	0.000000	-10.000000	0.041667	-9.266666	-25.333334	1023.000000	1023.000000	2046.000000
40.900002	-0.020126	-11.894383	-3.678718	-1.001908	-7.486527	0.272770	0.000000	-10.000000	0.025000	-7.616667	-28.500000	1023.000000	1023.000000	2046.000000
40.919998	-0.020032	-11.838835	-3.580849	-1.076237	-7.428181	0.246433	0.000000	-10.000000	-0.008333	-4.650000	-31.000000	1023.000000	1023.000000	2046.000000
40.939999	-0.019641	-11.608107	-3.404756	-1.161579	-7.303815	0.262044	0.000000	-10.000000	-0.041667	-0.750000	-32.500000	1023.000000	1023.000000	2046.000000
40.959999	-0.018977	-11.215235	-3.202003	-1.196702	-7.177701	0.361171	0.000000	-10.000000	-0.075000	3.416667	-33.000000	1023.000000	1023.000000	2046.000000
40.980000	-0.018136	-10.718455	-2.985013	-1.199080	-6.985650	0.451287	0.000000	-10.000000	-0.125000	7.850000	-33.000000	1023.000000	1023.000000	2046.000000
41.000000	-0.017171	-10.147806	-2.759427	-1.213707	-6.798737	0.624065	0.000000	-10.000000	-0.191667	12.033334	-33.000000	1023.000000	1023.000000	2046.000000
41.020000	-0.016119	-9.526233	-2.556959	-1.173666	-6.576781	0.781174	0.000000	-10.000000	-0.275000	16.049999	-33.000000	1023.000000	1023.000000	2046.000000
41.040001	-0.014894	-8.802594	-2.310850	-1.119313	-6.356481	0.984049	0.000000	-10.000000	-0.325000	18.700001	-33.000000	1023.000000	1023.000000	2046.000000
41.060001	-0.013711	-8.103029	-2.091242	-1.063881	-6.089358	1.141452	0.000000	-10.000000	-0.383333	20.950001	-13.666667	1023.000000	1023.000000	2046.000000
41.080002	-0.012424	-7.342294	-1.878284	-0.985457	-5.815470	1.336917	0.000000	-10.000000	-0.416667	22.816668	7.333333	1023.000000	1023.000000	2046.000000
41.099998	-0.011087	-6.552546	-1.686707	-0.917164	-5.502783	1.554108	0.000000	-10.000000	-0.475000	24.550001	31.000000	1023.000000	1023.000000	2046.000000
41.119999	-0.009672	-5.716211	-1.408109	-0.811172	-5.231861	1.734931	0.000000	-10.000000	-0.516667	26.300001	38.166668	1023.000000	1023.000000	2046.000000
41.139999	-0.008322	-4.918404	-1.166442	-0.748414	-4.919672	1.916124	0.000000	-10.000000	-0.583333	27.883333	46.666668	1023.000000	1023.000000	2046.000000
41.160000	-0.006728	-3.976215	-0.884239	-0.688840	-4.590047	2.186911	0.000000	-10.000000	-0.650000	29.666668	55.833332	1023.000000	1023.000000	2046.000000
41.180000	-0.005316	-3.142005	-0.635661	-0.596422	-4.295137	2.385215	0.000000	-10.000000	-0.691667	30.783335	65.500000	1023.000000	1023.000000	2046.000000
41.200001	-0.003766	-2.225456	-0.351652	-0.535886	-3.945482	2.607563	0.000000	-10.000000	-0.733333	31.833334	75.666664	1023.000000	1023.000000	2046.000000
41.220001	-0.002283	-1.349328	-0.094837	-0.492463	-3.608300	2.846272	0.000000	-10.000000	-0.758333	32.516666	86.000000	1023.000000	1023.000000	2046.000000
41.240002	-0.000821	-0.485499	0.175377	-0.448017	-3.271880	3.059021	0.000000	-10.000000	-0.816667	33.299999	96.666664	1023.000000	1023.000000	2046.000000
41.259998	0.000731	0.431884	0.425520	-0.371595	-2.946595	3.324553	0.000000	-10.000000	-0.866667	34.216667	107.666664	1023.000000	1023.000000	2046.000000
41.279999	0.002266	1.339408	0.679400	-0.339000	-2.563457	3.562464	0.000000	-10.000000	-0.900000	34.933334	118.833336	1023.000000	1023.000000	2046.000000
41.299999	0.003860	2.281483	0.985707	-0.276271	-2.230960	3.803006	0.000000	-10.000000	-0.925000	35.750000	130.333328	1023.000000	1023.000000	2046.000000
41.320000	0.005453	3.222693	1.260507	-0.240156	-1.867755	4.070096	0.000000	-10.000000	-0.941667	36.349998	142.000000	1023.000000	1023.000000	2046.000000
41.340000	0.006960	4.113557	1.508674	-0.202688	-1.519844	4.327415	0.000000	-10.000000	-0.966667	37.016666	154.166672	1023.000000	1023.000000	2046.000000
41.360001	0.008408	4.969391	1.771789	-0.191129	-1.202528	4.591260	0.000000	-10.000000	-0.983333	37.599998	166.500000	1023.000000	1023.000000	2046.000000
41.380001	0.009624	5.687568	2.002824	-0.155291	-0.943501	4.783536	0.000000	-10.000000	-1.000000	37.966667	179.000000	1023.000000	1023.000000	2046.000000
41.400002	0.010573	6.248417	2.232723	-0.187502	-0.759596	4.962793	0.000000	-10.000000	-1.025000	38.433334	191.500000	1023.000000	1023.000000	2046.000000
41.419998	0.011383	6.727613	2.504772	-0.306264	-0.487649	5.016755	0.000000	-10.000000	-1.050000	38.533333	204.166672	1023.000000	1023.000000	2046.000000
41.439999	0.012121	7.163346	2.781663	-0.394633	-0.221936	4.998252	0.000000	-10.000000	-1.066667	38.983334	217.000000	1023.000000	1023.000000	2046.000000
41.459999	0.013121	7.754431	3.141186	-0.568175	0.078543	5.102877	0.000000	-10.000000	-1.058333	38.966667	230.000000	1023.000000	1023.000000	2046.000000
41.480000	0.014364	8.489066	3.448894	-0.609892	0.451955	5.198109	0.000000	-10.000000	-1.041667	38.916668	243.000000	1023.000000	1023.000000	2046.000000
41.500000	0.016355	9.665801	3.808886	-0.397315	0.820275	5.433956	0.000000	-10.000000	-1.016667	38.483334	256.000000	1023.000000	1023.000000	2046.000000
41.520000	0.018311	10.821759	4.012799	-0.259797	1.312535	5.756224	0.000000	-10.000000	-0.991667	38.233334	269.000000	1023.000000	1023.000000	2046.000000
41.540001	0.019670	11.625000	4.237260	-0.284108	1.643592	6.028255	0.000000	-10.000000	-0.966667	37.900002	281.833344	1023.000000	1023.000000	2046.000000
41.560001	0.020043	11.845197	4.258688	-0.500545	1.798945	6.288108	0.000000	-10.000000	-0.958333	37.800003	294.500000	1023.000000	1023.000000	2046.000000
41.580002	0.019665	11.621759	4.073623	-0.770804	1.902714	6.416227	0.000000	-10.000000	-0.966667	37.700001	307.166656	1023.000000	1023.000000	2046.000000
41.599998	0.018698	11.050674	3.924879	-1.107983	1.891314	6.342465	0.000000	-10.000000	-0.950000	37.416668	319.833344	1023.000000	1023.000000	2046.000000
41.619999	0.017913	10.586866	3.912629	-1.498947	1.992404	6.180780	0.000000	-10.000000	-0.925000	36.883331	332.500000	1023.000000	1023.000000	2046.000000
41.639999	0.017834	10.539662	4.052509	-1.742342	2.192856	6.036638	0.000000	-10.000000	-0.916667	36.316666	344.833344	1023.000000	1023.000000	2046.000000
41.660000	0.018443	10.900070	4.155141	-1.805185	2.532282	6.017831	0.000000	-10.000000	-0.908333	36.283333	357.000000	1023.000000	1023.000000	2046.000000
41.680000	0.019357	11.440035	4.293944	-1.767631	2.819768	6.093955	0.000000	-10.000000	-0.916667	35.983334	369.000000	1023.000000	1023.000000	2046.000000
41.700001	0.020396	12.054014	4.458076	-1.669972	3.067814	6.198096	0.000000	-10.000000	-0.900000	35.916668	381.000000	1023.000000	1023.000000	2046.000000
41.720001	0.021495	12.703515	4.561475	-1.537026	3.395019	6.284048	0.000000	-10.000000	-0.908333	35.633335	393.000000	1023.000000	1023.000000	2046.000000
41.740002	0.022630	13.374348	4.725994	-1.442561	3.684632	6.406283	0.000000	-10.000000	-0.900000	35.833336	405.000000	1023.000000	1023.000000	2046.000000
41.759998	0.023841	14.090033	4.893746	-1.345537	4.008182	6.533641	0.000000	-10.000000	-0.900000	35.816669	417.000000	1023.000000	1023.000000	2046.000000
41.779999	0.025106	14.837511	5.084409	-1.239017	4.293909	6.698210	0.000000	-10.000000	-0.900000	35.866669	429.000000	1023.000000	1023.000000	2046.000000
41.799999	0.026341	15.567305	5.294884	-1.131836	4.562125	6.842131	0.000000	-10.000000	-0.883333	35.950001	441.000000	1023.000000	1023.000000	2046.000000
41.820000	0.027854	16.461496	5.526806	-0.935445	4.893425	6.976710	0.000000	-10.000000	-0.875000	35.583332	453.000000	1023.000000	1023.000000	2046.000000
41.840000	0.029588	17.486691	5.910521	-0.792909	5.233301	7.135777	0.000000	-10.000000	-0.858333	35.516666	465.000000	1023.000000	1023.000000	2046.000000
41.860001	0.031543	18.641624	6.305349	-0.632559	5.645885	7.322950	0.000000	-10.000000	-0.833333	34.799999	476.666656	1023.000000	1023.000000	2046.000000
41.880001	0.033640	19.881340	6.694177	-0.388193	6.087615	7.487740	0.000000	-10.000000	-0.791667	34.450001	488.333344	1023.000000	1023.000000	2046.000000
41.900002	0.035765	21.137230	7.073180	-0.188927	6.516993	7.735983	0.000000	-10.000000	-0.758333	33.833336	496.000000	1023.000000	1023.000000	2046.000000
41.919998	0.037895	22.395845	7.403547	0.020787	6.997041	7.974471	0.000000	-10.000000	-0.750000	33.433334	507.500000	1023.000000	1023.000000	2046.000000
41.939999	0.039856	23.554625	7.706213	0.205520	7.412148	8.230744	0.000000	-10.000000	-0.733333	33.000000	518.666687	1023.000000	1023.000000	2046.000000
41.959999	0.041476	24.512060	7.908948	0.264629	7.864549	8.473935	0.000000	-10.000000	-0.700000	32.266666	533.500000	1023.000000	1023.000000	2046.000000
41.980000	0.042625	25.191576	8.092619	0.229787	8.173871	8.695299	0.000000	-10.000000	-0.641667	31.316668	544.500000	1023.000000	1023.000000	2046.000000
42.000000	0.043755	25.858994	8.310781	0.216609	8.429570	8.902032	0.000000	-10.000000	-0.608333	30.400000	555.166687	1023.000000	1023.000000	2046.000000
42.020000	0.044668	26.398985	8.431729	0.155656	8.659787	9.151814	0.000000	-10.000000	-0.566667	29.433334	565.500000	1023.000000	1023.000000	2046.000000
42.040001	0.045459	26.866198	8.653259	0.096835	8.849274	9.266829	0.000000	-10.000000	-0.541667	28.866667	575.333313	1023.000000	1023.000000	2046.000000
42.060001	0.046216	27.313883	8.907198	0.000907	9.028434	9.377344	0.000000	-10.000000	-0.483333	27.800001	585.000000	1023.000000	1023.000000	2046.000000
42.080002	0.046942	27.742508	9.132584	-0.058755	9.214222	9.454458	0.000000	-10.000000	-0.425000	26.683334	594.500000	1023.000000	1023.000000	2046.000000
42.099998	0.047700	28.190592	9.395638	-0.108428	9.395757	9.507623	0.000000	-10.000000	-0.366667	24.916668	603.666687	1023.000000	1023.000000	2046.000000
42.119999	0.048695	28.778889	9.625237	-0.088842	9.593819	9.648675	0.000000	-10.000000	-0.300000	23.133333	612.333313	1023.000000	1023.000000	2046.000000
42.139999	0.049614	29.321661	9.821016	-0.051065	9.818765	9.732945	0.000000	-10.000000	-0.241667	20.950001	620.333313	1023.000000	1023.000000	2046.000000
42.160000	0.050504	29.848137	9.971300	0.041688	9.974092	9.861057	0.000000	-10.000000	-0.175000	18.900000	627.666687	1023.000000	1023.000000	2046.000000
42.180000	0.051471	30.419497	10.154468	0.191272	10.085796	9.987960	0.000000	-10.000000	-0.125000	16.233334	634.333313	1023.000000	1023.000000	2046.000000
42.200001	0.052312	30.916548	10.257472	0.323734	10.214357	10.120983	0.000000	-10.000000	-0.075000	13.583333	640.166687	1023.000000	1023.000000	2046.000000
42.220001	0.053050	31.352331	10.310349	0.512228	10.259538	10.270216	0.000000	-10.000000	-0.033333	10.566667	645.166687	1023.000000	1023.000000	2046.000000
42.240002	0.053752	31.767616	10.358347	0.690483	10.280387	10.438398	0.000000	-10.000000	-0.008333	7.650000	649.166687	1023.000000	1023.000000	2046.000000
42.259998	0.054260	32.067833	10.364488	0.834458	10.281252	10.587636	0.000000	-10.000000	0.008333	4.133333	652.166687	1023.000000	1023.000000	2046.000000
42.279999	0.054603	32.270077	10.357535	0.974684	10.212166	10.725691	0.000000	-10.000000	0.016667	0.600000	654.000000	1023.000000	1023.000000	2046.000000
42.299999	0.054720	32.339615	10.324849	1.059078	10.162910	10.792777	0.000000	-10.000000	0.033333	-2.600000	654.833313	1023.000000	1023.000000	2046.000000
42.320000	0.054618	32.279003	10.211337	1.180849	10.049680	10.837139	0.000000	-10.000000	0.050000	-5.650000	655.000000	1023.000000	1023.000000	2046.000000
42.340000	0.054399	32.149574	10.131575	1.243282	9.866635	10.908082	0.000000	-10.000000	0.066667	-8.450000	655.000000	1023.000000	1023.000000	2046.000000
42.360001	0.054073	31.957159	10.001633	1.334779	9.698682	10.922065	0.000000	-10.000000	0.083333	-10.933333	655.000000	1023.000000	1023.000000	2046.000000
42.380001	0.053581	31.666227	9.884460	1.403341	9.478199	10.900228	0.000000	-10.000000	0.108333	-12.583334	655.000000	1023.000000	1023.000000	2046.000000
42.400002	0.053055	31.355797	9.761038	1.444268	9.246465	10.904027	0.000000	-10.000000	0.141667	-13.933333	655.000000	1023.000000	1023.000000	2046.000000
42.419998	0.052481	31.016262	9.609500	1.512484	8.988589	10.905688	0.000000	-10.000000	0.183333	-15.166667	647.166687	1023.000000	1023.000000	2046.000000
42.439999	0.051769	30.595570	9.453519	1.545272	8.666260	10.930517	0.000000	-10.000000	0.208333	-16.483334	637.500000	1023.000000	1023.000000	2046.000000
42.459999	0.050979	30.128403	9.218781	1.640746	8.374926	10.893949	0.000000	-10.000000	0.250000	-17.750000	625.833313	1023.000000	1023.000000	2046.000000
42.480000	0.050218	29.679100	9.059106	1.716864	8.053339	10.849791	0.000000	-10.000000	0.291667	-19.066668	619.833313	1023.000000	1023.000000	2046.000000
42.500000	0.049631	29.332054	8.972362	1.766138	7.751222	10.842333	0.000000	-10.000000	0.333333	-20.300001	613.500000	1023.000000	1023.000000	2046.000000
42.520000	0.048933	28.919182	8.732895	1.911208	7.459184	10.815894	0.000000	-10.000000	0.366667	-21.533335	606.666687	1023.000000	1023.000000	2046.000000
42.540001	0.048217	28.496368	8.504966	2.096046	7.077548	10.817808	0.000000	-10.000000	0.408333	-22.716667	599.500000	1023.000000	1023.000000	2046.000000
42.560001	0.047323	27.968117	8.270040	2.180732	6.696513	10.820832	0.000000	-10.000000	0.458333	-23.900000	591.833313	1023.000000	1023.000000	2046.000000
42.580002	0.046358	27.397837	8.046173	2.218279	6.353348	10.780038	0.000000	-10.000000	0.508333	-25.283333	584.000000	1023.000000	1023.000000	2046.000000
42.599998	0.045373	26.815563	7.764868	2.345424	5.923277	10.781995	0.000000	-10.000000	0.566667	-26.933334	575.500000	1023.000000	1023.000000	2046.000000
42.619999	0.044759	26.452713	7.315857	2.800245	5.455491	10.881120	0.000000	-10.000000	0.641667	-28.633333	566.666687	1023.000000	1023.000000	2046.000000
42.639999	0.043485	25.699348	6.749698	3.087409	4.929504	10.932738	0.000000	-10.000000	0.716667	-30.133333	557.000000	1023.000000	1023.000000	2046.000000
42.660000	0.041513	24.534409	6.276953	3.034026	4.278072	10.945356	0.000000	-10.000000	0.775000	-31.566668	547.000000	1023.000000	1023.000000	2046.000000
42.680000	0.038791	22.925415	5.771869	2.731393	3.635061	10.787094	0.000000	-10.000000	0.833333	-32.900002	536.333313	1023.000000	1023.000000	2046.000000
42.700001	0.035604	21.041718	5.270480	2.314373	2.999069	10.457794	0.000000	-10.000000	0.891667	-34.200001	525.333313	1023.000000	1023.000000	2046.000000
42.720001	0.032058	18.946497	4.749241	1.872753	2.402868	9.921635	0.000000	-10.000000	0.933333	-35.000000	513.833313	1023.000000	1023.000000	2046.000000
42.740002	0.028856	17.053844	4.416368	1.419609	1.877405	9.340461	0.000000	-10.000000	0.941667	-35.316666	502.166656	1023.000000	1023.000000	2046.000000
42.759998	0.026455	15.634624	4.160225	1.193086	1.456951	8.824362	0.000000	-10.000000	0.925000	-35.066666	490.500000	1023.000000	1023.000000	2046.000000
42.779999	0.024660	14.573874	3.853251	1.117807	1.213018	8.389799	0.000000	-10.000000	0.916667	-34.650002	478.833344	1023.000000	1023.000000	2046.000000
42.799999	0.023231	13.729490	3.517197	1.124633	0.958797	8.128863	0.000000	-10.000000	0.908333	-34.400002	467.333344	1023.000000	1023.000000	2046.000000
42.820000	0.021899	12.942539	3.163775	1.210172	0.715971	7.852621	0.000000	-10.000000	0.908333	-34.549999	455.666656	1023.000000	1023.000000	2046.000000
42.840000	0.020544	12.141524	2.859493	1.232720	0.416901	7.632411	0.000000	-10.000000	0.900000	-34.466667	444.333344	1023.000000	1023.000000	2046.000000
42.860001	0.019280	11.394399	2.528931	1.300517	0.168256	7.396695	0.000000	-10.000000	0.900000	-34.400002	432.666656	1023.000000	1023.000000	2046.000000
42.880001	0.017797	10.518151	2.239240	1.224857	-0.127783	7.181837	0.000000	-10.000000	0.891667	-34.033333	421.333344	1023.000000	1023.000000	2046.000000
42.900002	0.016571	9.793268	1.980061	1.205188	-0.382621	6.990640	0.000000	-10.000000	0.883333	-33.916668	409.833344	1023.000000	1023.000000	2046.000000
42.919998	0.015602	9.220925	1.744649	1.187140	-0.584961	6.874097	0.000000	-10.000000	0.866667	-33.683334	398.666656	1023.000000	1023.000000	2046.000000
42.939999	0.014674	8.672200	1.560708	1.220724	-0.831080	6.721848	0.000000	-10.000000	0.841667	-33.316666	387.333344	1023.000000	1023.000000	2046.000000
42.959999	0.013987	8.266305	1.445586	1.261504	-1.047762	6.606977	0.000000	-10.000000	0.816667	-33.150002	376.166656	1023.000000	1023.000000	2046.000000
42.980000	0.013440	7.942865	1.400426	1.266303	-1.254736	6.530872	0.000000	-10.000000	0.816667	-32.900002	365.000000	1023.000000	1023.000000	2046.000000
43.000000	0.012959	7.658921	1.302666	1.301457	-1.455047	6.509844	0.000000	-10.000000	0.833333	-33.266666	350.333344	1023.000000	1023.000000	2046.000000
43.020000	0.012407	7.332685	1.135343	1.392644	-1.638338	6.443036	0.000000	-10.000000	0.850000	-33.483334	339.333344	1023.000000	1023.000000	2046.000000
43.040001	0.011786	6.965791	0.859785	1.513004	-1.786154	6.379156	0.000000	-10.000000	0.858333	-33.716667	328.166656	1023.000000	1023.000000	2046.000000
43.060001	0.011042	6.525798	0.618521	1.573197	-1.984371	6.318452	0.000000	-10.000000	0.841667	-33.283333	320.666656	1023.000000	1023.000000	2046.000000
43.080002	0.010091	5.963940	0.356320	1.535578	-2.207692	6.279733	0.000000	-10.000000	0.825000	-32.833332	309.500000	1023.000000	1023.000000	2046.000000
43.099998	0.008915	5.268939	0.043207	1.486594	-2.460080	6.199218	0.000000	-10.000000	0.800000	-32.566666	298.666656	1023.000000	1023.000000	2046.000000
43.119999	0.007874	4.653565	-0.229235	1.448572	-2.739224	6.173453	0.000000	-10.000000	0.791667	-32.200001	287.833344	1023.000000	1023.000000	2046.000000
43.139999	0.006828	4.035210	-0.497541	1.419909	-3.022785	6.135627	0.000000	-10.000000	0.758333	-31.616667	277.166656	1023.000000	1023.000000	2046.000000
43.160000	0.005716	3.378393	-0.740473	1.412672	-3.344221	6.050415	0.000000	-10.000000	0.708333	-30.650000	266.666656	1023.000000	1023.000000	2046.000000
43.180000	0.004662	2.754978	-0.894551	1.413691	-3.669733	5.905572	0.000000	-10.000000	0.666667	-29.966667	256.500000	1023.000000	1023.000000	2046.000000
43.200001	0.003671	2.169380	-1.034772	1.366663	-3.934171	5.771661	0.000000	-10.000000	0.650000	-29.350000	246.500000	1023.000000	1023.000000	2046.000000
43.220001	0.002699	1.595042	-1.114245	1.270493	-4.226708	5.665502	0.000000	-10.000000	0.641667	-28.966667	236.500000	1023.000000	1023.000000	2046.000000
43.240002	0.001831	1.082298	-1.214982	1.184874	-4.371113	5.483519	0.000000	-10.000000	0.641667	-28.633333	226.833328	1023.000000	1023.000000	2046.000000
43.259998	0.001172	0.692389	-1.272079	1.079204	-4.536611	5.421874	0.000000	-10.000000	0.633333	-28.516666	217.166672	1023.000000	1023.000000	2046.000000
43.279999	0.000442	0.261273	-1.340023	1.033710	-4.657874	5.225460	0.000000	-10.000000	0.625000	-28.366667	207.833328	1023.000000	1023.000000	2046.000000
43.299999	-0.000056	-0.033151	-1.400060	1.001373	-4.740263	5.105799	0.000000	-10.000000	0.608333	-28.266666	198.166672	1023.000000	1023.000000	2046.000000
43.320000	-0.000554	-0.327439	-1.448845	0.946421	-4.808120	4.983104	0.000000	-10.000000	0.600000	-27.983334	188.833328	1023.000000	1023.000000	2046.000000
43.340000	-0.001080	-0.638548	-1.498636	0.945518	-4.945698	4.860268	0.000000	-10.000000	0.583333	-27.633333	179.333328	1023.000000	1023.000000	2046.000000
43.360001	-0.001506	-0.890184	-1.536090	0.941551	-5.040803	4.745159	0.000000	-10.000000	0.550000	-27.166668	170.166672	1023.000000	1023.000000	2046.000000
43.380001	-0.001861	-1.099899	-1.572431	0.931638	-5.138374	4.679268	0.000000	-10.000000	0.516667	-26.683334	161.000000	1023.000000	1023.000000	2046.000000
43.400002	-0.002341	-1.383251	-1.659777	0.984043	-5.220433	4.512916	0.000000	-10.000000	0.500000	-26.083334	152.166672	1023.000000	1023.000000	2046.000000
43.419998	-0.002694	-1.591960	-1.670537	0.982860	-5.333530	4.429248	0.000000	-10.000000	0.491667	-25.416668	143.500000	1023.000000	1023.000000	2046.000000
43.439999	-0.003013	-1.780531	-1.684973	0.957616	-5.449832	4.396658	0.000000	-10.000000	0.475000	-24.700001	135.166672	1023.000000	1023.000000	2046.000000
43.459999	-0.003485	-2.059642	-1.726706	0.946416	-5.530752	4.251400	0.000000	-10.000000	0.458333	-24.083334	127.000000	1023.000000	1023.000000	2046.000000
43.480000	-0.003836	-2.267007	-1.731543	0.908814	-5.574338	4.130060	0.000000	-10.000000	0.416667	-23.350000	119.000000	1023.000000	1023.000000	2046.000000
43.500000	-0.004249	-2.511294	-1.732324	0.890710	-5.628996	3.959316	0.000000	-10.000000	0.383333	-22.466667	111.166664	1023.000000	1023.000000	2046.000000
43.520000	-0.004579	-2.706124	-1.721231	0.817067	-5.657063	3.855104	0.000000	-10.000000	0.350000	-21.683334	103.500000	1023.000000	1023.000000	2046.000000
43.540001	-0.005078	-3.000860	-1.744141	0.771299	-5.723727	3.695709	0.000000	-10.000000	0.350000	-21.183334	96.166664	1023.000000	1023.000000	2046.000000
43.560001	-0.005433	-3.210735	-1.723741	0.738830	-5.768687	3.542863	0.000000	-10.000000	0.333333	-20.800001	89.000000	1023.000000	1023.000000	2046.000000
43.580002	-0.005810	-3.433645	-1.744145	0.696616	-5.768011	3.381895	0.000000	-10.000000	0.316667	-20.466667	82.166664	1023.000000	1023.000000	2046.000000
43.599998	-0.006151	-3.635445	-1.742872	0.631119	-5.768808	3.245115	0.000000	-10.000000	0.300000	-19.783335	75.333336	1023.000000	1023.000000	2046.000000
43.619999	-0.006534	-3.861327	-1.785450	0.598580	-5.783601	3.109143	0.000000	-10.000000	0.275000	-19.216667	68.833336	1023.000000	1023.000000	2046.000000
43.639999	-0.006757	-3.993186	-1.721987	0.568947	-5.808571	2.968425	0.000000	-10.000000	0.250000	-18.400000	62.500000	1023.000000	1023.000000	2046.000000
43.660000	-0.007042	-4.161749	-1.703369	0.555394	-5.812405	2.798630	0.000000	-10.000000	0.216667	-17.766666	56.500000	1023.000000	1023.000000	2046.000000
43.680000	-0.007323	-4.327733	-1.707944	0.558553	-5.857172	2.678831	0.000000	-10.000000	0.208333	-17.000000	50.500000	1023.000000	1023.000000	2046.000000
43.700001	-0.007623	-4.505285	-1.715485	0.588372	-5.940539	2.562366	0.000000	-10.000000	0.200000	-16.400002	44.666668	1023.000000	1023.000000	2046.000000
43.720001	-0.008107	-4.791432	-1.660202	0.542393	-6.062188	2.388565	0.000000	-10.000000	0.183333	-15.616667	39.166668	1023.000000	1023.000000	2046.000000
43.740002	-0.008548	-5.052018	-1.632279	0.527795	-6.116731	2.169197	0.000000	-10.000000	0.175000	-14.883333	34.000000	1023.000000	1023.000000	2046.000000
43.759998	-0.009096	-5.375591	-1.626698	0.449625	-6.163694	1.965177	0.000000	-10.000000	0.158333	-14.200000	29.000000	1023.000000	1023.000000	2046.000000
43.779999	-0.009023	-5.332624	-1.617572	0.522702	-6.139124	1.901371	0.000000	-10.000000	0.166667	-13.866667	24.166666	1023.000000	1023.000000	2046.000000
43.799999	-0.009077	-5.364273	-1.687889	0.529256	-6.023240	1.817599	0.000000	-10.000000	0.166667	-13.700000	19.500000	1023.000000	1023.000000	2046.000000
43.820000	-0.009450	-5.585042	-1.688975	0.380990	-6.013667	1.736610	0.000000	-10.000000	0.158333	-13.333333	15.000000	1023.000000	1023.000000	2046.000000
43.840000	-0.010578	-6.251673	-1.844697	0.113052	-6.185230	1.665201	0.000000	-10.000000	0.125000	-12.600000	10.500000	1023.000000	1023.000000	2046.000000
43.860001	-0.012260	-7.245489	-2.043369	-0.218430	-6.445336	1.461647	0.000000	-10.000000	0.083333	-11.333333	6.166667	1023.000000	1023.000000	2046.000000
43.880001	-0.014283	-8.441107	-2.291142	-0.598471	-6.755819	1.204325	0.000000	-10.000000	0.041667	-9.500000	2.500000	1023.000000	1023.000000	2046.000000
43.900002	-0.016538	-9.774194	-2.589552	-1.030882	-6.937572	0.783814	0.000000	-10.000000	0.016667	-7.050000	-0.333333	1023.000000	1023.000000	2046.000000
43.919998	-0.018140	-10.720564	-2.662989	-1.341727	-7.054369	0.338522	0.000000	-10.000000	0.000000	-3.766667	-2.333333	1023.000000	1023.000000	2046.000000
43.939999	-0.018918	-11.180748	-2.711976	-1.524679	-6.966748	0.022655	0.000000	-10.000000	0.000000	-0.333333	-3.500000	1023.000000	1023.000000	2046.000000
43.959999	-0.019083	-11.278099	-2.764241	-1.528904	-6.839616	-0.145338	0.000000	-10.000000	-0.016667	2.716667	-4.000000	1023.000000	1023.000000	2046.000000
43.980000	-0.018822	-11.123747	-2.788270	-1.529215	-6.631621	-0.174641	0.000000	-10.000000	-0.050000	5.816667	-4.000000	1023.000000	1023.000000	2046.000000
44.000000	-0.018550	-10.962832	-2.823353	-1.495302	-6.492090	-0.152088	0.000000	-10.000000	-0.108333	9.266666	-4.000000	1023.000000	1023.000000	2046.000000
44.020000	-0.018136	-10.718414	-2.769444	-1.500804	-6.326786	-0.121381	0.000000	-10.000000	-0.175000	13.200001	-4.000000	1023.000000	1023.000000	2046.000000
44.040001	-0.017792	-10.515101	-2.720978	-1.528105	-6.161192	-0.104827	0.000000	-10.000000	-0.241667	16.500000	-4.000000	1023.000000	1023.000000	2046.000000
44.060001	-0.017219	-10.176521	-2.661505	-1.541903	-5.938178	-0.034935	0.000000	-10.000000	-0.308333	19.366667	0.666667	1023.000000	1023.000000	2046.000000
44.080002	-0.016477	-9.737945	-2.478403	-1.550619	-5.723861	0.014940	0.000000	-10.000000	-0.375000	21.783335	10.666667	1023.000000	1023.000000	2046.000000
44.099998	-0.015495	-9.157333	-2.322657	-1.493987	-5.463725	0.123035	0.000000	-10.000000	-0.450000	24.016668	23.000000	1023.000000	1023.000000	2046.000000
44.119999	-0.014228	-8.408515	-2.053837	-1.381538	-5.175122	0.201982	0.000000	-10.000000	-0.516667	25.916668	33.666668	1023.000000	1023.000000	2046.000000
44.139999	-0.012559	-7.422522	-1.690079	-1.351368	-4.856038	0.474962	0.000000	-10.000000	-0.558333	27.533333	41.833332	1023.000000	1023.000000	2046.000000
44.160000	-0.010959	-6.476967	-1.365629	-1.326307	-4.475404	0.690373	0.000000	-10.000000	-0.591667	28.700001	51.000000	1023.000000	1023.000000	2046.000000
44.180000	-0.009297	-5.494246	-1.100525	-1.238789	-4.102859	0.947927	0.000000	-10.000000	-0.641667	29.733334	60.166668	1023.000000	1023.000000	2046.000000
44.200001	-0.007629	-4.508513	-0.852931	-1.144905	-3.723565	1.212888	0.000000	-10.000000	-0.700000	31.066668	70.000000	1023.000000	1023.000000	2046.000000
44.220001	-0.006222	-3.676910	-0.709678	-1.099933	-3.334369	1.467070	0.000000	-10.000000	-0.750000	32.250000	80.000000	1023.000000	1023.000000	2046.000000
44.240002	-0.004991	-2.949638	-0.581932	-1.101653	-2.988631	1.722577	0.000000	-10.000000	-0.783333	33.116669	90.666664	1023.000000	1023.000000	2046.000000
44.259998	-0.003950	-2.334688	-0.539416	-1.142082	-2.628829	1.975639	0.000000	-10.000000	-0.791667	33.700001	101.500000	1023.000000	1023.000000	2046.000000
44.279999	-0.002840	-1.678170	-0.412858	-1.188227	-2.342613	2.265529	0.000000	-10.000000	-0.808333	34.283333	112.666664	1023.000000	1023.000000	2046.000000
44.299999	-0.001742	-1.029580	-0.268851	-1.217309	-2.123984	2.580564	0.000000	-10.000000	-0.825000	34.933334	124.166664	1023.000000	1023.000000	2046.000000
44.320000	-0.000693	-0.409581	-0.083616	-1.238169	-1.912719	2.824923	0.000000	-10.000000	-0.866667	35.466667	135.666672	1023.000000	1023.000000	2046.000000
44.340000	0.000534	0.315482	0.195352	-1.265616	-1.657499	3.043245	0.000000	-10.000000	-0.908333	36.016666	147.333328	1023.000000	1023.000000	2046.000000
44.360001	0.001642	0.970278	0.472171	-1.368755	-1.409381	3.276244	0.000000	-10.000000	-0.933333	36.683334	159.000000	1023.000000	1023.000000	2046.000000
44.380001	0.002996	1.770662	0.744700	-1.384600	-1.058326	3.468888	0.000000	-10.000000	-0.950000	37.283333	171.333328	1023.000000	1023.000000	2046.000000
44.400002	0.004447	2.628410	1.068060	-1.435403	-0.721334	3.717087	0.000000	-10.000000	-0.950000	37.833332	183.833328	1023.000000	1023.000000	2046.000000
44.419998	0.006063	3.583431	1.462285	-1.452931	-0.398114	3.972192	0.000000	-10.000000	-0.950000	37.799999	196.500000	1023.000000	1023.000000	2046.000000
44.439999	0.007796	4.607584	1.794753	-1.413311	0.000204	4.225937	0.000000	-10.000000	-0.950000	37.766666	209.166672	1023.000000	1023.000000	2046.000000
44.459999	0.009708	5.737260	2.215195	-1.360231	0.386426	4.495870	0.000000	-10.000000	-0.966667	37.799999	221.666672	1023.000000	1023.000000	2046.000000
44.480000	0.011691	6.909453	2.626759	-1.301394	0.749135	4.834953	0.000000	-10.000000	-0.966667	38.033333	234.333328	1023.000000	1023.000000	2046.000000
44.500000	0.013705	8.099727	3.036778	-1.180377	1.129580	5.113745	0.000000	-10.000000	-0.983333	38.049999	246.833328	1023.000000	1023.000000	2046.000000
44.520000	0.015794	9.334473	3.397569	-1.048045	1.530524	5.454424	0.000000	-10.000000	-0.983333	38.016666	259.500000	1023.000000	1023.000000	2046.000000
44.540001	0.017826	10.535419	3.768974	-0.944363	1.945981	5.764826	0.000000	-10.000000	-1.008333	38.266666	272.166656	1023.000000	1023.000000	2046.000000
44.560001	0.019869	11.742639	4.140381	-0.816553	2.325461	6.093350	0.000000	-10.000000	-1.025000	38.599998	285.000000	1023.000000	1023.000000	2046.000000
44.580002	0.021875	12.927972	4.513901	-0.698151	2.735453	6.376768	0.000000	-10.000000	-1.016667	39.083332	298.000000	1023.000000	1023.000000	2046.000000
44.599998	0.023849	14.094696	4.837687	-0.554424	3.137397	6.674037	0.000000	-10.000000	-1.000000	38.966667	311.000000	1023.000000	1023.000000	2046.000000
44.619999	0.025836	15.268901	5.260685	-0.470265	3.510121	6.968360	0.000000	-10.000000	-0.991667	38.850002	324.000000	1023.000000	1023.000000	2046.000000
44.639999	0.027858	16.464088	5.666050	-0.375141	3.933013	7.240167	0.000000	-10.000000	-1.000000	38.450001	336.833344	1023.000000	1023.000000	2046.000000
44.660000	0.029929	17.688101	6.091798	-0.281741	4.366325	7.511720	0.000000	-10.000000	-1.016667	38.799999	349.666656	1023.000000	1023.000000	2046.000000
44.680000	0.031819	18.804777	6.451836	-0.181923	4.813878	7.720986	0.000000	-10.000000	-1.025000	38.933334	362.500000	1023.000000	1023.000000	2046.000000
44.700001	0.033826	19.990877	6.839504	-0.092061	5.329253	7.914181	0.000000	-10.000000	-1.025000	39.283333	375.500000	1023.000000	1023.000000	2046.000000
44.720001	0.035780	21.146172	7.233539	-0.033010	5.815796	8.129847	0.000000	-10.000000	-1.016667	39.283333	388.500000	1023.000000	1023.000000	2046.000000
44.740002	0.037719	22.292006	7.648807	0.064204	6.283850	8.295144	0.000000	-10.000000	-1.025000	39.366669	401.666656	1023.000000	1023.000000	2046.000000
44.759998	0.039712	23.469988	8.109909	0.122607	6.745198	8.492275	0.000000	-10.000000	-1.050000	39.683334	414.833344	1023.000000	1023.000000	2046.000000
44.779999	0.041483	24.516706	8.538551	0.127874	7.157425	8.692855	0.000000	-10.000000	-1.075000	39.933334	428.166656	1023.000000	1023.000000	2046.000000
44.799999	0.042856	25.327997	8.820049	0.199388	7.482070	8.826490	0.000000	-10.000000	-1.083333	40.216667	441.333344	1023.000000	1023.000000	2046.000000
44.820000	0.043954	25.976685	9.070403	0.211018	7.750163	8.945100	0.000000	-10.000000	-1.083333	40.150002	454.666656	1023.000000	1023.000000	2046.000000
44.840000	0.044693	26.413313	9.324363	0.119428	7.878221	9.091301	0.000000	-10.000000	-1.100000	39.816669	468.000000	1023.000000	1023.000000	2046.000000
44.860001	0.045491	26.885174	9.678790	0.052675	8.060124	9.093585	0.000000	-10.000000	-1.066667	39.616669	481.333344	1023.000000	1023.000000	2046.000000
44.880001	0.046618	27.551229	10.082068	-0.058964	8.380281	9.147842	0.000000	-10.000000	-1.041667	39.099998	494.666656	1023.000000	1023.000000	2046.000000
44.900002	0.048112	28.434240	10.493711	-0.052695	8.734202	9.259022	0.000000	-10.000000	-1.000000	38.883331	503.500000	1023.000000	1023.000000	2046.000000
44.919998	0.050460	29.822010	10.945184	0.187025	9.180797	9.509005	0.000000	-10.000000	-0.958333	38.116665	516.666687	1023.000000	1023.000000	2046.000000
44.939999	0.052962	31.300272	11.202823	0.590113	9.632303	9.875032	0.000000	-10.000000	-0.900000	37.016666	529.500000	1023.000000	1023.000000	2046.000000
44.959999	0.054203	32.033760	11.205701	0.742495	9.939884	10.145681	0.000000	-10.000000	-0.825000	35.549999	546.333313	1023.000000	1023.000000	2046.000000
44.980000	0.054004	31.916216	11.040803	0.514588	10.018686	10.342138	0.000000	-10.000000	-0.766667	34.250000	558.333313	1023.000000	1023.000000	2046.000000
45.000000	0.052750	31.175379	10.820295	0.150746	9.853827	10.350510	0.000000	-10.000000	-0.741667	33.450001	570.000000	1023.000000	1023.000000	2046.000000
45.020000	0.051237	30.280876	10.625658	-0.219674	9.738673	10.136219	0.000000	-10.000000	-0.708333	32.566669	581.333313	1023.000000	1023.000000	2046.000000
45.040001	0.050347	29.755224	10.678946	-0.595554	9.770386	9.901446	0.000000	-10.000000	-0.691667	31.766668	592.500000	1023.000000	1023.000000	2046.000000
45.060001	0.050210	29.674114	10.780442	-0.803431	9.936638	9.760467	0.000000	-10.000000	-0.666667	31.300001	603.166687	1023.000000	1023.000000	2046.000000
45.080002	0.050744	29.989620	10.925953	-0.847266	10.172474	9.738459	0.000000	-10.000000	-0.666667	31.166668	613.666687	1023.000000	1023.000000	2046.000000
45.099998	0.051523	30.450094	11.039254	-0.776220	10.403955	9.783105	0.000000	-10.000000	-0.675000	31.233334	624.000000	1023.000000	1023.000000	2046.000000
45.119999	0.052376	30.954208	11.165312	-0.612937	10.574578	9.827256	0.000000	-10.000000	-0.658333	31.000000	634.333313	1023.000000	1023.000000	2046.000000
45.139999	0.053197	31.439133	11.269320	-0.485358	10.797964	9.857205	0.000000	-10.000000	-0.625000	30.683332	644.833313	1023.000000	1023.000000	2046.000000
45.160000	0.053944	31.880764	11.350700	-0.384600	10.992742	9.921921	0.000000	-10.000000	-0.583333	29.850000	655.166687	1023.000000	1023.000000	2046.000000
45.180000	0.054650	32.298103	11.437950	-0.273335	11.191506	9.941981	0.000000	-10.000000	-0.525000	28.600000	665.500000	1023.000000	1023.000000	2046.000000
45.200001	0.055291	32.677265	11.516998	-0.219426	11.343738	10.035957	0.000000	-10.000000	-0.433333	26.616667	675.166687	1023.000000	1023.000000	2046.000000
45.220001	0.055982	33.085438	11.612041	-0.086271	11.478522	10.081146	0.000000	-10.000000	-0.316667	23.983334	684.333313	1023.000000	1023.000000	2046.000000
45.240002	0.056669	33.491226	11.700219	0.105080	11.622931	10.062998	0.000000	-10.000000	-0.208333	20.616667	692.666687	1023.000000	1023.000000	2046.000000
45.259998	0.057473	33.966370	11.817819	0.275694	11.755635	10.117222	0.000000	-10.000000	-0.116667	16.950001	700.000000	1023.000000	1023.000000	2046.000000
45.279999	0.058169	34.377605	11.905197	0.405725	11.959372	10.107313	0.000000	-10.000000	-0.058333	13.300000	706.333313	1023.000000	1023.000000	2046.000000
45.299999	0.059037	34.890587	12.001693	0.601477	12.085502	10.201915	0.000000	-10.000000	-0.016667	9.450000	711.500000	1023.000000	1023.000000	2046.000000
45.320000	0.060009	35.465378	12.112320	0.834110	12.209480	10.309468	0.000000	-10.000000	-0.008333	5.916667	715.500000	1023.000000	1023.000000	2046.000000
45.340000	0.060768	35.914116	12.154133	1.007916	12.302227	10.449839	0.000000	-10.000000	0.008333	2.316667	718.000000	1023.000000	1023.000000	2046.000000
45.360001	0.061210	36.175129	12.055646	1.207557	12.391599	10.520326	0.000000	-10.000000	0.025000	-0.600000	719.333313	1023.000000	1023.000000	2046.000000
45.380001	0.061198	36.168022	11.857499	1.305941	12.390125	10.614457	0.000000	-10.000000	0.050000	-3.983333	719.833313	1023.000000	1023.000000	2046.000000
45.400002	0.060847	35.960453	11.616058	1.322311	12.316273	10.705811	0.000000	-10.000000	0.083333	-7.500000	720.000000	1023.000000	1023.000000	2046.000000
45.419998	0.060226	35.593323	11.341421	1.287336	12.165550	10.799016	0.000000	-10.000000	0.125000	-11.083334	720.000000	1023.000000	1023.000000	2046.000000
45.439999	0.059392	35.100948	11.050680	1.249568	11.954634	10.846068	0.000000	-10.000000	0.166667	-13.733334	720.000000	1023.000000	1023.000000	2046.000000
45.459999	0.058470	34.555851	10.826116	1.178552	11.673322	10.877861	0.000000	-10.000000	0.200000	-15.483334	720.000000	1023.000000	1023.000000	2046.000000
45.480000	0.057515	33.991154	10.630106	1.083686	11.347597	10.929764	0.000000	-10.000000	0.241667	-17.050001	712.166687	1023.000000	1023.000000	2046.000000
45.500000	0.056583	33.440266	10.450206	1.029107	11.060024	10.900928	0.000000	-10.000000	0.291667	-18.566668	702.333313	1023.000000	1023.000000	2046.000000
45.520000	0.055657	32.893078	10.301653	0.975254	10.752273	10.863896	0.000000	-10.000000	0.341667	-20.033335	690.166687	1023.000000	1023.000000	2046.000000
45.540001	0.054873	32.430073	10.105510	0.935026	10.474055	10.915481	0.000000	-10.000000	0.375000	-21.116667	683.500000	1023.000000	1023.000000	2046.000000
45.560001	0.054056	31.947289	9.915586	0.919168	10.193503	10.919030	0.000000	-10.000000	0.383333	-22.083334	676.333313	1023.000000	1023.000000	2046.000000
45.580002	0.053428	31.575878	9.785152	0.913475	9.898806	10.978445	0.000000	-10.000000	0.391667	-22.816668	668.833313	1023.000000	1023.000000	2046.000000
45.599998	0.052930	31.281363	9.682682	0.957573	9.582939	11.058168	0.000000	-10.000000	0.400000	-23.400000	661.333313	1023.000000	1023.000000	2046.000000
45.619999	0.052353	30.940798	9.459708	1.119581	9.306334	11.055174	0.000000	-10.000000	0.416667	-23.716667	653.666687	1023.000000	1023.000000	2046.000000
45.639999	0.051763	30.591724	9.244875	1.288403	8.945254	11.113193	0.000000	-10.000000	0.441667	-24.066668	646.000000	1023.000000	1023.000000	2046.000000
45.660000	0.051157	30.233738	8.992175	1.421737	8.622005	11.197822	0.000000	-10.000000	0.466667	-24.366667	637.833313	1023.000000	1023.000000	2046.000000
45.680000	0.050433	29.805698	8.724008	1.588955	8.266926	11.225811	0.000000	-10.000000	0.500000	-24.883333	629.500000	1023.000000	1023.000000	2046.000000
45.700001	0.049673	29.356783	8.474716	1.704637	7.869762	11.307669	0.000000	-10.000000	0.525000	-25.583334	621.166687	1023.000000	1023.000000	2046.000000
45.720001	0.048781	28.829815	8.155066	1.859626	7.517448	11.297673	0.000000	-10.000000	0.541667	-26.516668	612.666687	1023.000000	1023.000000	2046.000000
45.740002	0.047716	28.200039	7.841488	1.956625	7.128481	11.273443	0.000000	-10.000000	0.575000	-27.700001	603.833313	1023.000000	1023.000000	2046.000000
45.759998	0.046669	27.581572	7.565058	2.062326	6.714889	11.239298	0.000000	-10.000000	0.608333	-28.616667	594.500000	1023.000000	1023.000000	2046.000000
45.779999	0.045534	26.910316	7.271487	2.134340	6.316000	11.188490	0.000000	-10.000000	0.658333	-29.416668	585.000000	1023.000000	1023.000000	2046.000000
45.799999	0.044312	26.188156	6.963684	2.203415	5.914563	11.106495	0.000000	-10.000000	0.700000	-30.016668	575.333313	1023.000000	1023.000000	2046.000000
45.820000	0.043132	25.491013	6.718894	2.202269	5.521612	11.048238	0.000000	-10.000000	0.741667	-30.933334	565.333313	1023.000000	1023.000000	2046.000000
45.840000	0.042199	24.939436	6.633422	2.237742	5.147080	10.921192	0.000000	-10.000000	0.775000	-31.650002	555.000000	1023.000000	1023.000000	2046.000000
45.860001	0.041486	24.518471	6.601743	2.262398	4.821819	10.832511	0.000000	-10.000000	0.783333	-32.133335	544.333313	1023.000000	1023.000000	2046.000000
45.880001	0.041016	24.240667	6.502061	2.435581	4.535094	10.767932	0.000000	-10.000000	0.775000	-31.916668	533.500000	1023.000000	1023.000000	2046.000000
45.900002	0.040538	23.958250	6.393474	2.609828	4.295591	10.659357	0.000000	-10.000000	0.758333	-31.683332	526.166687	1023.000000	1023.000000	2046.000000
45.919998	0.039987	23.632099	6.399771	2.635141	4.042420	10.554767	0.000000	-10.000000	0.741667	-31.183332	515.500000	1023.000000	1023.000000	2046.000000
45.939999	0.039197	23.165678	6.269255	2.668500	3.865596	10.362327	0.000000	-10.000000	0.708333	-30.733334	505.166656	1023.000000	1023.000000	2046.000000
45.959999	0.038928	23.006315	6.121812	2.861449	3.691029	10.332024	0.000000	-10.000000	0.675000	-30.200001	491.500000	1023.000000	1023.000000	2046.000000
45.980000	0.038656	22.845623	5.883033	3.096671	3.551762	10.314157	0.000000	-10.000000	0.658333	-29.983334	481.500000	1023.000000	1023.000000	2046.000000
46.000000	0.037456	22.136477	5.474710	3.153466	3.212892	10.295409	0.000000	-10.000000	0.658333	-30.033335	471.500000	1023.000000	1023.000000	2046.000000
46.020000	0.035304	20.864782	5.058443	2.962082	2.687909	10.156348	0.000000	-10.000000	0.666667	-30.050001	461.500000	1023.000000	1023.000000	2046.000000
46.040001	0.032419	19.159805	4.580213	2.520240	2.116887	9.942467	0.000000	-10.000000	0.658333	-29.950001	451.500000	1023.000000	1023.000000	2046.000000
46.060001	0.029329	17.333464	4.145984	2.063114	1.619845	9.504520	0.000000	-10.000000	0.666667	-29.883333	441.500000	1023.000000	1023.000000	2046.000000
46.080002	0.026061	15.401784	3.763783	1.523657	1.117340	8.997004	0.000000	-10.000000	0.666667	-30.016666	431.500000	1023.000000	1023.000000	2046.000000
46.099998	0.023293	13.765931	3.565572	1.061096	0.637833	8.501431	0.000000	-10.000000	0.675000	-30.150000	421.500000	1023.000000	1023.000000	2046.000000
46.119999	0.021198	12.528243	3.343785	0.897873	0.319832	7.966753	0.000000	-10.000000	0.683333	-30.350000	411.500000	1023.000000	1023.000000	2046.000000
46.139999	0.019526	11.539909	2.945157	0.842982	0.080103	7.671667	0.000000	-10.000000	0.708333	-30.616667	401.500000	1023.000000	1023.000000	2046.000000
46.160000	0.018078	10.684155	2.620654	0.919365	-0.225053	7.369190	0.000000	-10.000000	0.741667	-31.000000	391.166656	1023.000000	1023.000000	2046.000000
46.180000	0.016669	9.851521	2.226102	0.995034	-0.515995	7.146380	0.000000	-10.000000	0.775000	-31.400002	380.833344	1023.000000	1023.000000	2046.000000
46.200001	0.015268	9.023605	1.892279	0.985941	-0.836637	6.982021	0.000000	-10.000000	0.800000	-31.883333	370.166656	1023.000000	1023.000000	2046.000000
46.220001	0.013842	8.180484	1.533681	1.006194	-1.158955	6.799563	0.000000	-10.000000	0.816667	-32.266666	363.166656	1023.000000	1023.000000	2046.000000
46.240002	0.012460	7.363984	1.239739	1.001993	-1.505354	6.627605	0.000000	-10.000000	0.841667	-32.883335	352.333344	1023.000000	1023.000000	2046.000000
46.259998	0.011271	6.660936	0.998588	0.973490	-1.886510	6.575367	0.000000	-10.000000	0.858333	-33.183334	341.333344	1023.000000	1023.000000	2046.000000
46.279999	0.010226	6.043777	0.742494	1.045041	-2.178818	6.435060	0.000000	-10.000000	0.866667	-33.666668	326.666656	1023.000000	1023.000000	2046.000000
46.299999	0.009430	5.573314	0.617838	1.103619	-2.484516	6.336373	0.000000	-10.000000	0.850000	-33.533333	315.333344	1023.000000	1023.000000	2046.000000
46.320000	0.008923	5.273570	0.539816	1.167793	-2.680636	6.246596	0.000000	-10.000000	0.833333	-33.433334	304.166656	1023.000000	1023.000000	2046.000000
46.340000	0.008692	5.137210	0.545987	1.233230	-2.866456	6.224450	0.000000	-10.000000	0.816667	-33.133335	293.000000	1023.000000	1023.000000	2046.000000
46.360001	0.008358	4.939477	0.430193	1.288454	-2.947947	6.168778	0.000000	-10.000000	0.808333	-33.033333	282.000000	1023.000000	1023.000000	2046.000000
46.380001	0.008059	4.762991	0.301469	1.381929	-3.099284	6.178876	0.000000	-10.000000	0.800000	-32.983334	271.000000	1023.000000	1023.000000	2046.000000
46.400002	0.007515	4.441244	0.108698	1.480694	-3.247149	6.099000	0.000000	-10.000000	0.783333	-32.533333	260.000000	1023.000000	1023.000000	2046.000000
46.419998	0.006586	3.892048	-0.176406	1.464368	-3.376331	5.980418	0.000000	-10.000000	0.766667	-32.000000	249.166672	1023.000000	1023.000000	2046.000000
46.439999	0.005505	3.253645	-0.418413	1.421798	-3.627670	5.877930	0.000000	-10.000000	0.750000	-31.400000	238.333328	1023.000000	1023.000000	2046.000000
46.459999	0.004424	2.614378	-0.685949	1.391670	-3.844022	5.752678	0.000000	-10.000000	0.750000	-31.049999	227.833328	1023.000000	1023.000000	2046.000000
46.480000	0.003304	1.952453	-0.961242	1.351717	-4.076415	5.638392	0.000000	-10.000000	0.750000	-30.750000	217.500000	1023.000000	1023.000000	2046.000000
46.500000	0.002124	1.255402	-1.277017	1.368189	-4.329572	5.493802	0.000000	-10.000000	0.716667	-30.350000	207.500000	1023.000000	1023.000000	2046.000000
46.520000	0.001000	0.590912	-1.477760	1.368653	-4.589036	5.289054	0.000000	-10.000000	0.683333	-29.933334	197.500000	1023.000000	1023.000000	2046.000000
46.540001	-0.000083	-0.049279	-1.604218	1.259273	-4.811348	5.107014	0.000000	-10.000000	0.650000	-29.600000	187.500000	1023.000000	1023.000000	2046.000000
46.560001	-0.001133	-0.669508	-1.701610	1.168122	-5.047879	4.911859	0.000000	-10.000000	0.641667	-29.216667	177.500000	1023.000000	1023.000000	2046.000000
46.580002	-0.002024	-1.196469	-1.745366	1.060864	-5.247353	4.735386	0.000000	-10.000000	0.625000	-28.916668	167.500000	1023.000000	1023.000000	2046.000000
46.599998	-0.002778	-1.641732	-1.812230	0.951347	-5.368004	4.587156	0.000000	-10.000000	0.608333	-28.466667	157.833328	1023.000000	1023.000000	2046.000000
46.619999	-0.003376	-1.995116	-1.820578	0.850476	-5.460988	4.435974	0.000000	-10.000000	0.591667	-28.233334	148.333328	1023.000000	1023.000000	2046.000000
46.639999	-0.003759	-2.221513	-1.803993	0.808419	-5.522679	4.296740	0.000000	-10.000000	0.591667	-27.900000	139.000000	1023.000000	1023.000000	2046.000000
46.660000	-0.004191	-2.477079	-1.798466	0.726492	-5.574534	4.169429	0.000000	-10.000000	0.566667	-27.583334	129.666672	1023.000000	1023.000000	2046.000000
46.680000	-0.004623	-2.732479	-1.850644	0.738466	-5.652400	4.032101	0.000000	-10.000000	0.541667	-27.083334	120.500000	1023.000000	1023.000000	2046.000000
46.700001	-0.004996	-2.952599	-1.914065	0.733466	-5.678332	3.906332	0.000000	-10.000000	0.508333	-26.783333	114.500000	1023.000000	1023.000000	2046.000000
46.720001	-0.005312	-3.139606	-1.914964	0.703379	-5.756148	3.828127	0.000000	-10.000000	0.483333	-26.316668	108.500000	1023.000000	1023.000000	2046.000000
46.740002	-0.005755	-3.401096	-1.928148	0.665971	-5.886814	3.747895	0.000000	-10.000000	0.466667	-25.583334	99.833336	1023.000000	1023.000000	2046.000000
46.759998	-0.006017	-3.556304	-1.974342	0.685802	-5.926444	3.658680	0.000000	-10.000000	0.433333	-24.600000	88.333336	1023.000000	1023.000000	2046.000000
46.779999	-0.006366	-3.762269	-1.998648	0.674358	-5.989596	3.551617	0.000000	-10.000000	0.400000	-23.583334	77.166664	1023.000000	1023.000000	2046.000000
46.799999	-0.006747	-3.987558	-2.013155	0.639830	-6.073815	3.459581	0.000000	-10.000000	0.366667	-22.733334	69.333336	1023.000000	1023.000000	2046.000000
46.820000	-0.007006	-4.140561	-1.987900	0.580347	-6.109977	3.376969	0.000000	-10.000000	0.333333	-21.750000	61.833332	1023.000000	1023.000000	2046.000000
46.840000	-0.007355	-4.346783	-1.972387	0.518595	-6.185636	3.292645	0.000000	-10.000000	0.316667	-20.933334	54.666668	1023.000000	1023.000000	2046.000000
46.860001	-0.007638	-4.513855	-1.952949	0.489379	-6.194366	3.144081	0.000000	-10.000000	0.283333	-20.150000	47.500000	1023.000000	1023.000000	2046.000000
46.880001	-0.007921	-4.681271	-1.949450	0.446467	-6.203347	3.025059	0.000000	-10.000000	0.266667	-19.750000	42.833332	1023.000000	1023.000000	2046.000000
46.900002	-0.008298	-4.904366	-1.940634	0.410761	-6.197971	2.823478	0.000000	-10.000000	0.250000	-19.250000	38.500000	1023.000000	1023.000000	2046.000000
46.919998	-0.008597	-5.080812	-1.955084	0.384429	-6.186949	2.676791	0.000000	-10.000000	0.233333	-18.400000	32.500000	1023.000000	1023.000000	2046.000000
46.939999	-0.008814	-5.209108	-1.924564	0.339972	-6.173192	2.548676	0.000000	-10.000000	0.208333	-17.283333	24.500000	1023.000000	1023.000000	2046.000000
46.959999	-0.008937	-5.281761	-1.878941	0.334036	-6.142071	2.405216	0.000000	-10.000000	0.183333	-16.416666	18.500000	1023.000000	1023.000000	2046.000000
46.980000	-0.009149	-5.406951	-1.886223	0.338658	-6.138623	2.279237	0.000000	-10.000000	0.166667	-15.750000	14.666667	1023.000000	1023.000000	2046.000000
47.000000	-0.009260	-5.472583	-1.847715	0.333347	-6.146191	2.187977	0.000000	-10.000000	0.125000	-14.266666	9.833333	1023.000000	1023.000000	2046.000000
47.020000	-0.009216	-5.446831	-1.790337	0.330285	-6.128623	2.141843	0.000000	-10.000000	0.075000	-12.116667	4.000000	1023.000000	1023.000000	2046.000000
47.040001	-0.009173	-5.421114	-1.685897	0.308706	-6.126129	2.082206	0.000000	-10.000000	0.025000	-9.083333	-1.166667	1023.000000	1023.000000	2046.000000
47.060001	-0.009061	-5.354795	-1.622773	0.322003	-6.114905	2.060882	0.000000	-10.000000	0.008333	-7.133333	-3.333333	1023.000000	1023.000000	2046.000000
47.080002	-0.008887	-5.251948	-1.523390	0.324794	-6.066416	2.013065	0.000000	-10.000000	-0.025000	-2.150000	-5.000000	1023.000000	1023.000000	2046.000000
47.099998	-0.008700	-5.141932	-1.371992	0.295373	-6.018927	1.953614	0.000000	-10.000000	-0.091667	3.366667	-5.500000	1023.000000	1023.000000	2046.000000
47.119999	-0.008321	-4.917575	-1.150681	0.202737	-5.888995	1.919364	0.000000	-10.000000	-0.175000	10.783333	-6.000000	1023.000000	1023.000000	2046.000000
47.139999	-0.007911	-4.675495	-1.003765	0.121956	-5.744244	1.950559	0.000000	-10.000000	-0.233333	14.500000	-6.000000	1023.000000	1023.000000	2046.000000
47.160000	-0.006995	-4.134114	-0.836109	0.171180	-5.470057	2.000873	0.000000	-10.000000	-0.283333	17.716667	-6.000000	1023.000000	1023.000000	2046.000000
47.180000	-0.006093	-3.601201	-0.701545	0.201464	-5.122230	2.021110	0.000000	-10.000000	-0.316667	19.033333	-6.000000	1023.000000	1023.000000	2046.000000
47.200001	-0.005475	-3.235445	-0.586592	0.055369	-4.806907	2.102684	0.000000	-10.000000	-0.375000	21.050001	-0.666667	1023.000000	1023.000000	2046.000000
47.220001	-0.005468	-3.231756	-0.527445	-0.257436	-4.697041	2.250165	0.000000	-10.000000	-0.416667	22.583334	10.500000	1023.000000	1023.000000	2046.000000
47.240002	-0.005820	-3.439711	-0.530220	-0.615273	-4.660695	2.366477	0.000000	-10.000000	-0.475000	24.633333	24.333334	1023.000000	1023.000000	2046.000000
47.259998	-0.006876	-4.063777	-0.725198	-0.991984	-4.651137	2.304542	0.000000	-10.000000	-0.533333	26.866667	38.833332	1023.000000	1023.000000	2046.000000
47.279999	-0.008108	-4.792072	-0.828721	-1.445154	-4.657154	2.138957	0.000000	-10.000000	-0.608333	28.666666	50.500000	1023.000000	1023.000000	2046.000000
47.299999	-0.008631	-5.100854	-0.726316	-1.795353	-4.539433	1.960248	0.000000	-10.000000	-0.666667	29.950001	59.500000	1023.000000	1023.000000	2046.000000
47.320000	-0.008313	-4.913027	-0.610442	-1.937014	-4.290565	1.924994	0.000000	-10.000000	-0.725000	30.983334	65.833336	1023.000000	1023.000000	2046.000000
47.340000	-0.007600	-4.491804	-0.529069	-1.959912	-3.996403	1.993580	0.000000	-10.000000	-0.750000	31.816668	76.333336	1023.000000	1023.000000	2046.000000
47.360001	-0.006713	-3.967563	-0.447332	-1.908988	-3.753414	2.142171	0.000000	-10.000000	-0.775000	32.650002	86.833336	1023.000000	1023.000000	2046.000000
47.380001	-0.005737	-3.390639	-0.400350	-1.795314	-3.428217	2.233242	0.000000	-10.000000	-0.791667	33.016670	97.666664	1023.000000	1023.000000	2046.000000
47.400002	-0.004776	-2.822344	-0.272216	-1.729135	-3.195604	2.374611	0.000000	-10.000000	-0.808333	33.583336	105.000000	1023.000000	1023.000000	2046.000000
47.419998	-0.003761	-2.222808	-0.155173	-1.668917	-2.924705	2.525986	0.000000	-10.000000	-0.850000	34.833336	120.000000	1023.000000	1023.000000	2046.000000
47.439999	-0.002705	-1.598567	-0.042898	-1.603441	-2.658224	2.705996	0.000000	-10.000000	-0.875000	35.916668	131.333328	1023.000000	1023.000000	2046.000000
47.459999	-0.001366	-0.807453	0.148211	-1.468282	-2.388473	2.901091	0.000000	-10.000000	-0.916667	36.650002	143.000000	1023.000000	1023.000000	2046.000000
47.480000	0.000179	0.105797	0.379392	-1.347772	-2.037107	3.111284	0.000000	-10.000000	-0.925000	36.966667	155.333328	1023.000000	1023.000000	2046.000000
47.500000	0.001959	1.157885	0.711631	-1.180738	-1.650456	3.277448	0.000000	-10.000000	-0.933333	37.283333	167.666672	1023.000000	1023.000000	2046.000000
47.520000	0.004083	2.413021	1.153355	-1.115978	-1.210658	3.586303	0.000000	-10.000000	-0.950000	37.966667	184.333328	1023.000000	1023.000000	2046.000000
47.540001	0.006222	3.677454	1.510857	-1.000422	-0.710444	3.877463	0.000000	-10.000000	-0.958333	38.066666	197.000000	1023.000000	1023.000000	2046.000000
47.560001	0.008468	5.004363	1.913880	-0.829629	-0.261942	4.182054	0.000000	-10.000000	-0.966667	38.166668	209.666672	1023.000000	1023.000000	2046.000000
47.580002	0.010601	6.265352	2.234423	-0.697536	0.205726	4.522738	0.000000	-10.000000	-0.950000	37.883335	218.166672	1023.000000	1023.000000	2046.000000
47.599998	0.012529	7.404409	2.468141	-0.628030	0.650546	4.913753	0.000000	-10.000000	-0.933333	37.716667	230.833328	1023.000000	1023.000000	2046.000000
47.619999	0.014112	8.339924	2.689564	-0.612738	1.032400	5.230698	0.000000	-10.000000	-0.916667	37.550003	243.500000	1023.000000	1023.000000	2046.000000
47.639999	0.015496	9.158257	2.857691	-0.608688	1.398504	5.510749	0.000000	-10.000000	-0.883333	37.133335	256.000000	1023.000000	1023.000000	2046.000000
47.660000	0.016587	9.803053	2.985467	-0.682940	1.696438	5.804089	0.000000	-10.000000	-0.858333	36.600002	264.333344	1023.000000	1023.000000	2046.000000
47.680000	0.017630	10.419467	3.126811	-0.736141	1.921442	6.107355	0.000000	-10.000000	-0.841667	35.900002	276.666656	1023.000000	1023.000000	2046.000000
47.700001	0.018799	11.110417	3.394691	-0.784662	2.123887	6.376501	0.000000	-10.000000	-0.858333	35.450001	289.000000	1023.000000	1023.000000	2046.000000
47.720001	0.019778	11.688984	3.619717	-0.850030	2.366473	6.552824	0.000000	-10.000000	-0.883333	35.433334	300.666656	1023.000000	1023.000000	2046.000000
47.740002	0.020926	12.367108	3.952224	-0.919607	2.575479	6.759013	0.000000	-10.000000	-0.900000	35.716667	312.333344	1023.000000	1023.000000	2046.000000
47.759998	0.022270	13.161345	4.258237	-0.948677	2.948165	6.903620	0.000000	-10.000000	-0.883333	35.666668	324.000000	1023.000000	1023.000000	2046.000000
47.779999	0.023874	14.109594	4.641254	-0.963258	3.312123	7.119475	0.000000	-10.000000	-0.883333	35.566669	336.000000	1023.000000	1023.000000	2046.000000
47.799999	0.025665	15.168015	5.045909	-0.975131	3.767076	7.330160	0.000000	-10.000000	-0.883333	35.533333	348.000000	1023.000000	1023.000000	2046.000000
47.820000	0.027572	16.294838	5.483191	-0.886514	4.157179	7.540981	0.000000	-10.000000	-0.900000	35.916668	360.000000	1023.000000	1023.000000	2046.000000
47.840000	0.029699	17.551844	5.930213	-0.791059	4.628945	7.783744	0.000000	-10.000000	-0.900000	36.049999	372.000000	1023.000000	1023.000000	2046.000000
47.860001	0.031689	18.728043	6.356812	-0.703098	5.080775	7.993554	0.000000	-10.000000	-0.900000	36.100002	384.000000	1023.000000	1023.000000	2046.000000
47.880001	0.033786	19.967695	6.790643	-0.587140	5.452667	8.311526	0.000000	-10.000000	-0.900000	36.200001	396.000000	1023.000000	1023.000000	2046.000000
47.900002	0.035998	21.274963	7.218201	-0.440004	5.922542	8.574224	0.000000	-10.000000	-0.908333	36.300003	408.000000	1023.000000	1023.000000	2046.000000
47.919998	0.038116	22.526432	7.653679	-0.308736	6.340264	8.841226	0.000000	-10.000000	-0.916667	36.616669	420.000000	1023.000000	1023.000000	2046.000000
47.939999	0.040222	23.771435	8.072838	-0.167339	6.769063	9.096871	0.000000	-10.000000	-0.908333	36.600002	432.166656	1023.000000	1023.000000	2046.000000
47.959999	0.042299	24.998474	8.499015	-0.030997	7.173190	9.357266	0.000000	-10.000000	-0.891667	36.583336	444.500000	1023.000000	1023.000000	2046.000000
47.980000	0.044257	26.155729	8.900738	0.056505	7.597486	9.600999	0.000000	-10.000000	-0.850000	36.233334	456.833344	1023.000000	1023.000000	2046.000000
48.000000	0.046038	27.208443	9.248079	0.207777	7.986773	9.765813	0.000000	-10.000000	-0.816667	35.516666	473.000000	1023.000000	1023.000000	2046.000000
48.020000	0.047834	28.269855	9.604304	0.329935	8.402477	9.933139	0.000000	-10.000000	-0.783333	34.983334	485.000000	1023.000000	1023.000000	2046.000000
48.040001	0.049471	29.237591	9.925879	0.421228	8.789044	10.101439	0.000000	-10.000000	-0.766667	33.983334	496.666656	1023.000000	1023.000000	2046.000000
48.060001	0.051209	30.264511	10.286036	0.527224	9.165150	10.286100	0.000000	-10.000000	-0.758333	33.400002	504.166656	1023.000000	1023.000000	2046.000000
48.080002	0.052764	31.183563	10.600692	0.611394	9.523544	10.447933	0.000000	-10.000000	-0.708333	32.583332	515.333313	1023.000000	1023.000000	2046.000000
48.099998	0.054303	32.093266	10.924680	0.726648	9.828928	10.613008	0.000000	-10.000000	-0.658333	31.733334	526.500000	1023.000000	1023.000000	2046.000000
48.119999	0.055687	32.910915	11.165130	0.829948	10.126140	10.789696	0.000000	-10.000000	-0.583333	30.766666	537.166687	1023.000000	1023.000000	2046.000000
48.139999	0.056900	33.627998	11.444095	0.888057	10.374241	10.921606	0.000000	-10.000000	-0.525000	29.533335	547.500000	1023.000000	1023.000000	2046.000000
48.160000	0.057582	34.031250	11.513858	0.997651	10.512316	11.007424	0.000000	-10.000000	-0.458333	28.050001	557.500000	1023.000000	1023.000000	2046.000000
48.180000	0.057788	34.152443	11.484239	1.098877	10.452653	11.116674	0.000000	-10.000000	-0.416667	26.466667	567.166687	1023.000000	1023.000000	2046.000000
48.200001	0.057630	34.059048	11.510225	1.059399	10.337252	11.152171	0.000000	-10.000000	-0.375000	24.866667	576.333313	1023.000000	1023.000000	2046.000000
48.220001	0.057586	34.033379	11.563550	1.004263	10.348032	11.117535	0.000000	-10.000000	-0.333333	23.650000	584.833313	1023.000000	1023.000000	2046.000000
48.240002	0.057902	34.219826	11.713530	1.015625	10.404370	11.086301	0.000000	-10.000000	-0.258333	22.033333	593.000000	1023.000000	1023.000000	2046.000000
48.259998	0.058877	34.796581	11.921705	1.148294	10.518735	11.207845	0.000000	-10.000000	-0.208333	20.016666	600.666687	1023.000000	1023.000000	2046.000000
48.279999	0.060380	35.684467	11.951436	1.599164	10.657850	11.476018	0.000000	-10.000000	-0.141667	17.383333	607.833313	1023.000000	1023.000000	2046.000000
48.299999	0.061058	36.085194	11.706325	1.931055	10.751365	11.696450	0.000000	-10.000000	-0.108333	14.533334	614.000000	1023.000000	1023.000000	2046.000000
48.320000	0.060408	35.700996	11.475305	1.868130	10.558540	11.799021	0.000000	-10.000000	-0.058333	11.600000	619.333313	1023.000000	1023.000000	2046.000000
48.340000	0.058371	34.497334	11.007203	1.506512	10.259255	11.724362	0.000000	-10.000000	-0.033333	8.433333	623.666687	1023.000000	1023.000000	2046.000000
48.360001	0.055679	32.906559	10.522871	1.112099	9.807333	11.464254	0.000000	-10.000000	0.008333	4.166667	627.000000	1023.000000	1023.000000	2046.000000
48.380001	0.052929	31.280758	10.118907	0.697940	9.411501	11.052409	0.000000	-10.000000	0.025000	0.050000	629.000000	1023.000000	1023.000000	2046.000000
48.400002	0.050822	30.035816	9.903249	0.389084	9.090034	10.653449	0.000000	-10.000000	0.041667	-4.166667	629.833313	1023.000000	1023.000000	2046.000000
48.419998	0.049363	29.173487	9.672960	0.236905	8.916202	10.347419	0.000000	-10.000000	0.058333	-7.500000	630.000000	1023.000000	1023.000000	2046.000000
48.439999	0.048290	28.539457	9.409065	0.236673	8.735681	10.158038	0.000000	-10.000000	0.083333	-10.166667	630.000000	1023.000000	1023.000000	2046.000000
48.459999	0.047312	27.961477	9.186154	0.284033	8.486818	10.004472	0.000000	-10.000000	0.108333	-11.766666	630.000000	1023.000000	1023.000000	2046.000000
48.480000	0.046391	27.417250	8.900149	0.374778	8.253271	9.889051	0.000000	-10.000000	0.125000	-12.583333	630.000000	1023.000000	1023.000000	2046.000000
48.500000	0.045451	26.861816	8.629765	0.427818	8.039301	9.764933	0.000000	-10.000000	0.158333	-13.633333	626.333313	1023.000000	1023.000000	2046.000000
48.520000	0.044598	26.357531	8.411068	0.442330	7.821396	9.682735	0.000000	-10.000000	0.208333	-15.683333	614.166687	1023.000000	1023.000000	2046.000000
48.540001	0.043627	25.783770	8.195007	0.441928	7.612610	9.534225	0.000000	-10.000000	0.250000	-17.350000	602.000000	1023.000000	1023.000000	2046.000000
48.560001	0.042885	25.344770	7.996763	0.531283	7.376107	9.440617	0.000000	-10.000000	0.275000	-18.600000	593.500000	1023.000000	1023.000000	2046.000000
48.580002	0.042169	24.922153	7.782590	0.594377	7.185020	9.360165	0.000000	-10.000000	0.266667	-18.850000	591.500000	1023.000000	1023.000000	2046.000000
48.599998	0.041603	24.587233	7.634323	0.681282	6.994284	9.277344	0.000000	-10.000000	0.275000	-19.316668	587.166687	1023.000000	1023.000000	2046.000000
48.619999	0.041320	24.419914	7.576635	0.734656	6.848565	9.260058	0.000000	-10.000000	0.300000	-20.000000	580.666687	1023.000000	1023.000000	2046.000000
48.639999	0.040916	24.181412	7.480306	0.758578	6.642424	9.300104	0.000000	-10.000000	0.333333	-20.683332	573.833313	1023.000000	1023.000000	2046.000000
48.660000	0.040552	23.965979	7.349550	0.926296	6.393531	9.296602	0.000000	-10.000000	0.366667	-21.566666	567.000000	1023.000000	1023.000000	2046.000000
48.680000	0.040215	23.767132	7.136292	1.086162	6.196884	9.347794	0.000000	-10.000000	0.391667	-22.549999	559.666687	1023.000000	1023.000000	2046.000000
48.700001	0.039688	23.455837	6.821714	1.288825	6.038805	9.306493	0.000000	-10.000000	0.441667	-23.616667	552.000000	1023.000000	1023.000000	2046.000000
48.720001	0.038971	23.031996	6.494792	1.368462	5.798192	9.370549	0.000000	-10.000000	0.475000	-24.500000	544.000000	1023.000000	1023.000000	2046.000000
48.740002	0.037991	22.452793	6.167785	1.361214	5.497702	9.426092	0.000000	-10.000000	0.500000	-25.250000	536.000000	1023.000000	1023.000000	2046.000000
48.759998	0.036970	21.849440	5.805771	1.458226	5.170784	9.414659	0.000000	-10.000000	0.508333	-26.033335	527.666687	1023.000000	1023.000000	2046.000000
48.779999	0.035701	21.099066	5.433890	1.465013	4.756948	9.443215	0.000000	-10.000000	0.525000	-26.833334	519.000000	1023.000000	1023.000000	2046.000000
48.799999	0.034377	20.316912	5.046700	1.532483	4.321363	9.416367	0.000000	-10.000000	0.575000	-27.733334	510.000000	1023.000000	1023.000000	2046.000000
48.820000	0.033083	19.552031	4.671267	1.590845	3.918144	9.371775	0.000000	-10.000000	0.616667	-28.366667	500.833344	1023.000000	1023.000000	2046.000000
48.840000	0.031630	18.693466	4.376372	1.547572	3.427535	9.341987	0.000000	-10.000000	0.650000	-29.216667	491.333344	1023.000000	1023.000000	2046.000000
48.860001	0.030460	18.002054	4.159779	1.522240	3.002749	9.317287	0.000000	-10.000000	0.675000	-29.950001	481.500000	1023.000000	1023.000000	2046.000000
48.880001	0.029278	17.303276	3.889143	1.552232	2.627933	9.233969	0.000000	-10.000000	0.716667	-30.700001	471.500000	1023.000000	1023.000000	2046.000000
48.900002	0.028198	16.665216	3.707876	1.499902	2.272567	9.184872	0.000000	-10.000000	0.758333	-31.183334	461.333344	1023.000000	1023.000000	2046.000000
48.919998	0.027285	16.125437	3.541054	1.522460	1.941805	9.120117	0.000000	-10.000000	0.775000	-31.633335	451.000000	1023.000000	1023.000000	2046.000000
48.939999	0.026411	15.608913	3.391553	1.523144	1.616645	9.077571	0.000000	-10.000000	0.783333	-32.150002	440.333344	1023.000000	1023.000000	2046.000000
48.959999	0.025593	15.125751	3.233191	1.575021	1.313517	9.004023	0.000000	-10.000000	0.791667	-32.483334	429.666656	1023.000000	1023.000000	2046.000000
48.980000	0.024876	14.701488	3.109301	1.604952	1.032342	8.954894	0.000000	-10.000000	0.800000	-32.633335	418.833344	1023.000000	1023.000000	2046.000000
49.000000	0.024133	14.262485	2.928077	1.700977	0.700209	8.933221	0.000000	-10.000000	0.791667	-32.383331	400.833344	1023.000000	1023.000000	2046.000000
49.020000	0.023344	13.796128	2.769126	1.765778	0.375296	8.885927	0.000000	-10.000000	0.783333	-32.116665	386.333344	1023.000000	1023.000000	2046.000000
49.040001	0.022658	13.390970	2.612072	1.855703	0.053951	8.869244	0.000000	-10.000000	0.775000	-31.900000	375.500000	1023.000000	1023.000000	2046.000000
49.060001	0.021874	12.927420	2.387981	1.959337	-0.208325	8.788426	0.000000	-10.000000	0.775000	-31.949999	371.833344	1023.000000	1023.000000	2046.000000
49.080002	0.021149	12.499309	2.185462	2.029351	-0.465063	8.749559	0.000000	-10.000000	0.775000	-31.783333	364.666656	1023.000000	1023.000000	2046.000000
49.099998	0.020415	12.065257	2.023752	2.123078	-0.740973	8.659400	0.000000	-10.000000	0.766667	-31.500000	354.000000	1023.000000	1023.000000	2046.000000
49.119999	0.019580	11.571649	1.900340	2.142204	-1.050784	8.579888	0.000000	-10.000000	0.758333	-31.100000	343.666656	1023.000000	1023.000000	2046.000000
49.139999	0.018848	11.139150	1.743176	2.206752	-1.268413	8.457634	0.000000	-10.000000	0.733333	-30.733334	333.333344	1023.000000	1023.000000	2046.000000
49.160000	0.018038	10.660695	1.622312	2.206916	-1.544379	8.375846	0.000000	-10.000000	0.716667	-30.550001	323.000000	1023.000000	1023.000000	2046.000000
49.180000	0.017181	10.154195	1.418456	2.255411	-1.755852	8.236179	0.000000	-10.000000	0.716667	-30.316668	312.666656	1023.000000	1023.000000	2046.000000
49.200001	0.016415	9.700982	1.308468	2.269984	-2.011125	8.133655	0.000000	-10.000000	0.733333	-30.250000	302.500000	1023.000000	1023.000000	2046.000000
49.220001	0.015604	9.221717	1.160255	2.270441	-2.208251	7.999273	0.000000	-10.000000	0.716667	-30.166666	292.500000	1023.000000	1023.000000	2046.000000
49.240002	0.014975	8.850067	1.063298	2.302574	-2.372282	7.856476	0.000000	-10.000000	0.683333	-30.066668	282.500000	1023.000000	1023.000000	2046.000000
49.259998	0.014385	8.501265	1.033627	2.286500	-2.579497	7.760634	0.000000	-10.000000	0.658333	-29.916666	272.500000	1023.000000	1023.000000	2046.000000
49.279999	0.013824	8.169965	0.977353	2.359200	-2.772055	7.605466	0.000000	-10.000000	0.658333	-29.633333	262.500000	1023.000000	1023.000000	2046.000000
49.299999	0.013390	7.913486	0.977210	2.426361	-2.994621	7.504536	0.000000	-10.000000	0.658333	-29.333334	252.500000	1023.000000	1023.000000	2046.000000
49.320000	0.012786	7.556480	0.974882	2.458107	-3.210291	7.333782	0.000000	-10.000000	0.641667	-28.950001	242.833328	1023.000000	1023.000000	2046.000000
49.340000	0.012075	7.136279	0.929568	2.489771	-3.378025	7.094965	0.000000	-10.000000	0.633333	-28.650000	233.166672	1023.000000	1023.000000	2046.000000
49.360001	0.011388	6.730042	0.870104	2.489590	-3.515383	6.885731	0.000000	-10.000000	0.633333	-28.283333	223.666672	1023.000000	1023.000000	2046.000000
49.380001	0.011311	6.684699	0.770589	2.680073	-3.572989	6.807026	0.000000	-10.000000	0.625000	-28.150000	214.000000	1023.000000	1023.000000	2046.000000
49.400002	0.010824	6.396878	0.565555	2.764737	-3.531795	6.598381	0.000000	-10.000000	0.616667	-28.050001	204.666672	1023.000000	1023.000000	2046.000000
49.419998	0.009691	5.727498	0.367323	2.570198	-3.698462	6.488439	0.000000	-10.000000	0.600000	-28.100000	195.333328	1023.000000	1023.000000	2046.000000
49.439999	0.007818	4.620456	0.135048	2.211782	-4.049734	6.323360	0.000000	-10.000000	0.583333	-27.866667	186.000000	1023.000000	1023.000000	2046.000000
49.459999	0.005476	3.236171	-0.142866	1.807071	-4.468298	6.040264	0.000000	-10.000000	0.558333	-27.166666	176.666672	1023.000000	1023.000000	2046.000000
49.480000	0.002666	1.575318	-0.497372	1.345304	-4.862215	5.589600	0.000000	-10.000000	0.516667	-26.150000	167.666672	1023.000000	1023.000000	2046.000000
49.500000	-0.000094	-0.055333	-0.753203	0.803286	-5.162631	5.057216	0.000000	-10.000000	0.483333	-24.983334	159.000000	1023.000000	1023.000000	2046.000000
49.520000	-0.002274	-1.344032	-0.886812	0.434459	-5.405443	4.513765	0.000000	-10.000000	0.458333	-23.983334	150.666672	1023.000000	1023.000000	2046.000000
49.540001	-0.003699	-2.186347	-1.047008	0.299021	-5.500310	4.061950	0.000000	-10.000000	0.450000	-23.616667	142.666672	1023.000000	1023.000000	2046.000000
49.560001	-0.004661	-2.754925	-1.256751	0.289182	-5.553739	3.766382	0.000000	-10.000000	0.425000	-23.333334	134.833328	1023.000000	1023.000000	2046.000000
49.580002	-0.005541	-3.274634	-1.481629	0.308712	-5.655074	3.553356	0.000000	-10.000000	0.408333	-23.333334	127.000000	1023.000000	1023.000000	2046.000000
49.599998	-0.006354	-3.755193	-1.707128	0.323057	-5.708146	3.337024	0.000000	-10.000000	0.375000	-23.000000	119.000000	1023.000000	1023.000000	2046.000000
49.619999	-0.007210	-4.260938	-1.917406	0.291373	-5.795387	3.160482	0.000000	-10.000000	0.375000	-22.850000	111.333336	1023.000000	1023.000000	2046.000000
49.639999	-0.008083	-4.777115	-2.130494	0.228599	-5.867848	2.992627	0.000000	-10.000000	0.358333	-22.433334	103.666664	1023.000000	1023.000000	2046.000000
49.660000	-0.008854	-5.232745	-2.270953	0.143659	-5.983469	2.878019	0.000000	-10.000000	0.358333	-22.116667	96.333336	1023.000000	1023.000000	2046.000000
49.680000	-0.009416	-5.564977	-2.381902	0.126943	-6.024830	2.714812	0.000000	-10.000000	0.350000	-21.566668	88.833336	1023.000000	1023.000000	2046.000000
49.700001	-0.009716	-5.742425	-2.392190	0.151733	-6.091364	2.589396	0.000000	-10.000000	0.333333	-21.100000	81.666664	1023.000000	1023.000000	2046.000000
49.720001	-0.009818	-5.802516	-2.369641	0.220328	-6.138525	2.485322	0.000000	-10.000000	0.316667	-20.466667	74.500000	1023.000000	1023.000000	2046.000000
49.740002	-0.009599	-5.673221	-2.241828	0.219448	-6.093885	2.443044	0.000000	-10.000000	0.308333	-20.066668	67.666664	1023.000000	1023.000000	2046.000000
49.759998	-0.009558	-5.648740	-2.168473	0.216425	-6.101170	2.404478	0.000000	-10.000000	0.308333	-19.866667	61.000000	1023.000000	1023.000000	2046.000000
49.779999	-0.009508	-5.619214	-2.174239	0.267214	-6.111534	2.399344	0.000000	-10.000000	0.316667	-19.900000	54.333332	1023.000000	1023.000000	2046.000000
49.799999	-0.009738	-5.755024	-2.257398	0.314537	-6.136037	2.323874	0.000000	-10.000000	0.308333	-19.866667	47.666668	1023.000000	1023.000000	2046.000000
49.820000	-0.010144	-5.994877	-2.372156	0.282889	-6.128497	2.222888	0.000000	-10.000000	0.291667	-19.466667	41.000000	1023.000000	1023.000000	2046.000000
49.840000	-0.010877	-6.428268	-2.519304	0.172904	-6.205586	2.123717	0.000000	-10.000000	0.266667	-18.966667	34.666668	1023.000000	1023.000000	2046.000000
49.860001	-0.011666	-6.894541	-2.705520	0.051588	-6.233738	1.993129	0.000000	-10.000000	0.241667	-18.450001	28.500000	1023.000000	1023.000000	2046.000000
49.880001	-0.012373	-7.312256	-2.870112	-0.027074	-6.313119	1.898049	0.000000	-10.000000	0.225000	-18.200001	22.500000	1023.000000	1023.000000	2046.000000
49.900002	-0.013173	-7.785015	-3.031676	-0.110483	-6.476562	1.833707	0.000000	-10.000000	0.208333	-17.549999	16.500000	1023.000000	1023.000000	2046.000000
49.919998	-0.013920	-8.226787	-3.151448	-0.173022	-6.622833	1.720516	0.000000	-10.000000	0.208333	-16.933332	10.500000	1023.000000	1023.000000	2046.000000
49.939999	-0.014669	-8.669309	-3.235389	-0.208537	-6.778478	1.553095	0.000000	-10.000000	0.208333	-16.166666	4.833333	1023.000000	1023.000000	2046.000000
49.959999	-0.015286	-9.034274	-3.240169	-0.294443	-6.953506	1.453844	0.000000	-10.000000	0.200000	-15.683333	-0.333333	1023.000000	1023.000000	2046.000000
49.980000	-0.015894	-9.393506	-3.267313	-0.438773	-7.033527	1.346107	0.000000	-10.000000	0.175000	-15.200000	-5.166667	1023.000000	1023.000000	2046.000000
50.000000	-0.016199	-9.573705	-3.247196	-0.535944	-7.044558	1.253994	0.000000	-10.000000	0.166667	-14.683333	-10.000000	1023.000000	1023.000000	2046.000000
50.020000	-0.016340	-9.656865	-3.204096	-0.615870	-7.010425	1.173525	0.000000	-10.000000	0.158333	-14.200000	-15.000000	1023.000000	1023.000000	2046.000000
50.040001	-0.016423	-9.706061	-3.105819	-0.662567	-7.052846	1.115172	0.000000	-10.000000	0.158333	-13.783334	-19.833334	1023.000000	1023.000000	2046.000000
50.060001	-0.016440	-9.716323	-3.012898	-0.726687	-7.062279	1.085541	0.000000	-10.000000	0.150000	-13.450000	-24.500000	1023.000000	1023.000000	2046.000000
50.080002	-0.016361	-9.669121	-2.963238	-0.709876	-7.039052	1.043046	0.000000	-10.000000	0.141667	-13.100000	-28.833334	1023.000000	1023.000000	2046.000000
50.099998	-0.016365	-9.671510	-2.924435	-0.731507	-7.044412	1.028845	0.000000	-10.000000	0.125000	-12.550000	-33.333332	1023.000000	1023.000000	2046.000000
50.119999	-0.016289	-9.626853	-2.882566	-0.711241	-7.032735	0.999690	0.000000	-10.000000	0.091667	-11.966667	-37.666668	1023.000000	1023.000000	2046.000000
50.139999	-0.016200	-9.574329	-2.853519	-0.687657	-6.991523	0.958369	0.000000	-10.000000	0.066667	-11.116667	-41.666668	1023.000000	1023.000000	2046.000000
50.160000	-0.016008	-9.460534	-2.781913	-0.658240	-7.006826	0.986445	0.000000	-10.000000	0.041667	-10.150001	-45.333332	1023.000000	1023.000000	2046.000000
50.180000	-0.015763	-9.316156	-2.738717	-0.656777	-6.963873	1.043210	0.000000	-10.000000	0.025000	-8.566667	-48.500000	1023.000000	1023.000000	2046.000000
50.200001	-0.015333	-9.061624	-2.632041	-0.574466	-6.911890	1.056774	0.000000	-10.000000	0.000000	-5.600000	-51.333332	1023.000000	1023.000000	2046.000000
50.220001	-0.014851	-8.777151	-2.519284	-0.549617	-6.828079	1.119829	0.000000	-10.000000	-0.025000	-1.283333	-53.000000	1023.000000	1023.000000	2046.000000
50.240002	-0.014113	-8.340927	-2.339569	-0.511811	-6.697979	1.208433	0.000000	-10.000000	-0.066667	3.283333	-53.833332	1023.000000	1023.000000	2046.000000
50.259998	-0.013166	-7.780815	-2.152462	-0.483055	-6.465559	1.320260	0.000000	-10.000000	-0.116667	8.116667	-54.000000	1023.000000	1023.000000	2046.000000
50.279999	-0.012204	-7.212409	-1.949695	-0.427753	-6.236970	1.402009	0.000000	-10.000000	-0.191667	12.466667	-54.000000	1023.000000	1023.000000	2046.000000
50.299999	-0.011079	-6.547681	-1.751072	-0.398376	-5.953704	1.555471	0.000000	-10.000000	-0.250000	16.683334	-54.000000	1023.000000	1023.000000	2046.000000
50.320000	-0.009957	-5.884509	-1.494896	-0.376932	-5.691176	1.678495	0.000000	-10.000000	-0.316667	19.333334	-54.000000	1023.000000	1023.000000	2046.000000
50.340000	-0.008854	-5.232640	-1.275288	-0.382727	-5.428778	1.854152	0.000000	-10.000000	-0.425000	22.750000	-20.166666	1023.000000	1023.000000	2046.000000
50.360001	-0.007587	-4.483644	-1.052341	-0.325384	-5.145640	2.039722	0.000000	-10.000000	-0.525000	25.233334	13.666667	1023.000000	1023.000000	2046.000000
50.380001	-0.006324	-3.737549	-0.815342	-0.295792	-4.845537	2.219122	0.000000	-10.000000	-0.600000	27.250000	47.500000	1023.000000	1023.000000	2046.000000
50.400002	-0.004998	-2.954110	-0.555961	-0.236367	-4.571136	2.409354	0.000000	-10.000000	-0.600000	27.250000	47.500000	1023.000000	1023.000000	2046.000000
50.419998	-0.003733	-2.206419	-0.373840	-0.182382	-4.243215	2.593018	0.000000	-10.000000	-0.600000	27.900000	50.500000	1023.000000	1023.000000	2046.000000
50.439999	-0.002494	-1.473950	-0.184968	-0.110583	-3.959466	2.781067	0.000000	-10.000000	-0.633333	28.883333	56.500000	1023.000000	1023.000000	2046.000000
50.459999	-0.001486	-0.878489	-0.000847	-0.134388	-3.719979	2.976725	0.000000	-10.000000	-0.691667	30.416668	65.833336	1023.000000	1023.000000	2046.000000
50.480000	-0.000467	-0.275809	0.238373	-0.129262	-3.525428	3.140507	0.000000	-10.000000	-0.766667	32.016666	75.666664	1023.000000	1023.000000	2046.000000
50.500000	0.000562	0.331957	0.541911	-0.144301	-3.323390	3.257737	0.000000	-10.000000	-0.833333	33.616669	86.166664	1023.000000	1023.000000	2046.000000
50.520000	0.001374	0.811853	0.844792	-0.225744	-3.115471	3.308276	0.000000	-10.000000	-0.875000	35.049999	97.333336	1023.000000	1023.000000	2046.000000
50.540001	0.002479	1.464926	1.162368	-0.329251	-2.816855	3.448664	0.000000	-10.000000	-0.908333	35.833336	108.833336	1023.000000	1023.000000	2046.000000
50.560001	0.003411	2.015981	1.411273	-0.424732	-2.541238	3.570678	0.000000	-10.000000	-0.916667	36.416668	120.833336	1023.000000	1023.000000	2046.000000
50.580002	0.005025	2.969757	1.621141	-0.241512	-2.197288	3.787416	0.000000	-10.000000	-0.925000	36.683334	132.833328	1023.000000	1023.000000	2046.000000
50.599998	0.006577	3.886937	1.773901	-0.174216	-1.783545	4.070796	0.000000	-10.000000	-0.925000	36.850002	145.000000	1023.000000	1023.000000	2046.000000
50.619999	0.007641	4.515847	1.945117	-0.273682	-1.510292	4.354704	0.000000	-10.000000	-0.925000	36.950001	157.000000	1023.000000	1023.000000	2046.000000
50.639999	0.008117	4.797366	2.048993	-0.562680	-1.321932	4.632985	0.000000	-10.000000	-0.933333	37.100002	169.333328	1023.000000	1023.000000	2046.000000
50.660000	0.008070	4.769257	2.050440	-0.878953	-1.197921	4.795691	0.000000	-10.000000	-0.950000	37.383335	181.666672	1023.000000	1023.000000	2046.000000
50.680000	0.007436	4.394760	1.906362	-1.180817	-1.135936	4.805151	0.000000	-10.000000	-0.966667	37.750000	194.333328	1023.000000	1023.000000	2046.000000
50.700001	0.006682	3.948993	1.861844	-1.573182	-1.006986	4.667318	0.000000	-10.000000	-0.975000	37.833336	206.833328	1023.000000	1023.000000	2046.000000
50.720001	0.006546	3.868760	1.985029	-1.871540	-0.805119	4.560390	0.000000	-10.000000	-0.966667	37.883335	219.500000	1023.000000	1023.000000	2046.000000
50.740002	0.007243	4.280470	2.177453	-1.989588	-0.492308	4.584914	0.000000	-10.000000	-0.958333	37.616669	232.000000	1023.000000	1023.000000	2046.000000
50.759998	0.008138	4.809654	2.238549	-1.966447	-0.140854	4.678406	0.000000	-10.000000	-0.950000	37.566669	244.500000	1023.000000	1023.000000	2046.000000
50.779999	0.009329	5.513647	2.403865	-1.837181	0.140768	4.806196	0.000000	-10.000000	-0.950000	37.433334	257.166656	1023.000000	1023.000000	2046.000000
50.799999	0.010535	6.226449	2.566230	-1.686443	0.405104	4.941558	0.000000	-10.000000	-0.966667	37.650002	269.666656	1023.000000	1023.000000	2046.000000
50.820000	0.011648	6.883975	2.697217	-1.604850	0.719233	5.072375	0.000000	-10.000000	-0.991667	37.799999	282.333344	1023.000000	1023.000000	2046.000000
50.840000	0.012873	7.608104	2.861396	-1.518422	1.016170	5.248960	0.000000	-10.000000	-1.025000	38.383335	294.833344	1023.000000	1023.000000	2046.000000
50.860001	0.014121	8.345800	3.061944	-1.479072	1.329113	5.433815	0.000000	-10.000000	-1.041667	38.700001	307.666656	1023.000000	1023.000000	2046.000000
50.880001	0.015564	9.198035	3.308582	-1.352920	1.649505	5.592868	0.000000	-10.000000	-1.033333	39.233334	320.500000	1023.000000	1023.000000	2046.000000
50.900002	0.017164	10.144114	3.582559	-1.240476	2.018335	5.783697	0.000000	-10.000000	-1.016667	39.250000	333.500000	1023.000000	1023.000000	2046.000000
50.919998	0.019039	11.251751	3.917584	-1.045324	2.421592	5.957899	0.000000	-10.000000	-1.016667	39.516666	346.500000	1023.000000	1023.000000	2046.000000
50.939999	0.021195	12.526180	4.425065	-0.961139	2.888151	6.174103	0.000000	-10.000000	-1.033333	39.516666	359.500000	1023.000000	1023.000000	2046.000000
50.959999	0.023655	13.980157	4.892931	-0.795151	3.391974	6.490402	0.000000	-10.000000	-1.033333	39.666668	372.666656	1023.000000	1023.000000	2046.000000
50.980000	0.026003	15.367826	5.260542	-0.576765	3.913013	6.771036	0.000000	-10.000000	-1.000000	39.533333	386.000000	1023.000000	1023.000000	2046.000000
51.000000	0.028402	16.785341	5.625976	-0.360775	4.429164	7.090975	0.000000	-10.000000	-0.983333	38.966667	399.333344	1023.000000	1023.000000	2046.000000
51.020000	0.030479	18.013224	5.910531	-0.243843	4.949818	7.396718	0.000000	-10.000000	-0.975000	38.483334	412.333344	1023.000000	1023.000000	2046.000000
51.040001	0.032105	18.973799	6.144582	-0.236523	5.376454	7.689286	0.000000	-10.000000	-0.966667	37.883335	425.166656	1023.000000	1023.000000	2046.000000
51.060001	0.033580	19.845901	6.389195	-0.320143	5.745302	8.031547	0.000000	-10.000000	-0.916667	37.383335	438.000000	1023.000000	1023.000000	2046.000000
51.080002	0.034779	20.554625	6.592101	-0.364048	5.998483	8.328088	0.000000	-10.000000	-0.875000	36.683334	450.666656	1023.000000	1023.000000	2046.000000
51.099998	0.035862	21.194517	6.808103	-0.479869	6.222082	8.644201	0.000000	-10.000000	-0.825000	36.100002	463.000000	1023.000000	1023.000000	2046.000000
51.119999	0.036797	21.747101	7.008066	-0.521780	6.428168	8.832648	0.000000	-10.000000	-0.800000	35.533333	475.000000	1023.000000	1023.000000	2046.000000
51.139999	0.037801	22.340555	7.315033	-0.648721	6.670993	9.003250	0.000000	-10.000000	-0.758333	34.683334	487.000000	1023.000000	1023.000000	2046.000000
51.160000	0.038836	22.952198	7.619447	-0.731507	6.911355	9.152903	0.000000	-10.000000	-0.725000	33.616669	498.666656	1023.000000	1023.000000	2046.000000
51.180000	0.040240	23.781940	8.019203	-0.746028	7.221710	9.287056	0.000000	-10.000000	-0.691667	32.700001	510.166656	1023.000000	1023.000000	2046.000000
51.200001	0.041688	24.637516	8.400002	-0.740109	7.567419	9.410203	0.000000	-10.000000	-0.666667	31.850000	521.166687	1023.000000	1023.000000	2046.000000
51.220001	0.043202	25.532473	8.754539	-0.696473	7.860948	9.613459	0.000000	-10.000000	-0.641667	31.233334	532.000000	1023.000000	1023.000000	2046.000000
51.240002	0.044858	26.510788	9.122280	-0.598277	8.189939	9.796847	0.000000	-10.000000	-0.616667	30.533335	542.333313	1023.000000	1023.000000	2046.000000
51.259998	0.046549	27.510540	9.478212	-0.482578	8.534500	9.980407	0.000000	-10.000000	-0.575000	30.066668	552.500000	1023.000000	1023.000000	2046.000000
51.279999	0.048158	28.461153	9.794586	-0.336248	8.820262	10.182554	0.000000	-10.000000	-0.541667	29.133333	562.500000	1023.000000	1023.000000	2046.000000
51.299999	0.049757	29.406239	10.046831	-0.138691	9.085502	10.412596	0.000000	-10.000000	-0.491667	28.516666	572.500000	1023.000000	1023.000000	2046.000000
51.320000	0.051258	30.293594	10.286397	0.047678	9.330172	10.629348	0.000000	-10.000000	-0.441667	27.133333	582.166687	1023.000000	1023.000000	2046.000000
51.340000	0.052676	31.131433	10.513892	0.234777	9.568344	10.814420	0.000000	-10.000000	-0.400000	25.816668	591.666687	1023.000000	1023.000000	2046.000000
51.360001	0.053758	31.771114	10.714612	0.403280	9.710465	10.942760	0.000000	-10.000000	-0.325000	23.850000	600.500000	1023.000000	1023.000000	2046.000000
51.380001	0.054842	32.411598	10.857451	0.537263	9.881754	11.135129	0.000000	-10.000000	-0.250000	21.700001	609.000000	1023.000000	1023.000000	2046.000000
51.400002	0.055651	32.889473	10.976152	0.675655	9.997547	11.240120	0.000000	-10.000000	-0.158333	19.066668	616.500000	1023.000000	1023.000000	2046.000000
51.419998	0.056323	33.286640	11.054130	0.769342	10.101590	11.361580	0.000000	-10.000000	-0.100000	15.816668	623.333313	1023.000000	1023.000000	2046.000000
51.439999	0.056749	33.538914	11.070166	0.888746	10.161336	11.418666	0.000000	-10.000000	-0.058333	12.533334	629.000000	1023.000000	1023.000000	2046.000000
51.459999	0.057043	33.712696	11.080019	0.968850	10.198573	11.465254	0.000000	-10.000000	-0.016667	9.133333	633.833313	1023.000000	1023.000000	2046.000000
51.480000	0.057196	33.803001	11.053679	1.055857	10.171277	11.522189	0.000000	-10.000000	0.008333	5.850000	637.500000	1023.000000	1023.000000	2046.000000
51.500000	0.057286	33.855915	11.024503	1.162678	10.119986	11.548746	0.000000	-10.000000	0.033333	2.066667	640.166687	1023.000000	1023.000000	2046.000000
51.520000	0.057242	33.830063	11.001004	1.199035	10.062482	11.567542	0.000000	-10.000000	0.041667	-1.083333	641.500000	1023.000000	1023.000000	2046.000000
51.540001	0.057245	33.831711	11.000949	1.300135	10.030166	11.500463	0.000000	-10.000000	0.050000	-4.150000	642.000000	1023.000000	1023.000000	2046.000000
51.560001	0.057115	33.755005	10.999434	1.390315	9.859873	11.505384	0.000000	-10.000000	0.058333	-6.366667	642.000000	1023.000000	1023.000000	2046.000000
51.580002	0.056877	33.614346	10.890484	1.498260	9.675691	11.549911	0.000000	-10.000000	0.058333	-8.400001	642.000000	1023.000000	1023.000000	2046.000000
51.599998	0.056267	33.253971	10.783506	1.542730	9.418710	11.509024	0.000000	-10.000000	0.075000	-9.650001	642.000000	1023.000000	1023.000000	2046.000000
51.619999	0.055849	33.007046	10.747750	1.525501	9.211526	11.522267	0.000000	-10.000000	0.083333	-10.600000	642.000000	1023.000000	1023.000000	2046.000000
51.639999	0.055413	32.749321	10.594614	1.610840	9.034462	11.509405	0.000000	-10.000000	0.100000	-11.550000	642.000000	1023.000000	1023.000000	2046.000000
51.660000	0.055529	32.817455	10.424951	1.953344	8.792223	11.646937	0.000000	-10.000000	0.108333	-12.516667	634.666687	1023.000000	1023.000000	2046.000000
51.680000	0.055265	32.661907	10.053785	2.323906	8.507243	11.776971	0.000000	-10.000000	0.133333	-13.500000	625.666687	1023.000000	1023.000000	2046.000000
51.700001	0.053980	31.901955	9.604566	2.386245	8.093178	11.817966	0.000000	-10.000000	0.158333	-14.550000	615.166687	1023.000000	1023.000000	2046.000000
51.720001	0.051692	30.550249	9.138657	2.033404	7.617457	11.760731	0.000000	-10.000000	0.183333	-15.433334	610.166687	1023.000000	1023.000000	2046.000000
51.740002	0.048756	28.814930	8.586606	1.596592	7.088936	11.542795	0.000000	-10.000000	0.208333	-16.233334	605.000000	1023.000000	1023.000000	2046.000000
51.759998	0.045610	26.955475	8.076468	1.184126	6.523769	11.171111	0.000000	-10.000000	0.241667	-17.200001	599.666687	1023.000000	1023.000000	2046.000000
51.779999	0.042609	25.181871	7.651681	0.825283	6.014307	10.690599	0.000000	-10.000000	0.291667	-18.550001	593.833313	1023.000000	1023.000000	2046.000000
51.799999	0.040289	23.810953	7.299162	0.596003	5.649376	10.266412	0.000000	-10.000000	0.325000	-20.000000	587.666687	1023.000000	1023.000000	2046.000000
51.820000	0.038553	22.784615	6.988310	0.537310	5.295679	9.963316	0.000000	-10.000000	0.350000	-21.066668	580.833313	1023.000000	1023.000000	2046.000000
51.840000	0.037152	21.957035	6.652687	0.581249	4.985255	9.737844	0.000000	-10.000000	0.358333	-21.900000	574.000000	1023.000000	1023.000000	2046.000000
51.860001	0.036060	21.311678	6.320436	0.687343	4.704770	9.599130	0.000000	-10.000000	0.375000	-22.700001	566.666687	1023.000000	1023.000000	2046.000000
51.880001	0.034924	20.640217	6.038783	0.796438	4.378482	9.426513	0.000000	-10.000000	0.425000	-23.533333	559.000000	1023.000000	1023.000000	2046.000000
51.900002	0.033724	19.930960	5.741169	0.807537	4.125289	9.256964	0.000000	-10.000000	0.466667	-24.283333	551.000000	1023.000000	1023.000000	2046.000000
51.919998	0.032564	19.245152	5.481005	0.808151	3.878355	9.077641	0.000000	-10.000000	0.508333	-24.816668	543.000000	1023.000000	1023.000000	2046.000000
51.939999	0.031619	18.687008	5.254097	0.828718	3.661204	8.942989	0.000000	-10.000000	0.508333	-25.400000	534.833313	1023.000000	1023.000000	2046.000000
51.959999	0.030922	18.275133	5.106369	0.845914	3.477208	8.845642	0.000000	-10.000000	0.508333	-25.816668	526.500000	1023.000000	1023.000000	2046.000000
51.980000	0.030505	18.028610	5.021504	0.907157	3.348897	8.751052	0.000000	-10.000000	0.483333	-25.700001	517.833313	1023.000000	1023.000000	2046.000000
52.000000	0.030333	17.926575	5.031336	0.963858	3.248491	8.682890	0.000000	-10.000000	0.450000	-24.750000	509.333344	1023.000000	1023.000000	2046.000000
52.020000	0.030296	17.905107	5.091566	0.929148	3.219918	8.664475	0.000000	-10.000000	0.391667	-23.216667	501.000000	1023.000000	1023.000000	2046.000000
52.040001	0.030331	17.925449	5.126801	0.979220	3.174485	8.644943	0.000000	-10.000000	0.358333	-21.716667	493.333344	1023.000000	1023.000000	2046.000000
52.060001	0.030311	17.913719	5.061811	1.060546	3.107130	8.684233	0.000000	-10.000000	0.325000	-20.750000	486.000000	1023.000000	1023.000000	2046.000000
52.080002	0.030102	17.790064	4.936535	1.172649	2.996814	8.684066	0.000000	-10.000000	0.333333	-20.116667	479.166656	1023.000000	1023.000000	2046.000000
52.099998	0.029672	17.535978	4.692402	1.255081	2.903146	8.685349	0.000000	-10.000000	0.316667	-19.883333	472.333344	1023.000000	1023.000000	2046.000000
52.119999	0.029047	17.167017	4.429647	1.278525	2.747748	8.711096	0.000000	-10.000000	0.325000	-19.716667	465.666656	1023.000000	1023.000000	2046.000000
52.139999	0.028030	16.565954	4.077372	1.288215	2.491721	8.708647	0.000000	-10.000000	0.325000	-20.116667	459.000000	1023.000000	1023.000000	2046.000000
[truncated: 1,054,626 more chars]
