# Supplementary material for: Effect of Electrode Belt and Body Positions on Regional Pulmonary Ventilation- and Perfusion-Related Impedance Changes Measured by Electric Impedance Tomography
Source: PLoS One. 2016 Jun 2;11(6):e0155913. doi: 10.1371/journal.pone.0155913 (PMC4890811; doi:10.1371/journal.pone.0155913)
Supplement: S1 Dataset — (ZIP) [file pone.0155913.s001.zip › Dataset/Fp06-rygg-2i.txt]

Patient Name:	Fp6
Registry:	Fp6
Investigator:	 
Diagnosys:	 
Notes:	rygg2i              
Sample Rate [Hz]:	50.07
Time Base 	Pixels Mean 	Pixels Sum 	UPPER RIGHT		UPPER LEFT		LOWER RIGHT		LOWER LEFT		QRS	ETCO2	Paw	Flow (L/min)	Volume	Analog1	Analog2	AnalogSum
0.000000	-0.011015	-6.509977	-0.976027	-1.583561	-2.230034	-1.720356	0.000000	-10.000000	0.483333	-24.733334	319.333344	1023.000000	1023.000000	2046.000000
0.020000	-0.011103	-6.561584	-0.994219	-1.616194	-2.274876	-1.676294	0.000000	-10.000000	0.483333	-24.516666	311.000000	1023.000000	1023.000000	2046.000000
0.040000	-0.011186	-6.610987	-1.004272	-1.645453	-2.339146	-1.622116	0.000000	-10.000000	0.483333	-24.350000	303.000000	1023.000000	1023.000000	2046.000000
0.060000	-0.011330	-6.696105	-1.050849	-1.603535	-2.376104	-1.665617	0.000000	-10.000000	0.475000	-24.183334	295.000000	1023.000000	1023.000000	2046.000000
0.080000	-0.011556	-6.829336	-1.048968	-1.592274	-2.469297	-1.718797	0.000000	-10.000000	0.466667	-23.950001	287.000000	1023.000000	1023.000000	2046.000000
0.100000	-0.011679	-6.902225	-1.043385	-1.591055	-2.558694	-1.709092	0.000000	-10.000000	0.466667	-23.850000	279.000000	1023.000000	1023.000000	2046.000000
0.120000	-0.011780	-6.961705	-1.058627	-1.593238	-2.593880	-1.715960	0.000000	-10.000000	0.458333	-23.666666	271.000000	1023.000000	1023.000000	2046.000000
0.140000	-0.011914	-7.041024	-0.994936	-1.692371	-2.721236	-1.632481	0.000000	-10.000000	0.458333	-23.433334	263.000000	1023.000000	1023.000000	2046.000000
0.160000	-0.012104	-7.153279	-0.987324	-1.644000	-2.812828	-1.709126	0.000000	-10.000000	0.425000	-23.066668	255.000000	1023.000000	1023.000000	2046.000000
0.180000	-0.012455	-7.360719	-1.025670	-1.675044	-2.882113	-1.777893	0.000000	-10.000000	0.408333	-22.783335	247.333328	1023.000000	1023.000000	2046.000000
0.200000	-0.012667	-7.486426	-1.055435	-1.694227	-2.946529	-1.790235	0.000000	-10.000000	0.391667	-22.550001	239.666672	1023.000000	1023.000000	2046.000000
0.220000	-0.012953	-7.655178	-1.028279	-1.740927	-3.091722	-1.794250	0.000000	-10.000000	0.400000	-22.483334	232.333328	1023.000000	1023.000000	2046.000000
0.240000	-0.013142	-7.766905	-1.061905	-1.811120	-3.130813	-1.763067	0.000000	-10.000000	0.391667	-22.350000	224.666672	1023.000000	1023.000000	2046.000000
0.260000	-0.013519	-7.989761	-1.052728	-1.819155	-3.274062	-1.843817	0.000000	-10.000000	0.391667	-22.183332	217.333328	1023.000000	1023.000000	2046.000000
0.280000	-0.013756	-8.129699	-1.066360	-1.876030	-3.364523	-1.822786	0.000000	-10.000000	0.391667	-21.983334	209.833328	1023.000000	1023.000000	2046.000000
0.300000	-0.013991	-8.268958	-1.135108	-1.900939	-3.384507	-1.848405	0.000000	-10.000000	0.383333	-21.650000	202.500000	1023.000000	1023.000000	2046.000000
0.320000	-0.014181	-8.381247	-1.175197	-1.933493	-3.413958	-1.858598	0.000000	-10.000000	0.366667	-21.016666	195.166672	1023.000000	1023.000000	2046.000000
0.340000	-0.014309	-8.456550	-1.175005	-1.968262	-3.460346	-1.852937	0.000000	-10.000000	0.350000	-20.299999	188.166672	1023.000000	1023.000000	2046.000000
0.360000	-0.014556	-8.602504	-1.179579	-1.984179	-3.537089	-1.901657	0.000000	-10.000000	0.333333	-19.616667	181.333328	1023.000000	1023.000000	2046.000000
0.380000	-0.014809	-8.751930	-1.230807	-2.002985	-3.579619	-1.938519	0.000000	-10.000000	0.316667	-19.116667	174.833328	1023.000000	1023.000000	2046.000000
0.400000	-0.014833	-8.766543	-1.244783	-2.056139	-3.594191	-1.871431	0.000000	-10.000000	0.283333	-18.550001	168.500000	1023.000000	1023.000000	2046.000000
0.420000	-0.015002	-8.866050	-1.208533	-2.112324	-3.661083	-1.884111	0.000000	-10.000000	0.266667	-18.083334	162.500000	1023.000000	1023.000000	2046.000000
0.440000	-0.014612	-8.635870	-1.134348	-2.146509	-3.574702	-1.780311	0.000000	-10.000000	0.241667	-17.600000	156.500000	1023.000000	1023.000000	2046.000000
0.460000	-0.014696	-8.685609	-1.037159	-2.062562	-3.713648	-1.872240	0.000000	-10.000000	0.233333	-16.950001	150.500000	1023.000000	1023.000000	2046.000000
0.480000	-0.015243	-9.008378	-1.053455	-2.183429	-3.883252	-1.888242	0.000000	-10.000000	0.208333	-16.116667	144.666672	1023.000000	1023.000000	2046.000000
0.500000	-0.016246	-9.601294	-1.202912	-2.320852	-4.019491	-2.058038	0.000000	-10.000000	0.191667	-15.016666	139.166672	1023.000000	1023.000000	2046.000000
0.520000	-0.017768	-10.501077	-1.364957	-2.569629	-4.298215	-2.268275	0.000000	-10.000000	0.166667	-13.983334	134.166672	1023.000000	1023.000000	2046.000000
0.540000	-0.018180	-10.744288	-1.471218	-2.617826	-4.343475	-2.311769	0.000000	-10.000000	0.158333	-13.066667	129.500000	1023.000000	1023.000000	2046.000000
0.560000	-0.018738	-11.074368	-1.480208	-2.608119	-4.521589	-2.464452	0.000000	-10.000000	0.133333	-12.566667	125.166664	1023.000000	1023.000000	2046.000000
0.580000	-0.018967	-11.209591	-1.611445	-2.532391	-4.549137	-2.516618	0.000000	-10.000000	0.125000	-12.616667	121.000000	1023.000000	1023.000000	2046.000000
0.600000	-0.019332	-11.424961	-1.827119	-2.627821	-4.570303	-2.399718	0.000000	-10.000000	0.108333	-12.883333	116.833336	1023.000000	1023.000000	2046.000000
0.620000	-0.020468	-12.096400	-2.088842	-2.597004	-4.751262	-2.659292	0.000000	-10.000000	0.108333	-12.933333	112.500000	1023.000000	1023.000000	2046.000000
0.640000	-0.022499	-13.297201	-2.370480	-2.709751	-5.142493	-3.074477	0.000000	-10.000000	0.091667	-12.100000	108.166664	1023.000000	1023.000000	2046.000000
0.660000	-0.025683	-15.178600	-2.775142	-2.998635	-5.695850	-3.708973	0.000000	-10.000000	0.075000	-10.483334	104.166664	1023.000000	1023.000000	2046.000000
0.680000	-0.029554	-17.466589	-3.395134	-3.467105	-6.386004	-4.218344	0.000000	-10.000000	0.066667	-8.933333	100.666664	1023.000000	1023.000000	2046.000000
0.700000	-0.032035	-18.932764	-3.892083	-3.883999	-6.724044	-4.432638	0.000000	-10.000000	0.075000	-8.483334	97.666664	1023.000000	1023.000000	2046.000000
0.720000	-0.033486	-19.790159	-4.197115	-4.109057	-6.902581	-4.581405	0.000000	-10.000000	0.091667	-9.133333	94.833336	1023.000000	1023.000000	2046.000000
0.740000	-0.034488	-20.382593	-4.461197	-4.134425	-6.981258	-4.805712	0.000000	-10.000000	0.100000	-10.283334	91.666664	1023.000000	1023.000000	2046.000000
0.760000	-0.035311	-20.868824	-4.727843	-4.222322	-7.064944	-4.853714	0.000000	-10.000000	0.091667	-11.116667	88.333336	1023.000000	1023.000000	2046.000000
0.780000	-0.036051	-21.306143	-4.977512	-4.298322	-7.165781	-4.864528	0.000000	-10.000000	0.091667	-11.650000	84.666664	1023.000000	1023.000000	2046.000000
0.800000	-0.036759	-21.724613	-5.182592	-4.347911	-7.252642	-4.941468	0.000000	-10.000000	0.083333	-11.750000	81.000000	1023.000000	1023.000000	2046.000000
0.820000	-0.037142	-21.951172	-5.299644	-4.433734	-7.317235	-4.900558	0.000000	-10.000000	0.091667	-11.566667	77.000000	1023.000000	1023.000000	2046.000000
0.840000	-0.037588	-22.214787	-5.440529	-4.430964	-7.348342	-4.994953	0.000000	-10.000000	0.075000	-10.850000	73.000000	1023.000000	1023.000000	2046.000000
0.860000	-0.037652	-22.252325	-5.480828	-4.449867	-7.346047	-4.975582	0.000000	-10.000000	0.058333	-9.816667	69.333336	1023.000000	1023.000000	2046.000000
0.880000	-0.037419	-22.114689	-5.447240	-4.504344	-7.326670	-4.836433	0.000000	-10.000000	0.041667	-8.533334	66.000000	1023.000000	1023.000000	2046.000000
0.900000	-0.037111	-21.932714	-5.411843	-4.479040	-7.242543	-4.799288	0.000000	-10.000000	0.033333	-7.400000	63.166668	1023.000000	1023.000000	2046.000000
0.920000	-0.036414	-21.520582	-5.285506	-4.499199	-7.152410	-4.583468	0.000000	-10.000000	0.041667	-6.700000	60.666668	1023.000000	1023.000000	2046.000000
0.940000	-0.035853	-21.189110	-5.207737	-4.464931	-7.007530	-4.508912	0.000000	-10.000000	0.041667	-6.716667	58.500000	1023.000000	1023.000000	2046.000000
0.960000	-0.035159	-20.779089	-5.065044	-4.380147	-6.859259	-4.474638	0.000000	-10.000000	0.050000	-7.500000	56.166668	1023.000000	1023.000000	2046.000000
0.980000	-0.034467	-20.369720	-4.949263	-4.399857	-6.681575	-4.339025	0.000000	-10.000000	0.050000	-8.200000	53.666668	1023.000000	1023.000000	2046.000000
1.000000	-0.034590	-20.442907	-4.836666	-4.452370	-6.758363	-4.395510	0.000000	-10.000000	0.058333	-8.550000	50.833332	1023.000000	1023.000000	2046.000000
1.020000	-0.035290	-20.856682	-4.944991	-4.681126	-6.804503	-4.426062	0.000000	-10.000000	0.075000	-8.816667	48.000000	1023.000000	1023.000000	2046.000000
1.040000	-0.036270	-21.435772	-5.163058	-4.908162	-6.792639	-4.571913	0.000000	-10.000000	0.083333	-9.466667	45.000000	1023.000000	1023.000000	2046.000000
1.060000	-0.036813	-21.756586	-5.180005	-5.172584	-6.867511	-4.536487	0.000000	-10.000000	0.091667	-10.183333	41.833332	1023.000000	1023.000000	2046.000000
1.080000	-0.037464	-22.141333	-5.148520	-5.357114	-7.012295	-4.623404	0.000000	-10.000000	0.083333	-10.350000	38.500000	1023.000000	1023.000000	2046.000000
1.100000	-0.038001	-22.458378	-5.118258	-5.523038	-7.134316	-4.682765	0.000000	-10.000000	0.075000	-9.966667	35.000000	1023.000000	1023.000000	2046.000000
1.120000	-0.038213	-22.583782	-5.004944	-5.531203	-7.243903	-4.803732	0.000000	-10.000000	0.058333	-9.133333	31.666666	1023.000000	1023.000000	2046.000000
1.140000	-0.038200	-22.576368	-4.952467	-5.608725	-7.256015	-4.759162	0.000000	-10.000000	0.058333	-8.166667	28.500000	1023.000000	1023.000000	2046.000000
1.160000	-0.038318	-22.646156	-4.945365	-5.697430	-7.280012	-4.723349	0.000000	-10.000000	0.050000	-7.183333	25.833334	1023.000000	1023.000000	2046.000000
1.180000	-0.038309	-22.640574	-4.935602	-5.743425	-7.285501	-4.676046	0.000000	-10.000000	0.050000	-6.433333	23.500000	1023.000000	1023.000000	2046.000000
1.200000	-0.038170	-22.558252	-4.927994	-5.736351	-7.206533	-4.687374	0.000000	-10.000000	0.025000	-5.700000	21.500000	1023.000000	1023.000000	2046.000000
1.220000	-0.037736	-22.301964	-4.816963	-5.770989	-7.148491	-4.565520	0.000000	-10.000000	0.025000	-4.883334	19.500000	1023.000000	1023.000000	2046.000000
1.240000	-0.037282	-22.033773	-4.816429	-5.692068	-6.991024	-4.534252	0.000000	-10.000000	0.016667	-4.250000	18.166666	1023.000000	1023.000000	2046.000000
1.260000	-0.036784	-21.739595	-4.698451	-5.616221	-6.964345	-4.460578	0.000000	-10.000000	0.016667	-2.600000	17.000000	1023.000000	1023.000000	2046.000000
1.280000	-0.036228	-21.410879	-4.606240	-5.551243	-6.888011	-4.365386	0.000000	-10.000000	0.000000	-0.533333	16.500000	1023.000000	1023.000000	2046.000000
1.300000	-0.035430	-20.939405	-4.578187	-5.512698	-6.662992	-4.185528	0.000000	-10.000000	-0.025000	2.150000	16.000000	1023.000000	1023.000000	2046.000000
1.320000	-0.034535	-20.410191	-4.432626	-5.385035	-6.539796	-4.052732	0.000000	-10.000000	-0.033333	4.516666	16.000000	1023.000000	1023.000000	2046.000000
1.340000	-0.033693	-19.912531	-4.366557	-5.242381	-6.330056	-3.973538	0.000000	-10.000000	-0.041667	6.916667	16.000000	1023.000000	1023.000000	2046.000000
1.360000	-0.032818	-19.395607	-4.281940	-5.172494	-6.131453	-3.809720	0.000000	-10.000000	-0.050000	9.250000	16.000000	1023.000000	1023.000000	2046.000000
1.380000	-0.031994	-18.908209	-4.084603	-5.040923	-6.066823	-3.715860	0.000000	-10.000000	-0.083333	11.283334	16.000000	1023.000000	1023.000000	2046.000000
1.400000	-0.030950	-18.291670	-3.993954	-4.879260	-5.799114	-3.619343	0.000000	-10.000000	-0.116667	12.900001	16.000000	1023.000000	1023.000000	2046.000000
1.420000	-0.029945	-17.697241	-3.792999	-4.833207	-5.661612	-3.409423	0.000000	-10.000000	-0.158333	14.516666	16.000000	1023.000000	1023.000000	2046.000000
1.440000	-0.028997	-17.137274	-3.642067	-4.644329	-5.463036	-3.387843	0.000000	-10.000000	-0.183333	15.883334	18.666666	1023.000000	1023.000000	2046.000000
1.460000	-0.027890	-16.483248	-3.466496	-4.583282	-5.245344	-3.188126	0.000000	-10.000000	-0.200000	17.316668	22.833334	1023.000000	1023.000000	2046.000000
1.480000	-0.026757	-15.813593	-3.333801	-4.427100	-4.995887	-3.056805	0.000000	-10.000000	-0.225000	18.383333	29.000000	1023.000000	1023.000000	2046.000000
1.500000	-0.025704	-15.191216	-3.162362	-4.296397	-4.808991	-2.923466	0.000000	-10.000000	-0.266667	19.350000	34.500000	1023.000000	1023.000000	2046.000000
1.520000	-0.024647	-14.566501	-3.052104	-4.169431	-4.551485	-2.793480	0.000000	-10.000000	-0.316667	20.433334	40.833332	1023.000000	1023.000000	2046.000000
1.540000	-0.023540	-13.912419	-2.850605	-4.029146	-4.393597	-2.639071	0.000000	-10.000000	-0.350000	21.400000	47.500000	1023.000000	1023.000000	2046.000000
1.560000	-0.022302	-13.180538	-2.715696	-3.860533	-4.122320	-2.481988	0.000000	-10.000000	-0.358333	22.466667	54.500000	1023.000000	1023.000000	2046.000000
1.580000	-0.021146	-12.497252	-2.501797	-3.703120	-3.942983	-2.349351	0.000000	-10.000000	-0.375000	23.100000	61.666668	1023.000000	1023.000000	2046.000000
1.600000	-0.019889	-11.754532	-2.329203	-3.557701	-3.696944	-2.170684	0.000000	-10.000000	-0.391667	24.066668	69.166664	1023.000000	1023.000000	2046.000000
1.620000	-0.018562	-10.970393	-2.158581	-3.423515	-3.437616	-1.950681	0.000000	-10.000000	-0.433333	24.666668	77.000000	1023.000000	1023.000000	2046.000000
1.640000	-0.017425	-10.298260	-2.017850	-3.226680	-3.188940	-1.864790	0.000000	-10.000000	-0.458333	25.316668	85.333336	1023.000000	1023.000000	2046.000000
1.660000	-0.016252	-9.605121	-1.863859	-3.084206	-2.962470	-1.694586	0.000000	-10.000000	-0.491667	25.800001	93.666664	1023.000000	1023.000000	2046.000000
1.680000	-0.014923	-8.819592	-1.638584	-2.963304	-2.759465	-1.458238	0.000000	-10.000000	-0.491667	26.500000	102.333336	1023.000000	1023.000000	2046.000000
1.700000	-0.014116	-8.342548	-1.395714	-2.775935	-2.712523	-1.458377	0.000000	-10.000000	-0.491667	27.116667	111.000000	1023.000000	1023.000000	2046.000000
1.720000	-0.013573	-8.021601	-1.219008	-2.689426	-2.691732	-1.421435	0.000000	-10.000000	-0.508333	27.650002	120.000000	1023.000000	1023.000000	2046.000000
1.740000	-0.013691	-8.091430	-1.217721	-2.607761	-2.674769	-1.591179	0.000000	-10.000000	-0.550000	28.466667	129.166672	1023.000000	1023.000000	2046.000000
1.760000	-0.013943	-8.240388	-1.234368	-2.734496	-2.665918	-1.605605	0.000000	-10.000000	-0.616667	29.233334	138.500000	1023.000000	1023.000000	2046.000000
1.780000	-0.013472	-7.961713	-1.130783	-2.725258	-2.603869	-1.501804	0.000000	-10.000000	-0.650000	30.500000	148.000000	1023.000000	1023.000000	2046.000000
1.800000	-0.012213	-7.217925	-0.966178	-2.521500	-2.358964	-1.371283	0.000000	-10.000000	-0.675000	31.200001	158.000000	1023.000000	1023.000000	2046.000000
1.820000	-0.010850	-6.412460	-0.831968	-2.132520	-2.124508	-1.323464	0.000000	-10.000000	-0.658333	31.650000	168.333328	1023.000000	1023.000000	2046.000000
1.840000	-0.009446	-5.582851	-0.764986	-1.874771	-1.909482	-1.033612	0.000000	-10.000000	-0.641667	31.550001	179.000000	1023.000000	1023.000000	2046.000000
1.860000	-0.008784	-5.191400	-0.787032	-1.611819	-1.762226	-1.030324	0.000000	-10.000000	-0.633333	31.283335	189.500000	1023.000000	1023.000000	2046.000000
1.880000	-0.009566	-5.653541	-0.969452	-1.576062	-1.881024	-1.227003	0.000000	-10.000000	-0.641667	31.233334	200.000000	1023.000000	1023.000000	2046.000000
1.900000	-0.011797	-6.971754	-1.236469	-1.694634	-2.264786	-1.775866	0.000000	-10.000000	-0.650000	31.150002	210.333328	1023.000000	1023.000000	2046.000000
1.920000	-0.014427	-8.526505	-1.674934	-2.043161	-2.742273	-2.066138	0.000000	-10.000000	-0.641667	31.116667	220.833328	1023.000000	1023.000000	2046.000000
1.940000	-0.016157	-9.548937	-2.110248	-2.300215	-2.920151	-2.218324	0.000000	-10.000000	-0.625000	30.800001	231.166672	1023.000000	1023.000000	2046.000000
1.960000	-0.016764	-9.907418	-2.323856	-2.397360	-2.903662	-2.282539	0.000000	-10.000000	-0.600000	30.450001	241.500000	1023.000000	1023.000000	2046.000000
1.980000	-0.016595	-9.807833	-2.397342	-2.371489	-2.807229	-2.231773	0.000000	-10.000000	-0.583333	30.150000	251.500000	1023.000000	1023.000000	2046.000000
2.000000	-0.016374	-9.677262	-2.454725	-2.315462	-2.713008	-2.194068	0.000000	-10.000000	-0.583333	30.050001	261.500000	1023.000000	1023.000000	2046.000000
2.020000	-0.016022	-9.469183	-2.467719	-2.201364	-2.627448	-2.172652	0.000000	-10.000000	-0.591667	29.800001	271.500000	1023.000000	1023.000000	2046.000000
2.040000	-0.015438	-9.123820	-2.465570	-2.114151	-2.490311	-2.053788	0.000000	-10.000000	-0.600000	29.650000	281.500000	1023.000000	1023.000000	2046.000000
2.060000	-0.014691	-8.682204	-2.395021	-2.003353	-2.355346	-1.928485	0.000000	-10.000000	-0.616667	29.600000	291.500000	1023.000000	1023.000000	2046.000000
2.080000	-0.013695	-8.093672	-2.282980	-1.918028	-2.171187	-1.721477	0.000000	-10.000000	-0.625000	29.966667	301.500000	1023.000000	1023.000000	2046.000000
2.100000	-0.012601	-7.447164	-2.121705	-1.722052	-1.971446	-1.631961	0.000000	-10.000000	-0.641667	30.183334	311.500000	1023.000000	1023.000000	2046.000000
2.120000	-0.011403	-6.739150	-1.941099	-1.568167	-1.737718	-1.492166	0.000000	-10.000000	-0.641667	30.733334	321.500000	1023.000000	1023.000000	2046.000000
2.140000	-0.009993	-5.906126	-1.724815	-1.425363	-1.492425	-1.263524	0.000000	-10.000000	-0.650000	31.016666	331.666656	1023.000000	1023.000000	2046.000000
2.160000	-0.008468	-5.004631	-1.542630	-1.269863	-1.157338	-1.034800	0.000000	-10.000000	-0.650000	31.300001	342.000000	1023.000000	1023.000000	2046.000000
2.180000	-0.006653	-3.931995	-1.255934	-1.057281	-0.842744	-0.776036	0.000000	-10.000000	-0.633333	31.133333	352.500000	1023.000000	1023.000000	2046.000000
2.200000	-0.004730	-2.795278	-0.993606	-0.847344	-0.434002	-0.520326	0.000000	-10.000000	-0.625000	30.900000	363.000000	1023.000000	1023.000000	2046.000000
2.220000	-0.002852	-1.685259	-0.638160	-0.579628	-0.071110	-0.396360	0.000000	-10.000000	-0.608333	30.766666	373.333344	1023.000000	1023.000000	2046.000000
2.240000	-0.001193	-0.705004	-0.359683	-0.490955	0.305379	-0.159744	0.000000	-10.000000	-0.608333	30.716667	380.166656	1023.000000	1023.000000	2046.000000
2.260000	-0.000294	-0.173823	-0.169933	-0.372481	0.545525	-0.176933	0.000000	-10.000000	-0.575000	30.133333	390.500000	1023.000000	1023.000000	2046.000000
2.280000	0.000199	0.117751	-0.087800	-0.447599	0.773969	-0.120818	0.000000	-10.000000	-0.550000	29.383333	400.666656	1023.000000	1023.000000	2046.000000
2.300000	0.000709	0.419005	0.013986	-0.469737	0.966101	-0.091344	0.000000	-10.000000	-0.516667	28.383333	414.000000	1023.000000	1023.000000	2046.000000
2.320000	0.001227	0.725282	0.135724	-0.424997	1.062032	-0.047477	0.000000	-10.000000	-0.491667	27.950001	423.500000	1023.000000	1023.000000	2046.000000
2.340000	0.001958	1.156993	0.265582	-0.405271	1.248491	0.048191	0.000000	-10.000000	-0.466667	27.233334	433.000000	1023.000000	1023.000000	2046.000000
2.360000	0.002846	1.682199	0.522856	-0.360150	1.355499	0.163994	0.000000	-10.000000	-0.433333	26.683334	442.166656	1023.000000	1023.000000	2046.000000
2.380000	0.003674	2.171238	0.690764	-0.209321	1.523852	0.165943	0.000000	-10.000000	-0.425000	25.800001	451.166656	1023.000000	1023.000000	2046.000000
2.400000	0.004719	2.789192	0.935130	-0.144746	1.692938	0.305870	0.000000	-10.000000	-0.408333	25.266668	459.833344	1023.000000	1023.000000	2046.000000
2.420000	0.005719	3.380084	1.070745	-0.024286	1.924652	0.408974	0.000000	-10.000000	-0.383333	24.566668	468.500000	1023.000000	1023.000000	2046.000000
2.440000	0.006704	3.961803	1.289763	0.067029	2.085882	0.519129	0.000000	-10.000000	-0.333333	23.733334	476.833344	1023.000000	1023.000000	2046.000000
2.460000	0.007902	4.670364	1.401592	0.220997	2.356698	0.691077	0.000000	-10.000000	-0.275000	22.716667	485.000000	1023.000000	1023.000000	2046.000000
2.480000	0.009131	5.396547	1.579833	0.384349	2.606850	0.825515	0.000000	-10.000000	-0.241667	21.416668	492.666656	1023.000000	1023.000000	2046.000000
2.500000	0.010499	6.205084	1.765296	0.497530	2.842342	1.099917	0.000000	-10.000000	-0.216667	20.250000	500.000000	1023.000000	1023.000000	2046.000000
2.520000	0.011583	6.845586	1.920505	0.725983	3.055063	1.144035	0.000000	-10.000000	-0.191667	18.866667	506.833344	1023.000000	1023.000000	2046.000000
2.540000	0.012738	7.527925	2.058424	0.899690	3.269873	1.299938	0.000000	-10.000000	-0.150000	17.533335	513.333313	1023.000000	1023.000000	2046.000000
2.560000	0.013790	8.149851	2.245578	1.071135	3.431319	1.401819	0.000000	-10.000000	-0.108333	15.783334	519.500000	1023.000000	1023.000000	2046.000000
2.580000	0.015013	8.872632	2.470565	1.160335	3.604044	1.637688	0.000000	-10.000000	-0.066667	13.650001	525.000000	1023.000000	1023.000000	2046.000000
2.600000	0.015814	9.346193	2.604172	1.293824	3.750051	1.698146	0.000000	-10.000000	-0.033333	11.000000	530.000000	1023.000000	1023.000000	2046.000000
2.620000	0.016390	9.686237	2.771912	1.374895	3.778790	1.760640	0.000000	-10.000000	0.000000	7.916667	534.000000	1023.000000	1023.000000	2046.000000
2.640000	0.016799	9.928063	2.761946	1.510551	3.905859	1.749707	0.000000	-10.000000	0.025000	4.716667	537.166687	1023.000000	1023.000000	2046.000000
2.660000	0.017181	10.154143	2.843788	1.546808	3.939080	1.824466	0.000000	-10.000000	0.041667	1.116667	539.333313	1023.000000	1023.000000	2046.000000
2.680000	0.017521	10.354867	2.899436	1.573399	3.981687	1.900345	0.000000	-10.000000	0.050000	-1.666667	540.500000	1023.000000	1023.000000	2046.000000
2.700000	0.017583	10.391450	2.945745	1.657109	3.957272	1.831324	0.000000	-10.000000	0.050000	-4.383333	541.000000	1023.000000	1023.000000	2046.000000
2.720000	0.017597	10.399677	2.937429	1.731167	3.937724	1.793358	0.000000	-10.000000	0.066667	-6.350000	541.000000	1023.000000	1023.000000	2046.000000
2.740000	0.017669	10.442536	2.967630	1.724195	3.934907	1.815804	0.000000	-10.000000	0.083333	-8.300000	541.000000	1023.000000	1023.000000	2046.000000
2.760000	0.017794	10.516366	3.076198	1.700177	3.834715	1.905277	0.000000	-10.000000	0.100000	-9.666667	541.000000	1023.000000	1023.000000	2046.000000
2.780000	0.017813	10.527552	3.078127	1.751709	3.812945	1.884770	0.000000	-10.000000	0.100000	-10.716667	541.000000	1023.000000	1023.000000	2046.000000
2.800000	0.017756	10.493937	3.088453	1.800286	3.770920	1.834278	0.000000	-10.000000	0.100000	-11.566667	541.000000	1023.000000	1023.000000	2046.000000
2.820000	0.017770	10.502041	3.088110	1.822938	3.728408	1.862585	0.000000	-10.000000	0.100000	-12.116667	533.666687	1023.000000	1023.000000	2046.000000
2.840000	0.018025	10.652888	3.219300	1.847630	3.730113	1.855847	0.000000	-10.000000	0.108333	-12.383333	524.666687	1023.000000	1023.000000	2046.000000
2.860000	0.018837	11.132867	3.359924	1.934232	3.846357	1.992355	0.000000	-10.000000	0.108333	-12.550000	514.333313	1023.000000	1023.000000	2046.000000
2.880000	0.019004	11.231385	3.490914	2.032819	3.736504	1.971149	0.000000	-10.000000	0.108333	-12.433333	510.000000	1023.000000	1023.000000	2046.000000
2.900000	0.018683	11.041416	3.468093	1.965364	3.629284	1.978675	0.000000	-10.000000	0.100000	-12.350000	506.000000	1023.000000	1023.000000	2046.000000
2.920000	0.017623	10.415341	3.376608	1.830435	3.406789	1.801509	0.000000	-10.000000	0.108333	-12.266666	502.000000	1023.000000	1023.000000	2046.000000
2.940000	0.017682	10.449965	3.385864	1.792567	3.394151	1.877382	0.000000	-10.000000	0.108333	-12.533334	498.000000	1023.000000	1023.000000	2046.000000
2.960000	0.017647	10.429580	3.391340	1.913261	3.328151	1.796827	0.000000	-10.000000	0.125000	-13.100000	493.833344	1023.000000	1023.000000	2046.000000
2.980000	0.017967	10.618212	3.471047	2.099431	3.208693	1.839040	0.000000	-10.000000	0.158333	-14.033334	489.333344	1023.000000	1023.000000	2046.000000
3.000000	0.017487	10.335066	3.318482	2.199100	3.020441	1.797042	0.000000	-10.000000	0.191667	-15.316667	484.500000	1023.000000	1023.000000	2046.000000
3.020000	0.015917	9.406844	3.041875	2.158834	2.659376	1.546760	0.000000	-10.000000	0.216667	-16.183334	479.333344	1023.000000	1023.000000	2046.000000
3.040000	0.012558	7.421646	2.535939	1.980071	2.059659	0.845976	0.000000	-10.000000	0.216667	-16.400002	474.000000	1023.000000	1023.000000	2046.000000
3.060000	0.008329	4.922591	2.091483	1.576757	1.150482	0.103868	0.000000	-10.000000	0.225000	-16.150000	468.666656	1023.000000	1023.000000	2046.000000
3.080000	0.004741	2.801811	1.554490	1.114742	0.447887	-0.315308	0.000000	-10.000000	0.233333	-16.333334	463.333344	1023.000000	1023.000000	2046.000000
3.100000	0.002201	1.300936	1.060646	0.747875	0.109442	-0.617027	0.000000	-10.000000	0.241667	-16.750000	459.833344	1023.000000	1023.000000	2046.000000
3.120000	0.000522	0.308223	0.720892	0.556840	-0.103100	-0.866408	0.000000	-10.000000	0.283333	-18.016666	453.833344	1023.000000	1023.000000	2046.000000
3.140000	-0.000757	-0.447169	0.420239	0.430785	-0.268845	-1.029349	0.000000	-10.000000	0.316667	-18.883333	449.666656	1023.000000	1023.000000	2046.000000
3.160000	-0.002075	-1.226342	0.181505	0.415635	-0.568066	-1.255416	0.000000	-10.000000	0.350000	-20.116667	441.166656	1023.000000	1023.000000	2046.000000
3.180000	-0.003148	-1.860423	-0.085945	0.253497	-0.745270	-1.282705	0.000000	-10.000000	0.358333	-20.583334	434.500000	1023.000000	1023.000000	2046.000000
3.200000	-0.004225	-2.496914	-0.385584	0.203527	-0.883837	-1.431020	0.000000	-10.000000	0.358333	-21.066668	425.500000	1023.000000	1023.000000	2046.000000
3.220000	-0.004883	-2.885616	-0.544025	0.074547	-0.990549	-1.425590	0.000000	-10.000000	0.358333	-21.183334	420.833344	1023.000000	1023.000000	2046.000000
3.240000	-0.005504	-3.252864	-0.662488	0.026565	-1.140323	-1.476619	0.000000	-10.000000	0.350000	-21.166668	416.166656	1023.000000	1023.000000	2046.000000
3.260000	-0.005919	-3.497865	-0.743764	-0.015463	-1.222593	-1.516045	0.000000	-10.000000	0.350000	-21.050001	411.500000	1023.000000	1023.000000	2046.000000
3.280000	-0.006249	-3.693152	-0.812140	-0.078879	-1.276519	-1.525613	0.000000	-10.000000	0.333333	-20.516666	402.166656	1023.000000	1023.000000	2046.000000
3.300000	-0.006517	-3.851680	-0.893917	-0.197448	-1.276891	-1.483424	0.000000	-10.000000	0.316667	-19.983334	393.000000	1023.000000	1023.000000	2046.000000
3.320000	-0.006544	-3.867614	-0.931668	-0.282430	-1.256401	-1.397114	0.000000	-10.000000	0.308333	-19.616667	384.000000	1023.000000	1023.000000	2046.000000
3.340000	-0.006363	-3.760704	-0.853448	-0.271423	-1.314419	-1.321414	0.000000	-10.000000	0.325000	-20.000000	377.500000	1023.000000	1023.000000	2046.000000
3.360000	-0.005871	-3.469887	-0.825276	-0.299307	-1.173409	-1.171895	0.000000	-10.000000	0.341667	-20.416666	373.166656	1023.000000	1023.000000	2046.000000
3.380000	-0.005821	-3.440079	-0.783004	-0.241933	-1.165064	-1.250078	0.000000	-10.000000	0.358333	-21.033333	366.333344	1023.000000	1023.000000	2046.000000
3.400000	-0.006092	-3.600538	-0.730889	-0.303489	-1.264093	-1.302066	0.000000	-10.000000	0.375000	-21.316668	359.166656	1023.000000	1023.000000	2046.000000
3.420000	-0.006812	-4.025974	-0.868680	-0.454662	-1.317076	-1.385555	0.000000	-10.000000	0.391667	-21.866667	349.500000	1023.000000	1023.000000	2046.000000
3.440000	-0.007890	-4.663070	-0.944839	-0.660047	-1.500960	-1.557225	0.000000	-10.000000	0.400000	-22.133333	344.500000	1023.000000	1023.000000	2046.000000
3.460000	-0.008821	-5.213185	-1.019976	-0.977688	-1.655904	-1.559617	0.000000	-10.000000	0.400000	-22.633333	337.000000	1023.000000	1023.000000	2046.000000
3.480000	-0.009753	-5.763812	-1.099122	-1.164737	-1.810567	-1.689386	0.000000	-10.000000	0.400000	-22.866667	332.000000	1023.000000	1023.000000	2046.000000
3.500000	-0.010506	-6.209192	-1.151674	-1.340316	-1.947492	-1.769710	0.000000	-10.000000	0.400000	-23.033333	322.000000	1023.000000	1023.000000	2046.000000
3.520000	-0.011032	-6.519620	-1.128493	-1.416539	-2.110234	-1.864355	0.000000	-10.000000	0.400000	-22.966667	317.000000	1023.000000	1023.000000	2046.000000
3.540000	-0.011462	-6.774091	-0.990004	-1.560079	-2.346073	-1.877935	0.000000	-10.000000	0.408333	-22.866667	309.333344	1023.000000	1023.000000	2046.000000
3.560000	-0.012027	-7.107784	-1.069544	-1.676999	-2.423973	-1.937269	0.000000	-10.000000	0.408333	-22.866667	301.666656	1023.000000	1023.000000	2046.000000
3.580000	-0.012544	-7.413636	-1.168443	-1.767733	-2.479661	-1.997798	0.000000	-10.000000	0.408333	-22.866667	294.000000	1023.000000	1023.000000	2046.000000
3.600000	-0.012809	-7.570224	-1.214021	-1.869727	-2.533144	-1.953331	0.000000	-10.000000	0.408333	-23.100000	286.333344	1023.000000	1023.000000	2046.000000
3.620000	-0.013019	-7.694168	-1.175869	-1.918945	-2.632993	-1.966362	0.000000	-10.000000	0.408333	-23.316668	281.000000	1023.000000	1023.000000	2046.000000
3.640000	-0.013081	-7.730708	-1.217457	-1.975672	-2.637590	-1.899989	0.000000	-10.000000	0.408333	-23.450001	270.500000	1023.000000	1023.000000	2046.000000
3.660000	-0.013358	-7.894435	-1.330553	-1.945610	-2.628198	-1.990074	0.000000	-10.000000	0.400000	-23.216667	260.166656	1023.000000	1023.000000	2046.000000
3.680000	-0.013456	-7.952400	-1.329006	-1.978967	-2.711616	-1.932810	0.000000	-10.000000	0.400000	-22.966667	249.833328	1023.000000	1023.000000	2046.000000
3.700000	-0.013344	-7.886416	-1.348096	-1.944189	-2.710252	-1.883879	0.000000	-10.000000	0.400000	-22.800001	244.666672	1023.000000	1023.000000	2046.000000
3.720000	-0.013456	-7.952693	-1.259894	-1.943900	-2.843729	-1.905171	0.000000	-10.000000	0.383333	-22.600000	237.000000	1023.000000	1023.000000	2046.000000
3.740000	-0.013506	-7.982163	-1.343849	-1.933240	-2.819539	-1.885535	0.000000	-10.000000	0.366667	-22.233334	229.666672	1023.000000	1023.000000	2046.000000
3.760000	-0.013665	-8.076194	-1.325333	-1.916691	-2.918748	-1.915421	0.000000	-10.000000	0.350000	-21.750000	219.833328	1023.000000	1023.000000	2046.000000
3.780000	-0.013556	-8.011304	-1.323327	-1.958564	-2.896822	-1.832591	0.000000	-10.000000	0.350000	-21.466667	215.000000	1023.000000	1023.000000	2046.000000
3.800000	-0.013810	-8.161560	-1.229955	-1.965751	-3.090092	-1.875762	0.000000	-10.000000	0.350000	-21.266666	210.000000	1023.000000	1023.000000	2046.000000
3.820000	-0.014094	-8.329532	-1.279017	-1.951742	-3.129644	-1.969128	0.000000	-10.000000	0.350000	-21.100000	205.166672	1023.000000	1023.000000	2046.000000
3.840000	-0.014249	-8.421035	-1.315897	-1.998334	-3.152170	-1.954634	0.000000	-10.000000	0.341667	-20.716667	198.166672	1023.000000	1023.000000	2046.000000
3.860000	-0.014409	-8.515546	-1.293363	-2.053162	-3.231207	-1.937813	0.000000	-10.000000	0.333333	-20.366667	191.333328	1023.000000	1023.000000	2046.000000
3.880000	-0.014708	-8.692359	-1.276969	-2.073948	-3.342769	-1.998672	0.000000	-10.000000	0.316667	-20.033335	182.500000	1023.000000	1023.000000	2046.000000
3.900000	-0.014926	-8.821448	-1.330162	-2.123409	-3.374055	-1.993822	0.000000	-10.000000	0.308333	-19.916668	175.833328	1023.000000	1023.000000	2046.000000
3.920000	-0.015194	-8.979548	-1.357694	-2.110531	-3.442495	-2.068828	0.000000	-10.000000	0.291667	-19.633333	169.166672	1023.000000	1023.000000	2046.000000
3.940000	-0.015328	-9.058936	-1.359382	-2.187523	-3.515866	-1.996165	0.000000	-10.000000	0.275000	-19.333334	164.833328	1023.000000	1023.000000	2046.000000
3.960000	-0.015576	-9.205128	-1.372105	-2.169112	-3.560427	-2.103483	0.000000	-10.000000	0.258333	-19.050001	156.166672	1023.000000	1023.000000	2046.000000
3.980000	-0.015828	-9.354543	-1.391777	-2.219078	-3.643235	-2.100452	0.000000	-10.000000	0.250000	-18.983334	149.833328	1023.000000	1023.000000	2046.000000
4.000000	-0.015928	-9.413292	-1.431725	-2.266644	-3.655581	-2.059343	0.000000	-10.000000	0.250000	-18.883333	143.500000	1023.000000	1023.000000	2046.000000
4.020000	-0.016138	-9.537430	-1.452129	-2.233402	-3.717618	-2.134281	0.000000	-10.000000	0.250000	-18.633333	139.166672	1023.000000	1023.000000	2046.000000
4.040000	-0.016124	-9.529284	-1.439745	-2.310128	-3.717476	-2.061936	0.000000	-10.000000	0.241667	-18.299999	132.833328	1023.000000	1023.000000	2046.000000
4.060000	-0.015797	-9.335810	-1.324682	-2.258922	-3.707679	-2.044528	0.000000	-10.000000	0.233333	-17.883333	126.500000	1023.000000	1023.000000	2046.000000
4.080000	-0.015692	-9.274100	-1.205367	-2.211260	-3.796652	-2.060821	0.000000	-10.000000	0.216667	-17.216667	118.833336	1023.000000	1023.000000	2046.000000
4.100000	-0.016385	-9.683448	-1.298537	-2.303281	-3.945250	-2.136380	0.000000	-10.000000	0.208333	-16.633333	113.166664	1023.000000	1023.000000	2046.000000
4.120000	-0.017453	-10.314788	-1.418316	-2.460330	-4.126232	-2.309910	0.000000	-10.000000	0.200000	-16.033333	107.666664	1023.000000	1023.000000	2046.000000
4.140000	-0.018569	-10.974047	-1.598123	-2.734944	-4.267146	-2.373834	0.000000	-10.000000	0.183333	-15.450000	104.166664	1023.000000	1023.000000	2046.000000
4.160000	-0.018998	-11.227859	-1.629064	-2.729039	-4.405728	-2.464028	0.000000	-10.000000	0.175000	-14.466667	99.000000	1023.000000	1023.000000	2046.000000
4.180000	-0.019367	-11.446164	-1.636900	-2.750410	-4.521170	-2.537684	0.000000	-10.000000	0.158333	-13.516666	94.166664	1023.000000	1023.000000	2046.000000
4.200000	-0.019567	-11.564037	-1.814534	-2.679962	-4.531775	-2.537767	0.000000	-10.000000	0.150000	-12.883333	89.500000	1023.000000	1023.000000	2046.000000
4.220000	-0.020134	-11.899120	-2.057295	-2.657463	-4.543067	-2.641295	0.000000	-10.000000	0.125000	-12.716667	85.166664	1023.000000	1023.000000	2046.000000
4.240000	-0.021415	-12.656065	-2.318572	-2.704247	-4.808507	-2.824739	0.000000	-10.000000	0.100000	-12.616667	81.000000	1023.000000	1023.000000	2046.000000
4.260000	-0.023644	-13.973615	-2.530138	-2.817393	-5.274723	-3.351361	0.000000	-10.000000	0.083333	-12.016666	77.000000	1023.000000	1023.000000	2046.000000
4.280000	-0.027198	-16.073769	-3.007615	-3.190228	-5.915355	-3.960571	0.000000	-10.000000	0.066667	-10.366667	73.000000	1023.000000	1023.000000	2046.000000
4.300000	-0.030978	-18.308289	-3.714821	-3.646069	-6.487803	-4.459595	0.000000	-10.000000	0.058333	-8.300000	69.500000	1023.000000	1023.000000	2046.000000
4.320000	-0.033031	-19.521334	-4.104136	-4.024321	-6.780346	-4.612530	0.000000	-10.000000	0.050000	-7.033333	66.666664	1023.000000	1023.000000	2046.000000
4.340000	-0.034031	-20.112165	-4.424518	-4.220124	-6.790397	-4.677128	0.000000	-10.000000	0.050000	-7.216667	64.333336	1023.000000	1023.000000	2046.000000
4.360000	-0.034979	-20.672630	-4.633056	-4.271748	-6.913563	-4.854264	0.000000	-10.000000	0.050000	-8.550000	60.833332	1023.000000	1023.000000	2046.000000
4.380000	-0.035785	-21.148798	-4.810495	-4.293705	-7.097559	-4.947038	0.000000	-10.000000	0.066667	-9.800000	56.833332	1023.000000	1023.000000	2046.000000
4.400000	-0.036729	-21.707104	-5.119863	-4.345563	-7.173615	-5.068062	0.000000	-10.000000	0.083333	-10.583333	53.666668	1023.000000	1023.000000	2046.000000
4.420000	-0.037188	-21.977972	-5.309989	-4.500135	-7.212932	-4.954916	0.000000	-10.000000	0.100000	-10.850000	51.333332	1023.000000	1023.000000	2046.000000
4.440000	-0.037597	-22.219900	-5.459840	-4.471238	-7.235093	-5.053729	0.000000	-10.000000	0.083333	-10.883333	48.833332	1023.000000	1023.000000	2046.000000
4.460000	-0.037769	-22.321434	-5.415199	-4.496436	-7.369714	-5.040085	0.000000	-10.000000	0.066667	-10.616667	45.166668	1023.000000	1023.000000	2046.000000
4.480000	-0.037732	-22.299391	-5.471426	-4.456987	-7.304690	-5.066287	0.000000	-10.000000	0.050000	-9.916667	41.500000	1023.000000	1023.000000	2046.000000
4.500000	-0.037533	-22.182110	-5.432943	-4.535930	-7.268242	-4.944995	0.000000	-10.000000	0.050000	-8.733334	38.333332	1023.000000	1023.000000	2046.000000
4.520000	-0.037315	-22.052868	-5.395166	-4.512298	-7.238414	-4.906989	0.000000	-10.000000	0.050000	-7.350000	35.333332	1023.000000	1023.000000	2046.000000
4.540000	-0.036425	-21.526945	-5.299553	-4.495578	-7.068564	-4.663249	0.000000	-10.000000	0.033333	-5.650000	32.833332	1023.000000	1023.000000	2046.000000
4.560000	-0.035644	-21.065414	-5.161596	-4.463122	-6.918460	-4.522236	0.000000	-10.000000	0.016667	-4.450000	30.833334	1023.000000	1023.000000	2046.000000
4.580000	-0.034787	-20.559153	-5.015615	-4.379610	-6.722690	-4.441238	0.000000	-10.000000	0.016667	-3.933333	29.500000	1023.000000	1023.000000	2046.000000
4.600000	-0.034235	-20.232876	-4.846149	-4.372287	-6.620978	-4.393462	0.000000	-10.000000	0.025000	-4.300000	28.166666	1023.000000	1023.000000	2046.000000
4.620000	-0.034427	-20.346189	-4.830016	-4.469517	-6.642505	-4.404151	0.000000	-10.000000	0.041667	-4.933333	26.833334	1023.000000	1023.000000	2046.000000
4.640000	-0.035063	-20.722010	-4.949992	-4.670558	-6.646130	-4.455328	0.000000	-10.000000	0.041667	-5.716667	25.166666	1023.000000	1023.000000	2046.000000
4.660000	-0.035946	-21.244307	-5.073728	-4.905594	-6.691251	-4.573735	0.000000	-10.000000	0.050000	-6.633333	23.333334	1023.000000	1023.000000	2046.000000
4.680000	-0.036547	-21.599178	-5.032260	-5.160093	-6.818178	-4.588648	0.000000	-10.000000	0.041667	-7.483334	21.000000	1023.000000	1023.000000	2046.000000
4.700000	-0.036900	-21.808054	-5.060050	-5.317145	-6.815375	-4.615484	0.000000	-10.000000	0.041667	-7.883334	18.333334	1023.000000	1023.000000	2046.000000
4.720000	-0.037234	-22.005314	-4.977170	-5.434400	-6.911383	-4.682361	0.000000	-10.000000	0.041667	-7.600000	15.833333	1023.000000	1023.000000	2046.000000
4.740000	-0.037244	-22.011179	-4.851877	-5.523967	-6.983816	-4.651520	0.000000	-10.000000	0.050000	-6.883333	13.166667	1023.000000	1023.000000	2046.000000
4.760000	-0.037290	-22.038204	-4.777660	-5.544010	-7.055698	-4.660835	0.000000	-10.000000	0.041667	-6.066667	10.833333	1023.000000	1023.000000	2046.000000
4.780000	-0.037474	-22.147327	-4.814632	-5.587512	-7.050006	-4.695178	0.000000	-10.000000	0.041667	-5.483333	8.666667	1023.000000	1023.000000	2046.000000
4.800000	-0.037334	-22.064589	-4.795253	-5.648048	-7.004120	-4.617167	0.000000	-10.000000	0.033333	-5.216667	7.000000	1023.000000	1023.000000	2046.000000
4.820000	-0.037193	-21.981327	-4.774167	-5.638632	-6.937309	-4.631218	0.000000	-10.000000	0.041667	-5.183333	5.333333	1023.000000	1023.000000	2046.000000
4.840000	-0.036683	-21.679531	-4.663593	-5.599731	-6.885335	-4.530871	0.000000	-10.000000	0.041667	-5.216667	3.500000	1023.000000	1023.000000	2046.000000
4.860000	-0.036347	-21.480818	-4.701755	-5.560777	-6.753296	-4.464990	0.000000	-10.000000	0.041667	-4.933333	1.666667	1023.000000	1023.000000	2046.000000
4.880000	-0.036059	-21.310833	-4.639618	-5.490654	-6.751067	-4.429495	0.000000	-10.000000	0.033333	-4.216667	0.333333	1023.000000	1023.000000	2046.000000
4.900000	-0.035472	-20.964073	-4.576500	-5.432455	-6.652021	-4.303097	0.000000	-10.000000	0.016667	-2.816667	-0.666667	1023.000000	1023.000000	2046.000000
4.920000	-0.034698	-20.506254	-4.560859	-5.331208	-6.453349	-4.160839	0.000000	-10.000000	0.008333	-1.083333	-1.333333	1023.000000	1023.000000	2046.000000
4.940000	-0.034007	-20.098095	-4.484583	-5.228219	-6.317983	-4.067310	0.000000	-10.000000	-0.008333	0.850000	-1.833333	1023.000000	1023.000000	2046.000000
4.960000	-0.033111	-19.568378	-4.299386	-5.154301	-6.235522	-3.879169	0.000000	-10.000000	-0.025000	2.983333	-2.000000	1023.000000	1023.000000	2046.000000
4.980000	-0.032358	-19.123642	-4.244771	-5.021853	-6.028715	-3.828302	0.000000	-10.000000	-0.033333	5.616667	-2.000000	1023.000000	1023.000000	2046.000000
5.000000	-0.031601	-18.676285	-4.099411	-4.947512	-5.923450	-3.705912	0.000000	-10.000000	-0.058333	8.500000	-2.000000	1023.000000	1023.000000	2046.000000
5.020000	-0.030532	-18.044542	-4.002382	-4.846998	-5.663572	-3.531589	0.000000	-10.000000	-0.083333	11.233334	-2.000000	1023.000000	1023.000000	2046.000000
5.040000	-0.029588	-17.486689	-3.810936	-4.729716	-5.519532	-3.426505	0.000000	-10.000000	-0.141667	13.333334	-2.000000	1023.000000	1023.000000	2046.000000
5.060000	-0.028498	-16.842110	-3.692514	-4.626367	-5.282543	-3.240686	0.000000	-10.000000	-0.175000	15.283334	-2.000000	1023.000000	1023.000000	2046.000000
5.080000	-0.027545	-16.278807	-3.533825	-4.479048	-5.084274	-3.181660	0.000000	-10.000000	-0.216667	17.049999	6.333333	1023.000000	1023.000000	2046.000000
5.100000	-0.026461	-15.638585	-3.356106	-4.405685	-4.887510	-2.989284	0.000000	-10.000000	-0.241667	18.733334	16.166666	1023.000000	1023.000000	2046.000000
5.120000	-0.025207	-14.897401	-3.204910	-4.272849	-4.632507	-2.787136	0.000000	-10.000000	-0.291667	20.000000	28.166666	1023.000000	1023.000000	2046.000000
5.140000	-0.024151	-14.273279	-3.011942	-4.079034	-4.474189	-2.708114	0.000000	-10.000000	-0.325000	20.933334	34.166668	1023.000000	1023.000000	2046.000000
5.160000	-0.022993	-13.588932	-2.885954	-3.945938	-4.201548	-2.555493	0.000000	-10.000000	-0.341667	21.850000	41.000000	1023.000000	1023.000000	2046.000000
5.180000	-0.021749	-12.853889	-2.707115	-3.839298	-3.973539	-2.333936	0.000000	-10.000000	-0.350000	22.700001	48.166668	1023.000000	1023.000000	2046.000000
5.200000	-0.020564	-12.153077	-2.557368	-3.609014	-3.726078	-2.260617	0.000000	-10.000000	-0.375000	23.633333	55.500000	1023.000000	1023.000000	2046.000000
5.220000	-0.019327	-11.422526	-2.312388	-3.490913	-3.572692	-2.046532	0.000000	-10.000000	-0.433333	24.516666	63.166668	1023.000000	1023.000000	2046.000000
5.240000	-0.017825	-10.534734	-2.150100	-3.337816	-3.238195	-1.808622	0.000000	-10.000000	-0.483333	25.549999	71.333336	1023.000000	1023.000000	2046.000000
5.260000	-0.016553	-9.782653	-1.914304	-3.103732	-3.052504	-1.712113	0.000000	-10.000000	-0.508333	26.500000	79.833336	1023.000000	1023.000000	2046.000000
5.280000	-0.015478	-9.147217	-1.601542	-2.953119	-2.991557	-1.600999	0.000000	-10.000000	-0.541667	27.783333	91.666664	1023.000000	1023.000000	2046.000000
5.300000	-0.015171	-8.966085	-1.502489	-2.877441	-2.962769	-1.623386	0.000000	-10.000000	-0.566667	28.683334	100.500000	1023.000000	1023.000000	2046.000000
5.320000	-0.015122	-8.936967	-1.455446	-2.893108	-2.905575	-1.682838	0.000000	-10.000000	-0.616667	29.300001	109.666664	1023.000000	1023.000000	2046.000000
5.340000	-0.014985	-8.856381	-1.406198	-2.994432	-2.860350	-1.595402	0.000000	-10.000000	-0.633333	29.350000	116.000000	1023.000000	1023.000000	2046.000000
5.360000	-0.013878	-8.202012	-1.299878	-2.762221	-2.632997	-1.506916	0.000000	-10.000000	-0.641667	29.766666	125.666664	1023.000000	1023.000000	2046.000000
5.380000	-0.012619	-7.457541	-1.085604	-2.551971	-2.484000	-1.335966	0.000000	-10.000000	-0.625000	30.183334	135.500000	1023.000000	1023.000000	2046.000000
5.400000	-0.011272	-6.661723	-1.039172	-2.173440	-2.224748	-1.224363	0.000000	-10.000000	-0.608333	30.583334	145.500000	1023.000000	1023.000000	2046.000000
5.420000	-0.010428	-6.163085	-1.056063	-1.922063	-2.071712	-1.113246	0.000000	-10.000000	-0.591667	30.450001	155.666672	1023.000000	1023.000000	2046.000000
5.440000	-0.010455	-6.178750	-1.213201	-1.771844	-2.008231	-1.185474	0.000000	-10.000000	-0.608333	30.183334	166.000000	1023.000000	1023.000000	2046.000000
5.460000	-0.012302	-7.270745	-1.434534	-1.814753	-2.332780	-1.688678	0.000000	-10.000000	-0.616667	30.133333	176.333328	1023.000000	1023.000000	2046.000000
5.480000	-0.014864	-8.784757	-1.751575	-2.126715	-2.857780	-2.048686	0.000000	-10.000000	-0.641667	30.466667	186.500000	1023.000000	1023.000000	2046.000000
5.500000	-0.017117	-10.115928	-2.279472	-2.387195	-3.130759	-2.318501	0.000000	-10.000000	-0.633333	30.900002	196.500000	1023.000000	1023.000000	2046.000000
5.520000	-0.018099	-10.696658	-2.568467	-2.598390	-3.177407	-2.352394	0.000000	-10.000000	-0.633333	30.666668	206.666672	1023.000000	1023.000000	2046.000000
5.540000	-0.018185	-10.747106	-2.667751	-2.637889	-3.141584	-2.299881	0.000000	-10.000000	-0.625000	30.350000	217.000000	1023.000000	1023.000000	2046.000000
5.560000	-0.018015	-10.647051	-2.801867	-2.547959	-2.972607	-2.324619	0.000000	-10.000000	-0.616667	30.183334	227.333328	1023.000000	1023.000000	2046.000000
5.580000	-0.017641	-10.425966	-2.757676	-2.497005	-2.941486	-2.229798	0.000000	-10.000000	-0.608333	30.433334	237.500000	1023.000000	1023.000000	2046.000000
5.600000	-0.017176	-10.150784	-2.778897	-2.409528	-2.805589	-2.156770	0.000000	-10.000000	-0.600000	30.533335	247.500000	1023.000000	1023.000000	2046.000000
5.620000	-0.016489	-9.744761	-2.787599	-2.287050	-2.622658	-2.047455	0.000000	-10.000000	-0.616667	30.316668	257.500000	1023.000000	1023.000000	2046.000000
5.640000	-0.015552	-9.191261	-2.635876	-2.148314	-2.493997	-1.913074	0.000000	-10.000000	-0.625000	30.366667	267.500000	1023.000000	1023.000000	2046.000000
5.660000	-0.014428	-8.527167	-2.488798	-2.054384	-2.295079	-1.688907	0.000000	-10.000000	-0.633333	30.500000	277.500000	1023.000000	1023.000000	2046.000000
5.680000	-0.013264	-7.839259	-2.292810	-1.883479	-2.104879	-1.558091	0.000000	-10.000000	-0.625000	30.750000	287.833344	1023.000000	1023.000000	2046.000000
5.700000	-0.011937	-7.054929	-2.035248	-1.714395	-1.920031	-1.385255	0.000000	-10.000000	-0.633333	30.766668	298.166656	1023.000000	1023.000000	2046.000000
5.720000	-0.010681	-6.312443	-1.895253	-1.548773	-1.603473	-1.264945	0.000000	-10.000000	-0.616667	30.750000	308.500000	1023.000000	1023.000000	2046.000000
5.740000	-0.009112	-5.385173	-1.658200	-1.454080	-1.334195	-0.938699	0.000000	-10.000000	-0.608333	30.433334	318.666656	1023.000000	1023.000000	2046.000000
5.760000	-0.007354	-4.346499	-1.413837	-1.176029	-1.003934	-0.752699	0.000000	-10.000000	-0.566667	29.750000	329.000000	1023.000000	1023.000000	2046.000000
5.780000	-0.005569	-3.291392	-1.015210	-0.938733	-0.752482	-0.584966	0.000000	-10.000000	-0.533333	28.700001	339.000000	1023.000000	1023.000000	2046.000000
5.800000	-0.003971	-2.346770	-0.753769	-0.772609	-0.412019	-0.408374	0.000000	-10.000000	-0.475000	27.666666	348.833344	1023.000000	1023.000000	2046.000000
5.820000	-0.003006	-1.776269	-0.595846	-0.667693	-0.175093	-0.337638	0.000000	-10.000000	-0.416667	26.366667	358.166656	1023.000000	1023.000000	2046.000000
5.840000	-0.002545	-1.504343	-0.425952	-0.759238	-0.081904	-0.237248	0.000000	-10.000000	-0.350000	24.716667	367.333344	1023.000000	1023.000000	2046.000000
5.860000	-0.002196	-1.297587	-0.352413	-0.799056	0.076293	-0.222412	0.000000	-10.000000	-0.275000	22.733334	375.833344	1023.000000	1023.000000	2046.000000
5.880000	-0.002037	-1.203975	-0.196105	-0.808407	0.061800	-0.261263	0.000000	-10.000000	-0.216667	20.750000	383.666656	1023.000000	1023.000000	2046.000000
5.900000	-0.001656	-0.978619	-0.150009	-0.852172	0.163580	-0.140019	0.000000	-10.000000	-0.183333	18.966667	390.833344	1023.000000	1023.000000	2046.000000
5.920000	-0.001421	-0.839679	-0.064497	-0.847631	0.209149	-0.136701	0.000000	-10.000000	-0.158333	17.516666	397.333344	1023.000000	1023.000000	2046.000000
5.940000	-0.000929	-0.549133	0.054698	-0.823776	0.333633	-0.113688	0.000000	-10.000000	-0.133333	16.033333	403.500000	1023.000000	1023.000000	2046.000000
5.960000	-0.000247	-0.146097	0.329476	-0.785566	0.324529	-0.014537	0.000000	-10.000000	-0.100000	14.383333	409.166656	1023.000000	1023.000000	2046.000000
5.980000	0.000265	0.156881	0.472998	-0.759851	0.400652	0.043082	0.000000	-10.000000	-0.066667	12.383333	414.333344	1023.000000	1023.000000	2046.000000
6.000000	0.000657	0.388048	0.510560	-0.672514	0.507734	0.042268	0.000000	-10.000000	-0.033333	9.966667	418.833344	1023.000000	1023.000000	2046.000000
6.020000	0.001260	0.744799	0.666002	-0.665011	0.562114	0.181694	0.000000	-10.000000	-0.008333	7.400000	422.500000	1023.000000	1023.000000	2046.000000
6.040000	0.001656	0.978550	0.585749	-0.570288	0.730708	0.232382	0.000000	-10.000000	0.008333	3.983334	425.333344	1023.000000	1023.000000	2046.000000
6.060000	0.002200	1.300049	0.654294	-0.502805	0.826619	0.321941	0.000000	-10.000000	0.025000	0.816667	427.000000	1023.000000	1023.000000	2046.000000
6.080000	0.002766	1.634838	0.764592	-0.393939	0.867310	0.396875	0.000000	-10.000000	0.041667	-1.833333	427.833344	1023.000000	1023.000000	2046.000000
6.100000	0.003296	1.948055	0.818617	-0.322092	0.943603	0.507927	0.000000	-10.000000	0.041667	-3.466667	428.000000	1023.000000	1023.000000	2046.000000
6.120000	0.003865	2.284016	0.831351	-0.240680	1.099874	0.593471	0.000000	-10.000000	0.041667	-4.750000	428.000000	1023.000000	1023.000000	2046.000000
6.140000	0.004255	2.514591	0.885443	-0.103980	1.142287	0.590841	0.000000	-10.000000	0.041667	-5.966667	428.000000	1023.000000	1023.000000	2046.000000
6.160000	0.004589	2.712279	0.977847	-0.104560	1.167000	0.671992	0.000000	-10.000000	0.050000	-6.800000	428.000000	1023.000000	1023.000000	2046.000000
6.180000	0.004947	2.923974	1.085940	0.022651	1.157367	0.658017	0.000000	-10.000000	0.050000	-7.516667	428.000000	1023.000000	1023.000000	2046.000000
6.200000	0.005162	3.050704	1.203771	0.037608	1.114274	0.695051	0.000000	-10.000000	0.066667	-8.333334	428.000000	1023.000000	1023.000000	2046.000000
6.220000	0.005303	3.134035	1.213985	0.062315	1.127842	0.729893	0.000000	-10.000000	0.075000	-9.266666	428.000000	1023.000000	1023.000000	2046.000000
6.240000	0.005284	3.122893	1.166599	0.118727	1.139292	0.698275	0.000000	-10.000000	0.091667	-10.166667	424.500000	1023.000000	1023.000000	2046.000000
6.260000	0.005262	3.109963	1.181939	0.134030	1.121069	0.672925	0.000000	-10.000000	0.091667	-11.033334	416.833344	1023.000000	1023.000000	2046.000000
6.280000	0.005260	3.108681	1.246040	0.176326	1.027109	0.659206	0.000000	-10.000000	0.100000	-12.116667	407.833344	1023.000000	1023.000000	2046.000000
6.300000	0.005081	3.002625	1.263559	0.191497	0.941625	0.605944	0.000000	-10.000000	0.125000	-13.350000	400.666656	1023.000000	1023.000000	2046.000000
6.320000	0.004947	2.923506	1.214751	0.215412	0.933862	0.559482	0.000000	-10.000000	0.158333	-14.733334	396.166656	1023.000000	1023.000000	2046.000000
6.340000	0.004696	2.775410	1.248743	0.194537	0.814924	0.517205	0.000000	-10.000000	0.200000	-15.950000	391.166656	1023.000000	1023.000000	2046.000000
6.360000	0.004638	2.740873	1.263052	0.157880	0.759286	0.560655	0.000000	-10.000000	0.225000	-17.166666	386.000000	1023.000000	1023.000000	2046.000000
6.380000	0.004382	2.589512	1.243345	0.216071	0.669410	0.460686	0.000000	-10.000000	0.258333	-18.316668	380.166656	1023.000000	1023.000000	2046.000000
6.400000	0.004018	2.374346	1.304641	0.215246	0.521947	0.332511	0.000000	-10.000000	0.300000	-19.433334	374.000000	1023.000000	1023.000000	2046.000000
6.420000	0.004419	2.611362	1.399306	0.211576	0.586688	0.413792	0.000000	-10.000000	0.341667	-20.566668	367.333344	1023.000000	1023.000000	2046.000000
6.440000	0.004649	2.747321	1.497394	0.260506	0.537878	0.451543	0.000000	-10.000000	0.375000	-21.666666	360.500000	1023.000000	1023.000000	2046.000000
6.460000	0.004306	2.544611	1.446606	0.293128	0.447122	0.357755	0.000000	-10.000000	0.416667	-22.883333	353.333344	1023.000000	1023.000000	2046.000000
6.480000	0.003208	1.896181	1.455454	0.127263	0.100417	0.213048	0.000000	-10.000000	0.475000	-24.100000	345.833344	1023.000000	1023.000000	2046.000000
6.500000	0.002394	1.414582	1.414962	0.008197	-0.125905	0.117328	0.000000	-10.000000	0.525000	-25.416666	337.666656	1023.000000	1023.000000	2046.000000
6.520000	0.002030	1.199531	1.376770	-0.065652	-0.205890	0.094304	0.000000	-10.000000	0.566667	-26.483334	329.166656	1023.000000	1023.000000	2046.000000
6.540000	0.001820	1.075717	1.359402	0.028554	-0.343397	0.031158	0.000000	-10.000000	0.583333	-27.400000	320.333344	1023.000000	1023.000000	2046.000000
6.560000	0.001207	0.713222	1.182098	0.098673	-0.525635	-0.041913	0.000000	-10.000000	0.616667	-27.916666	311.333344	1023.000000	1023.000000	2046.000000
6.580000	-0.000169	-0.099849	0.988031	0.079014	-0.922297	-0.244598	0.000000	-10.000000	0.633333	-28.466667	302.000000	1023.000000	1023.000000	2046.000000
6.600000	-0.003200	-1.891016	0.581159	-0.042446	-1.558684	-0.871046	0.000000	-10.000000	0.658333	-28.750000	292.333344	1023.000000	1023.000000	2046.000000
6.620000	-0.007033	-4.156446	0.196698	-0.361815	-2.337113	-1.654216	0.000000	-10.000000	0.650000	-28.933334	282.833344	1023.000000	1023.000000	2046.000000
6.640000	-0.011356	-6.711614	-0.438261	-0.845088	-3.114244	-2.314022	0.000000	-10.000000	0.633333	-28.450001	273.166656	1023.000000	1023.000000	2046.000000
6.660000	-0.014712	-8.694613	-1.031080	-1.346534	-3.651849	-2.665150	0.000000	-10.000000	0.625000	-28.016668	263.833344	1023.000000	1023.000000	2046.000000
6.680000	-0.016921	-10.000184	-1.365196	-1.673416	-4.053607	-2.907965	0.000000	-10.000000	0.633333	-27.950001	254.333328	1023.000000	1023.000000	2046.000000
6.700000	-0.018658	-11.026777	-1.679336	-1.853178	-4.342032	-3.152232	0.000000	-10.000000	0.658333	-28.600000	245.000000	1023.000000	1023.000000	2046.000000
6.720000	-0.020119	-11.890382	-1.987767	-1.947511	-4.533928	-3.421175	0.000000	-10.000000	0.658333	-29.316668	235.333328	1023.000000	1023.000000	2046.000000
6.740000	-0.021586	-12.757216	-2.362221	-2.072760	-4.733054	-3.589181	0.000000	-10.000000	0.675000	-29.883333	225.500000	1023.000000	1023.000000	2046.000000
6.760000	-0.022833	-13.494265	-2.724861	-2.220821	-4.902156	-3.646428	0.000000	-10.000000	0.675000	-29.816668	215.500000	1023.000000	1023.000000	2046.000000
6.780000	-0.023921	-14.137092	-2.976337	-2.370114	-5.111163	-3.679477	0.000000	-10.000000	0.675000	-29.700001	205.500000	1023.000000	1023.000000	2046.000000
6.800000	-0.024712	-14.604796	-3.119881	-2.453424	-5.304362	-3.727129	0.000000	-10.000000	0.658333	-29.066668	195.666672	1023.000000	1023.000000	2046.000000
6.820000	-0.025606	-15.132951	-3.307044	-2.545893	-5.472838	-3.807175	0.000000	-10.000000	0.641667	-28.900000	186.000000	1023.000000	1023.000000	2046.000000
6.840000	-0.026227	-15.500063	-3.409717	-2.628651	-5.598889	-3.862805	0.000000	-10.000000	0.625000	-28.250000	176.500000	1023.000000	1023.000000	2046.000000
6.860000	-0.026685	-15.770667	-3.488701	-2.742713	-5.691318	-3.847935	0.000000	-10.000000	0.600000	-27.783335	167.000000	1023.000000	1023.000000	2046.000000
6.880000	-0.026964	-15.935606	-3.581131	-2.909969	-5.690207	-3.754299	0.000000	-10.000000	0.558333	-27.083334	157.666672	1023.000000	1023.000000	2046.000000
6.900000	-0.026897	-15.895857	-3.575128	-2.981596	-5.706358	-3.632775	0.000000	-10.000000	0.541667	-26.633333	148.666672	1023.000000	1023.000000	2046.000000
6.920000	-0.026998	-15.955595	-3.558292	-2.989499	-5.749527	-3.658277	0.000000	-10.000000	0.533333	-26.616667	139.833328	1023.000000	1023.000000	2046.000000
6.940000	-0.026948	-15.926051	-3.521499	-3.007425	-5.740345	-3.656783	0.000000	-10.000000	0.550000	-26.666668	131.000000	1023.000000	1023.000000	2046.000000
6.960000	-0.027125	-16.031107	-3.566756	-3.037489	-5.744514	-3.682348	0.000000	-10.000000	0.550000	-26.816668	122.000000	1023.000000	1023.000000	2046.000000
6.980000	-0.027663	-16.348749	-3.630092	-3.199706	-5.821977	-3.696975	0.000000	-10.000000	0.550000	-26.700001	113.000000	1023.000000	1023.000000	2046.000000
7.000000	-0.028812	-17.028118	-3.737857	-3.444138	-6.022414	-3.823709	0.000000	-10.000000	0.550000	-26.549999	104.000000	1023.000000	1023.000000	2046.000000
7.020000	-0.030032	-17.748636	-3.870400	-3.762382	-6.207304	-3.908549	0.000000	-10.000000	0.541667	-26.600000	95.166664	1023.000000	1023.000000	2046.000000
7.040000	-0.031081	-18.368811	-3.974397	-3.959014	-6.352852	-4.082547	0.000000	-10.000000	0.533333	-26.333334	86.333336	1023.000000	1023.000000	2046.000000
7.060000	-0.031792	-18.789108	-4.000221	-4.156513	-6.485444	-4.146931	0.000000	-10.000000	0.516667	-25.933334	77.666664	1023.000000	1023.000000	2046.000000
7.080000	-0.032333	-19.108593	-3.998952	-4.356932	-6.610289	-4.142420	0.000000	-10.000000	0.500000	-25.183334	69.000000	1023.000000	1023.000000	2046.000000
7.100000	-0.032865	-19.423136	-3.945593	-4.538153	-6.781799	-4.157591	0.000000	-10.000000	0.475000	-24.400002	60.500000	1023.000000	1023.000000	2046.000000
7.120000	-0.033465	-19.777533	-3.991504	-4.640525	-6.926962	-4.218542	0.000000	-10.000000	0.450000	-23.650002	52.333332	1023.000000	1023.000000	2046.000000
7.140000	-0.034169	-20.193905	-4.082861	-4.700821	-7.039899	-4.370322	0.000000	-10.000000	0.408333	-22.700001	44.500000	1023.000000	1023.000000	2046.000000
7.160000	-0.034392	-20.325544	-4.172238	-4.838120	-6.997515	-4.317671	0.000000	-10.000000	0.383333	-22.166668	37.000000	1023.000000	1023.000000	2046.000000
7.180000	-0.034568	-20.429974	-4.179062	-4.915253	-7.033822	-4.301836	0.000000	-10.000000	0.366667	-21.666668	29.500000	1023.000000	1023.000000	2046.000000
7.200000	-0.034709	-20.513306	-4.181762	-4.958636	-7.079716	-4.293191	0.000000	-10.000000	0.366667	-21.316668	22.166666	1023.000000	1023.000000	2046.000000
7.220000	-0.034909	-20.631447	-4.224255	-4.976340	-7.100026	-4.330825	0.000000	-10.000000	0.358333	-20.683334	15.166667	1023.000000	1023.000000	2046.000000
7.240000	-0.034806	-20.570589	-4.274846	-5.013481	-7.054096	-4.228166	0.000000	-10.000000	0.316667	-19.800001	8.333333	1023.000000	1023.000000	2046.000000
7.260000	-0.034713	-20.515589	-4.345845	-5.012289	-6.943978	-4.213478	0.000000	-10.000000	0.283333	-19.050001	2.166667	1023.000000	1023.000000	2046.000000
7.280000	-0.034739	-20.530916	-4.300745	-5.039202	-7.024861	-4.166109	0.000000	-10.000000	0.233333	-18.233334	-3.833333	1023.000000	1023.000000	2046.000000
7.300000	-0.034764	-20.545513	-4.333382	-4.983912	-7.002178	-4.226040	0.000000	-10.000000	0.225000	-17.433332	-9.500000	1023.000000	1023.000000	2046.000000
7.320000	-0.034648	-20.476974	-4.292121	-4.963372	-7.013951	-4.207531	0.000000	-10.000000	0.208333	-16.466667	-15.500000	1023.000000	1023.000000	2046.000000
7.340000	-0.034409	-20.335773	-4.259515	-4.995114	-6.985996	-4.095149	0.000000	-10.000000	0.208333	-15.600000	-21.166666	1023.000000	1023.000000	2046.000000
7.360000	-0.034234	-20.232317	-4.186329	-4.940221	-7.005482	-4.100286	0.000000	-10.000000	0.191667	-14.800000	-26.500000	1023.000000	1023.000000	2046.000000
7.380000	-0.034224	-20.226267	-4.147205	-4.912230	-7.035899	-4.130931	0.000000	-10.000000	0.175000	-14.066667	-31.333334	1023.000000	1023.000000	2046.000000
7.400000	-0.034055	-20.126675	-4.117017	-4.932652	-6.976569	-4.100437	0.000000	-10.000000	0.150000	-13.250000	-36.000000	1023.000000	1023.000000	2046.000000
7.420000	-0.033848	-20.004280	-4.132489	-4.918857	-6.885658	-4.067277	0.000000	-10.000000	0.116667	-12.233334	-40.500000	1023.000000	1023.000000	2046.000000
7.440000	-0.033631	-19.876005	-4.046002	-4.925887	-6.895782	-4.008335	0.000000	-10.000000	0.100000	-11.183333	-44.500000	1023.000000	1023.000000	2046.000000
7.460000	-0.033563	-19.835777	-4.038802	-4.892947	-6.865377	-4.038651	0.000000	-10.000000	0.075000	-9.833334	-48.333332	1023.000000	1023.000000	2046.000000
7.480000	-0.033350	-19.709570	-3.989500	-4.862573	-6.836129	-4.021368	0.000000	-10.000000	0.066667	-8.466667	-51.500000	1023.000000	1023.000000	2046.000000
7.500000	-0.032972	-19.486389	-3.974634	-4.909434	-6.712611	-3.889711	0.000000	-10.000000	0.033333	-6.533333	-54.333332	1023.000000	1023.000000	2046.000000
7.520000	-0.032452	-19.179417	-3.923744	-4.877976	-6.550764	-3.826933	0.000000	-10.000000	0.016667	-3.533333	-56.333332	1023.000000	1023.000000	2046.000000
7.540000	-0.031865	-18.832373	-3.790730	-4.851182	-6.495435	-3.695027	0.000000	-10.000000	-0.008333	0.000000	-57.500000	1023.000000	1023.000000	2046.000000
7.560000	-0.031263	-18.476229	-3.769714	-4.742297	-6.309881	-3.654337	0.000000	-10.000000	-0.016667	3.800000	-58.000000	1023.000000	1023.000000	2046.000000
7.580000	-0.030547	-18.053328	-3.647489	-4.707283	-6.172704	-3.525851	0.000000	-10.000000	-0.041667	7.283333	-58.000000	1023.000000	1023.000000	2046.000000
7.600000	-0.029757	-17.586153	-3.558697	-4.580766	-5.964443	-3.482248	0.000000	-10.000000	-0.083333	10.416667	-58.000000	1023.000000	1023.000000	2046.000000
7.620000	-0.028635	-16.923428	-3.365013	-4.508837	-5.749157	-3.300421	0.000000	-10.000000	-0.133333	13.066667	-58.000000	1023.000000	1023.000000	2046.000000
7.640000	-0.027535	-16.273415	-3.104143	-4.411973	-5.637856	-3.119444	0.000000	-10.000000	-0.183333	14.816668	-58.000000	1023.000000	1023.000000	2046.000000
7.660000	-0.027125	-16.030855	-3.014281	-4.328436	-5.540278	-3.147861	0.000000	-10.000000	-0.208333	16.500000	-44.500000	1023.000000	1023.000000	2046.000000
7.680000	-0.027152	-16.046860	-2.956532	-4.316537	-5.533097	-3.240693	0.000000	-10.000000	-0.250000	18.350000	-17.000000	1023.000000	1023.000000	2046.000000
7.700000	-0.027599	-16.310738	-2.997624	-4.440533	-5.560813	-3.311767	0.000000	-10.000000	-0.291667	20.116667	12.833333	1023.000000	1023.000000	2046.000000
7.720000	-0.026957	-15.931290	-2.968406	-4.363917	-5.367087	-3.231879	0.000000	-10.000000	-0.341667	21.566668	31.500000	1023.000000	1023.000000	2046.000000
7.740000	-0.026203	-15.485727	-2.882751	-4.220823	-5.204825	-3.177328	0.000000	-10.000000	-0.383333	22.850000	38.666668	1023.000000	1023.000000	2046.000000
7.760000	-0.025177	-14.879831	-2.863148	-3.991364	-5.002131	-3.023187	0.000000	-10.000000	-0.408333	24.066668	46.166668	1023.000000	1023.000000	2046.000000
7.780000	-0.024626	-14.553905	-2.901240	-3.811975	-4.897311	-2.943379	0.000000	-10.000000	-0.441667	25.250000	54.000000	1023.000000	1023.000000	2046.000000
7.800000	-0.024518	-14.490226	-3.133895	-3.668473	-4.748598	-2.939260	0.000000	-10.000000	-0.475000	25.866667	62.166668	1023.000000	1023.000000	2046.000000
7.820000	-0.025489	-15.063999	-3.300773	-3.644855	-4.900502	-3.217869	0.000000	-10.000000	-0.525000	26.616667	70.666664	1023.000000	1023.000000	2046.000000
7.840000	-0.027600	-16.311342	-3.568117	-3.878988	-5.261644	-3.602593	0.000000	-10.000000	-0.558333	27.466667	79.500000	1023.000000	1023.000000	2046.000000
7.860000	-0.030481	-18.014223	-4.148297	-4.190920	-5.675938	-3.999067	0.000000	-10.000000	-0.591667	28.683332	88.500000	1023.000000	1023.000000	2046.000000
7.880000	-0.031890	-18.846928	-4.505320	-4.470585	-5.795020	-4.076003	0.000000	-10.000000	-0.583333	29.216667	97.833336	1023.000000	1023.000000	2046.000000
7.900000	-0.032253	-19.061762	-4.748157	-4.491725	-5.674352	-4.147529	0.000000	-10.000000	-0.591667	29.466667	107.500000	1023.000000	1023.000000	2046.000000
7.920000	-0.031995	-18.908857	-4.768303	-4.503977	-5.624672	-4.011904	0.000000	-10.000000	-0.583333	29.016666	117.500000	1023.000000	1023.000000	2046.000000
7.940000	-0.031838	-18.816490	-4.930734	-4.452669	-5.493717	-3.939371	0.000000	-10.000000	-0.600000	29.066668	127.166664	1023.000000	1023.000000	2046.000000
7.960000	-0.031491	-18.610912	-4.953266	-4.382495	-5.409668	-3.865483	0.000000	-10.000000	-0.600000	29.083334	136.833328	1023.000000	1023.000000	2046.000000
7.980000	-0.030870	-18.243914	-4.944350	-4.282020	-5.267550	-3.749995	0.000000	-10.000000	-0.600000	29.383333	146.500000	1023.000000	1023.000000	2046.000000
8.000000	-0.029868	-17.652088	-4.884743	-4.113925	-5.034729	-3.618691	0.000000	-10.000000	-0.616667	29.616667	156.333328	1023.000000	1023.000000	2046.000000
8.020000	-0.028973	-17.123034	-4.833594	-4.016289	-4.827950	-3.445201	0.000000	-10.000000	-0.641667	30.100000	166.000000	1023.000000	1023.000000	2046.000000
8.040000	-0.027787	-16.422308	-4.620276	-3.885396	-4.661713	-3.254923	0.000000	-10.000000	-0.675000	30.816668	175.833328	1023.000000	1023.000000	2046.000000
8.060000	-0.026568	-15.701885	-4.445052	-3.706223	-4.443739	-3.106871	0.000000	-10.000000	-0.691667	31.650000	186.000000	1023.000000	1023.000000	2046.000000
8.080000	-0.025075	-14.819500	-4.208220	-3.561777	-4.161854	-2.887650	0.000000	-10.000000	-0.708333	32.250000	196.500000	1023.000000	1023.000000	2046.000000
8.100000	-0.023289	-13.763524	-3.949521	-3.381696	-3.863666	-2.568642	0.000000	-10.000000	-0.725000	32.666668	207.166672	1023.000000	1023.000000	2046.000000
8.120000	-0.021301	-12.589127	-3.698029	-3.167817	-3.458523	-2.264757	0.000000	-10.000000	-0.733333	32.850002	218.000000	1023.000000	1023.000000	2046.000000
8.140000	-0.019172	-11.330415	-3.326891	-2.944532	-3.059044	-1.999949	0.000000	-10.000000	-0.716667	32.616669	229.000000	1023.000000	1023.000000	2046.000000
8.160000	-0.017529	-10.359780	-2.993657	-2.721557	-2.742518	-1.902048	0.000000	-10.000000	-0.700000	32.383335	240.000000	1023.000000	1023.000000	2046.000000
8.180000	-0.016154	-9.546882	-2.739176	-2.600101	-2.419873	-1.787732	0.000000	-10.000000	-0.675000	32.049999	250.833328	1023.000000	1023.000000	2046.000000
8.200000	-0.015314	-9.050608	-2.569381	-2.624890	-2.205617	-1.650720	0.000000	-10.000000	-0.666667	31.716667	261.666656	1023.000000	1023.000000	2046.000000
8.220000	-0.014707	-8.691783	-2.471858	-2.672560	-1.969284	-1.578080	0.000000	-10.000000	-0.616667	31.100000	272.166656	1023.000000	1023.000000	2046.000000
8.240000	-0.014224	-8.406189	-2.282634	-2.685746	-1.914888	-1.522920	0.000000	-10.000000	-0.600000	30.383333	282.833344	1023.000000	1023.000000	2046.000000
8.260000	-0.013497	-7.976762	-2.203335	-2.660931	-1.698063	-1.414432	0.000000	-10.000000	-0.583333	29.966667	293.166656	1023.000000	1023.000000	2046.000000
8.280000	-0.012691	-7.500414	-1.943715	-2.592257	-1.628106	-1.336336	0.000000	-10.000000	-0.600000	29.750000	303.333344	1023.000000	1023.000000	2046.000000
8.300000	-0.011659	-6.890719	-1.714483	-2.492209	-1.470228	-1.213799	0.000000	-10.000000	-0.575000	29.916666	313.000000	1023.000000	1023.000000	2046.000000
8.320000	-0.010573	-6.248670	-1.533851	-2.411647	-1.252283	-1.050889	0.000000	-10.000000	-0.575000	29.700001	322.666656	1023.000000	1023.000000	2046.000000
8.340000	-0.009647	-5.701241	-1.321432	-2.294343	-1.122004	-0.963463	0.000000	-10.000000	-0.575000	29.833334	332.500000	1023.000000	1023.000000	2046.000000
8.360000	-0.008584	-5.073039	-1.134636	-2.139055	-0.935988	-0.863360	0.000000	-10.000000	-0.600000	29.366667	342.500000	1023.000000	1023.000000	2046.000000
8.380000	-0.007186	-4.247176	-0.922126	-1.993165	-0.668377	-0.663508	0.000000	-10.000000	-0.591667	29.300001	352.500000	1023.000000	1023.000000	2046.000000
8.400000	-0.005596	-3.307295	-0.732016	-1.872829	-0.331519	-0.370930	0.000000	-10.000000	-0.575000	28.883333	362.500000	1023.000000	1023.000000	2046.000000
8.420000	-0.004237	-2.504172	-0.550766	-1.648893	-0.065830	-0.238683	0.000000	-10.000000	-0.550000	28.883333	372.166656	1023.000000	1023.000000	2046.000000
8.440000	-0.002661	-1.572923	-0.299430	-1.409239	0.189422	-0.053676	0.000000	-10.000000	-0.525000	28.566668	381.833344	1023.000000	1023.000000	2046.000000
8.460000	-0.001090	-0.643938	-0.018413	-1.208143	0.415454	0.167163	0.000000	-10.000000	-0.508333	28.333334	391.333344	1023.000000	1023.000000	2046.000000
8.480000	0.000543	0.320908	0.193525	-0.964988	0.719509	0.372863	0.000000	-10.000000	-0.483333	27.833334	401.000000	1023.000000	1023.000000	2046.000000
8.500000	0.002320	1.371096	0.483801	-0.774381	0.999336	0.662341	0.000000	-10.000000	-0.466667	27.600000	410.333344	1023.000000	1023.000000	2046.000000
8.520000	0.003756	2.219790	0.752647	-0.535193	1.211907	0.790429	0.000000	-10.000000	-0.433333	26.950001	419.666656	1023.000000	1023.000000	2046.000000
8.540000	0.005287	3.124476	1.002081	-0.335925	1.468991	0.989329	0.000000	-10.000000	-0.416667	26.350000	428.833344	1023.000000	1023.000000	2046.000000
8.560000	0.006500	3.841235	1.185567	-0.192456	1.679456	1.168669	0.000000	-10.000000	-0.383333	25.266666	437.666656	1023.000000	1023.000000	2046.000000
8.580000	0.007728	4.567060	1.388871	0.020078	1.859028	1.299082	0.000000	-10.000000	-0.341667	24.016666	446.333344	1023.000000	1023.000000	2046.000000
8.600000	0.008636	5.104155	1.541230	0.221902	2.014955	1.326068	0.000000	-10.000000	-0.283333	22.666666	454.500000	1023.000000	1023.000000	2046.000000
8.620000	0.009643	5.699175	1.708798	0.326490	2.159229	1.504659	0.000000	-10.000000	-0.233333	21.299999	462.500000	1023.000000	1023.000000	2046.000000
8.640000	0.010405	6.149058	1.871675	0.452780	2.262965	1.561639	0.000000	-10.000000	-0.191667	19.833334	469.666656	1023.000000	1023.000000	2046.000000
8.660000	0.011132	6.578737	1.982627	0.593983	2.385458	1.616669	0.000000	-10.000000	-0.141667	17.900000	476.666656	1023.000000	1023.000000	2046.000000
8.680000	0.011902	7.034296	2.136951	0.742337	2.487068	1.667940	0.000000	-10.000000	-0.091667	15.766666	482.833344	1023.000000	1023.000000	2046.000000
8.700000	0.012520	7.399147	2.262792	0.794645	2.573680	1.768030	0.000000	-10.000000	-0.050000	13.500000	488.500000	1023.000000	1023.000000	2046.000000
8.720000	0.013167	7.781565	2.317836	0.916867	2.712393	1.834469	0.000000	-10.000000	-0.025000	11.133333	493.333344	1023.000000	1023.000000	2046.000000
8.740000	0.013554	8.010188	2.450521	0.983855	2.741161	1.834651	0.000000	-10.000000	0.000000	8.500000	497.500000	1023.000000	1023.000000	2046.000000
8.760000	0.014173	8.376377	2.610179	1.079149	2.833697	1.853352	0.000000	-10.000000	0.016667	5.800000	500.833344	1023.000000	1023.000000	2046.000000
8.780000	0.015115	8.932794	2.772129	1.191754	3.008239	1.960671	0.000000	-10.000000	0.033333	2.900000	503.166656	1023.000000	1023.000000	2046.000000
8.800000	0.015612	9.226458	2.914142	1.271343	2.991307	2.049665	0.000000	-10.000000	0.041667	0.766667	504.500000	1023.000000	1023.000000	2046.000000
8.820000	0.015228	8.999666	2.936818	1.205449	2.874076	1.983324	0.000000	-10.000000	0.041667	-0.883333	505.000000	1023.000000	1023.000000	2046.000000
8.840000	0.014301	8.451947	2.846278	1.060079	2.738697	1.806894	0.000000	-10.000000	0.041667	-1.650000	505.000000	1023.000000	1023.000000	2046.000000
8.860000	0.014473	8.553366	2.867017	1.049133	2.796940	1.840276	0.000000	-10.000000	0.041667	-2.516667	505.000000	1023.000000	1023.000000	2046.000000
8.880000	0.014842	8.771638	2.980674	1.171618	2.751404	1.867941	0.000000	-10.000000	0.050000	-3.633333	505.000000	1023.000000	1023.000000	2046.000000
8.900000	0.015411	9.107710	3.067445	1.491031	2.661899	1.887334	0.000000	-10.000000	0.058333	-5.166667	505.000000	1023.000000	1023.000000	2046.000000
8.920000	0.015019	8.876116	2.869184	1.617374	2.527330	1.862228	0.000000	-10.000000	0.066667	-6.850000	505.000000	1023.000000	1023.000000	2046.000000
8.940000	0.013526	7.994151	2.561366	1.628541	2.260558	1.543686	0.000000	-10.000000	0.083333	-8.333334	505.000000	1023.000000	1023.000000	2046.000000
8.960000	0.010250	6.057892	2.134490	1.376590	1.611784	0.935028	0.000000	-10.000000	0.083333	-9.133333	505.000000	1023.000000	1023.000000	2046.000000
8.980000	0.006444	3.808434	1.680254	1.030513	0.858895	0.238772	0.000000	-10.000000	0.083333	-9.100000	505.000000	1023.000000	1023.000000	2046.000000
9.000000	0.003348	1.978620	1.282126	0.667954	0.246876	-0.218336	0.000000	-10.000000	0.083333	-8.716667	505.000000	1023.000000	1023.000000	2046.000000
9.020000	0.001069	0.631496	0.805884	0.378787	-0.057073	-0.496103	0.000000	-10.000000	0.100000	-9.100000	498.000000	1023.000000	1023.000000	2046.000000
9.040000	-0.000339	-0.200371	0.478340	0.202076	-0.201559	-0.679229	0.000000	-10.000000	0.125000	-10.100000	489.666656	1023.000000	1023.000000	2046.000000
9.060000	-0.001416	-0.836608	0.288944	0.049545	-0.382571	-0.792525	0.000000	-10.000000	0.133333	-11.383333	480.333344	1023.000000	1023.000000	2046.000000
9.080000	-0.002440	-1.441747	-0.027212	-0.001259	-0.483147	-0.930129	0.000000	-10.000000	0.141667	-12.166667	476.333344	1023.000000	1023.000000	2046.000000
9.100000	-0.003292	-1.945329	-0.217501	-0.076091	-0.665157	-0.986581	0.000000	-10.000000	0.141667	-12.833334	472.333344	1023.000000	1023.000000	2046.000000
9.120000	-0.004137	-2.444753	-0.475699	-0.099741	-0.748712	-1.120601	0.000000	-10.000000	0.150000	-13.333334	468.000000	1023.000000	1023.000000	2046.000000
9.140000	-0.004617	-2.728623	-0.628029	-0.195684	-0.827246	-1.077664	0.000000	-10.000000	0.166667	-13.850000	463.666656	1023.000000	1023.000000	2046.000000
9.160000	-0.004993	-2.951046	-0.731573	-0.268226	-0.907475	-1.043772	0.000000	-10.000000	0.166667	-14.116667	459.000000	1023.000000	1023.000000	2046.000000
9.180000	-0.005216	-3.082397	-0.810164	-0.275131	-0.911594	-1.085508	0.000000	-10.000000	0.166667	-14.100000	454.166656	1023.000000	1023.000000	2046.000000
9.200000	-0.005471	-3.233098	-0.834298	-0.337828	-0.982631	-1.078342	0.000000	-10.000000	0.133333	-13.716667	449.500000	1023.000000	1023.000000	2046.000000
9.220000	-0.005661	-3.345537	-0.886963	-0.394946	-0.958198	-1.105431	0.000000	-10.000000	0.125000	-13.250000	445.000000	1023.000000	1023.000000	2046.000000
9.240000	-0.005461	-3.227499	-0.916764	-0.498166	-0.878009	-0.934561	0.000000	-10.000000	0.116667	-12.966666	440.500000	1023.000000	1023.000000	2046.000000
9.260000	-0.005163	-3.051420	-0.940684	-0.401709	-0.806732	-0.902295	0.000000	-10.000000	0.125000	-13.083333	436.166656	1023.000000	1023.000000	2046.000000
9.280000	-0.004568	-2.699626	-0.779863	-0.381541	-0.783670	-0.754552	0.000000	-10.000000	0.133333	-13.666667	431.833344	1023.000000	1023.000000	2046.000000
9.300000	-0.004343	-2.566603	-0.681170	-0.361710	-0.758828	-0.764896	0.000000	-10.000000	0.141667	-14.083333	427.333344	1023.000000	1023.000000	2046.000000
9.320000	-0.004438	-2.622744	-0.651838	-0.371088	-0.784432	-0.815386	0.000000	-10.000000	0.166667	-14.516666	422.666656	1023.000000	1023.000000	2046.000000
9.340000	-0.004879	-2.883362	-0.728120	-0.500342	-0.794265	-0.860635	0.000000	-10.000000	0.191667	-14.866667	417.833344	1023.000000	1023.000000	2046.000000
9.360000	-0.005673	-3.352545	-0.809714	-0.706228	-0.882705	-0.953899	0.000000	-10.000000	0.225000	-15.483334	412.833344	1023.000000	1023.000000	2046.000000
9.380000	-0.006307	-3.727629	-0.812573	-0.975277	-1.020404	-0.919376	0.000000	-10.000000	0.233333	-15.966667	407.666656	1023.000000	1023.000000	2046.000000
9.400000	-0.006922	-4.090635	-0.843332	-1.135828	-1.120594	-0.990881	0.000000	-10.000000	0.241667	-16.166668	402.166656	1023.000000	1023.000000	2046.000000
9.420000	-0.007510	-4.438474	-0.863487	-1.205202	-1.217758	-1.152027	0.000000	-10.000000	0.233333	-16.250000	396.833344	1023.000000	1023.000000	2046.000000
9.440000	-0.007788	-4.602873	-0.867696	-1.283956	-1.256510	-1.194711	0.000000	-10.000000	0.241667	-16.316668	391.333344	1023.000000	1023.000000	2046.000000
9.460000	-0.007974	-4.712509	-0.761641	-1.347624	-1.372951	-1.230293	0.000000	-10.000000	0.241667	-16.533335	386.000000	1023.000000	1023.000000	2046.000000
9.480000	-0.008190	-4.840034	-0.727599	-1.481033	-1.453030	-1.178371	0.000000	-10.000000	0.250000	-16.966667	380.333344	1023.000000	1023.000000	2046.000000
9.500000	-0.008623	-5.095992	-0.776303	-1.565195	-1.525025	-1.229470	0.000000	-10.000000	0.258333	-17.583334	374.500000	1023.000000	1023.000000	2046.000000
9.520000	-0.008920	-5.271800	-0.754566	-1.632219	-1.623088	-1.261927	0.000000	-10.000000	0.275000	-18.300001	368.500000	1023.000000	1023.000000	2046.000000
9.540000	-0.009019	-5.329951	-0.838476	-1.611360	-1.592656	-1.287459	0.000000	-10.000000	0.308333	-18.833334	362.500000	1023.000000	1023.000000	2046.000000
9.560000	-0.009019	-5.330487	-0.915111	-1.615644	-1.548587	-1.251145	0.000000	-10.000000	0.333333	-19.116667	356.333344	1023.000000	1023.000000	2046.000000
9.580000	-0.009106	-5.381807	-0.939998	-1.641662	-1.585544	-1.214602	0.000000	-10.000000	0.350000	-19.250000	350.000000	1023.000000	1023.000000	2046.000000
9.600000	-0.009060	-5.354407	-0.945970	-1.620368	-1.586680	-1.201389	0.000000	-10.000000	0.350000	-19.250000	343.666656	1023.000000	1023.000000	2046.000000
9.620000	-0.008958	-5.294361	-0.872830	-1.570929	-1.664245	-1.186357	0.000000	-10.000000	0.350000	-19.250000	337.166656	1023.000000	1023.000000	2046.000000
9.640000	-0.008958	-5.294428	-0.825220	-1.524885	-1.748030	-1.196293	0.000000	-10.000000	0.350000	-19.266666	330.833344	1023.000000	1023.000000	2046.000000
9.660000	-0.008920	-5.271605	-0.824799	-1.473465	-1.775932	-1.197408	0.000000	-10.000000	0.350000	-19.316668	324.333344	1023.000000	1023.000000	2046.000000
9.680000	-0.008773	-5.184892	-0.835327	-1.535767	-1.713435	-1.100362	0.000000	-10.000000	0.333333	-19.433334	318.000000	1023.000000	1023.000000	2046.000000
9.700000	-0.008922	-5.272760	-0.732946	-1.477285	-1.882725	-1.179804	0.000000	-10.000000	0.333333	-19.566668	311.500000	1023.000000	1023.000000	2046.000000
9.720000	-0.009138	-5.400593	-0.799849	-1.513334	-1.906515	-1.180896	0.000000	-10.000000	0.333333	-19.766668	305.000000	1023.000000	1023.000000	2046.000000
9.740000	-0.009392	-5.550876	-0.803965	-1.493091	-1.992375	-1.261444	0.000000	-10.000000	0.350000	-19.966667	298.333344	1023.000000	1023.000000	2046.000000
9.760000	-0.009492	-5.609983	-0.775874	-1.489887	-2.057970	-1.286252	0.000000	-10.000000	0.358333	-20.133333	291.666656	1023.000000	1023.000000	2046.000000
9.780000	-0.009851	-5.821688	-0.787333	-1.562037	-2.178621	-1.293697	0.000000	-10.000000	0.358333	-20.350000	284.833344	1023.000000	1023.000000	2046.000000
9.800000	-0.010196	-6.025640	-0.793827	-1.563266	-2.304506	-1.364040	0.000000	-10.000000	0.358333	-20.416668	278.166656	1023.000000	1023.000000	2046.000000
9.820000	-0.010562	-6.242102	-0.868152	-1.601546	-2.368419	-1.403984	0.000000	-10.000000	0.358333	-20.850000	271.333344	1023.000000	1023.000000	2046.000000
9.840000	-0.010842	-6.407850	-0.813297	-1.632397	-2.522361	-1.439795	0.000000	-10.000000	0.375000	-21.366667	264.333344	1023.000000	1023.000000	2046.000000
9.860000	-0.011161	-6.596128	-0.880581	-1.648956	-2.575835	-1.490756	0.000000	-10.000000	0.391667	-22.049999	257.166656	1023.000000	1023.000000	2046.000000
9.880000	-0.011598	-6.854462	-0.870420	-1.693093	-2.749751	-1.541199	0.000000	-10.000000	0.400000	-22.316666	249.666672	1023.000000	1023.000000	2046.000000
9.900000	-0.011980	-7.079919	-0.928625	-1.704049	-2.838666	-1.608579	0.000000	-10.000000	0.408333	-22.433332	242.333328	1023.000000	1023.000000	2046.000000
9.920000	-0.012276	-7.254917	-0.953184	-1.740998	-2.938500	-1.622234	0.000000	-10.000000	0.408333	-22.549999	234.666672	1023.000000	1023.000000	2046.000000
9.940000	-0.012502	-7.388783	-0.908017	-1.794546	-3.050191	-1.636028	0.000000	-10.000000	0.408333	-22.633333	227.333328	1023.000000	1023.000000	2046.000000
9.960000	-0.012311	-7.275889	-0.771865	-1.798262	-3.055236	-1.650526	0.000000	-10.000000	0.400000	-22.650000	219.666672	1023.000000	1023.000000	2046.000000
9.980000	-0.012163	-7.188600	-0.736187	-1.708652	-3.062305	-1.681455	0.000000	-10.000000	0.391667	-22.266666	212.333328	1023.000000	1023.000000	2046.000000
10.000000	-0.012541	-7.411813	-0.740369	-1.762982	-3.229954	-1.678508	0.000000	-10.000000	0.383333	-22.000000	204.833328	1023.000000	1023.000000	2046.000000
10.020000	-0.013236	-7.822459	-0.836847	-1.878401	-3.322452	-1.784758	0.000000	-10.000000	0.366667	-21.416668	197.500000	1023.000000	1023.000000	2046.000000
10.040000	-0.014400	-8.510165	-0.903524	-2.168023	-3.604733	-1.833886	0.000000	-10.000000	0.358333	-21.000000	190.333328	1023.000000	1023.000000	2046.000000
10.060000	-0.015058	-8.899140	-1.006922	-2.175771	-3.738080	-1.978367	0.000000	-10.000000	0.350000	-20.333334	183.333328	1023.000000	1023.000000	2046.000000
10.080000	-0.015539	-9.183421	-1.070895	-2.114612	-3.847075	-2.150839	0.000000	-10.000000	0.350000	-19.983334	176.500000	1023.000000	1023.000000	2046.000000
10.100000	-0.015777	-9.324369	-1.205163	-2.092449	-3.894512	-2.132245	0.000000	-10.000000	0.350000	-19.850000	169.833328	1023.000000	1023.000000	2046.000000
10.120000	-0.016464	-9.729938	-1.477304	-2.160747	-3.933961	-2.157926	0.000000	-10.000000	0.350000	-19.933334	163.166672	1023.000000	1023.000000	2046.000000
10.140000	-0.018076	-10.682847	-1.705666	-2.221129	-4.329150	-2.426903	0.000000	-10.000000	0.333333	-19.866667	156.500000	1023.000000	1023.000000	2046.000000
10.160000	-0.020899	-12.351427	-1.990038	-2.377562	-4.925363	-3.058464	0.000000	-10.000000	0.291667	-19.200001	149.833328	1023.000000	1023.000000	2046.000000
10.180000	-0.024723	-14.611322	-2.606734	-2.730878	-5.518569	-3.755142	0.000000	-10.000000	0.241667	-17.716667	143.500000	1023.000000	1023.000000	2046.000000
10.200000	-0.028619	-16.913891	-3.255526	-3.265384	-6.201956	-4.191025	0.000000	-10.000000	0.208333	-16.333334	137.666672	1023.000000	1023.000000	2046.000000
10.220000	-0.031060	-18.356575	-3.695501	-3.651317	-6.576216	-4.433540	0.000000	-10.000000	0.208333	-15.550000	132.166672	1023.000000	1023.000000	2046.000000
10.240000	-0.032439	-19.171692	-3.993088	-3.848790	-6.744681	-4.585133	0.000000	-10.000000	0.216667	-15.816668	126.833336	1023.000000	1023.000000	2046.000000
10.260000	-0.033439	-19.762690	-4.225421	-3.935773	-6.870471	-4.731026	0.000000	-10.000000	0.233333	-16.283335	121.666664	1023.000000	1023.000000	2046.000000
10.280000	-0.034478	-20.376379	-4.546656	-3.965906	-6.959433	-4.904384	0.000000	-10.000000	0.233333	-16.700001	116.166664	1023.000000	1023.000000	2046.000000
10.300000	-0.035530	-20.997950	-4.874871	-4.094150	-7.068172	-4.960756	0.000000	-10.000000	0.233333	-16.866667	110.666664	1023.000000	1023.000000	2046.000000
10.320000	-0.036313	-21.460854	-5.064288	-4.197377	-7.245487	-4.953701	0.000000	-10.000000	0.233333	-16.700001	105.000000	1023.000000	1023.000000	2046.000000
10.340000	-0.036836	-21.770067	-5.233377	-4.273220	-7.297857	-4.965614	0.000000	-10.000000	0.225000	-16.366667	99.500000	1023.000000	1023.000000	2046.000000
10.360000	-0.037349	-22.073277	-5.344454	-4.303336	-7.378405	-5.047081	0.000000	-10.000000	0.208333	-15.300000	92.333336	1023.000000	1023.000000	2046.000000
10.380000	-0.037469	-22.144249	-5.432792	-4.366062	-7.349214	-4.996181	0.000000	-10.000000	0.183333	-14.150001	85.500000	1023.000000	1023.000000	2046.000000
10.400000	-0.037412	-22.110729	-5.402219	-4.376623	-7.364006	-4.967881	0.000000	-10.000000	0.175000	-13.150001	80.500000	1023.000000	1023.000000	2046.000000
10.420000	-0.037405	-22.106581	-5.344435	-4.457295	-7.435735	-4.869114	0.000000	-10.000000	0.166667	-12.766667	77.666664	1023.000000	1023.000000	2046.000000
10.440000	-0.036948	-21.836357	-5.320906	-4.449533	-7.304257	-4.761662	0.000000	-10.000000	0.150000	-12.533334	74.833336	1023.000000	1023.000000	2046.000000
10.460000	-0.036490	-21.565357	-5.311287	-4.424677	-7.140643	-4.688749	0.000000	-10.000000	0.133333	-12.583334	70.500000	1023.000000	1023.000000	2046.000000
10.480000	-0.035977	-21.262558	-5.176440	-4.399676	-7.048071	-4.638371	0.000000	-10.000000	0.133333	-13.000000	66.166664	1023.000000	1023.000000	2046.000000
10.500000	-0.035540	-21.004210	-5.014383	-4.469032	-7.018983	-4.501811	0.000000	-10.000000	0.133333	-13.550000	61.833332	1023.000000	1023.000000	2046.000000
10.520000	-0.035712	-21.105495	-4.974835	-4.549172	-7.043550	-4.537940	0.000000	-10.000000	0.141667	-13.833334	57.500000	1023.000000	1023.000000	2046.000000
10.540000	-0.036556	-21.604723	-5.131967	-4.757045	-7.081481	-4.634229	0.000000	-10.000000	0.150000	-14.133333	52.833332	1023.000000	1023.000000	2046.000000
10.560000	-0.037563	-22.199436	-5.260813	-5.021188	-7.171214	-4.746222	0.000000	-10.000000	0.175000	-14.600000	48.166668	1023.000000	1023.000000	2046.000000
10.580000	-0.038451	-22.724483	-5.430573	-5.267992	-7.210646	-4.815272	0.000000	-10.000000	0.183333	-15.016666	43.166668	1023.000000	1023.000000	2046.000000
10.600000	-0.039091	-23.102804	-5.371350	-5.433288	-7.379780	-4.918386	0.000000	-10.000000	0.191667	-14.850000	38.166668	1023.000000	1023.000000	2046.000000
10.620000	-0.039472	-23.328058	-5.251488	-5.591929	-7.577805	-4.906837	0.000000	-10.000000	0.183333	-14.383333	33.166668	1023.000000	1023.000000	2046.000000
10.640000	-0.039901	-23.581514	-5.179690	-5.722472	-7.736472	-4.942881	0.000000	-10.000000	0.175000	-13.816667	28.500000	1023.000000	1023.000000	2046.000000
10.660000	-0.040289	-23.811079	-5.270225	-5.778773	-7.731084	-5.030998	0.000000	-10.000000	0.158333	-13.333334	23.833334	1023.000000	1023.000000	2046.000000
10.680000	-0.040516	-23.944738	-5.277289	-5.854540	-7.784509	-5.028400	0.000000	-10.000000	0.158333	-13.050000	19.333334	1023.000000	1023.000000	2046.000000
10.700000	-0.040676	-24.039721	-5.271564	-5.841015	-7.829694	-5.097446	0.000000	-10.000000	0.141667	-12.700000	15.000000	1023.000000	1023.000000	2046.000000
10.720000	-0.040552	-23.966148	-5.174686	-5.936421	-7.855373	-4.999668	0.000000	-10.000000	0.141667	-12.433333	11.000000	1023.000000	1023.000000	2046.000000
10.740000	-0.040286	-23.808876	-5.133606	-5.950245	-7.799193	-4.925833	0.000000	-10.000000	0.116667	-11.800000	6.833333	1023.000000	1023.000000	2046.000000
10.760000	-0.040043	-23.665459	-5.150341	-5.926422	-7.675147	-4.913549	0.000000	-10.000000	0.100000	-10.733334	3.000000	1023.000000	1023.000000	2046.000000
10.780000	-0.039744	-23.488499	-5.137628	-5.891337	-7.620393	-4.839141	0.000000	-10.000000	0.058333	-9.050000	-0.500000	1023.000000	1023.000000	2046.000000
10.800000	-0.039262	-23.203712	-5.093206	-5.836989	-7.524534	-4.748982	0.000000	-10.000000	0.025000	-6.466667	-3.166667	1023.000000	1023.000000	2046.000000
10.820000	-0.038597	-22.810705	-5.002939	-5.785189	-7.417547	-4.605030	0.000000	-10.000000	0.000000	-2.550000	-5.333333	1023.000000	1023.000000	2046.000000
10.840000	-0.037566	-22.201700	-4.905966	-5.790445	-7.175207	-4.330083	0.000000	-10.000000	-0.025000	1.366667	-6.500000	1023.000000	1023.000000	2046.000000
10.860000	-0.036851	-21.778963	-4.875180	-5.631668	-6.966505	-4.305611	0.000000	-10.000000	-0.058333	5.616667	-7.000000	1023.000000	1023.000000	2046.000000
10.880000	-0.035922	-21.229845	-4.751690	-5.506172	-6.756883	-4.215100	0.000000	-10.000000	-0.108333	9.100000	-7.000000	1023.000000	1023.000000	2046.000000
10.900000	-0.034856	-20.599691	-4.528587	-5.387764	-6.614482	-4.068857	0.000000	-10.000000	-0.166667	12.666667	-7.000000	1023.000000	1023.000000	2046.000000
10.920000	-0.033731	-19.934963	-4.426506	-5.297107	-6.353615	-3.857735	0.000000	-10.000000	-0.225000	15.366667	-7.000000	1023.000000	1023.000000	2046.000000
10.940000	-0.032663	-19.304125	-4.269001	-5.211329	-6.125098	-3.698695	0.000000	-10.000000	-0.250000	17.233334	-7.000000	1023.000000	1023.000000	2046.000000
10.960000	-0.031547	-18.644142	-4.116712	-5.026206	-5.896080	-3.605144	0.000000	-10.000000	-0.283333	18.950001	3.666667	1023.000000	1023.000000	2046.000000
10.980000	-0.030405	-17.969130	-4.011448	-4.874702	-5.601541	-3.481439	0.000000	-10.000000	-0.308333	20.450001	16.000000	1023.000000	1023.000000	2046.000000
11.000000	-0.029143	-17.223387	-3.800393	-4.732523	-5.365163	-3.325308	0.000000	-10.000000	-0.366667	22.233334	30.666666	1023.000000	1023.000000	2046.000000
11.020000	-0.027893	-16.484867	-3.644749	-4.642737	-5.122574	-3.074808	0.000000	-10.000000	-0.400000	23.666668	37.333332	1023.000000	1023.000000	2046.000000
11.040000	-0.026675	-15.764930	-3.506545	-4.496269	-4.854173	-2.907943	0.000000	-10.000000	-0.441667	24.916668	45.000000	1023.000000	1023.000000	2046.000000
11.060000	-0.025364	-14.989894	-3.341945	-4.326941	-4.572684	-2.748323	0.000000	-10.000000	-0.475000	25.866667	53.166668	1023.000000	1023.000000	2046.000000
11.080000	-0.024086	-14.234632	-3.152478	-4.196783	-4.342941	-2.542430	0.000000	-10.000000	-0.525000	26.850000	61.666668	1023.000000	1023.000000	2046.000000
11.100000	-0.022841	-13.499308	-2.945448	-3.970546	-4.122376	-2.460938	0.000000	-10.000000	-0.550000	27.683334	70.500000	1023.000000	1023.000000	2046.000000
11.120000	-0.021405	-12.650276	-2.766227	-3.830227	-3.843985	-2.209837	0.000000	-10.000000	-0.575000	28.600000	79.500000	1023.000000	1023.000000	2046.000000
11.140000	-0.020047	-11.847958	-2.619003	-3.738559	-3.545985	-1.944410	0.000000	-10.000000	-0.591667	29.233334	88.833336	1023.000000	1023.000000	2046.000000
11.160000	-0.018816	-11.120370	-2.467515	-3.518606	-3.268713	-1.865536	0.000000	-10.000000	-0.608333	30.000000	98.500000	1023.000000	1023.000000	2046.000000
11.180000	-0.017554	-10.374552	-2.157124	-3.298549	-3.157702	-1.761177	0.000000	-10.000000	-0.616667	30.366667	108.500000	1023.000000	1023.000000	2046.000000
11.200000	-0.016702	-9.871150	-1.925330	-3.152807	-3.085703	-1.707310	0.000000	-10.000000	-0.650000	30.900000	118.500000	1023.000000	1023.000000	2046.000000
11.220000	-0.016297	-9.631324	-1.852294	-3.135220	-2.997864	-1.645945	0.000000	-10.000000	-0.691667	31.500000	128.666672	1023.000000	1023.000000	2046.000000
11.240000	-0.016290	-9.627487	-1.814637	-3.230920	-2.942045	-1.639885	0.000000	-10.000000	-0.758333	32.466667	139.000000	1023.000000	1023.000000	2046.000000
11.260000	-0.016160	-9.550491	-1.764478	-3.277734	-2.896933	-1.611347	0.000000	-10.000000	-0.791667	33.366669	149.833328	1023.000000	1023.000000	2046.000000
11.280000	-0.015216	-8.992875	-1.620193	-3.007022	-2.743215	-1.622446	0.000000	-10.000000	-0.825000	34.200001	160.833328	1023.000000	1023.000000	2046.000000
11.300000	-0.013785	-8.147123	-1.424882	-2.738892	-2.549212	-1.434138	0.000000	-10.000000	-0.816667	34.466667	172.166672	1023.000000	1023.000000	2046.000000
11.320000	-0.012034	-7.112063	-1.337242	-2.412375	-2.228115	-1.134331	0.000000	-10.000000	-0.800000	34.633335	183.500000	1023.000000	1023.000000	2046.000000
11.340000	-0.011139	-6.583280	-1.363471	-2.179076	-2.027596	-1.013137	0.000000	-10.000000	-0.766667	34.233334	195.166672	1023.000000	1023.000000	2046.000000
11.360000	-0.011433	-6.757092	-1.410044	-2.014398	-2.121495	-1.211155	0.000000	-10.000000	-0.741667	33.933334	206.666672	1023.000000	1023.000000	2046.000000
11.380000	-0.013516	-7.988075	-1.623602	-2.069896	-2.527148	-1.767431	0.000000	-10.000000	-0.733333	33.683334	218.000000	1023.000000	1023.000000	2046.000000
11.400000	-0.016028	-9.472322	-2.071261	-2.391768	-2.925923	-2.083370	0.000000	-10.000000	-0.716667	33.400002	229.166672	1023.000000	1023.000000	2046.000000
11.420000	-0.017953	-10.609994	-2.454731	-2.635767	-3.227230	-2.292266	0.000000	-10.000000	-0.683333	33.083336	240.333328	1023.000000	1023.000000	2046.000000
11.440000	-0.018634	-11.012589	-2.701232	-2.823342	-3.229644	-2.258370	0.000000	-10.000000	-0.650000	32.333336	251.500000	1023.000000	1023.000000	2046.000000
11.460000	-0.018783	-11.100742	-2.887746	-2.791061	-3.093137	-2.328798	0.000000	-10.000000	-0.625000	31.799999	262.500000	1023.000000	1023.000000	2046.000000
11.480000	-0.018620	-11.004661	-2.922897	-2.691767	-3.033779	-2.356218	0.000000	-10.000000	-0.616667	30.983334	273.166656	1023.000000	1023.000000	2046.000000
11.500000	-0.018062	-10.674702	-3.012789	-2.638093	-2.823139	-2.200680	0.000000	-10.000000	-0.600000	30.483334	283.833344	1023.000000	1023.000000	2046.000000
11.520000	-0.017424	-10.297383	-2.968325	-2.549261	-2.699023	-2.080774	0.000000	-10.000000	-0.591667	30.200001	294.166656	1023.000000	1023.000000	2046.000000
11.540000	-0.016601	-9.811016	-2.829388	-2.467942	-2.587447	-1.926240	0.000000	-10.000000	-0.591667	30.366667	304.500000	1023.000000	1023.000000	2046.000000
11.560000	-0.015766	-9.317880	-2.692211	-2.240208	-2.463965	-1.921496	0.000000	-10.000000	-0.608333	30.700001	314.500000	1023.000000	1023.000000	2046.000000
11.580000	-0.014564	-8.607398	-2.604045	-2.083332	-2.199502	-1.720520	0.000000	-10.000000	-0.641667	31.083334	324.500000	1023.000000	1023.000000	2046.000000
11.600000	-0.013180	-7.789317	-2.457194	-1.934515	-1.879284	-1.518323	0.000000	-10.000000	-0.666667	31.566668	334.666656	1023.000000	1023.000000	2046.000000
11.620000	-0.011850	-7.003263	-2.180785	-1.836651	-1.695581	-1.290247	0.000000	-10.000000	-0.691667	31.766666	345.000000	1023.000000	1023.000000	2046.000000
11.640000	-0.010513	-6.212952	-1.966651	-1.630084	-1.433494	-1.182724	0.000000	-10.000000	-0.725000	32.400002	355.666656	1023.000000	1023.000000	2046.000000
11.660000	-0.008758	-5.176250	-1.752346	-1.441902	-1.095288	-0.886714	0.000000	-10.000000	-0.741667	32.833336	366.333344	1023.000000	1023.000000	2046.000000
11.680000	-0.006646	-3.927994	-1.480810	-1.213275	-0.650005	-0.583903	0.000000	-10.000000	-0.750000	33.166668	377.333344	1023.000000	1023.000000	2046.000000
11.700000	-0.004778	-2.823730	-1.075871	-1.016547	-0.375843	-0.355468	0.000000	-10.000000	-0.716667	32.950001	388.333344	1023.000000	1023.000000	2046.000000
11.720000	-0.003203	-1.893074	-0.781963	-0.803186	-0.046515	-0.261410	0.000000	-10.000000	-0.691667	32.450001	399.500000	1023.000000	1023.000000	2046.000000
11.740000	-0.002109	-1.246445	-0.660200	-0.690475	0.296501	-0.192271	0.000000	-10.000000	-0.641667	32.016666	410.333344	1023.000000	1023.000000	2046.000000
11.760000	-0.001349	-0.797549	-0.482731	-0.724963	0.488046	-0.077901	0.000000	-10.000000	-0.591667	30.983334	421.000000	1023.000000	1023.000000	2046.000000
11.780000	-0.000850	-0.502301	-0.354689	-0.798006	0.651555	-0.001161	0.000000	-10.000000	-0.566667	30.050001	431.333344	1023.000000	1023.000000	2046.000000
11.800000	-0.000254	-0.150245	-0.208529	-0.715676	0.765040	0.008920	0.000000	-10.000000	-0.533333	28.983334	441.500000	1023.000000	1023.000000	2046.000000
11.820000	0.000483	0.285368	-0.061878	-0.710418	0.918335	0.139328	0.000000	-10.000000	-0.516667	28.250000	451.500000	1023.000000	1023.000000	2046.000000
11.840000	0.001462	0.864291	0.129382	-0.621406	1.134838	0.221477	0.000000	-10.000000	-0.466667	27.566668	461.166656	1023.000000	1023.000000	2046.000000
11.860000	0.002653	1.568013	0.446260	-0.511842	1.278256	0.355338	0.000000	-10.000000	-0.433333	26.816668	470.500000	1023.000000	1023.000000	2046.000000
11.880000	0.003517	2.078716	0.737696	-0.431037	1.315708	0.456349	0.000000	-10.000000	-0.416667	26.133333	479.500000	1023.000000	1023.000000	2046.000000
11.900000	0.004456	2.633210	0.849209	-0.280015	1.551615	0.512402	0.000000	-10.000000	-0.416667	25.516666	488.333344	1023.000000	1023.000000	2046.000000
11.920000	0.005588	3.302574	1.039126	-0.177567	1.748645	0.692370	0.000000	-10.000000	-0.400000	24.800001	497.000000	1023.000000	1023.000000	2046.000000
11.940000	0.006724	3.974145	1.196547	-0.060188	1.980790	0.856996	0.000000	-10.000000	-0.366667	24.000000	505.500000	1023.000000	1023.000000	2046.000000
11.960000	0.007908	4.673652	1.386425	0.138214	2.154401	0.994613	0.000000	-10.000000	-0.308333	22.850000	513.666687	1023.000000	1023.000000	2046.000000
11.980000	0.009203	5.438912	1.500370	0.342520	2.454509	1.141514	0.000000	-10.000000	-0.266667	21.966667	521.500000	1023.000000	1023.000000	2046.000000
12.000000	0.010548	6.233820	1.667338	0.541030	2.708982	1.316470	0.000000	-10.000000	-0.225000	20.800001	528.833313	1023.000000	1023.000000	2046.000000
12.020000	0.011803	6.975680	1.879765	0.688924	2.876054	1.530937	0.000000	-10.000000	-0.191667	19.450001	536.000000	1023.000000	1023.000000	2046.000000
12.040000	0.012989	7.676311	2.061454	0.814225	3.073067	1.727564	0.000000	-10.000000	-0.158333	18.100000	542.833313	1023.000000	1023.000000	2046.000000
12.060000	0.014036	8.295548	2.262227	1.029081	3.215235	1.789005	0.000000	-10.000000	-0.108333	16.450001	549.166687	1023.000000	1023.000000	2046.000000
12.080000	0.015026	8.880570	2.393741	1.175651	3.431751	1.879428	0.000000	-10.000000	-0.083333	14.733334	555.000000	1023.000000	1023.000000	2046.000000
12.100000	0.015885	9.387881	2.584570	1.259714	3.534586	2.009011	0.000000	-10.000000	-0.041667	12.216667	560.166687	1023.000000	1023.000000	2046.000000
12.120000	0.016626	9.825912	2.677949	1.357949	3.661091	2.128923	0.000000	-10.000000	-0.025000	9.700000	564.666687	1023.000000	1023.000000	2046.000000
12.140000	0.017111	10.112620	2.736701	1.421192	3.754078	2.200649	0.000000	-10.000000	0.008333	6.700000	568.333313	1023.000000	1023.000000	2046.000000
12.160000	0.017403	10.285149	2.818284	1.524243	3.770704	2.171918	0.000000	-10.000000	0.016667	3.166667	571.000000	1023.000000	1023.000000	2046.000000
12.180000	0.017584	10.392290	2.829625	1.610329	3.803540	2.148796	0.000000	-10.000000	0.025000	-0.250000	572.500000	1023.000000	1023.000000	2046.000000
12.200000	0.017746	10.487866	2.871079	1.675201	3.802170	2.139416	0.000000	-10.000000	0.033333	-3.150000	573.000000	1023.000000	1023.000000	2046.000000
12.220000	0.017901	10.579237	2.932519	1.706074	3.756727	2.183917	0.000000	-10.000000	0.050000	-5.566667	573.000000	1023.000000	1023.000000	2046.000000
12.240000	0.018054	10.669821	2.994153	1.727180	3.745863	2.202625	0.000000	-10.000000	0.066667	-7.833333	573.000000	1023.000000	1023.000000	2046.000000
12.260000	0.018133	10.716405	3.044479	1.710327	3.702621	2.258979	0.000000	-10.000000	0.083333	-9.800000	573.000000	1023.000000	1023.000000	2046.000000
12.280000	0.018151	10.727530	3.101682	1.767785	3.663279	2.194783	0.000000	-10.000000	0.091667	-10.966667	573.000000	1023.000000	1023.000000	2046.000000
12.300000	0.018204	10.758597	3.155014	1.788517	3.664561	2.150506	0.000000	-10.000000	0.100000	-11.750000	573.000000	1023.000000	1023.000000	2046.000000
12.320000	0.018858	11.145188	3.298562	1.875321	3.780920	2.190386	0.000000	-10.000000	0.108333	-12.233334	566.000000	1023.000000	1023.000000	2046.000000
12.340000	0.019289	11.399797	3.442259	2.005272	3.745798	2.206469	0.000000	-10.000000	0.108333	-12.433333	557.666687	1023.000000	1023.000000	2046.000000
12.360000	0.019122	11.300976	3.476421	1.941335	3.644161	2.239058	0.000000	-10.000000	0.108333	-12.416667	548.000000	1023.000000	1023.000000	2046.000000
12.380000	0.018288	10.808463	3.384060	1.763297	3.486911	2.174195	0.000000	-10.000000	0.108333	-12.383333	544.000000	1023.000000	1023.000000	2046.000000
12.400000	0.018025	10.652918	3.351926	1.704396	3.427648	2.168948	0.000000	-10.000000	0.116667	-12.616667	540.000000	1023.000000	1023.000000	2046.000000
12.420000	0.017950	10.608559	3.361146	1.847984	3.345618	2.053810	0.000000	-10.000000	0.141667	-13.283334	535.666687	1023.000000	1023.000000	2046.000000
12.440000	0.018384	10.864777	3.466610	1.985724	3.233812	2.178630	0.000000	-10.000000	0.183333	-14.366667	531.166687	1023.000000	1023.000000	2046.000000
12.460000	0.018155	10.729688	3.351449	2.151268	3.045319	2.181651	0.000000	-10.000000	0.225000	-15.600000	526.333313	1023.000000	1023.000000	2046.000000
12.480000	0.016644	9.836401	3.090833	2.204549	2.658060	1.882959	0.000000	-10.000000	0.250000	-16.799999	521.166687	1023.000000	1023.000000	2046.000000
12.500000	0.013584	8.028254	2.664321	2.034790	2.048070	1.281072	0.000000	-10.000000	0.250000	-17.566668	515.500000	1023.000000	1023.000000	2046.000000
12.520000	0.009474	5.599082	2.199368	1.664883	1.212705	0.522126	0.000000	-10.000000	0.250000	-17.883333	509.500000	1023.000000	1023.000000	2046.000000
12.540000	0.005628	3.326284	1.670662	1.184393	0.485240	-0.014011	0.000000	-10.000000	0.258333	-17.983334	503.500000	1023.000000	1023.000000	2046.000000
12.560000	0.002753	1.626856	1.158781	0.802135	0.035506	-0.369567	0.000000	-10.000000	0.291667	-18.766666	497.500000	1023.000000	1023.000000	2046.000000
12.580000	0.000977	0.577314	0.791109	0.567766	-0.198609	-0.582953	0.000000	-10.000000	0.333333	-19.900000	491.333344	1023.000000	1023.000000	2046.000000
12.600000	-0.000310	-0.183266	0.529399	0.428129	-0.395058	-0.745735	0.000000	-10.000000	0.375000	-20.966667	484.833344	1023.000000	1023.000000	2046.000000
12.620000	-0.001564	-0.924072	0.307540	0.333021	-0.639262	-0.925372	0.000000	-10.000000	0.391667	-21.549999	477.833344	1023.000000	1023.000000	2046.000000
12.640000	-0.002932	-1.732892	-0.055151	0.276375	-0.818722	-1.135394	0.000000	-10.000000	0.408333	-22.000000	470.500000	1023.000000	1023.000000	2046.000000
12.660000	-0.004048	-2.392102	-0.365870	0.240071	-0.962244	-1.304059	0.000000	-10.000000	0.408333	-22.516666	463.166656	1023.000000	1023.000000	2046.000000
12.680000	-0.004733	-2.797103	-0.563952	0.069194	-1.102809	-1.199535	0.000000	-10.000000	0.408333	-22.983334	455.666656	1023.000000	1023.000000	2046.000000
12.700000	-0.005468	-3.231292	-0.707754	-0.023000	-1.252728	-1.247809	0.000000	-10.000000	0.400000	-23.366667	448.000000	1023.000000	1023.000000	2046.000000
12.720000	-0.006057	-3.579624	-0.813283	-0.136919	-1.363010	-1.266411	0.000000	-10.000000	0.400000	-23.416666	440.000000	1023.000000	1023.000000	2046.000000
12.740000	-0.006560	-3.876885	-0.952979	-0.131750	-1.408898	-1.383258	0.000000	-10.000000	0.408333	-23.266666	432.333344	1023.000000	1023.000000	2046.000000
12.760000	-0.007078	-4.182948	-1.039868	-0.223767	-1.476449	-1.442864	0.000000	-10.000000	0.416667	-23.133333	424.666656	1023.000000	1023.000000	2046.000000
12.780000	-0.007221	-4.267865	-1.015959	-0.410474	-1.547502	-1.293930	0.000000	-10.000000	0.433333	-23.050001	417.000000	1023.000000	1023.000000	2046.000000
12.800000	-0.007105	-4.199242	-0.967963	-0.436484	-1.582535	-1.212259	0.000000	-10.000000	0.441667	-23.283333	409.166656	1023.000000	1023.000000	2046.000000
12.820000	-0.006883	-4.068024	-0.941272	-0.446476	-1.523426	-1.156849	0.000000	-10.000000	0.466667	-23.850000	401.500000	1023.000000	1023.000000	2046.000000
12.840000	-0.006827	-4.034536	-0.916806	-0.483074	-1.524822	-1.109835	0.000000	-10.000000	0.483333	-24.416668	393.500000	1023.000000	1023.000000	2046.000000
12.860000	-0.007167	-4.235862	-0.959619	-0.430405	-1.546559	-1.299279	0.000000	-10.000000	0.508333	-24.916668	385.333344	1023.000000	1023.000000	2046.000000
12.880000	-0.007806	-4.613149	-1.030789	-0.561674	-1.646365	-1.374321	0.000000	-10.000000	0.516667	-24.966667	377.000000	1023.000000	1023.000000	2046.000000
12.900000	-0.008811	-5.207090	-1.094067	-0.802398	-1.846920	-1.463705	0.000000	-10.000000	0.533333	-25.366667	368.666656	1023.000000	1023.000000	2046.000000
12.920000	-0.009844	-5.817707	-1.133002	-1.052384	-2.038601	-1.593720	0.000000	-10.000000	0.533333	-25.566668	360.166656	1023.000000	1023.000000	2046.000000
12.940000	-0.010730	-6.341146	-1.194056	-1.291875	-2.217181	-1.638033	0.000000	-10.000000	0.541667	-25.866667	351.500000	1023.000000	1023.000000	2046.000000
12.960000	-0.011506	-6.800092	-1.288431	-1.472402	-2.318591	-1.720667	0.000000	-10.000000	0.533333	-26.066668	343.000000	1023.000000	1023.000000	2046.000000
12.980000	-0.012305	-7.272463	-1.293761	-1.581825	-2.541084	-1.855792	0.000000	-10.000000	0.541667	-26.283333	334.333344	1023.000000	1023.000000	2046.000000
13.000000	-0.012815	-7.573495	-1.255068	-1.677070	-2.723693	-1.917663	0.000000	-10.000000	0.541667	-26.450001	325.500000	1023.000000	1023.000000	2046.000000
13.020000	-0.013488	-7.971180	-1.279202	-1.815309	-2.899377	-1.977292	0.000000	-10.000000	0.550000	-26.633333	316.666656	1023.000000	1023.000000	2046.000000
13.040000	-0.014111	-8.339645	-1.347549	-1.934280	-3.030533	-2.027284	0.000000	-10.000000	0.550000	-26.833334	307.833344	1023.000000	1023.000000	2046.000000
13.060000	-0.014623	-8.642377	-1.383343	-2.045628	-3.147055	-2.066351	0.000000	-10.000000	0.541667	-26.933334	299.000000	1023.000000	1023.000000	2046.000000
13.080000	-0.014988	-8.857610	-1.465950	-2.062964	-3.171288	-2.157407	0.000000	-10.000000	0.541667	-27.033335	290.000000	1023.000000	1023.000000	2046.000000
13.100000	-0.015208	-8.988198	-1.474965	-2.090483	-3.266296	-2.156454	0.000000	-10.000000	0.533333	-26.950001	281.000000	1023.000000	1023.000000	2046.000000
13.120000	-0.015465	-9.139616	-1.550253	-2.129306	-3.309892	-2.150166	0.000000	-10.000000	0.533333	-26.900000	272.000000	1023.000000	1023.000000	2046.000000
13.140000	-0.015621	-9.231899	-1.557966	-2.178983	-3.393466	-2.101485	0.000000	-10.000000	0.516667	-26.533333	263.000000	1023.000000	1023.000000	2046.000000
13.160000	-0.015806	-9.341380	-1.638865	-2.229028	-3.432851	-2.040636	0.000000	-10.000000	0.508333	-26.233334	254.000000	1023.000000	1023.000000	2046.000000
13.180000	-0.016010	-9.461657	-1.688896	-2.180888	-3.479048	-2.112825	0.000000	-10.000000	0.491667	-25.716667	245.166672	1023.000000	1023.000000	2046.000000
13.200000	-0.016198	-9.573127	-1.702558	-2.216778	-3.549666	-2.104125	0.000000	-10.000000	0.491667	-25.050001	236.500000	1023.000000	1023.000000	2046.000000
13.220000	-0.016470	-9.733611	-1.698575	-2.151914	-3.679890	-2.203231	0.000000	-10.000000	0.475000	-24.533333	228.166672	1023.000000	1023.000000	2046.000000
13.240000	-0.016449	-9.721413	-1.684138	-2.226364	-3.718178	-2.092733	0.000000	-10.000000	0.466667	-23.966667	220.000000	1023.000000	1023.000000	2046.000000
13.260000	-0.016665	-9.849163	-1.700164	-2.243944	-3.785554	-2.119501	0.000000	-10.000000	0.450000	-23.616667	212.000000	1023.000000	1023.000000	2046.000000
13.280000	-0.016869	-9.969339	-1.718989	-2.226511	-3.834758	-2.189082	0.000000	-10.000000	0.425000	-23.050001	204.166672	1023.000000	1023.000000	2046.000000
13.300000	-0.017067	-10.086408	-1.697973	-2.278697	-3.948807	-2.160930	0.000000	-10.000000	0.400000	-22.750000	196.500000	1023.000000	1023.000000	2046.000000
13.320000	-0.017375	-10.268452	-1.735818	-2.327276	-4.007044	-2.198313	0.000000	-10.000000	0.375000	-22.666668	188.833328	1023.000000	1023.000000	2046.000000
13.340000	-0.017619	-10.413028	-1.730352	-2.365240	-4.104540	-2.212894	0.000000	-10.000000	0.366667	-22.616667	181.333328	1023.000000	1023.000000	2046.000000
13.360000	-0.017823	-10.533381	-1.737715	-2.434120	-4.170245	-2.191303	0.000000	-10.000000	0.366667	-22.650002	173.666672	1023.000000	1023.000000	2046.000000
13.380000	-0.018188	-10.749377	-1.763557	-2.477523	-4.268199	-2.240098	0.000000	-10.000000	0.366667	-22.466667	166.333328	1023.000000	1023.000000	2046.000000
13.400000	-0.018593	-10.988358	-1.795332	-2.517434	-4.370333	-2.305259	0.000000	-10.000000	0.383333	-22.616667	158.666672	1023.000000	1023.000000	2046.000000
13.420000	-0.018950	-11.199554	-1.808909	-2.538232	-4.486992	-2.365422	0.000000	-10.000000	0.375000	-22.516666	151.166672	1023.000000	1023.000000	2046.000000
13.440000	-0.019223	-11.360755	-1.847577	-2.545595	-4.553338	-2.414245	0.000000	-10.000000	0.375000	-22.533335	143.500000	1023.000000	1023.000000	2046.000000
13.460000	-0.019377	-11.451936	-1.876602	-2.674700	-4.598276	-2.302358	0.000000	-10.000000	0.358333	-22.300001	136.166672	1023.000000	1023.000000	2046.000000
13.480000	-0.019718	-11.653634	-1.916444	-2.655458	-4.672725	-2.409006	0.000000	-10.000000	0.375000	-22.383335	128.666672	1023.000000	1023.000000	2046.000000
13.500000	-0.020096	-11.876586	-1.956938	-2.678627	-4.768390	-2.472631	0.000000	-10.000000	0.366667	-22.150002	121.333336	1023.000000	1023.000000	2046.000000
13.520000	-0.020122	-11.891981	-1.872166	-2.708760	-4.807810	-2.503245	0.000000	-10.000000	0.366667	-22.000000	113.833336	1023.000000	1023.000000	2046.000000
13.540000	-0.019799	-11.700993	-1.705413	-2.697083	-4.835384	-2.463113	0.000000	-10.000000	0.350000	-21.483334	106.500000	1023.000000	1023.000000	2046.000000
13.560000	-0.019961	-11.796959	-1.704339	-2.774462	-4.946290	-2.371869	0.000000	-10.000000	0.350000	-20.983334	99.166664	1023.000000	1023.000000	2046.000000
13.580000	-0.020698	-12.232327	-1.808540	-2.865989	-5.125969	-2.431828	0.000000	-10.000000	0.341667	-20.116667	92.166664	1023.000000	1023.000000	2046.000000
13.600000	-0.022026	-13.017103	-1.993877	-2.983425	-5.333195	-2.706607	0.000000	-10.000000	0.308333	-19.350000	85.500000	1023.000000	1023.000000	2046.000000
13.620000	-0.023284	-13.760700	-2.179786	-3.197774	-5.562339	-2.820801	0.000000	-10.000000	0.275000	-18.566668	79.000000	1023.000000	1023.000000	2046.000000
13.640000	-0.024012	-14.190867	-2.253705	-3.256471	-5.728872	-2.951819	0.000000	-10.000000	0.250000	-17.900000	72.666664	1023.000000	1023.000000	2046.000000
13.660000	-0.024333	-14.380725	-2.358009	-3.232028	-5.776751	-3.013937	0.000000	-10.000000	0.250000	-17.416666	66.833336	1023.000000	1023.000000	2046.000000
13.680000	-0.024722	-14.610649	-2.596146	-3.258628	-5.769729	-2.986147	0.000000	-10.000000	0.233333	-16.983334	61.166668	1023.000000	1023.000000	2046.000000
13.700000	-0.025435	-15.032113	-2.813037	-3.271524	-5.834903	-3.112648	0.000000	-10.000000	0.216667	-16.466667	55.666668	1023.000000	1023.000000	2046.000000
13.720000	-0.026996	-15.954704	-3.133563	-3.300110	-6.101782	-3.419249	0.000000	-10.000000	0.183333	-15.233334	50.000000	1023.000000	1023.000000	2046.000000
13.740000	-0.029417	-17.385231	-3.429974	-3.491090	-6.551613	-3.912554	0.000000	-10.000000	0.133333	-12.916667	44.833332	1023.000000	1023.000000	2046.000000
13.760000	-0.032904	-19.446041	-3.959311	-3.823600	-7.107228	-4.555902	0.000000	-10.000000	0.075000	-9.550000	40.500000	1023.000000	1023.000000	2046.000000
13.780000	-0.036277	-21.439907	-4.511775	-4.369999	-7.701390	-4.856742	0.000000	-10.000000	0.025000	-5.883333	37.333332	1023.000000	1023.000000	2046.000000
13.800000	-0.038113	-22.524792	-4.996693	-4.694909	-7.828252	-5.004938	0.000000	-10.000000	0.008333	-2.916667	35.333332	1023.000000	1023.000000	2046.000000
13.820000	-0.038848	-22.959080	-5.284700	-4.840949	-7.775381	-5.058050	0.000000	-10.000000	0.000000	-0.783333	34.333332	1023.000000	1023.000000	2046.000000
13.840000	-0.039339	-23.249195	-5.457386	-4.847034	-7.782370	-5.162405	0.000000	-10.000000	0.000000	0.966667	34.000000	1023.000000	1023.000000	2046.000000
13.860000	-0.039829	-23.538820	-5.686440	-4.927504	-7.777176	-5.147700	0.000000	-10.000000	-0.016667	2.900000	34.000000	1023.000000	1023.000000	2046.000000
13.880000	-0.040236	-23.779469	-5.973723	-4.891528	-7.696044	-5.218173	0.000000	-10.000000	-0.033333	5.250000	34.000000	1023.000000	1023.000000	2046.000000
13.900000	-0.040308	-23.821974	-6.049317	-4.905267	-7.714904	-5.152486	0.000000	-10.000000	-0.050000	7.750000	34.000000	1023.000000	1023.000000	2046.000000
13.920000	-0.039992	-23.635241	-6.157278	-4.924124	-7.532545	-5.021294	0.000000	-10.000000	-0.075000	10.133333	34.000000	1023.000000	1023.000000	2046.000000
13.940000	-0.039386	-23.277176	-6.095039	-4.825599	-7.400177	-4.956361	0.000000	-10.000000	-0.133333	12.550000	34.000000	1023.000000	1023.000000	2046.000000
13.960000	-0.038615	-22.821398	-5.966919	-4.794471	-7.269982	-4.790026	0.000000	-10.000000	-0.200000	14.966667	34.000000	1023.000000	1023.000000	2046.000000
13.980000	-0.037795	-22.336578	-5.887217	-4.721722	-7.086340	-4.641300	0.000000	-10.000000	-0.250000	17.300001	32.500000	1023.000000	1023.000000	2046.000000
14.000000	-0.036722	-21.702890	-5.781042	-4.617200	-6.831159	-4.473489	0.000000	-10.000000	-0.275000	19.116667	30.000000	1023.000000	1023.000000	2046.000000
14.020000	-0.035235	-20.823668	-5.624870	-4.575197	-6.480611	-4.142991	0.000000	-10.000000	-0.300000	20.433334	29.833334	1023.000000	1023.000000	2046.000000
14.040000	-0.033671	-19.899601	-5.366089	-4.394136	-6.137423	-4.001952	0.000000	-10.000000	-0.316667	21.133333	33.333332	1023.000000	1023.000000	2046.000000
14.060000	-0.031952	-18.883566	-5.053380	-4.317743	-5.803940	-3.708503	0.000000	-10.000000	-0.341667	21.450001	40.333332	1023.000000	1023.000000	2046.000000
14.080000	-0.030796	-18.200552	-4.832590	-4.249546	-5.510633	-3.607783	0.000000	-10.000000	-0.366667	22.100000	47.333332	1023.000000	1023.000000	2046.000000
14.100000	-0.030237	-17.870256	-4.722574	-4.268200	-5.326846	-3.552636	0.000000	-10.000000	-0.358333	22.516666	54.666668	1023.000000	1023.000000	2046.000000
14.120000	-0.029817	-17.622053	-4.685560	-4.387408	-5.114703	-3.434383	0.000000	-10.000000	-0.358333	23.000000	62.166668	1023.000000	1023.000000	2046.000000
14.140000	-0.029523	-17.448240	-4.647153	-4.482857	-4.935145	-3.383085	0.000000	-10.000000	-0.350000	23.166668	69.666664	1023.000000	1023.000000	2046.000000
14.160000	-0.029236	-17.278614	-4.519588	-4.557137	-4.878483	-3.323406	0.000000	-10.000000	-0.400000	23.950001	77.333336	1023.000000	1023.000000	2046.000000
14.180000	-0.028797	-17.019136	-4.438760	-4.575821	-4.743792	-3.260763	0.000000	-10.000000	-0.441667	24.916668	85.000000	1023.000000	1023.000000	2046.000000
14.200000	-0.028068	-16.588465	-4.191869	-4.495683	-4.681464	-3.219449	0.000000	-10.000000	-0.500000	25.900002	93.333336	1023.000000	1023.000000	2046.000000
14.220000	-0.027101	-16.016897	-4.024148	-4.416525	-4.497416	-3.078806	0.000000	-10.000000	-0.541667	26.716667	101.833336	1023.000000	1023.000000	2046.000000
14.240000	-0.026146	-15.452227	-3.803016	-4.284337	-4.381980	-2.982893	0.000000	-10.000000	-0.558333	27.466667	110.666664	1023.000000	1023.000000	2046.000000
14.260000	-0.025035	-14.795534	-3.659527	-4.236970	-4.149103	-2.749934	0.000000	-10.000000	-0.558333	27.900000	116.500000	1023.000000	1023.000000	2046.000000
14.280000	-0.023909	-14.130141	-3.425148	-4.170369	-3.993890	-2.540735	0.000000	-10.000000	-0.566667	28.600000	125.833336	1023.000000	1023.000000	2046.000000
14.300000	-0.022646	-13.383939	-3.311154	-3.964439	-3.668437	-2.439909	0.000000	-10.000000	-0.575000	28.983334	135.500000	1023.000000	1023.000000	2046.000000
14.320000	-0.021306	-12.591841	-3.105995	-3.821384	-3.422056	-2.242405	0.000000	-10.000000	-0.600000	29.166666	148.500000	1023.000000	1023.000000	2046.000000
14.340000	-0.019746	-11.669838	-2.967148	-3.585413	-3.067606	-2.049671	0.000000	-10.000000	-0.600000	29.416666	158.166672	1023.000000	1023.000000	2046.000000
14.360000	-0.018051	-10.668275	-2.692186	-3.350989	-2.792309	-1.832791	0.000000	-10.000000	-0.625000	29.583334	167.833328	1023.000000	1023.000000	2046.000000
14.380000	-0.016256	-9.607171	-2.448953	-3.159793	-2.480706	-1.517719	0.000000	-10.000000	-0.616667	30.266666	177.500000	1023.000000	1023.000000	2046.000000
14.400000	-0.014464	-8.548080	-2.161456	-2.947846	-2.206343	-1.232435	0.000000	-10.000000	-0.641667	30.366667	187.500000	1023.000000	1023.000000	2046.000000
14.420000	-0.012690	-7.499563	-1.850212	-2.710008	-1.938203	-1.001140	0.000000	-10.000000	-0.641667	30.833334	197.500000	1023.000000	1023.000000	2046.000000
14.440000	-0.011107	-6.564417	-1.604030	-2.442770	-1.661350	-0.856267	0.000000	-10.000000	-0.658333	30.983334	207.833328	1023.000000	1023.000000	2046.000000
14.460000	-0.009334	-5.516404	-1.362713	-2.272164	-1.331699	-0.549828	0.000000	-10.000000	-0.658333	31.400000	218.166672	1023.000000	1023.000000	2046.000000
14.480000	-0.007773	-4.594037	-1.162534	-1.985235	-1.000105	-0.446162	0.000000	-10.000000	-0.666667	31.400000	228.666672	1023.000000	1023.000000	2046.000000
14.500000	-0.006167	-3.644580	-0.839867	-1.769553	-0.802768	-0.232393	0.000000	-10.000000	-0.683333	31.566666	239.000000	1023.000000	1023.000000	2046.000000
14.520000	-0.004636	-2.739933	-0.611562	-1.652057	-0.527925	0.051612	0.000000	-10.000000	-0.691667	31.566666	249.666672	1023.000000	1023.000000	2046.000000
14.540000	-0.003258	-1.925584	-0.371026	-1.441902	-0.295727	0.183071	0.000000	-10.000000	-0.700000	32.016666	260.166656	1023.000000	1023.000000	2046.000000
14.560000	-0.001720	-1.016457	-0.128179	-1.270591	0.003703	0.378610	0.000000	-10.000000	-0.683333	32.150002	270.833344	1023.000000	1023.000000	2046.000000
14.580000	-0.000388	-0.229079	0.064776	-1.083965	0.269583	0.520527	0.000000	-10.000000	-0.683333	32.150002	281.500000	1023.000000	1023.000000	2046.000000
14.600000	0.001133	0.669324	0.256131	-0.887708	0.597458	0.703443	0.000000	-10.000000	-0.675000	31.866667	292.333344	1023.000000	1023.000000	2046.000000
14.620000	0.002558	1.511962	0.588475	-0.686038	0.727427	0.882098	0.000000	-10.000000	-0.683333	31.816666	303.000000	1023.000000	1023.000000	2046.000000
14.640000	0.004188	2.475102	0.824426	-0.513390	1.043192	1.120874	0.000000	-10.000000	-0.675000	31.833334	313.666656	1023.000000	1023.000000	2046.000000
14.660000	0.005635	3.330517	1.102143	-0.288557	1.281591	1.235340	0.000000	-10.000000	-0.683333	31.933334	324.333344	1023.000000	1023.000000	2046.000000
14.680000	0.007129	4.213029	1.287362	-0.115976	1.564942	1.476701	0.000000	-10.000000	-0.700000	32.233334	335.000000	1023.000000	1023.000000	2046.000000
14.700000	0.008754	5.173611	1.492985	0.098843	1.898655	1.683129	0.000000	-10.000000	-0.716667	32.233334	345.666656	1023.000000	1023.000000	2046.000000
14.720000	0.010342	6.112172	1.809317	0.256878	2.140427	1.905550	0.000000	-10.000000	-0.733333	32.416668	356.333344	1023.000000	1023.000000	2046.000000
14.740000	0.011951	7.062915	2.085660	0.426250	2.421336	2.129669	0.000000	-10.000000	-0.741667	32.350002	367.166656	1023.000000	1023.000000	2046.000000
14.760000	0.013018	7.693417	2.345825	0.672914	2.492468	2.182209	0.000000	-10.000000	-0.750000	32.516666	377.833344	1023.000000	1023.000000	2046.000000
14.780000	0.013127	7.758064	2.392158	0.729043	2.451011	2.185853	0.000000	-10.000000	-0.750000	32.750000	388.666656	1023.000000	1023.000000	2046.000000
14.800000	0.012771	7.547551	2.362763	0.712572	2.436612	2.035604	0.000000	-10.000000	-0.766667	33.000000	399.500000	1023.000000	1023.000000	2046.000000
14.820000	0.012519	7.398528	2.388559	0.647523	2.430620	1.931826	0.000000	-10.000000	-0.775000	33.300003	410.500000	1023.000000	1023.000000	2046.000000
14.840000	0.013467	7.958825	2.489440	0.705744	2.696606	2.067036	0.000000	-10.000000	-0.766667	33.566669	421.666656	1023.000000	1023.000000	2046.000000
14.860000	0.015160	8.959517	2.815622	0.994018	2.924836	2.225041	0.000000	-10.000000	-0.733333	33.366669	432.833344	1023.000000	1023.000000	2046.000000
14.880000	0.017288	10.217327	3.044135	1.343133	3.276699	2.553361	0.000000	-10.000000	-0.700000	32.983334	444.166656	1023.000000	1023.000000	2046.000000
14.900000	0.019076	11.273823	3.202514	1.867583	3.479177	2.724548	0.000000	-10.000000	-0.675000	32.283333	455.166656	1023.000000	1023.000000	2046.000000
14.920000	0.019405	11.468604	3.081528	2.164296	3.579916	2.642865	0.000000	-10.000000	-0.633333	31.450001	466.000000	1023.000000	1023.000000	2046.000000
14.940000	0.017863	10.557144	2.896976	2.164161	3.292377	2.203630	0.000000	-10.000000	-0.600000	30.466667	476.666656	1023.000000	1023.000000	2046.000000
14.960000	0.015117	8.934042	2.607915	1.878329	2.751205	1.696593	0.000000	-10.000000	-0.558333	29.433334	487.000000	1023.000000	1023.000000	2046.000000
14.980000	0.012481	7.376283	2.324288	1.657169	2.165529	1.229298	0.000000	-10.000000	-0.516667	28.566668	497.000000	1023.000000	1023.000000	2046.000000
15.000000	0.010948	6.470032	1.936333	1.453187	2.015954	1.064557	0.000000	-10.000000	-0.433333	27.200001	506.666656	1023.000000	1023.000000	2046.000000
15.020000	0.010174	6.012667	1.673262	1.339354	1.994694	1.005357	0.000000	-10.000000	-0.375000	25.466667	516.000000	1023.000000	1023.000000	2046.000000
15.040000	0.009841	5.815744	1.548390	1.302905	1.990830	0.973620	0.000000	-10.000000	-0.325000	23.683334	524.833313	1023.000000	1023.000000	2046.000000
15.060000	0.009727	5.748603	1.393916	1.339815	2.086270	0.928603	0.000000	-10.000000	-0.300000	22.550001	533.000000	1023.000000	1023.000000	2046.000000
15.080000	0.009775	5.777205	1.376310	1.413463	2.078066	0.909366	0.000000	-10.000000	-0.241667	21.200001	540.666687	1023.000000	1023.000000	2046.000000
15.100000	0.009987	5.902555	1.281603	1.544782	2.183224	0.892946	0.000000	-10.000000	-0.191667	19.616667	548.000000	1023.000000	1023.000000	2046.000000
15.120000	0.010325	6.102322	1.343207	1.562739	2.195750	1.000625	0.000000	-10.000000	-0.150000	17.616667	554.833313	1023.000000	1023.000000	2046.000000
15.140000	0.010823	6.396413	1.413468	1.519670	2.270169	1.193107	0.000000	-10.000000	-0.108333	15.733334	561.166687	1023.000000	1023.000000	2046.000000
15.160000	0.011312	6.685508	1.450003	1.669294	2.366380	1.199831	0.000000	-10.000000	-0.075000	14.000000	566.833313	1023.000000	1023.000000	2046.000000
15.180000	0.011739	6.938007	1.517517	1.773438	2.446899	1.200153	0.000000	-10.000000	-0.041667	12.166667	571.666687	1023.000000	1023.000000	2046.000000
15.200000	0.012264	7.247994	1.570878	1.809376	2.575626	1.292115	0.000000	-10.000000	-0.025000	9.966667	576.000000	1023.000000	1023.000000	2046.000000
15.220000	0.012788	7.557925	1.668525	1.879794	2.653364	1.356243	0.000000	-10.000000	0.000000	7.500000	579.666687	1023.000000	1023.000000	2046.000000
15.240000	0.013538	8.000864	1.754535	1.864856	2.784678	1.596796	0.000000	-10.000000	0.025000	3.983334	582.666687	1023.000000	1023.000000	2046.000000
15.260000	0.014389	8.503882	1.870662	1.972190	2.915365	1.745666	0.000000	-10.000000	0.041667	0.416667	584.666687	1023.000000	1023.000000	2046.000000
15.280000	0.014904	8.808143	1.933666	2.133861	3.073516	1.667099	0.000000	-10.000000	0.050000	-2.950000	585.666687	1023.000000	1023.000000	2046.000000
15.300000	0.015186	8.974976	1.992398	2.173749	3.133726	1.675104	0.000000	-10.000000	0.058333	-5.850000	586.000000	1023.000000	1023.000000	2046.000000
15.320000	0.015100	8.924377	2.003804	2.072767	3.169141	1.678665	0.000000	-10.000000	0.083333	-8.583334	586.000000	1023.000000	1023.000000	2046.000000
15.340000	0.014516	8.579058	2.046710	1.870721	3.037252	1.624375	0.000000	-10.000000	0.133333	-11.466667	586.000000	1023.000000	1023.000000	2046.000000
15.360000	0.013811	8.162288	1.935377	1.572302	2.995941	1.658668	0.000000	-10.000000	0.175000	-13.583334	586.000000	1023.000000	1023.000000	2046.000000
15.380000	0.013037	7.704672	1.875302	1.465433	2.904853	1.459084	0.000000	-10.000000	0.208333	-15.200001	582.500000	1023.000000	1023.000000	2046.000000
15.400000	0.012341	7.293475	1.790824	1.328613	2.792438	1.381600	0.000000	-10.000000	0.216667	-16.250000	574.000000	1023.000000	1023.000000	2046.000000
15.420000	0.012019	7.103088	1.793066	1.206779	2.725003	1.378241	0.000000	-10.000000	0.225000	-17.016666	563.666687	1023.000000	1023.000000	2046.000000
15.440000	0.011799	6.973117	1.963713	1.109526	2.528772	1.371106	0.000000	-10.000000	0.233333	-17.483334	555.000000	1023.000000	1023.000000	2046.000000
15.460000	0.011543	6.822202	1.949835	0.988170	2.513725	1.370472	0.000000	-10.000000	0.250000	-18.033333	549.333313	1023.000000	1023.000000	2046.000000
15.480000	0.011068	6.541467	1.971546	0.966718	2.348958	1.254244	0.000000	-10.000000	0.275000	-18.550001	543.166687	1023.000000	1023.000000	2046.000000
15.500000	0.010815	6.391641	1.850093	0.872986	2.376349	1.292213	0.000000	-10.000000	0.308333	-19.100000	536.833313	1023.000000	1023.000000	2046.000000
15.520000	0.010551	6.235894	1.858108	0.852199	2.271358	1.254229	0.000000	-10.000000	0.333333	-19.516666	530.333313	1023.000000	1023.000000	2046.000000
15.540000	0.010615	6.273429	1.822102	0.798625	2.267833	1.384869	0.000000	-10.000000	0.333333	-19.800001	524.000000	1023.000000	1023.000000	2046.000000
15.560000	0.010535	6.226351	1.769756	0.863898	2.293275	1.299421	0.000000	-10.000000	0.333333	-20.050001	517.333313	1023.000000	1023.000000	2046.000000
15.580000	0.010728	6.340166	1.803506	0.853153	2.277540	1.405966	0.000000	-10.000000	0.316667	-20.166668	510.666656	1023.000000	1023.000000	2046.000000
15.600000	0.010810	6.388633	1.803470	0.945907	2.243776	1.395480	0.000000	-10.000000	0.333333	-20.333334	503.833344	1023.000000	1023.000000	2046.000000
15.620000	0.010981	6.489795	1.851086	1.038866	2.178764	1.421078	0.000000	-10.000000	0.333333	-20.300001	497.166656	1023.000000	1023.000000	2046.000000
15.640000	0.011033	6.520221	1.820722	1.054268	2.197042	1.448190	0.000000	-10.000000	0.358333	-20.516666	490.333344	1023.000000	1023.000000	2046.000000
15.660000	0.010942	6.466656	1.845385	1.142649	2.109378	1.369244	0.000000	-10.000000	0.366667	-20.783333	483.500000	1023.000000	1023.000000	2046.000000
15.680000	0.010876	6.427671	1.932386	1.116426	1.956290	1.422570	0.000000	-10.000000	0.375000	-21.233334	476.500000	1023.000000	1023.000000	2046.000000
15.700000	0.010793	6.378468	1.924524	1.142039	1.925012	1.386894	0.000000	-10.000000	0.383333	-21.666666	469.333344	1023.000000	1023.000000	2046.000000
15.720000	0.010484	6.195816	1.891828	1.142403	1.840477	1.321108	0.000000	-10.000000	0.400000	-22.116667	462.166656	1023.000000	1023.000000	2046.000000
15.740000	0.010129	5.986447	1.886765	1.153014	1.702080	1.244588	0.000000	-10.000000	0.433333	-22.916666	454.666656	1023.000000	1023.000000	2046.000000
15.760000	0.009740	5.756074	1.864077	1.170846	1.598441	1.122710	0.000000	-10.000000	0.466667	-23.683334	447.000000	1023.000000	1023.000000	2046.000000
15.780000	0.009291	5.490900	1.861789	1.104619	1.428508	1.095984	0.000000	-10.000000	0.508333	-24.716667	439.000000	1023.000000	1023.000000	2046.000000
15.800000	0.008712	5.148848	1.840525	1.134245	1.249742	0.924336	0.000000	-10.000000	0.525000	-25.533335	430.833344	1023.000000	1023.000000	2046.000000
15.820000	0.008320	4.916857	1.816963	1.056946	1.113290	0.929657	0.000000	-10.000000	0.558333	-26.450001	422.333344	1023.000000	1023.000000	2046.000000
15.840000	0.007942	4.693742	1.786446	1.047710	1.007328	0.852257	0.000000	-10.000000	0.558333	-27.066668	413.500000	1023.000000	1023.000000	2046.000000
15.860000	0.007436	4.394697	1.758657	0.955265	0.854296	0.826480	0.000000	-10.000000	0.600000	-27.516666	404.500000	1023.000000	1023.000000	2046.000000
15.880000	0.007211	4.261590	1.825164	0.956658	0.755783	0.723984	0.000000	-10.000000	0.600000	-27.833334	395.333344	1023.000000	1023.000000	2046.000000
15.900000	0.007228	4.271678	1.925071	0.958493	0.720144	0.667969	0.000000	-10.000000	0.625000	-28.066668	386.000000	1023.000000	1023.000000	2046.000000
15.920000	0.007350	4.343651	1.935277	0.944580	0.731264	0.732530	0.000000	-10.000000	0.616667	-28.116667	376.666656	1023.000000	1023.000000	2046.000000
15.940000	0.007027	4.152737	1.933565	0.898605	0.566827	0.753740	0.000000	-10.000000	0.625000	-28.016666	367.333344	1023.000000	1023.000000	2046.000000
15.960000	0.006216	3.673927	1.791698	0.766096	0.445123	0.671010	0.000000	-10.000000	0.616667	-27.783333	358.000000	1023.000000	1023.000000	2046.000000
15.980000	0.005170	3.055633	1.653971	0.658323	0.253799	0.489541	0.000000	-10.000000	0.616667	-27.933334	348.666656	1023.000000	1023.000000	2046.000000
16.000000	0.004757	2.811355	1.573582	0.564176	0.175032	0.498566	0.000000	-10.000000	0.625000	-28.100000	339.333344	1023.000000	1023.000000	2046.000000
16.020000	0.004384	2.590655	1.604527	0.619744	0.017775	0.348609	0.000000	-10.000000	0.641667	-28.516666	330.000000	1023.000000	1023.000000	2046.000000
16.040001	0.003960	2.340305	1.498226	0.603069	-0.085474	0.324484	0.000000	-10.000000	0.650000	-28.799999	320.333344	1023.000000	1023.000000	2046.000000
16.059999	0.002844	1.680724	1.286235	0.590913	-0.350688	0.154265	0.000000	-10.000000	0.650000	-29.066666	310.833344	1023.000000	1023.000000	2046.000000
16.080000	0.000547	0.323271	0.952026	0.510877	-0.855108	-0.284524	0.000000	-10.000000	0.633333	-28.933332	301.166656	1023.000000	1023.000000	2046.000000
16.100000	-0.002785	-1.646197	0.573867	0.282601	-1.555722	-0.946943	0.000000	-10.000000	0.616667	-28.466667	291.666656	1023.000000	1023.000000	2046.000000
16.120001	-0.007143	-4.221323	0.022499	-0.170108	-2.396589	-1.677125	0.000000	-10.000000	0.583333	-27.716667	282.000000	1023.000000	1023.000000	2046.000000
16.139999	-0.010968	-6.482088	-0.604930	-0.724506	-3.068361	-2.084291	0.000000	-10.000000	0.566667	-27.299999	272.666656	1023.000000	1023.000000	2046.000000
16.160000	-0.013703	-8.098749	-1.119488	-1.035914	-3.455600	-2.487747	0.000000	-10.000000	0.550000	-27.283333	263.500000	1023.000000	1023.000000	2046.000000
16.180000	-0.015514	-9.168624	-1.451798	-1.290553	-3.712134	-2.714139	0.000000	-10.000000	0.575000	-27.666668	254.500000	1023.000000	1023.000000	2046.000000
16.200001	-0.016855	-9.961570	-1.735645	-1.434232	-3.926269	-2.865424	0.000000	-10.000000	0.608333	-28.033335	245.333328	1023.000000	1023.000000	2046.000000
16.219999	-0.018271	-10.798124	-2.033337	-1.501789	-4.154438	-3.108560	0.000000	-10.000000	0.641667	-28.416668	236.000000	1023.000000	1023.000000	2046.000000
16.240000	-0.019603	-11.585432	-2.338438	-1.676956	-4.390658	-3.179381	0.000000	-10.000000	0.650000	-28.650000	226.500000	1023.000000	1023.000000	2046.000000
16.260000	-0.020909	-12.357517	-2.693157	-1.733635	-4.561776	-3.368950	0.000000	-10.000000	0.650000	-28.783333	220.166672	1023.000000	1023.000000	2046.000000
16.280001	-0.021772	-12.866973	-2.873780	-1.913599	-4.757730	-3.321864	0.000000	-10.000000	0.633333	-28.533333	210.500000	1023.000000	1023.000000	2046.000000
16.299999	-0.022397	-13.236693	-3.062199	-2.004453	-4.818315	-3.351727	0.000000	-10.000000	0.616667	-28.300001	200.833328	1023.000000	1023.000000	2046.000000
16.320000	-0.023086	-13.643722	-3.121523	-2.051276	-5.012704	-3.458218	0.000000	-10.000000	0.600000	-28.050001	188.000000	1023.000000	1023.000000	2046.000000
16.340000	-0.023610	-13.953707	-3.262864	-2.118524	-5.071191	-3.501128	0.000000	-10.000000	0.591667	-27.783335	178.666672	1023.000000	1023.000000	2046.000000
16.360001	-0.024024	-14.198253	-3.255139	-2.267867	-5.207402	-3.467845	0.000000	-10.000000	0.575000	-27.433334	166.333328	1023.000000	1023.000000	2046.000000
16.379999	-0.024052	-14.214942	-3.330405	-2.400322	-5.204007	-3.280208	0.000000	-10.000000	0.575000	-27.366667	154.166672	1023.000000	1023.000000	2046.000000
16.400000	-0.023946	-14.152123	-3.355133	-2.439699	-5.126580	-3.230712	0.000000	-10.000000	0.583333	-27.533335	145.000000	1023.000000	1023.000000	2046.000000
16.420000	-0.023670	-13.988719	-3.283626	-2.406192	-5.107491	-3.191410	0.000000	-10.000000	0.583333	-27.783335	138.833328	1023.000000	1023.000000	2046.000000
16.440001	-0.023763	-14.043900	-3.187957	-2.391487	-5.192681	-3.271775	0.000000	-10.000000	0.583333	-27.633333	132.666672	1023.000000	1023.000000	2046.000000
16.459999	-0.024353	-14.392615	-3.273987	-2.552361	-5.270288	-3.295981	0.000000	-10.000000	0.566667	-27.450001	123.500000	1023.000000	1023.000000	2046.000000
16.480000	-0.025487	-15.062875	-3.415365	-2.687593	-5.453175	-3.506741	0.000000	-10.000000	0.566667	-27.316668	114.500000	1023.000000	1023.000000	2046.000000
16.500000	-0.026686	-15.771252	-3.534018	-3.014883	-5.639819	-3.582533	0.000000	-10.000000	0.550000	-27.200001	105.333336	1023.000000	1023.000000	2046.000000
16.520000	-0.027763	-16.407658	-3.577176	-3.254663	-5.852427	-3.723391	0.000000	-10.000000	0.541667	-26.916666	96.166664	1023.000000	1023.000000	2046.000000
16.540001	-0.028595	-16.899445	-3.599142	-3.537334	-6.017178	-3.745791	0.000000	-10.000000	0.533333	-26.533333	87.166664	1023.000000	1023.000000	2046.000000
16.559999	-0.029601	-17.494452	-3.619423	-3.700181	-6.234828	-3.940020	0.000000	-10.000000	0.516667	-25.916666	78.500000	1023.000000	1023.000000	2046.000000
16.580000	-0.030230	-17.865904	-3.657861	-3.897131	-6.375014	-3.935898	0.000000	-10.000000	0.508333	-25.416666	69.833336	1023.000000	1023.000000	2046.000000
16.600000	-0.030920	-18.273481	-3.743356	-3.985313	-6.486014	-4.058799	0.000000	-10.000000	0.491667	-24.916666	61.333332	1023.000000	1023.000000	2046.000000
16.620001	-0.031496	-18.613918	-3.785205	-4.184472	-6.641465	-4.002776	0.000000	-10.000000	0.475000	-24.516666	53.000000	1023.000000	1023.000000	2046.000000
16.639999	-0.031931	-18.871449	-3.913125	-4.300971	-6.627988	-4.029364	0.000000	-10.000000	0.458333	-24.250000	45.000000	1023.000000	1023.000000	2046.000000
16.660000	-0.032484	-19.198027	-3.972926	-4.361178	-6.716886	-4.147038	0.000000	-10.000000	0.450000	-23.916668	37.000000	1023.000000	1023.000000	2046.000000
16.680000	-0.032526	-19.222612	-3.983163	-4.431372	-6.699179	-4.108899	0.000000	-10.000000	0.433333	-23.566668	29.000000	1023.000000	1023.000000	2046.000000
16.700001	-0.032842	-19.409836	-4.003872	-4.452134	-6.792905	-4.160924	0.000000	-10.000000	0.408333	-22.950001	21.000000	1023.000000	1023.000000	2046.000000
16.719999	-0.032886	-19.435381	-4.030626	-4.560612	-6.800252	-4.043891	0.000000	-10.000000	0.366667	-22.116667	13.166667	1023.000000	1023.000000	2046.000000
16.740000	-0.033008	-19.507526	-4.126507	-4.495760	-6.758621	-4.126639	0.000000	-10.000000	0.341667	-21.366667	5.833333	1023.000000	1023.000000	2046.000000
16.760000	-0.032951	-19.474112	-4.173434	-4.545731	-6.724270	-4.030677	0.000000	-10.000000	0.325000	-20.833334	1.166667	1023.000000	1023.000000	2046.000000
16.780001	-0.032992	-19.498323	-4.110930	-4.564329	-6.802639	-4.020425	0.000000	-10.000000	0.291667	-19.700001	-5.166667	1023.000000	1023.000000	2046.000000
16.799999	-0.032865	-19.423328	-4.096056	-4.564195	-6.802679	-3.960398	0.000000	-10.000000	0.258333	-18.750000	-9.333333	1023.000000	1023.000000	2046.000000
16.820000	-0.032763	-19.362701	-4.134048	-4.535393	-6.721813	-3.971448	0.000000	-10.000000	0.183333	-16.316668	-17.333334	1023.000000	1023.000000	2046.000000
16.840000	-0.032489	-19.201216	-4.096416	-4.546294	-6.671222	-3.887283	0.000000	-10.000000	0.116667	-13.866667	-22.500000	1023.000000	1023.000000	2046.000000
16.860001	-0.031977	-18.898434	-4.046987	-4.539051	-6.554174	-3.758221	0.000000	-10.000000	0.050000	-11.416667	-27.666666	1023.000000	1023.000000	2046.000000
16.879999	-0.031503	-18.618422	-3.977306	-4.470348	-6.416577	-3.754191	0.000000	-10.000000	0.008333	-6.000000	-30.666666	1023.000000	1023.000000	2046.000000
16.900000	-0.030865	-18.241394	-3.899089	-4.456716	-6.267512	-3.618076	0.000000	-10.000000	-0.016667	-0.850000	-32.333332	1023.000000	1023.000000	2046.000000
16.920000	-0.030154	-17.821209	-3.826159	-4.369142	-6.076746	-3.549163	0.000000	-10.000000	-0.066667	6.050000	-34.000000	1023.000000	1023.000000	2046.000000
16.940001	-0.029253	-17.288340	-3.694146	-4.306597	-5.872270	-3.415326	0.000000	-10.000000	-0.100000	8.500000	-34.000000	1023.000000	1023.000000	2046.000000
16.959999	-0.028246	-16.693155	-3.584151	-4.226776	-5.619165	-3.263063	0.000000	-10.000000	-0.175000	12.600000	-34.000000	1023.000000	1023.000000	2046.000000
16.980000	-0.027304	-16.136616	-3.429093	-4.103979	-5.419753	-3.183791	0.000000	-10.000000	-0.241667	15.483334	-34.000000	1023.000000	1023.000000	2046.000000
17.000000	-0.026090	-15.419111	-3.326720	-4.071044	-5.134915	-2.886431	0.000000	-10.000000	-0.308333	18.366667	-34.000000	1023.000000	1023.000000	2046.000000
17.020000	-0.025055	-14.807264	-3.182326	-3.915635	-4.905450	-2.803853	0.000000	-10.000000	-0.366667	20.566666	-14.166667	1023.000000	1023.000000	2046.000000
17.040001	-0.023798	-14.064651	-3.058242	-3.804755	-4.598069	-2.603585	0.000000	-10.000000	-0.408333	22.483334	8.166667	1023.000000	1023.000000	2046.000000
17.059999	-0.022536	-13.318722	-2.953090	-3.642872	-4.279621	-2.443139	0.000000	-10.000000	-0.466667	24.950001	33.166668	1023.000000	1023.000000	2046.000000
17.080000	-0.021414	-12.655720	-2.729564	-3.524989	-4.126285	-2.274881	0.000000	-10.000000	-0.483333	25.750000	38.333332	1023.000000	1023.000000	2046.000000
17.100000	-0.020087	-11.871696	-2.617929	-3.397569	-3.784137	-2.072061	0.000000	-10.000000	-0.516667	26.816668	44.000000	1023.000000	1023.000000	2046.000000
17.120001	-0.018846	-11.137822	-2.363269	-3.263402	-3.595713	-1.915438	0.000000	-10.000000	-0.533333	27.450001	50.000000	1023.000000	1023.000000	2046.000000
17.139999	-0.017586	-10.393126	-2.105264	-3.109632	-3.417931	-1.760298	0.000000	-10.000000	-0.575000	28.483334	59.166668	1023.000000	1023.000000	2046.000000
17.160000	-0.017016	-10.056732	-1.938834	-2.978884	-3.405511	-1.733505	0.000000	-10.000000	-0.633333	29.916668	71.666664	1023.000000	1023.000000	2046.000000
17.180000	-0.016856	-9.961972	-1.904744	-2.993156	-3.362735	-1.701338	0.000000	-10.000000	-0.691667	31.233334	81.166664	1023.000000	1023.000000	2046.000000
17.200001	-0.017097	-10.104079	-1.921900	-3.009242	-3.337591	-1.835346	0.000000	-10.000000	-0.733333	32.333336	91.166664	1023.000000	1023.000000	2046.000000
17.219999	-0.017111	-10.112415	-1.957533	-3.097907	-3.260612	-1.796363	0.000000	-10.000000	-0.741667	32.733334	102.166664	1023.000000	1023.000000	2046.000000
17.240000	-0.016163	-9.552469	-1.812423	-2.838716	-3.116981	-1.784350	0.000000	-10.000000	-0.750000	33.183334	116.833336	1023.000000	1023.000000	2046.000000
17.260000	-0.014874	-8.790640	-1.693554	-2.695257	-2.878995	-1.522834	0.000000	-10.000000	-0.750000	33.450001	127.833336	1023.000000	1023.000000	2046.000000
17.280001	-0.013510	-7.984439	-1.604474	-2.337907	-2.630813	-1.411244	0.000000	-10.000000	-0.750000	33.233334	139.000000	1023.000000	1023.000000	2046.000000
17.299999	-0.012552	-7.418110	-1.611814	-2.160666	-2.420185	-1.225444	0.000000	-10.000000	-0.750000	32.966667	146.500000	1023.000000	1023.000000	2046.000000
17.320000	-0.012344	-7.295106	-1.727318	-1.987908	-2.322874	-1.257007	0.000000	-10.000000	-0.741667	32.650002	157.666672	1023.000000	1023.000000	2046.000000
17.340000	-0.013654	-8.069783	-1.856409	-2.005696	-2.580827	-1.626851	0.000000	-10.000000	-0.766667	33.033333	168.500000	1023.000000	1023.000000	2046.000000
17.360001	-0.015832	-9.356544	-2.176922	-2.267263	-2.888789	-2.023570	0.000000	-10.000000	-0.791667	33.416668	179.333328	1023.000000	1023.000000	2046.000000
17.379999	-0.018285	-10.806322	-2.585752	-2.605646	-3.315398	-2.299527	0.000000	-10.000000	-0.825000	34.116669	190.166672	1023.000000	1023.000000	2046.000000
17.400000	-0.019453	-11.496487	-2.931809	-2.769542	-3.371180	-2.423956	0.000000	-10.000000	-0.825000	34.033337	197.666672	1023.000000	1023.000000	2046.000000
17.420000	-0.019629	-11.600887	-3.082692	-2.782564	-3.294066	-2.441565	0.000000	-10.000000	-0.808333	34.183334	212.833328	1023.000000	1023.000000	2046.000000
17.440001	-0.019160	-11.323788	-3.116858	-2.798121	-3.149354	-2.259455	0.000000	-10.000000	-0.791667	34.066666	224.333328	1023.000000	1023.000000	2046.000000
17.459999	-0.018822	-11.123704	-3.167841	-2.661532	-3.016652	-2.277678	0.000000	-10.000000	-0.766667	34.200001	235.666672	1023.000000	1023.000000	2046.000000
17.480000	-0.018135	-10.717516	-3.139816	-2.564070	-2.870137	-2.143493	0.000000	-10.000000	-0.758333	33.933334	243.166672	1023.000000	1023.000000	2046.000000
17.500000	-0.017518	-10.353229	-3.067391	-2.342660	-2.770260	-2.172918	0.000000	-10.000000	-0.766667	33.566666	258.166656	1023.000000	1023.000000	2046.000000
17.520000	-0.016356	-9.666632	-2.922911	-2.305207	-2.569121	-1.869392	0.000000	-10.000000	-0.783333	33.299999	269.500000	1023.000000	1023.000000	2046.000000
17.540001	-0.015211	-8.989789	-2.794744	-2.114915	-2.323296	-1.756834	0.000000	-10.000000	-0.800000	33.183334	280.666656	1023.000000	1023.000000	2046.000000
17.559999	-0.013974	-8.258655	-2.585058	-1.956457	-2.112182	-1.604957	0.000000	-10.000000	-0.783333	33.416668	288.000000	1023.000000	1023.000000	2046.000000
17.580000	-0.012668	-7.487050	-2.419603	-1.767972	-1.863011	-1.436464	0.000000	-10.000000	-0.783333	33.533333	299.000000	1023.000000	1023.000000	2046.000000
17.600000	-0.011174	-6.603848	-2.147190	-1.633944	-1.614041	-1.208675	0.000000	-10.000000	-0.791667	33.816666	310.166656	1023.000000	1023.000000	2046.000000
17.620001	-0.009323	-5.509865	-1.886878	-1.459126	-1.281169	-0.882691	0.000000	-10.000000	-0.808333	34.016666	321.500000	1023.000000	1023.000000	2046.000000
17.639999	-0.007299	-4.313500	-1.629284	-1.219098	-0.871731	-0.593387	0.000000	-10.000000	-0.808333	34.349998	332.833344	1023.000000	1023.000000	2046.000000
17.660000	-0.005345	-3.159024	-1.258780	-0.952139	-0.535565	-0.412539	0.000000	-10.000000	-0.783333	34.283333	344.333344	1023.000000	1023.000000	2046.000000
17.680000	-0.003698	-2.185651	-0.946712	-0.761147	-0.221216	-0.256576	0.000000	-10.000000	-0.766667	34.033333	355.666656	1023.000000	1023.000000	2046.000000
17.700001	-0.002352	-1.390311	-0.656976	-0.671898	0.052352	-0.113788	0.000000	-10.000000	-0.733333	33.583332	367.166656	1023.000000	1023.000000	2046.000000
17.719999	-0.001493	-0.882388	-0.555010	-0.676376	0.365603	-0.016605	0.000000	-10.000000	-0.691667	33.133335	378.333344	1023.000000	1023.000000	2046.000000
17.740000	-0.000921	-0.544436	-0.400341	-0.736882	0.539641	0.053145	0.000000	-10.000000	-0.650000	32.033333	389.500000	1023.000000	1023.000000	2046.000000
17.760000	-0.000294	-0.173789	-0.256290	-0.735138	0.672825	0.144814	0.000000	-10.000000	-0.616667	31.166668	400.333344	1023.000000	1023.000000	2046.000000
17.780001	0.000431	0.254858	-0.115539	-0.657151	0.839217	0.188332	0.000000	-10.000000	-0.625000	30.416668	411.000000	1023.000000	1023.000000	2046.000000
17.799999	0.001413	0.834928	0.137867	-0.645414	0.984950	0.357525	0.000000	-10.000000	-0.633333	30.666668	424.666656	1023.000000	1023.000000	2046.000000
17.820000	0.002580	1.524945	0.408769	-0.516520	1.175828	0.456868	0.000000	-10.000000	-0.650000	30.866667	434.833344	1023.000000	1023.000000	2046.000000
17.840000	0.003707	2.190825	0.677554	-0.327783	1.339615	0.501440	0.000000	-10.000000	-0.633333	30.866667	444.833344	1023.000000	1023.000000	2046.000000
17.860001	0.004934	2.916160	0.886040	-0.237118	1.562321	0.704918	0.000000	-10.000000	-0.616667	30.733334	451.500000	1023.000000	1023.000000	2046.000000
17.879999	0.006046	3.573351	1.076155	-0.145047	1.770307	0.871936	0.000000	-10.000000	-0.600000	30.683334	461.833344	1023.000000	1023.000000	2046.000000
17.900000	0.007453	4.404727	1.296401	0.004480	2.067594	1.036252	0.000000	-10.000000	-0.600000	30.483334	472.166656	1023.000000	1023.000000	2046.000000
17.920000	0.008967	5.299594	1.430326	0.202610	2.437802	1.228855	0.000000	-10.000000	-0.600000	30.083334	482.500000	1023.000000	1023.000000	2046.000000
17.940001	0.010621	6.276725	1.630685	0.442841	2.799399	1.403800	0.000000	-10.000000	-0.600000	29.533333	492.500000	1023.000000	1023.000000	2046.000000
17.959999	0.012290	7.263360	1.936937	0.624422	3.007345	1.694655	0.000000	-10.000000	-0.591667	29.450001	502.500000	1023.000000	1023.000000	2046.000000
17.980000	0.013960	8.250512	2.216612	0.863097	3.276113	1.894691	0.000000	-10.000000	-0.575000	29.100000	512.500000	1023.000000	1023.000000	2046.000000
18.000000	0.015711	9.285030	2.420287	1.099742	3.641848	2.123153	0.000000	-10.000000	-0.558333	28.850000	522.166687	1023.000000	1023.000000	2046.000000
18.020000	0.017341	10.248458	2.660326	1.359722	3.920259	2.308152	0.000000	-10.000000	-0.550000	28.500000	531.833313	1023.000000	1023.000000	2046.000000
18.040001	0.018952	11.200490	2.964343	1.523178	4.164806	2.548162	0.000000	-10.000000	-0.533333	28.050001	541.166687	1023.000000	1023.000000	2046.000000
18.059999	0.020451	12.086775	3.211909	1.790161	4.440594	2.644111	0.000000	-10.000000	-0.491667	27.316668	550.666687	1023.000000	1023.000000	2046.000000
18.080000	0.021817	12.894139	3.468876	1.937398	4.652822	2.835043	0.000000	-10.000000	-0.441667	26.533335	559.833313	1023.000000	1023.000000	2046.000000
18.100000	0.023030	13.610806	3.618563	2.125734	4.912866	2.953642	0.000000	-10.000000	-0.408333	25.666668	569.000000	1023.000000	1023.000000	2046.000000
18.120001	0.024083	14.232984	3.816619	2.274639	5.079632	3.062094	0.000000	-10.000000	-0.391667	24.883333	577.666687	1023.000000	1023.000000	2046.000000
18.139999	0.025141	14.858475	3.934160	2.418549	5.324544	3.181223	0.000000	-10.000000	-0.358333	23.750000	586.000000	1023.000000	1023.000000	2046.000000
18.160000	0.026103	15.426988	4.118775	2.534105	5.462007	3.312101	0.000000	-10.000000	-0.308333	22.583334	594.000000	1023.000000	1023.000000	2046.000000
18.180000	0.026991	15.951433	4.246938	2.629074	5.642295	3.433126	0.000000	-10.000000	-0.250000	20.866667	601.833313	1023.000000	1023.000000	2046.000000
18.200001	0.027806	16.433369	4.426056	2.745074	5.758848	3.503391	0.000000	-10.000000	-0.200000	18.933334	609.333313	1023.000000	1023.000000	2046.000000
18.219999	0.028398	16.783043	4.473503	2.916927	5.918651	3.473962	0.000000	-10.000000	-0.141667	16.850000	616.166687	1023.000000	1023.000000	2046.000000
18.240000	0.029150	17.227846	4.669679	2.976962	5.978880	3.602325	0.000000	-10.000000	-0.100000	14.600000	622.166687	1023.000000	1023.000000	2046.000000
18.260000	0.029747	17.580467	4.795052	3.035301	6.071051	3.679064	0.000000	-10.000000	-0.066667	12.250000	627.333313	1023.000000	1023.000000	2046.000000
18.280001	0.030305	17.910053	4.848928	3.096781	6.203080	3.761264	0.000000	-10.000000	-0.041667	9.650000	631.666687	1023.000000	1023.000000	2046.000000
18.299999	0.030872	18.245272	5.012514	3.178658	6.284273	3.769827	0.000000	-10.000000	-0.016667	6.833333	635.333313	1023.000000	1023.000000	2046.000000
18.320000	0.031753	18.766129	5.239429	3.235498	6.392015	3.899185	0.000000	-10.000000	0.008333	3.600000	638.166687	1023.000000	1023.000000	2046.000000
18.340000	0.032155	19.003317	5.317729	3.311830	6.419276	3.954484	0.000000	-10.000000	0.016667	0.483333	640.000000	1023.000000	1023.000000	2046.000000
18.360001	0.031478	18.603411	5.219657	3.224960	6.251753	3.907040	0.000000	-10.000000	0.016667	-1.666667	640.833313	1023.000000	1023.000000	2046.000000
18.379999	0.030291	17.902050	5.064832	3.131083	6.039140	3.666995	0.000000	-10.000000	0.016667	-3.016667	641.000000	1023.000000	1023.000000	2046.000000
18.400000	0.029359	17.351295	4.934474	2.990063	5.899245	3.527514	0.000000	-10.000000	0.033333	-4.183333	641.000000	1023.000000	1023.000000	2046.000000
18.420000	0.029464	17.412977	4.963463	3.043579	5.881839	3.524096	0.000000	-10.000000	0.058333	-5.966667	641.000000	1023.000000	1023.000000	2046.000000
18.440001	0.029776	17.597729	5.011171	3.197969	5.843874	3.544714	0.000000	-10.000000	0.083333	-8.183333	641.000000	1023.000000	1023.000000	2046.000000
18.459999	0.030248	17.876440	5.051749	3.517467	5.718017	3.589208	0.000000	-10.000000	0.091667	-10.516666	641.000000	1023.000000	1023.000000	2046.000000
18.480000	0.030037	17.751839	4.879798	3.579355	5.600381	3.692304	0.000000	-10.000000	0.125000	-12.650000	641.000000	1023.000000	1023.000000	2046.000000
18.500000	0.028068	16.587931	4.584024	3.592474	5.198178	3.213254	0.000000	-10.000000	0.166667	-14.433333	637.333313	1023.000000	1023.000000	2046.000000
18.520000	0.024376	14.405934	4.078569	3.365090	4.543802	2.418473	0.000000	-10.000000	0.216667	-15.816668	628.500000	1023.000000	1023.000000	2046.000000
18.540001	0.020085	11.870308	3.715731	2.906079	3.518818	1.729680	0.000000	-10.000000	0.233333	-16.800001	618.000000	1023.000000	1023.000000	2046.000000
18.559999	0.016667	9.850019	3.157183	2.467999	2.899801	1.325035	0.000000	-10.000000	0.250000	-17.566668	609.166687	1023.000000	1023.000000	2046.000000
18.580000	0.014098	8.331778	2.684430	2.172213	2.496132	0.979001	0.000000	-10.000000	0.266667	-18.450001	603.500000	1023.000000	1023.000000	2046.000000
18.600000	0.012448	7.357010	2.324302	1.990931	2.253642	0.788135	0.000000	-10.000000	0.308333	-19.633333	597.166687	1023.000000	1023.000000	2046.000000
18.620001	0.010997	6.498937	2.086201	1.919130	1.968131	0.525474	0.000000	-10.000000	0.350000	-20.683334	590.500000	1023.000000	1023.000000	2046.000000
18.639999	0.009902	5.852022	1.827230	1.805334	1.757750	0.461708	0.000000	-10.000000	0.383333	-21.716667	583.500000	1023.000000	1023.000000	2046.000000
18.660000	0.008661	5.118745	1.583565	1.780858	1.524648	0.229675	0.000000	-10.000000	0.416667	-22.500000	576.333313	1023.000000	1023.000000	2046.000000
18.680000	0.007661	4.527787	1.307198	1.652916	1.363671	0.204002	0.000000	-10.000000	0.450000	-23.550001	568.833313	1023.000000	1023.000000	2046.000000
18.700001	0.006875	4.063372	1.168174	1.588142	1.155936	0.151120	0.000000	-10.000000	0.500000	-24.316668	561.000000	1023.000000	1023.000000	2046.000000
18.719999	0.006261	3.700221	1.043469	1.504576	1.015596	0.136580	0.000000	-10.000000	0.525000	-25.150000	552.833313	1023.000000	1023.000000	2046.000000
18.740000	0.005655	3.342149	0.864879	1.444522	0.960498	0.072251	0.000000	-10.000000	0.533333	-25.366667	544.500000	1023.000000	1023.000000	2046.000000
18.760000	0.005067	2.994689	0.752715	1.345857	0.837570	0.058548	0.000000	-10.000000	0.516667	-25.616667	536.000000	1023.000000	1023.000000	2046.000000
18.780001	0.004527	2.675515	0.712137	1.298777	0.687539	-0.022938	0.000000	-10.000000	0.508333	-25.583334	527.500000	1023.000000	1023.000000	2046.000000
18.799999	0.004346	2.568210	0.650075	1.174757	0.685716	0.057662	0.000000	-10.000000	0.516667	-25.716667	518.833313	1023.000000	1023.000000	2046.000000
18.820000	0.004538	2.681799	0.616473	1.170890	0.725320	0.169117	0.000000	-10.000000	0.541667	-26.016666	510.166656	1023.000000	1023.000000	2046.000000
18.840000	0.004535	2.679892	0.665264	1.207826	0.671084	0.135718	0.000000	-10.000000	0.575000	-26.600000	501.333344	1023.000000	1023.000000	2046.000000
18.860001	0.004472	2.642692	0.727293	1.196809	0.574641	0.143949	0.000000	-10.000000	0.591667	-27.316668	492.500000	1023.000000	1023.000000	2046.000000
18.879999	0.004086	2.414615	0.696179	1.161709	0.525303	0.031423	0.000000	-10.000000	0.600000	-27.650000	483.500000	1023.000000	1023.000000	2046.000000
18.900000	0.003217	1.901384	0.581768	1.007394	0.395789	-0.083566	0.000000	-10.000000	0.608333	-28.133333	474.333344	1023.000000	1023.000000	2046.000000
18.920000	0.002209	1.305689	0.498404	0.720371	0.222659	-0.135745	0.000000	-10.000000	0.633333	-28.483334	465.000000	1023.000000	1023.000000	2046.000000
18.940001	0.000987	0.583077	0.367321	0.483646	0.016153	-0.284043	0.000000	-10.000000	0.658333	-29.150000	455.333344	1023.000000	1023.000000	2046.000000
18.959999	-0.000139	-0.082145	0.322747	0.287111	-0.234128	-0.457875	0.000000	-10.000000	0.675000	-29.350000	445.500000	1023.000000	1023.000000	2046.000000
18.980000	-0.001001	-0.591508	0.292340	0.087487	-0.446480	-0.524855	0.000000	-10.000000	0.700000	-29.750000	435.500000	1023.000000	1023.000000	2046.000000
19.000000	-0.001583	-0.935383	0.283472	-0.040722	-0.588735	-0.589398	0.000000	-10.000000	0.708333	-29.883333	425.500000	1023.000000	1023.000000	2046.000000
19.020000	-0.002167	-1.280666	0.279790	-0.217677	-0.745419	-0.597360	0.000000	-10.000000	0.716667	-30.083334	415.500000	1023.000000	1023.000000	2046.000000
19.040001	-0.002923	-1.727354	0.224291	-0.292427	-0.952884	-0.706334	0.000000	-10.000000	0.691667	-30.200001	405.500000	1023.000000	1023.000000	2046.000000
19.059999	-0.003688	-2.179422	0.124174	-0.404213	-1.101081	-0.798302	0.000000	-10.000000	0.691667	-30.366667	395.500000	1023.000000	1023.000000	2046.000000
19.080000	-0.004171	-2.465088	0.036531	-0.520605	-1.190061	-0.790954	0.000000	-10.000000	0.716667	-30.800001	385.500000	1023.000000	1023.000000	2046.000000
19.100000	-0.004477	-2.645871	0.000857	-0.562255	-1.260507	-0.823967	0.000000	-10.000000	0.750000	-31.016666	375.333344	1023.000000	1023.000000	2046.000000
19.120001	-0.004992	-2.950368	-0.070663	-0.649059	-1.373484	-0.857162	0.000000	-10.000000	0.766667	-31.033333	365.000000	1023.000000	1023.000000	2046.000000
19.139999	-0.005219	-3.084616	-0.144179	-0.682974	-1.399486	-0.857977	0.000000	-10.000000	0.725000	-30.616667	354.666656	1023.000000	1023.000000	2046.000000
19.160000	-0.005526	-3.266074	-0.193357	-0.695748	-1.466751	-0.910218	0.000000	-10.000000	0.683333	-30.016666	344.500000	1023.000000	1023.000000	2046.000000
19.180000	-0.005721	-3.381013	-0.268553	-0.702688	-1.488294	-0.921478	0.000000	-10.000000	0.658333	-29.700001	334.500000	1023.000000	1023.000000	2046.000000
19.200001	-0.005951	-3.517123	-0.271727	-0.716844	-1.605703	-0.922849	0.000000	-10.000000	0.658333	-29.166668	324.500000	1023.000000	1023.000000	2046.000000
19.219999	-0.006104	-3.607631	-0.318824	-0.782986	-1.626648	-0.879173	0.000000	-10.000000	0.641667	-28.950001	314.666656	1023.000000	1023.000000	2046.000000
19.240000	-0.006504	-3.844120	-0.321418	-0.777075	-1.791293	-0.954334	0.000000	-10.000000	0.616667	-28.366667	305.000000	1023.000000	1023.000000	2046.000000
19.260000	-0.006854	-4.050628	-0.340637	-0.824804	-1.911249	-0.973938	0.000000	-10.000000	0.600000	-28.033333	295.666656	1023.000000	1023.000000	2046.000000
19.280001	-0.007058	-4.171069	-0.353310	-0.844061	-1.967582	-1.006117	0.000000	-10.000000	0.575000	-27.466667	286.333344	1023.000000	1023.000000	2046.000000
19.299999	-0.007425	-4.387885	-0.418794	-0.881808	-2.026148	-1.061136	0.000000	-10.000000	0.550000	-27.016668	277.166656	1023.000000	1023.000000	2046.000000
19.320000	-0.007698	-4.549574	-0.437401	-0.898485	-2.107398	-1.106290	0.000000	-10.000000	0.516667	-26.516668	268.000000	1023.000000	1023.000000	2046.000000
19.340000	-0.007995	-4.724886	-0.410312	-0.946839	-2.237484	-1.130251	0.000000	-10.000000	0.525000	-26.150002	259.166656	1023.000000	1023.000000	2046.000000
19.360001	-0.008301	-4.905609	-0.439572	-1.020367	-2.323996	-1.121675	0.000000	-10.000000	0.516667	-25.983334	250.500000	1023.000000	1023.000000	2046.000000
19.379999	-0.008856	-5.233724	-0.527417	-1.060769	-2.408665	-1.236873	0.000000	-10.000000	0.525000	-25.766666	241.833328	1023.000000	1023.000000	2046.000000
19.400000	-0.009192	-5.432396	-0.577173	-1.144262	-2.484062	-1.226899	0.000000	-10.000000	0.491667	-25.600000	233.333328	1023.000000	1023.000000	2046.000000
19.420000	-0.009570	-5.656054	-0.611889	-1.156078	-2.560249	-1.327838	0.000000	-10.000000	0.483333	-25.116667	224.666672	1023.000000	1023.000000	2046.000000
19.440001	-0.009796	-5.789199	-0.615150	-1.244308	-2.687524	-1.242217	0.000000	-10.000000	0.458333	-24.800001	216.333328	1023.000000	1023.000000	2046.000000
19.459999	-0.010249	-6.057177	-0.637146	-1.256914	-2.799744	-1.363373	0.000000	-10.000000	0.466667	-24.500000	208.000000	1023.000000	1023.000000	2046.000000
19.480000	-0.010592	-6.260020	-0.742465	-1.349164	-2.837968	-1.330423	0.000000	-10.000000	0.458333	-24.300001	200.000000	1023.000000	1023.000000	2046.000000
19.500000	-0.010988	-6.494159	-0.735367	-1.343909	-2.965510	-1.449373	0.000000	-10.000000	0.458333	-24.116667	192.000000	1023.000000	1023.000000	2046.000000
19.520000	-0.010655	-6.296847	-0.583107	-1.418683	-2.958954	-1.336104	0.000000	-10.000000	0.450000	-23.850000	184.000000	1023.000000	1023.000000	2046.000000
19.540001	-0.010653	-6.295714	-0.555244	-1.442755	-3.002684	-1.295031	0.000000	-10.000000	0.433333	-23.566666	176.000000	1023.000000	1023.000000	2046.000000
19.559999	-0.011372	-6.720727	-0.617625	-1.494888	-3.224889	-1.383325	0.000000	-10.000000	0.408333	-23.049999	168.000000	1023.000000	1023.000000	2046.000000
19.580000	-0.012360	-7.304779	-0.772310	-1.607676	-3.401241	-1.523552	0.000000	-10.000000	0.375000	-22.500000	160.166672	1023.000000	1023.000000	2046.000000
19.600000	-0.013613	-8.045292	-0.878183	-1.868732	-3.657124	-1.641253	0.000000	-10.000000	0.350000	-21.800001	152.500000	1023.000000	1023.000000	2046.000000
19.620001	-0.014576	-8.614705	-1.116579	-1.906060	-3.751521	-1.840544	0.000000	-10.000000	0.333333	-21.266666	145.166672	1023.000000	1023.000000	2046.000000
19.639999	-0.015403	-9.103208	-1.167143	-1.983381	-3.986966	-1.965718	0.000000	-10.000000	0.333333	-20.883333	138.166672	1023.000000	1023.000000	2046.000000
19.660000	-0.015685	-9.269604	-1.307037	-1.951069	-3.990894	-2.020604	0.000000	-10.000000	0.341667	-20.950001	131.333328	1023.000000	1023.000000	2046.000000
19.680000	-0.016302	-9.634300	-1.490525	-2.014876	-4.105478	-2.023421	0.000000	-10.000000	0.350000	-21.116667	124.333336	1023.000000	1023.000000	2046.000000
19.700001	-0.017352	-10.255101	-1.740934	-2.056395	-4.282045	-2.175728	0.000000	-10.000000	0.350000	-21.200001	117.166664	1023.000000	1023.000000	2046.000000
19.719999	-0.019636	-11.605007	-2.058915	-2.159492	-4.759446	-2.627154	0.000000	-10.000000	0.341667	-20.950001	110.000000	1023.000000	1023.000000	2046.000000
19.740000	-0.022582	-13.345673	-2.392442	-2.423935	-5.324192	-3.205103	0.000000	-10.000000	0.316667	-20.183334	103.166664	1023.000000	1023.000000	2046.000000
19.760000	-0.026661	-15.756777	-3.037034	-2.863564	-6.025571	-3.830607	0.000000	-10.000000	0.266667	-18.783333	96.333336	1023.000000	1023.000000	2046.000000
19.780001	-0.029827	-17.627861	-3.620451	-3.337768	-6.522126	-4.147515	0.000000	-10.000000	0.233333	-17.433334	90.166664	1023.000000	1023.000000	2046.000000
19.799999	-0.031420	-18.569489	-3.992444	-3.582333	-6.686103	-4.308609	0.000000	-10.000000	0.216667	-16.816668	84.166664	1023.000000	1023.000000	2046.000000
19.820000	-0.032752	-19.356152	-4.269032	-3.721589	-6.852387	-4.513143	0.000000	-10.000000	0.233333	-17.000000	78.666664	1023.000000	1023.000000	2046.000000
19.840000	-0.033737	-19.938387	-4.489781	-3.776090	-7.027753	-4.644763	0.000000	-10.000000	0.241667	-17.333334	73.000000	1023.000000	1023.000000	2046.000000
19.860001	-0.034717	-20.517759	-4.745805	-3.846282	-7.166175	-4.759496	0.000000	-10.000000	0.233333	-17.166668	67.333336	1023.000000	1023.000000	2046.000000
19.879999	-0.035456	-20.954542	-5.088096	-3.932404	-7.158284	-4.775758	0.000000	-10.000000	0.200000	-16.400002	61.666668	1023.000000	1023.000000	2046.000000
19.900000	-0.035964	-21.254858	-5.351986	-4.012378	-7.106360	-4.784134	0.000000	-10.000000	0.150000	-14.833334	56.166668	1023.000000	1023.000000	2046.000000
19.920000	-0.036050	-21.305340	-5.406749	-4.054685	-7.131219	-4.712687	0.000000	-10.000000	0.091667	-12.200000	51.166668	1023.000000	1023.000000	2046.000000
19.940001	-0.035894	-21.213161	-5.391528	-4.060864	-7.086127	-4.674643	0.000000	-10.000000	0.033333	-7.583333	47.000000	1023.000000	1023.000000	2046.000000
19.959999	-0.035472	-20.964146	-5.426583	-4.065229	-6.912085	-4.560247	0.000000	-10.000000	-0.025000	-1.866667	44.333332	1023.000000	1023.000000	2046.000000
19.980000	-0.034777	-20.553074	-5.357091	-4.061728	-6.737855	-4.396399	0.000000	-10.000000	-0.075000	3.800000	43.166668	1023.000000	1023.000000	2046.000000
20.000000	-0.033833	-19.995590	-5.263462	-3.988146	-6.489305	-4.254676	0.000000	-10.000000	-0.116667	8.683333	43.000000	1023.000000	1023.000000	2046.000000
20.020000	-0.032322	-19.102314	-5.092884	-3.935367	-6.109934	-3.964129	0.000000	-10.000000	-0.150000	12.166667	43.000000	1023.000000	1023.000000	2046.000000
20.040001	-0.030985	-18.312113	-4.808725	-3.863092	-5.860361	-3.779935	0.000000	-10.000000	-0.183333	14.566667	43.000000	1023.000000	1023.000000	2046.000000
20.059999	-0.029598	-17.492510	-4.606213	-3.791747	-5.506690	-3.587859	0.000000	-10.000000	-0.208333	15.516667	43.000000	1023.000000	1023.000000	2046.000000
20.080000	-0.028746	-16.989023	-4.509163	-3.729742	-5.235420	-3.514699	0.000000	-10.000000	-0.258333	16.683334	36.333332	1023.000000	1023.000000	2046.000000
20.100000	-0.028343	-16.750788	-4.468763	-3.811928	-5.039908	-3.430189	0.000000	-10.000000	-0.283333	18.233334	30.833334	1023.000000	1023.000000	2046.000000
20.120001	-0.028401	-16.785257	-4.449663	-4.003482	-4.943336	-3.388777	0.000000	-10.000000	-0.308333	19.716667	27.666666	1023.000000	1023.000000	2046.000000
20.139999	-0.028261	-16.702095	-4.360956	-4.114594	-4.879354	-3.347190	0.000000	-10.000000	-0.308333	20.533333	33.500000	1023.000000	1023.000000	2046.000000
20.160000	-0.028044	-16.574257	-4.332582	-4.192346	-4.758363	-3.290966	0.000000	-10.000000	-0.333333	21.300001	40.333332	1023.000000	1023.000000	2046.000000
20.180000	-0.027528	-16.269249	-4.200160	-4.203967	-4.648855	-3.216267	0.000000	-10.000000	-0.358333	22.433334	47.166668	1023.000000	1023.000000	2046.000000
20.200001	-0.026762	-15.816395	-4.026074	-4.183396	-4.511868	-3.095056	0.000000	-10.000000	-0.400000	23.950001	54.333332	1023.000000	1023.000000	2046.000000
20.219999	-0.025855	-15.280407	-3.760073	-4.100258	-4.414846	-3.005229	0.000000	-10.000000	-0.433333	25.400002	62.000000	1023.000000	1023.000000	2046.000000
20.240000	-0.024816	-14.666362	-3.546697	-4.019420	-4.277147	-2.823098	0.000000	-10.000000	-0.475000	26.633333	70.333336	1023.000000	1023.000000	2046.000000
20.260000	-0.023763	-14.043712	-3.401309	-3.875822	-4.015553	-2.751027	0.000000	-10.000000	-0.500000	27.550001	79.000000	1023.000000	1023.000000	2046.000000
20.280001	-0.022438	-13.261138	-3.167224	-3.779739	-3.778605	-2.535570	0.000000	-10.000000	-0.525000	28.133333	88.166664	1023.000000	1023.000000	2046.000000
20.299999	-0.020953	-12.383334	-2.989242	-3.636990	-3.445182	-2.311921	0.000000	-10.000000	-0.558333	28.616667	97.500000	1023.000000	1023.000000	2046.000000
20.320000	-0.019535	-11.544940	-2.772105	-3.478757	-3.168653	-2.125425	0.000000	-10.000000	-0.591667	29.150002	107.000000	1023.000000	1023.000000	2046.000000
20.340000	-0.018008	-10.642743	-2.545675	-3.305467	-2.902268	-1.889334	0.000000	-10.000000	-0.625000	29.650002	116.666664	1023.000000	1023.000000	2046.000000
20.360001	-0.016209	-9.579715	-2.353923	-3.062811	-2.509516	-1.653464	0.000000	-10.000000	-0.625000	30.016668	126.500000	1023.000000	1023.000000	2046.000000
20.379999	-0.014672	-8.671175	-2.178719	-2.798864	-2.188307	-1.505285	0.000000	-10.000000	-0.633333	30.483334	136.500000	1023.000000	1023.000000	2046.000000
20.400000	-0.012915	-7.632965	-1.895543	-2.608557	-1.893338	-1.235527	0.000000	-10.000000	-0.641667	31.083334	146.500000	1023.000000	1023.000000	2046.000000
20.420000	-0.011094	-6.556597	-1.629772	-2.368500	-1.553527	-1.004798	0.000000	-10.000000	-0.666667	31.650000	156.833328	1023.000000	1023.000000	2046.000000
20.440001	-0.009393	-5.551265	-1.306630	-2.184759	-1.328850	-0.731026	0.000000	-10.000000	-0.683333	32.049999	167.333328	1023.000000	1023.000000	2046.000000
20.459999	-0.007795	-4.606583	-1.069943	-1.962953	-1.014903	-0.558784	0.000000	-10.000000	-0.691667	32.133335	178.000000	1023.000000	1023.000000	2046.000000
20.480000	-0.006252	-3.694681	-0.801336	-1.707657	-0.782674	-0.403013	0.000000	-10.000000	-0.708333	32.233334	188.666672	1023.000000	1023.000000	2046.000000
20.500000	-0.004676	-2.763226	-0.554142	-1.514964	-0.499584	-0.194536	0.000000	-10.000000	-0.716667	32.416668	199.333328	1023.000000	1023.000000	2046.000000
20.520000	-0.003101	-1.832420	-0.327132	-1.352345	-0.198969	0.046026	0.000000	-10.000000	-0.733333	32.700001	210.166672	1023.000000	1023.000000	2046.000000
20.540001	-0.001671	-0.987702	-0.042708	-1.180551	-0.004718	0.240274	0.000000	-10.000000	-0.741667	32.783333	221.000000	1023.000000	1023.000000	2046.000000
20.559999	-0.000195	-0.115375	0.192969	-0.987445	0.279047	0.400054	0.000000	-10.000000	-0.750000	32.633335	232.000000	1023.000000	1023.000000	2046.000000
20.580000	0.001149	0.679109	0.380263	-0.785386	0.569756	0.514476	0.000000	-10.000000	-0.733333	32.733334	242.833328	1023.000000	1023.000000	2046.000000
20.600000	0.002646	1.563812	0.584357	-0.598067	0.885046	0.692475	0.000000	-10.000000	-0.716667	32.616669	253.666672	1023.000000	1023.000000	2046.000000
20.620001	0.004202	2.483616	0.826781	-0.436557	1.169800	0.923593	0.000000	-10.000000	-0.691667	32.583332	264.500000	1023.000000	1023.000000	2046.000000
20.639999	0.005716	3.378120	1.133326	-0.272045	1.389456	1.127383	0.000000	-10.000000	-0.683333	32.133331	275.500000	1023.000000	1023.000000	2046.000000
20.660000	0.007287	4.306636	1.414423	-0.062135	1.663861	1.290487	0.000000	-10.000000	-0.683333	31.883333	286.333344	1023.000000	1023.000000	2046.000000
20.680000	0.008633	5.101968	1.579311	0.164371	1.954527	1.403759	0.000000	-10.000000	-0.691667	31.933334	297.000000	1023.000000	1023.000000	2046.000000
20.700001	0.009979	5.897547	1.807762	0.371686	2.185392	1.532708	0.000000	-10.000000	-0.700000	32.016666	307.666656	1023.000000	1023.000000	2046.000000
20.719999	0.011654	6.887539	2.095206	0.569205	2.480976	1.742153	0.000000	-10.000000	-0.700000	32.216667	318.500000	1023.000000	1023.000000	2046.000000
20.740000	0.013119	7.753323	2.371557	0.781188	2.675268	1.925310	0.000000	-10.000000	-0.700000	32.250000	329.333344	1023.000000	1023.000000	2046.000000
20.760000	0.013684	8.087310	2.478454	0.950914	2.698084	1.959857	0.000000	-10.000000	-0.716667	32.483334	340.000000	1023.000000	1023.000000	2046.000000
20.780001	0.013226	7.816289	2.445321	0.917942	2.621149	1.831877	0.000000	-10.000000	-0.750000	32.850002	350.666656	1023.000000	1023.000000	2046.000000
20.799999	0.013028	7.699598	2.399810	0.862270	2.689804	1.747714	0.000000	-10.000000	-0.775000	33.166668	361.500000	1023.000000	1023.000000	2046.000000
20.820000	0.013228	7.817779	2.494843	0.852091	2.744432	1.726412	0.000000	-10.000000	-0.758333	33.416668	372.500000	1023.000000	1023.000000	2046.000000
20.840000	0.014890	8.799958	2.705758	1.051216	3.048515	1.994470	0.000000	-10.000000	-0.741667	33.200001	383.666656	1023.000000	1023.000000	2046.000000
20.860001	0.016696	9.867117	3.062928	1.382360	3.257124	2.164705	0.000000	-10.000000	-0.716667	32.966667	394.833344	1023.000000	1023.000000	2046.000000
20.879999	0.018736	11.073116	3.220943	1.835040	3.592499	2.424634	0.000000	-10.000000	-0.708333	32.349998	406.000000	1023.000000	1023.000000	2046.000000
20.900000	0.019694	11.638961	3.224611	2.107447	3.778449	2.528453	0.000000	-10.000000	-0.666667	31.900000	416.833344	1023.000000	1023.000000	2046.000000
20.920000	0.019058	11.263379	3.136105	2.138585	3.627266	2.361423	0.000000	-10.000000	-0.633333	31.266666	427.500000	1023.000000	1023.000000	2046.000000
20.940001	0.016463	9.729777	2.797020	1.977663	3.218840	1.736255	0.000000	-10.000000	-0.608333	30.900000	438.000000	1023.000000	1023.000000	2046.000000
20.959999	0.013515	7.987441	2.467118	1.756633	2.594983	1.168707	0.000000	-10.000000	-0.591667	30.766666	448.333344	1023.000000	1023.000000	2046.000000
20.980000	0.011696	6.912385	2.117516	1.557166	2.313967	0.923735	0.000000	-10.000000	-0.583333	30.333334	458.666656	1023.000000	1023.000000	2046.000000
21.000000	0.011053	6.532566	1.846711	1.393090	2.335475	0.957290	0.000000	-10.000000	-0.541667	29.683334	469.000000	1023.000000	1023.000000	2046.000000
21.020000	0.010883	6.431653	1.700571	1.430294	2.399845	0.900944	0.000000	-10.000000	-0.516667	28.650000	479.000000	1023.000000	1023.000000	2046.000000
21.040001	0.010970	6.483229	1.593482	1.491420	2.513582	0.884744	0.000000	-10.000000	-0.491667	28.016666	488.666656	1023.000000	1023.000000	2046.000000
21.059999	0.011069	6.541864	1.533615	1.619051	2.544772	0.844425	0.000000	-10.000000	-0.475000	27.300001	498.000000	1023.000000	1023.000000	2046.000000
21.080000	0.011486	6.788142	1.556095	1.674018	2.629050	0.928978	0.000000	-10.000000	-0.441667	26.733334	507.333344	1023.000000	1023.000000	2046.000000
21.100000	0.012118	7.161893	1.572163	1.769694	2.756076	1.063959	0.000000	-10.000000	-0.400000	25.483334	516.333313	1023.000000	1023.000000	2046.000000
21.120001	0.012670	7.487971	1.603302	1.916804	2.883027	1.084837	0.000000	-10.000000	-0.375000	24.433334	525.166687	1023.000000	1023.000000	2046.000000
21.139999	0.013429	7.936364	1.717516	2.003794	2.964918	1.250136	0.000000	-10.000000	-0.333333	23.066668	533.333313	1023.000000	1023.000000	2046.000000
21.160000	0.014080	8.320988	1.820427	2.153152	3.062595	1.284814	0.000000	-10.000000	-0.291667	22.150000	541.333313	1023.000000	1023.000000	2046.000000
21.180000	0.015070	8.906612	1.989552	2.228168	3.223361	1.465531	0.000000	-10.000000	-0.241667	20.950001	548.666687	1023.000000	1023.000000	2046.000000
21.200001	0.016069	9.497064	2.089345	2.300971	3.441303	1.665443	0.000000	-10.000000	-0.200000	19.683334	556.000000	1023.000000	1023.000000	2046.000000
21.219999	0.017020	10.058992	2.203814	2.385645	3.619720	1.849813	0.000000	-10.000000	-0.141667	17.866667	562.833313	1023.000000	1023.000000	2046.000000
21.240000	0.017963	10.616110	2.373574	2.557706	3.722146	1.962683	0.000000	-10.000000	-0.083333	15.766667	569.166687	1023.000000	1023.000000	2046.000000
21.260000	0.019147	11.315792	2.614599	2.644610	3.903002	2.153581	0.000000	-10.000000	-0.033333	12.916667	574.833313	1023.000000	1023.000000	2046.000000
21.280001	0.019976	11.805730	2.710793	2.720331	4.140976	2.233630	0.000000	-10.000000	-0.008333	9.866667	579.666687	1023.000000	1023.000000	2046.000000
21.299999	0.020109	11.884224	2.793023	2.750237	4.171908	2.169056	0.000000	-10.000000	0.008333	5.716667	583.500000	1023.000000	1023.000000	2046.000000
21.320000	0.019733	11.662014	2.817373	2.608042	4.138031	2.098569	0.000000	-10.000000	0.025000	1.183333	586.166687	1023.000000	1023.000000	2046.000000
21.340000	0.019074	11.272807	2.773971	2.416089	4.088008	1.994740	0.000000	-10.000000	0.050000	-3.500000	587.500000	1023.000000	1023.000000	2046.000000
21.360001	0.018483	10.923590	2.707066	2.247488	4.039494	1.929541	0.000000	-10.000000	0.075000	-7.783333	588.000000	1023.000000	1023.000000	2046.000000
21.379999	0.018032	10.656754	2.659326	2.078572	3.992261	1.926595	0.000000	-10.000000	0.108333	-10.833334	588.000000	1023.000000	1023.000000	2046.000000
21.400000	0.017545	10.368817	2.665913	1.964328	3.869993	1.868583	0.000000	-10.000000	0.141667	-13.200000	588.000000	1023.000000	1023.000000	2046.000000
21.420000	0.017324	10.238481	2.736468	1.930045	3.774557	1.797410	0.000000	-10.000000	0.175000	-14.516666	588.000000	1023.000000	1023.000000	2046.000000
21.440001	0.017076	10.091671	2.804968	1.837741	3.683993	1.764969	0.000000	-10.000000	0.208333	-15.633333	580.500000	1023.000000	1023.000000	2046.000000
21.459999	0.016901	9.988699	2.818875	1.752659	3.599375	1.817790	0.000000	-10.000000	0.233333	-16.683334	571.000000	1023.000000	1023.000000	2046.000000
21.480000	0.016578	9.797481	2.788456	1.696482	3.526842	1.785701	0.000000	-10.000000	0.258333	-17.550001	559.500000	1023.000000	1023.000000	2046.000000
21.500000	0.016424	9.706356	2.743427	1.659689	3.505970	1.797271	0.000000	-10.000000	0.275000	-18.500000	553.500000	1023.000000	1023.000000	2046.000000
21.520000	0.016137	9.537006	2.656229	1.678195	3.477467	1.725115	0.000000	-10.000000	0.308333	-19.166668	547.500000	1023.000000	1023.000000	2046.000000
21.540001	0.016234	9.594339	2.681704	1.691929	3.451806	1.768900	0.000000	-10.000000	0.333333	-19.883333	541.166687	1023.000000	1023.000000	2046.000000
21.559999	0.016441	9.716543	2.671139	1.725499	3.486865	1.833039	0.000000	-10.000000	0.366667	-20.250000	534.666687	1023.000000	1023.000000	2046.000000
21.580000	0.016428	9.708777	2.708445	1.774055	3.422440	1.803838	0.000000	-10.000000	0.375000	-20.633333	527.833313	1023.000000	1023.000000	2046.000000
21.600000	0.016554	9.783659	2.709257	1.838579	3.396015	1.839807	0.000000	-10.000000	0.375000	-20.800001	521.000000	1023.000000	1023.000000	2046.000000
21.620001	0.016626	9.826195	2.732210	1.911553	3.368666	1.813765	0.000000	-10.000000	0.366667	-21.050001	514.000000	1023.000000	1023.000000	2046.000000
21.639999	0.016643	9.835984	2.784423	1.909808	3.297289	1.844463	0.000000	-10.000000	0.375000	-21.366667	507.000000	1023.000000	1023.000000	2046.000000
21.660000	0.016535	9.772441	2.858432	1.929226	3.164785	1.819998	0.000000	-10.000000	0.391667	-21.850000	499.833344	1023.000000	1023.000000	2046.000000
21.680000	0.016257	9.608084	2.810183	1.960832	3.091111	1.745958	0.000000	-10.000000	0.408333	-22.650002	489.833344	1023.000000	1023.000000	2046.000000
21.700001	0.015834	9.357635	2.799703	2.016801	2.965866	1.575264	0.000000	-10.000000	0.416667	-23.283335	482.166656	1023.000000	1023.000000	2046.000000
21.719999	0.015525	9.175491	2.764397	1.972752	2.836808	1.601534	0.000000	-10.000000	0.450000	-23.950001	474.333344	1023.000000	1023.000000	2046.000000
21.740000	0.015138	8.946490	2.789551	1.929335	2.666378	1.561226	0.000000	-10.000000	0.491667	-24.550001	469.000000	1023.000000	1023.000000	2046.000000
21.760000	0.014663	8.665903	2.789571	1.891312	2.480794	1.504227	0.000000	-10.000000	0.533333	-25.516666	461.000000	1023.000000	1023.000000	2046.000000
21.780001	0.014212	8.399068	2.739744	1.894188	2.357612	1.407524	0.000000	-10.000000	0.550000	-26.550001	452.666656	1023.000000	1023.000000	2046.000000
21.799999	0.013724	8.110992	2.725447	1.903177	2.177222	1.305146	0.000000	-10.000000	0.550000	-27.350000	443.833344	1023.000000	1023.000000	2046.000000
21.820000	0.013209	7.806543	2.661034	1.852542	2.047365	1.245603	0.000000	-10.000000	0.583333	-27.950001	434.666656	1023.000000	1023.000000	2046.000000
21.840000	0.012760	7.541053	2.637417	1.816186	1.907964	1.179487	0.000000	-10.000000	0.625000	-28.400000	425.333344	1023.000000	1023.000000	2046.000000
21.860001	0.012367	7.308692	2.644488	1.799415	1.789475	1.075314	0.000000	-10.000000	0.658333	-28.866667	416.000000	1023.000000	1023.000000	2046.000000
21.879999	0.012382	7.318039	2.723288	1.803007	1.771567	1.020177	0.000000	-10.000000	0.658333	-29.216667	406.333344	1023.000000	1023.000000	2046.000000
21.900000	0.012686	7.497148	2.877226	1.780715	1.724694	1.114512	0.000000	-10.000000	0.658333	-29.383333	396.500000	1023.000000	1023.000000	2046.000000
21.920000	0.012470	7.369699	2.817620	1.736245	1.654554	1.161280	0.000000	-10.000000	0.658333	-29.316668	386.500000	1023.000000	1023.000000	2046.000000
21.940001	0.011586	6.847535	2.649935	1.705811	1.483587	1.008201	0.000000	-10.000000	0.658333	-29.433334	376.833344	1023.000000	1023.000000	2046.000000
21.959999	0.010380	6.134670	2.426671	1.534332	1.304666	0.869001	0.000000	-10.000000	0.666667	-29.433334	367.166656	1023.000000	1023.000000	2046.000000
21.980000	0.009962	5.887722	2.490441	1.507485	1.114519	0.775276	0.000000	-10.000000	0.675000	-29.733334	357.500000	1023.000000	1023.000000	2046.000000
22.000000	0.009508	5.619112	2.454517	1.443338	0.982750	0.738508	0.000000	-10.000000	0.708333	-29.833334	347.500000	1023.000000	1023.000000	2046.000000
22.020000	0.009068	5.359480	2.380750	1.411210	0.846610	0.720911	0.000000	-10.000000	0.741667	-30.516666	337.500000	1023.000000	1023.000000	2046.000000
22.040001	0.007954	4.700601	2.088109	1.438888	0.658642	0.514962	0.000000	-10.000000	0.783333	-30.900000	327.166656	1023.000000	1023.000000	2046.000000
22.059999	0.006153	3.636305	1.809845	1.366806	0.227045	0.232609	0.000000	-10.000000	0.800000	-31.216667	316.833344	1023.000000	1023.000000	2046.000000
22.080000	0.003135	1.852622	1.489100	1.176750	-0.448055	-0.365173	0.000000	-10.000000	0.791667	-31.000000	306.333344	1023.000000	1023.000000	2046.000000
22.100000	-0.001015	-0.600009	1.030502	0.782538	-1.283860	-1.129189	0.000000	-10.000000	0.758333	-30.516668	296.000000	1023.000000	1023.000000	2046.000000
22.120001	-0.005253	-3.104448	0.412432	0.277243	-2.075919	-1.718203	0.000000	-10.000000	0.716667	-30.033335	285.666656	1023.000000	1023.000000	2046.000000
22.139999	-0.008347	-4.932945	-0.189969	-0.207463	-2.511117	-2.024396	0.000000	-10.000000	0.691667	-29.666668	275.666656	1023.000000	1023.000000	2046.000000
22.160000	-0.010324	-6.101462	-0.533864	-0.471626	-2.832238	-2.263734	0.000000	-10.000000	0.691667	-29.850000	266.000000	1023.000000	1023.000000	2046.000000
22.180000	-0.011926	-7.048029	-0.880210	-0.624457	-3.030298	-2.513065	0.000000	-10.000000	0.700000	-29.983334	256.000000	1023.000000	1023.000000	2046.000000
22.200001	-0.013410	-7.925267	-1.174985	-0.703183	-3.306750	-2.740349	0.000000	-10.000000	0.725000	-30.450001	245.833328	1023.000000	1023.000000	2046.000000
22.219999	-0.015023	-8.878566	-1.516200	-0.779813	-3.592078	-2.990474	0.000000	-10.000000	0.750000	-30.833334	235.500000	1023.000000	1023.000000	2046.000000
22.240000	-0.016337	-9.655010	-1.810992	-0.937491	-3.838749	-3.067779	0.000000	-10.000000	0.783333	-31.350000	225.333328	1023.000000	1023.000000	2046.000000
22.260000	-0.017304	-10.226542	-2.089546	-1.117121	-3.963040	-3.056834	0.000000	-10.000000	0.783333	-31.516666	215.000000	1023.000000	1023.000000	2046.000000
22.280001	-0.018140	-10.720774	-2.289173	-1.204112	-4.102621	-3.124867	0.000000	-10.000000	0.775000	-31.450001	204.500000	1023.000000	1023.000000	2046.000000
22.299999	-0.018701	-11.052093	-2.397431	-1.303537	-4.216666	-3.134459	0.000000	-10.000000	0.758333	-31.150000	194.000000	1023.000000	1023.000000	2046.000000
22.320000	-0.019313	-11.413899	-2.503828	-1.377341	-4.348558	-3.184173	0.000000	-10.000000	0.733333	-30.750000	183.666672	1023.000000	1023.000000	2046.000000
22.340000	-0.020045	-11.846488	-2.601843	-1.468199	-4.487036	-3.289409	0.000000	-10.000000	0.708333	-30.299999	173.500000	1023.000000	1023.000000	2046.000000
22.360001	-0.020276	-11.982845	-2.606085	-1.563312	-4.596845	-3.216603	0.000000	-10.000000	0.691667	-30.000000	160.166672	1023.000000	1023.000000	2046.000000
22.379999	-0.019992	-11.815020	-2.643776	-1.632057	-4.487448	-3.051739	0.000000	-10.000000	0.683333	-29.816668	146.833328	1023.000000	1023.000000	2046.000000
22.400000	-0.019924	-11.775004	-2.609810	-1.647828	-4.505580	-3.011786	0.000000	-10.000000	0.683333	-29.816668	136.833328	1023.000000	1023.000000	2046.000000
22.420000	-0.019831	-11.720403	-2.519318	-1.666312	-4.544576	-2.990197	0.000000	-10.000000	0.675000	-29.816668	130.166672	1023.000000	1023.000000	2046.000000
22.440001	-0.020439	-12.079270	-2.548343	-1.722960	-4.709491	-3.098476	0.000000	-10.000000	0.666667	-29.583334	123.500000	1023.000000	1023.000000	2046.000000
22.459999	-0.021459	-12.682276	-2.706875	-1.907929	-4.848337	-3.219136	0.000000	-10.000000	0.658333	-29.350000	113.500000	1023.000000	1023.000000	2046.000000
22.480000	-0.022764	-13.453686	-2.955464	-2.184272	-4.975249	-3.338701	0.000000	-10.000000	0.650000	-29.150000	103.833336	1023.000000	1023.000000	2046.000000
22.500000	-0.023871	-14.107782	-3.057488	-2.540801	-5.130235	-3.379258	0.000000	-10.000000	0.650000	-29.016666	94.166664	1023.000000	1023.000000	2046.000000
22.520000	-0.024965	-14.754470	-3.101579	-2.812568	-5.362466	-3.477857	0.000000	-10.000000	0.633333	-28.783333	84.500000	1023.000000	1023.000000	2046.000000
22.540001	-0.025959	-15.341999	-3.134793	-3.002625	-5.579674	-3.624908	0.000000	-10.000000	0.625000	-28.283333	74.833336	1023.000000	1023.000000	2046.000000
22.559999	-0.026752	-15.810698	-3.178634	-3.142222	-5.743234	-3.746608	0.000000	-10.000000	0.608333	-27.750000	65.333336	1023.000000	1023.000000	2046.000000
22.580000	-0.027409	-16.198648	-3.179461	-3.321395	-5.933901	-3.763892	0.000000	-10.000000	0.583333	-27.283333	56.166668	1023.000000	1023.000000	2046.000000
22.600000	-0.028199	-16.665493	-3.302499	-3.470776	-6.085782	-3.806437	0.000000	-10.000000	0.558333	-27.150000	47.000000	1023.000000	1023.000000	2046.000000
22.620001	-0.028905	-17.083101	-3.381577	-3.615383	-6.206957	-3.879184	0.000000	-10.000000	0.541667	-26.950001	38.000000	1023.000000	1023.000000	2046.000000
22.639999	-0.029388	-17.368263	-3.482176	-3.683507	-6.253211	-3.949368	0.000000	-10.000000	0.541667	-26.716667	29.000000	1023.000000	1023.000000	2046.000000
22.660000	-0.029535	-17.454964	-3.498648	-3.789450	-6.255191	-3.911675	0.000000	-10.000000	0.525000	-26.383333	20.000000	1023.000000	1023.000000	2046.000000
22.680000	-0.029884	-17.661289	-3.555173	-3.814082	-6.313096	-3.978937	0.000000	-10.000000	0.500000	-26.083334	11.166667	1023.000000	1023.000000	2046.000000
22.700001	-0.029994	-17.726608	-3.532475	-3.937896	-6.390498	-3.865740	0.000000	-10.000000	0.483333	-25.633333	2.833333	1023.000000	1023.000000	2046.000000
22.719999	-0.030280	-17.895220	-3.607371	-3.929054	-6.413486	-3.945310	0.000000	-10.000000	0.475000	-25.066668	-5.333333	1023.000000	1023.000000	2046.000000
22.740000	-0.030417	-17.976229	-3.641001	-3.963549	-6.429655	-3.942025	0.000000	-10.000000	0.450000	-24.283335	-13.500000	1023.000000	1023.000000	2046.000000
22.760000	-0.030505	-18.028475	-3.668127	-3.965039	-6.448304	-3.947004	0.000000	-10.000000	0.425000	-23.750000	-21.666666	1023.000000	1023.000000	2046.000000
22.780001	-0.030500	-18.025434	-3.670014	-4.049890	-6.467099	-3.838432	0.000000	-10.000000	0.383333	-23.033333	-29.500000	1023.000000	1023.000000	2046.000000
22.799999	-0.030588	-18.077650	-3.633477	-4.059040	-6.515137	-3.869996	0.000000	-10.000000	0.366667	-22.299999	-37.166668	1023.000000	1023.000000	2046.000000
22.820000	-0.030690	-18.137646	-3.717489	-4.051730	-6.487984	-3.880443	0.000000	-10.000000	0.341667	-21.183334	-44.666668	1023.000000	1023.000000	2046.000000
22.840000	-0.030826	-18.217978	-3.706665	-4.055585	-6.535224	-3.920503	0.000000	-10.000000	0.308333	-19.966667	-51.833332	1023.000000	1023.000000	2046.000000
22.860001	-0.030696	-18.141245	-3.676677	-4.059800	-6.528488	-3.876281	0.000000	-10.000000	0.258333	-18.866667	-58.333332	1023.000000	1023.000000	2046.000000
22.879999	-0.030724	-18.157885	-3.607604	-4.111104	-6.594937	-3.844240	0.000000	-10.000000	0.216667	-17.666668	-64.500000	1023.000000	1023.000000	2046.000000
22.900000	-0.030730	-18.161362	-3.675459	-4.093621	-6.489456	-3.902826	0.000000	-10.000000	0.191667	-16.300001	-70.500000	1023.000000	1023.000000	2046.000000
22.920000	-0.030479	-18.012995	-3.639797	-4.127051	-6.435645	-3.810502	0.000000	-10.000000	0.166667	-14.483334	-76.000000	1023.000000	1023.000000	2046.000000
22.940001	-0.030189	-17.841541	-3.546461	-4.145916	-6.409043	-3.740121	0.000000	-10.000000	0.108333	-12.100000	-80.833336	1023.000000	1023.000000	2046.000000
22.959999	-0.029702	-17.553965	-3.506605	-4.155634	-6.260325	-3.631400	0.000000	-10.000000	0.050000	-8.683333	-84.833336	1023.000000	1023.000000	2046.000000
22.980000	-0.029316	-17.326040	-3.521242	-4.060964	-6.071665	-3.672170	0.000000	-10.000000	-0.008333	-3.483333	-87.833336	1023.000000	1023.000000	2046.000000
23.000000	-0.028576	-16.888252	-3.465978	-4.039845	-5.879707	-3.502722	0.000000	-10.000000	-0.041667	1.766667	-89.500000	1023.000000	1023.000000	2046.000000
23.020000	-0.027778	-16.416964	-3.306858	-3.993138	-5.727757	-3.389212	0.000000	-10.000000	-0.091667	7.383333	-90.000000	1023.000000	1023.000000	2046.000000
23.040001	-0.026755	-15.811931	-3.190403	-3.920714	-5.461748	-3.239065	0.000000	-10.000000	-0.150000	11.566667	-90.000000	1023.000000	1023.000000	2046.000000
23.059999	-0.025860	-15.283021	-3.127889	-3.815797	-5.215800	-3.123535	0.000000	-10.000000	-0.208333	15.566667	-90.000000	1023.000000	1023.000000	2046.000000
23.080000	-0.024765	-14.636395	-2.989035	-3.770687	-4.962087	-2.914585	0.000000	-10.000000	-0.266667	18.083334	-90.000000	1023.000000	1023.000000	2046.000000
23.100000	-0.023609	-13.953152	-2.743905	-3.604117	-4.762687	-2.842442	0.000000	-10.000000	-0.325000	20.400000	-52.333332	1023.000000	1023.000000	2046.000000
23.120001	-0.022508	-13.302058	-2.513500	-3.508238	-4.618694	-2.661626	0.000000	-10.000000	-0.391667	22.366667	-12.833333	1023.000000	1023.000000	2046.000000
23.139999	-0.022069	-13.042606	-2.384218	-3.404704	-4.570942	-2.682743	0.000000	-10.000000	-0.458333	24.483334	29.166666	1023.000000	1023.000000	2046.000000
23.160000	-0.022043	-13.027594	-2.380479	-3.413496	-4.503097	-2.730523	0.000000	-10.000000	-0.525000	26.350000	36.500000	1023.000000	1023.000000	2046.000000
23.180000	-0.021939	-12.965870	-2.402122	-3.484037	-4.385940	-2.693770	0.000000	-10.000000	-0.591667	28.383333	45.000000	1023.000000	1023.000000	2046.000000
23.200001	-0.021683	-12.814363	-2.381944	-3.475399	-4.297156	-2.659865	0.000000	-10.000000	-0.641667	29.850000	54.166668	1023.000000	1023.000000	2046.000000
23.219999	-0.020779	-12.280293	-2.287028	-3.342131	-4.119654	-2.531481	0.000000	-10.000000	-0.658333	31.000000	64.000000	1023.000000	1023.000000	2046.000000
23.240000	-0.019712	-11.649521	-2.171777	-3.044356	-3.924608	-2.508779	0.000000	-10.000000	-0.658333	31.300001	74.166664	1023.000000	1023.000000	2046.000000
23.260000	-0.018673	-11.035762	-2.256095	-2.908424	-3.645049	-2.226193	0.000000	-10.000000	-0.658333	31.566668	84.666664	1023.000000	1023.000000	2046.000000
23.280001	-0.018170	-10.738242	-2.313589	-2.763569	-3.513626	-2.147457	0.000000	-10.000000	-0.675000	31.616667	95.000000	1023.000000	1023.000000	2046.000000
23.299999	-0.018518	-10.944136	-2.484191	-2.679579	-3.513801	-2.266565	0.000000	-10.000000	-0.700000	31.883335	105.500000	1023.000000	1023.000000	2046.000000
23.320000	-0.020020	-11.831930	-2.650440	-2.748668	-3.751496	-2.681326	0.000000	-10.000000	-0.741667	32.416668	116.000000	1023.000000	1023.000000	2046.000000
23.340000	-0.022428	-13.254965	-2.998323	-2.989794	-4.134647	-3.132200	0.000000	-10.000000	-0.758333	32.900002	126.666664	1023.000000	1023.000000	2046.000000
23.360001	-0.024255	-14.334852	-3.418984	-3.392551	-4.375691	-3.147626	0.000000	-10.000000	-0.750000	33.350002	137.666672	1023.000000	1023.000000	2046.000000
23.379999	-0.024975	-14.760245	-3.692425	-3.449438	-4.347482	-3.270900	0.000000	-10.000000	-0.733333	33.283333	148.833328	1023.000000	1023.000000	2046.000000
23.400000	-0.024954	-14.747922	-3.847916	-3.397378	-4.217362	-3.285265	0.000000	-10.000000	-0.708333	32.966667	160.000000	1023.000000	1023.000000	2046.000000
23.420000	-0.024684	-14.588317	-3.947203	-3.343207	-4.074630	-3.223276	0.000000	-10.000000	-0.725000	32.683334	171.000000	1023.000000	1023.000000	2046.000000
23.440001	-0.024269	-14.342767	-3.943815	-3.219624	-3.979398	-3.199929	0.000000	-10.000000	-0.700000	32.549999	182.000000	1023.000000	1023.000000	2046.000000
23.459999	-0.023472	-13.871667	-3.848025	-3.159987	-3.864827	-2.998828	0.000000	-10.000000	-0.708333	32.566666	192.833328	1023.000000	1023.000000	2046.000000
23.480000	-0.022494	-13.294053	-3.779237	-3.029886	-3.639126	-2.845804	0.000000	-10.000000	-0.708333	32.450001	203.666672	1023.000000	1023.000000	2046.000000
23.500000	-0.021565	-12.744917	-3.681953	-2.860666	-3.456208	-2.746089	0.000000	-10.000000	-0.733333	32.900002	214.500000	1023.000000	1023.000000	2046.000000
23.520000	-0.020332	-12.016377	-3.500538	-2.744653	-3.255610	-2.515577	0.000000	-10.000000	-0.766667	33.116669	225.500000	1023.000000	1023.000000	2046.000000
23.540001	-0.019086	-11.279683	-3.320269	-2.536552	-3.024737	-2.398125	0.000000	-10.000000	-0.783333	33.833336	236.500000	1023.000000	1023.000000	2046.000000
23.559999	-0.017584	-10.391875	-3.127601	-2.389736	-2.726809	-2.147730	0.000000	-10.000000	-0.800000	34.049999	247.666672	1023.000000	1023.000000	2046.000000
23.580000	-0.015998	-9.454741	-2.894262	-2.169205	-2.406747	-1.984526	0.000000	-10.000000	-0.783333	34.400002	259.000000	1023.000000	1023.000000	2046.000000
23.600000	-0.013992	-8.269073	-2.546065	-1.983852	-2.110568	-1.628588	0.000000	-10.000000	-0.775000	34.266666	270.500000	1023.000000	1023.000000	2046.000000
23.620001	-0.012009	-7.097266	-2.277182	-1.736797	-1.708093	-1.375193	0.000000	-10.000000	-0.758333	34.016666	281.833344	1023.000000	1023.000000	2046.000000
23.639999	-0.009826	-5.807280	-1.875089	-1.500826	-1.318809	-1.112556	0.000000	-10.000000	-0.750000	33.766666	293.166656	1023.000000	1023.000000	2046.000000
23.660000	-0.008284	-4.895768	-1.635543	-1.348132	-0.951026	-0.961067	0.000000	-10.000000	-0.716667	33.400002	304.500000	1023.000000	1023.000000	2046.000000
23.680000	-0.007214	-4.263186	-1.394928	-1.276011	-0.724552	-0.867696	0.000000	-10.000000	-0.691667	32.666668	315.833344	1023.000000	1023.000000	2046.000000
23.700001	-0.006463	-3.819831	-1.244648	-1.393007	-0.493376	-0.688800	0.000000	-10.000000	-0.666667	32.116669	326.833344	1023.000000	1023.000000	2046.000000
23.719999	-0.006042	-3.570868	-1.138939	-1.396939	-0.315850	-0.719140	0.000000	-10.000000	-0.650000	31.400002	337.666656	1023.000000	1023.000000	2046.000000
23.740000	-0.005556	-3.283414	-1.031300	-1.366930	-0.186848	-0.698336	0.000000	-10.000000	-0.625000	31.050001	348.166656	1023.000000	1023.000000	2046.000000
23.760000	-0.004799	-2.836269	-0.827411	-1.367956	-0.088424	-0.552478	0.000000	-10.000000	-0.625000	30.850000	358.500000	1023.000000	1023.000000	2046.000000
23.780001	-0.003658	-2.161849	-0.519736	-1.364449	0.051502	-0.329166	0.000000	-10.000000	-0.633333	30.783335	368.833344	1023.000000	1023.000000	2046.000000
23.799999	-0.002534	-1.497717	-0.215488	-1.194885	0.196121	-0.283465	0.000000	-10.000000	-0.650000	30.933334	379.166656	1023.000000	1023.000000	2046.000000
23.820000	-0.001527	-0.902691	-0.067582	-1.031575	0.426074	-0.229609	0.000000	-10.000000	-0.641667	30.950001	389.500000	1023.000000	1023.000000	2046.000000
23.840000	-0.000457	-0.270250	0.105171	-0.880892	0.641541	-0.136070	0.000000	-10.000000	-0.625000	30.966667	399.833344	1023.000000	1023.000000	2046.000000
23.860001	0.000947	0.559910	0.320970	-0.757322	0.917516	0.078746	0.000000	-10.000000	-0.608333	31.066668	410.166656	1023.000000	1023.000000	2046.000000
23.879999	0.002514	1.485701	0.593582	-0.612907	1.161999	0.343028	0.000000	-10.000000	-0.600000	30.850000	420.666656	1023.000000	1023.000000	2046.000000
23.900000	0.004159	2.458148	0.814885	-0.393594	1.505717	0.531140	0.000000	-10.000000	-0.600000	30.750000	431.000000	1023.000000	1023.000000	2046.000000
23.920000	0.005795	3.424942	1.092730	-0.146889	1.774712	0.704389	0.000000	-10.000000	-0.625000	30.666668	441.333344	1023.000000	1023.000000	2046.000000
23.940001	0.007451	4.403800	1.231052	0.076806	2.174028	0.921913	0.000000	-10.000000	-0.633333	30.683334	451.500000	1023.000000	1023.000000	2046.000000
23.959999	0.009356	5.529551	1.500273	0.328416	2.530688	1.170174	0.000000	-10.000000	-0.650000	31.066668	461.666656	1023.000000	1023.000000	2046.000000
23.980000	0.011226	6.634798	1.879739	0.531301	2.767783	1.455974	0.000000	-10.000000	-0.641667	31.000000	472.000000	1023.000000	1023.000000	2046.000000
24.000000	0.012957	7.657570	2.133390	0.780105	3.075588	1.668487	0.000000	-10.000000	-0.641667	31.183334	482.333344	1023.000000	1023.000000	2046.000000
24.020000	0.014589	8.622151	2.418175	1.041076	3.368123	1.794778	0.000000	-10.000000	-0.608333	30.900000	492.666656	1023.000000	1023.000000	2046.000000
24.040001	0.016126	9.530632	2.662757	1.218335	3.649559	1.999981	0.000000	-10.000000	-0.558333	30.450001	503.000000	1023.000000	1023.000000	2046.000000
24.059999	0.017574	10.385938	2.870252	1.388878	3.910463	2.216344	0.000000	-10.000000	-0.500000	29.500000	513.333313	1023.000000	1023.000000	2046.000000
24.080000	0.018785	11.102182	3.094620	1.654754	4.080521	2.272286	0.000000	-10.000000	-0.458333	28.066668	523.500000	1023.000000	1023.000000	2046.000000
24.100000	0.020110	11.885092	3.261062	1.788788	4.337878	2.497364	0.000000	-10.000000	-0.416667	26.866667	533.000000	1023.000000	1023.000000	2046.000000
24.120001	0.021131	12.488311	3.441847	1.975270	4.519538	2.551656	0.000000	-10.000000	-0.375000	25.316668	542.166687	1023.000000	1023.000000	2046.000000
24.139999	0.022150	13.090566	3.621347	2.061796	4.674652	2.732771	0.000000	-10.000000	-0.308333	23.766666	550.666687	1023.000000	1023.000000	2046.000000
24.160000	0.023062	13.629509	3.812991	2.193973	4.796484	2.826061	0.000000	-10.000000	-0.241667	21.583334	559.000000	1023.000000	1023.000000	2046.000000
24.180000	0.023875	14.110188	3.950317	2.356699	4.942202	2.860969	0.000000	-10.000000	-0.175000	19.366667	566.500000	1023.000000	1023.000000	2046.000000
24.200001	0.024570	14.521111	4.034624	2.486440	5.094651	2.905396	0.000000	-10.000000	-0.125000	17.050001	573.333313	1023.000000	1023.000000	2046.000000
24.219999	0.025357	14.985907	4.259979	2.613319	5.159616	2.952992	0.000000	-10.000000	-0.083333	14.650001	579.333313	1023.000000	1023.000000	2046.000000
24.240000	0.026398	15.601445	4.514214	2.633230	5.333971	3.120031	0.000000	-10.000000	-0.041667	12.383333	584.833313	1023.000000	1023.000000	2046.000000
24.260000	0.027536	16.273495	4.798334	2.749365	5.456693	3.269104	0.000000	-10.000000	-0.016667	10.083334	589.333313	1023.000000	1023.000000	2046.000000
24.280001	0.027674	16.355198	4.851971	2.873970	5.416862	3.212396	0.000000	-10.000000	0.000000	8.050000	593.166687	1023.000000	1023.000000	2046.000000
24.299999	0.027000	15.957154	4.738351	2.841371	5.315174	3.062259	0.000000	-10.000000	0.000000	6.100000	596.000000	1023.000000	1023.000000	2046.000000
24.320000	0.026082	15.414392	4.624040	2.692353	5.203353	2.894645	0.000000	-10.000000	0.008333	3.900000	598.500000	1023.000000	1023.000000	2046.000000
24.340000	0.025948	15.335344	4.686934	2.654220	5.086890	2.907301	0.000000	-10.000000	0.025000	1.033333	600.000000	1023.000000	1023.000000	2046.000000
24.360001	0.026680	15.767595	4.794214	2.731498	5.146749	3.095134	0.000000	-10.000000	0.050000	-1.900000	600.833313	1023.000000	1023.000000	2046.000000
24.379999	0.027294	16.130613	4.830385	3.040596	5.156391	3.103241	0.000000	-10.000000	0.075000	-4.966667	601.000000	1023.000000	1023.000000	2046.000000
24.400000	0.027294	16.130861	4.635142	3.368465	5.098996	3.028259	0.000000	-10.000000	0.091667	-7.583333	601.000000	1023.000000	1023.000000	2046.000000
24.420000	0.026272	15.526480	4.459857	3.370377	4.790814	2.905433	0.000000	-10.000000	0.100000	-10.033334	601.000000	1023.000000	1023.000000	2046.000000
24.440001	0.023499	13.888021	4.115867	3.248468	4.246830	2.276855	0.000000	-10.000000	0.100000	-11.783334	601.000000	1023.000000	1023.000000	2046.000000
24.459999	0.019561	11.560461	3.679328	2.874501	3.457428	1.549204	0.000000	-10.000000	0.108333	-12.783334	601.000000	1023.000000	1023.000000	2046.000000
24.480000	0.015906	9.400510	3.187592	2.441990	2.750123	1.020804	0.000000	-10.000000	0.125000	-13.600000	594.000000	1023.000000	1023.000000	2046.000000
24.500000	0.013136	7.763599	2.753317	2.139569	2.251043	0.619670	0.000000	-10.000000	0.166667	-14.533334	585.500000	1023.000000	1023.000000	2046.000000
24.520000	0.011267	6.658803	2.309375	1.905786	2.013197	0.430444	0.000000	-10.000000	0.208333	-15.800000	575.166687	1023.000000	1023.000000	2046.000000
24.540001	0.009923	5.864604	2.065995	1.760062	1.748176	0.290370	0.000000	-10.000000	0.241667	-16.966667	570.000000	1023.000000	1023.000000	2046.000000
24.559999	0.008606	5.086215	1.779842	1.711535	1.545362	0.049476	0.000000	-10.000000	0.258333	-17.866667	564.333313	1023.000000	1023.000000	2046.000000
24.580000	0.007598	4.490304	1.543292	1.682258	1.368947	-0.104193	0.000000	-10.000000	0.275000	-18.650002	558.333313	1023.000000	1023.000000	2046.000000
24.600000	0.006647	3.928526	1.329661	1.573024	1.188714	-0.162873	0.000000	-10.000000	0.308333	-19.533335	552.000000	1023.000000	1023.000000	2046.000000
24.620001	0.005937	3.508726	1.143737	1.496298	1.046546	-0.177856	0.000000	-10.000000	0.341667	-20.283335	545.333313	1023.000000	1023.000000	2046.000000
24.639999	0.005265	3.111913	0.999081	1.420769	0.903471	-0.211409	0.000000	-10.000000	0.375000	-20.900000	538.500000	1023.000000	1023.000000	2046.000000
24.660000	0.004614	2.726690	0.852715	1.392391	0.776074	-0.294491	0.000000	-10.000000	0.383333	-21.450001	531.500000	1023.000000	1023.000000	2046.000000
24.680000	0.004338	2.564027	0.801107	1.325774	0.707796	-0.270650	0.000000	-10.000000	0.383333	-21.883333	524.333313	1023.000000	1023.000000	2046.000000
24.700001	0.003849	2.274543	0.745022	1.269641	0.615491	-0.355612	0.000000	-10.000000	0.383333	-22.316668	517.166687	1023.000000	1023.000000	2046.000000
24.719999	0.003584	2.118080	0.659662	1.138286	0.583653	-0.263520	0.000000	-10.000000	0.391667	-22.783333	509.666656	1023.000000	1023.000000	2046.000000
24.740000	0.003400	2.009138	0.599814	1.075176	0.549171	-0.215023	0.000000	-10.000000	0.425000	-23.416666	502.000000	1023.000000	1023.000000	2046.000000
24.760000	0.003425	2.024195	0.593168	1.166621	0.534075	-0.269669	0.000000	-10.000000	0.475000	-24.416666	494.000000	1023.000000	1023.000000	2046.000000
24.780001	0.003519	2.079670	0.637504	1.149331	0.497911	-0.205077	0.000000	-10.000000	0.516667	-25.333334	486.000000	1023.000000	1023.000000	2046.000000
24.799999	0.003377	1.995634	0.644800	1.152214	0.444895	-0.246275	0.000000	-10.000000	0.541667	-26.166666	477.666656	1023.000000	1023.000000	2046.000000
24.820000	0.002911	1.720664	0.644605	1.018305	0.313756	-0.256002	0.000000	-10.000000	0.558333	-26.866667	469.000000	1023.000000	1023.000000	2046.000000
24.840000	0.001927	1.138983	0.526276	0.821499	0.169166	-0.377957	0.000000	-10.000000	0.600000	-27.600000	460.000000	1023.000000	1023.000000	2046.000000
24.860001	0.000651	0.384745	0.419936	0.572861	-0.044559	-0.563494	0.000000	-10.000000	0.633333	-28.416668	450.833344	1023.000000	1023.000000	2046.000000
24.879999	-0.000430	-0.253949	0.321021	0.398340	-0.217734	-0.755575	0.000000	-10.000000	0.650000	-28.650000	441.333344	1023.000000	1023.000000	2046.000000
24.900000	-0.001268	-0.749564	0.259458	0.176999	-0.383837	-0.802184	0.000000	-10.000000	0.650000	-29.033333	431.833344	1023.000000	1023.000000	2046.000000
24.920000	-0.001969	-1.163917	0.255907	0.030670	-0.564556	-0.885939	0.000000	-10.000000	0.666667	-29.200001	422.166656	1023.000000	1023.000000	2046.000000
24.940001	-0.002646	-1.563998	0.258347	-0.070573	-0.737236	-1.014536	0.000000	-10.000000	0.683333	-29.683334	412.500000	1023.000000	1023.000000	2046.000000
24.959999	-0.003315	-1.959118	0.268266	-0.241093	-0.963131	-1.023160	0.000000	-10.000000	0.700000	-29.933334	402.500000	1023.000000	1023.000000	2046.000000
24.980000	-0.003981	-2.352696	0.201527	-0.304640	-1.090651	-1.158931	0.000000	-10.000000	0.733333	-30.283333	392.500000	1023.000000	1023.000000	2046.000000
25.000000	-0.004517	-2.669291	0.138835	-0.410769	-1.190055	-1.207304	0.000000	-10.000000	0.758333	-30.683332	382.500000	1023.000000	1023.000000	2046.000000
25.020000	-0.004960	-2.931276	0.096620	-0.485388	-1.304862	-1.237646	0.000000	-10.000000	0.783333	-30.866667	372.166656	1023.000000	1023.000000	2046.000000
25.040001	-0.005443	-3.216533	-0.010627	-0.530308	-1.355171	-1.320426	0.000000	-10.000000	0.766667	-30.983334	361.833344	1023.000000	1023.000000	2046.000000
25.059999	-0.005814	-3.435790	-0.104082	-0.650543	-1.426123	-1.255042	0.000000	-10.000000	0.758333	-30.900000	351.500000	1023.000000	1023.000000	2046.000000
25.080000	-0.006151	-3.635485	-0.142887	-0.654347	-1.538632	-1.299620	0.000000	-10.000000	0.750000	-30.983334	341.166656	1023.000000	1023.000000	2046.000000
25.100000	-0.006508	-3.846472	-0.135601	-0.737969	-1.690137	-1.282765	0.000000	-10.000000	0.750000	-30.900000	330.833344	1023.000000	1023.000000	2046.000000
25.120001	-0.006839	-4.041882	-0.212971	-0.765101	-1.755266	-1.308543	0.000000	-10.000000	0.750000	-30.616667	320.500000	1023.000000	1023.000000	2046.000000
25.139999	-0.007163	-4.233109	-0.319384	-0.744571	-1.797945	-1.371210	0.000000	-10.000000	0.725000	-30.200001	310.500000	1023.000000	1023.000000	2046.000000
25.160000	-0.007538	-4.454826	-0.312335	-0.753627	-1.963850	-1.425014	0.000000	-10.000000	0.691667	-29.800001	300.500000	1023.000000	1023.000000	2046.000000
25.180000	-0.007791	-4.604426	-0.320019	-0.817035	-2.091427	-1.375944	0.000000	-10.000000	0.658333	-29.283335	290.500000	1023.000000	1023.000000	2046.000000
25.200001	-0.008065	-4.766136	-0.347007	-0.828086	-2.162312	-1.428731	0.000000	-10.000000	0.633333	-28.983334	280.500000	1023.000000	1023.000000	2046.000000
25.219999	-0.008434	-4.984224	-0.329453	-0.901227	-2.308443	-1.445102	0.000000	-10.000000	0.633333	-28.650000	270.833344	1023.000000	1023.000000	2046.000000
25.240000	-0.008883	-5.249679	-0.454733	-0.893163	-2.353547	-1.548236	0.000000	-10.000000	0.625000	-28.533333	261.166656	1023.000000	1023.000000	2046.000000
25.260000	-0.009317	-5.506540	-0.411784	-0.954286	-2.565256	-1.575215	0.000000	-10.000000	0.625000	-28.133333	251.833328	1023.000000	1023.000000	2046.000000
25.280001	-0.009774	-5.776158	-0.503211	-1.004336	-2.640627	-1.627984	0.000000	-10.000000	0.608333	-27.850000	245.500000	1023.000000	1023.000000	2046.000000
25.299999	-0.010235	-6.048617	-0.518791	-1.036783	-2.781682	-1.711361	0.000000	-10.000000	0.608333	-27.783335	236.166672	1023.000000	1023.000000	2046.000000
25.320000	-0.010735	-6.344388	-0.532476	-1.172260	-2.966417	-1.673235	0.000000	-10.000000	0.616667	-27.833334	226.833328	1023.000000	1023.000000	2046.000000
25.340000	-0.011216	-6.628905	-0.606577	-1.169632	-3.077704	-1.774992	0.000000	-10.000000	0.616667	-27.800001	214.333328	1023.000000	1023.000000	2046.000000
25.360001	-0.011682	-6.904019	-0.695614	-1.253755	-3.174149	-1.780502	0.000000	-10.000000	0.591667	-27.433334	205.166672	1023.000000	1023.000000	2046.000000
25.379999	-0.011831	-6.991879	-0.718819	-1.346374	-3.229085	-1.697601	0.000000	-10.000000	0.566667	-26.983334	196.000000	1023.000000	1023.000000	2046.000000
25.400000	-0.012251	-7.240465	-0.700340	-1.392146	-3.375728	-1.772251	0.000000	-10.000000	0.541667	-26.350000	187.000000	1023.000000	1023.000000	2046.000000
25.420000	-0.012209	-7.215555	-0.578348	-1.456429	-3.428127	-1.752650	0.000000	-10.000000	0.516667	-25.866667	178.166672	1023.000000	1023.000000	2046.000000
25.440001	-0.012005	-7.094887	-0.529131	-1.400713	-3.404526	-1.760517	0.000000	-10.000000	0.500000	-25.250000	169.500000	1023.000000	1023.000000	2046.000000
25.459999	-0.012436	-7.349950	-0.586947	-1.480215	-3.508348	-1.774440	0.000000	-10.000000	0.458333	-24.416666	161.166672	1023.000000	1023.000000	2046.000000
25.480000	-0.013078	-7.729189	-0.702514	-1.595557	-3.604033	-1.827085	0.000000	-10.000000	0.416667	-23.000000	153.000000	1023.000000	1023.000000	2046.000000
25.500000	-0.014331	-8.469712	-0.912316	-1.764141	-3.740626	-2.052629	0.000000	-10.000000	0.341667	-21.233334	145.333328	1023.000000	1023.000000	2046.000000
25.520000	-0.015126	-8.939283	-1.001261	-1.889222	-3.909970	-2.138831	0.000000	-10.000000	0.275000	-19.250000	138.166672	1023.000000	1023.000000	2046.000000
25.540001	-0.015344	-9.068602	-1.132184	-1.920726	-3.837497	-2.178195	0.000000	-10.000000	0.225000	-17.516666	131.666672	1023.000000	1023.000000	2046.000000
25.559999	-0.015695	-9.276007	-1.202265	-1.823574	-3.920493	-2.329675	0.000000	-10.000000	0.200000	-16.133333	125.833336	1023.000000	1023.000000	2046.000000
25.580000	-0.016119	-9.526148	-1.404448	-1.886487	-3.940708	-2.294505	0.000000	-10.000000	0.200000	-15.216666	120.333336	1023.000000	1023.000000	2046.000000
25.600000	-0.016964	-10.025606	-1.665475	-1.874644	-4.020485	-2.465002	0.000000	-10.000000	0.183333	-14.350000	115.333336	1023.000000	1023.000000	2046.000000
25.620001	-0.018934	-11.190013	-1.961506	-2.009914	-4.425345	-2.793249	0.000000	-10.000000	0.150000	-13.150001	110.500000	1023.000000	1023.000000	2046.000000
25.639999	-0.021623	-12.778904	-2.285580	-2.280211	-4.911074	-3.302038	0.000000	-10.000000	0.100000	-11.400001	106.166664	1023.000000	1023.000000	2046.000000
25.660000	-0.025590	-15.123933	-2.920168	-2.730201	-5.552981	-3.920584	0.000000	-10.000000	0.075000	-9.600000	102.333336	1023.000000	1023.000000	2046.000000
25.680000	-0.028679	-16.949104	-3.455316	-3.202741	-6.032854	-4.258194	0.000000	-10.000000	0.058333	-8.566667	99.166664	1023.000000	1023.000000	2046.000000
25.700001	-0.030354	-17.939178	-3.853431	-3.423849	-6.210561	-4.451337	0.000000	-10.000000	0.066667	-8.716667	96.333336	1023.000000	1023.000000	2046.000000
25.719999	-0.031307	-18.502668	-4.064875	-3.534568	-6.355602	-4.547625	0.000000	-10.000000	0.075000	-9.683333	93.333336	1023.000000	1023.000000	2046.000000
25.740000	-0.032191	-19.024752	-4.342041	-3.612829	-6.424582	-4.645299	0.000000	-10.000000	0.091667	-10.716667	90.000000	1023.000000	1023.000000	2046.000000
25.760000	-0.033254	-19.652914	-4.625258	-3.640927	-6.559554	-4.827175	0.000000	-10.000000	0.100000	-11.500000	86.500000	1023.000000	1023.000000	2046.000000
25.780001	-0.033928	-20.051254	-4.874676	-3.745261	-6.647409	-4.783907	0.000000	-10.000000	0.100000	-12.016667	82.833336	1023.000000	1023.000000	2046.000000
25.799999	-0.034548	-20.417826	-5.063412	-3.778398	-6.716014	-4.860002	0.000000	-10.000000	0.100000	-12.200001	78.666664	1023.000000	1023.000000	2046.000000
25.820000	-0.034792	-20.561844	-5.123603	-3.845562	-6.797824	-4.794855	0.000000	-10.000000	0.100000	-11.950001	74.333336	1023.000000	1023.000000	2046.000000
25.840000	-0.034895	-20.622911	-5.189831	-3.794926	-6.780415	-4.857739	0.000000	-10.000000	0.100000	-11.383333	70.333336	1023.000000	1023.000000	2046.000000
25.860001	-0.034842	-20.591848	-5.175517	-3.851168	-6.799474	-4.765690	0.000000	-10.000000	0.091667	-10.716667	66.666664	1023.000000	1023.000000	2046.000000
25.879999	-0.034806	-20.570187	-5.157633	-3.858384	-6.830703	-4.723465	0.000000	-10.000000	0.075000	-10.366667	63.166668	1023.000000	1023.000000	2046.000000
25.900000	-0.034543	-20.414886	-5.088979	-3.819681	-6.803398	-4.702828	0.000000	-10.000000	0.066667	-10.300000	59.500000	1023.000000	1023.000000	2046.000000
25.920000	-0.033900	-20.034622	-5.009162	-3.864838	-6.669898	-4.490725	0.000000	-10.000000	0.075000	-10.733334	56.166668	1023.000000	1023.000000	2046.000000
25.940001	-0.033332	-19.699394	-4.916943	-3.786075	-6.523402	-4.472974	0.000000	-10.000000	0.108333	-11.650000	52.666668	1023.000000	1023.000000	2046.000000
25.959999	-0.032628	-19.282919	-4.749680	-3.837698	-6.440251	-4.255291	0.000000	-10.000000	0.125000	-12.716666	48.833332	1023.000000	1023.000000	2046.000000
25.980000	-0.032642	-19.291328	-4.666148	-3.832635	-6.463990	-4.328555	0.000000	-10.000000	0.125000	-13.250000	44.500000	1023.000000	1023.000000	2046.000000
26.000000	-0.033152	-19.592951	-4.757783	-3.983480	-6.485773	-4.365914	0.000000	-10.000000	0.125000	-13.516666	40.000000	1023.000000	1023.000000	2046.000000
26.020000	-0.034203	-20.214087	-4.886163	-4.182803	-6.613065	-4.532056	0.000000	-10.000000	0.133333	-13.733334	35.500000	1023.000000	1023.000000	2046.000000
26.040001	-0.035087	-20.736708	-4.923846	-4.474230	-6.768082	-4.570549	0.000000	-10.000000	0.175000	-14.466667	30.833334	1023.000000	1023.000000	2046.000000
26.059999	-0.035860	-21.193068	-4.958202	-4.702418	-6.876909	-4.655539	0.000000	-10.000000	0.191667	-14.816667	26.000000	1023.000000	1023.000000	2046.000000
26.080000	-0.036503	-21.573240	-4.903692	-4.873766	-7.063085	-4.732697	0.000000	-10.000000	0.191667	-14.816667	21.000000	1023.000000	1023.000000	2046.000000
26.100000	-0.036844	-21.774521	-4.851981	-4.999607	-7.155436	-4.767497	0.000000	-10.000000	0.183333	-14.316667	16.000000	1023.000000	1023.000000	2046.000000
26.120001	-0.037029	-21.884344	-4.792147	-5.126712	-7.255242	-4.710243	0.000000	-10.000000	0.183333	-13.850000	11.333333	1023.000000	1023.000000	2046.000000
26.139999	-0.037554	-22.194347	-4.807184	-5.160718	-7.393775	-4.832671	0.000000	-10.000000	0.183333	-13.683333	6.666667	1023.000000	1023.000000	2046.000000
26.160000	-0.037894	-22.395134	-4.831827	-5.218337	-7.486392	-4.858579	0.000000	-10.000000	0.175000	-13.633333	2.500000	1023.000000	1023.000000	2046.000000
26.180000	-0.038047	-22.485794	-4.888032	-5.254165	-7.431582	-4.912015	0.000000	-10.000000	0.158333	-13.750000	-1.833333	1023.000000	1023.000000	2046.000000
26.200001	-0.037843	-22.365238	-4.812492	-5.333706	-7.419152	-4.799888	0.000000	-10.000000	0.166667	-13.650001	-6.000000	1023.000000	1023.000000	2046.000000
26.219999	-0.037727	-22.296413	-4.794298	-5.291428	-7.388103	-4.822584	0.000000	-10.000000	0.158333	-13.366667	-10.500000	1023.000000	1023.000000	2046.000000
26.240000	-0.037496	-22.160378	-4.746674	-5.290875	-7.378839	-4.743989	0.000000	-10.000000	0.141667	-12.716667	-14.833333	1023.000000	1023.000000	2046.000000
26.260000	-0.037250	-22.014992	-4.787878	-5.217522	-7.279295	-4.730296	0.000000	-10.000000	0.100000	-11.450000	-19.000000	1023.000000	1023.000000	2046.000000
26.280001	-0.036769	-21.730526	-4.745179	-5.249236	-7.183872	-4.552239	0.000000	-10.000000	0.066667	-10.450000	-21.666666	1023.000000	1023.000000	2046.000000
26.299999	-0.036102	-21.336361	-4.680734	-5.166526	-7.041561	-4.447540	0.000000	-10.000000	0.025000	-6.283333	-24.666666	1023.000000	1023.000000	2046.000000
26.320000	-0.035497	-20.978987	-4.556777	-5.052792	-6.945808	-4.423609	0.000000	-10.000000	-0.008333	-1.533333	-26.333334	1023.000000	1023.000000	2046.000000
26.340000	-0.034596	-20.446299	-4.533462	-5.011469	-6.673471	-4.227896	0.000000	-10.000000	-0.058333	4.716667	-28.000000	1023.000000	1023.000000	2046.000000
26.360001	-0.033688	-19.909466	-4.324903	-4.917109	-6.557703	-4.109750	0.000000	-10.000000	-0.108333	9.116667	-28.000000	1023.000000	1023.000000	2046.000000
26.379999	-0.032587	-19.258835	-4.237197	-4.803376	-6.252627	-3.965634	0.000000	-10.000000	-0.175000	13.150001	-28.000000	1023.000000	1023.000000	2046.000000
26.400000	-0.031540	-18.639952	-4.059439	-4.713816	-6.072373	-3.794322	0.000000	-10.000000	-0.233333	16.483334	-28.000000	1023.000000	1023.000000	2046.000000
26.420000	-0.030398	-17.965235	-3.939893	-4.546516	-5.809035	-3.669791	0.000000	-10.000000	-0.283333	18.816668	-28.000000	1023.000000	1023.000000	2046.000000
26.440001	-0.029265	-17.295338	-3.752063	-4.447412	-5.570176	-3.525688	0.000000	-10.000000	-0.333333	20.933334	-10.000000	1023.000000	1023.000000	2046.000000
26.459999	-0.028094	-16.603357	-3.625329	-4.338748	-5.286355	-3.352924	0.000000	-10.000000	-0.383333	22.550001	10.000000	1023.000000	1023.000000	2046.000000
26.480000	-0.026893	-15.893489	-3.485156	-4.184718	-4.987051	-3.236563	0.000000	-10.000000	-0.425000	23.983334	32.333332	1023.000000	1023.000000	2046.000000
26.500000	-0.025608	-15.134254	-3.212594	-4.041354	-4.832721	-3.047585	0.000000	-10.000000	-0.450000	24.916666	39.666668	1023.000000	1023.000000	2046.000000
26.520000	-0.024313	-14.369200	-3.097859	-3.892431	-4.507186	-2.871724	0.000000	-10.000000	-0.491667	25.833334	47.666668	1023.000000	1023.000000	2046.000000
26.540001	-0.022973	-13.577063	-2.961835	-3.725901	-4.181767	-2.707560	0.000000	-10.000000	-0.533333	26.850000	56.333332	1023.000000	1023.000000	2046.000000
26.559999	-0.021517	-12.716623	-2.792042	-3.584687	-3.867366	-2.472528	0.000000	-10.000000	-0.575000	27.983334	65.000000	1023.000000	1023.000000	2046.000000
26.580000	-0.020236	-11.959569	-2.582289	-3.427465	-3.654189	-2.295626	0.000000	-10.000000	-0.600000	29.133333	74.166664	1023.000000	1023.000000	2046.000000
26.600000	-0.018824	-11.124984	-2.366860	-3.250066	-3.411991	-2.096066	0.000000	-10.000000	-0.616667	30.016666	83.666664	1023.000000	1023.000000	2046.000000
26.620001	-0.017539	-10.365627	-2.173771	-3.085820	-3.171561	-1.934475	0.000000	-10.000000	-0.633333	30.583334	93.500000	1023.000000	1023.000000	2046.000000
26.639999	-0.016232	-9.593114	-1.992078	-2.945748	-2.900362	-1.754925	0.000000	-10.000000	-0.650000	31.266668	103.666664	1023.000000	1023.000000	2046.000000
26.660000	-0.014825	-8.761666	-1.691982	-2.733294	-2.712384	-1.624007	0.000000	-10.000000	-0.683333	31.600000	114.000000	1023.000000	1023.000000	2046.000000
26.680000	-0.013626	-8.053221	-1.451633	-2.604312	-2.608119	-1.389157	0.000000	-10.000000	-0.708333	32.166668	124.666664	1023.000000	1023.000000	2046.000000
26.700001	-0.013463	-7.956617	-1.375719	-2.517383	-2.606427	-1.457088	0.000000	-10.000000	-0.741667	32.566666	139.000000	1023.000000	1023.000000	2046.000000
26.719999	-0.013534	-7.998710	-1.348455	-2.517966	-2.632328	-1.499960	0.000000	-10.000000	-0.758333	33.049999	149.833328	1023.000000	1023.000000	2046.000000
26.740000	-0.013666	-8.076615	-1.368019	-2.591253	-2.575875	-1.541468	0.000000	-10.000000	-0.766667	33.616665	160.666672	1023.000000	1023.000000	2046.000000
26.760000	-0.013101	-7.742944	-1.270057	-2.540218	-2.469104	-1.463566	0.000000	-10.000000	-0.758333	33.799999	168.000000	1023.000000	1023.000000	2046.000000
26.780001	-0.011619	-6.866598	-1.094751	-2.310320	-2.180941	-1.280586	0.000000	-10.000000	-0.750000	33.983334	179.166672	1023.000000	1023.000000	2046.000000
26.799999	-0.010115	-5.977689	-0.821082	-1.955799	-2.038828	-1.161980	0.000000	-10.000000	-0.741667	33.716667	190.500000	1023.000000	1023.000000	2046.000000
26.820000	-0.008672	-5.125153	-0.861636	-1.670426	-1.666961	-0.926131	0.000000	-10.000000	-0.741667	33.533333	201.833328	1023.000000	1023.000000	2046.000000
26.840000	-0.007970	-4.710357	-0.898345	-1.473784	-1.484805	-0.853423	0.000000	-10.000000	-0.750000	33.400002	213.000000	1023.000000	1023.000000	2046.000000
26.860001	-0.008613	-5.090232	-0.982450	-1.373113	-1.627506	-1.107163	0.000000	-10.000000	-0.758333	33.549999	224.166672	1023.000000	1023.000000	2046.000000
26.879999	-0.010699	-6.323264	-1.158937	-1.535970	-2.013241	-1.615116	0.000000	-10.000000	-0.758333	33.416668	235.333328	1023.000000	1023.000000	2046.000000
26.900000	-0.013412	-7.926379	-1.607464	-1.790644	-2.480628	-2.047644	0.000000	-10.000000	-0.741667	33.366669	246.500000	1023.000000	1023.000000	2046.000000
26.920000	-0.015197	-8.981700	-1.979471	-2.098040	-2.725636	-2.178553	0.000000	-10.000000	-0.708333	33.066666	257.666656	1023.000000	1023.000000	2046.000000
26.940001	-0.015576	-9.205639	-2.258714	-2.171143	-2.614735	-2.161047	0.000000	-10.000000	-0.691667	32.666668	268.833344	1023.000000	1023.000000	2046.000000
26.959999	-0.015451	-9.131470	-2.349836	-2.175807	-2.495298	-2.110530	0.000000	-10.000000	-0.666667	32.000000	279.833344	1023.000000	1023.000000	2046.000000
26.980000	-0.015163	-8.961135	-2.436737	-2.075959	-2.356818	-2.091620	0.000000	-10.000000	-0.683333	31.666668	290.666656	1023.000000	1023.000000	2046.000000
27.000000	-0.014561	-8.605782	-2.412431	-2.036549	-2.216061	-1.940741	0.000000	-10.000000	-0.658333	31.566668	301.166656	1023.000000	1023.000000	2046.000000
27.020000	-0.013952	-8.245600	-2.323657	-1.866535	-2.147880	-1.907528	0.000000	-10.000000	-0.658333	31.400000	311.833344	1023.000000	1023.000000	2046.000000
27.040001	-0.013188	-7.794344	-2.233191	-1.784718	-2.012119	-1.764316	0.000000	-10.000000	-0.641667	31.283333	322.166656	1023.000000	1023.000000	2046.000000
27.059999	-0.012188	-7.202963	-2.144282	-1.605054	-1.776950	-1.676677	0.000000	-10.000000	-0.641667	30.983334	332.666656	1023.000000	1023.000000	2046.000000
27.080000	-0.010883	-6.431929	-1.924635	-1.507002	-1.571963	-1.428329	0.000000	-10.000000	-0.641667	31.000000	343.000000	1023.000000	1023.000000	2046.000000
27.100000	-0.009675	-5.718028	-1.757227	-1.273313	-1.339837	-1.347650	0.000000	-10.000000	-0.641667	30.700001	353.333344	1023.000000	1023.000000	2046.000000
27.120001	-0.008361	-4.941509	-1.529878	-1.164755	-1.133149	-1.113727	0.000000	-10.000000	-0.666667	31.100000	363.666656	1023.000000	1023.000000	2046.000000
27.139999	-0.006967	-4.117239	-1.398394	-0.988230	-0.792348	-0.938266	0.000000	-10.000000	-0.683333	31.416668	374.000000	1023.000000	1023.000000	2046.000000
27.160000	-0.005185	-3.064079	-1.170752	-0.818614	-0.455330	-0.619384	0.000000	-10.000000	-0.683333	31.733334	384.500000	1023.000000	1023.000000	2046.000000
27.180000	-0.003424	-2.023525	-0.902889	-0.539439	-0.118222	-0.462976	0.000000	-10.000000	-0.658333	31.416668	395.000000	1023.000000	1023.000000	2046.000000
27.200001	-0.001544	-0.912529	-0.544772	-0.317377	0.215930	-0.266310	0.000000	-10.000000	-0.633333	31.250000	405.666656	1023.000000	1023.000000	2046.000000
27.219999	-0.000012	-0.006858	-0.237442	-0.207951	0.506583	-0.068048	0.000000	-10.000000	-0.600000	30.833334	416.166656	1023.000000	1023.000000	2046.000000
27.240000	0.001128	0.666885	-0.002702	-0.170006	0.740804	0.098789	0.000000	-10.000000	-0.550000	30.100000	426.500000	1023.000000	1023.000000	2046.000000
27.260000	0.001601	0.946306	0.109240	-0.232582	0.911711	0.157937	0.000000	-10.000000	-0.483333	28.733334	436.500000	1023.000000	1023.000000	2046.000000
27.280001	0.001983	1.171913	0.261355	-0.256575	0.997907	0.169226	0.000000	-10.000000	-0.408333	26.783335	446.333344	1023.000000	1023.000000	2046.000000
27.299999	0.002206	1.304029	0.241676	-0.249821	1.149516	0.162658	0.000000	-10.000000	-0.358333	25.066668	455.833344	1023.000000	1023.000000	2046.000000
27.320000	0.002636	1.557928	0.419973	-0.279823	1.180819	0.236959	0.000000	-10.000000	-0.308333	23.416666	464.666656	1023.000000	1023.000000	2046.000000
27.340000	0.003442	2.034196	0.594845	-0.183433	1.311633	0.311152	0.000000	-10.000000	-0.266667	22.016666	472.666656	1023.000000	1023.000000	2046.000000
27.360001	0.004194	2.478672	0.886901	-0.122262	1.334548	0.379484	0.000000	-10.000000	-0.225000	20.350000	480.166656	1023.000000	1023.000000	2046.000000
27.379999	0.004809	2.841914	1.070416	-0.034544	1.407442	0.398600	0.000000	-10.000000	-0.166667	18.616667	487.000000	1023.000000	1023.000000	2046.000000
27.400000	0.005533	3.269910	1.260267	-0.019980	1.521109	0.508515	0.000000	-10.000000	-0.108333	16.500000	493.500000	1023.000000	1023.000000	2046.000000
27.420000	0.006205	3.667056	1.278358	0.045057	1.718664	0.624976	0.000000	-10.000000	-0.058333	14.150001	499.333344	1023.000000	1023.000000	2046.000000
27.440001	0.006910	4.083845	1.470142	0.152901	1.756139	0.704663	0.000000	-10.000000	-0.025000	11.466667	504.500000	1023.000000	1023.000000	2046.000000
27.459999	0.007545	4.458817	1.545851	0.269743	1.857334	0.785889	0.000000	-10.000000	-0.016667	8.916667	508.833344	1023.000000	1023.000000	2046.000000
27.480000	0.008258	4.880479	1.597233	0.372335	2.035561	0.875350	0.000000	-10.000000	0.000000	6.033333	512.333313	1023.000000	1023.000000	2046.000000
27.500000	0.009072	5.361544	1.630096	0.465216	2.212604	1.053629	0.000000	-10.000000	0.016667	2.750000	514.833313	1023.000000	1023.000000	2046.000000
27.520000	0.009782	5.781375	1.759840	0.588438	2.299239	1.133857	0.000000	-10.000000	0.033333	-0.316667	516.333313	1023.000000	1023.000000	2046.000000
27.540001	0.010201	6.029019	1.866327	0.679287	2.287736	1.195669	0.000000	-10.000000	0.050000	-2.583333	516.833313	1023.000000	1023.000000	2046.000000
27.559999	0.010677	6.310042	1.904533	0.755514	2.403927	1.246068	0.000000	-10.000000	0.058333	-4.450000	517.000000	1023.000000	1023.000000	2046.000000
27.580000	0.010991	6.495454	1.980297	0.770309	2.423939	1.320909	0.000000	-10.000000	0.058333	-6.033333	517.000000	1023.000000	1023.000000	2046.000000
27.600000	0.011352	6.709164	2.047902	0.875781	2.478552	1.306929	0.000000	-10.000000	0.075000	-7.483334	517.000000	1023.000000	1023.000000	2046.000000
27.620001	0.011522	6.809239	2.094252	0.891421	2.447390	1.376176	0.000000	-10.000000	0.083333	-8.316667	517.000000	1023.000000	1023.000000	2046.000000
27.639999	0.011476	6.782094	2.146357	0.955329	2.361669	1.318739	0.000000	-10.000000	0.100000	-9.033333	517.000000	1023.000000	1023.000000	2046.000000
27.660000	0.011570	6.837760	2.174150	0.967550	2.350586	1.345475	0.000000	-10.000000	0.100000	-9.650000	517.000000	1023.000000	1023.000000	2046.000000
27.680000	0.011713	6.922136	2.192045	1.005412	2.379972	1.344707	0.000000	-10.000000	0.108333	-10.266666	513.500000	1023.000000	1023.000000	2046.000000
27.700001	0.011782	6.963315	2.244847	1.009994	2.339854	1.368619	0.000000	-10.000000	0.108333	-10.850000	505.833344	1023.000000	1023.000000	2046.000000
27.719999	0.011798	6.972522	2.269412	1.049326	2.307888	1.345896	0.000000	-10.000000	0.108333	-11.500000	496.833344	1023.000000	1023.000000	2046.000000
27.740000	0.011618	6.866351	2.289808	1.127779	2.212867	1.235897	0.000000	-10.000000	0.108333	-12.266666	490.000000	1023.000000	1023.000000	2046.000000
27.760000	0.011721	6.927205	2.348560	1.116052	2.193165	1.269428	0.000000	-10.000000	0.116667	-12.883333	485.666656	1023.000000	1023.000000	2046.000000
27.780001	0.011808	6.978517	2.342430	1.192451	2.192273	1.251362	0.000000	-10.000000	0.133333	-13.416667	481.333344	1023.000000	1023.000000	2046.000000
27.799999	0.011955	7.065300	2.414596	1.166262	2.161346	1.323096	0.000000	-10.000000	0.141667	-13.783334	476.666656	1023.000000	1023.000000	2046.000000
27.820000	0.011858	7.008243	2.434454	1.221918	2.106207	1.245663	0.000000	-10.000000	0.166667	-14.266666	472.166656	1023.000000	1023.000000	2046.000000
27.840000	0.012332	7.288507	2.623892	1.227190	2.137927	1.299497	0.000000	-10.000000	0.183333	-14.550000	467.333344	1023.000000	1023.000000	2046.000000
27.860001	0.012922	7.637018	2.778801	1.388579	2.183104	1.286534	0.000000	-10.000000	0.200000	-14.666667	462.500000	1023.000000	1023.000000	2046.000000
27.879999	0.012839	7.588006	2.783245	1.363382	2.096572	1.344807	0.000000	-10.000000	0.183333	-14.333333	457.666656	1023.000000	1023.000000	2046.000000
27.900000	0.012327	7.285458	2.653115	1.329085	2.041902	1.261356	0.000000	-10.000000	0.175000	-13.883333	452.833344	1023.000000	1023.000000	2046.000000
27.920000	0.011291	6.672812	2.549885	1.184988	1.835078	1.102860	0.000000	-10.000000	0.175000	-13.483334	448.333344	1023.000000	1023.000000	2046.000000
27.940001	0.011316	6.687619	2.576480	1.158046	1.805256	1.147837	0.000000	-10.000000	0.191667	-13.616667	443.666656	1023.000000	1023.000000	2046.000000
27.959999	0.011366	6.717018	2.620466	1.202731	1.724849	1.168971	0.000000	-10.000000	0.200000	-14.333334	439.166656	1023.000000	1023.000000	2046.000000
27.980000	0.011402	6.738792	2.582412	1.369870	1.647268	1.139242	0.000000	-10.000000	0.208333	-15.283334	434.333344	1023.000000	1023.000000	2046.000000
28.000000	0.010923	6.455775	2.384439	1.469637	1.544875	1.056825	0.000000	-10.000000	0.225000	-16.250000	429.333344	1023.000000	1023.000000	2046.000000
28.020000	0.009768	5.772763	2.154027	1.487247	1.246996	0.884493	0.000000	-10.000000	0.233333	-16.866667	424.000000	1023.000000	1023.000000	2046.000000
28.040001	0.007055	4.169318	1.835903	1.329821	0.685889	0.317705	0.000000	-10.000000	0.241667	-17.216667	418.333344	1023.000000	1023.000000	2046.000000
28.059999	0.003025	1.787643	1.384151	0.933179	-0.113828	-0.415859	0.000000	-10.000000	0.241667	-17.200001	412.500000	1023.000000	1023.000000	2046.000000
28.080000	-0.001117	-0.660416	0.693549	0.442653	-0.815609	-0.981009	0.000000	-10.000000	0.250000	-17.233334	406.666656	1023.000000	1023.000000	2046.000000
28.100000	-0.004066	-2.403008	0.205122	0.007015	-1.332880	-1.282265	0.000000	-10.000000	0.258333	-17.800001	401.000000	1023.000000	1023.000000	2046.000000
28.120001	-0.005921	-3.499501	-0.138613	-0.246672	-1.599488	-1.514729	0.000000	-10.000000	0.291667	-18.700001	395.000000	1023.000000	1023.000000	2046.000000
28.139999	-0.007319	-4.325247	-0.428239	-0.324117	-1.807586	-1.765305	0.000000	-10.000000	0.341667	-19.700001	388.833344	1023.000000	1023.000000	2046.000000
28.160000	-0.008560	-5.059102	-0.747575	-0.438994	-1.935681	-1.936851	0.000000	-10.000000	0.375000	-20.350000	382.166656	1023.000000	1023.000000	2046.000000
28.180000	-0.009687	-5.724895	-1.028374	-0.546385	-2.153598	-1.996538	0.000000	-10.000000	0.391667	-20.983334	375.500000	1023.000000	1023.000000	2046.000000
28.200001	-0.010741	-6.347955	-1.287828	-0.631040	-2.313971	-2.115117	0.000000	-10.000000	0.383333	-21.616667	368.333344	1023.000000	1023.000000	2046.000000
28.219999	-0.011548	-6.824800	-1.468122	-0.770734	-2.484942	-2.101003	0.000000	-10.000000	0.391667	-22.150000	361.166656	1023.000000	1023.000000	2046.000000
28.240000	-0.012454	-7.360389	-1.647687	-0.786704	-2.652086	-2.273911	0.000000	-10.000000	0.383333	-22.433334	353.666656	1023.000000	1023.000000	2046.000000
28.260000	-0.012929	-7.641320	-1.812691	-0.916993	-2.669414	-2.242221	0.000000	-10.000000	0.375000	-22.133333	346.333344	1023.000000	1023.000000	2046.000000
28.280001	-0.013240	-7.825054	-1.906145	-0.960437	-2.704285	-2.254188	0.000000	-10.000000	0.358333	-21.783335	341.333344	1023.000000	1023.000000	2046.000000
28.299999	-0.013565	-8.017063	-1.891370	-1.082087	-2.810449	-2.233157	0.000000	-10.000000	0.350000	-21.433334	334.166656	1023.000000	1023.000000	2046.000000
28.320000	-0.013842	-8.180538	-1.928808	-1.149338	-2.873135	-2.229258	0.000000	-10.000000	0.358333	-21.466667	326.833344	1023.000000	1023.000000	2046.000000
28.340000	-0.013748	-8.125185	-1.961280	-1.165326	-2.830985	-2.167594	0.000000	-10.000000	0.375000	-21.533333	317.166656	1023.000000	1023.000000	2046.000000
28.360001	-0.013442	-7.944367	-1.921911	-1.173318	-2.760861	-2.088278	0.000000	-10.000000	0.391667	-21.950001	307.333344	1023.000000	1023.000000	2046.000000
28.379999	-0.013027	-7.698709	-1.874883	-1.171301	-2.667063	-1.985462	0.000000	-10.000000	0.400000	-22.316666	300.000000	1023.000000	1023.000000	2046.000000
28.400000	-0.013083	-7.732327	-1.809944	-1.160096	-2.709751	-2.052536	0.000000	-10.000000	0.400000	-22.633333	292.666656	1023.000000	1023.000000	2046.000000
28.420000	-0.013771	-8.138923	-1.848825	-1.266010	-2.852490	-2.171597	0.000000	-10.000000	0.400000	-22.533333	287.666656	1023.000000	1023.000000	2046.000000
28.440001	-0.014863	-8.783968	-1.993360	-1.503790	-2.964998	-2.321821	0.000000	-10.000000	0.408333	-22.800001	280.333344	1023.000000	1023.000000	2046.000000
28.459999	-0.015739	-9.301994	-2.110853	-1.814896	-3.048451	-2.327795	0.000000	-10.000000	0.416667	-22.983334	272.666656	1023.000000	1023.000000	2046.000000
28.480000	-0.016672	-9.853298	-2.129919	-2.026300	-3.241877	-2.455203	0.000000	-10.000000	0.416667	-23.166666	265.000000	1023.000000	1023.000000	2046.000000
28.500000	-0.017571	-10.384731	-2.125727	-2.192903	-3.480163	-2.585939	0.000000	-10.000000	0.408333	-22.866667	257.166656	1023.000000	1023.000000	2046.000000
28.520000	-0.018111	-10.703819	-2.144528	-2.369710	-3.570949	-2.618632	0.000000	-10.000000	0.400000	-22.483334	249.500000	1023.000000	1023.000000	2046.000000
28.540001	-0.018552	-10.964484	-2.093239	-2.515038	-3.723778	-2.632428	0.000000	-10.000000	0.400000	-22.416668	242.000000	1023.000000	1023.000000	2046.000000
28.559999	-0.019242	-11.372115	-2.081089	-2.645862	-3.954991	-2.690174	0.000000	-10.000000	0.400000	-22.316668	234.500000	1023.000000	1023.000000	2046.000000
28.580000	-0.019796	-11.699450	-2.167556	-2.682554	-4.048666	-2.800674	0.000000	-10.000000	0.400000	-22.466667	227.000000	1023.000000	1023.000000	2046.000000
28.600000	-0.020137	-11.901112	-2.245335	-2.813024	-4.067365	-2.775389	0.000000	-10.000000	0.400000	-22.383333	219.500000	1023.000000	1023.000000	2046.000000
28.620001	-0.020185	-11.929542	-2.261994	-2.871785	-4.041771	-2.753991	0.000000	-10.000000	0.383333	-22.383333	212.000000	1023.000000	1023.000000	2046.000000
28.639999	-0.020390	-12.050543	-2.222999	-2.874539	-4.168735	-2.784271	0.000000	-10.000000	0.383333	-22.300001	204.500000	1023.000000	1023.000000	2046.000000
28.660000	-0.020617	-12.184769	-2.272028	-2.898089	-4.206264	-2.808388	0.000000	-10.000000	0.375000	-22.016666	197.166672	1023.000000	1023.000000	2046.000000
28.680000	-0.020603	-12.176597	-2.317708	-2.912009	-4.193022	-2.753857	0.000000	-10.000000	0.375000	-21.683334	189.833328	1023.000000	1023.000000	2046.000000
28.700001	-0.020619	-12.185753	-2.357348	-2.922525	-4.193314	-2.712567	0.000000	-10.000000	0.358333	-21.233334	182.666672	1023.000000	1023.000000	2046.000000
28.719999	-0.020784	-12.283280	-2.366488	-2.910617	-4.267573	-2.738601	0.000000	-10.000000	0.350000	-20.950001	175.500000	1023.000000	1023.000000	2046.000000
28.740000	-0.020719	-12.244642	-2.350077	-2.899929	-4.284506	-2.710130	0.000000	-10.000000	0.350000	-20.500000	168.500000	1023.000000	1023.000000	2046.000000
28.760000	-0.020716	-12.242867	-2.413568	-2.907659	-4.263489	-2.658152	0.000000	-10.000000	0.350000	-20.000000	161.666672	1023.000000	1023.000000	2046.000000
28.780001	-0.020714	-12.241784	-2.307196	-2.892046	-4.405418	-2.637124	0.000000	-10.000000	0.333333	-19.466667	155.000000	1023.000000	1023.000000	2046.000000
28.799999	-0.020805	-12.295715	-2.277241	-2.843437	-4.484055	-2.690983	0.000000	-10.000000	0.333333	-19.166666	148.500000	1023.000000	1023.000000	2046.000000
28.820000	-0.020817	-12.302608	-2.298522	-2.878324	-4.478441	-2.647321	0.000000	-10.000000	0.300000	-18.866667	142.000000	1023.000000	1023.000000	2046.000000
28.840000	-0.020783	-12.282581	-2.271464	-2.889695	-4.493110	-2.628312	0.000000	-10.000000	0.283333	-18.500000	135.666672	1023.000000	1023.000000	2046.000000
28.860001	-0.020870	-12.334186	-2.271570	-2.899525	-4.529136	-2.633955	0.000000	-10.000000	0.250000	-17.966667	129.500000	1023.000000	1023.000000	2046.000000
28.879999	-0.021211	-12.535498	-2.301026	-2.877016	-4.629435	-2.728020	0.000000	-10.000000	0.241667	-17.533333	123.500000	1023.000000	1023.000000	2046.000000
28.900000	-0.021188	-12.521969	-2.274242	-2.905972	-4.660764	-2.680991	0.000000	-10.000000	0.233333	-17.133333	117.500000	1023.000000	1023.000000	2046.000000
28.920000	-0.021265	-12.567765	-2.252681	-2.981194	-4.696568	-2.637322	0.000000	-10.000000	0.216667	-16.816668	111.833336	1023.000000	1023.000000	2046.000000
28.940001	-0.021357	-12.621938	-2.262895	-3.025608	-4.721372	-2.612064	0.000000	-10.000000	0.208333	-16.400002	106.166664	1023.000000	1023.000000	2046.000000
28.959999	-0.021548	-12.734648	-2.247712	-3.017274	-4.810948	-2.658714	0.000000	-10.000000	0.200000	-15.966667	100.833336	1023.000000	1023.000000	2046.000000
28.980000	-0.021610	-12.771717	-2.248132	-2.996141	-4.838286	-2.689158	0.000000	-10.000000	0.208333	-15.733334	95.500000	1023.000000	1023.000000	2046.000000
29.000000	-0.021578	-12.752474	-2.248895	-3.054976	-4.834113	-2.614490	0.000000	-10.000000	0.216667	-15.616667	90.333336	1023.000000	1023.000000	2046.000000
29.020000	-0.021710	-12.830386	-2.241917	-3.062925	-4.870806	-2.654739	0.000000	-10.000000	0.216667	-15.600000	85.166664	1023.000000	1023.000000	2046.000000
29.040001	-0.021903	-12.944942	-2.286568	-3.011579	-4.909374	-2.737421	0.000000	-10.000000	0.216667	-15.683333	79.833336	1023.000000	1023.000000	2046.000000
29.059999	-0.021971	-12.984645	-2.236642	-3.066588	-4.977416	-2.703999	0.000000	-10.000000	0.208333	-15.850000	74.666664	1023.000000	1023.000000	2046.000000
29.080000	-0.021881	-12.931771	-2.223061	-3.142517	-4.952456	-2.613738	0.000000	-10.000000	0.216667	-16.083334	69.333336	1023.000000	1023.000000	2046.000000
29.100000	-0.021635	-12.786363	-2.085608	-3.090102	-4.962430	-2.648222	0.000000	-10.000000	0.216667	-16.050001	64.000000	1023.000000	1023.000000	2046.000000
29.120001	-0.021507	-12.710773	-2.037102	-3.021023	-4.994670	-2.657977	0.000000	-10.000000	0.216667	-15.883334	58.666668	1023.000000	1023.000000	2046.000000
29.139999	-0.022082	-13.050238	-2.057198	-3.105829	-5.190087	-2.697124	0.000000	-10.000000	0.208333	-15.216667	53.333332	1023.000000	1023.000000	2046.000000
29.160000	-0.022985	-13.583879	-2.175292	-3.275067	-5.360722	-2.772799	0.000000	-10.000000	0.175000	-14.200000	48.166668	1023.000000	1023.000000	2046.000000
29.180000	-0.024356	-14.394484	-2.339111	-3.391547	-5.597434	-3.066391	0.000000	-10.000000	0.133333	-12.816667	43.333332	1023.000000	1023.000000	2046.000000
29.200001	-0.025136	-14.855444	-2.426416	-3.519491	-5.755508	-3.154029	0.000000	-10.000000	0.091667	-11.400001	39.000000	1023.000000	1023.000000	2046.000000
29.219999	-0.025103	-14.835835	-2.508716	-3.542564	-5.678384	-3.106170	0.000000	-10.000000	0.066667	-9.900001	35.333332	1023.000000	1023.000000	2046.000000
29.240000	-0.025204	-14.895382	-2.583105	-3.473922	-5.698035	-3.140319	0.000000	-10.000000	0.050000	-8.050000	32.000000	1023.000000	1023.000000	2046.000000
29.260000	-0.025202	-14.894482	-2.778423	-3.412781	-5.595904	-3.107374	0.000000	-10.000000	0.016667	-5.266667	29.333334	1023.000000	1023.000000	2046.000000
29.280001	-0.025724	-15.203119	-2.962095	-3.409128	-5.673839	-3.158057	0.000000	-10.000000	-0.008333	-3.016667	27.666666	1023.000000	1023.000000	2046.000000
29.299999	-0.027018	-15.967544	-3.280912	-3.439446	-5.834562	-3.412623	0.000000	-10.000000	-0.050000	1.416667	27.000000	1023.000000	1023.000000	2046.000000
29.320000	-0.029136	-17.219639	-3.498571	-3.636724	-6.207353	-3.876991	0.000000	-10.000000	-0.100000	6.600000	27.000000	1023.000000	1023.000000	2046.000000
29.340000	-0.032290	-19.083147	-4.030418	-3.999459	-6.699922	-4.353348	0.000000	-10.000000	-0.158333	12.516666	27.000000	1023.000000	1023.000000	2046.000000
29.360001	-0.034895	-20.623173	-4.621674	-4.407503	-6.974763	-4.619233	0.000000	-10.000000	-0.191667	15.500000	27.000000	1023.000000	1023.000000	2046.000000
29.379999	-0.035903	-21.218424	-4.878470	-4.575458	-7.036738	-4.727757	0.000000	-10.000000	-0.191667	16.366667	27.000000	1023.000000	1023.000000	2046.000000
29.400000	-0.036120	-21.347078	-5.015126	-4.619900	-6.957425	-4.754628	0.000000	-10.000000	-0.208333	16.683334	25.666666	1023.000000	1023.000000	2046.000000
29.420000	-0.035983	-21.265720	-5.198710	-4.620056	-6.770218	-4.676737	0.000000	-10.000000	-0.208333	17.333334	25.666666	1023.000000	1023.000000	2046.000000
29.440001	-0.036173	-21.378166	-5.346598	-4.576801	-6.748795	-4.705973	0.000000	-10.000000	-0.225000	18.400000	27.500000	1023.000000	1023.000000	2046.000000
29.459999	-0.036111	-21.341850	-5.494611	-4.525365	-6.658829	-4.663046	0.000000	-10.000000	-0.241667	19.516666	33.000000	1023.000000	1023.000000	2046.000000
29.480000	-0.035708	-21.103273	-5.587327	-4.446988	-6.471983	-4.596975	0.000000	-10.000000	-0.291667	20.683334	39.333332	1023.000000	1023.000000	2046.000000
29.500000	-0.034944	-20.651869	-5.465081	-4.409021	-6.378367	-4.399399	0.000000	-10.000000	-0.358333	21.883333	46.166668	1023.000000	1023.000000	2046.000000
29.520000	-0.034141	-20.177307	-5.378405	-4.328940	-6.214993	-4.254969	0.000000	-10.000000	-0.400000	23.333334	53.333332	1023.000000	1023.000000	2046.000000
29.540001	-0.033114	-19.570086	-5.229441	-4.222172	-6.013043	-4.105429	0.000000	-10.000000	-0.433333	24.633333	61.000000	1023.000000	1023.000000	2046.000000
29.559999	-0.032055	-18.944706	-5.132514	-4.101111	-5.749599	-3.961483	0.000000	-10.000000	-0.441667	25.533335	69.000000	1023.000000	1023.000000	2046.000000
29.580000	-0.030598	-18.083622	-4.960578	-3.927227	-5.429850	-3.765969	0.000000	-10.000000	-0.458333	26.266666	77.333336	1023.000000	1023.000000	2046.000000
29.600000	-0.028750	-16.991213	-4.645413	-3.841075	-5.121762	-3.382962	0.000000	-10.000000	-0.458333	26.783335	85.833336	1023.000000	1023.000000	2046.000000
29.620001	-0.027165	-16.054239	-4.368107	-3.638118	-4.808837	-3.239177	0.000000	-10.000000	-0.458333	27.000000	94.666664	1023.000000	1023.000000	2046.000000
29.639999	-0.025333	-14.971885	-4.106007	-3.430371	-4.387439	-3.048067	0.000000	-10.000000	-0.441667	26.900002	103.500000	1023.000000	1023.000000	2046.000000
29.660000	-0.023995	-14.181175	-3.831031	-3.380255	-4.123661	-2.846228	0.000000	-10.000000	-0.441667	26.650002	112.500000	1023.000000	1023.000000	2046.000000
29.680000	-0.023228	-13.727845	-3.726415	-3.405486	-3.899824	-2.696120	0.000000	-10.000000	-0.425000	26.466667	121.500000	1023.000000	1023.000000	2046.000000
29.700001	-0.022981	-13.581885	-3.650382	-3.487544	-3.754851	-2.689108	0.000000	-10.000000	-0.416667	26.283333	127.500000	1023.000000	1023.000000	2046.000000
29.719999	-0.022587	-13.348655	-3.541615	-3.544285	-3.627720	-2.635034	0.000000	-10.000000	-0.416667	25.983334	136.333328	1023.000000	1023.000000	2046.000000
29.740000	-0.022154	-13.092794	-3.436420	-3.572145	-3.501336	-2.582894	0.000000	-10.000000	-0.450000	26.049999	145.000000	1023.000000	1023.000000	2046.000000
29.760000	-0.021637	-12.787238	-3.294576	-3.578047	-3.428358	-2.486257	0.000000	-10.000000	-0.483333	26.433334	156.500000	1023.000000	1023.000000	2046.000000
29.780001	-0.020871	-12.334702	-3.078019	-3.507601	-3.341885	-2.407196	0.000000	-10.000000	-0.500000	27.066668	165.166672	1023.000000	1023.000000	2046.000000
29.799999	-0.019862	-11.738491	-2.839513	-3.419947	-3.205247	-2.273785	0.000000	-10.000000	-0.508333	27.516668	174.166672	1023.000000	1023.000000	2046.000000
29.820000	-0.018881	-11.158557	-2.696480	-3.276925	-2.993555	-2.191597	0.000000	-10.000000	-0.508333	27.750000	183.333328	1023.000000	1023.000000	2046.000000
29.840000	-0.017681	-10.449741	-2.479520	-3.198565	-2.765669	-2.005987	0.000000	-10.000000	-0.516667	28.100000	192.500000	1023.000000	1023.000000	2046.000000
29.860001	-0.016442	-9.717069	-2.223656	-3.098444	-2.595413	-1.799556	0.000000	-10.000000	-0.508333	28.250000	201.833328	1023.000000	1023.000000	2046.000000
29.879999	-0.015161	-8.960319	-2.057458	-2.918297	-2.324896	-1.659667	0.000000	-10.000000	-0.516667	28.166666	211.166672	1023.000000	1023.000000	2046.000000
29.900000	-0.013718	-8.107459	-1.857649	-2.698084	-2.039163	-1.512563	0.000000	-10.000000	-0.533333	28.150000	220.666672	1023.000000	1023.000000	2046.000000
29.920000	-0.012192	-7.205533	-1.694529	-2.538455	-1.712872	-1.259677	0.000000	-10.000000	-0.566667	28.383333	230.000000	1023.000000	1023.000000	2046.000000
29.940001	-0.010613	-6.272481	-1.423045	-2.334921	-1.459788	-1.054727	0.000000	-10.000000	-0.583333	28.766666	239.500000	1023.000000	1023.000000	2046.000000
29.959999	-0.009035	-5.339589	-1.172817	-2.126709	-1.204487	-0.835577	0.000000	-10.000000	-0.583333	29.100000	249.000000	1023.000000	1023.000000	2046.000000
29.980000	-0.007369	-4.355077	-0.976091	-1.848376	-0.871286	-0.659325	0.000000	-10.000000	-0.583333	29.300001	258.666656	1023.000000	1023.000000	2046.000000
30.000000	-0.005603	-3.311294	-0.745654	-1.675920	-0.513545	-0.376176	0.000000	-10.000000	-0.591667	29.516668	268.500000	1023.000000	1023.000000	2046.000000
30.020000	-0.003907	-2.309244	-0.379257	-1.505194	-0.322865	-0.101929	0.000000	-10.000000	-0.600000	29.600000	278.500000	1023.000000	1023.000000	2046.000000
30.040001	-0.002393	-1.414259	-0.136353	-1.236259	-0.034459	-0.007188	0.000000	-10.000000	-0.600000	29.583334	288.166656	1023.000000	1023.000000	2046.000000
30.059999	-0.000826	-0.487947	0.048244	-0.977634	0.312266	0.129177	0.000000	-10.000000	-0.616667	29.600000	297.833344	1023.000000	1023.000000	2046.000000
30.080000	0.000653	0.385777	0.354112	-0.833192	0.485198	0.379659	0.000000	-10.000000	-0.625000	29.783333	307.500000	1023.000000	1023.000000	2046.000000
30.100000	0.002076	1.227094	0.595642	-0.687604	0.714107	0.604948	0.000000	-10.000000	-0.633333	30.100000	314.166656	1023.000000	1023.000000	2046.000000
30.120001	0.003270	1.932424	0.740578	-0.423044	1.007863	0.607027	0.000000	-10.000000	-0.616667	30.283333	324.166656	1023.000000	1023.000000	2046.000000
30.139999	0.004831	2.855285	0.989650	-0.285937	1.252025	0.899546	0.000000	-10.000000	-0.608333	30.216667	330.833344	1023.000000	1023.000000	2046.000000
30.160000	0.006247	3.691903	1.235449	-0.106154	1.505894	1.056714	0.000000	-10.000000	-0.600000	30.299999	344.166656	1023.000000	1023.000000	2046.000000
30.180000	0.007516	4.441915	1.407102	0.127990	1.756413	1.150410	0.000000	-10.000000	-0.600000	30.183334	354.333344	1023.000000	1023.000000	2046.000000
30.200001	0.008994	5.315412	1.629076	0.320475	2.061561	1.304300	0.000000	-10.000000	-0.600000	30.050001	368.000000	1023.000000	1023.000000	2046.000000
30.219999	0.010578	6.251667	1.939876	0.489970	2.291838	1.529982	0.000000	-10.000000	-0.600000	29.766666	375.000000	1023.000000	1023.000000	2046.000000
30.240000	0.011958	7.067452	2.143286	0.683204	2.568770	1.672192	0.000000	-10.000000	-0.600000	29.816668	384.833344	1023.000000	1023.000000	2046.000000
30.260000	0.013469	7.960076	2.409546	0.910323	2.808670	1.831537	0.000000	-10.000000	-0.600000	29.783333	394.500000	1023.000000	1023.000000	2046.000000
30.280001	0.015002	8.866108	2.635631	1.053480	3.102305	2.074692	0.000000	-10.000000	-0.600000	29.750000	404.166656	1023.000000	1023.000000	2046.000000
30.299999	0.016394	9.688788	2.825927	1.243699	3.368541	2.250622	0.000000	-10.000000	-0.600000	29.549999	414.166656	1023.000000	1023.000000	2046.000000
30.320000	0.017698	10.459739	3.071547	1.464775	3.575122	2.348294	0.000000	-10.000000	-0.600000	29.450001	420.833344	1023.000000	1023.000000	2046.000000
30.340000	0.018967	11.209340	3.302115	1.631859	3.747897	2.527468	0.000000	-10.000000	-0.608333	29.666668	434.166656	1023.000000	1023.000000	2046.000000
30.360001	0.019660	11.619025	3.436650	1.777468	3.822794	2.582113	0.000000	-10.000000	-0.625000	29.916668	444.166656	1023.000000	1023.000000	2046.000000
30.379999	0.019414	11.473467	3.452922	1.788375	3.775580	2.456590	0.000000	-10.000000	-0.633333	30.316668	457.500000	1023.000000	1023.000000	2046.000000
30.400000	0.018820	11.122680	3.522296	1.739538	3.637332	2.223515	0.000000	-10.000000	-0.633333	30.433334	467.500000	1023.000000	1023.000000	2046.000000
30.420000	0.018871	11.152730	3.474622	1.554270	3.801013	2.322825	0.000000	-10.000000	-0.616667	30.450001	477.833344	1023.000000	1023.000000	2046.000000
30.440001	0.019985	11.811006	3.642118	1.751374	4.042272	2.375242	0.000000	-10.000000	-0.608333	30.316666	484.833344	1023.000000	1023.000000	2046.000000
30.459999	0.021566	12.745572	3.937882	2.049013	4.225604	2.533073	0.000000	-10.000000	-0.566667	29.733334	495.166656	1023.000000	1023.000000	2046.000000
30.480000	0.023737	14.028415	4.157659	2.465435	4.540684	2.864637	0.000000	-10.000000	-0.508333	28.733334	505.166656	1023.000000	1023.000000	2046.000000
30.500000	0.024631	14.556824	4.142726	2.774771	4.659116	2.980210	0.000000	-10.000000	-0.433333	27.200001	518.166687	1023.000000	1023.000000	2046.000000
30.520000	0.024024	14.198355	4.007027	2.982544	4.529792	2.678993	0.000000	-10.000000	-0.391667	26.083334	524.500000	1023.000000	1023.000000	2046.000000
30.540001	0.021326	12.603710	3.617054	2.823287	4.060418	2.102952	0.000000	-10.000000	-0.341667	24.633335	533.333313	1023.000000	1023.000000	2046.000000
30.559999	0.018444	10.900466	3.263880	2.552884	3.513058	1.570643	0.000000	-10.000000	-0.291667	23.200001	541.666687	1023.000000	1023.000000	2046.000000
30.580000	0.016269	9.614697	3.018200	2.310883	3.032642	1.252972	0.000000	-10.000000	-0.216667	21.033335	552.500000	1023.000000	1023.000000	2046.000000
30.600000	0.015043	8.890577	2.755688	2.152251	2.883452	1.099187	0.000000	-10.000000	-0.175000	19.783335	557.500000	1023.000000	1023.000000	2046.000000
30.620001	0.014444	8.536322	2.468800	2.041274	2.949239	1.077008	0.000000	-10.000000	-0.158333	18.466667	562.166687	1023.000000	1023.000000	2046.000000
30.639999	0.014113	8.340792	2.362341	2.067740	2.918873	0.991838	0.000000	-10.000000	-0.141667	17.383335	568.333313	1023.000000	1023.000000	2046.000000
30.660000	0.013982	8.263334	2.225193	2.089025	2.986288	0.962829	0.000000	-10.000000	-0.125000	16.033333	576.166687	1023.000000	1023.000000	2046.000000
30.680000	0.014010	8.279989	2.110517	2.100749	3.037791	1.030932	0.000000	-10.000000	-0.100000	15.266666	581.833313	1023.000000	1023.000000	2046.000000
30.700001	0.014338	8.474051	2.111026	2.155480	3.097098	1.110447	0.000000	-10.000000	-0.083333	14.833333	585.333313	1023.000000	1023.000000	2046.000000
30.719999	0.014580	8.616623	2.162963	2.253949	3.112940	1.086772	0.000000	-10.000000	-0.091667	14.433333	588.833313	1023.000000	1023.000000	2046.000000
30.740000	0.015236	9.004697	2.188096	2.344327	3.283589	1.188684	0.000000	-10.000000	-0.091667	13.966667	595.333313	1023.000000	1023.000000	2046.000000
30.760000	0.015722	9.291570	2.274452	2.430959	3.340392	1.245766	0.000000	-10.000000	-0.108333	13.666667	600.000000	1023.000000	1023.000000	2046.000000
30.780001	0.016334	9.653228	2.424332	2.508430	3.415556	1.304909	0.000000	-10.000000	-0.100000	13.616667	604.666687	1023.000000	1023.000000	2046.000000
30.799999	0.017065	10.085223	2.447908	2.546745	3.647835	1.442735	0.000000	-10.000000	-0.100000	13.466667	607.666687	1023.000000	1023.000000	2046.000000
30.820000	0.017862	10.556332	2.531869	2.608962	3.852508	1.562993	0.000000	-10.000000	-0.100000	13.066668	612.333313	1023.000000	1023.000000	2046.000000
30.840000	0.018955	11.202651	2.651109	2.692294	4.042442	1.816806	0.000000	-10.000000	-0.075000	12.183333	616.666687	1023.000000	1023.000000	2046.000000
30.860001	0.019795	11.698867	2.820761	2.842030	4.179907	1.856168	0.000000	-10.000000	-0.041667	9.900001	622.166687	1023.000000	1023.000000	2046.000000
30.879999	0.020614	12.183150	2.960720	2.915736	4.350554	1.956142	0.000000	-10.000000	0.008333	6.816667	626.666687	1023.000000	1023.000000	2046.000000
30.900000	0.020965	12.390277	3.038243	2.892071	4.452172	2.007792	0.000000	-10.000000	0.033333	4.200000	629.833313	1023.000000	1023.000000	2046.000000
30.920000	0.020744	12.259502	3.080072	2.835644	4.434658	1.909128	0.000000	-10.000000	0.050000	1.133333	631.000000	1023.000000	1023.000000	2046.000000
30.940001	0.020172	11.921599	2.935547	2.610780	4.486082	1.889189	0.000000	-10.000000	0.050000	-2.616667	631.500000	1023.000000	1023.000000	2046.000000
30.959999	0.019675	11.627635	2.975746	2.394852	4.385087	1.871949	0.000000	-10.000000	0.066667	-7.266667	632.000000	1023.000000	1023.000000	2046.000000
30.980000	0.019123	11.301769	2.930656	2.251012	4.300723	1.819377	0.000000	-10.000000	0.083333	-9.900001	632.000000	1023.000000	1023.000000	2046.000000
31.000000	0.018681	11.040649	2.861883	2.119566	4.264709	1.794492	0.000000	-10.000000	0.100000	-11.266666	632.000000	1023.000000	1023.000000	2046.000000
31.020000	0.018634	11.012875	2.951179	2.044430	4.209567	1.807698	0.000000	-10.000000	0.116667	-12.166667	632.000000	1023.000000	1023.000000	2046.000000
31.040001	0.018406	10.878193	3.039619	1.964862	4.097600	1.776113	0.000000	-10.000000	0.158333	-13.483334	632.000000	1023.000000	1023.000000	2046.000000
31.059999	0.018193	10.752160	3.117173	1.910013	3.989007	1.735968	0.000000	-10.000000	0.200000	-14.733334	624.666687	1023.000000	1023.000000	2046.000000
31.080000	0.017732	10.479550	3.015044	1.866598	3.920805	1.677104	0.000000	-10.000000	0.233333	-16.066666	615.500000	1023.000000	1023.000000	2046.000000
31.100000	0.017581	10.390536	2.982096	1.818260	3.882701	1.707480	0.000000	-10.000000	0.250000	-17.416668	604.333313	1023.000000	1023.000000	2046.000000
31.120001	0.017443	10.308774	2.894884	1.741102	3.886122	1.786666	0.000000	-10.000000	0.291667	-18.766666	598.500000	1023.000000	1023.000000	2046.000000
31.139999	0.017448	10.311682	2.914326	1.734007	3.825178	1.838172	0.000000	-10.000000	0.333333	-19.816668	592.333313	1023.000000	1023.000000	2046.000000
31.160000	0.017419	10.294477	2.842101	1.822556	3.839572	1.790248	0.000000	-10.000000	0.366667	-20.833334	585.833313	1023.000000	1023.000000	2046.000000
31.180000	0.017517	10.352261	2.928513	1.897884	3.728384	1.797479	0.000000	-10.000000	0.383333	-21.500000	578.833313	1023.000000	1023.000000	2046.000000
31.200001	0.017541	10.366563	2.899872	1.921490	3.688284	1.856917	0.000000	-10.000000	0.391667	-22.166666	571.500000	1023.000000	1023.000000	2046.000000
31.219999	0.017565	10.381050	2.980634	1.993290	3.560120	1.847006	0.000000	-10.000000	0.416667	-22.666666	564.166687	1023.000000	1023.000000	2046.000000
31.240000	0.017412	10.290424	2.965838	2.013211	3.458402	1.852974	0.000000	-10.000000	0.433333	-23.250000	556.666687	1023.000000	1023.000000	2046.000000
31.260000	0.017212	10.172154	2.946157	2.091076	3.378435	1.756486	0.000000	-10.000000	0.466667	-23.850000	549.000000	1023.000000	1023.000000	2046.000000
31.280001	0.017073	10.090277	2.953083	2.077028	3.279173	1.780993	0.000000	-10.000000	0.500000	-24.533333	541.000000	1023.000000	1023.000000	2046.000000
31.299999	0.016685	9.860751	2.995623	2.045973	3.065830	1.753325	0.000000	-10.000000	0.533333	-25.366667	532.666687	1023.000000	1023.000000	2046.000000
31.320000	0.016120	9.526958	2.883610	2.059444	2.956662	1.627241	0.000000	-10.000000	0.558333	-26.200001	524.166687	1023.000000	1023.000000	2046.000000
31.340000	0.015527	9.176494	2.836718	2.016000	2.777658	1.546117	0.000000	-10.000000	0.591667	-27.033333	515.333313	1023.000000	1023.000000	2046.000000
31.360001	0.015088	8.917109	2.836405	1.959761	2.580395	1.540549	0.000000	-10.000000	0.633333	-27.983334	506.500000	1023.000000	1023.000000	2046.000000
31.379999	0.014389	8.503967	2.779400	1.890212	2.378500	1.455855	0.000000	-10.000000	0.666667	-28.833334	497.166656	1023.000000	1023.000000	2046.000000
31.400000	0.013720	8.108592	2.652771	1.914780	2.254054	1.286987	0.000000	-10.000000	0.700000	-29.600000	487.500000	1023.000000	1023.000000	2046.000000
31.420000	0.013212	7.808190	2.600974	1.886684	2.090566	1.229966	0.000000	-10.000000	0.741667	-30.083334	477.500000	1023.000000	1023.000000	2046.000000
31.440001	0.012707	7.509732	2.603712	1.807070	1.913814	1.185136	0.000000	-10.000000	0.775000	-30.750000	467.500000	1023.000000	1023.000000	2046.000000
31.459999	0.012200	7.209995	2.536501	1.753869	1.793255	1.126370	0.000000	-10.000000	0.791667	-31.250000	457.333344	1023.000000	1023.000000	2046.000000
31.480000	0.011495	6.793818	2.437487	1.758050	1.634629	0.963653	0.000000	-10.000000	0.783333	-31.433334	447.000000	1023.000000	1023.000000	2046.000000
31.500000	0.011259	6.654028	2.403915	1.674466	1.610321	0.965326	0.000000	-10.000000	0.775000	-31.333334	436.500000	1023.000000	1023.000000	2046.000000
31.520000	0.011530	6.814047	2.605240	1.651707	1.524433	1.032667	0.000000	-10.000000	0.766667	-31.116667	426.000000	1023.000000	1023.000000	2046.000000
31.540001	0.011431	6.755955	2.579077	1.634976	1.468970	1.072933	0.000000	-10.000000	0.766667	-30.866667	415.666656	1023.000000	1023.000000	2046.000000
31.559999	0.010760	6.359423	2.507201	1.571268	1.326399	0.954554	0.000000	-10.000000	0.750000	-30.316668	405.500000	1023.000000	1023.000000	2046.000000
31.580000	0.009749	5.761588	2.369435	1.358543	1.157116	0.876494	0.000000	-10.000000	0.716667	-30.016666	395.500000	1023.000000	1023.000000	2046.000000
31.600000	0.008909	5.265200	2.282677	1.284186	0.971725	0.726611	0.000000	-10.000000	0.675000	-29.633333	385.500000	1023.000000	1023.000000	2046.000000
31.620001	0.008137	4.809191	2.220828	1.187148	0.773568	0.627648	0.000000	-10.000000	0.666667	-29.633333	375.500000	1023.000000	1023.000000	2046.000000
31.639999	0.007869	4.650304	2.184428	1.204847	0.659681	0.601348	0.000000	-10.000000	0.675000	-29.600000	365.500000	1023.000000	1023.000000	2046.000000
31.660000	0.007008	4.141528	2.028291	1.204353	0.425569	0.483314	0.000000	-10.000000	0.691667	-29.950001	355.500000	1023.000000	1023.000000	2046.000000
31.680000	0.005425	3.206107	1.714114	1.134516	0.092785	0.264693	0.000000	-10.000000	0.708333	-30.400000	345.500000	1023.000000	1023.000000	2046.000000
31.700001	0.002349	1.388364	1.289485	1.005088	-0.559394	-0.346815	0.000000	-10.000000	0.725000	-30.616667	335.333344	1023.000000	1023.000000	2046.000000
31.719999	-0.001538	-0.909252	0.924597	0.628648	-1.365173	-1.097324	0.000000	-10.000000	0.708333	-30.283333	325.000000	1023.000000	1023.000000	2046.000000
31.740000	-0.005902	-3.487873	0.238611	0.114249	-2.142606	-1.698126	0.000000	-10.000000	0.675000	-29.166668	314.833344	1023.000000	1023.000000	2046.000000
31.760000	-0.009133	-5.397647	-0.395936	-0.264544	-2.570035	-2.167132	0.000000	-10.000000	0.641667	-28.300001	305.166656	1023.000000	1023.000000	2046.000000
31.780001	-0.011118	-6.570556	-0.754733	-0.604711	-2.885517	-2.325594	0.000000	-10.000000	0.641667	-28.050001	295.833344	1023.000000	1023.000000	2046.000000
31.799999	-0.012574	-7.431458	-1.047387	-0.803174	-3.095648	-2.485249	0.000000	-10.000000	0.658333	-28.633333	286.500000	1023.000000	1023.000000	2046.000000
31.820000	-0.013984	-8.264401	-1.358895	-0.897108	-3.293936	-2.714463	0.000000	-10.000000	0.658333	-28.850000	277.000000	1023.000000	1023.000000	2046.000000
31.840000	-0.015502	-9.161630	-1.679429	-1.032566	-3.571632	-2.878003	0.000000	-10.000000	0.675000	-29.333334	267.333344	1023.000000	1023.000000	2046.000000
31.860001	-0.016758	-9.904064	-2.006914	-1.161816	-3.755108	-2.980226	0.000000	-10.000000	0.675000	-29.500000	257.500000	1023.000000	1023.000000	2046.000000
31.879999	-0.017680	-10.449175	-2.240026	-1.326566	-3.944801	-2.937782	0.000000	-10.000000	0.691667	-29.933334	247.500000	1023.000000	1023.000000	2046.000000
31.900000	-0.018513	-10.941439	-2.433023	-1.392713	-4.098738	-3.016965	0.000000	-10.000000	0.675000	-29.733334	237.500000	1023.000000	1023.000000	2046.000000
31.920000	-0.019205	-11.349936	-2.556701	-1.504690	-4.242256	-3.046289	0.000000	-10.000000	0.666667	-29.450001	227.500000	1023.000000	1023.000000	2046.000000
31.940001	-0.019826	-11.717366	-2.675339	-1.560287	-4.331460	-3.150280	0.000000	-10.000000	0.641667	-28.983334	217.833328	1023.000000	1023.000000	2046.000000
31.959999	-0.020228	-11.954554	-2.751601	-1.712851	-4.407529	-3.082574	0.000000	-10.000000	0.633333	-28.433334	208.166672	1023.000000	1023.000000	2046.000000
31.980000	-0.020293	-11.992866	-2.771779	-1.810011	-4.428948	-2.982127	0.000000	-10.000000	0.625000	-28.016666	198.833328	1023.000000	1023.000000	2046.000000
32.000000	-0.020314	-12.005363	-2.816720	-1.864916	-4.413837	-2.909889	0.000000	-10.000000	0.608333	-27.400002	189.333328	1023.000000	1023.000000	2046.000000
32.020000	-0.020291	-11.991959	-2.814307	-1.880930	-4.413553	-2.883168	0.000000	-10.000000	0.583333	-27.366667	180.166672	1023.000000	1023.000000	2046.000000
32.040001	-0.020043	-11.845550	-2.711849	-1.900785	-4.432053	-2.800862	0.000000	-10.000000	0.558333	-27.233334	171.000000	1023.000000	1023.000000	2046.000000
32.060001	-0.020366	-12.036335	-2.685738	-1.980532	-4.539141	-2.830925	0.000000	-10.000000	0.550000	-27.300001	162.000000	1023.000000	1023.000000	2046.000000
32.080002	-0.021369	-12.629368	-2.802814	-2.157484	-4.696137	-2.972933	0.000000	-10.000000	0.550000	-27.016666	153.000000	1023.000000	1023.000000	2046.000000
32.099998	-0.022751	-13.445627	-3.006064	-2.411780	-4.870593	-3.157191	0.000000	-10.000000	0.550000	-26.733334	144.000000	1023.000000	1023.000000	2046.000000
32.119999	-0.023956	-14.157800	-3.141385	-2.724615	-5.033545	-3.258254	0.000000	-10.000000	0.541667	-26.550001	135.000000	1023.000000	1023.000000	2046.000000
32.139999	-0.024813	-14.664294	-3.174355	-3.003429	-5.195864	-3.290646	0.000000	-10.000000	0.525000	-26.366667	126.000000	1023.000000	1023.000000	2046.000000
32.160000	-0.025542	-15.095046	-3.211449	-3.227564	-5.334475	-3.321558	0.000000	-10.000000	0.508333	-26.033335	117.166664	1023.000000	1023.000000	2046.000000
32.180000	-0.026412	-15.609253	-3.198888	-3.360970	-5.559144	-3.490252	0.000000	-10.000000	0.500000	-25.600000	108.500000	1023.000000	1023.000000	2046.000000
32.200001	-0.027149	-16.045237	-3.238819	-3.473002	-5.760706	-3.572711	0.000000	-10.000000	0.491667	-25.150000	100.000000	1023.000000	1023.000000	2046.000000
32.220001	-0.027858	-16.464207	-3.338534	-3.570488	-5.873175	-3.682009	0.000000	-10.000000	0.483333	-24.700001	91.500000	1023.000000	1023.000000	2046.000000
32.240002	-0.028263	-16.703602	-3.364708	-3.766610	-5.985273	-3.587011	0.000000	-10.000000	0.483333	-24.283333	83.166664	1023.000000	1023.000000	2046.000000
32.259998	-0.028611	-16.909384	-3.467603	-3.834591	-5.961433	-3.645756	0.000000	-10.000000	0.475000	-23.883333	75.000000	1023.000000	1023.000000	2046.000000
32.279999	-0.028872	-17.063478	-3.444435	-3.932353	-6.042702	-3.643989	0.000000	-10.000000	0.466667	-23.799999	67.000000	1023.000000	1023.000000	2046.000000
32.299999	-0.029016	-17.148710	-3.456904	-3.929269	-6.071342	-3.691196	0.000000	-10.000000	0.441667	-23.483334	59.000000	1023.000000	1023.000000	2046.000000
32.320000	-0.029072	-17.181303	-3.490715	-3.989151	-6.073399	-3.628037	0.000000	-10.000000	0.408333	-23.016666	51.333332	1023.000000	1023.000000	2046.000000
32.340000	-0.029230	-17.275085	-3.545471	-3.997060	-6.091748	-3.640807	0.000000	-10.000000	0.391667	-22.333334	43.666668	1023.000000	1023.000000	2046.000000
32.360001	-0.029258	-17.291422	-3.613456	-4.024772	-6.064977	-3.588218	0.000000	-10.000000	0.375000	-21.966667	36.333332	1023.000000	1023.000000	2046.000000
32.380001	-0.029293	-17.312260	-3.571514	-4.007103	-6.131377	-3.602267	0.000000	-10.000000	0.375000	-21.400002	29.000000	1023.000000	1023.000000	2046.000000
32.400002	-0.029300	-17.316391	-3.591579	-4.073229	-6.166671	-3.484912	0.000000	-10.000000	0.333333	-20.516666	22.000000	1023.000000	1023.000000	2046.000000
32.419998	-0.029179	-17.244955	-3.580210	-4.016337	-6.151269	-3.497139	0.000000	-10.000000	0.283333	-19.300001	15.166667	1023.000000	1023.000000	2046.000000
32.439999	-0.029071	-17.181225	-3.519049	-4.057286	-6.211100	-3.393790	0.000000	-10.000000	0.233333	-18.066668	8.666667	1023.000000	1023.000000	2046.000000
32.459999	-0.029041	-17.162970	-3.523846	-4.010989	-6.192766	-3.435368	0.000000	-10.000000	0.208333	-16.933334	2.833333	1023.000000	1023.000000	2046.000000
32.480000	-0.029004	-17.141460	-3.559493	-4.000558	-6.181842	-3.399568	0.000000	-10.000000	0.200000	-15.766666	-2.500000	1023.000000	1023.000000	2046.000000
32.500000	-0.028917	-17.090084	-3.542366	-3.977513	-6.173679	-3.396527	0.000000	-10.000000	0.191667	-14.883333	-7.500000	1023.000000	1023.000000	2046.000000
32.520000	-0.028835	-17.041523	-3.436128	-4.077651	-6.266120	-3.261623	0.000000	-10.000000	0.175000	-14.133333	-12.333333	1023.000000	1023.000000	2046.000000
32.540001	-0.028926	-17.095020	-3.468816	-4.045873	-6.244811	-3.335520	0.000000	-10.000000	0.158333	-13.566667	-17.166666	1023.000000	1023.000000	2046.000000
32.560001	-0.028812	-17.027710	-3.423962	-4.056457	-6.245189	-3.302103	0.000000	-10.000000	0.133333	-12.916667	-21.666666	1023.000000	1023.000000	2046.000000
32.580002	-0.028630	-16.920338	-3.473707	-4.035279	-6.121389	-3.289962	0.000000	-10.000000	0.108333	-12.100000	-26.000000	1023.000000	1023.000000	2046.000000
32.599998	-0.028429	-16.801275	-3.412961	-4.075769	-6.104598	-3.207947	0.000000	-10.000000	0.083333	-10.983334	-30.000000	1023.000000	1023.000000	2046.000000
32.619999	-0.028198	-16.665127	-3.301292	-4.025405	-6.114196	-3.224234	0.000000	-10.000000	0.066667	-9.483334	-33.666668	1023.000000	1023.000000	2046.000000
32.639999	-0.027985	-16.539129	-3.348365	-4.021293	-5.988942	-3.180530	0.000000	-10.000000	0.058333	-7.616667	-36.833332	1023.000000	1023.000000	2046.000000
32.660000	-0.027510	-16.258179	-3.257637	-3.933812	-5.914895	-3.151834	0.000000	-10.000000	0.025000	-5.000000	-39.333332	1023.000000	1023.000000	2046.000000
32.680000	-0.026806	-15.842195	-3.142057	-3.988947	-5.754087	-2.957103	0.000000	-10.000000	0.000000	-1.333333	-41.000000	1023.000000	1023.000000	2046.000000
32.700001	-0.026288	-15.536470	-3.023219	-3.896926	-5.681756	-2.934570	0.000000	-10.000000	-0.033333	2.300000	-41.833332	1023.000000	1023.000000	2046.000000
32.720001	-0.025581	-15.118548	-3.030376	-3.841215	-5.439936	-2.807021	0.000000	-10.000000	-0.050000	6.083333	-42.000000	1023.000000	1023.000000	2046.000000
32.740002	-0.024604	-14.540795	-2.819945	-3.760158	-5.304297	-2.656395	0.000000	-10.000000	-0.083333	8.966667	-42.000000	1023.000000	1023.000000	2046.000000
32.759998	-0.023972	-14.167332	-2.604385	-3.659059	-5.289242	-2.614646	0.000000	-10.000000	-0.108333	11.500000	-42.000000	1023.000000	1023.000000	2046.000000
32.779999	-0.023970	-14.166480	-2.573266	-3.647649	-5.287901	-2.657665	0.000000	-10.000000	-0.141667	13.200001	-42.000000	1023.000000	1023.000000	2046.000000
32.799999	-0.024075	-14.228490	-2.502418	-3.676487	-5.333294	-2.716291	0.000000	-10.000000	-0.166667	14.466667	-42.000000	1023.000000	1023.000000	2046.000000
32.820000	-0.024496	-14.477340	-2.593319	-3.813032	-5.292089	-2.778900	0.000000	-10.000000	-0.208333	16.050001	-20.333334	1023.000000	1023.000000	2046.000000
32.840000	-0.024325	-14.375824	-2.571673	-3.765493	-5.244805	-2.793853	0.000000	-10.000000	-0.241667	17.549999	2.833333	1023.000000	1023.000000	2046.000000
32.860001	-0.023743	-14.031988	-2.537957	-3.646600	-5.112320	-2.735111	0.000000	-10.000000	-0.275000	19.116667	28.000000	1023.000000	1023.000000	2046.000000
32.880001	-0.022726	-13.430902	-2.441986	-3.509449	-4.953613	-2.525855	0.000000	-10.000000	-0.291667	20.233334	33.666668	1023.000000	1023.000000	2046.000000
32.900002	-0.022517	-13.307825	-2.609557	-3.347346	-4.810343	-2.540579	0.000000	-10.000000	-0.300000	20.983334	40.166668	1023.000000	1023.000000	2046.000000
32.919998	-0.022419	-13.249658	-2.773479	-3.182874	-4.699627	-2.593677	0.000000	-10.000000	-0.316667	21.549999	47.000000	1023.000000	1023.000000	2046.000000
32.939999	-0.023277	-13.756784	-2.924200	-3.227087	-4.859779	-2.745718	0.000000	-10.000000	-0.358333	22.183334	54.000000	1023.000000	1023.000000	2046.000000
32.959999	-0.025209	-14.898607	-3.169469	-3.362673	-5.110463	-3.256002	0.000000	-10.000000	-0.416667	23.416668	61.333332	1023.000000	1023.000000	2046.000000
32.980000	-0.027906	-16.492567	-3.664198	-3.734576	-5.540846	-3.552948	0.000000	-10.000000	-0.466667	24.983334	69.000000	1023.000000	1023.000000	2046.000000
33.000000	-0.029825	-17.626404	-4.138909	-4.005420	-5.722906	-3.759170	0.000000	-10.000000	-0.483333	26.366667	77.166664	1023.000000	1023.000000	2046.000000
33.020000	-0.030217	-17.858240	-4.323575	-4.135087	-5.680002	-3.719578	0.000000	-10.000000	-0.483333	27.166668	85.666664	1023.000000	1023.000000	2046.000000
33.040001	-0.030159	-17.824099	-4.434391	-4.191700	-5.544859	-3.653149	0.000000	-10.000000	-0.491667	27.400000	94.500000	1023.000000	1023.000000	2046.000000
33.060001	-0.029919	-17.681858	-4.496886	-4.091610	-5.467623	-3.625739	0.000000	-10.000000	-0.508333	27.700001	103.500000	1023.000000	1023.000000	2046.000000
33.080002	-0.029484	-17.425220	-4.548629	-4.029176	-5.295066	-3.552348	0.000000	-10.000000	-0.525000	28.050001	112.666664	1023.000000	1023.000000	2046.000000
33.099998	-0.028969	-17.120653	-4.533254	-3.952862	-5.200205	-3.434332	0.000000	-10.000000	-0.533333	28.450001	122.000000	1023.000000	1023.000000	2046.000000
33.119999	-0.028151	-16.637512	-4.465271	-3.827118	-5.042803	-3.302320	0.000000	-10.000000	-0.558333	28.916668	131.500000	1023.000000	1023.000000	2046.000000
33.139999	-0.027112	-16.023365	-4.393338	-3.705083	-4.815194	-3.109750	0.000000	-10.000000	-0.591667	29.400000	141.000000	1023.000000	1023.000000	2046.000000
33.160000	-0.026106	-15.428625	-4.193552	-3.561962	-4.687176	-2.985934	0.000000	-10.000000	-0.633333	29.783333	150.666672	1023.000000	1023.000000	2046.000000
33.180000	-0.024842	-14.681843	-4.057765	-3.435983	-4.407413	-2.780682	0.000000	-10.000000	-0.650000	30.433334	160.500000	1023.000000	1023.000000	2046.000000
33.200001	-0.023421	-13.841853	-3.861459	-3.306308	-4.139381	-2.534706	0.000000	-10.000000	-0.675000	31.000000	170.500000	1023.000000	1023.000000	2046.000000
33.220001	-0.021845	-12.910147	-3.571645	-3.083412	-3.906409	-2.348680	0.000000	-10.000000	-0.675000	31.683334	180.833328	1023.000000	1023.000000	2046.000000
33.240002	-0.019872	-11.744501	-3.286667	-2.952961	-3.538346	-1.966528	0.000000	-10.000000	-0.700000	32.033333	191.333328	1023.000000	1023.000000	2046.000000
33.259998	-0.017953	-10.610496	-3.028612	-2.627815	-3.112486	-1.841582	0.000000	-10.000000	-0.691667	32.033333	202.000000	1023.000000	1023.000000	2046.000000
33.279999	-0.015930	-9.414914	-2.676391	-2.456593	-2.700653	-1.581277	0.000000	-10.000000	-0.691667	31.950001	212.666672	1023.000000	1023.000000	2046.000000
33.299999	-0.014516	-8.578718	-2.350774	-2.346518	-2.460390	-1.421037	0.000000	-10.000000	-0.666667	31.866667	223.333328	1023.000000	1023.000000	2046.000000
33.320000	-0.013763	-8.133947	-2.216910	-2.415678	-2.236318	-1.265042	0.000000	-10.000000	-0.641667	31.733334	234.000000	1023.000000	1023.000000	2046.000000
33.340000	-0.013291	-7.855022	-2.134041	-2.418182	-2.016917	-1.285882	0.000000	-10.000000	-0.608333	31.416668	244.666672	1023.000000	1023.000000	2046.000000
33.360001	-0.012565	-7.425805	-1.944141	-2.388681	-1.872784	-1.220199	0.000000	-10.000000	-0.583333	30.566668	255.166672	1023.000000	1023.000000	2046.000000
33.380001	-0.011936	-7.054045	-1.761234	-2.478773	-1.755558	-1.058480	0.000000	-10.000000	-0.583333	30.200001	265.500000	1023.000000	1023.000000	2046.000000
33.400002	-0.011249	-6.648375	-1.617835	-2.387291	-1.621238	-1.022011	0.000000	-10.000000	-0.600000	29.966667	275.500000	1023.000000	1023.000000	2046.000000
33.419998	-0.010163	-6.006606	-1.409335	-2.289404	-1.424001	-0.883866	0.000000	-10.000000	-0.616667	30.133333	285.500000	1023.000000	1023.000000	2046.000000
33.439999	-0.009050	-5.348526	-1.079805	-2.156753	-1.339525	-0.772442	0.000000	-10.000000	-0.616667	30.183334	295.500000	1023.000000	1023.000000	2046.000000
33.459999	-0.007878	-4.655625	-0.883579	-2.065450	-1.090838	-0.615759	0.000000	-10.000000	-0.625000	30.100000	305.500000	1023.000000	1023.000000	2046.000000
33.480000	-0.006976	-4.123102	-0.751027	-1.924656	-0.903869	-0.543549	0.000000	-10.000000	-0.616667	30.100000	315.500000	1023.000000	1023.000000	2046.000000
33.500000	-0.005610	-3.315379	-0.547864	-1.719844	-0.639919	-0.407752	0.000000	-10.000000	-0.608333	29.750000	325.500000	1023.000000	1023.000000	2046.000000
33.520000	-0.004121	-2.435793	-0.320075	-1.635114	-0.353989	-0.126615	0.000000	-10.000000	-0.591667	29.800001	335.500000	1023.000000	1023.000000	2046.000000
33.540001	-0.002478	-1.464528	-0.073494	-1.402986	-0.032296	0.044247	0.000000	-10.000000	-0.591667	29.700001	345.500000	1023.000000	1023.000000	2046.000000
33.560001	-0.000953	-0.563418	0.137247	-1.143942	0.238432	0.204845	0.000000	-10.000000	-0.608333	29.799999	355.500000	1023.000000	1023.000000	2046.000000
33.580002	0.000838	0.495124	0.425928	-0.901582	0.525418	0.445360	0.000000	-10.000000	-0.608333	29.733334	365.500000	1023.000000	1023.000000	2046.000000
33.599998	0.002627	1.552739	0.686320	-0.730700	0.849063	0.748056	0.000000	-10.000000	-0.608333	29.816668	375.500000	1023.000000	1023.000000	2046.000000
33.619999	0.004356	2.574427	0.963413	-0.451516	1.161709	0.900822	0.000000	-10.000000	-0.600000	29.933334	385.500000	1023.000000	1023.000000	2046.000000
33.639999	0.006012	3.552992	1.228732	-0.225279	1.469020	1.080519	0.000000	-10.000000	-0.583333	29.883333	395.500000	1023.000000	1023.000000	2046.000000
33.660000	0.007631	4.509737	1.494682	0.019042	1.736922	1.259091	0.000000	-10.000000	-0.575000	29.566668	405.500000	1023.000000	1023.000000	2046.000000
33.680000	0.009226	5.452728	1.776982	0.148600	2.015864	1.511282	0.000000	-10.000000	-0.558333	29.133333	415.500000	1023.000000	1023.000000	2046.000000
33.700001	0.010737	6.345362	2.025409	0.397630	2.294063	1.628260	0.000000	-10.000000	-0.541667	28.766666	425.333344	1023.000000	1023.000000	2046.000000
33.720001	0.012175	7.195286	2.164609	0.631476	2.629275	1.769926	0.000000	-10.000000	-0.525000	28.516666	435.000000	1023.000000	1023.000000	2046.000000
33.740002	0.013633	8.057028	2.439894	0.731274	2.875072	2.010787	0.000000	-10.000000	-0.541667	28.616667	444.500000	1023.000000	1023.000000	2046.000000
33.759998	0.014954	8.838004	2.601823	1.053710	3.184681	1.997790	0.000000	-10.000000	-0.575000	29.033335	454.000000	1023.000000	1023.000000	2046.000000
33.779999	0.016391	9.687019	2.879154	1.196695	3.406546	2.204625	0.000000	-10.000000	-0.600000	29.516666	463.666656	1023.000000	1023.000000	2046.000000
33.799999	0.017774	10.504658	3.140700	1.395182	3.654199	2.314577	0.000000	-10.000000	-0.566667	29.616667	473.500000	1023.000000	1023.000000	2046.000000
33.820000	0.019264	11.385115	3.317467	1.560403	3.999208	2.508036	0.000000	-10.000000	-0.550000	29.316668	483.500000	1023.000000	1023.000000	2046.000000
33.840000	0.020537	12.137167	3.541630	1.764624	4.229933	2.600981	0.000000	-10.000000	-0.516667	28.716667	493.166656	1023.000000	1023.000000	2046.000000
33.860001	0.021941	12.967263	3.796732	2.019403	4.450495	2.700634	0.000000	-10.000000	-0.483333	27.883333	502.833344	1023.000000	1023.000000	2046.000000
33.880001	0.023186	13.702895	3.949673	2.082762	4.734373	2.936087	0.000000	-10.000000	-0.433333	26.883333	512.166687	1023.000000	1023.000000	2046.000000
33.900002	0.024359	14.396018	4.129468	2.317090	4.959821	2.989639	0.000000	-10.000000	-0.400000	25.883333	521.333313	1023.000000	1023.000000	2046.000000
33.919998	0.025181	14.881886	4.341166	2.528990	5.004433	3.007295	0.000000	-10.000000	-0.383333	25.066668	530.166687	1023.000000	1023.000000	2046.000000
33.939999	0.025470	15.052550	4.439580	2.584117	5.031271	2.997581	0.000000	-10.000000	-0.366667	24.466667	538.666687	1023.000000	1023.000000	2046.000000
33.959999	0.025125	14.849098	4.450756	2.465751	5.021226	2.911366	0.000000	-10.000000	-0.341667	23.833334	547.000000	1023.000000	1023.000000	2046.000000
33.980000	0.024769	14.638470	4.484707	2.415112	4.992858	2.745793	0.000000	-10.000000	-0.325000	23.483334	555.000000	1023.000000	1023.000000	2046.000000
34.000000	0.025707	15.192994	4.636994	2.480920	5.189893	2.885187	0.000000	-10.000000	-0.316667	22.800001	563.000000	1023.000000	1023.000000	2046.000000
34.020000	0.027226	16.090731	4.998542	2.744886	5.296052	3.051249	0.000000	-10.000000	-0.283333	22.216667	570.666687	1023.000000	1023.000000	2046.000000
34.040001	0.028992	17.134426	5.201525	3.215669	5.518692	3.198541	0.000000	-10.000000	-0.266667	21.050001	578.166687	1023.000000	1023.000000	2046.000000
34.060001	0.029684	17.543100	5.063567	3.501511	5.668379	3.309643	0.000000	-10.000000	-0.225000	19.916668	585.333313	1023.000000	1023.000000	2046.000000
34.080002	0.028679	16.949329	4.890757	3.593447	5.458628	3.006497	0.000000	-10.000000	-0.200000	18.550001	592.166687	1023.000000	1023.000000	2046.000000
34.099998	0.025683	15.178866	4.518850	3.442334	4.866175	2.351507	0.000000	-10.000000	-0.166667	17.366667	598.500000	1023.000000	1023.000000	2046.000000
34.119999	0.022601	13.357233	4.163782	3.200814	4.261433	1.731203	0.000000	-10.000000	-0.133333	16.466667	604.500000	1023.000000	1023.000000	2046.000000
34.139999	0.020551	12.145710	3.863958	2.948059	3.915722	1.417970	0.000000	-10.000000	-0.100000	15.483334	610.166687	1023.000000	1023.000000	2046.000000
34.160000	0.019203	11.348997	3.568669	2.655068	3.740195	1.385066	0.000000	-10.000000	-0.075000	14.133334	615.666687	1023.000000	1023.000000	2046.000000
34.180000	0.018356	10.848114	3.372386	2.659793	3.659170	1.156765	0.000000	-10.000000	-0.041667	12.150001	620.500000	1023.000000	1023.000000	2046.000000
34.200001	0.017901	10.579291	3.145139	2.580144	3.698593	1.155415	0.000000	-10.000000	-0.025000	10.183333	625.000000	1023.000000	1023.000000	2046.000000
34.220001	0.017482	10.331883	3.050577	2.651151	3.596149	1.034006	0.000000	-10.000000	0.000000	8.316667	628.666687	1023.000000	1023.000000	2046.000000
34.240002	0.017261	10.201198	2.902198	2.662406	3.618683	1.017910	0.000000	-10.000000	0.000000	6.816667	631.833313	1023.000000	1023.000000	2046.000000
34.259998	0.017023	10.060724	2.815670	2.676176	3.541110	1.027768	0.000000	-10.000000	0.000000	5.100000	634.333313	1023.000000	1023.000000	2046.000000
34.279999	0.017095	10.103122	2.753320	2.733277	3.561247	1.055277	0.000000	-10.000000	0.000000	3.266667	636.333313	1023.000000	1023.000000	2046.000000
34.299999	0.017070	10.088175	2.708865	2.642386	3.541685	1.195238	0.000000	-10.000000	0.000000	1.116667	637.833313	1023.000000	1023.000000	2046.000000
34.320000	0.016997	10.045484	2.683552	2.750880	3.531561	1.079491	0.000000	-10.000000	0.008333	-0.933333	638.666687	1023.000000	1023.000000	2046.000000
34.340000	0.016985	10.038086	2.594478	2.677249	3.599871	1.166488	0.000000	-10.000000	0.025000	-2.783333	639.000000	1023.000000	1023.000000	2046.000000
34.360001	0.017003	10.048628	2.604237	2.645004	3.605546	1.193842	0.000000	-10.000000	0.050000	-5.466667	639.000000	1023.000000	1023.000000	2046.000000
34.380001	0.017105	10.109303	2.591755	2.565964	3.650290	1.301296	0.000000	-10.000000	0.066667	-7.566667	639.000000	1023.000000	1023.000000	2046.000000
34.400002	0.017305	10.227542	2.505945	2.632514	3.734444	1.354639	0.000000	-10.000000	0.083333	-9.850000	639.000000	1023.000000	1023.000000	2046.000000
34.419998	0.017914	10.587067	2.627801	2.697160	3.783729	1.478378	0.000000	-10.000000	0.091667	-11.116667	639.000000	1023.000000	1023.000000	2046.000000
34.439999	0.018252	10.787036	2.729675	2.627131	3.802578	1.627652	0.000000	-10.000000	0.100000	-12.550000	639.000000	1023.000000	1023.000000	2046.000000
34.459999	0.017996	10.635763	2.714818	2.673380	3.769955	1.477611	0.000000	-10.000000	0.125000	-13.633334	635.333313	1023.000000	1023.000000	2046.000000
34.480000	0.017495	10.339593	2.684214	2.504102	3.681264	1.470013	0.000000	-10.000000	0.175000	-14.666667	626.666687	1023.000000	1023.000000	2046.000000
34.500000	0.016610	9.816361	2.595976	2.323693	3.551173	1.345519	0.000000	-10.000000	0.233333	-16.166666	616.166687	1023.000000	1023.000000	2046.000000
34.520000	0.015726	9.293904	2.513291	2.079251	3.388757	1.312606	0.000000	-10.000000	0.291667	-17.883333	607.333313	1023.000000	1023.000000	2046.000000
34.540001	0.014865	8.785147	2.429108	1.948375	3.251253	1.156411	0.000000	-10.000000	0.341667	-19.650000	601.333313	1023.000000	1023.000000	2046.000000
34.560001	0.014150	8.362660	2.309787	1.768830	3.123518	1.160525	0.000000	-10.000000	0.391667	-21.266666	594.833313	1023.000000	1023.000000	2046.000000
34.580002	0.013569	8.019138	2.343690	1.648180	2.910346	1.116923	0.000000	-10.000000	0.441667	-22.800001	587.666687	1023.000000	1023.000000	2046.000000
34.599998	0.013269	7.841732	2.418698	1.529369	2.750094	1.143570	0.000000	-10.000000	0.483333	-24.100000	580.000000	1023.000000	1023.000000	2046.000000
34.619999	0.012574	7.431495	2.394884	1.490891	2.563010	0.982710	0.000000	-10.000000	0.516667	-25.183334	572.000000	1023.000000	1023.000000	2046.000000
34.639999	0.012005	7.095023	2.306843	1.362066	2.426386	0.999728	0.000000	-10.000000	0.541667	-25.983334	563.666687	1023.000000	1023.000000	2046.000000
34.660000	0.011680	6.902622	2.277346	1.287090	2.318630	1.019555	0.000000	-10.000000	0.583333	-26.966667	555.166687	1023.000000	1023.000000	2046.000000
34.680000	0.011366	6.717550	2.150542	1.271475	2.306892	0.988641	0.000000	-10.000000	0.591667	-27.666666	546.166687	1023.000000	1023.000000	2046.000000
34.700001	0.011016	6.510192	2.082467	1.264947	2.200898	0.961880	0.000000	-10.000000	0.616667	-28.233334	537.000000	1023.000000	1023.000000	2046.000000
34.720001	0.010695	6.320810	2.040533	1.280446	2.088684	0.911147	0.000000	-10.000000	0.616667	-28.316668	527.500000	1023.000000	1023.000000	2046.000000
34.740002	0.010666	6.303826	2.004076	1.232875	2.017083	1.049792	0.000000	-10.000000	0.641667	-28.383333	518.000000	1023.000000	1023.000000	2046.000000
34.759998	0.010484	6.196010	2.000370	1.314977	1.908474	0.972189	0.000000	-10.000000	0.641667	-28.250000	508.500000	1023.000000	1023.000000	2046.000000
34.779999	0.010416	6.155664	1.951802	1.318057	1.863415	1.022390	0.000000	-10.000000	0.633333	-28.200001	499.000000	1023.000000	1023.000000	2046.000000
34.799999	0.010060	5.945257	2.008992	1.321854	1.674994	0.939416	0.000000	-10.000000	0.625000	-28.083334	489.666656	1023.000000	1023.000000	2046.000000
34.820000	0.010041	5.934272	1.989735	1.280231	1.645874	1.018431	0.000000	-10.000000	0.616667	-28.050001	480.333344	1023.000000	1023.000000	2046.000000
34.840000	0.009591	5.668335	1.986859	1.305098	1.486665	0.889714	0.000000	-10.000000	0.616667	-27.966667	471.000000	1023.000000	1023.000000	2046.000000
34.860001	0.009294	5.492614	1.960408	1.247597	1.407554	0.877055	0.000000	-10.000000	0.625000	-27.983334	461.666656	1023.000000	1023.000000	2046.000000
34.880001	0.008851	5.231168	1.938253	1.218336	1.291822	0.782758	0.000000	-10.000000	0.625000	-28.066668	452.333344	1023.000000	1023.000000	2046.000000
34.900002	0.008481	5.012444	1.925460	1.158903	1.137745	0.790337	0.000000	-10.000000	0.633333	-28.166668	443.000000	1023.000000	1023.000000	2046.000000
34.919998	0.007757	4.584132	1.873497	1.109185	0.941590	0.659860	0.000000	-10.000000	0.641667	-28.583334	433.500000	1023.000000	1023.000000	2046.000000
34.939999	0.007253	4.286377	1.773898	1.052140	0.855576	0.604763	0.000000	-10.000000	0.666667	-29.033335	424.000000	1023.000000	1023.000000	2046.000000
34.959999	0.006570	3.882981	1.756247	0.968312	0.655945	0.502477	0.000000	-10.000000	0.691667	-29.816668	414.333344	1023.000000	1023.000000	2046.000000
34.980000	0.005921	3.499083	1.670253	0.926509	0.485003	0.417318	0.000000	-10.000000	0.741667	-30.416668	404.500000	1023.000000	1023.000000	2046.000000
35.000000	0.005318	3.142658	1.612249	0.869535	0.350560	0.310314	0.000000	-10.000000	0.775000	-31.050001	394.166656	1023.000000	1023.000000	2046.000000
35.020000	0.005221	3.085737	1.675545	0.799976	0.294810	0.315406	0.000000	-10.000000	0.800000	-31.416668	383.833344	1023.000000	1023.000000	2046.000000
35.040001	0.005379	3.178775	1.777660	0.763040	0.283931	0.354144	0.000000	-10.000000	0.791667	-31.683334	373.166656	1023.000000	1023.000000	2046.000000
35.060001	0.005147	3.041799	1.756891	0.775306	0.169205	0.340397	0.000000	-10.000000	0.783333	-31.766666	362.666656	1023.000000	1023.000000	2046.000000
35.080002	0.004538	2.682019	1.725173	0.718393	-0.024341	0.262795	0.000000	-10.000000	0.766667	-31.483334	352.000000	1023.000000	1023.000000	2046.000000
35.099998	0.003503	2.070076	1.604654	0.493192	-0.220940	0.193170	0.000000	-10.000000	0.758333	-31.083334	341.666656	1023.000000	1023.000000	2046.000000
35.119999	0.002636	1.558030	1.419828	0.469913	-0.324448	-0.007263	0.000000	-10.000000	0.733333	-30.616667	331.333344	1023.000000	1023.000000	2046.000000
35.139999	0.002055	1.214637	1.410803	0.397304	-0.513050	-0.080420	0.000000	-10.000000	0.716667	-30.266666	321.000000	1023.000000	1023.000000	2046.000000
35.160000	0.001851	1.094045	1.385411	0.400895	-0.623115	-0.069147	0.000000	-10.000000	0.700000	-29.933334	310.666656	1023.000000	1023.000000	2046.000000
35.180000	0.001050	0.620293	1.173566	0.337884	-0.761549	-0.129608	0.000000	-10.000000	0.683333	-29.966667	300.500000	1023.000000	1023.000000	2046.000000
35.200001	-0.000627	-0.370843	0.881075	0.320481	-1.152430	-0.419969	0.000000	-10.000000	0.666667	-29.883333	290.500000	1023.000000	1023.000000	2046.000000
35.220001	-0.003422	-2.022300	0.509063	0.165924	-1.772724	-0.924563	0.000000	-10.000000	0.650000	-29.783333	280.666656	1023.000000	1023.000000	2046.000000
35.240002	-0.007232	-4.274320	0.114373	-0.202800	-2.526057	-1.659836	0.000000	-10.000000	0.633333	-28.783333	271.000000	1023.000000	1023.000000	2046.000000
35.259998	-0.011654	-6.887634	-0.575660	-0.711828	-3.305084	-2.295062	0.000000	-10.000000	0.600000	-27.816668	261.500000	1023.000000	1023.000000	2046.000000
35.279999	-0.014887	-8.797990	-1.147303	-1.178319	-3.824177	-2.648190	0.000000	-10.000000	0.566667	-26.783333	252.166672	1023.000000	1023.000000	2046.000000
35.299999	-0.016809	-9.934147	-1.514381	-1.452640	-4.113568	-2.853557	0.000000	-10.000000	0.550000	-26.666668	243.166672	1023.000000	1023.000000	2046.000000
35.320000	-0.018139	-10.720167	-1.780910	-1.668730	-4.306064	-2.964463	0.000000	-10.000000	0.566667	-26.966667	234.333328	1023.000000	1023.000000	2046.000000
35.340000	-0.019621	-11.596036	-2.109521	-1.722692	-4.530259	-3.233564	0.000000	-10.000000	0.600000	-27.366667	225.333328	1023.000000	1023.000000	2046.000000
35.360001	-0.020911	-12.358407	-2.483622	-1.832523	-4.674285	-3.367977	0.000000	-10.000000	0.625000	-27.783335	216.166672	1023.000000	1023.000000	2046.000000
35.380001	-0.022284	-13.169699	-2.769582	-2.004380	-4.966285	-3.429451	0.000000	-10.000000	0.641667	-28.116667	206.833328	1023.000000	1023.000000	2046.000000
35.400002	-0.023400	-13.829589	-3.096082	-2.081656	-5.073923	-3.577928	0.000000	-10.000000	0.633333	-28.300001	197.500000	1023.000000	1023.000000	2046.000000
35.419998	-0.023958	-14.159120	-3.187936	-2.193971	-5.245444	-3.531768	0.000000	-10.000000	0.625000	-28.100000	188.000000	1023.000000	1023.000000	2046.000000
35.439999	-0.024724	-14.612175	-3.325720	-2.315049	-5.407783	-3.563623	0.000000	-10.000000	0.591667	-27.683334	178.666672	1023.000000	1023.000000	2046.000000
35.459999	-0.025300	-14.952446	-3.488482	-2.339066	-5.449675	-3.675223	0.000000	-10.000000	0.558333	-27.183334	169.333328	1023.000000	1023.000000	2046.000000
35.480000	-0.025533	-15.090175	-3.500485	-2.489412	-5.546731	-3.553547	0.000000	-10.000000	0.525000	-26.600000	160.333328	1023.000000	1023.000000	2046.000000
35.500000	-0.025759	-15.223845	-3.535124	-2.501998	-5.578590	-3.608133	0.000000	-10.000000	0.516667	-25.933334	151.500000	1023.000000	1023.000000	2046.000000
35.520000	-0.025507	-15.074560	-3.540263	-2.618977	-5.505521	-3.409798	0.000000	-10.000000	0.508333	-25.500000	142.833328	1023.000000	1023.000000	2046.000000
35.540001	-0.025476	-15.056388	-3.524166	-2.590466	-5.494660	-3.447095	0.000000	-10.000000	0.516667	-25.433334	134.333328	1023.000000	1023.000000	2046.000000
35.560001	-0.025138	-14.856589	-3.407823	-2.635108	-5.476197	-3.337461	0.000000	-10.000000	0.508333	-25.650000	125.666664	1023.000000	1023.000000	2046.000000
35.580002	-0.025519	-15.081626	-3.395512	-2.716550	-5.563556	-3.406008	0.000000	-10.000000	0.500000	-25.549999	117.166664	1023.000000	1023.000000	2046.000000
35.599998	-0.026351	-15.573334	-3.563548	-2.887789	-5.610098	-3.511898	0.000000	-10.000000	0.491667	-25.266666	108.500000	1023.000000	1023.000000	2046.000000
35.619999	-0.027555	-16.285055	-3.727760	-3.211400	-5.755391	-3.590505	0.000000	-10.000000	0.475000	-24.799999	100.166664	1023.000000	1023.000000	2046.000000
35.639999	-0.028755	-16.994270	-3.881754	-3.512595	-5.901857	-3.698065	0.000000	-10.000000	0.475000	-24.533333	92.000000	1023.000000	1023.000000	2046.000000
35.660000	-0.029706	-17.556372	-3.909563	-3.731248	-6.089886	-3.825674	0.000000	-10.000000	0.458333	-24.133333	84.000000	1023.000000	1023.000000	2046.000000
35.680000	-0.030420	-17.977983	-3.920163	-3.915046	-6.249130	-3.893645	0.000000	-10.000000	0.441667	-23.533335	76.000000	1023.000000	1023.000000	2046.000000
35.700001	-0.031051	-18.350922	-3.863482	-4.116168	-6.437037	-3.934236	0.000000	-10.000000	0.416667	-23.083334	68.000000	1023.000000	1023.000000	2046.000000
35.720001	-0.031578	-18.662558	-3.842478	-4.195735	-6.610775	-4.013569	0.000000	-10.000000	0.383333	-22.500000	60.166668	1023.000000	1023.000000	2046.000000
35.740002	-0.032057	-18.945757	-3.932401	-4.365908	-6.675684	-3.971764	0.000000	-10.000000	0.366667	-21.916668	52.500000	1023.000000	1023.000000	2046.000000
35.759998	-0.032678	-19.312645	-4.021362	-4.467416	-6.758979	-4.064888	0.000000	-10.000000	0.350000	-21.316668	45.166668	1023.000000	1023.000000	2046.000000
35.779999	-0.032961	-19.480062	-4.066754	-4.526915	-6.791086	-4.095307	0.000000	-10.000000	0.350000	-20.983334	38.000000	1023.000000	1023.000000	2046.000000
35.799999	-0.033198	-19.620113	-4.050128	-4.569682	-6.837758	-4.162546	0.000000	-10.000000	0.350000	-20.916668	31.000000	1023.000000	1023.000000	2046.000000
35.820000	-0.033240	-19.645092	-4.118286	-4.595493	-6.816837	-4.114477	0.000000	-10.000000	0.316667	-20.666668	24.000000	1023.000000	1023.000000	2046.000000
35.840000	-0.033242	-19.646061	-4.086048	-4.669550	-6.821693	-4.068771	0.000000	-10.000000	0.300000	-20.150000	17.166666	1023.000000	1023.000000	2046.000000
35.860001	-0.033335	-19.701065	-4.113836	-4.625051	-6.853074	-4.109103	0.000000	-10.000000	0.283333	-19.666666	10.500000	1023.000000	1023.000000	2046.000000
35.880001	-0.033231	-19.639271	-4.184007	-4.659238	-6.778959	-4.017067	0.000000	-10.000000	0.275000	-19.016666	4.333333	1023.000000	1023.000000	2046.000000
35.900002	-0.033182	-19.610682	-4.125135	-4.645294	-6.821072	-4.019181	0.000000	-10.000000	0.250000	-18.416666	-1.666667	1023.000000	1023.000000	2046.000000
35.919998	-0.033244	-19.646933	-4.173745	-4.653180	-6.806123	-4.013885	0.000000	-10.000000	0.225000	-17.516666	-7.500000	1023.000000	1023.000000	2046.000000
35.939999	-0.033301	-19.681139	-4.135702	-4.565578	-6.870892	-4.108965	0.000000	-10.000000	0.216667	-16.950001	-13.333333	1023.000000	1023.000000	2046.000000
35.959999	-0.032942	-19.468508	-4.095982	-4.667903	-6.815812	-3.888811	0.000000	-10.000000	0.200000	-16.083334	-19.000000	1023.000000	1023.000000	2046.000000
35.980000	-0.032992	-19.498537	-4.016054	-4.604256	-6.891951	-3.986276	0.000000	-10.000000	0.175000	-15.166667	-24.333334	1023.000000	1023.000000	2046.000000
36.000000	-0.032797	-19.383131	-4.060503	-4.565461	-6.790425	-3.966743	0.000000	-10.000000	0.133333	-13.916667	-29.333334	1023.000000	1023.000000	2046.000000
36.020000	-0.032612	-19.273701	-3.958988	-4.556579	-6.800382	-3.957750	0.000000	-10.000000	0.108333	-12.616667	-34.166668	1023.000000	1023.000000	2046.000000
36.040001	-0.032345	-19.115782	-3.957161	-4.567107	-6.720331	-3.871182	0.000000	-10.000000	0.075000	-11.050000	-38.333332	1023.000000	1023.000000	2046.000000
36.060001	-0.032063	-18.948988	-3.861974	-4.553064	-6.681580	-3.852371	0.000000	-10.000000	0.050000	-9.283334	-42.166668	1023.000000	1023.000000	2046.000000
36.080002	-0.031780	-18.781883	-3.844175	-4.538839	-6.600197	-3.798671	0.000000	-10.000000	0.016667	-7.183333	-45.000000	1023.000000	1023.000000	2046.000000
36.099998	-0.031358	-18.532356	-3.772387	-4.524695	-6.525433	-3.709842	0.000000	-10.000000	0.000000	-4.150000	-47.500000	1023.000000	1023.000000	2046.000000
36.119999	-0.030805	-18.205553	-3.739886	-4.487803	-6.344193	-3.633671	0.000000	-10.000000	-0.016667	-0.550000	-49.000000	1023.000000	1023.000000	2046.000000
36.139999	-0.030118	-17.799627	-3.626657	-4.430057	-6.194203	-3.548710	0.000000	-10.000000	-0.041667	3.083333	-49.833332	1023.000000	1023.000000	2046.000000
36.160000	-0.029494	-17.430771	-3.522385	-4.330362	-6.074321	-3.503701	0.000000	-10.000000	-0.075000	6.600000	-50.000000	1023.000000	1023.000000	2046.000000
36.180000	-0.028392	-16.779860	-3.447487	-4.265882	-5.775704	-3.290787	0.000000	-10.000000	-0.108333	9.800000	-50.000000	1023.000000	1023.000000	2046.000000
36.200001	-0.027638	-16.334307	-3.308821	-4.232948	-5.635609	-3.156928	0.000000	-10.000000	-0.141667	12.733334	-50.000000	1023.000000	1023.000000	2046.000000
36.220001	-0.026931	-15.916457	-3.175140	-4.058992	-5.516473	-3.165852	0.000000	-10.000000	-0.175000	14.600000	-50.000000	1023.000000	1023.000000	2046.000000
36.240002	-0.025423	-15.025047	-2.993714	-4.034884	-5.150940	-2.845509	0.000000	-10.000000	-0.216667	15.950001	-38.000000	1023.000000	1023.000000	2046.000000
36.259998	-0.024669	-14.579632	-2.695719	-3.847493	-5.171776	-2.864645	0.000000	-10.000000	-0.250000	17.466667	-13.500000	1023.000000	1023.000000	2046.000000
36.279999	-0.024329	-14.378316	-2.633993	-3.869282	-5.106145	-2.768897	0.000000	-10.000000	-0.291667	18.966667	13.000000	1023.000000	1023.000000	2046.000000
36.299999	-0.024420	-14.432117	-2.625976	-3.846555	-5.100418	-2.859167	0.000000	-10.000000	-0.333333	20.850000	29.833334	1023.000000	1023.000000	2046.000000
36.320000	-0.024432	-14.439377	-2.721862	-3.894265	-4.942111	-2.881139	0.000000	-10.000000	-0.383333	22.333334	36.666668	1023.000000	1023.000000	2046.000000
36.340000	-0.024029	-14.200929	-2.606311	-3.834733	-4.906549	-2.853337	0.000000	-10.000000	-0.433333	23.766666	43.833332	1023.000000	1023.000000	2046.000000
36.360001	-0.023485	-13.879543	-2.566595	-3.634722	-4.789961	-2.888264	0.000000	-10.000000	-0.441667	24.983334	51.666668	1023.000000	1023.000000	2046.000000
36.380001	-0.022279	-13.167080	-2.467093	-3.474614	-4.581918	-2.643455	0.000000	-10.000000	-0.450000	25.683334	59.666668	1023.000000	1023.000000	2046.000000
36.400002	-0.021661	-12.801778	-2.573502	-3.299116	-4.380339	-2.548821	0.000000	-10.000000	-0.450000	26.466667	68.333336	1023.000000	1023.000000	2046.000000
36.419998	-0.021395	-12.644540	-2.674633	-3.196963	-4.283052	-2.489891	0.000000	-10.000000	-0.475000	26.933332	76.833336	1023.000000	1023.000000	2046.000000
36.439999	-0.022096	-13.058678	-2.889385	-3.149364	-4.383032	-2.636897	0.000000	-10.000000	-0.516667	27.933332	85.833336	1023.000000	1023.000000	2046.000000
36.459999	-0.023720	-14.018742	-3.087640	-3.272173	-4.601474	-3.057454	0.000000	-10.000000	-0.575000	28.766666	95.000000	1023.000000	1023.000000	2046.000000
36.480000	-0.026481	-15.650426	-3.552319	-3.551408	-5.036407	-3.510292	0.000000	-10.000000	-0.608333	29.816668	104.666664	1023.000000	1023.000000	2046.000000
36.500000	-0.028396	-16.782310	-3.987097	-3.825113	-5.290828	-3.679271	0.000000	-10.000000	-0.608333	30.233334	114.500000	1023.000000	1023.000000	2046.000000
36.520000	-0.028808	-17.025723	-4.199426	-3.957814	-5.222695	-3.645788	0.000000	-10.000000	-0.608333	30.183334	124.500000	1023.000000	1023.000000	2046.000000
36.540001	-0.028703	-16.963461	-4.314032	-3.946504	-5.108891	-3.594035	0.000000	-10.000000	-0.616667	29.933334	134.500000	1023.000000	1023.000000	2046.000000
36.560001	-0.028554	-16.875656	-4.327216	-3.880873	-5.086550	-3.581017	0.000000	-10.000000	-0.625000	29.716667	144.500000	1023.000000	1023.000000	2046.000000
36.580002	-0.028138	-16.629730	-4.398947	-3.752411	-4.940693	-3.537679	0.000000	-10.000000	-0.616667	29.716667	154.500000	1023.000000	1023.000000	2046.000000
36.599998	-0.027434	-16.213364	-4.420025	-3.677108	-4.756726	-3.359504	0.000000	-10.000000	-0.608333	29.416666	164.500000	1023.000000	1023.000000	2046.000000
36.619999	-0.026671	-15.762712	-4.358915	-3.531675	-4.611384	-3.260737	0.000000	-10.000000	-0.625000	29.549999	174.166672	1023.000000	1023.000000	2046.000000
36.639999	-0.025688	-15.181502	-4.240847	-3.399351	-4.427261	-3.114043	0.000000	-10.000000	-0.633333	29.766666	183.833328	1023.000000	1023.000000	2046.000000
36.660000	-0.024573	-14.522468	-4.111382	-3.224894	-4.220279	-2.965914	0.000000	-10.000000	-0.658333	30.366667	193.500000	1023.000000	1023.000000	2046.000000
36.680000	-0.023420	-13.841160	-3.869427	-3.083509	-4.087700	-2.800524	0.000000	-10.000000	-0.675000	31.016666	203.666672	1023.000000	1023.000000	2046.000000
36.700001	-0.022060	-13.037595	-3.733049	-2.927545	-3.779631	-2.597369	0.000000	-10.000000	-0.691667	31.600000	214.000000	1023.000000	1023.000000	2046.000000
36.720001	-0.020444	-12.082159	-3.458744	-2.783489	-3.518626	-2.321298	0.000000	-10.000000	-0.691667	31.900000	224.500000	1023.000000	1023.000000	2046.000000
36.740002	-0.018528	-10.949994	-3.124543	-2.546084	-3.221415	-2.057951	0.000000	-10.000000	-0.683333	31.833334	235.000000	1023.000000	1023.000000	2046.000000
36.759998	-0.016378	-9.679201	-2.861782	-2.317799	-2.724635	-1.774984	0.000000	-10.000000	-0.675000	31.883333	245.666672	1023.000000	1023.000000	2046.000000
36.779999	-0.014519	-8.580803	-2.494534	-2.115620	-2.377212	-1.593437	0.000000	-10.000000	-0.675000	31.766666	256.333344	1023.000000	1023.000000	2046.000000
36.799999	-0.013030	-7.701003	-2.165543	-1.982434	-2.121173	-1.431853	0.000000	-10.000000	-0.675000	31.583334	267.000000	1023.000000	1023.000000	2046.000000
36.820000	-0.012129	-7.168298	-1.995167	-1.988105	-1.906290	-1.278736	0.000000	-10.000000	-0.650000	31.233334	277.666656	1023.000000	1023.000000	2046.000000
36.840000	-0.011665	-6.894042	-1.947509	-2.027090	-1.654876	-1.264567	0.000000	-10.000000	-0.616667	30.533333	288.166656	1023.000000	1023.000000	2046.000000
36.860001	-0.010841	-6.407076	-1.759118	-2.078175	-1.467540	-1.102243	0.000000	-10.000000	-0.591667	30.049999	298.500000	1023.000000	1023.000000	2046.000000
36.880001	-0.010465	-6.185007	-1.598250	-2.027928	-1.412203	-1.146625	0.000000	-10.000000	-0.600000	29.483334	308.500000	1023.000000	1023.000000	2046.000000
36.900002	-0.009579	-5.661334	-1.388865	-2.030310	-1.289340	-0.952819	0.000000	-10.000000	-0.608333	29.750000	318.500000	1023.000000	1023.000000	2046.000000
36.919998	-0.008549	-5.052263	-1.182480	-1.940828	-1.095752	-0.833204	0.000000	-10.000000	-0.608333	29.916668	328.500000	1023.000000	1023.000000	2046.000000
36.939999	-0.007589	-4.485269	-0.879154	-1.782307	-1.036042	-0.787766	0.000000	-10.000000	-0.616667	30.066668	338.500000	1023.000000	1023.000000	2046.000000
36.959999	-0.006473	-3.825356	-0.696220	-1.663069	-0.792877	-0.673189	0.000000	-10.000000	-0.616667	29.816668	348.500000	1023.000000	1023.000000	2046.000000
36.980000	-0.005489	-3.243950	-0.517478	-1.535898	-0.619278	-0.571296	0.000000	-10.000000	-0.616667	29.550001	358.500000	1023.000000	1023.000000	2046.000000
37.000000	-0.004319	-2.552396	-0.373347	-1.394813	-0.349809	-0.434428	0.000000	-10.000000	-0.575000	29.250000	368.333344	1023.000000	1023.000000	2046.000000
37.020000	-0.002942	-1.738773	-0.178650	-1.273102	-0.086736	-0.200285	0.000000	-10.000000	-0.533333	28.650000	378.000000	1023.000000	1023.000000	2046.000000
37.040001	-0.001530	-0.904322	0.066561	-1.075598	0.137704	-0.032989	0.000000	-10.000000	-0.483333	27.750000	387.666656	1023.000000	1023.000000	2046.000000
37.060001	0.000054	0.031765	0.340880	-0.875524	0.363064	0.203345	0.000000	-10.000000	-0.450000	26.833334	397.000000	1023.000000	1023.000000	2046.000000
37.080002	0.001553	0.917854	0.529133	-0.693387	0.655201	0.426908	0.000000	-10.000000	-0.425000	26.216667	406.166656	1023.000000	1023.000000	2046.000000
37.099998	0.002954	1.745897	0.740875	-0.375220	0.892406	0.487836	0.000000	-10.000000	-0.408333	25.316668	415.000000	1023.000000	1023.000000	2046.000000
37.119999	0.004589	2.712292	0.980358	-0.238266	1.186079	0.784122	0.000000	-10.000000	-0.391667	24.500000	423.666656	1023.000000	1023.000000	2046.000000
37.139999	0.005902	3.488358	1.252794	0.011714	1.365201	0.858648	0.000000	-10.000000	-0.366667	23.616667	432.000000	1023.000000	1023.000000	2046.000000
37.160000	0.007311	4.320672	1.476420	0.192832	1.602618	1.048802	0.000000	-10.000000	-0.325000	22.916666	440.000000	1023.000000	1023.000000	2046.000000
37.180000	0.008622	5.095312	1.739163	0.357289	1.784797	1.214063	0.000000	-10.000000	-0.283333	22.166666	447.833344	1023.000000	1023.000000	2046.000000
37.200001	0.009677	5.718859	1.871961	0.506133	2.010328	1.330437	0.000000	-10.000000	-0.266667	21.083334	455.333344	1023.000000	1023.000000	2046.000000
37.220001	0.010600	6.264579	2.017304	0.684828	2.173249	1.389198	0.000000	-10.000000	-0.250000	20.033333	462.500000	1023.000000	1023.000000	2046.000000
37.240002	0.011388	6.730167	2.162268	0.787647	2.288468	1.491783	0.000000	-10.000000	-0.216667	18.916668	469.333344	1023.000000	1023.000000	2046.000000
37.259998	0.012315	7.277901	2.311093	0.912218	2.449748	1.604842	0.000000	-10.000000	-0.166667	17.616667	476.000000	1023.000000	1023.000000	2046.000000
37.279999	0.012868	7.604888	2.499025	1.027843	2.467160	1.610861	0.000000	-10.000000	-0.133333	16.266666	482.166656	1023.000000	1023.000000	2046.000000
37.299999	0.013738	8.118929	2.585715	1.114734	2.666974	1.751505	0.000000	-10.000000	-0.116667	14.633333	487.833344	1023.000000	1023.000000	2046.000000
37.320000	0.014371	8.493036	2.676029	1.199077	2.789782	1.828147	0.000000	-10.000000	-0.100000	12.883333	493.000000	1023.000000	1023.000000	2046.000000
37.340000	0.014962	8.842477	2.890871	1.313188	2.800204	1.838215	0.000000	-10.000000	-0.058333	10.700000	497.666656	1023.000000	1023.000000	2046.000000
37.360001	0.015583	9.209425	2.890653	1.417335	3.020466	1.880972	0.000000	-10.000000	-0.025000	8.266666	501.666656	1023.000000	1023.000000	2046.000000
37.380001	0.016071	9.498138	3.071871	1.469441	3.013696	1.943130	0.000000	-10.000000	0.008333	5.533333	504.833344	1023.000000	1023.000000	2046.000000
37.400002	0.016734	9.889962	3.297289	1.558432	3.083199	1.951043	0.000000	-10.000000	0.008333	2.283333	507.166656	1023.000000	1023.000000	2046.000000
37.419998	0.017668	10.441744	3.525419	1.665157	3.200648	2.050520	0.000000	-10.000000	0.016667	-0.400000	508.500000	1023.000000	1023.000000	2046.000000
37.439999	0.017984	10.628743	3.570243	1.691263	3.213561	2.153676	0.000000	-10.000000	0.008333	-2.233333	509.000000	1023.000000	1023.000000	2046.000000
37.459999	0.017446	10.310799	3.506911	1.691217	3.087182	2.025489	0.000000	-10.000000	0.016667	-3.033333	509.000000	1023.000000	1023.000000	2046.000000
37.480000	0.016707	9.873863	3.375241	1.549214	3.016085	1.933324	0.000000	-10.000000	0.025000	-3.983333	509.000000	1023.000000	1023.000000	2046.000000
37.500000	0.016337	9.655385	3.294456	1.492376	2.979322	1.889232	0.000000	-10.000000	0.041667	-5.266667	509.000000	1023.000000	1023.000000	2046.000000
37.520000	0.016451	9.722348	3.395918	1.617795	2.865426	1.843209	0.000000	-10.000000	0.058333	-7.100000	509.000000	1023.000000	1023.000000	2046.000000
37.540001	0.016937	10.009883	3.402484	1.792332	2.868294	1.946772	0.000000	-10.000000	0.075000	-9.350000	509.000000	1023.000000	1023.000000	2046.000000
37.560001	0.016951	10.018036	3.230194	2.027659	2.827332	1.932850	0.000000	-10.000000	0.108333	-11.533334	509.000000	1023.000000	1023.000000	2046.000000
37.580002	0.015836	9.359039	3.064728	2.055124	2.500023	1.739164	0.000000	-10.000000	0.141667	-13.333334	509.000000	1023.000000	1023.000000	2046.000000
37.599998	0.013313	7.867750	2.719315	1.935510	2.001967	1.210959	0.000000	-10.000000	0.175000	-14.583334	501.000000	1023.000000	1023.000000	2046.000000
37.619999	0.009498	5.613133	2.258407	1.577424	1.282686	0.494617	0.000000	-10.000000	0.191667	-15.516666	491.333344	1023.000000	1023.000000	2046.000000
37.639999	0.005546	3.277460	1.735607	1.141399	0.499412	-0.098958	0.000000	-10.000000	0.208333	-16.150000	479.833344	1023.000000	1023.000000	2046.000000
37.660000	0.002346	1.386343	1.163555	0.810800	-0.010924	-0.577088	0.000000	-10.000000	0.225000	-17.049999	474.333344	1023.000000	1023.000000	2046.000000
37.680000	0.000367	0.216730	0.822265	0.539931	-0.358399	-0.787067	0.000000	-10.000000	0.275000	-18.200001	468.500000	1023.000000	1023.000000	2046.000000
37.700001	-0.000982	-0.580073	0.516672	0.367919	-0.518065	-0.946599	0.000000	-10.000000	0.325000	-19.583334	462.500000	1023.000000	1023.000000	2046.000000
37.720001	-0.002319	-1.370361	0.261988	0.271964	-0.749610	-1.154702	0.000000	-10.000000	0.375000	-20.733334	456.166656	1023.000000	1023.000000	2046.000000
37.740002	-0.003590	-2.121629	-0.055159	0.198838	-0.935337	-1.329972	0.000000	-10.000000	0.391667	-21.583334	449.333344	1023.000000	1023.000000	2046.000000
37.759998	-0.004481	-2.648452	-0.282591	0.133086	-1.109098	-1.389850	0.000000	-10.000000	0.400000	-22.350000	442.166656	1023.000000	1023.000000	2046.000000
37.779999	-0.005441	-3.215658	-0.538111	-0.022571	-1.234685	-1.420290	0.000000	-10.000000	0.400000	-23.000000	434.666656	1023.000000	1023.000000	2046.000000
37.799999	-0.006312	-3.730625	-0.722656	-0.058922	-1.429996	-1.519051	0.000000	-10.000000	0.400000	-23.516666	427.000000	1023.000000	1023.000000	2046.000000
37.820000	-0.006864	-4.056351	-0.808383	-0.132301	-1.574347	-1.541319	0.000000	-10.000000	0.408333	-23.783333	419.000000	1023.000000	1023.000000	2046.000000
37.840000	-0.007457	-4.407212	-0.927594	-0.235284	-1.651378	-1.592956	0.000000	-10.000000	0.433333	-23.933334	411.000000	1023.000000	1023.000000	2046.000000
37.860001	-0.007952	-4.699414	-0.993152	-0.258520	-1.747111	-1.700631	0.000000	-10.000000	0.466667	-24.033333	403.000000	1023.000000	1023.000000	2046.000000
37.880001	-0.008150	-4.816927	-1.021355	-0.419424	-1.788090	-1.588059	0.000000	-10.000000	0.483333	-24.116667	395.000000	1023.000000	1023.000000	2046.000000
37.900002	-0.008303	-4.907006	-1.132248	-0.446169	-1.749734	-1.578856	0.000000	-10.000000	0.491667	-24.266666	387.000000	1023.000000	1023.000000	2046.000000
37.919998	-0.008365	-4.943463	-1.129727	-0.443862	-1.800002	-1.569871	0.000000	-10.000000	0.491667	-24.783335	379.000000	1023.000000	1023.000000	2046.000000
37.939999	-0.008077	-4.773626	-1.096246	-0.496497	-1.752037	-1.428846	0.000000	-10.000000	0.500000	-25.133335	370.666656	1023.000000	1023.000000	2046.000000
37.959999	-0.008262	-4.882592	-1.042956	-0.498359	-1.860486	-1.480791	0.000000	-10.000000	0.508333	-25.566668	362.333344	1023.000000	1023.000000	2046.000000
37.980000	-0.008835	-5.221767	-1.085764	-0.488345	-1.977978	-1.669680	0.000000	-10.000000	0.508333	-25.600000	353.666656	1023.000000	1023.000000	2046.000000
38.000000	-0.009555	-5.647037	-1.180249	-0.742067	-2.074898	-1.649822	0.000000	-10.000000	0.525000	-25.750000	345.166656	1023.000000	1023.000000	2046.000000
38.020000	-0.010850	-6.412374	-1.310480	-0.984847	-2.279576	-1.837470	0.000000	-10.000000	0.516667	-25.866667	336.500000	1023.000000	1023.000000	2046.000000
38.040001	-0.011750	-6.943969	-1.379917	-1.258107	-2.400692	-1.905253	0.000000	-10.000000	0.516667	-25.966667	327.833344	1023.000000	1023.000000	2046.000000
38.060001	-0.012454	-7.360525	-1.470925	-1.425551	-2.499702	-1.964347	0.000000	-10.000000	0.500000	-25.783335	319.166656	1023.000000	1023.000000	2046.000000
38.080002	-0.013296	-7.858081	-1.460570	-1.605846	-2.723994	-2.067671	0.000000	-10.000000	0.500000	-25.500000	310.500000	1023.000000	1023.000000	2046.000000
38.099998	-0.013736	-8.117979	-1.321762	-1.722208	-2.962721	-2.111288	0.000000	-10.000000	0.500000	-25.333334	302.166656	1023.000000	1023.000000	2046.000000
38.119999	-0.014217	-8.402276	-1.355938	-1.846794	-3.056192	-2.143352	0.000000	-10.000000	0.491667	-25.383333	293.666656	1023.000000	1023.000000	2046.000000
38.139999	-0.014896	-8.803676	-1.428482	-1.949310	-3.200731	-2.225153	0.000000	-10.000000	0.491667	-25.450001	285.333344	1023.000000	1023.000000	2046.000000
38.160000	-0.015449	-9.130143	-1.534290	-2.046880	-3.251649	-2.297325	0.000000	-10.000000	0.491667	-25.583334	276.666656	1023.000000	1023.000000	2046.000000
38.180000	-0.015534	-9.180691	-1.496004	-2.089418	-3.322639	-2.272630	0.000000	-10.000000	0.500000	-25.616667	268.166656	1023.000000	1023.000000	2046.000000
38.200001	-0.015893	-9.392751	-1.584344	-2.150479	-3.340719	-2.317210	0.000000	-10.000000	0.500000	-25.500000	259.500000	1023.000000	1023.000000	2046.000000
38.220001	-0.016238	-9.596875	-1.637200	-2.208631	-3.432925	-2.318120	0.000000	-10.000000	0.500000	-25.233334	251.166672	1023.000000	1023.000000	2046.000000
38.240002	-0.016415	-9.701017	-1.680149	-2.252286	-3.470967	-2.297616	0.000000	-10.000000	0.500000	-25.066668	242.666672	1023.000000	1023.000000	2046.000000
38.259998	-0.016629	-9.827841	-1.692463	-2.266089	-3.544838	-2.324451	0.000000	-10.000000	0.491667	-24.600000	234.333328	1023.000000	1023.000000	2046.000000
38.279999	-0.016677	-9.856383	-1.778412	-2.294041	-3.492657	-2.291274	0.000000	-10.000000	0.475000	-24.183334	226.000000	1023.000000	1023.000000	2046.000000
38.299999	-0.016857	-9.962376	-1.682396	-2.271400	-3.675318	-2.333261	0.000000	-10.000000	0.450000	-23.583334	218.000000	1023.000000	1023.000000	2046.000000
38.320000	-0.016798	-9.927345	-1.733955	-2.305864	-3.641703	-2.245823	0.000000	-10.000000	0.416667	-23.333334	210.000000	1023.000000	1023.000000	2046.000000
38.340000	-0.017046	-10.074047	-1.760416	-2.326709	-3.706884	-2.280039	0.000000	-10.000000	0.391667	-22.866667	202.333328	1023.000000	1023.000000	2046.000000
38.360001	-0.017227	-10.180874	-1.728452	-2.288934	-3.832637	-2.330851	0.000000	-10.000000	0.375000	-22.466667	194.666672	1023.000000	1023.000000	2046.000000
38.380001	-0.017155	-10.138764	-1.700017	-2.363190	-3.885849	-2.189708	0.000000	-10.000000	0.366667	-21.900000	187.333328	1023.000000	1023.000000	2046.000000
38.400002	-0.017542	-10.367194	-1.730575	-2.359579	-3.959074	-2.317967	0.000000	-10.000000	0.366667	-21.616667	179.833328	1023.000000	1023.000000	2046.000000
38.419998	-0.017859	-10.554476	-1.814296	-2.340214	-3.989352	-2.410615	0.000000	-10.000000	0.358333	-21.483334	172.666672	1023.000000	1023.000000	2046.000000
38.439999	-0.018033	-10.657708	-1.792250	-2.410307	-4.081490	-2.373661	0.000000	-10.000000	0.358333	-21.616667	165.333328	1023.000000	1023.000000	2046.000000
38.459999	-0.018322	-10.828231	-1.818537	-2.427978	-4.142338	-2.439378	0.000000	-10.000000	0.358333	-21.783335	158.166672	1023.000000	1023.000000	2046.000000
38.480000	-0.018635	-11.013210	-1.859290	-2.512323	-4.196999	-2.444598	0.000000	-10.000000	0.358333	-21.983334	150.833328	1023.000000	1023.000000	2046.000000
38.500000	-0.018857	-11.144524	-1.780849	-2.536032	-4.360325	-2.467318	0.000000	-10.000000	0.358333	-21.916668	143.500000	1023.000000	1023.000000	2046.000000
38.520000	-0.018999	-11.228192	-1.838606	-2.608953	-4.337987	-2.442647	0.000000	-10.000000	0.341667	-21.600000	136.166672	1023.000000	1023.000000	2046.000000
38.540001	-0.019371	-11.448318	-1.889398	-2.594849	-4.416271	-2.547801	0.000000	-10.000000	0.341667	-21.233334	129.000000	1023.000000	1023.000000	2046.000000
38.560001	-0.019603	-11.585106	-1.867856	-2.590991	-4.511145	-2.615115	0.000000	-10.000000	0.333333	-20.816668	122.000000	1023.000000	1023.000000	2046.000000
38.580002	-0.019692	-11.638003	-1.883289	-2.709023	-4.541121	-2.504569	0.000000	-10.000000	0.325000	-20.316668	115.166664	1023.000000	1023.000000	2046.000000
38.599998	-0.019895	-11.757713	-1.880524	-2.704645	-4.596811	-2.575733	0.000000	-10.000000	0.291667	-19.550001	108.333336	1023.000000	1023.000000	2046.000000
38.619999	-0.019648	-11.611808	-1.742519	-2.735609	-4.578988	-2.554692	0.000000	-10.000000	0.266667	-19.033333	101.833336	1023.000000	1023.000000	2046.000000
38.639999	-0.019540	-11.547882	-1.664995	-2.679927	-4.629924	-2.573036	0.000000	-10.000000	0.241667	-18.383333	95.500000	1023.000000	1023.000000	2046.000000
38.660000	-0.019731	-11.661273	-1.689472	-2.756271	-4.722356	-2.493174	0.000000	-10.000000	0.225000	-17.633333	89.500000	1023.000000	1023.000000	2046.000000
38.680000	-0.020640	-12.198153	-1.846348	-2.864182	-4.835246	-2.652376	0.000000	-10.000000	0.208333	-16.549999	83.500000	1023.000000	1023.000000	2046.000000
38.700001	-0.021864	-12.921425	-2.028577	-2.990715	-5.023561	-2.878572	0.000000	-10.000000	0.191667	-15.583333	77.833336	1023.000000	1023.000000	2046.000000
38.720001	-0.022700	-13.415416	-2.050853	-3.105038	-5.279749	-2.979776	0.000000	-10.000000	0.191667	-14.683333	72.500000	1023.000000	1023.000000	2046.000000
38.740002	-0.022957	-13.567386	-2.192408	-3.163431	-5.247859	-2.963687	0.000000	-10.000000	0.175000	-14.200000	67.666664	1023.000000	1023.000000	2046.000000
38.759998	-0.023202	-13.712144	-2.268313	-3.128289	-5.292511	-3.023031	0.000000	-10.000000	0.183333	-14.066667	62.833332	1023.000000	1023.000000	2046.000000
38.779999	-0.023608	-13.952292	-2.454000	-3.094795	-5.338782	-3.064716	0.000000	-10.000000	0.166667	-14.200000	58.166668	1023.000000	1023.000000	2046.000000
38.799999	-0.024345	-14.387998	-2.613226	-3.124278	-5.500558	-3.149935	0.000000	-10.000000	0.166667	-14.333333	53.500000	1023.000000	1023.000000	2046.000000
38.820000	-0.026225	-15.498690	-2.938540	-3.204525	-5.879294	-3.476331	0.000000	-10.000000	0.116667	-13.750000	48.833332	1023.000000	1023.000000	2046.000000
38.840000	-0.028984	-17.129700	-3.243332	-3.431163	-6.379582	-4.075624	0.000000	-10.000000	0.083333	-12.400001	44.333332	1023.000000	1023.000000	2046.000000
38.860001	-0.032791	-19.379738	-3.809289	-3.794306	-7.064662	-4.711480	0.000000	-10.000000	0.050000	-10.216667	40.166668	1023.000000	1023.000000	2046.000000
38.880001	-0.035864	-21.195633	-4.397266	-4.296629	-7.536200	-4.965538	0.000000	-10.000000	0.041667	-8.533334	36.666668	1023.000000	1023.000000	2046.000000
38.900002	-0.037509	-22.167574	-4.794190	-4.521797	-7.681846	-5.169741	0.000000	-10.000000	0.041667	-7.950000	33.666668	1023.000000	1023.000000	2046.000000
38.919998	-0.038476	-22.739536	-5.035661	-4.642974	-7.791199	-5.269702	0.000000	-10.000000	0.041667	-8.266667	31.000000	1023.000000	1023.000000	2046.000000
38.939999	-0.039281	-23.215172	-5.253376	-4.641954	-7.890759	-5.429083	0.000000	-10.000000	0.050000	-8.833334	28.333334	1023.000000	1023.000000	2046.000000
38.959999	-0.039959	-23.615585	-5.481344	-4.726221	-7.976369	-5.431651	0.000000	-10.000000	0.050000	-8.966667	25.500000	1023.000000	1023.000000	2046.000000
38.980000	-0.040575	-23.979845	-5.745194	-4.785877	-7.988992	-5.459783	0.000000	-10.000000	0.041667	-8.683333	22.500000	1023.000000	1023.000000	2046.000000
39.000000	-0.041017	-24.241095	-5.915563	-4.838181	-8.017789	-5.469563	0.000000	-10.000000	0.025000	-7.833333	19.500000	1023.000000	1023.000000	2046.000000
39.020000	-0.041246	-24.376379	-5.981606	-4.842881	-8.068980	-5.482912	0.000000	-10.000000	0.000000	-6.116667	16.833334	1023.000000	1023.000000	2046.000000
39.040001	-0.041133	-24.309338	-5.958998	-4.902972	-8.068353	-5.379015	0.000000	-10.000000	-0.025000	-2.550000	14.666667	1023.000000	1023.000000	2046.000000
39.060001	-0.040713	-24.061356	-5.983569	-4.836174	-7.941707	-5.299906	0.000000	-10.000000	-0.041667	1.250000	13.500000	1023.000000	1023.000000	2046.000000
39.080002	-0.040146	-23.726101	-5.978077	-4.820024	-7.729364	-5.198635	0.000000	-10.000000	-0.058333	5.416667	13.000000	1023.000000	1023.000000	2046.000000
39.099998	-0.039320	-23.238037	-5.858550	-4.770182	-7.580600	-5.028706	0.000000	-10.000000	-0.083333	8.483334	13.000000	1023.000000	1023.000000	2046.000000
39.119999	-0.038118	-22.527847	-5.758965	-4.695020	-7.231374	-4.842490	0.000000	-10.000000	-0.116667	11.266667	13.000000	1023.000000	1023.000000	2046.000000
39.139999	-0.036871	-21.790888	-5.482168	-4.625179	-7.040421	-4.643120	0.000000	-10.000000	-0.141667	12.816667	13.000000	1023.000000	1023.000000	2046.000000
39.160000	-0.035459	-20.956177	-5.320893	-4.539737	-6.666544	-4.429002	0.000000	-10.000000	-0.158333	13.333333	13.000000	1023.000000	1023.000000	2046.000000
39.180000	-0.034451	-20.360706	-5.132532	-4.519242	-6.411552	-4.297379	0.000000	-10.000000	-0.175000	14.133333	14.666667	1023.000000	1023.000000	2046.000000
39.200001	-0.033994	-20.090464	-5.090188	-4.578173	-6.219865	-4.202238	0.000000	-10.000000	-0.175000	15.133333	18.500000	1023.000000	1023.000000	2046.000000
39.220001	-0.034074	-20.137608	-5.070575	-4.731444	-6.149274	-4.186314	0.000000	-10.000000	-0.183333	16.150000	24.166666	1023.000000	1023.000000	2046.000000
39.240002	-0.034016	-20.103182	-5.056458	-4.892969	-6.015193	-4.138561	0.000000	-10.000000	-0.200000	16.666666	30.000000	1023.000000	1023.000000	2046.000000
39.259998	-0.033792	-19.970905	-4.938227	-4.963474	-5.938163	-4.131042	0.000000	-10.000000	-0.241667	17.483334	35.666668	1023.000000	1023.000000	2046.000000
39.279999	-0.033530	-19.816492	-4.874892	-5.018347	-5.838202	-4.085052	0.000000	-10.000000	-0.266667	18.533333	41.500000	1023.000000	1023.000000	2046.000000
39.299999	-0.033048	-19.531450	-4.712729	-4.996889	-5.796028	-4.025805	0.000000	-10.000000	-0.275000	19.416666	45.500000	1023.000000	1023.000000	2046.000000
39.320000	-0.032225	-19.045212	-4.502341	-4.959524	-5.675614	-3.907733	0.000000	-10.000000	-0.316667	20.633333	51.833332	1023.000000	1023.000000	2046.000000
39.340000	-0.031470	-18.598835	-4.405440	-4.862356	-5.499922	-3.831118	0.000000	-10.000000	-0.341667	21.866667	58.666668	1023.000000	1023.000000	2046.000000
39.360001	-0.030591	-18.079445	-4.279756	-4.801978	-5.322245	-3.675468	0.000000	-10.000000	-0.375000	23.183334	68.166664	1023.000000	1023.000000	2046.000000
39.380001	-0.029641	-17.517599	-4.056827	-4.657915	-5.180092	-3.622766	0.000000	-10.000000	-0.375000	23.783333	75.666664	1023.000000	1023.000000	2046.000000
39.400002	-0.028422	-16.797106	-3.921413	-4.569785	-4.895392	-3.410515	0.000000	-10.000000	-0.400000	24.166666	83.500000	1023.000000	1023.000000	2046.000000
39.419998	-0.027106	-16.019672	-3.741449	-4.423747	-4.635960	-3.218516	0.000000	-10.000000	-0.408333	24.500000	91.500000	1023.000000	1023.000000	2046.000000
39.439999	-0.025765	-15.227324	-3.548200	-4.227321	-4.386690	-3.065113	0.000000	-10.000000	-0.425000	24.650000	99.833336	1023.000000	1023.000000	2046.000000
39.459999	-0.024345	-14.387893	-3.354575	-4.057779	-4.124762	-2.850777	0.000000	-10.000000	-0.450000	25.166668	108.000000	1023.000000	1023.000000	2046.000000
39.480000	-0.022762	-13.452402	-3.185936	-3.857011	-3.813894	-2.595562	0.000000	-10.000000	-0.483333	25.566668	116.166664	1023.000000	1023.000000	2046.000000
39.500000	-0.021191	-12.524142	-2.936072	-3.612839	-3.571607	-2.403624	0.000000	-10.000000	-0.508333	26.150002	124.500000	1023.000000	1023.000000	2046.000000
39.520000	-0.019631	-11.601979	-2.698847	-3.394711	-3.318095	-2.190326	0.000000	-10.000000	-0.516667	26.566668	133.166672	1023.000000	1023.000000	2046.000000
39.540001	-0.018091	-10.691530	-2.486514	-3.201192	-3.024966	-1.978857	0.000000	-10.000000	-0.533333	27.433334	142.000000	1023.000000	1023.000000	2046.000000
39.560001	-0.016501	-9.752176	-2.216717	-2.966060	-2.783921	-1.785479	0.000000	-10.000000	-0.550000	28.116667	151.166672	1023.000000	1023.000000	2046.000000
39.580002	-0.014932	-8.824648	-1.977073	-2.776842	-2.531481	-1.539252	0.000000	-10.000000	-0.566667	28.583334	160.333328	1023.000000	1023.000000	2046.000000
39.599998	-0.013673	-8.080882	-1.737425	-2.562227	-2.338384	-1.442847	0.000000	-10.000000	-0.583333	29.016666	169.833328	1023.000000	1023.000000	2046.000000
39.619999	-0.012134	-7.171055	-1.565238	-2.409865	-1.999514	-1.196437	0.000000	-10.000000	-0.608333	29.216667	179.500000	1023.000000	1023.000000	2046.000000
39.639999	-0.010635	-6.285397	-1.308120	-2.221516	-1.784794	-0.970966	0.000000	-10.000000	-0.633333	29.566668	189.333328	1023.000000	1023.000000	2046.000000
39.660000	-0.009305	-5.498994	-1.136346	-2.033814	-1.497537	-0.831297	0.000000	-10.000000	-0.633333	29.866667	199.000000	1023.000000	1023.000000	2046.000000
39.680000	-0.007961	-4.705237	-0.917271	-1.864679	-1.281549	-0.641737	0.000000	-10.000000	-0.616667	30.250000	208.666672	1023.000000	1023.000000	2046.000000
39.700001	-0.006637	-3.922727	-0.748700	-1.659980	-1.001641	-0.512406	0.000000	-10.000000	-0.616667	30.433334	218.833328	1023.000000	1023.000000	2046.000000
39.720001	-0.005204	-3.075611	-0.479543	-1.523414	-0.795260	-0.277392	0.000000	-10.000000	-0.633333	30.616667	229.166672	1023.000000	1023.000000	2046.000000
39.740002	-0.003735	-2.207215	-0.238230	-1.287675	-0.546439	-0.134871	0.000000	-10.000000	-0.650000	30.800001	239.500000	1023.000000	1023.000000	2046.000000
39.759998	-0.002305	-1.362295	-0.017012	-1.111461	-0.273680	0.039858	0.000000	-10.000000	-0.650000	31.216667	249.500000	1023.000000	1023.000000	2046.000000
39.779999	-0.000685	-0.404671	0.164283	-0.958136	0.099448	0.289734	0.000000	-10.000000	-0.666667	31.333334	259.833344	1023.000000	1023.000000	2046.000000
39.799999	0.000797	0.470749	0.408985	-0.758138	0.344806	0.475096	0.000000	-10.000000	-0.683333	31.650000	270.166656	1023.000000	1023.000000	2046.000000
39.820000	0.002217	1.310105	0.697011	-0.564682	0.561426	0.616351	0.000000	-10.000000	-0.700000	31.850000	280.833344	1023.000000	1023.000000	2046.000000
39.840000	0.003694	2.183075	0.959035	-0.333676	0.800430	0.757286	0.000000	-10.000000	-0.700000	31.866667	291.333344	1023.000000	1023.000000	2046.000000
39.860001	0.004929	2.913037	1.280043	-0.184811	0.862225	0.955580	0.000000	-10.000000	-0.708333	31.966667	302.000000	1023.000000	1023.000000	2046.000000
39.880001	0.005227	3.089380	1.365444	-0.050717	0.860434	0.914220	0.000000	-10.000000	-0.725000	32.033333	312.666656	1023.000000	1023.000000	2046.000000
39.900002	0.004877	2.882522	1.414459	-0.116111	0.756806	0.827367	0.000000	-10.000000	-0.725000	32.283333	323.333344	1023.000000	1023.000000	2046.000000
39.919998	0.004748	2.805933	1.408016	-0.190090	0.822104	0.765903	0.000000	-10.000000	-0.708333	32.183334	334.166656	1023.000000	1023.000000	2046.000000
39.939999	0.005175	3.058142	1.462615	-0.140282	0.952378	0.783431	0.000000	-10.000000	-0.650000	31.449999	344.833344	1023.000000	1023.000000	2046.000000
39.959999	0.006591	3.895092	1.692597	0.118415	1.191091	0.892989	0.000000	-10.000000	-0.575000	30.483334	355.500000	1023.000000	1023.000000	2046.000000
39.980000	0.008324	4.919414	1.940361	0.407701	1.398689	1.172662	0.000000	-10.000000	-0.500000	28.866667	365.833344	1023.000000	1023.000000	2046.000000
40.000000	0.009794	5.788097	2.034487	0.825577	1.599372	1.328662	0.000000	-10.000000	-0.416667	27.166668	375.833344	1023.000000	1023.000000	2046.000000
40.020000	0.010209	6.033261	1.932071	1.013084	1.716918	1.371188	0.000000	-10.000000	-0.358333	25.150002	385.166656	1023.000000	1023.000000	2046.000000
40.040001	0.008751	5.172133	1.817234	1.033572	1.363660	0.957667	0.000000	-10.000000	-0.283333	22.983334	393.833344	1023.000000	1023.000000	2046.000000
40.060001	0.005847	3.455738	1.454280	0.792088	0.846072	0.363298	0.000000	-10.000000	-0.241667	21.000000	401.833344	1023.000000	1023.000000	2046.000000
40.080002	0.002889	1.707111	1.101369	0.513650	0.241518	-0.149426	0.000000	-10.000000	-0.183333	18.833334	409.166656	1023.000000	1023.000000	2046.000000
40.099998	0.000635	0.375075	0.707281	0.269289	-0.137894	-0.463601	0.000000	-10.000000	-0.125000	16.366667	416.000000	1023.000000	1023.000000	2046.000000
40.119999	-0.000687	-0.405953	0.406591	0.087608	-0.303314	-0.596839	0.000000	-10.000000	-0.066667	13.050000	421.833344	1023.000000	1023.000000	2046.000000
40.139999	-0.001418	-0.838022	0.198341	-0.019885	-0.357390	-0.659088	0.000000	-10.000000	-0.025000	9.100000	426.833344	1023.000000	1023.000000	2046.000000
40.160000	-0.002176	-1.285939	-0.049308	-0.044237	-0.390031	-0.802362	0.000000	-10.000000	0.000000	4.300000	430.500000	1023.000000	1023.000000	2046.000000
40.180000	-0.002758	-1.630105	-0.165703	-0.082316	-0.535628	-0.846458	0.000000	-10.000000	0.025000	0.000000	432.833344	1023.000000	1023.000000	2046.000000
40.200001	-0.003327	-1.966365	-0.302266	-0.102731	-0.647566	-0.913802	0.000000	-10.000000	0.041667	-4.066667	433.833344	1023.000000	1023.000000	2046.000000
40.220001	-0.003640	-2.151307	-0.482379	-0.155214	-0.639107	-0.874608	0.000000	-10.000000	0.058333	-7.300000	434.000000	1023.000000	1023.000000	2046.000000
40.240002	-0.004086	-2.415107	-0.500116	-0.142177	-0.802973	-0.969842	0.000000	-10.000000	0.083333	-10.216667	434.000000	1023.000000	1023.000000	2046.000000
40.259998	-0.004263	-2.519511	-0.605415	-0.192860	-0.812005	-0.909231	0.000000	-10.000000	0.100000	-12.283334	434.000000	1023.000000	1023.000000	2046.000000
40.279999	-0.004536	-2.680837	-0.670062	-0.176867	-0.847480	-0.986428	0.000000	-10.000000	0.116667	-13.350000	434.000000	1023.000000	1023.000000	2046.000000
40.299999	-0.004743	-2.802912	-0.695482	-0.161297	-0.875710	-1.070423	0.000000	-10.000000	0.116667	-13.900001	434.000000	1023.000000	1023.000000	2046.000000
40.320000	-0.004754	-2.809541	-0.708552	-0.211077	-0.865554	-1.024358	0.000000	-10.000000	0.150000	-14.616667	425.166656	1023.000000	1023.000000	2046.000000
40.340000	-0.004511	-2.665768	-0.705421	-0.266367	-0.808761	-0.885220	0.000000	-10.000000	0.191667	-15.500001	414.666656	1023.000000	1023.000000	2046.000000
40.360001	-0.004343	-2.566465	-0.719245	-0.127219	-0.778162	-0.941839	0.000000	-10.000000	0.233333	-16.866667	402.166656	1023.000000	1023.000000	2046.000000
40.380001	-0.003954	-2.336545	-0.594609	-0.099788	-0.782840	-0.859307	0.000000	-10.000000	0.250000	-18.050001	396.500000	1023.000000	1023.000000	2046.000000
40.400002	-0.003706	-2.190194	-0.518554	-0.109026	-0.761530	-0.801084	0.000000	-10.000000	0.250000	-19.016666	390.500000	1023.000000	1023.000000	2046.000000
40.419998	-0.004048	-2.392153	-0.518988	-0.167761	-0.835352	-0.870051	0.000000	-10.000000	0.266667	-19.733334	384.166656	1023.000000	1023.000000	2046.000000
40.439999	-0.004903	-2.897957	-0.572625	-0.267591	-0.998821	-1.058920	0.000000	-10.000000	0.308333	-20.483334	377.666656	1023.000000	1023.000000	2046.000000
40.459999	-0.005793	-3.423820	-0.682881	-0.552386	-1.104486	-1.084068	0.000000	-10.000000	0.358333	-21.549999	370.833344	1023.000000	1023.000000	2046.000000
40.480000	-0.006735	-3.980567	-0.767533	-0.789296	-1.239295	-1.184443	0.000000	-10.000000	0.391667	-22.500000	363.666656	1023.000000	1023.000000	2046.000000
40.500000	-0.007531	-4.450620	-0.805648	-0.945931	-1.404207	-1.294834	0.000000	-10.000000	0.408333	-23.333334	356.000000	1023.000000	1023.000000	2046.000000
40.520000	-0.008192	-4.841238	-0.798901	-1.053192	-1.591541	-1.397604	0.000000	-10.000000	0.433333	-23.766666	348.000000	1023.000000	1023.000000	2046.000000
40.540001	-0.008824	-5.215042	-0.843740	-1.168930	-1.709784	-1.492588	0.000000	-10.000000	0.466667	-24.200001	340.000000	1023.000000	1023.000000	2046.000000
40.560001	-0.009368	-5.536742	-0.762336	-1.244169	-1.958258	-1.571979	0.000000	-10.000000	0.491667	-24.550001	332.000000	1023.000000	1023.000000	2046.000000
40.580002	-0.009976	-5.895903	-0.814010	-1.375603	-2.091163	-1.615126	0.000000	-10.000000	0.508333	-24.883333	324.000000	1023.000000	1023.000000	2046.000000
40.599998	-0.010434	-6.166237	-0.855666	-1.470166	-2.190161	-1.650244	0.000000	-10.000000	0.516667	-25.383333	315.833344	1023.000000	1023.000000	2046.000000
40.619999	-0.010699	-6.322830	-0.923452	-1.533111	-2.217497	-1.648770	0.000000	-10.000000	0.525000	-25.866667	307.500000	1023.000000	1023.000000	2046.000000
40.639999	-0.010985	-6.492161	-0.877921	-1.573855	-2.345549	-1.694836	0.000000	-10.000000	0.533333	-26.350000	298.833344	1023.000000	1023.000000	2046.000000
40.660000	-0.011183	-6.608878	-0.932088	-1.599464	-2.396148	-1.681178	0.000000	-10.000000	0.541667	-26.533333	290.000000	1023.000000	1023.000000	2046.000000
40.680000	-0.011517	-6.806493	-1.011225	-1.630306	-2.443714	-1.721248	0.000000	-10.000000	0.541667	-26.583334	281.000000	1023.000000	1023.000000	2046.000000
40.700001	-0.011754	-6.946813	-1.016904	-1.604537	-2.549598	-1.775774	0.000000	-10.000000	0.541667	-26.583334	272.000000	1023.000000	1023.000000	2046.000000
40.720001	-0.012035	-7.112779	-1.027751	-1.571807	-2.662311	-1.850910	0.000000	-10.000000	0.525000	-26.416666	263.166656	1023.000000	1023.000000	2046.000000
40.740002	-0.012026	-7.107621	-1.072670	-1.665379	-2.657246	-1.712326	0.000000	-10.000000	0.525000	-26.200001	254.500000	1023.000000	1023.000000	2046.000000
40.759998	-0.012279	-7.257124	-1.038904	-1.610409	-2.802082	-1.805730	0.000000	-10.000000	0.508333	-25.850000	245.833328	1023.000000	1023.000000	2046.000000
40.779999	-0.012431	-7.347016	-1.036545	-1.680841	-2.875343	-1.754287	0.000000	-10.000000	0.508333	-25.716667	237.166672	1023.000000	1023.000000	2046.000000
40.799999	-0.012629	-7.463498	-1.113271	-1.680410	-2.905783	-1.764034	0.000000	-10.000000	0.500000	-25.433334	228.500000	1023.000000	1023.000000	2046.000000
40.820000	-0.012889	-7.617270	-1.054880	-1.686715	-3.032784	-1.842891	0.000000	-10.000000	0.500000	-25.250000	220.000000	1023.000000	1023.000000	2046.000000
40.840000	-0.013190	-7.795263	-1.101849	-1.661832	-3.094957	-1.936626	0.000000	-10.000000	0.483333	-24.766666	211.500000	1023.000000	1023.000000	2046.000000
40.860001	-0.013515	-7.987235	-1.147039	-1.716419	-3.179112	-1.944664	0.000000	-10.000000	0.466667	-24.483334	203.166672	1023.000000	1023.000000	2046.000000
40.880001	-0.013870	-8.197390	-1.152199	-1.759282	-3.264296	-2.021613	0.000000	-10.000000	0.450000	-24.033333	195.000000	1023.000000	1023.000000	2046.000000
40.900002	-0.014174	-8.376968	-1.190126	-1.832288	-3.358424	-1.996131	0.000000	-10.000000	0.433333	-23.766666	187.000000	1023.000000	1023.000000	2046.000000
40.919998	-0.014473	-8.553359	-1.173920	-1.892336	-3.458023	-2.029080	0.000000	-10.000000	0.433333	-23.516666	179.000000	1023.000000	1023.000000	2046.000000
40.939999	-0.014755	-8.720366	-1.196557	-1.899772	-3.536106	-2.087931	0.000000	-10.000000	0.408333	-23.216667	171.166672	1023.000000	1023.000000	2046.000000
40.959999	-0.014912	-8.813061	-1.236646	-1.966109	-3.551297	-2.059008	0.000000	-10.000000	0.391667	-22.933334	163.500000	1023.000000	1023.000000	2046.000000
40.980000	-0.015395	-9.098565	-1.213858	-1.954522	-3.731136	-2.199049	0.000000	-10.000000	0.358333	-22.633333	155.833328	1023.000000	1023.000000	2046.000000
41.000000	-0.015571	-9.202199	-1.299276	-2.031380	-3.717611	-2.153932	0.000000	-10.000000	0.350000	-22.383333	148.333328	1023.000000	1023.000000	2046.000000
41.020000	-0.015718	-9.289117	-1.213574	-2.040070	-3.796701	-2.238772	0.000000	-10.000000	0.350000	-22.083334	140.833328	1023.000000	1023.000000	2046.000000
41.040001	-0.015336	-9.063584	-1.058270	-2.025233	-3.773178	-2.206904	0.000000	-10.000000	0.333333	-21.566668	133.500000	1023.000000	1023.000000	2046.000000
41.060001	-0.015311	-9.048790	-1.038452	-2.016175	-3.822880	-2.171283	0.000000	-10.000000	0.325000	-20.900002	126.166664	1023.000000	1023.000000	2046.000000
41.080002	-0.015647	-9.247580	-1.093829	-2.091485	-3.923816	-2.138450	0.000000	-10.000000	0.300000	-20.083334	119.166664	1023.000000	1023.000000	2046.000000
41.099998	-0.016533	-9.770939	-1.170354	-2.219612	-4.115119	-2.265853	0.000000	-10.000000	0.283333	-19.166668	112.666664	1023.000000	1023.000000	2046.000000
41.119999	-0.017789	-10.513186	-1.341439	-2.405721	-4.343326	-2.422700	0.000000	-10.000000	0.258333	-18.433334	106.166664	1023.000000	1023.000000	2046.000000
41.139999	-0.018237	-10.777872	-1.464272	-2.425675	-4.356297	-2.531626	0.000000	-10.000000	0.241667	-17.983334	100.166664	1023.000000	1023.000000	2046.000000
41.160000	-0.018633	-11.012207	-1.530545	-2.438821	-4.434641	-2.608200	0.000000	-10.000000	0.241667	-17.850000	94.166664	1023.000000	1023.000000	2046.000000
41.180000	-0.018807	-11.115173	-1.597264	-2.417967	-4.494116	-2.605827	0.000000	-10.000000	0.241667	-17.900000	88.500000	1023.000000	1023.000000	2046.000000
41.200001	-0.019461	-11.501170	-1.858473	-2.458240	-4.538846	-2.645612	0.000000	-10.000000	0.241667	-17.916668	82.500000	1023.000000	1023.000000	2046.000000
41.220001	-0.020909	-12.357231	-2.152215	-2.501369	-4.815870	-2.887777	0.000000	-10.000000	0.216667	-17.750000	76.500000	1023.000000	1023.000000	2046.000000
41.240002	-0.023276	-13.756371	-2.453928	-2.614160	-5.313315	-3.374970	0.000000	-10.000000	0.200000	-16.800001	70.500000	1023.000000	1023.000000	2046.000000
41.259998	-0.026561	-15.697396	-2.813998	-3.015577	-5.949526	-3.918295	0.000000	-10.000000	0.158333	-15.283334	64.666664	1023.000000	1023.000000	2046.000000
41.279999	-0.030575	-18.069946	-3.487920	-3.436611	-6.628098	-4.517317	0.000000	-10.000000	0.141667	-13.700001	59.500000	1023.000000	1023.000000	2046.000000
41.299999	-0.033236	-19.642334	-4.004615	-3.811483	-7.019759	-4.806477	0.000000	-10.000000	0.116667	-12.833334	56.333332	1023.000000	1023.000000	2046.000000
41.320000	-0.034673	-20.491877	-4.375118	-4.002373	-7.141833	-4.972553	0.000000	-10.000000	0.141667	-13.183333	52.000000	1023.000000	1023.000000	2046.000000
41.340000	-0.035688	-21.091885	-4.590632	-4.142354	-7.290124	-5.068774	0.000000	-10.000000	0.166667	-14.016666	47.333332	1023.000000	1023.000000	2046.000000
41.360001	-0.036675	-21.675047	-4.774810	-4.217785	-7.486561	-5.195892	0.000000	-10.000000	0.191667	-15.083333	41.000000	1023.000000	1023.000000	2046.000000
41.380001	-0.037795	-22.336920	-5.136318	-4.271812	-7.570882	-5.357909	0.000000	-10.000000	0.200000	-15.650000	36.000000	1023.000000	1023.000000	2046.000000
41.400002	-0.038620	-22.824331	-5.369876	-4.376411	-7.673435	-5.404609	0.000000	-10.000000	0.200000	-15.933333	30.833334	1023.000000	1023.000000	2046.000000
41.419998	-0.038946	-23.017023	-5.441986	-4.434773	-7.781398	-5.358867	0.000000	-10.000000	0.191667	-15.800000	25.666666	1023.000000	1023.000000	2046.000000
41.439999	-0.039353	-23.257896	-5.574163	-4.454923	-7.820405	-5.408404	0.000000	-10.000000	0.183333	-15.166667	20.333334	1023.000000	1023.000000	2046.000000
41.459999	-0.039679	-23.450150	-5.692107	-4.498528	-7.843667	-5.415850	0.000000	-10.000000	0.166667	-14.233334	15.166667	1023.000000	1023.000000	2046.000000
41.480000	-0.039640	-23.427366	-5.642992	-4.510570	-7.895833	-5.377971	0.000000	-10.000000	0.133333	-13.083334	10.333333	1023.000000	1023.000000	2046.000000
41.500000	-0.039368	-23.266375	-5.639112	-4.589195	-7.819417	-5.218650	0.000000	-10.000000	0.100000	-11.966667	6.000000	1023.000000	1023.000000	2046.000000
41.520000	-0.039037	-23.070623	-5.607135	-4.548121	-7.743204	-5.172163	0.000000	-10.000000	0.075000	-11.083334	2.333333	1023.000000	1023.000000	2046.000000
41.540001	-0.038519	-22.764677	-5.548981	-4.563237	-7.601872	-5.050587	0.000000	-10.000000	0.075000	-10.583334	-1.000000	1023.000000	1023.000000	2046.000000
41.560001	-0.037808	-22.344713	-5.403278	-4.547991	-7.474262	-4.919182	0.000000	-10.000000	0.083333	-10.600000	-4.333333	1023.000000	1023.000000	2046.000000
41.580002	-0.037369	-22.084927	-5.266225	-4.510472	-7.384569	-4.923659	0.000000	-10.000000	0.075000	-10.416667	-7.666667	1023.000000	1023.000000	2046.000000
41.599998	-0.037292	-22.039297	-5.286001	-4.569051	-7.276646	-4.907600	0.000000	-10.000000	0.066667	-9.866667	-11.166667	1023.000000	1023.000000	2046.000000
41.619999	-0.037704	-22.282827	-5.326917	-4.737721	-7.294438	-4.923751	0.000000	-10.000000	0.058333	-9.116667	-14.333333	1023.000000	1023.000000	2046.000000
41.639999	-0.038598	-22.811253	-5.456385	-4.992656	-7.357387	-5.004824	0.000000	-10.000000	0.058333	-8.633333	-17.500000	1023.000000	1023.000000	2046.000000
41.660000	-0.039214	-23.175428	-5.541257	-5.260564	-7.361493	-5.012114	0.000000	-10.000000	0.058333	-8.300000	-20.500000	1023.000000	1023.000000	2046.000000
41.680000	-0.039712	-23.469728	-5.500947	-5.395290	-7.462191	-5.111300	0.000000	-10.000000	0.041667	-7.200000	-23.166666	1023.000000	1023.000000	2046.000000
41.700001	-0.040000	-23.640247	-5.434543	-5.550786	-7.542254	-5.112663	0.000000	-10.000000	0.025000	-5.266667	-25.500000	1023.000000	1023.000000	2046.000000
41.720001	-0.040090	-23.692898	-5.364235	-5.620757	-7.539730	-5.168175	0.000000	-10.000000	0.008333	-2.050000	-27.000000	1023.000000	1023.000000	2046.000000
41.740002	-0.040042	-23.664715	-5.283099	-5.667803	-7.558018	-5.155795	0.000000	-10.000000	-0.008333	0.683333	-27.833334	1023.000000	1023.000000	2046.000000
41.759998	-0.039866	-23.560823	-5.258436	-5.646984	-7.509933	-5.145470	0.000000	-10.000000	-0.025000	3.266667	-28.000000	1023.000000	1023.000000	2046.000000
41.779999	-0.039445	-23.312134	-5.179361	-5.728619	-7.428088	-4.976066	0.000000	-10.000000	-0.058333	5.150000	-28.000000	1023.000000	1023.000000	2046.000000
41.799999	-0.038870	-22.972387	-5.098493	-5.679014	-7.270398	-4.924483	0.000000	-10.000000	-0.066667	7.316667	-28.000000	1023.000000	1023.000000	2046.000000
41.820000	-0.038055	-22.490284	-4.973817	-5.627048	-7.090286	-4.799135	0.000000	-10.000000	-0.066667	9.200000	-28.000000	1023.000000	1023.000000	2046.000000
41.840000	-0.037130	-21.943996	-4.865482	-5.500416	-6.878028	-4.700071	0.000000	-10.000000	-0.075000	10.750000	-28.000000	1023.000000	1023.000000	2046.000000
41.860001	-0.036187	-21.386610	-4.771914	-5.408343	-6.676954	-4.529399	0.000000	-10.000000	-0.108333	11.966666	-28.000000	1023.000000	1023.000000	2046.000000
41.880001	-0.035230	-20.820787	-4.632852	-5.261243	-6.522091	-4.404601	0.000000	-10.000000	-0.141667	13.183333	-28.000000	1023.000000	1023.000000	2046.000000
41.900002	-0.034232	-20.230906	-4.556268	-5.148398	-6.264975	-4.261264	0.000000	-10.000000	-0.166667	14.200000	-10.666667	1023.000000	1023.000000	2046.000000
41.919998	-0.033088	-19.555244	-4.412753	-5.049115	-6.034284	-4.059093	0.000000	-10.000000	-0.183333	15.283334	7.833333	1023.000000	1023.000000	2046.000000
41.939999	-0.031844	-18.819977	-4.216949	-4.880174	-5.827152	-3.895702	0.000000	-10.000000	-0.216667	16.150000	28.166666	1023.000000	1023.000000	2046.000000
41.959999	-0.030772	-18.186249	-4.056593	-4.751416	-5.634665	-3.743575	0.000000	-10.000000	-0.216667	17.016666	33.000000	1023.000000	1023.000000	2046.000000
41.980000	-0.029684	-17.543245	-3.883251	-4.596558	-5.449128	-3.614308	0.000000	-10.000000	-0.233333	17.816668	38.666668	1023.000000	1023.000000	2046.000000
42.000000	-0.028605	-16.905310	-3.731928	-4.414742	-5.268803	-3.489836	0.000000	-10.000000	-0.233333	18.650000	44.500000	1023.000000	1023.000000	2046.000000
42.020000	-0.027393	-16.189528	-3.548466	-4.311773	-5.046423	-3.282865	0.000000	-10.000000	-0.258333	19.483334	50.500000	1023.000000	1023.000000	2046.000000
42.040001	-0.026399	-15.601693	-3.373956	-4.149168	-4.872887	-3.205683	0.000000	-10.000000	-0.275000	20.100000	56.833332	1023.000000	1023.000000	2046.000000
42.060001	-0.025165	-14.872716	-3.191474	-4.047015	-4.650516	-2.983711	0.000000	-10.000000	-0.300000	20.583334	63.500000	1023.000000	1023.000000	2046.000000
42.080002	-0.024076	-14.228776	-3.059665	-3.862006	-4.401908	-2.905196	0.000000	-10.000000	-0.308333	21.016666	70.333336	1023.000000	1023.000000	2046.000000
42.099998	-0.022929	-13.550972	-2.851709	-3.763484	-4.224474	-2.711304	0.000000	-10.000000	-0.325000	21.466667	77.333336	1023.000000	1023.000000	2046.000000
42.119999	-0.021927	-12.958740	-2.719326	-3.593958	-4.016095	-2.629362	0.000000	-10.000000	-0.350000	21.733334	84.333336	1023.000000	1023.000000	2046.000000
42.139999	-0.020844	-12.319017	-2.610767	-3.475454	-3.759787	-2.473009	0.000000	-10.000000	-0.366667	21.950001	91.666664	1023.000000	1023.000000	2046.000000
42.160000	-0.019730	-11.660319	-2.400706	-3.313546	-3.594561	-2.351506	0.000000	-10.000000	-0.350000	22.133333	98.833336	1023.000000	1023.000000	2046.000000
42.180000	-0.018502	-10.934951	-2.229447	-3.159149	-3.369292	-2.177062	0.000000	-10.000000	-0.316667	22.366667	106.333336	1023.000000	1023.000000	2046.000000
42.200001	-0.017427	-10.299581	-2.115066	-2.994567	-3.138299	-2.051649	0.000000	-10.000000	-0.333333	22.500000	113.666664	1023.000000	1023.000000	2046.000000
42.220001	-0.016222	-9.587264	-1.954549	-2.867773	-2.907751	-1.857191	0.000000	-10.000000	-0.350000	22.683334	121.333336	1023.000000	1023.000000	2046.000000
42.240002	-0.015136	-8.945127	-1.777977	-2.676378	-2.746579	-1.744193	0.000000	-10.000000	-0.366667	22.833334	128.666672	1023.000000	1023.000000	2046.000000
42.259998	-0.013981	-8.262659	-1.546217	-2.515443	-2.574934	-1.626065	0.000000	-10.000000	-0.366667	22.716667	136.333328	1023.000000	1023.000000	2046.000000
42.279999	-0.012688	-7.498669	-1.275724	-2.344842	-2.393710	-1.484393	0.000000	-10.000000	-0.383333	22.983334	143.833328	1023.000000	1023.000000	2046.000000
42.299999	-0.011810	-6.979964	-1.022400	-2.171757	-2.371187	-1.414620	0.000000	-10.000000	-0.391667	23.333334	151.500000	1023.000000	1023.000000	2046.000000
42.320000	-0.011463	-6.774364	-0.975704	-2.064337	-2.336138	-1.398184	0.000000	-10.000000	-0.391667	24.033335	159.166672	1023.000000	1023.000000	2046.000000
42.340000	-0.011483	-6.786274	-0.899125	-2.089799	-2.367064	-1.430286	0.000000	-10.000000	-0.408333	24.400002	167.000000	1023.000000	1023.000000	2046.000000
42.360001	-0.011779	-6.961281	-0.957671	-2.141974	-2.335667	-1.525968	0.000000	-10.000000	-0.425000	24.700001	175.166672	1023.000000	1023.000000	2046.000000
42.380001	-0.011650	-6.885087	-0.907829	-2.146599	-2.325846	-1.504814	0.000000	-10.000000	-0.416667	24.850000	183.500000	1023.000000	1023.000000	2046.000000
42.400002	-0.010510	-6.211637	-0.738104	-1.921704	-2.152612	-1.399216	0.000000	-10.000000	-0.391667	24.683334	191.833328	1023.000000	1023.000000	2046.000000
42.419998	-0.009233	-5.456430	-0.569952	-1.606239	-1.965375	-1.314864	0.000000	-10.000000	-0.358333	24.166668	200.000000	1023.000000	1023.000000	2046.000000
42.439999	-0.008100	-4.787191	-0.553982	-1.324225	-1.752851	-1.156133	0.000000	-10.000000	-0.341667	23.500000	208.000000	1023.000000	1023.000000	2046.000000
42.459999	-0.007704	-4.553079	-0.628634	-1.182920	-1.673864	-1.067661	0.000000	-10.000000	-0.300000	22.650000	216.000000	1023.000000	1023.000000	2046.000000
42.480000	-0.008609	-5.087977	-0.811508	-1.095792	-1.872638	-1.308039	0.000000	-10.000000	-0.291667	22.000000	223.833328	1023.000000	1023.000000	2046.000000
42.500000	-0.010862	-6.419282	-0.952258	-1.258842	-2.372749	-1.835433	0.000000	-10.000000	-0.275000	20.900000	231.333328	1023.000000	1023.000000	2046.000000
42.520000	-0.013832	-8.174855	-1.391221	-1.578620	-2.902737	-2.302278	0.000000	-10.000000	-0.250000	19.983334	238.500000	1023.000000	1023.000000	2046.000000
42.540001	-0.016464	-9.730192	-1.898636	-1.893441	-3.306752	-2.631363	0.000000	-10.000000	-0.183333	18.083334	245.333328	1023.000000	1023.000000	2046.000000
42.560001	-0.017742	-10.485651	-2.172154	-2.139257	-3.484639	-2.689600	0.000000	-10.000000	-0.108333	16.066668	251.666672	1023.000000	1023.000000	2046.000000
42.580002	-0.018381	-10.863445	-2.386156	-2.112546	-3.483727	-2.881017	0.000000	-10.000000	-0.050000	13.116667	257.333344	1023.000000	1023.000000	2046.000000
42.599998	-0.018734	-11.071830	-2.472664	-2.159544	-3.525905	-2.913718	0.000000	-10.000000	-0.016667	10.250000	262.166656	1023.000000	1023.000000	2046.000000
42.619999	-0.019025	-11.243839	-2.602491	-2.218271	-3.527755	-2.895323	0.000000	-10.000000	0.008333	6.933333	266.166656	1023.000000	1023.000000	2046.000000
42.639999	-0.019449	-11.494521	-2.772085	-2.203736	-3.565466	-2.953234	0.000000	-10.000000	0.025000	3.100000	269.166656	1023.000000	1023.000000	2046.000000
42.660000	-0.019855	-11.734425	-2.885225	-2.232651	-3.647356	-2.969191	0.000000	-10.000000	0.033333	-0.316667	271.000000	1023.000000	1023.000000	2046.000000
42.680000	-0.019915	-11.769652	-2.891267	-2.214770	-3.703995	-2.959621	0.000000	-10.000000	0.041667	-3.233333	271.833344	1023.000000	1023.000000	2046.000000
42.700001	-0.020071	-11.861770	-2.906059	-2.214274	-3.772371	-2.969065	0.000000	-10.000000	0.041667	-5.316667	272.000000	1023.000000	1023.000000	2046.000000
42.720001	-0.020186	-11.930026	-2.966231	-2.235712	-3.779312	-2.948772	0.000000	-10.000000	0.050000	-7.216667	272.000000	1023.000000	1023.000000	2046.000000
42.740002	-0.020344	-12.023498	-3.007181	-2.253985	-3.781061	-2.981270	0.000000	-10.000000	0.066667	-8.850000	272.000000	1023.000000	1023.000000	2046.000000
42.759998	-0.020293	-11.993437	-3.007388	-2.283893	-3.763942	-2.938213	0.000000	-10.000000	0.083333	-10.016667	272.000000	1023.000000	1023.000000	2046.000000
42.779999	-0.019901	-11.761352	-2.994301	-2.262614	-3.683494	-2.820943	0.000000	-10.000000	0.108333	-11.300000	272.000000	1023.000000	1023.000000	2046.000000
42.799999	-0.019330	-11.423989	-2.874124	-2.186174	-3.634955	-2.728736	0.000000	-10.000000	0.125000	-12.800000	268.333344	1023.000000	1023.000000	2046.000000
42.820000	-0.018750	-11.081119	-2.819000	-2.149411	-3.487387	-2.625321	0.000000	-10.000000	0.158333	-14.250000	259.833344	1023.000000	1023.000000	2046.000000
42.840000	-0.018535	-10.954071	-2.658890	-2.092731	-3.556234	-2.646216	0.000000	-10.000000	0.200000	-15.250000	249.666672	1023.000000	1023.000000	2046.000000
42.860001	-0.018654	-11.024673	-2.636821	-2.070316	-3.577038	-2.740499	0.000000	-10.000000	0.225000	-16.049999	241.333328	1023.000000	1023.000000	2046.000000
42.880001	-0.019165	-11.326471	-2.698369	-2.242465	-3.619924	-2.765713	0.000000	-10.000000	0.225000	-16.800001	236.000000	1023.000000	1023.000000	2046.000000
42.900002	-0.020201	-11.938883	-2.827252	-2.474783	-3.749373	-2.887475	0.000000	-10.000000	0.225000	-17.650002	230.333328	1023.000000	1023.000000	2046.000000
42.919998	-0.020900	-12.351909	-2.852474	-2.666682	-3.867706	-2.965047	0.000000	-10.000000	0.233333	-18.083334	224.500000	1023.000000	1023.000000	2046.000000
42.939999	-0.021606	-12.769062	-2.832221	-2.802988	-4.063231	-3.070623	0.000000	-10.000000	0.250000	-18.216667	218.500000	1023.000000	1023.000000	2046.000000
42.959999	-0.022062	-13.038485	-2.764333	-3.000158	-4.210189	-3.063804	0.000000	-10.000000	0.250000	-18.250000	212.500000	1023.000000	1023.000000	2046.000000
42.980000	-0.022500	-13.297531	-2.761752	-3.091717	-4.296563	-3.147499	0.000000	-10.000000	0.250000	-18.250000	206.500000	1023.000000	1023.000000	2046.000000
43.000000	-0.022959	-13.568983	-2.718787	-3.129140	-4.467444	-3.253613	0.000000	-10.000000	0.250000	-18.466667	200.333328	1023.000000	1023.000000	2046.000000
43.020000	-0.023458	-13.863955	-2.744055	-3.178600	-4.600450	-3.340850	0.000000	-10.000000	0.258333	-18.533333	194.000000	1023.000000	1023.000000	2046.000000
43.040001	-0.023741	-14.031203	-2.702168	-3.296320	-4.704993	-3.327723	0.000000	-10.000000	0.258333	-18.883333	187.666672	1023.000000	1023.000000	2046.000000
43.060001	-0.023916	-14.134306	-2.770454	-3.373222	-4.685234	-3.305397	0.000000	-10.000000	0.258333	-19.066668	181.333328	1023.000000	1023.000000	2046.000000
43.080002	-0.024081	-14.232099	-2.747929	-3.380417	-4.739554	-3.364198	0.000000	-10.000000	0.250000	-19.300001	175.000000	1023.000000	1023.000000	2046.000000
43.099998	-0.024085	-14.234467	-2.805887	-3.384746	-4.716829	-3.327006	0.000000	-10.000000	0.250000	-19.150002	168.666672	1023.000000	1023.000000	2046.000000
43.119999	-0.024242	-14.326783	-2.807831	-3.361529	-4.773719	-3.383704	0.000000	-10.000000	0.250000	-19.016666	162.166672	1023.000000	1023.000000	2046.000000
43.139999	-0.024188	-14.295277	-2.844811	-3.388638	-4.752522	-3.309305	0.000000	-10.000000	0.250000	-18.566668	155.833328	1023.000000	1023.000000	2046.000000
43.160000	-0.024196	-14.299945	-2.841568	-3.370387	-4.782478	-3.305511	0.000000	-10.000000	0.241667	-18.200001	149.500000	1023.000000	1023.000000	2046.000000
43.180000	-0.024103	-14.245116	-2.838132	-3.331333	-4.776204	-3.299448	0.000000	-10.000000	0.233333	-17.716667	143.500000	1023.000000	1023.000000	2046.000000
43.200001	-0.024066	-14.223221	-2.724189	-3.295559	-4.880424	-3.323049	0.000000	-10.000000	0.216667	-17.350000	137.500000	1023.000000	1023.000000	2046.000000
43.220001	-0.023845	-14.092121	-2.776665	-3.297959	-4.787947	-3.229550	0.000000	-10.000000	0.208333	-16.883333	131.833328	1023.000000	1023.000000	2046.000000
43.240002	-0.023946	-14.152343	-2.752216	-3.241990	-4.870316	-3.287822	0.000000	-10.000000	0.200000	-16.316668	126.166664	1023.000000	1023.000000	2046.000000
43.259998	-0.023845	-14.092585	-2.718817	-3.233959	-4.865681	-3.274128	0.000000	-10.000000	0.200000	-15.800000	120.833336	1023.000000	1023.000000	2046.000000
43.279999	-0.023801	-14.066559	-2.621751	-3.221641	-4.947473	-3.275694	0.000000	-10.000000	0.200000	-15.266666	115.500000	1023.000000	1023.000000	2046.000000
43.299999	-0.023764	-14.044541	-2.627707	-3.245831	-4.926418	-3.244585	0.000000	-10.000000	0.200000	-14.933333	112.166664	1023.000000	1023.000000	2046.000000
43.320000	-0.023791	-14.060425	-2.638101	-3.253426	-4.907483	-3.261415	0.000000	-10.000000	0.200000	-14.666667	107.166664	1023.000000	1023.000000	2046.000000
43.340000	-0.023800	-14.065720	-2.581769	-3.223799	-4.992317	-3.267834	0.000000	-10.000000	0.191667	-14.583333	102.166664	1023.000000	1023.000000	2046.000000
43.360001	-0.023859	-14.100821	-2.528570	-3.223664	-5.048351	-3.300236	0.000000	-10.000000	0.175000	-14.433333	95.666664	1023.000000	1023.000000	2046.000000
43.380001	-0.023946	-14.152305	-2.540241	-3.251858	-5.051781	-3.308425	0.000000	-10.000000	0.175000	-14.316667	90.833336	1023.000000	1023.000000	2046.000000
43.400002	-0.023895	-14.121984	-2.596457	-3.288483	-4.999381	-3.237664	0.000000	-10.000000	0.175000	-14.083334	86.000000	1023.000000	1023.000000	2046.000000
43.419998	-0.024044	-14.209991	-2.576775	-3.269010	-5.048047	-3.316159	0.000000	-10.000000	0.183333	-13.916667	82.666664	1023.000000	1023.000000	2046.000000
43.439999	-0.023989	-14.177424	-2.509781	-3.262654	-5.095384	-3.309605	0.000000	-10.000000	0.166667	-13.683333	78.000000	1023.000000	1023.000000	2046.000000
43.459999	-0.024088	-14.236112	-2.525722	-3.266035	-5.107005	-3.337350	0.000000	-10.000000	0.158333	-13.533334	73.500000	1023.000000	1023.000000	2046.000000
43.480000	-0.023843	-14.090983	-2.412808	-3.263070	-5.089165	-3.325940	0.000000	-10.000000	0.125000	-13.150001	67.500000	1023.000000	1023.000000	2046.000000
43.500000	-0.023093	-13.647975	-2.280413	-3.232723	-4.963975	-3.170863	0.000000	-10.000000	0.108333	-12.733334	63.166668	1023.000000	1023.000000	2046.000000
43.520000	-0.023055	-13.625302	-2.173946	-3.203789	-5.068549	-3.179018	0.000000	-10.000000	0.083333	-11.983334	59.000000	1023.000000	1023.000000	2046.000000
43.540001	-0.023602	-13.948870	-2.159686	-3.243089	-5.266666	-3.279428	0.000000	-10.000000	0.083333	-11.266666	55.000000	1023.000000	1023.000000	2046.000000
43.560001	-0.024371	-14.403505	-2.271222	-3.372046	-5.348805	-3.411431	0.000000	-10.000000	0.066667	-10.433333	51.166668	1023.000000	1023.000000	2046.000000
43.580002	-0.024946	-14.743010	-2.341506	-3.446072	-5.465044	-3.490388	0.000000	-10.000000	0.058333	-9.800000	47.666668	1023.000000	1023.000000	2046.000000
43.599998	-0.025196	-14.890563	-2.419208	-3.454481	-5.456831	-3.560043	0.000000	-10.000000	0.058333	-9.516666	44.333332	1023.000000	1023.000000	2046.000000
43.619999	-0.025171	-14.876331	-2.390980	-3.399966	-5.531158	-3.554227	0.000000	-10.000000	0.075000	-9.433333	41.166668	1023.000000	1023.000000	2046.000000
43.639999	-0.025237	-14.915045	-2.625658	-3.338819	-5.426376	-3.524192	0.000000	-10.000000	0.091667	-9.650001	38.000000	1023.000000	1023.000000	2046.000000
43.660000	-0.026174	-15.468814	-2.803629	-3.328704	-5.636750	-3.699731	0.000000	-10.000000	0.083333	-9.650001	34.833332	1023.000000	1023.000000	2046.000000
43.680000	-0.028020	-16.559757	-3.174728	-3.392902	-5.964825	-4.027303	0.000000	-10.000000	0.066667	-9.716667	32.666668	1023.000000	1023.000000	2046.000000
43.700001	-0.030731	-18.161789	-3.478672	-3.663560	-6.479700	-4.539857	0.000000	-10.000000	0.033333	-7.983334	29.500000	1023.000000	1023.000000	2046.000000
43.720001	-0.034494	-20.385954	-4.040699	-4.030952	-7.166131	-5.148172	0.000000	-10.000000	0.016667	-5.966667	27.166666	1023.000000	1023.000000	2046.000000
43.740002	-0.037615	-22.230259	-4.612317	-4.422389	-7.657702	-5.537851	0.000000	-10.000000	0.016667	-4.383333	24.333334	1023.000000	1023.000000	2046.000000
43.759998	-0.039266	-23.206345	-5.005470	-4.690807	-7.838629	-5.671438	0.000000	-10.000000	0.033333	-4.466667	23.500000	1023.000000	1023.000000	2046.000000
43.779999	-0.040158	-23.733196	-5.222132	-4.811646	-7.931738	-5.767679	0.000000	-10.000000	0.050000	-6.116667	21.666666	1023.000000	1023.000000	2046.000000
43.799999	-0.040899	-24.171253	-5.441723	-4.817795	-8.007334	-5.904402	0.000000	-10.000000	0.066667	-7.700000	19.333334	1023.000000	1023.000000	2046.000000
43.820000	-0.041725	-24.659435	-5.589219	-4.897161	-8.165759	-6.007297	0.000000	-10.000000	0.083333	-9.600000	16.000000	1023.000000	1023.000000	2046.000000
43.840000	-0.042307	-25.003366	-5.834168	-4.960403	-8.202493	-6.006303	0.000000	-10.000000	0.100000	-10.283334	14.000000	1023.000000	1023.000000	2046.000000
43.860001	-0.042916	-25.363647	-6.057228	-5.031920	-8.237860	-6.036641	0.000000	-10.000000	0.083333	-10.400001	10.666667	1023.000000	1023.000000	2046.000000
43.880001	-0.043244	-25.557154	-6.136610	-5.015367	-8.310642	-6.094534	0.000000	-10.000000	0.066667	-9.783334	7.166667	1023.000000	1023.000000	2046.000000
43.900002	-0.043455	-25.681713	-6.145741	-5.037729	-8.393160	-6.105082	0.000000	-10.000000	0.033333	-8.433333	2.833333	1023.000000	1023.000000	2046.000000
43.919998	-0.043302	-25.591656	-6.147302	-5.066205	-8.361122	-6.017028	0.000000	-10.000000	0.016667	-7.283333	0.833333	1023.000000	1023.000000	2046.000000
43.939999	-0.042920	-25.365673	-6.128406	-5.051146	-8.252836	-5.933285	0.000000	-10.000000	0.000000	-5.100000	-1.000000	1023.000000	1023.000000	2046.000000
43.959999	-0.042477	-25.103827	-6.075599	-5.017173	-8.145471	-5.865584	0.000000	-10.000000	0.000000	-2.916667	-2.000000	1023.000000	1023.000000	2046.000000
43.980000	-0.041578	-24.572424	-5.934919	-4.992170	-7.993541	-5.651793	0.000000	-10.000000	0.000000	-0.733333	-3.000000	1023.000000	1023.000000	2046.000000
44.000000	-0.040733	-24.073353	-5.811290	-4.947040	-7.764315	-5.550707	0.000000	-10.000000	0.000000	0.000000	-3.000000	1023.000000	1023.000000	2046.000000
44.020000	-0.039728	-23.479359	-5.673763	-4.850624	-7.532852	-5.422122	0.000000	-10.000000	-0.008333	0.950000	-3.000000	1023.000000	1023.000000	2046.000000
44.040001	-0.038969	-23.030525	-5.516043	-4.843692	-7.336650	-5.334140	0.000000	-10.000000	-0.016667	2.650000	-3.000000	1023.000000	1023.000000	2046.000000
44.060001	-0.038641	-22.836966	-5.469075	-4.949594	-7.195572	-5.222725	0.000000	-10.000000	-0.025000	4.350000	-3.000000	1023.000000	1023.000000	2046.000000
44.080002	-0.038919	-23.001143	-5.522366	-5.130760	-7.139194	-5.208823	0.000000	-10.000000	-0.033333	5.533333	-3.000000	1023.000000	1023.000000	2046.000000
44.099998	-0.039292	-23.221779	-5.514323	-5.286128	-7.141289	-5.280039	0.000000	-10.000000	-0.058333	6.383333	-3.000000	1023.000000	1023.000000	2046.000000
44.119999	-0.039292	-23.221857	-5.446406	-5.442868	-7.099121	-5.233463	0.000000	-10.000000	-0.075000	7.900000	-3.000000	1023.000000	1023.000000	2046.000000
44.139999	-0.039222	-23.180332	-5.388978	-5.563369	-7.043349	-5.184636	0.000000	-10.000000	-0.083333	8.983334	-3.000000	1023.000000	1023.000000	2046.000000
44.160000	-0.038883	-22.979761	-5.283419	-5.571781	-6.976314	-5.148247	0.000000	-10.000000	-0.083333	10.300000	-3.000000	1023.000000	1023.000000	2046.000000
44.180000	-0.038433	-22.714066	-5.159832	-5.564287	-6.891917	-5.098029	0.000000	-10.000000	-0.100000	11.383334	-3.000000	1023.000000	1023.000000	2046.000000
44.200001	-0.037986	-22.449512	-5.018428	-5.540040	-6.859095	-5.031948	0.000000	-10.000000	-0.125000	12.700001	1.166667	1023.000000	1023.000000	2046.000000
44.220001	-0.037351	-22.074726	-4.939685	-5.521160	-6.713159	-4.900722	0.000000	-10.000000	-0.150000	13.750000	9.833333	1023.000000	1023.000000	2046.000000
44.240002	-0.036678	-21.676598	-4.844153	-5.469106	-6.556176	-4.807163	0.000000	-10.000000	-0.175000	14.883334	21.666666	1023.000000	1023.000000	2046.000000
44.259998	-0.035755	-21.131025	-4.726056	-5.380269	-6.343274	-4.681426	0.000000	-10.000000	-0.191667	15.933333	31.166666	1023.000000	1023.000000	2046.000000
44.279999	-0.034723	-20.521132	-4.675271	-5.287811	-6.044073	-4.513978	0.000000	-10.000000	-0.200000	16.600000	36.166668	1023.000000	1023.000000	2046.000000
44.299999	-0.033694	-19.913378	-4.492463	-5.130578	-5.892600	-4.397737	0.000000	-10.000000	-0.208333	17.000000	39.833332	1023.000000	1023.000000	2046.000000
44.320000	-0.032678	-19.312426	-4.351566	-4.999180	-5.698296	-4.263384	0.000000	-10.000000	-0.216667	17.483334	43.666668	1023.000000	1023.000000	2046.000000
44.340000	-0.031312	-18.505453	-4.146878	-4.866116	-5.478406	-4.014054	0.000000	-10.000000	-0.233333	18.133333	49.500000	1023.000000	1023.000000	2046.000000
44.360001	-0.029964	-17.708965	-4.043277	-4.703857	-5.149709	-3.812121	0.000000	-10.000000	-0.241667	18.816668	55.500000	1023.000000	1023.000000	2046.000000
44.380001	-0.028628	-16.919273	-3.875863	-4.530551	-4.875071	-3.637790	0.000000	-10.000000	-0.266667	19.616667	61.500000	1023.000000	1023.000000	2046.000000
44.400002	-0.027222	-16.088062	-3.615235	-4.375250	-4.683054	-3.414523	0.000000	-10.000000	-0.300000	20.683334	70.166664	1023.000000	1023.000000	2046.000000
44.419998	-0.025907	-15.310993	-3.433645	-4.139284	-4.429785	-3.308280	0.000000	-10.000000	-0.333333	21.466667	76.833336	1023.000000	1023.000000	2046.000000
44.439999	-0.024719	-14.608745	-3.258023	-3.958412	-4.212026	-3.180284	0.000000	-10.000000	-0.341667	21.983334	84.000000	1023.000000	1023.000000	2046.000000
44.459999	-0.023520	-13.900403	-3.049850	-3.824130	-4.018007	-3.008416	0.000000	-10.000000	-0.350000	22.283333	91.333336	1023.000000	1023.000000	2046.000000
44.480000	-0.022333	-13.199079	-2.850440	-3.641634	-3.840373	-2.866631	0.000000	-10.000000	-0.358333	22.583334	98.666664	1023.000000	1023.000000	2046.000000
44.500000	-0.021081	-12.458797	-2.696569	-3.490436	-3.592708	-2.679084	0.000000	-10.000000	-0.366667	22.900002	108.666664	1023.000000	1023.000000	2046.000000
44.520000	-0.019894	-11.757501	-2.546591	-3.400223	-3.348799	-2.461889	0.000000	-10.000000	-0.358333	23.000000	113.833336	1023.000000	1023.000000	2046.000000
44.540001	-0.018818	-11.121290	-2.423196	-3.217782	-3.117696	-2.362615	0.000000	-10.000000	-0.350000	23.083334	121.666664	1023.000000	1023.000000	2046.000000
44.560001	-0.017875	-10.564130	-2.228032	-3.072433	-2.999573	-2.264092	0.000000	-10.000000	-0.341667	22.916668	126.666664	1023.000000	1023.000000	2046.000000
44.580002	-0.016610	-9.816797	-2.000588	-2.927837	-2.838797	-2.049575	0.000000	-10.000000	-0.325000	22.650002	134.333328	1023.000000	1023.000000	2046.000000
44.599998	-0.015613	-9.227259	-1.891270	-2.758784	-2.610440	-1.966765	0.000000	-10.000000	-0.308333	22.366667	141.833328	1023.000000	1023.000000	2046.000000
44.619999	-0.014458	-8.544688	-1.719660	-2.598149	-2.397824	-1.829055	0.000000	-10.000000	-0.300000	22.266668	149.500000	1023.000000	1023.000000	2046.000000
44.639999	-0.013369	-7.900891	-1.559799	-2.471566	-2.194804	-1.674721	0.000000	-10.000000	-0.291667	22.150002	156.833328	1023.000000	1023.000000	2046.000000
44.660000	-0.012096	-7.148517	-1.376012	-2.346384	-1.966782	-1.459338	0.000000	-10.000000	-0.291667	22.116667	164.333328	1023.000000	1023.000000	2046.000000
44.680000	-0.011098	-6.558718	-1.198770	-2.173023	-1.836357	-1.350568	0.000000	-10.000000	-0.308333	22.066668	171.666672	1023.000000	1023.000000	2046.000000
44.700001	-0.009903	-5.852829	-0.973789	-2.003454	-1.648915	-1.226671	0.000000	-10.000000	-0.341667	22.566668	179.166672	1023.000000	1023.000000	2046.000000
44.720001	-0.008789	-5.194082	-0.754798	-1.803505	-1.518671	-1.117108	0.000000	-10.000000	-0.375000	23.066668	186.500000	1023.000000	1023.000000	2046.000000
44.740002	-0.008335	-4.926153	-0.607403	-1.648913	-1.523250	-1.146587	0.000000	-10.000000	-0.391667	23.683334	194.166672	1023.000000	1023.000000	2046.000000
44.759998	-0.008404	-4.966645	-0.564499	-1.699218	-1.517532	-1.185396	0.000000	-10.000000	-0.408333	24.016666	202.000000	1023.000000	1023.000000	2046.000000
44.779999	-0.008702	-5.143153	-0.530434	-1.795128	-1.562767	-1.254823	0.000000	-10.000000	-0.425000	24.633333	210.000000	1023.000000	1023.000000	2046.000000
44.799999	-0.008469	-5.005192	-0.495464	-1.761090	-1.456524	-1.292113	0.000000	-10.000000	-0.450000	25.233334	218.000000	1023.000000	1023.000000	2046.000000
44.820000	-0.007194	-4.251523	-0.282764	-1.610022	-1.275327	-1.083410	0.000000	-10.000000	-0.450000	25.533335	226.333328	1023.000000	1023.000000	2046.000000
44.840000	-0.005710	-3.374480	-0.077453	-1.280004	-1.085697	-0.931325	0.000000	-10.000000	-0.450000	25.566668	234.833328	1023.000000	1023.000000	2046.000000
44.860001	-0.004489	-2.652855	-0.069848	-0.946224	-0.832821	-0.803961	0.000000	-10.000000	-0.425000	25.333334	243.500000	1023.000000	1023.000000	2046.000000
44.880001	-0.004018	-2.374367	-0.129538	-0.790498	-0.751871	-0.702460	0.000000	-10.000000	-0.408333	25.000000	251.833328	1023.000000	1023.000000	2046.000000
44.900002	-0.005215	-3.081838	-0.321275	-0.757960	-0.960398	-1.042204	0.000000	-10.000000	-0.400000	24.600000	260.333344	1023.000000	1023.000000	2046.000000
44.919998	-0.007930	-4.686382	-0.592495	-0.929107	-1.516706	-1.648074	0.000000	-10.000000	-0.425000	24.700001	268.666656	1023.000000	1023.000000	2046.000000
44.939999	-0.010493	-6.201418	-0.913175	-1.237245	-2.070099	-1.980899	0.000000	-10.000000	-0.450000	25.433334	277.000000	1023.000000	1023.000000	2046.000000
44.959999	-0.012127	-7.167310	-1.281198	-1.456263	-2.266865	-2.162983	0.000000	-10.000000	-0.441667	25.916668	285.166656	1023.000000	1023.000000	2046.000000
44.980000	-0.012788	-7.557616	-1.559364	-1.550369	-2.229515	-2.218369	0.000000	-10.000000	-0.433333	25.916668	293.666656	1023.000000	1023.000000	2046.000000
45.000000	-0.012824	-7.578793	-1.682941	-1.601302	-2.115345	-2.179204	0.000000	-10.000000	-0.433333	25.633333	302.333344	1023.000000	1023.000000	2046.000000
45.020000	-0.012784	-7.555576	-1.771478	-1.567093	-2.028132	-2.188874	0.000000	-10.000000	-0.450000	25.550001	311.000000	1023.000000	1023.000000	2046.000000
45.040001	-0.012566	-7.426547	-1.768177	-1.459225	-2.013142	-2.186003	0.000000	-10.000000	-0.450000	25.533335	319.500000	1023.000000	1023.000000	2046.000000
45.060001	-0.012080	-7.139105	-1.752049	-1.361522	-1.911965	-2.113569	0.000000	-10.000000	-0.450000	25.433334	328.000000	1023.000000	1023.000000	2046.000000
45.080002	-0.011385	-6.728239	-1.728324	-1.289511	-1.751354	-1.959050	0.000000	-10.000000	-0.458333	25.400000	336.500000	1023.000000	1023.000000	2046.000000
45.099998	-0.010559	-6.240475	-1.632424	-1.174016	-1.583433	-1.850601	0.000000	-10.000000	-0.466667	25.550001	345.000000	1023.000000	1023.000000	2046.000000
45.119999	-0.009498	-5.613301	-1.540281	-1.093351	-1.347643	-1.632025	0.000000	-10.000000	-0.491667	25.950001	353.500000	1023.000000	1023.000000	2046.000000
45.139999	-0.008440	-4.987955	-1.365028	-0.961592	-1.177391	-1.483944	0.000000	-10.000000	-0.500000	26.650002	362.166656	1023.000000	1023.000000	2046.000000
45.160000	-0.007381	-4.361992	-1.200753	-0.837035	-0.950822	-1.373382	0.000000	-10.000000	-0.508333	27.083334	371.000000	1023.000000	1023.000000	2046.000000
45.180000	-0.006169	-3.645602	-1.029062	-0.685335	-0.722550	-1.208655	0.000000	-10.000000	-0.491667	27.533335	380.000000	1023.000000	1023.000000	2046.000000
45.200001	-0.004737	-2.799641	-0.856002	-0.520561	-0.442113	-0.980965	0.000000	-10.000000	-0.475000	27.350000	389.166656	1023.000000	1023.000000	2046.000000
45.220001	-0.003112	-1.839483	-0.617923	-0.278276	-0.146725	-0.796558	0.000000	-10.000000	-0.441667	26.900000	398.333344	1023.000000	1023.000000	2046.000000
45.240002	-0.001396	-0.824976	-0.314307	-0.085162	0.188987	-0.614494	0.000000	-10.000000	-0.425000	25.883333	407.333344	1023.000000	1023.000000	2046.000000
45.259998	0.000073	0.043129	-0.078032	0.038332	0.481875	-0.399046	0.000000	-10.000000	-0.391667	24.966667	416.166656	1023.000000	1023.000000	2046.000000
45.279999	0.001000	0.591142	0.113212	0.118830	0.681717	-0.322617	0.000000	-10.000000	-0.366667	24.049999	424.666656	1023.000000	1023.000000	2046.000000
45.299999	0.001391	0.821864	0.254826	0.058775	0.797285	-0.289022	0.000000	-10.000000	-0.308333	22.933334	433.000000	1023.000000	1023.000000	2046.000000
45.320000	0.001693	1.000278	0.333845	-0.014911	0.925049	-0.243705	0.000000	-10.000000	-0.258333	21.783335	440.666656	1023.000000	1023.000000	2046.000000
45.340000	0.001943	1.148020	0.414123	-0.011025	0.993968	-0.249045	0.000000	-10.000000	-0.233333	20.466667	448.166656	1023.000000	1023.000000	2046.000000
45.360001	0.002312	1.366365	0.468707	-0.007380	1.105816	-0.200778	0.000000	-10.000000	-0.216667	19.416668	455.000000	1023.000000	1023.000000	2046.000000
45.380001	0.002854	1.686653	0.627967	-0.006417	1.161606	-0.096502	0.000000	-10.000000	-0.208333	18.283333	461.833344	1023.000000	1023.000000	2046.000000
45.400002	0.003683	2.176654	0.950454	0.025211	1.193570	0.007418	0.000000	-10.000000	-0.158333	17.200001	468.166656	1023.000000	1023.000000	2046.000000
45.419998	0.004290	2.535634	1.148742	0.071114	1.250229	0.065548	0.000000	-10.000000	-0.133333	15.750000	474.166656	1023.000000	1023.000000	2046.000000
45.439999	0.004661	2.754761	1.228076	0.148672	1.334758	0.043255	0.000000	-10.000000	-0.100000	14.083334	479.500000	1023.000000	1023.000000	2046.000000
45.459999	0.005212	3.080469	1.300759	0.194952	1.465089	0.119669	0.000000	-10.000000	-0.075000	12.116667	484.333344	1023.000000	1023.000000	2046.000000
45.480000	0.005793	3.423768	1.343611	0.194295	1.610871	0.274990	0.000000	-10.000000	-0.033333	9.816668	488.833344	1023.000000	1023.000000	2046.000000
45.500000	0.006449	3.811234	1.399915	0.289554	1.748735	0.373030	0.000000	-10.000000	-0.008333	7.233334	492.500000	1023.000000	1023.000000	2046.000000
45.520000	0.007095	4.193339	1.482435	0.346989	1.876863	0.487053	0.000000	-10.000000	0.008333	4.283333	495.333344	1023.000000	1023.000000	2046.000000
45.540001	0.007729	4.568093	1.582690	0.436056	1.953565	0.595783	0.000000	-10.000000	0.025000	1.566667	497.333344	1023.000000	1023.000000	2046.000000
45.560001	0.008372	4.947944	1.582476	0.536427	2.130713	0.698328	0.000000	-10.000000	0.033333	-0.816667	498.500000	1023.000000	1023.000000	2046.000000
45.580002	0.008870	5.242285	1.690112	0.673304	2.166655	0.712215	0.000000	-10.000000	0.033333	-2.283333	499.000000	1023.000000	1023.000000	2046.000000
45.599998	0.009353	5.527772	1.804312	0.715046	2.202832	0.805582	0.000000	-10.000000	0.025000	-3.466667	499.000000	1023.000000	1023.000000	2046.000000
45.619999	0.009812	5.799095	1.829986	0.796152	2.322672	0.850285	0.000000	-10.000000	0.033333	-4.466667	499.000000	1023.000000	1023.000000	2046.000000
45.639999	0.010087	5.961151	1.934405	0.821606	2.308985	0.896154	0.000000	-10.000000	0.041667	-5.566667	499.000000	1023.000000	1023.000000	2046.000000
45.660000	0.010254	6.060306	1.967352	0.872407	2.347917	0.872629	0.000000	-10.000000	0.058333	-6.716667	499.000000	1023.000000	1023.000000	2046.000000
45.680000	0.010463	6.183762	1.999876	0.942283	2.354441	0.887162	0.000000	-10.000000	0.075000	-7.966667	499.000000	1023.000000	1023.000000	2046.000000
45.700001	0.010383	6.136369	1.980747	0.951457	2.303691	0.900475	0.000000	-10.000000	0.091667	-9.150000	499.000000	1023.000000	1023.000000	2046.000000
45.720001	0.010344	6.113251	2.063135	0.986398	2.204005	0.859714	0.000000	-10.000000	0.100000	-10.183333	499.000000	1023.000000	1023.000000	2046.000000
45.740002	0.010362	6.124050	1.998516	1.011916	2.266159	0.847459	0.000000	-10.000000	0.100000	-11.133333	495.333344	1023.000000	1023.000000	2046.000000
45.759998	0.010335	6.108262	2.048290	1.045970	2.197316	0.816686	0.000000	-10.000000	0.108333	-12.033334	487.000000	1023.000000	1023.000000	2046.000000
45.779999	0.010275	6.072386	2.102557	1.027354	2.126513	0.815962	0.000000	-10.000000	0.116667	-12.900001	477.166656	1023.000000	1023.000000	2046.000000
45.799999	0.010274	6.072118	2.130350	1.053212	2.096504	0.792052	0.000000	-10.000000	0.141667	-13.700000	469.500000	1023.000000	1023.000000	2046.000000
45.820000	0.010503	6.207042	2.208984	1.096304	2.154269	0.747486	0.000000	-10.000000	0.166667	-14.366667	464.833344	1023.000000	1023.000000	2046.000000
45.840000	0.011103	6.562004	2.452473	1.115830	2.159831	0.833869	0.000000	-10.000000	0.191667	-14.783334	460.000000	1023.000000	1023.000000	2046.000000
45.860001	0.011486	6.788486	2.518911	1.253332	2.186794	0.829448	0.000000	-10.000000	0.200000	-14.933333	455.000000	1023.000000	1023.000000	2046.000000
45.880001	0.011237	6.641040	2.514877	1.212043	2.096353	0.817767	0.000000	-10.000000	0.200000	-14.950000	450.000000	1023.000000	1023.000000	2046.000000
45.900002	0.010629	6.281894	2.465821	1.002908	2.009639	0.803526	0.000000	-10.000000	0.200000	-15.116667	445.000000	1023.000000	1023.000000	2046.000000
45.919998	0.010426	6.161948	2.455535	1.040284	1.922866	0.743263	0.000000	-10.000000	0.200000	-15.416667	440.000000	1023.000000	1023.000000	2046.000000
45.939999	0.010257	6.061742	2.445755	1.068687	1.842851	0.704449	0.000000	-10.000000	0.208333	-15.983334	434.833344	1023.000000	1023.000000	2046.000000
45.959999	0.010327	6.103316	2.499772	1.210636	1.657860	0.735048	0.000000	-10.000000	0.225000	-16.850000	429.666656	1023.000000	1023.000000	2046.000000
45.980000	0.009646	5.700660	2.217047	1.315005	1.508800	0.659809	0.000000	-10.000000	0.258333	-17.916668	424.166656	1023.000000	1023.000000	2046.000000
46.000000	0.008025	4.742579	2.025851	1.270381	1.067111	0.379236	0.000000	-10.000000	0.300000	-19.066668	418.166656	1023.000000	1023.000000	2046.000000
46.020000	0.004927	2.911651	1.602087	1.012029	0.452056	-0.154521	0.000000	-10.000000	0.333333	-19.966667	411.666656	1023.000000	1023.000000	2046.000000
46.040001	0.000721	0.426326	1.133290	0.673784	-0.385585	-0.995163	0.000000	-10.000000	0.341667	-20.183334	404.833344	1023.000000	1023.000000	2046.000000
46.060001	-0.003095	-1.829331	0.600539	0.239920	-1.107963	-1.561827	0.000000	-10.000000	0.341667	-20.083334	398.166656	1023.000000	1023.000000	2046.000000
46.080002	-0.005856	-3.461130	0.117239	-0.189934	-1.546898	-1.841537	0.000000	-10.000000	0.341667	-19.933334	391.500000	1023.000000	1023.000000	2046.000000
46.099998	-0.007728	-4.567419	-0.299102	-0.399007	-1.769781	-2.099528	0.000000	-10.000000	0.366667	-20.716667	384.833344	1023.000000	1023.000000	2046.000000
46.119999	-0.009095	-5.375049	-0.479040	-0.551975	-2.055114	-2.288921	0.000000	-10.000000	0.383333	-21.683334	378.000000	1023.000000	1023.000000	2046.000000
46.139999	-0.010307	-6.091182	-0.799020	-0.683688	-2.184399	-2.424075	0.000000	-10.000000	0.400000	-22.733334	370.666656	1023.000000	1023.000000	2046.000000
46.160000	-0.011437	-6.759353	-1.114101	-0.784388	-2.330341	-2.530524	0.000000	-10.000000	0.408333	-23.233334	363.000000	1023.000000	1023.000000	2046.000000
46.180000	-0.012643	-7.471973	-1.395254	-0.875738	-2.526954	-2.674026	0.000000	-10.000000	0.441667	-23.833334	355.000000	1023.000000	1023.000000	2046.000000
46.200001	-0.013599	-8.037143	-1.614928	-0.961230	-2.706778	-2.754206	0.000000	-10.000000	0.475000	-24.183334	347.000000	1023.000000	1023.000000	2046.000000
46.220001	-0.014457	-8.544190	-1.785999	-1.042242	-2.856887	-2.859063	0.000000	-10.000000	0.500000	-24.500000	339.000000	1023.000000	1023.000000	2046.000000
46.240002	-0.014988	-8.857944	-1.917045	-1.119628	-2.946594	-2.874677	0.000000	-10.000000	0.491667	-24.433334	331.000000	1023.000000	1023.000000	2046.000000
46.259998	-0.015520	-9.172564	-2.009368	-1.187822	-3.021168	-2.954204	0.000000	-10.000000	0.475000	-24.216667	323.000000	1023.000000	1023.000000	2046.000000
46.279999	-0.015911	-9.403149	-2.065502	-1.296023	-3.109153	-2.932471	0.000000	-10.000000	0.466667	-23.950001	315.000000	1023.000000	1023.000000	2046.000000
46.299999	-0.016144	-9.541219	-2.162245	-1.471449	-3.087910	-2.819614	0.000000	-10.000000	0.458333	-23.700001	307.000000	1023.000000	1023.000000	2046.000000
46.320000	-0.016016	-9.465661	-2.161758	-1.491694	-3.089172	-2.723036	0.000000	-10.000000	0.458333	-23.600000	299.000000	1023.000000	1023.000000	2046.000000
46.340000	-0.015907	-9.400750	-2.161290	-1.477934	-3.066031	-2.695494	0.000000	-10.000000	0.458333	-23.783335	291.000000	1023.000000	1023.000000	2046.000000
46.360001	-0.015743	-9.303828	-2.068515	-1.437810	-3.094891	-2.702612	0.000000	-10.000000	0.466667	-24.116667	277.666656	1023.000000	1023.000000	2046.000000
46.380001	-0.015943	-9.422053	-2.013824	-1.492489	-3.209550	-2.706191	0.000000	-10.000000	0.475000	-24.450001	267.000000	1023.000000	1023.000000	2046.000000
46.400002	-0.016546	-9.778717	-2.127023	-1.586688	-3.264097	-2.800910	0.000000	-10.000000	0.475000	-24.550001	259.000000	1023.000000	1023.000000	2046.000000
46.419998	-0.017563	-10.379724	-2.235271	-1.815728	-3.407786	-2.920939	0.000000	-10.000000	0.475000	-24.500000	256.333344	1023.000000	1023.000000	2046.000000
46.439999	-0.018627	-11.008297	-2.322108	-2.113049	-3.581922	-2.991219	0.000000	-10.000000	0.475000	-24.650000	250.833328	1023.000000	1023.000000	2046.000000
46.459999	-0.019493	-11.520232	-2.403939	-2.331139	-3.712168	-3.072986	0.000000	-10.000000	0.475000	-24.583334	242.500000	1023.000000	1023.000000	2046.000000
46.480000	-0.020330	-12.015308	-2.385535	-2.536627	-3.942595	-3.150552	0.000000	-10.000000	0.475000	-24.483334	234.166672	1023.000000	1023.000000	2046.000000
46.500000	-0.021026	-12.426312	-2.335905	-2.726261	-4.149225	-3.214921	0.000000	-10.000000	0.466667	-24.183334	226.000000	1023.000000	1023.000000	2046.000000
46.520000	-0.021652	-12.796295	-2.404921	-2.781320	-4.256154	-3.353900	0.000000	-10.000000	0.466667	-24.116667	218.000000	1023.000000	1023.000000	2046.000000
46.540001	-0.022140	-13.084785	-2.428482	-2.885496	-4.412686	-3.358120	0.000000	-10.000000	0.466667	-24.100000	210.000000	1023.000000	1023.000000	2046.000000
46.560001	-0.022735	-13.436550	-2.494973	-2.983908	-4.522244	-3.435425	0.000000	-10.000000	0.466667	-24.150000	202.000000	1023.000000	1023.000000	2046.000000
46.580002	-0.023134	-13.672356	-2.490344	-3.084067	-4.653175	-3.444770	0.000000	-10.000000	0.458333	-24.300001	194.000000	1023.000000	1023.000000	2046.000000
46.599998	-0.023271	-13.753407	-2.520081	-3.150013	-4.651075	-3.432236	0.000000	-10.000000	0.458333	-24.433334	186.000000	1023.000000	1023.000000	2046.000000
46.619999	-0.023548	-13.916996	-2.549834	-3.219083	-4.711913	-3.436167	0.000000	-10.000000	0.466667	-24.450001	177.666672	1023.000000	1023.000000	2046.000000
46.639999	-0.023789	-14.059391	-2.602721	-3.264533	-4.742919	-3.449218	0.000000	-10.000000	0.466667	-24.083334	169.333328	1023.000000	1023.000000	2046.000000
46.660000	-0.023988	-14.176805	-2.664852	-3.290886	-4.777533	-3.443534	0.000000	-10.000000	0.458333	-23.750000	161.000000	1023.000000	1023.000000	2046.000000
46.680000	-0.024078	-14.229815	-2.689278	-3.295450	-4.808810	-3.436277	0.000000	-10.000000	0.416667	-23.133333	153.333328	1023.000000	1023.000000	2046.000000
46.700001	-0.024151	-14.273219	-2.662555	-3.293427	-4.862974	-3.454263	0.000000	-10.000000	0.383333	-22.650002	145.666672	1023.000000	1023.000000	2046.000000
46.720001	-0.024135	-14.263970	-2.723080	-3.374766	-4.819565	-3.346560	0.000000	-10.000000	0.358333	-22.033335	138.333328	1023.000000	1023.000000	2046.000000
46.740002	-0.024263	-14.339571	-2.736217	-3.386648	-4.871311	-3.345395	0.000000	-10.000000	0.358333	-21.450001	130.833328	1023.000000	1023.000000	2046.000000
46.759998	-0.024462	-14.456943	-2.672820	-3.385186	-5.020607	-3.378330	0.000000	-10.000000	0.341667	-20.700001	123.666664	1023.000000	1023.000000	2046.000000
46.779999	-0.024616	-14.548166	-2.738452	-3.367210	-5.006581	-3.435924	0.000000	-10.000000	0.316667	-19.983334	116.666664	1023.000000	1023.000000	2046.000000
46.799999	-0.024625	-14.553082	-2.751583	-3.373463	-5.005895	-3.422142	0.000000	-10.000000	0.291667	-19.433334	110.000000	1023.000000	1023.000000	2046.000000
46.820000	-0.024648	-14.566840	-2.686566	-3.453575	-5.072838	-3.353861	0.000000	-10.000000	0.275000	-19.066668	103.666664	1023.000000	1023.000000	2046.000000
46.840000	-0.024727	-14.613721	-2.752952	-3.450675	-5.027727	-3.382366	0.000000	-10.000000	0.250000	-18.666668	97.166664	1023.000000	1023.000000	2046.000000
46.860001	-0.024877	-14.702190	-2.716598	-3.470795	-5.103084	-3.411714	0.000000	-10.000000	0.241667	-18.383333	90.833336	1023.000000	1023.000000	2046.000000
46.880001	-0.025129	-14.851422	-2.708837	-3.493028	-5.176866	-3.472692	0.000000	-10.000000	0.241667	-18.200001	84.500000	1023.000000	1023.000000	2046.000000
46.900002	-0.025292	-14.947699	-2.690458	-3.500036	-5.251069	-3.506137	0.000000	-10.000000	0.241667	-18.100000	78.500000	1023.000000	1023.000000	2046.000000
46.919998	-0.025467	-15.051171	-2.721047	-3.525296	-5.278958	-3.525871	0.000000	-10.000000	0.233333	-17.833334	72.500000	1023.000000	1023.000000	2046.000000
46.939999	-0.025494	-15.066927	-2.701787	-3.570457	-5.290166	-3.504518	0.000000	-10.000000	0.216667	-17.516666	66.500000	1023.000000	1023.000000	2046.000000
46.959999	-0.025548	-15.098979	-2.710919	-3.612938	-5.303298	-3.471824	0.000000	-10.000000	0.208333	-17.100000	60.666668	1023.000000	1023.000000	2046.000000
46.980000	-0.025471	-15.053607	-2.703159	-3.630954	-5.243478	-3.476017	0.000000	-10.000000	0.200000	-16.733334	55.000000	1023.000000	1023.000000	2046.000000
47.000000	-0.025104	-14.836520	-2.514946	-3.580734	-5.242529	-3.498311	0.000000	-10.000000	0.183333	-16.216667	49.500000	1023.000000	1023.000000	2046.000000
47.020000	-0.025043	-14.800560	-2.418932	-3.535055	-5.368839	-3.477735	0.000000	-10.000000	0.175000	-15.633334	44.166668	1023.000000	1023.000000	2046.000000
47.040001	-0.025609	-15.134982	-2.465719	-3.573770	-5.492005	-3.603488	0.000000	-10.000000	0.158333	-14.933333	39.000000	1023.000000	1023.000000	2046.000000
47.060001	-0.026559	-15.696121	-2.564854	-3.748143	-5.639797	-3.743328	0.000000	-10.000000	0.158333	-14.166667	34.000000	1023.000000	1023.000000	2046.000000
47.080002	-0.027087	-16.008307	-2.630771	-3.859586	-5.732625	-3.785324	0.000000	-10.000000	0.125000	-13.316667	29.333334	1023.000000	1023.000000	2046.000000
47.099998	-0.027320	-16.146379	-2.693874	-3.896205	-5.769786	-3.786513	0.000000	-10.000000	0.091667	-12.233334	24.666666	1023.000000	1023.000000	2046.000000
47.119999	-0.027232	-16.093824	-2.745264	-3.814266	-5.762761	-3.771533	0.000000	-10.000000	0.058333	-11.050000	20.666666	1023.000000	1023.000000	2046.000000
47.139999	-0.027293	-16.129890	-2.931375	-3.801890	-5.677312	-3.719315	0.000000	-10.000000	0.050000	-9.566667	16.833334	1023.000000	1023.000000	2046.000000
47.160000	-0.027888	-16.481590	-3.158310	-3.713540	-5.732235	-3.877505	0.000000	-10.000000	0.033333	-7.816667	13.666667	1023.000000	1023.000000	2046.000000
47.180000	-0.029558	-17.468964	-3.414168	-3.755187	-6.114500	-4.185109	0.000000	-10.000000	0.000000	-4.933333	11.000000	1023.000000	1023.000000	2046.000000
47.200001	-0.031918	-18.863626	-3.764501	-3.938202	-6.463385	-4.697538	0.000000	-10.000000	-0.041667	-0.800000	9.500000	1023.000000	1023.000000	2046.000000
47.220001	-0.035096	-20.741625	-4.286444	-4.364695	-6.993029	-5.097458	0.000000	-10.000000	-0.075000	4.000000	9.000000	1023.000000	1023.000000	2046.000000
47.240002	-0.037729	-22.297575	-4.808301	-4.713881	-7.358568	-5.416824	0.000000	-10.000000	-0.100000	8.666667	9.000000	1023.000000	1023.000000	2046.000000
47.259998	-0.038720	-22.883816	-5.121124	-4.957620	-7.358055	-5.447016	0.000000	-10.000000	-0.108333	11.433333	9.000000	1023.000000	1023.000000	2046.000000
47.279999	-0.039069	-23.089523	-5.296818	-5.033021	-7.291893	-5.467792	0.000000	-10.000000	-0.116667	12.900001	9.000000	1023.000000	1023.000000	2046.000000
47.299999	-0.039251	-23.197514	-5.496986	-4.984029	-7.197568	-5.518930	0.000000	-10.000000	-0.116667	13.100000	9.000000	1023.000000	1023.000000	2046.000000
47.320000	-0.039529	-23.361837	-5.661750	-4.972597	-7.165911	-5.561580	0.000000	-10.000000	-0.141667	13.700000	11.333333	1023.000000	1023.000000	2046.000000
47.340000	-0.039493	-23.340467	-5.779085	-4.972554	-7.103592	-5.485236	0.000000	-10.000000	-0.166667	14.650000	16.333334	1023.000000	1023.000000	2046.000000
47.360001	-0.039051	-23.079239	-5.919839	-4.960954	-6.890926	-5.307519	0.000000	-10.000000	-0.208333	16.150000	23.000000	1023.000000	1023.000000	2046.000000
47.380001	-0.038543	-22.779184	-5.929784	-4.874947	-6.766571	-5.207882	0.000000	-10.000000	-0.241667	17.916668	29.166666	1023.000000	1023.000000	2046.000000
47.400002	-0.037671	-22.263535	-5.809490	-4.794327	-6.602561	-5.057157	0.000000	-10.000000	-0.300000	19.833334	34.833332	1023.000000	1023.000000	2046.000000
47.419998	-0.036750	-21.719488	-5.708457	-4.663193	-6.396562	-4.951277	0.000000	-10.000000	-0.358333	21.616667	41.166668	1023.000000	1023.000000	2046.000000
47.439999	-0.035706	-21.102022	-5.598560	-4.569845	-6.152370	-4.781247	0.000000	-10.000000	-0.416667	23.300001	48.000000	1023.000000	1023.000000	2046.000000
47.459999	-0.034456	-20.363649	-5.379091	-4.462551	-5.951903	-4.570105	0.000000	-10.000000	-0.458333	24.633333	55.500000	1023.000000	1023.000000	2046.000000
47.480000	-0.032862	-19.421701	-5.190287	-4.287476	-5.573033	-4.370905	0.000000	-10.000000	-0.483333	25.733334	63.500000	1023.000000	1023.000000	2046.000000
47.500000	-0.030901	-18.262730	-4.908745	-4.171030	-5.170145	-4.012810	0.000000	-10.000000	-0.500000	26.166668	72.000000	1023.000000	1023.000000	2046.000000
47.520000	-0.029119	-17.209387	-4.612108	-4.008457	-4.799496	-3.789327	0.000000	-10.000000	-0.483333	26.350000	80.666664	1023.000000	1023.000000	2046.000000
47.540001	-0.027796	-16.427624	-4.316200	-3.929713	-4.567756	-3.613954	0.000000	-10.000000	-0.483333	26.383333	89.333336	1023.000000	1023.000000	2046.000000
47.560001	-0.027021	-15.969169	-4.253539	-3.920572	-4.283584	-3.511473	0.000000	-10.000000	-0.458333	26.500000	98.166664	1023.000000	1023.000000	2046.000000
47.580002	-0.026766	-15.818787	-4.234828	-3.951858	-4.086894	-3.545206	0.000000	-10.000000	-0.458333	26.350000	107.000000	1023.000000	1023.000000	2046.000000
47.599998	-0.026315	-15.552179	-4.099611	-4.018078	-3.976380	-3.458110	0.000000	-10.000000	-0.441667	26.100000	116.000000	1023.000000	1023.000000	2046.000000
47.619999	-0.025785	-15.238791	-3.994985	-4.061212	-3.831626	-3.350968	0.000000	-10.000000	-0.483333	26.100000	124.833336	1023.000000	1023.000000	2046.000000
47.639999	-0.025286	-14.943946	-3.867628	-4.039104	-3.734151	-3.303062	0.000000	-10.000000	-0.500000	26.550001	133.500000	1023.000000	1023.000000	2046.000000
47.660000	-0.024395	-14.417614	-3.585560	-3.970270	-3.673786	-3.187998	0.000000	-10.000000	-0.541667	27.116667	142.166672	1023.000000	1023.000000	2046.000000
47.680000	-0.023387	-13.821904	-3.379365	-3.853596	-3.533070	-3.055873	0.000000	-10.000000	-0.541667	27.583334	151.166672	1023.000000	1023.000000	2046.000000
47.700001	-0.022466	-13.277551	-3.188387	-3.716629	-3.374491	-2.998044	0.000000	-10.000000	-0.566667	28.016666	160.333328	1023.000000	1023.000000	2046.000000
47.720001	-0.021356	-12.621552	-2.945087	-3.640162	-3.201914	-2.834389	0.000000	-10.000000	-0.558333	28.400002	169.666672	1023.000000	1023.000000	2046.000000
47.740002	-0.020132	-11.898019	-2.815321	-3.512683	-2.927608	-2.642407	0.000000	-10.000000	-0.575000	28.650002	179.000000	1023.000000	1023.000000	2046.000000
47.759998	-0.018590	-10.986718	-2.593818	-3.361823	-2.626078	-2.404999	0.000000	-10.000000	-0.566667	28.766668	188.500000	1023.000000	1023.000000	2046.000000
47.779999	-0.017118	-10.116476	-2.339073	-3.144808	-2.385695	-2.246900	0.000000	-10.000000	-0.575000	28.600000	198.000000	1023.000000	1023.000000	2046.000000
47.799999	-0.015514	-9.168924	-2.117347	-2.960347	-2.114748	-1.976484	0.000000	-10.000000	-0.575000	28.700001	207.666672	1023.000000	1023.000000	2046.000000
47.820000	-0.013916	-8.224425	-1.895879	-2.745947	-1.836613	-1.745987	0.000000	-10.000000	-0.591667	28.933334	217.166672	1023.000000	1023.000000	2046.000000
47.840000	-0.012251	-7.240170	-1.672347	-2.490258	-1.504970	-1.572593	0.000000	-10.000000	-0.616667	29.500000	226.833328	1023.000000	1023.000000	2046.000000
47.860001	-0.010451	-6.176541	-1.420130	-2.300076	-1.194103	-1.262232	0.000000	-10.000000	-0.616667	29.933334	236.500000	1023.000000	1023.000000	2046.000000
47.880001	-0.008752	-5.172364	-1.152045	-2.054583	-0.912402	-1.053334	0.000000	-10.000000	-0.641667	30.450001	246.500000	1023.000000	1023.000000	2046.000000
47.900002	-0.007092	-4.191454	-0.867415	-1.819721	-0.636608	-0.867710	0.000000	-10.000000	-0.641667	30.600000	256.500000	1023.000000	1023.000000	2046.000000
47.919998	-0.005494	-3.246965	-0.560279	-1.635124	-0.425538	-0.626023	0.000000	-10.000000	-0.658333	30.900002	266.833344	1023.000000	1023.000000	2046.000000
47.939999	-0.003998	-2.362682	-0.316326	-1.390339	-0.166878	-0.489139	0.000000	-10.000000	-0.658333	31.033335	277.166656	1023.000000	1023.000000	2046.000000
47.959999	-0.002389	-1.411935	-0.096786	-1.226367	0.138012	-0.226794	0.000000	-10.000000	-0.666667	31.400002	287.500000	1023.000000	1023.000000	2046.000000
47.980000	-0.000849	-0.501582	0.086459	-1.050750	0.474611	-0.011903	0.000000	-10.000000	-0.675000	31.500000	297.833344	1023.000000	1023.000000	2046.000000
48.000000	0.000529	0.312606	0.334407	-0.806775	0.682041	0.102933	0.000000	-10.000000	-0.666667	31.416668	308.166656	1023.000000	1023.000000	2046.000000
48.020000	0.001924	1.137024	0.578269	-0.660318	0.885637	0.333436	0.000000	-10.000000	-0.666667	31.633333	318.833344	1023.000000	1023.000000	2046.000000
48.040001	0.003073	1.816039	0.732287	-0.424761	1.143057	0.365455	0.000000	-10.000000	-0.658333	31.583334	329.333344	1023.000000	1023.000000	2046.000000
48.060001	0.004567	2.698901	1.001242	-0.237231	1.376717	0.558174	0.000000	-10.000000	-0.650000	31.283335	340.000000	1023.000000	1023.000000	2046.000000
48.080002	0.005918	3.497631	1.231488	-0.016603	1.604353	0.678393	0.000000	-10.000000	-0.625000	30.800001	350.333344	1023.000000	1023.000000	2046.000000
48.099998	0.007466	4.412251	1.468668	0.146081	1.910919	0.886583	0.000000	-10.000000	-0.608333	30.450001	360.666656	1023.000000	1023.000000	2046.000000
48.119999	0.008933	5.279593	1.674690	0.312514	2.170510	1.121879	0.000000	-10.000000	-0.600000	30.550001	371.000000	1023.000000	1023.000000	2046.000000
48.139999	0.010395	6.143325	1.942523	0.501515	2.429923	1.269365	0.000000	-10.000000	-0.591667	30.383333	381.333344	1023.000000	1023.000000	2046.000000
48.160000	0.011827	6.989625	2.266274	0.741758	2.593620	1.387974	0.000000	-10.000000	-0.591667	30.316668	391.500000	1023.000000	1023.000000	2046.000000
48.180000	0.012671	7.488327	2.421169	0.892103	2.702399	1.472656	0.000000	-10.000000	-0.625000	30.283333	401.500000	1023.000000	1023.000000	2046.000000
48.200001	0.012582	7.435963	2.465740	0.874477	2.690827	1.404919	0.000000	-10.000000	-0.650000	30.500000	411.500000	1023.000000	1023.000000	2046.000000
48.220001	0.012301	7.269835	2.461221	0.842342	2.716427	1.249844	0.000000	-10.000000	-0.683333	30.733334	421.500000	1023.000000	1023.000000	2046.000000
48.240002	0.013071	7.724897	2.639059	0.827863	2.833252	1.424723	0.000000	-10.000000	-0.658333	31.000000	431.833344	1023.000000	1023.000000	2046.000000
48.259998	0.014456	8.543678	2.878757	1.077518	3.037151	1.550252	0.000000	-10.000000	-0.641667	30.966667	442.166656	1023.000000	1023.000000	2046.000000
48.279999	0.016427	9.708204	3.164704	1.435171	3.327137	1.781193	0.000000	-10.000000	-0.608333	30.750000	452.666656	1023.000000	1023.000000	2046.000000
48.299999	0.018075	10.682249	3.174179	1.891382	3.631908	1.984781	0.000000	-10.000000	-0.591667	30.250000	463.000000	1023.000000	1023.000000	2046.000000
48.320000	0.018224	10.770256	3.112636	2.118433	3.623582	1.915606	0.000000	-10.000000	-0.591667	29.750000	473.333344	1023.000000	1023.000000	2046.000000
48.340000	0.016508	9.756134	2.845441	2.073604	3.318220	1.518869	0.000000	-10.000000	-0.591667	29.583334	483.333344	1023.000000	1023.000000	2046.000000
48.360001	0.013743	8.122107	2.565919	1.827095	2.738109	0.990984	0.000000	-10.000000	-0.600000	29.350000	493.000000	1023.000000	1023.000000	2046.000000
48.380001	0.011732	6.933861	2.345724	1.667965	2.302140	0.618032	0.000000	-10.000000	-0.591667	29.433334	502.666656	1023.000000	1023.000000	2046.000000
48.400002	0.010429	6.163654	2.021087	1.539433	2.160990	0.442144	0.000000	-10.000000	-0.550000	29.033335	512.500000	1023.000000	1023.000000	2046.000000
48.419998	0.010019	5.921044	1.802906	1.495983	2.219673	0.402482	0.000000	-10.000000	-0.516667	28.350000	522.500000	1023.000000	1023.000000	2046.000000
48.439999	0.009937	5.872978	1.625507	1.425784	2.319498	0.502188	0.000000	-10.000000	-0.475000	27.533335	532.166687	1023.000000	1023.000000	2046.000000
48.459999	0.010068	5.950261	1.582713	1.492323	2.351963	0.523261	0.000000	-10.000000	-0.466667	26.933334	541.500000	1023.000000	1023.000000	2046.000000
48.480000	0.010373	6.130276	1.563261	1.614514	2.430792	0.521708	0.000000	-10.000000	-0.433333	26.566668	550.500000	1023.000000	1023.000000	2046.000000
48.500000	0.010900	6.441609	1.553150	1.739948	2.559949	0.588562	0.000000	-10.000000	-0.425000	25.850000	559.333313	1023.000000	1023.000000	2046.000000
48.520000	0.011633	6.875261	1.610736	1.829813	2.700407	0.734306	0.000000	-10.000000	-0.408333	25.066668	568.166687	1023.000000	1023.000000	2046.000000
48.540001	0.012378	7.315141	1.702106	1.948211	2.816596	0.848229	0.000000	-10.000000	-0.391667	24.316668	576.666687	1023.000000	1023.000000	2046.000000
48.560001	0.013197	7.799287	1.798313	2.029737	2.975619	0.995618	0.000000	-10.000000	-0.366667	23.950001	585.000000	1023.000000	1023.000000	2046.000000
48.580002	0.014132	8.352227	1.947074	2.191491	3.131062	1.082600	0.000000	-10.000000	-0.341667	23.450001	593.000000	1023.000000	1023.000000	2046.000000
48.599998	0.015106	8.927790	2.089197	2.268185	3.317009	1.253399	0.000000	-10.000000	-0.325000	23.033335	601.000000	1023.000000	1023.000000	2046.000000
48.619999	0.016102	9.516030	2.169837	2.415391	3.580406	1.350396	0.000000	-10.000000	-0.300000	22.333334	608.666687	1023.000000	1023.000000	2046.000000
48.639999	0.017174	10.149742	2.274681	2.539387	3.811629	1.524046	0.000000	-10.000000	-0.283333	21.583334	616.166687	1023.000000	1023.000000	2046.000000
48.660000	0.018666	11.031755	2.510177	2.733679	4.029723	1.758177	0.000000	-10.000000	-0.250000	20.450001	623.333313	1023.000000	1023.000000	2046.000000
48.680000	0.019986	11.811598	2.781331	2.881161	4.253286	1.895821	0.000000	-10.000000	-0.216667	18.950001	630.500000	1023.000000	1023.000000	2046.000000
48.700001	0.020969	12.392539	2.883482	2.983097	4.533659	1.992301	0.000000	-10.000000	-0.166667	17.583334	637.166687	1023.000000	1023.000000	2046.000000
48.720001	0.021483	12.696365	3.002097	3.010977	4.696012	1.987279	0.000000	-10.000000	-0.125000	15.633333	643.333313	1023.000000	1023.000000	2046.000000
48.740002	0.021455	12.680009	3.051271	2.934457	4.746893	1.947388	0.000000	-10.000000	-0.075000	13.300000	648.833313	1023.000000	1023.000000	2046.000000
48.759998	0.021259	12.563897	3.076371	2.765602	4.765257	1.956668	0.000000	-10.000000	-0.033333	10.266666	653.666687	1023.000000	1023.000000	2046.000000
48.779999	0.021129	12.487434	3.122577	2.634873	4.759718	1.970266	0.000000	-10.000000	-0.008333	6.866667	657.500000	1023.000000	1023.000000	2046.000000
48.799999	0.020972	12.394559	3.195498	2.588457	4.688331	1.922273	0.000000	-10.000000	0.016667	3.450000	660.333313	1023.000000	1023.000000	2046.000000
48.820000	0.021032	12.429866	3.187749	2.542793	4.784206	1.915118	0.000000	-10.000000	0.033333	0.033333	662.000000	1023.000000	1023.000000	2046.000000
48.840000	0.021055	12.443515	3.307544	2.511078	4.739482	1.885411	0.000000	-10.000000	0.050000	-2.450000	662.833313	1023.000000	1023.000000	2046.000000
48.860001	0.021175	12.514306	3.407216	2.454027	4.741405	1.911659	0.000000	-10.000000	0.050000	-4.933333	663.000000	1023.000000	1023.000000	2046.000000
48.880001	0.021078	12.457066	3.419475	2.367080	4.713335	1.957176	0.000000	-10.000000	0.066667	-7.200000	663.000000	1023.000000	1023.000000	2046.000000
48.900002	0.020963	12.388916	3.372506	2.332382	4.742812	1.941215	0.000000	-10.000000	0.083333	-9.600000	663.000000	1023.000000	1023.000000	2046.000000
48.919998	0.021039	12.434176	3.449817	2.347378	4.700965	1.936017	0.000000	-10.000000	0.108333	-11.500000	663.000000	1023.000000	1023.000000	2046.000000
48.939999	0.021295	12.585398	3.424404	2.333640	4.794569	2.032783	0.000000	-10.000000	0.116667	-12.950001	663.000000	1023.000000	1023.000000	2046.000000
48.959999	0.021466	12.686490	3.412594	2.420357	4.840222	2.013317	0.000000	-10.000000	0.150000	-14.033334	655.833313	1023.000000	1023.000000	2046.000000
48.980000	0.021677	12.810984	3.444909	2.463382	4.839088	2.063604	0.000000	-10.000000	0.175000	-14.800000	647.000000	1023.000000	1023.000000	2046.000000
49.000000	0.022120	13.072791	3.508960	2.480913	4.867828	2.215091	0.000000	-10.000000	0.200000	-15.500000	636.500000	1023.000000	1023.000000	2046.000000
49.020000	0.022202	13.121288	3.556881	2.540179	4.832954	2.191275	0.000000	-10.000000	0.200000	-16.033333	631.333313	1023.000000	1023.000000	2046.000000
49.040001	0.022233	13.139734	3.607424	2.557996	4.772398	2.201917	0.000000	-10.000000	0.216667	-16.633333	626.000000	1023.000000	1023.000000	2046.000000
49.060001	0.022276	13.165309	3.591933	2.624068	4.773598	2.175710	0.000000	-10.000000	0.233333	-17.233334	620.333313	1023.000000	1023.000000	2046.000000
49.080002	0.022217	13.130117	3.639396	2.646333	4.718476	2.125913	0.000000	-10.000000	0.250000	-17.916668	614.500000	1023.000000	1023.000000	2046.000000
49.099998	0.022214	13.128342	3.674989	2.617724	4.666087	2.169542	0.000000	-10.000000	0.258333	-18.450001	608.500000	1023.000000	1023.000000	2046.000000
49.119999	0.021843	12.908956	3.693677	2.610191	4.515371	2.089715	0.000000	-10.000000	0.275000	-19.000000	602.500000	1023.000000	1023.000000	2046.000000
49.139999	0.021602	12.766812	3.626707	2.595748	4.483716	2.060642	0.000000	-10.000000	0.308333	-19.550001	596.166687	1023.000000	1023.000000	2046.000000
49.160000	0.021141	12.494487	3.598441	2.623507	4.326878	1.945661	0.000000	-10.000000	0.333333	-20.266666	589.666687	1023.000000	1023.000000	2046.000000
49.180000	0.020747	12.261390	3.485504	2.586821	4.285534	1.903530	0.000000	-10.000000	0.350000	-20.900000	582.833313	1023.000000	1023.000000	2046.000000
49.200001	0.020321	12.009621	3.496571	2.545611	4.107283	1.860156	0.000000	-10.000000	0.366667	-21.650000	576.000000	1023.000000	1023.000000	2046.000000
49.220001	0.019910	11.766853	3.488491	2.514110	3.957714	1.806540	0.000000	-10.000000	0.383333	-22.333334	568.666687	1023.000000	1023.000000	2046.000000
49.240002	0.019852	11.732678	3.508082	2.523972	3.931468	1.769157	0.000000	-10.000000	0.400000	-23.066668	561.333313	1023.000000	1023.000000	2046.000000
49.259998	0.020197	11.936232	3.706671	2.593211	3.934481	1.701868	0.000000	-10.000000	0.416667	-23.600000	553.666687	1023.000000	1023.000000	2046.000000
49.279999	0.020663	12.212118	3.849332	2.648157	3.926710	1.787920	0.000000	-10.000000	0.441667	-24.000000	546.000000	1023.000000	1023.000000	2046.000000
49.299999	0.020409	12.061498	3.768256	2.636124	3.899321	1.757796	0.000000	-10.000000	0.466667	-24.133333	538.000000	1023.000000	1023.000000	2046.000000
49.320000	0.019693	11.638659	3.725309	2.485930	3.672765	1.754653	0.000000	-10.000000	0.483333	-24.283333	530.000000	1023.000000	1023.000000	2046.000000
49.340000	0.018986	11.220646	3.682770	2.434679	3.476713	1.626484	0.000000	-10.000000	0.491667	-24.383333	521.666687	1023.000000	1023.000000	2046.000000
49.360001	0.018743	11.077383	3.704033	2.453058	3.359926	1.560366	0.000000	-10.000000	0.508333	-24.900000	513.333313	1023.000000	1023.000000	2046.000000
49.380001	0.018542	10.958469	3.673041	2.540452	3.239368	1.505608	0.000000	-10.000000	0.516667	-25.266666	504.833344	1023.000000	1023.000000	2046.000000
49.400002	0.018111	10.703333	3.518934	2.611554	3.079581	1.493263	0.000000	-10.000000	0.525000	-25.933334	496.500000	1023.000000	1023.000000	2046.000000
49.419998	0.016734	9.889697	3.279704	2.595490	2.677537	1.336967	0.000000	-10.000000	0.533333	-26.366667	487.833344	1023.000000	1023.000000	2046.000000
49.439999	0.013938	8.237170	2.900728	2.415161	2.082373	0.838908	0.000000	-10.000000	0.541667	-26.833334	479.000000	1023.000000	1023.000000	2046.000000
49.459999	0.009985	5.901161	2.408453	2.116346	1.333892	0.042469	0.000000	-10.000000	0.533333	-26.633333	470.000000	1023.000000	1023.000000	2046.000000
49.480000	0.005805	3.430716	1.879512	1.673615	0.518696	-0.641107	0.000000	-10.000000	0.516667	-26.233334	461.166656	1023.000000	1023.000000	2046.000000
49.500000	0.002493	1.473262	1.404971	1.261561	-0.120981	-1.072289	0.000000	-10.000000	0.508333	-25.750000	452.500000	1023.000000	1023.000000	2046.000000
49.520000	0.000330	0.194960	1.025859	0.929873	-0.487623	-1.273149	0.000000	-10.000000	0.516667	-25.933334	444.000000	1023.000000	1023.000000	2046.000000
49.540001	-0.001248	-0.737528	0.722104	0.758191	-0.724059	-1.493764	0.000000	-10.000000	0.533333	-26.266666	435.333344	1023.000000	1023.000000	2046.000000
49.560001	-0.002641	-1.560993	0.383010	0.654991	-0.880915	-1.718078	0.000000	-10.000000	0.558333	-27.016666	426.500000	1023.000000	1023.000000	2046.000000
49.580002	-0.004069	-2.404787	0.081849	0.548653	-1.139132	-1.896156	0.000000	-10.000000	0.600000	-27.550001	417.500000	1023.000000	1023.000000	2046.000000
49.599998	-0.005309	-3.137552	-0.283691	0.410732	-1.288630	-1.975964	0.000000	-10.000000	0.633333	-28.366667	408.333344	1023.000000	1023.000000	2046.000000
49.619999	-0.006408	-3.787210	-0.483936	0.291927	-1.521525	-2.073677	0.000000	-10.000000	0.650000	-28.683334	399.000000	1023.000000	1023.000000	2046.000000
49.639999	-0.007276	-4.300351	-0.722510	0.194438	-1.638992	-2.133287	0.000000	-10.000000	0.658333	-29.116667	389.333344	1023.000000	1023.000000	2046.000000
49.660000	-0.007985	-4.719242	-0.889115	0.097541	-1.755371	-2.172297	0.000000	-10.000000	0.650000	-29.116667	379.500000	1023.000000	1023.000000	2046.000000
49.680000	-0.008656	-5.115889	-1.045107	0.023271	-1.860483	-2.233569	0.000000	-10.000000	0.641667	-29.033333	369.833344	1023.000000	1023.000000	2046.000000
49.700001	-0.009132	-5.396903	-1.063844	-0.094147	-2.031007	-2.207904	0.000000	-10.000000	0.625000	-28.716667	360.166656	1023.000000	1023.000000	2046.000000
49.720001	-0.009514	-5.622634	-1.223657	-0.225539	-2.005054	-2.168385	0.000000	-10.000000	0.633333	-28.383333	350.666656	1023.000000	1023.000000	2046.000000
49.740002	-0.009825	-5.806344	-1.334479	-0.274612	-2.029949	-2.167303	0.000000	-10.000000	0.641667	-28.366667	341.000000	1023.000000	1023.000000	2046.000000
49.759998	-0.009793	-5.787594	-1.357113	-0.335459	-2.010757	-2.084264	0.000000	-10.000000	0.650000	-28.433334	331.666656	1023.000000	1023.000000	2046.000000
49.779999	-0.009608	-5.678200	-1.268881	-0.331249	-2.029734	-2.048337	0.000000	-10.000000	0.650000	-28.733334	322.166656	1023.000000	1023.000000	2046.000000
49.799999	-0.009678	-5.719650	-1.202542	-0.367919	-2.091749	-2.057441	0.000000	-10.000000	0.641667	-28.783333	312.500000	1023.000000	1023.000000	2046.000000
49.820000	-0.010380	-6.134344	-1.297318	-0.476831	-2.177664	-2.182531	0.000000	-10.000000	0.633333	-28.416668	302.833344	1023.000000	1023.000000	2046.000000
49.840000	-0.011475	-6.781488	-1.506580	-0.704085	-2.244447	-2.326376	0.000000	-10.000000	0.616667	-27.916668	293.333344	1023.000000	1023.000000	2046.000000
49.860001	-0.012835	-7.585759	-1.654742	-1.020882	-2.442442	-2.467692	0.000000	-10.000000	0.608333	-27.700001	284.166656	1023.000000	1023.000000	2046.000000
49.880001	-0.013969	-8.255831	-1.624364	-1.356497	-2.753354	-2.521616	0.000000	-10.000000	0.600000	-27.716667	274.833344	1023.000000	1023.000000	2046.000000
49.900002	-0.014852	-8.777499	-1.690123	-1.572510	-2.907623	-2.607244	0.000000	-10.000000	0.600000	-27.600000	265.666656	1023.000000	1023.000000	2046.000000
49.919998	-0.015866	-9.376640	-1.720549	-1.723347	-3.147615	-2.785130	0.000000	-10.000000	0.583333	-27.116667	256.500000	1023.000000	1023.000000	2046.000000
49.939999	-0.016793	-9.924889	-1.832049	-1.878874	-3.313650	-2.900316	0.000000	-10.000000	0.566667	-26.733334	247.500000	1023.000000	1023.000000	2046.000000
49.959999	-0.017533	-10.361721	-1.899118	-2.014701	-3.509096	-2.938805	0.000000	-10.000000	0.541667	-26.466667	238.500000	1023.000000	1023.000000	2046.000000
49.980000	-0.018124	-10.711213	-1.976371	-2.185719	-3.612449	-2.936675	0.000000	-10.000000	0.541667	-26.450001	229.666672	1023.000000	1023.000000	2046.000000
50.000000	-0.018662	-11.029078	-1.963709	-2.289750	-3.768954	-3.006665	0.000000	-10.000000	0.533333	-26.333334	220.833328	1023.000000	1023.000000	2046.000000
50.020000	-0.018885	-11.160991	-1.997804	-2.393444	-3.800298	-2.969444	0.000000	-10.000000	0.541667	-26.450001	212.000000	1023.000000	1023.000000	2046.000000
50.040001	-0.019149	-11.317111	-2.077173	-2.428201	-3.811189	-3.000547	0.000000	-10.000000	0.541667	-26.366667	203.166672	1023.000000	1023.000000	2046.000000
50.060001	-0.019488	-11.517262	-2.199705	-2.417524	-3.812325	-3.087708	0.000000	-10.000000	0.541667	-26.450001	194.333328	1023.000000	1023.000000	2046.000000
50.080002	-0.019811	-11.708081	-2.239307	-2.469551	-3.914903	-3.084319	0.000000	-10.000000	0.525000	-26.083334	185.666672	1023.000000	1023.000000	2046.000000
50.099998	-0.019975	-11.805061	-2.216195	-2.498814	-4.022254	-3.067798	0.000000	-10.000000	0.516667	-25.933334	176.833328	1023.000000	1023.000000	2046.000000
50.119999	-0.020045	-11.846506	-2.139726	-2.559549	-4.129954	-3.017277	0.000000	-10.000000	0.516667	-25.716667	168.166672	1023.000000	1023.000000	2046.000000
50.139999	-0.020174	-11.922791	-2.171211	-2.595307	-4.163074	-2.993200	0.000000	-10.000000	0.516667	-25.666668	159.500000	1023.000000	1023.000000	2046.000000
50.160000	-0.020484	-12.106097	-2.211504	-2.606830	-4.235741	-3.052024	0.000000	-10.000000	0.500000	-25.366667	151.000000	1023.000000	1023.000000	2046.000000
50.180000	-0.020812	-12.299610	-2.266757	-2.545330	-4.296440	-3.191084	0.000000	-10.000000	0.491667	-25.033335	142.500000	1023.000000	1023.000000	2046.000000
50.200001	-0.021058	-12.445374	-2.301922	-2.579372	-4.364759	-3.199320	0.000000	-10.000000	0.475000	-24.650000	134.166672	1023.000000	1023.000000	2046.000000
50.220001	-0.021276	-12.574348	-2.260026	-2.649581	-4.477022	-3.187720	0.000000	-10.000000	0.475000	-24.300001	126.000000	1023.000000	1023.000000	2046.000000
50.240002	-0.021321	-12.600942	-2.216927	-2.696614	-4.536509	-3.150891	0.000000	-10.000000	0.458333	-23.866667	118.000000	1023.000000	1023.000000	2046.000000
50.259998	-0.021426	-12.662921	-2.177973	-2.778028	-4.605145	-3.101775	0.000000	-10.000000	0.458333	-23.583334	110.000000	1023.000000	1023.000000	2046.000000
50.279999	-0.021695	-12.821508	-2.209569	-2.793299	-4.660240	-3.158400	0.000000	-10.000000	0.433333	-23.266666	102.000000	1023.000000	1023.000000	2046.000000
50.299999	-0.021992	-12.997488	-2.281028	-2.796771	-4.678010	-3.241679	0.000000	-10.000000	0.416667	-23.033335	94.166664	1023.000000	1023.000000	2046.000000
50.320000	-0.022301	-13.180128	-2.332112	-2.849068	-4.732591	-3.266357	0.000000	-10.000000	0.391667	-22.700001	86.500000	1023.000000	1023.000000	2046.000000
50.340000	-0.022618	-13.366982	-2.334926	-2.875849	-4.833327	-3.322880	0.000000	-10.000000	0.383333	-22.383333	79.000000	1023.000000	1023.000000	2046.000000
50.360001	-0.022807	-13.478785	-2.287862	-2.926819	-4.926906	-3.337198	0.000000	-10.000000	0.375000	-22.200001	71.500000	1023.000000	1023.000000	2046.000000
50.380001	-0.022944	-13.559966	-2.322430	-3.005984	-4.933139	-3.298413	0.000000	-10.000000	0.366667	-21.750000	64.166664	1023.000000	1023.000000	2046.000000
50.400002	-0.023211	-13.717742	-2.329008	-3.064330	-5.024579	-3.299825	0.000000	-10.000000	0.358333	-21.450001	56.833332	1023.000000	1023.000000	2046.000000
50.419998	-0.023458	-13.863824	-2.443487	-3.036816	-4.979598	-3.403923	0.000000	-10.000000	0.333333	-20.716667	49.666668	1023.000000	1023.000000	2046.000000
50.439999	-0.023706	-14.010084	-2.440201	-3.092381	-5.074681	-3.402821	0.000000	-10.000000	0.316667	-20.166668	42.666668	1023.000000	1023.000000	2046.000000
50.459999	-0.023921	-14.137135	-2.479375	-3.140828	-5.098681	-3.418250	0.000000	-10.000000	0.291667	-19.483334	36.000000	1023.000000	1023.000000	2046.000000
50.480000	-0.023962	-14.161339	-2.407669	-3.153927	-5.193362	-3.406381	0.000000	-10.000000	0.266667	-18.733334	29.666666	1023.000000	1023.000000	2046.000000
50.500000	-0.023899	-14.124287	-2.451636	-3.219075	-5.127858	-3.325718	0.000000	-10.000000	0.241667	-17.750000	23.500000	1023.000000	1023.000000	2046.000000
50.520000	-0.023897	-14.123341	-2.386314	-3.275887	-5.191855	-3.269285	0.000000	-10.000000	0.208333	-16.483334	17.500000	1023.000000	1023.000000	2046.000000
50.540001	-0.023886	-14.116518	-2.457214	-3.261528	-5.096466	-3.301310	0.000000	-10.000000	0.175000	-14.833334	11.833333	1023.000000	1023.000000	2046.000000
50.560001	-0.023953	-14.156003	-2.489230	-3.238342	-5.069628	-3.358802	0.000000	-10.000000	0.116667	-12.900001	6.666667	1023.000000	1023.000000	2046.000000
50.580002	-0.023749	-14.035793	-2.501054	-3.248497	-4.980824	-3.305418	0.000000	-10.000000	0.075000	-10.516666	2.666667	1023.000000	1023.000000	2046.000000
50.599998	-0.023728	-14.023203	-2.424518	-3.243579	-5.039546	-3.315560	0.000000	-10.000000	0.041667	-7.733334	-0.333333	1023.000000	1023.000000	2046.000000
50.619999	-0.023961	-14.160867	-2.354648	-3.270500	-5.179361	-3.356358	0.000000	-10.000000	0.016667	-3.683333	-2.333333	1023.000000	1023.000000	2046.000000
50.639999	-0.024611	-14.545252	-2.396446	-3.418508	-5.314957	-3.415340	0.000000	-10.000000	-0.016667	0.300000	-3.500000	1023.000000	1023.000000	2046.000000
50.660000	-0.025341	-14.976426	-2.510018	-3.591405	-5.365254	-3.509749	0.000000	-10.000000	-0.033333	4.183333	-4.000000	1023.000000	1023.000000	2046.000000
50.680000	-0.026275	-15.528464	-2.700010	-3.667697	-5.423335	-3.737423	0.000000	-10.000000	-0.050000	7.300000	-4.000000	1023.000000	1023.000000	2046.000000
50.700001	-0.026278	-15.530190	-2.772637	-3.636017	-5.376836	-3.744701	0.000000	-10.000000	-0.075000	10.116667	-4.000000	1023.000000	1023.000000	2046.000000
50.720001	-0.025913	-15.314665	-2.731790	-3.583514	-5.348440	-3.650921	0.000000	-10.000000	-0.116667	12.333334	-4.000000	1023.000000	1023.000000	2046.000000
50.740002	-0.025518	-15.081017	-2.823097	-3.418672	-5.230500	-3.608748	0.000000	-10.000000	-0.141667	13.500000	-4.000000	1023.000000	1023.000000	2046.000000
50.759998	-0.025118	-14.844882	-2.964976	-3.348819	-5.051525	-3.479562	0.000000	-10.000000	-0.175000	14.600000	0.333333	1023.000000	1023.000000	2046.000000
50.779999	-0.025270	-14.934299	-3.133728	-3.303479	-5.034173	-3.462919	0.000000	-10.000000	-0.208333	15.833333	9.500000	1023.000000	1023.000000	2046.000000
50.799999	-0.026349	-15.572447	-3.368062	-3.372951	-5.117649	-3.713784	0.000000	-10.000000	-0.266667	17.883333	20.333334	1023.000000	1023.000000	2046.000000
50.820000	-0.028724	-16.975748	-3.648848	-3.584723	-5.509085	-4.233092	0.000000	-10.000000	-0.333333	20.333334	29.166666	1023.000000	1023.000000	2046.000000
50.840000	-0.031491	-18.611071	-4.173697	-3.920405	-5.918833	-4.598134	0.000000	-10.000000	-0.400000	22.366667	35.666668	1023.000000	1023.000000	2046.000000
50.860001	-0.032730	-19.343376	-4.533648	-4.139400	-5.990901	-4.679427	0.000000	-10.000000	-0.416667	23.483334	42.833332	1023.000000	1023.000000	2046.000000
50.880001	-0.032903	-19.445831	-4.672452	-4.269748	-5.928140	-4.575491	0.000000	-10.000000	-0.400000	23.850000	50.333332	1023.000000	1023.000000	2046.000000
50.900002	-0.032829	-19.402185	-4.900482	-4.271288	-5.698496	-4.531918	0.000000	-10.000000	-0.375000	23.983334	58.000000	1023.000000	1023.000000	2046.000000
50.919998	-0.032849	-19.413998	-4.989023	-4.213456	-5.648891	-4.562626	0.000000	-10.000000	-0.383333	24.200001	66.000000	1023.000000	1023.000000	2046.000000
50.939999	-0.032727	-19.341614	-5.129985	-4.179188	-5.552483	-4.479957	0.000000	-10.000000	-0.400000	24.300001	74.166664	1023.000000	1023.000000	2046.000000
50.959999	-0.032149	-19.000114	-5.143038	-4.105494	-5.421477	-4.330107	0.000000	-10.000000	-0.433333	24.716667	82.500000	1023.000000	1023.000000	2046.000000
50.980000	-0.031433	-18.577049	-5.077711	-3.964013	-5.284141	-4.251184	0.000000	-10.000000	-0.475000	25.300001	90.833336	1023.000000	1023.000000	2046.000000
51.000000	-0.030432	-17.985201	-5.032764	-3.838718	-5.017504	-4.096214	0.000000	-10.000000	-0.508333	26.450001	99.166664	1023.000000	1023.000000	2046.000000
51.020000	-0.029398	-17.374012	-4.942767	-3.721021	-4.791103	-3.919121	0.000000	-10.000000	-0.541667	27.483334	107.666664	1023.000000	1023.000000	2046.000000
51.040001	-0.028109	-16.612158	-4.768445	-3.617527	-4.555642	-3.670544	0.000000	-10.000000	-0.566667	28.583334	116.666664	1023.000000	1023.000000	2046.000000
51.060001	-0.026618	-15.731043	-4.593996	-3.487157	-4.242975	-3.406915	0.000000	-10.000000	-0.608333	29.216667	126.000000	1023.000000	1023.000000	2046.000000
51.080002	-0.025030	-14.792641	-4.332984	-3.236010	-3.993785	-3.229862	0.000000	-10.000000	-0.641667	29.850000	135.666672	1023.000000	1023.000000	2046.000000
51.099998	-0.023185	-13.702508	-4.053322	-3.057365	-3.623392	-2.968429	0.000000	-10.000000	-0.641667	30.183334	145.500000	1023.000000	1023.000000	2046.000000
51.119999	-0.021124	-12.484406	-3.712273	-2.808833	-3.199865	-2.763435	0.000000	-10.000000	-0.633333	30.183334	155.500000	1023.000000	1023.000000	2046.000000
51.139999	-0.019265	-11.385815	-3.352576	-2.677762	-2.867790	-2.487686	0.000000	-10.000000	-0.633333	30.200001	165.500000	1023.000000	1023.000000	2046.000000
51.160000	-0.017894	-10.575202	-3.193670	-2.665678	-2.456766	-2.259088	0.000000	-10.000000	-0.633333	30.133333	175.500000	1023.000000	1023.000000	2046.000000
51.180000	-0.017324	-10.238440	-3.064363	-2.770941	-2.280554	-2.122582	0.000000	-10.000000	-0.625000	30.083334	185.500000	1023.000000	1023.000000	2046.000000
51.200001	-0.016865	-9.967460	-2.907917	-2.808892	-2.133801	-2.116850	0.000000	-10.000000	-0.591667	29.616667	195.500000	1023.000000	1023.000000	2046.000000
51.220001	-0.016644	-9.836378	-2.809952	-2.840389	-2.039732	-2.146304	0.000000	-10.000000	-0.583333	29.049999	205.500000	1023.000000	1023.000000	2046.000000
51.240002	-0.016325	-9.647944	-2.659575	-2.826834	-2.004609	-2.156925	0.000000	-10.000000	-0.583333	28.966667	215.500000	1023.000000	1023.000000	2046.000000
51.259998	-0.015716	-9.288427	-2.507493	-2.766137	-1.888024	-2.126772	0.000000	-10.000000	-0.600000	29.333334	225.333328	1023.000000	1023.000000	2046.000000
51.279999	-0.014921	-8.818152	-2.268672	-2.670409	-1.831098	-2.047974	0.000000	-10.000000	-0.616667	29.883333	235.000000	1023.000000	1023.000000	2046.000000
51.299999	-0.013728	-8.113244	-2.076177	-2.558820	-1.604489	-1.873758	0.000000	-10.000000	-0.633333	29.916666	244.666672	1023.000000	1023.000000	2046.000000
51.320000	-0.012611	-7.453058	-1.857797	-2.451983	-1.425377	-1.717901	0.000000	-10.000000	-0.625000	30.083334	254.500000	1023.000000	1023.000000	2046.000000
51.340000	-0.011289	-6.671968	-1.600087	-2.361805	-1.203526	-1.506551	0.000000	-10.000000	-0.616667	29.900000	264.500000	1023.000000	1023.000000	2046.000000
51.360001	-0.009997	-5.907966	-1.364683	-2.172685	-0.950754	-1.419844	0.000000	-10.000000	-0.591667	29.966667	274.666656	1023.000000	1023.000000	2046.000000
51.380001	-0.008475	-5.008820	-1.093617	-1.984384	-0.710647	-1.220172	0.000000	-10.000000	-0.566667	29.266666	284.666656	1023.000000	1023.000000	2046.000000
51.400002	-0.007056	-4.170328	-0.831974	-1.828009	-0.505938	-1.004407	0.000000	-10.000000	-0.533333	28.883333	294.666656	1023.000000	1023.000000	2046.000000
51.419998	-0.005562	-3.287287	-0.601395	-1.562211	-0.238169	-0.885512	0.000000	-10.000000	-0.525000	28.250000	304.333344	1023.000000	1023.000000	2046.000000
51.439999	-0.003991	-2.358468	-0.424663	-1.297162	0.088673	-0.725316	0.000000	-10.000000	-0.525000	28.050001	314.000000	1023.000000	1023.000000	2046.000000
51.459999	-0.002213	-1.308034	-0.162732	-1.087078	0.389688	-0.447911	0.000000	-10.000000	-0.541667	28.133333	323.333344	1023.000000	1023.000000	2046.000000
51.480000	-0.000609	-0.359697	0.101285	-0.867496	0.651322	-0.244807	0.000000	-10.000000	-0.541667	28.266666	332.833344	1023.000000	1023.000000	2046.000000
51.500000	0.000980	0.579401	0.328053	-0.707690	0.966838	-0.007800	0.000000	-10.000000	-0.550000	28.383333	342.166656	1023.000000	1023.000000	2046.000000
[truncated: 1,132,020 more chars]
