# Supplementary material for: Effect of Electrode Belt and Body Positions on Regional Pulmonary Ventilation- and Perfusion-Related Impedance Changes Measured by Electric Impedance Tomography
Source: PLoS One. 2016 Jun 2;11(6):e0155913. doi: 10.1371/journal.pone.0155913 (PMC4890811; doi:10.1371/journal.pone.0155913)
Supplement: S1 Dataset — (ZIP) [file pone.0155913.s001.zip › Dataset/Fp06-rygg-4i.txt]

Patient Name:	Fp6
Registry:	Fp6
Investigator:	 
Diagnosys:	 
Notes:	rygg4i              
Sample Rate [Hz]:	50.08
Time Base 	Pixels Mean 	Pixels Sum 	UPPER RIGHT		UPPER LEFT		LOWER RIGHT		LOWER LEFT		QRS	ETCO2	Paw	Flow (L/min)	Volume	Analog1	Analog2	AnalogSum
0.000000	0.009222	5.450240	2.003459	-0.340257	2.573544	1.213493	0.000000	-10.000000	-0.700000	34.483334	465.000000	1023.000000	1023.000000	2046.000000
0.020000	0.011278	6.665391	2.336058	-0.049537	2.878636	1.500234	0.000000	-10.000000	-0.608333	32.666668	476.833344	1023.000000	1023.000000	2046.000000
0.040000	0.013027	7.699064	2.676198	0.158708	3.074206	1.789951	0.000000	-10.000000	-0.516667	30.900000	488.333344	1023.000000	1023.000000	2046.000000
0.060000	0.014821	8.759210	2.960201	0.413785	3.332178	2.053046	0.000000	-10.000000	-0.408333	28.533333	499.166656	1023.000000	1023.000000	2046.000000
0.080000	0.016266	9.612923	3.228322	0.598747	3.516142	2.269712	0.000000	-10.000000	-0.308333	25.850000	509.000000	1023.000000	1023.000000	2046.000000
0.100000	0.017483	10.332505	3.482366	0.808750	3.664689	2.376700	0.000000	-10.000000	-0.200000	22.583334	518.000000	1023.000000	1023.000000	2046.000000
0.120000	0.018836	11.132253	3.736742	0.979221	3.824382	2.591907	0.000000	-10.000000	-0.116667	19.266666	526.000000	1023.000000	1023.000000	2046.000000
0.140000	0.019659	11.618228	3.855104	1.187585	3.934555	2.640984	0.000000	-10.000000	-0.050000	15.733334	533.166687	1023.000000	1023.000000	2046.000000
0.160000	0.019434	11.485284	3.843921	1.222896	3.843119	2.575348	0.000000	-10.000000	-0.025000	12.483334	539.000000	1023.000000	1023.000000	2046.000000
0.180000	0.018468	10.914636	3.754118	1.176665	3.652282	2.331569	0.000000	-10.000000	0.016667	8.933333	543.666687	1023.000000	1023.000000	2046.000000
0.200000	0.017574	10.386147	3.630251	1.070755	3.534886	2.150254	0.000000	-10.000000	0.041667	5.100000	547.166687	1023.000000	1023.000000	2046.000000
0.220000	0.017158	10.140668	3.599313	1.026171	3.416831	2.098353	0.000000	-10.000000	0.075000	0.933333	549.500000	1023.000000	1023.000000	2046.000000
0.240000	0.017664	10.439260	3.635261	1.126451	3.453631	2.223916	0.000000	-10.000000	0.100000	-2.816667	550.666687	1023.000000	1023.000000	2046.000000
0.260000	0.018577	10.979164	3.692174	1.387904	3.473076	2.426010	0.000000	-10.000000	0.141667	-6.566667	551.000000	1023.000000	1023.000000	2046.000000
0.280000	0.018914	11.178243	3.508738	1.680081	3.439072	2.550352	0.000000	-10.000000	0.183333	-9.916667	551.000000	1023.000000	1023.000000	2046.000000
0.300000	0.017564	10.380328	3.157089	1.677397	3.244781	2.301061	0.000000	-10.000000	0.225000	-12.866667	551.000000	1023.000000	1023.000000	2046.000000
0.320000	0.015106	8.927649	2.851271	1.442754	2.884975	1.748650	0.000000	-10.000000	0.241667	-14.616667	551.000000	1023.000000	1023.000000	2046.000000
0.340000	0.011266	6.658178	2.319622	1.066342	2.307959	0.964255	0.000000	-10.000000	0.250000	-15.450001	543.833313	1023.000000	1023.000000	2046.000000
0.360000	0.007531	4.450641	1.809172	0.756694	1.621143	0.263632	0.000000	-10.000000	0.250000	-15.883334	535.000000	1023.000000	1023.000000	2046.000000
0.380000	0.004764	2.815538	1.374422	0.506060	1.113630	-0.178575	0.000000	-10.000000	0.258333	-16.083334	524.333313	1023.000000	1023.000000	2046.000000
0.400000	0.002710	1.601408	1.012774	0.278282	0.749511	-0.439159	0.000000	-10.000000	0.275000	-16.666666	519.000000	1023.000000	1023.000000	2046.000000
0.420000	0.001214	0.717637	0.704868	0.145895	0.533816	-0.666942	0.000000	-10.000000	0.291667	-17.366667	513.333313	1023.000000	1023.000000	2046.000000
0.440000	0.000104	0.061186	0.424962	0.042097	0.414640	-0.820512	0.000000	-10.000000	0.300000	-18.100000	507.500000	1023.000000	1023.000000	2046.000000
0.460000	-0.000751	-0.443581	0.207294	0.028303	0.287148	-0.966326	0.000000	-10.000000	0.333333	-18.933334	501.500000	1023.000000	1023.000000	2046.000000
0.480000	-0.001702	-1.005590	-0.025422	-0.013715	0.137967	-1.104420	0.000000	-10.000000	0.375000	-19.816668	495.166656	1023.000000	1023.000000	2046.000000
0.500000	-0.002605	-1.539277	-0.267519	-0.017943	-0.016587	-1.237228	0.000000	-10.000000	0.416667	-21.033333	488.666656	1023.000000	1023.000000	2046.000000
0.520000	-0.003512	-2.075753	-0.476119	-0.143591	-0.185363	-1.270680	0.000000	-10.000000	0.433333	-22.150000	481.500000	1023.000000	1023.000000	2046.000000
0.540000	-0.004366	-2.580434	-0.637032	-0.182192	-0.378559	-1.382651	0.000000	-10.000000	0.475000	-23.283333	474.333344	1023.000000	1023.000000	2046.000000
0.560000	-0.005173	-3.057045	-0.775348	-0.313696	-0.529956	-1.438045	0.000000	-10.000000	0.516667	-24.066668	466.500000	1023.000000	1023.000000	2046.000000
0.580000	-0.005741	-3.392738	-0.894670	-0.446619	-0.599484	-1.451965	0.000000	-10.000000	0.566667	-24.816668	458.500000	1023.000000	1023.000000	2046.000000
0.600000	-0.006272	-3.706821	-0.916356	-0.667003	-0.682473	-1.440989	0.000000	-10.000000	0.583333	-25.383333	450.166656	1023.000000	1023.000000	2046.000000
0.620000	-0.006478	-3.828765	-0.906115	-0.794616	-0.731277	-1.396757	0.000000	-10.000000	0.616667	-26.233334	441.666656	1023.000000	1023.000000	2046.000000
0.640000	-0.006531	-3.859903	-0.897395	-0.864017	-0.751786	-1.346704	0.000000	-10.000000	0.633333	-26.900000	433.000000	1023.000000	1023.000000	2046.000000
0.660000	-0.006876	-4.063859	-0.905786	-0.991807	-0.814789	-1.351476	0.000000	-10.000000	0.658333	-27.500000	423.833344	1023.000000	1023.000000	2046.000000
0.680000	-0.007291	-4.308849	-0.952089	-1.086193	-0.832364	-1.438204	0.000000	-10.000000	0.658333	-27.716667	414.666656	1023.000000	1023.000000	2046.000000
0.700000	-0.007830	-4.627594	-0.942089	-1.253971	-0.883144	-1.548391	0.000000	-10.000000	0.658333	-27.816668	405.500000	1023.000000	1023.000000	2046.000000
0.720000	-0.008726	-5.156880	-0.933711	-1.584010	-0.941441	-1.697718	0.000000	-10.000000	0.658333	-27.633333	396.333344	1023.000000	1023.000000	2046.000000
0.740000	-0.009898	-5.849959	-0.867246	-1.944121	-1.113999	-1.924592	0.000000	-10.000000	0.658333	-27.416668	387.166656	1023.000000	1023.000000	2046.000000
0.760000	-0.011280	-6.666646	-0.917656	-2.298886	-1.302475	-2.147630	0.000000	-10.000000	0.658333	-27.100000	378.000000	1023.000000	1023.000000	2046.000000
0.780000	-0.012494	-7.383866	-0.924030	-2.564311	-1.505534	-2.389991	0.000000	-10.000000	0.633333	-26.650000	369.000000	1023.000000	1023.000000	2046.000000
0.800000	-0.013308	-7.864964	-0.921790	-2.752828	-1.642876	-2.547471	0.000000	-10.000000	0.616667	-26.516666	360.000000	1023.000000	1023.000000	2046.000000
0.820000	-0.014210	-8.398246	-0.957117	-2.849325	-1.853538	-2.738266	0.000000	-10.000000	0.600000	-26.350000	351.000000	1023.000000	1023.000000	2046.000000
0.840000	-0.014985	-8.856341	-0.960926	-3.017478	-2.016579	-2.861358	0.000000	-10.000000	0.600000	-26.650000	342.166656	1023.000000	1023.000000	2046.000000
0.860000	-0.015822	-9.350918	-1.068112	-3.129136	-2.196522	-2.957148	0.000000	-10.000000	0.616667	-26.866667	333.333344	1023.000000	1023.000000	2046.000000
0.880000	-0.016609	-9.815908	-1.169969	-3.299597	-2.353395	-2.992948	0.000000	-10.000000	0.641667	-27.333334	324.500000	1023.000000	1023.000000	2046.000000
0.900000	-0.017083	-10.096177	-1.278505	-3.365331	-2.415449	-3.036892	0.000000	-10.000000	0.675000	-27.716667	315.333344	1023.000000	1023.000000	2046.000000
0.920000	-0.017564	-10.380586	-1.360318	-3.487100	-2.528941	-3.004226	0.000000	-10.000000	0.675000	-27.766666	306.000000	1023.000000	1023.000000	2046.000000
0.940000	-0.017908	-10.583857	-1.376008	-3.512512	-2.619195	-3.076141	0.000000	-10.000000	0.683333	-27.950001	296.666656	1023.000000	1023.000000	2046.000000
0.960000	-0.018236	-10.777596	-1.419791	-3.539955	-2.727780	-3.090070	0.000000	-10.000000	0.675000	-28.016666	287.333344	1023.000000	1023.000000	2046.000000
0.980000	-0.018454	-10.906095	-1.409757	-3.541682	-2.824017	-3.130638	0.000000	-10.000000	0.683333	-28.150002	278.000000	1023.000000	1023.000000	2046.000000
1.000000	-0.018779	-11.098291	-1.451499	-3.542815	-2.905087	-3.198891	0.000000	-10.000000	0.666667	-27.983334	268.666656	1023.000000	1023.000000	2046.000000
1.020000	-0.019000	-11.229270	-1.486907	-3.572683	-2.992498	-3.177181	0.000000	-10.000000	0.650000	-27.633335	259.333344	1023.000000	1023.000000	2046.000000
1.040000	-0.019219	-11.358511	-1.534356	-3.583510	-3.060085	-3.180561	0.000000	-10.000000	0.608333	-27.050001	250.166672	1023.000000	1023.000000	2046.000000
1.060000	-0.019372	-11.449020	-1.599739	-3.593151	-3.063789	-3.192341	0.000000	-10.000000	0.575000	-26.233334	241.000000	1023.000000	1023.000000	2046.000000
1.080000	-0.019512	-11.531731	-1.564861	-3.616736	-3.181232	-3.168902	0.000000	-10.000000	0.550000	-25.566668	232.333328	1023.000000	1023.000000	2046.000000
1.100000	-0.019330	-11.424194	-1.569176	-3.552087	-3.179267	-3.123664	0.000000	-10.000000	0.533333	-24.783335	223.666672	1023.000000	1023.000000	2046.000000
1.120000	-0.019311	-11.412730	-1.662989	-3.505510	-3.156960	-3.087272	0.000000	-10.000000	0.516667	-24.083334	215.333328	1023.000000	1023.000000	2046.000000
1.140000	-0.019883	-11.750713	-1.735961	-3.594453	-3.275913	-3.144388	0.000000	-10.000000	0.483333	-23.233334	207.333328	1023.000000	1023.000000	2046.000000
1.160000	-0.020801	-12.293258	-1.844947	-3.705134	-3.454664	-3.288513	0.000000	-10.000000	0.450000	-22.516666	199.666672	1023.000000	1023.000000	2046.000000
1.180000	-0.021782	-12.873350	-1.950734	-3.872243	-3.656324	-3.394049	0.000000	-10.000000	0.416667	-21.916668	192.333328	1023.000000	1023.000000	2046.000000
1.200000	-0.022204	-13.122393	-2.080605	-3.928652	-3.696410	-3.416725	0.000000	-10.000000	0.408333	-21.500000	184.833328	1023.000000	1023.000000	2046.000000
1.220000	-0.022106	-13.064857	-2.139036	-3.795025	-3.770343	-3.360453	0.000000	-10.000000	0.408333	-21.383333	177.666672	1023.000000	1023.000000	2046.000000
1.240000	-0.022230	-13.137787	-2.333189	-3.641313	-3.822756	-3.340529	0.000000	-10.000000	0.408333	-21.450001	170.500000	1023.000000	1023.000000	2046.000000
1.260000	-0.023144	-13.678382	-2.599731	-3.714736	-3.982096	-3.381820	0.000000	-10.000000	0.408333	-21.500000	163.333328	1023.000000	1023.000000	2046.000000
1.280000	-0.024988	-14.768134	-2.885847	-3.887165	-4.342892	-3.652231	0.000000	-10.000000	0.391667	-21.133333	156.166672	1023.000000	1023.000000	2046.000000
1.300000	-0.027764	-16.408758	-3.314688	-4.097916	-4.786718	-4.209436	0.000000	-10.000000	0.375000	-20.116667	149.166672	1023.000000	1023.000000	2046.000000
1.320000	-0.031309	-18.503450	-3.860067	-4.450662	-5.291470	-4.901251	0.000000	-10.000000	0.316667	-18.483334	142.666672	1023.000000	1023.000000	2046.000000
1.340000	-0.034903	-20.627478	-4.504420	-4.811450	-5.843194	-5.468415	0.000000	-10.000000	0.283333	-16.700001	136.500000	1023.000000	1023.000000	2046.000000
1.360000	-0.037436	-22.124380	-5.024991	-5.096651	-6.273072	-5.729667	0.000000	-10.000000	0.250000	-15.400000	130.833328	1023.000000	1023.000000	2046.000000
1.380000	-0.039057	-23.082718	-5.427328	-5.254123	-6.498477	-5.902790	0.000000	-10.000000	0.241667	-14.900000	125.500000	1023.000000	1023.000000	2046.000000
1.400000	-0.039978	-23.627256	-5.690409	-5.263224	-6.635005	-6.038619	0.000000	-10.000000	0.233333	-15.000000	120.500000	1023.000000	1023.000000	2046.000000
1.420000	-0.040714	-24.061789	-5.954114	-5.219418	-6.754755	-6.133502	0.000000	-10.000000	0.233333	-15.400001	115.500000	1023.000000	1023.000000	2046.000000
1.440000	-0.041495	-24.523605	-6.179536	-5.234172	-6.883674	-6.226223	0.000000	-10.000000	0.241667	-15.750001	110.333336	1023.000000	1023.000000	2046.000000
1.460000	-0.042319	-25.010475	-6.468306	-5.262474	-7.014782	-6.264913	0.000000	-10.000000	0.250000	-16.016666	105.000000	1023.000000	1023.000000	2046.000000
1.480000	-0.042833	-25.314600	-6.666749	-5.304273	-7.095067	-6.248511	0.000000	-10.000000	0.250000	-15.900001	99.666664	1023.000000	1023.000000	2046.000000
1.500000	-0.043217	-25.540964	-6.812382	-5.345220	-7.150219	-6.233143	0.000000	-10.000000	0.250000	-15.600000	94.333336	1023.000000	1023.000000	2046.000000
1.520000	-0.043530	-25.725985	-6.866264	-5.404045	-7.217093	-6.238583	0.000000	-10.000000	0.241667	-15.116667	89.166664	1023.000000	1023.000000	2046.000000
1.540000	-0.043651	-25.798004	-6.905357	-5.448452	-7.254287	-6.189908	0.000000	-10.000000	0.233333	-14.683333	84.000000	1023.000000	1023.000000	2046.000000
1.560000	-0.043502	-25.709475	-6.859465	-5.500985	-7.249803	-6.099223	0.000000	-10.000000	0.216667	-14.216667	79.166664	1023.000000	1023.000000	2046.000000
1.580000	-0.042929	-25.370964	-6.700356	-5.580242	-7.172369	-5.917997	0.000000	-10.000000	0.208333	-13.933333	74.500000	1023.000000	1023.000000	2046.000000
1.600000	-0.042604	-25.178743	-6.545991	-5.712910	-7.155233	-5.764609	0.000000	-10.000000	0.208333	-13.933333	69.833336	1023.000000	1023.000000	2046.000000
1.620000	-0.042265	-24.978706	-6.491304	-5.839761	-7.026264	-5.621377	0.000000	-10.000000	0.208333	-14.233334	65.166664	1023.000000	1023.000000	2046.000000
1.640000	-0.042104	-24.883261	-6.388527	-5.952610	-6.957389	-5.584736	0.000000	-10.000000	0.208333	-14.300000	60.333332	1023.000000	1023.000000	2046.000000
1.660000	-0.042382	-25.047836	-6.337982	-6.142427	-6.915726	-5.651700	0.000000	-10.000000	0.200000	-14.000000	55.666668	1023.000000	1023.000000	2046.000000
1.680000	-0.043069	-25.453949	-6.342974	-6.460013	-6.901342	-5.749620	0.000000	-10.000000	0.200000	-13.466667	51.000000	1023.000000	1023.000000	2046.000000
1.700000	-0.044026	-26.019331	-6.300159	-6.795468	-7.017899	-5.905806	0.000000	-10.000000	0.183333	-13.016667	46.500000	1023.000000	1023.000000	2046.000000
1.720000	-0.044896	-26.533527	-6.233564	-7.096113	-7.124711	-6.079140	0.000000	-10.000000	0.150000	-12.533334	42.166668	1023.000000	1023.000000	2046.000000
1.740000	-0.045724	-27.022633	-6.188564	-7.401459	-7.223155	-6.209455	0.000000	-10.000000	0.125000	-11.733334	38.000000	1023.000000	1023.000000	2046.000000
1.760000	-0.046249	-27.333139	-6.122117	-7.548691	-7.345044	-6.317288	0.000000	-10.000000	0.100000	-10.700001	34.000000	1023.000000	1023.000000	2046.000000
1.780000	-0.046742	-27.624254	-6.057829	-7.696438	-7.476367	-6.393620	0.000000	-10.000000	0.100000	-9.616667	30.333334	1023.000000	1023.000000	2046.000000
1.800000	-0.047118	-27.846684	-6.064225	-7.786023	-7.522888	-6.473547	0.000000	-10.000000	0.091667	-8.616667	27.166666	1023.000000	1023.000000	2046.000000
1.820000	-0.047285	-27.945457	-6.103223	-7.794780	-7.527998	-6.519456	0.000000	-10.000000	0.100000	-7.916667	24.333334	1023.000000	1023.000000	2046.000000
1.840000	-0.047383	-28.003325	-6.091215	-7.813535	-7.602783	-6.495792	0.000000	-10.000000	0.100000	-7.533333	21.833334	1023.000000	1023.000000	2046.000000
1.860000	-0.047163	-27.873514	-6.088653	-7.847863	-7.544182	-6.392816	0.000000	-10.000000	0.100000	-7.616667	19.166666	1023.000000	1023.000000	2046.000000
1.880000	-0.046941	-27.742231	-5.977105	-7.822628	-7.607569	-6.334929	0.000000	-10.000000	0.100000	-7.716667	16.666666	1023.000000	1023.000000	2046.000000
1.900000	-0.046668	-27.580917	-5.975337	-7.827511	-7.523960	-6.254110	0.000000	-10.000000	0.091667	-7.750000	14.000000	1023.000000	1023.000000	2046.000000
1.920000	-0.046174	-27.288780	-5.942883	-7.771395	-7.425414	-6.149089	0.000000	-10.000000	0.091667	-7.533333	11.333333	1023.000000	1023.000000	2046.000000
1.940000	-0.045614	-26.957676	-5.862761	-7.711011	-7.346054	-6.037851	0.000000	-10.000000	0.091667	-7.216667	8.833333	1023.000000	1023.000000	2046.000000
1.960000	-0.044966	-26.575134	-5.754827	-7.591063	-7.306288	-5.922956	0.000000	-10.000000	0.100000	-6.750000	6.500000	1023.000000	1023.000000	2046.000000
1.980000	-0.044375	-26.225426	-5.677691	-7.518653	-7.221553	-5.807527	0.000000	-10.000000	0.083333	-6.233334	4.500000	1023.000000	1023.000000	2046.000000
2.000000	-0.043780	-25.874186	-5.566834	-7.431324	-7.158093	-5.717935	0.000000	-10.000000	0.066667	-5.616667	2.500000	1023.000000	1023.000000	2046.000000
2.020000	-0.043241	-25.555248	-5.513338	-7.352209	-7.077775	-5.611927	0.000000	-10.000000	0.058333	-5.033334	0.833333	1023.000000	1023.000000	2046.000000
2.040000	-0.042722	-25.248882	-5.416270	-7.271019	-7.052885	-5.508709	0.000000	-10.000000	0.058333	-4.383334	-0.666667	1023.000000	1023.000000	2046.000000
2.060000	-0.042231	-24.958645	-5.310837	-7.196994	-7.040003	-5.410810	0.000000	-10.000000	0.066667	-3.833333	-2.000000	1023.000000	1023.000000	2046.000000
2.080000	-0.041670	-24.627169	-5.261283	-7.119198	-6.904572	-5.342116	0.000000	-10.000000	0.058333	-3.450000	-3.333333	1023.000000	1023.000000	2046.000000
2.100000	-0.041019	-24.242512	-5.139645	-7.032727	-6.817457	-5.252684	0.000000	-10.000000	0.066667	-3.300000	-4.500000	1023.000000	1023.000000	2046.000000
2.120000	-0.040728	-24.069979	-5.122390	-6.923052	-6.757076	-5.267460	0.000000	-10.000000	0.066667	-3.283333	-5.500000	1023.000000	1023.000000	2046.000000
2.140000	-0.040951	-24.202065	-5.117287	-6.935591	-6.839192	-5.309996	0.000000	-10.000000	0.066667	-3.200000	-6.500000	1023.000000	1023.000000	2046.000000
2.160000	-0.041436	-24.488922	-5.136025	-6.972009	-6.938449	-5.442440	0.000000	-10.000000	0.058333	-2.883333	-7.666667	1023.000000	1023.000000	2046.000000
2.180000	-0.041622	-24.598499	-5.119904	-7.034217	-6.982325	-5.462053	0.000000	-10.000000	0.050000	-2.000000	-8.500000	1023.000000	1023.000000	2046.000000
2.200000	-0.041405	-24.470266	-5.122072	-6.993877	-6.923031	-5.431286	0.000000	-10.000000	0.050000	-0.716667	-9.000000	1023.000000	1023.000000	2046.000000
2.220000	-0.040668	-24.034838	-5.052881	-6.754403	-6.897225	-5.330329	0.000000	-10.000000	0.050000	0.700000	-9.000000	1023.000000	1023.000000	2046.000000
2.240000	-0.039695	-23.460005	-5.096588	-6.465789	-6.743073	-5.154555	0.000000	-10.000000	0.050000	1.850000	-9.000000	1023.000000	1023.000000	2046.000000
2.260000	-0.039764	-23.500320	-5.265399	-6.436416	-6.667191	-5.131315	0.000000	-10.000000	0.041667	2.933333	-9.000000	1023.000000	1023.000000	2046.000000
2.280000	-0.040355	-23.850082	-5.489470	-6.416148	-6.683232	-5.261232	0.000000	-10.000000	0.025000	4.383333	-9.000000	1023.000000	1023.000000	2046.000000
2.300000	-0.042172	-24.923376	-5.699909	-6.524355	-7.014176	-5.684937	0.000000	-10.000000	0.000000	6.650000	-9.000000	1023.000000	1023.000000	2046.000000
2.320000	-0.044646	-26.385969	-6.042171	-6.756377	-7.348517	-6.238903	0.000000	-10.000000	-0.058333	9.700000	-9.000000	1023.000000	1023.000000	2046.000000
2.340000	-0.047204	-27.897396	-6.573041	-6.946149	-7.676714	-6.701491	0.000000	-10.000000	-0.125000	12.966667	-9.000000	1023.000000	1023.000000	2046.000000
2.360000	-0.048750	-28.811457	-6.974645	-7.109492	-7.906228	-6.821091	0.000000	-10.000000	-0.166667	15.500000	-9.000000	1023.000000	1023.000000	2046.000000
2.380000	-0.048999	-28.958605	-7.217153	-7.070988	-7.834484	-6.835981	0.000000	-10.000000	-0.175000	17.000000	-3.333333	1023.000000	1023.000000	2046.000000
2.400000	-0.048613	-28.730320	-7.381372	-6.934680	-7.640500	-6.773768	0.000000	-10.000000	-0.191667	18.333334	10.500000	1023.000000	1023.000000	2046.000000
2.420000	-0.048094	-28.423340	-7.459355	-6.799798	-7.484344	-6.679843	0.000000	-10.000000	-0.225000	19.266668	24.333334	1023.000000	1023.000000	2046.000000
2.440000	-0.047499	-28.071665	-7.546760	-6.627449	-7.300508	-6.596948	0.000000	-10.000000	-0.266667	20.350000	34.500000	1023.000000	1023.000000	2046.000000
2.460000	-0.046782	-27.648289	-7.551441	-6.466519	-7.145407	-6.484921	0.000000	-10.000000	-0.300000	21.416668	38.833332	1023.000000	1023.000000	2046.000000
2.480000	-0.045822	-27.081043	-7.546858	-6.302290	-6.919430	-6.312465	0.000000	-10.000000	-0.341667	22.983334	45.666668	1023.000000	1023.000000	2046.000000
2.500000	-0.044618	-26.369217	-7.447656	-6.150905	-6.685779	-6.084878	0.000000	-10.000000	-0.400000	24.816668	53.166668	1023.000000	1023.000000	2046.000000
2.520000	-0.043398	-25.648378	-7.313733	-6.006805	-6.449873	-5.877968	0.000000	-10.000000	-0.441667	26.366667	61.166668	1023.000000	1023.000000	2046.000000
2.540000	-0.042027	-24.838146	-7.086935	-5.872959	-6.236679	-5.641573	0.000000	-10.000000	-0.508333	27.866667	69.666664	1023.000000	1023.000000	2046.000000
2.560000	-0.040380	-23.864290	-6.793759	-5.728191	-5.952943	-5.389396	0.000000	-10.000000	-0.550000	29.116667	78.833336	1023.000000	1023.000000	2046.000000
2.580000	-0.038260	-22.611952	-6.395352	-5.593853	-5.613527	-5.009219	0.000000	-10.000000	-0.575000	30.050001	88.500000	1023.000000	1023.000000	2046.000000
2.600000	-0.036231	-21.412369	-6.033671	-5.519932	-5.223256	-4.635509	0.000000	-10.000000	-0.566667	30.550001	98.500000	1023.000000	1023.000000	2046.000000
2.620000	-0.034114	-20.161552	-5.659144	-5.396642	-4.820727	-4.285039	0.000000	-10.000000	-0.566667	30.833334	108.500000	1023.000000	1023.000000	2046.000000
2.640000	-0.032183	-19.020231	-5.297218	-5.358406	-4.398514	-3.966093	0.000000	-10.000000	-0.600000	31.133333	118.666664	1023.000000	1023.000000	2046.000000
2.660000	-0.030579	-18.072248	-4.934806	-5.288383	-4.040995	-3.808066	0.000000	-10.000000	-0.633333	31.633333	129.000000	1023.000000	1023.000000	2046.000000
2.680000	-0.029349	-17.345371	-4.570554	-5.320376	-3.794440	-3.660002	0.000000	-10.000000	-0.650000	32.049999	139.500000	1023.000000	1023.000000	2046.000000
2.700000	-0.028383	-16.774153	-4.271502	-5.305306	-3.542868	-3.654477	0.000000	-10.000000	-0.666667	32.400002	150.166672	1023.000000	1023.000000	2046.000000
2.720000	-0.027421	-16.205614	-4.010833	-5.281766	-3.332203	-3.580812	0.000000	-10.000000	-0.691667	32.650002	160.833328	1023.000000	1023.000000	2046.000000
2.740000	-0.026705	-15.782640	-3.713820	-5.275161	-3.259922	-3.533737	0.000000	-10.000000	-0.708333	33.316666	171.666672	1023.000000	1023.000000	2046.000000
2.760000	-0.025757	-15.222660	-3.433434	-5.179709	-3.108400	-3.501117	0.000000	-10.000000	-0.725000	33.833332	182.666672	1023.000000	1023.000000	2046.000000
2.780000	-0.024607	-14.542918	-3.160069	-5.015712	-2.937931	-3.429206	0.000000	-10.000000	-0.725000	34.283333	193.833328	1023.000000	1023.000000	2046.000000
2.800000	-0.023258	-13.745594	-2.810519	-4.864864	-2.791640	-3.278571	0.000000	-10.000000	-0.741667	34.416668	205.333328	1023.000000	1023.000000	2046.000000
2.820000	-0.021903	-12.944831	-2.678172	-4.620347	-2.495385	-3.150927	0.000000	-10.000000	-0.733333	34.400002	216.666672	1023.000000	1023.000000	2046.000000
2.840000	-0.020584	-12.165318	-2.522686	-4.460757	-2.229519	-2.952355	0.000000	-10.000000	-0.733333	34.183334	228.333328	1023.000000	1023.000000	2046.000000
2.860000	-0.018778	-11.097588	-2.283393	-4.219169	-1.922905	-2.672121	0.000000	-10.000000	-0.733333	34.283333	239.666672	1023.000000	1023.000000	2046.000000
2.880000	-0.016919	-9.999016	-2.020217	-3.937207	-1.624611	-2.416981	0.000000	-10.000000	-0.725000	34.400002	251.166672	1023.000000	1023.000000	2046.000000
2.900000	-0.014708	-8.692652	-1.665231	-3.669785	-1.264865	-2.092770	0.000000	-10.000000	-0.733333	34.616669	262.500000	1023.000000	1023.000000	2046.000000
2.920000	-0.012586	-7.438052	-1.375246	-3.381643	-0.919296	-1.761867	0.000000	-10.000000	-0.725000	34.400002	274.000000	1023.000000	1023.000000	2046.000000
2.940000	-0.010213	-6.036062	-1.008580	-3.115002	-0.573021	-1.339459	0.000000	-10.000000	-0.741667	34.333336	285.500000	1023.000000	1023.000000	2046.000000
2.960000	-0.007770	-4.591994	-0.636657	-2.771590	-0.167046	-1.016702	0.000000	-10.000000	-0.750000	34.416668	297.000000	1023.000000	1023.000000	2046.000000
2.980000	-0.005363	-3.169689	-0.258051	-2.454233	0.187656	-0.645060	0.000000	-10.000000	-0.775000	34.766666	308.500000	1023.000000	1023.000000	2046.000000
3.000000	-0.003141	-1.856085	0.087051	-2.129127	0.541965	-0.355974	0.000000	-10.000000	-0.766667	34.916668	320.166656	1023.000000	1023.000000	2046.000000
3.020000	-0.001039	-0.613871	0.426932	-1.845884	0.855157	-0.050075	0.000000	-10.000000	-0.750000	34.650002	331.666656	1023.000000	1023.000000	2046.000000
3.040000	0.001025	0.605895	0.780126	-1.594561	1.178934	0.241397	0.000000	-10.000000	-0.708333	34.016666	343.333344	1023.000000	1023.000000	2046.000000
3.060000	0.002969	1.754723	1.100212	-1.292449	1.481043	0.465918	0.000000	-10.000000	-0.700000	33.250000	354.666656	1023.000000	1023.000000	2046.000000
3.080000	0.004683	2.767704	1.450909	-1.059945	1.666650	0.710089	0.000000	-10.000000	-0.658333	32.616669	366.000000	1023.000000	1023.000000	2046.000000
3.100000	0.005984	3.536345	1.601841	-0.767530	1.900743	0.801292	0.000000	-10.000000	-0.641667	32.016666	376.833344	1023.000000	1023.000000	2046.000000
3.120000	0.006229	3.681362	1.665059	-0.588722	1.912069	0.692956	0.000000	-10.000000	-0.591667	31.200001	387.666656	1023.000000	1023.000000	2046.000000
3.140000	0.006067	3.585406	1.660308	-0.568048	1.923613	0.569532	0.000000	-10.000000	-0.558333	30.466667	398.166656	1023.000000	1023.000000	2046.000000
3.160000	0.005904	3.489329	1.709180	-0.557065	1.889058	0.448156	0.000000	-10.000000	-0.508333	29.716667	408.500000	1023.000000	1023.000000	2046.000000
3.180000	0.006587	3.892665	1.889513	-0.494373	1.894922	0.602603	0.000000	-10.000000	-0.441667	28.650002	418.500000	1023.000000	1023.000000	2046.000000
3.200000	0.008437	4.986525	2.112960	-0.270100	2.211249	0.932415	0.000000	-10.000000	-0.366667	26.933334	428.333344	1023.000000	1023.000000	2046.000000
3.220000	0.010502	6.206484	2.418813	0.195177	2.331109	1.261386	0.000000	-10.000000	-0.275000	24.433334	437.666656	1023.000000	1023.000000	2046.000000
3.240000	0.011825	6.988363	2.392458	0.618374	2.504829	1.472702	0.000000	-10.000000	-0.200000	21.916668	446.166656	1023.000000	1023.000000	2046.000000
3.260000	0.011695	6.911720	2.188284	0.810149	2.584103	1.329184	0.000000	-10.000000	-0.141667	19.450001	454.000000	1023.000000	1023.000000	2046.000000
3.280000	0.010196	6.025924	2.062677	0.725130	2.339950	0.898166	0.000000	-10.000000	-0.083333	17.150000	461.000000	1023.000000	1023.000000	2046.000000
3.300000	0.007081	4.185111	1.656681	0.493840	1.803159	0.231430	0.000000	-10.000000	-0.041667	14.800000	467.166656	1023.000000	1023.000000	2046.000000
3.320000	0.004214	2.490742	1.244854	0.285388	1.240313	-0.279814	0.000000	-10.000000	-0.008333	12.033334	472.333344	1023.000000	1023.000000	2046.000000
3.340000	0.002125	1.255757	0.878971	0.112351	0.865771	-0.601336	0.000000	-10.000000	0.016667	8.800000	476.666656	1023.000000	1023.000000	2046.000000
3.360000	0.000677	0.400324	0.563128	-0.056009	0.595249	-0.702044	0.000000	-10.000000	0.041667	4.500000	480.333344	1023.000000	1023.000000	2046.000000
3.380000	-0.000175	-0.103669	0.288017	-0.144821	0.495721	-0.742586	0.000000	-10.000000	0.083333	0.266667	482.666656	1023.000000	1023.000000	2046.000000
3.400000	-0.000930	-0.549916	0.064100	-0.167913	0.377556	-0.823660	0.000000	-10.000000	0.108333	-4.033333	483.833344	1023.000000	1023.000000	2046.000000
3.420000	-0.001610	-0.951602	-0.133416	-0.122753	0.235722	-0.931155	0.000000	-10.000000	0.150000	-7.800000	484.000000	1023.000000	1023.000000	2046.000000
3.440000	-0.002349	-1.388096	-0.378503	-0.050052	0.096475	-1.056015	0.000000	-10.000000	0.200000	-11.466667	484.000000	1023.000000	1023.000000	2046.000000
3.460000	-0.003164	-1.870098	-0.580539	-0.081359	-0.128491	-1.079708	0.000000	-10.000000	0.258333	-14.716667	484.000000	1023.000000	1023.000000	2046.000000
3.480000	-0.003810	-2.251997	-0.783130	-0.115920	-0.263300	-1.089648	0.000000	-10.000000	0.308333	-17.233334	480.500000	1023.000000	1023.000000	2046.000000
3.500000	-0.004423	-2.614127	-0.963290	-0.177700	-0.411824	-1.061313	0.000000	-10.000000	0.358333	-19.366667	471.833344	1023.000000	1023.000000	2046.000000
3.520000	-0.005026	-2.970386	-1.101300	-0.293570	-0.547632	-1.027884	0.000000	-10.000000	0.425000	-21.450001	460.833344	1023.000000	1023.000000	2046.000000
3.540000	-0.005723	-3.382567	-1.145446	-0.493728	-0.709934	-1.033459	0.000000	-10.000000	0.500000	-23.200001	450.666656	1023.000000	1023.000000	2046.000000
3.560000	-0.006361	-3.759580	-1.234763	-0.633554	-0.811711	-1.079552	0.000000	-10.000000	0.575000	-25.033335	443.000000	1023.000000	1023.000000	2046.000000
3.580000	-0.006701	-3.960355	-1.247150	-0.758215	-0.895412	-1.059577	0.000000	-10.000000	0.650000	-26.766666	434.666656	1023.000000	1023.000000	2046.000000
3.600000	-0.006989	-4.130256	-1.218998	-0.844486	-1.037619	-1.029153	0.000000	-10.000000	0.733333	-28.799999	422.500000	1023.000000	1023.000000	2046.000000
3.620000	-0.007434	-4.393393	-1.229307	-1.027029	-1.158207	-0.978850	0.000000	-10.000000	0.791667	-30.183332	413.000000	1023.000000	1023.000000	2046.000000
3.640000	-0.008019	-4.738955	-1.293455	-1.148959	-1.223250	-1.073291	0.000000	-10.000000	0.833333	-31.133333	402.833344	1023.000000	1023.000000	2046.000000
3.660000	-0.008837	-5.222546	-1.267026	-1.379445	-1.393957	-1.182119	0.000000	-10.000000	0.841667	-31.583334	395.833344	1023.000000	1023.000000	2046.000000
3.680000	-0.009935	-5.871523	-1.287808	-1.626402	-1.504383	-1.452929	0.000000	-10.000000	0.850000	-32.049999	385.166656	1023.000000	1023.000000	2046.000000
3.700000	-0.011344	-6.704491	-1.326298	-2.018847	-1.688355	-1.670992	0.000000	-10.000000	0.850000	-32.283333	374.500000	1023.000000	1023.000000	2046.000000
3.720000	-0.012804	-7.567449	-1.319795	-2.364594	-1.951802	-1.931257	0.000000	-10.000000	0.850000	-32.116665	363.666656	1023.000000	1023.000000	2046.000000
3.740000	-0.014167	-8.372645	-1.332067	-2.642080	-2.184610	-2.213889	0.000000	-10.000000	0.850000	-32.066666	353.000000	1023.000000	1023.000000	2046.000000
3.760000	-0.015355	-9.074792	-1.321519	-2.895395	-2.448947	-2.408931	0.000000	-10.000000	0.858333	-32.000000	342.333344	1023.000000	1023.000000	2046.000000
3.780000	-0.016377	-9.678988	-1.359826	-3.070151	-2.651642	-2.597370	0.000000	-10.000000	0.858333	-32.266666	331.666656	1023.000000	1023.000000	2046.000000
3.800000	-0.017353	-10.255449	-1.356491	-3.214465	-2.909556	-2.774937	0.000000	-10.000000	0.858333	-32.366669	320.833344	1023.000000	1023.000000	2046.000000
3.820000	-0.018436	-10.895721	-1.515997	-3.418327	-3.097267	-2.864132	0.000000	-10.000000	0.850000	-32.583332	310.166656	1023.000000	1023.000000	2046.000000
3.840000	-0.019332	-11.425155	-1.647186	-3.565338	-3.255948	-2.956682	0.000000	-10.000000	0.850000	-32.583332	299.333344	1023.000000	1023.000000	2046.000000
3.860000	-0.020034	-11.840343	-1.759156	-3.688090	-3.369010	-3.024086	0.000000	-10.000000	0.850000	-32.683334	288.500000	1023.000000	1023.000000	2046.000000
3.880000	-0.020672	-12.217220	-1.818696	-3.794341	-3.535160	-3.069024	0.000000	-10.000000	0.850000	-32.516666	277.500000	1023.000000	1023.000000	2046.000000
3.900000	-0.021193	-12.525319	-1.880389	-3.854581	-3.660122	-3.130227	0.000000	-10.000000	0.833333	-32.349998	266.500000	1023.000000	1023.000000	2046.000000
3.920000	-0.021629	-12.782502	-1.947906	-3.932012	-3.765985	-3.136599	0.000000	-10.000000	0.825000	-31.916666	255.666672	1023.000000	1023.000000	2046.000000
3.940000	-0.022005	-13.005162	-2.020288	-4.012764	-3.850487	-3.121624	0.000000	-10.000000	0.791667	-31.483334	245.000000	1023.000000	1023.000000	2046.000000
3.960000	-0.022088	-13.054209	-2.016306	-4.051628	-3.899949	-3.086326	0.000000	-10.000000	0.791667	-31.000000	234.666672	1023.000000	1023.000000	2046.000000
3.980000	-0.022362	-13.216117	-2.106970	-4.030525	-3.945301	-3.133322	0.000000	-10.000000	0.750000	-30.283335	224.500000	1023.000000	1023.000000	2046.000000
4.000000	-0.022827	-13.490804	-2.128180	-4.095203	-4.081326	-3.186095	0.000000	-10.000000	0.716667	-29.666668	214.500000	1023.000000	1023.000000	2046.000000
4.020000	-0.023200	-13.710963	-2.209277	-4.125463	-4.145355	-3.230868	0.000000	-10.000000	0.658333	-28.916668	204.500000	1023.000000	1023.000000	2046.000000
4.040000	-0.023311	-13.776853	-2.250312	-4.145650	-4.166581	-3.214309	0.000000	-10.000000	0.625000	-28.300001	194.666672	1023.000000	1023.000000	2046.000000
4.060000	-0.023266	-13.749927	-2.231741	-4.139920	-4.162132	-3.216133	0.000000	-10.000000	0.591667	-27.433334	185.166672	1023.000000	1023.000000	2046.000000
4.080000	-0.023207	-13.715308	-2.263560	-4.138733	-4.158285	-3.154729	0.000000	-10.000000	0.566667	-26.550001	176.000000	1023.000000	1023.000000	2046.000000
4.100000	-0.023580	-13.936049	-2.402272	-4.133960	-4.184210	-3.215607	0.000000	-10.000000	0.533333	-25.800001	167.166672	1023.000000	1023.000000	2046.000000
4.120000	-0.024376	-14.406384	-2.488202	-4.239241	-4.371744	-3.307198	0.000000	-10.000000	0.516667	-25.033335	158.500000	1023.000000	1023.000000	2046.000000
4.140000	-0.025607	-15.133928	-2.659184	-4.341687	-4.560106	-3.572951	0.000000	-10.000000	0.491667	-24.350000	150.166672	1023.000000	1023.000000	2046.000000
4.160000	-0.026579	-15.708143	-2.793193	-4.520967	-4.703610	-3.690373	0.000000	-10.000000	0.475000	-23.633333	142.000000	1023.000000	1023.000000	2046.000000
4.180000	-0.027114	-16.024340	-2.897474	-4.616614	-4.775371	-3.734881	0.000000	-10.000000	0.441667	-22.950001	134.166672	1023.000000	1023.000000	2046.000000
4.200000	-0.026809	-15.843925	-3.010864	-4.500348	-4.695370	-3.637344	0.000000	-10.000000	0.416667	-22.233334	126.500000	1023.000000	1023.000000	2046.000000
4.220000	-0.026923	-15.911302	-3.184115	-4.353552	-4.746659	-3.626976	0.000000	-10.000000	0.383333	-21.183332	119.166664	1023.000000	1023.000000	2046.000000
4.240000	-0.027557	-16.286037	-3.476815	-4.389175	-4.752843	-3.667204	0.000000	-10.000000	0.350000	-20.116667	112.166664	1023.000000	1023.000000	2046.000000
4.260000	-0.029212	-17.264328	-3.714632	-4.522449	-5.142987	-3.884259	0.000000	-10.000000	0.300000	-18.416666	105.333336	1023.000000	1023.000000	2046.000000
4.280000	-0.031751	-18.765007	-4.130297	-4.725359	-5.504701	-4.404651	0.000000	-10.000000	0.250000	-16.400000	99.166664	1023.000000	1023.000000	2046.000000
4.300000	-0.035152	-20.774712	-4.697859	-4.970679	-5.967297	-5.138876	0.000000	-10.000000	0.183333	-13.850000	93.666664	1023.000000	1023.000000	2046.000000
4.320000	-0.038458	-22.728729	-5.300132	-5.280183	-6.496620	-5.651794	0.000000	-10.000000	0.125000	-11.466667	89.166664	1023.000000	1023.000000	2046.000000
4.340000	-0.040812	-24.119890	-5.845843	-5.521070	-6.861320	-5.891658	0.000000	-10.000000	0.091667	-9.966667	85.333336	1023.000000	1023.000000	2046.000000
4.360000	-0.042103	-24.882607	-6.213859	-5.655308	-7.029113	-5.984325	0.000000	-10.000000	0.091667	-9.333334	81.833336	1023.000000	1023.000000	2046.000000
4.380000	-0.042901	-25.354733	-6.484149	-5.660772	-7.127640	-6.082171	0.000000	-10.000000	0.116667	-9.683333	78.666664	1023.000000	1023.000000	2046.000000
4.400000	-0.043592	-25.762825	-6.680711	-5.647048	-7.254632	-6.180434	0.000000	-10.000000	0.133333	-10.200001	75.333336	1023.000000	1023.000000	2046.000000
4.420000	-0.044184	-26.112509	-6.936812	-5.639599	-7.313361	-6.222737	0.000000	-10.000000	0.150000	-10.850000	72.000000	1023.000000	1023.000000	2046.000000
4.440000	-0.044587	-26.350924	-7.177175	-5.586591	-7.333193	-6.253964	0.000000	-10.000000	0.150000	-11.250000	68.500000	1023.000000	1023.000000	2046.000000
4.460000	-0.045029	-26.612032	-7.301154	-5.604601	-7.437525	-6.268753	0.000000	-10.000000	0.150000	-11.400001	64.833336	1023.000000	1023.000000	2046.000000
4.480000	-0.045279	-26.759842	-7.397796	-5.656637	-7.476162	-6.229247	0.000000	-10.000000	0.141667	-11.216667	61.000000	1023.000000	1023.000000	2046.000000
4.500000	-0.045544	-26.916399	-7.397103	-5.710238	-7.595748	-6.213311	0.000000	-10.000000	0.125000	-10.733334	57.166668	1023.000000	1023.000000	2046.000000
4.520000	-0.045444	-26.857676	-7.473757	-5.748125	-7.515520	-6.120274	0.000000	-10.000000	0.108333	-10.016666	53.500000	1023.000000	1023.000000	2046.000000
4.540000	-0.045150	-26.683708	-7.365552	-5.832735	-7.484332	-6.001089	0.000000	-10.000000	0.108333	-9.400000	50.166668	1023.000000	1023.000000	2046.000000
4.560000	-0.044586	-26.350534	-7.162629	-5.961479	-7.426214	-5.800213	0.000000	-10.000000	0.108333	-9.133333	47.000000	1023.000000	1023.000000	2046.000000
4.580000	-0.043999	-26.003435	-6.984697	-6.055254	-7.316297	-5.647187	0.000000	-10.000000	0.116667	-9.533334	44.000000	1023.000000	1023.000000	2046.000000
4.600000	-0.043409	-25.654551	-6.807932	-6.134812	-7.212430	-5.499376	0.000000	-10.000000	0.108333	-10.200000	40.666668	1023.000000	1023.000000	2046.000000
4.620000	-0.043191	-25.526154	-6.698399	-6.246591	-7.107769	-5.473395	0.000000	-10.000000	0.125000	-10.650001	37.333332	1023.000000	1023.000000	2046.000000
4.640000	-0.043530	-25.726168	-6.636155	-6.462070	-7.074973	-5.552969	0.000000	-10.000000	0.125000	-10.783334	33.666668	1023.000000	1023.000000	2046.000000
4.660000	-0.044029	-26.020868	-6.530077	-6.738748	-7.100357	-5.651686	0.000000	-10.000000	0.133333	-10.783334	30.166666	1023.000000	1023.000000	2046.000000
4.680000	-0.044923	-26.549484	-6.500556	-7.033187	-7.177354	-5.838387	0.000000	-10.000000	0.133333	-10.983334	26.500000	1023.000000	1023.000000	2046.000000
4.700000	-0.045847	-27.095737	-6.492463	-7.323301	-7.275630	-6.004342	0.000000	-10.000000	0.133333	-10.966666	22.833334	1023.000000	1023.000000	2046.000000
4.720000	-0.046794	-27.655514	-6.457892	-7.636316	-7.438374	-6.122931	0.000000	-10.000000	0.133333	-10.666667	19.166666	1023.000000	1023.000000	2046.000000
4.740000	-0.047372	-27.996700	-6.396818	-7.789239	-7.529495	-6.281149	0.000000	-10.000000	0.116667	-9.983334	15.500000	1023.000000	1023.000000	2046.000000
4.760000	-0.047875	-28.293919	-6.350353	-7.850398	-7.681028	-6.412140	0.000000	-10.000000	0.108333	-9.266667	12.166667	1023.000000	1023.000000	2046.000000
4.780000	-0.048184	-28.476753	-6.394630	-7.902821	-7.733571	-6.445730	0.000000	-10.000000	0.091667	-8.650001	9.166667	1023.000000	1023.000000	2046.000000
4.800000	-0.048563	-28.700787	-6.404565	-8.020960	-7.840841	-6.434421	0.000000	-10.000000	0.091667	-8.366667	6.333333	1023.000000	1023.000000	2046.000000
4.820000	-0.048663	-28.760031	-6.417794	-8.070553	-7.853440	-6.418244	0.000000	-10.000000	0.091667	-8.266666	3.500000	1023.000000	1023.000000	2046.000000
4.840000	-0.048475	-28.648504	-6.422655	-8.067198	-7.766690	-6.391963	0.000000	-10.000000	0.100000	-8.183333	1.000000	1023.000000	1023.000000	2046.000000
4.860000	-0.048088	-28.419920	-6.372648	-8.061131	-7.697679	-6.288464	0.000000	-10.000000	0.083333	-7.650000	-1.333333	1023.000000	1023.000000	2046.000000
4.880000	-0.047492	-28.068029	-6.293443	-8.001134	-7.596800	-6.176653	0.000000	-10.000000	0.066667	-6.216667	-3.333333	1023.000000	1023.000000	2046.000000
4.900000	-0.046847	-27.686693	-6.210121	-7.921126	-7.478653	-6.076793	0.000000	-10.000000	0.050000	-3.633333	-5.333333	1023.000000	1023.000000	2046.000000
4.920000	-0.046030	-27.203905	-6.047776	-7.849637	-7.391956	-5.914536	0.000000	-10.000000	0.041667	-0.516667	-6.500000	1023.000000	1023.000000	2046.000000
4.940000	-0.045013	-26.602690	-5.953681	-7.708131	-7.150323	-5.790555	0.000000	-10.000000	0.025000	2.183333	-7.000000	1023.000000	1023.000000	2046.000000
4.960000	-0.043818	-25.896217	-5.711676	-7.605139	-7.007308	-5.572094	0.000000	-10.000000	0.008333	4.650000	-7.000000	1023.000000	1023.000000	2046.000000
4.980000	-0.042623	-25.190430	-5.595213	-7.423998	-6.740772	-5.430447	0.000000	-10.000000	-0.008333	7.116667	-7.000000	1023.000000	1023.000000	2046.000000
5.000000	-0.041446	-24.494503	-5.429004	-7.297766	-6.551649	-5.216083	0.000000	-10.000000	-0.025000	9.616667	-7.000000	1023.000000	1023.000000	2046.000000
5.020000	-0.040147	-23.726700	-5.172941	-7.137998	-6.356750	-5.059010	0.000000	-10.000000	-0.058333	11.666667	-7.000000	1023.000000	1023.000000	2046.000000
5.040000	-0.038857	-22.964554	-4.992114	-6.990011	-6.091690	-4.890738	0.000000	-10.000000	-0.100000	13.300000	-7.000000	1023.000000	1023.000000	2046.000000
5.060000	-0.037447	-22.130976	-4.777853	-6.765299	-5.839361	-4.748462	0.000000	-10.000000	-0.125000	14.866667	-2.166667	1023.000000	1023.000000	2046.000000
5.080000	-0.036344	-21.479593	-4.623230	-6.626821	-5.654334	-4.575208	0.000000	-10.000000	-0.150000	16.383333	8.000000	1023.000000	1023.000000	2046.000000
5.100000	-0.035883	-21.207144	-4.540243	-6.530317	-5.578520	-4.558064	0.000000	-10.000000	-0.166667	17.466667	20.166666	1023.000000	1023.000000	2046.000000
5.120000	-0.035511	-20.986946	-4.470657	-6.469302	-5.433041	-4.613946	0.000000	-10.000000	-0.200000	18.516666	29.500000	1023.000000	1023.000000	2046.000000
5.140000	-0.035041	-20.709211	-4.412497	-6.377420	-5.302180	-4.617113	0.000000	-10.000000	-0.233333	19.566668	35.500000	1023.000000	1023.000000	2046.000000
5.160000	-0.034020	-20.106012	-4.262459	-6.239932	-5.143879	-4.459743	0.000000	-10.000000	-0.266667	20.900002	41.833332	1023.000000	1023.000000	2046.000000
5.180000	-0.032313	-19.097065	-4.141062	-5.897909	-4.843889	-4.214206	0.000000	-10.000000	-0.300000	22.083334	48.666668	1023.000000	1023.000000	2046.000000
5.200000	-0.030524	-18.039732	-3.990145	-5.508925	-4.621176	-3.919485	0.000000	-10.000000	-0.341667	23.166668	55.833332	1023.000000	1023.000000	2046.000000
5.220000	-0.029625	-17.508448	-4.089757	-5.353981	-4.360214	-3.704496	0.000000	-10.000000	-0.383333	24.216667	63.333332	1023.000000	1023.000000	2046.000000
5.240000	-0.029442	-17.400320	-4.245036	-5.280476	-4.201622	-3.673187	0.000000	-10.000000	-0.475000	25.916668	71.166664	1023.000000	1023.000000	2046.000000
5.260000	-0.030319	-17.918488	-4.383671	-5.277449	-4.318449	-3.938918	0.000000	-10.000000	-0.541667	27.700001	79.666664	1023.000000	1023.000000	2046.000000
5.280000	-0.032137	-18.993118	-4.717242	-5.315629	-4.487773	-4.472474	0.000000	-10.000000	-0.625000	29.766666	88.833336	1023.000000	1023.000000	2046.000000
5.300000	-0.034148	-20.181379	-5.094207	-5.425755	-4.828840	-4.832578	0.000000	-10.000000	-0.641667	31.083334	98.500000	1023.000000	1023.000000	2046.000000
5.320000	-0.035256	-20.836559	-5.403001	-5.496690	-5.019061	-4.917809	0.000000	-10.000000	-0.675000	32.000000	108.666664	1023.000000	1023.000000	2046.000000
5.340000	-0.035127	-20.759853	-5.617497	-5.439908	-4.899615	-4.802833	0.000000	-10.000000	-0.700000	32.566666	119.000000	1023.000000	1023.000000	2046.000000
5.360000	-0.034309	-20.276398	-5.662569	-5.274475	-4.671770	-4.667584	0.000000	-10.000000	-0.733333	33.233334	129.666672	1023.000000	1023.000000	2046.000000
5.380000	-0.033314	-19.688324	-5.641418	-5.042964	-4.469447	-4.534496	0.000000	-10.000000	-0.766667	34.016666	140.666672	1023.000000	1023.000000	2046.000000
5.400000	-0.032227	-19.046417	-5.660141	-4.745943	-4.242446	-4.397887	0.000000	-10.000000	-0.800000	34.849998	151.833328	1023.000000	1023.000000	2046.000000
5.420000	-0.030779	-18.190428	-5.543995	-4.423309	-3.999296	-4.223828	0.000000	-10.000000	-0.850000	35.533333	163.333328	1023.000000	1023.000000	2046.000000
5.440000	-0.029367	-17.356047	-5.361384	-4.231343	-3.813381	-3.949940	0.000000	-10.000000	-0.891667	36.700001	175.000000	1023.000000	1023.000000	2046.000000
5.460000	-0.027889	-16.482531	-5.190897	-3.987643	-3.561777	-3.742213	0.000000	-10.000000	-0.933333	37.583336	187.166672	1023.000000	1023.000000	2046.000000
5.480000	-0.026149	-15.454088	-4.943757	-3.773268	-3.298265	-3.438798	0.000000	-10.000000	-0.975000	38.766666	199.500000	1023.000000	1023.000000	2046.000000
5.500000	-0.024313	-14.368881	-4.655421	-3.580142	-2.970806	-3.162513	0.000000	-10.000000	-1.000000	39.300003	212.333328	1023.000000	1023.000000	2046.000000
5.520000	-0.022469	-13.278920	-4.324059	-3.396648	-2.694016	-2.864198	0.000000	-10.000000	-1.033333	40.000000	225.333328	1023.000000	1023.000000	2046.000000
5.540000	-0.020109	-11.884657	-3.890044	-3.186743	-2.322930	-2.484940	0.000000	-10.000000	-1.041667	40.283333	238.666672	1023.000000	1023.000000	2046.000000
5.560000	-0.017572	-10.385293	-3.441387	-2.940991	-1.890384	-2.112531	0.000000	-10.000000	-1.050000	40.549999	252.000000	1023.000000	1023.000000	2046.000000
5.580000	-0.015185	-8.974214	-2.964353	-2.730997	-1.491762	-1.787102	0.000000	-10.000000	-1.016667	40.383335	265.500000	1023.000000	1023.000000	2046.000000
5.600000	-0.012969	-7.664551	-2.513446	-2.616643	-1.055700	-1.478762	0.000000	-10.000000	-0.975000	39.966667	279.000000	1023.000000	1023.000000	2046.000000
5.620000	-0.011060	-6.536593	-2.029271	-2.538899	-0.699863	-1.268560	0.000000	-10.000000	-0.925000	38.933334	292.333344	1023.000000	1023.000000	2046.000000
5.640000	-0.009427	-5.571303	-1.602491	-2.506115	-0.391563	-1.071134	0.000000	-10.000000	-0.891667	38.133335	305.500000	1023.000000	1023.000000	2046.000000
5.660000	-0.008126	-4.802410	-1.218256	-2.470748	-0.111933	-1.001472	0.000000	-10.000000	-0.875000	37.316666	318.333344	1023.000000	1023.000000	2046.000000
5.680000	-0.007043	-4.162239	-0.829560	-2.500815	0.060561	-0.892425	0.000000	-10.000000	-0.883333	37.483334	331.000000	1023.000000	1023.000000	2046.000000
5.700000	-0.005888	-3.479731	-0.520053	-2.374223	0.284730	-0.870184	0.000000	-10.000000	-0.891667	37.683334	343.500000	1023.000000	1023.000000	2046.000000
5.720000	-0.004836	-2.858012	-0.212349	-2.302339	0.447715	-0.791039	0.000000	-10.000000	-0.908333	38.000000	356.166656	1023.000000	1023.000000	2046.000000
5.740000	-0.003644	-2.153314	0.108362	-2.107708	0.543469	-0.697437	0.000000	-10.000000	-0.925000	38.049999	368.666656	1023.000000	1023.000000	2046.000000
5.760000	-0.001997	-1.180127	0.377050	-1.830791	0.817227	-0.543614	0.000000	-10.000000	-0.916667	37.900002	381.333344	1023.000000	1023.000000	2046.000000
5.780000	-0.000525	-0.310214	0.622818	-1.601270	1.031437	-0.363198	0.000000	-10.000000	-0.900000	37.883335	394.000000	1023.000000	1023.000000	2046.000000
5.800000	0.001059	0.625795	0.838836	-1.412967	1.309661	-0.109735	0.000000	-10.000000	-0.866667	37.583332	406.666656	1023.000000	1023.000000	2046.000000
5.820000	0.002920	1.725489	1.133006	-1.150523	1.551974	0.191031	0.000000	-10.000000	-0.841667	37.183334	419.333344	1023.000000	1023.000000	2046.000000
5.840000	0.004903	2.897531	1.393418	-0.864617	1.879025	0.489706	0.000000	-10.000000	-0.800000	36.433334	431.666656	1023.000000	1023.000000	2046.000000
5.860000	0.006957	4.111364	1.674742	-0.570956	2.194500	0.813078	0.000000	-10.000000	-0.766667	35.549999	444.000000	1023.000000	1023.000000	2046.000000
5.880000	0.009158	5.412276	2.007240	-0.265137	2.521702	1.148471	0.000000	-10.000000	-0.741667	34.666668	456.000000	1023.000000	1023.000000	2046.000000
5.900000	0.011494	6.793176	2.406626	0.031854	2.848123	1.506572	0.000000	-10.000000	-0.725000	34.050003	467.666656	1023.000000	1023.000000	2046.000000
5.920000	0.013897	8.213263	2.784712	0.361623	3.195739	1.871189	0.000000	-10.000000	-0.700000	33.783337	479.166656	1023.000000	1023.000000	2046.000000
5.940000	0.016192	9.569621	3.182482	0.697918	3.498992	2.190229	0.000000	-10.000000	-0.666667	33.466667	490.500000	1023.000000	1023.000000	2046.000000
5.960000	0.018496	10.930893	3.559108	1.027398	3.851250	2.493138	0.000000	-10.000000	-0.625000	33.016666	501.833344	1023.000000	1023.000000	2046.000000
5.980000	0.020619	12.185803	3.886865	1.355247	4.190350	2.753341	0.000000	-10.000000	-0.608333	32.266666	513.000000	1023.000000	1023.000000	2046.000000
6.000000	0.022153	13.092153	4.102687	1.687048	4.368182	2.934235	0.000000	-10.000000	-0.583333	31.500000	523.833313	1023.000000	1023.000000	2046.000000
6.020000	0.022633	13.376196	4.224175	1.809524	4.399684	2.942813	0.000000	-10.000000	-0.566667	30.983334	534.500000	1023.000000	1023.000000	2046.000000
6.040000	0.022788	13.467447	4.279817	1.835881	4.471828	2.879921	0.000000	-10.000000	-0.516667	30.166666	545.000000	1023.000000	1023.000000	2046.000000
6.060000	0.022792	13.469908	4.355236	1.823377	4.420524	2.870771	0.000000	-10.000000	-0.458333	29.350000	555.333313	1023.000000	1023.000000	2046.000000
6.080000	0.024054	14.216209	4.559122	2.025593	4.569284	3.062210	0.000000	-10.000000	-0.400000	27.966667	565.166687	1023.000000	1023.000000	2046.000000
6.100000	0.026075	15.410323	4.802592	2.374675	4.813650	3.419406	0.000000	-10.000000	-0.325000	26.216667	574.666687	1023.000000	1023.000000	2046.000000
6.120000	0.028169	16.647804	4.996189	2.912100	4.939030	3.800486	0.000000	-10.000000	-0.258333	24.050001	583.500000	1023.000000	1023.000000	2046.000000
6.140000	0.028711	16.968357	4.807924	3.161610	5.051853	3.946970	0.000000	-10.000000	-0.166667	21.700001	592.000000	1023.000000	1023.000000	2046.000000
6.160000	0.027803	16.431377	4.572368	3.283064	4.960647	3.615299	0.000000	-10.000000	-0.091667	19.083334	599.500000	1023.000000	1023.000000	2046.000000
6.180000	0.025570	15.112020	4.294347	3.193705	4.604648	3.019321	0.000000	-10.000000	-0.041667	16.600000	606.333313	1023.000000	1023.000000	2046.000000
6.200000	0.022646	13.383962	3.862706	2.987611	4.096140	2.437505	0.000000	-10.000000	-0.016667	13.966667	612.333313	1023.000000	1023.000000	2046.000000
6.220000	0.020216	11.947461	3.526837	2.777771	3.556219	2.086634	0.000000	-10.000000	0.000000	11.933333	617.500000	1023.000000	1023.000000	2046.000000
6.240000	0.018563	10.970667	3.161214	2.661755	3.317870	1.829828	0.000000	-10.000000	0.033333	9.200000	622.000000	1023.000000	1023.000000	2046.000000
6.260000	0.017707	10.464754	2.925544	2.621931	3.189070	1.728209	0.000000	-10.000000	0.058333	5.766667	625.500000	1023.000000	1023.000000	2046.000000
6.280000	0.017230	10.182730	2.769310	2.630870	3.156944	1.625606	0.000000	-10.000000	0.083333	1.650000	628.166687	1023.000000	1023.000000	2046.000000
6.300000	0.016673	9.853988	2.570735	2.657717	3.127415	1.498122	0.000000	-10.000000	0.091667	-1.733333	629.500000	1023.000000	1023.000000	2046.000000
6.320000	0.015953	9.428163	2.387077	2.692859	2.942250	1.405976	0.000000	-10.000000	0.108333	-4.700000	630.000000	1023.000000	1023.000000	2046.000000
6.340000	0.015603	9.221304	2.227209	2.712720	2.901165	1.380210	0.000000	-10.000000	0.125000	-7.466667	630.000000	1023.000000	1023.000000	2046.000000
6.360000	0.015198	8.982182	2.059062	2.804829	2.819652	1.298638	0.000000	-10.000000	0.166667	-10.466667	630.000000	1023.000000	1023.000000	2046.000000
6.380000	0.014760	8.722898	1.971020	2.742682	2.685502	1.323693	0.000000	-10.000000	0.216667	-12.966667	630.000000	1023.000000	1023.000000	2046.000000
6.400000	0.014251	8.422403	1.826675	2.700100	2.615540	1.280087	0.000000	-10.000000	0.266667	-15.033334	630.000000	1023.000000	1023.000000	2046.000000
6.420000	0.013728	8.113070	1.712699	2.570417	2.546046	1.283908	0.000000	-10.000000	0.308333	-16.916666	622.166687	1023.000000	1023.000000	2046.000000
6.440000	0.013212	7.808110	1.650440	2.441492	2.496071	1.220108	0.000000	-10.000000	0.358333	-18.983334	612.166687	1023.000000	1023.000000	2046.000000
6.460000	0.012912	7.631009	1.705454	2.224503	2.396287	1.304765	0.000000	-10.000000	0.425000	-21.216667	599.833313	1023.000000	1023.000000	2046.000000
6.480000	0.012613	7.454276	1.675996	2.159216	2.322497	1.296567	0.000000	-10.000000	0.525000	-23.833334	592.666687	1023.000000	1023.000000	2046.000000
6.500000	0.012250	7.239950	1.684130	2.038295	2.238135	1.279390	0.000000	-10.000000	0.625000	-26.283333	584.833313	1023.000000	1023.000000	2046.000000
6.520000	0.011597	6.853583	1.653083	1.892418	2.128604	1.179478	0.000000	-10.000000	0.733333	-28.883333	576.000000	1023.000000	1023.000000	2046.000000
6.540000	0.010723	6.337284	1.598191	1.682700	1.976458	1.079934	0.000000	-10.000000	0.858333	-31.383333	566.333313	1023.000000	1023.000000	2046.000000
6.560000	0.009356	5.529675	1.540151	1.377401	1.815449	0.796675	0.000000	-10.000000	0.983333	-34.016666	555.833313	1023.000000	1023.000000	2046.000000
6.580000	0.007597	4.489709	1.545908	0.927872	1.491625	0.524305	0.000000	-10.000000	1.125000	-36.516666	544.500000	1023.000000	1023.000000	2046.000000
6.600000	0.005843	3.453046	1.494281	0.516236	1.217505	0.225024	0.000000	-10.000000	1.225000	-38.549999	532.333313	1023.000000	1023.000000	2046.000000
6.620000	0.003997	2.362272	1.457886	0.174077	0.871992	-0.141682	0.000000	-10.000000	1.333333	-40.450001	519.500000	1023.000000	1023.000000	2046.000000
6.640000	0.002431	1.436495	1.418130	-0.093978	0.546781	-0.434437	0.000000	-10.000000	1.400000	-41.733334	506.166656	1023.000000	1023.000000	2046.000000
6.660000	0.000937	0.554046	1.445422	-0.360308	0.165606	-0.696674	0.000000	-10.000000	1.466667	-43.033333	492.166656	1023.000000	1023.000000	2046.000000
6.680000	-0.000372	-0.219596	1.399069	-0.591814	-0.142471	-0.884380	0.000000	-10.000000	1.508333	-43.766666	477.666656	1023.000000	1023.000000	2046.000000
6.700000	-0.001850	-1.093590	1.233891	-0.824918	-0.413787	-1.088776	0.000000	-10.000000	1.541667	-44.233334	463.000000	1023.000000	1023.000000	2046.000000
6.720000	-0.003257	-1.924753	1.035419	-1.031167	-0.667846	-1.261159	0.000000	-10.000000	1.558333	-44.400002	448.333344	1023.000000	1023.000000	2046.000000
6.740000	-0.004424	-2.614534	0.893752	-1.185368	-0.905180	-1.417739	0.000000	-10.000000	1.550000	-44.350002	433.500000	1023.000000	1023.000000	2046.000000
6.760000	-0.005309	-3.137564	0.801652	-1.315682	-1.128377	-1.495157	0.000000	-10.000000	1.550000	-44.400002	418.666656	1023.000000	1023.000000	2046.000000
6.780000	-0.006258	-3.698572	0.676907	-1.454733	-1.345060	-1.575686	0.000000	-10.000000	1.533333	-44.183334	403.833344	1023.000000	1023.000000	2046.000000
6.800000	-0.007085	-4.187427	0.594666	-1.595607	-1.565900	-1.620587	0.000000	-10.000000	1.525000	-44.049999	389.166656	1023.000000	1023.000000	2046.000000
6.820000	-0.007877	-4.655451	0.469731	-1.696376	-1.749925	-1.678881	0.000000	-10.000000	1.508333	-43.500000	374.333344	1023.000000	1023.000000	2046.000000
6.840000	-0.008470	-5.005552	0.309966	-1.747592	-1.831067	-1.736859	0.000000	-10.000000	1.500000	-43.066669	364.500000	1023.000000	1023.000000	2046.000000
6.860000	-0.009101	-5.378989	0.266894	-1.846981	-2.024964	-1.773937	0.000000	-10.000000	1.466667	-42.300003	350.166656	1023.000000	1023.000000	2046.000000
6.880000	-0.009925	-5.865587	0.111784	-1.948569	-2.155827	-1.872976	0.000000	-10.000000	1.408333	-41.483334	336.166656	1023.000000	1023.000000	2046.000000
6.900000	-0.010282	-6.076517	0.117279	-1.971801	-2.265651	-1.956344	0.000000	-10.000000	1.325000	-40.400002	317.833344	1023.000000	1023.000000	2046.000000
6.920000	-0.010364	-6.125183	0.061732	-1.985517	-2.257494	-1.943904	0.000000	-10.000000	1.258333	-39.450001	304.333344	1023.000000	1023.000000	2046.000000
6.940000	-0.010450	-6.175672	0.018725	-1.977298	-2.327160	-1.889939	0.000000	-10.000000	1.191667	-38.500000	291.166656	1023.000000	1023.000000	2046.000000
6.960000	-0.011240	-6.642780	-0.098217	-2.099578	-2.487705	-1.957279	0.000000	-10.000000	1.133333	-37.466667	278.333344	1023.000000	1023.000000	2046.000000
6.980000	-0.012320	-7.281118	-0.285607	-2.280607	-2.637917	-2.076988	0.000000	-10.000000	1.066667	-36.316666	266.000000	1023.000000	1023.000000	2046.000000
7.000000	-0.013528	-7.995244	-0.446891	-2.465575	-2.829308	-2.253469	0.000000	-10.000000	1.025000	-35.583332	254.000000	1023.000000	1023.000000	2046.000000
7.020000	-0.014226	-8.407429	-0.610006	-2.522301	-2.914773	-2.360349	0.000000	-10.000000	0.991667	-34.900002	242.000000	1023.000000	1023.000000	2046.000000
7.040000	-0.014405	-8.513083	-0.711547	-2.437571	-3.020982	-2.342984	0.000000	-10.000000	0.975000	-34.616669	230.166672	1023.000000	1023.000000	2046.000000
7.060000	-0.015162	-8.960592	-1.018060	-2.478663	-3.076204	-2.387665	0.000000	-10.000000	0.958333	-34.150002	218.500000	1023.000000	1023.000000	2046.000000
7.080000	-0.016584	-9.801015	-1.296488	-2.588531	-3.363428	-2.552568	0.000000	-10.000000	0.933333	-33.766666	207.166672	1023.000000	1023.000000	2046.000000
7.100000	-0.019242	-11.372056	-1.697596	-2.803573	-3.866755	-3.004133	0.000000	-10.000000	0.875000	-32.666668	196.000000	1023.000000	1023.000000	2046.000000
7.120000	-0.022735	-13.436673	-2.243242	-3.156607	-4.422548	-3.614276	0.000000	-10.000000	0.816667	-31.800001	188.666672	1023.000000	1023.000000	2046.000000
7.140000	-0.026603	-15.722508	-2.938777	-3.484365	-4.912121	-4.387244	0.000000	-10.000000	0.725000	-29.799999	178.166672	1023.000000	1023.000000	2046.000000
7.160000	-0.030163	-17.826469	-3.628080	-3.803079	-5.481637	-4.913672	0.000000	-10.000000	0.650000	-28.200001	168.333328	1023.000000	1023.000000	2046.000000
7.180000	-0.032628	-19.283058	-4.162454	-4.075521	-5.837500	-5.207585	0.000000	-10.000000	0.575000	-26.433334	155.500000	1023.000000	1023.000000	2046.000000
7.200000	-0.034230	-20.229996	-4.569097	-4.226056	-6.069345	-5.365497	0.000000	-10.000000	0.558333	-25.750000	146.666672	1023.000000	1023.000000	2046.000000
7.220000	-0.035538	-21.002901	-4.875922	-4.301425	-6.320180	-5.505374	0.000000	-10.000000	0.558333	-25.300001	138.166672	1023.000000	1023.000000	2046.000000
7.240000	-0.036571	-21.613350	-5.198638	-4.321203	-6.464932	-5.628575	0.000000	-10.000000	0.558333	-24.833334	129.666672	1023.000000	1023.000000	2046.000000
7.260000	-0.037436	-22.124462	-5.537439	-4.346359	-6.527127	-5.713537	0.000000	-10.000000	0.533333	-24.450001	121.333336	1023.000000	1023.000000	2046.000000
7.280000	-0.038422	-22.707474	-5.774853	-4.421336	-6.723635	-5.787649	0.000000	-10.000000	0.516667	-23.933334	113.000000	1023.000000	1023.000000	2046.000000
7.300000	-0.038934	-23.009735	-5.989409	-4.452857	-6.793600	-5.773870	0.000000	-10.000000	0.475000	-23.233334	105.000000	1023.000000	1023.000000	2046.000000
7.320000	-0.039602	-23.404627	-6.189448	-4.566547	-6.845829	-5.802803	0.000000	-10.000000	0.450000	-22.716667	99.666664	1023.000000	1023.000000	2046.000000
7.340000	-0.040053	-23.671352	-6.310231	-4.622220	-6.919485	-5.819416	0.000000	-10.000000	0.408333	-21.916668	92.166664	1023.000000	1023.000000	2046.000000
7.360000	-0.040260	-23.793673	-6.330188	-4.716280	-6.957922	-5.789283	0.000000	-10.000000	0.400000	-21.216667	85.000000	1023.000000	1023.000000	2046.000000
7.380000	-0.040379	-23.864191	-6.260336	-4.906615	-7.033904	-5.663336	0.000000	-10.000000	0.383333	-20.333334	75.666664	1023.000000	1023.000000	2046.000000
7.400000	-0.039944	-23.606962	-6.140697	-5.074317	-6.965543	-5.426404	0.000000	-10.000000	0.391667	-20.033333	69.000000	1023.000000	1023.000000	2046.000000
7.420000	-0.039714	-23.471132	-6.070026	-5.211536	-6.893569	-5.296001	0.000000	-10.000000	0.375000	-20.016666	62.333332	1023.000000	1023.000000	2046.000000
7.440000	-0.039368	-23.266729	-6.007421	-5.338919	-6.757757	-5.162633	0.000000	-10.000000	0.366667	-19.933334	55.500000	1023.000000	1023.000000	2046.000000
7.460000	-0.039572	-23.387260	-5.934148	-5.502327	-6.765781	-5.185005	0.000000	-10.000000	0.350000	-19.333334	48.833332	1023.000000	1023.000000	2046.000000
7.480000	-0.040236	-23.779703	-5.966684	-5.757974	-6.769995	-5.285050	0.000000	-10.000000	0.350000	-18.716667	44.500000	1023.000000	1023.000000	2046.000000
7.500000	-0.041523	-24.540003	-6.005442	-6.132708	-6.892447	-5.509406	0.000000	-10.000000	0.350000	-18.216667	38.500000	1023.000000	1023.000000	2046.000000
7.520000	-0.042744	-25.261845	-5.961054	-6.523451	-7.066418	-5.710922	0.000000	-10.000000	0.316667	-17.933334	32.500000	1023.000000	1023.000000	2046.000000
7.540000	-0.043750	-25.856243	-5.948060	-6.865183	-7.167502	-5.875499	0.000000	-10.000000	0.291667	-17.283333	24.500000	1023.000000	1023.000000	2046.000000
7.560000	-0.044948	-26.564528	-5.970652	-7.155564	-7.349317	-6.088994	0.000000	-10.000000	0.258333	-16.600000	18.500000	1023.000000	1023.000000	2046.000000
7.580000	-0.045536	-26.911716	-5.968012	-7.332951	-7.406091	-6.204663	0.000000	-10.000000	0.258333	-16.066668	14.500000	1023.000000	1023.000000	2046.000000
7.600000	-0.046320	-27.375038	-5.959798	-7.449331	-7.626287	-6.339622	0.000000	-10.000000	0.241667	-15.383334	9.166667	1023.000000	1023.000000	2046.000000
7.620000	-0.047008	-27.781824	-6.061320	-7.591180	-7.709177	-6.420148	0.000000	-10.000000	0.233333	-14.866667	5.833333	1023.000000	1023.000000	2046.000000
7.640000	-0.047318	-27.965017	-6.080237	-7.657125	-7.796196	-6.431458	0.000000	-10.000000	0.225000	-14.116667	-0.333333	1023.000000	1023.000000	2046.000000
7.660000	-0.047544	-28.098530	-6.091921	-7.726696	-7.839028	-6.440884	0.000000	-10.000000	0.225000	-13.883334	-4.666667	1023.000000	1023.000000	2046.000000
7.680000	-0.047551	-28.102694	-6.103549	-7.797660	-7.833015	-6.368469	0.000000	-10.000000	0.225000	-13.633334	-10.500000	1023.000000	1023.000000	2046.000000
7.700000	-0.047351	-27.984232	-6.119181	-7.782852	-7.779459	-6.302740	0.000000	-10.000000	0.225000	-13.616667	-13.500000	1023.000000	1023.000000	2046.000000
7.720000	-0.047325	-27.969315	-6.091304	-7.774844	-7.797131	-6.306037	0.000000	-10.000000	0.208333	-13.266667	-18.000000	1023.000000	1023.000000	2046.000000
7.740000	-0.046977	-27.763515	-6.048599	-7.779563	-7.761512	-6.173841	0.000000	-10.000000	0.175000	-12.750000	-22.333334	1023.000000	1023.000000	2046.000000
7.760000	-0.046690	-27.593580	-5.981415	-7.732583	-7.752829	-6.126753	0.000000	-10.000000	0.141667	-12.083334	-28.000000	1023.000000	1023.000000	2046.000000
7.780000	-0.046060	-27.221432	-5.925578	-7.666178	-7.615437	-6.014239	0.000000	-10.000000	0.125000	-11.750000	-30.666666	1023.000000	1023.000000	2046.000000
7.800000	-0.045740	-27.032543	-5.860263	-7.618585	-7.577828	-5.975867	0.000000	-10.000000	0.116667	-10.833334	-34.500000	1023.000000	1023.000000	2046.000000
7.820000	-0.045388	-26.824501	-5.765456	-7.617639	-7.584878	-5.856528	0.000000	-10.000000	0.108333	-9.550000	-38.000000	1023.000000	1023.000000	2046.000000
7.840000	-0.044954	-26.568102	-5.684542	-7.528843	-7.567807	-5.786911	0.000000	-10.000000	0.100000	-8.266666	-41.500000	1023.000000	1023.000000	2046.000000
7.860000	-0.044385	-26.231482	-5.687096	-7.433722	-7.408111	-5.702553	0.000000	-10.000000	0.083333	-6.683333	-44.166668	1023.000000	1023.000000	2046.000000
7.880000	-0.043702	-25.828096	-5.566420	-7.355792	-7.297839	-5.608046	0.000000	-10.000000	0.066667	-4.983334	-46.333332	1023.000000	1023.000000	2046.000000
7.900000	-0.042853	-25.326344	-5.481213	-7.215348	-7.118997	-5.510785	0.000000	-10.000000	0.050000	-2.400000	-48.833332	1023.000000	1023.000000	2046.000000
7.920000	-0.042461	-25.094288	-5.391281	-7.141860	-7.121595	-5.439551	0.000000	-10.000000	0.041667	-0.050000	-49.666668	1023.000000	1023.000000	2046.000000
7.940000	-0.042486	-25.109035	-5.366613	-7.142738	-7.116827	-5.482857	0.000000	-10.000000	0.033333	2.016667	-50.000000	1023.000000	1023.000000	2046.000000
7.960000	-0.042528	-25.133755	-5.318186	-7.125621	-7.126131	-5.563816	0.000000	-10.000000	0.016667	3.933333	-50.000000	1023.000000	1023.000000	2046.000000
7.980000	-0.042523	-25.131313	-5.276985	-7.134018	-7.119544	-5.600768	0.000000	-10.000000	0.008333	5.683333	-50.000000	1023.000000	1023.000000	2046.000000
8.000000	-0.041934	-24.783010	-5.255453	-7.058598	-6.961693	-5.507267	0.000000	-10.000000	0.000000	7.416667	-50.000000	1023.000000	1023.000000	2046.000000
8.020000	-0.040844	-24.138878	-5.174978	-6.779508	-6.836538	-5.347853	0.000000	-10.000000	0.000000	8.600000	-50.000000	1023.000000	1023.000000	2046.000000
8.040000	-0.039798	-23.520872	-5.238548	-6.483512	-6.572960	-5.225851	0.000000	-10.000000	-0.008333	9.383333	-50.000000	1023.000000	1023.000000	2046.000000
8.060000	-0.039576	-23.389368	-5.376014	-6.418747	-6.463754	-5.130854	0.000000	-10.000000	-0.033333	10.233334	-50.000000	1023.000000	1023.000000	2046.000000
8.080000	-0.040023	-23.653631	-5.456188	-6.421196	-6.553548	-5.222699	0.000000	-10.000000	-0.083333	11.883333	-50.000000	1023.000000	1023.000000	2046.000000
8.100000	-0.041429	-24.484673	-5.716817	-6.500848	-6.709671	-5.557336	0.000000	-10.000000	-0.150000	14.200001	-25.666666	1023.000000	1023.000000	2046.000000
8.120000	-0.043688	-25.819351	-6.080656	-6.678143	-6.975790	-6.084763	0.000000	-10.000000	-0.200000	16.116667	-1.333333	1023.000000	1023.000000	2046.000000
8.140000	-0.046165	-27.283457	-6.599766	-6.816427	-7.344663	-6.522602	0.000000	-10.000000	-0.250000	18.583334	26.333334	1023.000000	1023.000000	2046.000000
8.160000	-0.047380	-28.001480	-7.023228	-6.887802	-7.469826	-6.620624	0.000000	-10.000000	-0.291667	20.233334	32.000000	1023.000000	1023.000000	2046.000000
8.180000	-0.047205	-27.898104	-7.208214	-6.802659	-7.341538	-6.545692	0.000000	-10.000000	-0.316667	22.250000	40.000000	1023.000000	1023.000000	2046.000000
8.200000	-0.046940	-27.741556	-7.292597	-6.650075	-7.267546	-6.531337	0.000000	-10.000000	-0.316667	22.733334	44.666668	1023.000000	1023.000000	2046.000000
8.220000	-0.046320	-27.375141	-7.414190	-6.473111	-7.044831	-6.443008	0.000000	-10.000000	-0.316667	23.333334	52.166668	1023.000000	1023.000000	2046.000000
8.240000	-0.045547	-26.918194	-7.457278	-6.312131	-6.856502	-6.292283	0.000000	-10.000000	-0.333333	23.566668	57.333332	1023.000000	1023.000000	2046.000000
8.260000	-0.044615	-26.367336	-7.431674	-6.151871	-6.673981	-6.109810	0.000000	-10.000000	-0.375000	24.116667	65.000000	1023.000000	1023.000000	2046.000000
8.280000	-0.043560	-25.744242	-7.375698	-5.970408	-6.473818	-5.924318	0.000000	-10.000000	-0.433333	24.983334	70.333336	1023.000000	1023.000000	2046.000000
8.300000	-0.042208	-24.945166	-7.258974	-5.790687	-6.203266	-5.692238	0.000000	-10.000000	-0.508333	26.500000	78.500000	1023.000000	1023.000000	2046.000000
8.320000	-0.040641	-24.018618	-7.040534	-5.582391	-5.948650	-5.447043	0.000000	-10.000000	-0.616667	28.983334	90.333336	1023.000000	1023.000000	2046.000000
8.340000	-0.039033	-23.068344	-6.796533	-5.392391	-5.661606	-5.217813	0.000000	-10.000000	-0.708333	31.416668	103.000000	1023.000000	1023.000000	2046.000000
8.360000	-0.036901	-21.808470	-6.459959	-5.223313	-5.276704	-4.848492	0.000000	-10.000000	-0.783333	33.200001	112.833336	1023.000000	1023.000000	2046.000000
8.380000	-0.034544	-20.415712	-6.015915	-5.092485	-4.894522	-4.412790	0.000000	-10.000000	-0.808333	34.033333	120.166664	1023.000000	1023.000000	2046.000000
8.400000	-0.032126	-18.986328	-5.572212	-4.969584	-4.466593	-3.977938	0.000000	-10.000000	-0.833333	34.750000	127.666664	1023.000000	1023.000000	2046.000000
8.420000	-0.029606	-17.497217	-5.106772	-4.761876	-4.000411	-3.628159	0.000000	-10.000000	-0.883333	36.000000	139.166672	1023.000000	1023.000000	2046.000000
8.440000	-0.027560	-16.287716	-4.691942	-4.712472	-3.555613	-3.327688	0.000000	-10.000000	-0.941667	37.450001	155.166672	1023.000000	1023.000000	2046.000000
8.460000	-0.025821	-15.260175	-4.303880	-4.695398	-3.162673	-3.098223	0.000000	-10.000000	-0.983333	38.516666	167.333328	1023.000000	1023.000000	2046.000000
8.480000	-0.024240	-14.325901	-3.934898	-4.649155	-2.803031	-2.938818	0.000000	-10.000000	-1.000000	38.933334	179.666672	1023.000000	1023.000000	2046.000000
8.500000	-0.023308	-13.775119	-3.632555	-4.597574	-2.577646	-2.967345	0.000000	-10.000000	-1.008333	38.833332	188.166672	1023.000000	1023.000000	2046.000000
8.520000	-0.022340	-13.203029	-3.265995	-4.595433	-2.456671	-2.884931	0.000000	-10.000000	-1.016667	39.033333	201.000000	1023.000000	1023.000000	2046.000000
8.540000	-0.021330	-12.605866	-3.007221	-4.566044	-2.226933	-2.805669	0.000000	-10.000000	-1.016667	39.299999	214.000000	1023.000000	1023.000000	2046.000000
8.560000	-0.020095	-11.876413	-2.709883	-4.397445	-2.050495	-2.718591	0.000000	-10.000000	-1.033333	39.916668	227.166672	1023.000000	1023.000000	2046.000000
8.580000	-0.018481	-10.922151	-2.422123	-4.154946	-1.790241	-2.554841	0.000000	-10.000000	-1.066667	40.416668	240.333328	1023.000000	1023.000000	2046.000000
8.600000	-0.016794	-9.925360	-2.089515	-3.908619	-1.568530	-2.358696	0.000000	-10.000000	-1.100000	40.833336	253.833328	1023.000000	1023.000000	2046.000000
8.620000	-0.015091	-8.918919	-1.784408	-3.669146	-1.267843	-2.197522	0.000000	-10.000000	-1.125000	40.983334	267.333344	1023.000000	1023.000000	2046.000000
8.640000	-0.013532	-7.997589	-1.535555	-3.480246	-1.037810	-1.943977	0.000000	-10.000000	-1.100000	41.150002	281.000000	1023.000000	1023.000000	2046.000000
8.660000	-0.011541	-6.820698	-1.285536	-3.162571	-0.699651	-1.672939	0.000000	-10.000000	-1.075000	41.400002	294.666656	1023.000000	1023.000000	2046.000000
8.680000	-0.009204	-5.439384	-0.944329	-2.869941	-0.353937	-1.271177	0.000000	-10.000000	-1.058333	41.233334	308.500000	1023.000000	1023.000000	2046.000000
8.700000	-0.006823	-4.032562	-0.564563	-2.556100	0.014364	-0.926263	0.000000	-10.000000	-1.066667	40.900002	322.333344	1023.000000	1023.000000	2046.000000
8.720000	-0.004280	-2.529191	-0.188610	-2.238788	0.448590	-0.550383	0.000000	-10.000000	-1.075000	40.516666	336.000000	1023.000000	1023.000000	2046.000000
8.740000	-0.001642	-0.970649	0.232543	-1.847339	0.841821	-0.197674	0.000000	-10.000000	-1.058333	40.500000	349.500000	1023.000000	1023.000000	2046.000000
8.760000	0.000993	0.586856	0.644571	-1.493299	1.221533	0.214050	0.000000	-10.000000	-1.058333	40.433334	363.000000	1023.000000	1023.000000	2046.000000
8.780000	0.003783	2.236045	1.048195	-1.108374	1.698040	0.598184	0.000000	-10.000000	-1.058333	40.316666	376.500000	1023.000000	1023.000000	2046.000000
8.800000	0.006220	3.676170	1.483556	-0.777777	2.025598	0.944793	0.000000	-10.000000	-1.058333	40.166668	390.000000	1023.000000	1023.000000	2046.000000
8.820000	0.008346	4.932310	1.866158	-0.486919	2.309773	1.243298	0.000000	-10.000000	-1.033333	39.849998	403.333344	1023.000000	1023.000000	2046.000000
8.840000	0.010545	6.231988	2.166192	-0.134469	2.720699	1.479566	0.000000	-10.000000	-1.008333	39.733334	416.666656	1023.000000	1023.000000	2046.000000
8.860000	0.012697	7.504005	2.557758	0.112167	3.039881	1.794199	0.000000	-10.000000	-0.975000	39.100002	430.000000	1023.000000	1023.000000	2046.000000
8.880000	0.014247	8.419761	2.815853	0.431056	3.235000	1.937852	0.000000	-10.000000	-0.958333	38.583336	443.333344	1023.000000	1023.000000	2046.000000
8.900000	0.015126	8.939168	2.972044	0.697702	3.291809	1.977613	0.000000	-10.000000	-0.941667	37.816669	456.333344	1023.000000	1023.000000	2046.000000
8.920000	0.015148	8.952377	3.048915	0.811912	3.241083	1.850467	0.000000	-10.000000	-0.916667	37.683334	469.000000	1023.000000	1023.000000	2046.000000
8.940000	0.015205	8.986186	3.106689	0.825689	3.293664	1.760143	0.000000	-10.000000	-0.858333	36.900002	481.500000	1023.000000	1023.000000	2046.000000
8.960000	0.015275	9.027565	3.158382	0.844744	3.258374	1.766065	0.000000	-10.000000	-0.766667	35.950001	493.833344	1023.000000	1023.000000	2046.000000
8.980000	0.016977	10.033248	3.489403	1.021573	3.417336	2.104936	0.000000	-10.000000	-0.683333	34.316669	506.000000	1023.000000	1023.000000	2046.000000
9.000000	0.019339	11.429537	3.782913	1.426591	3.726064	2.493968	0.000000	-10.000000	-0.608333	32.650002	517.833313	1023.000000	1023.000000	2046.000000
9.020000	0.021528	12.723180	3.961622	2.011048	3.949667	2.800842	0.000000	-10.000000	-0.525000	30.933334	529.000000	1023.000000	1023.000000	2046.000000
9.040000	0.022138	13.083615	3.825750	2.306451	4.060302	2.891112	0.000000	-10.000000	-0.441667	28.616667	539.500000	1023.000000	1023.000000	2046.000000
9.060000	0.021459	12.682331	3.642646	2.441480	4.025903	2.572303	0.000000	-10.000000	-0.358333	26.549999	549.333313	1023.000000	1023.000000	2046.000000
9.080000	0.019475	11.509820	3.411441	2.314456	3.716483	2.067441	0.000000	-10.000000	-0.308333	24.333334	558.833313	1023.000000	1023.000000	2046.000000
9.100000	0.016679	9.857004	3.037378	2.131989	3.158779	1.528858	0.000000	-10.000000	-0.250000	22.750000	567.333313	1023.000000	1023.000000	2046.000000
9.120000	0.014573	8.612676	2.691665	1.996419	2.718841	1.205751	0.000000	-10.000000	-0.191667	20.766666	575.333313	1023.000000	1023.000000	2046.000000
9.140000	0.013307	7.864382	2.374096	1.984346	2.532689	0.973251	0.000000	-10.000000	-0.133333	18.683334	582.500000	1023.000000	1023.000000	2046.000000
9.160000	0.012674	7.490396	2.180926	1.924243	2.443874	0.941354	0.000000	-10.000000	-0.075000	16.050001	589.333313	1023.000000	1023.000000	2046.000000
9.180000	0.012356	7.302424	1.970234	1.940813	2.506716	0.884661	0.000000	-10.000000	-0.033333	13.250000	595.000000	1023.000000	1023.000000	2046.000000
9.200000	0.012058	7.126491	1.930469	2.005603	2.383219	0.807201	0.000000	-10.000000	0.000000	10.150000	599.833313	1023.000000	1023.000000	2046.000000
9.220000	0.011957	7.066751	1.770260	2.157134	2.408667	0.730691	0.000000	-10.000000	0.025000	6.816667	603.666687	1023.000000	1023.000000	2046.000000
9.240000	0.011754	6.946810	1.633512	2.258744	2.378848	0.675705	0.000000	-10.000000	0.058333	3.066667	606.500000	1023.000000	1023.000000	2046.000000
9.260000	0.011506	6.799845	1.540167	2.290376	2.278710	0.690591	0.000000	-10.000000	0.083333	-0.450000	608.166687	1023.000000	1023.000000	2046.000000
9.280000	0.011406	6.741075	1.411972	2.325217	2.277826	0.726060	0.000000	-10.000000	0.100000	-3.666667	608.833313	1023.000000	1023.000000	2046.000000
9.300000	0.011008	6.505639	1.348051	2.266567	2.155581	0.735440	0.000000	-10.000000	0.108333	-6.466667	609.000000	1023.000000	1023.000000	2046.000000
9.320000	0.010816	6.392421	1.287189	2.225308	2.115286	0.764639	0.000000	-10.000000	0.116667	-9.116667	609.000000	1023.000000	1023.000000	2046.000000
9.340000	0.010717	6.333924	1.256904	2.075079	2.169461	0.832480	0.000000	-10.000000	0.150000	-11.383333	609.000000	1023.000000	1023.000000	2046.000000
9.360000	0.010479	6.193172	1.291994	1.945869	2.093120	0.862189	0.000000	-10.000000	0.191667	-13.300000	609.000000	1023.000000	1023.000000	2046.000000
9.380000	0.010679	6.311167	1.340795	1.910633	2.117449	0.942289	0.000000	-10.000000	0.266667	-15.633333	605.333313	1023.000000	1023.000000	2046.000000
9.400000	0.010559	6.240481	1.393025	1.801821	2.067492	0.978143	0.000000	-10.000000	0.333333	-18.033333	596.500000	1023.000000	1023.000000	2046.000000
9.420000	0.010360	6.122900	1.393344	1.687066	2.039764	1.002725	0.000000	-10.000000	0.400000	-20.366667	585.500000	1023.000000	1023.000000	2046.000000
9.440000	0.009720	5.744772	1.362989	1.498979	1.960251	0.922552	0.000000	-10.000000	0.466667	-22.350000	575.500000	1023.000000	1023.000000	2046.000000
9.460000	0.008705	5.144855	1.361673	1.204083	1.825213	0.753887	0.000000	-10.000000	0.550000	-24.450001	568.000000	1023.000000	1023.000000	2046.000000
9.480000	0.007083	4.186090	1.342242	0.802932	1.582509	0.458407	0.000000	-10.000000	0.641667	-26.666668	559.833313	1023.000000	1023.000000	2046.000000
9.500000	0.005327	3.148054	1.241591	0.404512	1.323247	0.178704	0.000000	-10.000000	0.741667	-29.066668	551.000000	1023.000000	1023.000000	2046.000000
9.520000	0.003723	2.200312	1.217853	0.084887	1.017867	-0.120295	0.000000	-10.000000	0.866667	-31.700001	541.333313	1023.000000	1023.000000	2046.000000
9.540000	0.001904	1.125442	1.160679	-0.224803	0.593025	-0.403459	0.000000	-10.000000	1.016667	-34.483334	530.833313	1023.000000	1023.000000	2046.000000
9.560000	0.000554	0.327458	1.227392	-0.427706	0.176613	-0.648842	0.000000	-10.000000	1.166667	-37.366669	519.333313	1023.000000	1023.000000	2046.000000
9.580000	-0.000808	-0.477366	1.138450	-0.615623	-0.110867	-0.889326	0.000000	-10.000000	1.300000	-39.733334	506.833344	1023.000000	1023.000000	2046.000000
9.600000	-0.002383	-1.408451	0.932161	-0.921036	-0.404312	-1.015264	0.000000	-10.000000	1.416667	-41.833336	488.666656	1023.000000	1023.000000	2046.000000
9.620000	-0.003894	-2.301314	0.716741	-1.147927	-0.681867	-1.188261	0.000000	-10.000000	1.491667	-43.000000	474.833344	1023.000000	1023.000000	2046.000000
9.640000	-0.005130	-3.031897	0.552105	-1.282518	-0.954043	-1.347440	0.000000	-10.000000	1.525000	-44.216667	455.666656	1023.000000	1023.000000	2046.000000
9.660000	-0.006034	-3.565991	0.472497	-1.438280	-1.184641	-1.415568	0.000000	-10.000000	1.525000	-44.783337	445.833344	1023.000000	1023.000000	2046.000000
9.680000	-0.006991	-4.131479	0.372524	-1.581170	-1.416935	-1.505898	0.000000	-10.000000	1.533333	-44.916668	431.000000	1023.000000	1023.000000	2046.000000
9.700000	-0.007764	-4.588716	0.272384	-1.688942	-1.618178	-1.553980	0.000000	-10.000000	1.533333	-44.316666	421.166656	1023.000000	1023.000000	2046.000000
9.720000	-0.008422	-4.977652	0.143471	-1.768193	-1.755287	-1.597643	0.000000	-10.000000	1.508333	-43.616665	406.333344	1023.000000	1023.000000	2046.000000
9.740000	-0.009016	-5.328305	0.052561	-1.854916	-1.889639	-1.636312	0.000000	-10.000000	1.475000	-43.116665	391.833344	1023.000000	1023.000000	2046.000000
9.760000	-0.009684	-5.723023	-0.033497	-1.922736	-2.026834	-1.739956	0.000000	-10.000000	1.416667	-42.566666	377.500000	1023.000000	1023.000000	2046.000000
9.780000	-0.010414	-6.154389	-0.112288	-1.959471	-2.206292	-1.876337	0.000000	-10.000000	1.366667	-41.516666	363.500000	1023.000000	1023.000000	2046.000000
9.800000	-0.011055	-6.533519	-0.154107	-2.079653	-2.362077	-1.937683	0.000000	-10.000000	1.308333	-40.633335	349.500000	1023.000000	1023.000000	2046.000000
9.820000	-0.011433	-6.756993	-0.188522	-2.148767	-2.449290	-1.970414	0.000000	-10.000000	1.266667	-39.716667	335.833344	1023.000000	1023.000000	2046.000000
9.840000	-0.011508	-6.801301	-0.221000	-2.143818	-2.474858	-1.961625	0.000000	-10.000000	1.233333	-38.933334	322.500000	1023.000000	1023.000000	2046.000000
9.860000	-0.011710	-6.920588	-0.237323	-2.159552	-2.586786	-1.936927	0.000000	-10.000000	1.166667	-38.100002	309.666656	1023.000000	1023.000000	2046.000000
9.880000	-0.012608	-7.451087	-0.442774	-2.262889	-2.685625	-2.059799	0.000000	-10.000000	1.108333	-37.033333	296.833344	1023.000000	1023.000000	2046.000000
9.900000	-0.014146	-8.360404	-0.695468	-2.485680	-2.904425	-2.274831	0.000000	-10.000000	1.041667	-36.333336	284.333344	1023.000000	1023.000000	2046.000000
9.920000	-0.015197	-8.981694	-0.820276	-2.608813	-3.107624	-2.444981	0.000000	-10.000000	1.008333	-35.466667	272.000000	1023.000000	1023.000000	2046.000000
9.940000	-0.015721	-9.291196	-0.922299	-2.671271	-3.234293	-2.463333	0.000000	-10.000000	0.966667	-35.000000	260.333344	1023.000000	1023.000000	2046.000000
9.960000	-0.015927	-9.412927	-1.061236	-2.589489	-3.303709	-2.458492	0.000000	-10.000000	0.941667	-34.483334	248.666672	1023.000000	1023.000000	2046.000000
9.980000	-0.016917	-9.997963	-1.353931	-2.699799	-3.425673	-2.518560	0.000000	-10.000000	0.933333	-34.150002	237.333328	1023.000000	1023.000000	2046.000000
10.000000	-0.018636	-11.013905	-1.735693	-2.825247	-3.681204	-2.771760	0.000000	-10.000000	0.925000	-33.916668	225.833328	1023.000000	1023.000000	2046.000000
10.020000	-0.021469	-12.688251	-2.100692	-3.147595	-4.255339	-3.184625	0.000000	-10.000000	0.891667	-33.299999	214.666672	1023.000000	1023.000000	2046.000000
10.040000	-0.024993	-14.771146	-2.671960	-3.433816	-4.764644	-3.900726	0.000000	-10.000000	0.825000	-32.300003	203.500000	1023.000000	1023.000000	2046.000000
10.060000	-0.028909	-17.084959	-3.352762	-3.768495	-5.316950	-4.646752	0.000000	-10.000000	0.741667	-30.483334	192.833328	1023.000000	1023.000000	2046.000000
10.080000	-0.032292	-19.084557	-3.974117	-4.103404	-5.885709	-5.121326	0.000000	-10.000000	0.666667	-28.650000	182.500000	1023.000000	1023.000000	2046.000000
10.100000	-0.034420	-20.342165	-4.499844	-4.305233	-6.166906	-5.370181	0.000000	-10.000000	0.600000	-27.133333	173.000000	1023.000000	1023.000000	2046.000000
10.120000	-0.035918	-21.227440	-4.852295	-4.468318	-6.421310	-5.485518	0.000000	-10.000000	0.558333	-26.083334	163.833328	1023.000000	1023.000000	2046.000000
10.140000	-0.037183	-21.975306	-5.174899	-4.530100	-6.603522	-5.666784	0.000000	-10.000000	0.525000	-25.299999	155.333328	1023.000000	1023.000000	2046.000000
10.160000	-0.038231	-22.594292	-5.591307	-4.549567	-6.663009	-5.790410	0.000000	-10.000000	0.508333	-24.316668	146.666672	1023.000000	1023.000000	2046.000000
10.180000	-0.039018	-23.059399	-5.894390	-4.549364	-6.765259	-5.850387	0.000000	-10.000000	0.483333	-23.450001	138.666672	1023.000000	1023.000000	2046.000000
10.200000	-0.039788	-23.514593	-6.114984	-4.550624	-6.872660	-5.976326	0.000000	-10.000000	0.458333	-22.700001	130.666672	1023.000000	1023.000000	2046.000000
10.220000	-0.040399	-23.875843	-6.291743	-4.631566	-6.952532	-6.000002	0.000000	-10.000000	0.425000	-22.016666	123.333336	1023.000000	1023.000000	2046.000000
10.240000	-0.040865	-24.151094	-6.418714	-4.730246	-7.027762	-5.974372	0.000000	-10.000000	0.391667	-21.283333	115.833336	1023.000000	1023.000000	2046.000000
10.260000	-0.041243	-24.374380	-6.536763	-4.823275	-7.058537	-5.955805	0.000000	-10.000000	0.366667	-20.333334	108.666664	1023.000000	1023.000000	2046.000000
10.280000	-0.041442	-24.492025	-6.495711	-4.931381	-7.147504	-5.917428	0.000000	-10.000000	0.350000	-19.616667	101.833336	1023.000000	1023.000000	2046.000000
10.300000	-0.041146	-24.317448	-6.368599	-5.048686	-7.136458	-5.763704	0.000000	-10.000000	0.350000	-19.083334	95.333336	1023.000000	1023.000000	2046.000000
10.320000	-0.040798	-24.111704	-6.284743	-5.227359	-7.034701	-5.564901	0.000000	-10.000000	0.350000	-18.933334	89.000000	1023.000000	1023.000000	2046.000000
10.340000	-0.040839	-24.135849	-6.259124	-5.407080	-7.005404	-5.464241	0.000000	-10.000000	0.358333	-19.133333	82.666664	1023.000000	1023.000000	2046.000000
10.360000	-0.040590	-23.988874	-6.187874	-5.517913	-6.887352	-5.395735	0.000000	-10.000000	0.358333	-19.516666	76.166664	1023.000000	1023.000000	2046.000000
10.380000	-0.040820	-24.124607	-6.129427	-5.714795	-6.877821	-5.402564	0.000000	-10.000000	0.358333	-19.700001	69.666664	1023.000000	1023.000000	2046.000000
10.400000	-0.041613	-24.593456	-6.188500	-5.967308	-6.895230	-5.542418	0.000000	-10.000000	0.333333	-19.316668	63.000000	1023.000000	1023.000000	2046.000000
10.420000	-0.042639	-25.199667	-6.162041	-6.348812	-6.984074	-5.704741	0.000000	-10.000000	0.308333	-18.583334	56.666668	1023.000000	1023.000000	2046.000000
10.440000	-0.043763	-25.863922	-6.167426	-6.694050	-7.080624	-5.921823	0.000000	-10.000000	0.275000	-17.700001	50.500000	1023.000000	1023.000000	2046.000000
10.460000	-0.044815	-26.485889	-6.127235	-7.047961	-7.221161	-6.089532	0.000000	-10.000000	0.258333	-16.733334	44.500000	1023.000000	1023.000000	2046.000000
10.480000	-0.045642	-26.974195	-6.081045	-7.264523	-7.369963	-6.258665	0.000000	-10.000000	0.233333	-15.566667	38.833332	1023.000000	1023.000000	2046.000000
10.500000	-0.046319	-27.374594	-6.037414	-7.451622	-7.509942	-6.375617	0.000000	-10.000000	0.216667	-14.333334	33.666668	1023.000000	1023.000000	2046.000000
10.520000	-0.046792	-27.653923	-6.057810	-7.534193	-7.587393	-6.474527	0.000000	-10.000000	0.175000	-13.116667	29.000000	1023.000000	1023.000000	2046.000000
10.540000	-0.047371	-27.996136	-6.125646	-7.629210	-7.674301	-6.566980	0.000000	-10.000000	0.150000	-12.066667	24.666666	1023.000000	1023.000000	2046.000000
10.560000	-0.047617	-28.141439	-6.115469	-7.727006	-7.752004	-6.546960	0.000000	-10.000000	0.133333	-11.333334	20.666666	1023.000000	1023.000000	2046.000000
10.580000	-0.047646	-28.158642	-6.081837	-7.794080	-7.782293	-6.500432	0.000000	-10.000000	0.133333	-10.866667	16.833334	1023.000000	1023.000000	2046.000000
10.600000	-0.047511	-28.078714	-6.116385	-7.801394	-7.686059	-6.474878	0.000000	-10.000000	0.125000	-10.666667	13.166667	1023.000000	1023.000000	2046.000000
10.620000	-0.047277	-27.940495	-6.096289	-7.782818	-7.655043	-6.406345	0.000000	-10.000000	0.125000	-10.483334	9.500000	1023.000000	1023.000000	2046.000000
10.640000	-0.046776	-27.644876	-6.013179	-7.733479	-7.607311	-6.290908	0.000000	-10.000000	0.125000	-10.283334	6.000000	1023.000000	1023.000000	2046.000000
10.660000	-0.046329	-27.380405	-5.930569	-7.686224	-7.566730	-6.196881	0.000000	-10.000000	0.125000	-9.933333	2.666667	1023.000000	1023.000000	2046.000000
10.680000	-0.045874	-27.111826	-5.867692	-7.627325	-7.503047	-6.113761	0.000000	-10.000000	0.108333	-9.433333	-0.333333	1023.000000	1023.000000	2046.000000
10.700000	-0.045238	-26.735380	-5.750467	-7.556554	-7.453264	-5.975096	0.000000	-10.000000	0.091667	-8.650000	-3.166667	1023.000000	1023.000000	2046.000000
10.720000	-0.044651	-26.388678	-5.666639	-7.474917	-7.366760	-5.880363	0.000000	-10.000000	0.091667	-7.550000	-5.833333	1023.000000	1023.000000	2046.000000
10.740000	-0.044087	-26.055239	-5.634606	-7.407170	-7.260425	-5.753037	0.000000	-10.000000	0.075000	-6.100000	-8.333333	1023.000000	1023.000000	2046.000000
10.760000	-0.043533	-25.727898	-5.563035	-7.323828	-7.190939	-5.650096	0.000000	-10.000000	0.066667	-4.316667	-10.333333	1023.000000	1023.000000	2046.000000
10.780000	-0.042834	-25.314657	-5.436360	-7.237584	-7.120788	-5.519924	0.000000	-10.000000	0.041667	-1.950000	-11.500000	1023.000000	1023.000000	2046.000000
10.800000	-0.041994	-24.818586	-5.322322	-7.100232	-6.944615	-5.451416	0.000000	-10.000000	0.041667	0.333333	-12.000000	1023.000000	1023.000000	2046.000000
10.820000	-0.040885	-24.162872	-5.122863	-6.930673	-6.776516	-5.332820	0.000000	-10.000000	0.033333	2.266667	-12.000000	1023.000000	1023.000000	2046.000000
10.840000	-0.040358	-23.851675	-5.035085	-6.907346	-6.704185	-5.205059	0.000000	-10.000000	0.025000	3.766667	-12.000000	1023.000000	1023.000000	2046.000000
10.860000	-0.040304	-23.819530	-5.031779	-6.864867	-6.662540	-5.260345	0.000000	-10.000000	0.008333	5.383333	-12.000000	1023.000000	1023.000000	2046.000000
10.880000	-0.040399	-23.875872	-5.077890	-6.873531	-6.599642	-5.324810	0.000000	-10.000000	0.000000	7.133333	-12.000000	1023.000000	1023.000000	2046.000000
10.900000	-0.040302	-23.818554	-4.989599	-6.853556	-6.634653	-5.340745	0.000000	-10.000000	0.000000	8.566667	-12.000000	1023.000000	1023.000000	2046.000000
10.920000	-0.039668	-23.443985	-4.945026	-6.790878	-6.487029	-5.221053	0.000000	-10.000000	0.000000	9.700000	-12.000000	1023.000000	1023.000000	2046.000000
10.940000	-0.038477	-22.739925	-4.865284	-6.450985	-6.341900	-5.081756	0.000000	-10.000000	-0.016667	10.533334	-12.000000	1023.000000	1023.000000	2046.000000
10.960000	-0.037262	-22.021873	-4.882754	-6.159040	-6.045630	-4.934449	0.000000	-10.000000	-0.033333	11.266667	-12.000000	1023.000000	1023.000000	2046.000000
10.980000	-0.036935	-21.828735	-4.941468	-6.121827	-5.967920	-4.797521	0.000000	-10.000000	-0.050000	12.033334	-0.666667	1023.000000	1023.000000	2046.000000
11.000000	-0.037307	-22.048491	-5.073180	-6.106794	-5.977369	-4.891148	0.000000	-10.000000	-0.075000	13.000000	11.833333	1023.000000	1023.000000	2046.000000
11.020000	-0.038673	-22.855738	-5.318005	-6.176520	-6.152944	-5.208268	0.000000	-10.000000	-0.133333	14.700000	25.833334	1023.000000	1023.000000	2046.000000
11.040000	-0.040804	-24.115314	-5.689797	-6.273687	-6.392239	-5.759591	0.000000	-10.000000	-0.208333	17.016666	30.333334	1023.000000	1023.000000	2046.000000
11.060000	-0.042966	-25.392878	-6.160340	-6.442685	-6.690768	-6.099084	0.000000	-10.000000	-0.283333	19.766666	35.666668	1023.000000	1023.000000	2046.000000
11.080000	-0.043921	-25.957094	-6.544664	-6.424688	-6.750869	-6.236872	0.000000	-10.000000	-0.341667	22.116667	41.833332	1023.000000	1023.000000	2046.000000
11.100000	-0.043961	-25.980747	-6.717984	-6.419023	-6.699520	-6.144219	0.000000	-10.000000	-0.366667	23.766666	48.666668	1023.000000	1023.000000	2046.000000
11.120000	-0.043510	-25.714331	-6.820478	-6.313209	-6.542202	-6.038441	0.000000	-10.000000	-0.383333	24.633333	56.166668	1023.000000	1023.000000	2046.000000
11.140000	-0.042809	-25.300121	-6.899932	-6.113762	-6.343584	-5.942844	0.000000	-10.000000	-0.383333	25.050001	64.333336	1023.000000	1023.000000	2046.000000
11.160000	-0.041925	-24.777901	-6.863609	-5.893295	-6.204789	-5.816209	0.000000	-10.000000	-0.408333	25.483334	72.666664	1023.000000	1023.000000	2046.000000
11.180000	-0.040842	-24.137743	-6.889753	-5.688923	-5.943030	-5.616036	0.000000	-10.000000	-0.433333	26.266666	81.166664	1023.000000	1023.000000	2046.000000
11.200000	-0.039614	-23.411964	-6.792671	-5.457680	-5.734475	-5.427138	0.000000	-10.000000	-0.491667	27.600000	89.666664	1023.000000	1023.000000	2046.000000
11.220000	-0.038314	-22.643744	-6.668544	-5.273977	-5.495305	-5.205916	0.000000	-10.000000	-0.566667	29.300001	98.833336	1023.000000	1023.000000	2046.000000
11.240000	-0.036825	-21.763771	-6.467932	-5.083576	-5.248680	-4.963583	0.000000	-10.000000	-0.641667	30.783335	108.500000	1023.000000	1023.000000	2046.000000
11.260000	-0.035054	-20.716768	-6.166374	-4.957675	-4.993935	-4.598784	0.000000	-10.000000	-0.708333	32.266666	118.500000	1023.000000	1023.000000	2046.000000
11.280000	-0.033158	-19.596601	-5.800917	-4.744294	-4.706547	-4.344844	0.000000	-10.000000	-0.758333	33.500000	128.833328	1023.000000	1023.000000	2046.000000
11.300000	-0.030877	-18.248274	-5.385702	-4.640686	-4.330562	-3.891324	0.000000	-10.000000	-0.791667	34.700001	139.666672	1023.000000	1023.000000	2046.000000
11.320000	-0.028382	-16.773685	-4.953957	-4.462051	-3.861127	-3.496550	0.000000	-10.000000	-0.816667	35.516666	151.166672	1023.000000	1023.000000	2046.000000
11.340000	-0.025987	-15.358289	-4.494841	-4.356069	-3.445364	-3.062015	0.000000	-10.000000	-0.833333	35.799999	163.000000	1023.000000	1023.000000	2046.000000
11.360000	-0.023917	-14.134794	-4.075479	-4.224174	-3.025570	-2.809571	0.000000	-10.000000	-0.858333	36.299999	175.000000	1023.000000	1023.000000	2046.000000
11.380000	-0.022343	-13.204480	-3.705985	-4.163762	-2.669563	-2.665169	0.000000	-10.000000	-0.858333	36.433334	187.000000	1023.000000	1023.000000	2046.000000
11.400000	-0.020912	-12.358788	-3.313269	-4.135144	-2.379913	-2.530463	0.000000	-10.000000	-0.850000	36.733334	199.000000	1023.000000	1023.000000	2046.000000
11.420000	-0.019852	-11.732364	-3.004609	-4.143054	-2.136083	-2.448617	0.000000	-10.000000	-0.841667	36.750000	211.166672	1023.000000	1023.000000	2046.000000
11.440000	-0.018798	-11.109688	-2.693163	-4.134970	-1.921297	-2.360258	0.000000	-10.000000	-0.850000	37.116669	223.500000	1023.000000	1023.000000	2046.000000
11.460000	-0.017885	-10.569971	-2.423044	-4.067066	-1.755174	-2.324687	0.000000	-10.000000	-0.875000	37.450001	235.833328	1023.000000	1023.000000	2046.000000
11.480000	-0.016842	-9.953431	-2.132781	-3.935401	-1.616344	-2.268904	0.000000	-10.000000	-0.908333	37.666668	248.333328	1023.000000	1023.000000	2046.000000
11.500000	-0.015473	-9.144674	-1.835885	-3.714349	-1.421300	-2.173141	0.000000	-10.000000	-0.925000	37.816669	260.833344	1023.000000	1023.000000	2046.000000
11.520000	-0.014095	-8.330305	-1.588160	-3.520356	-1.205165	-2.016624	0.000000	-10.000000	-0.941667	37.850002	273.500000	1023.000000	1023.000000	2046.000000
11.540000	-0.012450	-7.358108	-1.342954	-3.289343	-0.900342	-1.825467	0.000000	-10.000000	-0.925000	37.783333	286.166656	1023.000000	1023.000000	2046.000000
11.560000	-0.010941	-6.466418	-1.085919	-3.095706	-0.690036	-1.594758	0.000000	-10.000000	-0.908333	37.500000	298.666656	1023.000000	1023.000000	2046.000000
11.580000	-0.008984	-5.309521	-0.800507	-2.838646	-0.396297	-1.274071	0.000000	-10.000000	-0.850000	36.816666	311.333344	1023.000000	1023.000000	2046.000000
11.600000	-0.006963	-4.115278	-0.444861	-2.574525	-0.122841	-0.973051	0.000000	-10.000000	-0.833333	36.266666	323.666656	1023.000000	1023.000000	2046.000000
11.620000	-0.004868	-2.876743	-0.162016	-2.290801	0.212499	-0.636425	0.000000	-10.000000	-0.808333	35.483334	336.000000	1023.000000	1023.000000	2046.000000
11.640000	-0.002533	-1.496912	0.214065	-1.952051	0.584670	-0.343598	0.000000	-10.000000	-0.816667	35.316666	348.000000	1023.000000	1023.000000	2046.000000
11.660000	-0.000312	-0.184566	0.560070	-1.671412	0.905553	0.021223	0.000000	-10.000000	-0.783333	35.116669	359.666656	1023.000000	1023.000000	2046.000000
11.680000	0.002091	1.235865	0.916240	-1.317392	1.291536	0.345481	0.000000	-10.000000	-0.775000	34.916668	371.333344	1023.000000	1023.000000	2046.000000
11.700000	0.004478	2.646346	1.291788	-1.000289	1.690949	0.663898	0.000000	-10.000000	-0.758333	34.883335	383.000000	1023.000000	1023.000000	2046.000000
11.720000	0.006718	3.970286	1.730880	-0.724823	1.985510	0.978719	0.000000	-10.000000	-0.758333	34.600002	394.666656	1023.000000	1023.000000	2046.000000
11.740000	0.008902	5.261277	2.076738	-0.419726	2.333404	1.270861	0.000000	-10.000000	-0.741667	34.416668	406.333344	1023.000000	1023.000000	2046.000000
11.760000	0.010708	6.328642	2.307465	-0.110252	2.637186	1.494243	0.000000	-10.000000	-0.733333	33.799999	417.666656	1023.000000	1023.000000	2046.000000
11.780000	0.011737	6.936482	2.516143	0.139393	2.723814	1.557132	0.000000	-10.000000	-0.716667	33.716667	429.166656	1023.000000	1023.000000	2046.000000
11.800000	0.011932	7.051807	2.593560	0.215245	2.766542	1.476460	0.000000	-10.000000	-0.725000	34.000000	440.500000	1023.000000	1023.000000	2046.000000
11.820000	0.012105	7.154161	2.721673	0.312149	2.746932	1.373408	0.000000	-10.000000	-0.716667	34.100002	451.833344	1023.000000	1023.000000	2046.000000
11.840000	0.012899	7.623570	2.869688	0.398377	2.846012	1.509493	0.000000	-10.000000	-0.708333	33.916668	463.166656	1023.000000	1023.000000	2046.000000
11.860000	0.014918	8.816709	3.089853	0.693436	3.199984	1.833435	0.000000	-10.000000	-0.658333	33.650002	474.500000	1023.000000	1023.000000	2046.000000
11.880000	0.017446	10.310788	3.425900	1.227888	3.441409	2.215591	0.000000	-10.000000	-0.608333	32.783333	485.833344	1023.000000	1023.000000	2046.000000
11.900000	0.019414	11.473784	3.506192	1.722553	3.649775	2.595265	0.000000	-10.000000	-0.550000	31.383335	496.833344	1023.000000	1023.000000	2046.000000
11.920000	0.019811	11.708261	3.376590	1.978988	3.785651	2.567033	0.000000	-10.000000	-0.525000	29.700001	507.333344	1023.000000	1023.000000	2046.000000
11.940000	0.018979	11.216823	3.220026	2.030952	3.737717	2.228127	0.000000	-10.000000	-0.491667	28.633335	517.500000	1023.000000	1023.000000	2046.000000
11.960000	0.016579	9.797944	2.903663	1.893898	3.318220	1.682163	0.000000	-10.000000	-0.466667	28.016668	527.333313	1023.000000	1023.000000	2046.000000
11.980000	0.014287	8.443714	2.563915	1.777860	2.859364	1.242575	0.000000	-10.000000	-0.416667	27.366667	537.000000	1023.000000	1023.000000	2046.000000
12.000000	0.012925	7.638653	2.277083	1.781203	2.573028	1.007339	0.000000	-10.000000	-0.375000	26.416668	546.333313	1023.000000	1023.000000	2046.000000
12.020000	0.012403	7.330421	2.084377	1.770548	2.496838	0.978657	0.000000	-10.000000	-0.308333	25.316668	555.333313	1023.000000	1023.000000	2046.000000
12.040000	0.012412	7.335304	2.004033	1.818040	2.508387	1.004844	0.000000	-10.000000	-0.266667	23.650000	563.833313	1023.000000	1023.000000	2046.000000
12.060000	0.012672	7.489101	1.949928	1.945891	2.588743	1.004539	0.000000	-10.000000	-0.208333	22.233334	572.000000	1023.000000	1023.000000	2046.000000
12.080000	0.013017	7.693119	1.869715	2.122246	2.691051	1.010107	0.000000	-10.000000	-0.158333	20.416668	579.666687	1023.000000	1023.000000	2046.000000
12.100000	0.013138	7.764506	1.881588	2.241984	2.637965	1.002969	0.000000	-10.000000	-0.083333	18.533335	586.833313	1023.000000	1023.000000	2046.000000
12.120000	0.013451	7.949452	1.831091	2.398751	2.685298	1.034311	0.000000	-10.000000	-0.033333	16.066668	593.333313	1023.000000	1023.000000	2046.000000
12.140000	0.013702	8.098047	1.791427	2.465803	2.740665	1.100152	0.000000	-10.000000	-0.008333	13.316667	599.000000	1023.000000	1023.000000	2046.000000
12.160000	0.014010	8.279618	1.802485	2.512498	2.737664	1.226972	0.000000	-10.000000	0.008333	10.416667	603.833313	1023.000000	1023.000000	2046.000000
12.180000	0.014350	8.480940	1.848964	2.538065	2.752234	1.341676	0.000000	-10.000000	0.025000	7.683333	607.833313	1023.000000	1023.000000	2046.000000
12.200000	0.014535	8.589950	1.823099	2.574252	2.831568	1.361029	0.000000	-10.000000	0.058333	3.750000	611.000000	1023.000000	1023.000000	2046.000000
12.220000	0.014680	8.675616	1.883559	2.465137	2.859915	1.467006	0.000000	-10.000000	0.091667	0.050000	613.000000	1023.000000	1023.000000	2046.000000
12.240000	0.015027	8.881118	1.984631	2.429126	2.879337	1.588024	0.000000	-10.000000	0.125000	-4.283333	613.833313	1023.000000	1023.000000	2046.000000
12.260000	0.015388	9.094199	2.093157	2.419826	2.865954	1.715263	0.000000	-10.000000	0.166667	-8.316667	614.000000	1023.000000	1023.000000	2046.000000
12.280000	0.015428	9.117708	2.108631	2.339481	2.889345	1.780251	0.000000	-10.000000	0.216667	-12.500000	614.000000	1023.000000	1023.000000	2046.000000
12.300000	0.015198	8.982255	2.156091	2.227219	2.864719	1.734226	0.000000	-10.000000	0.283333	-15.983334	614.000000	1023.000000	1023.000000	2046.000000
12.320000	0.014676	8.673797	2.144726	2.001537	2.864807	1.662726	0.000000	-10.000000	0.350000	-18.466667	610.333313	1023.000000	1023.000000	2046.000000
12.340000	0.013635	8.058344	2.203509	1.679250	2.683979	1.491606	0.000000	-10.000000	0.441667	-21.233334	598.666687	1023.000000	1023.000000	2046.000000
12.360000	0.012513	7.394889	2.174973	1.350357	2.583085	1.286474	0.000000	-10.000000	0.508333	-23.266666	587.000000	1023.000000	1023.000000	2046.000000
12.380000	0.011143	6.585235	2.187814	1.031047	2.352122	1.014252	0.000000	-10.000000	0.566667	-25.000000	576.333313	1023.000000	1023.000000	2046.000000
12.400000	0.009644	5.699426	2.103704	0.787976	2.112653	0.695093	0.000000	-10.000000	0.625000	-26.250000	570.666687	1023.000000	1023.000000	2046.000000
12.420000	0.008432	4.983594	2.125228	0.575035	1.825950	0.457381	0.000000	-10.000000	0.708333	-28.316668	561.833313	1023.000000	1023.000000	2046.000000
12.440000	0.007100	4.195935	2.094146	0.340793	1.531473	0.229523	0.000000	-10.000000	0.825000	-30.566668	552.333313	1023.000000	1023.000000	2046.000000
12.460000	0.005707	3.372856	1.965223	0.066133	1.275997	0.065503	0.000000	-10.000000	0.941667	-33.066666	542.000000	1023.000000	1023.000000	2046.000000
12.480000	0.004305	2.544389	1.795021	-0.150956	1.027829	-0.127505	0.000000	-10.000000	1.066667	-35.383335	530.833313	1023.000000	1023.000000	2046.000000
12.500000	0.003255	1.923709	1.633003	-0.337494	0.879455	-0.251256	0.000000	-10.000000	1.166667	-37.533333	519.000000	1023.000000	1023.000000	2046.000000
12.520000	0.002171	1.282906	1.552307	-0.454038	0.590155	-0.405518	0.000000	-10.000000	1.241667	-39.200001	506.500000	1023.000000	1023.000000	2046.000000
12.540000	0.001182	0.698756	1.446759	-0.613914	0.380348	-0.514437	0.000000	-10.000000	1.300000	-40.416668	493.666656	1023.000000	1023.000000	2046.000000
12.560000	0.000493	0.291337	1.343383	-0.716777	0.225259	-0.560527	0.000000	-10.000000	1.333333	-41.066666	480.166656	1023.000000	1023.000000	2046.000000
12.580000	-0.000132	-0.077960	1.267568	-0.789082	0.071688	-0.628134	0.000000	-10.000000	1.350000	-41.183334	466.500000	1023.000000	1023.000000	2046.000000
12.600000	-0.000872	-0.515378	1.208145	-0.892585	-0.115078	-0.715860	0.000000	-10.000000	1.350000	-41.166668	452.666656	1023.000000	1023.000000	2046.000000
12.620000	-0.001639	-0.968624	1.152715	-0.978640	-0.329336	-0.813361	0.000000	-10.000000	1.358333	-40.966667	439.000000	1023.000000	1023.000000	2046.000000
12.640000	-0.002246	-1.327540	1.079407	-1.008322	-0.437894	-0.960732	0.000000	-10.000000	1.358333	-40.799999	425.333344	1023.000000	1023.000000	2046.000000
12.660000	-0.002193	-1.295984	1.120107	-1.031464	-0.427013	-0.957615	0.000000	-10.000000	1.325000	-40.516666	411.833344	1023.000000	1023.000000	2046.000000
12.680000	-0.002227	-1.316282	1.207550	-1.018253	-0.563778	-0.941801	0.000000	-10.000000	1.275000	-40.216667	398.166656	1023.000000	1023.000000	2046.000000
12.700000	-0.002564	-1.515116	1.174371	-1.028448	-0.709309	-0.951730	0.000000	-10.000000	1.233333	-39.650002	384.833344	1023.000000	1023.000000	2046.000000
12.720000	-0.003383	-1.999219	1.027901	-1.123725	-0.818819	-1.084576	0.000000	-10.000000	1.216667	-39.016666	371.500000	1023.000000	1023.000000	2046.000000
12.740000	-0.004598	-2.717244	0.838258	-1.317517	-1.000914	-1.237072	0.000000	-10.000000	1.200000	-38.283333	358.500000	1023.000000	1023.000000	2046.000000
12.760000	-0.005454	-3.223105	0.746131	-1.448858	-1.168818	-1.351559	0.000000	-10.000000	1.183333	-37.666668	345.666656	1023.000000	1023.000000	2046.000000
12.780000	-0.005812	-3.434688	0.651889	-1.390110	-1.291796	-1.404670	0.000000	-10.000000	1.166667	-37.316666	333.166656	1023.000000	1023.000000	2046.000000
12.800000	-0.006303	-3.724950	0.430739	-1.313598	-1.475863	-1.366228	0.000000	-10.000000	1.158333	-37.383335	320.666656	1023.000000	1023.000000	2046.000000
12.820000	-0.007841	-4.634023	0.081143	-1.405808	-1.771962	-1.537396	0.000000	-10.000000	1.133333	-37.466667	308.333344	1023.000000	1023.000000	2046.000000
12.840000	-0.010292	-6.082301	-0.370315	-1.617887	-2.214951	-1.879148	0.000000	-10.000000	1.108333	-37.400002	295.666656	1023.000000	1023.000000	2046.000000
12.860000	-0.013665	-8.076155	-0.893240	-1.982598	-2.748354	-2.451963	0.000000	-10.000000	1.058333	-36.566666	283.333344	1023.000000	1023.000000	2046.000000
12.880000	-0.017500	-10.342796	-1.344629	-2.344805	-3.396670	-3.256692	0.000000	-10.000000	1.000000	-35.416668	271.000000	1023.000000	1023.000000	2046.000000
12.900000	-0.021281	-12.576805	-2.038600	-2.692570	-3.926045	-3.919590	0.000000	-10.000000	0.925000	-33.816666	259.333344	1023.000000	1023.000000	2046.000000
12.920000	-0.024465	-14.459073	-2.645774	-2.991364	-4.471116	-4.350819	0.000000	-10.000000	0.858333	-32.383335	248.000000	1023.000000	1023.000000	2046.000000
12.940000	-0.026574	-15.705297	-3.119547	-3.222856	-4.790595	-4.572300	0.000000	-10.000000	0.808333	-31.166668	237.166672	1023.000000	1023.000000	2046.000000
12.960000	-0.028095	-16.604212	-3.529902	-3.298990	-5.002771	-4.772548	0.000000	-10.000000	0.775000	-30.416666	226.666672	1023.000000	1023.000000	2046.000000
12.980000	-0.029473	-17.418415	-3.870390	-3.375957	-5.251513	-4.920555	0.000000	-10.000000	0.750000	-29.933332	216.500000	1023.000000	1023.000000	2046.000000
13.000000	-0.030683	-18.133492	-4.224432	-3.393081	-5.445648	-5.070331	0.000000	-10.000000	0.725000	-29.600000	206.500000	1023.000000	1023.000000	2046.000000
13.020000	-0.031792	-18.789297	-4.565058	-3.473845	-5.581686	-5.168708	0.000000	-10.000000	0.700000	-29.083334	196.500000	1023.000000	1023.000000	2046.000000
13.040000	-0.032739	-19.348715	-4.842750	-3.613116	-5.730072	-5.162778	0.000000	-10.000000	0.675000	-28.566668	186.833328	1023.000000	1023.000000	2046.000000
13.060000	-0.033480	-19.786692	-5.053409	-3.655717	-5.849250	-5.228314	0.000000	-10.000000	0.658333	-27.950001	177.333328	1023.000000	1023.000000	2046.000000
13.080000	-0.034164	-20.191042	-5.226115	-3.748616	-5.946546	-5.269765	0.000000	-10.000000	0.616667	-27.116667	168.166672	1023.000000	1023.000000	2046.000000
13.100000	-0.034584	-20.439350	-5.327055	-3.878897	-6.009770	-5.223629	0.000000	-10.000000	0.591667	-26.300001	159.000000	1023.000000	1023.000000	2046.000000
13.120000	-0.034987	-20.677423	-5.332946	-4.059937	-6.099006	-5.185534	0.000000	-10.000000	0.558333	-25.433334	150.333328	1023.000000	1023.000000	2046.000000
13.140000	-0.034959	-20.661037	-5.261896	-4.216438	-6.153239	-5.029464	0.000000	-10.000000	0.558333	-25.000000	141.666672	1023.000000	1023.000000	2046.000000
13.160000	-0.034995	-20.682125	-5.201482	-4.383689	-6.165259	-4.931695	0.000000	-10.000000	0.550000	-24.783335	133.333328	1023.000000	1023.000000	2046.000000
13.180000	-0.034965	-20.664589	-5.187435	-4.567135	-6.115678	-4.794343	0.000000	-10.000000	0.541667	-24.916668	125.000000	1023.000000	1023.000000	2046.000000
13.200000	-0.034866	-20.605930	-5.196282	-4.743838	-5.966310	-4.699500	0.000000	-10.000000	0.525000	-24.833334	116.833336	1023.000000	1023.000000	2046.000000
13.220000	-0.035523	-20.994238	-5.206804	-4.954978	-6.030856	-4.801600	0.000000	-10.000000	0.508333	-24.433334	108.500000	1023.000000	1023.000000	2046.000000
13.240000	-0.036610	-21.636425	-5.264084	-5.282431	-6.110204	-4.979705	0.000000	-10.000000	0.500000	-23.850000	100.166664	1023.000000	1023.000000	2046.000000
13.260000	-0.037937	-22.420494	-5.249750	-5.662255	-6.282889	-5.225599	0.000000	-10.000000	0.475000	-23.133333	92.333336	1023.000000	1023.000000	2046.000000
13.280000	-0.039231	-23.185289	-5.235172	-6.073377	-6.474802	-5.401939	0.000000	-10.000000	0.450000	-22.549999	84.666664	1023.000000	1023.000000	2046.000000
13.300000	-0.040332	-23.836260	-5.248581	-6.406912	-6.592131	-5.588636	0.000000	-10.000000	0.416667	-21.783333	77.333336	1023.000000	1023.000000	2046.000000
13.320000	-0.041340	-24.432222	-5.244302	-6.629463	-6.773052	-5.785405	0.000000	-10.000000	0.400000	-20.883333	69.833336	1023.000000	1023.000000	2046.000000
13.340000	-0.042149	-24.910339	-5.280500	-6.803758	-6.937551	-5.888530	0.000000	-10.000000	0.375000	-19.866667	63.000000	1023.000000	1023.000000	2046.000000
13.360000	-0.042793	-25.290861	-5.373104	-6.950999	-7.008437	-5.958323	0.000000	-10.000000	0.358333	-18.900000	56.166668	1023.000000	1023.000000	2046.000000
13.380000	-0.043436	-25.670401	-5.440054	-7.087017	-7.118365	-6.024963	0.000000	-10.000000	0.325000	-18.083334	49.833332	1023.000000	1023.000000	2046.000000
13.400000	-0.043910	-25.950703	-5.476933	-7.176626	-7.225857	-6.071287	0.000000	-10.000000	0.300000	-17.500000	43.666668	1023.000000	1023.000000	2046.000000
13.420000	-0.044041	-26.028002	-5.491199	-7.209460	-7.238224	-6.089118	0.000000	-10.000000	0.283333	-17.016666	38.000000	1023.000000	1023.000000	2046.000000
13.440000	-0.044079	-26.050768	-5.472315	-7.257623	-7.287677	-6.033152	0.000000	-10.000000	0.275000	-16.633333	32.333332	1023.000000	1023.000000	2046.000000
13.460000	-0.043853	-25.916939	-5.508068	-7.259126	-7.203061	-5.946685	0.000000	-10.000000	0.275000	-16.166668	26.833334	1023.000000	1023.000000	2046.000000
13.480000	-0.043627	-25.783770	-5.515805	-7.277299	-7.141907	-5.848759	0.000000	-10.000000	0.258333	-15.466667	21.333334	1023.000000	1023.000000	2046.000000
13.500000	-0.043373	-25.633265	-5.406116	-7.269329	-7.155228	-5.802591	0.000000	-10.000000	0.258333	-14.883333	16.166666	1023.000000	1023.000000	2046.000000
13.520000	-0.043071	-25.455112	-5.350904	-7.231388	-7.142486	-5.730334	0.000000	-10.000000	0.233333	-14.200001	11.166667	1023.000000	1023.000000	2046.000000
13.540000	-0.042762	-25.272633	-5.320029	-7.191055	-7.089203	-5.672344	0.000000	-10.000000	0.208333	-13.450001	6.500000	1023.000000	1023.000000	2046.000000
13.560000	-0.042399	-25.057978	-5.270979	-7.129256	-7.057057	-5.600687	0.000000	-10.000000	0.166667	-12.600000	2.500000	1023.000000	1023.000000	2046.000000
13.580000	-0.042029	-24.838902	-5.226171	-7.070359	-7.016358	-5.526014	0.000000	-10.000000	0.150000	-11.616667	-1.333333	1023.000000	1023.000000	2046.000000
13.600000	-0.041781	-24.692429	-5.155725	-7.066905	-7.009356	-5.460443	0.000000	-10.000000	0.133333	-10.766666	-5.000000	1023.000000	1023.000000	2046.000000
13.620000	-0.040997	-24.228998	-5.030476	-6.938539	-6.896113	-5.363870	0.000000	-10.000000	0.125000	-9.750000	-8.666667	1023.000000	1023.000000	2046.000000
13.640000	-0.040458	-23.910818	-5.027750	-6.828162	-6.759433	-5.295472	0.000000	-10.000000	0.108333	-8.766666	-12.000000	1023.000000	1023.000000	2046.000000
13.660000	-0.040420	-23.888258	-5.007598	-6.836464	-6.826299	-5.217896	0.000000	-10.000000	0.100000	-7.650000	-14.833333	1023.000000	1023.000000	2046.000000
13.680000	-0.040983	-24.220758	-5.119754	-6.840899	-6.866446	-5.393660	0.000000	-10.000000	0.100000	-6.583333	-17.333334	1023.000000	1023.000000	2046.000000
13.700000	-0.041466	-24.506126	-5.121871	-6.919696	-6.977531	-5.487028	0.000000	-10.000000	0.083333	-5.533333	-19.500000	1023.000000	1023.000000	2046.000000
13.720000	-0.041641	-24.609806	-5.168074	-6.940342	-6.991498	-5.509894	0.000000	-10.000000	0.066667	-4.683333	-21.500000	1023.000000	1023.000000	2046.000000
13.740000	-0.041152	-24.321054	-5.167144	-6.766529	-6.904036	-5.483346	0.000000	-10.000000	0.058333	-3.983333	-23.166666	1023.000000	1023.000000	2046.000000
13.760000	-0.040330	-23.835264	-5.193099	-6.504105	-6.796261	-5.341799	0.000000	-10.000000	0.058333	-3.600000	-24.500000	1023.000000	1023.000000	2046.000000
13.780000	-0.040256	-23.791019	-5.336972	-6.454687	-6.728852	-5.270508	0.000000	-10.000000	0.058333	-3.316667	-25.666666	1023.000000	1023.000000	2046.000000
13.800000	-0.041014	-24.239223	-5.504425	-6.499547	-6.887985	-5.347266	0.000000	-10.000000	0.050000	-2.733333	-26.833334	1023.000000	1023.000000	2046.000000
13.820000	-0.042573	-25.160769	-5.753202	-6.557184	-7.170811	-5.679571	0.000000	-10.000000	0.050000	-0.733333	-27.666666	1023.000000	1023.000000	2046.000000
13.840000	-0.044909	-26.541208	-6.097298	-6.706021	-7.527150	-6.210740	0.000000	-10.000000	0.041667	1.700000	-28.000000	1023.000000	1023.000000	2046.000000
13.860000	-0.047867	-28.289671	-6.602915	-6.914531	-7.942521	-6.829703	0.000000	-10.000000	0.025000	4.916667	-28.000000	1023.000000	1023.000000	2046.000000
13.880000	-0.049950	-29.520428	-7.059269	-7.101027	-8.318439	-7.041693	0.000000	-10.000000	0.008333	7.216667	-28.000000	1023.000000	1023.000000	2046.000000
13.900000	-0.050938	-30.104553	-7.412065	-7.147404	-8.414512	-7.130573	0.000000	-10.000000	0.000000	8.633333	-28.000000	1023.000000	1023.000000	2046.000000
13.920000	-0.051177	-30.245773	-7.627097	-7.081465	-8.405451	-7.131762	0.000000	-10.000000	0.016667	8.250000	-28.000000	1023.000000	1023.000000	2046.000000
13.940000	-0.051349	-30.347136	-7.770051	-7.019944	-8.389948	-7.167192	0.000000	-10.000000	0.033333	6.800000	-28.000000	1023.000000	1023.000000	2046.000000
13.960000	-0.051383	-30.367580	-7.940888	-6.915198	-8.349809	-7.161686	0.000000	-10.000000	0.050000	5.183333	-28.000000	1023.000000	1023.000000	2046.000000
13.980000	-0.051310	-30.324022	-8.068113	-6.837260	-8.323199	-7.095450	0.000000	-10.000000	0.050000	4.050000	-28.000000	1023.000000	1023.000000	2046.000000
14.000000	-0.051130	-30.218052	-8.106274	-6.732408	-8.330397	-7.048974	0.000000	-10.000000	0.050000	3.500000	-28.000000	1023.000000	1023.000000	2046.000000
14.020000	-0.050776	-30.008554	-8.105256	-6.658359	-8.276737	-6.968203	0.000000	-10.000000	0.041667	3.700000	-28.000000	1023.000000	1023.000000	2046.000000
14.040000	-0.050337	-29.749380	-8.100854	-6.590515	-8.175317	-6.882695	0.000000	-10.000000	0.025000	4.450000	-28.000000	1023.000000	1023.000000	2046.000000
14.060000	-0.049662	-29.350368	-7.990703	-6.549968	-8.070580	-6.739118	0.000000	-10.000000	0.000000	5.816667	-11.666667	1023.000000	1023.000000	2046.000000
14.080000	-0.048631	-28.740856	-7.841966	-6.516214	-7.883263	-6.499413	0.000000	-10.000000	-0.008333	7.966667	6.166667	1023.000000	1023.000000	2046.000000
14.100000	-0.047288	-27.947054	-7.538789	-6.513299	-7.671943	-6.223022	0.000000	-10.000000	-0.008333	9.650000	24.000000	1023.000000	1023.000000	2046.000000
14.120000	-0.045807	-27.072191	-7.274378	-6.500108	-7.344260	-5.953445	0.000000	-10.000000	-0.016667	10.983334	26.666666	1023.000000	1023.000000	2046.000000
14.140000	-0.044445	-26.266891	-6.993588	-6.527226	-7.042652	-5.703424	0.000000	-10.000000	-0.050000	11.833333	28.833334	1023.000000	1023.000000	2046.000000
14.160000	-0.042982	-25.402607	-6.753662	-6.535724	-6.625886	-5.487335	0.000000	-10.000000	-0.125000	13.783334	32.500000	1023.000000	1023.000000	2046.000000
14.180000	-0.041790	-24.697769	-6.500213	-6.592931	-6.293377	-5.311248	0.000000	-10.000000	-0.175000	16.283335	36.666668	1023.000000	1023.000000	2046.000000
14.200000	-0.041130	-24.308041	-6.263406	-6.736381	-6.094263	-5.213991	0.000000	-10.000000	-0.250000	18.900002	41.833332	1023.000000	1023.000000	2046.000000
14.220000	-0.040598	-23.993256	-6.031834	-6.834006	-5.897186	-5.230229	0.000000	-10.000000	-0.300000	21.016666	47.666668	1023.000000	1023.000000	2046.000000
14.240000	-0.040157	-23.732819	-5.828488	-6.874163	-5.736602	-5.293565	0.000000	-10.000000	-0.375000	23.049999	54.333332	1023.000000	1023.000000	2046.000000
14.260000	-0.039807	-23.526031	-5.654974	-6.937462	-5.629939	-5.303658	0.000000	-10.000000	-0.441667	24.966667	61.666668	1023.000000	1023.000000	2046.000000
14.280000	-0.039176	-23.152864	-5.470347	-6.940591	-5.511113	-5.230814	0.000000	-10.000000	-0.491667	26.950001	69.666664	1023.000000	1023.000000	2046.000000
14.300000	-0.038112	-22.524256	-5.212858	-6.832856	-5.336822	-5.141719	0.000000	-10.000000	-0.558333	28.733334	78.333336	1023.000000	1023.000000	2046.000000
14.320000	-0.037036	-21.888050	-5.032722	-6.700543	-5.147562	-5.007223	0.000000	-10.000000	-0.600000	30.283333	87.666664	1023.000000	1023.000000	2046.000000
14.340000	-0.035609	-21.045010	-4.824973	-6.552261	-4.877888	-4.789888	0.000000	-10.000000	-0.650000	31.283333	97.500000	1023.000000	1023.000000	2046.000000
14.360000	-0.034145	-20.179556	-4.610437	-6.352925	-4.641196	-4.574998	0.000000	-10.000000	-0.691667	32.116669	107.833336	1023.000000	1023.000000	2046.000000
14.380000	-0.032354	-19.121422	-4.346765	-6.135364	-4.343705	-4.295588	0.000000	-10.000000	-0.725000	32.916668	118.333336	1023.000000	1023.000000	2046.000000
14.400000	-0.030258	-17.882763	-4.074160	-5.848879	-3.952477	-4.007246	0.000000	-10.000000	-0.758333	33.866669	129.333328	1023.000000	1023.000000	2046.000000
14.420000	-0.028097	-16.605274	-3.741680	-5.559811	-3.586205	-3.717578	0.000000	-10.000000	-0.783333	34.650002	140.500000	1023.000000	1023.000000	2046.000000
14.440000	-0.025727	-15.204607	-3.382476	-5.274933	-3.201229	-3.345969	0.000000	-10.000000	-0.825000	35.350002	152.000000	1023.000000	1023.000000	2046.000000
14.460000	-0.023402	-13.830448	-3.039996	-4.968674	-2.827607	-2.994171	0.000000	-10.000000	-0.866667	36.250000	163.500000	1023.000000	1023.000000	2046.000000
14.480000	-0.020853	-12.324391	-2.675377	-4.672523	-2.400057	-2.576433	0.000000	-10.000000	-0.891667	36.799999	175.500000	1023.000000	1023.000000	2046.000000
14.500000	-0.018378	-10.861387	-2.343627	-4.340164	-1.965801	-2.211796	0.000000	-10.000000	-0.916667	37.666668	187.666672	1023.000000	1023.000000	2046.000000
14.520000	-0.015879	-9.384282	-1.920887	-3.988091	-1.611201	-1.864103	0.000000	-10.000000	-0.958333	38.083336	200.166672	1023.000000	1023.000000	2046.000000
14.540000	-0.013449	-7.948388	-1.575116	-3.661835	-1.205047	-1.506390	0.000000	-10.000000	-0.983333	38.916668	212.666672	1023.000000	1023.000000	2046.000000
14.560000	-0.011034	-6.520831	-1.174291	-3.345841	-0.846511	-1.154187	0.000000	-10.000000	-1.008333	39.366669	225.500000	1023.000000	1023.000000	2046.000000
14.580000	-0.008777	-5.187206	-0.826723	-3.031707	-0.475478	-0.853299	0.000000	-10.000000	-1.016667	39.950001	238.666672	1023.000000	1023.000000	2046.000000
14.600000	-0.006566	-3.880466	-0.494232	-2.741831	-0.092511	-0.551893	0.000000	-10.000000	-1.041667	40.116669	252.000000	1023.000000	1023.000000	2046.000000
14.620000	-0.004610	-2.724586	-0.178245	-2.357838	0.163923	-0.352426	0.000000	-10.000000	-1.066667	40.483334	265.333344	1023.000000	1023.000000	2046.000000
14.640000	-0.003501	-2.069012	-0.010308	-2.090480	0.314944	-0.283169	0.000000	-10.000000	-1.091667	40.716667	278.833344	1023.000000	1023.000000	2046.000000
14.660000	-0.003013	-1.780736	0.124963	-1.939471	0.375429	-0.341658	0.000000	-10.000000	-1.100000	41.366669	292.166656	1023.000000	1023.000000	2046.000000
14.680000	-0.002641	-1.560781	0.188721	-1.856540	0.514073	-0.407036	0.000000	-10.000000	-1.100000	41.466667	305.833344	1023.000000	1023.000000	2046.000000
14.700000	-0.001716	-1.014401	0.364800	-1.723182	0.629011	-0.285030	0.000000	-10.000000	-1.108333	41.466667	319.500000	1023.000000	1023.000000	2046.000000
14.720000	0.000211	0.124879	0.667624	-1.404829	0.891306	-0.029222	0.000000	-10.000000	-1.116667	41.183334	333.500000	1023.000000	1023.000000	2046.000000
14.740000	0.003061	1.809121	1.007803	-0.926996	1.298342	0.429972	0.000000	-10.000000	-1.100000	40.950001	347.500000	1023.000000	1023.000000	2046.000000
14.760000	0.005845	3.454287	1.271044	-0.338230	1.628417	0.893056	0.000000	-10.000000	-1.050000	40.683334	361.166656	1023.000000	1023.000000	2046.000000
14.780000	0.007301	4.315153	1.286159	-0.001741	1.933717	1.097018	0.000000	-10.000000	-1.016667	40.200001	374.833344	1023.000000	1023.000000	2046.000000
14.800000	0.007794	4.606094	1.293169	0.231328	2.114048	0.967549	0.000000	-10.000000	-0.983333	39.816666	388.166656	1023.000000	1023.000000	2046.000000
14.820000	0.006383	3.772289	1.121873	0.264973	1.893577	0.491866	0.000000	-10.000000	-0.975000	39.650002	401.666656	1023.000000	1023.000000	2046.000000
14.840000	0.004188	2.475260	0.750320	0.209144	1.516544	-0.000748	0.000000	-10.000000	-0.958333	39.400002	414.833344	1023.000000	1023.000000	2046.000000
14.860000	0.002835	1.675522	0.498790	0.185416	1.175548	-0.184232	0.000000	-10.000000	-0.941667	39.133335	428.000000	1023.000000	1023.000000	2046.000000
14.880000	0.002525	1.492231	0.279615	0.225600	1.159209	-0.172192	0.000000	-10.000000	-0.916667	38.549999	441.000000	1023.000000	1023.000000	2046.000000
14.900000	0.003106	1.835379	0.233293	0.361445	1.297432	-0.056791	0.000000	-10.000000	-0.908333	38.183334	454.000000	1023.000000	1023.000000	2046.000000
14.920000	0.004017	2.373958	0.306124	0.578325	1.433231	0.056278	0.000000	-10.000000	-0.900000	37.916668	466.833344	1023.000000	1023.000000	2046.000000
14.940000	0.005124	3.028186	0.353585	0.902475	1.615701	0.156425	0.000000	-10.000000	-0.866667	37.433334	479.500000	1023.000000	1023.000000	2046.000000
14.960000	0.006254	3.696149	0.425262	1.225520	1.782577	0.262789	0.000000	-10.000000	-0.816667	36.700001	492.166656	1023.000000	1023.000000	2046.000000
14.980000	0.007463	4.410553	0.573752	1.482931	1.915071	0.438799	0.000000	-10.000000	-0.775000	35.900002	504.666656	1023.000000	1023.000000	2046.000000
15.000000	0.008673	5.125597	0.738080	1.664325	2.064631	0.658562	0.000000	-10.000000	-0.758333	35.216667	517.000000	1023.000000	1023.000000	2046.000000
15.020000	0.009918	5.861285	0.919672	1.899839	2.191812	0.849962	0.000000	-10.000000	-0.725000	34.616665	528.666687	1023.000000	1023.000000	2046.000000
15.040000	0.011309	6.683786	1.072139	2.114894	2.442470	1.054283	0.000000	-10.000000	-0.691667	33.700001	540.333313	1023.000000	1023.000000	2046.000000
15.060000	0.012683	7.495772	1.315509	2.254048	2.619322	1.306893	0.000000	-10.000000	-0.633333	32.799999	551.666687	1023.000000	1023.000000	2046.000000
15.080000	0.014235	8.412892	1.606972	2.348668	2.855239	1.602013	0.000000	-10.000000	-0.583333	31.700001	562.833313	1023.000000	1023.000000	2046.000000
15.100000	0.015995	9.453194	1.935245	2.495424	3.123828	1.898697	0.000000	-10.000000	-0.508333	30.366667	573.500000	1023.000000	1023.000000	2046.000000
15.120000	0.017848	10.548349	2.276482	2.741932	3.387433	2.142503	0.000000	-10.000000	-0.441667	28.700001	583.833313	1023.000000	1023.000000	2046.000000
15.140000	0.019446	11.492723	2.642755	2.818947	3.617720	2.413300	0.000000	-10.000000	-0.358333	26.833334	593.666687	1023.000000	1023.000000	2046.000000
15.160000	0.020754	12.265588	2.908199	2.853647	3.873507	2.630235	0.000000	-10.000000	-0.291667	24.766666	603.000000	1023.000000	1023.000000	2046.000000
15.180000	0.021745	12.851240	3.270068	2.826765	4.011133	2.743275	0.000000	-10.000000	-0.208333	22.483334	611.666687	1023.000000	1023.000000	2046.000000
15.200000	0.022090	13.055187	3.488730	2.631766	4.141943	2.792749	0.000000	-10.000000	-0.141667	19.716667	619.666687	1023.000000	1023.000000	2046.000000
15.220000	0.022127	13.076984	3.654075	2.497326	4.203395	2.722188	0.000000	-10.000000	-0.075000	16.600000	626.666687	1023.000000	1023.000000	2046.000000
15.240000	0.021867	12.923419	3.719964	2.366148	4.236299	2.601007	0.000000	-10.000000	-0.016667	13.016666	632.666687	1023.000000	1023.000000	2046.000000
15.260000	0.021649	12.794497	3.867353	2.253862	4.142124	2.531159	0.000000	-10.000000	0.033333	8.983334	637.666687	1023.000000	1023.000000	2046.000000
15.280000	0.021670	12.806835	3.983981	2.223408	4.144512	2.454934	0.000000	-10.000000	0.075000	4.150000	641.333313	1023.000000	1023.000000	2046.000000
15.300000	0.021661	12.801561	4.136591	2.187928	4.034534	2.442508	0.000000	-10.000000	0.100000	-0.166667	643.333313	1023.000000	1023.000000	2046.000000
15.320000	0.021313	12.596028	4.150910	2.127814	3.920871	2.396433	0.000000	-10.000000	0.108333	-4.166667	644.000000	1023.000000	1023.000000	2046.000000
15.340000	0.020943	12.377571	4.021097	2.074389	3.883935	2.398150	0.000000	-10.000000	0.133333	-7.533334	644.000000	1023.000000	1023.000000	2046.000000
15.360000	0.020880	12.340287	3.970008	2.029669	3.842811	2.497798	0.000000	-10.000000	0.175000	-10.916667	644.000000	1023.000000	1023.000000	2046.000000
15.380000	0.020703	12.235456	3.861792	2.070373	3.848835	2.454455	0.000000	-10.000000	0.241667	-13.766667	644.000000	1023.000000	1023.000000	2046.000000
15.400000	0.020618	12.185300	3.842014	2.032694	3.799547	2.511045	0.000000	-10.000000	0.283333	-15.766667	644.000000	1023.000000	1023.000000	2046.000000
15.420000	0.020736	12.255228	3.843085	2.072038	3.813442	2.526663	0.000000	-10.000000	0.316667	-17.300001	636.166687	1023.000000	1023.000000	2046.000000
15.440000	0.020996	12.408748	3.903834	2.080074	3.811052	2.613788	0.000000	-10.000000	0.350000	-18.450001	626.333313	1023.000000	1023.000000	2046.000000
15.460000	0.021197	12.527476	3.902267	2.117805	3.849363	2.658041	0.000000	-10.000000	0.383333	-19.600000	614.333313	1023.000000	1023.000000	2046.000000
15.480000	0.021244	12.555123	3.969590	2.092764	3.790197	2.702572	0.000000	-10.000000	0.416667	-20.750000	607.833313	1023.000000	1023.000000	2046.000000
15.500000	0.021202	12.530162	3.987423	2.117933	3.750771	2.674035	0.000000	-10.000000	0.450000	-21.933334	601.000000	1023.000000	1023.000000	2046.000000
15.520000	0.021004	12.413622	3.997372	2.094831	3.687230	2.634190	0.000000	-10.000000	0.500000	-23.116667	593.666687	1023.000000	1023.000000	2046.000000
15.540000	0.020958	12.386248	4.065802	2.074256	3.635902	2.610288	0.000000	-10.000000	0.566667	-24.650000	586.000000	1023.000000	1023.000000	2046.000000
15.560000	0.020992	12.406157	4.054058	2.157662	3.645038	2.549398	0.000000	-10.000000	0.633333	-26.400000	577.666687	1023.000000	1023.000000	2046.000000
15.580000	0.020555	12.147978	4.031890	2.147644	3.480114	2.488329	0.000000	-10.000000	0.716667	-28.400000	568.833313	1023.000000	1023.000000	2046.000000
15.600000	0.019372	11.448849	3.880174	2.022390	3.281650	2.264636	0.000000	-10.000000	0.833333	-31.233334	555.666687	1023.000000	1023.000000	2046.000000
15.620000	0.017826	10.535148	3.722297	1.768700	3.012213	2.031938	0.000000	-10.000000	0.933333	-33.466667	545.500000	1023.000000	1023.000000	2046.000000
15.640000	0.016482	9.740753	3.617471	1.602794	2.732980	1.787509	0.000000	-10.000000	1.050000	-35.700001	534.666687	1023.000000	1023.000000	2046.000000
15.660000	0.015586	9.211419	3.483717	1.502608	2.561175	1.663919	0.000000	-10.000000	1.133333	-37.216667	526.666687	1023.000000	1023.000000	2046.000000
15.680000	0.014874	8.790579	3.323200	1.559069	2.278844	1.629465	0.000000	-10.000000	1.250000	-39.166668	514.333313	1023.000000	1023.000000	2046.000000
15.700000	0.013446	7.946757	2.986878	1.539499	1.909760	1.510621	0.000000	-10.000000	1.358333	-40.750000	501.166656	1023.000000	1023.000000	2046.000000
15.720000	0.010860	6.417998	2.466987	1.333006	1.490457	1.127548	0.000000	-10.000000	1.425000	-41.716667	487.500000	1023.000000	1023.000000	2046.000000
15.740000	0.007676	4.536612	2.081011	1.011074	0.898859	0.545667	0.000000	-10.000000	1.475000	-42.366669	473.500000	1023.000000	1023.000000	2046.000000
15.760000	0.003558	2.102926	1.531151	0.567931	0.299025	-0.295182	0.000000	-10.000000	1.441667	-42.416668	459.500000	1023.000000	1023.000000	2046.000000
15.780000	-0.000939	-0.555004	0.990941	0.151788	-0.485496	-1.212236	0.000000	-10.000000	1.408333	-42.349998	445.500000	1023.000000	1023.000000	2046.000000
15.800000	-0.004959	-2.931000	0.377491	-0.180053	-1.253587	-1.874851	0.000000	-10.000000	1.358333	-41.750000	431.500000	1023.000000	1023.000000	2046.000000
15.820000	-0.007767	-4.590298	-0.147260	-0.483092	-1.725801	-2.234146	0.000000	-10.000000	1.316667	-41.400002	417.500000	1023.000000	1023.000000	2046.000000
15.840000	-0.009862	-5.828369	-0.519427	-0.665810	-2.121284	-2.521847	0.000000	-10.000000	1.300000	-40.733334	403.500000	1023.000000	1023.000000	2046.000000
15.860000	-0.011641	-6.879585	-0.870723	-0.782739	-2.429060	-2.797062	0.000000	-10.000000	1.283333	-40.483334	394.166656	1023.000000	1023.000000	2046.000000
15.880000	-0.013338	-7.882904	-1.290682	-0.919613	-2.661911	-3.010697	0.000000	-10.000000	1.291667	-40.066666	380.666656	1023.000000	1023.000000	2046.000000
15.900000	-0.014758	-8.722241	-1.608717	-1.005088	-2.932260	-3.176177	0.000000	-10.000000	1.283333	-39.733334	367.500000	1023.000000	1023.000000	2046.000000
15.920000	-0.016088	-9.508239	-1.898213	-1.101433	-3.195304	-3.313288	0.000000	-10.000000	1.258333	-39.299999	349.833344	1023.000000	1023.000000	2046.000000
15.940000	-0.017228	-10.181824	-2.228822	-1.154290	-3.330570	-3.468141	0.000000	-10.000000	1.225000	-38.933334	336.833344	1023.000000	1023.000000	2046.000000
15.960000	-0.018418	-10.885096	-2.472865	-1.287720	-3.555103	-3.569407	0.000000	-10.000000	1.158333	-38.400002	323.833344	1023.000000	1023.000000	2046.000000
15.980000	-0.019355	-11.439078	-2.677303	-1.450055	-3.712351	-3.599369	0.000000	-10.000000	1.116667	-37.716667	311.000000	1023.000000	1023.000000	2046.000000
16.000000	-0.020299	-11.996812	-2.809848	-1.632779	-3.901063	-3.653122	0.000000	-10.000000	1.083333	-36.950001	298.333344	1023.000000	1023.000000	2046.000000
16.020000	-0.020997	-12.409442	-2.869097	-1.854137	-4.022574	-3.663633	0.000000	-10.000000	1.075000	-36.333332	286.000000	1023.000000	1023.000000	2046.000000
16.040001	-0.021350	-12.618043	-2.879058	-2.105958	-4.113048	-3.519980	0.000000	-10.000000	1.066667	-36.166668	274.000000	1023.000000	1023.000000	2046.000000
16.059999	-0.021591	-12.760142	-2.893332	-2.317781	-4.128164	-3.420865	0.000000	-10.000000	1.058333	-35.983334	262.000000	1023.000000	1023.000000	2046.000000
16.080000	-0.022052	-13.032754	-2.974934	-2.535361	-4.170194	-3.352266	0.000000	-10.000000	1.033333	-35.983334	250.000000	1023.000000	1023.000000	2046.000000
16.100000	-0.022869	-13.515327	-3.099229	-2.726875	-4.245726	-3.443497	0.000000	-10.000000	1.000000	-35.500000	238.000000	1023.000000	1023.000000	2046.000000
16.120001	-0.023810	-14.071983	-3.245126	-3.018319	-4.277729	-3.530810	0.000000	-10.000000	0.966667	-35.099998	226.000000	1023.000000	1023.000000	2046.000000
16.139999	-0.025403	-15.013402	-3.310172	-3.378245	-4.537931	-3.787053	0.000000	-10.000000	0.941667	-34.416668	214.333328	1023.000000	1023.000000	2046.000000
16.160000	-0.026880	-15.886002	-3.338964	-3.854706	-4.701849	-3.990482	0.000000	-10.000000	0.900000	-33.766666	202.833328	1023.000000	1023.000000	2046.000000
16.180000	-0.028512	-16.850571	-3.401588	-4.266092	-4.953531	-4.229361	0.000000	-10.000000	0.850000	-32.700001	191.666672	1023.000000	1023.000000	2046.000000
16.200001	-0.029841	-17.635841	-3.438120	-4.597492	-5.164929	-4.435302	0.000000	-10.000000	0.816667	-31.666666	180.666672	1023.000000	1023.000000	2046.000000
16.219999	-0.030954	-18.293871	-3.484591	-4.833576	-5.360939	-4.614765	0.000000	-10.000000	0.775000	-30.750000	170.000000	1023.000000	1023.000000	2046.000000
16.240000	-0.032133	-18.990618	-3.603990	-5.053338	-5.548126	-4.785163	0.000000	-10.000000	0.733333	-29.966667	159.666672	1023.000000	1023.000000	2046.000000
16.260000	-0.033049	-19.531885	-3.673231	-5.262089	-5.741696	-4.854869	0.000000	-10.000000	0.691667	-29.200001	149.666672	1023.000000	1023.000000	2046.000000
16.280001	-0.033809	-19.981380	-3.828936	-5.420883	-5.791679	-4.939883	0.000000	-10.000000	0.666667	-28.450001	140.000000	1023.000000	1023.000000	2046.000000
16.299999	-0.034391	-20.325064	-3.949207	-5.533054	-5.886653	-4.956149	0.000000	-10.000000	0.658333	-27.816668	130.500000	1023.000000	1023.000000	2046.000000
16.320000	-0.034819	-20.578001	-3.942530	-5.642619	-6.012843	-4.980010	0.000000	-10.000000	0.616667	-27.300001	121.166664	1023.000000	1023.000000	2046.000000
16.340000	-0.035085	-20.735012	-3.966616	-5.748216	-6.053755	-4.966426	0.000000	-10.000000	0.583333	-26.550001	112.000000	1023.000000	1023.000000	2046.000000
16.360001	-0.035170	-20.785578	-4.092216	-5.806316	-5.986505	-4.900542	0.000000	-10.000000	0.541667	-25.916668	103.166664	1023.000000	1023.000000	2046.000000
16.379999	-0.035288	-20.855272	-4.110297	-5.852138	-6.051745	-4.841092	0.000000	-10.000000	0.516667	-24.966667	94.500000	1023.000000	1023.000000	2046.000000
16.400000	-0.035317	-20.872526	-4.088035	-5.867352	-6.100445	-4.816695	0.000000	-10.000000	0.483333	-24.016666	86.166664	1023.000000	1023.000000	2046.000000
16.420000	-0.035296	-20.860073	-4.108648	-5.872244	-6.101995	-4.777185	0.000000	-10.000000	0.441667	-22.983334	78.166664	1023.000000	1023.000000	2046.000000
16.440001	-0.035317	-20.872362	-4.111387	-5.886990	-6.129423	-4.744563	0.000000	-10.000000	0.408333	-21.950001	70.500000	1023.000000	1023.000000	2046.000000
16.459999	-0.035299	-20.861444	-4.110746	-5.888099	-6.161769	-4.700831	0.000000	-10.000000	0.375000	-20.900000	63.166668	1023.000000	1023.000000	2046.000000
16.480000	-0.035180	-20.791306	-4.130717	-5.862603	-6.162202	-4.635783	0.000000	-10.000000	0.358333	-19.666666	56.166668	1023.000000	1023.000000	2046.000000
16.500000	-0.035151	-20.773983	-4.192130	-5.922983	-6.155882	-4.502988	0.000000	-10.000000	0.325000	-18.450001	49.666668	1023.000000	1023.000000	2046.000000
16.520000	-0.035044	-20.710842	-4.181331	-5.893525	-6.145204	-4.490783	0.000000	-10.000000	0.291667	-17.500000	43.500000	1023.000000	1023.000000	2046.000000
16.540001	-0.034981	-20.674042	-4.206779	-5.902861	-6.105894	-4.458508	0.000000	-10.000000	0.258333	-16.616667	37.666668	1023.000000	1023.000000	2046.000000
16.559999	-0.034845	-20.593603	-4.217145	-5.825970	-6.055587	-4.494900	0.000000	-10.000000	0.241667	-15.866667	32.000000	1023.000000	1023.000000	2046.000000
16.580000	-0.034835	-20.587315	-4.193558	-5.809127	-6.096654	-4.487974	0.000000	-10.000000	0.233333	-14.883333	26.833334	1023.000000	1023.000000	2046.000000
16.600000	-0.035448	-20.949652	-4.286570	-5.873765	-6.231250	-4.558066	0.000000	-10.000000	0.216667	-13.933333	21.833334	1023.000000	1023.000000	2046.000000
16.620001	-0.036472	-21.554880	-4.408325	-6.005650	-6.418069	-4.722836	0.000000	-10.000000	0.183333	-12.883333	17.333334	1023.000000	1023.000000	2046.000000
16.639999	-0.037694	-22.277431	-4.527448	-6.165625	-6.660427	-4.923932	0.000000	-10.000000	0.158333	-11.866667	13.000000	1023.000000	1023.000000	2046.000000
16.660000	-0.038293	-22.630964	-4.660948	-6.255421	-6.738807	-4.975789	0.000000	-10.000000	0.133333	-10.950001	9.000000	1023.000000	1023.000000	2046.000000
16.680000	-0.038267	-22.615700	-4.766370	-6.139148	-6.692237	-5.017944	0.000000	-10.000000	0.133333	-10.300000	5.333333	1023.000000	1023.000000	2046.000000
16.700001	-0.037796	-22.337261	-4.799809	-5.933014	-6.660732	-4.943707	0.000000	-10.000000	0.125000	-9.900001	2.166667	1023.000000	1023.000000	2046.000000
16.719999	-0.037639	-22.244707	-4.897765	-5.926872	-6.567570	-4.852500	0.000000	-10.000000	0.125000	-9.683333	-0.833333	1023.000000	1023.000000	2046.000000
16.740000	-0.038159	-22.552021	-5.104120	-5.913642	-6.579980	-4.954280	0.000000	-10.000000	0.108333	-9.283334	-3.833333	1023.000000	1023.000000	2046.000000
16.760000	-0.039681	-23.451550	-5.344185	-6.062261	-6.825169	-5.219934	0.000000	-10.000000	0.091667	-7.950000	-6.833333	1023.000000	1023.000000	2046.000000
16.780001	-0.042088	-24.874287	-5.715435	-6.213956	-7.188324	-5.756571	0.000000	-10.000000	0.066667	-5.033334	-9.333333	1023.000000	1023.000000	2046.000000
16.799999	-0.045034	-26.615107	-6.241655	-6.459322	-7.610106	-6.304023	0.000000	-10.000000	0.066667	-1.183333	-11.000000	1023.000000	1023.000000	2046.000000
16.820000	-0.047631	-28.149717	-6.804394	-6.664929	-8.032621	-6.647773	0.000000	-10.000000	0.058333	1.566667	-11.833333	1023.000000	1023.000000	2046.000000
16.840000	-0.049001	-28.959623	-7.174909	-6.746853	-8.259178	-6.778684	0.000000	-10.000000	0.066667	2.483333	-12.000000	1023.000000	1023.000000	2046.000000
16.860001	-0.049678	-29.359819	-7.379033	-6.729107	-8.366785	-6.884895	0.000000	-10.000000	0.075000	1.183333	-12.000000	1023.000000	1023.000000	2046.000000
16.879999	-0.050220	-29.680027	-7.637071	-6.689260	-8.414375	-6.939321	0.000000	-10.000000	0.083333	-0.533333	-12.166667	1023.000000	1023.000000	2046.000000
16.900000	-0.050548	-29.874062	-7.831180	-6.606118	-8.433010	-7.003754	0.000000	-10.000000	0.091667	-2.550000	-12.666667	1023.000000	1023.000000	2046.000000
16.920000	-0.050888	-30.074575	-8.008866	-6.579689	-8.495833	-6.990186	0.000000	-10.000000	0.091667	-4.133333	-13.500000	1023.000000	1023.000000	2046.000000
16.940001	-0.051025	-30.155920	-8.149998	-6.550732	-8.497721	-6.957471	0.000000	-10.000000	0.100000	-5.283333	-14.833333	1023.000000	1023.000000	2046.000000
16.959999	-0.051204	-30.261448	-8.287798	-6.498311	-8.504951	-6.970387	0.000000	-10.000000	0.100000	-5.850000	-16.500000	1023.000000	1023.000000	2046.000000
16.980000	-0.051186	-30.250853	-8.279545	-6.484044	-8.562009	-6.925256	0.000000	-10.000000	0.091667	-5.583333	-18.500000	1023.000000	1023.000000	2046.000000
17.000000	-0.050822	-30.035866	-8.249289	-6.485818	-8.474673	-6.826086	0.000000	-10.000000	0.091667	-4.916667	-20.333334	1023.000000	1023.000000	2046.000000
17.020000	-0.050425	-29.801023	-8.106915	-6.469518	-8.502918	-6.721673	0.000000	-10.000000	0.075000	-4.133334	-22.000000	1023.000000	1023.000000	2046.000000
17.040001	-0.049672	-29.356371	-7.919157	-6.498829	-8.416261	-6.522123	0.000000	-10.000000	0.075000	-3.650000	-23.333334	1023.000000	1023.000000	2046.000000
17.059999	-0.048774	-28.825302	-7.626502	-6.588204	-8.281905	-6.328692	0.000000	-10.000000	0.075000	-3.833333	-24.666666	1023.000000	1023.000000	2046.000000
17.080000	-0.048139	-28.449997	-7.526248	-6.683877	-8.103662	-6.136209	0.000000	-10.000000	0.100000	-4.816667	-26.000000	1023.000000	1023.000000	2046.000000
17.100000	-0.047701	-28.191133	-7.446902	-6.804775	-7.946002	-5.993454	0.000000	-10.000000	0.100000	-5.800000	-27.666666	1023.000000	1023.000000	2046.000000
17.120001	-0.047396	-28.010870	-7.251798	-6.918922	-7.827181	-6.012969	0.000000	-10.000000	0.100000	-6.116667	-29.500000	1023.000000	1023.000000	2046.000000
17.139999	-0.047835	-28.270313	-7.175919	-7.208160	-7.799882	-6.086352	0.000000	-10.000000	0.083333	-5.650000	-31.500000	1023.000000	1023.000000	2046.000000
17.160000	-0.048590	-28.716755	-7.154839	-7.464494	-7.823579	-6.273843	0.000000	-10.000000	0.075000	-4.900000	-33.500000	1023.000000	1023.000000	2046.000000
17.180000	-0.049213	-29.084713	-7.048886	-7.772124	-7.882197	-6.381505	0.000000	-10.000000	0.058333	-4.083333	-35.166668	1023.000000	1023.000000	2046.000000
17.200001	-0.049670	-29.354784	-6.913769	-8.022818	-7.922378	-6.495820	0.000000	-10.000000	0.050000	-2.783334	-36.500000	1023.000000	1023.000000	2046.000000
17.219999	-0.050173	-29.651989	-6.822472	-8.187819	-8.035175	-6.606522	0.000000	-10.000000	0.041667	-0.700000	-37.333332	1023.000000	1023.000000	2046.000000
17.240000	-0.050187	-29.660387	-6.767579	-8.233233	-8.006271	-6.653303	0.000000	-10.000000	0.025000	1.333333	-37.833332	1023.000000	1023.000000	2046.000000
17.260000	-0.050241	-29.692184	-6.708186	-8.265808	-8.030423	-6.687767	0.000000	-10.000000	0.008333	3.433333	-38.000000	1023.000000	1023.000000	2046.000000
17.280001	-0.050006	-29.553652	-6.664561	-8.292292	-7.958670	-6.638130	0.000000	-10.000000	0.000000	5.216667	-38.000000	1023.000000	1023.000000	2046.000000
17.299999	-0.049503	-29.256428	-6.598720	-8.268330	-7.850070	-6.539310	0.000000	-10.000000	0.000000	7.216667	-38.000000	1023.000000	1023.000000	2046.000000
17.320000	-0.048734	-28.802004	-6.450767	-8.204636	-7.694686	-6.451917	0.000000	-10.000000	-0.008333	8.900000	-38.000000	1023.000000	1023.000000	2046.000000
17.340000	-0.047716	-28.200420	-6.309030	-8.092141	-7.498378	-6.300872	0.000000	-10.000000	-0.033333	10.383333	-38.000000	1023.000000	1023.000000	2046.000000
17.360001	-0.046584	-27.530878	-6.183714	-7.979547	-7.266943	-6.100675	0.000000	-10.000000	-0.075000	12.016667	-38.000000	1023.000000	1023.000000	2046.000000
17.379999	-0.045170	-26.695450	-6.003277	-7.801166	-7.011945	-5.879061	0.000000	-10.000000	-0.116667	13.866667	-38.000000	1023.000000	1023.000000	2046.000000
17.400000	-0.043589	-25.760820	-5.789234	-7.624763	-6.704739	-5.642085	0.000000	-10.000000	-0.166667	15.816668	-17.333334	1023.000000	1023.000000	2046.000000
17.420000	-0.041956	-24.796072	-5.549650	-7.423776	-6.425073	-5.397574	0.000000	-10.000000	-0.200000	17.600000	4.833333	1023.000000	1023.000000	2046.000000
17.440001	-0.040344	-23.843269	-5.299231	-7.238558	-6.144408	-5.161074	0.000000	-10.000000	-0.258333	19.566668	29.000000	1023.000000	1023.000000	2046.000000
17.459999	-0.038456	-22.727484	-5.062487	-7.012006	-5.787747	-4.865243	0.000000	-10.000000	-0.316667	21.616667	34.833332	1023.000000	1023.000000	2046.000000
17.480000	-0.036568	-21.611647	-4.766075	-6.785470	-5.462774	-4.597329	0.000000	-10.000000	-0.391667	23.816668	41.666668	1023.000000	1023.000000	2046.000000
17.500000	-0.034753	-20.538795	-4.525578	-6.539494	-5.158203	-4.315521	0.000000	-10.000000	-0.450000	25.766666	49.333332	1023.000000	1023.000000	2046.000000
17.520000	-0.032813	-19.392288	-4.260398	-6.308609	-4.807012	-4.016268	0.000000	-10.000000	-0.500000	27.483334	57.666668	1023.000000	1023.000000	2046.000000
17.540001	-0.031081	-18.369078	-4.046296	-6.068606	-4.479442	-3.774734	0.000000	-10.000000	-0.558333	29.016666	66.500000	1023.000000	1023.000000	2046.000000
17.559999	-0.029168	-17.238506	-3.811649	-5.784268	-4.127793	-3.514797	0.000000	-10.000000	-0.591667	30.316668	75.833336	1023.000000	1023.000000	2046.000000
17.580000	-0.027377	-16.179792	-3.539270	-5.492196	-3.824864	-3.323464	0.000000	-10.000000	-0.625000	31.333334	85.833336	1023.000000	1023.000000	2046.000000
17.600000	-0.025738	-15.211329	-3.362248	-5.261699	-3.521027	-3.066354	0.000000	-10.000000	-0.641667	31.866667	96.333336	1023.000000	1023.000000	2046.000000
17.620001	-0.024827	-14.672619	-3.122724	-5.043464	-3.511898	-2.994534	0.000000	-10.000000	-0.691667	32.633331	107.000000	1023.000000	1023.000000	2046.000000
17.639999	-0.024525	-14.494399	-3.079114	-4.954413	-3.418337	-3.042535	0.000000	-10.000000	-0.733333	33.383331	117.666664	1023.000000	1023.000000	2046.000000
17.660000	-0.023916	-14.134585	-3.013862	-4.860487	-3.265755	-2.994482	0.000000	-10.000000	-0.775000	34.383331	128.666672	1023.000000	1023.000000	2046.000000
17.680000	-0.023222	-13.724441	-2.840084	-4.755322	-3.216565	-2.912470	0.000000	-10.000000	-0.800000	35.150002	139.833328	1023.000000	1023.000000	2046.000000
17.700001	-0.021644	-12.791451	-2.598258	-4.533225	-2.942810	-2.717158	0.000000	-10.000000	-0.791667	35.766666	151.333328	1023.000000	1023.000000	2046.000000
17.719999	-0.019436	-11.486818	-2.330907	-4.076663	-2.634221	-2.445027	0.000000	-10.000000	-0.783333	36.083336	163.000000	1023.000000	1023.000000	2046.000000
17.740000	-0.016874	-9.972288	-2.142881	-3.558304	-2.232072	-2.039031	0.000000	-10.000000	-0.783333	36.033333	175.000000	1023.000000	1023.000000	2046.000000
17.760000	-0.015476	-9.146355	-2.106892	-3.295241	-1.967781	-1.776441	0.000000	-10.000000	-0.833333	36.066666	187.000000	1023.000000	1023.000000	2046.000000
17.780001	-0.014634	-8.648882	-2.069602	-3.121519	-1.780258	-1.677502	0.000000	-10.000000	-0.900000	36.716667	199.000000	1023.000000	1023.000000	2046.000000
17.799999	-0.015012	-8.872087	-2.199510	-3.034753	-1.705588	-1.932235	0.000000	-10.000000	-0.966667	37.833332	211.333328	1023.000000	1023.000000	2046.000000
17.820000	-0.016689	-9.863282	-2.404196	-3.097826	-1.994304	-2.366957	0.000000	-10.000000	-1.000000	39.049999	223.833328	1023.000000	1023.000000	2046.000000
17.840000	-0.018553	-10.965052	-2.817162	-3.151952	-2.302574	-2.693364	0.000000	-10.000000	-1.000000	39.533333	236.833328	1023.000000	1023.000000	2046.000000
17.860001	-0.019170	-11.329674	-3.104112	-3.108351	-2.380592	-2.736618	0.000000	-10.000000	-0.983333	39.616669	249.833328	1023.000000	1023.000000	2046.000000
17.879999	-0.018625	-11.007117	-3.178384	-3.001611	-2.259851	-2.567270	0.000000	-10.000000	-0.991667	39.716667	263.166656	1023.000000	1023.000000	2046.000000
17.900000	-0.017791	-10.514345	-3.167546	-2.760401	-2.080061	-2.506338	0.000000	-10.000000	-1.000000	39.783333	276.333344	1023.000000	1023.000000	2046.000000
17.920000	-0.016659	-9.845567	-3.162416	-2.472085	-1.862417	-2.348649	0.000000	-10.000000	-1.000000	39.750000	289.666656	1023.000000	1023.000000	2046.000000
17.940001	-0.015362	-9.079225	-3.137706	-2.174513	-1.595878	-2.171128	0.000000	-10.000000	-0.983333	39.500000	302.833344	1023.000000	1023.000000	2046.000000
17.959999	-0.013817	-8.165934	-2.994727	-1.846377	-1.370610	-1.954220	0.000000	-10.000000	-0.983333	39.549999	316.166656	1023.000000	1023.000000	2046.000000
17.980000	-0.012469	-7.369056	-2.834225	-1.556937	-1.178134	-1.799760	0.000000	-10.000000	-0.983333	39.383335	329.333344	1023.000000	1023.000000	2046.000000
18.000000	-0.010974	-6.485743	-2.636036	-1.339531	-0.989717	-1.520459	0.000000	-10.000000	-0.991667	39.316666	342.500000	1023.000000	1023.000000	2046.000000
18.020000	-0.009399	-5.554636	-2.368545	-1.074113	-0.792609	-1.319368	0.000000	-10.000000	-0.975000	39.233334	355.500000	1023.000000	1023.000000	2046.000000
18.040001	-0.007611	-4.498050	-2.075424	-0.882416	-0.527579	-1.012631	0.000000	-10.000000	-0.950000	39.216667	368.666656	1023.000000	1023.000000	2046.000000
18.059999	-0.005660	-3.345243	-1.699045	-0.709791	-0.237644	-0.698763	0.000000	-10.000000	-0.916667	38.883335	381.833344	1023.000000	1023.000000	2046.000000
18.080000	-0.003574	-2.112105	-1.338926	-0.523777	0.109434	-0.358836	0.000000	-10.000000	-0.883333	38.233334	395.000000	1023.000000	1023.000000	2046.000000
18.100000	-0.001317	-0.778198	-0.883052	-0.301141	0.385595	0.020400	0.000000	-10.000000	-0.858333	37.466667	407.833344	1023.000000	1023.000000	2046.000000
18.120001	0.000978	0.577948	-0.469576	-0.113208	0.813565	0.347167	0.000000	-10.000000	-0.825000	36.883335	420.500000	1023.000000	1023.000000	2046.000000
18.139999	0.003047	1.800933	-0.013973	0.002323	1.173099	0.639484	0.000000	-10.000000	-0.800000	36.116669	432.833344	1023.000000	1023.000000	2046.000000
18.160000	0.004706	2.781502	0.409066	0.066502	1.493946	0.811988	0.000000	-10.000000	-0.758333	35.483334	445.000000	1023.000000	1023.000000	2046.000000
18.180000	0.005932	3.505756	0.765292	0.058240	1.772536	0.909688	0.000000	-10.000000	-0.725000	34.516666	457.000000	1023.000000	1023.000000	2046.000000
18.200001	0.006915	4.086887	1.159063	0.047913	1.925891	0.954020	0.000000	-10.000000	-0.683333	33.783333	468.666656	1023.000000	1023.000000	2046.000000
18.219999	0.007554	4.464134	1.406155	-0.003038	2.058091	1.002925	0.000000	-10.000000	-0.675000	33.016666	480.000000	1023.000000	1023.000000	2046.000000
18.240000	0.008296	4.902901	1.650533	0.031247	2.189723	1.031397	0.000000	-10.000000	-0.675000	32.616669	491.000000	1023.000000	1023.000000	2046.000000
18.260000	0.009329	5.513300	1.941422	0.193571	2.288815	1.089492	0.000000	-10.000000	-0.666667	32.450001	502.000000	1023.000000	1023.000000	2046.000000
18.280001	0.010552	6.236194	2.203983	0.384990	2.434678	1.212543	0.000000	-10.000000	-0.658333	32.299999	513.000000	1023.000000	1023.000000	2046.000000
18.299999	0.011655	6.888211	2.450541	0.591690	2.556637	1.289343	0.000000	-10.000000	-0.625000	31.966667	523.833313	1023.000000	1023.000000	2046.000000
18.320000	0.012938	7.646557	2.647708	0.734429	2.773304	1.491115	0.000000	-10.000000	-0.583333	31.200001	534.666687	1023.000000	1023.000000	2046.000000
18.340000	0.014297	8.449254	2.858561	0.923087	2.913375	1.754232	0.000000	-10.000000	-0.516667	30.350000	545.166687	1023.000000	1023.000000	2046.000000
18.360001	0.015679	9.266285	3.055086	1.104604	3.108961	1.997635	0.000000	-10.000000	-0.441667	29.266666	555.500000	1023.000000	1023.000000	2046.000000
18.379999	0.017379	10.270880	3.230544	1.370749	3.449253	2.220333	0.000000	-10.000000	-0.400000	28.100000	565.333313	1023.000000	1023.000000	2046.000000
18.400000	0.019085	11.278945	3.513665	1.592595	3.670950	2.501734	0.000000	-10.000000	-0.358333	26.750000	574.833313	1023.000000	1023.000000	2046.000000
18.420000	0.020905	12.354608	3.821410	1.801783	3.906543	2.824872	0.000000	-10.000000	-0.308333	25.000000	584.000000	1023.000000	1023.000000	2046.000000
18.440001	0.022772	13.458401	4.102132	2.068137	4.190354	3.097777	0.000000	-10.000000	-0.250000	23.333334	592.666687	1023.000000	1023.000000	2046.000000
18.459999	0.024551	14.509849	4.451550	2.278080	4.378823	3.401396	0.000000	-10.000000	-0.191667	21.400000	600.833313	1023.000000	1023.000000	2046.000000
18.480000	0.026079	15.412760	4.744892	2.509388	4.572039	3.586441	0.000000	-10.000000	-0.150000	19.783335	608.333313	1023.000000	1023.000000	2046.000000
18.500000	0.027830	16.447657	4.987916	2.694044	4.874259	3.891438	0.000000	-10.000000	-0.116667	18.016668	615.166687	1023.000000	1023.000000	2046.000000
18.520000	0.029271	17.299332	5.190188	2.878193	5.138179	4.092771	0.000000	-10.000000	-0.075000	16.500000	621.500000	1023.000000	1023.000000	2046.000000
18.540001	0.030591	18.079317	5.443788	3.078715	5.328447	4.228366	0.000000	-10.000000	-0.058333	14.866667	627.166687	1023.000000	1023.000000	2046.000000
18.559999	0.031674	18.719181	5.667928	3.276967	5.429764	4.344521	0.000000	-10.000000	-0.025000	13.300000	632.333313	1023.000000	1023.000000	2046.000000
18.580000	0.032212	19.037231	5.732148	3.461688	5.455389	4.388007	0.000000	-10.000000	-0.016667	11.816667	636.833313	1023.000000	1023.000000	2046.000000
18.600000	0.031800	18.793701	5.717773	3.425181	5.347169	4.303578	0.000000	-10.000000	0.000000	10.650001	641.000000	1023.000000	1023.000000	2046.000000
18.620001	0.030942	18.286579	5.588767	3.392018	5.246074	4.059720	0.000000	-10.000000	0.000000	9.516667	644.833313	1023.000000	1023.000000	2046.000000
18.639999	0.030213	17.856159	5.481760	3.258921	5.142245	3.973232	0.000000	-10.000000	0.016667	7.933334	648.333313	1023.000000	1023.000000	2046.000000
18.660000	0.030307	17.911566	5.535840	3.279639	5.112453	3.983634	0.000000	-10.000000	0.041667	4.950000	651.166687	1023.000000	1023.000000	2046.000000
18.680000	0.031279	18.486095	5.662344	3.491959	5.205690	4.126102	0.000000	-10.000000	0.075000	1.183333	653.333313	1023.000000	1023.000000	2046.000000
18.700001	0.032566	19.246395	5.702800	3.862404	5.273723	4.407468	0.000000	-10.000000	0.091667	-2.550000	654.500000	1023.000000	1023.000000	2046.000000
18.719999	0.032673	19.309824	5.415290	4.112443	5.289525	4.492567	0.000000	-10.000000	0.116667	-6.133333	655.000000	1023.000000	1023.000000	2046.000000
18.740000	0.031102	18.381273	5.121504	4.067292	5.038226	4.154252	0.000000	-10.000000	0.150000	-9.583334	655.000000	1023.000000	1023.000000	2046.000000
18.760000	0.027972	16.531553	4.699481	3.749036	4.585069	3.497967	0.000000	-10.000000	0.200000	-12.733334	655.000000	1023.000000	1023.000000	2046.000000
18.780001	0.023592	13.942738	3.997219	3.357750	3.916444	2.671325	0.000000	-10.000000	0.250000	-15.066668	655.000000	1023.000000	1023.000000	2046.000000
18.799999	0.019856	11.734805	3.385191	3.029779	3.191943	2.127892	0.000000	-10.000000	0.316667	-17.033335	651.166687	1023.000000	1023.000000	2046.000000
18.820000	0.017002	10.047930	2.864987	2.762170	2.648426	1.772347	0.000000	-10.000000	0.383333	-19.183334	642.000000	1023.000000	1023.000000	2046.000000
18.840000	0.014891	8.800837	2.429980	2.557106	2.281357	1.532393	0.000000	-10.000000	0.433333	-21.133333	630.333313	1023.000000	1023.000000	2046.000000
18.860001	0.013346	7.887218	2.058537	2.410916	2.063236	1.354530	0.000000	-10.000000	0.466667	-22.633333	620.000000	1023.000000	1023.000000	2046.000000
18.879999	0.012142	7.175870	1.779171	2.388408	1.872841	1.135450	0.000000	-10.000000	0.508333	-24.000000	612.500000	1023.000000	1023.000000	2046.000000
18.900000	0.010930	6.459895	1.524293	2.389074	1.596713	0.949816	0.000000	-10.000000	0.575000	-25.350000	604.500000	1023.000000	1023.000000	2046.000000
18.920000	0.009690	5.726518	1.222852	2.330291	1.361212	0.812163	0.000000	-10.000000	0.650000	-27.166666	596.000000	1023.000000	1023.000000	2046.000000
18.940001	0.008424	4.978432	0.948594	2.217413	1.128249	0.684176	0.000000	-10.000000	0.733333	-29.050001	586.833313	1023.000000	1023.000000	2046.000000
18.959999	0.007224	4.269227	0.718698	2.065220	0.912884	0.572425	0.000000	-10.000000	0.816667	-31.066668	577.166687	1023.000000	1023.000000	2046.000000
18.980000	0.006001	3.546827	0.469997	1.927501	0.727436	0.421894	0.000000	-10.000000	0.908333	-32.966667	566.833313	1023.000000	1023.000000	2046.000000
19.000000	0.004883	2.885596	0.369311	1.723874	0.473381	0.319030	0.000000	-10.000000	0.975000	-34.650002	555.666687	1023.000000	1023.000000	2046.000000
19.020000	0.003948	2.333476	0.254977	1.494387	0.344404	0.239708	0.000000	-10.000000	1.058333	-35.966667	544.000000	1023.000000	1023.000000	2046.000000
19.040001	0.003132	1.851133	0.186193	1.257203	0.236339	0.171399	0.000000	-10.000000	1.133333	-37.250000	532.000000	1023.000000	1023.000000	2046.000000
19.059999	0.002481	1.466144	0.184439	1.047338	0.080655	0.153713	0.000000	-10.000000	1.208333	-38.483334	519.666687	1023.000000	1023.000000	2046.000000
19.080000	0.002002	1.183168	0.121196	0.923898	0.039180	0.098894	0.000000	-10.000000	1.250000	-39.433334	507.000000	1023.000000	1023.000000	2046.000000
19.100000	0.001247	0.737148	0.094037	0.735941	-0.116217	0.023388	0.000000	-10.000000	1.275000	-39.833332	493.833344	1023.000000	1023.000000	2046.000000
19.120001	0.000197	0.116591	0.035659	0.551732	-0.260348	-0.210452	0.000000	-10.000000	1.283333	-39.783333	480.666656	1023.000000	1023.000000	2046.000000
19.139999	-0.001132	-0.669242	-0.040402	0.269559	-0.436488	-0.461911	0.000000	-10.000000	1.283333	-39.833336	467.333344	1023.000000	1023.000000	2046.000000
19.160000	-0.002904	-1.716005	-0.098425	-0.189615	-0.697309	-0.730656	0.000000	-10.000000	1.258333	-39.783333	454.000000	1023.000000	1023.000000	2046.000000
19.180000	-0.004597	-2.717103	-0.117745	-0.610452	-0.935396	-1.053509	0.000000	-10.000000	1.225000	-39.533333	440.666656	1023.000000	1023.000000	2046.000000
19.200001	-0.006084	-3.595797	-0.135866	-0.953787	-1.144739	-1.361406	0.000000	-10.000000	1.200000	-39.316666	427.500000	1023.000000	1023.000000	2046.000000
19.219999	-0.007555	-4.464971	-0.096382	-1.260720	-1.490083	-1.617785	0.000000	-10.000000	1.191667	-38.966667	414.500000	1023.000000	1023.000000	2046.000000
19.240000	-0.008784	-5.191388	-0.146776	-1.509886	-1.684307	-1.850420	0.000000	-10.000000	1.200000	-38.783333	401.500000	1023.000000	1023.000000	2046.000000
19.260000	-0.009950	-5.880383	-0.198036	-1.701881	-1.922222	-2.058244	0.000000	-10.000000	1.183333	-38.316669	388.666656	1023.000000	1023.000000	2046.000000
19.280001	-0.011190	-6.613418	-0.301585	-1.894326	-2.134674	-2.282834	0.000000	-10.000000	1.166667	-38.116669	375.833344	1023.000000	1023.000000	2046.000000
19.299999	-0.012151	-7.181503	-0.495298	-2.084408	-2.200985	-2.400811	0.000000	-10.000000	1.150000	-37.883335	363.000000	1023.000000	1023.000000	2046.000000
19.320000	-0.012932	-7.642542	-0.576439	-2.235559	-2.349977	-2.480567	0.000000	-10.000000	1.150000	-37.716667	350.333344	1023.000000	1023.000000	2046.000000
19.340000	-0.013831	-8.174042	-0.685288	-2.406432	-2.515156	-2.567167	0.000000	-10.000000	1.133333	-37.400002	337.666656	1023.000000	1023.000000	2046.000000
19.360001	-0.014590	-8.622683	-0.776363	-2.555652	-2.667014	-2.623653	0.000000	-10.000000	1.116667	-37.133335	325.333344	1023.000000	1023.000000	2046.000000
19.379999	-0.015201	-8.983639	-0.931580	-2.689127	-2.723345	-2.639587	0.000000	-10.000000	1.100000	-36.666668	313.000000	1023.000000	1023.000000	2046.000000
19.400000	-0.015857	-9.371188	-0.932620	-2.834395	-2.950107	-2.654067	0.000000	-10.000000	1.083333	-36.266666	301.000000	1023.000000	1023.000000	2046.000000
19.420000	-0.016136	-9.536480	-1.013909	-2.873103	-2.993046	-2.656421	0.000000	-10.000000	1.041667	-35.616669	289.000000	1023.000000	1023.000000	2046.000000
19.440001	-0.016582	-9.800216	-1.113725	-2.943451	-3.066906	-2.676133	0.000000	-10.000000	1.000000	-35.216667	277.000000	1023.000000	1023.000000	2046.000000
19.459999	-0.016987	-10.039534	-1.129886	-2.985672	-3.216819	-2.707158	0.000000	-10.000000	0.975000	-34.650002	265.000000	1023.000000	1023.000000	2046.000000
19.480000	-0.017399	-10.282538	-1.252153	-3.047535	-3.295137	-2.687714	0.000000	-10.000000	0.958333	-34.200001	253.333328	1023.000000	1023.000000	2046.000000
19.500000	-0.017996	-10.635867	-1.259361	-3.135745	-3.513226	-2.727536	0.000000	-10.000000	0.916667	-33.566666	242.000000	1023.000000	1023.000000	2046.000000
19.520000	-0.018284	-10.805578	-1.324010	-3.186498	-3.547750	-2.747321	0.000000	-10.000000	0.875000	-33.083332	230.833328	1023.000000	1023.000000	2046.000000
19.540001	-0.018560	-10.968684	-1.389390	-3.220295	-3.574612	-2.784386	0.000000	-10.000000	0.841667	-32.466667	219.833328	1023.000000	1023.000000	2046.000000
19.559999	-0.018894	-11.166646	-1.531958	-3.255348	-3.588185	-2.791156	0.000000	-10.000000	0.825000	-31.850000	209.000000	1023.000000	1023.000000	2046.000000
19.580000	-0.019855	-11.734544	-1.649763	-3.392077	-3.829438	-2.863265	0.000000	-10.000000	0.800000	-30.983334	198.333328	1023.000000	1023.000000	2046.000000
19.600000	-0.020995	-12.407997	-1.867109	-3.455951	-3.946434	-3.138501	0.000000	-10.000000	0.750000	-30.166668	187.833328	1023.000000	1023.000000	2046.000000
19.620001	-0.022631	-13.375120	-2.051453	-3.724216	-4.283154	-3.316297	0.000000	-10.000000	0.700000	-29.366667	177.666672	1023.000000	1023.000000	2046.000000
19.639999	-0.023929	-14.141961	-2.257230	-3.938080	-4.494279	-3.452373	0.000000	-10.000000	0.658333	-28.683332	168.000000	1023.000000	1023.000000	2046.000000
19.660000	-0.024473	-14.463577	-2.395357	-3.925066	-4.605948	-3.537206	0.000000	-10.000000	0.658333	-28.316666	158.500000	1023.000000	1023.000000	2046.000000
19.680000	-0.024440	-14.444138	-2.576884	-3.810982	-4.550193	-3.506079	0.000000	-10.000000	0.658333	-27.933332	149.000000	1023.000000	1023.000000	2046.000000
19.700001	-0.025032	-14.794182	-2.765934	-3.902548	-4.630992	-3.494707	0.000000	-10.000000	0.658333	-27.633333	139.666672	1023.000000	1023.000000	2046.000000
19.719999	-0.026199	-15.483650	-3.057400	-3.990792	-4.775592	-3.659866	0.000000	-10.000000	0.616667	-26.750000	130.500000	1023.000000	1023.000000	2046.000000
19.740000	-0.028383	-16.774609	-3.386207	-4.158507	-5.166572	-4.063322	0.000000	-10.000000	0.566667	-25.616667	121.666664	1023.000000	1023.000000	2046.000000
19.760000	-0.031315	-18.507168	-3.844471	-4.439556	-5.608912	-4.614230	0.000000	-10.000000	0.483333	-23.766666	113.166664	1023.000000	1023.000000	2046.000000
19.780001	-0.034931	-20.644361	-4.464116	-4.727481	-6.152349	-5.300416	0.000000	-10.000000	0.416667	-22.033335	105.166664	1023.000000	1023.000000	2046.000000
19.799999	-0.038381	-22.682983	-5.155843	-5.073500	-6.681162	-5.772479	0.000000	-10.000000	0.383333	-20.566668	97.666664	1023.000000	1023.000000	2046.000000
19.820000	-0.040486	-23.927294	-5.648345	-5.303975	-6.977662	-5.997312	0.000000	-10.000000	0.375000	-19.766668	90.833336	1023.000000	1023.000000	2046.000000
19.840000	-0.041688	-24.637531	-5.995040	-5.395090	-7.126206	-6.121195	0.000000	-10.000000	0.383333	-19.466667	84.166664	1023.000000	1023.000000	2046.000000
19.860001	-0.042633	-25.196301	-6.337599	-5.435826	-7.218278	-6.204597	0.000000	-10.000000	0.375000	-19.366667	79.833336	1023.000000	1023.000000	2046.000000
19.879999	-0.043468	-25.689577	-6.644119	-5.426026	-7.279903	-6.339528	0.000000	-10.000000	0.366667	-19.200001	73.333336	1023.000000	1023.000000	2046.000000
19.900000	-0.044162	-26.100019	-6.834301	-5.430860	-7.444354	-6.390504	0.000000	-10.000000	0.358333	-18.850000	67.000000	1023.000000	1023.000000	2046.000000
19.920000	-0.044776	-26.462347	-7.037496	-5.418003	-7.532664	-6.474185	0.000000	-10.000000	0.325000	-18.216667	58.666668	1023.000000	1023.000000	2046.000000
19.940001	-0.045202	-26.714151	-7.217967	-5.482511	-7.564985	-6.448689	0.000000	-10.000000	0.291667	-17.450001	52.500000	1023.000000	1023.000000	2046.000000
19.959999	-0.045488	-26.883392	-7.313147	-5.530733	-7.615171	-6.424342	0.000000	-10.000000	0.250000	-16.450001	46.833332	1023.000000	1023.000000	2046.000000
19.980000	-0.045715	-27.017700	-7.380982	-5.589131	-7.618179	-6.429409	0.000000	-10.000000	0.225000	-15.300000	41.333332	1023.000000	1023.000000	2046.000000
20.000000	-0.045535	-26.911041	-7.282987	-5.648669	-7.640281	-6.339104	0.000000	-10.000000	0.216667	-14.083334	36.333332	1023.000000	1023.000000	2046.000000
20.020000	-0.044947	-26.563780	-7.133463	-5.706354	-7.556682	-6.167282	0.000000	-10.000000	0.200000	-13.116667	31.500000	1023.000000	1023.000000	2046.000000
20.040001	-0.044427	-26.256535	-6.952255	-5.869614	-7.496223	-5.938442	0.000000	-10.000000	0.183333	-12.583333	27.166666	1023.000000	1023.000000	2046.000000
20.059999	-0.043748	-25.854919	-6.821215	-5.974931	-7.293214	-5.765561	0.000000	-10.000000	0.158333	-12.550000	23.000000	1023.000000	1023.000000	2046.000000
20.080000	-0.043472	-25.692047	-6.691346	-6.105218	-7.222025	-5.673460	0.000000	-10.000000	0.150000	-12.383333	18.833334	1023.000000	1023.000000	2046.000000
20.100000	-0.043741	-25.851068	-6.623058	-6.320494	-7.183743	-5.723773	0.000000	-10.000000	0.141667	-11.683333	14.666667	1023.000000	1023.000000	2046.000000
20.120001	-0.044379	-26.227715	-6.704925	-6.600884	-7.079600	-5.842305	0.000000	-10.000000	0.125000	-10.850000	10.666667	1023.000000	1023.000000	2046.000000
20.139999	-0.045206	-26.716618	-6.630964	-6.895915	-7.184775	-6.004963	0.000000	-10.000000	0.116667	-10.016666	7.000000	1023.000000	1023.000000	2046.000000
20.160000	-0.046051	-27.215946	-6.561471	-7.202953	-7.269536	-6.181986	0.000000	-10.000000	0.100000	-9.266666	3.666667	1023.000000	1023.000000	2046.000000
20.180000	-0.046746	-27.627047	-6.484252	-7.468633	-7.358254	-6.315907	0.000000	-10.000000	0.091667	-8.116667	0.833333	1023.000000	1023.000000	2046.000000
20.200001	-0.047248	-27.923683	-6.375589	-7.664703	-7.455411	-6.427979	0.000000	-10.000000	0.066667	-6.650000	-1.500000	1023.000000	1023.000000	2046.000000
20.219999	-0.047521	-28.084919	-6.364738	-7.752064	-7.478798	-6.489319	0.000000	-10.000000	0.058333	-4.916667	-3.500000	1023.000000	1023.000000	2046.000000
20.240000	-0.047771	-28.232399	-6.326714	-7.861327	-7.536337	-6.508021	0.000000	-10.000000	0.041667	-2.916667	-5.000000	1023.000000	1023.000000	2046.000000
20.260000	-0.047772	-28.233196	-6.283906	-7.902430	-7.548266	-6.498594	0.000000	-10.000000	0.050000	-1.233333	-5.833333	1023.000000	1023.000000	2046.000000
20.280001	-0.047611	-28.137964	-6.322929	-7.898384	-7.435297	-6.481353	0.000000	-10.000000	0.050000	-0.266667	-6.000000	1023.000000	1023.000000	2046.000000
20.299999	-0.047284	-27.945023	-6.255371	-7.832868	-7.411385	-6.445398	0.000000	-10.000000	0.058333	0.300000	-6.000000	1023.000000	1023.000000	2046.000000
20.320000	-0.046691	-27.594408	-6.116398	-7.794599	-7.357774	-6.325638	0.000000	-10.000000	0.050000	1.066667	-6.000000	1023.000000	1023.000000	2046.000000
20.340000	-0.045887	-27.119345	-6.005477	-7.734437	-7.205424	-6.174007	0.000000	-10.000000	0.050000	2.150000	-6.000000	1023.000000	1023.000000	2046.000000
20.360001	-0.044834	-26.497171	-5.887869	-7.600681	-7.026132	-5.982490	0.000000	-10.000000	0.041667	3.333333	-6.000000	1023.000000	1023.000000	2046.000000
20.379999	-0.043878	-25.931667	-5.760153	-7.486352	-6.857943	-5.827219	0.000000	-10.000000	0.033333	4.583333	-6.000000	1023.000000	1023.000000	2046.000000
20.400000	-0.042787	-25.287308	-5.545404	-7.400363	-6.734620	-5.606921	0.000000	-10.000000	0.016667	6.083333	-6.000000	1023.000000	1023.000000	2046.000000
20.420000	-0.041719	-24.655704	-5.374825	-7.236475	-6.563855	-5.480551	0.000000	-10.000000	0.008333	7.733334	-6.000000	1023.000000	1023.000000	2046.000000
20.440001	-0.040678	-24.040911	-5.230516	-7.106220	-6.379265	-5.324909	0.000000	-10.000000	-0.016667	9.466667	-6.000000	1023.000000	1023.000000	2046.000000
20.459999	-0.039414	-23.293938	-5.067182	-6.926059	-6.170846	-5.129852	0.000000	-10.000000	-0.033333	11.233334	-6.000000	1023.000000	1023.000000	2046.000000
20.480000	-0.038170	-22.558180	-4.858595	-6.753330	-5.971895	-4.974360	0.000000	-10.000000	-0.075000	12.783334	-6.000000	1023.000000	1023.000000	2046.000000
20.500000	-0.037055	-21.899525	-4.734919	-6.636706	-5.756705	-4.771194	0.000000	-10.000000	-0.091667	14.033334	3.333333	1023.000000	1023.000000	2046.000000
20.520000	-0.035957	-21.250519	-4.516094	-6.495297	-5.617864	-4.621264	0.000000	-10.000000	-0.116667	14.866667	14.000000	1023.000000	1023.000000	2046.000000
20.540001	-0.034624	-20.462795	-4.288991	-6.299192	-5.373802	-4.500809	0.000000	-10.000000	-0.108333	15.583334	26.500000	1023.000000	1023.000000	2046.000000
20.559999	-0.033138	-19.584328	-4.104827	-6.087882	-5.085649	-4.305971	0.000000	-10.000000	-0.133333	16.350000	31.333334	1023.000000	1023.000000	2046.000000
20.580000	-0.032329	-19.106157	-4.016491	-5.934112	-4.919817	-4.235738	0.000000	-10.000000	-0.183333	17.650002	36.833332	1023.000000	1023.000000	2046.000000
20.600000	-0.031915	-18.861568	-3.913485	-5.833889	-4.845927	-4.268266	0.000000	-10.000000	-0.241667	18.733334	40.500000	1023.000000	1023.000000	2046.000000
20.620001	-0.031653	-18.706802	-3.875293	-5.781423	-4.760156	-4.289932	0.000000	-10.000000	-0.325000	20.733334	46.666668	1023.000000	1023.000000	2046.000000
20.639999	-0.031136	-18.401178	-3.758830	-5.717252	-4.681328	-4.243768	0.000000	-10.000000	-0.375000	22.600000	53.500000	1023.000000	1023.000000	2046.000000
20.660000	-0.030065	-17.768705	-3.625917	-5.519920	-4.526319	-4.096549	0.000000	-10.000000	-0.441667	24.866667	63.000000	1023.000000	1023.000000	2046.000000
20.680000	-0.028072	-16.590725	-3.489348	-5.106655	-4.159068	-3.835654	0.000000	-10.000000	-0.458333	26.400000	71.000000	1023.000000	1023.000000	2046.000000
20.700001	-0.026280	-15.531697	-3.452055	-4.762028	-3.803431	-3.514183	0.000000	-10.000000	-0.483333	27.666666	79.500000	1023.000000	1023.000000	2046.000000
20.719999	-0.025449	-15.040219	-3.537102	-4.618127	-3.573188	-3.311802	0.000000	-10.000000	-0.525000	28.850000	88.333336	1023.000000	1023.000000	2046.000000
20.740000	-0.025272	-14.935743	-3.609083	-4.472412	-3.500373	-3.353875	0.000000	-10.000000	-0.583333	29.850000	97.833336	1023.000000	1023.000000	2046.000000
20.760000	-0.026250	-15.513547	-3.767164	-4.462828	-3.626336	-3.657218	0.000000	-10.000000	-0.650000	31.200001	107.500000	1023.000000	1023.000000	2046.000000
20.780001	-0.028136	-16.628078	-4.075128	-4.591712	-3.840093	-4.121145	0.000000	-10.000000	-0.691667	32.566666	117.833336	1023.000000	1023.000000	2046.000000
20.799999	-0.030175	-17.833239	-4.541333	-4.736877	-4.175332	-4.379696	0.000000	-10.000000	-0.691667	33.533333	128.500000	1023.000000	1023.000000	2046.000000
20.820000	-0.030767	-18.183353	-4.829570	-4.743643	-4.240027	-4.370114	0.000000	-10.000000	-0.691667	33.816666	139.666672	1023.000000	1023.000000	2046.000000
20.840000	-0.030508	-18.030008	-4.974830	-4.645256	-4.154501	-4.255422	0.000000	-10.000000	-0.666667	33.783333	150.833328	1023.000000	1023.000000	2046.000000
20.860001	-0.029675	-17.538008	-4.955617	-4.420488	-4.012498	-4.149405	0.000000	-10.000000	-0.666667	33.783333	158.333328	1023.000000	1023.000000	2046.000000
20.879999	-0.028588	-16.895481	-5.008665	-4.118269	-3.779624	-3.988922	0.000000	-10.000000	-0.650000	33.566666	169.500000	1023.000000	1023.000000	2046.000000
20.900000	-0.027661	-16.347658	-4.990040	-3.867990	-3.650876	-3.838751	0.000000	-10.000000	-0.666667	33.266666	180.833328	1023.000000	1023.000000	2046.000000
20.920000	-0.026462	-15.639140	-4.851638	-3.617720	-3.540167	-3.629615	0.000000	-10.000000	-0.675000	33.200001	195.833328	1023.000000	1023.000000	2046.000000
20.940001	-0.025160	-14.869729	-4.731638	-3.405993	-3.361479	-3.370619	0.000000	-10.000000	-0.700000	33.450001	207.000000	1023.000000	1023.000000	2046.000000
20.959999	-0.023742	-14.031568	-4.635341	-3.197330	-3.098243	-3.100655	0.000000	-10.000000	-0.725000	34.016670	218.000000	1023.000000	1023.000000	2046.000000
20.980000	-0.022251	-13.150620	-4.401983	-3.015531	-2.903097	-2.830009	0.000000	-10.000000	-0.766667	34.550003	229.166672	1023.000000	1023.000000	2046.000000
21.000000	-0.020463	-12.093774	-4.067122	-2.774903	-2.699582	-2.552167	0.000000	-10.000000	-0.808333	35.333336	240.500000	1023.000000	1023.000000	2046.000000
21.020000	-0.018560	-10.969095	-3.755009	-2.585698	-2.401780	-2.226608	0.000000	-10.000000	-0.816667	35.933334	252.166672	1023.000000	1023.000000	2046.000000
21.040001	-0.016299	-9.632874	-3.359252	-2.421221	-2.046002	-1.806399	0.000000	-10.000000	-0.833333	36.116669	264.000000	1023.000000	1023.000000	2046.000000
21.059999	-0.013990	-8.267974	-2.973934	-2.206653	-1.656412	-1.430975	0.000000	-10.000000	-0.816667	36.150002	276.000000	1023.000000	1023.000000	2046.000000
21.080000	-0.011696	-6.912417	-2.523225	-2.047189	-1.264143	-1.077862	0.000000	-10.000000	-0.825000	35.916668	288.000000	1023.000000	1023.000000	2046.000000
21.100000	-0.009721	-5.744913	-2.031012	-1.929196	-0.962223	-0.822481	0.000000	-10.000000	-0.791667	35.683334	300.000000	1023.000000	1023.000000	2046.000000
21.120001	-0.008086	-4.778796	-1.657540	-1.894462	-0.603495	-0.623298	0.000000	-10.000000	-0.775000	35.083332	312.000000	1023.000000	1023.000000	2046.000000
21.139999	-0.006802	-4.019958	-1.303294	-1.899425	-0.333510	-0.483729	0.000000	-10.000000	-0.750000	34.683334	320.000000	1023.000000	1023.000000	2046.000000
21.160000	-0.006010	-3.551814	-0.983140	-1.892284	-0.173649	-0.502741	0.000000	-10.000000	-0.725000	34.266666	331.666656	1023.000000	1023.000000	2046.000000
21.180000	-0.005154	-3.045778	-0.661677	-1.865024	-0.027342	-0.491734	0.000000	-10.000000	-0.708333	33.799999	343.333344	1023.000000	1023.000000	2046.000000
21.200001	-0.004260	-2.517704	-0.401005	-1.783262	0.145259	-0.478695	0.000000	-10.000000	-0.675000	33.500000	358.666656	1023.000000	1023.000000	2046.000000
21.219999	-0.003105	-1.835095	-0.079281	-1.678216	0.312300	-0.389898	0.000000	-10.000000	-0.666667	33.266670	370.000000	1023.000000	1023.000000	2046.000000
21.240000	-0.001975	-1.167477	0.211317	-1.522201	0.438344	-0.294937	0.000000	-10.000000	-0.666667	33.216667	381.000000	1023.000000	1023.000000	2046.000000
21.260000	-0.000775	-0.458009	0.428580	-1.368867	0.636522	-0.154243	0.000000	-10.000000	-0.675000	33.000000	392.000000	1023.000000	1023.000000	2046.000000
21.280001	0.000423	0.249871	0.565711	-1.197606	0.895287	-0.013521	0.000000	-10.000000	-0.675000	32.650002	403.000000	1023.000000	1023.000000	2046.000000
21.299999	0.001973	1.165895	0.792752	-0.950316	1.124924	0.198535	0.000000	-10.000000	-0.650000	32.283333	414.000000	1023.000000	1023.000000	2046.000000
21.320000	0.003813	2.253475	1.104294	-0.719828	1.366524	0.502485	0.000000	-10.000000	-0.616667	31.683332	424.833344	1023.000000	1023.000000	2046.000000
21.340000	0.005958	3.520945	1.403581	-0.384298	1.719728	0.781934	0.000000	-10.000000	-0.591667	31.383333	432.000000	1023.000000	1023.000000	2046.000000
21.360001	0.008045	4.754820	1.745991	-0.145980	2.061269	1.093540	0.000000	-10.000000	-0.566667	31.183332	442.500000	1023.000000	1023.000000	2046.000000
21.379999	0.010242	6.052747	2.129110	0.144274	2.368692	1.410671	0.000000	-10.000000	-0.558333	31.083334	452.833344	1023.000000	1023.000000	2046.000000
21.400000	0.012596	7.444383	2.512179	0.442651	2.704835	1.784718	0.000000	-10.000000	-0.558333	30.850000	466.833344	1023.000000	1023.000000	2046.000000
21.420000	0.014872	8.789305	2.828727	0.752687	3.112691	2.095200	0.000000	-10.000000	-0.558333	30.516666	477.166656	1023.000000	1023.000000	2046.000000
21.440001	0.016934	10.008225	3.174674	1.043950	3.429972	2.359629	0.000000	-10.000000	-0.558333	30.316668	484.166656	1023.000000	1023.000000	2046.000000
21.459999	0.019053	11.260257	3.564508	1.344016	3.731415	2.620317	0.000000	-10.000000	-0.533333	30.183334	494.166656	1023.000000	1023.000000	2046.000000
21.480000	0.021097	12.468053	3.850538	1.616707	4.095923	2.904886	0.000000	-10.000000	-0.508333	29.733334	504.166656	1023.000000	1023.000000	2046.000000
21.500000	0.022862	13.511389	4.214777	1.858839	4.328998	3.108775	0.000000	-10.000000	-0.483333	29.283333	514.166687	1023.000000	1023.000000	2046.000000
21.520000	0.024352	14.392067	4.434862	2.111313	4.559073	3.286819	0.000000	-10.000000	-0.466667	28.516666	524.166687	1023.000000	1023.000000	2046.000000
21.540001	0.024804	14.659265	4.588197	2.272852	4.506370	3.291846	0.000000	-10.000000	-0.458333	28.133333	530.833313	1023.000000	1023.000000	2046.000000
21.559999	0.024599	14.538101	4.567362	2.316473	4.503371	3.150896	0.000000	-10.000000	-0.450000	27.799999	540.500000	1023.000000	1023.000000	2046.000000
21.580000	0.024199	14.301665	4.555666	2.352297	4.461987	2.931714	0.000000	-10.000000	-0.391667	27.000000	549.666687	1023.000000	1023.000000	2046.000000
21.600000	0.024324	14.375280	4.573591	2.356012	4.473447	2.972230	0.000000	-10.000000	-0.333333	25.866667	561.833313	1023.000000	1023.000000	2046.000000
21.620001	0.025672	15.171994	4.765569	2.546529	4.646585	3.213312	0.000000	-10.000000	-0.250000	23.816668	573.666687	1023.000000	1023.000000	2046.000000
21.639999	0.027761	16.406639	5.069067	2.898613	4.858388	3.580572	0.000000	-10.000000	-0.216667	21.883333	582.000000	1023.000000	1023.000000	2046.000000
21.660000	0.029842	17.636845	5.179231	3.400832	5.128508	3.928273	0.000000	-10.000000	-0.183333	20.283335	587.333313	1023.000000	1023.000000	2046.000000
21.680000	0.030144	17.814833	5.023867	3.625533	5.215018	3.950415	0.000000	-10.000000	-0.141667	18.916668	592.166687	1023.000000	1023.000000	2046.000000
21.700001	0.029130	17.215775	4.795331	3.618163	5.142355	3.659926	0.000000	-10.000000	-0.108333	17.916668	596.333313	1023.000000	1023.000000	2046.000000
21.719999	0.026549	15.690624	4.443478	3.486574	4.773118	2.987455	0.000000	-10.000000	-0.058333	15.916667	604.333313	1023.000000	1023.000000	2046.000000
21.740000	0.023281	13.759182	4.049904	3.219375	4.104424	2.385478	0.000000	-10.000000	-0.041667	14.550000	610.166687	1023.000000	1023.000000	2046.000000
21.760000	0.020929	12.369084	3.627000	3.022580	3.660632	2.058872	0.000000	-10.000000	-0.016667	12.616667	615.666687	1023.000000	1023.000000	2046.000000
21.780001	0.019379	11.453076	3.308611	2.904374	3.426494	1.813597	0.000000	-10.000000	0.016667	10.483334	618.666687	1023.000000	1023.000000	2046.000000
21.799999	0.018390	10.868216	3.120247	2.785434	3.289436	1.673099	0.000000	-10.000000	0.058333	4.966667	623.000000	1023.000000	1023.000000	2046.000000
21.820000	0.017830	10.537587	2.995111	2.749437	3.240222	1.552817	0.000000	-10.000000	0.091667	0.383333	625.666687	1023.000000	1023.000000	2046.000000
21.840000	0.017261	10.201196	2.852311	2.745263	3.218713	1.384909	0.000000	-10.000000	0.108333	-4.700000	627.000000	1023.000000	1023.000000	2046.000000
21.860001	0.016661	9.846791	2.653009	2.724890	3.194942	1.273950	0.000000	-10.000000	0.116667	-6.400000	627.000000	1023.000000	1023.000000	2046.000000
21.879999	0.016286	9.625072	2.516388	2.756042	3.205512	1.147129	0.000000	-10.000000	0.125000	-8.350000	627.000000	1023.000000	1023.000000	2046.000000
21.900000	0.015919	9.408297	2.462107	2.752509	3.140926	1.052755	0.000000	-10.000000	0.125000	-8.666667	627.000000	1023.000000	1023.000000	2046.000000
21.920000	0.015615	9.228626	2.356087	2.718147	3.149856	1.004537	0.000000	-10.000000	0.125000	-9.066667	627.000000	1023.000000	1023.000000	2046.000000
21.940001	0.015314	9.050776	2.277038	2.632376	3.161595	0.979768	0.000000	-10.000000	0.125000	-9.466667	627.000000	1023.000000	1023.000000	2046.000000
21.959999	0.015057	8.898924	2.255783	2.500913	3.164461	0.977766	0.000000	-10.000000	0.133333	-10.200000	627.000000	1023.000000	1023.000000	2046.000000
21.980000	0.014908	8.810370	2.267412	2.338310	3.206633	0.998016	0.000000	-10.000000	0.191667	-12.316667	618.333313	1023.000000	1023.000000	2046.000000
22.000000	0.014844	8.772814	2.351069	2.191202	3.191879	1.038664	0.000000	-10.000000	0.250000	-14.183333	609.666687	1023.000000	1023.000000	2046.000000
22.020000	0.014944	8.831622	2.373471	2.124274	3.246319	1.087558	0.000000	-10.000000	0.333333	-16.716667	599.166687	1023.000000	1023.000000	2046.000000
22.040001	0.014857	8.780615	2.420074	2.032046	3.220078	1.108418	0.000000	-10.000000	0.391667	-18.716667	595.333313	1023.000000	1023.000000	2046.000000
22.059999	0.014417	8.520459	2.402020	1.916616	3.178966	1.022857	0.000000	-10.000000	0.483333	-21.416666	589.000000	1023.000000	1023.000000	2046.000000
22.080000	0.013534	7.998533	2.372760	1.699497	3.029374	0.896901	0.000000	-10.000000	0.566667	-24.049999	581.833313	1023.000000	1023.000000	2046.000000
22.100000	0.012280	7.257740	2.375356	1.426026	2.834471	0.621887	0.000000	-10.000000	0.666667	-26.566668	573.833313	1023.000000	1023.000000	2046.000000
22.120001	0.010806	6.386362	2.299490	1.055907	2.650421	0.380544	0.000000	-10.000000	0.758333	-29.083334	565.000000	1023.000000	1023.000000	2046.000000
22.139999	0.009304	5.498446	2.246463	0.682542	2.423320	0.146121	0.000000	-10.000000	0.850000	-31.366669	555.500000	1023.000000	1023.000000	2046.000000
22.160000	0.007715	4.559288	2.230536	0.355717	2.109610	-0.136574	0.000000	-10.000000	0.933333	-33.233334	545.000000	1023.000000	1023.000000	2046.000000
22.180000	0.006313	3.730898	2.206378	0.173470	1.816357	-0.465308	0.000000	-10.000000	1.025000	-35.049999	533.833313	1023.000000	1023.000000	2046.000000
22.200001	0.004928	2.912315	2.122421	-0.045723	1.521885	-0.686268	0.000000	-10.000000	1.116667	-36.466667	522.000000	1023.000000	1023.000000	2046.000000
22.219999	0.003569	2.109529	2.028799	-0.281968	1.212305	-0.849606	0.000000	-10.000000	1.191667	-37.966667	509.833344	1023.000000	1023.000000	2046.000000
22.240000	0.002211	1.306451	1.877725	-0.509577	0.953979	-1.015677	0.000000	-10.000000	1.241667	-39.150002	497.333344	1023.000000	1023.000000	2046.000000
22.260000	0.000922	0.544843	1.706602	-0.743700	0.671579	-1.089638	0.000000	-10.000000	1.283333	-40.150002	484.333344	1023.000000	1023.000000	2046.000000
22.280001	-0.000114	-0.067088	1.521354	-0.861263	0.466795	-1.193974	0.000000	-10.000000	1.333333	-40.900002	471.000000	1023.000000	1023.000000	2046.000000
22.299999	-0.001047	-0.618670	1.408686	-0.961935	0.190410	-1.255831	0.000000	-10.000000	1.366667	-41.450001	457.333344	1023.000000	1023.000000	2046.000000
22.320000	-0.001929	-1.140207	1.250278	-1.036528	0.007235	-1.361191	0.000000	-10.000000	1.375000	-41.683334	443.500000	1023.000000	1023.000000	2046.000000
22.340000	-0.002734	-1.616066	1.138795	-1.117650	-0.192780	-1.444432	0.000000	-10.000000	1.358333	-41.816666	429.500000	1023.000000	1023.000000	2046.000000
22.360001	-0.003274	-1.934925	1.096100	-1.181506	-0.403221	-1.446298	0.000000	-10.000000	1.350000	-41.666668	415.500000	1023.000000	1023.000000	2046.000000
22.379999	-0.004059	-2.399062	1.031043	-1.269901	-0.653511	-1.506694	0.000000	-10.000000	1.316667	-41.350002	401.500000	1023.000000	1023.000000	2046.000000
22.400000	-0.004646	-2.745951	0.914998	-1.347379	-0.777729	-1.535841	0.000000	-10.000000	1.300000	-40.883335	387.833344	1023.000000	1023.000000	2046.000000
22.420000	-0.005290	-3.126270	0.810352	-1.394108	-0.939263	-1.603250	0.000000	-10.000000	1.250000	-40.083336	374.333344	1023.000000	1023.000000	2046.000000
22.440001	-0.005737	-3.390639	0.759022	-1.451643	-1.050305	-1.647714	0.000000	-10.000000	1.233333	-39.633335	361.000000	1023.000000	1023.000000	2046.000000
22.459999	-0.005979	-3.533437	0.801984	-1.488822	-1.160663	-1.685936	0.000000	-10.000000	1.183333	-38.783333	347.666656	1023.000000	1023.000000	2046.000000
22.480000	-0.006117	-3.615403	0.745699	-1.487087	-1.222999	-1.651016	0.000000	-10.000000	1.166667	-38.400002	334.666656	1023.000000	1023.000000	2046.000000
22.500000	-0.006669	-3.941638	0.641179	-1.568705	-1.369974	-1.644138	0.000000	-10.000000	1.125000	-37.500000	321.833344	1023.000000	1023.000000	2046.000000
22.520000	-0.007761	-4.586558	0.465267	-1.689828	-1.553122	-1.808875	0.000000	-10.000000	1.091667	-36.816666	309.333344	1023.000000	1023.000000	2046.000000
22.540001	-0.009187	-5.429431	0.254770	-1.901659	-1.779536	-2.003007	0.000000	-10.000000	1.066667	-36.049999	297.000000	1023.000000	1023.000000	2046.000000
22.559999	-0.010278	-6.074560	0.072977	-2.062804	-1.986954	-2.097780	0.000000	-10.000000	1.033333	-35.466667	285.000000	1023.000000	1023.000000	2046.000000
22.580000	-0.010600	-6.264756	-0.058673	-2.068954	-2.054515	-2.082614	0.000000	-10.000000	1.008333	-35.166668	273.166656	1023.000000	1023.000000	2046.000000
22.600000	-0.011024	-6.515155	-0.257103	-1.991717	-2.160299	-2.106035	0.000000	-10.000000	0.983333	-34.916668	261.500000	1023.000000	1023.000000	2046.000000
22.620001	-0.012165	-7.189423	-0.588783	-2.118334	-2.313087	-2.169218	0.000000	-10.000000	0.975000	-34.816666	249.833328	1023.000000	1023.000000	2046.000000
22.639999	-0.014176	-8.378011	-0.885369	-2.259967	-2.768829	-2.463847	0.000000	-10.000000	0.958333	-34.316666	238.333328	1023.000000	1023.000000	2046.000000
22.660000	-0.017216	-10.174447	-1.370040	-2.505405	-3.292682	-3.006320	0.000000	-10.000000	0.908333	-33.616665	226.833328	1023.000000	1023.000000	2046.000000
22.680000	-0.021028	-12.427573	-1.925853	-2.913925	-3.862415	-3.725381	0.000000	-10.000000	0.850000	-32.450001	215.666672	1023.000000	1023.000000	2046.000000
22.700001	-0.025036	-14.796208	-2.598439	-3.274829	-4.506946	-4.415994	0.000000	-10.000000	0.758333	-30.916666	204.833328	1023.000000	1023.000000	2046.000000
22.719999	-0.028002	-16.549381	-3.243458	-3.530460	-4.937782	-4.837680	0.000000	-10.000000	0.691667	-29.166668	194.500000	1023.000000	1023.000000	2046.000000
22.740000	-0.029887	-17.663074	-3.651372	-3.735691	-5.263852	-5.012160	0.000000	-10.000000	0.625000	-27.833334	184.833328	1023.000000	1023.000000	2046.000000
22.760000	-0.031238	-18.461632	-4.072861	-3.810791	-5.376362	-5.201619	0.000000	-10.000000	0.591667	-26.850000	175.500000	1023.000000	1023.000000	2046.000000
22.780001	-0.032412	-19.155346	-4.398555	-3.891658	-5.547141	-5.317992	0.000000	-10.000000	0.541667	-26.016666	166.666672	1023.000000	1023.000000	2046.000000
22.799999	-0.033344	-19.706068	-4.659667	-3.903559	-5.711254	-5.431590	0.000000	-10.000000	0.525000	-25.100000	157.833328	1023.000000	1023.000000	2046.000000
22.820000	-0.034222	-20.225344	-4.956756	-3.899070	-5.826269	-5.543249	0.000000	-10.000000	0.508333	-24.216667	149.333328	1023.000000	1023.000000	2046.000000
22.840000	-0.034908	-20.630625	-5.223699	-3.995503	-5.890581	-5.520842	0.000000	-10.000000	0.491667	-23.333334	141.166672	1023.000000	1023.000000	2046.000000
22.860001	-0.035643	-21.064814	-5.436426	-4.096379	-5.967875	-5.564134	0.000000	-10.000000	0.450000	-22.483334	133.500000	1023.000000	1023.000000	2046.000000
22.879999	-0.036178	-21.381447	-5.545372	-4.170969	-6.080199	-5.584908	0.000000	-10.000000	0.416667	-21.566668	126.000000	1023.000000	1023.000000	2046.000000
22.900000	-0.036546	-21.598476	-5.629842	-4.257626	-6.138319	-5.572690	0.000000	-10.000000	0.391667	-20.750000	118.833336	1023.000000	1023.000000	2046.000000
22.920000	-0.036577	-21.617144	-5.598710	-4.340564	-6.156079	-5.521791	0.000000	-10.000000	0.375000	-20.050001	112.000000	1023.000000	1023.000000	2046.000000
22.940001	-0.036232	-21.413105	-5.492754	-4.491536	-6.131217	-5.297598	0.000000	-10.000000	0.358333	-19.650000	105.333336	1023.000000	1023.000000	2046.000000
22.959999	-0.035927	-21.233061	-5.369873	-4.635257	-6.087613	-5.140318	0.000000	-10.000000	0.366667	-19.500000	98.833336	1023.000000	1023.000000	2046.000000
22.980000	-0.035674	-21.083595	-5.266579	-4.805762	-6.027419	-4.983837	0.000000	-10.000000	0.366667	-19.650000	92.166664	1023.000000	1023.000000	2046.000000
23.000000	-0.035709	-21.104172	-5.212409	-4.968770	-5.975193	-4.947801	0.000000	-10.000000	0.375000	-19.916668	85.666664	1023.000000	1023.000000	2046.000000
23.020000	-0.036335	-21.474249	-5.275795	-5.199376	-5.962400	-5.036676	0.000000	-10.000000	0.358333	-19.850000	79.000000	1023.000000	1023.000000	2046.000000
23.040001	-0.037328	-22.061050	-5.293565	-5.496489	-6.061557	-5.209440	0.000000	-10.000000	0.358333	-19.450001	72.333336	1023.000000	1023.000000	2046.000000
23.059999	-0.038411	-22.701111	-5.288872	-5.874667	-6.170575	-5.366998	0.000000	-10.000000	0.350000	-19.050001	65.833336	1023.000000	1023.000000	2046.000000
23.080000	-0.039491	-23.339245	-5.265002	-6.247468	-6.276315	-5.550461	0.000000	-10.000000	0.350000	-18.683334	59.500000	1023.000000	1023.000000	2046.000000
23.100000	-0.040697	-24.051941	-5.261402	-6.570074	-6.457504	-5.762960	0.000000	-10.000000	0.316667	-18.183334	53.500000	1023.000000	1023.000000	2046.000000
23.120001	-0.041394	-24.463598	-5.178186	-6.764671	-6.608319	-5.912421	0.000000	-10.000000	0.283333	-17.233334	47.500000	1023.000000	1023.000000	2046.000000
23.139999	-0.042031	-24.840446	-5.145464	-6.955918	-6.786942	-5.952122	0.000000	-10.000000	0.250000	-16.366667	41.500000	1023.000000	1023.000000	2046.000000
23.160000	-0.042641	-25.200962	-5.226164	-7.016752	-6.878644	-6.079403	0.000000	-10.000000	0.241667	-15.466667	35.833332	1023.000000	1023.000000	2046.000000
23.180000	-0.043083	-25.461946	-5.321257	-7.127673	-6.915583	-6.097433	0.000000	-10.000000	0.225000	-14.833334	30.500000	1023.000000	1023.000000	2046.000000
23.200001	-0.043408	-25.654385	-5.384355	-7.203871	-6.950156	-6.116004	0.000000	-10.000000	0.208333	-14.133333	25.666666	1023.000000	1023.000000	2046.000000
23.219999	-0.043394	-25.645794	-5.375659	-7.235254	-6.972454	-6.062428	0.000000	-10.000000	0.200000	-13.716667	21.000000	1023.000000	1023.000000	2046.000000
23.240000	-0.043226	-25.546839	-5.366301	-7.234731	-6.943218	-6.002589	0.000000	-10.000000	0.183333	-12.950000	16.500000	1023.000000	1023.000000	2046.000000
23.260000	-0.042860	-25.330265	-5.316300	-7.214714	-6.914984	-5.884267	0.000000	-10.000000	0.158333	-12.166667	12.166667	1023.000000	1023.000000	2046.000000
23.280001	-0.042266	-24.979370	-5.289538	-7.132364	-6.784856	-5.772610	0.000000	-10.000000	0.133333	-10.866667	8.000000	1023.000000	1023.000000	2046.000000
23.299999	-0.041735	-24.665535	-5.253895	-7.117170	-6.677526	-5.616943	0.000000	-10.000000	0.108333	-9.516666	4.333333	1023.000000	1023.000000	2046.000000
23.320000	-0.041008	-24.235529	-5.130381	-7.016956	-6.566938	-5.521254	0.000000	-10.000000	0.091667	-7.733334	1.500000	1023.000000	1023.000000	2046.000000
23.340000	-0.040142	-23.724161	-5.025731	-6.863703	-6.436387	-5.398341	0.000000	-10.000000	0.066667	-5.616667	-0.666667	1023.000000	1023.000000	2046.000000
23.360001	-0.039211	-23.173439	-4.862210	-6.775694	-6.326443	-5.209091	0.000000	-10.000000	0.058333	-2.566667	-2.000000	1023.000000	1023.000000	2046.000000
23.379999	-0.038398	-22.692995	-4.743410	-6.656472	-6.192770	-5.100343	0.000000	-10.000000	0.041667	0.433333	-2.833333	1023.000000	1023.000000	2046.000000
23.400000	-0.037249	-22.014147	-4.605840	-6.526905	-5.957610	-4.923791	0.000000	-10.000000	0.016667	3.350000	-3.000000	1023.000000	1023.000000	2046.000000
23.420000	-0.036062	-21.312441	-4.402318	-6.366208	-5.775807	-4.768107	0.000000	-10.000000	0.000000	6.000000	-3.000000	1023.000000	1023.000000	2046.000000
23.440001	-0.034718	-20.518152	-4.266119	-6.179264	-5.485840	-4.586930	0.000000	-10.000000	-0.025000	8.833333	-3.000000	1023.000000	1023.000000	2046.000000
23.459999	-0.034157	-20.186934	-4.163172	-6.102158	-5.376894	-4.544710	0.000000	-10.000000	-0.058333	11.716666	-3.000000	1023.000000	1023.000000	2046.000000
23.480000	-0.033844	-20.001961	-4.117424	-6.008738	-5.269649	-4.606152	0.000000	-10.000000	-0.116667	13.883333	-3.000000	1023.000000	1023.000000	2046.000000
23.500000	-0.033653	-19.889013	-4.073578	-6.005107	-5.237873	-4.572455	0.000000	-10.000000	-0.158333	15.866667	-3.000000	1023.000000	1023.000000	2046.000000
23.520000	-0.032856	-19.417854	-3.951817	-5.896032	-5.067721	-4.502283	0.000000	-10.000000	-0.200000	17.816666	6.000000	1023.000000	1023.000000	2046.000000
23.540001	-0.031251	-18.469551	-3.803689	-5.626991	-4.791989	-4.246882	0.000000	-10.000000	-0.241667	19.733334	16.666666	1023.000000	1023.000000	2046.000000
23.559999	-0.029543	-17.459709	-3.673341	-5.259568	-4.552476	-3.974325	0.000000	-10.000000	-0.275000	21.333334	29.666666	1023.000000	1023.000000	2046.000000
23.580000	-0.028318	-16.735935	-3.701499	-5.023833	-4.260725	-3.749879	0.000000	-10.000000	-0.300000	22.416668	36.166668	1023.000000	1023.000000	2046.000000
23.600000	-0.027830	-16.447660	-3.811329	-4.911702	-4.112578	-3.612051	0.000000	-10.000000	-0.333333	23.600000	43.500000	1023.000000	1023.000000	2046.000000
23.620001	-0.028340	-16.748697	-3.962996	-4.844574	-4.159818	-3.781310	0.000000	-10.000000	-0.416667	24.983334	51.166668	1023.000000	1023.000000	2046.000000
23.639999	-0.029722	-17.565697	-4.251591	-4.848101	-4.250596	-4.215410	0.000000	-10.000000	-0.500000	26.950001	59.166668	1023.000000	1023.000000	2046.000000
23.660000	-0.031538	-18.639217	-4.627623	-4.960248	-4.482782	-4.568565	0.000000	-10.000000	-0.583333	29.066668	67.833336	1023.000000	1023.000000	2046.000000
23.680000	-0.033098	-19.560858	-4.981635	-5.098262	-4.733638	-4.747322	0.000000	-10.000000	-0.641667	30.983334	77.333336	1023.000000	1023.000000	2046.000000
23.700001	-0.033030	-19.520851	-5.169754	-5.040069	-4.661346	-4.649683	0.000000	-10.000000	-0.700000	32.650002	87.333336	1023.000000	1023.000000	2046.000000
23.719999	-0.032411	-19.154814	-5.298489	-4.911893	-4.437654	-4.506777	0.000000	-10.000000	-0.733333	33.716667	98.000000	1023.000000	1023.000000	2046.000000
23.740000	-0.031275	-18.483315	-5.279264	-4.632405	-4.239548	-4.332098	0.000000	-10.000000	-0.775000	34.833332	109.000000	1023.000000	1023.000000	2046.000000
23.760000	-0.029981	-17.718649	-5.244920	-4.310169	-3.970342	-4.193219	0.000000	-10.000000	-0.808333	35.433334	120.500000	1023.000000	1023.000000	2046.000000
23.780001	-0.028809	-17.025986	-5.160273	-4.032837	-3.791658	-4.041216	0.000000	-10.000000	-0.858333	36.549999	132.166672	1023.000000	1023.000000	2046.000000
23.799999	-0.027343	-16.159904	-5.015609	-3.772102	-3.566529	-3.805664	0.000000	-10.000000	-0.883333	37.150002	144.166672	1023.000000	1023.000000	2046.000000
23.820000	-0.025748	-15.216983	-4.804126	-3.544819	-3.300755	-3.567283	0.000000	-10.000000	-0.933333	37.983334	156.500000	1023.000000	1023.000000	2046.000000
23.840000	-0.023895	-14.121920	-4.595809	-3.310046	-2.987845	-3.228219	0.000000	-10.000000	-0.975000	38.516666	169.000000	1023.000000	1023.000000	2046.000000
23.860001	-0.022253	-13.151376	-4.310074	-3.090450	-2.755526	-2.995326	0.000000	-10.000000	-1.033333	39.599998	181.666672	1023.000000	1023.000000	2046.000000
23.879999	-0.020201	-11.938502	-3.956002	-2.879345	-2.423686	-2.679469	0.000000	-10.000000	-1.058333	40.500000	194.666672	1023.000000	1023.000000	2046.000000
23.900000	-0.017905	-10.582072	-3.554060	-2.710967	-2.066659	-2.250386	0.000000	-10.000000	-1.066667	41.216667	208.000000	1023.000000	1023.000000	2046.000000
23.920000	-0.015317	-9.052274	-3.068889	-2.467789	-1.669100	-1.846496	0.000000	-10.000000	-1.075000	41.316666	221.666672	1023.000000	1023.000000	2046.000000
23.940001	-0.012839	-7.588069	-2.606437	-2.255295	-1.243113	-1.483224	0.000000	-10.000000	-1.050000	41.350002	235.500000	1023.000000	1023.000000	2046.000000
23.959999	-0.010342	-6.111918	-2.122055	-2.108069	-0.777173	-1.104621	0.000000	-10.000000	-1.033333	41.183334	249.500000	1023.000000	1023.000000	2046.000000
23.980000	-0.008397	-4.962804	-1.621552	-2.055705	-0.442725	-0.842822	0.000000	-10.000000	-1.008333	40.950001	263.333344	1023.000000	1023.000000	2046.000000
24.000000	-0.006684	-3.950336	-1.192059	-1.944144	-0.127840	-0.686292	0.000000	-10.000000	-1.000000	40.366669	277.000000	1023.000000	1023.000000	2046.000000
24.020000	-0.005439	-3.214551	-0.871610	-1.914752	0.183249	-0.611439	0.000000	-10.000000	-0.991667	39.866669	290.500000	1023.000000	1023.000000	2046.000000
24.040001	-0.004270	-2.523616	-0.516681	-1.866650	0.399857	-0.540141	0.000000	-10.000000	-0.966667	39.466667	303.833344	1023.000000	1023.000000	2046.000000
24.059999	-0.003293	-1.946387	-0.234072	-1.812664	0.583563	-0.483213	0.000000	-10.000000	-0.958333	39.250000	317.166656	1023.000000	1023.000000	2046.000000
24.080000	-0.002018	-1.192462	0.119293	-1.667668	0.734256	-0.378344	0.000000	-10.000000	-0.966667	39.299999	330.333344	1023.000000	1023.000000	2046.000000
24.100000	-0.000658	-0.389002	0.409418	-1.460104	0.922445	-0.260761	0.000000	-10.000000	-0.975000	39.500000	343.500000	1023.000000	1023.000000	2046.000000
24.120001	0.000850	0.502411	0.696959	-1.229543	1.133023	-0.098028	0.000000	-10.000000	-0.966667	39.566666	356.500000	1023.000000	1023.000000	2046.000000
24.139999	0.002324	1.373278	0.976857	-1.022751	1.318448	0.100725	0.000000	-10.000000	-0.933333	39.133335	369.666656	1023.000000	1023.000000	2046.000000
24.160000	0.003876	2.290969	1.164394	-0.790427	1.597398	0.319604	0.000000	-10.000000	-0.900000	38.616669	382.833344	1023.000000	1023.000000	2046.000000
24.180000	0.005605	3.312587	1.416953	-0.541676	1.861386	0.575924	0.000000	-10.000000	-0.858333	38.000000	395.833344	1023.000000	1023.000000	2046.000000
24.200001	0.007635	4.512386	1.657755	-0.240687	2.183402	0.911917	0.000000	-10.000000	-0.833333	37.283333	408.500000	1023.000000	1023.000000	2046.000000
24.219999	0.009833	5.811013	2.053107	0.076468	2.456665	1.224772	0.000000	-10.000000	-0.816667	36.833336	421.000000	1023.000000	1023.000000	2046.000000
24.240000	0.012211	7.216630	2.440814	0.378886	2.783591	1.613339	0.000000	-10.000000	-0.800000	36.433334	433.500000	1023.000000	1023.000000	2046.000000
24.260000	0.014476	8.555366	2.774120	0.702909	3.137717	1.940619	0.000000	-10.000000	-0.775000	36.400002	445.833344	1023.000000	1023.000000	2046.000000
24.280001	0.017091	10.100744	3.165578	1.031350	3.527849	2.375967	0.000000	-10.000000	-0.750000	36.083336	458.000000	1023.000000	1023.000000	2046.000000
24.299999	0.019496	11.522325	3.543698	1.390988	3.889169	2.698470	0.000000	-10.000000	-0.741667	35.566666	470.000000	1023.000000	1023.000000	2046.000000
24.320000	0.021920	12.955012	3.902986	1.698125	4.277551	3.076349	0.000000	-10.000000	-0.725000	35.000000	482.000000	1023.000000	1023.000000	2046.000000
24.340000	0.023937	14.146631	4.246764	2.058792	4.550480	3.290596	0.000000	-10.000000	-0.691667	34.233334	493.666656	1023.000000	1023.000000	2046.000000
24.360001	0.026065	15.404561	4.576882	2.333226	4.872158	3.622295	0.000000	-10.000000	-0.650000	33.549999	505.166656	1023.000000	1023.000000	2046.000000
24.379999	0.027514	16.260576	4.838705	2.691802	4.996461	3.733608	0.000000	-10.000000	-0.600000	32.633335	516.333313	1023.000000	1023.000000	2046.000000
24.400000	0.028078	16.594316	4.958387	2.851572	5.010272	3.774086	0.000000	-10.000000	-0.541667	31.616667	527.500000	1023.000000	1023.000000	2046.000000
24.420000	0.027742	16.395536	4.979426	2.865168	4.926172	3.624771	0.000000	-10.000000	-0.466667	30.233334	538.166687	1023.000000	1023.000000	2046.000000
24.440001	0.027549	16.281485	5.003145	2.878615	4.887258	3.512468	0.000000	-10.000000	-0.408333	28.250000	548.500000	1023.000000	1023.000000	2046.000000
24.459999	0.027927	16.504782	5.050111	2.897997	4.962248	3.594427	0.000000	-10.000000	-0.333333	26.350000	558.333313	1023.000000	1023.000000	2046.000000
24.480000	0.029220	17.268972	5.215958	3.067376	5.154309	3.831329	0.000000	-10.000000	-0.258333	24.083334	567.500000	1023.000000	1023.000000	2046.000000
24.500000	0.031146	18.407108	5.472867	3.473240	5.311225	4.149776	0.000000	-10.000000	-0.166667	21.516666	576.000000	1023.000000	1023.000000	2046.000000
24.520000	0.032560	19.243202	5.527902	3.933483	5.344531	4.437285	0.000000	-10.000000	-0.083333	18.366667	583.500000	1023.000000	1023.000000	2046.000000
24.540001	0.031679	18.722515	5.193537	4.034290	5.276665	4.218022	0.000000	-10.000000	-0.033333	14.783334	590.333313	1023.000000	1023.000000	2046.000000
24.559999	0.029667	17.533485	4.865116	3.930096	5.024882	3.713391	0.000000	-10.000000	0.008333	11.450001	595.833313	1023.000000	1023.000000	2046.000000
24.580000	0.026547	15.689249	4.398898	3.648568	4.575717	3.066066	0.000000	-10.000000	0.025000	7.216667	600.166687	1023.000000	1023.000000	2046.000000
24.600000	0.023349	13.799055	3.944591	3.365206	3.995236	2.494023	0.000000	-10.000000	0.058333	3.216667	603.000000	1023.000000	1023.000000	2046.000000
24.620001	0.020928	12.368410	3.564687	3.205419	3.535185	2.063119	0.000000	-10.000000	0.083333	-0.733333	604.500000	1023.000000	1023.000000	2046.000000
24.639999	0.019252	11.377693	3.229702	3.035889	3.277989	1.834113	0.000000	-10.000000	0.108333	-4.166667	605.000000	1023.000000	1023.000000	2046.000000
24.660000	0.017974	10.622703	2.984625	2.816077	3.086642	1.735359	0.000000	-10.000000	0.125000	-7.516666	605.000000	1023.000000	1023.000000	2046.000000
24.680000	0.016990	10.041259	2.766182	2.781460	2.952642	1.540975	0.000000	-10.000000	0.141667	-10.433333	605.000000	1023.000000	1023.000000	2046.000000
24.700001	0.016272	9.616754	2.621274	2.798625	2.812146	1.384710	0.000000	-10.000000	0.183333	-12.500000	605.000000	1023.000000	1023.000000	2046.000000
24.719999	0.015539	9.183644	2.368281	2.795822	2.741106	1.278435	0.000000	-10.000000	0.216667	-13.716667	605.000000	1023.000000	1023.000000	2046.000000
24.740000	0.014644	8.654525	2.135126	2.783632	2.595893	1.139874	0.000000	-10.000000	0.258333	-15.000001	597.833313	1023.000000	1023.000000	2046.000000
24.760000	0.014089	8.326557	1.974728	2.785976	2.495895	1.069959	0.000000	-10.000000	0.275000	-16.266666	589.000000	1023.000000	1023.000000	2046.000000
24.780001	0.013363	7.897602	1.803042	2.695781	2.408803	0.989977	0.000000	-10.000000	0.291667	-17.600000	578.166687	1023.000000	1023.000000	2046.000000
24.799999	0.012848	7.593047	1.741412	2.614453	2.292771	0.944410	0.000000	-10.000000	0.341667	-18.966667	572.333313	1023.000000	1023.000000	2046.000000
24.820000	0.012162	7.187601	1.675017	2.408050	2.206533	0.898001	0.000000	-10.000000	0.375000	-20.200001	565.833313	1023.000000	1023.000000	2046.000000
24.840000	0.011773	6.957873	1.634712	2.219942	2.178779	0.924440	0.000000	-10.000000	0.416667	-21.416668	559.000000	1023.000000	1023.000000	2046.000000
24.860001	0.011445	6.763802	1.636385	2.053829	2.129707	0.943882	0.000000	-10.000000	0.458333	-22.633335	551.833313	1023.000000	1023.000000	2046.000000
24.879999	0.011168	6.600045	1.624978	1.980933	2.058140	0.935994	0.000000	-10.000000	0.525000	-24.333334	544.333313	1023.000000	1023.000000	2046.000000
24.900000	0.010733	6.343170	1.593709	1.838386	1.978300	0.932775	0.000000	-10.000000	0.616667	-26.166668	536.166687	1023.000000	1023.000000	2046.000000
24.920000	0.010173	6.012045	1.526414	1.751708	1.911180	0.822744	0.000000	-10.000000	0.683333	-28.033333	527.500000	1023.000000	1023.000000	2046.000000
24.940001	0.009114	5.386280	1.477539	1.512968	1.754112	0.641661	0.000000	-10.000000	0.766667	-29.766666	518.166687	1023.000000	1023.000000	2046.000000
24.959999	0.007814	4.618332	1.500143	1.130320	1.552169	0.435701	0.000000	-10.000000	0.833333	-31.500000	508.333344	1023.000000	1023.000000	2046.000000
24.980000	0.006364	3.761258	1.520828	0.768219	1.290446	0.181765	0.000000	-10.000000	0.916667	-33.233334	497.833344	1023.000000	1023.000000	2046.000000
25.000000	0.004657	2.752014	1.463624	0.392172	1.025247	-0.129030	0.000000	-10.000000	1.000000	-34.966667	486.666656	1023.000000	1023.000000	2046.000000
25.020000	0.003205	1.894052	1.445265	0.123497	0.727899	-0.402609	0.000000	-10.000000	1.083333	-36.633335	475.000000	1023.000000	1023.000000	2046.000000
25.040001	0.001882	1.112326	1.451008	-0.087958	0.432058	-0.682782	0.000000	-10.000000	1.166667	-38.099998	462.666656	1023.000000	1023.000000	2046.000000
25.059999	0.000473	0.279521	1.402859	-0.334578	0.132506	-0.921267	0.000000	-10.000000	1.233333	-39.383335	450.000000	1023.000000	1023.000000	2046.000000
25.080000	-0.000902	-0.532990	1.315001	-0.573987	-0.176053	-1.097951	0.000000	-10.000000	1.300000	-40.283333	436.833344	1023.000000	1023.000000	2046.000000
25.100000	-0.002175	-1.285690	1.131429	-0.806305	-0.378551	-1.232263	0.000000	-10.000000	1.350000	-41.000000	423.333344	1023.000000	1023.000000	2046.000000
25.120001	-0.003289	-1.943919	1.014625	-0.966360	-0.640115	-1.352069	0.000000	-10.000000	1.383333	-41.400002	409.500000	1023.000000	1023.000000	2046.000000
25.139999	-0.004092	-2.418461	0.919149	-1.111925	-0.819822	-1.405864	0.000000	-10.000000	1.400000	-41.750000	395.500000	1023.000000	1023.000000	2046.000000
25.160000	-0.004989	-2.948759	0.794580	-1.268839	-1.007102	-1.467399	0.000000	-10.000000	1.400000	-41.866669	381.500000	1023.000000	1023.000000	2046.000000
25.180000	-0.005783	-3.417621	0.705929	-1.333193	-1.217409	-1.572949	0.000000	-10.000000	1.383333	-41.666668	367.833344	1023.000000	1023.000000	2046.000000
25.200001	-0.006416	-3.791570	0.644169	-1.411307	-1.400572	-1.623861	0.000000	-10.000000	1.366667	-41.483334	354.166656	1023.000000	1023.000000	2046.000000
25.219999	-0.007007	-4.141376	0.541945	-1.474080	-1.546034	-1.663208	0.000000	-10.000000	1.350000	-41.333332	340.500000	1023.000000	1023.000000	2046.000000
25.240000	-0.007411	-4.380176	0.498718	-1.542773	-1.673887	-1.662235	0.000000	-10.000000	1.358333	-41.266666	326.500000	1023.000000	1023.000000	2046.000000
25.260000	-0.007893	-4.665040	0.450849	-1.619441	-1.794204	-1.702245	0.000000	-10.000000	1.358333	-41.083332	312.666656	1023.000000	1023.000000	2046.000000
25.280001	-0.008135	-4.807783	0.440005	-1.674985	-1.852525	-1.720278	0.000000	-10.000000	1.325000	-40.766666	299.000000	1023.000000	1023.000000	2046.000000
25.299999	-0.008267	-4.886039	0.455152	-1.672826	-1.925002	-1.743363	0.000000	-10.000000	1.275000	-40.100002	285.500000	1023.000000	1023.000000	2046.000000
25.320000	-0.008102	-4.788135	0.393750	-1.651262	-1.854967	-1.675656	0.000000	-10.000000	1.191667	-39.183334	272.166656	1023.000000	1023.000000	2046.000000
25.340000	-0.008546	-5.050433	0.307134	-1.653496	-1.986967	-1.717104	0.000000	-10.000000	1.133333	-38.016666	259.000000	1023.000000	1023.000000	2046.000000
25.360001	-0.009463	-5.592519	0.154181	-1.802202	-2.120944	-1.823554	0.000000	-10.000000	1.075000	-37.066669	246.333328	1023.000000	1023.000000	2046.000000
25.379999	-0.010907	-6.445754	0.013926	-2.010490	-2.407668	-2.041522	0.000000	-10.000000	1.033333	-36.050003	234.000000	1023.000000	1023.000000	2046.000000
25.400000	-0.011662	-6.892003	-0.090130	-2.153552	-2.545285	-2.103036	0.000000	-10.000000	1.000000	-35.283333	222.000000	1023.000000	1023.000000	2046.000000
25.420000	-0.012108	-7.155726	-0.195598	-2.168140	-2.662276	-2.129712	0.000000	-10.000000	0.966667	-34.483334	210.166672	1023.000000	1023.000000	2046.000000
25.440001	-0.012280	-7.257545	-0.388119	-2.073478	-2.695431	-2.100516	0.000000	-10.000000	0.958333	-34.066666	198.500000	1023.000000	1023.000000	2046.000000
25.459999	-0.013594	-8.033954	-0.712599	-2.201653	-2.916729	-2.202973	0.000000	-10.000000	0.950000	-33.750000	187.166672	1023.000000	1023.000000	2046.000000
25.480000	-0.015632	-9.238673	-1.054576	-2.378035	-3.346739	-2.459323	0.000000	-10.000000	0.933333	-33.383335	176.000000	1023.000000	1023.000000	2046.000000
25.500000	-0.018936	-11.191195	-1.585719	-2.650607	-3.882439	-3.072431	0.000000	-10.000000	0.883333	-32.683334	165.000000	1023.000000	1023.000000	2046.000000
25.520000	-0.022744	-13.441433	-2.147150	-3.045169	-4.472085	-3.777029	0.000000	-10.000000	0.808333	-31.350000	154.166672	1023.000000	1023.000000	2046.000000
25.540001	-0.026794	-15.835414	-2.862025	-3.378226	-5.073382	-4.521781	0.000000	-10.000000	0.725000	-29.750000	143.666672	1023.000000	1023.000000	2046.000000
25.559999	-0.029705	-17.555876	-3.500917	-3.689950	-5.486382	-4.878628	0.000000	-10.000000	0.658333	-28.266666	133.666672	1023.000000	1023.000000	2046.000000
25.580000	-0.031714	-18.742760	-3.951283	-3.950060	-5.776503	-5.064914	0.000000	-10.000000	0.633333	-27.216667	124.166664	1023.000000	1023.000000	2046.000000
25.600000	-0.033265	-19.659405	-4.351649	-4.034727	-6.004653	-5.268376	0.000000	-10.000000	0.633333	-26.766668	115.000000	1023.000000	1023.000000	2046.000000
25.620001	-0.034204	-20.214773	-4.701736	-4.030952	-6.094817	-5.387268	0.000000	-10.000000	0.641667	-26.400002	106.000000	1023.000000	1023.000000	2046.000000
25.639999	-0.035327	-20.878469	-5.005178	-4.114253	-6.294138	-5.464900	0.000000	-10.000000	0.616667	-26.216667	97.166664	1023.000000	1023.000000	2046.000000
25.660000	-0.036257	-21.427900	-5.290229	-4.098698	-6.446669	-5.592304	0.000000	-10.000000	0.583333	-25.733334	88.500000	1023.000000	1023.000000	2046.000000
25.680000	-0.036959	-21.842791	-5.491925	-4.120040	-6.568907	-5.661919	0.000000	-10.000000	0.558333	-25.283333	79.833336	1023.000000	1023.000000	2046.000000
25.700001	-0.037757	-22.314230	-5.653188	-4.258380	-6.726290	-5.676373	0.000000	-10.000000	0.533333	-24.750000	71.333336	1023.000000	1023.000000	2046.000000
25.719999	-0.038438	-22.717054	-5.868582	-4.363132	-6.784678	-5.700662	0.000000	-10.000000	0.508333	-24.050001	63.000000	1023.000000	1023.000000	2046.000000
25.740000	-0.038714	-22.880049	-5.982568	-4.442625	-6.785349	-5.669508	0.000000	-10.000000	0.458333	-23.200001	55.000000	1023.000000	1023.000000	2046.000000
25.760000	-0.038860	-22.966341	-5.971008	-4.572653	-6.813327	-5.609353	0.000000	-10.000000	0.433333	-22.333334	47.333332	1023.000000	1023.000000	2046.000000
25.780001	-0.038600	-22.812805	-5.784041	-4.733038	-6.901747	-5.393980	0.000000	-10.000000	0.408333	-21.766668	39.833332	1023.000000	1023.000000	2046.000000
25.799999	-0.038300	-22.635010	-5.655023	-4.903358	-6.815638	-5.260992	0.000000	-10.000000	0.408333	-21.416668	32.666668	1023.000000	1023.000000	2046.000000
25.820000	-0.038271	-22.618322	-5.590124	-5.097529	-6.765316	-5.165352	0.000000	-10.000000	0.391667	-21.350000	25.500000	1023.000000	1023.000000	2046.000000
25.840000	-0.038440	-22.718195	-5.545725	-5.286089	-6.731095	-5.155285	0.000000	-10.000000	0.383333	-21.200001	18.333334	1023.000000	1023.000000	2046.000000
25.860001	-0.038974	-23.033432	-5.552597	-5.494932	-6.706058	-5.279844	0.000000	-10.000000	0.375000	-20.850000	11.333333	1023.000000	1023.000000	2046.000000
25.879999	-0.040053	-23.671124	-5.675052	-5.850010	-6.734594	-5.411468	0.000000	-10.000000	0.383333	-20.250000	4.666667	1023.000000	1023.000000	2046.000000
25.900000	-0.041273	-24.392612	-5.680918	-6.221594	-6.914397	-5.575704	0.000000	-10.000000	0.375000	-19.800001	-1.666667	1023.000000	1023.000000	2046.000000
25.920000	-0.042291	-24.993855	-5.682838	-6.542922	-7.021366	-5.746727	0.000000	-10.000000	0.366667	-19.250000	-8.000000	1023.000000	1023.000000	2046.000000
25.940001	-0.043339	-25.613148	-5.641992	-6.877309	-7.213356	-5.880489	0.000000	-10.000000	0.333333	-18.550001	-14.333333	1023.000000	1023.000000	2046.000000
25.959999	-0.044189	-26.115831	-5.617322	-7.038146	-7.377940	-6.082422	0.000000	-10.000000	0.300000	-17.600000	-20.500000	1023.000000	1023.000000	2046.000000
25.980000	-0.044909	-26.541412	-5.613792	-7.214318	-7.509846	-6.203456	0.000000	-10.000000	0.266667	-16.650000	-26.500000	1023.000000	1023.000000	2046.000000
26.000000	-0.045542	-26.915199	-5.695058	-7.322542	-7.611069	-6.286530	0.000000	-10.000000	0.241667	-15.849999	-32.166668	1023.000000	1023.000000	2046.000000
26.020000	-0.045783	-27.057903	-5.727590	-7.448927	-7.630160	-6.251226	0.000000	-10.000000	0.241667	-15.116667	-37.500000	1023.000000	1023.000000	2046.000000
26.040001	-0.046239	-27.327044	-5.824503	-7.548511	-7.662456	-6.291574	0.000000	-10.000000	0.233333	-14.566667	-42.500000	1023.000000	1023.000000	2046.000000
26.059999	-0.046149	-27.273798	-5.838490	-7.570999	-7.618658	-6.245650	0.000000	-10.000000	0.225000	-14.000000	-47.333332	1023.000000	1023.000000	2046.000000
26.080000	-0.046225	-27.318899	-5.826884	-7.623245	-7.669438	-6.199331	0.000000	-10.000000	0.208333	-13.500000	-52.000000	1023.000000	1023.000000	2046.000000
26.100000	-0.046013	-27.193497	-5.782572	-7.580138	-7.652527	-6.178260	0.000000	-10.000000	0.183333	-12.966666	-56.500000	1023.000000	1023.000000	2046.000000
26.120001	-0.045583	-26.939695	-5.680790	-7.583874	-7.626976	-6.048055	0.000000	-10.000000	0.166667	-12.366667	-60.833332	1023.000000	1023.000000	2046.000000
26.139999	-0.045305	-26.775341	-5.674284	-7.560692	-7.569761	-5.970603	0.000000	-10.000000	0.133333	-11.700000	-65.000000	1023.000000	1023.000000	2046.000000
26.160000	-0.044829	-26.494125	-5.575587	-7.492546	-7.534272	-5.891721	0.000000	-10.000000	0.125000	-10.966666	-69.000000	1023.000000	1023.000000	2046.000000
26.180000	-0.044229	-26.139246	-5.571701	-7.371360	-7.364893	-5.831292	0.000000	-10.000000	0.116667	-10.133333	-72.666664	1023.000000	1023.000000	2046.000000
26.200001	-0.043841	-25.909842	-5.483458	-7.350406	-7.380009	-5.695971	0.000000	-10.000000	0.116667	-9.250000	-76.000000	1023.000000	1023.000000	2046.000000
26.219999	-0.043194	-25.527454	-5.403792	-7.251494	-7.261586	-5.610582	0.000000	-10.000000	0.108333	-8.183333	-79.000000	1023.000000	1023.000000	2046.000000
26.240000	-0.042777	-25.281057	-5.302228	-7.177815	-7.236044	-5.564970	0.000000	-10.000000	0.091667	-7.116667	-81.833336	1023.000000	1023.000000	2046.000000
26.260000	-0.041766	-24.683670	-5.196231	-7.026435	-7.043984	-5.417019	0.000000	-10.000000	0.075000	-5.983334	-84.333336	1023.000000	1023.000000	2046.000000
26.280001	-0.041332	-24.426958	-5.134561	-6.969062	-7.008003	-5.315333	0.000000	-10.000000	0.058333	-4.816667	-86.333336	1023.000000	1023.000000	2046.000000
26.299999	-0.041631	-24.603804	-5.164806	-6.995300	-7.073554	-5.370144	0.000000	-10.000000	0.050000	-3.166667	-87.833336	1023.000000	1023.000000	2046.000000
26.320000	-0.041838	-24.726068	-5.192755	-6.986557	-7.071325	-5.475432	0.000000	-10.000000	0.050000	-1.533333	-88.666664	1023.000000	1023.000000	2046.000000
26.340000	-0.041960	-24.798582	-5.162472	-7.028721	-7.100483	-5.506906	0.000000	-10.000000	0.050000	0.316667	-89.000000	1023.000000	1023.000000	2046.000000
26.360001	-0.041345	-24.434843	-5.098969	-6.870673	-7.012414	-5.452787	0.000000	-10.000000	0.050000	1.483333	-89.000000	1023.000000	1023.000000	2046.000000
26.379999	-0.040357	-23.850737	-5.083308	-6.636697	-6.857670	-5.273061	0.000000	-10.000000	0.050000	2.500000	-89.000000	1023.000000	1023.000000	2046.000000
26.400000	-0.039682	-23.452040	-5.124795	-6.398434	-6.731888	-5.196924	0.000000	-10.000000	0.050000	3.050000	-89.000000	1023.000000	1023.000000	2046.000000
26.420000	-0.039813	-23.529501	-5.304079	-6.376245	-6.724009	-5.125169	0.000000	-10.000000	0.041667	3.850000	-89.000000	1023.000000	1023.000000	2046.000000
26.440001	-0.040620	-24.006382	-5.473679	-6.428493	-6.827774	-5.276436	0.000000	-10.000000	0.016667	5.416667	-89.000000	1023.000000	1023.000000	2046.000000
26.459999	-0.042398	-25.057009	-5.775034	-6.527261	-7.053673	-5.701040	0.000000	-10.000000	-0.025000	8.066667	-89.000000	1023.000000	1023.000000	2046.000000
26.480000	-0.044848	-26.504940	-6.153753	-6.671838	-7.354913	-6.324435	0.000000	-10.000000	-0.100000	11.583334	-89.000000	1023.000000	1023.000000	2046.000000
26.500000	-0.047201	-27.895983	-6.666215	-6.881488	-7.684825	-6.663454	0.000000	-10.000000	-0.150000	15.016667	-89.000000	1023.000000	1023.000000	2046.000000
26.520000	-0.048113	-28.435057	-6.986823	-6.936589	-7.784251	-6.727394	0.000000	-10.000000	-0.200000	17.733334	-70.166664	1023.000000	1023.000000	2046.000000
26.540001	-0.048367	-28.585033	-7.204190	-6.906073	-7.740595	-6.734175	0.000000	-10.000000	-0.216667	19.500000	-32.000000	1023.000000	1023.000000	2046.000000
26.559999	-0.047818	-28.260372	-7.323153	-6.789971	-7.551642	-6.595606	0.000000	-10.000000	-0.241667	20.383333	8.500000	1023.000000	1023.000000	2046.000000
26.580000	-0.047333	-27.973732	-7.380073	-6.653096	-7.421512	-6.519052	0.000000	-10.000000	-0.258333	20.750000	32.500000	1023.000000	1023.000000	2046.000000
26.600000	-0.046679	-27.587067	-7.436004	-6.443130	-7.263076	-6.444857	0.000000	-10.000000	-0.291667	21.216667	39.500000	1023.000000	1023.000000	2046.000000
26.620001	-0.045804	-27.070009	-7.502357	-6.233225	-7.022958	-6.311470	0.000000	-10.000000	-0.333333	22.383333	46.500000	1023.000000	1023.000000	2046.000000
26.639999	-0.044549	-26.328171	-7.433799	-6.035216	-6.751389	-6.107767	0.000000	-10.000000	-0.400000	24.016666	53.666668	1023.000000	1023.000000	2046.000000
26.660000	-0.043482	-25.697672	-7.333918	-5.933269	-6.526833	-5.903653	0.000000	-10.000000	-0.475000	25.983334	61.333332	1023.000000	1023.000000	2046.000000
26.680000	-0.042061	-24.858093	-7.189369	-5.711823	-6.262276	-5.694625	0.000000	-10.000000	-0.558333	27.900000	69.666664	1023.000000	1023.000000	2046.000000
26.700001	-0.040239	-23.781254	-6.853804	-5.599679	-5.997859	-5.329914	0.000000	-10.000000	-0.650000	30.183334	78.833336	1023.000000	1023.000000	2046.000000
26.719999	-0.038381	-22.683069	-6.523704	-5.495440	-5.682959	-4.980967	0.000000	-10.000000	-0.716667	32.033333	88.500000	1023.000000	1023.000000	2046.000000
26.740000	-0.036112	-21.341913	-6.129222	-5.397607	-5.276702	-4.538383	0.000000	-10.000000	-0.766667	33.766666	98.833336	1023.000000	1023.000000	2046.000000
26.760000	-0.033804	-19.977945	-5.734975	-5.206419	-4.833869	-4.202681	0.000000	-10.000000	-0.775000	34.483334	109.666664	1023.000000	1023.000000	2046.000000
26.780001	-0.031727	-18.750462	-5.373383	-5.108335	-4.389829	-3.878915	0.000000	-10.000000	-0.800000	35.133335	121.166664	1023.000000	1023.000000	2046.000000
26.799999	-0.029592	-17.489170	-4.944790	-4.979917	-3.953912	-3.610551	0.000000	-10.000000	-0.825000	35.400002	132.666672	1023.000000	1023.000000	2046.000000
26.820000	-0.027982	-16.537422	-4.614938	-4.941352	-3.561133	-3.419998	0.000000	-10.000000	-0.858333	36.016666	144.333328	1023.000000	1023.000000	2046.000000
26.840000	-0.026638	-15.743019	-4.213244	-4.930103	-3.309768	-3.289903	0.000000	-10.000000	-0.850000	36.316669	156.166672	1023.000000	1023.000000	2046.000000
26.860001	-0.025550	-15.100316	-3.855119	-4.928319	-3.083975	-3.232903	0.000000	-10.000000	-0.883333	36.783337	168.500000	1023.000000	1023.000000	2046.000000
26.879999	-0.024504	-14.481935	-3.497093	-4.853469	-2.926803	-3.204569	0.000000	-10.000000	-0.916667	37.316669	180.833328	1023.000000	1023.000000	2046.000000
26.900000	-0.023367	-13.809948	-3.267279	-4.810205	-2.657041	-3.075422	0.000000	-10.000000	-0.975000	37.983334	193.166672	1023.000000	1023.000000	2046.000000
26.920000	-0.021908	-12.947649	-2.924465	-4.642521	-2.457134	-2.923529	0.000000	-10.000000	-1.016667	38.666668	205.666672	1023.000000	1023.000000	2046.000000
26.940001	-0.020609	-12.180170	-2.614520	-4.438576	-2.319559	-2.807515	0.000000	-10.000000	-1.033333	39.383335	218.500000	1023.000000	1023.000000	2046.000000
26.959999	-0.018977	-11.215218	-2.322450	-4.203657	-2.043711	-2.645400	0.000000	-10.000000	-1.033333	39.783337	231.500000	1023.000000	1023.000000	2046.000000
26.980000	-0.017492	-10.337529	-2.025620	-4.007906	-1.851292	-2.452711	0.000000	-10.000000	-1.008333	40.016670	244.666672	1023.000000	1023.000000	2046.000000
27.000000	-0.015640	-9.243225	-1.805178	-3.758531	-1.524557	-2.154960	0.000000	-10.000000	-0.983333	39.883335	258.000000	1023.000000	1023.000000	2046.000000
27.020000	-0.013620	-8.049530	-1.471569	-3.466480	-1.244333	-1.867148	0.000000	-10.000000	-0.958333	39.916668	271.333344	1023.000000	1023.000000	2046.000000
27.040001	-0.011479	-6.784086	-1.228157	-3.160535	-0.827982	-1.567413	0.000000	-10.000000	-0.941667	39.333336	284.666656	1023.000000	1023.000000	2046.000000
27.059999	-0.009102	-5.379230	-0.862818	-2.871997	-0.473269	-1.171146	0.000000	-10.000000	-0.916667	38.983334	297.833344	1023.000000	1023.000000	2046.000000
27.080000	-0.006546	-3.868710	-0.473482	-2.554507	-0.062199	-0.778521	0.000000	-10.000000	-0.916667	38.216667	311.000000	1023.000000	1023.000000	2046.000000
27.100000	-0.003957	-2.338342	-0.071692	-2.139565	0.343817	-0.470903	0.000000	-10.000000	-0.908333	37.983334	323.833344	1023.000000	1023.000000	2046.000000
27.120001	-0.001531	-0.904598	0.322280	-1.850870	0.704374	-0.080382	0.000000	-10.000000	-0.941667	37.766666	336.500000	1023.000000	1023.000000	2046.000000
27.139999	0.000999	0.590336	0.697034	-1.477393	1.099541	0.271154	0.000000	-10.000000	-0.933333	38.016666	349.166656	1023.000000	1023.000000	2046.000000
27.160000	0.003357	1.984237	1.140797	-1.157904	1.429726	0.571618	0.000000	-10.000000	-0.933333	38.133335	361.833344	1023.000000	1023.000000	2046.000000
27.180000	0.005834	3.447966	1.515632	-0.838923	1.860647	0.910609	0.000000	-10.000000	-0.900000	37.966667	374.500000	1023.000000	1023.000000	2046.000000
27.200001	0.007494	4.428811	1.788195	-0.495207	2.057031	1.078792	0.000000	-10.000000	-0.908333	37.599998	387.166656	1023.000000	1023.000000	2046.000000
27.219999	0.008361	4.941319	1.914764	-0.244945	2.177818	1.093682	0.000000	-10.000000	-0.900000	37.316666	399.666656	1023.000000	1023.000000	2046.000000
27.240000	0.008593	5.078435	2.046566	-0.193896	2.177980	1.047785	0.000000	-10.000000	-0.900000	37.016666	412.333344	1023.000000	1023.000000	2046.000000
27.260000	0.008952	5.290452	2.082278	-0.096915	2.329604	0.975484	0.000000	-10.000000	-0.875000	37.033337	424.666656	1023.000000	1023.000000	2046.000000
27.280001	0.010197	6.026647	2.322962	0.033628	2.455922	1.214135	0.000000	-10.000000	-0.841667	36.683334	437.000000	1023.000000	1023.000000	2046.000000
27.299999	0.012536	7.408638	2.690094	0.356249	2.759690	1.602605	0.000000	-10.000000	-0.791667	36.183334	449.333344	1023.000000	1023.000000	2046.000000
27.320000	0.015161	8.960222	2.999605	0.928050	3.020741	2.011826	0.000000	-10.000000	-0.733333	35.116669	461.500000	1023.000000	1023.000000	2046.000000
27.340000	0.016983	10.037169	2.982724	1.472922	3.301591	2.279930	0.000000	-10.000000	-0.666667	33.933334	473.500000	1023.000000	1023.000000	2046.000000
27.360001	0.016877	9.974272	2.835374	1.656451	3.342513	2.139934	0.000000	-10.000000	-0.633333	32.816666	484.833344	1023.000000	1023.000000	2046.000000
27.379999	0.015535	9.181413	2.695210	1.652112	3.143731	1.690360	0.000000	-10.000000	-0.583333	31.633333	496.000000	1023.000000	1023.000000	2046.000000
27.400000	0.013328	7.877123	2.315040	1.515262	2.816661	1.230161	0.000000	-10.000000	-0.541667	30.666666	506.833344	1023.000000	1023.000000	2046.000000
27.420000	0.011278	6.665206	2.024504	1.475008	2.375176	0.790518	0.000000	-10.000000	-0.475000	29.400000	517.333313	1023.000000	1023.000000	2046.000000
27.440001	0.010050	5.939643	1.809340	1.386063	2.087380	0.656861	0.000000	-10.000000	-0.425000	28.300001	527.333313	1023.000000	1023.000000	2046.000000
27.459999	0.009552	5.645157	1.640311	1.351802	2.037585	0.615458	0.000000	-10.000000	-0.366667	26.733334	537.000000	1023.000000	1023.000000	2046.000000
27.480000	0.009683	5.722822	1.585296	1.398965	2.097958	0.640602	0.000000	-10.000000	-0.283333	24.950001	546.166687	1023.000000	1023.000000	2046.000000
27.500000	0.009820	5.803766	1.553499	1.479798	2.152563	0.617907	0.000000	-10.000000	-0.200000	22.516666	554.833313	1023.000000	1023.000000	2046.000000
27.520000	0.009949	5.879712	1.490109	1.647787	2.197194	0.544622	0.000000	-10.000000	-0.125000	19.900000	562.666687	1023.000000	1023.000000	2046.000000
27.540001	0.010147	5.996686	1.504984	1.782214	2.172207	0.537280	0.000000	-10.000000	-0.066667	16.750000	569.833313	1023.000000	1023.000000	2046.000000
27.559999	0.010111	5.975563	1.467142	1.850810	2.114971	0.542640	0.000000	-10.000000	-0.016667	13.083334	576.000000	1023.000000	1023.000000	2046.000000
27.580000	0.010153	6.000328	1.337292	1.906995	2.179941	0.576100	0.000000	-10.000000	0.016667	9.166667	581.000000	1023.000000	1023.000000	2046.000000
27.600000	0.010175	6.013291	1.339469	1.953901	2.129421	0.590501	0.000000	-10.000000	0.050000	3.600000	584.833313	1023.000000	1023.000000	2046.000000
27.620001	0.010114	5.977369	1.269415	1.908505	2.133770	0.665680	0.000000	-10.000000	0.075000	-1.433333	587.000000	1023.000000	1023.000000	2046.000000
27.639999	0.010183	6.018240	1.306466	1.818646	2.159291	0.733837	0.000000	-10.000000	0.100000	-5.333333	588.000000	1023.000000	1023.000000	2046.000000
27.660000	0.010408	6.150990	1.391770	1.737925	2.199892	0.821404	0.000000	-10.000000	0.116667	-7.766667	588.000000	1023.000000	1023.000000	2046.000000
27.680000	0.010656	6.297857	1.496604	1.707592	2.181703	0.911958	0.000000	-10.000000	0.150000	-10.083334	588.000000	1023.000000	1023.000000	2046.000000
27.700001	0.011086	6.552041	1.592113	1.740703	2.210344	1.008881	0.000000	-10.000000	0.200000	-13.100000	588.000000	1023.000000	1023.000000	2046.000000
27.719999	0.011016	6.510177	1.673421	1.665244	2.157392	1.014121	0.000000	-10.000000	0.250000	-15.133334	588.000000	1023.000000	1023.000000	2046.000000
27.740000	0.010823	6.396312	1.667539	1.534995	2.173933	1.019845	0.000000	-10.000000	0.283333	-16.816668	580.500000	1023.000000	1023.000000	2046.000000
27.760000	0.010453	6.177928	1.686582	1.394095	2.186882	0.910369	0.000000	-10.000000	0.333333	-18.366667	568.833313	1023.000000	1023.000000	2046.000000
27.780001	0.009672	5.716113	1.733533	1.051576	2.117584	0.813420	0.000000	-10.000000	0.366667	-19.483334	557.166687	1023.000000	1023.000000	2046.000000
27.799999	0.008610	5.088435	1.750324	0.793250	1.954918	0.589944	0.000000	-10.000000	0.408333	-20.300001	550.833313	1023.000000	1023.000000	2046.000000
27.820000	0.007454	4.405071	1.749891	0.526684	1.740717	0.387780	0.000000	-10.000000	0.416667	-20.883335	546.166687	1023.000000	1023.000000	2046.000000
27.840000	0.006568	3.881412	1.763699	0.329341	1.556066	0.232306	0.000000	-10.000000	0.450000	-21.833334	539.166687	1023.000000	1023.000000	2046.000000
27.860001	0.005665	3.348032	1.795107	0.164197	1.328781	0.059946	0.000000	-10.000000	0.500000	-23.250000	531.666687	1023.000000	1023.000000	2046.000000
27.879999	0.004697	2.776222	1.778530	-0.006525	1.100800	-0.096583	0.000000	-10.000000	0.575000	-24.916668	524.000000	1023.000000	1023.000000	2046.000000
27.900000	0.003783	2.235852	1.689084	-0.135961	0.917743	-0.235016	0.000000	-10.000000	0.650000	-26.833334	515.666687	1023.000000	1023.000000	2046.000000
27.920000	0.002604	1.538723	1.494618	-0.305402	0.708095	-0.358587	0.000000	-10.000000	0.733333	-28.783333	506.833344	1023.000000	1023.000000	2046.000000
27.940001	0.001758	1.039062	1.392327	-0.434500	0.515386	-0.434151	0.000000	-10.000000	0.816667	-30.900000	497.166656	1023.000000	1023.000000	2046.000000
27.959999	0.000935	0.552710	1.274778	-0.575772	0.342512	-0.488808	0.000000	-10.000000	0.908333	-32.800003	486.833344	1023.000000	1023.000000	2046.000000
27.980000	0.000193	0.114046	1.191551	-0.649585	0.180964	-0.608884	0.000000	-10.000000	0.975000	-34.166668	476.000000	1023.000000	1023.000000	2046.000000
28.000000	-0.000541	-0.319592	1.098529	-0.785045	-0.001055	-0.632021	0.000000	-10.000000	1.025000	-35.083336	464.666656	1023.000000	1023.000000	2046.000000
28.020000	-0.000975	-0.575946	1.075282	-0.866983	-0.124765	-0.659480	0.000000	-10.000000	1.066667	-35.966667	453.000000	1023.000000	1023.000000	2046.000000
28.040001	-0.001591	-0.940368	0.994541	-0.937005	-0.258746	-0.739158	0.000000	-10.000000	1.091667	-36.616669	441.000000	1023.000000	1023.000000	2046.000000
28.059999	-0.001902	-1.124134	1.008083	-0.956563	-0.367724	-0.807930	0.000000	-10.000000	1.116667	-37.016666	428.666656	1023.000000	1023.000000	2046.000000
28.080000	-0.002319	-1.370356	1.054278	-1.020097	-0.518939	-0.885597	0.000000	-10.000000	1.116667	-36.983334	416.333344	1023.000000	1023.000000	2046.000000
28.100000	-0.002153	-1.272540	1.150728	-0.946359	-0.527491	-0.949419	0.000000	-10.000000	1.116667	-36.850002	404.000000	1023.000000	1023.000000	2046.000000
28.120001	-0.002208	-1.304815	1.124050	-0.928370	-0.587436	-0.913059	0.000000	-10.000000	1.108333	-36.700001	391.666656	1023.000000	1023.000000	2046.000000
28.139999	-0.002764	-1.633615	1.016440	-1.053390	-0.691672	-0.904993	0.000000	-10.000000	1.083333	-36.299999	379.333344	1023.000000	1023.000000	2046.000000
28.160000	-0.003864	-2.283584	0.895345	-1.195900	-0.876946	-1.106083	0.000000	-10.000000	1.050000	-35.766666	367.000000	1023.000000	1023.000000	2046.000000
28.180000	-0.004636	-2.740060	0.827977	-1.331681	-1.040190	-1.196166	0.000000	-10.000000	1.016667	-35.283333	355.333344	1023.000000	1023.000000	2046.000000
28.200001	-0.005139	-3.037441	0.704873	-1.391197	-1.119031	-1.232086	0.000000	-10.000000	1.016667	-35.049999	343.666656	1023.000000	1023.000000	2046.000000
28.219999	-0.005525	-3.265228	0.538958	-1.231142	-1.319953	-1.253091	0.000000	-10.000000	1.033333	-35.116669	332.000000	1023.000000	1023.000000	2046.000000
28.240000	-0.006630	-3.918531	0.142122	-1.216469	-1.537076	-1.307109	0.000000	-10.000000	1.033333	-34.933334	320.166656	1023.000000	1023.000000	2046.000000
28.260000	-0.008875	-5.245146	-0.196829	-1.401634	-2.026907	-1.619776	0.000000	-10.000000	1.016667	-34.883335	308.500000	1023.000000	1023.000000	2046.000000
28.280001	-0.011861	-7.009834	-0.636410	-1.682223	-2.537886	-2.153315	0.000000	-10.000000	0.975000	-34.333336	296.833344	1023.000000	1023.000000	2046.000000
28.299999	-0.015522	-9.173382	-1.145167	-2.075792	-3.054119	-2.898305	0.000000	-10.000000	0.916667	-33.483334	285.333344	1023.000000	1023.000000	2046.000000
28.320000	-0.019626	-11.599051	-1.715662	-2.487152	-3.735498	-3.660739	0.000000	-10.000000	0.833333	-32.033333	274.166656	1023.000000	1023.000000	2046.000000
28.340000	-0.022939	-13.556969	-2.308311	-2.808011	-4.311054	-4.129593	0.000000	-10.000000	0.783333	-30.816668	263.666656	1023.000000	1023.000000	2046.000000
28.360001	-0.025308	-14.957237	-2.807135	-3.031958	-4.688128	-4.430016	0.000000	-10.000000	0.741667	-29.900000	253.500000	1023.000000	1023.000000	2046.000000
28.379999	-0.026867	-15.878667	-3.206735	-3.136374	-4.877404	-4.658154	0.000000	-10.000000	0.741667	-29.350000	243.500000	1023.000000	1023.000000	2046.000000
28.400000	-0.028274	-16.710150	-3.544340	-3.238508	-5.115531	-4.811771	0.000000	-10.000000	0.716667	-29.016666	233.500000	1023.000000	1023.000000	2046.000000
28.420000	-0.029550	-17.464197	-3.836279	-3.311465	-5.373473	-4.942981	0.000000	-10.000000	0.716667	-28.716667	223.833328	1023.000000	1023.000000	2046.000000
28.440001	-0.030726	-18.158863	-4.171233	-3.329167	-5.544197	-5.114267	0.000000	-10.000000	0.700000	-28.600000	214.166672	1023.000000	1023.000000	2046.000000
28.459999	-0.031749	-18.763887	-4.496653	-3.394515	-5.700748	-5.171972	0.000000	-10.000000	0.691667	-28.266666	204.833328	1023.000000	1023.000000	2046.000000
28.480000	-0.032553	-19.238714	-4.758779	-3.502780	-5.791655	-5.185501	0.000000	-10.000000	0.675000	-27.883333	195.333328	1023.000000	1023.000000	2046.000000
28.500000	-0.033213	-19.629168	-4.930463	-3.562564	-5.910288	-5.225852	0.000000	-10.000000	0.641667	-27.233334	186.166672	1023.000000	1023.000000	2046.000000
28.520000	-0.033874	-20.019463	-5.077020	-3.688938	-6.013713	-5.239791	0.000000	-10.000000	0.616667	-26.633335	177.000000	1023.000000	1023.000000	2046.000000
28.540001	-0.034441	-20.354534	-5.109271	-3.856275	-6.166020	-5.222969	0.000000	-10.000000	0.583333	-25.916668	168.000000	1023.000000	1023.000000	2046.000000
28.559999	-0.034614	-20.456816	-5.155124	-3.997426	-6.153765	-5.150500	0.000000	-10.000000	0.558333	-25.466667	159.333328	1023.000000	1023.000000	2046.000000
28.580000	-0.034523	-20.402973	-4.988626	-4.196233	-6.247741	-4.970374	0.000000	-10.000000	0.541667	-25.183334	150.666672	1023.000000	1023.000000	2046.000000
28.600000	-0.034421	-20.342785	-4.973175	-4.366629	-6.166275	-4.836707	0.000000	-10.000000	0.558333	-25.333334	142.333328	1023.000000	1023.000000	2046.000000
28.620001	-0.034564	-20.427563	-4.951661	-4.540326	-6.173758	-4.761818	0.000000	-10.000000	0.566667	-25.500000	133.833328	1023.000000	1023.000000	2046.000000
28.639999	-0.035169	-20.785101	-4.953862	-4.725296	-6.237369	-4.868574	0.000000	-10.000000	0.566667	-25.566668	125.500000	1023.000000	1023.000000	2046.000000
28.660000	-0.035955	-21.249228	-5.051224	-4.954799	-6.242445	-5.000759	0.000000	-10.000000	0.550000	-25.416666	116.833336	1023.000000	1023.000000	2046.000000
28.680000	-0.037112	-21.933207	-5.060000	-5.319053	-6.396594	-5.157561	0.000000	-10.000000	0.550000	-25.250000	108.333336	1023.000000	1023.000000	2046.000000
28.700001	-0.038408	-22.699244	-5.062873	-5.718347	-6.571308	-5.346715	0.000000	-10.000000	0.550000	-24.933334	99.833336	1023.000000	1023.000000	2046.000000
28.719999	-0.039807	-23.525961	-5.104105	-6.117821	-6.754133	-5.549903	0.000000	-10.000000	0.533333	-24.516666	91.500000	1023.000000	1023.000000	2046.000000
28.740000	-0.041017	-24.241039	-5.087491	-6.378618	-7.007267	-5.767663	0.000000	-10.000000	0.516667	-23.816668	83.166664	1023.000000	1023.000000	2046.000000
28.760000	-0.041856	-24.737017	-5.096520	-6.603396	-7.170276	-5.866824	0.000000	-10.000000	0.483333	-23.183334	75.333336	1023.000000	1023.000000	2046.000000
28.780001	-0.042540	-25.141310	-5.141852	-6.720406	-7.342548	-5.936505	0.000000	-10.000000	0.458333	-22.500000	67.666664	1023.000000	1023.000000	2046.000000
28.799999	-0.043367	-25.629868	-5.255861	-6.926209	-7.447075	-6.000722	0.000000	-10.000000	0.425000	-21.916668	60.333332	1023.000000	1023.000000	2046.000000
28.820000	-0.044064	-26.042025	-5.403027	-7.047161	-7.516918	-6.074919	0.000000	-10.000000	0.408333	-21.183334	52.833332	1023.000000	1023.000000	2046.000000
28.840000	-0.044423	-26.254223	-5.435531	-7.124830	-7.589198	-6.104665	0.000000	-10.000000	0.383333	-20.566668	45.833332	1023.000000	1023.000000	2046.000000
28.860001	-0.044538	-26.321920	-5.488074	-7.173186	-7.581280	-6.079380	0.000000	-10.000000	0.375000	-20.066668	39.000000	1023.000000	1023.000000	2046.000000
28.879999	-0.044460	-26.275688	-5.444371	-7.203074	-7.634056	-5.994187	0.000000	-10.000000	0.350000	-19.283333	32.333332	1023.000000	1023.000000	2046.000000
28.900000	-0.044358	-26.215876	-5.428468	-7.252197	-7.614696	-5.920515	0.000000	-10.000000	0.333333	-18.500000	25.833334	1023.000000	1023.000000	2046.000000
28.920000	-0.044228	-26.138474	-5.418271	-7.268454	-7.627501	-5.824248	0.000000	-10.000000	0.291667	-17.566668	19.500000	1023.000000	1023.000000	2046.000000
28.940001	-0.044024	-26.018276	-5.435712	-7.250790	-7.552746	-5.779028	0.000000	-10.000000	0.266667	-16.866667	13.666667	1023.000000	1023.000000	2046.000000
28.959999	-0.043670	-25.808708	-5.423001	-7.173097	-7.488862	-5.723747	0.000000	-10.000000	0.250000	-16.016666	8.000000	1023.000000	1023.000000	2046.000000
28.980000	-0.043342	-25.615063	-5.362489	-7.129244	-7.433485	-5.689845	0.000000	-10.000000	0.241667	-14.850000	3.000000	1023.000000	1023.000000	2046.000000
29.000000	-0.043148	-25.500383	-5.261341	-7.134021	-7.496629	-5.608392	0.000000	-10.000000	0.216667	-13.800000	-1.666667	1023.000000	1023.000000	2046.000000
29.020000	-0.042846	-25.322039	-5.252947	-7.121173	-7.415108	-5.532811	0.000000	-10.000000	0.183333	-12.633333	-5.833333	1023.000000	1023.000000	2046.000000
29.040001	-0.042232	-24.958874	-5.195684	-7.012190	-7.291902	-5.459097	0.000000	-10.000000	0.141667	-11.600000	-10.000000	1023.000000	1023.000000	2046.000000
29.059999	-0.041723	-24.658066	-5.198071	-6.903049	-7.174775	-5.382170	0.000000	-10.000000	0.116667	-10.350000	-13.833333	1023.000000	1023.000000	2046.000000
29.080000	-0.041861	-24.739618	-5.194353	-6.889912	-7.253010	-5.402344	0.000000	-10.000000	0.091667	-9.000000	-17.333334	1023.000000	1023.000000	2046.000000
29.100000	-0.042174	-24.924784	-5.228228	-6.924581	-7.271593	-5.500383	0.000000	-10.000000	0.091667	-7.766667	-20.333334	1023.000000	1023.000000	2046.000000
29.120001	-0.042616	-25.186123	-5.288683	-7.025205	-7.318465	-5.553770	0.000000	-10.000000	0.091667	-6.650000	-23.000000	1023.000000	1023.000000	2046.000000
29.139999	-0.042862	-25.331551	-5.306118	-7.019816	-7.370602	-5.635015	0.000000	-10.000000	0.091667	-5.700000	-25.333334	1023.000000	1023.000000	2046.000000
29.160000	-0.042291	-24.993856	-5.260691	-6.830507	-7.326627	-5.576030	0.000000	-10.000000	0.091667	-5.033333	-27.166666	1023.000000	1023.000000	2046.000000
29.180000	-0.041485	-24.517893	-5.289363	-6.551697	-7.221045	-5.455787	0.000000	-10.000000	0.075000	-4.550000	-28.833334	1023.000000	1023.000000	2046.000000
29.200001	-0.041521	-24.538721	-5.444020	-6.546260	-7.188910	-5.359530	0.000000	-10.000000	0.066667	-4.216667	-30.333334	1023.000000	1023.000000	2046.000000
29.219999	-0.042338	-25.021626	-5.623390	-6.597020	-7.328412	-5.472805	0.000000	-10.000000	0.050000	-2.766667	-31.833334	1023.000000	1023.000000	2046.000000
29.240000	-0.044125	-26.077686	-5.959828	-6.681754	-7.592234	-5.843871	0.000000	-10.000000	0.033333	-0.100000	-32.666668	1023.000000	1023.000000	2046.000000
29.260000	-0.046299	-27.362501	-6.303102	-6.820694	-7.837018	-6.401686	0.000000	-10.000000	-0.008333	3.716667	-33.000000	1023.000000	1023.000000	2046.000000
29.280001	-0.048790	-28.835026	-6.813343	-6.991153	-8.170098	-6.860431	0.000000	-10.000000	-0.066667	8.400001	-33.000000	1023.000000	1023.000000	2046.000000
29.299999	-0.050683	-29.953724	-7.305546	-7.149031	-8.399554	-7.099593	0.000000	-10.000000	-0.108333	12.533334	-33.000000	1023.000000	1023.000000	2046.000000
29.320000	-0.051177	-30.245724	-7.487932	-7.195969	-8.489317	-7.072505	0.000000	-10.000000	-0.116667	15.250001	-33.000000	1023.000000	1023.000000	2046.000000
29.340000	-0.050903	-30.083948	-7.640414	-7.057817	-8.307633	-7.078083	0.000000	-10.000000	-0.108333	15.966667	-33.000000	1023.000000	1023.000000	2046.000000
29.360001	-0.050601	-29.904995	-7.786676	-6.925931	-8.148848	-7.043540	0.000000	-10.000000	-0.091667	15.850000	-14.333333	1023.000000	1023.000000	2046.000000
29.379999	-0.050440	-29.810072	-7.887334	-6.814027	-8.121644	-6.987068	0.000000	-10.000000	-0.083333	15.716667	5.500000	1023.000000	1023.000000	2046.000000
29.400000	-0.049981	-29.538666	-7.924399	-6.656616	-8.048079	-6.909573	0.000000	-10.000000	-0.066667	15.483334	27.166666	1023.000000	1023.000000	2046.000000
29.420000	-0.049232	-29.096039	-7.920336	-6.503066	-7.860038	-6.812599	0.000000	-10.000000	-0.083333	15.666667	31.833334	1023.000000	1023.000000	2046.000000
29.440001	-0.048365	-28.583961	-7.828048	-6.389222	-7.714745	-6.651946	0.000000	-10.000000	-0.116667	16.433334	37.166668	1023.000000	1023.000000	2046.000000
29.459999	-0.047419	-28.024862	-7.787340	-6.283876	-7.452606	-6.501040	0.000000	-10.000000	-0.183333	17.983334	42.666668	1023.000000	1023.000000	2046.000000
29.480000	-0.046202	-27.305367	-7.573169	-6.166267	-7.291864	-6.274066	0.000000	-10.000000	-0.233333	19.583334	48.500000	1023.000000	1023.000000	2046.000000
29.500000	-0.044721	-26.429859	-7.318489	-6.105845	-7.008428	-5.997098	0.000000	-10.000000	-0.283333	20.883333	54.666668	1023.000000	1023.000000	2046.000000
29.520000	-0.042980	-25.401411	-6.987575	-6.039816	-6.726599	-5.647421	0.000000	-10.000000	-0.316667	22.200001	61.166668	1023.000000	1023.000000	2046.000000
29.540001	-0.041085	-24.281178	-6.610745	-5.958193	-6.384170	-5.328070	0.000000	-10.000000	-0.333333	23.183334	68.333336	1023.000000	1023.000000	2046.000000
29.559999	-0.039152	-23.139090	-6.285034	-5.903613	-5.955951	-4.994490	0.000000	-10.000000	-0.358333	24.200001	76.000000	1023.000000	1023.000000	2046.000000
29.580000	-0.037601	-22.222118	-6.000947	-5.875169	-5.587337	-4.758667	0.000000	-10.000000	-0.383333	24.883333	84.000000	1023.000000	1023.000000	2046.000000
29.600000	-0.036314	-21.461456	-5.671988	-5.919411	-5.294643	-4.575415	0.000000	-10.000000	-0.416667	25.666666	92.166664	1023.000000	1023.000000	2046.000000
29.620001	-0.035376	-20.906933	-5.427313	-6.011973	-5.001044	-4.466603	0.000000	-10.000000	-0.441667	26.783333	100.500000	1023.000000	1023.000000	2046.000000
29.639999	-0.034524	-20.403788	-5.170494	-6.060196	-4.745057	-4.428040	0.000000	-10.000000	-0.483333	27.766666	109.333336	1023.000000	1023.000000	2046.000000
29.660000	-0.033803	-19.977728	-4.914486	-6.103186	-4.570689	-4.389366	0.000000	-10.000000	-0.533333	28.816668	118.333336	1023.000000	1023.000000	2046.000000
29.680000	-0.033247	-19.648954	-4.680851	-6.111975	-4.457527	-4.398602	0.000000	-10.000000	-0.583333	29.816668	127.833336	1023.000000	1023.000000	2046.000000
29.700001	-0.032203	-19.032064	-4.410650	-6.019214	-4.275583	-4.326617	0.000000	-10.000000	-0.616667	31.016666	137.500000	1023.000000	1023.000000	2046.000000
29.719999	-0.030969	-18.302601	-4.115892	-5.827396	-4.099471	-4.259842	0.000000	-10.000000	-0.658333	32.166668	147.833328	1023.000000	1023.000000	2046.000000
29.740000	-0.029590	-17.487432	-3.860663	-5.696864	-3.840977	-4.088930	0.000000	-10.000000	-0.691667	33.083336	158.333328	1023.000000	1023.000000	2046.000000
29.760000	-0.028159	-16.641945	-3.599070	-5.483091	-3.632301	-3.927482	0.000000	-10.000000	-0.725000	33.733334	169.333328	1023.000000	1023.000000	2046.000000
29.780001	-0.026502	-15.662622	-3.393821	-5.270699	-3.314745	-3.683358	0.000000	-10.000000	-0.750000	34.400002	180.500000	1023.000000	1023.000000	2046.000000
29.799999	-0.024654	-14.570802	-3.167186	-5.026955	-2.997016	-3.379645	0.000000	-10.000000	-0.775000	34.916668	191.833328	1023.000000	1023.000000	2046.000000
29.820000	-0.022563	-13.334973	-2.864894	-4.767773	-2.626900	-3.075406	0.000000	-10.000000	-0.808333	35.400002	203.333328	1023.000000	1023.000000	2046.000000
29.840000	-0.020482	-12.104901	-2.550205	-4.505346	-2.291948	-2.757403	0.000000	-10.000000	-0.816667	35.799999	215.000000	1023.000000	1023.000000	2046.000000
29.860001	-0.018149	-10.726059	-2.187966	-4.194731	-1.955601	-2.387761	0.000000	-10.000000	-0.825000	36.183334	227.000000	1023.000000	1023.000000	2046.000000
29.879999	-0.015679	-9.266414	-1.835264	-3.870863	-1.561111	-1.999176	0.000000	-10.000000	-0.816667	36.466667	239.000000	1023.000000	1023.000000	2046.000000
29.900000	-0.013102	-7.743371	-1.439937	-3.546769	-1.161626	-1.595040	0.000000	-10.000000	-0.850000	36.750000	251.000000	1023.000000	1023.000000	2046.000000
29.920000	-0.010678	-6.310817	-1.061195	-3.221537	-0.793875	-1.234209	0.000000	-10.000000	-0.866667	37.016666	263.333344	1023.000000	1023.000000	2046.000000
29.940001	-0.008299	-4.904531	-0.694874	-2.921189	-0.404358	-0.884110	0.000000	-10.000000	-0.883333	37.316669	275.666656	1023.000000	1023.000000	2046.000000
29.959999	-0.005946	-3.514108	-0.388082	-2.552565	-0.011489	-0.561972	0.000000	-10.000000	-0.883333	37.700001	288.166656	1023.000000	1023.000000	2046.000000
29.980000	-0.003689	-2.180144	0.017797	-2.276645	0.314773	-0.236069	0.000000	-10.000000	-0.891667	37.816666	300.500000	1023.000000	1023.000000	2046.000000
30.000000	-0.001564	-0.924300	0.339471	-1.972246	0.679260	0.029216	0.000000	-10.000000	-0.891667	37.866669	313.166656	1023.000000	1023.000000	2046.000000
30.020000	0.000303	0.179117	0.666129	-1.636586	0.944315	0.205259	0.000000	-10.000000	-0.891667	37.650002	325.833344	1023.000000	1023.000000	2046.000000
30.040001	0.001585	0.936776	0.873708	-1.369933	1.094433	0.338568	0.000000	-10.000000	-0.908333	37.833336	338.500000	1023.000000	1023.000000	2046.000000
30.059999	0.002195	1.297261	0.982498	-1.238537	1.172606	0.380694	0.000000	-10.000000	-0.925000	38.200001	351.000000	1023.000000	1023.000000	2046.000000
30.080000	0.002326	1.374432	1.093412	-1.150113	1.178153	0.252981	0.000000	-10.000000	-0.941667	38.450001	363.666656	1023.000000	1023.000000	2046.000000
30.100000	0.002995	1.769983	1.166374	-1.023386	1.362521	0.264474	0.000000	-10.000000	-0.925000	38.533333	376.333344	1023.000000	1023.000000	2046.000000
30.120001	0.004090	2.417133	1.395778	-0.883850	1.473838	0.431367	0.000000	-10.000000	-0.925000	38.383335	389.166656	1023.000000	1023.000000	2046.000000
30.139999	0.006357	3.757021	1.751076	-0.546171	1.783999	0.768117	0.000000	-10.000000	-0.883333	38.200001	402.000000	1023.000000	1023.000000	2046.000000
30.160000	0.009282	5.485522	2.084762	0.011574	2.150558	1.238629	0.000000	-10.000000	-0.866667	37.633335	415.000000	1023.000000	1023.000000	2046.000000
30.180000	0.011489	6.789874	2.198503	0.565457	2.473259	1.552654	0.000000	-10.000000	-0.816667	36.933334	427.666656	1023.000000	1023.000000	2046.000000
30.200001	0.011812	6.981140	2.049571	0.776442	2.647894	1.507233	0.000000	-10.000000	-0.791667	36.250000	440.000000	1023.000000	1023.000000	2046.000000
30.219999	0.011298	6.677276	1.993661	0.862825	2.631344	1.189446	0.000000	-10.000000	-0.758333	36.083332	452.000000	1023.000000	1023.000000	2046.000000
30.240000	0.009239	5.460227	1.656212	0.776685	2.301769	0.725562	0.000000	-10.000000	-0.741667	35.966667	464.000000	1023.000000	1023.000000	2046.000000
30.260000	0.007234	4.275413	1.370001	0.693008	1.890675	0.321729	0.000000	-10.000000	-0.733333	35.666668	476.000000	1023.000000	1023.000000	2046.000000
30.280001	0.006130	3.622888	1.166178	0.654407	1.615526	0.186777	0.000000	-10.000000	-0.691667	34.600002	488.000000	1023.000000	1023.000000	2046.000000
30.299999	0.006002	3.547447	0.995145	0.671242	1.664460	0.216600	0.000000	-10.000000	-0.641667	33.633335	499.833344	1023.000000	1023.000000	2046.000000
30.320000	0.006210	3.670062	0.947455	0.759144	1.734469	0.228994	0.000000	-10.000000	-0.583333	32.600002	511.333344	1023.000000	1023.000000	2046.000000
30.340000	0.006918	4.088743	0.983300	0.910507	1.906211	0.288724	0.000000	-10.000000	-0.550000	31.883335	522.500000	1023.000000	1023.000000	2046.000000
30.360001	0.007826	4.625105	1.039499	1.147310	2.044411	0.393885	0.000000	-10.000000	-0.525000	30.883333	533.166687	1023.000000	1023.000000	2046.000000
30.379999	0.008593	5.078544	1.052014	1.392381	2.180837	0.453312	0.000000	-10.000000	-0.491667	30.150000	543.500000	1023.000000	1023.000000	2046.000000
30.400000	0.009519	5.625917	1.114113	1.606034	2.310402	0.595368	0.000000	-10.000000	-0.483333	29.616667	553.500000	1023.000000	1023.000000	2046.000000
30.420000	0.010722	6.336452	1.265659	1.830534	2.456644	0.783616	0.000000	-10.000000	-0.450000	29.166668	563.500000	1023.000000	1023.000000	2046.000000
30.440001	0.011819	6.985299	1.441767	2.002517	2.600856	0.940159	0.000000	-10.000000	-0.425000	28.683334	573.500000	1023.000000	1023.000000	2046.000000
30.459999	0.012886	7.615670	1.628973	2.126496	2.732232	1.127968	0.000000	-10.000000	-0.383333	27.883333	583.166687	1023.000000	1023.000000	2046.000000
30.480000	0.013974	8.258752	1.875570	2.240420	2.860016	1.282746	0.000000	-10.000000	-0.350000	26.833334	592.666687	1023.000000	1023.000000	2046.000000
30.500000	0.015416	9.110714	2.129799	2.290561	3.103268	1.587087	0.000000	-10.000000	-0.291667	25.400000	601.833313	1023.000000	1023.000000	2046.000000
30.520000	0.016689	9.863421	2.402242	2.412447	3.281079	1.767654	0.000000	-10.000000	-0.216667	23.383333	610.666687	1023.000000	1023.000000	2046.000000
30.540001	0.018135	10.718019	2.682038	2.595123	3.463511	1.977347	0.000000	-10.000000	-0.150000	20.799999	618.833313	1023.000000	1023.000000	2046.000000
30.559999	0.019171	11.329899	2.873959	2.624926	3.697240	2.133774	0.000000	-10.000000	-0.083333	17.866667	626.000000	1023.000000	1023.000000	2046.000000
30.580000	0.019835	11.722753	3.132824	2.606794	3.742163	2.240972	0.000000	-10.000000	-0.025000	14.416667	632.500000	1023.000000	1023.000000	2046.000000
30.600000	0.020275	11.982421	3.343269	2.461375	3.849728	2.328048	0.000000	-10.000000	0.033333	10.400000	638.000000	1023.000000	1023.000000	2046.000000
30.620001	0.020163	11.916514	3.546976	2.229066	3.844536	2.295937	0.000000	-10.000000	0.058333	5.333333	642.333313	1023.000000	1023.000000	2046.000000
30.639999	0.019648	11.611892	3.581887	2.016835	3.850780	2.162390	0.000000	-10.000000	0.083333	0.666667	644.833313	1023.000000	1023.000000	2046.000000
30.660000	0.019258	11.381340	3.587673	1.843504	3.855552	2.094611	0.000000	-10.000000	0.091667	-3.316667	645.833313	1023.000000	1023.000000	2046.000000
30.680000	0.018751	11.081825	3.628365	1.746935	3.740023	1.966504	0.000000	-10.000000	0.116667	-6.666667	646.000000	1023.000000	1023.000000	2046.000000
30.700001	0.018249	10.785077	3.691034	1.678595	3.604348	1.811100	0.000000	-10.000000	0.141667	-9.566667	646.000000	1023.000000	1023.000000	2046.000000
30.719999	0.017779	10.507629	3.704728	1.558282	3.458956	1.785663	0.000000	-10.000000	0.191667	-12.216667	646.000000	1023.000000	1023.000000	2046.000000
30.740000	0.017164	10.143765	3.679916	1.505676	3.304471	1.653702	0.000000	-10.000000	0.233333	-14.300000	646.000000	1023.000000	1023.000000	2046.000000
30.760000	0.016780	9.917104	3.576451	1.440207	3.210415	1.690031	0.000000	-10.000000	0.291667	-16.366667	642.166687	1023.000000	1023.000000	2046.000000
30.780001	0.016420	9.704243	3.445115	1.342479	3.177971	1.738678	0.000000	-10.000000	0.341667	-18.266666	633.000000	1023.000000	1023.000000	2046.000000
30.799999	0.015905	9.399575	3.302701	1.301186	3.088256	1.707433	0.000000	-10.000000	0.391667	-20.200001	621.666687	1023.000000	1023.000000	2046.000000
30.820000	0.015645	9.246423	3.277755	1.301320	3.001907	1.665442	0.000000	-10.000000	0.441667	-21.866667	611.666687	1023.000000	1023.000000	2046.000000
30.840000	0.015481	9.149402	3.257350	1.285798	2.940392	1.665862	0.000000	-10.000000	0.500000	-23.783333	604.500000	1023.000000	1023.000000	2046.000000
30.860001	0.015197	8.981649	3.236641	1.242581	2.827565	1.674862	0.000000	-10.000000	0.575000	-25.600000	596.500000	1023.000000	1023.000000	2046.000000
30.879999	0.014785	8.737665	3.222468	1.243038	2.685929	1.586229	0.000000	-10.000000	0.650000	-27.650000	587.833313	1023.000000	1023.000000	2046.000000
30.900000	0.014399	8.509667	3.247808	1.210775	2.493555	1.557529	0.000000	-10.000000	0.741667	-29.500000	578.333313	1023.000000	1023.000000	2046.000000
30.920000	0.014089	8.326435	3.229162	1.150818	2.425516	1.520939	0.000000	-10.000000	0.841667	-31.366667	568.500000	1023.000000	1023.000000	2046.000000
30.940001	0.013631	8.055951	3.259508	1.114752	2.299444	1.382247	0.000000	-10.000000	0.933333	-33.000000	558.166687	1023.000000	1023.000000	2046.000000
30.959999	0.013538	8.001133	3.284309	1.120585	2.331683	1.264555	0.000000	-10.000000	0.983333	-34.433334	547.333313	1023.000000	1023.000000	2046.000000
30.980000	0.013387	7.911951	3.355375	1.095534	2.252089	1.208952	0.000000	-10.000000	1.033333	-35.183334	535.833313	1023.000000	1023.000000	2046.000000
31.000000	0.012665	7.485154	3.274044	1.032469	2.123396	1.055246	0.000000	-10.000000	1.066667	-35.850002	524.000000	1023.000000	1023.000000	2046.000000
31.020000	0.011741	6.938662	3.200264	0.924585	1.984902	0.828912	0.000000	-10.000000	1.100000	-36.150002	512.000000	1023.000000	1023.000000	2046.000000
31.040001	0.010373	6.130342	3.062168	0.691514	1.756495	0.620165	0.000000	-10.000000	1.108333	-36.683334	500.000000	1023.000000	1023.000000	2046.000000
31.059999	0.009568	5.654651	3.010109	0.549996	1.605155	0.489390	0.000000	-10.000000	1.150000	-37.366669	487.833344	1023.000000	1023.000000	2046.000000
31.080000	0.009034	5.338851	2.925550	0.624853	1.390854	0.397595	0.000000	-10.000000	1.200000	-38.283333	475.333344	1023.000000	1023.000000	2046.000000
31.100000	0.008179	4.833950	2.697473	0.722937	1.098495	0.315045	0.000000	-10.000000	1.250000	-39.316666	462.500000	1023.000000	1023.000000	2046.000000
31.120001	0.006041	3.570287	2.245965	0.598609	0.752904	-0.027191	0.000000	-10.000000	1.275000	-40.066666	449.333344	1023.000000	1023.000000	2046.000000
31.139999	0.003068	1.813210	1.892265	0.286677	0.194969	-0.560700	0.000000	-10.000000	1.275000	-40.549999	436.000000	1023.000000	1023.000000	2046.000000
31.160000	-0.000804	-0.474982	1.408829	-0.110129	-0.437188	-1.336494	0.000000	-10.000000	1.266667	-40.466667	422.500000	1023.000000	1023.000000	2046.000000
31.180000	-0.005038	-2.977305	0.876889	-0.491108	-1.133442	-2.229644	0.000000	-10.000000	1.241667	-40.116669	409.000000	1023.000000	1023.000000	2046.000000
31.200001	-0.009133	-5.397545	0.251335	-0.903708	-1.883846	-2.861326	0.000000	-10.000000	1.225000	-39.350002	395.666656	1023.000000	1023.000000	2046.000000
31.219999	-0.012353	-7.300411	-0.293449	-1.195010	-2.512474	-3.299477	0.000000	-10.000000	1.183333	-38.550003	382.500000	1023.000000	1023.000000	2046.000000
31.240000	-0.014718	-8.698228	-0.749241	-1.453476	-2.948246	-3.547264	0.000000	-10.000000	1.158333	-38.033337	369.666656	1023.000000	1023.000000	2046.000000
31.260000	-0.016585	-9.801874	-1.137779	-1.581097	-3.293311	-3.789687	0.000000	-10.000000	1.158333	-38.033337	356.833344	1023.000000	1023.000000	2046.000000
31.280001	-0.018282	-10.804897	-1.604946	-1.710122	-3.593417	-3.896413	0.000000	-10.000000	1.200000	-38.366669	344.166656	1023.000000	1023.000000	2046.000000
31.299999	-0.020002	-11.821349	-1.920411	-1.785777	-3.989780	-4.125381	0.000000	-10.000000	1.225000	-38.616669	331.333344	1023.000000	1023.000000	2046.000000
31.320000	-0.021288	-12.581233	-2.300810	-1.841924	-4.212236	-4.226263	0.000000	-10.000000	1.241667	-38.750000	318.500000	1023.000000	1023.000000	2046.000000
31.340000	-0.022653	-13.388013	-2.620427	-1.921185	-4.488665	-4.357736	0.000000	-10.000000	1.208333	-38.650002	305.500000	1023.000000	1023.000000	2046.000000
31.360001	-0.023936	-14.146155	-2.942972	-2.039221	-4.721280	-4.442682	0.000000	-10.000000	1.183333	-38.166668	292.666656	1023.000000	1023.000000	2046.000000
31.379999	-0.024964	-14.753916	-3.208614	-2.181318	-4.885023	-4.478961	0.000000	-10.000000	1.141667	-37.583332	279.833344	1023.000000	1023.000000	2046.000000
31.400000	-0.025850	-15.277147	-3.440179	-2.354658	-5.018637	-4.463673	0.000000	-10.000000	1.116667	-37.016666	267.333344	1023.000000	1023.000000	2046.000000
31.420000	-0.026549	-15.690188	-3.548520	-2.510680	-5.158221	-4.472767	0.000000	-10.000000	1.066667	-36.299999	255.000000	1023.000000	1023.000000	2046.000000
31.440001	-0.026791	-15.833624	-3.506742	-2.707596	-5.244005	-4.375281	0.000000	-10.000000	1.025000	-35.850002	243.000000	1023.000000	1023.000000	2046.000000
31.459999	-0.027015	-15.965809	-3.498192	-2.892495	-5.292561	-4.282561	0.000000	-10.000000	1.000000	-35.350002	231.000000	1023.000000	1023.000000	2046.000000
31.480000	-0.027456	-16.226280	-3.574727	-3.113147	-5.343916	-4.194490	0.000000	-10.000000	0.975000	-35.216667	219.000000	1023.000000	1023.000000	2046.000000
31.500000	-0.027867	-16.469252	-3.667895	-3.356307	-5.333298	-4.111751	0.000000	-10.000000	0.941667	-34.416668	207.333328	1023.000000	1023.000000	2046.000000
31.520000	-0.028852	-17.051662	-3.793059	-3.620425	-5.435896	-4.202282	0.000000	-10.000000	0.891667	-33.483334	195.833328	1023.000000	1023.000000	2046.000000
31.540001	-0.030132	-17.807768	-3.866163	-3.943779	-5.604736	-4.393090	0.000000	-10.000000	0.858333	-32.483334	184.833328	1023.000000	1023.000000	2046.000000
31.559999	-0.031424	-18.571730	-3.910868	-4.407038	-5.729127	-4.524698	0.000000	-10.000000	0.808333	-31.483334	174.000000	1023.000000	1023.000000	2046.000000
31.580000	-0.032848	-19.412952	-3.926815	-4.778533	-5.908495	-4.799109	0.000000	-10.000000	0.750000	-30.400002	163.666672	1023.000000	1023.000000	2046.000000
31.600000	-0.034133	-20.172462	-3.919387	-5.157139	-6.127286	-4.968652	0.000000	-10.000000	0.691667	-29.050001	153.500000	1023.000000	1023.000000	2046.000000
31.620001	-0.035238	-20.825626	-4.000813	-5.408656	-6.246497	-5.169659	0.000000	-10.000000	0.666667	-27.783335	143.666672	1023.000000	1023.000000	2046.000000
31.639999	-0.036091	-21.330078	-4.023316	-5.627467	-6.430920	-5.248375	0.000000	-10.000000	0.625000	-26.650000	134.166672	1023.000000	1023.000000	2046.000000
31.660000	-0.036865	-21.787148	-4.086438	-5.798707	-6.556030	-5.345973	0.000000	-10.000000	0.591667	-25.700001	125.333336	1023.000000	1023.000000	2046.000000
31.680000	-0.037632	-22.240522	-4.242794	-5.986173	-6.644413	-5.367141	0.000000	-10.000000	0.550000	-24.983334	116.666664	1023.000000	1023.000000	2046.000000
31.700001	-0.038382	-22.683828	-4.385179	-6.144406	-6.721142	-5.433103	0.000000	-10.000000	0.541667	-24.416668	108.333336	1023.000000	1023.000000	2046.000000
31.719999	-0.038764	-22.909784	-4.460774	-6.263319	-6.755396	-5.430295	0.000000	-10.000000	0.525000	-24.066668	100.000000	1023.000000	1023.000000	2046.000000
31.740000	-0.039092	-23.103247	-4.498361	-6.311855	-6.844053	-5.448977	0.000000	-10.000000	0.508333	-23.750000	92.000000	1023.000000	1023.000000	2046.000000
31.760000	-0.039166	-23.146975	-4.506714	-6.409866	-6.849153	-5.381243	0.000000	-10.000000	0.483333	-23.283333	84.166664	1023.000000	1023.000000	2046.000000
31.780001	-0.039336	-23.247728	-4.611920	-6.468906	-6.838306	-5.328596	0.000000	-10.000000	0.450000	-22.616667	76.500000	1023.000000	1023.000000	2046.000000
31.799999	-0.039215	-23.176182	-4.516738	-6.496615	-6.886524	-5.276304	0.000000	-10.000000	0.416667	-21.833334	69.000000	1023.000000	1023.000000	2046.000000
31.820000	-0.039075	-23.093130	-4.557133	-6.499098	-6.835360	-5.201539	0.000000	-10.000000	0.400000	-21.116667	61.666668	1023.000000	1023.000000	2046.000000
31.840000	-0.039009	-23.054392	-4.575602	-6.508110	-6.807055	-5.163625	0.000000	-10.000000	0.383333	-20.250000	54.666668	1023.000000	1023.000000	2046.000000
31.860001	-0.038749	-22.900518	-4.587557	-6.423531	-6.731094	-5.158335	0.000000	-10.000000	0.366667	-19.316668	48.000000	1023.000000	1023.000000	2046.000000
31.879999	-0.038744	-22.897757	-4.571800	-6.431793	-6.788680	-5.105484	0.000000	-10.000000	0.316667	-18.200001	41.666668	1023.000000	1023.000000	2046.000000
31.900000	-0.038556	-22.786713	-4.550988	-6.412772	-6.768542	-5.054410	0.000000	-10.000000	0.283333	-16.933334	35.500000	1023.000000	1023.000000	2046.000000
31.920000	-0.038454	-22.726538	-4.551086	-6.443083	-6.792685	-4.939684	0.000000	-10.000000	0.250000	-15.616667	29.833334	1023.000000	1023.000000	2046.000000
31.940001	-0.038214	-22.584436	-4.571018	-6.409256	-6.689221	-4.914942	0.000000	-10.000000	0.233333	-14.500000	24.500000	1023.000000	1023.000000	2046.000000
31.959999	-0.038012	-22.465096	-4.547062	-6.350794	-6.685156	-4.882083	0.000000	-10.000000	0.200000	-13.433333	19.666666	1023.000000	1023.000000	2046.000000
31.980000	-0.037819	-22.350943	-4.609165	-6.279754	-6.605365	-4.856658	0.000000	-10.000000	0.158333	-12.433333	15.166667	1023.000000	1023.000000	2046.000000
32.000000	-0.038347	-22.662973	-4.654411	-6.338665	-6.732099	-4.937799	0.000000	-10.000000	0.125000	-11.416667	11.000000	1023.000000	1023.000000	2046.000000
32.020000	-0.039223	-23.180780	-4.827335	-6.398365	-6.785850	-5.169231	0.000000	-10.000000	0.108333	-10.466667	7.166667	1023.000000	1023.000000	2046.000000
32.040001	-0.040091	-23.693794	-4.814574	-6.577012	-7.017519	-5.284689	0.000000	-10.000000	0.108333	-9.683333	3.666667	1023.000000	1023.000000	2046.000000
32.060001	-0.040626	-24.010204	-4.925951	-6.638870	-7.070067	-5.375315	0.000000	-10.000000	0.108333	-8.833333	0.833333	1023.000000	1023.000000	2046.000000
32.080002	-0.040379	-23.863907	-4.918621	-6.531557	-7.081815	-5.331913	0.000000	-10.000000	0.108333	-8.300000	-1.833333	1023.000000	1023.000000	2046.000000
32.099998	-0.039847	-23.549782	-5.033536	-6.305764	-6.964600	-5.245882	0.000000	-10.000000	0.100000	-7.783333	-4.333333	1023.000000	1023.000000	2046.000000
32.119999	-0.039795	-23.518938	-5.133963	-6.264415	-6.937063	-5.183498	0.000000	-10.000000	0.100000	-7.450000	-7.000000	1023.000000	1023.000000	2046.000000
32.139999	-0.040380	-23.864531	-5.336339	-6.301227	-6.985043	-5.241921	0.000000	-10.000000	0.083333	-6.583333	-9.333333	1023.000000	1023.000000	2046.000000
32.160000	-0.042069	-24.863041	-5.609749	-6.388922	-7.248708	-5.615661	0.000000	-10.000000	0.066667	-4.133333	-11.333333	1023.000000	1023.000000	2046.000000
32.180000	-0.044397	-26.238619	-5.971050	-6.542502	-7.579302	-6.145764	0.000000	-10.000000	0.033333	-0.633333	-12.500000	1023.000000	1023.000000	2046.000000
32.200001	-0.047517	-28.082273	-6.515823	-6.838561	-8.053658	-6.674230	0.000000	-10.000000	0.016667	2.883333	-13.000000	1023.000000	1023.000000	2046.000000
32.220001	-0.049871	-29.473856	-7.056038	-7.032337	-8.402946	-6.982535	0.000000	-10.000000	0.008333	5.216667	-13.000000	1023.000000	1023.000000	2046.000000
32.240002	-0.050827	-30.038719	-7.352838	-7.109647	-8.562606	-7.013628	0.000000	-10.000000	0.008333	6.233334	-13.000000	1023.000000	1023.000000	2046.000000
32.259998	-0.051148	-30.228573	-7.569204	-7.067842	-8.576947	-7.014578	0.000000	-10.000000	0.025000	6.266667	-13.000000	1023.000000	1023.000000	2046.000000
32.279999	-0.051250	-30.288811	-7.749105	-6.914845	-8.530813	-7.094047	0.000000	-10.000000	0.033333	5.616667	-13.000000	1023.000000	1023.000000	2046.000000
32.299999	-0.051253	-30.290310	-7.942946	-6.836236	-8.452852	-7.058273	0.000000	-10.000000	0.058333	4.983334	-13.000000	1023.000000	1023.000000	2046.000000
32.320000	-0.051241	-30.283262	-8.023881	-6.750838	-8.469771	-7.038771	0.000000	-10.000000	0.050000	4.783333	-13.000000	1023.000000	1023.000000	2046.000000
32.340000	-0.051023	-30.154612	-8.117317	-6.666412	-8.399561	-6.971321	0.000000	-10.000000	0.041667	4.950000	-13.000000	1023.000000	1023.000000	2046.000000
32.360001	-0.050601	-29.905279	-8.137136	-6.600787	-8.293960	-6.873397	0.000000	-10.000000	0.016667	5.633333	-13.000000	1023.000000	1023.000000	2046.000000
32.380001	-0.050069	-29.590866	-8.065346	-6.568481	-8.228127	-6.728911	0.000000	-10.000000	0.008333	6.783333	-13.000000	1023.000000	1023.000000	2046.000000
32.400002	-0.049290	-29.130486	-7.973451	-6.488575	-8.053246	-6.615214	0.000000	-10.000000	0.000000	8.100000	-7.333333	1023.000000	1023.000000	2046.000000
32.419998	-0.048337	-28.566978	-7.745186	-6.443420	-7.924764	-6.453609	0.000000	-10.000000	0.000000	9.483334	4.333333	1023.000000	1023.000000	2046.000000
32.439999	-0.046975	-27.762146	-7.523809	-6.403056	-7.638367	-6.196916	0.000000	-10.000000	-0.008333	10.600000	17.166666	1023.000000	1023.000000	2046.000000
32.459999	-0.045675	-26.994028	-7.167630	-6.441707	-7.437048	-5.947644	0.000000	-10.000000	-0.025000	11.350000	25.500000	1023.000000	1023.000000	2046.000000
32.480000	-0.044358	-26.215744	-6.970232	-6.460953	-7.083418	-5.701138	0.000000	-10.000000	-0.041667	11.916667	29.166666	1023.000000	1023.000000	2046.000000
32.500000	-0.043031	-25.431368	-6.692670	-6.510489	-6.743917	-5.484292	0.000000	-10.000000	-0.066667	12.700000	33.000000	1023.000000	1023.000000	2046.000000
32.520000	-0.042316	-25.008535	-6.468145	-6.610103	-6.528457	-5.401830	0.000000	-10.000000	-0.066667	13.883333	37.166668	1023.000000	1023.000000	2046.000000
32.540001	-0.041693	-24.640839	-6.290730	-6.773942	-6.258208	-5.317957	0.000000	-10.000000	-0.116667	15.200000	41.666668	1023.000000	1023.000000	2046.000000
32.560001	-0.041382	-24.456888	-6.054653	-6.868292	-6.150260	-5.383683	0.000000	-10.000000	-0.158333	16.433332	46.500000	1023.000000	1023.000000	2046.000000
32.580002	-0.040813	-24.120319	-5.804545	-6.950856	-5.992075	-5.372844	0.000000	-10.000000	-0.216667	17.950001	51.833332	1023.000000	1023.000000	2046.000000
32.599998	-0.040661	-24.030647	-5.596931	-7.043012	-5.952927	-5.437778	0.000000	-10.000000	-0.258333	19.600000	57.500000	1023.000000	1023.000000	2046.000000
32.619999	-0.040181	-23.747063	-5.390495	-7.100873	-5.894598	-5.361096	0.000000	-10.000000	-0.291667	21.483334	63.833332	1023.000000	1023.000000	2046.000000
32.639999	-0.039476	-23.330069	-5.187688	-7.046696	-5.773282	-5.322403	0.000000	-10.000000	-0.358333	23.100000	70.666664	1023.000000	1023.000000	2046.000000
32.660000	-0.038395	-22.691656	-5.041506	-6.925993	-5.524667	-5.199490	0.000000	-10.000000	-0.391667	24.483334	78.166664	1023.000000	1023.000000	2046.000000
32.680000	-0.037294	-22.040855	-4.867286	-6.770760	-5.350397	-5.052413	0.000000	-10.000000	-0.416667	25.700001	86.166664	1023.000000	1023.000000	2046.000000
32.700001	-0.036032	-21.295166	-4.760405	-6.603446	-5.050358	-4.880957	0.000000	-10.000000	-0.441667	26.766666	94.500000	1023.000000	1023.000000	2046.000000
32.720001	-0.034456	-20.363636	-4.518961	-6.403385	-4.828058	-4.613232	0.000000	-10.000000	-0.483333	27.950001	103.333336	1023.000000	1023.000000	2046.000000
32.740002	-0.032720	-19.337620	-4.306245	-6.237661	-4.496368	-4.297345	0.000000	-10.000000	-0.550000	28.733334	112.333336	1023.000000	1023.000000	2046.000000
32.759998	-0.030794	-18.199062	-4.017065	-5.973649	-4.167524	-4.040824	0.000000	-10.000000	-0.583333	29.700001	121.833336	1023.000000	1023.000000	2046.000000
32.779999	-0.028665	-16.941174	-3.721950	-5.721158	-3.821024	-3.677042	0.000000	-10.000000	-0.625000	30.500000	131.500000	1023.000000	1023.000000	2046.000000
32.799999	-0.026442	-15.627019	-3.379765	-5.429176	-3.463933	-3.354145	0.000000	-10.000000	-0.666667	31.733334	141.666672	1023.000000	1023.000000	2046.000000
32.820000	-0.023966	-14.163755	-3.056031	-5.135621	-3.024220	-2.947882	0.000000	-10.000000	-0.725000	32.883335	152.000000	1023.000000	1023.000000	2046.000000
32.840000	-0.021587	-12.757768	-2.693396	-4.812478	-2.664495	-2.587398	0.000000	-10.000000	-0.758333	33.799999	162.833328	1023.000000	1023.000000	2046.000000
32.860001	-0.019143	-11.313522	-2.307015	-4.452508	-2.285303	-2.268696	0.000000	-10.000000	-0.808333	34.816666	173.833328	1023.000000	1023.000000	2046.000000
32.880001	-0.016759	-9.904394	-1.950398	-4.144155	-1.891917	-1.917925	0.000000	-10.000000	-0.841667	35.433334	181.333328	1023.000000	1023.000000	2046.000000
32.900002	-0.014480	-8.557471	-1.636503	-3.836029	-1.488419	-1.596521	0.000000	-10.000000	-0.891667	36.666668	193.000000	1023.000000	1023.000000	2046.000000
32.919998	-0.012328	-7.286145	-1.300173	-3.538857	-1.145450	-1.301665	0.000000	-10.000000	-0.916667	37.283333	205.166672	1023.000000	1023.000000	2046.000000
32.939999	-0.010229	-6.045566	-0.941004	-3.200854	-0.836390	-1.067318	0.000000	-10.000000	-0.975000	38.116669	221.500000	1023.000000	1023.000000	2046.000000
32.959999	-0.008240	-4.869645	-0.722142	-2.834481	-0.483699	-0.829323	0.000000	-10.000000	-1.008333	38.650002	234.166672	1023.000000	1023.000000	2046.000000
32.980000	-0.007403	-4.374999	-0.548995	-2.591342	-0.438863	-0.795799	0.000000	-10.000000	-1.058333	39.316666	247.000000	1023.000000	1023.000000	2046.000000
33.000000	-0.006974	-4.121583	-0.467282	-2.515780	-0.302235	-0.836287	0.000000	-10.000000	-1.066667	40.016666	260.166656	1023.000000	1023.000000	2046.000000
33.020000	-0.006422	-3.795532	-0.366724	-2.384274	-0.157531	-0.887003	0.000000	-10.000000	-1.100000	40.433334	273.333344	1023.000000	1023.000000	2046.000000
33.040001	-0.005404	-3.193531	-0.203968	-2.264934	0.054505	-0.779134	0.000000	-10.000000	-1.083333	40.883335	286.833344	1023.000000	1023.000000	2046.000000
33.060001	-0.003474	-2.053329	0.145996	-1.976764	0.265194	-0.487756	0.000000	-10.000000	-1.058333	40.900002	300.500000	1023.000000	1023.000000	2046.000000
33.080002	-0.000519	-0.306606	0.504092	-1.421896	0.629438	-0.018240	0.000000	-10.000000	-1.008333	40.433334	314.166656	1023.000000	1023.000000	2046.000000
33.099998	0.002219	1.311494	0.705577	-0.830655	1.015038	0.421535	0.000000	-10.000000	-0.991667	40.050003	327.666656	1023.000000	1023.000000	2046.000000
33.119999	0.003577	2.114283	0.711104	-0.521907	1.332274	0.592812	0.000000	-10.000000	-0.975000	39.700001	341.000000	1023.000000	1023.000000	2046.000000
33.139999	0.003773	2.229553	0.740858	-0.367512	1.437930	0.418277	0.000000	-10.000000	-0.983333	39.833336	354.333344	1023.000000	1023.000000	2046.000000
33.160000	0.002167	1.280587	0.480595	-0.355317	1.232615	-0.077305	0.000000	-10.000000	-0.975000	39.683334	367.666656	1023.000000	1023.000000	2046.000000
33.180000	0.000048	0.028291	0.170021	-0.434851	0.790323	-0.497202	0.000000	-10.000000	-0.983333	39.716667	380.833344	1023.000000	1023.000000	2046.000000
33.200001	-0.001142	-0.675208	-0.144540	-0.416886	0.558694	-0.672476	0.000000	-10.000000	-0.941667	39.433334	394.166656	1023.000000	1023.000000	2046.000000
33.220001	-0.001453	-0.858462	-0.349282	-0.375536	0.516920	-0.650564	0.000000	-10.000000	-0.908333	38.933334	407.333344	1023.000000	1023.000000	2046.000000
33.240002	-0.000806	-0.476226	-0.304166	-0.273273	0.611495	-0.510282	0.000000	-10.000000	-0.875000	38.066669	420.500000	1023.000000	1023.000000	2046.000000
33.259998	0.000017	0.010152	-0.296414	-0.054353	0.800021	-0.439102	0.000000	-10.000000	-0.841667	37.350002	433.333344	1023.000000	1023.000000	2046.000000
33.279999	0.000977	0.577284	-0.269436	0.240363	0.979788	-0.373431	0.000000	-10.000000	-0.808333	36.400002	445.833344	1023.000000	1023.000000	2046.000000
33.299999	0.001998	1.180870	-0.151268	0.529866	1.091061	-0.288789	0.000000	-10.000000	-0.750000	35.633335	458.000000	1023.000000	1023.000000	2046.000000
33.320000	0.003208	1.896056	-0.057474	0.788687	1.271047	-0.106204	0.000000	-10.000000	-0.725000	34.633335	470.000000	1023.000000	1023.000000	2046.000000
33.340000	0.004519	2.670851	0.119410	1.021143	1.438719	0.091578	0.000000	-10.000000	-0.708333	34.100002	481.833344	1023.000000	1023.000000	2046.000000
33.360001	0.005634	3.329743	0.337375	1.197809	1.529900	0.264660	0.000000	-10.000000	-0.683333	33.650002	493.333344	1023.000000	1023.000000	2046.000000
33.380001	0.007082	4.185316	0.536380	1.395221	1.758255	0.495460	0.000000	-10.000000	-0.633333	32.966667	504.666656	1023.000000	1023.000000	2046.000000
33.400002	0.008520	5.035617	0.792128	1.545487	1.958596	0.739406	0.000000	-10.000000	-0.575000	31.950001	515.666687	1023.000000	1023.000000	2046.000000
33.419998	0.010017	5.920155	1.058254	1.685568	2.218995	0.957338	0.000000	-10.000000	-0.525000	30.716667	526.666687	1023.000000	1023.000000	2046.000000
33.439999	0.011646	6.883031	1.392397	1.835013	2.424114	1.231506	0.000000	-10.000000	-0.466667	29.633333	537.166687	1023.000000	1023.000000	2046.000000
33.459999	0.013505	7.981387	1.721589	2.042254	2.681102	1.536442	0.000000	-10.000000	-0.408333	28.466667	547.333313	1023.000000	1023.000000	2046.000000
33.480000	0.015283	9.032170	2.090910	2.108354	2.961664	1.871243	0.000000	-10.000000	-0.366667	27.300001	557.000000	1023.000000	1023.000000	2046.000000
33.500000	0.016711	9.876064	2.430636	2.149410	3.235269	2.060749	0.000000	-10.000000	-0.341667	25.866667	566.166687	1023.000000	1023.000000	2046.000000
33.520000	0.017756	10.493944	2.751976	2.118731	3.459209	2.164027	0.000000	-10.000000	-0.316667	24.583334	575.166687	1023.000000	1023.000000	2046.000000
33.540001	0.018457	10.907943	3.045273	2.058997	3.576971	2.226702	0.000000	-10.000000	-0.283333	23.283333	583.500000	1023.000000	1023.000000	2046.000000
33.560001	0.019058	11.263390	3.271147	2.004658	3.744030	2.243554	0.000000	-10.000000	-0.266667	22.616667	591.500000	1023.000000	1023.000000	2046.000000
33.580002	0.019474	11.508913	3.455141	1.948271	3.861304	2.244197	0.000000	-10.000000	-0.258333	21.816666	599.000000	1023.000000	1023.000000	2046.000000
33.599998	0.019983	11.809857	3.682264	1.946173	3.923607	2.257812	0.000000	-10.000000	-0.275000	21.500000	608.833313	1023.000000	1023.000000	2046.000000
33.619999	0.020911	12.358585	4.006199	2.046779	3.985347	2.320261	0.000000	-10.000000	-0.291667	21.266666	616.166687	1023.000000	1023.000000	2046.000000
33.639999	0.021742	12.849592	4.259770	2.135039	4.080951	2.373832	0.000000	-10.000000	-0.266667	21.516666	623.333313	1023.000000	1023.000000	2046.000000
33.660000	0.022669	13.397131	4.468186	2.196719	4.195818	2.536407	0.000000	-10.000000	-0.241667	21.400000	628.000000	1023.000000	1023.000000	2046.000000
33.680000	0.023778	14.052512	4.598361	2.306756	4.417171	2.730223	0.000000	-10.000000	-0.208333	21.283333	635.166687	1023.000000	1023.000000	2046.000000
33.700001	0.024777	14.643326	4.658627	2.482442	4.626143	2.876115	0.000000	-10.000000	-0.208333	21.100000	642.333313	1023.000000	1023.000000	2046.000000
33.720001	0.026046	15.393144	4.829836	2.637300	4.822196	3.103811	0.000000	-10.000000	-0.175000	20.683334	649.500000	1023.000000	1023.000000	2046.000000
33.740002	0.027486	16.244402	5.040940	2.842492	5.033290	3.327680	0.000000	-10.000000	-0.158333	19.666668	656.500000	1023.000000	1023.000000	2046.000000
33.759998	0.028859	17.055891	5.282465	3.043401	5.201220	3.528804	0.000000	-10.000000	-0.108333	18.183334	663.166687	1023.000000	1023.000000	2046.000000
33.779999	0.030393	17.962299	5.540879	3.202721	5.395781	3.822919	0.000000	-10.000000	-0.075000	16.100000	669.500000	1023.000000	1023.000000	2046.000000
33.799999	0.031823	18.807520	5.749335	3.399419	5.604719	4.054048	0.000000	-10.000000	-0.016667	13.933333	675.166687	1023.000000	1023.000000	2046.000000
33.820000	0.033154	19.593744	5.985310	3.585815	5.772471	4.250148	0.000000	-10.000000	0.000000	11.200000	680.333313	1023.000000	1023.000000	2046.000000
33.840000	0.034619	20.459875	6.161437	3.787014	6.055840	4.455584	0.000000	-10.000000	0.025000	8.583333	684.500000	1023.000000	1023.000000	2046.000000
33.860001	0.035895	21.213667	6.445927	3.992817	6.159681	4.615241	0.000000	-10.000000	0.041667	5.583333	687.833313	1023.000000	1023.000000	2046.000000
33.880001	0.036638	21.653324	6.525396	4.163973	6.261109	4.702847	0.000000	-10.000000	0.066667	3.616667	689.666687	1023.000000	1023.000000	2046.000000
33.900002	0.036370	21.494719	6.503196	4.173595	6.171994	4.645933	0.000000	-10.000000	0.083333	1.000000	691.000000	1023.000000	1023.000000	2046.000000
33.919998	0.035529	20.997704	6.419815	4.131526	6.025480	4.420883	0.000000	-10.000000	0.100000	-1.300000	691.500000	1023.000000	1023.000000	2046.000000
33.939999	0.034543	20.414616	6.252172	3.975980	5.901464	4.285001	0.000000	-10.000000	0.133333	-5.333333	692.000000	1023.000000	1023.000000	2046.000000
33.959999	0.034092	20.148653	6.220450	3.940556	5.760784	4.226862	0.000000	-10.000000	0.208333	-9.900000	692.000000	1023.000000	1023.000000	2046.000000
33.980000	0.034517	20.399427	6.226061	4.130236	5.753031	4.290100	0.000000	-10.000000	0.333333	-15.666667	692.000000	1023.000000	1023.000000	2046.000000
34.000000	0.034660	20.484348	6.169214	4.375500	5.563303	4.376331	0.000000	-10.000000	0.508333	-21.450001	692.000000	1023.000000	1023.000000	2046.000000
34.020000	0.033429	19.756380	5.722428	4.460159	5.350345	4.223447	0.000000	-10.000000	0.683333	-26.666666	682.833313	1023.000000	1023.000000	2046.000000
34.040001	0.031215	18.447830	5.321590	4.339945	4.940919	3.845376	0.000000	-10.000000	0.858333	-31.266666	670.333313	1023.000000	1023.000000	2046.000000
34.060001	0.027282	16.123724	4.833880	3.933271	4.300736	3.055836	0.000000	-10.000000	1.041667	-34.900002	653.833313	1023.000000	1023.000000	2046.000000
34.080002	0.022351	13.209479	4.144074	3.439067	3.555562	2.070776	0.000000	-10.000000	1.208333	-38.016666	642.333313	1023.000000	1023.000000	2046.000000
34.099998	0.017591	10.396236	3.471689	2.924236	2.733368	1.266944	0.000000	-10.000000	1.341667	-40.150002	629.666687	1023.000000	1023.000000	2046.000000
34.119999	0.014170	8.374637	2.991832	2.580985	2.042071	0.759748	0.000000	-10.000000	1.391667	-41.616669	616.333313	1023.000000	1023.000000	2046.000000
34.139999	0.011662	6.892199	2.580496	2.327676	1.607518	0.376509	0.000000	-10.000000	1.425000	-42.350002	602.500000	1023.000000	1023.000000	2046.000000
34.160000	0.009838	5.813991	2.257854	2.127400	1.308718	0.120020	0.000000	-10.000000	1.450000	-42.783333	588.333313	1023.000000	1023.000000	2046.000000
34.180000	0.008083	4.777127	1.948734	1.979664	1.032696	-0.183967	0.000000	-10.000000	1.466667	-42.900002	574.000000	1023.000000	1023.000000	2046.000000
34.200001	0.006679	3.947270	1.714784	1.931197	0.768510	-0.467221	0.000000	-10.000000	1.441667	-42.700001	559.666687	1023.000000	1023.000000	2046.000000
34.220001	0.005267	3.112917	1.394592	1.888847	0.555773	-0.726295	0.000000	-10.000000	1.391667	-41.916668	545.500000	1023.000000	1023.000000	2046.000000
34.240002	0.003962	2.341577	1.180896	1.834086	0.270341	-0.943746	0.000000	-10.000000	1.375000	-41.466667	531.500000	1023.000000	1023.000000	2046.000000
34.259998	0.002838	1.677185	0.946483	1.702238	0.092301	-1.063837	0.000000	-10.000000	1.383333	-41.250000	517.500000	1023.000000	1023.000000	2046.000000
34.279999	0.001567	0.926181	0.683085	1.546944	-0.079466	-1.224383	0.000000	-10.000000	1.391667	-41.450001	503.500000	1023.000000	1023.000000	2046.000000
34.299999	0.000579	0.342355	0.473631	1.400291	-0.199487	-1.332080	0.000000	-10.000000	1.375000	-41.333336	489.833344	1023.000000	1023.000000	2046.000000
34.320000	-0.000567	-0.335181	0.313639	1.131468	-0.375612	-1.404675	0.000000	-10.000000	1.325000	-40.916668	476.166656	1023.000000	1023.000000	2046.000000
34.340000	-0.001258	-0.743689	0.295412	0.850881	-0.498485	-1.391496	0.000000	-10.000000	1.316667	-40.683334	462.666656	1023.000000	1023.000000	2046.000000
34.360001	-0.001796	-1.061160	0.289979	0.611231	-0.633760	-1.328610	0.000000	-10.000000	1.300000	-40.433334	449.000000	1023.000000	1023.000000	2046.000000
34.380001	-0.002295	-1.356615	0.257732	0.422594	-0.747037	-1.289904	0.000000	-10.000000	1.308333	-40.350002	435.500000	1023.000000	1023.000000	2046.000000
34.400002	-0.003218	-1.901714	0.096488	0.150364	-0.808373	-1.340193	0.000000	-10.000000	1.275000	-40.166668	422.000000	1023.000000	1023.000000	2046.000000
34.419998	-0.004173	-2.466494	-0.045887	-0.049791	-0.919633	-1.451183	0.000000	-10.000000	1.258333	-40.100002	408.666656	1023.000000	1023.000000	2046.000000
34.439999	-0.005814	-3.435889	-0.180259	-0.426627	-1.144794	-1.684208	0.000000	-10.000000	1.241667	-39.766666	395.333344	1023.000000	1023.000000	2046.000000
34.459999	-0.007452	-4.404107	-0.256665	-0.813181	-1.386790	-1.947471	0.000000	-10.000000	1.225000	-39.116669	382.166656	1023.000000	1023.000000	2046.000000
34.480000	-0.009118	-5.388729	-0.340366	-1.272936	-1.624486	-2.150941	0.000000	-10.000000	1.183333	-38.250000	369.000000	1023.000000	1023.000000	2046.000000
34.500000	-0.010757	-6.357131	-0.437795	-1.581029	-1.861217	-2.477089	0.000000	-10.000000	1.141667	-37.500000	356.166656	1023.000000	1023.000000	2046.000000
34.520000	-0.012013	-7.099597	-0.482083	-1.878679	-2.082528	-2.656308	0.000000	-10.000000	1.100000	-36.983334	343.500000	1023.000000	1023.000000	2046.000000
34.540001	-0.013413	-7.927253	-0.512579	-2.156669	-2.397292	-2.860714	0.000000	-10.000000	1.083333	-36.766666	335.166656	1023.000000	1023.000000	2046.000000
34.560001	-0.014559	-8.604302	-0.614074	-2.390613	-2.615216	-2.984398	0.000000	-10.000000	1.083333	-36.483334	323.000000	1023.000000	1023.000000	2046.000000
34.580002	-0.015622	-9.232378	-0.765245	-2.606287	-2.779526	-3.081320	0.000000	-10.000000	1.091667	-36.283333	311.000000	1023.000000	1023.000000	2046.000000
34.599998	-0.016691	-9.864506	-0.925186	-2.787487	-2.972579	-3.179254	0.000000	-10.000000	1.091667	-36.116669	295.000000	1023.000000	1023.000000	2046.000000
34.619999	-0.017366	-10.263235	-1.014577	-2.922396	-3.115148	-3.211114	0.000000	-10.000000	1.083333	-36.116669	287.000000	1023.000000	1023.000000	2046.000000
34.639999	-0.018031	-10.656515	-1.165143	-3.040922	-3.211492	-3.238959	0.000000	-10.000000	1.041667	-35.850002	275.000000	1023.000000	1023.000000	2046.000000
34.660000	-0.018836	-11.131904	-1.226533	-3.197757	-3.431900	-3.275714	0.000000	-10.000000	1.000000	-35.283333	263.000000	1023.000000	1023.000000	2046.000000
34.680000	-0.019226	-11.362512	-1.349039	-3.332133	-3.493687	-3.187653	0.000000	-10.000000	0.950000	-34.683334	247.000000	1023.000000	1023.000000	2046.000000
34.700001	-0.019711	-11.649052	-1.469545	-3.384925	-3.568007	-3.226574	0.000000	-10.000000	0.933333	-34.383335	239.000000	1023.000000	1023.000000	2046.000000
34.720001	-0.020001	-11.820877	-1.467301	-3.463482	-3.697720	-3.192374	0.000000	-10.000000	0.900000	-33.783337	227.666672	1023.000000	1023.000000	2046.000000
34.740002	-0.020275	-11.982665	-1.523790	-3.508107	-3.762650	-3.188118	0.000000	-10.000000	0.850000	-32.800003	216.666672	1023.000000	1023.000000	2046.000000
34.759998	-0.020666	-12.213428	-1.578804	-3.542465	-3.857587	-3.234571	0.000000	-10.000000	0.808333	-31.533335	202.166672	1023.000000	1023.000000	2046.000000
34.779999	-0.020761	-12.270008	-1.590195	-3.576757	-3.889521	-3.213535	0.000000	-10.000000	0.791667	-30.833334	195.000000	1023.000000	1023.000000	2046.000000
34.799999	-0.020660	-12.209888	-1.632586	-3.540455	-3.859279	-3.177568	0.000000	-10.000000	0.775000	-30.300001	188.166672	1023.000000	1023.000000	2046.000000
34.820000	-0.020891	-12.346475	-1.766565	-3.585638	-3.853222	-3.141050	0.000000	-10.000000	0.708333	-29.083334	178.166672	1023.000000	1023.000000	2046.000000
34.840000	-0.021546	-12.733402	-1.862050	-3.654775	-4.000348	-3.216229	0.000000	-10.000000	0.625000	-27.550001	165.333328	1023.000000	1023.000000	2046.000000
34.860001	-0.022733	-13.435436	-2.055013	-3.826859	-4.167093	-3.386471	0.000000	-10.000000	0.566667	-25.983334	152.833328	1023.000000	1023.000000	2046.000000
34.880001	-0.023929	-14.142010	-2.229182	-3.975080	-4.364255	-3.573493	0.000000	-10.000000	0.550000	-25.383333	147.000000	1023.000000	1023.000000	2046.000000
34.900002	-0.024597	-14.536678	-2.371978	-4.049264	-4.473210	-3.642226	0.000000	-10.000000	0.533333	-24.783333	138.666672	1023.000000	1023.000000	2046.000000
34.919998	-0.024642	-14.563257	-2.449154	-3.956159	-4.525680	-3.632264	0.000000	-10.000000	0.516667	-24.466667	133.333328	1023.000000	1023.000000	2046.000000
34.939999	-0.024824	-14.670749	-2.610022	-3.881213	-4.554154	-3.625361	0.000000	-10.000000	0.508333	-23.966667	122.666664	1023.000000	1023.000000	2046.000000
34.959999	-0.025461	-15.047619	-2.821596	-3.918679	-4.657617	-3.649727	0.000000	-10.000000	0.500000	-23.750000	114.666664	1023.000000	1023.000000	2046.000000
34.980000	-0.027172	-16.058376	-3.164792	-4.098919	-4.935369	-3.859297	0.000000	-10.000000	0.450000	-22.783333	104.000000	1023.000000	1023.000000	2046.000000
35.000000	-0.029663	-17.530701	-3.577729	-4.286956	-5.334933	-4.331084	0.000000	-10.000000	0.391667	-22.000000	98.666664	1023.000000	1023.000000	2046.000000
35.020000	-0.033078	-19.548956	-4.101063	-4.566251	-5.865378	-5.016266	0.000000	-10.000000	0.325000	-20.483334	93.500000	1023.000000	1023.000000	2046.000000
35.040001	-0.036614	-21.638798	-4.773081	-4.829466	-6.413017	-5.623234	0.000000	-10.000000	0.283333	-18.466667	87.166664	1023.000000	1023.000000	2046.000000
35.060001	-0.039090	-23.102316	-5.306081	-5.118945	-6.773152	-5.904138	0.000000	-10.000000	0.241667	-16.183334	79.166664	1023.000000	1023.000000	2046.000000
35.080002	-0.040544	-23.961636	-5.666765	-5.230033	-7.014117	-6.050720	0.000000	-10.000000	0.225000	-14.666667	73.666664	1023.000000	1023.000000	2046.000000
35.099998	-0.041317	-24.418484	-5.988014	-5.265460	-7.047130	-6.117879	0.000000	-10.000000	0.233333	-14.550000	70.333336	1023.000000	1023.000000	2046.000000
35.119999	-0.042155	-24.913837	-6.228573	-5.279040	-7.207585	-6.198639	0.000000	-10.000000	0.233333	-14.750000	65.333336	1023.000000	1023.000000	2046.000000
35.139999	-0.042844	-25.321095	-6.486437	-5.228661	-7.323785	-6.282212	0.000000	-10.000000	0.233333	-14.916667	58.666668	1023.000000	1023.000000	2046.000000
35.160000	-0.043332	-25.609371	-6.732192	-5.229323	-7.364305	-6.283551	0.000000	-10.000000	0.225000	-14.933333	53.666668	1023.000000	1023.000000	2046.000000
35.180000	-0.043779	-25.873133	-6.886896	-5.214168	-7.449678	-6.322392	0.000000	-10.000000	0.216667	-14.866667	50.333332	1023.000000	1023.000000	2046.000000
35.200001	-0.043978	-25.990711	-7.000478	-5.219749	-7.469109	-6.301376	0.000000	-10.000000	0.208333	-14.600000	47.000000	1023.000000	1023.000000	2046.000000
35.220001	-0.044243	-26.147907	-7.072729	-5.294006	-7.536371	-6.244801	0.000000	-10.000000	0.183333	-13.816667	40.666668	1023.000000	1023.000000	2046.000000
35.240002	-0.044123	-26.076595	-7.001173	-5.344745	-7.589021	-6.141657	0.000000	-10.000000	0.166667	-13.066667	36.000000	1023.000000	1023.000000	2046.000000
35.259998	-0.043729	-25.843699	-6.898806	-5.420681	-7.519523	-6.004689	0.000000	-10.000000	0.150000	-12.400001	31.666666	1023.000000	1023.000000	2046.000000
35.279999	-0.043265	-25.569462	-6.787613	-5.555957	-7.443029	-5.782862	0.000000	-10.000000	0.150000	-12.083334	29.000000	1023.000000	1023.000000	2046.000000
35.299999	-0.042671	-25.218760	-6.613434	-5.634963	-7.343309	-5.627052	0.000000	-10.000000	0.150000	-11.933333	25.000000	1023.000000	1023.000000	2046.000000
35.320000	-0.042292	-24.994856	-6.507137	-5.790867	-7.208996	-5.487855	0.000000	-10.000000	0.150000	-12.100000	21.000000	1023.000000	1023.000000	2046.000000
35.340000	-0.042196	-24.937899	-6.424143	-5.921158	-7.136864	-5.455734	0.000000	-10.000000	0.150000	-12.283334	17.000000	1023.000000	1023.000000	2046.000000
35.360001	-0.042613	-25.184019	-6.382266	-6.186316	-7.085194	-5.530242	0.000000	-10.000000	0.141667	-11.900001	13.000000	1023.000000	1023.000000	2046.000000
35.380001	-0.043435	-25.669802	-6.365065	-6.528704	-7.107143	-5.668890	0.000000	-10.000000	0.125000	-11.133333	7.666667	1023.000000	1023.000000	2046.000000
35.400002	-0.044360	-26.216633	-6.293972	-6.859308	-7.197273	-5.866080	0.000000	-10.000000	0.108333	-10.050000	3.000000	1023.000000	1023.000000	2046.000000
35.419998	-0.045012	-26.601803	-6.226850	-7.112804	-7.253889	-6.008260	0.000000	-10.000000	0.100000	-9.366667	-0.333333	1023.000000	1023.000000	2046.000000
35.439999	-0.045630	-26.967461	-6.195785	-7.328356	-7.290671	-6.152649	0.000000	-10.000000	0.100000	-8.166667	-2.000000	1023.000000	1023.000000	2046.000000
35.459999	-0.046035	-27.206858	-6.132465	-7.467692	-7.334629	-6.272071	0.000000	-10.000000	0.083333	-6.383334	-3.833333	1023.000000	1023.000000	2046.000000
35.480000	-0.046203	-27.305706	-6.072861	-7.537584	-7.391621	-6.303639	0.000000	-10.000000	0.066667	-3.083333	-5.833333	1023.000000	1023.000000	2046.000000
35.500000	-0.046083	-27.234844	-5.995204	-7.581116	-7.404890	-6.253633	0.000000	-10.000000	0.050000	0.116667	-6.833333	1023.000000	1023.000000	2046.000000
35.520000	-0.045697	-27.006794	-5.936680	-7.549089	-7.302020	-6.219006	0.000000	-10.000000	0.041667	2.833333	-7.000000	1023.000000	1023.000000	2046.000000
35.540001	-0.044977	-26.581343	-5.868375	-7.505678	-7.093020	-6.114269	0.000000	-10.000000	0.025000	4.900000	-7.000000	1023.000000	1023.000000	2046.000000
35.560001	-0.044084	-26.053589	-5.747824	-7.434408	-6.916494	-5.954862	0.000000	-10.000000	0.008333	7.083333	-7.000000	1023.000000	1023.000000	2046.000000
35.580002	-0.042872	-25.337143	-5.570879	-7.265510	-6.685691	-5.815063	0.000000	-10.000000	-0.016667	9.316667	-7.000000	1023.000000	1023.000000	2046.000000
35.599998	-0.041705	-24.647491	-5.427907	-7.169364	-6.485437	-5.564785	0.000000	-10.000000	-0.050000	11.483334	-7.000000	1023.000000	1023.000000	2046.000000
35.619999	-0.040360	-23.852894	-5.258572	-6.986751	-6.242909	-5.364662	0.000000	-10.000000	-0.083333	13.400000	-7.000000	1023.000000	1023.000000	2046.000000
35.639999	-0.038797	-22.928984	-5.009297	-6.789199	-6.001400	-5.129088	0.000000	-10.000000	-0.125000	14.983334	-2.000000	1023.000000	1023.000000	2046.000000
35.660000	-0.037033	-21.886566	-4.762404	-6.608274	-5.678927	-4.836960	0.000000	-10.000000	-0.158333	16.600000	8.333333	1023.000000	1023.000000	2046.000000
35.680000	-0.035463	-20.958645	-4.515370	-6.420699	-5.431908	-4.590669	0.000000	-10.000000	-0.225000	18.366667	20.500000	1023.000000	1023.000000	2046.000000
35.700001	-0.033546	-19.825541	-4.264627	-6.185653	-5.069902	-4.305357	0.000000	-10.000000	-0.275000	20.533335	30.000000	1023.000000	1023.000000	2046.000000
35.720001	-0.031739	-18.757519	-4.074409	-5.936656	-4.695041	-4.051412	0.000000	-10.000000	-0.350000	22.533335	36.500000	1023.000000	1023.000000	2046.000000
35.740002	-0.029996	-17.727430	-3.828567	-5.676075	-4.399797	-3.822991	0.000000	-10.000000	-0.408333	24.683334	43.666668	1023.000000	1023.000000	2046.000000
35.759998	-0.028024	-16.561993	-3.543041	-5.427193	-4.043360	-3.548399	0.000000	-10.000000	-0.483333	26.500000	51.500000	1023.000000	1023.000000	2046.000000
35.779999	-0.025989	-15.359685	-3.259895	-5.098798	-3.686966	-3.314026	0.000000	-10.000000	-0.550000	28.533333	60.166668	1023.000000	1023.000000	2046.000000
35.799999	-0.024538	-14.501757	-3.021450	-4.855741	-3.473419	-3.151147	0.000000	-10.000000	-0.616667	30.083334	69.500000	1023.000000	1023.000000	2046.000000
35.820000	-0.023794	-14.062387	-2.864663	-4.744793	-3.352813	-3.100117	0.000000	-10.000000	-0.675000	31.950001	79.333336	1023.000000	1023.000000	2046.000000
35.840000	-0.023189	-13.704810	-2.802789	-4.622025	-3.175092	-3.104905	0.000000	-10.000000	-0.741667	33.433334	89.500000	1023.000000	1023.000000	2046.000000
35.860001	-0.022289	-13.172968	-2.697843	-4.516763	-2.970202	-2.988160	0.000000	-10.000000	-0.816667	35.100002	100.500000	1023.000000	1023.000000	2046.000000
35.880001	-0.020805	-12.295990	-2.493514	-4.243951	-2.734458	-2.824066	0.000000	-10.000000	-0.883333	36.533337	112.000000	1023.000000	1023.000000	2046.000000
35.900002	-0.018505	-10.936351	-2.245750	-3.849647	-2.337563	-2.503391	0.000000	-10.000000	-0.933333	37.683334	124.000000	1023.000000	1023.000000	2046.000000
35.919998	-0.016262	-9.610871	-2.003932	-3.345354	-2.086807	-2.174779	0.000000	-10.000000	-0.950000	38.466667	140.666672	1023.000000	1023.000000	2046.000000
35.939999	-0.014659	-8.663253	-1.989272	-3.042927	-1.730713	-1.900341	0.000000	-10.000000	-0.958333	38.816666	153.333328	1023.000000	1023.000000	2046.000000
35.959999	-0.013620	-8.049272	-1.992749	-2.808769	-1.503478	-1.744276	0.000000	-10.000000	-0.983333	38.983334	166.166672	1023.000000	1023.000000	2046.000000
35.980000	-0.013688	-8.089771	-2.052022	-2.726560	-1.455736	-1.855454	0.000000	-10.000000	-1.025000	39.533333	174.666672	1023.000000	1023.000000	2046.000000
36.000000	-0.014952	-8.836535	-2.235192	-2.707903	-1.579476	-2.313964	0.000000	-10.000000	-1.075000	40.183334	187.500000	1023.000000	1023.000000	2046.000000
36.020000	-0.016712	-9.876579	-2.541221	-2.754323	-1.906950	-2.674085	0.000000	-10.000000	-1.091667	40.766666	200.833328	1023.000000	1023.000000	2046.000000
36.040001	-0.017695	-10.458031	-2.871263	-2.825294	-2.059196	-2.702277	0.000000	-10.000000	-1.100000	41.116669	214.500000	1023.000000	1023.000000	2046.000000
36.060001	-0.017276	-10.210148	-2.957658	-2.647829	-1.979633	-2.625028	0.000000	-10.000000	-1.075000	41.333332	228.166672	1023.000000	1023.000000	2046.000000
36.080002	-0.016193	-9.570139	-2.924055	-2.367475	-1.750913	-2.527697	0.000000	-10.000000	-1.058333	41.566666	241.833328	1023.000000	1023.000000	2046.000000
36.099998	-0.015119	-8.935308	-2.897280	-2.110134	-1.526910	-2.400985	0.000000	-10.000000	-1.058333	41.700001	255.500000	1023.000000	1023.000000	2046.000000
36.119999	-0.013911	-8.221299	-2.837215	-1.801726	-1.333203	-2.249155	0.000000	-10.000000	-1.083333	41.866665	269.500000	1023.000000	1023.000000	2046.000000
36.139999	-0.012455	-7.361182	-2.668741	-1.514135	-1.140201	-2.038106	0.000000	-10.000000	-1.083333	41.950001	283.500000	1023.000000	1023.000000	2046.000000
36.160000	-0.010647	-6.292471	-2.496782	-1.213402	-0.813019	-1.769268	0.000000	-10.000000	-1.066667	41.683334	297.500000	1023.000000	1023.000000	2046.000000
36.180000	-0.008901	-5.260516	-2.219687	-0.953361	-0.592035	-1.495433	0.000000	-10.000000	-1.066667	41.583332	311.500000	1023.000000	1023.000000	2046.000000
36.200001	-0.007030	-4.154605	-1.914431	-0.661734	-0.308381	-1.270059	0.000000	-10.000000	-1.083333	41.516666	325.500000	1023.000000	1023.000000	2046.000000
36.220001	-0.005329	-3.149451	-1.580860	-0.483990	-0.096032	-0.988568	0.000000	-10.000000	-1.091667	41.716667	339.500000	1023.000000	1023.000000	2046.000000
36.240002	-0.003386	-2.001022	-1.264505	-0.216313	0.213642	-0.733846	0.000000	-10.000000	-1.091667	41.733334	353.500000	1023.000000	1023.000000	2046.000000
36.259998	-0.001168	-0.690574	-0.874725	-0.074959	0.539640	-0.280530	0.000000	-10.000000	-1.066667	41.666668	367.500000	1023.000000	1023.000000	2046.000000
36.279999	0.001487	0.878778	-0.418170	0.188001	0.955264	0.153682	0.000000	-10.000000	-1.033333	41.366669	381.333344	1023.000000	1023.000000	2046.000000
36.299999	0.003850	2.275212	0.037918	0.379615	1.341280	0.516400	0.000000	-10.000000	-0.991667	40.583336	395.000000	1023.000000	1023.000000	2046.000000
36.320000	0.006138	3.627624	0.481672	0.533863	1.790387	0.821702	0.000000	-10.000000	-0.958333	39.950001	408.500000	1023.000000	1023.000000	2046.000000
36.340000	0.007986	4.719596	0.983080	0.553498	2.100423	1.082595	0.000000	-10.000000	-0.933333	39.016666	422.000000	1023.000000	1023.000000	2046.000000
36.360001	0.009445	5.581777	1.361022	0.591745	2.410667	1.218342	0.000000	-10.000000	-0.900000	38.183334	435.166656	1023.000000	1023.000000	2046.000000
36.380001	0.010468	6.186833	1.763883	0.587705	2.572516	1.262729	0.000000	-10.000000	-0.883333	37.516666	448.166656	1023.000000	1023.000000	2046.000000
36.400002	0.011152	6.590947	2.075527	0.569688	2.652826	1.292905	0.000000	-10.000000	-0.858333	36.900002	460.666656	1023.000000	1023.000000	2046.000000
36.419998	0.012103	7.152730	2.319858	0.645883	2.843311	1.343678	0.000000	-10.000000	-0.850000	36.933334	473.000000	1023.000000	1023.000000	2046.000000
36.439999	0.013433	7.938796	2.648452	0.829657	3.024482	1.436205	0.000000	-10.000000	-0.833333	36.633331	485.333344	1023.000000	1023.000000	2046.000000
36.459999	0.014875	8.791299	2.972043	0.998174	3.237757	1.583326	0.000000	-10.000000	-0.825000	36.599998	497.666656	1023.000000	1023.000000	2046.000000
36.480000	0.016132	9.534047	3.256521	1.173211	3.378847	1.725468	0.000000	-10.000000	-0.808333	36.316666	510.000000	1023.000000	1023.000000	2046.000000
36.500000	0.017358	10.258321	3.454861	1.371904	3.574993	1.856563	0.000000	-10.000000	-0.783333	36.016666	522.000000	1023.000000	1023.000000	2046.000000
36.520000	0.018756	11.084938	3.682373	1.557984	3.786237	2.058344	0.000000	-10.000000	-0.741667	35.700001	534.000000	1023.000000	1023.000000	2046.000000
36.540001	0.020384	12.046733	3.868654	1.817457	4.072419	2.288203	0.000000	-10.000000	-0.700000	35.016666	546.000000	1023.000000	1023.000000	2046.000000
36.560001	0.022399	13.237570	4.157741	2.063458	4.383646	2.632726	0.000000	-10.000000	-0.658333	34.400002	557.833313	1023.000000	1023.000000	2046.000000
36.580002	0.024383	14.410296	4.433989	2.312693	4.750727	2.912888	0.000000	-10.000000	-0.625000	33.400002	569.500000	1023.000000	1023.000000	2046.000000
36.599998	0.026529	15.678737	4.798593	2.593208	5.042501	3.244435	0.000000	-10.000000	-0.591667	32.549999	580.833313	1023.000000	1023.000000	2046.000000
36.619999	0.028791	17.015676	5.157850	2.912713	5.370402	3.574710	0.000000	-10.000000	-0.550000	31.333334	591.833313	1023.000000	1023.000000	2046.000000
36.639999	0.030896	18.259676	5.470757	3.157974	5.708431	3.922515	0.000000	-10.000000	-0.500000	30.166666	602.333313	1023.000000	1023.000000	2046.000000
36.660000	0.032698	19.324493	5.803248	3.433193	5.896059	4.191993	0.000000	-10.000000	-0.425000	28.816668	612.500000	1023.000000	1023.000000	2046.000000
36.680000	0.034608	20.453108	6.131008	3.687912	6.180483	4.453703	0.000000	-10.000000	-0.350000	27.100000	622.333313	1023.000000	1023.000000	2046.000000
36.700001	0.036083	21.324989	6.425664	3.846293	6.387050	4.665982	0.000000	-10.000000	-0.291667	24.916668	631.833313	1023.000000	1023.000000	2046.000000
36.720001	0.037515	22.171471	6.678138	4.076344	6.563815	4.853172	0.000000	-10.000000	-0.216667	22.550001	640.666687	1023.000000	1023.000000	2046.000000
36.740002	0.038367	22.674797	6.807302	4.286085	6.652556	4.928854	0.000000	-10.000000	-0.150000	19.733334	648.666687	1023.000000	1023.000000	2046.000000
36.759998	0.038013	22.465971	6.712911	4.369205	6.569057	4.814799	0.000000	-10.000000	-0.066667	16.866667	655.833313	1023.000000	1023.000000	2046.000000
36.779999	0.037088	21.919104	6.658947	4.273078	6.363354	4.623725	0.000000	-10.000000	-0.008333	13.066668	661.833313	1023.000000	1023.000000	2046.000000
36.799999	0.035824	21.171803	6.428483	4.140474	6.192200	4.410645	0.000000	-10.000000	0.041667	8.566667	666.833313	1023.000000	1023.000000	2046.000000
36.820000	0.035450	20.950783	6.424072	4.074757	5.988330	4.463624	0.000000	-10.000000	0.083333	2.783333	670.333313	1023.000000	1023.000000	2046.000000
36.840000	0.035767	21.138466	6.364203	4.156657	6.008368	4.609238	0.000000	-10.000000	0.116667	-2.583333	672.333313	1023.000000	1023.000000	2046.000000
36.860001	0.036685	21.680990	6.348656	4.488658	6.035905	4.807771	0.000000	-10.000000	0.158333	-7.983334	673.000000	1023.000000	1023.000000	2046.000000
36.880001	0.036723	21.703585	6.136824	4.757056	5.894511	4.915193	0.000000	-10.000000	0.216667	-12.216667	673.000000	1023.000000	1023.000000	2046.000000
36.900002	0.035458	20.955414	5.740448	4.796628	5.686441	4.731898	0.000000	-10.000000	0.283333	-16.183334	673.000000	1023.000000	1023.000000	2046.000000
36.919998	0.032759	19.360840	5.307705	4.546824	5.292136	4.214174	0.000000	-10.000000	0.358333	-18.866667	669.333313	1023.000000	1023.000000	2046.000000
36.939999	0.028511	16.849865	4.744620	4.144753	4.596369	3.364123	0.000000	-10.000000	0.441667	-21.533335	657.833313	1023.000000	1023.000000	2046.000000
36.959999	0.024190	14.296370	4.088524	3.777623	3.820327	2.609895	0.000000	-10.000000	0.508333	-23.366667	646.333313	1023.000000	1023.000000	2046.000000
36.980000	0.020558	12.149959	3.519094	3.407142	3.133335	2.090387	0.000000	-10.000000	0.583333	-25.100000	635.666687	1023.000000	1023.000000	2046.000000
37.000000	0.017993	10.633580	3.062855	3.199072	2.640130	1.731523	0.000000	-10.000000	0.641667	-26.550001	630.000000	1023.000000	1023.000000	2046.000000
37.020000	0.015994	9.452588	2.660177	2.952212	2.347682	1.492518	0.000000	-10.000000	0.733333	-28.833334	621.000000	1023.000000	1023.000000	2046.000000
37.040001	0.014021	8.286513	2.325952	2.801022	2.004598	1.154941	0.000000	-10.000000	0.833333	-31.250002	611.500000	1023.000000	1023.000000	2046.000000
37.060001	0.012442	7.353484	2.077652	2.735705	1.686520	0.853608	0.000000	-10.000000	0.950000	-33.483334	601.000000	1023.000000	1023.000000	2046.000000
37.080002	0.010802	6.383867	1.843487	2.587881	1.349175	0.603324	0.000000	-10.000000	1.066667	-35.733334	589.833313	1023.000000	1023.000000	2046.000000
37.099998	0.009238	5.459846	1.547402	2.438737	1.105610	0.368098	0.000000	-10.000000	1.183333	-37.833332	577.833313	1023.000000	1023.000000	2046.000000
37.119999	0.007839	4.632746	1.266159	2.281666	0.907494	0.177428	0.000000	-10.000000	1.266667	-39.750000	565.333313	1023.000000	1023.000000	2046.000000
37.139999	0.006602	3.901987	1.095410	2.112655	0.670602	0.023320	0.000000	-10.000000	1.308333	-40.816666	552.166687	1023.000000	1023.000000	2046.000000
37.160000	0.005925	3.501873	1.038873	2.016434	0.501324	-0.054759	0.000000	-10.000000	1.116667	-39.283333	538.666687	1023.000000	1023.000000	2046.000000
37.180000	0.005110	3.019746	0.931136	1.867154	0.409025	-0.187569	0.000000	-10.000000	0.816667	-31.633335	525.833313	1023.000000	1023.000000	2046.000000
37.200001	0.004716	2.787156	0.974136	1.669773	0.327390	-0.184143	0.000000	-10.000000	0.558333	-26.016668	515.166687	1023.000000	1023.000000	2046.000000
37.220001	0.004564	2.697129	1.037961	1.500625	0.307428	-0.148885	0.000000	-10.000000	0.508333	-22.516666	506.500000	1023.000000	1023.000000	2046.000000
37.240002	0.004450	2.629684	1.076804	1.455185	0.263365	-0.165670	0.000000	-10.000000	0.558333	-25.633333	498.666656	1023.000000	1023.000000	2046.000000
37.259998	0.004434	2.620455	1.124585	1.335106	0.282962	-0.122198	0.000000	-10.000000	0.600000	-26.633333	490.333344	1023.000000	1023.000000	2046.000000
37.279999	0.003965	2.343242	1.169307	1.149144	0.167847	-0.143055	0.000000	-10.000000	0.633333	-27.733334	481.333344	1023.000000	1023.000000	2046.000000
37.299999	0.003058	1.807472	1.082991	0.930982	0.098423	-0.304923	0.000000	-10.000000	0.716667	-28.733334	472.000000	1023.000000	1023.000000	2046.000000
37.320000	0.001670	0.987071	1.037524	0.562764	-0.080152	-0.533065	0.000000	-10.000000	0.833333	-31.283333	462.333344	1023.000000	1023.000000	2046.000000
37.340000	0.000098	0.057761	0.982127	0.177360	-0.280906	-0.820820	0.000000	-10.000000	0.975000	-34.033333	452.000000	1023.000000	1023.000000	2046.000000
37.360001	-0.001348	-0.796805	0.933025	-0.192010	-0.478721	-1.059099	0.000000	-10.000000	1.058333	-36.116669	440.833344	1023.000000	1023.000000	2046.000000
37.380001	-0.002629	-1.553844	0.912670	-0.484377	-0.670826	-1.311311	0.000000	-10.000000	1.075000	-36.383335	428.666656	1023.000000	1023.000000	2046.000000
37.400002	-0.003797	-2.244069	0.887624	-0.739188	-0.907706	-1.484800	0.000000	-10.000000	1.041667	-35.966667	416.333344	1023.000000	1023.000000	2046.000000
37.419998	-0.004970	-2.937062	0.823527	-0.936538	-1.149236	-1.674816	0.000000	-10.000000	1.016667	-35.150002	404.333344	1023.000000	1023.000000	2046.000000
37.439999	-0.006066	-3.584990	0.684451	-1.134659	-1.325573	-1.809209	0.000000	-10.000000	0.991667	-34.633335	392.666656	1023.000000	1023.000000	2046.000000
37.459999	-0.007083	-4.185764	0.519772	-1.342024	-1.472744	-1.890768	0.000000	-10.000000	0.983333	-34.516666	381.333344	1023.000000	1023.000000	2046.000000
37.480000	-0.008137	-4.808967	0.333278	-1.525660	-1.601499	-2.015086	0.000000	-10.000000	0.983333	-34.549999	369.666656	1023.000000	1023.000000	2046.000000
37.500000	-0.008880	-5.247979	0.226648	-1.653082	-1.750715	-2.070829	0.000000	-10.000000	0.991667	-35.000000	358.166656	1023.000000	1023.000000	2046.000000
37.520000	-0.009536	-5.635810	0.121270	-1.755462	-1.869199	-2.132418	0.000000	-10.000000	1.000000	-35.200001	346.500000	1023.000000	1023.000000	2046.000000
37.540001	-0.010176	-6.013824	0.053361	-1.940671	-2.039355	-2.087159	0.000000	-10.000000	1.033333	-35.966667	334.833344	1023.000000	1023.000000	2046.000000
37.560001	-0.010741	-6.348051	-0.021519	-2.075069	-2.157031	-2.094431	0.000000	-10.000000	1.050000	-36.400002	322.833344	1023.000000	1023.000000	2046.000000
37.580002	-0.011233	-6.638885	-0.035248	-2.165121	-2.331826	-2.106689	0.000000	-10.000000	1.083333	-36.816669	310.500000	1023.000000	1023.000000	2046.000000
37.599998	-0.011776	-6.959849	-0.168079	-2.240315	-2.409231	-2.142224	0.000000	-10.000000	1.066667	-36.783333	298.166656	1023.000000	1023.000000	2046.000000
37.619999	-0.012086	-7.142916	-0.232977	-2.275743	-2.477337	-2.156858	0.000000	-10.000000	1.058333	-36.250000	286.000000	1023.000000	1023.000000	2046.000000
37.639999	-0.012488	-7.380156	-0.253162	-2.304496	-2.628129	-2.194368	0.000000	-10.000000	1.025000	-35.983334	274.000000	1023.000000	1023.000000	2046.000000
37.660000	-0.012844	-7.590846	-0.270318	-2.367953	-2.759463	-2.193111	0.000000	-10.000000	1.000000	-35.216667	262.000000	1023.000000	1023.000000	2046.000000
37.680000	-0.013388	-7.912133	-0.394187	-2.472923	-2.850450	-2.194572	0.000000	-10.000000	0.975000	-34.833336	250.166672	1023.000000	1023.000000	2046.000000
37.700001	-0.014081	-8.322056	-0.524553	-2.570981	-2.985625	-2.240897	0.000000	-10.000000	0.958333	-34.150002	238.500000	1023.000000	1023.000000	2046.000000
37.720001	-0.014431	-8.528455	-0.605846	-2.626531	-3.024659	-2.271418	0.000000	-10.000000	0.908333	-33.750000	227.166672	1023.000000	1023.000000	2046.000000
37.740002	-0.014707	-8.691584	-0.635783	-2.673596	-3.098600	-2.283604	0.000000	-10.000000	0.866667	-33.200001	215.833328	1023.000000	1023.000000	2046.000000
37.759998	-0.015379	-9.089072	-0.789252	-2.733872	-3.205994	-2.359955	0.000000	-10.000000	0.816667	-32.566666	204.833328	1023.000000	1023.000000	2046.000000
37.779999	-0.016761	-9.905578	-0.987059	-2.876504	-3.463470	-2.578545	0.000000	-10.000000	0.816667	-31.983334	194.000000	1023.000000	1023.000000	2046.000000
37.799999	-0.018369	-10.855964	-1.207705	-3.084493	-3.763744	-2.800022	0.000000	-10.000000	0.791667	-31.266666	183.333328	1023.000000	1023.000000	2046.000000
37.820000	-0.020249	-11.967299	-1.469694	-3.300996	-4.113261	-3.083349	0.000000	-10.000000	0.783333	-30.716667	172.833328	1023.000000	1023.000000	2046.000000
37.840000	-0.021381	-12.636255	-1.716435	-3.417589	-4.273519	-3.228713	0.000000	-10.000000	0.741667	-30.100000	162.500000	1023.000000	1023.000000	2046.000000
37.860001	-0.021887	-12.935118	-1.864913	-3.382339	-4.425287	-3.262578	0.000000	-10.000000	0.725000	-29.733334	152.500000	1023.000000	1023.000000	2046.000000
37.880001	-0.021989	-12.995368	-2.100896	-3.327675	-4.355349	-3.211449	0.000000	-10.000000	0.700000	-29.400000	142.500000	1023.000000	1023.000000	2046.000000
37.900002	-0.022722	-13.428432	-2.363114	-3.365438	-4.430491	-3.269388	0.000000	-10.000000	0.700000	-29.216667	132.500000	1023.000000	1023.000000	2046.000000
37.919998	-0.024176	-14.287900	-2.603106	-3.506244	-4.717973	-3.460576	0.000000	-10.000000	0.683333	-28.866667	122.833336	1023.000000	1023.000000	2046.000000
37.939999	-0.026678	-15.766496	-2.996372	-3.714261	-5.146497	-3.909364	0.000000	-10.000000	0.633333	-27.816668	113.333336	1023.000000	1023.000000	2046.000000
37.959999	-0.029882	-17.660128	-3.510762	-4.015207	-5.610105	-4.524054	0.000000	-10.000000	0.566667	-26.300001	104.166664	1023.000000	1023.000000	2046.000000
37.980000	-0.033649	-19.886650	-4.159266	-4.343037	-6.200992	-5.183354	0.000000	-10.000000	0.491667	-24.100000	95.333336	1023.000000	1023.000000	2046.000000
38.000000	-0.036492	-21.566771	-4.828110	-4.634252	-6.585890	-5.518518	0.000000	-10.000000	0.425000	-22.266666	87.166664	1023.000000	1023.000000	2046.000000
38.020000	-0.038259	-22.610786	-5.240755	-4.787259	-6.898152	-5.684620	0.000000	-10.000000	0.375000	-20.783333	79.666664	1023.000000	1023.000000	2046.000000
38.040001	-0.039497	-23.342627	-5.625240	-4.847408	-7.066325	-5.803652	0.000000	-10.000000	0.358333	-20.116667	72.666664	1023.000000	1023.000000	2046.000000
38.060001	-0.040510	-23.941610	-5.931520	-4.875653	-7.192500	-5.941936	0.000000	-10.000000	0.366667	-19.950001	66.000000	1023.000000	1023.000000	2046.000000
38.080002	-0.041405	-24.470634	-6.200073	-4.885110	-7.331128	-6.054323	0.000000	-10.000000	0.375000	-19.850000	59.333332	1023.000000	1023.000000	2046.000000
38.099998	-0.042302	-25.000769	-6.514244	-4.905788	-7.448131	-6.132606	0.000000	-10.000000	0.366667	-19.950001	52.666668	1023.000000	1023.000000	2046.000000
38.119999	-0.042904	-25.356010	-6.713232	-4.967262	-7.525994	-6.149523	0.000000	-10.000000	0.358333	-19.850000	46.000000	1023.000000	1023.000000	2046.000000
38.139999	-0.043266	-25.570227	-6.847287	-5.015971	-7.579638	-6.127331	0.000000	-10.000000	0.358333	-19.500000	39.500000	1023.000000	1023.000000	2046.000000
38.160000	-0.043647	-25.795135	-6.936023	-5.101250	-7.647465	-6.110399	0.000000	-10.000000	0.358333	-18.933334	33.000000	1023.000000	1023.000000	2046.000000
38.180000	-0.043752	-25.857403	-6.990132	-5.130451	-7.695383	-6.041437	0.000000	-10.000000	0.341667	-18.133333	26.666666	1023.000000	1023.000000	2046.000000
38.200001	-0.043461	-25.685385	-6.949528	-5.154268	-7.660766	-5.920823	0.000000	-10.000000	0.308333	-17.583334	20.500000	1023.000000	1023.000000	2046.000000
38.220001	-0.042999	-25.412653	-6.808141	-5.278015	-7.600404	-5.726092	0.000000	-10.000000	0.275000	-17.100000	14.666667	1023.000000	1023.000000	2046.000000
38.240002	-0.042691	-25.230648	-6.660454	-5.424347	-7.539980	-5.605868	0.000000	-10.000000	0.275000	-17.066668	9.000000	1023.000000	1023.000000	2046.000000
38.259998	-0.042537	-25.139212	-6.585676	-5.610888	-7.488571	-5.454079	0.000000	-10.000000	0.266667	-17.250000	3.666667	1023.000000	1023.000000	2046.000000
38.279999	-0.042508	-25.122229	-6.545051	-5.803918	-7.389954	-5.383306	0.000000	-10.000000	0.275000	-17.366667	-1.833333	1023.000000	1023.000000	2046.000000
38.299999	-0.042941	-25.377930	-6.562717	-5.997790	-7.329891	-5.487532	0.000000	-10.000000	0.258333	-16.850000	-7.333333	1023.000000	1023.000000	2046.000000
38.320000	-0.043911	-25.951427	-6.551078	-6.334955	-7.414608	-5.650786	0.000000	-10.000000	0.258333	-16.083334	-13.000000	1023.000000	1023.000000	2046.000000
38.340000	-0.044984	-26.585493	-6.520679	-6.684844	-7.519614	-5.860357	0.000000	-10.000000	0.250000	-15.500000	-18.333334	1023.000000	1023.000000	2046.000000
38.360001	-0.046014	-27.194498	-6.445135	-7.023841	-7.669159	-6.056363	0.000000	-10.000000	0.250000	-15.033334	-23.500000	1023.000000	1023.000000	2046.000000
38.380001	-0.046995	-27.774208	-6.405056	-7.331656	-7.802357	-6.235139	0.000000	-10.000000	0.233333	-14.466667	-28.500000	1023.000000	1023.000000	2046.000000
38.400002	-0.047821	-28.262291	-6.423497	-7.518627	-7.900351	-6.419816	0.000000	-10.000000	0.208333	-13.483334	-33.333332	1023.000000	1023.000000	2046.000000
38.419998	-0.048449	-28.633471	-6.414423	-7.700178	-8.028285	-6.490585	0.000000	-10.000000	0.158333	-12.433333	-37.833332	1023.000000	1023.000000	2046.000000
38.439999	-0.048967	-28.939451	-6.458003	-7.776548	-8.126621	-6.578279	0.000000	-10.000000	0.133333	-11.283333	-42.000000	1023.000000	1023.000000	2046.000000
38.459999	-0.049170	-29.059570	-6.472342	-7.844101	-8.163391	-6.579736	0.000000	-10.000000	0.108333	-10.133333	-45.833332	1023.000000	1023.000000	2046.000000
38.480000	-0.049177	-29.063696	-6.482752	-7.913769	-8.151476	-6.515698	0.000000	-10.000000	0.108333	-9.050000	-49.333332	1023.000000	1023.000000	2046.000000
38.500000	-0.048724	-28.796061	-6.393872	-7.869816	-8.065527	-6.466845	0.000000	-10.000000	0.091667	-7.833333	-52.333332	1023.000000	1023.000000	2046.000000
38.520000	-0.048186	-28.477961	-6.345926	-7.825351	-7.941539	-6.365145	0.000000	-10.000000	0.075000	-6.250000	-55.000000	1023.000000	1023.000000	2046.000000
38.540001	-0.047527	-28.088490	-6.256046	-7.765642	-7.824707	-6.242096	0.000000	-10.000000	0.058333	-3.933333	-57.000000	1023.000000	1023.000000	2046.000000
38.560001	-0.046736	-27.620932	-6.116495	-7.675902	-7.727691	-6.100842	0.000000	-10.000000	0.050000	-0.850000	-58.333332	1023.000000	1023.000000	2046.000000
38.580002	-0.045672	-26.992411	-5.962013	-7.626433	-7.532995	-5.870970	0.000000	-10.000000	0.033333	1.933333	-58.833332	1023.000000	1023.000000	2046.000000
38.599998	-0.044637	-26.380350	-5.898576	-7.456124	-7.275901	-5.749750	0.000000	-10.000000	0.016667	4.666667	-59.000000	1023.000000	1023.000000	2046.000000
38.619999	-0.043465	-25.687895	-5.682508	-7.316947	-7.107418	-5.581020	0.000000	-10.000000	-0.008333	7.066667	-59.000000	1023.000000	1023.000000	2046.000000
38.639999	-0.042124	-24.895262	-5.479774	-7.111997	-6.882700	-5.420792	0.000000	-10.000000	-0.033333	9.666667	-59.000000	1023.000000	1023.000000	2046.000000
38.660000	-0.040736	-24.075150	-5.295847	-6.966304	-6.632728	-5.180271	0.000000	-10.000000	-0.075000	12.000000	-59.000000	1023.000000	1023.000000	2046.000000
38.680000	-0.039477	-23.330639	-5.074330	-6.817947	-6.447546	-4.990815	0.000000	-10.000000	-0.108333	13.983334	-59.000000	1023.000000	1023.000000	2046.000000
38.700001	-0.038153	-22.548225	-4.892250	-6.643593	-6.231590	-4.780794	0.000000	-10.000000	-0.141667	15.800000	-45.333332	1023.000000	1023.000000	2046.000000
38.720001	-0.036863	-21.785753	-4.764736	-6.464421	-5.959344	-4.597252	0.000000	-10.000000	-0.166667	17.416668	-17.500000	1023.000000	1023.000000	2046.000000
38.740002	-0.035536	-21.001511	-4.614924	-6.319909	-5.675140	-4.391539	0.000000	-10.000000	-0.208333	18.866667	12.333333	1023.000000	1023.000000	2046.000000
38.759998	-0.034128	-20.169384	-4.428597	-6.141004	-5.420302	-4.179481	0.000000	-10.000000	-0.241667	20.383333	30.666666	1023.000000	1023.000000	2046.000000
38.779999	-0.032635	-19.287537	-4.264770	-5.894060	-5.131452	-3.997255	0.000000	-10.000000	-0.283333	21.700001	37.166668	1023.000000	1023.000000	2046.000000
38.799999	-0.031177	-18.425465	-4.028778	-5.758560	-4.888703	-3.749424	0.000000	-10.000000	-0.325000	23.083334	44.333332	1023.000000	1023.000000	2046.000000
38.820000	-0.029587	-17.486084	-3.819380	-5.516783	-4.587310	-3.562611	0.000000	-10.000000	-0.391667	24.383333	51.833332	1023.000000	1023.000000	2046.000000
38.840000	-0.028409	-16.789967	-3.678935	-5.289569	-4.375774	-3.445688	0.000000	-10.000000	-0.441667	25.833334	59.833332	1023.000000	1023.000000	2046.000000
38.860001	-0.027921	-16.501028	-3.638620	-5.170048	-4.292394	-3.399966	0.000000	-10.000000	-0.508333	27.366667	68.000000	1023.000000	1023.000000	2046.000000
38.880001	-0.028116	-16.616674	-3.617007	-5.159638	-4.336370	-3.503659	0.000000	-10.000000	-0.566667	29.150000	77.000000	1023.000000	1023.000000	2046.000000
38.900002	-0.027836	-16.450865	-3.568391	-5.068192	-4.221659	-3.592623	0.000000	-10.000000	-0.641667	30.733334	86.500000	1023.000000	1023.000000	2046.000000
38.919998	-0.027158	-16.050646	-3.470701	-4.995993	-4.083767	-3.500185	0.000000	-10.000000	-0.700000	32.366669	96.500000	1023.000000	1023.000000	2046.000000
38.939999	-0.025688	-15.181824	-3.266896	-4.793065	-3.835045	-3.286818	0.000000	-10.000000	-0.741667	33.550003	107.000000	1023.000000	1023.000000	2046.000000
38.959999	-0.023394	-13.825993	-3.060175	-4.313629	-3.459380	-2.992808	0.000000	-10.000000	-0.791667	34.533333	117.833336	1023.000000	1023.000000	2046.000000
38.980000	-0.021124	-12.484167	-2.886968	-3.866927	-3.114151	-2.616121	0.000000	-10.000000	-0.825000	35.266666	129.333328	1023.000000	1023.000000	2046.000000
39.000000	-0.019738	-11.665106	-2.813283	-3.642663	-2.831808	-2.377352	0.000000	-10.000000	-0.850000	36.049999	141.000000	1023.000000	1023.000000	2046.000000
39.020000	-0.018843	-11.135982	-2.812470	-3.458078	-2.587211	-2.278223	0.000000	-10.000000	-0.883333	36.849998	153.000000	1023.000000	1023.000000	2046.000000
39.040001	-0.018958	-11.204134	-2.921532	-3.378496	-2.485451	-2.418655	0.000000	-10.000000	-0.950000	37.883335	165.000000	1023.000000	1023.000000	2046.000000
39.060001	-0.020309	-12.002468	-3.140596	-3.379761	-2.588805	-2.893306	0.000000	-10.000000	-1.033333	38.683334	177.333328	1023.000000	1023.000000	2046.000000
39.080002	-0.022085	-13.052072	-3.501879	-3.482050	-2.885906	-3.182237	0.000000	-10.000000	-1.083333	39.816669	190.166672	1023.000000	1023.000000	2046.000000
39.099998	-0.022784	-13.465135	-3.758924	-3.503010	-3.011946	-3.191254	0.000000	-10.000000	-1.075000	40.550003	203.333328	1023.000000	1023.000000	2046.000000
39.119999	-0.022260	-13.155916	-3.860854	-3.350926	-2.842295	-3.101841	0.000000	-10.000000	-1.075000	40.900002	216.833328	1023.000000	1023.000000	2046.000000
39.139999	-0.021217	-12.539099	-3.899012	-3.061724	-2.580572	-2.997790	0.000000	-10.000000	-1.083333	41.150002	230.333328	1023.000000	1023.000000	2046.000000
39.160000	-0.019956	-11.793891	-3.818398	-2.750889	-2.375755	-2.848849	0.000000	-10.000000	-1.100000	41.216667	244.000000	1023.000000	1023.000000	2046.000000
39.180000	-0.018562	-10.970324	-3.768425	-2.438380	-2.111521	-2.651998	0.000000	-10.000000	-1.083333	41.566666	257.666656	1023.000000	1023.000000	2046.000000
39.200001	-0.017079	-10.093742	-3.588602	-2.145253	-1.898667	-2.461221	0.000000	-10.000000	-1.050000	41.266666	271.500000	1023.000000	1023.000000	2046.000000
39.220001	-0.015708	-9.283290	-3.387786	-1.922739	-1.714072	-2.258692	0.000000	-10.000000	-1.050000	41.266666	285.500000	1023.000000	1023.000000	2046.000000
39.240002	-0.014086	-8.325097	-3.124065	-1.641416	-1.513875	-2.045741	0.000000	-10.000000	-1.041667	41.083332	299.166656	1023.000000	1023.000000	2046.000000
39.259998	-0.012224	-7.224146	-2.863534	-1.414221	-1.212867	-1.733523	0.000000	-10.000000	-1.050000	41.333332	312.833344	1023.000000	1023.000000	2046.000000
39.279999	-0.010480	-6.193480	-2.550163	-1.226711	-0.972552	-1.444054	0.000000	-10.000000	-1.025000	41.049999	326.500000	1023.000000	1023.000000	2046.000000
39.299999	-0.008446	-4.991644	-2.145296	-1.044051	-0.659060	-1.143238	0.000000	-10.000000	-1.016667	41.049999	340.500000	1023.000000	1023.000000	2046.000000
39.320000	-0.006040	-3.569657	-1.665176	-0.845945	-0.330016	-0.728520	0.000000	-10.000000	-0.958333	40.633335	354.166656	1023.000000	1023.000000	2046.000000
39.340000	-0.003651	-2.157757	-1.301897	-0.588252	0.124283	-0.391892	0.000000	-10.000000	-0.925000	40.033333	367.833344	1023.000000	1023.000000	2046.000000
39.360001	-0.001262	-0.745902	-0.802531	-0.408993	0.506842	-0.041221	0.000000	-10.000000	-0.883333	39.000000	381.166656	1023.000000	1023.000000	2046.000000
39.380001	0.000894	0.528418	-0.306976	-0.259708	0.882508	0.212594	0.000000	-10.000000	-0.866667	38.050003	394.500000	1023.000000	1023.000000	2046.000000
39.400002	0.002651	1.566997	0.162202	-0.229491	1.199278	0.435008	0.000000	-10.000000	-0.816667	37.150002	407.333344	1023.000000	1023.000000	2046.000000
39.419998	0.003668	2.167838	0.508972	-0.264245	1.416327	0.506785	0.000000	-10.000000	-0.733333	35.983334	419.833344	1023.000000	1023.000000	2046.000000
39.439999	0.004612	2.725594	0.881322	-0.283169	1.613891	0.513549	0.000000	-10.000000	-0.675000	34.633335	432.000000	1023.000000	1023.000000	2046.000000
39.459999	0.005223	3.086897	1.090595	-0.304745	1.758663	0.542384	0.000000	-10.000000	-0.650000	33.316666	443.833344	1023.000000	1023.000000	2046.000000
39.480000	0.005891	3.481648	1.333650	-0.270655	1.890100	0.528553	0.000000	-10.000000	-0.658333	32.566666	455.333344	1023.000000	1023.000000	2046.000000
39.500000	0.006918	4.088653	1.594617	-0.149736	2.029415	0.614357	0.000000	-10.000000	-0.641667	31.933334	466.333344	1023.000000	1023.000000	2046.000000
39.520000	0.007897	4.667112	1.900486	0.010677	2.081605	0.674344	0.000000	-10.000000	-0.616667	31.483334	477.000000	1023.000000	1023.000000	2046.000000
39.540001	0.009052	5.349584	2.221517	0.158580	2.162382	0.807105	0.000000	-10.000000	-0.575000	30.933332	487.500000	1023.000000	1023.000000	2046.000000
39.560001	0.010128	5.985419	2.334064	0.303513	2.379605	0.968237	0.000000	-10.000000	-0.525000	30.333334	498.000000	1023.000000	1023.000000	2046.000000
39.580002	0.011218	6.630093	2.534581	0.426068	2.538764	1.130680	0.000000	-10.000000	-0.466667	29.233334	508.333344	1023.000000	1023.000000	2046.000000
39.599998	0.012581	7.435619	2.705245	0.628681	2.768886	1.332807	0.000000	-10.000000	-0.383333	27.350000	521.333313	1023.000000	1023.000000	2046.000000
39.619999	0.013980	8.262053	2.929895	0.838633	2.939182	1.554343	0.000000	-10.000000	-0.308333	25.000000	533.500000	1023.000000	1023.000000	2046.000000
39.639999	0.015439	9.124233	3.205839	0.991020	3.112462	1.814912	0.000000	-10.000000	-0.241667	23.316668	542.333313	1023.000000	1023.000000	2046.000000
39.660000	0.017108	10.111104	3.468149	1.255296	3.337701	2.049958	0.000000	-10.000000	-0.208333	21.883335	547.666687	1023.000000	1023.000000	2046.000000
39.680000	0.018712	11.058647	3.751746	1.416362	3.566683	2.323856	0.000000	-10.000000	-0.166667	20.483334	552.833313	1023.000000	1023.000000	2046.000000
39.700001	0.020295	11.994487	3.943667	1.629700	3.854511	2.566608	0.000000	-10.000000	-0.116667	18.333334	560.166687	1023.000000	1023.000000	2046.000000
39.720001	0.021572	12.749100	4.161016	1.748223	4.040397	2.799464	0.000000	-10.000000	-0.066667	15.833334	566.666687	1023.000000	1023.000000	2046.000000
39.740002	0.022829	13.492169	4.385716	1.948750	4.197497	2.960207	0.000000	-10.000000	-0.033333	12.966667	572.500000	1023.000000	1023.000000	2046.000000
39.759998	0.023931	14.143327	4.606896	2.069127	4.308848	3.158456	0.000000	-10.000000	0.000000	9.850000	577.333313	1023.000000	1023.000000	2046.000000
39.779999	0.024602	14.539854	4.659154	2.207942	4.433147	3.239610	0.000000	-10.000000	0.033333	6.133333	581.333313	1023.000000	1023.000000	2046.000000
39.799999	0.025142	14.858747	4.716910	2.319247	4.523154	3.299437	0.000000	-10.000000	0.066667	2.066667	584.000000	1023.000000	1023.000000	2046.000000
39.820000	0.025349	14.981435	4.709512	2.391771	4.559239	3.320912	0.000000	-10.000000	0.091667	-1.550000	585.500000	1023.000000	1023.000000	2046.000000
39.840000	0.025582	15.118681	4.801187	2.417332	4.516644	3.383518	0.000000	-10.000000	0.108333	-4.900000	586.000000	1023.000000	1023.000000	2046.000000
39.860001	0.025679	15.176241	4.818071	2.506885	4.488501	3.362784	0.000000	-10.000000	0.133333	-8.000000	586.000000	1023.000000	1023.000000	2046.000000
39.880001	0.024950	14.745532	4.722343	2.496719	4.298009	3.228461	0.000000	-10.000000	0.166667	-11.300000	586.000000	1023.000000	1023.000000	2046.000000
39.900002	0.023623	13.961310	4.586512	2.387169	4.040253	2.947377	0.000000	-10.000000	0.216667	-13.833333	586.000000	1023.000000	1023.000000	2046.000000
39.919998	0.022102	13.062022	4.338224	2.227499	3.854002	2.642297	0.000000	-10.000000	0.258333	-15.850000	582.500000	1023.000000	1023.000000	2046.000000
39.939999	0.020765	12.272333	4.196066	2.035361	3.592221	2.448685	0.000000	-10.000000	0.325000	-17.800001	574.000000	1023.000000	1023.000000	2046.000000
39.959999	0.020277	11.983989	4.171839	1.962773	3.420972	2.428405	0.000000	-10.000000	0.383333	-19.983334	563.333313	1023.000000	1023.000000	2046.000000
39.980000	0.020514	12.123767	4.145463	2.133096	3.345112	2.500097	0.000000	-10.000000	0.475000	-22.150002	553.833313	1023.000000	1023.000000	2046.000000
40.000000	0.020283	11.987392	3.956752	2.308342	3.167394	2.554904	0.000000	-10.000000	0.541667	-24.350000	546.500000	1023.000000	1023.000000	2046.000000
40.020000	0.018762	11.088243	3.575809	2.238506	2.921759	2.352169	0.000000	-10.000000	0.625000	-26.450001	538.333313	1023.000000	1023.000000	2046.000000
40.040001	0.016257	9.607934	3.235946	2.017543	2.483879	1.870566	0.000000	-10.000000	0.691667	-28.333334	529.500000	1023.000000	1023.000000	2046.000000
40.060001	0.012202	7.211606	2.736292	1.606888	1.841732	1.026694	0.000000	-10.000000	0.766667	-29.933334	520.166687	1023.000000	1023.000000	2046.000000
40.080002	0.007356	4.347490	2.009635	1.158740	1.107495	0.071621	0.000000	-10.000000	0.816667	-31.150000	510.166656	1023.000000	1023.000000	2046.000000
40.099998	0.003226	1.906586	1.402490	0.736931	0.324645	-0.557480	0.000000	-10.000000	0.858333	-32.116669	499.666656	1023.000000	1023.000000	2046.000000
40.119999	0.000272	0.160699	0.902658	0.459127	-0.212691	-0.988395	0.000000	-10.000000	0.908333	-32.983334	488.833344	1023.000000	1023.000000	2046.000000
40.139999	-0.001856	-1.097061	0.552608	0.235861	-0.626649	-1.258881	0.000000	-10.000000	0.958333	-33.950001	478.000000	1023.000000	1023.000000	2046.000000
40.160000	-0.003657	-2.161241	0.158354	0.087628	-0.866764	-1.540459	0.000000	-10.000000	1.025000	-34.983334	466.666656	1023.000000	1023.000000	2046.000000
40.180000	-0.005326	-3.147515	-0.186563	-0.048614	-1.145629	-1.766709	0.000000	-10.000000	1.066667	-36.116669	455.000000	1023.000000	1023.000000	2046.000000
40.200001	-0.006990	-4.131218	-0.567617	-0.078923	-1.392098	-2.092580	0.000000	-10.000000	1.108333	-37.100002	442.833344	1023.000000	1023.000000	2046.000000
40.220001	-0.008410	-4.970231	-0.833252	-0.140164	-1.708432	-2.288383	0.000000	-10.000000	1.133333	-37.983334	430.500000	1023.000000	1023.000000	2046.000000
40.240002	-0.009596	-5.671212	-1.132616	-0.212257	-1.882321	-2.444018	0.000000	-10.000000	1.183333	-38.733334	417.833344	1023.000000	1023.000000	2046.000000
40.259998	-0.010981	-6.489733	-1.389014	-0.353729	-2.170326	-2.576665	0.000000	-10.000000	1.225000	-39.233334	405.000000	1023.000000	1023.000000	2046.000000
40.279999	-0.012209	-7.215792	-1.576397	-0.526814	-2.427458	-2.685123	0.000000	-10.000000	1.250000	-39.516666	391.833344	1023.000000	1023.000000	2046.000000
40.299999	-0.013142	-7.766896	-1.717929	-0.658577	-2.632694	-2.757696	0.000000	-10.000000	1.250000	-39.500000	378.666656	1023.000000	1023.000000	2046.000000
40.320000	-0.014027	-8.289852	-1.816182	-0.928675	-2.789912	-2.755084	0.000000	-10.000000	1.241667	-39.266666	365.500000	1023.000000	1023.000000	2046.000000
40.340000	-0.014648	-8.656892	-1.870494	-1.149191	-2.907172	-2.730034	0.000000	-10.000000	1.250000	-39.166668	352.500000	1023.000000	1023.000000	2046.000000
40.360001	-0.015213	-8.990667	-1.872167	-1.316922	-3.065061	-2.736517	0.000000	-10.000000	1.258333	-39.183334	339.500000	1023.000000	1023.000000	2046.000000
40.380001	-0.015600	-9.219584	-1.920510	-1.455294	-3.141390	-2.702392	0.000000	-10.000000	1.266667	-39.250000	326.333344	1023.000000	1023.000000	2046.000000
40.400002	-0.016264	-9.611882	-1.971605	-1.676031	-3.263826	-2.700420	0.000000	-10.000000	1.241667	-38.950001	313.166656	1023.000000	1023.000000	2046.000000
40.419998	-0.017137	-10.127711	-2.043073	-1.867716	-3.374747	-2.842175	0.000000	-10.000000	1.216667	-38.483334	300.166656	1023.000000	1023.000000	2046.000000
40.439999	-0.018469	-10.915283	-2.175484	-2.229227	-3.504820	-3.005752	0.000000	-10.000000	1.183333	-38.016666	287.333344	1023.000000	1023.000000	2046.000000
40.459999	-0.020071	-11.861889	-2.276838	-2.705889	-3.667718	-3.211444	0.000000	-10.000000	1.150000	-37.616669	274.666656	1023.000000	1023.000000	2046.000000
40.480000	-0.021634	-12.785757	-2.298536	-3.088203	-3.907897	-3.491122	0.000000	-10.000000	1.116667	-37.116669	262.166656	1023.000000	1023.000000	2046.000000
40.500000	-0.023088	-13.644790	-2.320988	-3.425342	-4.171573	-3.726886	0.000000	-10.000000	1.075000	-36.383335	249.666672	1023.000000	1023.000000	2046.000000
40.520000	-0.024340	-14.384776	-2.320882	-3.629550	-4.459314	-3.975030	0.000000	-10.000000	1.041667	-35.733334	237.666672	1023.000000	1023.000000	2046.000000
40.540001	-0.025338	-14.974746	-2.404390	-3.831485	-4.627970	-4.110901	0.000000	-10.000000	0.991667	-35.100002	225.666672	1023.000000	1023.000000	2046.000000
40.560001	-0.026478	-15.648639	-2.503588	-4.040777	-4.880819	-4.223454	0.000000	-10.000000	0.975000	-34.583336	214.000000	1023.000000	1023.000000	2046.000000
40.580002	-0.027543	-16.277847	-2.672248	-4.296719	-5.057108	-4.251772	0.000000	-10.000000	0.958333	-34.133335	202.333328	1023.000000	1023.000000	2046.000000
40.599998	-0.028456	-16.817282	-2.824744	-4.439709	-5.200346	-4.352481	0.000000	-10.000000	0.950000	-33.616669	191.000000	1023.000000	1023.000000	2046.000000
40.619999	-0.029140	-17.221592	-2.941902	-4.599248	-5.321369	-4.359071	0.000000	-10.000000	0.908333	-33.200001	179.833328	1023.000000	1023.000000	2046.000000
40.639999	-0.029717	-17.562922	-3.075304	-4.712568	-5.421465	-4.353584	0.000000	-10.000000	0.866667	-32.550003	168.666672	1023.000000	1023.000000	2046.000000
40.660000	-0.029968	-17.710913	-3.169928	-4.764877	-5.425401	-4.350707	0.000000	-10.000000	0.825000	-31.866667	157.833328	1023.000000	1023.000000	2046.000000
40.680000	-0.030270	-17.889458	-3.244964	-4.850317	-5.497423	-4.296755	0.000000	-10.000000	0.791667	-31.000000	147.166672	1023.000000	1023.000000	2046.000000
40.700001	-0.030562	-18.062069	-3.267011	-4.978831	-5.629256	-4.186971	0.000000	-10.000000	0.733333	-30.016666	136.833328	1023.000000	1023.000000	2046.000000
40.720001	-0.030862	-18.239182	-3.322041	-5.021996	-5.712825	-4.182319	0.000000	-10.000000	0.675000	-28.733334	126.666664	1023.000000	1023.000000	2046.000000
40.740002	-0.030924	-18.275881	-3.370984	-5.076747	-5.799548	-4.028601	0.000000	-10.000000	0.608333	-27.516666	117.166664	1023.000000	1023.000000	2046.000000
40.759998	-0.031095	-18.377012	-3.440579	-5.052955	-5.851822	-4.031655	0.000000	-10.000000	0.566667	-26.316668	108.000000	1023.000000	1023.000000	2046.000000
40.779999	-0.031006	-18.324808	-3.505817	-5.077884	-5.852117	-3.888989	0.000000	-10.000000	0.525000	-25.333334	99.333336	1023.000000	1023.000000	2046.000000
40.799999	-0.031174	-18.423910	-3.571476	-5.072232	-5.949251	-3.830950	0.000000	-10.000000	0.508333	-24.266666	91.000000	1023.000000	1023.000000	2046.000000
40.820000	-0.031445	-18.583815	-3.683007	-5.077568	-5.999732	-3.823506	0.000000	-10.000000	0.475000	-23.316668	83.000000	1023.000000	1023.000000	2046.000000
40.840000	-0.031744	-18.760941	-3.796711	-5.121043	-6.094704	-3.748483	0.000000	-10.000000	0.441667	-22.416666	75.166664	1023.000000	1023.000000	2046.000000
40.860001	-0.031816	-18.803453	-3.823738	-5.129192	-6.152540	-3.697983	0.000000	-10.000000	0.408333	-21.716667	67.500000	1023.000000	1023.000000	2046.000000
40.880001	-0.031892	-18.848259	-3.840803	-5.150160	-6.190604	-3.666693	0.000000	-10.000000	0.391667	-21.083334	60.166668	1023.000000	1023.000000	2046.000000
40.900002	-0.031960	-18.888311	-3.905120	-5.152364	-6.173167	-3.657661	0.000000	-10.000000	0.375000	-20.549999	53.166668	1023.000000	1023.000000	2046.000000
40.919998	-0.032397	-19.146629	-4.033824	-5.146336	-6.219298	-3.747170	0.000000	-10.000000	0.350000	-19.866667	46.333332	1023.000000	1023.000000	2046.000000
40.939999	-0.033535	-19.819012	-4.204595	-5.279300	-6.444104	-3.891011	0.000000	-10.000000	0.333333	-19.016666	39.833332	1023.000000	1023.000000	2046.000000
40.959999	-0.034850	-20.596441	-4.381106	-5.386476	-6.657457	-4.171403	0.000000	-10.000000	0.300000	-17.983334	33.500000	1023.000000	1023.000000	2046.000000
40.980000	-0.036258	-21.428190	-4.558596	-5.642068	-6.916110	-4.311417	0.000000	-10.000000	0.275000	-16.950001	27.500000	1023.000000	1023.000000	2046.000000
41.000000	-0.037121	-21.938551	-4.687385	-5.755549	-7.043450	-4.452168	0.000000	-10.000000	0.233333	-15.850000	21.666666	1023.000000	1023.000000	2046.000000
41.020000	-0.037167	-21.965796	-4.794216	-5.653190	-7.042167	-4.476222	0.000000	-10.000000	0.225000	-14.883333	16.166666	1023.000000	1023.000000	2046.000000
41.040001	-0.036790	-21.743151	-4.839164	-5.462876	-7.033696	-4.407414	0.000000	-10.000000	0.208333	-14.083334	11.166667	1023.000000	1023.000000	2046.000000
41.060001	-0.036827	-21.764528	-4.995849	-5.474082	-6.959091	-4.335507	0.000000	-10.000000	0.216667	-13.533334	6.500000	1023.000000	1023.000000	2046.000000
41.080002	-0.037495	-22.159286	-5.191182	-5.499920	-6.999037	-4.469147	0.000000	-10.000000	0.183333	-12.900001	2.500000	1023.000000	1023.000000	2046.000000
41.099998	-0.039057	-23.082912	-5.397952	-5.638420	-7.269663	-4.776876	0.000000	-10.000000	0.150000	-11.583334	-1.333333	1023.000000	1023.000000	2046.000000
41.119999	-0.041534	-24.546452	-5.806329	-5.863047	-7.562727	-5.314349	0.000000	-10.000000	0.100000	-9.583334	-4.833333	1023.000000	1023.000000	2046.000000
41.139999	-0.044786	-26.468460	-6.386417	-6.179946	-8.012188	-5.889910	0.000000	-10.000000	0.075000	-6.500000	-8.000000	1023.000000	1023.000000	2046.000000
41.160000	-0.047632	-28.150549	-6.943574	-6.434082	-8.492751	-6.280141	0.000000	-10.000000	0.058333	-3.283333	-10.000000	1023.000000	1023.000000	2046.000000
41.180000	-0.049269	-29.118025	-7.358624	-6.547004	-8.731428	-6.480969	0.000000	-10.000000	0.050000	-1.300000	-10.833333	1023.000000	1023.000000	2046.000000
41.200001	-0.050030	-29.567589	-7.646740	-6.536713	-8.815574	-6.568561	0.000000	-10.000000	0.058333	-1.400000	-11.166667	1023.000000	1023.000000	2046.000000
41.220001	-0.050597	-29.902681	-7.855315	-6.500968	-8.914557	-6.631841	0.000000	-10.000000	0.075000	-2.983333	-11.666667	1023.000000	1023.000000	2046.000000
41.240002	-0.050907	-30.085754	-8.089938	-6.431925	-8.883563	-6.680328	0.000000	-10.000000	0.091667	-4.733334	-12.833333	1023.000000	1023.000000	2046.000000
41.259998	-0.051264	-30.296896	-8.262353	-6.377931	-8.937527	-6.719086	0.000000	-10.000000	0.100000	-6.033333	-14.500000	1023.000000	1023.000000	2046.000000
41.279999	-0.051633	-30.514896	-8.426497	-6.369750	-8.980547	-6.738101	0.000000	-10.000000	0.100000	-6.816667	-16.500000	1023.000000	1023.000000	2046.000000
41.299999	-0.051631	-30.513634	-8.523019	-6.357470	-8.927071	-6.706075	0.000000	-10.000000	0.100000	-6.966667	-18.833334	1023.000000	1023.000000	2046.000000
41.320000	-0.051678	-30.541866	-8.546006	-6.429939	-8.967179	-6.598742	0.000000	-10.000000	0.100000	-6.566667	-21.166666	1023.000000	1023.000000	2046.000000
41.340000	-0.051607	-30.499510	-8.517762	-6.431808	-8.994858	-6.555082	0.000000	-10.000000	0.083333	-5.850000	-23.500000	1023.000000	1023.000000	2046.000000
41.360001	-0.051232	-30.277864	-8.464498	-6.413159	-8.911934	-6.488274	0.000000	-10.000000	0.075000	-4.966667	-25.333334	1023.000000	1023.000000	2046.000000
41.380001	-0.050490	-29.839481	-8.258325	-6.484617	-8.820541	-6.275999	0.000000	-10.000000	0.058333	-4.200000	-27.000000	1023.000000	1023.000000	2046.000000
41.400002	-0.049578	-29.300884	-7.995688	-6.535612	-8.685259	-6.084323	0.000000	-10.000000	0.075000	-3.816667	-28.333334	1023.000000	1023.000000	2046.000000
41.419998	-0.048851	-28.870955	-7.845302	-6.592279	-8.515612	-5.917762	0.000000	-10.000000	0.075000	-4.150000	-29.666666	1023.000000	1023.000000	2046.000000
41.439999	-0.048294	-28.541994	-7.611034	-6.733590	-8.411592	-5.785777	0.000000	-10.000000	0.083333	-4.833333	-31.000000	1023.000000	1023.000000	2046.000000
41.459999	-0.048106	-28.430513	-7.515841	-6.857723	-8.245522	-5.811427	0.000000	-10.000000	0.066667	-5.183333	-32.666668	1023.000000	1023.000000	2046.000000
41.480000	-0.048441	-28.628490	-7.449823	-7.152547	-8.178379	-5.847742	0.000000	-10.000000	0.066667	-5.083333	-34.500000	1023.000000	1023.000000	2046.000000
41.500000	-0.049212	-29.084362	-7.410313	-7.441990	-8.182498	-6.049562	0.000000	-10.000000	0.066667	-4.883333	-36.166668	1023.000000	1023.000000	2046.000000
41.520000	-0.049768	-29.412992	-7.326648	-7.722613	-8.210245	-6.153486	0.000000	-10.000000	0.066667	-4.833333	-37.833332	1023.000000	1023.000000	2046.000000
41.540001	-0.050443	-29.811804	-7.214147	-7.943427	-8.301473	-6.352757	0.000000	-10.000000	0.058333	-4.550000	-39.333332	1023.000000	1023.000000	2046.000000
41.560001	-0.051048	-30.169262	-7.127333	-8.167034	-8.402298	-6.472596	0.000000	-10.000000	0.058333	-3.800000	-41.000000	1023.000000	1023.000000	2046.000000
41.580002	-0.051212	-30.266180	-6.966778	-8.270979	-8.511691	-6.516733	0.000000	-10.000000	0.058333	-2.483333	-42.166668	1023.000000	1023.000000	2046.000000
41.599998	-0.051321	-30.330643	-6.925322	-8.306162	-8.490931	-6.608228	0.000000	-10.000000	0.058333	-1.166667	-42.833332	1023.000000	1023.000000	2046.000000
41.619999	-0.051308	-30.322746	-6.949000	-8.351125	-8.448227	-6.574395	0.000000	-10.000000	0.050000	0.400000	-43.000000	1023.000000	1023.000000	2046.000000
41.639999	-0.051232	-30.278183	-6.929236	-8.375516	-8.437165	-6.536266	0.000000	-10.000000	0.041667	1.500000	-43.000000	1023.000000	1023.000000	2046.000000
41.660000	-0.050764	-30.001432	-6.865510	-8.292368	-8.338619	-6.504934	0.000000	-10.000000	0.041667	2.616667	-43.000000	1023.000000	1023.000000	2046.000000
41.680000	-0.050109	-29.614256	-6.769279	-8.200530	-8.235538	-6.408909	0.000000	-10.000000	0.033333	3.266667	-43.000000	1023.000000	1023.000000	2046.000000
41.700001	-0.049148	-29.046171	-6.625150	-8.145846	-8.066253	-6.208922	0.000000	-10.000000	0.033333	4.033333	-43.000000	1023.000000	1023.000000	2046.000000
41.720001	-0.048210	-28.492275	-6.454849	-8.078557	-7.931935	-6.026935	0.000000	-10.000000	0.016667	4.933333	-43.000000	1023.000000	1023.000000	2046.000000
41.740002	-0.047254	-27.926891	-6.290737	-7.977593	-7.770719	-5.887844	0.000000	-10.000000	0.008333	6.083333	-43.000000	1023.000000	1023.000000	2046.000000
41.759998	-0.046058	-27.220329	-6.144556	-7.827467	-7.535793	-5.712513	0.000000	-10.000000	0.000000	7.400000	-43.000000	1023.000000	1023.000000	2046.000000
41.779999	-0.044819	-26.488106	-5.947486	-7.709805	-7.357975	-5.472841	0.000000	-10.000000	-0.008333	8.800000	-43.000000	1023.000000	1023.000000	2046.000000
41.799999	-0.043482	-25.697582	-5.764258	-7.505324	-7.109874	-5.318126	0.000000	-10.000000	-0.025000	10.283334	-43.000000	1023.000000	1023.000000	2046.000000
41.820000	-0.042206	-24.943712	-5.595072	-7.288198	-6.880794	-5.179648	0.000000	-10.000000	-0.050000	11.866667	-43.000000	1023.000000	1023.000000	2046.000000
41.840000	-0.040810	-24.118818	-5.363084	-7.118831	-6.640943	-4.995960	0.000000	-10.000000	-0.083333	13.683333	-32.000000	1023.000000	1023.000000	2046.000000
41.860001	-0.039519	-23.355665	-5.154259	-6.976394	-6.423463	-4.801548	0.000000	-10.000000	-0.125000	15.433333	-8.666667	1023.000000	1023.000000	2046.000000
41.880001	-0.038232	-22.594959	-4.987431	-6.811031	-6.179695	-4.616802	0.000000	-10.000000	-0.166667	17.166668	16.500000	1023.000000	1023.000000	2046.000000
41.900002	-0.036798	-21.747622	-4.821563	-6.611557	-5.925240	-4.389262	0.000000	-10.000000	-0.191667	18.183334	30.666666	1023.000000	1023.000000	2046.000000
41.919998	-0.035417	-20.931538	-4.631114	-6.428491	-5.651264	-4.220669	0.000000	-10.000000	-0.233333	19.433334	36.500000	1023.000000	1023.000000	2046.000000
41.939999	-0.034052	-20.124670	-4.455455	-6.274004	-5.333580	-4.061632	0.000000	-10.000000	-0.275000	20.633333	42.833332	1023.000000	1023.000000	2046.000000
41.959999	-0.032749	-19.354588	-4.269600	-6.014226	-5.115730	-3.955032	0.000000	-10.000000	-0.316667	22.316668	51.666668	1023.000000	1023.000000	2046.000000
41.980000	-0.032055	-18.944231	-4.141528	-5.846251	-5.011182	-3.945270	0.000000	-10.000000	-0.358333	23.783335	59.166668	1023.000000	1023.000000	2046.000000
42.000000	-0.031792	-18.789356	-4.047785	-5.768703	-4.969876	-4.002993	0.000000	-10.000000	-0.400000	25.066668	67.000000	1023.000000	1023.000000	2046.000000
42.020000	-0.031425	-18.572334	-3.994336	-5.760034	-4.826299	-3.991665	0.000000	-10.000000	-0.475000	26.433334	75.000000	1023.000000	1023.000000	2046.000000
42.040001	-0.030889	-18.255205	-3.899027	-5.692500	-4.738174	-3.925504	0.000000	-10.000000	-0.533333	28.000000	83.500000	1023.000000	1023.000000	2046.000000
42.060001	-0.029562	-17.471159	-3.756337	-5.437502	-4.467776	-3.809543	0.000000	-10.000000	-0.583333	29.366667	92.333336	1023.000000	1023.000000	2046.000000
42.080002	-0.027453	-16.224529	-3.573155	-5.034397	-4.192741	-3.424236	0.000000	-10.000000	-0.600000	30.400000	102.166664	1023.000000	1023.000000	2046.000000
42.099998	-0.025606	-15.133278	-3.547241	-4.623874	-3.810630	-3.151533	0.000000	-10.000000	-0.616667	30.933334	112.166664	1023.000000	1023.000000	2046.000000
42.119999	-0.024535	-14.500319	-3.500542	-4.428744	-3.592901	-2.978131	0.000000	-10.000000	-0.641667	31.483334	122.500000	1023.000000	1023.000000	2046.000000
42.139999	-0.024106	-14.246743	-3.522102	-4.333418	-3.480970	-2.910253	0.000000	-10.000000	-0.691667	32.133335	132.833328	1023.000000	1023.000000	2046.000000
42.160000	-0.024947	-14.743792	-3.684603	-4.298213	-3.507543	-3.253433	0.000000	-10.000000	-0.750000	33.216667	143.333328	1023.000000	1023.000000	2046.000000
42.180000	-0.026638	-15.742888	-3.964427	-4.374315	-3.696519	-3.707627	0.000000	-10.000000	-0.825000	34.600002	154.166672	1023.000000	1023.000000	2046.000000
42.200001	-0.028302	-16.726370	-4.353158	-4.450898	-3.941669	-3.980646	0.000000	-10.000000	-0.883333	35.683334	165.333328	1023.000000	1023.000000	2046.000000
42.220001	-0.028976	-17.125013	-4.628166	-4.465700	-4.049082	-3.982065	0.000000	-10.000000	-0.916667	36.383335	177.000000	1023.000000	1023.000000	2046.000000
42.240002	-0.028477	-16.830133	-4.742770	-4.319165	-3.878271	-3.889927	0.000000	-10.000000	-0.925000	36.950001	189.166672	1023.000000	1023.000000	2046.000000
42.259998	-0.027525	-16.267006	-4.734077	-4.077863	-3.701519	-3.753546	0.000000	-10.000000	-0.908333	37.466667	201.500000	1023.000000	1023.000000	2046.000000
42.279999	-0.026397	-15.600910	-4.683360	-3.795904	-3.499721	-3.621925	0.000000	-10.000000	-0.891667	37.516666	214.000000	1023.000000	1023.000000	2046.000000
42.299999	-0.025287	-14.944785	-4.632538	-3.521645	-3.297302	-3.493301	0.000000	-10.000000	-0.875000	37.583332	226.500000	1023.000000	1023.000000	2046.000000
42.320000	-0.023962	-14.161331	-4.499321	-3.277906	-3.108722	-3.275383	0.000000	-10.000000	-0.883333	37.250000	239.000000	1023.000000	1023.000000	2046.000000
42.340000	-0.022528	-13.313879	-4.377821	-3.056806	-2.813500	-3.065751	0.000000	-10.000000	-0.883333	37.400002	251.500000	1023.000000	1023.000000	2046.000000
42.360001	-0.021107	-12.474166	-4.154093	-2.855811	-2.641922	-2.822339	0.000000	-10.000000	-0.908333	37.333332	264.000000	1023.000000	1023.000000	2046.000000
42.380001	-0.019317	-11.416259	-3.896088	-2.643028	-2.355159	-2.521983	0.000000	-10.000000	-0.941667	37.966667	276.500000	1023.000000	1023.000000	2046.000000
42.400002	-0.017534	-10.362507	-3.554170	-2.467276	-2.115658	-2.225403	0.000000	-10.000000	-0.975000	38.116669	289.000000	1023.000000	1023.000000	2046.000000
42.419998	-0.015474	-9.145373	-3.167295	-2.226571	-1.763296	-1.988211	0.000000	-10.000000	-0.991667	38.466667	301.666656	1023.000000	1023.000000	2046.000000
42.439999	-0.013127	-7.758130	-2.729805	-2.101011	-1.413538	-1.513776	0.000000	-10.000000	-0.975000	38.516666	314.500000	1023.000000	1023.000000	2046.000000
42.459999	-0.010835	-6.403234	-2.275682	-1.846434	-1.037277	-1.243841	0.000000	-10.000000	-0.983333	38.766666	327.333344	1023.000000	1023.000000	2046.000000
42.480000	-0.008544	-5.049696	-1.839540	-1.705467	-0.645952	-0.858737	0.000000	-10.000000	-0.966667	38.549999	340.166656	1023.000000	1023.000000	2046.000000
42.500000	-0.006222	-3.677316	-1.368573	-1.559272	-0.183923	-0.565548	0.000000	-10.000000	-0.966667	38.466667	353.000000	1023.000000	1023.000000	2046.000000
42.520000	-0.004335	-2.561795	-0.951581	-1.472949	0.232475	-0.369740	0.000000	-10.000000	-0.925000	38.016666	366.000000	1023.000000	1023.000000	2046.000000
42.540001	-0.002891	-1.708392	-0.485947	-1.410400	0.455846	-0.267891	0.000000	-10.000000	-0.891667	37.466667	378.833344	1023.000000	1023.000000	2046.000000
42.560001	-0.001711	-1.011064	-0.163501	-1.379181	0.720573	-0.188955	0.000000	-10.000000	-0.850000	36.950001	391.500000	1023.000000	1023.000000	2046.000000
42.580002	-0.000847	-0.500562	0.142141	-1.371984	0.870804	-0.141524	0.000000	-10.000000	-0.825000	36.916668	403.833344	1023.000000	1023.000000	2046.000000
42.599998	0.000126	0.074288	0.415491	-1.296415	1.025243	-0.070031	0.000000	-10.000000	-0.808333	36.900002	416.166656	1023.000000	1023.000000	2046.000000
42.619999	0.001096	0.647770	0.678729	-1.194406	1.137885	0.025563	0.000000	-10.000000	-0.808333	36.716667	428.500000	1023.000000	1023.000000	2046.000000
42.639999	0.002536	1.498738	0.989588	-0.999597	1.309686	0.199061	0.000000	-10.000000	-0.808333	36.333332	440.833344	1023.000000	1023.000000	2046.000000
42.660000	0.003988	2.356971	1.243925	-0.732201	1.549200	0.296047	0.000000	-10.000000	-0.816667	36.299999	453.000000	1023.000000	1023.000000	2046.000000
42.680000	0.005379	3.179234	1.497541	-0.510223	1.727981	0.463934	0.000000	-10.000000	-0.800000	36.116669	465.000000	1023.000000	1023.000000	2046.000000
42.700001	0.006998	4.136112	1.679193	-0.307029	1.998572	0.765376	0.000000	-10.000000	-0.783333	35.750000	477.000000	1023.000000	1023.000000	2046.000000
42.720001	0.008653	5.114013	1.934212	-0.041007	2.232038	0.988769	0.000000	-10.000000	-0.750000	35.016666	489.000000	1023.000000	1023.000000	2046.000000
42.740002	0.010542	6.230335	2.244921	0.216233	2.476262	1.292920	0.000000	-10.000000	-0.708333	34.216667	500.833344	1023.000000	1023.000000	2046.000000
42.759998	0.012621	7.459239	2.538922	0.474346	2.826431	1.619540	0.000000	-10.000000	-0.666667	33.433334	512.500000	1023.000000	1023.000000	2046.000000
42.779999	0.014696	8.685102	2.888155	0.710795	3.133246	1.952906	0.000000	-10.000000	-0.608333	32.500000	523.833313	1023.000000	1023.000000	2046.000000
42.799999	0.016922	10.000883	3.216785	1.049093	3.471657	2.263349	0.000000	-10.000000	-0.558333	31.350000	534.833313	1023.000000	1023.000000	2046.000000
42.820000	0.018875	11.155117	3.578148	1.258193	3.730394	2.588382	0.000000	-10.000000	-0.500000	29.900000	545.333313	1023.000000	1023.000000	2046.000000
42.840000	0.020754	12.265650	3.880808	1.546183	4.006926	2.831733	0.000000	-10.000000	-0.441667	28.433334	555.500000	1023.000000	1023.000000	2046.000000
42.860001	0.022573	13.340479	4.211281	1.798136	4.251189	3.079874	0.000000	-10.000000	-0.366667	26.833334	565.333313	1023.000000	1023.000000	2046.000000
42.880001	0.024070	14.225610	4.544099	1.987667	4.428174	3.265669	0.000000	-10.000000	-0.291667	24.783333	574.666687	1023.000000	1023.000000	2046.000000
42.900002	0.025377	14.998035	4.736199	2.209469	4.629824	3.422543	0.000000	-10.000000	-0.241667	23.150000	580.666687	1023.000000	1023.000000	2046.000000
42.919998	0.026097	15.423342	4.834988	2.429035	4.712310	3.447008	0.000000	-10.000000	-0.175000	20.300001	588.500000	1023.000000	1023.000000	2046.000000
42.939999	0.025583	15.119555	4.786705	2.415803	4.617044	3.300003	0.000000	-10.000000	-0.100000	17.550001	595.500000	1023.000000	1023.000000	2046.000000
42.959999	0.024960	14.751521	4.707110	2.370688	4.532572	3.141151	0.000000	-10.000000	-0.025000	13.883334	604.166687	1023.000000	1023.000000	2046.000000
42.980000	0.024397	14.418541	4.693522	2.279121	4.399062	3.046836	0.000000	-10.000000	0.008333	10.766666	609.333313	1023.000000	1023.000000	2046.000000
43.000000	0.024666	14.577415	4.760185	2.350971	4.404287	3.061972	0.000000	-10.000000	0.041667	6.633333	613.333313	1023.000000	1023.000000	2046.000000
43.020000	0.025741	15.212659	4.863970	2.596246	4.468113	3.284330	0.000000	-10.000000	0.083333	1.766667	616.166687	1023.000000	1023.000000	2046.000000
43.040001	0.026726	15.794959	4.863237	2.944817	4.480197	3.506707	0.000000	-10.000000	0.116667	-2.916667	617.500000	1023.000000	1023.000000	2046.000000
43.060001	0.026259	15.519218	4.518044	3.050386	4.418039	3.532749	0.000000	-10.000000	0.133333	-7.316667	618.000000	1023.000000	1023.000000	2046.000000
43.080002	0.024464	14.458399	4.180485	2.994531	4.155582	3.127800	0.000000	-10.000000	0.158333	-10.800000	618.000000	1023.000000	1023.000000	2046.000000
43.099998	0.021490	12.700638	3.793094	2.698550	3.703893	2.505101	0.000000	-10.000000	0.200000	-13.516666	618.000000	1023.000000	1023.000000	2046.000000
43.119999	0.017540	10.366232	3.235949	2.324518	3.061851	1.743914	0.000000	-10.000000	0.233333	-14.883333	618.000000	1023.000000	1023.000000	2046.000000
43.139999	0.014108	8.337873	2.730860	2.032114	2.440131	1.134767	0.000000	-10.000000	0.250000	-15.883334	610.500000	1023.000000	1023.000000	2046.000000
43.160000	0.011565	6.834873	2.339313	1.806039	1.965278	0.724244	0.000000	-10.000000	0.266667	-16.883333	601.333313	1023.000000	1023.000000	2046.000000
43.180000	0.009840	5.815631	1.980341	1.589106	1.697950	0.548234	0.000000	-10.000000	0.300000	-18.000000	590.166687	1023.000000	1023.000000	2046.000000
43.200001	0.008502	5.024630	1.663485	1.488603	1.533020	0.339521	0.000000	-10.000000	0.350000	-18.966667	584.166687	1023.000000	1023.000000	2046.000000
43.220001	0.007475	4.417428	1.406763	1.454703	1.408994	0.146968	0.000000	-10.000000	0.383333	-20.133333	577.666687	1023.000000	1023.000000	2046.000000
43.240002	0.006411	3.789074	1.190372	1.446762	1.218804	-0.066864	0.000000	-10.000000	0.416667	-21.300001	570.833313	1023.000000	1023.000000	2046.000000
43.259998	0.005282	3.121768	0.911907	1.422475	1.014397	-0.227010	0.000000	-10.000000	0.466667	-22.716667	563.833313	1023.000000	1023.000000	2046.000000
43.279999	0.004176	2.468190	0.711371	1.350298	0.755698	-0.349177	0.000000	-10.000000	0.525000	-24.483334	556.333313	1023.000000	1023.000000	2046.000000
43.299999	0.003199	1.890493	0.488384	1.272857	0.600743	-0.471491	0.000000	-10.000000	0.616667	-26.433334	548.166687	1023.000000	1023.000000	2046.000000
43.320000	0.002066	1.221226	0.271044	1.135201	0.431636	-0.616655	0.000000	-10.000000	0.691667	-28.616667	539.333313	1023.000000	1023.000000	2046.000000
43.340000	0.000885	0.523259	0.087749	0.926743	0.231398	-0.722631	0.000000	-10.000000	0.791667	-30.600000	529.666687	1023.000000	1023.000000	2046.000000
43.360001	-0.000027	-0.015771	-0.012529	0.675100	0.100004	-0.778346	0.000000	-10.000000	0.875000	-32.516666	519.500000	1023.000000	1023.000000	2046.000000
43.380001	-0.000864	-0.510678	-0.075139	0.407793	-0.038873	-0.804459	0.000000	-10.000000	0.975000	-34.400002	508.666656	1023.000000	1023.000000	2046.000000
43.400002	-0.001464	-0.865232	-0.120425	0.275786	-0.157116	-0.863476	0.000000	-10.000000	1.066667	-36.183334	497.166656	1023.000000	1023.000000	2046.000000
43.419998	-0.002022	-1.194720	-0.134383	0.116809	-0.298084	-0.879062	0.000000	-10.000000	1.133333	-37.566666	485.166656	1023.000000	1023.000000	2046.000000
43.439999	-0.002587	-1.529013	-0.168667	-0.016846	-0.400499	-0.943001	0.000000	-10.000000	1.175000	-38.466667	472.666656	1023.000000	1023.000000	2046.000000
43.459999	-0.003501	-2.069148	-0.199826	-0.203115	-0.568841	-1.097366	0.000000	-10.000000	1.191667	-38.900002	460.000000	1023.000000	1023.000000	2046.000000
43.480000	-0.004742	-2.802275	-0.265212	-0.500426	-0.754515	-1.282122	0.000000	-10.000000	1.200000	-39.183334	446.833344	1023.000000	1023.000000	2046.000000
43.500000	-0.006255	-3.696811	-0.338100	-0.910704	-0.951259	-1.496747	0.000000	-10.000000	1.175000	-38.883335	433.666656	1023.000000	1023.000000	2046.000000
43.520000	-0.007793	-4.605384	-0.356901	-1.272035	-1.203262	-1.773187	0.000000	-10.000000	1.175000	-38.483334	420.666656	1023.000000	1023.000000	2046.000000
43.540001	-0.009233	-5.456454	-0.408160	-1.582339	-1.414914	-2.051042	0.000000	-10.000000	1.141667	-37.816666	407.833344	1023.000000	1023.000000	2046.000000
43.560001	-0.010539	-6.228537	-0.384443	-1.817279	-1.728324	-2.298490	0.000000	-10.000000	1.133333	-37.549999	395.333344	1023.000000	1023.000000	2046.000000
43.580002	-0.011764	-6.952510	-0.407334	-2.044800	-1.992481	-2.507895	0.000000	-10.000000	1.108333	-37.099998	382.666656	1023.000000	1023.000000	2046.000000
43.599998	-0.012986	-7.674929	-0.468799	-2.253212	-2.279779	-2.673139	0.000000	-10.000000	1.108333	-36.883335	370.333344	1023.000000	1023.000000	2046.000000
43.619999	-0.014093	-8.329232	-0.561797	-2.462703	-2.502153	-2.802580	0.000000	-10.000000	1.108333	-36.616669	358.000000	1023.000000	1023.000000	2046.000000
43.639999	-0.015153	-8.955188	-0.749744	-2.657313	-2.661162	-2.886969	0.000000	-10.000000	1.100000	-36.566666	346.000000	1023.000000	1023.000000	2046.000000
43.660000	-0.016016	-9.465664	-0.850449	-2.808592	-2.883766	-2.922856	0.000000	-10.000000	1.100000	-36.533333	333.833344	1023.000000	1023.000000	2046.000000
43.680000	-0.016793	-9.924664	-1.010707	-2.945888	-3.003713	-2.964356	0.000000	-10.000000	1.091667	-36.383331	321.500000	1023.000000	1023.000000	2046.000000
43.700001	-0.017520	-10.354108	-1.114144	-3.038855	-3.193844	-3.007265	0.000000	-10.000000	1.083333	-36.200001	309.166656	1023.000000	1023.000000	2046.000000
43.720001	-0.018183	-10.745983	-1.239726	-3.149416	-3.346468	-3.010372	0.000000	-10.000000	1.058333	-35.783333	297.000000	1023.000000	1023.000000	2046.000000
43.740002	-0.018689	-11.045121	-1.332784	-3.221557	-3.486337	-3.004444	0.000000	-10.000000	1.025000	-35.549999	285.000000	1023.000000	1023.000000	2046.000000
43.759998	-0.019302	-11.407759	-1.424193	-3.318464	-3.696522	-2.968580	0.000000	-10.000000	0.983333	-35.233334	273.333344	1023.000000	1023.000000	2046.000000
43.779999	-0.019617	-11.593740	-1.526915	-3.360084	-3.789132	-2.917609	0.000000	-10.000000	0.958333	-34.900002	261.666656	1023.000000	1023.000000	2046.000000
43.799999	-0.020001	-11.820479	-1.552839	-3.394567	-3.907142	-2.965931	0.000000	-10.000000	0.941667	-34.316666	250.166672	1023.000000	1023.000000	2046.000000
43.820000	-0.019949	-11.790087	-1.597128	-3.366356	-3.919167	-2.907435	0.000000	-10.000000	0.908333	-33.666668	238.500000	1023.000000	1023.000000	2046.000000
43.840000	-0.019878	-11.747874	-1.678854	-3.312891	-3.909783	-2.846346	0.000000	-10.000000	0.858333	-32.933334	227.333328	1023.000000	1023.000000	2046.000000
43.860001	-0.020295	-11.994601	-1.768698	-3.375913	-4.018898	-2.831093	0.000000	-10.000000	0.816667	-32.083336	216.333328	1023.000000	1023.000000	2046.000000
43.880001	-0.021125	-12.484678	-1.889107	-3.495124	-4.184002	-2.916446	0.000000	-10.000000	0.775000	-30.983335	205.833328	1023.000000	1023.000000	2046.000000
43.900002	-0.022341	-13.203701	-2.123877	-3.669120	-4.331149	-3.079555	0.000000	-10.000000	0.741667	-30.116667	195.500000	1023.000000	1023.000000	2046.000000
43.919998	-0.023143	-13.677314	-2.272930	-3.771162	-4.460548	-3.172674	0.000000	-10.000000	0.708333	-29.200001	185.500000	1023.000000	1023.000000	2046.000000
43.939999	-0.023188	-13.704029	-2.375906	-3.677507	-4.491959	-3.158658	0.000000	-10.000000	0.700000	-28.816668	175.500000	1023.000000	1023.000000	2046.000000
43.959999	-0.023173	-13.695156	-2.502083	-3.563992	-4.531666	-3.097414	0.000000	-10.000000	0.683333	-28.250000	165.833328	1023.000000	1023.000000	2046.000000
43.980000	-0.024242	-14.327059	-2.767102	-3.604677	-4.725793	-3.229486	0.000000	-10.000000	0.666667	-28.083334	156.333328	1023.000000	1023.000000	2046.000000
44.000000	-0.026069	-15.406488	-3.109705	-3.776584	-5.053282	-3.466918	0.000000	-10.000000	0.633333	-27.216667	147.166672	1023.000000	1023.000000	2046.000000
44.020000	-0.028847	-17.048624	-3.571603	-4.018691	-5.501318	-3.957014	0.000000	-10.000000	0.575000	-26.100000	138.000000	1023.000000	1023.000000	2046.000000
44.040001	-0.032195	-19.027473	-4.089263	-4.310665	-5.992288	-4.635258	0.000000	-10.000000	0.483333	-24.083334	129.333328	1023.000000	1023.000000	2046.000000
44.060001	-0.035686	-21.090427	-4.706278	-4.626306	-6.506337	-5.251505	0.000000	-10.000000	0.408333	-21.933334	121.166664	1023.000000	1023.000000	2046.000000
44.080002	-0.038429	-22.711248	-5.268086	-4.887408	-6.955168	-5.600586	0.000000	-10.000000	0.366667	-20.033333	114.000000	1023.000000	1023.000000	2046.000000
44.099998	-0.040122	-23.711842	-5.724233	-5.038715	-7.164771	-5.784122	0.000000	-10.000000	0.358333	-18.966667	107.166664	1023.000000	1023.000000	2046.000000
44.119999	-0.041265	-24.387678	-6.060872	-5.135433	-7.277947	-5.913426	0.000000	-10.000000	0.350000	-18.716667	100.833336	1023.000000	1023.000000	2046.000000
44.139999	-0.042321	-25.011749	-6.307245	-5.172903	-7.458010	-6.073590	0.000000	-10.000000	0.350000	-18.833334	94.500000	1023.000000	1023.000000	2046.000000
44.160000	-0.043206	-25.535036	-6.594171	-5.179763	-7.588001	-6.173100	0.000000	-10.000000	0.350000	-18.916668	88.333336	1023.000000	1023.000000	2046.000000
44.180000	-0.043894	-25.941574	-6.852987	-5.194790	-7.681399	-6.212399	0.000000	-10.000000	0.350000	-18.916668	82.000000	1023.000000	1023.000000	2046.000000
44.200001	-0.044446	-26.267529	-7.039972	-5.306340	-7.744916	-6.176300	0.000000	-10.000000	0.325000	-18.533335	75.666664	1023.000000	1023.000000	2046.000000
44.220001	-0.045075	-26.639223	-7.182265	-5.350338	-7.874115	-6.232504	0.000000	-10.000000	0.291667	-18.083334	69.500000	1023.000000	1023.000000	2046.000000
44.240002	-0.045277	-26.758425	-7.307497	-5.377264	-7.865237	-6.208426	0.000000	-10.000000	0.258333	-17.200001	63.500000	1023.000000	1023.000000	2046.000000
44.259998	-0.045497	-26.888762	-7.365990	-5.408283	-7.903802	-6.210686	0.000000	-10.000000	0.241667	-16.366667	57.666668	1023.000000	1023.000000	2046.000000
44.279999	-0.045462	-26.867853	-7.305029	-5.499751	-7.915122	-6.147952	0.000000	-10.000000	0.233333	-15.416667	52.166668	1023.000000	1023.000000	2046.000000
44.299999	-0.045124	-26.668119	-7.138759	-5.640621	-7.915438	-5.973302	0.000000	-10.000000	0.225000	-14.916667	47.000000	1023.000000	1023.000000	2046.000000
44.320000	-0.044663	-26.396006	-7.017280	-5.774512	-7.807858	-5.796356	0.000000	-10.000000	0.241667	-14.866667	42.000000	1023.000000	1023.000000	2046.000000
44.340000	-0.044370	-26.222900	-6.946793	-5.920738	-7.686966	-5.668405	0.000000	-10.000000	0.241667	-15.216667	37.000000	1023.000000	1023.000000	2046.000000
44.360001	-0.044093	-26.058969	-6.807780	-6.062317	-7.610195	-5.578678	0.000000	-10.000000	0.233333	-15.183333	32.000000	1023.000000	1023.000000	2046.000000
44.380001	-0.044281	-26.170347	-6.804485	-6.264245	-7.502972	-5.598646	0.000000	-10.000000	0.208333	-14.833334	27.000000	1023.000000	1023.000000	2046.000000
44.400002	-0.045143	-26.679338	-6.787903	-6.517799	-7.587164	-5.786472	0.000000	-10.000000	0.200000	-14.150001	22.000000	1023.000000	1023.000000	2046.000000
44.419998	-0.045963	-27.164299	-6.759121	-6.820363	-7.620515	-5.964301	0.000000	-10.000000	0.200000	-13.750000	17.333334	1023.000000	1023.000000	2046.000000
44.439999	-0.046866	-27.697912	-6.699108	-7.154469	-7.720081	-6.124253	0.000000	-10.000000	0.183333	-13.150001	12.666667	1023.000000	1023.000000	2046.000000
44.459999	-0.047896	-28.306276	-6.668215	-7.511916	-7.841928	-6.284215	0.000000	-10.000000	0.158333	-12.350000	8.333333	1023.000000	1023.000000	2046.000000
44.480000	-0.048741	-28.805832	-6.588374	-7.692125	-8.051826	-6.473506	0.000000	-10.000000	0.125000	-11.233334	4.166667	1023.000000	1023.000000	2046.000000
44.500000	-0.049058	-28.993221	-6.558171	-7.805944	-8.114198	-6.514907	0.000000	-10.000000	0.108333	-9.900000	0.833333	1023.000000	1023.000000	2046.000000
44.520000	-0.049570	-29.296062	-6.588547	-7.936150	-8.178201	-6.593164	0.000000	-10.000000	0.091667	-8.683333	-2.166667	1023.000000	1023.000000	2046.000000
44.540001	-0.049939	-29.513693	-6.624653	-7.999162	-8.217835	-6.672042	0.000000	-10.000000	0.083333	-7.550000	-4.833333	1023.000000	1023.000000	2046.000000
44.560001	-0.049885	-29.482080	-6.590104	-8.036152	-8.223228	-6.632599	0.000000	-10.000000	0.083333	-6.733334	-7.333333	1023.000000	1023.000000	2046.000000
44.580002	-0.049495	-29.251677	-6.560688	-8.046271	-8.113503	-6.531215	0.000000	-10.000000	0.075000	-6.100000	-9.500000	1023.000000	1023.000000	2046.000000
44.599998	-0.049165	-29.056398	-6.526343	-8.016109	-8.041506	-6.472440	0.000000	-10.000000	0.066667	-5.500000	-11.500000	1023.000000	1023.000000	2046.000000
44.619999	-0.048760	-28.817421	-6.435141	-7.958285	-7.998250	-6.425745	0.000000	-10.000000	0.058333	-4.766666	-13.500000	1023.000000	1023.000000	2046.000000
44.639999	-0.048104	-28.429453	-6.343270	-7.954757	-7.921417	-6.210009	0.000000	-10.000000	0.058333	-3.783333	-15.166667	1023.000000	1023.000000	2046.000000
44.660000	-0.047409	-28.018660	-6.254001	-7.849577	-7.817670	-6.097412	0.000000	-10.000000	0.058333	-2.650000	-16.333334	1023.000000	1023.000000	2046.000000
44.680000	-0.046464	-27.460285	-6.112622	-7.737316	-7.655368	-5.954979	0.000000	-10.000000	0.058333	-1.383333	-16.833334	1023.000000	1023.000000	2046.000000
44.700001	-0.045697	-27.006809	-5.984919	-7.609701	-7.573721	-5.838468	0.000000	-10.000000	0.058333	-0.216667	-17.000000	1023.000000	1023.000000	2046.000000
44.720001	-0.044926	-26.551489	-5.861257	-7.518298	-7.451970	-5.719965	0.000000	-10.000000	0.058333	0.883333	-17.000000	1023.000000	1023.000000	2046.000000
44.740002	-0.044043	-26.029179	-5.708066	-7.345105	-7.329735	-5.646272	0.000000	-10.000000	0.050000	1.766667	-17.000000	1023.000000	1023.000000	2046.000000
44.759998	-0.042941	-25.378325	-5.512954	-7.199354	-7.193323	-5.472693	0.000000	-10.000000	0.041667	2.683333	-17.000000	1023.000000	1023.000000	2046.000000
44.779999	-0.041788	-24.696880	-5.352217	-7.049018	-7.005501	-5.290144	0.000000	-10.000000	0.033333	3.633333	-17.000000	1023.000000	1023.000000	2046.000000
44.799999	-0.041250	-24.378666	-5.292178	-6.973389	-6.884249	-5.228849	0.000000	-10.000000	0.016667	4.683333	-17.000000	1023.000000	1023.000000	2046.000000
44.820000	-0.041095	-24.287416	-5.188365	-6.887122	-6.892128	-5.319804	0.000000	-10.000000	0.008333	5.616667	-17.000000	1023.000000	1023.000000	2046.000000
44.840000	-0.041113	-24.297523	-5.178883	-6.893033	-6.876806	-5.348802	0.000000	-10.000000	0.000000	6.400000	-17.000000	1023.000000	1023.000000	2046.000000
44.860001	-0.040517	-23.945414	-5.092963	-6.805073	-6.782495	-5.264883	0.000000	-10.000000	0.000000	6.966667	-17.000000	1023.000000	1023.000000	2046.000000
44.880001	-0.039441	-23.309345	-5.046657	-6.542268	-6.605938	-5.114483	0.000000	-10.000000	0.000000	7.216667	-17.000000	1023.000000	1023.000000	2046.000000
44.900002	-0.038237	-22.597801	-5.025315	-6.229720	-6.444773	-4.897992	0.000000	-10.000000	0.000000	7.233333	-17.000000	1023.000000	1023.000000	2046.000000
44.919998	-0.038256	-22.609245	-5.164809	-6.199950	-6.439764	-4.804722	0.000000	-10.000000	0.000000	7.416667	-17.000000	1023.000000	1023.000000	2046.000000
44.939999	-0.038816	-22.940042	-5.372360	-6.154926	-6.496285	-4.916473	0.000000	-10.000000	-0.016667	8.616667	-10.666667	1023.000000	1023.000000	2046.000000
44.959999	-0.040241	-23.782495	-5.630773	-6.235495	-6.654841	-5.261387	0.000000	-10.000000	-0.058333	11.016666	2.333333	1023.000000	1023.000000	2046.000000
44.980000	-0.042437	-25.080017	-5.954581	-6.373982	-6.946088	-5.805367	0.000000	-10.000000	-0.141667	14.266667	16.666666	1023.000000	1023.000000	2046.000000
45.000000	-0.044752	-26.448545	-6.388190	-6.514706	-7.269651	-6.275999	0.000000	-10.000000	-0.225000	17.600000	26.500000	1023.000000	1023.000000	2046.000000
45.020000	-0.045931	-27.145449	-6.722147	-6.598464	-7.441184	-6.383655	0.000000	-10.000000	-0.283333	20.016668	31.833334	1023.000000	1023.000000	2046.000000
45.040001	-0.046160	-27.280519	-6.895838	-6.583218	-7.427362	-6.374101	0.000000	-10.000000	-0.283333	21.416668	38.166668	1023.000000	1023.000000	2046.000000
45.060001	-0.045702	-27.010164	-7.081129	-6.450831	-7.131195	-6.347009	0.000000	-10.000000	-0.291667	22.300001	45.000000	1023.000000	1023.000000	2046.000000
45.080002	-0.045064	-26.633070	-7.166029	-6.294314	-6.922811	-6.249916	0.000000	-10.000000	-0.316667	23.100000	52.333332	1023.000000	1023.000000	2046.000000
45.099998	-0.044287	-26.173620	-7.225997	-6.110297	-6.706665	-6.130661	0.000000	-10.000000	-0.375000	24.383333	60.000000	1023.000000	1023.000000	2046.000000
45.119999	-0.043383	-25.639524	-7.196491	-5.977806	-6.542546	-5.922682	0.000000	-10.000000	-0.441667	25.683334	68.000000	1023.000000	1023.000000	2046.000000
45.139999	-0.042284	-24.989769	-7.155893	-5.735731	-6.306194	-5.791950	0.000000	-10.000000	-0.508333	27.333334	76.333336	1023.000000	1023.000000	2046.000000
45.160000	-0.041050	-24.260355	-7.025776	-5.556163	-6.100964	-5.577452	0.000000	-10.000000	-0.591667	28.833334	85.166664	1023.000000	1023.000000	2046.000000
45.180000	-0.039680	-23.451096	-6.892519	-5.405360	-5.820063	-5.333154	0.000000	-10.000000	-0.633333	30.516666	94.666664	1023.000000	1023.000000	2046.000000
45.200001	-0.038067	-22.497841	-6.659786	-5.218582	-5.549017	-5.070455	0.000000	-10.000000	-0.700000	32.033333	104.500000	1023.000000	1023.000000	2046.000000
45.220001	-0.036056	-21.309175	-6.297040	-5.058825	-5.239508	-4.713802	0.000000	-10.000000	-0.733333	33.299999	114.833336	1023.000000	1023.000000	2046.000000
45.240002	-0.033747	-19.944761	-5.903449	-4.890234	-4.829882	-4.321196	0.000000	-10.000000	-0.783333	34.183334	125.666664	1023.000000	1023.000000	2046.000000
45.259998	-0.031654	-18.707598	-5.499427	-4.819074	-4.471959	-3.917137	0.000000	-10.000000	-0.791667	34.716667	137.000000	1023.000000	1023.000000	2046.000000
45.279999	-0.029214	-17.265772	-5.120700	-4.612661	-3.957359	-3.575052	0.000000	-10.000000	-0.800000	34.950001	148.500000	1023.000000	1023.000000	2046.000000
45.299999	-0.027001	-15.957601	-4.613731	-4.535619	-3.551390	-3.256861	0.000000	-10.000000	-0.825000	35.316666	160.166672	1023.000000	1023.000000	2046.000000
45.320000	-0.025297	-14.950237	-4.242808	-4.541175	-3.137668	-3.028586	0.000000	-10.000000	-0.841667	35.783333	172.000000	1023.000000	1023.000000	2046.000000
45.340000	-0.023961	-14.161019	-3.880062	-4.507771	-2.853500	-2.919687	0.000000	-10.000000	-0.850000	36.099998	184.000000	1023.000000	1023.000000	2046.000000
45.360001	-0.022628	-13.373012	-3.455437	-4.424500	-2.648354	-2.844720	0.000000	-10.000000	-0.850000	36.150002	196.000000	1023.000000	1023.000000	2046.000000
45.380001	-0.021599	-12.765279	-3.165942	-4.384006	-2.388362	-2.826970	0.000000	-10.000000	-0.883333	36.283333	208.000000	1023.000000	1023.000000	2046.000000
45.400002	-0.020811	-12.299318	-2.918396	-4.370555	-2.255965	-2.754402	0.000000	-10.000000	-0.908333	36.733334	220.000000	1023.000000	1023.000000	2046.000000
45.419998	-0.019649	-11.612353	-2.628102	-4.270790	-2.044569	-2.668892	0.000000	-10.000000	-0.941667	37.500000	232.000000	1023.000000	1023.000000	2046.000000
45.439999	-0.018372	-10.857941	-2.367346	-4.128342	-1.835641	-2.526612	0.000000	-10.000000	-0.958333	38.266666	244.333328	1023.000000	1023.000000	2046.000000
45.459999	-0.017043	-10.072383	-2.063916	-3.905049	-1.676826	-2.426592	0.000000	-10.000000	-0.975000	38.950001	257.000000	1023.000000	1023.000000	2046.000000
45.480000	-0.015215	-8.992065	-1.769894	-3.660224	-1.374567	-2.187381	0.000000	-10.000000	-0.958333	39.100002	270.000000	1023.000000	1023.000000	2046.000000
45.500000	-0.013552	-8.009027	-1.506872	-3.436298	-1.124273	-1.941583	0.000000	-10.000000	-0.933333	39.066666	283.000000	1023.000000	1023.000000	2046.000000
45.520000	-0.011443	-6.762817	-1.187308	-3.137446	-0.800685	-1.637377	0.000000	-10.000000	-0.925000	38.883335	296.000000	1023.000000	1023.000000	2046.000000
45.540001	-0.009402	-5.556769	-0.958021	-2.847050	-0.440382	-1.311316	0.000000	-10.000000	-0.933333	38.633335	309.000000	1023.000000	1023.000000	2046.000000
45.560001	-0.007265	-4.293686	-0.590350	-2.497429	-0.174662	-1.031245	0.000000	-10.000000	-0.933333	38.383335	322.000000	1023.000000	1023.000000	2046.000000
45.580002	-0.004744	-2.803839	-0.241824	-2.170047	0.244368	-0.636337	0.000000	-10.000000	-0.925000	38.183334	334.833344	1023.000000	1023.000000	2046.000000
45.599998	-0.002386	-1.410197	0.108861	-1.854295	0.616777	-0.281540	0.000000	-10.000000	-0.908333	38.033333	351.833344	1023.000000	1023.000000	2046.000000
45.619999	0.000341	0.201742	0.503856	-1.485811	1.042789	0.140908	0.000000	-10.000000	-0.900000	37.849998	364.500000	1023.000000	1023.000000	2046.000000
45.639999	0.002906	1.717445	0.920412	-1.140452	1.402442	0.535044	0.000000	-10.000000	-0.900000	37.700001	377.000000	1023.000000	1023.000000	2046.000000
45.660000	0.005390	3.185743	1.291804	-0.778549	1.832748	0.839739	0.000000	-10.000000	-0.875000	37.600002	385.333344	1023.000000	1023.000000	2046.000000
45.680000	0.007484	4.422803	1.691223	-0.520918	2.100731	1.151767	0.000000	-10.000000	-0.850000	37.350002	397.833344	1023.000000	1023.000000	2046.000000
45.700001	0.009618	5.684457	2.000892	-0.179023	2.472229	1.390360	0.000000	-10.000000	-0.808333	36.616669	410.500000	1023.000000	1023.000000	2046.000000
45.720001	0.011578	6.842490	2.325305	0.161361	2.759361	1.596463	0.000000	-10.000000	-0.816667	36.066666	422.833344	1023.000000	1023.000000	2046.000000
45.740002	0.012568	7.427762	2.555253	0.398292	2.821406	1.652811	0.000000	-10.000000	-0.783333	35.733334	435.000000	1023.000000	1023.000000	2046.000000
45.759998	0.012528	7.403965	2.574047	0.440737	2.814013	1.575167	0.000000	-10.000000	-0.766667	35.733334	447.000000	1023.000000	1023.000000	2046.000000
45.779999	0.012551	7.417846	2.654091	0.473154	2.796280	1.494321	0.000000	-10.000000	-0.725000	35.416668	459.000000	1023.000000	1023.000000	2046.000000
45.799999	0.013152	7.772985	2.718976	0.513870	2.930075	1.610064	0.000000	-10.000000	-0.700000	34.666668	470.833344	1023.000000	1023.000000	2046.000000
45.820000	0.014709	8.693192	2.973556	0.734171	3.100333	1.885132	0.000000	-10.000000	-0.650000	33.600002	482.500000	1023.000000	1023.000000	2046.000000
45.840000	0.017137	10.128099	3.308998	1.200363	3.390317	2.228421	0.000000	-10.000000	-0.583333	32.383335	493.833344	1023.000000	1023.000000	2046.000000
45.860001	0.019467	11.505226	3.545782	1.768315	3.589881	2.601248	0.000000	-10.000000	-0.516667	30.750000	504.833344	1023.000000	1023.000000	2046.000000
45.880001	0.020091	11.873665	3.380462	2.096034	3.720908	2.676261	0.000000	-10.000000	-0.466667	29.183334	515.333313	1023.000000	1023.000000	2046.000000
45.900002	0.019554	11.556617	3.280354	2.202121	3.661669	2.412472	0.000000	-10.000000	-0.400000	27.333334	525.333313	1023.000000	1023.000000	2046.000000
45.919998	0.017785	10.510672	3.054342	2.083080	3.399084	1.974165	0.000000	-10.000000	-0.341667	25.750000	534.833313	1023.000000	1023.000000	2046.000000
45.939999	0.015110	8.929995	2.659625	1.927453	2.912412	1.430505	0.000000	-10.000000	-0.275000	23.816668	543.666687	1023.000000	1023.000000	2046.000000
45.959999	0.013216	7.810902	2.328343	1.821522	2.555916	1.105121	0.000000	-10.000000	-0.208333	21.866667	552.000000	1023.000000	1023.000000	2046.000000
45.980000	0.011944	7.058861	2.075769	1.764678	2.326977	0.891437	0.000000	-10.000000	-0.141667	19.300001	559.500000	1023.000000	1023.000000	2046.000000
46.000000	0.011302	6.679194	1.853026	1.718486	2.294708	0.812975	0.000000	-10.000000	-0.075000	16.600000	566.333313	1023.000000	1023.000000	2046.000000
46.020000	0.011081	6.548958	1.810290	1.758051	2.213693	0.766924	0.000000	-10.000000	-0.033333	13.366667	572.333313	1023.000000	1023.000000	2046.000000
46.040001	0.011099	6.559410	1.751408	1.865093	2.225375	0.717534	0.000000	-10.000000	0.000000	10.250000	577.500000	1023.000000	1023.000000	2046.000000
46.060001	0.010826	6.397965	1.636631	1.899922	2.191583	0.669829	0.000000	-10.000000	0.033333	6.533334	581.500000	1023.000000	1023.000000	2046.000000
46.080002	0.010633	6.283949	1.504536	1.996661	2.153701	0.629050	0.000000	-10.000000	0.050000	2.516667	584.166687	1023.000000	1023.000000	2046.000000
46.099998	0.010688	6.316570	1.396344	2.062707	2.189340	0.668178	0.000000	-10.000000	0.075000	-1.000000	585.500000	1023.000000	1023.000000	2046.000000
46.119999	0.010624	6.278856	1.304590	2.087352	2.167589	0.719325	0.000000	-10.000000	0.083333	-3.883333	586.000000	1023.000000	1023.000000	2046.000000
46.139999	0.010482	6.194818	1.199341	2.093995	2.162044	0.739439	0.000000	-10.000000	0.116667	-6.250000	586.000000	1023.000000	1023.000000	2046.000000
46.160000	0.010157	6.002699	1.163293	2.047809	2.058782	0.732815	0.000000	-10.000000	0.125000	-8.683333	586.000000	1023.000000	1023.000000	2046.000000
46.180000	0.009921	5.863152	1.166973	1.927384	2.023541	0.745254	0.000000	-10.000000	0.158333	-10.983334	586.000000	1023.000000	1023.000000	2046.000000
46.200001	0.010023	5.923818	1.224903	1.780072	2.000401	0.918442	0.000000	-10.000000	0.191667	-13.133333	586.000000	1023.000000	1023.000000	2046.000000
46.220001	0.010160	6.004317	1.244904	1.715694	2.044723	0.998996	0.000000	-10.000000	0.250000	-15.483334	582.500000	1023.000000	1023.000000	2046.000000
46.240002	0.010189	6.021876	1.276169	1.676101	2.009625	1.059981	0.000000	-10.000000	0.300000	-17.416666	574.000000	1023.000000	1023.000000	2046.000000
46.259998	0.010184	6.018565	1.324724	1.525900	2.060202	1.107739	0.000000	-10.000000	0.350000	-19.183334	563.166687	1023.000000	1023.000000	2046.000000
46.279999	0.009661	5.709723	1.378756	1.398126	1.964602	0.968239	0.000000	-10.000000	0.383333	-20.533333	553.666687	1023.000000	1023.000000	2046.000000
46.299999	0.009066	5.358059	1.413440	1.144080	1.946408	0.854131	0.000000	-10.000000	0.416667	-21.916668	546.666687	1023.000000	1023.000000	2046.000000
46.320000	0.007706	4.554036	1.394056	0.780391	1.772144	0.607444	0.000000	-10.000000	0.466667	-23.116667	539.500000	1023.000000	1023.000000	2046.000000
46.340000	0.006576	3.886247	1.428117	0.427288	1.597576	0.433267	0.000000	-10.000000	0.525000	-24.316668	531.833313	1023.000000	1023.000000	2046.000000
46.360001	0.005117	3.024210	1.328666	0.121141	1.379551	0.194852	0.000000	-10.000000	0.591667	-25.733334	523.666687	1023.000000	1023.000000	2046.000000
46.380001	0.004103	2.424814	1.374357	-0.025932	1.130373	-0.053983	0.000000	-10.000000	0.641667	-27.333334	515.000000	1023.000000	1023.000000	2046.000000
46.400002	0.003105	1.835147	1.367715	-0.198727	0.900573	-0.234414	0.000000	-10.000000	0.733333	-29.133333	505.833344	1023.000000	1023.000000	2046.000000
46.419998	0.002016	1.191547	1.320305	-0.367370	0.639545	-0.400933	0.000000	-10.000000	0.808333	-30.766666	496.166656	1023.000000	1023.000000	2046.000000
46.439999	0.000971	0.573963	1.218353	-0.514586	0.415295	-0.545098	0.000000	-10.000000	0.900000	-32.250000	485.833344	1023.000000	1023.000000	2046.000000
46.459999	-0.000271	-0.160385	1.097151	-0.725053	0.131191	-0.663674	0.000000	-10.000000	0.941667	-33.650002	475.000000	1023.000000	1023.000000	2046.000000
46.480000	-0.001067	-0.630314	0.949848	-0.825957	0.000130	-0.754335	0.000000	-10.000000	1.000000	-34.866669	463.666656	1023.000000	1023.000000	2046.000000
46.500000	-0.001903	-1.124528	0.786372	-0.964867	-0.137497	-0.808536	0.000000	-10.000000	1.008333	-35.550003	452.000000	1023.000000	1023.000000	2046.000000
46.520000	-0.002561	-1.513705	0.689629	-0.993678	-0.279156	-0.930501	0.000000	-10.000000	1.016667	-35.866669	440.000000	1023.000000	1023.000000	2046.000000
46.540001	-0.003073	-1.816161	0.653473	-1.117675	-0.409310	-0.942649	0.000000	-10.000000	1.016667	-36.099998	428.000000	1023.000000	1023.000000	2046.000000
46.560001	-0.003614	-2.135910	0.626538	-1.162979	-0.631652	-0.967817	0.000000	-10.000000	1.041667	-36.383331	416.000000	1023.000000	1023.000000	2046.000000
46.580002	-0.003990	-2.358158	0.545652	-1.184793	-0.706582	-1.012436	0.000000	-10.000000	1.050000	-36.616665	404.000000	1023.000000	1023.000000	2046.000000
46.599998	-0.004746	-2.805069	0.535061	-1.245077	-0.979413	-1.115640	0.000000	-10.000000	1.066667	-36.616665	392.000000	1023.000000	1023.000000	2046.000000
46.619999	-0.005283	-3.122511	0.464497	-1.269874	-1.128139	-1.188995	0.000000	-10.000000	1.075000	-36.483334	380.000000	1023.000000	1023.000000	2046.000000
46.639999	-0.006086	-3.596859	0.379780	-1.401752	-1.318493	-1.256395	0.000000	-10.000000	1.083333	-36.416668	367.666656	1023.000000	1023.000000	2046.000000
46.660000	-0.006689	-3.953271	0.294050	-1.436163	-1.468071	-1.343087	0.000000	-10.000000	1.066667	-36.216667	355.333344	1023.000000	1023.000000	2046.000000
46.680000	-0.007200	-4.255490	0.275618	-1.565135	-1.603729	-1.362245	0.000000	-10.000000	1.033333	-36.116669	343.000000	1023.000000	1023.000000	2046.000000
46.700001	-0.007175	-4.240134	0.253683	-1.516873	-1.610183	-1.366761	0.000000	-10.000000	1.033333	-35.900002	331.000000	1023.000000	1023.000000	2046.000000
46.720001	-0.007844	-4.636091	0.135048	-1.599674	-1.775070	-1.396396	0.000000	-10.000000	1.008333	-35.600002	319.000000	1023.000000	1023.000000	2046.000000
46.740002	-0.008823	-5.214351	-0.006406	-1.668850	-1.982668	-1.556427	0.000000	-10.000000	1.016667	-35.683334	307.333344	1023.000000	1023.000000	2046.000000
46.759998	-0.010485	-6.196544	-0.184382	-1.921311	-2.359476	-1.731375	0.000000	-10.000000	1.008333	-35.483334	295.666656	1023.000000	1023.000000	2046.000000
46.779999	-0.011850	-7.003134	-0.386095	-2.077278	-2.609429	-1.930332	0.000000	-10.000000	1.025000	-35.866669	284.000000	1023.000000	1023.000000	2046.000000
46.799999	-0.012531	-7.406039	-0.538053	-2.155397	-2.759763	-1.952826	0.000000	-10.000000	1.033333	-35.900002	272.000000	1023.000000	1023.000000	2046.000000
46.820000	-0.012915	-7.632807	-0.724430	-2.017818	-2.875303	-2.015255	0.000000	-10.000000	1.041667	-35.950001	260.000000	1023.000000	1023.000000	2046.000000
46.840000	-0.013952	-8.245781	-1.025279	-2.127377	-3.066821	-2.026304	0.000000	-10.000000	1.033333	-35.833336	248.000000	1023.000000	1023.000000	2046.000000
46.860001	-0.015606	-9.222892	-1.365030	-2.220169	-3.395239	-2.242454	0.000000	-10.000000	1.000000	-35.283333	236.000000	1023.000000	1023.000000	2046.000000
46.880001	-0.018501	-10.934383	-1.812967	-2.519651	-3.896876	-2.704889	0.000000	-10.000000	0.941667	-34.549999	224.000000	1023.000000	1023.000000	2046.000000
46.900002	-0.022111	-13.067331	-2.303640	-2.837446	-4.470144	-3.456101	0.000000	-10.000000	0.900000	-33.683334	216.000000	1023.000000	1023.000000	2046.000000
46.919998	-0.026049	-15.394691	-2.927689	-3.239993	-5.051095	-4.175915	0.000000	-10.000000	0.816667	-31.866667	204.833328	1023.000000	1023.000000	2046.000000
46.939999	-0.029603	-17.495291	-3.618117	-3.527485	-5.625522	-4.724166	0.000000	-10.000000	0.741667	-30.066668	194.500000	1023.000000	1023.000000	2046.000000
46.959999	-0.031719	-18.745802	-4.132310	-3.767209	-5.918463	-4.927819	0.000000	-10.000000	0.666667	-28.100000	181.000000	1023.000000	1023.000000	2046.000000
46.980000	-0.033474	-19.783014	-4.509778	-3.903707	-6.231337	-5.138193	0.000000	-10.000000	0.650000	-27.233334	171.666672	1023.000000	1023.000000	2046.000000
47.000000	-0.034535	-20.410463	-4.901668	-3.924523	-6.331718	-5.252554	0.000000	-10.000000	0.633333	-26.650000	162.666672	1023.000000	1023.000000	2046.000000
47.020000	-0.035796	-21.155153	-5.218270	-4.019377	-6.548108	-5.369399	0.000000	-10.000000	0.600000	-26.233334	153.833328	1023.000000	1023.000000	2046.000000
47.040001	-0.036840	-21.772530	-5.513929	-4.040487	-6.716052	-5.502060	0.000000	-10.000000	0.566667	-25.966667	145.166672	1023.000000	1023.000000	2046.000000
47.060001	-0.037714	-22.288902	-5.789192	-4.077521	-6.860267	-5.561921	0.000000	-10.000000	0.541667	-25.466667	136.500000	1023.000000	1023.000000	2046.000000
47.080002	-0.038488	-22.746634	-6.069325	-4.168574	-6.896441	-5.612293	0.000000	-10.000000	0.525000	-24.733334	128.166672	1023.000000	1023.000000	2046.000000
47.099998	-0.039091	-23.102844	-6.272296	-4.275781	-6.975047	-5.579720	0.000000	-10.000000	0.500000	-23.766666	120.000000	1023.000000	1023.000000	2046.000000
47.119999	-0.039477	-23.331070	-6.336215	-4.325409	-7.060061	-5.609385	0.000000	-10.000000	0.466667	-22.833334	112.000000	1023.000000	1023.000000	2046.000000
47.139999	-0.039831	-23.539860	-6.412225	-4.453489	-7.101548	-5.572598	0.000000	-10.000000	0.433333	-21.900002	104.333336	1023.000000	1023.000000	2046.000000
47.160000	-0.039590	-23.397480	-6.233335	-4.587152	-7.190592	-5.386402	0.000000	-10.000000	0.408333	-21.233334	96.833336	1023.000000	1023.000000	2046.000000
47.180000	-0.039422	-23.298237	-6.154075	-4.798684	-7.109252	-5.236225	0.000000	-10.000000	0.400000	-20.800001	89.666664	1023.000000	1023.000000	2046.000000
47.200001	-0.039313	-23.233791	-6.076233	-4.945486	-7.076871	-5.135201	0.000000	-10.000000	0.391667	-20.733334	82.666664	1023.000000	1023.000000	2046.000000
47.220001	-0.039204	-23.169531	-6.057806	-5.167522	-6.965626	-4.978578	0.000000	-10.000000	0.383333	-20.483334	75.833336	1023.000000	1023.000000	2046.000000
47.240002	-0.039387	-23.277763	-6.065108	-5.325941	-6.863126	-5.023588	0.000000	-10.000000	0.366667	-19.883333	69.166664	1023.000000	1023.000000	2046.000000
47.259998	-0.039896	-23.578598	-6.009219	-5.564217	-6.887354	-5.117808	0.000000	-10.000000	0.358333	-19.016668	62.333332	1023.000000	1023.000000	2046.000000
47.279999	-0.041091	-24.284790	-6.060863	-5.931862	-6.977352	-5.314712	0.000000	-10.000000	0.333333	-18.333334	55.833332	1023.000000	1023.000000	2046.000000
47.299999	-0.042175	-24.925341	-5.999086	-6.270844	-7.128076	-5.527334	0.000000	-10.000000	0.308333	-18.000000	49.500000	1023.000000	1023.000000	2046.000000
47.320000	-0.043415	-25.658428	-6.008787	-6.624321	-7.272191	-5.753129	0.000000	-10.000000	0.275000	-17.516666	43.500000	1023.000000	1023.000000	2046.000000
47.340000	-0.044437	-26.262476	-5.943599	-6.914415	-7.498690	-5.905771	0.000000	-10.000000	0.258333	-16.900000	37.833332	1023.000000	1023.000000	2046.000000
47.360001	-0.045181	-26.701822	-5.957221	-7.101511	-7.597109	-6.045980	0.000000	-10.000000	0.241667	-15.933333	32.333332	1023.000000	1023.000000	2046.000000
47.380001	-0.045848	-27.096010	-5.972527	-7.229970	-7.762118	-6.131394	0.000000	-10.000000	0.241667	-15.083333	27.166666	1023.000000	1023.000000	2046.000000
47.400002	-0.046458	-27.456490	-6.074037	-7.339159	-7.831557	-6.211736	0.000000	-10.000000	0.225000	-14.250000	22.000000	1023.000000	1023.000000	2046.000000
47.419998	-0.046748	-27.628111	-6.095420	-7.403674	-7.892284	-6.236732	0.000000	-10.000000	0.216667	-13.766667	17.166666	1023.000000	1023.000000	2046.000000
47.439999	-0.046907	-27.722095	-6.140641	-7.465429	-7.889743	-6.226282	0.000000	-10.000000	0.208333	-13.516667	12.500000	1023.000000	1023.000000	2046.000000
47.459999	-0.046900	-27.718058	-6.139901	-7.508868	-7.884689	-6.184599	0.000000	-10.000000	0.208333	-13.400001	8.000000	1023.000000	1023.000000	2046.000000
47.480000	-0.046783	-27.648586	-6.122116	-7.504760	-7.893420	-6.128292	0.000000	-10.000000	0.208333	-13.200000	3.666667	1023.000000	1023.000000	2046.000000
47.500000	-0.046522	-27.494301	-6.083460	-7.487024	-7.862783	-6.061033	0.000000	-10.000000	0.191667	-12.866667	-0.333333	1023.000000	1023.000000	2046.000000
47.520000	-0.046225	-27.318874	-6.019566	-7.463151	-7.840118	-5.996039	0.000000	-10.000000	0.175000	-12.466667	-4.166667	1023.000000	1023.000000	2046.000000
47.540001	-0.045770	-27.050213	-5.997862	-7.436554	-7.729437	-5.886360	0.000000	-10.000000	0.158333	-12.033334	-8.000000	1023.000000	1023.000000	2046.000000
47.560001	-0.045484	-26.881332	-5.933831	-7.408086	-7.727972	-5.811443	0.000000	-10.000000	0.141667	-11.516666	-12.000000	1023.000000	1023.000000	2046.000000
47.580002	-0.045106	-26.657713	-5.887556	-7.357645	-7.673768	-5.738744	0.000000	-10.000000	0.125000	-10.850000	-16.000000	1023.000000	1023.000000	2046.000000
47.599998	-0.044777	-26.463461	-5.823421	-7.309083	-7.655237	-5.675720	0.000000	-10.000000	0.108333	-10.066667	-19.666666	1023.000000	1023.000000	2046.000000
47.619999	-0.044544	-26.325415	-5.722001	-7.284223	-7.691042	-5.628148	0.000000	-10.000000	0.091667	-9.133333	-23.166666	1023.000000	1023.000000	2046.000000
47.639999	-0.044163	-26.100052	-5.722631	-7.220571	-7.622437	-5.534412	0.000000	-10.000000	0.091667	-8.100000	-26.166666	1023.000000	1023.000000	2046.000000
47.660000	-0.043703	-25.828184	-5.689301	-7.163564	-7.510891	-5.464427	0.000000	-10.000000	0.075000	-6.866667	-29.000000	1023.000000	1023.000000	2046.000000
47.680000	-0.043298	-25.589132	-5.644309	-7.100893	-7.453675	-5.390256	0.000000	-10.000000	0.066667	-5.250000	-31.333334	1023.000000	1023.000000	2046.000000
47.700001	-0.042792	-25.290121	-5.653728	-7.046944	-7.293334	-5.296115	0.000000	-10.000000	0.050000	-2.916667	-33.000000	1023.000000	1023.000000	2046.000000
47.720001	-0.042325	-25.014275	-5.557028	-7.016063	-7.252336	-5.188848	0.000000	-10.000000	0.050000	-0.400000	-33.833332	1023.000000	1023.000000	2046.000000
47.740002	-0.041741	-24.669167	-5.448866	-6.920176	-7.195187	-5.104938	0.000000	-10.000000	0.041667	1.783333	-34.000000	1023.000000	1023.000000	2046.000000
47.759998	-0.041094	-24.286654	-5.335586	-6.861548	-7.101563	-4.987956	0.000000	-10.000000	0.025000	3.533333	-34.000000	1023.000000	1023.000000	2046.000000
47.779999	-0.040505	-23.938372	-5.260660	-6.749447	-6.936681	-4.991583	0.000000	-10.000000	0.008333	5.216667	-34.000000	1023.000000	1023.000000	2046.000000
47.799999	-0.039731	-23.481318	-5.191392	-6.703725	-6.756878	-4.829322	0.000000	-10.000000	0.000000	7.150000	-34.000000	1023.000000	1023.000000	2046.000000
47.820000	-0.038833	-22.950405	-5.061657	-6.617970	-6.555705	-4.715073	0.000000	-10.000000	-0.008333	8.966667	-34.000000	1023.000000	1023.000000	2046.000000
47.840000	-0.038208	-22.581123	-4.966277	-6.480466	-6.458544	-4.675837	0.000000	-10.000000	-0.041667	10.966666	-34.000000	1023.000000	1023.000000	2046.000000
47.860001	-0.038153	-22.548693	-4.944820	-6.391996	-6.458600	-4.753277	0.000000	-10.000000	-0.083333	13.133333	-34.000000	1023.000000	1023.000000	2046.000000
47.880001	-0.038464	-22.732468	-4.925763	-6.455048	-6.526472	-4.825185	0.000000	-10.000000	-0.116667	14.733334	-34.000000	1023.000000	1023.000000	2046.000000
47.900002	-0.038896	-22.987402	-4.973878	-6.484536	-6.521905	-5.007084	0.000000	-10.000000	-0.158333	16.000000	-24.500000	1023.000000	1023.000000	2046.000000
47.919998	-0.038677	-22.857920	-4.954182	-6.519437	-6.419221	-4.965079	0.000000	-10.000000	-0.216667	17.983334	-3.000000	1023.000000	1023.000000	2046.000000
47.939999	-0.037913	-22.406502	-4.861574	-6.366583	-6.307724	-4.870621	0.000000	-10.000000	-0.283333	20.216667	20.666666	1023.000000	1023.000000	2046.000000
47.959999	-0.036318	-21.464041	-4.728920	-5.970808	-6.062357	-4.701957	0.000000	-10.000000	-0.316667	21.950001	34.833332	1023.000000	1023.000000	2046.000000
47.980000	-0.034802	-20.568274	-4.729129	-5.693408	-5.763297	-4.382439	0.000000	-10.000000	-0.341667	22.950001	42.000000	1023.000000	1023.000000	2046.000000
48.000000	-0.033973	-20.078144	-4.783509	-5.530312	-5.496939	-4.267384	0.000000	-10.000000	-0.375000	23.933334	49.666668	1023.000000	1023.000000	2046.000000
48.020000	-0.033650	-19.887131	-4.877213	-5.405296	-5.346747	-4.257875	0.000000	-10.000000	-0.408333	24.916666	57.333332	1023.000000	1023.000000	2046.000000
48.040001	-0.034726	-20.523273	-4.993181	-5.474734	-5.484165	-4.571195	0.000000	-10.000000	-0.458333	26.100000	65.666664	1023.000000	1023.000000	2046.000000
48.060001	-0.036536	-21.592997	-5.377235	-5.574653	-5.611369	-5.029740	0.000000	-10.000000	-0.500000	27.533333	74.333336	1023.000000	1023.000000	2046.000000
48.080002	-0.038612	-22.819408	-5.838019	-5.767449	-5.921598	-5.292342	0.000000	-10.000000	-0.541667	28.966667	83.000000	1023.000000	1023.000000	2046.000000
48.099998	-0.039582	-23.392778	-6.178299	-5.805895	-6.039183	-5.369401	0.000000	-10.000000	-0.533333	29.300001	92.500000	1023.000000	1023.000000	2046.000000
48.119999	-0.039133	-23.127565	-6.305910	-5.698411	-5.867144	-5.256100	0.000000	-10.000000	-0.533333	29.116667	102.333336	1023.000000	1023.000000	2046.000000
48.139999	-0.038431	-22.712940	-6.380692	-5.485149	-5.665920	-5.181180	0.000000	-10.000000	-0.541667	28.950001	115.500000	1023.000000	1023.000000	2046.000000
48.160000	-0.037675	-22.265654	-6.437122	-5.234766	-5.484970	-5.108796	0.000000	-10.000000	-0.575000	29.350000	125.166664	1023.000000	1023.000000	2046.000000
48.180000	-0.036613	-21.638483	-6.378334	-4.999347	-5.279473	-4.981329	0.000000	-10.000000	-0.591667	29.866667	134.833328	1023.000000	1023.000000	2046.000000
48.200001	-0.035497	-20.978823	-6.256820	-4.837440	-5.098288	-4.786274	0.000000	-10.000000	-0.600000	30.366667	141.166672	1023.000000	1023.000000	2046.000000
48.220001	-0.034136	-20.174335	-6.128886	-4.625853	-4.843781	-4.575815	0.000000	-10.000000	-0.633333	31.050001	151.333328	1023.000000	1023.000000	2046.000000
48.240002	-0.032614	-19.274593	-5.966554	-4.435389	-4.541172	-4.331479	0.000000	-10.000000	-0.700000	32.016666	161.833328	1023.000000	1023.000000	2046.000000
48.259998	-0.031011	-18.327236	-5.693732	-4.280999	-4.290989	-4.061517	0.000000	-10.000000	-0.766667	32.983334	172.333328	1023.000000	1023.000000	2046.000000
48.279999	-0.029169	-17.238823	-5.385029	-4.070061	-3.961643	-3.822088	0.000000	-10.000000	-0.825000	34.300003	183.333328	1023.000000	1023.000000	2046.000000
48.299999	-0.026964	-15.935792	-4.955756	-3.906781	-3.628169	-3.445085	0.000000	-10.000000	-0.858333	35.350002	194.666672	1023.000000	1023.000000	2046.000000
48.320000	-0.024771	-14.639709	-4.498935	-3.778240	-3.293440	-3.069093	0.000000	-10.000000	-0.891667	36.400002	206.000000	1023.000000	1023.000000	2046.000000
48.340000	-0.022472	-13.280986	-4.074448	-3.560417	-2.881451	-2.764670	0.000000	-10.000000	-0.875000	36.599998	218.166672	1023.000000	1023.000000	2046.000000
48.360001	-0.020121	-11.891240	-3.566555	-3.436807	-2.480974	-2.406905	0.000000	-10.000000	-0.850000	36.783333	230.500000	1023.000000	1023.000000	2046.000000
48.380001	-0.018155	-10.729698	-3.154350	-3.362542	-2.043382	-2.169424	0.000000	-10.000000	-0.816667	36.883331	246.833328	1023.000000	1023.000000	2046.000000
48.400002	-0.016367	-9.673032	-2.769872	-3.285317	-1.614036	-2.003805	0.000000	-10.000000	-0.783333	36.366665	259.333344	1023.000000	1023.000000	2046.000000
48.419998	-0.015161	-8.960362	-2.392162	-3.283037	-1.358240	-1.926924	0.000000	-10.000000	-0.750000	35.766666	267.666656	1023.000000	1023.000000	2046.000000
48.439999	-0.014316	-8.460950	-2.106814	-3.285135	-1.139642	-1.929359	0.000000	-10.000000	-0.750000	35.283333	279.666656	1023.000000	1023.000000	2046.000000
48.459999	-0.013432	-7.938254	-1.832389	-3.236965	-0.941068	-1.927832	0.000000	-10.000000	-0.775000	35.316669	287.333344	1023.000000	1023.000000	2046.000000
48.480000	-0.012635	-7.467377	-1.559242	-3.188315	-0.826256	-1.893565	0.000000	-10.000000	-0.800000	35.450001	303.000000	1023.000000	1023.000000	2046.000000
48.500000	-0.011646	-6.882569	-1.269476	-3.076501	-0.682596	-1.853996	0.000000	-10.000000	-0.800000	35.666668	315.000000	1023.000000	1023.000000	2046.000000
48.520000	-0.010230	-6.046107	-0.931245	-2.871337	-0.509886	-1.733639	0.000000	-10.000000	-0.816667	35.600002	331.000000	1023.000000	1023.000000	2046.000000
48.540001	-0.008758	-5.175790	-0.650844	-2.667888	-0.302307	-1.554751	0.000000	-10.000000	-0.833333	35.433334	339.000000	1023.000000	1023.000000	2046.000000
48.560001	-0.007176	-4.240791	-0.401425	-2.466524	-0.007081	-1.365761	0.000000	-10.000000	-0.833333	35.516666	347.000000	1023.000000	1023.000000	2046.000000
48.580002	-0.005633	-3.329108	-0.150713	-2.268813	0.200984	-1.110566	0.000000	-10.000000	-0.816667	35.666668	355.000000	1023.000000	1023.000000	2046.000000
48.599998	-0.003861	-2.281854	0.050903	-1.994772	0.553148	-0.891133	0.000000	-10.000000	-0.783333	35.516666	371.000000	1023.000000	1023.000000	2046.000000
48.619999	-0.001989	-1.175324	0.413123	-1.743105	0.733813	-0.579156	0.000000	-10.000000	-0.766667	35.000000	383.000000	1023.000000	1023.000000	2046.000000
48.639999	0.000143	0.084605	0.745112	-1.471059	1.083459	-0.272908	0.000000	-10.000000	-0.750000	34.666668	394.666656	1023.000000	1023.000000	2046.000000
48.660000	0.002621	1.548831	1.110454	-1.175512	1.472797	0.141093	0.000000	-10.000000	-0.741667	34.533333	406.000000	1023.000000	1023.000000	2046.000000
48.680000	0.004976	2.940890	1.450935	-0.854658	1.856561	0.488051	0.000000	-10.000000	-0.733333	34.033333	421.333344	1023.000000	1023.000000	2046.000000
48.700001	0.007270	4.296805	1.826015	-0.551162	2.189452	0.832500	0.000000	-10.000000	-0.725000	33.566666	433.000000	1023.000000	1023.000000	2046.000000
48.720001	0.009668	5.713548	2.218323	-0.243052	2.562577	1.175700	0.000000	-10.000000	-0.708333	33.333336	440.666656	1023.000000	1023.000000	2046.000000
48.740002	0.011910	7.038791	2.550189	0.090917	2.922658	1.475027	0.000000	-10.000000	-0.675000	33.166668	448.000000	1023.000000	1023.000000	2046.000000
48.759998	0.013784	8.146566	2.869400	0.334391	3.197467	1.745308	0.000000	-10.000000	-0.658333	32.766666	459.166656	1023.000000	1023.000000	2046.000000
48.779999	0.015628	9.236395	3.205544	0.601706	3.455826	1.973319	0.000000	-10.000000	-0.633333	32.049999	473.666656	1023.000000	1023.000000	2046.000000
48.799999	0.017403	10.285183	3.452115	0.863797	3.726704	2.242567	0.000000	-10.000000	-0.625000	31.633333	484.500000	1023.000000	1023.000000	2046.000000
48.820000	0.018898	11.168626	3.614429	1.055445	4.027394	2.471358	0.000000	-10.000000	-0.575000	30.550001	498.500000	1023.000000	1023.000000	2046.000000
48.840000	0.020128	11.895471	3.857264	1.239981	4.198967	2.599260	0.000000	-10.000000	-0.550000	29.650000	505.500000	1023.000000	1023.000000	2046.000000
48.860001	0.021334	12.608476	4.041796	1.448200	4.384296	2.734183	0.000000	-10.000000	-0.475000	27.549999	518.833313	1023.000000	1023.000000	2046.000000
48.880001	0.022466	13.277238	4.200696	1.629580	4.564867	2.882096	0.000000	-10.000000	-0.425000	26.350000	525.166687	1023.000000	1023.000000	2046.000000
48.900002	0.023645	13.974357	4.429550	1.815032	4.712343	3.017431	0.000000	-10.000000	-0.325000	24.850000	534.500000	1023.000000	1023.000000	2046.000000
48.919998	0.024391	14.415266	4.596846	2.000996	4.740182	3.077242	0.000000	-10.000000	-0.283333	23.916666	540.333313	1023.000000	1023.000000	2046.000000
48.939999	0.024275	14.346719	4.614519	2.129152	4.623184	2.979863	0.000000	-10.000000	-0.216667	22.200001	548.666687	1023.000000	1023.000000	2046.000000
48.959999	0.023375	13.814359	4.541355	2.073484	4.396065	2.803455	0.000000	-10.000000	-0.158333	19.416668	558.333313	1023.000000	1023.000000	2046.000000
48.980000	0.022245	13.147056	4.443379	1.949365	4.227385	2.526927	0.000000	-10.000000	-0.091667	17.266666	565.166687	1023.000000	1023.000000	2046.000000
49.000000	0.021516	12.715974	4.311882	1.854161	4.132640	2.417291	0.000000	-10.000000	-0.033333	15.050000	571.500000	1023.000000	1023.000000	2046.000000
49.020000	0.021815	12.892546	4.429317	1.860450	4.110714	2.492063	0.000000	-10.000000	-0.008333	13.166667	575.166687	1023.000000	1023.000000	2046.000000
49.040001	0.023093	13.647892	4.587142	2.112376	4.217782	2.730591	0.000000	-10.000000	0.016667	9.950000	580.166687	1023.000000	1023.000000	2046.000000
49.060001	0.024451	14.450483	4.644352	2.503941	4.313030	2.989160	0.000000	-10.000000	0.050000	5.383333	584.166687	1023.000000	1023.000000	2046.000000
49.080002	0.024363	14.398544	4.381756	2.759444	4.253351	3.003993	0.000000	-10.000000	0.075000	0.766667	586.666687	1023.000000	1023.000000	2046.000000
49.099998	0.023241	13.735325	4.090549	2.710255	4.132430	2.802090	0.000000	-10.000000	0.108333	-3.433333	587.833313	1023.000000	1023.000000	2046.000000
49.119999	0.020561	12.151472	3.719211	2.490229	3.742079	2.199953	0.000000	-10.000000	0.116667	-6.583333	588.000000	1023.000000	1023.000000	2046.000000
49.139999	0.016891	9.982650	3.185692	2.160926	3.180846	1.455187	0.000000	-10.000000	0.133333	-8.850000	588.000000	1023.000000	1023.000000	2046.000000
49.160000	0.013131	7.760622	2.633331	1.831577	2.483363	0.812351	0.000000	-10.000000	0.141667	-10.633333	588.000000	1023.000000	1023.000000	2046.000000
49.180000	0.010461	6.182452	2.148912	1.542880	2.025025	0.465635	0.000000	-10.000000	0.183333	-11.850000	588.000000	1023.000000	1023.000000	2046.000000
49.200001	0.008473	5.007622	1.786584	1.312933	1.703919	0.204186	0.000000	-10.000000	0.216667	-13.500000	584.666687	1023.000000	1023.000000	2046.000000
49.220001	0.006979	4.124572	1.462146	1.141712	1.479629	0.041086	0.000000	-10.000000	0.266667	-15.266666	576.833313	1023.000000	1023.000000	2046.000000
49.240002	0.005899	3.486286	1.243909	1.100232	1.281766	-0.139620	0.000000	-10.000000	0.291667	-17.233334	567.000000	1023.000000	1023.000000	2046.000000
49.259998	0.004681	2.766580	0.947541	1.058626	1.115155	-0.354742	0.000000	-10.000000	0.350000	-19.166666	558.333313	1023.000000	1023.000000	2046.000000
49.279999	0.003611	2.133905	0.687822	1.018815	0.924722	-0.497453	0.000000	-10.000000	0.416667	-21.299999	551.833313	1023.000000	1023.000000	2046.000000
49.299999	0.002329	1.376579	0.436969	0.922079	0.658326	-0.640795	0.000000	-10.000000	0.508333	-23.466667	544.666687	1023.000000	1023.000000	2046.000000
49.320000	0.001314	0.776402	0.183903	0.871633	0.498653	-0.777788	0.000000	-10.000000	0.600000	-25.716667	536.833313	1023.000000	1023.000000	2046.000000
49.340000	0.000095	0.056170	-0.041696	0.715713	0.273950	-0.891797	0.000000	-10.000000	0.683333	-27.916666	528.333313	1023.000000	1023.000000	2046.000000
49.360001	-0.000947	-0.559742	-0.143742	0.539053	0.026700	-0.981754	0.000000	-10.000000	0.766667	-29.866667	519.166687	1023.000000	1023.000000	2046.000000
49.380001	-0.002041	-1.206394	-0.285789	0.292787	-0.116874	-1.096517	0.000000	-10.000000	0.850000	-31.833334	509.166656	1023.000000	1023.000000	2046.000000
49.400002	-0.002842	-1.679733	-0.321692	0.018003	-0.289186	-1.086859	0.000000	-10.000000	0.941667	-33.416668	498.500000	1023.000000	1023.000000	2046.000000
49.419998	-0.003350	-1.979833	-0.316612	-0.134200	-0.399567	-1.129454	0.000000	-10.000000	1.025000	-35.116665	487.333344	1023.000000	1023.000000	2046.000000
49.439999	-0.003865	-2.284265	-0.325388	-0.237254	-0.568663	-1.152960	0.000000	-10.000000	1.091667	-36.483334	475.666656	1023.000000	1023.000000	2046.000000
49.459999	-0.004657	-2.752193	-0.380708	-0.426358	-0.718729	-1.226398	0.000000	-10.000000	1.150000	-37.733334	463.500000	1023.000000	1023.000000	2046.000000
49.480000	-0.005415	-3.200033	-0.481755	-0.551250	-0.820773	-1.346255	0.000000	-10.000000	1.191667	-38.400002	450.833344	1023.000000	1023.000000	2046.000000
49.500000	-0.006667	-3.940177	-0.524580	-0.815127	-1.057311	-1.543159	0.000000	-10.000000	1.225000	-38.683334	438.000000	1023.000000	1023.000000	2046.000000
49.520000	-0.008000	-4.727835	-0.621562	-1.158696	-1.185707	-1.761871	0.000000	-10.000000	1.233333	-38.733334	425.000000	1023.000000	1023.000000	2046.000000
49.540001	-0.009693	-5.728785	-0.633685	-1.551537	-1.509945	-2.033618	0.000000	-10.000000	1.225000	-38.750000	412.166656	1023.000000	1023.000000	2046.000000
49.560001	-0.011161	-6.596017	-0.689728	-1.889484	-1.724766	-2.292040	0.000000	-10.000000	1.208333	-38.583336	399.333344	1023.000000	1023.000000	2046.000000
49.580002	-0.012689	-7.499323	-0.710716	-2.146213	-2.036489	-2.605906	0.000000	-10.000000	1.200000	-38.433334	386.500000	1023.000000	1023.000000	2046.000000
49.599998	-0.013818	-8.166204	-0.698761	-2.330992	-2.339564	-2.796888	0.000000	-10.000000	1.183333	-38.200001	373.666656	1023.000000	1023.000000	2046.000000
49.619999	-0.015197	-8.981294	-0.768014	-2.534450	-2.650127	-3.028703	0.000000	-10.000000	1.166667	-38.266666	360.833344	1023.000000	1023.000000	2046.000000
49.639999	-0.016410	-9.698474	-0.834362	-2.722755	-2.936149	-3.205208	0.000000	-10.000000	1.141667	-38.116669	348.000000	1023.000000	1023.000000	2046.000000
49.660000	-0.017665	-10.439878	-1.016156	-2.977712	-3.196795	-3.249214	0.000000	-10.000000	1.133333	-38.066666	335.333344	1023.000000	1023.000000	2046.000000
49.680000	-0.018458	-10.908472	-1.231866	-3.125271	-3.244295	-3.307040	0.000000	-10.000000	1.133333	-37.766666	322.666656	1023.000000	1023.000000	2046.000000
49.700001	-0.019416	-11.474979	-1.353855	-3.317290	-3.439741	-3.364094	0.000000	-10.000000	1.133333	-37.650002	310.166656	1023.000000	1023.000000	2046.000000
49.720001	-0.020086	-11.870669	-1.468535	-3.430122	-3.569854	-3.402158	0.000000	-10.000000	1.116667	-37.016666	297.500000	1023.000000	1023.000000	2046.000000
49.740002	-0.020916	-12.361237	-1.614160	-3.572494	-3.730628	-3.443954	0.000000	-10.000000	1.083333	-36.516666	285.166656	1023.000000	1023.000000	2046.000000
49.759998	-0.021436	-12.668949	-1.680237	-3.680218	-3.879786	-3.428708	0.000000	-10.000000	1.041667	-35.666668	273.000000	1023.000000	1023.000000	2046.000000
49.779999	-0.021844	-12.909918	-1.763551	-3.734549	-3.984476	-3.427343	0.000000	-10.000000	1.000000	-35.033333	261.000000	1023.000000	1023.000000	2046.000000
49.799999	-0.022225	-13.134706	-1.830347	-3.806879	-4.060902	-3.436578	0.000000	-10.000000	0.966667	-34.200001	249.333328	1023.000000	1023.000000	2046.000000
49.820000	-0.022654	-13.388345	-1.899756	-3.907941	-4.175500	-3.405148	0.000000	-10.000000	0.916667	-33.549999	237.833328	1023.000000	1023.000000	2046.000000
49.840000	-0.022980	-13.581116	-1.994489	-3.910928	-4.239567	-3.436132	0.000000	-10.000000	0.875000	-32.799999	226.666672	1023.000000	1023.000000	2046.000000
49.860001	-0.023416	-13.839133	-2.049411	-3.987877	-4.367007	-3.434839	0.000000	-10.000000	0.816667	-32.033333	215.666672	1023.000000	1023.000000	2046.000000
49.880001	-0.023647	-13.975360	-2.184922	-4.002647	-4.381141	-3.406650	0.000000	-10.000000	0.800000	-31.416668	205.000000	1023.000000	1023.000000	2046.000000
49.900002	-0.024007	-14.188178	-2.213290	-4.025569	-4.519373	-3.429946	0.000000	-10.000000	0.758333	-30.616667	194.666672	1023.000000	1023.000000	2046.000000
49.919998	-0.024457	-14.454040	-2.316792	-4.089832	-4.594171	-3.453245	0.000000	-10.000000	0.733333	-29.950001	184.500000	1023.000000	1023.000000	2046.000000
49.939999	-0.024878	-14.702743	-2.428072	-4.150038	-4.687992	-3.436641	0.000000	-10.000000	0.691667	-29.050001	174.500000	1023.000000	1023.000000	2046.000000
49.959999	-0.025136	-14.855470	-2.468021	-4.228374	-4.758728	-3.400347	0.000000	-10.000000	0.675000	-28.500000	164.666672	1023.000000	1023.000000	2046.000000
49.980000	-0.025577	-15.116096	-2.580747	-4.278212	-4.785918	-3.471219	0.000000	-10.000000	0.650000	-27.950001	155.166672	1023.000000	1023.000000	2046.000000
50.000000	-0.025713	-15.196656	-2.644178	-4.280050	-4.814683	-3.457745	0.000000	-10.000000	0.616667	-27.400000	145.833328	1023.000000	1023.000000	2046.000000
50.020000	-0.026443	-15.627895	-2.832926	-4.310455	-4.933247	-3.551267	0.000000	-10.000000	0.583333	-26.583334	136.833328	1023.000000	1023.000000	2046.000000
50.040001	-0.027835	-16.450384	-3.027891	-4.438666	-5.210666	-3.773161	0.000000	-10.000000	0.541667	-25.466667	127.833336	1023.000000	1023.000000	2046.000000
50.060001	-0.029475	-17.419987	-3.276580	-4.665785	-5.476123	-4.001499	0.000000	-10.000000	0.508333	-24.366667	119.333336	1023.000000	1023.000000	2046.000000
50.080002	-0.030949	-18.290604	-3.419719	-4.874375	-5.758709	-4.237802	0.000000	-10.000000	0.458333	-23.200001	111.000000	1023.000000	1023.000000	2046.000000
50.099998	-0.031678	-18.721451	-3.629432	-4.988168	-5.796504	-4.307347	0.000000	-10.000000	0.425000	-22.050001	103.333336	1023.000000	1023.000000	2046.000000
50.119999	-0.031925	-18.867744	-3.722481	-4.948911	-5.879947	-4.316404	0.000000	-10.000000	0.383333	-20.866667	96.000000	1023.000000	1023.000000	2046.000000
50.139999	-0.031480	-18.604956	-3.842994	-4.728667	-5.773394	-4.259902	0.000000	-10.000000	0.366667	-19.883333	89.166664	1023.000000	1023.000000	2046.000000
50.160000	-0.031927	-18.868784	-4.002401	-4.787720	-5.794689	-4.283973	0.000000	-10.000000	0.333333	-19.033333	82.666664	1023.000000	1023.000000	2046.000000
50.180000	-0.032810	-19.390635	-4.158073	-4.884857	-5.949775	-4.397929	0.000000	-10.000000	0.300000	-18.183334	76.166664	1023.000000	1023.000000	2046.000000
50.200001	-0.035033	-20.704439	-4.516726	-5.076930	-6.285843	-4.824939	0.000000	-10.000000	0.250000	-16.866667	70.166664	1023.000000	1023.000000	2046.000000
50.220001	-0.037925	-22.413893	-4.878811	-5.313604	-6.740928	-5.480550	0.000000	-10.000000	0.200000	-15.100000	64.333336	1023.000000	1023.000000	2046.000000
50.240002	-0.041460	-24.502811	-5.604699	-5.697506	-7.198298	-6.002309	0.000000	-10.000000	0.150000	-12.600000	59.500000	1023.000000	1023.000000	2046.000000
50.259998	-0.044228	-26.138809	-6.178217	-5.953119	-7.639619	-6.367853	0.000000	-10.000000	0.116667	-10.516666	55.166668	1023.000000	1023.000000	2046.000000
50.279999	-0.045960	-27.162323	-6.648783	-6.099330	-7.872729	-6.541480	0.000000	-10.000000	0.108333	-9.183333	51.666668	1023.000000	1023.000000	2046.000000
50.299999	-0.046788	-27.651709	-6.925598	-6.142789	-7.970721	-6.612600	0.000000	-10.000000	0.116667	-9.150000	48.500000	1023.000000	1023.000000	2046.000000
50.320000	-0.047508	-28.077002	-7.198690	-6.115538	-8.036696	-6.726078	0.000000	-10.000000	0.116667	-9.816667	45.333332	1023.000000	1023.000000	2046.000000
50.340000	-0.048268	-28.526655	-7.435841	-6.087462	-8.159475	-6.843877	0.000000	-10.000000	0.108333	-10.616667	42.166668	1023.000000	1023.000000	2046.000000
50.360001	-0.048698	-28.780249	-7.616672	-6.118423	-8.228913	-6.816241	0.000000	-10.000000	0.116667	-11.333334	38.666668	1023.000000	1023.000000	2046.000000
50.380001	-0.049145	-29.044552	-7.821536	-6.155408	-8.246191	-6.821417	0.000000	-10.000000	0.125000	-11.733334	35.000000	1023.000000	1023.000000	2046.000000
50.400002	-0.049307	-29.140577	-7.911880	-6.168517	-8.282622	-6.777559	0.000000	-10.000000	0.125000	-11.783334	31.000000	1023.000000	1023.000000	2046.000000
50.419998	-0.049561	-29.290363	-7.977397	-6.234808	-8.324849	-6.753308	0.000000	-10.000000	0.108333	-11.366667	27.000000	1023.000000	1023.000000	2046.000000
50.439999	-0.049468	-29.235577	-7.969986	-6.210480	-8.330880	-6.724231	0.000000	-10.000000	0.100000	-10.766666	23.166666	1023.000000	1023.000000	2046.000000
50.459999	-0.049255	-29.109722	-7.841084	-6.244741	-8.343371	-6.680527	0.000000	-10.000000	0.100000	-9.950000	19.500000	1023.000000	1023.000000	2046.000000
50.480000	-0.048516	-28.672714	-7.658216	-6.300600	-8.252254	-6.461646	0.000000	-10.000000	0.100000	-9.266666	16.166666	1023.000000	1023.000000	2046.000000
50.500000	-0.048009	-28.373327	-7.502624	-6.436137	-8.135695	-6.298872	0.000000	-10.000000	0.100000	-8.783334	13.000000	1023.000000	1023.000000	2046.000000
50.520000	-0.047554	-28.104229	-7.356861	-6.550198	-8.026831	-6.170339	0.000000	-10.000000	0.100000	-8.833333	10.166667	1023.000000	1023.000000	2046.000000
50.540001	-0.047028	-27.793518	-7.208101	-6.610703	-7.882095	-6.092619	0.000000	-10.000000	0.100000	-9.150000	7.166667	1023.000000	1023.000000	2046.000000
50.560001	-0.046874	-27.702339	-7.134332	-6.811534	-7.752572	-6.003901	0.000000	-10.000000	0.100000	-9.016666	4.166667	1023.000000	1023.000000	2046.000000
50.580002	-0.047420	-28.025047	-7.037392	-7.053058	-7.784545	-6.150052	0.000000	-10.000000	0.091667	-8.600000	1.500000	1023.000000	1023.000000	2046.000000
50.599998	-0.048064	-28.405977	-6.976018	-7.328797	-7.820963	-6.280200	0.000000	-10.000000	0.091667	-8.083334	-1.000000	1023.000000	1023.000000	2046.000000
50.619999	-0.048890	-28.893780	-6.941255	-7.612666	-7.880823	-6.459035	0.000000	-10.000000	0.091667	-7.883334	-3.333333	1023.000000	1023.000000	2046.000000
50.639999	-0.049493	-29.250582	-6.839080	-7.889830	-7.959975	-6.561697	0.000000	-10.000000	0.100000	-7.516667	-6.000000	1023.000000	1023.000000	2046.000000
50.660000	-0.050198	-29.667217	-6.859418	-8.081606	-8.001571	-6.724623	0.000000	-10.000000	0.091667	-6.783333	-8.500000	1023.000000	1023.000000	2046.000000
50.680000	-0.050497	-29.843912	-6.752127	-8.167771	-8.124084	-6.799929	0.000000	-10.000000	0.075000	-5.583333	-10.666667	1023.000000	1023.000000	2046.000000
50.700001	-0.050730	-29.981243	-6.704642	-8.224611	-8.186711	-6.865279	0.000000	-10.000000	0.058333	-4.000000	-12.666667	1023.000000	1023.000000	2046.000000
50.720001	-0.050815	-30.031506	-6.717580	-8.255765	-8.142937	-6.915225	0.000000	-10.000000	0.050000	-2.083333	-14.000000	1023.000000	1023.000000	2046.000000
50.740002	-0.050582	-29.893888	-6.691717	-8.293077	-8.136825	-6.772271	0.000000	-10.000000	0.050000	-0.416667	-14.833333	1023.000000	1023.000000	2046.000000
50.759998	-0.050105	-29.612329	-6.631573	-8.223792	-8.025037	-6.731927	0.000000	-10.000000	0.050000	0.883333	-15.000000	1023.000000	1023.000000	2046.000000
50.779999	-0.049486	-29.246347	-6.524508	-8.181038	-7.936872	-6.603930	0.000000	-10.000000	0.041667	1.850000	-15.000000	1023.000000	1023.000000	2046.000000
50.799999	-0.048699	-28.780996	-6.434302	-8.115454	-7.785401	-6.445839	0.000000	-10.000000	0.025000	3.000000	-15.000000	1023.000000	1023.000000	2046.000000
50.820000	-0.047671	-28.173346	-6.312787	-8.023769	-7.575240	-6.261549	0.000000	-10.000000	0.008333	4.500000	-15.000000	1023.000000	1023.000000	2046.000000
50.840000	-0.046384	-27.412813	-6.117430	-7.825448	-7.350366	-6.119570	0.000000	-10.000000	0.000000	6.333333	-15.000000	1023.000000	1023.000000	2046.000000
50.860001	-0.045086	-26.645540	-5.915062	-7.740127	-7.152915	-5.837437	0.000000	-10.000000	-0.008333	8.400001	-15.000000	1023.000000	1023.000000	2046.000000
50.880001	-0.043581	-25.756647	-5.710266	-7.535461	-6.870981	-5.639938	0.000000	-10.000000	-0.041667	10.633333	-15.000000	1023.000000	1023.000000	2046.000000
50.900002	-0.042074	-24.865492	-5.479469	-7.353106	-6.612381	-5.420536	0.000000	-10.000000	-0.083333	12.883333	-15.000000	1023.000000	1023.000000	2046.000000
50.919998	-0.040515	-23.944208	-5.279260	-7.139205	-6.339953	-5.185790	0.000000	-10.000000	-0.150000	15.050000	-15.000000	1023.000000	1023.000000	2046.000000
50.939999	-0.038949	-23.019077	-5.027455	-6.920857	-6.105208	-4.965556	0.000000	-10.000000	-0.183333	17.016666	-2.000000	1023.000000	1023.000000	2046.000000
50.959999	-0.037391	-22.097897	-4.808293	-6.782701	-5.829865	-4.677037	0.000000	-10.000000	-0.233333	19.033333	12.500000	1023.000000	1023.000000	2046.000000
50.980000	-0.035663	-21.076672	-4.615416	-6.543818	-5.501739	-4.415698	0.000000	-10.000000	-0.283333	21.083334	29.333334	1023.000000	1023.000000	2046.000000
51.000000	-0.034119	-20.164341	-4.446569	-6.298460	-5.176133	-4.243179	0.000000	-10.000000	-0.350000	23.166666	35.666668	1023.000000	1023.000000	2046.000000
51.020000	-0.032436	-19.169390	-4.253147	-6.078508	-4.855479	-3.982256	0.000000	-10.000000	-0.416667	24.966667	43.166668	1023.000000	1023.000000	2046.000000
51.040001	-0.030953	-18.293045	-4.025494	-5.898843	-4.607580	-3.761127	0.000000	-10.000000	-0.441667	26.416666	51.166668	1023.000000	1023.000000	2046.000000
51.060001	-0.029295	-17.313215	-3.874036	-5.646399	-4.248942	-3.543838	0.000000	-10.000000	-0.483333	27.583334	59.666668	1023.000000	1023.000000	2046.000000
51.080002	-0.027820	-16.441906	-3.669532	-5.410797	-3.973055	-3.388522	0.000000	-10.000000	-0.516667	28.633333	68.666664	1023.000000	1023.000000	2046.000000
51.099998	-0.026487	-15.653825	-3.543023	-5.182111	-3.731292	-3.197399	0.000000	-10.000000	-0.575000	29.666666	78.000000	1023.000000	1023.000000	2046.000000
51.119999	-0.025827	-15.263519	-3.388665	-5.023369	-3.704417	-3.147069	0.000000	-10.000000	-0.616667	30.600000	87.666664	1023.000000	1023.000000	2046.000000
51.139999	-0.025584	-15.119875	-3.365920	-4.928886	-3.583520	-3.241549	0.000000	-10.000000	-0.666667	31.600000	97.833336	1023.000000	1023.000000	2046.000000
51.160000	-0.025247	-14.920725	-3.247897	-4.854780	-3.529471	-3.288575	0.000000	-10.000000	-0.708333	32.683334	108.333336	1023.000000	1023.000000	2046.000000
51.180000	-0.024574	-14.522979	-3.119407	-4.745478	-3.356615	-3.301480	0.000000	-10.000000	-0.758333	33.866669	119.166664	1023.000000	1023.000000	2046.000000
51.200001	-0.023122	-13.665365	-2.933555	-4.548049	-3.099653	-3.084108	0.000000	-10.000000	-0.791667	34.900002	130.166672	1023.000000	1023.000000	2046.000000
51.220001	-0.021003	-12.412999	-2.646818	-4.133457	-2.827706	-2.805019	0.000000	-10.000000	-0.833333	35.683334	141.500000	1023.000000	1023.000000	2046.000000
51.240002	-0.018756	-11.084935	-2.459403	-3.698572	-2.539096	-2.387864	0.000000	-10.000000	-0.833333	36.200001	153.166672	1023.000000	1023.000000	2046.000000
51.259998	-0.017090	-10.100104	-2.363630	-3.401465	-2.205243	-2.129766	0.000000	-10.000000	-0.841667	36.200001	165.166672	1023.000000	1023.000000	2046.000000
51.279999	-0.016291	-9.627846	-2.339685	-3.209659	-2.005025	-2.073477	0.000000	-10.000000	-0.833333	36.183334	177.500000	1023.000000	1023.000000	2046.000000
51.299999	-0.016935	-10.008776	-2.472485	-3.176807	-1.993749	-2.365735	0.000000	-10.000000	-0.883333	36.200001	189.833328	1023.000000	1023.000000	2046.000000
51.320000	-0.018869	-11.151287	-2.755346	-3.248277	-2.236852	-2.910811	0.000000	-10.000000	-0.883333	36.616669	202.000000	1023.000000	1023.000000	2046.000000
51.340000	-0.020830	-12.310279	-3.153150	-3.342563	-2.590985	-3.223581	0.000000	-10.000000	-0.883333	36.933334	214.000000	1023.000000	1023.000000	2046.000000
51.360001	-0.021641	-12.789735	-3.385385	-3.409506	-2.745985	-3.248860	0.000000	-10.000000	-0.833333	37.066669	226.166672	1023.000000	1023.000000	2046.000000
51.380001	-0.021366	-12.627496	-3.489681	-3.390751	-2.605030	-3.142034	0.000000	-10.000000	-0.816667	36.783333	238.500000	1023.000000	1023.000000	2046.000000
51.400002	-0.020584	-12.165237	-3.522798	-3.181138	-2.379613	-3.081688	0.000000	-10.000000	-0.808333	36.349998	250.833328	1023.000000	1023.000000	2046.000000
51.419998	-0.019584	-11.574163	-3.512002	-2.931231	-2.172427	-2.958503	0.000000	-10.000000	-0.833333	35.683334	263.000000	1023.000000	1023.000000	2046.000000
51.439999	-0.018422	-10.887577	-3.417524	-2.620737	-1.997944	-2.851372	0.000000	-10.000000	-0.850000	35.849998	275.000000	1023.000000	1023.000000	2046.000000
51.459999	-0.017168	-10.146500	-3.311815	-2.398593	-1.784833	-2.651260	0.000000	-10.000000	-0.841667	35.933334	287.000000	1023.000000	1023.000000	2046.000000
51.480000	-0.015746	-9.306059	-3.140191	-2.144801	-1.557751	-2.463316	0.000000	-10.000000	-0.850000	36.366665	299.000000	1023.000000	1023.000000	2046.000000
[truncated: 1,071,653 more chars]
