# Supplementary material for: Effect of Electrode Belt and Body Positions on Regional Pulmonary Ventilation- and Perfusion-Related Impedance Changes Measured by Electric Impedance Tomography
Source: PLoS One. 2016 Jun 2;11(6):e0155913. doi: 10.1371/journal.pone.0155913 (PMC4890811; doi:10.1371/journal.pone.0155913)
Supplement: S1 Dataset — (ZIP) [file pone.0155913.s001.zip › Dataset/Fp06-rygg-6i.txt]

Patient Name:	Fp6
Registry:	Fp6
Investigator:	 
Diagnosys:	 
Notes:	rygg6i              
Sample Rate [Hz]:	50.10
Time Base 	Pixels Mean 	Pixels Sum 	UPPER RIGHT		UPPER LEFT		LOWER RIGHT		LOWER LEFT		QRS	ETCO2	Paw	Flow (L/min)	Volume	Analog1	Analog2	AnalogSum
0.000000	-0.020347	-12.024817	-2.721464	-4.935298	-1.821470	-2.546585	0.000000	-10.000000	-0.841667	35.700001	183.166672	1023.000000	1023.000000	2046.000000
0.020000	-0.018418	-10.885160	-2.471304	-4.820388	-1.398446	-2.195023	0.000000	-10.000000	-0.850000	35.950001	195.000000	1023.000000	1023.000000	2046.000000
0.040000	-0.016471	-9.734162	-2.186967	-4.697748	-0.977927	-1.871521	0.000000	-10.000000	-0.858333	36.083332	207.000000	1023.000000	1023.000000	2046.000000
0.060000	-0.014505	-8.572282	-1.883182	-4.632918	-0.601461	-1.454720	0.000000	-10.000000	-0.858333	36.483334	219.000000	1023.000000	1023.000000	2046.000000
0.080000	-0.012366	-7.308019	-1.640627	-4.446246	-0.080681	-1.140466	0.000000	-10.000000	-0.875000	36.533333	231.166672	1023.000000	1023.000000	2046.000000
0.100000	-0.010179	-6.015736	-1.350555	-4.332222	0.384393	-0.717353	0.000000	-10.000000	-0.883333	37.000000	243.500000	1023.000000	1023.000000	2046.000000
0.120000	-0.008249	-4.875412	-1.055485	-4.252351	0.781977	-0.349552	0.000000	-10.000000	-0.900000	37.066669	255.833328	1023.000000	1023.000000	2046.000000
0.140000	-0.006313	-3.731124	-0.813355	-4.086533	1.183077	-0.014313	0.000000	-10.000000	-0.900000	37.116669	268.333344	1023.000000	1023.000000	2046.000000
0.160000	-0.004379	-2.587960	-0.547205	-3.967152	1.602840	0.323557	0.000000	-10.000000	-0.908333	37.050003	280.666656	1023.000000	1023.000000	2046.000000
0.180000	-0.002498	-1.476475	-0.307300	-3.805965	2.045450	0.591340	0.000000	-10.000000	-0.916667	37.033337	293.000000	1023.000000	1023.000000	2046.000000
0.200000	-0.000607	-0.358963	-0.040183	-3.700688	2.417881	0.964026	0.000000	-10.000000	-0.925000	37.516666	305.333344	1023.000000	1023.000000	2046.000000
0.220000	0.001183	0.698879	0.226212	-3.576768	2.791303	1.258132	0.000000	-10.000000	-0.908333	37.400002	317.666656	1023.000000	1023.000000	2046.000000
0.240000	0.003044	1.798747	0.412592	-3.476922	3.239958	1.623119	0.000000	-10.000000	-0.891667	37.450001	330.333344	1023.000000	1023.000000	2046.000000
0.260000	0.004736	2.799085	0.659672	-3.387202	3.592768	1.933846	0.000000	-10.000000	-0.875000	36.966667	342.666656	1023.000000	1023.000000	2046.000000
0.280000	0.006685	3.950794	0.910940	-3.245020	4.020782	2.264092	0.000000	-10.000000	-0.883333	36.933334	355.166656	1023.000000	1023.000000	2046.000000
0.300000	0.008581	5.071114	1.166964	-3.108094	4.480371	2.531872	0.000000	-10.000000	-0.883333	36.533333	367.500000	1023.000000	1023.000000	2046.000000
0.320000	0.010593	6.260246	1.489031	-3.013340	4.868006	2.916550	0.000000	-10.000000	-0.900000	36.616669	379.833344	1023.000000	1023.000000	2046.000000
0.340000	0.012398	7.327305	1.729639	-2.913545	5.310198	3.201012	0.000000	-10.000000	-0.891667	36.683334	392.000000	1023.000000	1023.000000	2046.000000
0.360000	0.014172	8.375678	2.016609	-2.855414	5.686415	3.528068	0.000000	-10.000000	-0.900000	37.166668	404.166656	1023.000000	1023.000000	2046.000000
0.380000	0.015983	9.446073	2.267048	-2.786671	6.112155	3.853540	0.000000	-10.000000	-0.891667	37.333336	416.500000	1023.000000	1023.000000	2046.000000
0.400000	0.017671	10.443725	2.542341	-2.675556	6.468737	4.108204	0.000000	-10.000000	-0.908333	37.216667	428.833344	1023.000000	1023.000000	2046.000000
0.420000	0.019378	11.452400	2.800179	-2.603454	6.851842	4.403833	0.000000	-10.000000	-0.916667	37.333336	441.333344	1023.000000	1023.000000	2046.000000
0.440000	0.020824	12.306940	3.062434	-2.537745	7.117621	4.664629	0.000000	-10.000000	-0.916667	37.483334	453.666656	1023.000000	1023.000000	2046.000000
0.460000	0.021842	12.908777	3.223315	-2.490530	7.342641	4.833351	0.000000	-10.000000	-0.925000	37.766666	466.333344	1023.000000	1023.000000	2046.000000
0.480000	0.022311	13.186075	3.314971	-2.457152	7.404480	4.923776	0.000000	-10.000000	-0.933333	37.716667	478.833344	1023.000000	1023.000000	2046.000000
0.500000	0.022400	13.238257	3.379230	-2.467181	7.454139	4.872069	0.000000	-10.000000	-0.950000	38.033333	491.500000	1023.000000	1023.000000	2046.000000
0.520000	0.022731	13.434251	3.487053	-2.453464	7.573095	4.827566	0.000000	-10.000000	-0.950000	38.416668	504.000000	1023.000000	1023.000000	2046.000000
0.540000	0.024059	14.218691	3.785393	-2.448126	7.777021	5.104403	0.000000	-10.000000	-0.916667	38.583332	516.666687	1023.000000	1023.000000	2046.000000
0.560000	0.025665	15.167955	4.113399	-2.423508	8.116397	5.361668	0.000000	-10.000000	-0.875000	38.016666	529.500000	1023.000000	1023.000000	2046.000000
0.580000	0.027658	16.346123	4.423145	-2.210993	8.507328	5.626642	0.000000	-10.000000	-0.783333	36.750000	542.333313	1023.000000	1023.000000	2046.000000
0.600000	0.029788	17.604698	4.687815	-1.938896	8.849434	6.006345	0.000000	-10.000000	-0.708333	35.016666	554.833313	1023.000000	1023.000000	2046.000000
0.620000	0.031209	18.444351	4.725018	-1.833587	9.265266	6.287654	0.000000	-10.000000	-0.616667	33.216667	566.833313	1023.000000	1023.000000	2046.000000
0.640000	0.031136	18.401531	4.760314	-1.914871	9.303303	6.252785	0.000000	-10.000000	-0.550000	31.299999	578.333313	1023.000000	1023.000000	2046.000000
0.660000	0.029446	17.402348	4.658681	-2.120923	8.986040	5.878549	0.000000	-10.000000	-0.500000	29.500000	589.166687	1023.000000	1023.000000	2046.000000
0.680000	0.027631	16.329805	4.544210	-2.291697	8.561821	5.515472	0.000000	-10.000000	-0.433333	27.733334	599.333313	1023.000000	1023.000000	2046.000000
0.700000	0.026658	15.754788	4.461193	-2.326578	8.270157	5.350017	0.000000	-10.000000	-0.358333	25.600000	608.833313	1023.000000	1023.000000	2046.000000
0.720000	0.026852	15.869293	4.461872	-2.307600	8.313658	5.401363	0.000000	-10.000000	-0.258333	23.550001	617.666687	1023.000000	1023.000000	2046.000000
0.740000	0.027451	16.223345	4.510563	-2.185078	8.440400	5.457459	0.000000	-10.000000	-0.175000	20.766666	625.833313	1023.000000	1023.000000	2046.000000
0.760000	0.028104	16.609346	4.620316	-2.027787	8.510109	5.506709	0.000000	-10.000000	-0.100000	18.216667	633.333313	1023.000000	1023.000000	2046.000000
0.780000	0.028631	16.921007	4.655773	-1.874336	8.561717	5.577854	0.000000	-10.000000	-0.041667	15.050000	639.833313	1023.000000	1023.000000	2046.000000
0.800000	0.029004	17.141130	4.662599	-1.693645	8.554833	5.617343	0.000000	-10.000000	0.000000	11.666666	645.333313	1023.000000	1023.000000	2046.000000
0.820000	0.029099	17.197250	4.630949	-1.564545	8.507118	5.623730	0.000000	-10.000000	0.025000	7.283333	649.666687	1023.000000	1023.000000	2046.000000
0.840000	0.029164	17.235966	4.630521	-1.432581	8.477282	5.560745	0.000000	-10.000000	0.058333	2.450000	652.833313	1023.000000	1023.000000	2046.000000
0.860000	0.029046	17.166014	4.607835	-1.397156	8.399932	5.555401	0.000000	-10.000000	0.083333	-1.400000	654.500000	1023.000000	1023.000000	2046.000000
0.880000	0.028975	17.124367	4.573730	-1.263747	8.341091	5.473293	0.000000	-10.000000	0.100000	-4.266667	655.000000	1023.000000	1023.000000	2046.000000
0.900000	0.029184	17.247648	4.586038	-1.187434	8.357942	5.491103	0.000000	-10.000000	0.108333	-6.516667	655.000000	1023.000000	1023.000000	2046.000000
0.920000	0.029075	17.183123	4.519581	-1.074506	8.327440	5.410607	0.000000	-10.000000	0.116667	-9.016666	655.000000	1023.000000	1023.000000	2046.000000
0.940000	0.029163	17.235359	4.618741	-1.084872	8.242496	5.458994	0.000000	-10.000000	0.133333	-11.233334	655.000000	1023.000000	1023.000000	2046.000000
0.960000	0.029186	17.249203	4.666460	-1.045740	8.200106	5.428376	0.000000	-10.000000	0.175000	-13.166667	655.000000	1023.000000	1023.000000	2046.000000
0.980000	0.029020	17.151039	4.646939	-1.002535	8.145854	5.360782	0.000000	-10.000000	0.216667	-14.916667	651.333313	1023.000000	1023.000000	2046.000000
1.000000	0.028528	16.860224	4.557803	-1.038266	8.117517	5.223170	0.000000	-10.000000	0.250000	-16.116667	642.666687	1023.000000	1023.000000	2046.000000
1.020000	0.027664	16.349358	4.437380	-1.112352	7.986809	5.037520	0.000000	-10.000000	0.266667	-17.233334	632.166687	1023.000000	1023.000000	2046.000000
1.040000	0.026668	15.760523	4.363938	-1.250804	7.776222	4.871167	0.000000	-10.000000	0.316667	-18.450001	623.333313	1023.000000	1023.000000	2046.000000
1.060000	0.025578	15.116777	4.391225	-1.490374	7.525372	4.690555	0.000000	-10.000000	0.366667	-19.883333	617.166687	1023.000000	1023.000000	2046.000000
1.080000	0.024247	14.330017	4.356081	-1.713892	7.253425	4.434403	0.000000	-10.000000	0.408333	-21.183334	610.500000	1023.000000	1023.000000	2046.000000
1.100000	0.022897	13.532150	4.276373	-1.913018	6.995831	4.172965	0.000000	-10.000000	0.425000	-22.316668	603.333313	1023.000000	1023.000000	2046.000000
1.120000	0.021438	12.669610	4.180219	-2.114334	6.728481	3.875244	0.000000	-10.000000	0.466667	-23.383333	595.833313	1023.000000	1023.000000	2046.000000
1.140000	0.019946	11.788142	4.064761	-2.307437	6.434086	3.596732	0.000000	-10.000000	0.508333	-24.366667	588.000000	1023.000000	1023.000000	2046.000000
1.160000	0.018451	10.904819	3.972874	-2.433965	6.044677	3.321234	0.000000	-10.000000	0.550000	-25.250000	579.833313	1023.000000	1023.000000	2046.000000
1.180000	0.016945	10.014611	3.777386	-2.512650	5.738423	3.011452	0.000000	-10.000000	0.583333	-26.333334	571.500000	1023.000000	1023.000000	2046.000000
1.200000	0.015766	9.317689	3.618059	-2.615715	5.425266	2.890078	0.000000	-10.000000	0.625000	-27.300001	562.666687	1023.000000	1023.000000	2046.000000
1.220000	0.014791	8.741482	3.473574	-2.654291	5.210187	2.712012	0.000000	-10.000000	0.675000	-28.300001	553.666687	1023.000000	1023.000000	2046.000000
1.240000	0.013931	8.233223	3.388768	-2.718409	4.982018	2.580846	0.000000	-10.000000	0.716667	-29.066668	544.166687	1023.000000	1023.000000	2046.000000
1.260000	0.012821	7.577295	3.285937	-2.703623	4.689393	2.305588	0.000000	-10.000000	0.741667	-29.816668	534.500000	1023.000000	1023.000000	2046.000000
1.280000	0.011880	7.021142	3.224856	-2.704117	4.425417	2.074987	0.000000	-10.000000	0.783333	-30.616667	524.500000	1023.000000	1023.000000	2046.000000
1.300000	0.010927	6.457909	3.127972	-2.664847	4.158192	1.836593	0.000000	-10.000000	0.808333	-31.300001	514.333313	1023.000000	1023.000000	2046.000000
1.320000	0.009959	5.885797	3.053016	-2.660471	3.881062	1.612190	0.000000	-10.000000	0.841667	-31.900000	504.000000	1023.000000	1023.000000	2046.000000
1.340000	0.008812	5.207889	2.939882	-2.616045	3.541769	1.342283	0.000000	-10.000000	0.841667	-32.166668	493.333344	1023.000000	1023.000000	2046.000000
1.360000	0.007759	4.585275	2.783930	-2.600124	3.291117	1.110352	0.000000	-10.000000	0.850000	-32.566669	482.500000	1023.000000	1023.000000	2046.000000
1.380000	0.006645	3.927280	2.645289	-2.555688	3.029166	0.808513	0.000000	-10.000000	0.866667	-32.900002	471.500000	1023.000000	1023.000000	2046.000000
1.400000	0.005475	3.235901	2.508075	-2.524055	2.754973	0.496908	0.000000	-10.000000	0.900000	-33.333336	460.500000	1023.000000	1023.000000	2046.000000
1.420000	0.004134	2.443084	2.314063	-2.474653	2.471851	0.131824	0.000000	-10.000000	0.933333	-33.616669	449.333344	1023.000000	1023.000000	2046.000000
1.440000	0.002819	1.665927	2.152707	-2.528206	2.163086	-0.121659	0.000000	-10.000000	0.958333	-34.033333	438.166656	1023.000000	1023.000000	2046.000000
1.460000	0.001337	0.790426	1.950729	-2.483868	1.819678	-0.496113	0.000000	-10.000000	0.975000	-34.533333	426.666656	1023.000000	1023.000000	2046.000000
1.480000	0.000142	0.084122	1.775983	-2.498906	1.547929	-0.740884	0.000000	-10.000000	0.983333	-35.000000	415.333344	1023.000000	1023.000000	2046.000000
1.500000	-0.001160	-0.685475	1.668469	-2.535506	1.178325	-0.996763	0.000000	-10.000000	0.991667	-35.466667	403.666656	1023.000000	1023.000000	2046.000000
1.520000	-0.002401	-1.419217	1.497548	-2.521240	0.906241	-1.301767	0.000000	-10.000000	0.991667	-35.566669	392.000000	1023.000000	1023.000000	2046.000000
1.540000	-0.003720	-2.198247	1.299032	-2.538733	0.608648	-1.567194	0.000000	-10.000000	1.016667	-35.733334	380.000000	1023.000000	1023.000000	2046.000000
1.560000	-0.004847	-2.864662	1.160585	-2.565657	0.284878	-1.744468	0.000000	-10.000000	1.033333	-35.583336	368.000000	1023.000000	1023.000000	2046.000000
1.580000	-0.005943	-3.512326	1.008871	-2.591939	-0.011355	-1.917903	0.000000	-10.000000	1.041667	-35.566669	356.000000	1023.000000	1023.000000	2046.000000
1.600000	-0.007003	-4.138970	0.802490	-2.577254	-0.295896	-2.068311	0.000000	-10.000000	1.025000	-35.433334	344.000000	1023.000000	1023.000000	2046.000000
1.620000	-0.008012	-4.734887	0.631859	-2.602122	-0.582093	-2.182531	0.000000	-10.000000	1.000000	-35.433334	332.333344	1023.000000	1023.000000	2046.000000
1.640000	-0.008854	-5.232500	0.455902	-2.622030	-0.839786	-2.226586	0.000000	-10.000000	0.983333	-35.450001	324.666656	1023.000000	1023.000000	2046.000000
1.660000	-0.009523	-5.628160	0.260285	-2.646835	-1.030052	-2.211558	0.000000	-10.000000	0.950000	-34.833336	313.166656	1023.000000	1023.000000	2046.000000
1.680000	-0.010319	-6.098527	0.027625	-2.647772	-1.297787	-2.180593	0.000000	-10.000000	0.891667	-33.783333	301.500000	1023.000000	1023.000000	2046.000000
1.700000	-0.011357	-6.712218	-0.226637	-2.621597	-1.643132	-2.220852	0.000000	-10.000000	0.825000	-32.283333	286.333344	1023.000000	1023.000000	2046.000000
1.720000	-0.012229	-7.227523	-0.436396	-2.565599	-1.974827	-2.250701	0.000000	-10.000000	0.758333	-30.916666	275.666656	1023.000000	1023.000000	2046.000000
1.740000	-0.013073	-7.726434	-0.517826	-2.568304	-2.377622	-2.262683	0.000000	-10.000000	0.725000	-29.683334	265.500000	1023.000000	1023.000000	2046.000000
1.760000	-0.014079	-8.320905	-0.711963	-2.571958	-2.628091	-2.408892	0.000000	-10.000000	0.700000	-28.800001	255.500000	1023.000000	1023.000000	2046.000000
1.780000	-0.014962	-8.842401	-0.911595	-2.614827	-2.854094	-2.461884	0.000000	-10.000000	0.691667	-28.500000	245.833328	1023.000000	1023.000000	2046.000000
1.800000	-0.015859	-9.372881	-1.173447	-2.572202	-3.087765	-2.539466	0.000000	-10.000000	0.691667	-28.566668	236.166672	1023.000000	1023.000000	2046.000000
1.820000	-0.017137	-10.128258	-1.468110	-2.673643	-3.358275	-2.628229	0.000000	-10.000000	0.683333	-28.800001	226.666672	1023.000000	1023.000000	2046.000000
1.840000	-0.018638	-11.014987	-1.555022	-2.923184	-3.735642	-2.801140	0.000000	-10.000000	0.675000	-28.700001	217.000000	1023.000000	1023.000000	2046.000000
1.860000	-0.021014	-12.419528	-1.801402	-3.217784	-4.250447	-3.149894	0.000000	-10.000000	0.650000	-28.316668	207.500000	1023.000000	1023.000000	2046.000000
1.880000	-0.023980	-14.172251	-2.234468	-3.382303	-4.862443	-3.693037	0.000000	-10.000000	0.608333	-27.533333	198.000000	1023.000000	1023.000000	2046.000000
1.900000	-0.026473	-15.645567	-2.610367	-3.458117	-5.507671	-4.069412	0.000000	-10.000000	0.608333	-27.083334	188.833328	1023.000000	1023.000000	2046.000000
1.920000	-0.028020	-16.559580	-2.886198	-3.474740	-5.933821	-4.264821	0.000000	-10.000000	0.583333	-26.700001	179.833328	1023.000000	1023.000000	2046.000000
1.940000	-0.028845	-17.047497	-3.118367	-3.410083	-6.204360	-4.314688	0.000000	-10.000000	0.600000	-26.833334	171.000000	1023.000000	1023.000000	2046.000000
1.960000	-0.029332	-17.335421	-3.354736	-3.178995	-6.367539	-4.434150	0.000000	-10.000000	0.566667	-26.483334	162.000000	1023.000000	1023.000000	2046.000000
1.980000	-0.029723	-17.566525	-3.599740	-3.016726	-6.521360	-4.428699	0.000000	-10.000000	0.566667	-26.333334	153.000000	1023.000000	1023.000000	2046.000000
2.000000	-0.030248	-17.876757	-3.803435	-2.844815	-6.711061	-4.517444	0.000000	-10.000000	0.550000	-25.933334	144.166672	1023.000000	1023.000000	2046.000000
2.020000	-0.030726	-18.158915	-4.009799	-2.766392	-6.857795	-4.524928	0.000000	-10.000000	0.558333	-25.900002	135.500000	1023.000000	1023.000000	2046.000000
2.040000	-0.031476	-18.602297	-4.139702	-2.706055	-7.101788	-4.654752	0.000000	-10.000000	0.558333	-25.783335	126.833336	1023.000000	1023.000000	2046.000000
2.060000	-0.032012	-18.918854	-4.207346	-2.725090	-7.287575	-4.698842	0.000000	-10.000000	0.558333	-25.750000	118.333336	1023.000000	1023.000000	2046.000000
2.080000	-0.032629	-19.283854	-4.334273	-2.729089	-7.443062	-4.777429	0.000000	-10.000000	0.550000	-25.716667	109.666664	1023.000000	1023.000000	2046.000000
2.100000	-0.033213	-19.628733	-4.365314	-2.700980	-7.691320	-4.871119	0.000000	-10.000000	0.550000	-25.650000	101.166664	1023.000000	1023.000000	2046.000000
2.120000	-0.033470	-19.780840	-4.396303	-2.660717	-7.818025	-4.905795	0.000000	-10.000000	0.550000	-25.566668	92.500000	1023.000000	1023.000000	2046.000000
2.140000	-0.033648	-19.885832	-4.366356	-2.707461	-7.941488	-4.870526	0.000000	-10.000000	0.558333	-25.583334	84.000000	1023.000000	1023.000000	2046.000000
2.160000	-0.033933	-20.054457	-4.323545	-2.792981	-8.014604	-4.923326	0.000000	-10.000000	0.558333	-25.799999	75.500000	1023.000000	1023.000000	2046.000000
2.180000	-0.034549	-20.418348	-4.372949	-2.946270	-8.088732	-5.010396	0.000000	-10.000000	0.558333	-26.233334	66.833336	1023.000000	1023.000000	2046.000000
2.200000	-0.035339	-20.885513	-4.482375	-3.012177	-8.188973	-5.201988	0.000000	-10.000000	0.566667	-26.566668	58.166668	1023.000000	1023.000000	2046.000000
2.220000	-0.036286	-21.445004	-4.600486	-3.097080	-8.349078	-5.398360	0.000000	-10.000000	0.583333	-26.550001	49.333332	1023.000000	1023.000000	2046.000000
2.240000	-0.037530	-22.180504	-4.711164	-3.310202	-8.539195	-5.619943	0.000000	-10.000000	0.608333	-26.566668	40.500000	1023.000000	1023.000000	2046.000000
2.260000	-0.039092	-23.103304	-4.865263	-3.559063	-8.784180	-5.894800	0.000000	-10.000000	0.625000	-26.850000	31.500000	1023.000000	1023.000000	2046.000000
2.280000	-0.040584	-23.984865	-4.940739	-3.836299	-9.036001	-6.171825	0.000000	-10.000000	0.641667	-27.466667	22.500000	1023.000000	1023.000000	2046.000000
2.300000	-0.042156	-24.913906	-5.022479	-4.060174	-9.342366	-6.488885	0.000000	-10.000000	0.650000	-27.966667	13.333333	1023.000000	1023.000000	2046.000000
2.320000	-0.043531	-25.726635	-5.098570	-4.249584	-9.646729	-6.731751	0.000000	-10.000000	0.666667	-28.166668	4.333333	1023.000000	1023.000000	2046.000000
2.340000	-0.044940	-26.559769	-5.258968	-4.367951	-9.895312	-7.037537	0.000000	-10.000000	0.666667	-28.200001	-4.666667	1023.000000	1023.000000	2046.000000
2.360000	-0.046311	-27.369883	-5.390635	-4.497816	-10.201277	-7.280154	0.000000	-10.000000	0.666667	-28.216667	-13.666667	1023.000000	1023.000000	2046.000000
2.380000	-0.047685	-28.181559	-5.599619	-4.564415	-10.439784	-7.577740	0.000000	-10.000000	0.658333	-28.300001	-23.000000	1023.000000	1023.000000	2046.000000
2.400000	-0.048754	-28.813856	-5.735843	-4.677936	-10.651445	-7.748631	0.000000	-10.000000	0.658333	-28.483334	-32.500000	1023.000000	1023.000000	2046.000000
2.420000	-0.049427	-29.211384	-5.814862	-4.742696	-10.747088	-7.906737	0.000000	-10.000000	0.658333	-28.433334	-42.000000	1023.000000	1023.000000	2046.000000
2.440000	-0.050102	-29.610281	-5.921437	-4.792000	-10.838483	-8.058361	0.000000	-10.000000	0.650000	-28.366667	-48.333332	1023.000000	1023.000000	2046.000000
2.460000	-0.050842	-30.047441	-5.978350	-4.774103	-10.991646	-8.303343	0.000000	-10.000000	0.625000	-27.883333	-57.833332	1023.000000	1023.000000	2046.000000
2.480000	-0.051099	-30.199669	-6.020988	-4.743529	-11.028280	-8.406870	0.000000	-10.000000	0.583333	-27.083334	-67.166664	1023.000000	1023.000000	2046.000000
2.500000	-0.051000	-30.141165	-6.052684	-4.710910	-10.963120	-8.414451	0.000000	-10.000000	0.500000	-25.616667	-79.333336	1023.000000	1023.000000	2046.000000
2.520000	-0.050687	-29.955936	-6.011313	-4.688324	-10.899504	-8.356794	0.000000	-10.000000	0.391667	-22.800001	-87.833336	1023.000000	1023.000000	2046.000000
2.540000	-0.050300	-29.727087	-6.039347	-4.708180	-10.700296	-8.279263	0.000000	-10.000000	0.250000	-18.566668	-95.500000	1023.000000	1023.000000	2046.000000
2.560000	-0.049702	-29.373957	-6.066163	-4.660001	-10.464363	-8.183431	0.000000	-10.000000	0.116667	-10.766667	-101.666664	1023.000000	1023.000000	2046.000000
2.580000	-0.048826	-28.855980	-6.036100	-4.653326	-10.169433	-7.997122	0.000000	-10.000000	0.000000	-2.200000	-105.333336	1023.000000	1023.000000	2046.000000
2.600000	-0.047645	-28.158091	-5.964649	-4.589366	-9.791953	-7.812121	0.000000	-10.000000	-0.125000	7.283333	-106.833336	1023.000000	1023.000000	2046.000000
2.620000	-0.046343	-27.388472	-5.857276	-4.591328	-9.409529	-7.530339	0.000000	-10.000000	-0.216667	12.533334	-107.000000	1023.000000	1023.000000	2046.000000
2.640000	-0.044989	-26.588356	-5.706301	-4.507613	-9.077150	-7.297291	0.000000	-10.000000	-0.333333	17.500000	-107.000000	1023.000000	1023.000000	2046.000000
2.660000	-0.043457	-25.683039	-5.560925	-4.501455	-8.650389	-6.970269	0.000000	-10.000000	-0.408333	20.666668	-107.000000	1023.000000	1023.000000	2046.000000
2.680000	-0.041927	-24.778976	-5.423091	-4.396485	-8.234280	-6.725120	0.000000	-10.000000	-0.525000	25.533333	-62.166668	1023.000000	1023.000000	2046.000000
2.700000	-0.040458	-23.910791	-5.302171	-4.361973	-7.802969	-6.443679	0.000000	-10.000000	-0.616667	28.616667	-14.166667	1023.000000	1023.000000	2046.000000
2.720000	-0.038864	-22.968384	-5.172799	-4.338488	-7.388970	-6.068128	0.000000	-10.000000	-0.691667	30.733334	33.833332	1023.000000	1023.000000	2046.000000
2.740000	-0.037099	-21.925440	-4.985834	-4.314735	-6.926097	-5.698774	0.000000	-10.000000	-0.733333	31.883333	44.000000	1023.000000	1023.000000	2046.000000
2.760000	-0.035366	-20.901045	-4.768950	-4.266448	-6.492517	-5.373129	0.000000	-10.000000	-0.775000	32.983334	54.666668	1023.000000	1023.000000	2046.000000
2.780000	-0.033811	-19.982321	-4.575005	-4.250297	-6.098915	-5.058103	0.000000	-10.000000	-0.833333	34.666668	69.000000	1023.000000	1023.000000	2046.000000
2.800000	-0.032220	-19.041994	-4.450198	-4.250922	-5.597450	-4.743424	0.000000	-10.000000	-0.875000	35.950001	80.333336	1023.000000	1023.000000	2046.000000
2.820000	-0.030674	-18.128456	-4.276098	-4.243483	-5.200881	-4.407994	0.000000	-10.000000	-0.908333	36.816666	92.000000	1023.000000	1023.000000	2046.000000
2.840000	-0.029014	-17.146992	-4.115648	-4.234494	-4.777214	-4.019636	0.000000	-10.000000	-0.925000	37.099998	100.000000	1023.000000	1023.000000	2046.000000
2.860000	-0.027557	-16.286055	-3.984427	-4.149887	-4.346471	-3.805269	0.000000	-10.000000	-0.958333	37.316666	108.166664	1023.000000	1023.000000	2046.000000
2.880000	-0.025969	-15.347653	-3.812845	-4.146736	-3.935352	-3.452721	0.000000	-10.000000	-0.991667	38.116669	120.833336	1023.000000	1023.000000	2046.000000
2.900000	-0.024601	-14.539054	-3.631274	-4.145057	-3.600706	-3.162018	0.000000	-10.000000	-1.033333	39.200001	138.000000	1023.000000	1023.000000	2046.000000
2.920000	-0.023678	-13.993639	-3.509664	-4.172635	-3.383130	-2.928210	0.000000	-10.000000	-1.091667	40.133335	155.333328	1023.000000	1023.000000	2046.000000
2.940000	-0.023029	-13.610406	-3.414190	-4.255065	-3.184597	-2.756553	0.000000	-10.000000	-1.133333	40.866669	168.666672	1023.000000	1023.000000	2046.000000
2.960000	-0.022628	-13.372916	-3.373821	-4.218657	-2.998831	-2.781608	0.000000	-10.000000	-1.166667	41.316669	177.500000	1023.000000	1023.000000	2046.000000
2.980000	-0.021688	-12.817893	-3.192096	-4.264611	-2.752441	-2.608746	0.000000	-10.000000	-1.183333	41.533333	186.500000	1023.000000	1023.000000	2046.000000
3.000000	-0.020270	-11.979662	-2.948804	-4.263562	-2.457073	-2.310223	0.000000	-10.000000	-1.191667	42.150002	200.333328	1023.000000	1023.000000	2046.000000
3.020000	-0.018552	-10.964001	-2.702602	-4.248715	-2.051834	-1.960849	0.000000	-10.000000	-1.183333	42.366665	218.833328	1023.000000	1023.000000	2046.000000
3.040000	-0.016558	-9.785556	-2.466676	-4.120562	-1.553640	-1.644678	0.000000	-10.000000	-1.166667	42.700001	232.833328	1023.000000	1023.000000	2046.000000
3.060000	-0.014758	-8.721740	-2.327210	-3.996240	-1.139264	-1.259027	0.000000	-10.000000	-1.133333	42.166668	242.500000	1023.000000	1023.000000	2046.000000
3.080000	-0.013449	-7.948362	-2.175189	-3.963109	-0.812100	-0.997964	0.000000	-10.000000	-1.116667	41.666668	256.666656	1023.000000	1023.000000	2046.000000
3.100000	-0.012779	-7.552297	-2.095277	-4.116207	-0.530578	-0.810235	0.000000	-10.000000	-1.100000	41.133335	275.333344	1023.000000	1023.000000	2046.000000
3.120000	-0.013022	-7.695735	-2.129843	-4.217818	-0.479977	-0.868097	0.000000	-10.000000	-1.100000	40.733334	289.000000	1023.000000	1023.000000	2046.000000
3.140000	-0.013761	-8.132774	-2.180503	-4.298627	-0.696875	-0.956769	0.000000	-10.000000	-1.091667	40.666668	298.166656	1023.000000	1023.000000	2046.000000
3.160000	-0.013807	-8.160196	-2.234519	-4.348522	-0.708749	-0.868407	0.000000	-10.000000	-1.050000	40.300003	307.166656	1023.000000	1023.000000	2046.000000
3.180000	-0.012883	-7.613928	-2.170206	-4.241650	-0.505845	-0.696228	0.000000	-10.000000	-1.016667	39.500000	325.166656	1023.000000	1023.000000	2046.000000
3.200000	-0.011355	-6.710986	-2.049885	-4.193775	-0.099790	-0.367536	0.000000	-10.000000	-0.983333	38.983334	342.666656	1023.000000	1023.000000	2046.000000
3.220000	-0.009789	-5.785105	-1.947866	-4.019543	0.252176	-0.069872	0.000000	-10.000000	-0.983333	38.799999	355.833344	1023.000000	1023.000000	2046.000000
3.240000	-0.008280	-4.893526	-1.863252	-3.873102	0.599465	0.243363	0.000000	-10.000000	-0.983333	38.566666	364.333344	1023.000000	1023.000000	2046.000000
3.260000	-0.006671	-3.942393	-1.708787	-3.677324	0.928630	0.515088	0.000000	-10.000000	-0.958333	38.433334	377.166656	1023.000000	1023.000000	2046.000000
3.280000	-0.005298	-3.131098	-1.594800	-3.576694	1.252325	0.788071	0.000000	-10.000000	-0.933333	38.300003	390.000000	1023.000000	1023.000000	2046.000000
3.300000	-0.003842	-2.270329	-1.397760	-3.505268	1.573135	1.059563	0.000000	-10.000000	-0.941667	38.416668	402.833344	1023.000000	1023.000000	2046.000000
3.320000	-0.002132	-1.259968	-1.167224	-3.415162	1.955996	1.366421	0.000000	-10.000000	-0.958333	38.166668	411.333344	1023.000000	1023.000000	2046.000000
3.340000	-0.000347	-0.204966	-0.880698	-3.290161	2.305629	1.660265	0.000000	-10.000000	-0.991667	38.216667	424.166656	1023.000000	1023.000000	2046.000000
3.360000	0.001671	0.987845	-0.584871	-3.184048	2.697701	2.059063	0.000000	-10.000000	-0.966667	38.566666	441.166656	1023.000000	1023.000000	2046.000000
3.380000	0.003638	2.149791	-0.311447	-3.028895	3.138743	2.351391	0.000000	-10.000000	-0.966667	38.933334	454.000000	1023.000000	1023.000000	2046.000000
3.400000	0.005853	3.458983	0.038868	-2.902896	3.648486	2.674525	0.000000	-10.000000	-0.966667	38.799999	466.833344	1023.000000	1023.000000	2046.000000
3.420000	0.008274	4.889811	0.474096	-2.851005	4.156954	3.109766	0.000000	-10.000000	-0.991667	38.583336	475.500000	1023.000000	1023.000000	2046.000000
3.440000	0.010074	5.953461	0.753726	-2.750805	4.613480	3.337060	0.000000	-10.000000	-0.991667	38.383335	488.333344	1023.000000	1023.000000	2046.000000
3.460000	0.012083	7.141152	1.131786	-2.751740	5.067750	3.693355	0.000000	-10.000000	-0.958333	38.200001	501.166656	1023.000000	1023.000000	2046.000000
3.480000	0.013714	8.104993	1.507746	-2.698509	5.425736	3.870020	0.000000	-10.000000	-0.850000	37.300003	518.000000	1023.000000	1023.000000	2046.000000
3.500000	0.014811	8.753493	1.798623	-2.795119	5.748808	4.001181	0.000000	-10.000000	-0.766667	36.383335	530.666687	1023.000000	1023.000000	2046.000000
3.520000	0.015784	9.328398	2.134742	-2.947559	6.007756	4.133460	0.000000	-10.000000	-0.675000	34.633335	543.000000	1023.000000	1023.000000	2046.000000
3.540000	0.016385	9.683437	2.432731	-3.093079	6.150993	4.192793	0.000000	-10.000000	-0.625000	33.050003	550.833313	1023.000000	1023.000000	2046.000000
3.560000	0.016905	9.991013	2.665706	-3.177008	6.231062	4.271252	0.000000	-10.000000	-0.550000	30.966667	562.333313	1023.000000	1023.000000	2046.000000
3.580000	0.017350	10.254014	2.843898	-3.277511	6.368038	4.319590	0.000000	-10.000000	-0.483333	29.150000	573.166687	1023.000000	1023.000000	2046.000000
3.600000	0.017747	10.488457	3.073887	-3.374092	6.377924	4.410737	0.000000	-10.000000	-0.408333	27.383333	583.166687	1023.000000	1023.000000	2046.000000
3.620000	0.018370	10.856406	3.258075	-3.377202	6.520929	4.454605	0.000000	-10.000000	-0.333333	25.500000	592.500000	1023.000000	1023.000000	2046.000000
3.640000	0.018946	11.196948	3.364917	-3.297237	6.636780	4.492489	0.000000	-10.000000	-0.250000	23.516666	601.333313	1023.000000	1023.000000	2046.000000
3.660000	0.019333	11.425530	3.487253	-3.243541	6.653168	4.528651	0.000000	-10.000000	-0.158333	20.833334	609.500000	1023.000000	1023.000000	2046.000000
3.680000	0.019844	11.727668	3.545925	-3.188322	6.762021	4.608045	0.000000	-10.000000	-0.075000	17.366667	616.833313	1023.000000	1023.000000	2046.000000
3.700000	0.020487	12.108032	3.648480	-3.111683	6.858519	4.712716	0.000000	-10.000000	-0.008333	12.666667	623.166687	1023.000000	1023.000000	2046.000000
3.720000	0.020732	12.252692	3.706883	-2.986523	6.904026	4.628306	0.000000	-10.000000	0.041667	6.683333	628.333313	1023.000000	1023.000000	2046.000000
3.740000	0.020942	12.376756	3.805867	-2.890351	6.845965	4.615274	0.000000	-10.000000	0.075000	0.883333	631.833313	1023.000000	1023.000000	2046.000000
3.760000	0.021155	12.502473	3.862491	-2.773926	6.784784	4.629124	0.000000	-10.000000	0.100000	-3.966667	633.500000	1023.000000	1023.000000	2046.000000
3.780000	0.021210	12.534974	3.836460	-2.677428	6.777093	4.598848	0.000000	-10.000000	0.116667	-7.516667	634.000000	1023.000000	1023.000000	2046.000000
3.800000	0.021045	12.437584	3.790880	-2.528454	6.710285	4.464873	0.000000	-10.000000	0.158333	-10.983334	634.000000	1023.000000	1023.000000	2046.000000
3.820000	0.020779	12.280325	3.778127	-2.451043	6.584182	4.369059	0.000000	-10.000000	0.200000	-13.316667	634.000000	1023.000000	1023.000000	2046.000000
3.840000	0.020612	12.181576	3.765272	-2.394985	6.494387	4.316902	0.000000	-10.000000	0.225000	-14.450000	634.000000	1023.000000	1023.000000	2046.000000
3.860000	0.020207	11.942534	3.709618	-2.355098	6.350308	4.237706	0.000000	-10.000000	0.233333	-14.683333	626.833313	1023.000000	1023.000000	2046.000000
3.880000	0.019703	11.644720	3.629563	-2.245188	6.197747	4.062599	0.000000	-10.000000	0.241667	-15.133333	618.000000	1023.000000	1023.000000	2046.000000
3.900000	0.019098	11.287192	3.488463	-2.250595	6.080654	3.968670	0.000000	-10.000000	0.258333	-15.933333	607.333313	1023.000000	1023.000000	2046.000000
3.920000	0.018404	10.877024	3.411037	-2.193322	5.915033	3.744275	0.000000	-10.000000	0.266667	-16.716667	602.000000	1023.000000	1023.000000	2046.000000
3.940000	0.017697	10.458982	3.326412	-2.203139	5.703858	3.631850	0.000000	-10.000000	0.283333	-17.550001	596.333313	1023.000000	1023.000000	2046.000000
3.960000	0.016859	9.963641	3.227994	-2.178410	5.479992	3.434064	0.000000	-10.000000	0.291667	-18.250000	590.500000	1023.000000	1023.000000	2046.000000
3.980000	0.016262	9.610744	3.137853	-2.167495	5.324138	3.316249	0.000000	-10.000000	0.316667	-18.983334	584.333313	1023.000000	1023.000000	2046.000000
4.000000	0.015548	9.188941	3.046133	-2.156574	5.153537	3.145845	0.000000	-10.000000	0.350000	-19.600000	578.000000	1023.000000	1023.000000	2046.000000
4.020000	0.014787	8.739369	2.952844	-2.162850	4.966195	2.983180	0.000000	-10.000000	0.375000	-20.066668	571.333313	1023.000000	1023.000000	2046.000000
4.040000	0.014250	8.421477	2.877402	-2.084335	4.808619	2.819792	0.000000	-10.000000	0.375000	-20.366667	564.666687	1023.000000	1023.000000	2046.000000
4.060000	0.013627	8.053524	2.790336	-2.022093	4.621902	2.663379	0.000000	-10.000000	0.358333	-20.550001	557.833313	1023.000000	1023.000000	2046.000000
4.080000	0.012905	7.626719	2.708833	-1.990617	4.376811	2.531692	0.000000	-10.000000	0.366667	-20.566668	551.000000	1023.000000	1023.000000	2046.000000
4.100000	0.011822	6.986793	2.569961	-1.951634	4.068334	2.300133	0.000000	-10.000000	0.375000	-20.666666	544.166687	1023.000000	1023.000000	2046.000000
4.120000	0.010832	6.401747	2.525784	-1.986298	3.724429	2.137832	0.000000	-10.000000	0.391667	-20.850000	537.333313	1023.000000	1023.000000	2046.000000
4.140000	0.010016	5.919222	2.449117	-2.006975	3.525276	1.951803	0.000000	-10.000000	0.391667	-21.400000	530.333313	1023.000000	1023.000000	2046.000000
4.160000	0.009578	5.660727	2.286014	-1.887396	3.416773	1.845336	0.000000	-10.000000	0.416667	-22.033335	523.166687	1023.000000	1023.000000	2046.000000
4.180000	0.008579	5.070449	2.048051	-1.872058	3.178044	1.716413	0.000000	-10.000000	0.433333	-22.916668	515.666687	1023.000000	1023.000000	2046.000000
4.200000	0.006567	3.880922	1.844428	-2.063967	2.725414	1.375046	0.000000	-10.000000	0.466667	-23.616667	508.000000	1023.000000	1023.000000	2046.000000
4.220000	0.003926	2.320543	1.563608	-2.321517	2.204399	0.874052	0.000000	-10.000000	0.483333	-24.233334	500.000000	1023.000000	1023.000000	2046.000000
4.240000	0.000905	0.534651	1.294470	-2.616062	1.535603	0.320641	0.000000	-10.000000	0.491667	-24.216667	492.000000	1023.000000	1023.000000	2046.000000
4.260000	-0.002127	-1.256818	0.890354	-2.739850	0.848430	-0.255751	0.000000	-10.000000	0.458333	-23.750000	484.000000	1023.000000	1023.000000	2046.000000
4.280000	-0.004152	-2.453672	0.563627	-2.804040	0.358279	-0.571538	0.000000	-10.000000	0.433333	-23.033333	476.166656	1023.000000	1023.000000	2046.000000
4.300000	-0.005264	-3.110981	0.321364	-2.778111	0.055280	-0.709514	0.000000	-10.000000	0.416667	-22.633333	468.500000	1023.000000	1023.000000	2046.000000
4.320000	-0.005857	-3.461581	0.090475	-2.614450	-0.092741	-0.844864	0.000000	-10.000000	0.425000	-22.483334	461.000000	1023.000000	1023.000000	2046.000000
4.340000	-0.006427	-3.798523	-0.137831	-2.450583	-0.235772	-0.974337	0.000000	-10.000000	0.416667	-22.383333	453.500000	1023.000000	1023.000000	2046.000000
4.360000	-0.007171	-4.238272	-0.417624	-2.329999	-0.409025	-1.081625	0.000000	-10.000000	0.408333	-22.116667	446.000000	1023.000000	1023.000000	2046.000000
4.380000	-0.007670	-4.533224	-0.609390	-2.248441	-0.528009	-1.147383	0.000000	-10.000000	0.400000	-21.933334	438.500000	1023.000000	1023.000000	2046.000000
4.400000	-0.008094	-4.783480	-0.710476	-2.140867	-0.700805	-1.231332	0.000000	-10.000000	0.408333	-21.850000	431.166656	1023.000000	1023.000000	2046.000000
4.420000	-0.008933	-5.279194	-0.800821	-2.172515	-0.956707	-1.349151	0.000000	-10.000000	0.425000	-22.133333	423.833344	1023.000000	1023.000000	2046.000000
4.440000	-0.009344	-5.522491	-0.846188	-2.128022	-1.099474	-1.448807	0.000000	-10.000000	0.441667	-22.583334	416.500000	1023.000000	1023.000000	2046.000000
4.460000	-0.009882	-5.840536	-0.923065	-2.093641	-1.324147	-1.499683	0.000000	-10.000000	0.450000	-23.050001	408.833344	1023.000000	1023.000000	2046.000000
4.480000	-0.010194	-6.024891	-0.991351	-2.115826	-1.348340	-1.569374	0.000000	-10.000000	0.450000	-23.283333	401.333344	1023.000000	1023.000000	2046.000000
4.500000	-0.010678	-6.310478	-0.964846	-2.136723	-1.557118	-1.651792	0.000000	-10.000000	0.450000	-23.483334	393.666656	1023.000000	1023.000000	2046.000000
4.520000	-0.010893	-6.438033	-0.891050	-2.170253	-1.678360	-1.698371	0.000000	-10.000000	0.466667	-23.766666	386.000000	1023.000000	1023.000000	2046.000000
4.540000	-0.011023	-6.514541	-0.864501	-2.249947	-1.653945	-1.746148	0.000000	-10.000000	0.500000	-24.366667	378.000000	1023.000000	1023.000000	2046.000000
4.560000	-0.011524	-6.810962	-0.916443	-2.288316	-1.719024	-1.887179	0.000000	-10.000000	0.541667	-25.183334	369.666656	1023.000000	1023.000000	2046.000000
4.580000	-0.012406	-7.331975	-1.016538	-2.404667	-1.874706	-2.036064	0.000000	-10.000000	0.591667	-26.233334	361.166656	1023.000000	1023.000000	2046.000000
4.600000	-0.013669	-8.078390	-1.174469	-2.467522	-2.083922	-2.352476	0.000000	-10.000000	0.608333	-26.916666	352.333344	1023.000000	1023.000000	2046.000000
4.620000	-0.015069	-8.905796	-1.293339	-2.694167	-2.334975	-2.583315	0.000000	-10.000000	0.633333	-27.516666	343.500000	1023.000000	1023.000000	2046.000000
4.640000	-0.016579	-9.798285	-1.326858	-2.944264	-2.633320	-2.893842	0.000000	-10.000000	0.650000	-27.916668	334.333344	1023.000000	1023.000000	2046.000000
4.660000	-0.018076	-10.682838	-1.402455	-3.231748	-2.935111	-3.113524	0.000000	-10.000000	0.683333	-28.666668	325.000000	1023.000000	1023.000000	2046.000000
4.680000	-0.019607	-11.587524	-1.568046	-3.329421	-3.185947	-3.504111	0.000000	-10.000000	0.700000	-29.100000	315.333344	1023.000000	1023.000000	2046.000000
4.700000	-0.020930	-12.369761	-1.650072	-3.495871	-3.511369	-3.712449	0.000000	-10.000000	0.691667	-29.366667	305.500000	1023.000000	1023.000000	2046.000000
4.720000	-0.022284	-13.170034	-1.782319	-3.605095	-3.821303	-3.961317	0.000000	-10.000000	0.691667	-29.233334	295.833344	1023.000000	1023.000000	2046.000000
4.740000	-0.023783	-14.055484	-1.944400	-3.716135	-4.181032	-4.213918	0.000000	-10.000000	0.691667	-29.216667	286.166656	1023.000000	1023.000000	2046.000000
4.760000	-0.024823	-14.670571	-2.140416	-3.773695	-4.324378	-4.432082	0.000000	-10.000000	0.700000	-29.200001	276.500000	1023.000000	1023.000000	2046.000000
4.780000	-0.025724	-15.203136	-2.258473	-3.869319	-4.546716	-4.528628	0.000000	-10.000000	0.700000	-29.333334	266.500000	1023.000000	1023.000000	2046.000000
4.800000	-0.026703	-15.781183	-2.313859	-3.916158	-4.806079	-4.745087	0.000000	-10.000000	0.700000	-29.500000	256.666656	1023.000000	1023.000000	2046.000000
4.820000	-0.027228	-16.091831	-2.359550	-3.953389	-4.949137	-4.829756	0.000000	-10.000000	0.700000	-29.700001	247.000000	1023.000000	1023.000000	2046.000000
4.840000	-0.028022	-16.561188	-2.433367	-3.969846	-5.169887	-4.988089	0.000000	-10.000000	0.700000	-29.833334	237.333328	1023.000000	1023.000000	2046.000000
4.860000	-0.028598	-16.901461	-2.517330	-3.986939	-5.327365	-5.069826	0.000000	-10.000000	0.700000	-29.750000	227.500000	1023.000000	1023.000000	2046.000000
4.880000	-0.029337	-17.338324	-2.587667	-3.938435	-5.581192	-5.231029	0.000000	-10.000000	0.691667	-29.516666	217.500000	1023.000000	1023.000000	2046.000000
4.900000	-0.029861	-17.647753	-2.669274	-3.949608	-5.744918	-5.283954	0.000000	-10.000000	0.683333	-29.233334	207.500000	1023.000000	1023.000000	2046.000000
4.920000	-0.030456	-17.999350	-2.751466	-3.948492	-5.931349	-5.368042	0.000000	-10.000000	0.666667	-28.966667	197.500000	1023.000000	1023.000000	2046.000000
4.940000	-0.031147	-18.408060	-2.873311	-3.921957	-6.115649	-5.497142	0.000000	-10.000000	0.658333	-28.683334	187.833328	1023.000000	1023.000000	2046.000000
4.960000	-0.032100	-18.971222	-3.053814	-3.867541	-6.371979	-5.677888	0.000000	-10.000000	0.650000	-28.316668	178.333328	1023.000000	1023.000000	2046.000000
4.980000	-0.033063	-19.540382	-3.276402	-3.847251	-6.602293	-5.814435	0.000000	-10.000000	0.641667	-27.966667	169.000000	1023.000000	1023.000000	2046.000000
5.000000	-0.033620	-19.869167	-3.385263	-3.837986	-6.751673	-5.894246	0.000000	-10.000000	0.625000	-27.500000	159.666672	1023.000000	1023.000000	2046.000000
5.020000	-0.034192	-20.207611	-3.546250	-3.809922	-6.867181	-5.984257	0.000000	-10.000000	0.591667	-27.016666	150.500000	1023.000000	1023.000000	2046.000000
5.040000	-0.035158	-20.778185	-3.695979	-3.782900	-7.142597	-6.156709	0.000000	-10.000000	0.566667	-26.733334	141.500000	1023.000000	1023.000000	2046.000000
5.060000	-0.035813	-21.165550	-3.860925	-3.731681	-7.278422	-6.294522	0.000000	-10.000000	0.541667	-26.283333	132.500000	1023.000000	1023.000000	2046.000000
5.080000	-0.036373	-21.496271	-3.959091	-3.742151	-7.440060	-6.354968	0.000000	-10.000000	0.541667	-25.900000	123.666664	1023.000000	1023.000000	2046.000000
5.100000	-0.036819	-21.760267	-4.018554	-3.727220	-7.593452	-6.421041	0.000000	-10.000000	0.525000	-25.316668	115.000000	1023.000000	1023.000000	2046.000000
5.120000	-0.037469	-22.144390	-4.171363	-3.656139	-7.713500	-6.603389	0.000000	-10.000000	0.516667	-25.050001	106.500000	1023.000000	1023.000000	2046.000000
5.140000	-0.038026	-22.473608	-4.262265	-3.650336	-7.869418	-6.691589	0.000000	-10.000000	0.500000	-24.733334	98.166664	1023.000000	1023.000000	2046.000000
5.160000	-0.038588	-22.805758	-4.349479	-3.655385	-8.004812	-6.796082	0.000000	-10.000000	0.500000	-24.183334	90.000000	1023.000000	1023.000000	2046.000000
5.180000	-0.039016	-23.058681	-4.428674	-3.689330	-8.126486	-6.814191	0.000000	-10.000000	0.491667	-23.783333	82.000000	1023.000000	1023.000000	2046.000000
5.200000	-0.039383	-23.275082	-4.469917	-3.655117	-8.239232	-6.910815	0.000000	-10.000000	0.458333	-23.166668	74.000000	1023.000000	1023.000000	2046.000000
5.220000	-0.039797	-23.519920	-4.565086	-3.605638	-8.332104	-7.017093	0.000000	-10.000000	0.433333	-22.983334	66.166664	1023.000000	1023.000000	2046.000000
5.240000	-0.040332	-23.836359	-4.637412	-3.617986	-8.467842	-7.113119	0.000000	-10.000000	0.408333	-22.433334	58.500000	1023.000000	1023.000000	2046.000000
5.260000	-0.040876	-24.158003	-4.754764	-3.608754	-8.565662	-7.228822	0.000000	-10.000000	0.408333	-22.083334	51.000000	1023.000000	1023.000000	2046.000000
5.280000	-0.041323	-24.421919	-4.879123	-3.646203	-8.596651	-7.299942	0.000000	-10.000000	0.391667	-21.566668	43.666668	1023.000000	1023.000000	2046.000000
5.300000	-0.041782	-24.693378	-4.965344	-3.664074	-8.753900	-7.310061	0.000000	-10.000000	0.375000	-21.016666	36.500000	1023.000000	1023.000000	2046.000000
5.320000	-0.042609	-25.181709	-5.111701	-3.675574	-8.948635	-7.445798	0.000000	-10.000000	0.341667	-20.350000	29.500000	1023.000000	1023.000000	2046.000000
5.340000	-0.043695	-25.823837	-5.309577	-3.689924	-9.182032	-7.642307	0.000000	-10.000000	0.300000	-18.916668	20.500000	1023.000000	1023.000000	2046.000000
5.360000	-0.044696	-26.415491	-5.432601	-3.687346	-9.423893	-7.871650	0.000000	-10.000000	0.266667	-17.800001	13.833333	1023.000000	1023.000000	2046.000000
5.380000	-0.045384	-26.822027	-5.571879	-3.695399	-9.521594	-8.033155	0.000000	-10.000000	0.241667	-16.366667	7.833333	1023.000000	1023.000000	2046.000000
5.400000	-0.045720	-27.020485	-5.630725	-3.736223	-9.584354	-8.069183	0.000000	-10.000000	0.216667	-15.200000	4.500000	1023.000000	1023.000000	2046.000000
5.420000	-0.045683	-26.998489	-5.675173	-3.683636	-9.601960	-8.037721	0.000000	-10.000000	0.166667	-13.166667	0.000000	1023.000000	1023.000000	2046.000000
5.440000	-0.045496	-26.888000	-5.830637	-3.615268	-9.434770	-8.007327	0.000000	-10.000000	0.108333	-10.750000	-4.166667	1023.000000	1023.000000	2046.000000
5.460000	-0.045205	-26.715994	-5.873728	-3.736875	-9.167546	-7.937845	0.000000	-10.000000	0.050000	-6.466667	-7.500000	1023.000000	1023.000000	2046.000000
5.480000	-0.045405	-26.834133	-5.797724	-4.022425	-9.143305	-7.870678	0.000000	-10.000000	0.008333	-1.116667	-9.833333	1023.000000	1023.000000	2046.000000
5.500000	-0.046212	-27.311178	-5.902819	-4.224329	-9.181291	-8.002739	0.000000	-10.000000	-0.066667	5.416667	-10.833333	1023.000000	1023.000000	2046.000000
5.520000	-0.047113	-27.843985	-5.994003	-4.374777	-9.372102	-8.103103	0.000000	-10.000000	-0.166667	12.000000	-11.000000	1023.000000	1023.000000	2046.000000
5.540000	-0.047742	-28.215355	-6.182459	-4.456040	-9.442142	-8.134715	0.000000	-10.000000	-0.266667	17.466667	-11.000000	1023.000000	1023.000000	2046.000000
5.560000	-0.047350	-27.983662	-6.227234	-4.437728	-9.357148	-7.961551	0.000000	-10.000000	-0.325000	21.133333	-11.000000	1023.000000	1023.000000	2046.000000
5.580000	-0.046466	-27.461317	-6.328605	-4.292732	-9.088602	-7.751379	0.000000	-10.000000	-0.358333	23.016666	1.000000	1023.000000	1023.000000	2046.000000
5.600000	-0.045353	-26.803764	-6.372422	-4.178902	-8.795809	-7.456632	0.000000	-10.000000	-0.391667	24.350000	14.833333	1023.000000	1023.000000	2046.000000
5.620000	-0.043979	-25.991619	-6.389000	-4.019855	-8.445153	-7.137611	0.000000	-10.000000	-0.458333	25.883333	31.500000	1023.000000	1023.000000	2046.000000
5.640000	-0.042742	-25.260256	-6.389894	-3.885717	-8.130773	-6.853872	0.000000	-10.000000	-0.500000	27.016666	39.166668	1023.000000	1023.000000	2046.000000
5.660000	-0.041783	-24.693766	-6.361417	-3.789551	-7.855538	-6.687260	0.000000	-10.000000	-0.558333	28.450001	48.000000	1023.000000	1023.000000	2046.000000
5.680000	-0.040480	-23.923477	-6.236431	-3.819095	-7.541975	-6.325976	0.000000	-10.000000	-0.591667	29.583334	57.166668	1023.000000	1023.000000	2046.000000
5.700000	-0.039194	-23.163738	-6.122262	-3.844716	-7.183810	-6.012949	0.000000	-10.000000	-0.650000	31.000000	66.666664	1023.000000	1023.000000	2046.000000
5.720000	-0.037920	-22.410433	-5.934730	-3.846128	-6.938220	-5.691355	0.000000	-10.000000	-0.725000	32.150002	76.833336	1023.000000	1023.000000	2046.000000
5.740000	-0.036435	-21.533016	-5.763888	-3.770894	-6.607307	-5.390926	0.000000	-10.000000	-0.775000	33.533333	87.500000	1023.000000	1023.000000	2046.000000
5.760000	-0.034660	-20.484167	-5.595838	-3.708294	-6.111272	-5.068763	0.000000	-10.000000	-0.825000	34.400002	98.666664	1023.000000	1023.000000	2046.000000
5.780000	-0.032818	-19.395403	-5.324113	-3.756158	-5.667407	-4.647725	0.000000	-10.000000	-0.833333	35.349998	110.000000	1023.000000	1023.000000	2046.000000
5.800000	-0.031083	-18.370077	-5.047164	-3.789514	-5.200756	-4.332644	0.000000	-10.000000	-0.850000	35.849998	121.500000	1023.000000	1023.000000	2046.000000
5.820000	-0.029373	-17.359642	-4.805523	-3.822043	-4.699481	-4.032595	0.000000	-10.000000	-0.850000	35.866669	133.333328	1023.000000	1023.000000	2046.000000
5.840000	-0.027580	-16.300003	-4.472036	-3.870403	-4.246446	-3.711118	0.000000	-10.000000	-0.858333	35.650002	145.166672	1023.000000	1023.000000	2046.000000
5.860000	-0.026388	-15.595444	-4.258650	-3.975285	-3.879728	-3.481781	0.000000	-10.000000	-0.841667	35.566666	157.166672	1023.000000	1023.000000	2046.000000
5.880000	-0.025143	-14.859727	-4.002141	-4.129701	-3.496107	-3.231777	0.000000	-10.000000	-0.808333	35.666668	169.000000	1023.000000	1023.000000	2046.000000
5.900000	-0.024398	-14.419324	-3.771843	-4.353523	-3.157992	-3.135966	0.000000	-10.000000	-0.775000	35.516666	181.000000	1023.000000	1023.000000	2046.000000
5.920000	-0.023601	-13.948165	-3.470392	-4.622356	-2.923184	-2.932233	0.000000	-10.000000	-0.766667	35.083336	193.000000	1023.000000	1023.000000	2046.000000
5.940000	-0.022921	-13.546479	-3.293449	-4.727427	-2.678710	-2.846893	0.000000	-10.000000	-0.791667	35.033333	204.833328	1023.000000	1023.000000	2046.000000
5.960000	-0.022033	-13.021231	-3.087531	-4.849681	-2.443523	-2.640497	0.000000	-10.000000	-0.816667	35.183334	216.500000	1023.000000	1023.000000	2046.000000
5.980000	-0.021088	-12.462811	-2.931492	-4.946405	-2.121598	-2.463316	0.000000	-10.000000	-0.858333	35.700001	228.166672	1023.000000	1023.000000	2046.000000
6.000000	-0.020031	-11.838063	-2.725122	-5.019219	-1.838642	-2.255080	0.000000	-10.000000	-0.891667	36.250000	240.000000	1023.000000	1023.000000	2046.000000
6.020000	-0.018665	-11.031045	-2.495153	-5.031871	-1.517389	-1.986632	0.000000	-10.000000	-0.900000	36.866669	252.000000	1023.000000	1023.000000	2046.000000
6.040000	-0.017117	-10.116234	-2.316922	-5.002221	-1.089834	-1.707257	0.000000	-10.000000	-0.900000	37.083336	264.166656	1023.000000	1023.000000	2046.000000
6.060000	-0.015312	-9.049673	-2.047868	-4.916549	-0.714547	-1.370710	0.000000	-10.000000	-0.916667	37.350002	276.500000	1023.000000	1023.000000	2046.000000
6.080000	-0.013547	-8.006063	-1.823863	-4.883396	-0.290359	-1.008446	0.000000	-10.000000	-0.941667	37.516666	289.000000	1023.000000	1023.000000	2046.000000
6.100000	-0.011674	-6.899088	-1.526004	-4.744850	0.093308	-0.721542	0.000000	-10.000000	-0.975000	37.983334	301.500000	1023.000000	1023.000000	2046.000000
6.120000	-0.009426	-5.570663	-1.179664	-4.616633	0.549539	-0.323906	0.000000	-10.000000	-0.966667	38.316669	314.166656	1023.000000	1023.000000	2046.000000
6.140000	-0.007262	-4.292011	-0.864918	-4.500885	0.978766	0.095026	0.000000	-10.000000	-0.941667	38.533333	326.833344	1023.000000	1023.000000	2046.000000
6.160000	-0.005223	-3.086533	-0.535764	-4.386216	1.373885	0.461562	0.000000	-10.000000	-0.916667	38.283333	339.666656	1023.000000	1023.000000	2046.000000
6.180000	-0.003362	-1.987106	-0.301093	-4.199314	1.799469	0.713832	0.000000	-10.000000	-0.916667	38.100002	352.333344	1023.000000	1023.000000	2046.000000
6.200000	-0.001172	-0.692546	0.005905	-4.050368	2.229392	1.122525	0.000000	-10.000000	-0.933333	37.950001	365.166656	1023.000000	1023.000000	2046.000000
6.220000	0.000924	0.546298	0.248017	-3.883821	2.685037	1.497066	0.000000	-10.000000	-0.925000	37.816669	377.833344	1023.000000	1023.000000	2046.000000
6.240000	0.002876	1.699585	0.557269	-3.773520	3.062284	1.853551	0.000000	-10.000000	-0.908333	37.650002	390.500000	1023.000000	1023.000000	2046.000000
6.260000	0.004856	2.869820	0.778785	-3.641868	3.533977	2.198925	0.000000	-10.000000	-0.891667	37.383335	403.000000	1023.000000	1023.000000	2046.000000
6.280000	0.006693	3.955786	1.007715	-3.528658	3.934682	2.542047	0.000000	-10.000000	-0.875000	37.316666	415.500000	1023.000000	1023.000000	2046.000000
6.300000	0.008493	5.019392	1.262004	-3.364560	4.281645	2.840304	0.000000	-10.000000	-0.858333	37.000000	428.000000	1023.000000	1023.000000	2046.000000
6.320000	0.010270	6.069831	1.452426	-3.223369	4.715428	3.125346	0.000000	-10.000000	-0.833333	36.616669	440.500000	1023.000000	1023.000000	2046.000000
6.340000	0.012111	7.157769	1.670302	-3.114724	5.146781	3.455409	0.000000	-10.000000	-0.816667	36.216667	452.833344	1023.000000	1023.000000	2046.000000
6.360000	0.013914	8.223205	1.947590	-3.043857	5.548622	3.770849	0.000000	-10.000000	-0.808333	35.799999	465.000000	1023.000000	1023.000000	2046.000000
6.380000	0.015668	9.259671	2.240106	-2.916312	5.914757	4.021120	0.000000	-10.000000	-0.791667	35.250000	477.000000	1023.000000	1023.000000	2046.000000
6.400000	0.017328	10.240740	2.494515	-2.786737	6.259354	4.273608	0.000000	-10.000000	-0.775000	34.566666	488.833344	1023.000000	1023.000000	2046.000000
6.420000	0.018964	11.207663	2.753250	-2.639409	6.606902	4.486920	0.000000	-10.000000	-0.725000	33.950001	500.500000	1023.000000	1023.000000	2046.000000
6.440000	0.020823	12.306191	3.088466	-2.554704	6.951059	4.821370	0.000000	-10.000000	-0.675000	33.366669	511.833344	1023.000000	1023.000000	2046.000000
6.460000	0.022477	13.284168	3.336438	-2.465975	7.315905	5.097801	0.000000	-10.000000	-0.616667	32.533333	523.166687	1023.000000	1023.000000	2046.000000
6.480000	0.023816	14.075403	3.565325	-2.363685	7.609581	5.264182	0.000000	-10.000000	-0.566667	31.400000	534.166687	1023.000000	1023.000000	2046.000000
6.500000	0.025049	14.803907	3.792243	-2.234701	7.836669	5.409697	0.000000	-10.000000	-0.516667	30.116667	545.000000	1023.000000	1023.000000	2046.000000
6.520000	0.026097	15.423447	3.975353	-2.175558	8.050378	5.573274	0.000000	-10.000000	-0.450000	29.183334	555.166687	1023.000000	1023.000000	2046.000000
6.540000	0.026978	15.943891	4.126594	-2.089532	8.189831	5.716997	0.000000	-10.000000	-0.400000	27.816668	565.000000	1023.000000	1023.000000	2046.000000
6.560000	0.027038	15.979475	4.183085	-2.050933	8.109559	5.737763	0.000000	-10.000000	-0.375000	26.350000	574.500000	1023.000000	1023.000000	2046.000000
6.580000	0.026348	15.571867	4.118394	-2.020077	7.954507	5.519043	0.000000	-10.000000	-0.358333	24.883333	583.500000	1023.000000	1023.000000	2046.000000
6.600000	0.025938	15.329640	4.194262	-2.022131	7.799167	5.358344	0.000000	-10.000000	-0.300000	23.250000	592.000000	1023.000000	1023.000000	2046.000000
6.620000	0.025663	15.167085	4.186630	-2.015322	7.735021	5.260756	0.000000	-10.000000	-0.225000	21.583334	600.000000	1023.000000	1023.000000	2046.000000
6.640000	0.026170	15.466612	4.349703	-1.960320	7.778749	5.298480	0.000000	-10.000000	-0.141667	18.799999	607.500000	1023.000000	1023.000000	2046.000000
6.660000	0.026920	15.909900	4.428564	-1.820763	7.902430	5.399669	0.000000	-10.000000	-0.075000	15.466666	614.333313	1023.000000	1023.000000	2046.000000
6.680000	0.027853	16.461405	4.507984	-1.549931	7.968058	5.535294	0.000000	-10.000000	-0.025000	11.133333	620.000000	1023.000000	1023.000000	2046.000000
6.700000	0.027893	16.484657	4.344624	-1.436870	7.994717	5.582187	0.000000	-10.000000	0.016667	6.133333	624.666687	1023.000000	1023.000000	2046.000000
6.720000	0.026465	15.640831	4.197668	-1.625126	7.715979	5.352311	0.000000	-10.000000	0.033333	1.316667	627.500000	1023.000000	1023.000000	2046.000000
6.740000	0.023533	13.907910	3.893509	-1.870553	7.159336	4.725618	0.000000	-10.000000	0.058333	-2.466667	628.833313	1023.000000	1023.000000	2046.000000
6.760000	0.020120	11.890934	3.493983	-2.136334	6.458029	4.075255	0.000000	-10.000000	0.075000	-5.433333	629.000000	1023.000000	1023.000000	2046.000000
6.780000	0.017391	10.277858	3.126413	-2.262096	5.801934	3.611607	0.000000	-10.000000	0.100000	-7.816667	629.000000	1023.000000	1023.000000	2046.000000
6.800000	0.015952	9.427906	2.905444	-2.251875	5.384814	3.389522	0.000000	-10.000000	0.116667	-10.316667	629.000000	1023.000000	1023.000000	2046.000000
6.820000	0.015073	8.907888	2.720651	-2.239239	5.180619	3.245856	0.000000	-10.000000	0.150000	-12.233334	629.000000	1023.000000	1023.000000	2046.000000
6.840000	0.014324	8.465574	2.530987	-2.058351	5.004995	2.987943	0.000000	-10.000000	0.191667	-13.716667	629.000000	1023.000000	1023.000000	2046.000000
6.860000	0.013908	8.219833	2.416800	-1.926489	4.807327	2.922196	0.000000	-10.000000	0.233333	-14.783334	621.500000	1023.000000	1023.000000	2046.000000
6.880000	0.013348	7.888438	2.235264	-1.798259	4.664748	2.786686	0.000000	-10.000000	0.250000	-15.616667	612.333313	1023.000000	1023.000000	2046.000000
6.900000	0.012859	7.599596	2.115860	-1.704495	4.487576	2.700654	0.000000	-10.000000	0.250000	-16.516666	601.166687	1023.000000	1023.000000	2046.000000
6.920000	0.012175	7.195691	1.930003	-1.665612	4.362987	2.568314	0.000000	-10.000000	0.258333	-17.333334	595.500000	1023.000000	1023.000000	2046.000000
6.940000	0.011537	6.818654	1.872915	-1.650771	4.148958	2.447551	0.000000	-10.000000	0.258333	-17.583334	589.500000	1023.000000	1023.000000	2046.000000
6.960000	0.011135	6.580509	1.830805	-1.605796	4.010003	2.345496	0.000000	-10.000000	0.258333	-17.350000	583.833313	1023.000000	1023.000000	2046.000000
6.980000	0.010871	6.425047	1.800261	-1.539497	3.879303	2.284981	0.000000	-10.000000	0.233333	-16.600000	578.166687	1023.000000	1023.000000	2046.000000
7.000000	0.010809	6.388185	1.752460	-1.486319	3.863633	2.258411	0.000000	-10.000000	0.216667	-15.766666	572.833313	1023.000000	1023.000000	2046.000000
7.020000	0.010918	6.452806	1.863796	-1.565279	3.801924	2.352366	0.000000	-10.000000	0.200000	-14.816667	567.500000	1023.000000	1023.000000	2046.000000
7.040000	0.010550	6.235242	1.779242	-1.538346	3.799754	2.194592	0.000000	-10.000000	0.216667	-14.383333	562.500000	1023.000000	1023.000000	2046.000000
7.060000	0.010637	6.286516	1.844790	-1.479854	3.779567	2.142012	0.000000	-10.000000	0.233333	-14.650000	557.666687	1023.000000	1023.000000	2046.000000
7.080000	0.010354	6.119077	1.808687	-1.539173	3.755428	2.094136	0.000000	-10.000000	0.241667	-15.116667	552.666687	1023.000000	1023.000000	2046.000000
7.100000	0.009547	5.642400	1.748984	-1.619881	3.626757	1.886541	0.000000	-10.000000	0.241667	-15.550000	547.666687	1023.000000	1023.000000	2046.000000
7.120000	0.008706	5.145447	1.645710	-1.760751	3.552282	1.708206	0.000000	-10.000000	0.233333	-15.816668	542.500000	1023.000000	1023.000000	2046.000000
7.140000	0.008033	4.747349	1.712677	-1.998288	3.396590	1.636370	0.000000	-10.000000	0.241667	-16.300001	537.166687	1023.000000	1023.000000	2046.000000
7.160000	0.006992	4.132416	1.702280	-2.246031	3.261495	1.414671	0.000000	-10.000000	0.241667	-16.783335	531.833313	1023.000000	1023.000000	2046.000000
7.180000	0.006107	3.609210	1.691149	-2.501778	3.145577	1.274261	0.000000	-10.000000	0.258333	-17.200001	526.166687	1023.000000	1023.000000	2046.000000
7.200000	0.004975	2.939958	1.639162	-2.644993	2.944940	1.000848	0.000000	-10.000000	0.258333	-17.416668	520.500000	1023.000000	1023.000000	2046.000000
7.220000	0.004095	2.420351	1.623582	-2.787614	2.741586	0.842797	0.000000	-10.000000	0.258333	-17.516666	514.500000	1023.000000	1023.000000	2046.000000
7.240000	0.003213	1.898976	1.599965	-2.910764	2.541298	0.668478	0.000000	-10.000000	0.241667	-17.350000	508.500000	1023.000000	1023.000000	2046.000000
7.260000	0.002609	1.541630	1.498643	-2.982927	2.438939	0.586975	0.000000	-10.000000	0.241667	-17.166668	502.833344	1023.000000	1023.000000	2046.000000
7.280000	0.002054	1.213708	1.349592	-3.066209	2.389822	0.540504	0.000000	-10.000000	0.241667	-16.916668	497.166656	1023.000000	1023.000000	2046.000000
7.300000	0.001775	1.049051	1.297077	-3.086914	2.330211	0.508677	0.000000	-10.000000	0.250000	-16.983334	491.500000	1023.000000	1023.000000	2046.000000
7.320000	0.001675	0.990208	1.347380	-3.120623	2.271779	0.491673	0.000000	-10.000000	0.250000	-17.083334	485.833344	1023.000000	1023.000000	2046.000000
7.340000	0.001546	0.913513	1.317599	-3.116212	2.259459	0.452668	0.000000	-10.000000	0.250000	-16.983334	480.166656	1023.000000	1023.000000	2046.000000
7.360000	0.001883	1.112872	1.435259	-3.143513	2.214795	0.606331	0.000000	-10.000000	0.250000	-16.616667	474.666656	1023.000000	1023.000000	2046.000000
7.380000	0.001910	1.128914	1.419336	-3.038413	2.207258	0.540732	0.000000	-10.000000	0.241667	-16.333334	469.000000	1023.000000	1023.000000	2046.000000
7.400000	0.002036	1.203456	1.436364	-2.976107	2.197253	0.545945	0.000000	-10.000000	0.233333	-16.299999	463.500000	1023.000000	1023.000000	2046.000000
7.420000	0.002177	1.286678	1.405274	-2.942416	2.204635	0.619186	0.000000	-10.000000	0.225000	-16.116667	458.000000	1023.000000	1023.000000	2046.000000
7.440000	0.002396	1.416266	1.479524	-2.872368	2.139019	0.670092	0.000000	-10.000000	0.208333	-15.550000	452.666656	1023.000000	1023.000000	2046.000000
7.460000	0.002576	1.522544	1.413206	-2.809583	2.199970	0.718951	0.000000	-10.000000	0.200000	-14.533334	447.500000	1023.000000	1023.000000	2046.000000
7.480000	0.002645	1.562942	1.328252	-2.685023	2.246684	0.673028	0.000000	-10.000000	0.183333	-13.533334	442.666656	1023.000000	1023.000000	2046.000000
7.500000	0.002947	1.741528	1.393679	-2.626662	2.216156	0.758354	0.000000	-10.000000	0.158333	-12.683333	438.166656	1023.000000	1023.000000	2046.000000
7.520000	0.002972	1.756645	1.374328	-2.568842	2.197319	0.753840	0.000000	-10.000000	0.125000	-12.016667	434.000000	1023.000000	1023.000000	2046.000000
7.540000	0.002971	1.755753	1.308252	-2.504279	2.200700	0.751081	0.000000	-10.000000	0.100000	-11.316667	430.000000	1023.000000	1023.000000	2046.000000
7.560000	0.002877	1.700294	1.233875	-2.441998	2.217254	0.691163	0.000000	-10.000000	0.091667	-10.516666	426.166656	1023.000000	1023.000000	2046.000000
7.580000	0.003067	1.812336	1.255757	-2.436334	2.245550	0.747363	0.000000	-10.000000	0.091667	-10.000000	422.500000	1023.000000	1023.000000	2046.000000
7.600000	0.003317	1.960113	1.305148	-2.375498	2.278153	0.752309	0.000000	-10.000000	0.083333	-9.933333	419.166656	1023.000000	1023.000000	2046.000000
7.620000	0.003433	2.028827	1.316263	-2.329304	2.337818	0.704049	0.000000	-10.000000	0.050000	-8.733334	415.833344	1023.000000	1023.000000	2046.000000
7.640000	0.003836	2.267351	1.379485	-2.288149	2.459413	0.716602	0.000000	-10.000000	0.041667	-4.083333	413.166656	1023.000000	1023.000000	2046.000000
7.660000	0.004310	2.547135	1.452771	-2.257957	2.593510	0.758811	0.000000	-10.000000	0.016667	-1.666667	411.500000	1023.000000	1023.000000	2046.000000
7.680000	0.004851	2.867027	1.530353	-2.221861	2.699848	0.858687	0.000000	-10.000000	0.033333	1.100000	411.000000	1023.000000	1023.000000	2046.000000
7.700000	0.005177	3.059818	1.557430	-2.196388	2.809033	0.889744	0.000000	-10.000000	0.008333	-0.250000	411.000000	1023.000000	1023.000000	2046.000000
7.720000	0.005637	3.331176	1.592803	-2.122621	2.928906	0.932088	0.000000	-10.000000	0.008333	1.266667	411.000000	1023.000000	1023.000000	2046.000000
7.740000	0.005764	3.406497	1.595257	-2.096203	2.905140	1.002302	0.000000	-10.000000	0.016667	0.966667	411.000000	1023.000000	1023.000000	2046.000000
7.760000	0.005391	3.186050	1.488378	-2.068718	2.878108	0.888282	0.000000	-10.000000	0.025000	0.916667	411.000000	1023.000000	1023.000000	2046.000000
7.780000	0.005127	3.030354	1.463786	-2.086135	2.760022	0.892681	0.000000	-10.000000	0.025000	0.416667	411.000000	1023.000000	1023.000000	2046.000000
7.800000	0.004881	2.884917	1.392362	-2.073306	2.778849	0.787012	0.000000	-10.000000	0.016667	0.666667	411.000000	1023.000000	1023.000000	2046.000000
7.820000	0.005041	2.979132	1.449955	-2.010949	2.755817	0.784310	0.000000	-10.000000	0.025000	0.666667	411.000000	1023.000000	1023.000000	2046.000000
7.840000	0.005140	3.037694	1.370529	-1.851673	2.768261	0.750577	0.000000	-10.000000	0.041667	0.666667	411.000000	1023.000000	1023.000000	2046.000000
7.860000	0.005029	2.972245	1.214273	-1.809167	2.825264	0.741874	0.000000	-10.000000	0.033333	0.383333	411.000000	1023.000000	1023.000000	2046.000000
7.880000	0.004484	2.650286	1.201911	-1.964618	2.684614	0.728378	0.000000	-10.000000	0.033333	0.416667	411.000000	1023.000000	1023.000000	2046.000000
7.900000	0.002778	1.641720	1.109248	-2.151929	2.307574	0.376827	0.000000	-10.000000	0.033333	0.416667	411.000000	1023.000000	1023.000000	2046.000000
7.920000	0.000736	0.434785	0.942313	-2.252752	1.791955	-0.046731	0.000000	-10.000000	0.041667	0.033333	411.000000	1023.000000	1023.000000	2046.000000
7.940000	-0.001563	-0.923905	0.623811	-2.297466	1.227061	-0.477310	0.000000	-10.000000	0.033333	-0.316667	411.000000	1023.000000	1023.000000	2046.000000
7.960000	-0.002928	-1.730624	0.448479	-2.300108	0.824339	-0.703335	0.000000	-10.000000	0.025000	-0.583333	411.000000	1023.000000	1023.000000	2046.000000
7.980000	-0.003320	-1.961849	0.357142	-2.211466	0.617528	-0.725053	0.000000	-10.000000	0.033333	-0.583333	411.000000	1023.000000	1023.000000	2046.000000
8.000000	-0.003173	-1.875303	0.303183	-1.975624	0.536126	-0.738988	0.000000	-10.000000	0.041667	-0.266667	411.000000	1023.000000	1023.000000	2046.000000
8.020000	-0.002947	-1.741602	0.173018	-1.728049	0.529581	-0.716152	0.000000	-10.000000	0.050000	0.000000	411.000000	1023.000000	1023.000000	2046.000000
8.040000	-0.002669	-1.577558	0.071900	-1.480979	0.533127	-0.701606	0.000000	-10.000000	0.041667	0.000000	411.000000	1023.000000	1023.000000	2046.000000
8.060000	-0.002501	-1.478338	0.033991	-1.343261	0.476033	-0.645100	0.000000	-10.000000	0.041667	0.000000	411.000000	1023.000000	1023.000000	2046.000000
8.080000	-0.002362	-1.396222	0.042286	-1.229528	0.426711	-0.635691	0.000000	-10.000000	0.041667	0.000000	411.000000	1023.000000	1023.000000	2046.000000
8.100000	-0.002056	-1.214856	0.045556	-1.119698	0.434428	-0.575143	0.000000	-10.000000	0.041667	0.000000	411.000000	1023.000000	1023.000000	2046.000000
8.120000	-0.001771	-1.046793	0.122457	-1.011665	0.399082	-0.556668	0.000000	-10.000000	0.041667	0.000000	411.000000	1023.000000	1023.000000	2046.000000
8.140000	-0.001525	-0.901011	0.179499	-0.966391	0.381740	-0.495859	0.000000	-10.000000	0.041667	0.000000	411.000000	1023.000000	1023.000000	2046.000000
8.160000	-0.000978	-0.577731	0.254154	-0.876130	0.451814	-0.407568	0.000000	-10.000000	0.050000	0.000000	411.000000	1023.000000	1023.000000	2046.000000
8.180000	-0.000461	-0.272531	0.335108	-0.799421	0.490938	-0.299155	0.000000	-10.000000	0.033333	0.783333	411.000000	1023.000000	1023.000000	2046.000000
8.200000	0.000236	0.139551	0.472295	-0.832554	0.651691	-0.151881	0.000000	-10.000000	0.033333	2.000000	411.000000	1023.000000	1023.000000	2046.000000
8.220000	0.000832	0.491974	0.598989	-0.900737	0.807161	-0.013439	0.000000	-10.000000	0.025000	3.416667	411.000000	1023.000000	1023.000000	2046.000000
8.240000	0.001309	0.773637	0.705193	-0.927573	0.906642	0.089374	0.000000	-10.000000	0.025000	4.100000	411.000000	1023.000000	1023.000000	2046.000000
8.260000	0.001144	0.676316	0.668436	-1.086342	1.009101	0.085121	0.000000	-10.000000	0.008333	4.550000	411.000000	1023.000000	1023.000000	2046.000000
8.280000	0.001141	0.674351	0.626822	-1.204467	1.135571	0.116426	0.000000	-10.000000	0.000000	5.216667	411.000000	1023.000000	1023.000000	2046.000000
8.300000	0.000766	0.452615	0.687660	-1.458236	1.106528	0.116663	0.000000	-10.000000	-0.033333	7.133334	411.000000	1023.000000	1023.000000	2046.000000
8.320000	0.000501	0.296075	0.810309	-1.778302	1.110145	0.153924	0.000000	-10.000000	-0.041667	9.533334	411.000000	1023.000000	1023.000000	2046.000000
8.340000	-0.000178	-0.105290	0.824913	-2.046318	1.041204	0.074911	0.000000	-10.000000	-0.050000	10.000000	411.000000	1023.000000	1023.000000	2046.000000
8.360000	-0.000752	-0.444302	0.855472	-2.235646	0.990716	-0.054844	0.000000	-10.000000	-0.016667	10.033333	411.000000	1023.000000	1023.000000	2046.000000
8.380000	-0.001341	-0.792354	0.850568	-2.378972	0.923256	-0.187206	0.000000	-10.000000	0.041667	6.433333	346.166656	1023.000000	1023.000000	2046.000000
8.400000	-0.002109	-1.246409	0.793559	-2.582674	0.778505	-0.235799	0.000000	-10.000000	0.091667	1.750000	216.500000	1023.000000	1023.000000	2046.000000
8.420000	-0.002671	-1.578303	0.754930	-2.701414	0.673910	-0.305729	0.000000	-10.000000	0.133333	-5.483333	86.833336	1023.000000	1023.000000	2046.000000
8.440000	-0.003150	-1.861492	0.660095	-2.803841	0.628364	-0.346110	0.000000	-10.000000	0.133333	-9.883333	22.000000	1023.000000	1023.000000	2046.000000
8.460000	-0.003189	-1.884502	0.634146	-2.904495	0.668822	-0.282975	0.000000	-10.000000	0.158333	-12.350000	22.000000	1023.000000	1023.000000	2046.000000
8.480000	-0.003329	-1.967340	0.595276	-2.926708	0.683971	-0.319879	0.000000	-10.000000	0.191667	-13.500000	22.000000	1023.000000	1023.000000	2046.000000
8.500000	-0.003251	-1.921266	0.613033	-2.960022	0.692678	-0.266955	0.000000	-10.000000	0.225000	-14.666667	18.500000	1023.000000	1023.000000	2046.000000
8.520000	-0.003224	-1.905645	0.576516	-2.980281	0.757984	-0.259863	0.000000	-10.000000	0.241667	-15.483334	10.666667	1023.000000	1023.000000	2046.000000
8.540000	-0.003001	-1.773864	0.601366	-2.884912	0.771882	-0.262199	0.000000	-10.000000	0.250000	-16.049999	1.000000	1023.000000	1023.000000	2046.000000
8.560000	-0.002854	-1.686843	0.641489	-2.866437	0.771450	-0.233345	0.000000	-10.000000	0.241667	-16.033333	-7.000000	1023.000000	1023.000000	2046.000000
8.580000	-0.002907	-1.717947	0.655212	-2.850304	0.722972	-0.245826	0.000000	-10.000000	0.225000	-15.516666	-12.500000	1023.000000	1023.000000	2046.000000
8.600000	-0.002923	-1.727682	0.690288	-2.815559	0.621365	-0.223776	0.000000	-10.000000	0.208333	-14.633333	-17.666666	1023.000000	1023.000000	2046.000000
8.620000	-0.003015	-1.781652	0.592130	-2.706185	0.619851	-0.287448	0.000000	-10.000000	0.200000	-14.316667	-22.666666	1023.000000	1023.000000	2046.000000
8.640000	-0.003077	-1.818267	0.559998	-2.637640	0.600110	-0.340736	0.000000	-10.000000	0.200000	-14.300000	-27.333334	1023.000000	1023.000000	2046.000000
8.660000	-0.003288	-1.943072	0.494466	-2.641141	0.525164	-0.321561	0.000000	-10.000000	0.208333	-14.483334	-32.166668	1023.000000	1023.000000	2046.000000
8.680000	-0.003245	-1.917881	0.463757	-2.556138	0.526501	-0.352001	0.000000	-10.000000	0.216667	-14.616667	-37.000000	1023.000000	1023.000000	2046.000000
8.700000	-0.003097	-1.830573	0.423201	-2.460738	0.532305	-0.325341	0.000000	-10.000000	0.225000	-14.366667	-42.000000	1023.000000	1023.000000	2046.000000
8.720000	-0.003167	-1.871529	0.398634	-2.371269	0.484552	-0.383447	0.000000	-10.000000	0.216667	-14.100000	-46.833332	1023.000000	1023.000000	2046.000000
8.740000	-0.003628	-2.144113	0.328454	-2.277559	0.317854	-0.512861	0.000000	-10.000000	0.216667	-13.966667	-51.500000	1023.000000	1023.000000	2046.000000
8.760000	-0.004219	-2.493602	0.241123	-2.311839	0.149031	-0.571917	0.000000	-10.000000	0.216667	-14.316667	-56.166668	1023.000000	1023.000000	2046.000000
8.780000	-0.004444	-2.626319	0.260915	-2.336842	0.052640	-0.603031	0.000000	-10.000000	0.225000	-14.966667	-60.833332	1023.000000	1023.000000	2046.000000
8.800000	-0.004697	-2.776039	0.196559	-2.236233	-0.030891	-0.705475	0.000000	-10.000000	0.233333	-15.600000	-65.833336	1023.000000	1023.000000	2046.000000
8.820000	-0.005209	-3.078767	-0.037429	-2.127540	-0.128463	-0.785335	0.000000	-10.000000	0.250000	-16.466667	-71.000000	1023.000000	1023.000000	2046.000000
8.840000	-0.006272	-3.706767	-0.166342	-2.231861	-0.401109	-0.907455	0.000000	-10.000000	0.275000	-17.416668	-76.666664	1023.000000	1023.000000	2046.000000
8.860000	-0.008400	-4.964555	-0.327526	-2.484559	-0.856083	-1.296388	0.000000	-10.000000	0.308333	-18.550001	-82.500000	1023.000000	1023.000000	2046.000000
8.880000	-0.011044	-6.526708	-0.489665	-2.826108	-1.431543	-1.779392	0.000000	-10.000000	0.333333	-19.083334	-88.666664	1023.000000	1023.000000	2046.000000
8.900000	-0.013751	-8.126997	-0.809912	-2.995977	-1.996963	-2.324145	0.000000	-10.000000	0.350000	-19.316668	-95.000000	1023.000000	1023.000000	2046.000000
8.920000	-0.015907	-9.400905	-1.060543	-3.055094	-2.587733	-2.697534	0.000000	-10.000000	0.316667	-19.200001	-101.333336	1023.000000	1023.000000	2046.000000
8.940000	-0.017165	-10.144790	-1.248106	-3.020897	-2.979904	-2.895883	0.000000	-10.000000	0.316667	-19.200001	-107.833336	1023.000000	1023.000000	2046.000000
8.960000	-0.017737	-10.482698	-1.451562	-2.915621	-3.133530	-2.981986	0.000000	-10.000000	0.316667	-19.066668	-114.166664	1023.000000	1023.000000	2046.000000
8.980000	-0.018140	-10.720874	-1.637458	-2.751074	-3.294633	-3.037709	0.000000	-10.000000	0.350000	-18.983334	-120.500000	1023.000000	1023.000000	2046.000000
9.000000	-0.018632	-11.011273	-1.892762	-2.600877	-3.389391	-3.128243	0.000000	-10.000000	0.350000	-19.000000	-126.833336	1023.000000	1023.000000	2046.000000
9.020000	-0.019258	-11.381431	-2.099597	-2.488063	-3.611774	-3.181997	0.000000	-10.000000	0.350000	-19.433334	-133.166672	1023.000000	1023.000000	2046.000000
9.040000	-0.019836	-11.723236	-2.247840	-2.418242	-3.792665	-3.264489	0.000000	-10.000000	0.358333	-19.883333	-139.833328	1023.000000	1023.000000	2046.000000
9.060000	-0.020455	-12.088774	-2.358217	-2.435717	-3.976368	-3.318471	0.000000	-10.000000	0.358333	-20.383333	-146.333328	1023.000000	1023.000000	2046.000000
9.080000	-0.021037	-12.432821	-2.472712	-2.345726	-4.156600	-3.457783	0.000000	-10.000000	0.358333	-20.633333	-153.166672	1023.000000	1023.000000	2046.000000
9.100000	-0.021454	-12.679086	-2.523831	-2.307442	-4.317194	-3.530618	0.000000	-10.000000	0.350000	-20.800001	-160.000000	1023.000000	1023.000000	2046.000000
9.120000	-0.021796	-12.881687	-2.543476	-2.260268	-4.465119	-3.612825	0.000000	-10.000000	0.366667	-20.716667	-167.000000	1023.000000	1023.000000	2046.000000
9.140000	-0.022078	-13.048366	-2.547172	-2.261195	-4.612443	-3.627555	0.000000	-10.000000	0.383333	-20.666668	-174.000000	1023.000000	1023.000000	2046.000000
9.160000	-0.022454	-13.270398	-2.543693	-2.314712	-4.746610	-3.665383	0.000000	-10.000000	0.400000	-20.766666	-181.000000	1023.000000	1023.000000	2046.000000
9.180000	-0.022716	-13.425127	-2.511325	-2.382244	-4.829920	-3.701639	0.000000	-10.000000	0.391667	-21.050001	-188.000000	1023.000000	1023.000000	2046.000000
9.200000	-0.023170	-13.693501	-2.551091	-2.474755	-4.901705	-3.765950	0.000000	-10.000000	0.383333	-21.383333	-195.000000	1023.000000	1023.000000	2046.000000
9.220000	-0.024085	-14.234198	-2.648358	-2.556625	-5.109842	-3.919373	0.000000	-10.000000	0.383333	-21.616667	-202.000000	1023.000000	1023.000000	2046.000000
9.240000	-0.025580	-15.117935	-2.812252	-2.689578	-5.388063	-4.228043	0.000000	-10.000000	0.383333	-21.650000	-209.166672	1023.000000	1023.000000	2046.000000
9.260000	-0.027035	-15.977798	-2.959881	-2.887326	-5.689976	-4.440615	0.000000	-10.000000	0.391667	-21.416666	-216.333328	1023.000000	1023.000000	2046.000000
9.280000	-0.028499	-16.842995	-3.075720	-3.088614	-5.947796	-4.730865	0.000000	-10.000000	0.441667	-22.166666	-223.666672	1023.000000	1023.000000	2046.000000
9.300000	-0.030045	-17.756750	-3.123689	-3.327075	-6.307887	-4.998099	0.000000	-10.000000	0.525000	-24.400000	-231.166672	1023.000000	1023.000000	2046.000000
9.320000	-0.031928	-18.869698	-3.279107	-3.507421	-6.692764	-5.390405	0.000000	-10.000000	0.625000	-27.016666	-239.333328	1023.000000	1023.000000	2046.000000
9.340000	-0.033708	-19.921188	-3.457544	-3.638690	-7.115677	-5.709277	0.000000	-10.000000	0.691667	-29.066668	-248.166672	1023.000000	1023.000000	2046.000000
9.360000	-0.035450	-20.951134	-3.683959	-3.773670	-7.452494	-6.041012	0.000000	-10.000000	0.758333	-30.166666	-257.666656	1023.000000	1023.000000	2046.000000
9.380000	-0.036982	-21.856310	-3.823796	-3.852409	-7.861798	-6.318306	0.000000	-10.000000	0.800000	-31.383333	-267.833344	1023.000000	1023.000000	2046.000000
9.400000	-0.038468	-22.734535	-4.061884	-3.961545	-8.149117	-6.561989	0.000000	-10.000000	0.833333	-32.416668	-278.333344	1023.000000	1023.000000	2046.000000
9.420000	-0.039841	-23.545998	-4.225935	-3.982409	-8.490831	-6.846823	0.000000	-10.000000	0.841667	-33.116669	-289.166656	1023.000000	1023.000000	2046.000000
9.440000	-0.041135	-24.310720	-4.409572	-4.087265	-8.745272	-7.068613	0.000000	-10.000000	0.883333	-33.783333	-300.166656	1023.000000	1023.000000	2046.000000
9.460000	-0.042085	-24.872286	-4.465946	-4.126090	-9.022881	-7.257370	0.000000	-10.000000	0.916667	-34.250000	-311.500000	1023.000000	1023.000000	2046.000000
9.480000	-0.042769	-25.276293	-4.618906	-4.081855	-9.178774	-7.396757	0.000000	-10.000000	0.950000	-34.616669	-323.000000	1023.000000	1023.000000	2046.000000
9.500000	-0.043628	-25.784351	-4.808750	-4.064096	-9.350871	-7.560634	0.000000	-10.000000	0.950000	-34.683334	-334.500000	1023.000000	1023.000000	2046.000000
9.520000	-0.044527	-26.315739	-4.953249	-4.085573	-9.569514	-7.707404	0.000000	-10.000000	0.941667	-34.616669	-346.166656	1023.000000	1023.000000	2046.000000
9.540000	-0.045526	-26.905579	-5.122138	-4.047499	-9.808838	-7.927104	0.000000	-10.000000	0.925000	-34.483334	-357.666656	1023.000000	1023.000000	2046.000000
9.560000	-0.046084	-27.235624	-5.263738	-4.000770	-9.948215	-8.022901	0.000000	-10.000000	0.908333	-34.150002	-369.166656	1023.000000	1023.000000	2046.000000
9.580000	-0.046770	-27.640800	-5.436122	-3.972506	-10.084443	-8.147730	0.000000	-10.000000	0.875000	-33.366669	-380.500000	1023.000000	1023.000000	2046.000000
9.600000	-0.047479	-28.059862	-5.510781	-3.927270	-10.357802	-8.264008	0.000000	-10.000000	0.841667	-32.416668	-391.666656	1023.000000	1023.000000	2046.000000
9.620000	-0.048362	-28.582230	-5.712058	-3.918584	-10.536789	-8.414799	0.000000	-10.000000	0.783333	-31.250000	-402.666656	1023.000000	1023.000000	2046.000000
9.640000	-0.049027	-28.975052	-5.919211	-3.890274	-10.665830	-8.499738	0.000000	-10.000000	0.733333	-30.233334	-413.166656	1023.000000	1023.000000	2046.000000
9.660000	-0.049510	-29.260370	-6.048505	-3.907282	-10.757936	-8.546649	0.000000	-10.000000	0.691667	-29.566668	-423.166656	1023.000000	1023.000000	2046.000000
9.680000	-0.050150	-29.638418	-6.143397	-3.842292	-10.972631	-8.680097	0.000000	-10.000000	0.675000	-28.950001	-432.833344	1023.000000	1023.000000	2046.000000
9.700000	-0.050648	-29.933182	-6.230105	-3.798801	-11.093806	-8.810469	0.000000	-10.000000	0.666667	-28.566668	-442.500000	1023.000000	1023.000000	2046.000000
9.720000	-0.051129	-30.217178	-6.357920	-3.748764	-11.206708	-8.903786	0.000000	-10.000000	0.633333	-27.783333	-452.166656	1023.000000	1023.000000	2046.000000
9.740000	-0.051530	-30.454279	-6.464660	-3.780725	-11.262081	-8.946814	0.000000	-10.000000	0.583333	-26.933334	-461.500000	1023.000000	1023.000000	2046.000000
9.760000	-0.051821	-30.626215	-6.507362	-3.773751	-11.339336	-9.005765	0.000000	-10.000000	0.533333	-25.833334	-470.333344	1023.000000	1023.000000	2046.000000
9.780000	-0.052173	-30.834202	-6.564878	-3.729835	-11.447873	-9.091616	0.000000	-10.000000	0.508333	-25.016668	-478.833344	1023.000000	1023.000000	2046.000000
9.800000	-0.052477	-31.013741	-6.653155	-3.753980	-11.464515	-9.142092	0.000000	-10.000000	0.458333	-23.733334	-489.666656	1023.000000	1023.000000	2046.000000
9.820000	-0.052834	-31.224646	-6.764259	-3.746358	-11.493549	-9.220479	0.000000	-10.000000	0.400000	-21.966667	-500.166656	1023.000000	1023.000000	2046.000000
9.840000	-0.052675	-31.130901	-6.765666	-3.751886	-11.450141	-9.163208	0.000000	-10.000000	0.341667	-20.250000	-508.000000	1023.000000	1023.000000	2046.000000
9.860000	-0.052504	-31.030123	-6.758783	-3.827918	-11.420822	-9.022601	0.000000	-10.000000	0.283333	-18.383333	-512.500000	1023.000000	1023.000000	2046.000000
9.880000	-0.052702	-31.147041	-6.814070	-3.807621	-11.487897	-9.037453	0.000000	-10.000000	0.200000	-15.666667	-516.500000	1023.000000	1023.000000	2046.000000
9.900000	-0.052739	-31.168762	-6.853853	-3.806031	-11.440016	-9.068862	0.000000	-10.000000	0.083333	-10.550000	-521.666687	1023.000000	1023.000000	2046.000000
9.920000	-0.052483	-31.017590	-6.826322	-3.824591	-11.405259	-8.961418	0.000000	-10.000000	-0.008333	-3.183333	-525.166687	1023.000000	1023.000000	2046.000000
9.940000	-0.051939	-30.696089	-6.838121	-3.859174	-11.152073	-8.846721	0.000000	-10.000000	-0.116667	4.500000	-526.666687	1023.000000	1023.000000	2046.000000
9.960000	-0.051007	-30.145170	-6.738254	-3.894602	-10.917170	-8.595144	0.000000	-10.000000	-0.216667	12.350000	-527.000000	1023.000000	1023.000000	2046.000000
9.980000	-0.050090	-29.603081	-6.770871	-3.828779	-10.566828	-8.436603	0.000000	-10.000000	-0.300000	17.616667	-527.000000	1023.000000	1023.000000	2046.000000
10.000000	-0.049337	-29.157932	-6.767927	-3.838080	-10.293044	-8.258883	0.000000	-10.000000	-0.325000	21.116667	-527.000000	1023.000000	1023.000000	2046.000000
10.020000	-0.048800	-28.841047	-6.675383	-4.072045	-10.041858	-8.051763	0.000000	-10.000000	-0.341667	22.350000	-343.000000	1023.000000	1023.000000	2046.000000
10.040000	-0.048863	-28.877806	-6.704600	-4.304992	-9.889627	-7.978586	0.000000	-10.000000	-0.508333	25.900002	-154.500000	1023.000000	1023.000000	2046.000000
10.060000	-0.048994	-28.955328	-6.740712	-4.496212	-9.767427	-7.950977	0.000000	-10.000000	-0.675000	29.200001	34.000000	1023.000000	1023.000000	2046.000000
10.080000	-0.049483	-29.244404	-6.875250	-4.603370	-9.821719	-7.944066	0.000000	-10.000000	-0.833333	33.183334	41.833332	1023.000000	1023.000000	2046.000000
10.100000	-0.049592	-29.308784	-6.966197	-4.639698	-9.852594	-7.850296	0.000000	-10.000000	-0.833333	34.299999	49.000000	1023.000000	1023.000000	2046.000000
10.120000	-0.048503	-28.665319	-6.947871	-4.559664	-9.617707	-7.540078	0.000000	-10.000000	-0.850000	35.516666	60.166668	1023.000000	1023.000000	2046.000000
10.140000	-0.046952	-27.748775	-6.879949	-4.360330	-9.267447	-7.241050	0.000000	-10.000000	-0.866667	35.850002	71.833336	1023.000000	1023.000000	2046.000000
10.160000	-0.045327	-26.788292	-6.834022	-4.196330	-8.875708	-6.882234	0.000000	-10.000000	-0.883333	36.333336	83.833336	1023.000000	1023.000000	2046.000000
10.180000	-0.043867	-25.925449	-6.832401	-4.056799	-8.517358	-6.518892	0.000000	-10.000000	-0.900000	36.900002	95.833336	1023.000000	1023.000000	2046.000000
10.200000	-0.042468	-25.098404	-6.729553	-3.908358	-8.203432	-6.257061	0.000000	-10.000000	-0.925000	37.700001	108.000000	1023.000000	1023.000000	2046.000000
10.220000	-0.040921	-24.184231	-6.615620	-3.833073	-7.812996	-5.922540	0.000000	-10.000000	-0.983333	38.299999	120.333336	1023.000000	1023.000000	2046.000000
10.240000	-0.039410	-23.291214	-6.424554	-3.886905	-7.470470	-5.509284	0.000000	-10.000000	-1.041667	39.349998	133.000000	1023.000000	1023.000000	2046.000000
10.260000	-0.038000	-22.458191	-6.266892	-3.779610	-7.134200	-5.277487	0.000000	-10.000000	-1.125000	40.349998	146.000000	1023.000000	1023.000000	2046.000000
10.280000	-0.036354	-21.485271	-6.074493	-3.689712	-6.732268	-4.988797	0.000000	-10.000000	-1.183333	42.066666	159.166672	1023.000000	1023.000000	2046.000000
10.300000	-0.034547	-20.417063	-5.833991	-3.601695	-6.346004	-4.635374	0.000000	-10.000000	-1.233333	43.150002	172.833328	1023.000000	1023.000000	2046.000000
10.320000	-0.032527	-19.223295	-5.489895	-3.586987	-5.946843	-4.199570	0.000000	-10.000000	-1.250000	44.216667	187.000000	1023.000000	1023.000000	2046.000000
10.340000	-0.030525	-18.040257	-5.150724	-3.669629	-5.414973	-3.804931	0.000000	-10.000000	-1.250000	44.433334	201.666672	1023.000000	1023.000000	2046.000000
10.360000	-0.028491	-16.838192	-4.877061	-3.700044	-4.827334	-3.433753	0.000000	-10.000000	-1.225000	44.133335	216.500000	1023.000000	1023.000000	2046.000000
10.380000	-0.026525	-15.676295	-4.540466	-3.696320	-4.323302	-3.116207	0.000000	-10.000000	-1.200000	43.633335	231.333328	1023.000000	1023.000000	2046.000000
10.400000	-0.025017	-14.784760	-4.264015	-3.794734	-3.895023	-2.830989	0.000000	-10.000000	-1.175000	42.933334	246.000000	1023.000000	1023.000000	2046.000000
10.420000	-0.023659	-13.982441	-3.987078	-3.875781	-3.518206	-2.601377	0.000000	-10.000000	-1.141667	42.450001	260.333344	1023.000000	1023.000000	2046.000000
10.440000	-0.022506	-13.301216	-3.704486	-4.026907	-3.152559	-2.417264	0.000000	-10.000000	-1.075000	41.483334	274.500000	1023.000000	1023.000000	2046.000000
10.460000	-0.021473	-12.690795	-3.376230	-4.273217	-2.813460	-2.227887	0.000000	-10.000000	-1.016667	40.316669	288.500000	1023.000000	1023.000000	2046.000000
10.480000	-0.020574	-12.159300	-3.143912	-4.472888	-2.513220	-2.029279	0.000000	-10.000000	-1.000000	39.900002	302.166656	1023.000000	1023.000000	2046.000000
10.500000	-0.019685	-11.633726	-2.882910	-4.564904	-2.320073	-1.865839	0.000000	-10.000000	-1.025000	39.850002	315.666656	1023.000000	1023.000000	2046.000000
10.520000	-0.018788	-11.103939	-2.654448	-4.607404	-2.099009	-1.743077	0.000000	-10.000000	-1.066667	40.533333	329.000000	1023.000000	1023.000000	2046.000000
10.540000	-0.017449	-10.312385	-2.417304	-4.633019	-1.743756	-1.518305	0.000000	-10.000000	-1.091667	40.583332	342.333344	1023.000000	1023.000000	2046.000000
10.560000	-0.016160	-9.550328	-2.161861	-4.721834	-1.427524	-1.239110	0.000000	-10.000000	-1.100000	40.933334	355.833344	1023.000000	1023.000000	2046.000000
10.580000	-0.014460	-8.546025	-1.898456	-4.704048	-1.013869	-0.929653	0.000000	-10.000000	-1.091667	40.916668	369.500000	1023.000000	1023.000000	2046.000000
10.600000	-0.012790	-7.558619	-1.650211	-4.599222	-0.630331	-0.678855	0.000000	-10.000000	-1.066667	41.000000	383.166656	1023.000000	1023.000000	2046.000000
10.620000	-0.010722	-6.336682	-1.398953	-4.496464	-0.136139	-0.305125	0.000000	-10.000000	-1.050000	40.650002	396.833344	1023.000000	1023.000000	2046.000000
10.640000	-0.008716	-5.151362	-1.068772	-4.422114	0.255602	0.083922	0.000000	-10.000000	-1.041667	40.383335	410.333344	1023.000000	1023.000000	2046.000000
10.660000	-0.006676	-3.945388	-0.799639	-4.252845	0.691238	0.415858	0.000000	-10.000000	-1.050000	40.333336	424.000000	1023.000000	1023.000000	2046.000000
10.680000	-0.004572	-2.702283	-0.501515	-4.145329	1.133886	0.810675	0.000000	-10.000000	-1.050000	40.416668	437.500000	1023.000000	1023.000000	2046.000000
10.700000	-0.002223	-1.313676	-0.138960	-3.962025	1.597093	1.190216	0.000000	-10.000000	-1.041667	40.283333	451.000000	1023.000000	1023.000000	2046.000000
10.720000	0.000084	0.049512	0.173914	-3.813839	2.089665	1.599772	0.000000	-10.000000	-1.050000	40.183334	464.500000	1023.000000	1023.000000	2046.000000
10.740000	0.002166	1.280377	0.486915	-3.618825	2.534384	1.877903	0.000000	-10.000000	-1.050000	40.166668	478.000000	1023.000000	1023.000000	2046.000000
10.760000	0.004142	2.447632	0.771495	-3.483088	2.910833	2.248391	0.000000	-10.000000	-1.041667	40.083332	491.333344	1023.000000	1023.000000	2046.000000
10.780000	0.006537	3.863408	1.080238	-3.324573	3.404008	2.703736	0.000000	-10.000000	-1.016667	39.783333	504.666656	1023.000000	1023.000000	2046.000000
10.800000	0.008634	5.102964	1.346967	-3.166078	3.867159	3.054916	0.000000	-10.000000	-0.983333	39.383335	517.833313	1023.000000	1023.000000	2046.000000
10.820000	0.010743	6.349196	1.641957	-3.027717	4.306943	3.428014	0.000000	-10.000000	-0.966667	39.133335	531.166687	1023.000000	1023.000000	2046.000000
10.840000	0.012491	7.382148	1.879164	-2.847610	4.696083	3.654511	0.000000	-10.000000	-0.933333	38.716667	544.333313	1023.000000	1023.000000	2046.000000
10.860000	0.014423	8.524093	2.064960	-2.745889	5.178863	4.026158	0.000000	-10.000000	-0.916667	38.033333	557.333313	1023.000000	1023.000000	2046.000000
10.880000	0.016131	9.533646	2.357749	-2.543914	5.497227	4.222584	0.000000	-10.000000	-0.883333	37.416668	570.166687	1023.000000	1023.000000	2046.000000
10.900000	0.017933	10.598637	2.597976	-2.477559	5.877024	4.601195	0.000000	-10.000000	-0.841667	36.833336	582.666687	1023.000000	1023.000000	2046.000000
10.920000	0.019649	11.612268	2.847284	-2.355214	6.259348	4.860851	0.000000	-10.000000	-0.783333	35.883335	595.000000	1023.000000	1023.000000	2046.000000
10.940000	0.021280	12.576239	3.093516	-2.214217	6.591383	5.105557	0.000000	-10.000000	-0.708333	34.700001	607.000000	1023.000000	1023.000000	2046.000000
10.960000	0.022865	13.513258	3.309634	-2.114358	6.946270	5.371713	0.000000	-10.000000	-0.633333	32.966667	618.833313	1023.000000	1023.000000	2046.000000
10.980000	0.024224	14.316234	3.537596	-1.995443	7.233762	5.540318	0.000000	-10.000000	-0.541667	31.400002	630.333313	1023.000000	1023.000000	2046.000000
11.000000	0.025316	14.961723	3.732877	-1.888395	7.432594	5.684646	0.000000	-10.000000	-0.450000	29.250000	641.166687	1023.000000	1023.000000	2046.000000
11.020000	0.026210	15.490026	3.900213	-1.846109	7.576614	5.859307	0.000000	-10.000000	-0.358333	27.050001	651.333313	1023.000000	1023.000000	2046.000000
11.040000	0.026621	15.733181	3.976610	-1.684692	7.558680	5.882584	0.000000	-10.000000	-0.266667	24.500000	660.500000	1023.000000	1023.000000	2046.000000
11.060000	0.026201	15.484548	3.976325	-1.724613	7.403283	5.829553	0.000000	-10.000000	-0.208333	22.066668	669.000000	1023.000000	1023.000000	2046.000000
11.080000	0.025579	15.117006	3.996093	-1.620596	7.200724	5.540786	0.000000	-10.000000	-0.125000	19.216667	676.833313	1023.000000	1023.000000	2046.000000
11.100000	0.025251	14.923586	4.002627	-1.652761	7.130929	5.442791	0.000000	-10.000000	-0.058333	15.616667	683.833313	1023.000000	1023.000000	2046.000000
11.120000	0.025047	14.802565	4.003423	-1.643933	7.071414	5.371662	0.000000	-10.000000	0.025000	9.866667	689.833313	1023.000000	1023.000000	2046.000000
11.140000	0.025254	14.925368	4.078569	-1.509046	7.020128	5.335716	0.000000	-10.000000	0.066667	3.116667	694.000000	1023.000000	1023.000000	2046.000000
11.160000	0.025665	15.167838	4.084927	-1.327569	6.984793	5.425688	0.000000	-10.000000	0.100000	-3.166667	696.333313	1023.000000	1023.000000	2046.000000
11.180000	0.025028	14.791615	3.806999	-1.144079	6.875850	5.252844	0.000000	-10.000000	0.150000	-8.600000	697.000000	1023.000000	1023.000000	2046.000000
11.200000	0.023337	13.792396	3.616151	-1.375978	6.573929	4.978292	0.000000	-10.000000	0.208333	-12.716667	697.000000	1023.000000	1023.000000	2046.000000
11.220000	0.020348	12.025901	3.346389	-1.649199	5.972025	4.356686	0.000000	-10.000000	0.250000	-15.916668	697.000000	1023.000000	1023.000000	2046.000000
11.240000	0.016747	9.897388	2.965358	-1.868421	5.215967	3.584484	0.000000	-10.000000	0.258333	-17.200001	693.333313	1023.000000	1023.000000	2046.000000
11.260000	0.013832	8.174570	2.598904	-2.026055	4.536408	3.065313	0.000000	-10.000000	0.266667	-17.900000	684.666687	1023.000000	1023.000000	2046.000000
11.280000	0.012084	7.141941	2.307358	-2.021597	4.071918	2.784262	0.000000	-10.000000	0.300000	-18.816668	673.833313	1023.000000	1023.000000	2046.000000
11.300000	0.011254	6.650892	2.087898	-1.923566	3.878706	2.607854	0.000000	-10.000000	0.350000	-19.866667	664.500000	1023.000000	1023.000000	2046.000000
11.320000	0.010719	6.334996	1.944255	-1.834411	3.735076	2.490076	0.000000	-10.000000	0.383333	-21.016666	657.833313	1023.000000	1023.000000	2046.000000
11.340000	0.010007	5.914339	1.761117	-1.700319	3.529541	2.324000	0.000000	-10.000000	0.416667	-22.049999	651.000000	1023.000000	1023.000000	2046.000000
11.360000	0.009164	5.415767	1.524732	-1.515605	3.311361	2.095279	0.000000	-10.000000	0.450000	-23.183334	643.666687	1023.000000	1023.000000	2046.000000
11.380000	0.008394	4.960913	1.341405	-1.414286	3.092774	1.941019	0.000000	-10.000000	0.508333	-24.400000	636.000000	1023.000000	1023.000000	2046.000000
11.400000	0.007626	4.507072	1.194408	-1.356289	2.846765	1.822189	0.000000	-10.000000	0.550000	-25.566668	627.666687	1023.000000	1023.000000	2046.000000
11.420000	0.006720	3.971647	1.101500	-1.336995	2.569201	1.637941	0.000000	-10.000000	0.600000	-26.833334	619.166687	1023.000000	1023.000000	2046.000000
11.440000	0.005741	3.392713	0.968740	-1.301523	2.341195	1.384301	0.000000	-10.000000	0.641667	-27.883333	610.166687	1023.000000	1023.000000	2046.000000
11.460000	0.004917	2.905894	0.887910	-1.280172	2.077783	1.220374	0.000000	-10.000000	0.683333	-28.866667	601.000000	1023.000000	1023.000000	2046.000000
11.480000	0.004187	2.474676	0.847876	-1.202172	1.820295	1.008676	0.000000	-10.000000	0.716667	-29.483334	591.333313	1023.000000	1023.000000	2046.000000
11.500000	0.003649	2.156563	0.835157	-1.249649	1.674100	0.896954	0.000000	-10.000000	0.750000	-30.216667	581.500000	1023.000000	1023.000000	2046.000000
11.520000	0.002992	1.768167	0.822919	-1.268785	1.538873	0.675159	0.000000	-10.000000	0.800000	-30.966667	571.333313	1023.000000	1023.000000	2046.000000
11.540000	0.002242	1.325314	0.734693	-1.332909	1.359970	0.563559	0.000000	-10.000000	0.833333	-32.083332	561.000000	1023.000000	1023.000000	2046.000000
11.560000	0.001376	0.813156	0.618219	-1.390727	1.230522	0.355143	0.000000	-10.000000	0.883333	-32.916668	550.333313	1023.000000	1023.000000	2046.000000
11.580000	0.000017	0.010107	0.498226	-1.458872	0.943140	0.027613	0.000000	-10.000000	0.916667	-33.633335	539.333313	1023.000000	1023.000000	2046.000000
11.600000	-0.001541	-0.910922	0.388679	-1.657418	0.620933	-0.263117	0.000000	-10.000000	0.958333	-34.266666	528.166687	1023.000000	1023.000000	2046.000000
11.620000	-0.003139	-1.855380	0.295818	-1.916763	0.306500	-0.540935	0.000000	-10.000000	0.975000	-34.950001	516.666687	1023.000000	1023.000000	2046.000000
11.640000	-0.004821	-2.849458	0.227189	-2.150510	-0.045811	-0.880327	0.000000	-10.000000	1.016667	-35.683334	505.000000	1023.000000	1023.000000	2046.000000
11.660000	-0.006592	-3.895797	0.109240	-2.400431	-0.391574	-1.213033	0.000000	-10.000000	1.058333	-36.049999	493.000000	1023.000000	1023.000000	2046.000000
11.680000	-0.008345	-4.932005	-0.044497	-2.569837	-0.731342	-1.586329	0.000000	-10.000000	1.091667	-36.416668	481.000000	1023.000000	1023.000000	2046.000000
11.700000	-0.010267	-6.067914	-0.224360	-2.700083	-1.171609	-1.971861	0.000000	-10.000000	1.100000	-36.400002	469.000000	1023.000000	1023.000000	2046.000000
11.720000	-0.011931	-7.051276	-0.399940	-2.896267	-1.571814	-2.183254	0.000000	-10.000000	1.116667	-36.733334	457.000000	1023.000000	1023.000000	2046.000000
11.740000	-0.013408	-7.924383	-0.562241	-2.970467	-1.922499	-2.469176	0.000000	-10.000000	1.133333	-36.933334	444.666656	1023.000000	1023.000000	2046.000000
11.760000	-0.014918	-8.816598	-0.780404	-3.071182	-2.248688	-2.716324	0.000000	-10.000000	1.166667	-37.316666	432.333344	1023.000000	1023.000000	2046.000000
11.780000	-0.016336	-9.654371	-0.918180	-3.172883	-2.630424	-2.932884	0.000000	-10.000000	1.191667	-37.650002	419.666656	1023.000000	1023.000000	2046.000000
11.800000	-0.017633	-10.421316	-1.064607	-3.272276	-2.949930	-3.134503	0.000000	-10.000000	1.241667	-38.299999	407.166656	1023.000000	1023.000000	2046.000000
11.820000	-0.018891	-11.164629	-1.162348	-3.329466	-3.354495	-3.318320	0.000000	-10.000000	1.266667	-39.049999	394.333344	1023.000000	1023.000000	2046.000000
11.840000	-0.019780	-11.690077	-1.230703	-3.370406	-3.651768	-3.437201	0.000000	-10.000000	1.275000	-39.450001	381.333344	1023.000000	1023.000000	2046.000000
11.860000	-0.020836	-12.313862	-1.364283	-3.357668	-3.950124	-3.641787	0.000000	-10.000000	1.266667	-39.849998	368.166656	1023.000000	1023.000000	2046.000000
11.880000	-0.022010	-13.007755	-1.515584	-3.342168	-4.285181	-3.864823	0.000000	-10.000000	1.241667	-40.000000	354.833344	1023.000000	1023.000000	2046.000000
11.900000	-0.023141	-13.676599	-1.726526	-3.358864	-4.586095	-4.005115	0.000000	-10.000000	1.233333	-40.266666	341.500000	1023.000000	1023.000000	2046.000000
11.920000	-0.024223	-14.315652	-1.900082	-3.324586	-4.920357	-4.170628	0.000000	-10.000000	1.208333	-40.066666	328.000000	1023.000000	1023.000000	2046.000000
11.940000	-0.025190	-14.887211	-2.110646	-3.283232	-5.178962	-4.314371	0.000000	-10.000000	1.200000	-39.650002	314.666656	1023.000000	1023.000000	2046.000000
11.960000	-0.026217	-15.494197	-2.303314	-3.266263	-5.459970	-4.464649	0.000000	-10.000000	1.175000	-39.000000	301.500000	1023.000000	1023.000000	2046.000000
11.980000	-0.027335	-16.155010	-2.534631	-3.263282	-5.724147	-4.632949	0.000000	-10.000000	1.141667	-38.000000	288.666656	1023.000000	1023.000000	2046.000000
12.000000	-0.028489	-16.837109	-2.749582	-3.285181	-5.998201	-4.804145	0.000000	-10.000000	1.108333	-37.400002	275.833344	1023.000000	1023.000000	2046.000000
12.020000	-0.029488	-17.427589	-2.927108	-3.245573	-6.286011	-4.968898	0.000000	-10.000000	1.075000	-36.683334	263.333344	1023.000000	1023.000000	2046.000000
12.040000	-0.030351	-17.937162	-3.078494	-3.216460	-6.541910	-5.100300	0.000000	-10.000000	1.041667	-36.116669	251.000000	1023.000000	1023.000000	2046.000000
12.060000	-0.031495	-18.613619	-3.295048	-3.235606	-6.818448	-5.264517	0.000000	-10.000000	1.008333	-35.533333	239.000000	1023.000000	1023.000000	2046.000000
12.080000	-0.032497	-19.205664	-3.498226	-3.234486	-7.045481	-5.427471	0.000000	-10.000000	0.983333	-34.916668	227.166672	1023.000000	1023.000000	2046.000000
12.100000	-0.033398	-19.738150	-3.693649	-3.230209	-7.258224	-5.556067	0.000000	-10.000000	0.966667	-34.683334	215.500000	1023.000000	1023.000000	2046.000000
12.120000	-0.034265	-20.250364	-3.814873	-3.210912	-7.522931	-5.701650	0.000000	-10.000000	0.950000	-34.299999	204.000000	1023.000000	1023.000000	2046.000000
12.140000	-0.035559	-21.015484	-3.978643	-3.027626	-7.910322	-6.098894	0.000000	-10.000000	0.933333	-34.116665	192.500000	1023.000000	1023.000000	2046.000000
12.160000	-0.035895	-21.213713	-4.090014	-3.223871	-7.920445	-5.979383	0.000000	-10.000000	0.916667	-33.816666	181.166672	1023.000000	1023.000000	2046.000000
12.180000	-0.036954	-21.839703	-4.296968	-3.176131	-8.161837	-6.204768	0.000000	-10.000000	0.883333	-33.216667	169.833328	1023.000000	1023.000000	2046.000000
12.200000	-0.037538	-22.185169	-4.380212	-3.160783	-8.423223	-6.220952	0.000000	-10.000000	0.833333	-32.383335	158.666672	1023.000000	1023.000000	2046.000000
12.220000	-0.038500	-22.753332	-4.591929	-3.135986	-8.625900	-6.399517	0.000000	-10.000000	0.791667	-31.366667	147.833328	1023.000000	1023.000000	2046.000000
12.240000	-0.039602	-23.404869	-4.731293	-3.086413	-8.960504	-6.626659	0.000000	-10.000000	0.741667	-30.450001	137.500000	1023.000000	1023.000000	2046.000000
12.260000	-0.040684	-24.044052	-4.871484	-3.090199	-9.236423	-6.845946	0.000000	-10.000000	0.708333	-29.733334	127.500000	1023.000000	1023.000000	2046.000000
12.280000	-0.041399	-24.466824	-4.967840	-3.130098	-9.386476	-6.982411	0.000000	-10.000000	0.666667	-29.016666	117.500000	1023.000000	1023.000000	2046.000000
12.300000	-0.041842	-24.728603	-5.122260	-3.047658	-9.482696	-7.075989	0.000000	-10.000000	0.658333	-28.616667	107.666664	1023.000000	1023.000000	2046.000000
12.320000	-0.042457	-25.092037	-5.335009	-2.985819	-9.590902	-7.180308	0.000000	-10.000000	0.650000	-28.016666	98.000000	1023.000000	1023.000000	2046.000000
12.340000	-0.043437	-25.671238	-5.474546	-3.094495	-9.698240	-7.403956	0.000000	-10.000000	0.608333	-27.433334	88.666664	1023.000000	1023.000000	2046.000000
12.360000	-0.045096	-26.651552	-5.531535	-3.433862	-10.036722	-7.649432	0.000000	-10.000000	0.550000	-26.166666	79.666664	1023.000000	1023.000000	2046.000000
12.380000	-0.047162	-27.872931	-5.714891	-3.699701	-10.403085	-8.055254	0.000000	-10.000000	0.450000	-24.333334	71.000000	1023.000000	1023.000000	2046.000000
12.400000	-0.049383	-29.185074	-6.052566	-3.811254	-10.870631	-8.450624	0.000000	-10.000000	0.383333	-21.916666	62.833332	1023.000000	1023.000000	2046.000000
12.420000	-0.051237	-30.281324	-6.389264	-3.836288	-11.306230	-8.749541	0.000000	-10.000000	0.325000	-19.733334	55.333332	1023.000000	1023.000000	2046.000000
12.440000	-0.052019	-30.743275	-6.582448	-3.726352	-11.578963	-8.855512	0.000000	-10.000000	0.308333	-18.400000	48.666668	1023.000000	1023.000000	2046.000000
12.460000	-0.052150	-30.820591	-6.714485	-3.525894	-11.720688	-8.859525	0.000000	-10.000000	0.300000	-17.966667	42.500000	1023.000000	1023.000000	2046.000000
12.480000	-0.052096	-30.788855	-6.909671	-3.296135	-11.744531	-8.838519	0.000000	-10.000000	0.300000	-18.100000	36.500000	1023.000000	1023.000000	2046.000000
12.500000	-0.052143	-30.816456	-7.134567	-3.110483	-11.799579	-8.771827	0.000000	-10.000000	0.283333	-18.116667	30.500000	1023.000000	1023.000000	2046.000000
12.520000	-0.052340	-30.932814	-7.310274	-2.946991	-11.877652	-8.797896	0.000000	-10.000000	0.266667	-18.000000	24.500000	1023.000000	1023.000000	2046.000000
12.540000	-0.052780	-31.192852	-7.488282	-2.825575	-12.008967	-8.870028	0.000000	-10.000000	0.250000	-17.683332	18.500000	1023.000000	1023.000000	2046.000000
12.560000	-0.052948	-31.292305	-7.572195	-2.812200	-12.057302	-8.850607	0.000000	-10.000000	0.241667	-17.133333	12.500000	1023.000000	1023.000000	2046.000000
12.580000	-0.053120	-31.393795	-7.573472	-2.830442	-12.131517	-8.858363	0.000000	-10.000000	0.225000	-16.283333	6.833333	1023.000000	1023.000000	2046.000000
12.600000	-0.053322	-31.513023	-7.623717	-2.775124	-12.184575	-8.929606	0.000000	-10.000000	0.208333	-15.350000	1.666667	1023.000000	1023.000000	2046.000000
12.620000	-0.053307	-31.504641	-7.606397	-2.767524	-12.230708	-8.900011	0.000000	-10.000000	0.200000	-14.600000	-3.000000	1023.000000	1023.000000	2046.000000
12.640000	-0.053142	-31.406864	-7.521566	-2.729797	-12.290301	-8.865199	0.000000	-10.000000	0.200000	-14.100000	-7.500000	1023.000000	1023.000000	2046.000000
12.660000	-0.052956	-31.296923	-7.423777	-2.789974	-12.234210	-8.848962	0.000000	-10.000000	0.200000	-13.800000	-10.500000	1023.000000	1023.000000	2046.000000
12.680000	-0.052868	-31.244976	-7.320465	-2.915259	-12.167642	-8.841612	0.000000	-10.000000	0.200000	-13.966666	-15.166667	1023.000000	1023.000000	2046.000000
12.700000	-0.052881	-31.252649	-7.298716	-3.026937	-12.083433	-8.843563	0.000000	-10.000000	0.183333	-13.966666	-19.833334	1023.000000	1023.000000	2046.000000
12.720000	-0.052799	-31.204279	-7.307255	-3.156704	-11.934379	-8.805942	0.000000	-10.000000	0.141667	-13.016666	-26.166666	1023.000000	1023.000000	2046.000000
12.740000	-0.053085	-31.373007	-7.355022	-3.259500	-11.876704	-8.881781	0.000000	-10.000000	0.091667	-10.783334	-30.500000	1023.000000	1023.000000	2046.000000
12.760000	-0.053252	-31.472052	-7.338270	-3.476828	-11.808965	-8.847988	0.000000	-10.000000	0.058333	-7.750000	-34.166668	1023.000000	1023.000000	2046.000000
12.780000	-0.053559	-31.653538	-7.379936	-3.724609	-11.648058	-8.900934	0.000000	-10.000000	0.033333	-3.683333	-36.500000	1023.000000	1023.000000	2046.000000
12.800000	-0.053623	-31.691481	-7.287582	-4.006215	-11.543873	-8.853810	0.000000	-10.000000	0.008333	0.450000	-37.666668	1023.000000	1023.000000	2046.000000
12.820000	-0.053736	-31.758070	-7.289591	-4.238883	-11.402496	-8.827099	0.000000	-10.000000	-0.050000	5.483333	-38.000000	1023.000000	1023.000000	2046.000000
12.840000	-0.053618	-31.688213	-7.219417	-4.367608	-11.305434	-8.795753	0.000000	-10.000000	-0.133333	10.616667	-38.000000	1023.000000	1023.000000	2046.000000
12.860000	-0.053295	-31.497595	-7.207413	-4.445824	-11.112112	-8.732246	0.000000	-10.000000	-0.241667	15.800000	-38.000000	1023.000000	1023.000000	2046.000000
12.880000	-0.052773	-31.188709	-7.147765	-4.585302	-10.903666	-8.551975	0.000000	-10.000000	-0.341667	19.916666	-38.000000	1023.000000	1023.000000	2046.000000
12.900000	-0.052077	-30.777769	-7.087845	-4.643449	-10.647349	-8.399125	0.000000	-10.000000	-0.416667	22.799999	-27.166666	1023.000000	1023.000000	2046.000000
12.920000	-0.051051	-30.171417	-7.026699	-4.680937	-10.279066	-8.184714	0.000000	-10.000000	-0.491667	25.283333	-4.833333	1023.000000	1023.000000	2046.000000
12.940000	-0.049830	-29.449511	-6.847146	-4.683958	-9.994705	-7.923702	0.000000	-10.000000	-0.550000	27.383333	20.500000	1023.000000	1023.000000	2046.000000
12.960000	-0.048389	-28.597975	-6.645961	-4.681974	-9.613691	-7.656348	0.000000	-10.000000	-0.608333	28.933334	38.166668	1023.000000	1023.000000	2046.000000
12.980000	-0.046731	-27.618053	-6.456783	-4.578809	-9.192066	-7.390396	0.000000	-10.000000	-0.641667	30.166668	47.666668	1023.000000	1023.000000	2046.000000
13.000000	-0.045058	-26.629341	-6.224056	-4.565500	-8.803061	-7.036724	0.000000	-10.000000	-0.683333	31.150002	57.500000	1023.000000	1023.000000	2046.000000
13.020000	-0.043455	-25.681992	-6.045683	-4.446435	-8.427149	-6.762725	0.000000	-10.000000	-0.741667	32.483334	67.833336	1023.000000	1023.000000	2046.000000
13.040000	-0.041694	-24.641161	-5.827277	-4.420526	-8.007758	-6.385600	0.000000	-10.000000	-0.800000	34.049999	78.333336	1023.000000	1023.000000	2046.000000
13.060000	-0.040029	-23.657070	-5.614000	-4.345613	-7.641993	-6.055466	0.000000	-10.000000	-0.858333	35.250000	89.500000	1023.000000	1023.000000	2046.000000
13.080000	-0.038389	-22.687727	-5.423618	-4.255751	-7.264785	-5.743573	0.000000	-10.000000	-0.900000	36.316666	101.000000	1023.000000	1023.000000	2046.000000
13.100000	-0.036623	-21.644337	-5.203580	-4.178119	-6.843297	-5.419342	0.000000	-10.000000	-0.933333	37.033333	113.000000	1023.000000	1023.000000	2046.000000
13.120000	-0.034797	-20.565298	-4.963564	-4.062551	-6.452368	-5.086814	0.000000	-10.000000	-0.941667	38.083336	125.333336	1023.000000	1023.000000	2046.000000
13.140000	-0.033024	-19.517384	-4.729909	-4.006052	-6.077612	-4.703810	0.000000	-10.000000	-0.966667	38.583336	137.833328	1023.000000	1023.000000	2046.000000
13.160000	-0.031469	-18.598370	-4.566084	-3.899388	-5.695894	-4.437003	0.000000	-10.000000	-0.975000	39.000000	150.666672	1023.000000	1023.000000	2046.000000
13.180000	-0.029773	-17.595900	-4.361898	-3.820902	-5.299765	-4.113334	0.000000	-10.000000	-0.991667	39.066666	163.500000	1023.000000	1023.000000	2046.000000
13.200000	-0.027957	-16.522547	-4.110616	-3.725621	-4.907936	-3.778374	0.000000	-10.000000	-0.983333	39.266666	176.500000	1023.000000	1023.000000	2046.000000
13.220000	-0.026221	-15.496753	-3.897136	-3.666348	-4.494407	-3.438862	0.000000	-10.000000	-0.991667	39.150002	189.500000	1023.000000	1023.000000	2046.000000
13.240000	-0.024397	-14.418395	-3.689647	-3.538730	-4.049891	-3.140127	0.000000	-10.000000	-1.016667	39.466667	202.666672	1023.000000	1023.000000	2046.000000
13.260000	-0.022748	-13.443919	-3.459508	-3.461271	-3.683599	-2.839542	0.000000	-10.000000	-1.033333	39.766666	215.833328	1023.000000	1023.000000	2046.000000
13.280000	-0.021167	-12.509597	-3.254492	-3.378188	-3.330229	-2.546688	0.000000	-10.000000	-1.066667	40.433334	229.166672	1023.000000	1023.000000	2046.000000
13.300000	-0.019412	-11.472661	-3.042767	-3.348326	-2.933253	-2.148314	0.000000	-10.000000	-1.066667	40.416668	242.500000	1023.000000	1023.000000	2046.000000
13.320000	-0.017852	-10.550366	-2.826971	-3.269356	-2.582764	-1.871277	0.000000	-10.000000	-1.066667	40.450001	256.000000	1023.000000	1023.000000	2046.000000
13.340000	-0.016251	-9.604604	-2.624539	-3.182436	-2.204962	-1.592668	0.000000	-10.000000	-1.058333	40.333336	269.333344	1023.000000	1023.000000	2046.000000
13.360000	-0.014497	-8.567479	-2.372238	-3.090176	-1.827989	-1.277076	0.000000	-10.000000	-1.075000	40.600002	282.833344	1023.000000	1023.000000	2046.000000
13.380000	-0.012897	-7.621836	-2.126698	-3.067253	-1.480642	-0.947243	0.000000	-10.000000	-1.083333	40.783333	296.333344	1023.000000	1023.000000	2046.000000
13.400000	-0.011275	-6.663467	-1.940507	-2.973828	-1.108616	-0.640517	0.000000	-10.000000	-1.075000	41.083336	310.000000	1023.000000	1023.000000	2046.000000
13.420000	-0.009755	-5.765113	-1.747375	-3.009307	-0.716095	-0.292337	0.000000	-10.000000	-1.066667	41.000000	323.666656	1023.000000	1023.000000	2046.000000
13.440000	-0.008837	-5.222409	-1.546552	-2.938808	-0.613445	-0.123604	0.000000	-10.000000	-1.091667	41.116669	337.333344	1023.000000	1023.000000	2046.000000
13.460000	-0.008223	-4.859682	-1.471362	-2.912688	-0.443680	-0.031951	0.000000	-10.000000	-1.116667	41.299999	351.000000	1023.000000	1023.000000	2046.000000
13.480000	-0.007716	-4.560311	-1.377993	-2.906592	-0.275966	0.000239	0.000000	-10.000000	-1.141667	41.783333	364.666656	1023.000000	1023.000000	2046.000000
13.500000	-0.007009	-4.142199	-1.180643	-2.894043	-0.124126	0.056614	0.000000	-10.000000	-1.141667	41.966667	378.500000	1023.000000	1023.000000	2046.000000
13.520000	-0.005728	-3.385357	-0.933707	-2.918879	0.145162	0.322067	0.000000	-10.000000	-1.133333	41.816666	392.500000	1023.000000	1023.000000	2046.000000
13.540000	-0.003891	-2.299580	-0.625886	-2.888098	0.540849	0.673555	0.000000	-10.000000	-1.108333	41.766666	406.500000	1023.000000	1023.000000	2046.000000
13.560000	-0.001842	-1.088913	-0.387165	-2.686810	1.018473	0.966589	0.000000	-10.000000	-1.066667	41.450001	420.500000	1023.000000	1023.000000	2046.000000
13.580000	0.000399	0.235539	-0.237006	-2.438063	1.525565	1.385043	0.000000	-10.000000	-1.033333	40.833336	434.500000	1023.000000	1023.000000	2046.000000
13.600000	0.001582	0.934864	-0.131950	-2.450938	1.827205	1.690547	0.000000	-10.000000	-1.008333	40.100002	448.166656	1023.000000	1023.000000	2046.000000
13.620000	0.001780	1.052090	-0.081164	-2.624887	1.976655	1.781487	0.000000	-10.000000	-0.983333	39.516670	461.666656	1023.000000	1023.000000	2046.000000
13.640000	0.001036	0.612199	-0.083818	-2.764928	1.900067	1.560877	0.000000	-10.000000	-0.958333	39.133335	474.833344	1023.000000	1023.000000	2046.000000
13.660000	0.000048	0.028382	-0.206850	-2.864373	1.701363	1.398242	0.000000	-10.000000	-0.900000	38.633335	488.000000	1023.000000	1023.000000	2046.000000
13.680000	0.000008	0.004959	-0.232687	-2.829614	1.661277	1.405983	0.000000	-10.000000	-0.841667	37.483334	501.000000	1023.000000	1023.000000	2046.000000
13.700000	0.000953	0.563201	-0.139704	-2.802303	1.841606	1.663603	0.000000	-10.000000	-0.800000	36.550003	513.666687	1023.000000	1023.000000	2046.000000
13.720000	0.002206	1.303469	-0.040973	-2.627692	2.146659	1.825475	0.000000	-10.000000	-0.758333	35.366669	526.000000	1023.000000	1023.000000	2046.000000
13.740000	0.003409	2.014535	0.006940	-2.436156	2.456421	1.987331	0.000000	-10.000000	-0.708333	34.216667	538.000000	1023.000000	1023.000000	2046.000000
13.760000	0.004602	2.720066	0.126792	-2.221464	2.661829	2.152909	0.000000	-10.000000	-0.625000	32.650002	549.666687	1023.000000	1023.000000	2046.000000
13.780000	0.005948	3.515115	0.231953	-2.056343	2.900927	2.438578	0.000000	-10.000000	-0.566667	31.183334	560.833313	1023.000000	1023.000000	2046.000000
13.800000	0.007051	4.166970	0.285154	-1.850781	3.150962	2.581636	0.000000	-10.000000	-0.500000	29.933334	571.333313	1023.000000	1023.000000	2046.000000
13.820000	0.008128	4.803566	0.472805	-1.738886	3.313775	2.755872	0.000000	-10.000000	-0.441667	28.466667	581.500000	1023.000000	1023.000000	2046.000000
13.840000	0.009199	5.436338	0.659420	-1.657457	3.490512	2.943864	0.000000	-10.000000	-0.391667	26.683334	591.333313	1023.000000	1023.000000	2046.000000
13.860000	0.010198	6.026836	0.829438	-1.499892	3.647429	3.049861	0.000000	-10.000000	-0.333333	25.133335	600.666687	1023.000000	1023.000000	2046.000000
13.880000	0.011263	6.656232	1.029758	-1.393490	3.817505	3.202459	0.000000	-10.000000	-0.283333	23.366667	609.500000	1023.000000	1023.000000	2046.000000
13.900000	0.012439	7.351636	1.252084	-1.291662	4.015192	3.376022	0.000000	-10.000000	-0.216667	21.616667	617.500000	1023.000000	1023.000000	2046.000000
13.920000	0.013480	7.966494	1.493694	-1.217529	4.205525	3.484803	0.000000	-10.000000	-0.175000	19.566668	625.000000	1023.000000	1023.000000	2046.000000
13.940000	0.014480	8.557877	1.658771	-1.150230	4.448561	3.600774	0.000000	-10.000000	-0.108333	17.299999	631.833313	1023.000000	1023.000000	2046.000000
13.960000	0.015166	8.963342	1.808250	-1.148369	4.629787	3.673672	0.000000	-10.000000	-0.058333	14.533333	638.000000	1023.000000	1023.000000	2046.000000
13.980000	0.015413	9.108846	1.874914	-1.127562	4.758872	3.602622	0.000000	-10.000000	-0.008333	11.050000	643.333313	1023.000000	1023.000000	2046.000000
14.000000	0.015628	9.236322	1.988040	-1.204780	4.832119	3.620943	0.000000	-10.000000	0.025000	5.300000	647.666687	1023.000000	1023.000000	2046.000000
14.020000	0.015500	9.160222	2.139483	-1.287683	4.833403	3.475018	0.000000	-10.000000	0.066667	0.066667	650.500000	1023.000000	1023.000000	2046.000000
14.040000	0.015099	8.923334	2.261107	-1.473454	4.776563	3.359118	0.000000	-10.000000	0.108333	-5.333333	651.833313	1023.000000	1023.000000	2046.000000
14.060000	0.014258	8.426669	2.306710	-1.661991	4.655677	3.126274	0.000000	-10.000000	0.133333	-8.716667	652.000000	1023.000000	1023.000000	2046.000000
14.080000	0.013267	7.840983	2.308853	-1.875506	4.426536	2.981101	0.000000	-10.000000	0.175000	-12.016666	652.000000	1023.000000	1023.000000	2046.000000
14.100000	0.012241	7.234280	2.271734	-2.034820	4.229540	2.767825	0.000000	-10.000000	0.208333	-14.250000	652.000000	1023.000000	1023.000000	2046.000000
14.120000	0.011482	6.785706	2.187351	-2.139182	4.158458	2.579078	0.000000	-10.000000	0.241667	-15.500000	648.500000	1023.000000	1023.000000	2046.000000
14.140000	0.010669	6.305529	2.149325	-2.225550	3.954883	2.426871	0.000000	-10.000000	0.250000	-16.450001	640.000000	1023.000000	1023.000000	2046.000000
14.160000	0.009770	5.774264	2.033357	-2.291435	3.745456	2.286886	0.000000	-10.000000	0.266667	-17.333334	629.833313	1023.000000	1023.000000	2046.000000
14.180000	0.009023	5.332520	1.957120	-2.291381	3.565379	2.101403	0.000000	-10.000000	0.316667	-18.400000	620.833313	1023.000000	1023.000000	2046.000000
14.200000	0.008521	5.035778	1.941709	-2.349795	3.395067	2.048796	0.000000	-10.000000	0.358333	-19.600000	614.833313	1023.000000	1023.000000	2046.000000
14.220000	0.008058	4.762554	1.887944	-2.310366	3.309155	1.875821	0.000000	-10.000000	0.391667	-20.600000	608.166687	1023.000000	1023.000000	2046.000000
14.240000	0.007625	4.506299	1.886001	-2.353542	3.136557	1.837283	0.000000	-10.000000	0.391667	-21.300001	601.333313	1023.000000	1023.000000	2046.000000
14.260000	0.007150	4.225590	1.790867	-2.259942	3.038813	1.655852	0.000000	-10.000000	0.408333	-21.866667	594.166687	1023.000000	1023.000000	2046.000000
14.280000	0.006660	3.935920	1.778343	-2.188925	2.815698	1.530804	0.000000	-10.000000	0.425000	-22.549999	586.833313	1023.000000	1023.000000	2046.000000
14.300000	0.006070	3.587373	1.687587	-2.126525	2.652678	1.373633	0.000000	-10.000000	0.466667	-23.333334	579.500000	1023.000000	1023.000000	2046.000000
14.320000	0.005087	3.006573	1.563085	-2.056739	2.362900	1.137327	0.000000	-10.000000	0.500000	-24.233334	571.833313	1023.000000	1023.000000	2046.000000
14.340000	0.004378	2.587604	1.483515	-2.013135	2.144843	0.972381	0.000000	-10.000000	0.533333	-25.083334	563.666687	1023.000000	1023.000000	2046.000000
14.360000	0.003423	2.022954	1.339100	-1.932422	1.907640	0.708635	0.000000	-10.000000	0.558333	-26.233334	555.166687	1023.000000	1023.000000	2046.000000
14.380000	0.002401	1.418971	1.214317	-1.898323	1.621103	0.481873	0.000000	-10.000000	0.608333	-27.516668	546.333313	1023.000000	1023.000000	2046.000000
14.400000	0.001121	0.662470	1.100534	-1.888729	1.236072	0.214593	0.000000	-10.000000	0.691667	-29.066668	537.166687	1023.000000	1023.000000	2046.000000
14.420000	-0.000396	-0.233861	0.894578	-1.883322	0.834337	-0.079454	0.000000	-10.000000	0.775000	-30.650000	527.500000	1023.000000	1023.000000	2046.000000
14.440000	-0.002032	-1.200929	0.724388	-1.865572	0.378940	-0.438685	0.000000	-10.000000	0.866667	-32.349998	517.166687	1023.000000	1023.000000	2046.000000
14.460000	-0.003546	-2.095742	0.542275	-1.854627	-0.027838	-0.755553	0.000000	-10.000000	0.933333	-33.966667	506.333344	1023.000000	1023.000000	2046.000000
14.480000	-0.004922	-2.908641	0.337288	-1.856580	-0.391468	-0.997880	0.000000	-10.000000	1.000000	-35.299999	494.833344	1023.000000	1023.000000	2046.000000
14.500000	-0.006408	-3.786998	0.143930	-1.851125	-0.818217	-1.261586	0.000000	-10.000000	1.050000	-36.150002	483.000000	1023.000000	1023.000000	2046.000000
14.520000	-0.007947	-4.696829	-0.047657	-1.866792	-1.238559	-1.543822	0.000000	-10.000000	1.091667	-36.883335	471.000000	1023.000000	1023.000000	2046.000000
14.540000	-0.009210	-5.443100	-0.228826	-1.905340	-1.578304	-1.730630	0.000000	-10.000000	1.116667	-37.283333	458.833344	1023.000000	1023.000000	2046.000000
14.560000	-0.010548	-6.233620	-0.448172	-1.931342	-1.899856	-1.954250	0.000000	-10.000000	1.116667	-37.616669	446.500000	1023.000000	1023.000000	2046.000000
14.580000	-0.011806	-6.977601	-0.591766	-1.927497	-2.244680	-2.213658	0.000000	-10.000000	1.116667	-37.799999	434.000000	1023.000000	1023.000000	2046.000000
14.600000	-0.012692	-7.500769	-0.691515	-1.912470	-2.563046	-2.333739	0.000000	-10.000000	1.125000	-37.883335	421.333344	1023.000000	1023.000000	2046.000000
14.620000	-0.013900	-8.214673	-0.917957	-1.909947	-2.913446	-2.473322	0.000000	-10.000000	1.125000	-37.700001	408.666656	1023.000000	1023.000000	2046.000000
14.640000	-0.015031	-8.883274	-1.121589	-1.848000	-3.243898	-2.669786	0.000000	-10.000000	1.125000	-37.433334	396.166656	1023.000000	1023.000000	2046.000000
14.660000	-0.016262	-9.611094	-1.317242	-1.837125	-3.613594	-2.843134	0.000000	-10.000000	1.100000	-37.266666	383.666656	1023.000000	1023.000000	2046.000000
14.680000	-0.017406	-10.286898	-1.442651	-1.891436	-3.975991	-2.976820	0.000000	-10.000000	1.100000	-37.049999	371.333344	1023.000000	1023.000000	2046.000000
14.700000	-0.018514	-10.941882	-1.625041	-1.823872	-4.256207	-3.236761	0.000000	-10.000000	1.075000	-36.966667	358.833344	1023.000000	1023.000000	2046.000000
14.720000	-0.019575	-11.568790	-1.829930	-1.753905	-4.576225	-3.408730	0.000000	-10.000000	1.066667	-37.000000	346.500000	1023.000000	1023.000000	2046.000000
14.740000	-0.020811	-12.299345	-2.190545	-1.762160	-4.719015	-3.627625	0.000000	-10.000000	1.058333	-37.200001	334.166656	1023.000000	1023.000000	2046.000000
14.760000	-0.022927	-13.550035	-2.344420	-2.026838	-5.232644	-3.946132	0.000000	-10.000000	1.058333	-37.033337	321.666656	1023.000000	1023.000000	2046.000000
14.780000	-0.025580	-15.117861	-2.506765	-2.384356	-5.828129	-4.398611	0.000000	-10.000000	1.025000	-36.483334	309.333344	1023.000000	1023.000000	2046.000000
14.800000	-0.028730	-16.979507	-2.856085	-2.632712	-6.510880	-4.979831	0.000000	-10.000000	0.966667	-35.666668	297.000000	1023.000000	1023.000000	2046.000000
14.820000	-0.031544	-18.642569	-3.278528	-2.716750	-7.133520	-5.513771	0.000000	-10.000000	0.933333	-34.783333	285.333344	1023.000000	1023.000000	2046.000000
14.840000	-0.033764	-19.954805	-3.624679	-2.716874	-7.749933	-5.863319	0.000000	-10.000000	0.925000	-34.183334	273.666656	1023.000000	1023.000000	2046.000000
14.860000	-0.034974	-20.669762	-3.905843	-2.605171	-8.108668	-6.050080	0.000000	-10.000000	0.941667	-33.966667	262.333344	1023.000000	1023.000000	2046.000000
14.880000	-0.035643	-21.064920	-4.165060	-2.398594	-8.345885	-6.155381	0.000000	-10.000000	0.933333	-34.049999	250.833328	1023.000000	1023.000000	2046.000000
14.900000	-0.036143	-21.360682	-4.453031	-2.144393	-8.559634	-6.203623	0.000000	-10.000000	0.933333	-34.216667	239.500000	1023.000000	1023.000000	2046.000000
14.920000	-0.036658	-21.664949	-4.710866	-1.910578	-8.761578	-6.281928	0.000000	-10.000000	0.925000	-34.416668	228.166672	1023.000000	1023.000000	2046.000000
14.940000	-0.037247	-22.012802	-4.897472	-1.758137	-9.010591	-6.346602	0.000000	-10.000000	0.916667	-34.266666	216.666672	1023.000000	1023.000000	2046.000000
14.960000	-0.037985	-22.449251	-5.145865	-1.672883	-9.176943	-6.453559	0.000000	-10.000000	0.908333	-33.983334	205.333328	1023.000000	1023.000000	2046.000000
14.980000	-0.038814	-22.938866	-5.342514	-1.683853	-9.340755	-6.571744	0.000000	-10.000000	0.875000	-33.299999	193.833328	1023.000000	1023.000000	2046.000000
15.000000	-0.039537	-23.366587	-5.467915	-1.678927	-9.540274	-6.679471	0.000000	-10.000000	0.841667	-32.549999	182.833328	1023.000000	1023.000000	2046.000000
15.020000	-0.040086	-23.690840	-5.556415	-1.716261	-9.710482	-6.707683	0.000000	-10.000000	0.791667	-31.616667	172.000000	1023.000000	1023.000000	2046.000000
15.040000	-0.040604	-23.996893	-5.575566	-1.715076	-9.902010	-6.804242	0.000000	-10.000000	0.741667	-30.600000	161.666672	1023.000000	1023.000000	2046.000000
15.060000	-0.040790	-24.107115	-5.585179	-1.756525	-9.961894	-6.803516	0.000000	-10.000000	0.700000	-29.816668	151.500000	1023.000000	1023.000000	2046.000000
15.080000	-0.041081	-24.279070	-5.516006	-1.914132	-10.040758	-6.808175	0.000000	-10.000000	0.675000	-29.066668	141.500000	1023.000000	1023.000000	2046.000000
15.100000	-0.041759	-24.679600	-5.573747	-2.029497	-10.083794	-6.992561	0.000000	-10.000000	0.683333	-28.883333	131.666672	1023.000000	1023.000000	2046.000000
15.120000	-0.042491	-25.112061	-5.677877	-2.208451	-10.148367	-7.077365	0.000000	-10.000000	0.675000	-28.650000	122.000000	1023.000000	1023.000000	2046.000000
15.140000	-0.043555	-25.740713	-5.847471	-2.330253	-10.255144	-7.307845	0.000000	-10.000000	0.666667	-28.400000	112.333336	1023.000000	1023.000000	2046.000000
15.160000	-0.044718	-26.428154	-6.012579	-2.459223	-10.404469	-7.551883	0.000000	-10.000000	0.641667	-27.883333	102.833336	1023.000000	1023.000000	2046.000000
15.180000	-0.045625	-26.964394	-6.057918	-2.716595	-10.529186	-7.660694	0.000000	-10.000000	0.633333	-27.566668	93.500000	1023.000000	1023.000000	2046.000000
15.200000	-0.046870	-27.699919	-6.100240	-3.016282	-10.731020	-7.852377	0.000000	-10.000000	0.608333	-27.383333	84.333336	1023.000000	1023.000000	2046.000000
15.220000	-0.048318	-28.556059	-6.245303	-3.259603	-10.932177	-8.118977	0.000000	-10.000000	0.575000	-27.183334	75.166664	1023.000000	1023.000000	2046.000000
15.240000	-0.049593	-29.309517	-6.341021	-3.423394	-11.204961	-8.340142	0.000000	-10.000000	0.541667	-26.500000	66.000000	1023.000000	1023.000000	2046.000000
15.260000	-0.050695	-29.960718	-6.406179	-3.532510	-11.442514	-8.579515	0.000000	-10.000000	0.516667	-25.533335	57.333332	1023.000000	1023.000000	2046.000000
15.280000	-0.051684	-30.545218	-6.515456	-3.638824	-11.647854	-8.743083	0.000000	-10.000000	0.500000	-24.800001	48.833332	1023.000000	1023.000000	2046.000000
15.300000	-0.052496	-31.025419	-6.617579	-3.740104	-11.788572	-8.879163	0.000000	-10.000000	0.466667	-23.950001	40.500000	1023.000000	1023.000000	2046.000000
15.320000	-0.053128	-31.398726	-6.700089	-3.840378	-11.909417	-8.948840	0.000000	-10.000000	0.425000	-23.500000	32.333332	1023.000000	1023.000000	2046.000000
15.340000	-0.053771	-31.778778	-6.799012	-3.897331	-11.961670	-9.120766	0.000000	-10.000000	0.400000	-22.800001	24.500000	1023.000000	1023.000000	2046.000000
15.360000	-0.054021	-31.926622	-6.844444	-3.967902	-11.952703	-9.161573	0.000000	-10.000000	0.383333	-22.466667	17.000000	1023.000000	1023.000000	2046.000000
15.380000	-0.054367	-32.131092	-6.814931	-4.008101	-12.043725	-9.264334	0.000000	-10.000000	0.383333	-21.933334	9.500000	1023.000000	1023.000000	2046.000000
15.400000	-0.054771	-32.369377	-6.894136	-3.990816	-12.094081	-9.390343	0.000000	-10.000000	0.366667	-21.333334	2.500000	1023.000000	1023.000000	2046.000000
15.420000	-0.054798	-32.385651	-6.883323	-3.955212	-12.116800	-9.430315	0.000000	-10.000000	0.358333	-20.833334	-4.333333	1023.000000	1023.000000	2046.000000
15.440000	-0.054750	-32.357269	-6.879621	-3.958080	-12.122297	-9.397272	0.000000	-10.000000	0.350000	-20.416668	-10.833333	1023.000000	1023.000000	2046.000000
15.460000	-0.054869	-32.427444	-6.917961	-3.884798	-12.155969	-9.468719	0.000000	-10.000000	0.333333	-19.883333	-17.666666	1023.000000	1023.000000	2046.000000
15.480000	-0.055048	-32.533352	-6.876677	-3.848774	-12.244502	-9.563399	0.000000	-10.000000	0.300000	-19.350000	-24.166666	1023.000000	1023.000000	2046.000000
15.500000	-0.055254	-32.655048	-6.977974	-3.752785	-12.232933	-9.691357	0.000000	-10.000000	0.266667	-18.650000	-30.833334	1023.000000	1023.000000	2046.000000
15.520000	-0.055442	-32.766365	-7.025426	-3.754843	-12.283152	-9.702946	0.000000	-10.000000	0.250000	-18.050001	-37.166668	1023.000000	1023.000000	2046.000000
15.540000	-0.055881	-33.025661	-7.118849	-3.709834	-12.353399	-9.843581	0.000000	-10.000000	0.233333	-17.100000	-43.333332	1023.000000	1023.000000	2046.000000
15.560000	-0.055854	-33.009850	-7.157138	-3.660889	-12.373540	-9.818284	0.000000	-10.000000	0.208333	-15.883334	-49.000000	1023.000000	1023.000000	2046.000000
15.580000	-0.055744	-32.944595	-7.208348	-3.627529	-12.301600	-9.807117	0.000000	-10.000000	0.158333	-14.150001	-54.166668	1023.000000	1023.000000	2046.000000
15.600000	-0.055626	-32.874889	-7.223774	-3.612208	-12.267635	-9.771271	0.000000	-10.000000	0.108333	-12.066667	-58.833332	1023.000000	1023.000000	2046.000000
15.620000	-0.055493	-32.796078	-7.229663	-3.596248	-12.211328	-9.758840	0.000000	-10.000000	0.066667	-9.383333	-62.833332	1023.000000	1023.000000	2046.000000
15.640000	-0.054963	-32.482853	-7.191133	-3.549489	-12.075033	-9.667197	0.000000	-10.000000	0.033333	-5.300000	-66.000000	1023.000000	1023.000000	2046.000000
15.660000	-0.054377	-32.137020	-7.155427	-3.512509	-11.898484	-9.570600	0.000000	-10.000000	0.016667	-2.000000	-67.833336	1023.000000	1023.000000	2046.000000
15.680000	-0.053622	-31.690832	-7.107313	-3.504110	-11.659197	-9.420212	0.000000	-10.000000	-0.050000	3.400000	-68.666664	1023.000000	1023.000000	2046.000000
15.700000	-0.052559	-31.062471	-6.953683	-3.486306	-11.416947	-9.205537	0.000000	-10.000000	-0.125000	8.650001	-68.833336	1023.000000	1023.000000	2046.000000
15.720000	-0.051390	-30.371572	-6.864069	-3.479678	-11.068848	-8.958977	0.000000	-10.000000	-0.225000	15.083334	-69.000000	1023.000000	1023.000000	2046.000000
15.740000	-0.050532	-29.864267	-6.774750	-3.505623	-10.790545	-8.793349	0.000000	-10.000000	-0.300000	18.966667	-69.000000	1023.000000	1023.000000	2046.000000
15.760000	-0.049497	-29.252638	-6.685989	-3.472643	-10.515357	-8.578649	0.000000	-10.000000	-0.383333	21.933334	-53.166668	1023.000000	1023.000000	2046.000000
15.780000	-0.048146	-28.454363	-6.545885	-3.431507	-10.127922	-8.349049	0.000000	-10.000000	-0.458333	24.250000	-20.833334	1023.000000	1023.000000	2046.000000
15.800000	-0.046939	-27.741154	-6.433072	-3.432484	-9.804260	-8.071338	0.000000	-10.000000	-0.533333	26.316668	14.166667	1023.000000	1023.000000	2046.000000
15.820000	-0.045974	-27.170576	-6.312681	-3.422151	-9.553813	-7.881931	0.000000	-10.000000	-0.591667	28.233334	36.500000	1023.000000	1023.000000	2046.000000
15.840000	-0.044943	-26.561172	-6.226725	-3.435343	-9.274734	-7.624371	0.000000	-10.000000	-0.658333	29.800001	45.500000	1023.000000	1023.000000	2046.000000
15.860000	-0.044168	-26.103195	-6.119796	-3.495012	-9.052134	-7.436252	0.000000	-10.000000	-0.716667	31.483334	55.333332	1023.000000	1023.000000	2046.000000
15.880000	-0.043705	-25.829689	-6.096834	-3.584447	-8.847365	-7.301043	0.000000	-10.000000	-0.775000	32.716667	65.500000	1023.000000	1023.000000	2046.000000
15.900000	-0.043137	-25.493702	-6.014228	-3.545382	-8.693180	-7.240913	0.000000	-10.000000	-0.825000	34.066666	76.166664	1023.000000	1023.000000	2046.000000
15.920000	-0.042328	-25.015800	-5.891656	-3.551017	-8.529291	-7.043837	0.000000	-10.000000	-0.883333	35.350002	87.333336	1023.000000	1023.000000	2046.000000
15.940000	-0.041313	-24.416134	-5.732815	-3.583799	-8.283686	-6.815834	0.000000	-10.000000	-0.925000	36.066669	99.000000	1023.000000	1023.000000	2046.000000
15.960000	-0.039931	-23.599157	-5.678457	-3.535126	-7.875852	-6.509722	0.000000	-10.000000	-0.941667	36.816669	111.000000	1023.000000	1023.000000	2046.000000
15.980000	-0.038539	-22.776749	-5.618896	-3.466400	-7.512126	-6.179326	0.000000	-10.000000	-0.950000	37.033333	123.000000	1023.000000	1023.000000	2046.000000
16.000000	-0.037486	-22.154049	-5.518463	-3.502750	-7.216953	-5.915883	0.000000	-10.000000	-0.966667	37.766666	135.333328	1023.000000	1023.000000	2046.000000
16.020000	-0.037196	-21.982634	-5.526303	-3.722841	-6.989802	-5.743687	0.000000	-10.000000	-1.000000	38.049999	147.833328	1023.000000	1023.000000	2046.000000
16.040001	-0.037207	-21.989439	-5.543918	-3.872245	-6.874484	-5.698792	0.000000	-10.000000	-1.033333	38.650002	160.500000	1023.000000	1023.000000	2046.000000
16.059999	-0.037528	-22.178976	-5.613039	-3.970331	-6.885811	-5.709795	0.000000	-10.000000	-1.050000	39.016666	173.166672	1023.000000	1023.000000	2046.000000
16.080000	-0.037725	-22.295336	-5.668376	-4.034333	-6.970037	-5.622589	0.000000	-10.000000	-1.041667	39.683334	186.166672	1023.000000	1023.000000	2046.000000
16.100000	-0.037097	-21.924204	-5.678771	-3.991651	-6.832322	-5.421460	0.000000	-10.000000	-1.008333	39.733334	199.333328	1023.000000	1023.000000	2046.000000
16.120001	-0.035798	-21.156853	-5.667955	-3.874161	-6.468666	-5.146071	0.000000	-10.000000	-0.983333	39.583332	208.166672	1023.000000	1023.000000	2046.000000
16.139999	-0.034391	-20.324816	-5.587528	-3.749787	-6.109561	-4.877939	0.000000	-10.000000	-1.000000	39.099998	221.333328	1023.000000	1023.000000	2046.000000
16.160000	-0.033043	-19.528589	-5.507921	-3.590559	-5.816657	-4.613453	0.000000	-10.000000	-1.008333	39.216667	234.333328	1023.000000	1023.000000	2046.000000
16.180000	-0.031567	-18.656078	-5.412606	-3.426815	-5.494459	-4.322198	0.000000	-10.000000	-1.008333	39.250000	251.833328	1023.000000	1023.000000	2046.000000
16.200001	-0.030055	-17.762609	-5.307729	-3.280630	-5.115354	-4.058897	0.000000	-10.000000	-0.983333	39.433334	260.500000	1023.000000	1023.000000	2046.000000
16.219999	-0.028864	-17.058777	-5.158964	-3.241549	-4.869728	-3.788535	0.000000	-10.000000	-0.966667	39.366669	273.666656	1023.000000	1023.000000	2046.000000
16.240000	-0.027473	-16.236486	-4.930940	-3.186813	-4.613851	-3.504883	0.000000	-10.000000	-0.983333	39.483334	286.833344	1023.000000	1023.000000	2046.000000
16.260000	-0.025918	-15.317808	-4.705972	-3.109136	-4.283249	-3.219452	0.000000	-10.000000	-0.991667	39.700001	304.333344	1023.000000	1023.000000	2046.000000
16.280001	-0.024157	-14.276597	-4.458617	-3.048658	-3.886474	-2.882849	0.000000	-10.000000	-1.025000	39.766666	317.500000	1023.000000	1023.000000	2046.000000
16.299999	-0.022416	-13.247752	-4.173339	-2.931782	-3.540481	-2.602149	0.000000	-10.000000	-1.033333	39.733334	326.166656	1023.000000	1023.000000	2046.000000
16.320000	-0.020368	-12.037445	-3.868968	-2.882923	-3.068951	-2.216603	0.000000	-10.000000	-1.033333	39.750000	339.500000	1023.000000	1023.000000	2046.000000
16.340000	-0.018526	-10.948646	-3.572097	-2.897872	-2.591861	-1.886815	0.000000	-10.000000	-1.008333	39.783333	352.833344	1023.000000	1023.000000	2046.000000
16.360001	-0.016558	-9.786016	-3.256016	-2.836913	-2.111950	-1.581137	0.000000	-10.000000	-0.958333	39.533333	370.666656	1023.000000	1023.000000	2046.000000
16.379999	-0.014868	-8.786855	-3.006847	-2.802011	-1.603900	-1.374097	0.000000	-10.000000	-0.925000	39.133335	379.500000	1023.000000	1023.000000	2046.000000
16.400000	-0.013219	-7.812564	-2.666520	-2.858506	-1.186715	-1.100824	0.000000	-10.000000	-0.883333	38.183334	392.666656	1023.000000	1023.000000	2046.000000
16.420000	-0.011874	-7.017730	-2.349989	-3.025693	-0.817523	-0.824525	0.000000	-10.000000	-0.841667	37.183334	405.333344	1023.000000	1023.000000	2046.000000
16.440001	-0.010837	-6.404813	-2.030584	-3.236373	-0.449034	-0.688822	0.000000	-10.000000	-0.800000	36.183334	418.000000	1023.000000	1023.000000	2046.000000
16.459999	-0.009931	-5.869127	-1.723804	-3.407450	-0.187043	-0.550830	0.000000	-10.000000	-0.800000	35.783337	426.333344	1023.000000	1023.000000	2046.000000
16.480000	-0.008943	-5.285418	-1.450416	-3.504614	0.068035	-0.398423	0.000000	-10.000000	-0.825000	35.600002	434.333344	1023.000000	1023.000000	2046.000000
16.500000	-0.007868	-4.649977	-1.194181	-3.610491	0.356773	-0.202077	0.000000	-10.000000	-0.858333	35.600002	450.333344	1023.000000	1023.000000	2046.000000
16.520000	-0.006846	-4.046121	-0.979907	-3.698646	0.666839	-0.034407	0.000000	-10.000000	-0.825000	35.716667	466.000000	1023.000000	1023.000000	2046.000000
16.540001	-0.005576	-3.295260	-0.674102	-3.736481	0.937250	0.178072	0.000000	-10.000000	-0.791667	35.950001	478.000000	1023.000000	1023.000000	2046.000000
16.559999	-0.004254	-2.514088	-0.412134	-3.717435	1.228856	0.386625	0.000000	-10.000000	-0.766667	35.549999	486.000000	1023.000000	1023.000000	2046.000000
16.580000	-0.002902	-1.714863	-0.237284	-3.741664	1.603770	0.660314	0.000000	-10.000000	-0.733333	34.450001	497.833344	1023.000000	1023.000000	2046.000000
16.600000	-0.001441	-0.851865	-0.044433	-3.633604	1.954215	0.871958	0.000000	-10.000000	-0.675000	33.250000	513.333313	1023.000000	1023.000000	2046.000000
16.620001	0.000386	0.228054	0.242897	-3.507997	2.326132	1.167022	0.000000	-10.000000	-0.600000	32.500000	524.833313	1023.000000	1023.000000	2046.000000
16.639999	0.002056	1.214926	0.532615	-3.368999	2.654148	1.397163	0.000000	-10.000000	-0.575000	31.716667	532.166687	1023.000000	1023.000000	2046.000000
16.660000	0.003921	2.317551	0.837781	-3.248967	3.043324	1.685414	0.000000	-10.000000	-0.566667	30.983334	539.500000	1023.000000	1023.000000	2046.000000
16.680000	0.005564	3.288297	1.107133	-3.125588	3.357523	1.949230	0.000000	-10.000000	-0.550000	29.633333	553.333313	1023.000000	1023.000000	2046.000000
16.700001	0.007409	4.378437	1.387044	-2.989534	3.750953	2.229974	0.000000	-10.000000	-0.525000	28.950001	566.666687	1023.000000	1023.000000	2046.000000
16.719999	0.009097	5.376054	1.644324	-2.830848	4.117453	2.445125	0.000000	-10.000000	-0.491667	27.816668	579.500000	1023.000000	1023.000000	2046.000000
16.740000	0.010742	6.348540	1.970431	-2.672977	4.373875	2.677212	0.000000	-10.000000	-0.441667	27.150002	589.000000	1023.000000	1023.000000	2046.000000
16.760000	0.012164	7.188978	2.150589	-2.537655	4.702398	2.873646	0.000000	-10.000000	-0.400000	26.166668	598.166687	1023.000000	1023.000000	2046.000000
16.780001	0.013515	7.987531	2.400672	-2.415961	4.923128	3.079692	0.000000	-10.000000	-0.358333	25.116667	607.166687	1023.000000	1023.000000	2046.000000
16.799999	0.014855	8.779418	2.571226	-2.214399	5.236632	3.185960	0.000000	-10.000000	-0.341667	24.216667	613.000000	1023.000000	1023.000000	2046.000000
16.820000	0.016043	9.481431	2.766496	-2.108448	5.447751	3.375632	0.000000	-10.000000	-0.291667	23.166666	618.666687	1023.000000	1023.000000	2046.000000
16.840000	0.016951	10.018120	2.954892	-2.009610	5.574712	3.498126	0.000000	-10.000000	-0.208333	21.683334	624.000000	1023.000000	1023.000000	2046.000000
16.860001	0.017613	10.409168	3.026069	-1.912862	5.757152	3.538809	0.000000	-10.000000	-0.100000	17.966667	633.500000	1023.000000	1023.000000	2046.000000
16.879999	0.018329	10.832471	3.146466	-1.836100	5.889643	3.632461	0.000000	-10.000000	-0.025000	14.733334	640.333313	1023.000000	1023.000000	2046.000000
16.900000	0.018758	11.085790	3.211680	-1.716582	5.968172	3.622520	0.000000	-10.000000	0.000000	11.633333	646.000000	1023.000000	1023.000000	2046.000000
16.920000	0.019243	11.372430	3.276744	-1.633369	6.095344	3.633711	0.000000	-10.000000	0.000000	9.466667	648.833313	1023.000000	1023.000000	2046.000000
16.940001	0.019403	11.467100	3.351356	-1.575696	6.079105	3.612335	0.000000	-10.000000	0.016667	6.283334	652.500000	1023.000000	1023.000000	2046.000000
16.959999	0.019481	11.513416	3.312825	-1.507934	6.148159	3.560367	0.000000	-10.000000	0.033333	2.400000	655.166687	1023.000000	1023.000000	2046.000000
16.980000	0.019544	11.550488	3.352319	-1.502649	6.122674	3.578144	0.000000	-10.000000	0.050000	-0.583333	656.500000	1023.000000	1023.000000	2046.000000
17.000000	0.019341	11.430359	3.276953	-1.419956	6.126629	3.446733	0.000000	-10.000000	0.058333	-3.166667	657.000000	1023.000000	1023.000000	2046.000000
17.020000	0.019231	11.365253	3.249362	-1.387226	6.019392	3.483725	0.000000	-10.000000	0.066667	-5.083333	657.000000	1023.000000	1023.000000	2046.000000
17.040001	0.018437	10.896310	3.098222	-1.385417	5.808105	3.375399	0.000000	-10.000000	0.083333	-6.850000	657.000000	1023.000000	1023.000000	2046.000000
17.059999	0.017195	10.162176	2.944708	-1.347330	5.488186	3.076612	0.000000	-10.000000	0.091667	-8.066667	657.000000	1023.000000	1023.000000	2046.000000
17.080000	0.016138	9.537317	2.860832	-1.415908	5.183485	2.908909	0.000000	-10.000000	0.100000	-8.383333	657.000000	1023.000000	1023.000000	2046.000000
17.100000	0.015429	9.118567	2.806727	-1.440987	4.982699	2.770128	0.000000	-10.000000	0.100000	-8.800000	657.000000	1023.000000	1023.000000	2046.000000
17.120001	0.014975	8.850245	2.721218	-1.404098	4.868528	2.664597	0.000000	-10.000000	0.108333	-9.900000	657.000000	1023.000000	1023.000000	2046.000000
17.139999	0.014723	8.701319	2.581189	-1.246772	4.683536	2.683366	0.000000	-10.000000	0.158333	-11.783334	650.000000	1023.000000	1023.000000	2046.000000
17.160000	0.013784	8.146108	2.330177	-1.187638	4.423367	2.580202	0.000000	-10.000000	0.208333	-14.066667	641.500000	1023.000000	1023.000000	2046.000000
17.180000	0.011683	6.904730	2.117928	-1.379286	3.982100	2.183988	0.000000	-10.000000	0.275000	-16.366667	631.333313	1023.000000	1023.000000	2046.000000
17.200001	0.008725	5.156348	1.815211	-1.678906	3.365880	1.654162	0.000000	-10.000000	0.325000	-18.566668	623.666687	1023.000000	1023.000000	2046.000000
17.219999	0.005181	3.061751	1.420783	-1.875721	2.559079	0.957609	0.000000	-10.000000	0.375000	-20.016666	617.500000	1023.000000	1023.000000	2046.000000
17.240000	0.002042	1.206636	0.971689	-2.014174	1.804921	0.444200	0.000000	-10.000000	0.408333	-21.083334	610.666687	1023.000000	1023.000000	2046.000000
17.260000	0.000250	0.147837	0.675134	-1.979278	1.248745	0.203236	0.000000	-10.000000	0.425000	-22.000000	606.000000	1023.000000	1023.000000	2046.000000
17.280001	-0.001026	-0.606475	0.340188	-1.888192	0.947593	-0.006063	0.000000	-10.000000	0.466667	-23.366667	598.666687	1023.000000	1023.000000	2046.000000
17.299999	-0.001762	-1.041500	0.175909	-1.761956	0.695546	-0.150999	0.000000	-10.000000	0.508333	-24.500000	591.000000	1023.000000	1023.000000	2046.000000
17.320000	-0.002916	-1.723230	-0.089138	-1.533648	0.317036	-0.417481	0.000000	-10.000000	0.550000	-25.600000	582.833313	1023.000000	1023.000000	2046.000000
17.340000	-0.003526	-2.083794	-0.293310	-1.447152	0.131310	-0.474642	0.000000	-10.000000	0.591667	-26.416666	574.333313	1023.000000	1023.000000	2046.000000
17.360001	-0.004487	-2.651858	-0.553249	-1.279175	-0.129510	-0.689924	0.000000	-10.000000	0.633333	-27.433334	565.500000	1023.000000	1023.000000	2046.000000
17.379999	-0.005335	-3.152919	-0.652610	-1.239714	-0.468768	-0.791827	0.000000	-10.000000	0.675000	-28.416668	556.166687	1023.000000	1023.000000	2046.000000
17.400000	-0.006470	-3.823780	-0.798467	-1.217859	-0.812674	-0.994780	0.000000	-10.000000	0.716667	-29.433334	546.500000	1023.000000	1023.000000	2046.000000
17.420000	-0.007582	-4.480716	-0.937229	-1.222720	-1.125761	-1.195006	0.000000	-10.000000	0.758333	-30.550001	536.500000	1023.000000	1023.000000	2046.000000
17.440001	-0.008621	-5.095287	-1.036192	-1.186655	-1.494857	-1.377583	0.000000	-10.000000	0.800000	-31.250000	526.500000	1023.000000	1023.000000	2046.000000
17.459999	-0.009494	-5.610726	-1.144065	-1.154399	-1.756410	-1.555853	0.000000	-10.000000	0.816667	-31.833334	516.166687	1023.000000	1023.000000	2046.000000
17.480000	-0.010173	-6.012406	-1.273636	-1.084281	-1.917730	-1.736758	0.000000	-10.000000	0.825000	-32.316666	505.666656	1023.000000	1023.000000	2046.000000
17.500000	-0.010841	-6.407037	-1.273792	-1.158058	-2.116611	-1.858574	0.000000	-10.000000	0.850000	-32.900002	494.833344	1023.000000	1023.000000	2046.000000
17.520000	-0.011672	-6.898295	-1.314906	-1.277171	-2.315219	-1.990999	0.000000	-10.000000	0.900000	-33.799999	484.000000	1023.000000	1023.000000	2046.000000
17.540001	-0.013078	-7.729321	-1.523597	-1.371120	-2.561324	-2.273281	0.000000	-10.000000	0.966667	-34.716667	472.666656	1023.000000	1023.000000	2046.000000
17.559999	-0.014647	-8.656328	-1.746394	-1.435173	-2.856493	-2.618268	0.000000	-10.000000	1.025000	-35.466667	461.000000	1023.000000	1023.000000	2046.000000
17.580000	-0.016161	-9.551264	-1.882678	-1.637441	-3.186333	-2.844812	0.000000	-10.000000	1.066667	-36.083336	449.000000	1023.000000	1023.000000	2046.000000
17.600000	-0.017902	-10.580276	-1.947031	-1.923754	-3.596366	-3.113125	0.000000	-10.000000	1.091667	-36.533333	437.000000	1023.000000	1023.000000	2046.000000
17.620001	-0.019706	-11.646333	-2.006797	-2.153556	-3.979310	-3.506670	0.000000	-10.000000	1.100000	-36.916668	425.000000	1023.000000	1023.000000	2046.000000
17.639999	-0.021498	-12.705208	-2.141998	-2.383489	-4.351912	-3.827810	0.000000	-10.000000	1.100000	-37.066666	412.666656	1023.000000	1023.000000	2046.000000
17.660000	-0.023290	-13.764312	-2.275913	-2.583855	-4.769058	-4.135486	0.000000	-10.000000	1.100000	-37.099998	400.333344	1023.000000	1023.000000	2046.000000
17.680000	-0.024920	-14.727599	-2.449310	-2.695078	-5.153671	-4.429540	0.000000	-10.000000	1.100000	-37.200001	387.833344	1023.000000	1023.000000	2046.000000
17.700001	-0.026493	-15.657417	-2.613803	-2.796426	-5.540502	-4.706687	0.000000	-10.000000	1.100000	-37.116665	375.500000	1023.000000	1023.000000	2046.000000
17.719999	-0.028092	-16.602108	-2.802377	-2.901081	-5.938500	-4.960151	0.000000	-10.000000	1.100000	-37.166668	363.166656	1023.000000	1023.000000	2046.000000
17.740000	-0.029422	-17.388474	-3.029166	-3.016788	-6.204458	-5.138061	0.000000	-10.000000	1.091667	-37.083332	350.666656	1023.000000	1023.000000	2046.000000
17.760000	-0.030588	-18.077477	-3.194031	-3.145750	-6.494765	-5.242931	0.000000	-10.000000	1.083333	-37.150002	338.333344	1023.000000	1023.000000	2046.000000
17.780001	-0.031710	-18.740501	-3.359926	-3.218066	-6.749619	-5.412890	0.000000	-10.000000	1.075000	-37.033333	325.833344	1023.000000	1023.000000	2046.000000
17.799999	-0.032641	-19.290926	-3.454974	-3.251098	-7.010633	-5.574221	0.000000	-10.000000	1.066667	-36.933334	313.500000	1023.000000	1023.000000	2046.000000
17.820000	-0.033451	-19.769590	-3.573680	-3.265397	-7.208478	-5.722036	0.000000	-10.000000	1.041667	-36.616669	301.166656	1023.000000	1023.000000	2046.000000
17.840000	-0.034233	-20.231905	-3.646517	-3.297536	-7.450592	-5.837261	0.000000	-10.000000	1.025000	-36.250000	289.000000	1023.000000	1023.000000	2046.000000
17.860001	-0.034954	-20.657764	-3.748609	-3.273352	-7.636458	-5.999346	0.000000	-10.000000	1.008333	-35.849998	277.000000	1023.000000	1023.000000	2046.000000
17.879999	-0.035605	-21.042368	-3.879651	-3.223755	-7.807144	-6.131819	0.000000	-10.000000	0.983333	-35.349998	265.000000	1023.000000	1023.000000	2046.000000
17.900000	-0.036228	-21.410761	-3.957046	-3.239175	-8.009299	-6.205240	0.000000	-10.000000	0.950000	-34.500000	253.166672	1023.000000	1023.000000	2046.000000
17.920000	-0.037002	-21.868162	-4.122220	-3.191396	-8.190138	-6.364408	0.000000	-10.000000	0.900000	-33.650002	241.666672	1023.000000	1023.000000	2046.000000
17.940001	-0.037821	-22.352266	-4.306781	-3.160719	-8.371681	-6.513084	0.000000	-10.000000	0.866667	-32.716667	230.500000	1023.000000	1023.000000	2046.000000
17.959999	-0.038534	-22.773561	-4.412519	-3.190814	-8.595697	-6.574531	0.000000	-10.000000	0.816667	-31.983334	219.500000	1023.000000	1023.000000	2046.000000
17.980000	-0.039280	-23.214252	-4.562584	-3.155872	-8.784778	-6.711020	0.000000	-10.000000	0.783333	-31.299999	208.833328	1023.000000	1023.000000	2046.000000
18.000000	-0.039811	-23.528128	-4.722663	-3.098912	-8.871738	-6.834815	0.000000	-10.000000	0.758333	-30.733334	198.500000	1023.000000	1023.000000	2046.000000
18.020000	-0.040432	-23.895098	-4.889037	-3.067533	-9.000544	-6.937984	0.000000	-10.000000	0.733333	-30.150000	188.500000	1023.000000	1023.000000	2046.000000
18.040001	-0.040974	-24.215555	-4.968757	-3.034729	-9.159801	-7.052269	0.000000	-10.000000	0.700000	-29.350000	178.500000	1023.000000	1023.000000	2046.000000
18.059999	-0.041529	-24.543604	-5.083049	-3.013371	-9.296481	-7.150702	0.000000	-10.000000	0.666667	-28.700001	168.500000	1023.000000	1023.000000	2046.000000
18.080000	-0.042153	-24.912321	-5.221389	-2.998384	-9.395942	-7.296606	0.000000	-10.000000	0.650000	-27.933334	158.833328	1023.000000	1023.000000	2046.000000
18.100000	-0.042582	-25.165724	-5.310482	-2.951283	-9.555329	-7.348629	0.000000	-10.000000	0.616667	-27.250000	149.333328	1023.000000	1023.000000	2046.000000
18.120001	-0.043230	-25.548702	-5.435737	-2.935813	-9.690624	-7.486528	0.000000	-10.000000	0.575000	-26.383333	140.333328	1023.000000	1023.000000	2046.000000
18.139999	-0.043687	-25.819105	-5.565425	-2.908289	-9.771722	-7.573669	0.000000	-10.000000	0.525000	-25.600000	131.500000	1023.000000	1023.000000	2046.000000
18.160000	-0.044315	-26.190031	-5.661669	-2.889738	-9.927696	-7.710927	0.000000	-10.000000	0.508333	-24.900000	123.000000	1023.000000	1023.000000	2046.000000
18.180000	-0.044829	-26.493738	-5.725152	-2.899177	-10.051783	-7.817627	0.000000	-10.000000	0.483333	-24.300001	114.500000	1023.000000	1023.000000	2046.000000
18.200001	-0.045255	-26.745604	-5.835324	-2.908193	-10.147662	-7.854424	0.000000	-10.000000	0.458333	-23.716667	106.333336	1023.000000	1023.000000	2046.000000
18.219999	-0.046141	-27.269480	-5.946507	-2.916837	-10.419409	-7.986726	0.000000	-10.000000	0.416667	-23.066668	98.500000	1023.000000	1023.000000	2046.000000
18.240000	-0.046826	-27.674391	-6.063212	-2.890311	-10.606536	-8.114332	0.000000	-10.000000	0.391667	-22.150000	91.000000	1023.000000	1023.000000	2046.000000
18.260000	-0.047573	-28.115898	-6.130931	-2.900439	-10.835275	-8.249253	0.000000	-10.000000	0.366667	-21.166666	83.666664	1023.000000	1023.000000	2046.000000
18.280001	-0.048379	-28.591990	-6.291855	-2.858087	-10.959177	-8.482870	0.000000	-10.000000	0.341667	-20.083334	76.500000	1023.000000	1023.000000	2046.000000
18.299999	-0.048726	-28.797071	-6.380764	-2.871155	-10.960523	-8.584631	0.000000	-10.000000	0.300000	-19.116667	69.833336	1023.000000	1023.000000	2046.000000
18.320000	-0.049178	-29.064083	-6.465702	-2.854035	-11.089567	-8.654780	0.000000	-10.000000	0.283333	-18.416668	63.500000	1023.000000	1023.000000	2046.000000
18.340000	-0.049189	-29.070709	-6.606441	-2.777935	-10.975397	-8.710937	0.000000	-10.000000	0.266667	-17.883335	57.500000	1023.000000	1023.000000	2046.000000
18.360001	-0.049843	-29.457304	-6.626430	-2.940056	-11.038505	-8.852312	0.000000	-10.000000	0.258333	-17.283335	51.500000	1023.000000	1023.000000	2046.000000
18.379999	-0.050950	-30.111305	-6.687510	-3.204324	-11.200976	-9.018494	0.000000	-10.000000	0.216667	-16.066668	45.666668	1023.000000	1023.000000	2046.000000
18.400000	-0.052486	-31.019251	-6.855758	-3.444313	-11.429392	-9.289788	0.000000	-10.000000	0.150000	-13.516667	40.166668	1023.000000	1023.000000	2046.000000
18.420000	-0.054092	-31.968632	-7.118227	-3.559690	-11.752482	-9.538232	0.000000	-10.000000	0.083333	-8.616667	35.500000	1023.000000	1023.000000	2046.000000
18.440001	-0.054954	-32.477531	-7.329839	-3.566485	-11.971601	-9.609609	0.000000	-10.000000	0.025000	-2.500000	32.500000	1023.000000	1023.000000	2046.000000
18.459999	-0.054854	-32.418449	-7.427722	-3.466680	-11.955396	-9.568653	0.000000	-10.000000	-0.008333	2.733333	31.166666	1023.000000	1023.000000	2046.000000
18.480000	-0.053844	-31.821709	-7.483639	-3.315138	-11.716369	-9.306563	0.000000	-10.000000	-0.058333	7.716667	31.000000	1023.000000	1023.000000	2046.000000
18.500000	-0.052944	-31.289980	-7.538137	-3.075071	-11.513658	-9.163114	0.000000	-10.000000	-0.100000	10.866667	31.000000	1023.000000	1023.000000	2046.000000
18.520000	-0.051874	-30.657358	-7.616400	-2.900333	-11.207360	-8.933266	0.000000	-10.000000	-0.158333	14.383334	31.000000	1023.000000	1023.000000	2046.000000
18.540001	-0.050751	-29.993711	-7.656562	-2.857019	-10.855629	-8.624501	0.000000	-10.000000	-0.216667	16.400002	31.000000	1023.000000	1023.000000	2046.000000
18.559999	-0.049983	-29.540058	-7.670033	-2.805504	-10.662204	-8.402318	0.000000	-10.000000	-0.308333	19.483334	29.833334	1023.000000	1023.000000	2046.000000
18.580000	-0.048748	-28.810148	-7.497550	-2.692158	-10.337305	-8.283135	0.000000	-10.000000	-0.375000	22.433334	28.166666	1023.000000	1023.000000	2046.000000
18.600000	-0.047908	-28.313692	-7.422853	-2.730872	-10.087915	-8.072050	0.000000	-10.000000	-0.466667	25.133333	29.166666	1023.000000	1023.000000	2046.000000
18.620001	-0.046556	-27.514355	-7.267529	-2.759516	-9.751898	-7.735412	0.000000	-10.000000	-0.541667	27.550001	34.333332	1023.000000	1023.000000	2046.000000
18.639999	-0.045332	-26.790918	-7.067860	-2.750915	-9.507031	-7.465111	0.000000	-10.000000	-0.641667	29.600000	43.166668	1023.000000	1023.000000	2046.000000
18.660000	-0.043701	-25.827068	-6.896001	-2.708934	-9.081736	-7.140399	0.000000	-10.000000	-0.700000	31.283335	52.833332	1023.000000	1023.000000	2046.000000
18.680000	-0.042258	-24.974298	-6.659976	-2.800248	-8.674312	-6.839764	0.000000	-10.000000	-0.750000	32.500000	63.000000	1023.000000	1023.000000	2046.000000
18.700001	-0.040607	-23.998461	-6.415358	-2.944809	-8.160638	-6.477656	0.000000	-10.000000	-0.758333	33.166668	73.833336	1023.000000	1023.000000	2046.000000
18.719999	-0.039091	-23.102558	-6.167494	-3.000118	-7.735505	-6.199442	0.000000	-10.000000	-0.758333	33.716667	84.833336	1023.000000	1023.000000	2046.000000
18.740000	-0.037621	-22.233795	-5.907461	-3.110784	-7.327958	-5.887593	0.000000	-10.000000	-0.766667	34.000000	96.000000	1023.000000	1023.000000	2046.000000
18.760000	-0.036524	-21.585911	-5.779286	-3.257156	-6.901388	-5.648080	0.000000	-10.000000	-0.783333	34.466667	107.333336	1023.000000	1023.000000	2046.000000
18.780001	-0.035656	-21.072701	-5.566317	-3.487558	-6.589555	-5.429271	0.000000	-10.000000	-0.791667	34.516666	118.666664	1023.000000	1023.000000	2046.000000
18.799999	-0.035077	-20.730793	-5.346298	-3.728682	-6.328733	-5.327080	0.000000	-10.000000	-0.766667	34.266666	130.333328	1023.000000	1023.000000	2046.000000
18.820000	-0.034582	-20.437792	-5.162266	-3.964150	-6.104915	-5.206460	0.000000	-10.000000	-0.766667	34.200001	141.666672	1023.000000	1023.000000	2046.000000
18.840000	-0.033926	-20.050018	-5.023747	-4.141562	-5.856777	-5.027932	0.000000	-10.000000	-0.783333	34.316666	153.166672	1023.000000	1023.000000	2046.000000
18.860001	-0.032969	-19.484928	-4.866078	-4.233693	-5.540645	-4.844512	0.000000	-10.000000	-0.841667	35.049999	164.500000	1023.000000	1023.000000	2046.000000
18.879999	-0.032067	-18.951740	-4.680827	-4.351441	-5.283191	-4.636281	0.000000	-10.000000	-0.875000	35.549999	176.166672	1023.000000	1023.000000	2046.000000
18.900000	-0.030901	-18.262287	-4.456015	-4.462681	-4.979706	-4.363885	0.000000	-10.000000	-0.916667	36.316666	188.000000	1023.000000	1023.000000	2046.000000
18.920000	-0.029635	-17.514427	-4.253332	-4.479331	-4.662883	-4.118881	0.000000	-10.000000	-0.916667	37.000000	200.000000	1023.000000	1023.000000	2046.000000
18.940001	-0.028168	-16.647470	-4.019498	-4.493912	-4.316546	-3.817513	0.000000	-10.000000	-0.916667	37.216667	212.166672	1023.000000	1023.000000	2046.000000
18.959999	-0.026650	-15.750165	-3.824146	-4.463893	-3.966858	-3.495268	0.000000	-10.000000	-0.900000	37.466667	224.500000	1023.000000	1023.000000	2046.000000
18.980000	-0.024748	-14.626056	-3.542842	-4.372412	-3.526195	-3.184607	0.000000	-10.000000	-0.891667	37.283333	237.000000	1023.000000	1023.000000	2046.000000
19.000000	-0.022790	-13.469020	-3.249156	-4.291953	-3.109599	-2.818312	0.000000	-10.000000	-0.900000	37.633335	249.500000	1023.000000	1023.000000	2046.000000
19.020000	-0.020897	-12.349966	-2.909676	-4.236156	-2.755942	-2.448191	0.000000	-10.000000	-0.916667	37.750000	262.000000	1023.000000	1023.000000	2046.000000
19.040001	-0.018844	-11.137088	-2.651732	-4.159203	-2.327068	-1.999085	0.000000	-10.000000	-0.941667	38.083336	274.500000	1023.000000	1023.000000	2046.000000
19.059999	-0.016864	-9.966376	-2.367077	-4.001921	-1.898967	-1.698412	0.000000	-10.000000	-0.950000	38.200001	287.166656	1023.000000	1023.000000	2046.000000
19.080000	-0.014770	-8.729079	-2.097639	-3.898701	-1.428794	-1.303945	0.000000	-10.000000	-0.950000	38.350002	300.000000	1023.000000	1023.000000	2046.000000
19.100000	-0.012809	-7.570217	-1.843502	-3.805822	-1.003683	-0.917209	0.000000	-10.000000	-0.950000	38.583336	312.833344	1023.000000	1023.000000	2046.000000
19.120001	-0.010692	-6.318758	-1.516344	-3.639489	-0.605810	-0.557114	0.000000	-10.000000	-0.966667	38.666668	325.666656	1023.000000	1023.000000	2046.000000
19.139999	-0.008937	-5.281503	-1.289986	-3.528576	-0.237709	-0.225232	0.000000	-10.000000	-0.966667	38.799999	338.500000	1023.000000	1023.000000	2046.000000
19.160000	-0.006970	-4.119221	-1.061666	-3.429446	0.210968	0.160923	0.000000	-10.000000	-0.983333	38.616669	351.500000	1023.000000	1023.000000	2046.000000
19.180000	-0.004953	-2.927344	-0.798888	-3.274920	0.649333	0.497131	0.000000	-10.000000	-0.966667	38.733334	364.333344	1023.000000	1023.000000	2046.000000
19.200001	-0.003030	-1.791021	-0.521744	-3.165914	1.039526	0.857111	0.000000	-10.000000	-0.966667	38.333332	377.166656	1023.000000	1023.000000	2046.000000
19.219999	-0.001238	-0.731394	-0.265518	-3.127754	1.400940	1.260939	0.000000	-10.000000	-0.950000	38.166668	390.000000	1023.000000	1023.000000	2046.000000
19.240000	0.000689	0.407368	-0.020032	-3.008184	1.830208	1.605377	0.000000	-10.000000	-0.950000	38.216667	402.833344	1023.000000	1023.000000	2046.000000
19.260000	0.002365	1.397704	0.184346	-2.927853	2.196545	1.944666	0.000000	-10.000000	-0.941667	38.049999	415.666656	1023.000000	1023.000000	2046.000000
19.280001	0.004285	2.532312	0.446721	-2.772866	2.585222	2.273235	0.000000	-10.000000	-0.941667	38.033333	428.333344	1023.000000	1023.000000	2046.000000
19.299999	0.005991	3.540385	0.667978	-2.692408	2.980452	2.584363	0.000000	-10.000000	-0.933333	37.666668	441.000000	1023.000000	1023.000000	2046.000000
19.320000	0.007816	4.619422	0.929207	-2.595241	3.349918	2.935538	0.000000	-10.000000	-0.925000	37.666668	453.500000	1023.000000	1023.000000	2046.000000
19.340000	0.009456	5.588770	1.184272	-2.488384	3.671054	3.221828	0.000000	-10.000000	-0.891667	37.400002	466.166656	1023.000000	1023.000000	2046.000000
19.360001	0.010992	6.496544	1.390727	-2.408410	4.004305	3.509922	0.000000	-10.000000	-0.833333	36.750000	478.666656	1023.000000	1023.000000	2046.000000
19.379999	0.012138	7.173804	1.573106	-2.345641	4.222709	3.723630	0.000000	-10.000000	-0.783333	35.900002	491.000000	1023.000000	1023.000000	2046.000000
19.400000	0.013040	7.706513	1.731238	-2.264888	4.326736	3.913426	0.000000	-10.000000	-0.741667	34.833332	503.000000	1023.000000	1023.000000	2046.000000
19.420000	0.013284	7.850892	1.809228	-2.230601	4.300738	3.971527	0.000000	-10.000000	-0.700000	33.866669	514.833313	1023.000000	1023.000000	2046.000000
19.440001	0.013031	7.701047	1.870344	-2.251083	4.204116	3.877670	0.000000	-10.000000	-0.650000	32.766666	526.500000	1023.000000	1023.000000	2046.000000
19.459999	0.013350	7.890127	1.988074	-2.248019	4.236467	3.913605	0.000000	-10.000000	-0.575000	31.550001	537.666687	1023.000000	1023.000000	2046.000000
19.480000	0.014134	8.353068	2.092134	-2.129127	4.397880	3.992181	0.000000	-10.000000	-0.491667	29.883333	548.333313	1023.000000	1023.000000	2046.000000
19.500000	0.015386	9.093304	2.315352	-2.064872	4.623893	4.218930	0.000000	-10.000000	-0.391667	27.533333	558.500000	1023.000000	1023.000000	2046.000000
19.520000	0.016892	9.983062	2.525049	-1.775282	4.786694	4.446601	0.000000	-10.000000	-0.291667	24.600000	568.000000	1023.000000	1023.000000	2046.000000
19.540001	0.017884	10.569716	2.569907	-1.592975	4.942597	4.650187	0.000000	-10.000000	-0.200000	21.283333	576.833313	1023.000000	1023.000000	2046.000000
19.559999	0.017421	10.296091	2.467228	-1.684671	4.949712	4.563821	0.000000	-10.000000	-0.116667	18.083334	584.500000	1023.000000	1023.000000	2046.000000
19.580000	0.015495	9.157626	2.322322	-1.868339	4.556285	4.147358	0.000000	-10.000000	-0.058333	14.933333	591.166687	1023.000000	1023.000000	2046.000000
19.600000	0.012951	7.653914	2.093614	-2.045154	4.032897	3.572558	0.000000	-10.000000	-0.025000	11.733334	596.666687	1023.000000	1023.000000	2046.000000
19.620001	0.011024	6.515128	1.900494	-2.120373	3.562211	3.172796	0.000000	-10.000000	0.000000	8.783334	601.166687	1023.000000	1023.000000	2046.000000
19.639999	0.009932	5.869525	1.744873	-2.126130	3.255898	2.994884	0.000000	-10.000000	0.025000	4.233334	604.666687	1023.000000	1023.000000	2046.000000
19.660000	0.009453	5.586930	1.634537	-2.047766	3.107350	2.892810	0.000000	-10.000000	0.058333	0.366667	606.833313	1023.000000	1023.000000	2046.000000
19.680000	0.009276	5.482035	1.552904	-1.881083	3.061624	2.748590	0.000000	-10.000000	0.066667	-3.516667	607.833313	1023.000000	1023.000000	2046.000000
19.700001	0.009157	5.412057	1.456603	-1.720552	2.972065	2.703942	0.000000	-10.000000	0.083333	-6.116667	608.000000	1023.000000	1023.000000	2046.000000
19.719999	0.008785	5.192017	1.323154	-1.574984	2.840267	2.603579	0.000000	-10.000000	0.091667	-8.816668	608.000000	1023.000000	1023.000000	2046.000000
19.740000	0.008390	4.958204	1.186406	-1.434347	2.652689	2.553457	0.000000	-10.000000	0.125000	-11.366667	608.000000	1023.000000	1023.000000	2046.000000
19.760000	0.008067	4.767767	1.040325	-1.344623	2.583649	2.488417	0.000000	-10.000000	0.158333	-13.183333	608.000000	1023.000000	1023.000000	2046.000000
19.780001	0.007518	4.442987	0.965570	-1.313355	2.387538	2.403234	0.000000	-10.000000	0.191667	-14.700001	604.500000	1023.000000	1023.000000	2046.000000
19.799999	0.007049	4.166207	0.866040	-1.264287	2.258420	2.306034	0.000000	-10.000000	0.225000	-15.633333	596.000000	1023.000000	1023.000000	2046.000000
19.820000	0.006830	4.036627	0.841520	-1.190339	2.163342	2.222104	0.000000	-10.000000	0.241667	-16.166668	585.833313	1023.000000	1023.000000	2046.000000
19.840000	0.006512	3.848890	0.768128	-1.154210	2.066443	2.168529	0.000000	-10.000000	0.241667	-16.383333	577.166687	1023.000000	1023.000000	2046.000000
19.860001	0.006355	3.755679	0.815797	-1.102750	1.986391	2.056240	0.000000	-10.000000	0.241667	-16.516668	571.833313	1023.000000	1023.000000	2046.000000
19.879999	0.006122	3.618112	0.793537	-1.125435	1.960196	1.989814	0.000000	-10.000000	0.250000	-16.750000	566.166687	1023.000000	1023.000000	2046.000000
19.900000	0.005667	3.349029	0.724526	-1.103941	1.878375	1.850069	0.000000	-10.000000	0.275000	-17.450001	560.500000	1023.000000	1023.000000	2046.000000
19.920000	0.005157	3.047544	0.642839	-1.141739	1.816456	1.729989	0.000000	-10.000000	0.308333	-18.549999	554.500000	1023.000000	1023.000000	2046.000000
19.940001	0.004250	2.511494	0.569217	-1.242697	1.651620	1.533353	0.000000	-10.000000	0.350000	-19.750000	548.333313	1023.000000	1023.000000	2046.000000
19.959999	0.003139	1.855101	0.467091	-1.355811	1.469080	1.274740	0.000000	-10.000000	0.391667	-21.016666	541.833313	1023.000000	1023.000000	2046.000000
19.980000	0.001991	1.176842	0.485638	-1.548378	1.232226	1.007356	0.000000	-10.000000	0.441667	-22.283333	535.000000	1023.000000	1023.000000	2046.000000
20.000000	0.000645	0.381092	0.479131	-1.847460	0.970217	0.779204	0.000000	-10.000000	0.491667	-23.650000	527.666687	1023.000000	1023.000000	2046.000000
20.020000	-0.000997	-0.589505	0.354473	-2.046930	0.700954	0.401999	0.000000	-10.000000	0.525000	-24.666666	519.833313	1023.000000	1023.000000	2046.000000
20.040001	-0.002421	-1.430763	0.301732	-2.292183	0.397864	0.161824	0.000000	-10.000000	0.550000	-25.633333	511.500000	1023.000000	1023.000000	2046.000000
20.059999	-0.003982	-2.353216	0.189286	-2.415421	0.058027	-0.185107	0.000000	-10.000000	0.583333	-26.583334	502.833344	1023.000000	1023.000000	2046.000000
20.080000	-0.005338	-3.154964	0.074984	-2.527157	-0.249831	-0.452960	0.000000	-10.000000	0.633333	-27.650002	493.833344	1023.000000	1023.000000	2046.000000
20.100000	-0.006780	-4.007118	-0.096365	-2.617483	-0.550408	-0.742862	0.000000	-10.000000	0.683333	-28.650002	484.666656	1023.000000	1023.000000	2046.000000
20.120001	-0.008126	-4.802343	-0.259365	-2.751530	-0.856805	-0.934643	0.000000	-10.000000	0.733333	-29.516668	475.166656	1023.000000	1023.000000	2046.000000
20.139999	-0.009359	-5.531439	-0.445820	-2.823347	-1.113197	-1.149075	0.000000	-10.000000	0.775000	-30.333334	465.500000	1023.000000	1023.000000	2046.000000
20.160000	-0.010407	-6.150438	-0.525370	-2.909140	-1.419945	-1.295983	0.000000	-10.000000	0.800000	-31.133333	455.166656	1023.000000	1023.000000	2046.000000
20.180000	-0.011228	-6.635909	-0.631863	-2.932712	-1.577647	-1.493686	0.000000	-10.000000	0.800000	-31.633333	444.666656	1023.000000	1023.000000	2046.000000
20.200001	-0.012210	-7.215996	-0.712694	-2.955812	-1.846844	-1.700644	0.000000	-10.000000	0.800000	-31.900002	434.000000	1023.000000	1023.000000	2046.000000
20.219999	-0.013072	-7.725568	-0.796490	-2.906163	-2.096291	-1.926623	0.000000	-10.000000	0.808333	-31.950001	423.500000	1023.000000	1023.000000	2046.000000
20.240000	-0.013665	-8.076131	-0.785889	-2.894006	-2.364364	-2.031872	0.000000	-10.000000	0.808333	-32.016666	413.000000	1023.000000	1023.000000	2046.000000
20.260000	-0.014390	-8.504248	-0.862429	-2.885163	-2.572779	-2.183877	0.000000	-10.000000	0.808333	-32.000000	402.333344	1023.000000	1023.000000	2046.000000
20.280001	-0.015254	-9.015284	-0.956875	-2.856546	-2.827179	-2.374685	0.000000	-10.000000	0.800000	-31.816668	391.666656	1023.000000	1023.000000	2046.000000
20.299999	-0.016215	-9.582922	-1.155684	-2.840971	-3.043401	-2.542867	0.000000	-10.000000	0.800000	-31.516666	381.000000	1023.000000	1023.000000	2046.000000
20.320000	-0.017197	-10.163703	-1.342932	-2.770582	-3.307651	-2.742538	0.000000	-10.000000	0.800000	-31.133333	370.500000	1023.000000	1023.000000	2046.000000
20.340000	-0.018054	-10.670096	-1.499932	-2.717679	-3.546425	-2.906060	0.000000	-10.000000	0.791667	-30.716667	360.000000	1023.000000	1023.000000	2046.000000
20.360001	-0.018954	-11.201534	-1.667932	-2.670471	-3.742412	-3.120718	0.000000	-10.000000	0.775000	-30.400000	349.666656	1023.000000	1023.000000	2046.000000
20.379999	-0.019898	-11.759569	-1.825968	-2.643615	-3.966542	-3.323444	0.000000	-10.000000	0.758333	-30.166668	339.500000	1023.000000	1023.000000	2046.000000
20.400000	-0.020961	-12.387889	-2.005136	-2.674624	-4.252803	-3.455327	0.000000	-10.000000	0.741667	-30.033333	329.500000	1023.000000	1023.000000	2046.000000
20.420000	-0.021748	-12.852980	-2.127116	-2.624297	-4.494893	-3.606673	0.000000	-10.000000	0.716667	-29.933334	319.500000	1023.000000	1023.000000	2046.000000
20.440001	-0.022531	-13.315845	-2.302506	-2.631624	-4.681127	-3.700587	0.000000	-10.000000	0.716667	-29.766666	309.500000	1023.000000	1023.000000	2046.000000
20.459999	-0.023466	-13.868303	-2.423460	-2.657768	-4.926661	-3.860414	0.000000	-10.000000	0.725000	-29.550001	299.500000	1023.000000	1023.000000	2046.000000
20.480000	-0.024427	-14.436610	-2.629871	-2.626605	-5.138081	-4.042053	0.000000	-10.000000	0.733333	-29.316668	289.500000	1023.000000	1023.000000	2046.000000
20.500000	-0.025295	-14.949352	-2.822197	-2.634727	-5.313848	-4.178580	0.000000	-10.000000	0.708333	-29.066668	279.833344	1023.000000	1023.000000	2046.000000
20.520000	-0.025964	-15.344893	-2.937261	-2.617606	-5.495509	-4.294517	0.000000	-10.000000	0.691667	-28.966667	270.166656	1023.000000	1023.000000	2046.000000
20.540001	-0.026540	-15.685420	-2.991376	-2.607509	-5.677791	-4.408743	0.000000	-10.000000	0.675000	-28.683334	260.666656	1023.000000	1023.000000	2046.000000
20.559999	-0.027106	-16.019602	-3.095672	-2.585890	-5.843942	-4.494099	0.000000	-10.000000	0.666667	-28.450001	251.000000	1023.000000	1023.000000	2046.000000
20.580000	-0.027907	-16.493187	-3.239409	-2.607491	-6.053977	-4.592310	0.000000	-10.000000	0.641667	-27.933334	241.500000	1023.000000	1023.000000	2046.000000
20.600000	-0.028803	-17.022448	-3.380706	-2.532491	-6.315846	-4.793405	0.000000	-10.000000	0.608333	-27.333334	232.166672	1023.000000	1023.000000	2046.000000
20.620001	-0.029740	-17.576548	-3.478991	-2.534565	-6.617332	-4.945660	0.000000	-10.000000	0.566667	-26.549999	223.000000	1023.000000	1023.000000	2046.000000
20.639999	-0.030472	-18.008900	-3.602964	-2.555290	-6.744513	-5.106133	0.000000	-10.000000	0.533333	-25.716667	214.166672	1023.000000	1023.000000	2046.000000
20.660000	-0.030986	-18.312584	-3.697721	-2.531425	-6.869185	-5.214252	0.000000	-10.000000	0.525000	-25.166666	205.500000	1023.000000	1023.000000	2046.000000
20.680000	-0.031279	-18.486105	-3.868981	-2.456319	-6.913719	-5.247087	0.000000	-10.000000	0.533333	-24.900000	197.166672	1023.000000	1023.000000	2046.000000
20.700001	-0.032215	-19.039186	-4.058333	-2.551334	-7.021153	-5.408366	0.000000	-10.000000	0.525000	-24.916668	188.833328	1023.000000	1023.000000	2046.000000
20.719999	-0.033700	-19.916752	-4.114851	-2.794871	-7.341164	-5.665866	0.000000	-10.000000	0.516667	-24.733334	180.500000	1023.000000	1023.000000	2046.000000
20.740000	-0.035626	-21.055180	-4.237844	-3.002713	-7.754111	-6.060511	0.000000	-10.000000	0.466667	-24.033335	172.166672	1023.000000	1023.000000	2046.000000
20.760000	-0.038181	-22.565180	-4.607618	-3.199391	-8.239304	-6.518867	0.000000	-10.000000	0.416667	-22.600000	164.166672	1023.000000	1023.000000	2046.000000
20.780001	-0.040320	-23.828896	-4.912287	-3.267698	-8.737436	-6.911473	0.000000	-10.000000	0.350000	-20.833334	156.666672	1023.000000	1023.000000	2046.000000
20.799999	-0.041385	-24.458261	-5.115090	-3.250896	-9.059751	-7.032526	0.000000	-10.000000	0.333333	-19.566668	149.833328	1023.000000	1023.000000	2046.000000
20.820000	-0.041460	-24.503056	-5.267357	-3.138388	-9.066887	-7.030423	0.000000	-10.000000	0.300000	-18.816668	143.166672	1023.000000	1023.000000	2046.000000
20.840000	-0.041382	-24.456493	-5.445264	-2.878700	-9.055195	-7.077333	0.000000	-10.000000	0.275000	-18.083334	136.833328	1023.000000	1023.000000	2046.000000
20.860001	-0.041216	-24.358524	-5.592343	-2.715478	-9.045728	-7.004975	0.000000	-10.000000	0.225000	-16.966667	130.666672	1023.000000	1023.000000	2046.000000
20.879999	-0.041216	-24.358730	-5.735841	-2.524572	-9.060691	-7.037628	0.000000	-10.000000	0.208333	-15.733334	125.166664	1023.000000	1023.000000	2046.000000
20.900000	-0.041277	-24.394957	-5.859529	-2.454200	-9.084642	-6.996585	0.000000	-10.000000	0.200000	-14.666667	120.000000	1023.000000	1023.000000	2046.000000
20.920000	-0.041394	-24.463644	-5.914427	-2.394335	-9.130148	-7.024735	0.000000	-10.000000	0.191667	-13.866667	115.166664	1023.000000	1023.000000	2046.000000
20.940001	-0.041529	-24.543884	-5.940470	-2.385391	-9.143603	-7.074420	0.000000	-10.000000	0.166667	-13.083334	110.500000	1023.000000	1023.000000	2046.000000
20.959999	-0.041683	-24.634865	-5.956864	-2.368315	-9.199514	-7.110169	0.000000	-10.000000	0.133333	-12.383333	106.166664	1023.000000	1023.000000	2046.000000
20.980000	-0.041800	-24.703640	-5.961670	-2.341061	-9.271711	-7.129197	0.000000	-10.000000	0.108333	-11.683333	102.000000	1023.000000	1023.000000	2046.000000
21.000000	-0.041584	-24.575985	-5.920252	-2.300989	-9.264994	-7.089749	0.000000	-10.000000	0.100000	-11.216666	98.000000	1023.000000	1023.000000	2046.000000
21.020000	-0.041365	-24.446859	-5.812297	-2.350724	-9.254956	-7.028882	0.000000	-10.000000	0.100000	-11.150000	94.166664	1023.000000	1023.000000	2046.000000
21.040001	-0.041386	-24.459137	-5.778879	-2.419435	-9.174431	-7.086392	0.000000	-10.000000	0.116667	-11.516666	90.500000	1023.000000	1023.000000	2046.000000
21.059999	-0.041606	-24.588947	-5.795745	-2.525851	-9.143962	-7.123389	0.000000	-10.000000	0.150000	-12.683333	86.666664	1023.000000	1023.000000	2046.000000
21.080000	-0.041956	-24.796022	-5.738229	-2.684124	-9.184148	-7.189521	0.000000	-10.000000	0.183333	-14.216667	82.333336	1023.000000	1023.000000	2046.000000
21.100000	-0.042603	-25.178175	-5.841413	-2.740205	-9.223827	-7.372728	0.000000	-10.000000	0.208333	-15.550000	77.500000	1023.000000	1023.000000	2046.000000
21.120001	-0.043408	-25.654379	-5.844036	-2.917426	-9.383530	-7.509387	0.000000	-10.000000	0.233333	-16.383335	72.333336	1023.000000	1023.000000	2046.000000
21.139999	-0.044400	-26.240131	-5.888535	-3.176849	-9.506843	-7.667905	0.000000	-10.000000	0.266667	-17.166668	67.000000	1023.000000	1023.000000	2046.000000
21.160000	-0.045600	-26.949329	-5.899862	-3.465150	-9.746593	-7.837724	0.000000	-10.000000	0.300000	-18.150000	61.333332	1023.000000	1023.000000	2046.000000
21.180000	-0.046879	-27.705690	-6.004626	-3.675496	-9.949387	-8.076181	0.000000	-10.000000	0.325000	-18.833334	55.166668	1023.000000	1023.000000	2046.000000
21.200001	-0.048080	-28.415428	-6.124120	-3.831245	-10.163148	-8.296915	0.000000	-10.000000	0.308333	-19.049999	48.833332	1023.000000	1023.000000	2046.000000
21.219999	-0.048907	-28.904060	-6.183838	-3.913724	-10.349804	-8.456695	0.000000	-10.000000	0.283333	-18.683332	42.500000	1023.000000	1023.000000	2046.000000
21.240000	-0.049810	-29.437979	-6.247328	-4.037524	-10.592504	-8.560624	0.000000	-10.000000	0.283333	-18.350000	36.500000	1023.000000	1023.000000	2046.000000
21.260000	-0.050797	-30.020832	-6.398548	-4.070026	-10.756461	-8.795797	0.000000	-10.000000	0.283333	-18.033333	30.500000	1023.000000	1023.000000	2046.000000
21.280001	-0.051457	-30.411314	-6.511658	-4.142647	-10.862388	-8.894621	0.000000	-10.000000	0.300000	-18.066668	24.500000	1023.000000	1023.000000	2046.000000
21.299999	-0.051730	-30.572252	-6.468508	-4.208922	-10.979244	-8.915578	0.000000	-10.000000	0.266667	-18.100000	18.333334	1023.000000	1023.000000	2046.000000
21.320000	-0.052151	-30.821112	-6.520435	-4.217903	-11.059936	-9.022838	0.000000	-10.000000	0.283333	-18.266666	12.000000	1023.000000	1023.000000	2046.000000
21.340000	-0.052175	-30.835178	-6.457659	-4.221186	-11.134468	-9.021866	0.000000	-10.000000	0.283333	-18.316668	5.833333	1023.000000	1023.000000	2046.000000
21.360001	-0.052439	-30.991440	-6.544271	-4.183865	-11.164875	-9.098429	0.000000	-10.000000	0.283333	-18.433334	0.000000	1023.000000	1023.000000	2046.000000
21.379999	-0.052827	-31.220537	-6.509538	-4.189222	-11.366249	-9.155529	0.000000	-10.000000	0.300000	-18.383333	-5.666667	1023.000000	1023.000000	2046.000000
21.400000	-0.052999	-31.322636	-6.589188	-4.113815	-11.412548	-9.207085	0.000000	-10.000000	0.300000	-18.250000	-11.500000	1023.000000	1023.000000	2046.000000
21.420000	-0.053313	-31.507826	-6.628965	-4.099233	-11.505415	-9.274214	0.000000	-10.000000	0.333333	-18.166668	-17.500000	1023.000000	1023.000000	2046.000000
21.440001	-0.053553	-31.650097	-6.662717	-4.032770	-11.603371	-9.351240	0.000000	-10.000000	0.300000	-17.850000	-23.500000	1023.000000	1023.000000	2046.000000
21.459999	-0.053677	-31.723152	-6.712625	-3.984274	-11.675665	-9.350588	0.000000	-10.000000	0.283333	-17.550001	-29.500000	1023.000000	1023.000000	2046.000000
21.480000	-0.053890	-31.848970	-6.794209	-3.915817	-11.723915	-9.415030	0.000000	-10.000000	0.241667	-17.066668	-35.500000	1023.000000	1023.000000	2046.000000
21.500000	-0.054293	-32.087437	-6.885561	-3.852247	-11.852489	-9.497141	0.000000	-10.000000	0.225000	-16.800001	-41.166668	1023.000000	1023.000000	2046.000000
21.520000	-0.054623	-32.282310	-6.944812	-3.810449	-11.967899	-9.559149	0.000000	-10.000000	0.208333	-16.450001	-46.833332	1023.000000	1023.000000	2046.000000
21.540001	-0.054903	-32.447395	-7.023906	-3.783127	-12.014277	-9.626085	0.000000	-10.000000	0.216667	-16.183334	-52.166668	1023.000000	1023.000000	2046.000000
21.559999	-0.055231	-32.641315	-7.125875	-3.730131	-12.050459	-9.734848	0.000000	-10.000000	0.225000	-15.816667	-57.666668	1023.000000	1023.000000	2046.000000
21.580000	-0.055449	-32.770538	-7.117412	-3.670514	-12.188585	-9.794028	0.000000	-10.000000	0.233333	-15.600000	-63.000000	1023.000000	1023.000000	2046.000000
21.600000	-0.055474	-32.785156	-7.169027	-3.619312	-12.194412	-9.802403	0.000000	-10.000000	0.216667	-15.300000	-68.333336	1023.000000	1023.000000	2046.000000
21.620001	-0.055766	-32.957844	-7.273818	-3.621925	-12.229036	-9.833063	0.000000	-10.000000	0.208333	-14.866667	-73.500000	1023.000000	1023.000000	2046.000000
21.639999	-0.055716	-32.928226	-7.256979	-3.580807	-12.233423	-9.857016	0.000000	-10.000000	0.200000	-14.050000	-78.333336	1023.000000	1023.000000	2046.000000
21.660000	-0.055728	-32.935200	-7.246782	-3.549751	-12.265127	-9.873538	0.000000	-10.000000	0.166667	-13.016666	-83.000000	1023.000000	1023.000000	2046.000000
21.680000	-0.055789	-32.971180	-7.271395	-3.541762	-12.297708	-9.860316	0.000000	-10.000000	0.125000	-11.683333	-87.333336	1023.000000	1023.000000	2046.000000
21.700001	-0.055500	-32.800667	-7.271506	-3.513629	-12.180597	-9.834934	0.000000	-10.000000	0.075000	-9.766666	-91.333336	1023.000000	1023.000000	2046.000000
21.719999	-0.055165	-32.602402	-7.240786	-3.500086	-12.112342	-9.749188	0.000000	-10.000000	0.041667	-6.883334	-94.666664	1023.000000	1023.000000	2046.000000
21.740000	-0.054581	-32.257305	-7.200542	-3.528474	-11.918346	-9.609941	0.000000	-10.000000	0.008333	-2.316667	-96.833336	1023.000000	1023.000000	2046.000000
21.760000	-0.054110	-31.978724	-7.153173	-3.551819	-11.769606	-9.504126	0.000000	-10.000000	-0.033333	2.433333	-97.833336	1023.000000	1023.000000	2046.000000
21.780001	-0.053582	-31.666910	-7.192355	-3.526218	-11.538488	-9.409849	0.000000	-10.000000	-0.091667	8.100000	-98.000000	1023.000000	1023.000000	2046.000000
21.799999	-0.052989	-31.316336	-7.118748	-3.561535	-11.385464	-9.250588	0.000000	-10.000000	-0.208333	14.033334	-98.000000	1023.000000	1023.000000	2046.000000
21.820000	-0.052584	-31.077408	-7.067459	-3.584376	-11.245882	-9.179691	0.000000	-10.000000	-0.308333	18.799999	-98.000000	1023.000000	1023.000000	2046.000000
21.840000	-0.052156	-30.824448	-6.995837	-3.577556	-11.115641	-9.135414	0.000000	-10.000000	-0.400000	22.333334	-98.000000	1023.000000	1023.000000	2046.000000
21.860001	-0.051723	-30.568220	-6.946358	-3.652816	-10.984056	-8.984991	0.000000	-10.000000	-0.466667	24.633333	-54.333332	1023.000000	1023.000000	2046.000000
21.879999	-0.050796	-30.020613	-6.834415	-3.679185	-10.726067	-8.780947	0.000000	-10.000000	-0.533333	26.933334	-10.666667	1023.000000	1023.000000	2046.000000
21.900000	-0.049761	-29.408667	-6.773642	-3.628578	-10.392572	-8.613874	0.000000	-10.000000	-0.566667	28.566668	36.166668	1023.000000	1023.000000	2046.000000
21.920000	-0.048673	-28.765699	-6.751661	-3.524995	-10.059765	-8.429277	0.000000	-10.000000	-0.575000	28.933334	42.333332	1023.000000	1023.000000	2046.000000
21.940001	-0.048113	-28.434841	-6.746892	-3.646873	-9.795600	-8.245477	0.000000	-10.000000	-0.583333	29.483334	51.833332	1023.000000	1023.000000	2046.000000
21.959999	-0.047887	-28.301231	-6.686643	-3.855621	-9.619590	-8.139378	0.000000	-10.000000	-0.625000	29.833334	61.500000	1023.000000	1023.000000	2046.000000
21.980000	-0.047895	-28.305851	-6.690332	-4.065358	-9.489264	-8.060897	0.000000	-10.000000	-0.675000	30.733334	71.500000	1023.000000	1023.000000	2046.000000
22.000000	-0.048558	-28.697773	-6.838640	-4.207304	-9.561351	-8.090479	0.000000	-10.000000	-0.733333	32.166668	81.666664	1023.000000	1023.000000	2046.000000
22.020000	-0.048999	-28.958700	-6.937037	-4.282559	-9.706016	-8.033089	0.000000	-10.000000	-0.758333	33.533333	92.166664	1023.000000	1023.000000	2046.000000
22.040001	-0.048630	-28.740503	-6.946419	-4.292809	-9.697820	-7.803455	0.000000	-10.000000	-0.758333	34.133335	103.166664	1023.000000	1023.000000	2046.000000
22.059999	-0.047662	-28.168533	-6.968912	-4.207446	-9.463251	-7.528924	0.000000	-10.000000	-0.750000	34.100002	114.500000	1023.000000	1023.000000	2046.000000
22.080000	-0.046365	-27.401716	-6.998609	-4.029559	-9.113795	-7.259753	0.000000	-10.000000	-0.758333	34.100002	125.833336	1023.000000	1023.000000	2046.000000
22.100000	-0.044963	-26.573166	-6.942325	-3.905774	-8.827714	-6.897353	0.000000	-10.000000	-0.775000	34.400002	137.166672	1023.000000	1023.000000	2046.000000
22.120001	-0.043522	-25.721636	-6.921814	-3.735354	-8.477325	-6.587142	0.000000	-10.000000	-0.800000	34.616669	148.500000	1023.000000	1023.000000	2046.000000
22.139999	-0.042296	-24.996721	-6.805196	-3.610124	-8.240508	-6.340893	0.000000	-10.000000	-0.825000	34.866669	160.166672	1023.000000	1023.000000	2046.000000
22.160000	-0.041004	-24.233458	-6.658753	-3.577746	-7.956383	-6.040576	0.000000	-10.000000	-0.841667	35.216667	171.666672	1023.000000	1023.000000	2046.000000
22.180000	-0.039805	-23.524811	-6.482522	-3.560738	-7.716908	-5.764645	0.000000	-10.000000	-0.858333	35.850002	183.333328	1023.000000	1023.000000	2046.000000
22.200001	-0.038536	-22.774784	-6.337596	-3.484399	-7.427777	-5.525011	0.000000	-10.000000	-0.875000	36.683334	195.000000	1023.000000	1023.000000	2046.000000
22.219999	-0.036996	-21.864685	-6.159716	-3.434533	-7.081575	-5.188860	0.000000	-10.000000	-0.900000	37.333336	207.333328	1023.000000	1023.000000	2046.000000
22.240000	-0.035486	-20.972317	-5.915229	-3.369471	-6.798120	-4.889496	0.000000	-10.000000	-0.933333	37.950001	219.666672	1023.000000	1023.000000	2046.000000
22.260000	-0.033648	-19.885708	-5.698750	-3.404016	-6.315387	-4.467554	0.000000	-10.000000	-0.958333	38.116669	232.333328	1023.000000	1023.000000	2046.000000
22.280001	-0.032041	-18.936422	-5.420072	-3.433396	-5.859606	-4.223349	0.000000	-10.000000	-0.966667	38.616669	245.000000	1023.000000	1023.000000	2046.000000
22.299999	-0.030221	-17.860605	-5.185709	-3.488281	-5.319253	-3.867360	0.000000	-10.000000	-0.950000	38.466667	257.833344	1023.000000	1023.000000	2046.000000
22.320000	-0.028702	-16.962973	-4.877263	-3.524273	-4.924294	-3.637143	0.000000	-10.000000	-0.941667	38.383335	270.666656	1023.000000	1023.000000	2046.000000
22.340000	-0.027147	-16.044094	-4.636246	-3.590429	-4.454088	-3.363332	0.000000	-10.000000	-0.916667	37.833336	283.333344	1023.000000	1023.000000	2046.000000
22.360001	-0.026095	-15.422223	-4.357413	-3.782503	-4.124951	-3.157356	0.000000	-10.000000	-0.883333	37.383335	296.166656	1023.000000	1023.000000	2046.000000
22.379999	-0.024751	-14.627754	-4.031600	-3.998913	-3.723975	-2.873266	0.000000	-10.000000	-0.841667	36.633335	308.666656	1023.000000	1023.000000	2046.000000
22.400000	-0.024008	-14.188884	-3.743721	-4.137602	-3.490295	-2.817266	0.000000	-10.000000	-0.816667	36.100002	321.000000	1023.000000	1023.000000	2046.000000
22.420000	-0.023364	-13.807898	-3.489140	-4.387129	-3.306755	-2.624873	0.000000	-10.000000	-0.825000	35.566669	333.000000	1023.000000	1023.000000	2046.000000
22.440001	-0.022290	-13.173333	-3.264042	-4.432119	-3.022032	-2.455141	0.000000	-10.000000	-0.825000	35.483334	345.000000	1023.000000	1023.000000	2046.000000
22.459999	-0.021213	-12.536932	-3.005305	-4.565554	-2.748308	-2.217765	0.000000	-10.000000	-0.850000	35.400002	357.000000	1023.000000	1023.000000	2046.000000
22.480000	-0.020250	-11.967690	-2.827367	-4.657512	-2.440251	-2.042559	0.000000	-10.000000	-0.858333	35.900002	369.000000	1023.000000	1023.000000	2046.000000
22.500000	-0.019170	-11.329362	-2.574296	-4.700218	-2.192738	-1.862111	0.000000	-10.000000	-0.858333	36.133335	381.000000	1023.000000	1023.000000	2046.000000
22.520000	-0.017565	-10.380815	-2.414656	-4.724798	-1.733914	-1.507447	0.000000	-10.000000	-0.850000	36.283333	393.000000	1023.000000	1023.000000	2046.000000
22.540001	-0.015987	-9.448399	-2.174230	-4.677035	-1.362965	-1.234168	0.000000	-10.000000	-0.850000	36.099998	405.000000	1023.000000	1023.000000	2046.000000
22.559999	-0.014198	-8.391148	-1.890467	-4.574260	-0.977650	-0.948771	0.000000	-10.000000	-0.858333	35.883335	417.000000	1023.000000	1023.000000	2046.000000
22.580000	-0.012175	-7.195342	-1.594432	-4.458838	-0.540004	-0.602067	0.000000	-10.000000	-0.858333	35.750000	429.000000	1023.000000	1023.000000	2046.000000
22.600000	-0.010280	-6.075610	-1.272385	-4.343441	-0.182967	-0.276817	0.000000	-10.000000	-0.833333	35.633335	441.000000	1023.000000	1023.000000	2046.000000
22.620001	-0.008249	-4.874902	-1.016358	-4.238000	0.282138	0.097318	0.000000	-10.000000	-0.816667	35.516666	453.000000	1023.000000	1023.000000	2046.000000
22.639999	-0.006111	-3.611668	-0.691993	-4.070140	0.685623	0.464843	0.000000	-10.000000	-0.783333	35.200001	464.833344	1023.000000	1023.000000	2046.000000
22.660000	-0.004219	-2.493462	-0.426329	-3.872581	1.103145	0.702303	0.000000	-10.000000	-0.775000	35.033333	476.500000	1023.000000	1023.000000	2046.000000
22.680000	-0.002134	-1.261007	-0.060282	-3.776380	1.460934	1.114721	0.000000	-10.000000	-0.733333	34.683334	488.166656	1023.000000	1023.000000	2046.000000
22.700001	-0.000606	-0.357930	0.175819	-3.641430	1.761750	1.345931	0.000000	-10.000000	-0.700000	34.116669	499.833344	1023.000000	1023.000000	2046.000000
22.719999	0.001207	0.713504	0.481277	-3.514500	2.055005	1.691723	0.000000	-10.000000	-0.625000	32.883335	511.333344	1023.000000	1023.000000	2046.000000
22.740000	0.002632	1.555399	0.694588	-3.350583	2.347664	1.863730	0.000000	-10.000000	-0.583333	31.683334	522.500000	1023.000000	1023.000000	2046.000000
22.760000	0.004101	2.423537	0.921858	-3.187736	2.612700	2.076716	0.000000	-10.000000	-0.508333	30.083334	533.166687	1023.000000	1023.000000	2046.000000
22.780001	0.005450	3.220926	1.093016	-3.081651	2.902140	2.307422	0.000000	-10.000000	-0.458333	28.316668	543.500000	1023.000000	1023.000000	2046.000000
22.799999	0.006455	3.814729	1.239733	-2.942633	3.077508	2.440122	0.000000	-10.000000	-0.400000	26.350000	553.333313	1023.000000	1023.000000	2046.000000
22.820000	0.007632	4.510614	1.427404	-2.849759	3.270642	2.662328	0.000000	-10.000000	-0.350000	24.300001	562.500000	1023.000000	1023.000000	2046.000000
22.840000	0.008470	5.006041	1.533173	-2.737197	3.453970	2.756094	0.000000	-10.000000	-0.275000	22.433334	571.000000	1023.000000	1023.000000	2046.000000
22.860001	0.009230	5.455149	1.684252	-2.654840	3.569143	2.856595	0.000000	-10.000000	-0.183333	20.216667	578.666687	1023.000000	1023.000000	2046.000000
22.879999	0.010128	5.985788	1.860376	-2.508974	3.713477	2.920909	0.000000	-10.000000	-0.125000	17.950001	585.833313	1023.000000	1023.000000	2046.000000
22.900000	0.010869	6.423370	1.980175	-2.494063	3.854661	3.082597	0.000000	-10.000000	-0.083333	15.483334	592.166687	1023.000000	1023.000000	2046.000000
22.920000	0.011233	6.638938	2.043975	-2.412173	3.940212	3.066923	0.000000	-10.000000	-0.066667	13.166667	597.833313	1023.000000	1023.000000	2046.000000
22.940001	0.011568	6.836765	2.120007	-2.323276	4.003695	3.036340	0.000000	-10.000000	-0.041667	10.883333	602.666687	1023.000000	1023.000000	2046.000000
22.959999	0.011898	7.031722	2.108618	-2.269207	4.115534	3.076777	0.000000	-10.000000	-0.025000	8.766666	606.833313	1023.000000	1023.000000	2046.000000
22.980000	0.011545	6.823113	2.065535	-2.213778	3.968852	3.002505	0.000000	-10.000000	-0.008333	7.016667	610.000000	1023.000000	1023.000000	2046.000000
23.000000	0.010711	6.329956	2.010764	-2.230688	3.718928	2.830951	0.000000	-10.000000	0.000000	5.700000	612.500000	1023.000000	1023.000000	2046.000000
23.020000	0.009905	5.853843	1.955968	-2.224187	3.535833	2.586230	0.000000	-10.000000	0.008333	4.500000	614.500000	1023.000000	1023.000000	2046.000000
23.040001	0.009541	5.638637	1.933043	-2.317527	3.419075	2.604046	0.000000	-10.000000	0.025000	2.266667	616.333313	1023.000000	1023.000000	2046.000000
23.059999	0.009497	5.612494	1.954857	-2.275941	3.427593	2.505984	0.000000	-10.000000	0.050000	-0.250000	617.500000	1023.000000	1023.000000	2046.000000
23.080000	0.009979	5.897494	1.967263	-2.102414	3.475581	2.557065	0.000000	-10.000000	0.058333	-2.966667	618.000000	1023.000000	1023.000000	2046.000000
23.100000	0.010082	5.958312	1.810562	-1.974883	3.480341	2.642292	0.000000	-10.000000	0.075000	-5.150000	618.000000	1023.000000	1023.000000	2046.000000
23.120001	0.008990	5.313247	1.617729	-2.090201	3.296464	2.489255	0.000000	-10.000000	0.083333	-7.066667	618.000000	1023.000000	1023.000000	2046.000000
23.139999	0.006692	3.955040	1.422201	-2.321109	2.868034	1.985913	0.000000	-10.000000	0.100000	-8.600000	618.000000	1023.000000	1023.000000	2046.000000
23.160000	0.003764	2.224786	1.073457	-2.550515	2.337364	1.364479	0.000000	-10.000000	0.100000	-9.183333	618.000000	1023.000000	1023.000000	2046.000000
23.180000	0.001241	0.733684	0.768590	-2.698282	1.746629	0.916746	0.000000	-10.000000	0.108333	-9.400001	618.000000	1023.000000	1023.000000	2046.000000
23.200001	-0.000472	-0.278960	0.492570	-2.735741	1.310487	0.653724	0.000000	-10.000000	0.108333	-9.700001	618.000000	1023.000000	1023.000000	2046.000000
23.219999	-0.001296	-0.766052	0.292098	-2.720615	1.081794	0.580672	0.000000	-10.000000	0.125000	-10.433333	611.000000	1023.000000	1023.000000	2046.000000
23.240000	-0.001691	-0.999272	0.139373	-2.626818	0.972585	0.515588	0.000000	-10.000000	0.116667	-11.350000	602.666687	1023.000000	1023.000000	2046.000000
23.260000	-0.002076	-1.226716	-0.024431	-2.432251	0.868344	0.361622	0.000000	-10.000000	0.125000	-11.966667	593.000000	1023.000000	1023.000000	2046.000000
23.280001	-0.002358	-1.393306	-0.179511	-2.291371	0.780324	0.297252	0.000000	-10.000000	0.125000	-12.500000	589.000000	1023.000000	1023.000000	2046.000000
23.299999	-0.002664	-1.574396	-0.321993	-2.160383	0.655735	0.252244	0.000000	-10.000000	0.141667	-12.916667	584.833313	1023.000000	1023.000000	2046.000000
23.320000	-0.003142	-1.857109	-0.463134	-2.085624	0.513361	0.178288	0.000000	-10.000000	0.158333	-13.633334	580.500000	1023.000000	1023.000000	2046.000000
23.340000	-0.003404	-2.011722	-0.545756	-2.063162	0.418961	0.178236	0.000000	-10.000000	0.166667	-14.133334	575.833313	1023.000000	1023.000000	2046.000000
23.360001	-0.003685	-2.177949	-0.593652	-2.038801	0.319105	0.135399	0.000000	-10.000000	0.183333	-14.550000	571.000000	1023.000000	1023.000000	2046.000000
23.379999	-0.003934	-2.324888	-0.619721	-1.995132	0.204191	0.085774	0.000000	-10.000000	0.191667	-14.666667	566.166687	1023.000000	1023.000000	2046.000000
23.400000	-0.004260	-2.517625	-0.712553	-1.921849	0.136211	-0.019433	0.000000	-10.000000	0.200000	-14.583334	561.333313	1023.000000	1023.000000	2046.000000
23.420000	-0.004321	-2.553918	-0.720095	-1.880023	0.077141	-0.030941	0.000000	-10.000000	0.200000	-14.450000	556.500000	1023.000000	1023.000000	2046.000000
23.440001	-0.004412	-2.607526	-0.647577	-1.921952	0.013559	-0.051556	0.000000	-10.000000	0.200000	-14.533334	551.666687	1023.000000	1023.000000	2046.000000
23.459999	-0.004511	-2.666212	-0.601896	-1.946563	-0.039405	-0.078348	0.000000	-10.000000	0.216667	-15.116667	546.833313	1023.000000	1023.000000	2046.000000
23.480000	-0.004870	-2.878215	-0.684263	-1.970038	-0.041745	-0.182168	0.000000	-10.000000	0.233333	-15.966666	541.833313	1023.000000	1023.000000	2046.000000
23.500000	-0.005563	-3.287655	-0.746251	-2.049407	-0.129385	-0.362612	0.000000	-10.000000	0.258333	-16.783333	536.333313	1023.000000	1023.000000	2046.000000
23.520000	-0.006240	-3.687850	-0.777171	-2.157790	-0.239284	-0.513606	0.000000	-10.000000	0.283333	-17.783333	530.666687	1023.000000	1023.000000	2046.000000
23.540001	-0.007273	-4.298075	-0.782641	-2.379184	-0.433805	-0.702445	0.000000	-10.000000	0.325000	-19.116667	524.666687	1023.000000	1023.000000	2046.000000
23.559999	-0.008399	-4.963521	-0.774596	-2.586195	-0.632636	-0.970092	0.000000	-10.000000	0.375000	-20.683332	518.333313	1023.000000	1023.000000	2046.000000
23.580000	-0.009532	-5.633474	-0.751767	-2.823628	-0.876729	-1.181350	0.000000	-10.000000	0.400000	-21.966667	511.333344	1023.000000	1023.000000	2046.000000
23.600000	-0.011048	-6.529625	-0.871117	-3.013196	-1.142493	-1.502819	0.000000	-10.000000	0.425000	-22.966667	504.166656	1023.000000	1023.000000	2046.000000
23.620001	-0.012547	-7.414981	-1.044081	-3.180294	-1.367459	-1.823147	0.000000	-10.000000	0.450000	-23.766666	496.666656	1023.000000	1023.000000	2046.000000
23.639999	-0.013881	-8.203427	-1.105422	-3.294080	-1.718256	-2.085669	0.000000	-10.000000	0.491667	-24.500000	488.833344	1023.000000	1023.000000	2046.000000
23.660000	-0.015183	-8.972874	-1.249844	-3.384508	-1.970509	-2.368013	0.000000	-10.000000	0.525000	-25.250000	480.500000	1023.000000	1023.000000	2046.000000
23.680000	-0.016273	-9.617295	-1.339618	-3.495732	-2.268161	-2.513784	0.000000	-10.000000	0.550000	-25.983334	472.000000	1023.000000	1023.000000	2046.000000
23.700001	-0.017271	-10.207428	-1.418107	-3.542405	-2.474734	-2.772182	0.000000	-10.000000	0.583333	-26.733334	463.333344	1023.000000	1023.000000	2046.000000
23.719999	-0.018136	-10.718342	-1.531449	-3.654469	-2.702144	-2.830279	0.000000	-10.000000	0.616667	-27.516666	454.500000	1023.000000	1023.000000	2046.000000
23.740000	-0.019101	-11.288495	-1.637356	-3.674429	-2.940090	-3.036620	0.000000	-10.000000	0.658333	-28.200001	445.166656	1023.000000	1023.000000	2046.000000
23.760000	-0.019835	-11.722649	-1.673511	-3.685025	-3.187542	-3.176571	0.000000	-10.000000	0.683333	-28.916668	435.833344	1023.000000	1023.000000	2046.000000
23.780001	-0.020509	-12.120869	-1.717682	-3.693666	-3.388905	-3.320616	0.000000	-10.000000	0.716667	-29.533335	426.166656	1023.000000	1023.000000	2046.000000
23.799999	-0.021273	-12.572431	-1.773109	-3.658571	-3.679499	-3.461252	0.000000	-10.000000	0.750000	-30.216667	416.500000	1023.000000	1023.000000	2046.000000
23.820000	-0.022192	-13.115203	-1.938103	-3.608343	-3.904839	-3.663918	0.000000	-10.000000	0.783333	-30.900000	406.333344	1023.000000	1023.000000	2046.000000
23.840000	-0.023024	-13.606956	-2.017406	-3.563774	-4.212685	-3.813090	0.000000	-10.000000	0.800000	-31.516666	396.000000	1023.000000	1023.000000	2046.000000
23.860001	-0.023795	-14.063018	-2.124652	-3.544067	-4.472438	-3.921861	0.000000	-10.000000	0.808333	-32.099998	385.333344	1023.000000	1023.000000	2046.000000
23.879999	-0.024760	-14.633072	-2.227272	-3.533481	-4.779548	-4.092771	0.000000	-10.000000	0.816667	-32.383335	374.666656	1023.000000	1023.000000	2046.000000
23.900000	-0.025585	-15.120542	-2.417951	-3.448604	-4.987268	-4.266719	0.000000	-10.000000	0.825000	-32.500000	363.833344	1023.000000	1023.000000	2046.000000
23.920000	-0.026513	-15.669432	-2.565514	-3.442055	-5.242998	-4.418866	0.000000	-10.000000	0.816667	-32.350002	353.000000	1023.000000	1023.000000	2046.000000
23.940001	-0.027320	-16.146130	-2.684135	-3.391177	-5.500600	-4.570217	0.000000	-10.000000	0.808333	-32.200001	342.166656	1023.000000	1023.000000	2046.000000
23.959999	-0.028295	-16.722141	-2.879953	-3.370567	-5.723910	-4.747711	0.000000	-10.000000	0.808333	-32.066666	331.333344	1023.000000	1023.000000	2046.000000
23.980000	-0.029318	-17.327030	-3.038165	-3.319476	-6.016994	-4.952395	0.000000	-10.000000	0.808333	-31.866667	320.666656	1023.000000	1023.000000	2046.000000
24.000000	-0.030202	-17.849251	-3.199799	-3.364690	-6.256661	-5.028101	0.000000	-10.000000	0.808333	-31.733334	310.000000	1023.000000	1023.000000	2046.000000
24.020000	-0.031201	-18.440079	-3.373566	-3.311069	-6.488987	-5.266456	0.000000	-10.000000	0.800000	-31.433334	299.500000	1023.000000	1023.000000	2046.000000
24.040001	-0.032214	-19.038363	-3.574284	-3.340844	-6.728317	-5.394917	0.000000	-10.000000	0.800000	-31.416666	289.000000	1023.000000	1023.000000	2046.000000
24.059999	-0.033144	-19.588266	-3.737375	-3.361735	-6.976870	-5.512286	0.000000	-10.000000	0.783333	-31.283333	278.500000	1023.000000	1023.000000	2046.000000
24.080000	-0.033674	-19.901445	-3.784716	-3.298937	-7.196459	-5.621333	0.000000	-10.000000	0.766667	-31.166666	268.000000	1023.000000	1023.000000	2046.000000
24.100000	-0.034369	-20.312037	-3.923158	-3.330222	-7.414034	-5.644622	0.000000	-10.000000	0.750000	-30.783333	257.666656	1023.000000	1023.000000	2046.000000
24.120001	-0.035222	-20.816360	-4.080863	-3.245183	-7.667838	-5.822477	0.000000	-10.000000	0.716667	-30.166666	247.500000	1023.000000	1023.000000	2046.000000
24.139999	-0.036050	-21.305637	-4.163171	-3.251494	-7.969421	-5.921551	0.000000	-10.000000	0.691667	-29.566668	237.500000	1023.000000	1023.000000	2046.000000
24.160000	-0.036878	-21.794825	-4.315201	-3.174330	-8.200576	-6.104717	0.000000	-10.000000	0.658333	-28.966667	227.500000	1023.000000	1023.000000	2046.000000
24.180000	-0.037683	-22.270912	-4.408501	-3.205572	-8.403099	-6.253741	0.000000	-10.000000	0.658333	-28.500000	217.833328	1023.000000	1023.000000	2046.000000
24.200001	-0.038164	-22.555092	-4.491270	-3.164524	-8.553535	-6.345764	0.000000	-10.000000	0.658333	-28.116667	208.333328	1023.000000	1023.000000	2046.000000
24.219999	-0.038550	-22.783075	-4.674252	-3.039869	-8.623492	-6.445462	0.000000	-10.000000	0.658333	-27.766666	199.000000	1023.000000	1023.000000	2046.000000
24.240000	-0.039569	-23.385445	-4.807600	-3.219337	-8.789789	-6.568717	0.000000	-10.000000	0.650000	-27.550001	189.666672	1023.000000	1023.000000	2046.000000
24.260000	-0.041587	-24.577639	-4.935802	-3.531133	-9.163051	-6.947654	0.000000	-10.000000	0.591667	-26.966667	180.500000	1023.000000	1023.000000	2046.000000
24.280001	-0.044015	-26.013039	-5.130950	-3.775391	-9.688796	-7.417902	0.000000	-10.000000	0.525000	-25.716667	171.666672	1023.000000	1023.000000	2046.000000
24.299999	-0.046575	-27.526014	-5.492934	-3.924325	-10.193397	-7.915358	0.000000	-10.000000	0.441667	-23.800001	163.166672	1023.000000	1023.000000	2046.000000
24.320000	-0.048442	-28.629200	-5.794969	-3.989715	-10.673600	-8.170917	0.000000	-10.000000	0.400000	-21.866667	155.166672	1023.000000	1023.000000	2046.000000
24.340000	-0.049342	-29.160925	-5.964604	-3.951872	-10.966998	-8.277451	0.000000	-10.000000	0.366667	-20.683334	147.666672	1023.000000	1023.000000	2046.000000
24.360001	-0.049529	-29.271673	-6.184456	-3.727854	-11.010737	-8.348625	0.000000	-10.000000	0.358333	-20.116667	140.666672	1023.000000	1023.000000	2046.000000
24.379999	-0.049511	-29.261194	-6.345701	-3.499380	-11.051818	-8.364296	0.000000	-10.000000	0.350000	-19.833334	134.000000	1023.000000	1023.000000	2046.000000
24.400000	-0.049548	-29.283087	-6.497171	-3.312580	-11.161151	-8.312184	0.000000	-10.000000	0.333333	-19.350000	127.333336	1023.000000	1023.000000	2046.000000
24.420000	-0.049768	-29.413023	-6.760962	-3.127201	-11.174600	-8.350260	0.000000	-10.000000	0.316667	-18.683332	120.833336	1023.000000	1023.000000	2046.000000
24.440001	-0.049950	-29.520399	-6.923620	-3.036916	-11.213136	-8.346727	0.000000	-10.000000	0.283333	-17.833334	114.500000	1023.000000	1023.000000	2046.000000
24.459999	-0.050287	-29.719759	-7.047112	-3.024052	-11.296799	-8.351798	0.000000	-10.000000	0.250000	-16.866667	108.666664	1023.000000	1023.000000	2046.000000
24.480000	-0.050399	-29.785984	-7.019830	-2.993654	-11.375377	-8.397124	0.000000	-10.000000	0.216667	-15.650001	103.000000	1023.000000	1023.000000	2046.000000
24.500000	-0.050529	-29.862835	-7.033230	-2.994752	-11.432906	-8.401947	0.000000	-10.000000	0.200000	-14.416667	97.833336	1023.000000	1023.000000	2046.000000
24.520000	-0.050655	-29.936939	-7.059030	-2.978671	-11.473096	-8.426144	0.000000	-10.000000	0.166667	-13.116667	93.000000	1023.000000	1023.000000	2046.000000
24.540001	-0.050614	-29.913055	-7.032066	-2.934950	-11.509841	-8.436197	0.000000	-10.000000	0.133333	-12.116667	88.666664	1023.000000	1023.000000	2046.000000
24.559999	-0.050608	-29.909513	-6.992159	-3.067559	-11.486953	-8.362844	0.000000	-10.000000	0.100000	-11.633333	84.666664	1023.000000	1023.000000	2046.000000
24.580000	-0.050626	-29.920124	-6.910698	-3.188732	-11.437108	-8.383586	0.000000	-10.000000	0.108333	-11.933333	80.833336	1023.000000	1023.000000	2046.000000
24.600000	-0.050853	-30.054398	-6.883215	-3.326793	-11.415473	-8.428916	0.000000	-10.000000	0.133333	-13.033334	76.833336	1023.000000	1023.000000	2046.000000
24.620001	-0.051289	-30.311680	-6.852683	-3.450112	-11.463359	-8.545526	0.000000	-10.000000	0.166667	-13.983334	72.333336	1023.000000	1023.000000	2046.000000
24.639999	-0.051796	-30.611599	-6.908502	-3.592383	-11.477672	-8.633042	0.000000	-10.000000	0.200000	-14.550000	67.666664	1023.000000	1023.000000	2046.000000
24.660000	-0.052573	-31.070612	-6.993760	-3.803361	-11.527012	-8.746479	0.000000	-10.000000	0.216667	-14.783334	62.833332	1023.000000	1023.000000	2046.000000
24.680000	-0.053341	-31.524521	-7.044955	-4.057576	-11.584926	-8.837066	0.000000	-10.000000	0.225000	-15.016666	59.666668	1023.000000	1023.000000	2046.000000
24.700001	-0.054195	-32.029003	-7.072670	-4.243236	-11.688127	-9.024971	0.000000	-10.000000	0.216667	-15.283334	54.500000	1023.000000	1023.000000	2046.000000
24.719999	-0.055050	-32.534451	-7.098538	-4.453757	-11.821681	-9.160475	0.000000	-10.000000	0.200000	-14.683333	49.333332	1023.000000	1023.000000	2046.000000
24.740000	-0.055648	-32.887711	-7.164182	-4.643975	-11.854136	-9.225417	0.000000	-10.000000	0.150000	-12.966667	42.666668	1023.000000	1023.000000	2046.000000
24.760000	-0.055987	-33.088428	-7.199266	-4.782607	-11.893585	-9.212970	0.000000	-10.000000	0.091667	-9.433333	38.333332	1023.000000	1023.000000	2046.000000
24.780001	-0.055922	-33.049698	-7.231145	-4.868704	-11.789976	-9.159871	0.000000	-10.000000	0.033333	-3.616667	35.166668	1023.000000	1023.000000	2046.000000
24.799999	-0.055716	-32.928120	-7.235631	-4.941650	-11.650492	-9.100345	0.000000	-10.000000	-0.016667	2.133333	33.500000	1023.000000	1023.000000	2046.000000
24.820000	-0.055255	-32.655712	-7.228705	-5.014413	-11.401533	-9.011060	0.000000	-10.000000	-0.083333	8.383333	33.000000	1023.000000	1023.000000	2046.000000
24.840000	-0.054480	-32.197941	-7.136562	-5.048081	-11.145216	-8.868083	0.000000	-10.000000	-0.175000	12.766666	33.000000	1023.000000	1023.000000	2046.000000
24.860001	-0.053253	-31.472385	-6.929681	-5.142773	-10.834184	-8.565747	0.000000	-10.000000	-0.250000	17.183332	33.000000	1023.000000	1023.000000	2046.000000
24.879999	-0.052060	-30.767719	-6.793202	-5.130969	-10.446822	-8.396726	0.000000	-10.000000	-0.333333	20.183332	33.000000	1023.000000	1023.000000	2046.000000
24.900000	-0.050671	-29.946470	-6.634340	-5.101603	-10.068035	-8.142493	0.000000	-10.000000	-0.391667	22.799999	30.666666	1023.000000	1023.000000	2046.000000
24.920000	-0.049292	-29.131723	-6.433984	-5.067087	-9.758792	-7.871860	0.000000	-10.000000	-0.483333	25.566668	33.333332	1023.000000	1023.000000	2046.000000
24.940001	-0.047754	-28.222784	-6.272103	-5.017156	-9.364496	-7.569029	0.000000	-10.000000	-0.533333	27.466667	36.000000	1023.000000	1023.000000	2046.000000
24.959999	-0.046118	-27.255777	-6.125393	-4.946259	-8.941812	-7.242312	0.000000	-10.000000	-0.608333	29.250000	44.166668	1023.000000	1023.000000	2046.000000
24.980000	-0.044701	-26.418180	-5.927610	-4.896053	-8.622888	-6.971630	0.000000	-10.000000	-0.633333	30.200001	50.666668	1023.000000	1023.000000	2046.000000
25.000000	-0.043123	-25.485758	-5.720937	-4.960500	-8.228054	-6.576267	0.000000	-10.000000	-0.700000	31.616667	60.500000	1023.000000	1023.000000	2046.000000
25.020000	-0.041496	-24.523932	-5.567101	-4.822624	-7.830801	-6.303405	0.000000	-10.000000	-0.725000	32.900002	70.833336	1023.000000	1023.000000	2046.000000
25.040001	-0.039708	-23.467432	-5.323331	-4.807979	-7.460131	-5.875990	0.000000	-10.000000	-0.783333	34.000000	81.500000	1023.000000	1023.000000	2046.000000
25.059999	-0.037921	-22.411110	-5.126480	-4.733871	-7.022988	-5.527771	0.000000	-10.000000	-0.825000	35.000000	92.666664	1023.000000	1023.000000	2046.000000
25.080000	-0.036119	-21.346590	-4.925128	-4.625804	-6.607338	-5.188321	0.000000	-10.000000	-0.875000	35.933334	104.166664	1023.000000	1023.000000	2046.000000
25.100000	-0.034547	-20.417408	-4.752610	-4.548988	-6.200080	-4.915729	0.000000	-10.000000	-0.900000	36.799999	116.000000	1023.000000	1023.000000	2046.000000
25.120001	-0.032892	-19.439192	-4.537138	-4.491005	-5.833216	-4.577834	0.000000	-10.000000	-0.900000	37.150002	128.166672	1023.000000	1023.000000	2046.000000
25.139999	-0.031272	-18.481886	-4.367942	-4.437922	-5.420342	-4.255678	0.000000	-10.000000	-0.916667	37.350002	140.500000	1023.000000	1023.000000	2046.000000
25.160000	-0.029663	-17.530561	-4.164720	-4.393308	-5.045334	-3.927199	0.000000	-10.000000	-0.925000	37.483334	152.833328	1023.000000	1023.000000	2046.000000
25.180000	-0.028021	-16.560625	-3.977154	-4.327826	-4.640479	-3.615166	0.000000	-10.000000	-0.941667	37.800003	165.333328	1023.000000	1023.000000	2046.000000
25.200001	-0.026458	-15.636722	-3.713508	-4.288398	-4.344657	-3.290159	0.000000	-10.000000	-0.950000	37.850002	177.833328	1023.000000	1023.000000	2046.000000
25.219999	-0.024889	-14.709503	-3.540230	-4.236482	-3.915979	-3.016813	0.000000	-10.000000	-0.958333	38.066666	190.500000	1023.000000	1023.000000	2046.000000
25.240000	-0.023337	-13.792212	-3.425000	-4.219239	-3.463464	-2.684509	0.000000	-10.000000	-0.966667	38.383335	203.166672	1023.000000	1023.000000	2046.000000
25.260000	-0.022061	-13.037998	-3.223926	-4.180051	-3.215069	-2.418952	0.000000	-10.000000	-0.966667	38.633335	216.000000	1023.000000	1023.000000	2046.000000
25.280001	-0.021034	-12.431292	-3.097103	-4.150647	-2.956267	-2.227275	0.000000	-10.000000	-0.991667	38.983334	229.000000	1023.000000	1023.000000	2046.000000
25.299999	-0.020492	-12.110838	-2.946829	-4.195927	-2.859000	-2.109082	0.000000	-10.000000	-1.025000	39.383335	241.833328	1023.000000	1023.000000	2046.000000
25.320000	-0.019901	-11.761259	-2.828378	-4.178371	-2.640883	-2.113627	0.000000	-10.000000	-1.066667	40.016666	254.833328	1023.000000	1023.000000	2046.000000
25.340000	-0.018791	-11.105242	-2.593591	-4.239328	-2.396670	-1.875652	0.000000	-10.000000	-1.100000	40.500000	268.000000	1023.000000	1023.000000	2046.000000
25.360001	-0.017407	-10.287592	-2.350954	-4.229130	-2.079420	-1.628088	0.000000	-10.000000	-1.100000	40.600002	281.500000	1023.000000	1023.000000	2046.000000
25.379999	-0.015594	-9.216191	-2.089743	-4.186220	-1.661086	-1.279143	0.000000	-10.000000	-1.083333	40.866669	295.000000	1023.000000	1023.000000	2046.000000
25.400000	-0.013576	-8.023170	-1.866009	-3.960784	-1.245560	-0.950817	0.000000	-10.000000	-1.033333	40.466667	308.666656	1023.000000	1023.000000	2046.000000
25.420000	-0.011928	-7.049369	-1.765414	-3.928031	-0.818758	-0.537165	0.000000	-10.000000	-0.991667	39.933334	322.166656	1023.000000	1023.000000	2046.000000
25.440001	-0.011195	-6.616416	-1.653988	-4.014613	-0.570655	-0.377159	0.000000	-10.000000	-0.958333	39.383331	335.666656	1023.000000	1023.000000	2046.000000
25.459999	-0.011483	-6.786493	-1.643218	-4.137805	-0.536527	-0.468944	0.000000	-10.000000	-0.950000	39.000000	348.833344	1023.000000	1023.000000	2046.000000
25.480000	-0.012322	-7.282283	-1.726500	-4.223891	-0.692921	-0.638971	0.000000	-10.000000	-0.941667	39.000000	362.000000	1023.000000	1023.000000	2046.000000
25.500000	-0.012687	-7.498238	-1.787276	-4.278542	-0.793792	-0.638628	0.000000	-10.000000	-0.916667	38.366669	375.000000	1023.000000	1023.000000	2046.000000
25.520000	-0.012223	-7.223916	-1.798486	-4.254673	-0.673103	-0.497654	0.000000	-10.000000	-0.900000	37.883335	388.000000	1023.000000	1023.000000	2046.000000
25.540001	-0.010695	-6.320511	-1.675944	-4.202350	-0.317812	-0.124406	0.000000	-10.000000	-0.900000	37.516666	400.666656	1023.000000	1023.000000	2046.000000
25.559999	-0.009002	-5.320112	-1.556160	-4.050992	0.108480	0.178559	0.000000	-10.000000	-0.925000	37.600002	413.333344	1023.000000	1023.000000	2046.000000
25.580000	-0.007355	-4.346803	-1.453682	-3.853561	0.547477	0.412963	0.000000	-10.000000	-0.950000	38.299999	425.666656	1023.000000	1023.000000	2046.000000
25.600000	-0.005608	-3.314103	-1.316439	-3.638455	0.939848	0.700943	0.000000	-10.000000	-0.975000	38.583332	438.333344	1023.000000	1023.000000	2046.000000
25.620001	-0.004007	-2.368046	-1.084425	-3.499213	1.213880	1.001712	0.000000	-10.000000	-1.008333	38.966667	451.000000	1023.000000	1023.000000	2046.000000
25.639999	-0.002326	-1.374427	-0.889953	-3.405784	1.594871	1.326439	0.000000	-10.000000	-1.016667	39.316666	464.000000	1023.000000	1023.000000	2046.000000
25.660000	-0.000746	-0.441092	-0.712025	-3.295897	1.971679	1.595151	0.000000	-10.000000	-1.016667	39.833336	477.166656	1023.000000	1023.000000	2046.000000
25.680000	0.000973	0.575047	-0.405137	-3.246570	2.284574	1.942180	0.000000	-10.000000	-1.000000	40.183334	486.000000	1023.000000	1023.000000	2046.000000
25.700001	0.002682	1.585250	-0.122660	-3.100942	2.627488	2.181364	0.000000	-10.000000	-0.958333	39.533337	499.333344	1023.000000	1023.000000	2046.000000
25.719999	0.004499	2.658767	0.199100	-2.995964	2.956771	2.498861	0.000000	-10.000000	-0.916667	38.616669	512.500000	1023.000000	1023.000000	2046.000000
25.740000	0.006354	3.755431	0.466892	-2.926248	3.374977	2.839810	0.000000	-10.000000	-0.850000	37.466667	530.000000	1023.000000	1023.000000	2046.000000
25.760000	0.008300	4.905303	0.759142	-2.846856	3.869711	3.123306	0.000000	-10.000000	-0.808333	36.666668	542.666687	1023.000000	1023.000000	2046.000000
25.780001	0.010241	6.052190	1.038945	-2.740380	4.339831	3.413794	0.000000	-10.000000	-0.750000	35.633335	555.000000	1023.000000	1023.000000	2046.000000
25.799999	0.011899	7.032511	1.329976	-2.694614	4.738070	3.659079	0.000000	-10.000000	-0.683333	34.416668	567.000000	1023.000000	1023.000000	2046.000000
25.820000	0.013471	7.961565	1.665600	-2.670098	5.111372	3.854692	0.000000	-10.000000	-0.600000	32.666668	578.666687	1023.000000	1023.000000	2046.000000
25.840000	0.014750	8.717487	2.005380	-2.662201	5.418817	3.955492	0.000000	-10.000000	-0.491667	30.666666	589.833313	1023.000000	1023.000000	2046.000000
25.860001	0.015582	9.208673	2.346602	-2.838715	5.634976	4.065811	0.000000	-10.000000	-0.400000	28.049999	600.333313	1023.000000	1023.000000	2046.000000
25.879999	0.016234	9.594197	2.630685	-2.941392	5.813384	4.091521	0.000000	-10.000000	-0.325000	25.500000	610.333313	1023.000000	1023.000000	2046.000000
25.900000	0.016664	9.848577	2.848511	-3.049543	5.898170	4.151439	0.000000	-10.000000	-0.275000	23.133333	619.500000	1023.000000	1023.000000	2046.000000
25.920000	0.016960	10.023103	2.997523	-3.172529	6.021914	4.176194	0.000000	-10.000000	-0.225000	20.983334	627.666687	1023.000000	1023.000000	2046.000000
25.940001	0.017286	10.216149	3.162268	-3.256394	6.116782	4.193492	0.000000	-10.000000	-0.175000	19.116667	634.833313	1023.000000	1023.000000	2046.000000
25.959999	0.017753	10.491923	3.334597	-3.286145	6.210176	4.233295	0.000000	-10.000000	-0.108333	17.066668	641.333313	1023.000000	1023.000000	2046.000000
25.980000	0.018174	10.740602	3.442553	-3.297785	6.326858	4.268975	0.000000	-10.000000	-0.050000	14.950000	647.333313	1023.000000	1023.000000	2046.000000
26.000000	0.018664	11.030345	3.547501	-3.302595	6.423517	4.361922	0.000000	-10.000000	-0.008333	12.166667	652.833313	1023.000000	1023.000000	2046.000000
26.020000	0.019208	11.351933	3.644093	-3.262315	6.543915	4.426239	0.000000	-10.000000	0.008333	8.766667	657.500000	1023.000000	1023.000000	2046.000000
26.040001	0.019798	11.700854	3.758505	-3.186987	6.647275	4.482061	0.000000	-10.000000	0.025000	4.433333	661.000000	1023.000000	1023.000000	2046.000000
26.059999	0.020363	12.034626	3.859401	-3.105734	6.752860	4.528099	0.000000	-10.000000	0.050000	0.416667	663.000000	1023.000000	1023.000000	2046.000000
26.080000	0.020928	12.368667	3.920520	-3.046017	6.908292	4.585871	0.000000	-10.000000	0.066667	-2.600000	663.833313	1023.000000	1023.000000	2046.000000
26.100000	0.021265	12.567731	4.018507	-2.965782	6.895260	4.619746	0.000000	-10.000000	0.083333	-4.650000	664.000000	1023.000000	1023.000000	2046.000000
26.120001	0.021619	12.776991	4.063559	-2.872950	6.933419	4.652962	0.000000	-10.000000	0.091667	-6.266667	664.000000	1023.000000	1023.000000	2046.000000
26.139999	0.021789	12.877101	4.058426	-2.764920	6.976640	4.606955	0.000000	-10.000000	0.100000	-7.500000	664.000000	1023.000000	1023.000000	2046.000000
26.160000	0.022105	13.064025	4.070102	-2.665227	7.006256	4.652894	0.000000	-10.000000	0.100000	-8.050000	664.000000	1023.000000	1023.000000	2046.000000
26.180000	0.022163	13.098489	4.103334	-2.610661	6.982635	4.623180	0.000000	-10.000000	0.100000	-8.500000	664.000000	1023.000000	1023.000000	2046.000000
26.200001	0.022141	13.085462	4.128912	-2.497751	6.864469	4.589832	0.000000	-10.000000	0.108333	-9.166667	664.000000	1023.000000	1023.000000	2046.000000
26.219999	0.022112	13.068399	4.109477	-2.450108	6.832461	4.576570	0.000000	-10.000000	0.108333	-9.900001	660.666687	1023.000000	1023.000000	2046.000000
26.240000	0.021740	12.848214	3.958208	-2.346863	6.798460	4.438410	0.000000	-10.000000	0.125000	-10.550000	653.000000	1023.000000	1023.000000	2046.000000
26.260000	0.021652	12.796334	3.959676	-2.235845	6.714604	4.357899	0.000000	-10.000000	0.133333	-11.233334	644.000000	1023.000000	1023.000000	2046.000000
26.280001	0.021191	12.523784	3.874147	-2.229533	6.587217	4.291954	0.000000	-10.000000	0.150000	-12.200000	637.000000	1023.000000	1023.000000	2046.000000
26.299999	0.020565	12.153693	3.845899	-2.213885	6.360158	4.161520	0.000000	-10.000000	0.191667	-13.583333	633.000000	1023.000000	1023.000000	2046.000000
26.320000	0.020051	11.849967	3.793193	-2.194321	6.202424	4.048671	0.000000	-10.000000	0.225000	-15.200000	628.500000	1023.000000	1023.000000	2046.000000
26.340000	0.019199	11.346456	3.688146	-2.213618	6.023649	3.848278	0.000000	-10.000000	0.275000	-16.750000	623.666687	1023.000000	1023.000000	2046.000000
26.360001	0.018762	11.088299	3.621853	-2.105088	5.909915	3.661618	0.000000	-10.000000	0.300000	-18.100000	618.000000	1023.000000	1023.000000	2046.000000
26.379999	0.018299	10.814709	3.555784	-2.079925	5.737978	3.600871	0.000000	-10.000000	0.333333	-19.100000	612.000000	1023.000000	1023.000000	2046.000000
26.400000	0.017118	10.116516	3.393378	-1.988468	5.407981	3.303626	0.000000	-10.000000	0.366667	-20.050001	605.500000	1023.000000	1023.000000	2046.000000
26.420000	0.016114	9.523428	3.347745	-2.013964	4.997611	3.192036	0.000000	-10.000000	0.391667	-21.083334	598.833313	1023.000000	1023.000000	2046.000000
26.440001	0.014733	8.707241	3.176376	-2.003121	4.658541	2.875445	0.000000	-10.000000	0.441667	-22.766666	591.666687	1023.000000	1023.000000	2046.000000
26.459999	0.013946	8.241865	3.073569	-1.993864	4.460388	2.701771	0.000000	-10.000000	0.525000	-24.799999	584.000000	1023.000000	1023.000000	2046.000000
26.480000	0.012970	7.665355	2.901786	-1.916311	4.139822	2.540058	0.000000	-10.000000	0.616667	-27.049999	575.666687	1023.000000	1023.000000	2046.000000
26.500000	0.011357	6.712101	2.546490	-1.869872	3.787573	2.247909	0.000000	-10.000000	0.700000	-29.116667	566.833313	1023.000000	1023.000000	2046.000000
26.520000	0.008856	5.234152	2.291423	-2.081105	3.226986	1.796849	0.000000	-10.000000	0.766667	-30.850000	557.166687	1023.000000	1023.000000	2046.000000
26.540001	0.005359	3.167101	1.990271	-2.428860	2.490372	1.115317	0.000000	-10.000000	0.833333	-32.283333	546.833313	1023.000000	1023.000000	2046.000000
26.559999	0.001370	0.809943	1.590212	-2.660166	1.581241	0.298656	0.000000	-10.000000	0.891667	-33.200001	536.000000	1023.000000	1023.000000	2046.000000
26.580000	-0.002169	-1.282086	1.112753	-2.806820	0.769948	-0.357968	0.000000	-10.000000	0.933333	-33.933334	525.000000	1023.000000	1023.000000	2046.000000
26.600000	-0.004717	-2.787485	0.829017	-2.763551	0.005191	-0.858143	0.000000	-10.000000	0.966667	-34.600002	513.666687	1023.000000	1023.000000	2046.000000
26.620001	-0.006047	-3.574046	0.591297	-2.687387	-0.421411	-1.056545	0.000000	-10.000000	1.025000	-35.566666	502.000000	1023.000000	1023.000000	2046.000000
26.639999	-0.007273	-4.298295	0.265588	-2.543826	-0.746818	-1.273240	0.000000	-10.000000	1.083333	-36.383335	490.000000	1023.000000	1023.000000	2046.000000
26.660000	-0.008174	-4.830725	-0.016388	-2.333023	-0.998704	-1.482609	0.000000	-10.000000	1.125000	-37.316666	478.000000	1023.000000	1023.000000	2046.000000
26.680000	-0.009289	-5.489509	-0.303839	-2.195026	-1.361687	-1.628957	0.000000	-10.000000	1.158333	-38.100002	465.666656	1023.000000	1023.000000	2046.000000
26.700001	-0.010384	-6.136821	-0.573363	-2.033680	-1.692042	-1.837736	0.000000	-10.000000	1.183333	-38.883335	453.000000	1023.000000	1023.000000	2046.000000
26.719999	-0.011393	-6.733431	-0.782506	-1.933384	-2.006721	-2.010820	0.000000	-10.000000	1.225000	-39.300003	440.000000	1023.000000	1023.000000	2046.000000
26.740000	-0.012488	-7.380375	-0.953921	-1.927016	-2.326831	-2.172608	0.000000	-10.000000	1.233333	-39.366669	426.833344	1023.000000	1023.000000	2046.000000
26.760000	-0.013836	-8.176929	-1.154856	-1.926473	-2.692802	-2.402798	0.000000	-10.000000	1.233333	-39.566666	413.666656	1023.000000	1023.000000	2046.000000
26.780001	-0.015002	-8.865970	-1.260850	-1.939848	-3.102239	-2.563032	0.000000	-10.000000	1.216667	-39.500000	400.500000	1023.000000	1023.000000	2046.000000
26.799999	-0.015953	-9.427946	-1.389487	-1.942384	-3.372622	-2.723454	0.000000	-10.000000	1.208333	-39.266666	387.333344	1023.000000	1023.000000	2046.000000
26.820000	-0.016588	-9.803302	-1.484016	-1.994855	-3.544963	-2.779467	0.000000	-10.000000	1.200000	-38.766666	374.166656	1023.000000	1023.000000	2046.000000
26.840000	-0.017484	-10.332912	-1.488629	-2.139779	-3.829553	-2.874951	0.000000	-10.000000	1.216667	-38.650002	361.166656	1023.000000	1023.000000	2046.000000
26.860001	-0.018345	-10.842066	-1.514429	-2.285984	-4.092900	-2.948752	0.000000	-10.000000	1.225000	-38.799999	348.333344	1023.000000	1023.000000	2046.000000
26.879999	-0.019489	-11.518160	-1.664644	-2.449133	-4.326856	-3.077526	0.000000	-10.000000	1.225000	-39.016666	335.500000	1023.000000	1023.000000	2046.000000
26.900000	-0.021186	-12.520666	-1.925021	-2.601512	-4.625529	-3.368604	0.000000	-10.000000	1.208333	-38.950001	322.500000	1023.000000	1023.000000	2046.000000
26.920000	-0.022990	-13.587301	-2.177700	-2.814794	-4.976030	-3.618777	0.000000	-10.000000	1.200000	-38.666668	309.500000	1023.000000	1023.000000	2046.000000
26.940001	-0.024749	-14.626679	-2.283743	-3.090793	-5.368839	-3.883304	0.000000	-10.000000	1.200000	-38.316666	296.666656	1023.000000	1023.000000	2046.000000
26.959999	-0.026628	-15.737291	-2.400988	-3.415960	-5.780757	-4.139586	0.000000	-10.000000	1.183333	-37.933334	283.833344	1023.000000	1023.000000	2046.000000
26.980000	-0.028469	-16.825022	-2.568675	-3.624762	-6.151726	-4.479859	0.000000	-10.000000	1.150000	-37.450001	271.166656	1023.000000	1023.000000	2046.000000
27.000000	-0.030154	-17.821033	-2.711331	-3.792840	-6.540257	-4.776607	0.000000	-10.000000	1.108333	-36.900002	258.500000	1023.000000	1023.000000	2046.000000
27.020000	-0.031675	-18.719950	-2.914782	-3.904772	-6.861075	-5.039320	0.000000	-10.000000	1.083333	-36.483334	246.166672	1023.000000	1023.000000	2046.000000
27.040001	-0.033215	-19.630293	-3.078015	-4.037181	-7.241409	-5.273688	0.000000	-10.000000	1.075000	-36.150002	234.000000	1023.000000	1023.000000	2046.000000
27.059999	-0.034639	-20.471363	-3.260785	-4.154061	-7.570573	-5.485943	0.000000	-10.000000	1.066667	-35.866665	222.000000	1023.000000	1023.000000	2046.000000
27.080000	-0.036140	-21.358715	-3.530839	-4.278228	-7.842382	-5.707265	0.000000	-10.000000	1.058333	-35.650002	210.000000	1023.000000	1023.000000	2046.000000
27.100000	-0.037299	-22.043755	-3.675651	-4.361049	-8.126909	-5.880146	0.000000	-10.000000	1.050000	-35.666668	198.000000	1023.000000	1023.000000	2046.000000
27.120001	-0.038184	-22.566561	-3.785020	-4.451714	-8.322755	-6.007072	0.000000	-10.000000	1.025000	-35.549999	186.000000	1023.000000	1023.000000	2046.000000
27.139999	-0.038994	-23.045282	-3.967766	-4.463614	-8.427264	-6.186639	0.000000	-10.000000	0.991667	-35.299999	174.166672	1023.000000	1023.000000	2046.000000
27.160000	-0.039871	-23.563841	-4.085507	-4.497276	-8.623413	-6.357645	0.000000	-10.000000	0.958333	-34.700001	162.500000	1023.000000	1023.000000	2046.000000
27.180000	-0.040479	-23.923157	-4.165062	-4.516420	-8.783996	-6.457680	0.000000	-10.000000	0.941667	-34.049999	151.000000	1023.000000	1023.000000	2046.000000
27.200001	-0.041062	-24.267752	-4.237114	-4.509903	-8.932063	-6.588671	0.000000	-10.000000	0.908333	-33.433334	139.666672	1023.000000	1023.000000	2046.000000
27.219999	-0.041686	-24.636684	-4.353601	-4.508662	-9.057159	-6.717262	0.000000	-10.000000	0.858333	-32.799999	128.500000	1023.000000	1023.000000	2046.000000
27.240000	-0.042532	-25.136679	-4.452334	-4.530701	-9.303092	-6.850552	0.000000	-10.000000	0.816667	-32.283333	117.500000	1023.000000	1023.000000	2046.000000
27.260000	-0.043277	-25.576626	-4.603053	-4.493530	-9.479179	-7.000863	0.000000	-10.000000	0.800000	-31.600000	106.833336	1023.000000	1023.000000	2046.000000
27.280001	-0.043986	-25.996023	-4.766252	-4.458233	-9.668867	-7.102671	0.000000	-10.000000	0.783333	-30.983334	96.166664	1023.000000	1023.000000	2046.000000
27.299999	-0.044609	-26.363894	-4.912925	-4.412195	-9.786680	-7.252092	0.000000	-10.000000	0.741667	-30.266666	85.833336	1023.000000	1023.000000	2046.000000
27.320000	-0.045347	-26.800283	-5.085201	-4.384222	-9.974170	-7.356690	0.000000	-10.000000	0.700000	-29.650000	75.500000	1023.000000	1023.000000	2046.000000
27.340000	-0.045879	-27.114439	-5.157318	-4.324031	-10.140873	-7.492217	0.000000	-10.000000	0.666667	-29.066668	65.833336	1023.000000	1023.000000	2046.000000
27.360001	-0.046466	-27.461338	-5.342882	-4.304620	-10.236786	-7.577049	0.000000	-10.000000	0.658333	-28.500000	56.166668	1023.000000	1023.000000	2046.000000
27.379999	-0.047253	-27.926699	-5.509029	-4.283422	-10.393585	-7.740661	0.000000	-10.000000	0.650000	-28.033333	46.833332	1023.000000	1023.000000	2046.000000
27.400000	-0.047752	-28.221724	-5.613722	-4.214962	-10.532163	-7.860877	0.000000	-10.000000	0.650000	-27.683334	37.333332	1023.000000	1023.000000	2046.000000
27.420000	-0.048312	-28.552143	-5.738447	-4.183650	-10.663254	-7.966794	0.000000	-10.000000	0.650000	-27.400000	28.166666	1023.000000	1023.000000	2046.000000
27.440001	-0.048882	-28.889347	-5.775505	-4.175807	-10.840900	-8.097136	0.000000	-10.000000	0.616667	-26.866667	19.000000	1023.000000	1023.000000	2046.000000
27.459999	-0.049697	-29.370834	-5.946525	-4.156911	-10.968783	-8.298615	0.000000	-10.000000	0.583333	-26.350000	10.166667	1023.000000	1023.000000	2046.000000
27.480000	-0.050259	-29.703289	-6.075129	-4.118947	-11.083084	-8.426130	0.000000	-10.000000	0.541667	-25.700001	1.666667	1023.000000	1023.000000	2046.000000
27.500000	-0.050558	-29.879583	-6.121679	-4.155096	-11.174127	-8.428682	0.000000	-10.000000	0.525000	-25.133333	-6.666667	1023.000000	1023.000000	2046.000000
27.520000	-0.051008	-30.145924	-6.215886	-4.113392	-11.229760	-8.586884	0.000000	-10.000000	0.491667	-24.333334	-14.833333	1023.000000	1023.000000	2046.000000
27.540001	-0.051722	-30.567436	-6.406005	-4.141404	-11.350013	-8.670014	0.000000	-10.000000	0.458333	-23.466667	-23.000000	1023.000000	1023.000000	2046.000000
27.559999	-0.052274	-30.894073	-6.476305	-4.106219	-11.539430	-8.772120	0.000000	-10.000000	0.408333	-22.333334	-30.833334	1023.000000	1023.000000	2046.000000
27.580000	-0.052999	-31.322367	-6.622334	-4.152692	-11.656260	-8.891080	0.000000	-10.000000	0.375000	-21.133333	-38.333332	1023.000000	1023.000000	2046.000000
27.600000	-0.053812	-31.803083	-6.662461	-4.145527	-11.935419	-9.059676	0.000000	-10.000000	0.333333	-19.850000	-45.333332	1023.000000	1023.000000	2046.000000
27.620001	-0.054568	-32.249741	-6.783685	-4.127953	-12.071544	-9.266558	0.000000	-10.000000	0.300000	-18.783333	-52.000000	1023.000000	1023.000000	2046.000000
27.639999	-0.054902	-32.446903	-6.834823	-4.122280	-12.136237	-9.353564	0.000000	-10.000000	0.266667	-17.916668	-58.333332	1023.000000	1023.000000	2046.000000
27.660000	-0.055091	-32.558567	-6.935199	-4.020380	-12.171558	-9.431430	0.000000	-10.000000	0.250000	-17.550001	-64.500000	1023.000000	1023.000000	2046.000000
27.680000	-0.055385	-32.732323	-7.056659	-4.052025	-12.156505	-9.467134	0.000000	-10.000000	0.250000	-17.433334	-68.500000	1023.000000	1023.000000	2046.000000
27.700001	-0.056148	-33.183502	-7.129694	-4.196588	-12.243034	-9.614184	0.000000	-10.000000	0.233333	-16.799999	-74.166664	1023.000000	1023.000000	2046.000000
27.719999	-0.057394	-33.919884	-7.168097	-4.466223	-12.460908	-9.824656	0.000000	-10.000000	0.200000	-15.233334	-79.500000	1023.000000	1023.000000	2046.000000
27.740000	-0.059105	-34.931034	-7.312503	-4.630655	-12.799774	-10.188104	0.000000	-10.000000	0.133333	-12.383333	-86.333336	1023.000000	1023.000000	2046.000000
27.760000	-0.060913	-35.999348	-7.564671	-4.763538	-13.222910	-10.448230	0.000000	-10.000000	0.083333	-9.416667	-90.500000	1023.000000	1023.000000	2046.000000
27.780001	-0.062132	-36.720070	-7.824709	-4.787188	-13.501042	-10.607132	0.000000	-10.000000	0.066667	-7.150000	-93.833336	1023.000000	1023.000000	2046.000000
27.799999	-0.062249	-36.789173	-7.924141	-4.709831	-13.620745	-10.534455	0.000000	-10.000000	0.066667	-5.483334	-97.000000	1023.000000	1023.000000	2046.000000
27.820000	-0.061590	-36.399857	-8.046938	-4.430271	-13.481725	-10.440922	0.000000	-10.000000	0.066667	-4.633333	-99.166664	1023.000000	1023.000000	2046.000000
27.840000	-0.060538	-35.778053	-8.133088	-4.256573	-13.231275	-10.157115	0.000000	-10.000000	0.033333	-1.783333	-100.666664	1023.000000	1023.000000	2046.000000
27.860001	-0.059497	-35.162914	-8.173733	-4.109345	-13.027628	-9.852210	0.000000	-10.000000	0.000000	1.283333	-100.833336	1023.000000	1023.000000	2046.000000
27.879999	-0.058491	-34.568424	-8.202721	-4.006240	-12.764252	-9.595211	0.000000	-10.000000	-0.075000	6.583333	-101.000000	1023.000000	1023.000000	2046.000000
27.900000	-0.057519	-33.993473	-8.145105	-3.990365	-12.526187	-9.331816	0.000000	-10.000000	-0.175000	11.616667	-101.000000	1023.000000	1023.000000	2046.000000
27.920000	-0.056678	-33.496655	-8.133510	-3.983615	-12.204423	-9.175109	0.000000	-10.000000	-0.283333	17.166666	-101.000000	1023.000000	1023.000000	2046.000000
27.940001	-0.055673	-32.902752	-7.982008	-3.964875	-12.008943	-8.946928	0.000000	-10.000000	-0.383333	21.416666	-101.000000	1023.000000	1023.000000	2046.000000
27.959999	-0.054180	-32.020561	-7.844586	-3.946623	-11.629451	-8.599901	0.000000	-10.000000	-0.475000	24.900000	-59.000000	1023.000000	1023.000000	2046.000000
27.980000	-0.052643	-31.111725	-7.736444	-3.903225	-11.189114	-8.282943	0.000000	-10.000000	-0.575000	27.766666	-14.666667	1023.000000	1023.000000	2046.000000
28.000000	-0.051036	-30.162052	-7.576952	-3.896365	-10.766070	-7.922665	0.000000	-10.000000	-0.666667	30.299999	32.833332	1023.000000	1023.000000	2046.000000
28.020000	-0.049359	-29.171318	-7.314076	-4.010106	-10.311675	-7.535462	0.000000	-10.000000	-0.733333	32.049999	42.000000	1023.000000	1023.000000	2046.000000
28.040001	-0.047960	-28.344236	-7.108613	-4.097307	-9.807830	-7.330487	0.000000	-10.000000	-0.766667	33.116669	52.500000	1023.000000	1023.000000	2046.000000
28.059999	-0.046658	-27.575056	-6.923908	-4.218233	-9.328013	-7.104903	0.000000	-10.000000	-0.783333	33.816669	63.500000	1023.000000	1023.000000	2046.000000
28.080000	-0.045532	-26.909597	-6.699593	-4.374750	-8.939524	-6.895731	0.000000	-10.000000	-0.808333	34.700001	74.666664	1023.000000	1023.000000	2046.000000
28.100000	-0.044424	-26.254835	-6.502990	-4.555129	-8.522964	-6.673752	0.000000	-10.000000	-0.825000	35.350002	86.166664	1023.000000	1023.000000	2046.000000
28.120001	-0.043750	-25.856487	-6.326902	-4.834132	-8.165704	-6.529748	0.000000	-10.000000	-0.808333	35.500000	98.000000	1023.000000	1023.000000	2046.000000
28.139999	-0.043390	-25.643351	-6.134984	-5.146714	-7.907747	-6.453907	0.000000	-10.000000	-0.800000	35.183334	109.666664	1023.000000	1023.000000	2046.000000
28.160000	-0.042691	-25.230656	-5.947873	-5.360362	-7.624783	-6.297638	0.000000	-10.000000	-0.825000	35.100002	121.333336	1023.000000	1023.000000	2046.000000
28.180000	-0.041999	-24.821569	-5.832241	-5.468925	-7.351551	-6.168852	0.000000	-10.000000	-0.875000	35.866669	133.000000	1023.000000	1023.000000	2046.000000
28.200001	-0.041045	-24.257580	-5.687577	-5.550024	-7.035211	-5.984770	0.000000	-10.000000	-0.908333	36.633335	145.000000	1023.000000	1023.000000	2046.000000
28.219999	-0.039988	-23.632658	-5.576054	-5.614764	-6.690744	-5.751096	0.000000	-10.000000	-0.933333	37.750000	157.000000	1023.000000	1023.000000	2046.000000
28.240000	-0.038893	-22.985828	-5.397366	-5.662212	-6.397288	-5.528964	0.000000	-10.000000	-0.958333	38.133335	169.333328	1023.000000	1023.000000	2046.000000
28.260000	-0.037459	-22.138041	-5.220061	-5.656364	-6.043064	-5.218552	0.000000	-10.000000	-0.991667	39.016666	182.000000	1023.000000	1023.000000	2046.000000
28.280001	-0.035760	-21.133944	-5.017685	-5.621003	-5.574082	-4.921173	0.000000	-10.000000	-0.983333	39.099998	195.000000	1023.000000	1023.000000	2046.000000
28.299999	-0.034067	-20.133841	-4.763261	-5.612485	-5.184375	-4.573719	0.000000	-10.000000	-1.016667	39.349998	208.000000	1023.000000	1023.000000	2046.000000
28.320000	-0.032181	-19.018774	-4.523543	-5.528104	-4.720090	-4.247037	0.000000	-10.000000	-1.008333	39.283333	221.000000	1023.000000	1023.000000	2046.000000
28.340000	-0.030248	-17.876537	-4.238254	-5.475962	-4.274397	-3.887924	0.000000	-10.000000	-1.033333	39.666668	234.166672	1023.000000	1023.000000	2046.000000
28.360001	-0.028330	-16.743282	-3.922956	-5.328987	-3.893180	-3.598160	0.000000	-10.000000	-1.025000	40.100002	247.333328	1023.000000	1023.000000	2046.000000
28.379999	-0.026175	-15.469656	-3.606709	-5.250984	-3.424511	-3.187452	0.000000	-10.000000	-1.041667	40.366669	260.666656	1023.000000	1023.000000	2046.000000
28.400000	-0.024284	-14.351777	-3.343801	-5.124039	-3.024921	-2.859015	0.000000	-10.000000	-1.033333	40.433334	274.000000	1023.000000	1023.000000	2046.000000
28.420000	-0.022288	-13.172082	-3.058406	-5.056148	-2.589046	-2.468481	0.000000	-10.000000	-1.041667	40.366669	287.500000	1023.000000	1023.000000	2046.000000
28.440001	-0.020157	-11.912536	-2.745302	-4.900103	-2.124973	-2.142158	0.000000	-10.000000	-1.041667	40.166668	301.000000	1023.000000	1023.000000	2046.000000
28.459999	-0.018008	-10.642813	-2.446586	-4.822172	-1.655339	-1.718716	0.000000	-10.000000	-1.050000	40.200001	314.500000	1023.000000	1023.000000	2046.000000
28.480000	-0.016231	-9.592604	-2.196708	-4.649172	-1.282693	-1.464030	0.000000	-10.000000	-1.033333	40.150002	328.000000	1023.000000	1023.000000	2046.000000
28.500000	-0.014103	-8.334929	-1.906721	-4.533145	-0.826963	-1.068101	0.000000	-10.000000	-1.016667	40.400002	341.333344	1023.000000	1023.000000	2046.000000
28.520000	-0.012224	-7.224322	-1.621604	-4.434183	-0.443992	-0.724543	0.000000	-10.000000	-1.008333	40.016666	354.833344	1023.000000	1023.000000	2046.000000
28.540001	-0.010392	-6.141895	-1.469382	-4.295886	0.043740	-0.420367	0.000000	-10.000000	-1.000000	40.150002	368.166656	1023.000000	1023.000000	2046.000000
28.559999	-0.008413	-4.971990	-1.204445	-4.157405	0.491054	-0.101193	0.000000	-10.000000	-1.008333	40.000000	381.500000	1023.000000	1023.000000	2046.000000
28.580000	-0.006507	-3.845529	-0.925289	-4.053523	0.912775	0.220509	0.000000	-10.000000	-1.016667	40.200001	394.833344	1023.000000	1023.000000	2046.000000
28.600000	-0.004658	-2.752976	-0.715205	-3.968662	1.375406	0.555484	0.000000	-10.000000	-1.016667	40.183334	408.166656	1023.000000	1023.000000	2046.000000
28.620001	-0.002774	-1.639401	-0.395812	-3.880097	1.732293	0.904214	0.000000	-10.000000	-1.016667	39.916668	421.666656	1023.000000	1023.000000	2046.000000
28.639999	-0.000774	-0.457348	-0.077292	-3.797074	2.150894	1.266125	0.000000	-10.000000	-1.000000	39.900002	435.000000	1023.000000	1023.000000	2046.000000
28.660000	0.001004	0.593075	0.174464	-3.686302	2.560185	1.544728	0.000000	-10.000000	-0.991667	39.733334	448.333344	1023.000000	1023.000000	2046.000000
28.680000	0.002804	1.657159	0.407366	-3.607002	2.986154	1.870641	0.000000	-10.000000	-0.975000	39.850002	457.166656	1023.000000	1023.000000	2046.000000
28.700001	0.004659	2.753453	0.647705	-3.456179	3.429160	2.132767	0.000000	-10.000000	-0.983333	39.883335	470.333344	1023.000000	1023.000000	2046.000000
28.719999	0.006415	3.791093	0.924204	-3.416144	3.845596	2.437438	0.000000	-10.000000	-0.983333	39.583336	483.666656	1023.000000	1023.000000	2046.000000
28.740000	0.007887	4.661231	1.142992	-3.345864	4.133948	2.730154	0.000000	-10.000000	-0.991667	39.400002	501.333344	1023.000000	1023.000000	2046.000000
28.760000	0.008482	5.012894	1.293071	-3.362112	4.265907	2.816027	0.000000	-10.000000	-1.016667	39.383335	514.500000	1023.000000	1023.000000	2046.000000
28.780001	0.008806	5.204119	1.413759	-3.329540	4.359934	2.759965	0.000000	-10.000000	-1.041667	40.016666	527.500000	1023.000000	1023.000000	2046.000000
28.799999	0.009648	5.702239	1.644098	-3.336857	4.515128	2.879869	0.000000	-10.000000	-1.050000	40.433334	540.833313	1023.000000	1023.000000	2046.000000
28.820000	0.010824	6.397103	1.830084	-3.233224	4.852443	2.947801	0.000000	-10.000000	-1.008333	40.216667	554.333313	1023.000000	1023.000000	2046.000000
28.840000	0.012528	7.404058	2.115798	-3.213312	5.234710	3.266863	0.000000	-10.000000	-0.950000	39.333332	568.000000	1023.000000	1023.000000	2046.000000
28.860001	0.014503	8.571106	2.410638	-3.018534	5.616686	3.562315	0.000000	-10.000000	-0.900000	38.266666	581.166687	1023.000000	1023.000000	2046.000000
28.879999	0.016801	9.929253	2.604567	-2.736124	6.111154	3.949656	0.000000	-10.000000	-0.841667	37.166668	594.166687	1023.000000	1023.000000	2046.000000
28.900000	0.017858	10.553864	2.671795	-2.652164	6.369806	4.164428	0.000000	-10.000000	-0.775000	35.883335	606.666687	1023.000000	1023.000000	2046.000000
28.920000	0.017396	10.281230	2.713522	-2.813942	6.349400	4.032252	0.000000	-10.000000	-0.691667	34.350002	619.000000	1023.000000	1023.000000	2046.000000
28.940001	0.015833	9.357410	2.595533	-2.999579	6.096132	3.665324	0.000000	-10.000000	-0.625000	32.833336	630.666687	1023.000000	1023.000000	2046.000000
28.959999	0.014464	8.548002	2.495439	-3.115261	5.775509	3.392315	0.000000	-10.000000	-0.575000	31.583334	641.833313	1023.000000	1023.000000	2046.000000
28.980000	0.014218	8.402642	2.484915	-3.098967	5.675579	3.341116	0.000000	-10.000000	-0.508333	30.066668	652.500000	1023.000000	1023.000000	2046.000000
29.000000	0.014929	8.823199	2.541047	-3.044291	5.830847	3.495597	0.000000	-10.000000	-0.441667	28.500000	662.666687	1023.000000	1023.000000	2046.000000
29.020000	0.015862	9.374585	2.607844	-2.879444	6.065085	3.581101	0.000000	-10.000000	-0.366667	26.650002	672.500000	1023.000000	1023.000000	2046.000000
29.040001	0.016851	9.958683	2.711509	-2.684261	6.244168	3.687267	0.000000	-10.000000	-0.300000	24.916668	681.833313	1023.000000	1023.000000	2046.000000
29.059999	0.017814	10.528104	2.766367	-2.460863	6.412544	3.810055	0.000000	-10.000000	-0.216667	22.750000	690.666687	1023.000000	1023.000000	2046.000000
29.080000	0.018722	11.064465	2.797628	-2.267419	6.561956	3.972300	0.000000	-10.000000	-0.150000	20.350000	698.666687	1023.000000	1023.000000	2046.000000
29.100000	0.019317	11.416327	2.898126	-2.174400	6.586616	4.105985	0.000000	-10.000000	-0.100000	17.900002	705.833313	1023.000000	1023.000000	2046.000000
29.120001	0.019739	11.665890	2.939652	-2.054523	6.646719	4.134042	0.000000	-10.000000	-0.075000	15.583334	712.166687	1023.000000	1023.000000	2046.000000
29.139999	0.020352	12.028219	3.073299	-1.980951	6.709245	4.226626	0.000000	-10.000000	-0.041667	13.350000	717.833313	1023.000000	1023.000000	2046.000000
29.160000	0.021024	12.425150	3.212812	-1.836825	6.784689	4.264474	0.000000	-10.000000	-0.016667	11.133333	722.666687	1023.000000	1023.000000	2046.000000
29.180000	0.021579	12.753320	3.262681	-1.746385	6.918410	4.318614	0.000000	-10.000000	0.000000	8.833334	726.666687	1023.000000	1023.000000	2046.000000
29.200001	0.022320	13.191214	3.426211	-1.636335	7.024361	4.376977	0.000000	-10.000000	0.016667	6.400000	729.833313	1023.000000	1023.000000	2046.000000
29.219999	0.022906	13.537467	3.539465	-1.654762	7.167371	4.485392	0.000000	-10.000000	0.041667	2.750000	732.333313	1023.000000	1023.000000	2046.000000
29.240000	0.023257	13.744887	3.615272	-1.626452	7.237338	4.518730	0.000000	-10.000000	0.066667	-0.583333	734.000000	1023.000000	1023.000000	2046.000000
29.260000	0.023537	13.910100	3.655785	-1.614368	7.351099	4.517585	0.000000	-10.000000	0.075000	-3.916667	734.833313	1023.000000	1023.000000	2046.000000
29.280001	0.023497	13.886837	3.677944	-1.638467	7.391122	4.456238	0.000000	-10.000000	0.100000	-6.450000	735.000000	1023.000000	1023.000000	2046.000000
29.299999	0.023086	13.643577	3.664682	-1.739117	7.324627	4.393384	0.000000	-10.000000	0.125000	-9.166667	735.000000	1023.000000	1023.000000	2046.000000
29.320000	0.022461	13.274587	3.704018	-1.891206	7.205485	4.256289	0.000000	-10.000000	0.150000	-11.683333	735.000000	1023.000000	1023.000000	2046.000000
29.340000	0.021762	12.861479	3.778554	-2.086190	7.065941	4.103173	0.000000	-10.000000	0.183333	-13.533334	735.000000	1023.000000	1023.000000	2046.000000
29.360001	0.020888	12.344838	3.780143	-2.299506	6.908101	3.956101	0.000000	-10.000000	0.216667	-14.900001	731.333313	1023.000000	1023.000000	2046.000000
29.379999	0.019933	11.780149	3.709158	-2.477058	6.769430	3.778619	0.000000	-10.000000	0.250000	-15.783334	722.500000	1023.000000	1023.000000	2046.000000
29.400000	0.018921	11.182455	3.676863	-2.646964	6.544794	3.607764	0.000000	-10.000000	0.250000	-16.500000	712.000000	1023.000000	1023.000000	2046.000000
29.420000	0.017759	10.495420	3.564196	-2.743237	6.276837	3.397624	0.000000	-10.000000	0.266667	-17.133333	703.166687	1023.000000	1023.000000	2046.000000
29.440001	0.017000	10.046968	3.517697	-2.860256	6.107699	3.281828	0.000000	-10.000000	0.283333	-17.616667	699.500000	1023.000000	1023.000000	2046.000000
29.459999	0.016050	9.485478	3.441369	-2.875757	5.806890	3.112975	0.000000	-10.000000	0.316667	-18.416668	693.500000	1023.000000	1023.000000	2046.000000
29.480000	0.015299	9.041734	3.285887	-2.958412	5.667007	3.047251	0.000000	-10.000000	0.341667	-19.250000	687.166687	1023.000000	1023.000000	2046.000000
29.500000	0.014530	8.587179	3.236680	-3.012474	5.450520	2.912454	0.000000	-10.000000	0.375000	-20.566668	678.666687	1023.000000	1023.000000	2046.000000
29.520000	0.014208	8.397086	3.183074	-3.023686	5.371469	2.866229	0.000000	-10.000000	0.391667	-21.433334	671.833313	1023.000000	1023.000000	2046.000000
29.540001	0.013943	8.240105	3.198645	-2.996170	5.250312	2.787317	0.000000	-10.000000	0.400000	-22.083334	667.333313	1023.000000	1023.000000	2046.000000
29.559999	0.013513	7.986321	3.125646	-2.926639	5.125418	2.661897	0.000000	-10.000000	0.416667	-22.733334	660.000000	1023.000000	1023.000000	2046.000000
29.580000	0.013017	7.692832	3.088029	-2.932444	4.923378	2.613870	0.000000	-10.000000	0.433333	-23.216667	655.000000	1023.000000	1023.000000	2046.000000
29.600000	0.012007	7.096026	2.942185	-2.862540	4.654405	2.361976	0.000000	-10.000000	0.483333	-24.150002	644.666687	1023.000000	1023.000000	2046.000000
29.620001	0.011289	6.671527	2.824034	-2.807595	4.448467	2.206622	0.000000	-10.000000	0.516667	-24.933334	636.333313	1023.000000	1023.000000	2046.000000
29.639999	0.010394	6.142791	2.686773	-2.736050	4.227029	1.965039	0.000000	-10.000000	0.575000	-26.100000	625.166687	1023.000000	1023.000000	2046.000000
29.660000	0.009559	5.649331	2.585928	-2.673088	3.974337	1.762154	0.000000	-10.000000	0.600000	-26.816668	619.333313	1023.000000	1023.000000	2046.000000
29.680000	0.008536	5.044607	2.449478	-2.608837	3.678643	1.525324	0.000000	-10.000000	0.641667	-27.500000	613.500000	1023.000000	1023.000000	2046.000000
29.700001	0.007428	4.389900	2.317595	-2.600637	3.386014	1.286929	0.000000	-10.000000	0.666667	-28.400000	604.166687	1023.000000	1023.000000	2046.000000
29.719999	0.006252	3.694891	2.162765	-2.626908	3.079818	1.079216	0.000000	-10.000000	0.725000	-29.650000	591.500000	1023.000000	1023.000000	2046.000000
29.740000	0.004905	2.898894	2.012116	-2.565828	2.705448	0.747158	0.000000	-10.000000	0.775000	-30.983334	578.333313	1023.000000	1023.000000	2046.000000
29.760000	0.003617	2.137625	1.890373	-2.583297	2.308479	0.522070	0.000000	-10.000000	0.816667	-31.716669	571.500000	1023.000000	1023.000000	2046.000000
29.780001	0.002371	1.401179	1.740056	-2.605741	1.937327	0.329537	0.000000	-10.000000	0.866667	-32.583336	560.833313	1023.000000	1023.000000	2046.000000
29.799999	0.001175	0.694231	1.551319	-2.556209	1.652919	0.046202	0.000000	-10.000000	0.908333	-33.333336	549.833313	1023.000000	1023.000000	2046.000000
29.820000	-0.000098	-0.057927	1.400281	-2.586005	1.266974	-0.139177	0.000000	-10.000000	0.958333	-34.299999	535.166687	1023.000000	1023.000000	2046.000000
29.840000	-0.001282	-0.757418	1.249648	-2.610246	0.967310	-0.364130	0.000000	-10.000000	0.966667	-34.783333	527.666687	1023.000000	1023.000000	2046.000000
29.860001	-0.002516	-1.486714	1.107043	-2.628229	0.621002	-0.586529	0.000000	-10.000000	1.000000	-35.349998	516.000000	1023.000000	1023.000000	2046.000000
29.879999	-0.003553	-2.099600	0.990851	-2.588890	0.236926	-0.738487	0.000000	-10.000000	1.033333	-35.866665	504.000000	1023.000000	1023.000000	2046.000000
29.900000	-0.004792	-2.832109	0.806141	-2.561580	-0.172643	-0.904027	0.000000	-10.000000	1.075000	-36.533333	488.000000	1023.000000	1023.000000	2046.000000
29.920000	-0.006147	-3.633130	0.619094	-2.519569	-0.582759	-1.149895	0.000000	-10.000000	1.091667	-36.849998	480.000000	1023.000000	1023.000000	2046.000000
29.940001	-0.007519	-4.443520	0.443961	-2.592865	-0.979470	-1.315146	0.000000	-10.000000	1.116667	-37.183334	467.666656	1023.000000	1023.000000	2046.000000
29.959999	-0.008760	-5.177450	0.266030	-2.578365	-1.299402	-1.565714	0.000000	-10.000000	1.133333	-37.599998	455.166656	1023.000000	1023.000000	2046.000000
29.980000	-0.009810	-5.797746	0.057361	-2.532862	-1.647002	-1.675243	0.000000	-10.000000	1.158333	-38.116665	438.500000	1023.000000	1023.000000	2046.000000
30.000000	-0.011518	-6.807248	-0.289992	-2.568400	-2.066042	-1.882814	0.000000	-10.000000	1.166667	-38.450001	430.166656	1023.000000	1023.000000	2046.000000
30.020000	-0.014061	-8.310048	-0.534181	-2.838505	-2.718222	-2.219140	0.000000	-10.000000	1.150000	-38.349998	417.333344	1023.000000	1023.000000	2046.000000
30.040001	-0.017305	-10.227295	-0.846687	-3.165330	-3.442917	-2.772361	0.000000	-10.000000	1.125000	-38.150002	408.666656	1023.000000	1023.000000	2046.000000
30.059999	-0.020569	-12.156324	-1.240770	-3.427646	-4.160501	-3.327407	0.000000	-10.000000	1.083333	-37.566666	395.833344	1023.000000	1023.000000	2046.000000
30.080000	-0.023536	-13.909581	-1.640842	-3.578591	-4.866525	-3.823623	0.000000	-10.000000	1.033333	-36.683334	383.500000	1023.000000	1023.000000	2046.000000
30.100000	-0.026273	-15.527522	-1.999957	-3.585479	-5.671377	-4.270710	0.000000	-10.000000	0.983333	-35.799999	371.166656	1023.000000	1023.000000	2046.000000
30.120001	-0.027478	-16.239258	-2.267874	-3.482729	-6.043539	-4.445116	0.000000	-10.000000	0.958333	-35.200001	355.333344	1023.000000	1023.000000	2046.000000
30.139999	-0.028161	-16.643211	-2.572080	-3.269256	-6.247016	-4.554859	0.000000	-10.000000	0.975000	-34.933334	343.666656	1023.000000	1023.000000	2046.000000
30.160000	-0.028888	-17.072720	-2.935485	-3.033933	-6.442204	-4.661098	0.000000	-10.000000	0.975000	-34.833332	328.333344	1023.000000	1023.000000	2046.000000
30.180000	-0.029821	-17.623962	-3.269981	-2.865879	-6.716799	-4.771303	0.000000	-10.000000	0.966667	-34.833332	320.666656	1023.000000	1023.000000	2046.000000
30.200001	-0.030926	-18.276991	-3.624379	-2.797703	-6.962674	-4.892235	0.000000	-10.000000	0.950000	-35.000000	313.000000	1023.000000	1023.000000	2046.000000
30.219999	-0.031853	-18.825109	-3.810355	-2.737345	-7.254447	-5.022963	0.000000	-10.000000	0.950000	-34.916668	305.000000	1023.000000	1023.000000	2046.000000
30.240000	-0.032691	-19.320227	-3.973512	-2.724071	-7.504729	-5.117915	0.000000	-10.000000	0.941667	-34.716667	293.333344	1023.000000	1023.000000	2046.000000
30.260000	-0.033539	-19.821518	-4.111761	-2.768869	-7.746293	-5.194596	0.000000	-10.000000	0.941667	-34.383335	281.666656	1023.000000	1023.000000	2046.000000
30.280001	-0.034378	-20.317110	-4.252055	-2.818588	-7.970403	-5.276064	0.000000	-10.000000	0.916667	-33.916668	270.333344	1023.000000	1023.000000	2046.000000
30.299999	-0.035290	-20.856508	-4.352201	-2.801241	-8.270919	-5.432147	0.000000	-10.000000	0.883333	-33.316669	255.333328	1023.000000	1023.000000	2046.000000
30.320000	-0.035661	-21.075809	-4.402905	-2.818211	-8.380495	-5.474201	0.000000	-10.000000	0.841667	-32.850002	244.333328	1023.000000	1023.000000	2046.000000
30.340000	-0.036145	-21.361671	-4.381970	-2.953764	-8.515150	-5.510787	0.000000	-10.000000	0.816667	-32.433334	233.333328	1023.000000	1023.000000	2046.000000
30.360001	-0.036734	-21.709856	-4.405843	-3.111085	-8.638256	-5.554672	0.000000	-10.000000	0.808333	-32.316669	226.166672	1023.000000	1023.000000	2046.000000
30.379999	-0.037432	-22.122028	-4.468374	-3.228584	-8.748770	-5.676302	0.000000	-10.000000	0.816667	-32.316669	215.333328	1023.000000	1023.000000	2046.000000
30.400000	-0.038646	-22.839764	-4.642188	-3.388529	-8.931335	-5.877711	0.000000	-10.000000	0.816667	-32.400002	204.500000	1023.000000	1023.000000	2046.000000
30.420000	-0.040136	-23.720520	-4.884636	-3.603991	-9.106465	-6.125427	0.000000	-10.000000	0.825000	-32.183334	193.500000	1023.000000	1023.000000	2046.000000
30.440001	-0.041446	-24.494808	-4.987494	-3.836910	-9.320880	-6.349524	0.000000	-10.000000	0.808333	-31.700001	179.166672	1023.000000	1023.000000	2046.000000
30.459999	-0.042988	-25.406038	-5.092812	-4.125158	-9.576139	-6.611928	0.000000	-10.000000	0.808333	-31.299999	168.500000	1023.000000	1023.000000	2046.000000
30.480000	-0.044546	-26.326654	-5.205682	-4.364068	-9.838304	-6.918601	0.000000	-10.000000	0.791667	-31.133333	158.166672	1023.000000	1023.000000	2046.000000
30.500000	-0.046107	-27.249201	-5.312937	-4.546705	-10.168139	-7.221420	0.000000	-10.000000	0.775000	-30.916666	151.500000	1023.000000	1023.000000	2046.000000
30.520000	-0.047406	-28.016666	-5.470603	-4.648125	-10.425434	-7.472506	0.000000	-10.000000	0.733333	-30.183334	138.000000	1023.000000	1023.000000	2046.000000
30.540001	-0.048568	-28.703575	-5.626922	-4.764997	-10.641507	-7.670148	0.000000	-10.000000	0.700000	-29.466667	127.833336	1023.000000	1023.000000	2046.000000
30.559999	-0.049593	-29.309492	-5.733121	-4.882801	-10.899247	-7.794323	0.000000	-10.000000	0.675000	-28.866667	117.833336	1023.000000	1023.000000	2046.000000
30.580000	-0.050593	-29.900227	-5.929938	-4.964609	-11.024279	-7.981401	0.000000	-10.000000	0.666667	-28.500000	111.333336	1023.000000	1023.000000	2046.000000
30.600000	-0.051545	-30.462828	-6.105929	-5.039792	-11.168025	-8.149081	0.000000	-10.000000	0.641667	-27.950001	98.666664	1023.000000	1023.000000	2046.000000
30.620001	-0.052131	-30.809530	-6.147802	-5.072810	-11.275643	-8.313276	0.000000	-10.000000	0.616667	-27.483334	89.166664	1023.000000	1023.000000	2046.000000
30.639999	-0.052579	-31.074179	-6.183480	-5.117802	-11.383451	-8.389447	0.000000	-10.000000	0.600000	-27.066668	80.000000	1023.000000	1023.000000	2046.000000
30.660000	-0.052999	-31.322136	-6.246151	-5.120669	-11.479912	-8.475404	0.000000	-10.000000	0.583333	-26.700001	74.000000	1023.000000	1023.000000	2046.000000
30.680000	-0.053218	-31.451912	-6.272814	-5.099332	-11.549514	-8.530252	0.000000	-10.000000	0.558333	-26.083334	65.166664	1023.000000	1023.000000	2046.000000
30.700001	-0.053604	-31.679728	-6.372160	-5.076458	-11.609213	-8.621896	0.000000	-10.000000	0.533333	-25.633333	56.500000	1023.000000	1023.000000	2046.000000
30.719999	-0.053988	-31.907055	-6.413249	-5.039054	-11.711383	-8.743370	0.000000	-10.000000	0.516667	-25.266666	48.000000	1023.000000	1023.000000	2046.000000
30.740000	-0.054368	-32.131317	-6.457738	-5.021702	-11.841630	-8.810246	0.000000	-10.000000	0.508333	-24.833334	39.500000	1023.000000	1023.000000	2046.000000
30.760000	-0.054845	-32.413593	-6.622695	-4.964500	-11.871543	-8.954854	0.000000	-10.000000	0.500000	-24.450001	31.166666	1023.000000	1023.000000	2046.000000
30.780001	-0.055285	-32.673424	-6.738785	-4.925810	-11.957221	-9.051607	0.000000	-10.000000	0.475000	-23.633333	23.000000	1023.000000	1023.000000	2046.000000
30.799999	-0.055681	-32.907593	-6.836185	-4.924237	-12.055601	-9.091567	0.000000	-10.000000	0.441667	-22.883333	15.166667	1023.000000	1023.000000	2046.000000
30.820000	-0.055969	-33.077560	-6.915165	-4.896373	-12.131003	-9.135019	0.000000	-10.000000	0.400000	-21.700001	7.666667	1023.000000	1023.000000	2046.000000
30.840000	-0.056163	-33.192245	-6.992674	-4.801793	-12.194459	-9.203320	0.000000	-10.000000	0.366667	-20.683334	0.833333	1023.000000	1023.000000	2046.000000
30.860001	-0.056347	-33.300884	-7.069467	-4.798685	-12.212980	-9.219753	0.000000	-10.000000	0.316667	-19.383333	-5.833333	1023.000000	1023.000000	2046.000000
30.879999	-0.056555	-33.424084	-7.147548	-4.795471	-12.233296	-9.247767	0.000000	-10.000000	0.266667	-18.100000	-12.166667	1023.000000	1023.000000	2046.000000
30.900000	-0.056515	-33.400383	-7.136163	-4.751534	-12.264920	-9.247766	0.000000	-10.000000	0.225000	-16.683334	-18.166666	1023.000000	1023.000000	2046.000000
30.920000	-0.056238	-33.236534	-7.141453	-4.716219	-12.190178	-9.188684	0.000000	-10.000000	0.200000	-15.133334	-23.666666	1023.000000	1023.000000	2046.000000
30.940001	-0.055920	-33.048538	-7.156850	-4.709284	-12.046607	-9.135798	0.000000	-10.000000	0.150000	-12.933333	-28.500000	1023.000000	1023.000000	2046.000000
30.959999	-0.055454	-32.773388	-7.125975	-4.730231	-11.910024	-9.007158	0.000000	-10.000000	0.091667	-9.616667	-32.833332	1023.000000	1023.000000	2046.000000
30.980000	-0.054717	-32.337719	-7.083889	-4.663993	-11.688381	-8.901454	0.000000	-10.000000	0.033333	-4.050000	-35.833332	1023.000000	1023.000000	2046.000000
31.000000	-0.053818	-31.806269	-7.006953	-4.695285	-11.452013	-8.652019	0.000000	-10.000000	-0.033333	1.516667	-37.500000	1023.000000	1023.000000	2046.000000
31.020000	-0.052592	-31.081915	-6.874462	-4.632569	-11.140536	-8.434347	0.000000	-10.000000	-0.108333	8.116667	-38.000000	1023.000000	1023.000000	2046.000000
31.040001	-0.051320	-30.330202	-6.784493	-4.621904	-10.771479	-8.152326	0.000000	-10.000000	-0.241667	13.650001	-38.000000	1023.000000	1023.000000	2046.000000
31.059999	-0.050043	-29.575523	-6.682500	-4.612236	-10.402415	-7.878374	0.000000	-10.000000	-0.350000	19.366667	-38.000000	1023.000000	1023.000000	2046.000000
31.080000	-0.048931	-28.918188	-6.542065	-4.610924	-10.122245	-7.642953	0.000000	-10.000000	-0.458333	23.366667	-27.666666	1023.000000	1023.000000	2046.000000
31.100000	-0.047466	-28.052698	-6.393998	-4.570822	-9.759857	-7.328021	0.000000	-10.000000	-0.533333	26.366667	-6.333333	1023.000000	1023.000000	2046.000000
31.120001	-0.046108	-27.249939	-6.295616	-4.603345	-9.359284	-6.991693	0.000000	-10.000000	-0.608333	28.666666	18.166666	1023.000000	1023.000000	2046.000000
31.139999	-0.045086	-26.646111	-6.231802	-4.616112	-9.034104	-6.764091	0.000000	-10.000000	-0.666667	30.600000	35.666668	1023.000000	1023.000000	2046.000000
31.160000	-0.044039	-26.026960	-6.104856	-4.583925	-8.773233	-6.564947	0.000000	-10.000000	-0.716667	32.033333	45.666668	1023.000000	1023.000000	2046.000000
31.180000	-0.043252	-25.562098	-6.032087	-4.684287	-8.544205	-6.301519	0.000000	-10.000000	-0.741667	33.266666	56.166668	1023.000000	1023.000000	2046.000000
31.200001	-0.042921	-25.366049	-5.955447	-4.767278	-8.416768	-6.226555	0.000000	-10.000000	-0.783333	34.350002	67.000000	1023.000000	1023.000000	2046.000000
31.219999	-0.042335	-25.019772	-5.819587	-4.752613	-8.281368	-6.166203	0.000000	-10.000000	-0.833333	35.433334	78.333336	1023.000000	1023.000000	2046.000000
31.240000	-0.041609	-24.591074	-5.716763	-4.781137	-8.072723	-6.020452	0.000000	-10.000000	-0.900000	36.466667	90.000000	1023.000000	1023.000000	2046.000000
31.260000	-0.040552	-23.966316	-5.593458	-4.804875	-7.813993	-5.753990	0.000000	-10.000000	-0.958333	37.283333	102.000000	1023.000000	1023.000000	2046.000000
31.280001	-0.039229	-23.184082	-5.440565	-4.804441	-7.457947	-5.481128	0.000000	-10.000000	-0.991667	38.366669	114.333336	1023.000000	1023.000000	2046.000000
31.299999	-0.037955	-22.431385	-5.348103	-4.695821	-7.129423	-5.258039	0.000000	-10.000000	-1.000000	38.900002	126.833336	1023.000000	1023.000000	2046.000000
31.320000	-0.036765	-21.727913	-5.391750	-4.627043	-6.753408	-4.955712	0.000000	-10.000000	-0.966667	38.950001	144.166672	1023.000000	1023.000000	2046.000000
31.340000	-0.035606	-21.043184	-5.288420	-4.663070	-6.396112	-4.695583	0.000000	-10.000000	-0.925000	38.383331	157.166672	1023.000000	1023.000000	2046.000000
31.360001	-0.035149	-20.773329	-5.219939	-4.878645	-6.175667	-4.499078	0.000000	-10.000000	-0.941667	38.133331	170.333328	1023.000000	1023.000000	2046.000000
31.379999	-0.034976	-20.670694	-5.127847	-5.087685	-6.065582	-4.389581	0.000000	-10.000000	-0.991667	38.316666	179.000000	1023.000000	1023.000000	2046.000000
31.400000	-0.035374	-20.906233	-5.230905	-5.125249	-6.077176	-4.472903	0.000000	-10.000000	-1.050000	38.950001	191.833328	1023.000000	1023.000000	2046.000000
31.420000	-0.035645	-21.066002	-5.339784	-5.143185	-6.106866	-4.476167	0.000000	-10.000000	-1.033333	39.316669	204.666672	1023.000000	1023.000000	2046.000000
31.440001	-0.034726	-20.523293	-5.267383	-5.083797	-5.907402	-4.264711	0.000000	-10.000000	-1.000000	39.333336	217.666672	1023.000000	1023.000000	2046.000000
31.459999	-0.033156	-19.595352	-5.246361	-4.914385	-5.461873	-3.972733	0.000000	-10.000000	-0.958333	38.900002	230.833328	1023.000000	1023.000000	2046.000000
31.480000	-0.031717	-18.744822	-5.172236	-4.723726	-5.138410	-3.710449	0.000000	-10.000000	-0.950000	38.766666	244.000000	1023.000000	1023.000000	2046.000000
31.500000	-0.030132	-17.807737	-5.082214	-4.536399	-4.761676	-3.427449	0.000000	-10.000000	-0.975000	38.799999	257.000000	1023.000000	1023.000000	2046.000000
31.520000	-0.028524	-16.857492	-4.974225	-4.353869	-4.388977	-3.140421	0.000000	-10.000000	-0.975000	38.616669	270.000000	1023.000000	1023.000000	2046.000000
31.540001	-0.027122	-16.029327	-4.839672	-4.273201	-4.050583	-2.865872	0.000000	-10.000000	-0.983333	38.483334	282.833344	1023.000000	1023.000000	2046.000000
31.559999	-0.025636	-15.151088	-4.628770	-4.241651	-3.728573	-2.552093	0.000000	-10.000000	-0.950000	38.583336	295.666656	1023.000000	1023.000000	2046.000000
31.580000	-0.024204	-14.304593	-4.392191	-4.167836	-3.445211	-2.299354	0.000000	-10.000000	-0.958333	38.500000	308.500000	1023.000000	1023.000000	2046.000000
31.600000	-0.022431	-13.256597	-4.150275	-4.063393	-3.042165	-2.000764	0.000000	-10.000000	-0.958333	38.466667	325.666656	1023.000000	1023.000000	2046.000000
31.620001	-0.020574	-12.159247	-3.922193	-3.978667	-2.617744	-1.640644	0.000000	-10.000000	-0.975000	38.283333	338.500000	1023.000000	1023.000000	2046.000000
31.639999	-0.018613	-11.000229	-3.605597	-3.861278	-2.210440	-1.322913	0.000000	-10.000000	-1.008333	38.700001	351.333344	1023.000000	1023.000000	2046.000000
31.660000	-0.016448	-9.720817	-3.282882	-3.783454	-1.698782	-0.955699	0.000000	-10.000000	-1.025000	39.266666	360.000000	1023.000000	1023.000000	2046.000000
31.680000	-0.014179	-8.379904	-2.915721	-3.755536	-1.148216	-0.560431	0.000000	-10.000000	-1.041667	39.800003	373.166656	1023.000000	1023.000000	2046.000000
31.700001	-0.012075	-7.136271	-2.599945	-3.715665	-0.588771	-0.231891	0.000000	-10.000000	-1.008333	39.916668	386.333344	1023.000000	1023.000000	2046.000000
31.719999	-0.010371	-6.129113	-2.252561	-3.718590	-0.164985	0.007023	0.000000	-10.000000	-1.000000	39.683334	399.666656	1023.000000	1023.000000	2046.000000
31.740000	-0.008683	-5.131532	-1.949339	-3.735077	0.320264	0.232620	0.000000	-10.000000	-0.966667	39.533333	412.833344	1023.000000	1023.000000	2046.000000
31.760000	-0.007258	-4.289509	-1.624941	-3.893015	0.757728	0.470718	0.000000	-10.000000	-0.900000	38.933334	426.166656	1023.000000	1023.000000	2046.000000
31.780001	-0.006283	-3.713487	-1.261809	-4.076983	1.055105	0.570201	0.000000	-10.000000	-0.841667	38.000000	439.166656	1023.000000	1023.000000	2046.000000
31.799999	-0.005399	-3.190646	-0.956233	-4.214122	1.304264	0.675445	0.000000	-10.000000	-0.783333	36.666668	452.000000	1023.000000	1023.000000	2046.000000
31.820000	-0.004417	-2.610327	-0.783265	-4.322322	1.652395	0.842866	0.000000	-10.000000	-0.775000	35.966667	464.500000	1023.000000	1023.000000	2046.000000
31.840000	-0.003582	-2.117066	-0.548896	-4.359306	1.829713	0.961423	0.000000	-10.000000	-0.741667	35.350002	476.666656	1023.000000	1023.000000	2046.000000
31.860001	-0.002618	-1.547080	-0.341155	-4.430363	2.072923	1.151515	0.000000	-10.000000	-0.725000	34.833336	488.500000	1023.000000	1023.000000	2046.000000
31.879999	-0.001618	-0.956230	-0.086115	-4.445300	2.295075	1.280110	0.000000	-10.000000	-0.691667	34.183334	500.166656	1023.000000	1023.000000	2046.000000
31.900000	-0.000520	-0.307293	0.062355	-4.404066	2.577854	1.456563	0.000000	-10.000000	-0.641667	33.316669	511.666656	1023.000000	1023.000000	2046.000000
31.920000	0.000808	0.477582	0.288624	-4.398659	2.864592	1.723025	0.000000	-10.000000	-0.591667	32.150002	523.000000	1023.000000	1023.000000	2046.000000
31.940001	0.002134	1.261399	0.489149	-4.357948	3.146910	1.983288	0.000000	-10.000000	-0.541667	30.933334	533.833313	1023.000000	1023.000000	2046.000000
31.959999	0.003526	2.084065	0.760222	-4.214212	3.396304	2.141750	0.000000	-10.000000	-0.491667	29.366667	544.333313	1023.000000	1023.000000	2046.000000
31.980000	0.005086	3.006076	1.018954	-4.070709	3.686909	2.370923	0.000000	-10.000000	-0.425000	27.716667	554.500000	1023.000000	1023.000000	2046.000000
32.000000	0.006536	3.862929	1.254636	-3.970786	3.970166	2.608913	0.000000	-10.000000	-0.366667	26.083334	564.000000	1023.000000	1023.000000	2046.000000
32.020000	0.007925	4.683908	1.485048	-3.826667	4.216177	2.809350	0.000000	-10.000000	-0.325000	24.483334	573.166687	1023.000000	1023.000000	2046.000000
32.040001	0.009310	5.502501	1.623618	-3.629199	4.547618	2.960464	0.000000	-10.000000	-0.291667	23.466667	581.500000	1023.000000	1023.000000	2046.000000
32.060001	0.010678	6.310676	1.852397	-3.507666	4.798320	3.167624	0.000000	-10.000000	-0.258333	22.233334	589.500000	1023.000000	1023.000000	2046.000000
32.080002	0.011933	7.052567	2.072294	-3.373301	5.010109	3.343463	0.000000	-10.000000	-0.216667	21.266666	597.000000	1023.000000	1023.000000	2046.000000
32.099998	0.013101	7.742660	2.280737	-3.270850	5.218856	3.513917	0.000000	-10.000000	-0.191667	19.900000	604.333313	1023.000000	1023.000000	2046.000000
32.119999	0.014089	8.326786	2.410192	-3.131314	5.448061	3.599848	0.000000	-10.000000	-0.150000	18.600000	611.166687	1023.000000	1023.000000	2046.000000
32.139999	0.014890	8.799804	2.565540	-3.005983	5.599937	3.640310	0.000000	-10.000000	-0.108333	17.066668	617.500000	1023.000000	1023.000000	2046.000000
32.160000	0.015715	9.287401	2.662737	-2.928178	5.766025	3.786817	0.000000	-10.000000	-0.058333	15.283334	623.500000	1023.000000	1023.000000	2046.000000
32.180000	0.016334	9.653216	2.759785	-2.833081	5.900208	3.826304	0.000000	-10.000000	-0.025000	13.033334	629.000000	1023.000000	1023.000000	2046.000000
32.200001	0.016829	9.946095	2.867867	-2.742012	5.937820	3.882421	0.000000	-10.000000	-0.008333	10.450000	633.833313	1023.000000	1023.000000	2046.000000
32.220001	0.017141	10.130608	2.904337	-2.685645	6.014717	3.897198	0.000000	-10.000000	0.016667	7.666667	637.666687	1023.000000	1023.000000	2046.000000
32.240002	0.017169	10.147013	2.899362	-2.584106	6.032567	3.799190	0.000000	-10.000000	0.033333	3.966667	640.833313	1023.000000	1023.000000	2046.000000
32.259998	0.017379	10.270858	2.992775	-2.534022	5.966504	3.845601	0.000000	-10.000000	0.050000	0.450000	642.833313	1023.000000	1023.000000	2046.000000
32.279999	0.017385	10.274362	2.980920	-2.530405	5.975650	3.848197	0.000000	-10.000000	0.066667	-2.833333	643.833313	1023.000000	1023.000000	2046.000000
32.299999	0.017180	10.153374	2.957107	-2.507102	5.896412	3.806957	0.000000	-10.000000	0.083333	-5.500000	644.000000	1023.000000	1023.000000	2046.000000
32.320000	0.016962	10.024409	2.870906	-2.400111	5.893593	3.660021	0.000000	-10.000000	0.116667	-7.816667	644.000000	1023.000000	1023.000000	2046.000000
32.340000	0.016867	9.968604	2.903132	-2.447780	5.809356	3.703896	0.000000	-10.000000	0.116667	-9.816667	644.000000	1023.000000	1023.000000	2046.000000
32.360001	0.016475	9.736461	2.851972	-2.420023	5.727515	3.576998	0.000000	-10.000000	0.125000	-10.983334	644.000000	1023.000000	1023.000000	2046.000000
32.380001	0.016032	9.475026	2.746361	-2.405222	5.667348	3.466539	0.000000	-10.000000	0.125000	-11.833334	644.000000	1023.000000	1023.000000	2046.000000
32.400002	0.015746	9.306100	2.726104	-2.348159	5.528231	3.399924	0.000000	-10.000000	0.141667	-12.550000	640.166687	1023.000000	1023.000000	2046.000000
32.419998	0.014730	8.705660	2.588300	-2.435611	5.243381	3.309591	0.000000	-10.000000	0.141667	-12.983334	631.500000	1023.000000	1023.000000	2046.000000
32.439999	0.013446	7.946542	2.454157	-2.457123	4.919040	3.030468	0.000000	-10.000000	0.133333	-13.150000	621.500000	1023.000000	1023.000000	2046.000000
32.459999	0.012320	7.281180	2.363230	-2.439326	4.564520	2.792755	0.000000	-10.000000	0.133333	-13.316667	613.666687	1023.000000	1023.000000	2046.000000
32.480000	0.011600	6.855621	2.289714	-2.441240	4.363353	2.643794	0.000000	-10.000000	0.150000	-13.800000	609.333313	1023.000000	1023.000000	2046.000000
32.500000	0.010886	6.433450	2.195530	-2.387489	4.161326	2.464084	0.000000	-10.000000	0.191667	-14.966667	604.500000	1023.000000	1023.000000	2046.000000
32.520000	0.010449	6.175421	2.071326	-2.247559	3.953320	2.398334	0.000000	-10.000000	0.258333	-16.750000	599.666687	1023.000000	1023.000000	2046.000000
32.540001	0.009327	5.512125	1.800397	-2.260927	3.707659	2.264997	0.000000	-10.000000	0.333333	-18.950001	594.000000	1023.000000	1023.000000	2046.000000
32.560001	0.007048	4.165333	1.559483	-2.459826	3.213238	1.852438	0.000000	-10.000000	0.433333	-21.250000	587.833313	1023.000000	1023.000000	2046.000000
32.580002	0.004048	2.392225	1.287433	-2.715924	2.522576	1.298141	0.000000	-10.000000	0.491667	-23.066668	580.666687	1023.000000	1023.000000	2046.000000
32.599998	0.000442	0.261300	0.881756	-2.957734	1.732252	0.605026	0.000000	-10.000000	0.541667	-24.650000	573.000000	1023.000000	1023.000000	2046.000000
32.619999	-0.002770	-1.636842	0.499620	-3.079002	0.921726	0.020814	0.000000	-10.000000	0.566667	-25.850000	564.666687	1023.000000	1023.000000	2046.000000
32.639999	-0.004742	-2.802799	0.180320	-3.076081	0.393721	-0.300759	0.000000	-10.000000	0.625000	-27.316668	556.000000	1023.000000	1023.000000	2046.000000
32.660000	-0.006145	-3.631982	-0.032838	-2.973964	-0.010799	-0.614381	0.000000	-10.000000	0.708333	-28.733334	546.833313	1023.000000	1023.000000	2046.000000
32.680000	-0.007060	-4.172372	-0.246806	-2.849285	-0.287363	-0.788918	0.000000	-10.000000	0.766667	-30.216667	537.333313	1023.000000	1023.000000	2046.000000
32.700001	-0.007865	-4.648177	-0.508908	-2.779319	-0.478733	-0.881217	0.000000	-10.000000	0.816667	-31.533335	527.166687	1023.000000	1023.000000	2046.000000
32.720001	-0.009381	-5.544250	-0.768105	-2.632300	-0.969425	-1.174421	0.000000	-10.000000	0.866667	-32.816669	516.666687	1023.000000	1023.000000	2046.000000
32.740002	-0.010382	-6.135893	-1.001849	-2.588048	-1.223257	-1.322739	0.000000	-10.000000	0.925000	-33.783337	505.666656	1023.000000	1023.000000	2046.000000
32.759998	-0.011758	-6.948927	-1.214899	-2.560880	-1.599188	-1.573961	0.000000	-10.000000	0.975000	-34.533337	494.500000	1023.000000	1023.000000	2046.000000
32.779999	-0.012908	-7.628922	-1.363015	-2.534760	-1.943668	-1.787478	0.000000	-10.000000	0.991667	-34.983334	482.833344	1023.000000	1023.000000	2046.000000
32.799999	-0.014090	-8.326917	-1.494984	-2.541951	-2.316432	-1.973550	0.000000	-10.000000	1.000000	-35.450001	471.000000	1023.000000	1023.000000	2046.000000
32.820000	-0.015042	-8.889644	-1.556054	-2.576746	-2.667685	-2.089159	0.000000	-10.000000	1.000000	-35.650002	459.333344	1023.000000	1023.000000	2046.000000
32.840000	-0.016087	-9.507396	-1.724611	-2.545992	-2.962969	-2.273824	0.000000	-10.000000	1.000000	-35.816666	447.666656	1023.000000	1023.000000	2046.000000
32.860001	-0.016727	-9.885415	-1.728462	-2.595553	-3.203880	-2.357520	0.000000	-10.000000	1.016667	-36.016666	436.000000	1023.000000	1023.000000	2046.000000
32.880001	-0.017482	-10.331905	-1.808877	-2.679304	-3.378832	-2.464892	0.000000	-10.000000	1.050000	-36.183334	423.666656	1023.000000	1023.000000	2046.000000
32.900002	-0.018454	-10.906493	-1.870334	-2.795409	-3.612821	-2.627930	0.000000	-10.000000	1.100000	-36.616669	411.333344	1023.000000	1023.000000	2046.000000
32.919998	-0.019624	-11.597838	-2.072032	-2.901580	-3.802442	-2.821785	0.000000	-10.000000	1.125000	-37.066666	399.000000	1023.000000	1023.000000	2046.000000
32.939999	-0.021220	-12.541309	-2.243459	-3.045614	-4.145699	-3.106537	0.000000	-10.000000	1.125000	-37.316666	386.666656	1023.000000	1023.000000	2046.000000
32.959999	-0.022849	-13.503986	-2.474376	-3.245203	-4.414998	-3.369410	0.000000	-10.000000	1.108333	-37.316666	374.333344	1023.000000	1023.000000	2046.000000
32.980000	-0.024706	-14.601254	-2.576812	-3.564324	-4.806119	-3.653997	0.000000	-10.000000	1.100000	-37.233334	361.833344	1023.000000	1023.000000	2046.000000
33.000000	-0.026405	-15.605614	-2.659857	-3.891071	-5.163816	-3.890869	0.000000	-10.000000	1.100000	-37.466667	349.500000	1023.000000	1023.000000	2046.000000
33.020000	-0.028346	-16.752508	-2.827924	-4.173793	-5.561064	-4.189728	0.000000	-10.000000	1.091667	-37.383335	337.000000	1023.000000	1023.000000	2046.000000
33.040001	-0.030212	-17.855169	-3.000550	-4.357496	-5.988891	-4.508231	0.000000	-10.000000	1.075000	-37.049999	324.500000	1023.000000	1023.000000	2046.000000
33.060001	-0.031897	-18.851202	-3.168990	-4.513731	-6.429772	-4.738708	0.000000	-10.000000	1.058333	-36.666668	312.166656	1023.000000	1023.000000	2046.000000
33.080002	-0.033523	-19.811819	-3.366186	-4.629259	-6.833914	-4.982461	0.000000	-10.000000	1.050000	-36.400002	300.000000	1023.000000	1023.000000	2046.000000
33.099998	-0.034989	-20.678766	-3.500178	-4.748990	-7.245813	-5.183784	0.000000	-10.000000	1.058333	-36.200001	288.000000	1023.000000	1023.000000	2046.000000
33.119999	-0.036436	-21.533785	-3.760843	-4.874626	-7.517784	-5.380534	0.000000	-10.000000	1.058333	-35.983334	276.000000	1023.000000	1023.000000	2046.000000
33.139999	-0.037647	-22.249376	-3.968957	-4.989805	-7.738977	-5.551637	0.000000	-10.000000	1.041667	-35.783337	264.000000	1023.000000	1023.000000	2046.000000
33.160000	-0.038530	-22.771263	-4.065265	-5.084669	-7.973398	-5.647933	0.000000	-10.000000	1.025000	-35.700001	252.000000	1023.000000	1023.000000	2046.000000
33.180000	-0.039415	-23.294323	-4.217697	-5.147413	-8.138420	-5.790792	0.000000	-10.000000	0.991667	-35.400002	240.000000	1023.000000	1023.000000	2046.000000
33.200001	-0.040223	-23.771955	-4.298226	-5.221451	-8.367486	-5.884793	0.000000	-10.000000	0.975000	-35.083336	228.000000	1023.000000	1023.000000	2046.000000
33.220001	-0.040994	-24.227692	-4.344625	-5.202705	-8.617181	-6.063179	0.000000	-10.000000	0.941667	-34.450001	216.333328	1023.000000	1023.000000	2046.000000
33.240002	-0.041732	-24.663498	-4.490553	-5.235240	-8.768566	-6.169137	0.000000	-10.000000	0.925000	-34.100002	204.833328	1023.000000	1023.000000	2046.000000
33.259998	-0.042507	-25.121677	-4.609248	-5.267647	-8.979611	-6.265172	0.000000	-10.000000	0.883333	-33.400002	193.500000	1023.000000	1023.000000	2046.000000
33.279999	-0.043308	-25.594961	-4.739680	-5.235203	-9.184451	-6.435627	0.000000	-10.000000	0.858333	-32.933334	182.333328	1023.000000	1023.000000	2046.000000
33.299999	-0.044103	-26.064934	-4.940176	-5.246230	-9.320866	-6.557662	0.000000	-10.000000	0.816667	-32.216667	171.333328	1023.000000	1023.000000	2046.000000
33.320000	-0.044806	-26.480085	-5.060663	-5.304306	-9.494525	-6.620593	0.000000	-10.000000	0.800000	-31.766668	160.666672	1023.000000	1023.000000	2046.000000
33.340000	-0.045588	-26.942701	-5.215549	-5.277994	-9.689284	-6.759874	0.000000	-10.000000	0.766667	-31.100000	150.000000	1023.000000	1023.000000	2046.000000
33.360001	-0.046273	-27.347586	-5.373565	-5.181602	-9.843110	-6.949309	0.000000	-10.000000	0.741667	-30.350000	139.666672	1023.000000	1023.000000	2046.000000
33.380001	-0.046899	-27.717194	-5.485663	-5.188760	-10.013157	-7.029613	0.000000	-10.000000	0.700000	-29.616667	129.500000	1023.000000	1023.000000	2046.000000
33.400002	-0.047577	-28.117790	-5.628526	-5.230005	-10.147896	-7.111364	0.000000	-10.000000	0.666667	-28.983334	119.500000	1023.000000	1023.000000	2046.000000
33.419998	-0.048281	-28.534092	-5.776123	-5.214224	-10.294904	-7.248841	0.000000	-10.000000	0.650000	-28.433334	109.833336	1023.000000	1023.000000	2046.000000
33.439999	-0.048846	-28.867756	-5.922907	-5.230380	-10.375273	-7.339196	0.000000	-10.000000	0.650000	-27.700001	100.333336	1023.000000	1023.000000	2046.000000
33.459999	-0.049381	-29.184029	-6.007976	-5.238574	-10.494445	-7.443035	0.000000	-10.000000	0.616667	-27.216667	91.166664	1023.000000	1023.000000	2046.000000
33.480000	-0.049928	-29.507320	-6.110900	-5.231107	-10.603359	-7.561954	0.000000	-10.000000	0.566667	-26.466667	82.000000	1023.000000	1023.000000	2046.000000
33.500000	-0.050446	-29.813320	-6.165644	-5.227085	-10.742825	-7.677767	0.000000	-10.000000	0.516667	-25.816668	73.166664	1023.000000	1023.000000	2046.000000
33.520000	-0.050931	-30.100426	-6.270588	-5.269305	-10.787752	-7.772781	0.000000	-10.000000	0.500000	-25.033333	64.500000	1023.000000	1023.000000	2046.000000
33.540001	-0.051351	-30.348612	-6.305079	-5.250806	-10.908119	-7.884608	0.000000	-10.000000	0.491667	-24.366667	56.166668	1023.000000	1023.000000	2046.000000
33.560001	-0.051838	-30.636255	-6.401083	-5.289773	-10.983417	-7.961983	0.000000	-10.000000	0.466667	-23.766666	48.000000	1023.000000	1023.000000	2046.000000
33.580002	-0.052279	-30.897114	-6.499709	-5.263057	-11.040059	-8.094288	0.000000	-10.000000	0.433333	-23.033335	40.166668	1023.000000	1023.000000	2046.000000
33.599998	-0.052648	-31.115070	-6.525502	-5.315685	-11.116633	-8.157250	0.000000	-10.000000	0.400000	-22.316668	32.500000	1023.000000	1023.000000	2046.000000
33.619999	-0.053025	-31.338072	-6.612651	-5.339010	-11.171672	-8.214739	0.000000	-10.000000	0.375000	-21.433334	25.166666	1023.000000	1023.000000	2046.000000
33.639999	-0.053312	-31.507484	-6.674481	-5.358057	-11.211090	-8.263857	0.000000	-10.000000	0.333333	-20.366667	18.000000	1023.000000	1023.000000	2046.000000
33.660000	-0.053657	-31.711006	-6.764732	-5.388878	-11.255331	-8.302064	0.000000	-10.000000	0.283333	-19.033333	11.166667	1023.000000	1023.000000	2046.000000
33.680000	-0.054002	-31.914978	-6.849926	-5.398119	-11.321807	-8.345126	0.000000	-10.000000	0.233333	-17.400000	4.833333	1023.000000	1023.000000	2046.000000
33.700001	-0.054625	-32.283642	-6.943246	-5.483230	-11.431560	-8.425607	0.000000	-10.000000	0.191667	-15.316667	-0.666667	1023.000000	1023.000000	2046.000000
33.720001	-0.055410	-32.747028	-7.000909	-5.573672	-11.626565	-8.545883	0.000000	-10.000000	0.150000	-12.733334	-5.500000	1023.000000	1023.000000	2046.000000
33.740002	-0.055799	-32.976921	-7.004302	-5.577256	-11.759058	-8.636303	0.000000	-10.000000	0.100000	-9.733334	-9.500000	1023.000000	1023.000000	2046.000000
33.759998	-0.055954	-33.068966	-7.051010	-5.581902	-11.735701	-8.700354	0.000000	-10.000000	0.050000	-5.416667	-12.666667	1023.000000	1023.000000	2046.000000
33.779999	-0.055687	-32.911163	-7.069837	-5.626733	-11.598523	-8.616071	0.000000	-10.000000	0.008333	-0.933333	-14.333333	1023.000000	1023.000000	2046.000000
33.799999	-0.055221	-32.635689	-7.067398	-5.596521	-11.466399	-8.505372	0.000000	-10.000000	-0.033333	5.133333	-15.000000	1023.000000	1023.000000	2046.000000
33.820000	-0.054723	-32.341187	-7.147259	-5.565784	-11.211978	-8.416167	0.000000	-10.000000	-0.100000	10.200000	-15.000000	1023.000000	1023.000000	2046.000000
33.840000	-0.054281	-32.080013	-7.115177	-5.728011	-10.994163	-8.242661	0.000000	-10.000000	-0.158333	14.000000	-15.000000	1023.000000	1023.000000	2046.000000
33.860001	-0.054188	-32.025047	-7.066725	-5.949152	-10.871182	-8.137989	0.000000	-10.000000	-0.233333	16.383333	-15.000000	1023.000000	1023.000000	2046.000000
33.880001	-0.054516	-32.219151	-7.154455	-6.110214	-10.804866	-8.149615	0.000000	-10.000000	-0.316667	18.883333	-15.000000	1023.000000	1023.000000	2046.000000
33.900002	-0.055292	-32.677616	-7.295262	-6.287785	-10.948766	-8.145802	0.000000	-10.000000	-0.416667	22.616667	-2.000000	1023.000000	1023.000000	2046.000000
33.919998	-0.055767	-32.958385	-7.415749	-6.383986	-11.114819	-8.043833	0.000000	-10.000000	-0.491667	25.700001	13.166667	1023.000000	1023.000000	2046.000000
33.939999	-0.055198	-32.621872	-7.435555	-6.300586	-11.081531	-7.804199	0.000000	-10.000000	-0.508333	27.550001	31.333334	1023.000000	1023.000000	2046.000000
33.959999	-0.054014	-31.922150	-7.478945	-6.210594	-10.805139	-7.427472	0.000000	-10.000000	-0.525000	28.383333	39.666668	1023.000000	1023.000000	2046.000000
33.980000	-0.052879	-31.251617	-7.524510	-5.986701	-10.603148	-7.137258	0.000000	-10.000000	-0.533333	28.750000	49.000000	1023.000000	1023.000000	2046.000000
34.000000	-0.051559	-30.471550	-7.593807	-5.819773	-10.294383	-6.763587	0.000000	-10.000000	-0.575000	29.316668	58.666668	1023.000000	1023.000000	2046.000000
34.020000	-0.050349	-29.756348	-7.573891	-5.739537	-10.023508	-6.419411	0.000000	-10.000000	-0.616667	30.083334	68.500000	1023.000000	1023.000000	2046.000000
34.040001	-0.049352	-29.167143	-7.571390	-5.648047	-9.784153	-6.163551	0.000000	-10.000000	-0.683333	30.950001	78.500000	1023.000000	1023.000000	2046.000000
34.060001	-0.048146	-28.454262	-7.409430	-5.631511	-9.550388	-5.862932	0.000000	-10.000000	-0.766667	32.450001	88.500000	1023.000000	1023.000000	2046.000000
34.080002	-0.046768	-27.639923	-7.314713	-5.589558	-9.193666	-5.541987	0.000000	-10.000000	-0.850000	33.916668	99.000000	1023.000000	1023.000000	2046.000000
34.099998	-0.045306	-26.775743	-7.121680	-5.542414	-8.883945	-5.227706	0.000000	-10.000000	-0.916667	35.666668	110.000000	1023.000000	1023.000000	2046.000000
34.119999	-0.043701	-25.827209	-6.960468	-5.496839	-8.501967	-4.867937	0.000000	-10.000000	-0.941667	36.833332	121.666664	1023.000000	1023.000000	2046.000000
34.139999	-0.042159	-24.916197	-6.816777	-5.421120	-8.099257	-4.579043	0.000000	-10.000000	-0.975000	37.650002	133.666672	1023.000000	1023.000000	2046.000000
34.160000	-0.040151	-23.729166	-6.471045	-5.499704	-7.635198	-4.123219	0.000000	-10.000000	-1.008333	38.466667	146.166672	1023.000000	1023.000000	2046.000000
34.180000	-0.038342	-22.660025	-6.214099	-5.513072	-7.112144	-3.820709	0.000000	-10.000000	-1.025000	38.816666	158.833328	1023.000000	1023.000000	2046.000000
34.200001	-0.036473	-21.555477	-5.899435	-5.579028	-6.638493	-3.438523	0.000000	-10.000000	-1.000000	39.166668	171.833328	1023.000000	1023.000000	2046.000000
34.220001	-0.035046	-20.712366	-5.686180	-5.593661	-6.210243	-3.222281	0.000000	-10.000000	-0.991667	39.049999	184.833328	1023.000000	1023.000000	2046.000000
34.240002	-0.033845	-20.002253	-5.486634	-5.718100	-5.806179	-2.991340	0.000000	-10.000000	-0.966667	39.166668	198.000000	1023.000000	1023.000000	2046.000000
34.259998	-0.032700	-19.325878	-5.202826	-5.889176	-5.439379	-2.794496	0.000000	-10.000000	-0.933333	38.583332	211.000000	1023.000000	1023.000000	2046.000000
34.279999	-0.031916	-18.862484	-4.956842	-6.155337	-5.080724	-2.669580	0.000000	-10.000000	-0.875000	37.733334	224.000000	1023.000000	1023.000000	2046.000000
34.299999	-0.031381	-18.546343	-4.736122	-6.395380	-4.855143	-2.559697	0.000000	-10.000000	-0.850000	36.866669	236.666672	1023.000000	1023.000000	2046.000000
34.320000	-0.030636	-18.105616	-4.567765	-6.516679	-4.600054	-2.421118	0.000000	-10.000000	-0.858333	36.700001	249.000000	1023.000000	1023.000000	2046.000000
34.340000	-0.029677	-17.539093	-4.372426	-6.580607	-4.328675	-2.257384	0.000000	-10.000000	-0.875000	37.000000	261.166656	1023.000000	1023.000000	2046.000000
34.360001	-0.028451	-16.814724	-4.125158	-6.670563	-4.000264	-2.018739	0.000000	-10.000000	-0.908333	37.349998	273.500000	1023.000000	1023.000000	2046.000000
34.380001	-0.027254	-16.106857	-3.864954	-6.744104	-3.706897	-1.790901	0.000000	-10.000000	-0.925000	37.700001	286.000000	1023.000000	1023.000000	2046.000000
34.400002	-0.026090	-15.418960	-3.636256	-6.731267	-3.434453	-1.616983	0.000000	-10.000000	-0.933333	37.766666	298.500000	1023.000000	1023.000000	2046.000000
34.419998	-0.024510	-14.485422	-3.425851	-6.664163	-3.026342	-1.369067	0.000000	-10.000000	-0.925000	37.783333	311.166656	1023.000000	1023.000000	2046.000000
34.439999	-0.022684	-13.406522	-3.182889	-6.615944	-2.589672	-1.018016	0.000000	-10.000000	-0.900000	37.500000	323.666656	1023.000000	1023.000000	2046.000000
34.459999	-0.020774	-12.277254	-2.934697	-6.553349	-2.145135	-0.644074	0.000000	-10.000000	-0.900000	37.183334	336.333344	1023.000000	1023.000000	2046.000000
34.480000	-0.018853	-11.141881	-2.643485	-6.469710	-1.748727	-0.279959	0.000000	-10.000000	-0.875000	36.866669	348.666656	1023.000000	1023.000000	2046.000000
34.500000	-0.016847	-9.956738	-2.325116	-6.334595	-1.351991	0.054964	0.000000	-10.000000	-0.891667	36.716667	361.000000	1023.000000	1023.000000	2046.000000
34.520000	-0.014597	-8.626896	-2.008636	-6.146441	-0.859122	0.387303	0.000000	-10.000000	-0.883333	36.966667	373.333344	1023.000000	1023.000000	2046.000000
34.540001	-0.012371	-7.311121	-1.721152	-5.969812	-0.345562	0.725405	0.000000	-10.000000	-0.908333	37.200001	385.666656	1023.000000	1023.000000	2046.000000
34.560001	-0.010220	-6.039994	-1.337261	-5.874706	0.084935	1.087038	0.000000	-10.000000	-0.933333	37.666668	398.166656	1023.000000	1023.000000	2046.000000
34.580002	-0.008125	-4.801715	-1.071378	-5.744006	0.574605	1.439064	0.000000	-10.000000	-0.966667	38.016666	410.500000	1023.000000	1023.000000	2046.000000
34.599998	-0.005931	-3.505096	-0.765115	-5.647594	1.053747	1.853867	0.000000	-10.000000	-0.983333	38.233334	423.166656	1023.000000	1023.000000	2046.000000
34.619999	-0.003739	-2.209504	-0.497722	-5.468791	1.566437	2.190572	0.000000	-10.000000	-0.975000	38.549999	435.833344	1023.000000	1023.000000	2046.000000
34.639999	-0.001837	-1.085607	-0.229231	-5.323840	1.974082	2.493382	0.000000	-10.000000	-0.958333	38.633335	448.666656	1023.000000	1023.000000	2046.000000
34.660000	0.000154	0.091277	0.039488	-5.184208	2.424948	2.811050	0.000000	-10.000000	-0.933333	38.500000	461.500000	1023.000000	1023.000000	2046.000000
34.680000	0.002189	1.293541	0.353178	-5.059578	2.849403	3.150538	0.000000	-10.000000	-0.908333	38.133331	474.333344	1023.000000	1023.000000	2046.000000
34.700001	0.003808	2.250797	0.601209	-4.923227	3.200853	3.371962	0.000000	-10.000000	-0.858333	37.366665	487.166656	1023.000000	1023.000000	2046.000000
34.720001	0.005623	3.323018	0.860589	-4.823101	3.598715	3.686816	0.000000	-10.000000	-0.808333	36.700001	499.666656	1023.000000	1023.000000	2046.000000
34.740002	0.007418	4.384110	1.143100	-4.702840	4.000621	3.943229	0.000000	-10.000000	-0.766667	35.816666	512.000000	1023.000000	1023.000000	2046.000000
34.759998	0.009033	5.338275	1.343594	-4.616413	4.425607	4.185487	0.000000	-10.000000	-0.733333	34.933334	524.000000	1023.000000	1023.000000	2046.000000
34.779999	0.010528	6.222193	1.586648	-4.518242	4.760208	4.393579	0.000000	-10.000000	-0.691667	33.966667	536.000000	1023.000000	1023.000000	2046.000000
34.799999	0.012334	7.289679	1.856779	-4.419024	5.197132	4.654792	0.000000	-10.000000	-0.650000	33.033337	547.666687	1023.000000	1023.000000	2046.000000
34.820000	0.013766	8.135670	2.098614	-4.327374	5.541705	4.822725	0.000000	-10.000000	-0.616667	32.250000	558.833313	1023.000000	1023.000000	2046.000000
34.840000	0.015443	9.126874	2.419509	-4.191489	5.905929	4.992926	0.000000	-10.000000	-0.591667	31.383335	569.666687	1023.000000	1023.000000	2046.000000
34.860001	0.016816	9.938143	2.656243	-4.140522	6.254632	5.167789	0.000000	-10.000000	-0.558333	30.350000	580.166687	1023.000000	1023.000000	2046.000000
34.880001	0.018152	10.727835	2.877607	-4.076952	6.585870	5.341310	0.000000	-10.000000	-0.516667	29.233334	590.500000	1023.000000	1023.000000	2046.000000
34.900002	0.019170	11.329544	3.043823	-3.978040	6.846848	5.416913	0.000000	-10.000000	-0.491667	28.400000	600.500000	1023.000000	1023.000000	2046.000000
34.919998	0.019543	11.549987	3.128902	-3.955879	6.931517	5.445447	0.000000	-10.000000	-0.466667	27.583334	610.166687	1023.000000	1023.000000	2046.000000
34.939999	0.019248	11.375677	3.171961	-3.942528	6.884182	5.262061	0.000000	-10.000000	-0.450000	27.166668	619.500000	1023.000000	1023.000000	2046.000000
34.959999	0.019049	11.257728	3.271551	-3.975139	6.882846	5.078470	0.000000	-10.000000	-0.416667	26.650000	628.500000	1023.000000	1023.000000	2046.000000
34.980000	0.019134	11.308041	3.433827	-3.989544	6.838815	5.024941	0.000000	-10.000000	-0.358333	25.950001	637.500000	1023.000000	1023.000000	2046.000000
35.000000	0.019827	11.718048	3.559327	-3.931570	7.047163	5.043128	0.000000	-10.000000	-0.283333	24.383333	646.333313	1023.000000	1023.000000	2046.000000
35.020000	0.021108	12.474937	3.792541	-3.845933	7.288804	5.239526	0.000000	-10.000000	-0.191667	21.916668	654.833313	1023.000000	1023.000000	2046.000000
35.040001	0.022492	13.292747	3.933401	-3.586131	7.472959	5.472518	0.000000	-10.000000	-0.108333	18.650002	662.500000	1023.000000	1023.000000	2046.000000
35.060001	0.023115	13.661008	3.911893	-3.439694	7.590933	5.597876	0.000000	-10.000000	-0.050000	15.000000	669.333313	1023.000000	1023.000000	2046.000000
35.080002	0.022492	13.293021	3.861519	-3.559055	7.475987	5.514569	0.000000	-10.000000	-0.016667	11.333334	675.000000	1023.000000	1023.000000	2046.000000
35.099998	0.020225	11.952857	3.607417	-3.746835	7.090171	5.002104	0.000000	-10.000000	0.000000	7.783333	679.500000	1023.000000	1023.000000	2046.000000
35.119999	0.017462	10.319880	3.359225	-3.946380	6.477928	4.429108	0.000000	-10.000000	0.025000	4.100000	682.666687	1023.000000	1023.000000	2046.000000
35.139999	0.014985	8.856417	3.046493	-4.057589	5.879229	3.988283	0.000000	-10.000000	0.041667	0.566667	684.333313	1023.000000	1023.000000	2046.000000
35.160000	0.013926	8.230261	2.902396	-4.094901	5.563500	3.859266	0.000000	-10.000000	0.066667	-2.466667	685.000000	1023.000000	1023.000000	2046.000000
35.180000	0.013415	7.928189	2.710666	-4.039707	5.456913	3.800317	0.000000	-10.000000	0.075000	-5.333333	685.000000	1023.000000	1023.000000	2046.000000
35.200001	0.013248	7.829288	2.670974	-3.951223	5.329651	3.779886	0.000000	-10.000000	0.091667	-7.866667	685.000000	1023.000000	1023.000000	2046.000000
35.220001	0.013041	7.707203	2.497167	-3.794341	5.289711	3.714666	0.000000	-10.000000	0.100000	-10.083334	685.000000	1023.000000	1023.000000	2046.000000
35.240002	0.012295	7.266410	2.271439	-3.689652	5.078992	3.605631	0.000000	-10.000000	0.125000	-11.450000	685.000000	1023.000000	1023.000000	2046.000000
35.259998	0.011990	7.085941	2.152735	-3.562599	4.931293	3.564512	0.000000	-10.000000	0.158333	-12.600000	685.000000	1023.000000	1023.000000	2046.000000
35.279999	0.011524	6.810545	2.003856	-3.544915	4.802327	3.549277	0.000000	-10.000000	0.191667	-13.700000	677.833313	1023.000000	1023.000000	2046.000000
35.299999	0.010950	6.471363	1.929159	-3.497270	4.573505	3.465968	0.000000	-10.000000	0.225000	-14.633333	669.000000	1023.000000	1023.000000	2046.000000
35.320000	0.010477	6.191976	1.822766	-3.466097	4.436200	3.399106	0.000000	-10.000000	0.233333	-15.400001	658.500000	1023.000000	1023.000000	2046.000000
35.340000	0.010127	5.984994	1.741308	-3.402943	4.320476	3.326154	0.000000	-10.000000	0.233333	-15.966667	653.500000	1023.000000	1023.000000	2046.000000
35.360001	0.009874	5.835269	1.685291	-3.348121	4.223636	3.274463	0.000000	-10.000000	0.233333	-16.516666	648.166687	1023.000000	1023.000000	2046.000000
35.380001	0.009854	5.823981	1.719044	-3.340790	4.146358	3.299369	0.000000	-10.000000	0.250000	-16.983334	642.833313	1023.000000	1023.000000	2046.000000
35.400002	0.009545	5.640867	1.705804	-3.386252	4.073554	3.247762	0.000000	-10.000000	0.291667	-17.716667	637.166687	1023.000000	1023.000000	2046.000000
35.419998	0.008977	5.305279	1.680345	-3.367279	3.927336	3.064877	0.000000	-10.000000	0.341667	-19.033333	631.333313	1023.000000	1023.000000	2046.000000
35.439999	0.008396	4.961926	1.565255	-3.400873	3.856103	2.941441	0.000000	-10.000000	0.383333	-20.400000	624.833313	1023.000000	1023.000000	2046.000000
35.459999	0.007391	4.367958	1.476772	-3.460124	3.665905	2.685404	0.000000	-10.000000	0.416667	-21.799999	618.000000	1023.000000	1023.000000	2046.000000
35.480000	0.006402	3.783705	1.456819	-3.601319	3.434186	2.494017	0.000000	-10.000000	0.466667	-23.049999	610.666687	1023.000000	1023.000000	2046.000000
35.500000	0.005150	3.043909	1.458125	-3.892503	3.159966	2.318321	0.000000	-10.000000	0.525000	-24.716667	603.000000	1023.000000	1023.000000	2046.000000
35.520000	0.003654	2.159473	1.441058	-4.145507	2.859543	2.004379	0.000000	-10.000000	0.600000	-26.616667	594.666687	1023.000000	1023.000000	2046.000000
35.540001	0.001834	1.083936	1.361823	-4.370968	2.494997	1.598085	0.000000	-10.000000	0.658333	-28.433334	585.833313	1023.000000	1023.000000	2046.000000
35.560001	0.000151	0.089142	1.241066	-4.561594	2.174984	1.234686	0.000000	-10.000000	0.733333	-29.966667	576.333313	1023.000000	1023.000000	2046.000000
35.580002	-0.001262	-0.745820	1.151152	-4.752822	1.877843	0.978007	0.000000	-10.000000	0.791667	-31.100000	566.333313	1023.000000	1023.000000	2046.000000
35.599998	-0.002612	-1.543599	1.102038	-4.895567	1.538785	0.711145	0.000000	-10.000000	0.833333	-32.066666	556.000000	1023.000000	1023.000000	2046.000000
35.619999	-0.004104	-2.425359	0.917206	-5.059779	1.249459	0.467755	0.000000	-10.000000	0.866667	-32.716667	545.333313	1023.000000	1023.000000	2046.000000
35.639999	-0.005690	-3.362922	0.676270	-5.164145	0.959789	0.165164	0.000000	-10.000000	0.875000	-33.233334	534.500000	1023.000000	1023.000000	2046.000000
35.660000	-0.006788	-4.011900	0.536328	-5.180059	0.688898	-0.057067	0.000000	-10.000000	0.908333	-33.650002	523.333313	1023.000000	1023.000000	2046.000000
35.680000	-0.007727	-4.566490	0.451020	-5.258751	0.442610	-0.201369	0.000000	-10.000000	0.925000	-34.049999	512.166687	1023.000000	1023.000000	2046.000000
35.700001	-0.008748	-5.170268	0.403805	-5.281199	0.141774	-0.434649	0.000000	-10.000000	0.950000	-34.433334	500.666656	1023.000000	1023.000000	2046.000000
35.720001	-0.009745	-5.759178	0.311207	-5.298310	-0.119969	-0.652107	0.000000	-10.000000	0.958333	-34.800003	489.333344	1023.000000	1023.000000	2046.000000
35.740002	-0.010781	-6.371493	0.225911	-5.325335	-0.452224	-0.819846	0.000000	-10.000000	0.983333	-35.366669	477.666656	1023.000000	1023.000000	2046.000000
35.759998	-0.011788	-6.966830	0.111694	-5.337220	-0.752419	-0.988885	0.000000	-10.000000	1.033333	-35.883335	466.000000	1023.000000	1023.000000	2046.000000
35.779999	-0.012869	-7.605576	-0.070333	-5.267888	-1.032822	-1.234533	0.000000	-10.000000	1.075000	-36.549999	454.000000	1023.000000	1023.000000	2046.000000
35.799999	-0.014093	-8.329228	-0.212538	-5.219098	-1.438848	-1.458746	0.000000	-10.000000	1.108333	-37.016666	441.666656	1023.000000	1023.000000	2046.000000
35.820000	-0.015380	-9.089631	-0.371458	-5.249756	-1.835970	-1.632447	0.000000	-10.000000	1.116667	-37.316669	429.333344	1023.000000	1023.000000	2046.000000
35.840000	-0.016710	-9.875560	-0.554949	-5.241480	-2.241203	-1.837927	0.000000	-10.000000	1.133333	-37.450001	416.666656	1023.000000	1023.000000	2046.000000
35.860001	-0.018088	-10.690273	-0.763265	-5.169102	-2.655835	-2.102072	0.000000	-10.000000	1.133333	-37.633335	404.333344	1023.000000	1023.000000	2046.000000
35.880001	-0.019159	-11.322859	-0.929997	-5.213872	-2.961935	-2.217055	0.000000	-10.000000	1.125000	-37.650002	391.666656	1023.000000	1023.000000	2046.000000
35.900002	-0.020502	-12.116432	-1.182838	-5.182179	-3.305405	-2.446010	0.000000	-10.000000	1.116667	-37.700001	379.166656	1023.000000	1023.000000	2046.000000
35.919998	-0.021709	-12.830172	-1.390833	-5.183289	-3.643053	-2.612998	0.000000	-10.000000	1.108333	-37.616669	366.500000	1023.000000	1023.000000	2046.000000
35.939999	-0.022844	-13.500998	-1.525188	-5.234411	-4.024959	-2.716441	0.000000	-10.000000	1.108333	-37.616669	354.000000	1023.000000	1023.000000	2046.000000
35.959999	-0.024223	-14.315815	-1.804415	-5.207951	-4.312696	-2.990753	0.000000	-10.000000	1.083333	-37.183334	341.500000	1023.000000	1023.000000	2046.000000
35.980000	-0.025322	-14.965320	-1.966936	-5.204257	-4.631158	-3.162970	0.000000	-10.000000	1.058333	-36.700001	329.166656	1023.000000	1023.000000	2046.000000
36.000000	-0.026424	-15.616844	-2.131793	-5.212027	-4.914116	-3.358907	0.000000	-10.000000	1.050000	-36.266666	317.000000	1023.000000	1023.000000	2046.000000
36.020000	-0.027687	-16.363253	-2.324656	-5.290429	-5.261979	-3.486189	0.000000	-10.000000	1.033333	-35.966667	305.000000	1023.000000	1023.000000	2046.000000
36.040001	-0.028817	-17.030577	-2.513272	-5.311512	-5.573758	-3.632033	0.000000	-10.000000	1.025000	-35.566669	293.000000	1023.000000	1023.000000	2046.000000
36.060001	-0.029934	-17.691206	-2.737685	-5.345836	-5.838514	-3.769170	0.000000	-10.000000	0.983333	-35.233334	281.000000	1023.000000	1023.000000	2046.000000
36.080002	-0.031020	-18.332903	-2.888822	-5.327275	-6.143569	-3.973236	0.000000	-10.000000	0.966667	-34.950001	269.000000	1023.000000	1023.000000	2046.000000
36.099998	-0.032028	-18.928806	-3.057302	-5.353615	-6.435848	-4.082041	0.000000	-10.000000	0.950000	-34.816669	257.333344	1023.000000	1023.000000	2046.000000
36.119999	-0.032969	-19.484531	-3.243899	-5.392438	-6.716858	-4.131336	0.000000	-10.000000	0.950000	-34.600002	245.666672	1023.000000	1023.000000	2046.000000
36.139999	-0.034230	-20.229694	-3.391146	-5.443838	-7.123767	-4.270944	0.000000	-10.000000	0.933333	-34.233334	234.333328	1023.000000	1023.000000	2046.000000
36.160000	-0.035628	-21.055914	-3.618733	-5.450367	-7.456016	-4.530799	0.000000	-10.000000	0.883333	-33.616669	222.833328	1023.000000	1023.000000	2046.000000
36.180000	-0.036934	-21.827873	-3.861912	-5.444100	-7.723724	-4.798137	0.000000	-10.000000	0.833333	-32.666668	211.666672	1023.000000	1023.000000	2046.000000
36.200001	-0.038000	-22.458273	-3.999162	-5.526920	-7.954625	-4.977567	0.000000	-10.000000	0.800000	-31.850000	200.666672	1023.000000	1023.000000	2046.000000
36.220001	-0.038754	-22.903353	-4.190333	-5.442112	-8.116138	-5.154768	0.000000	-10.000000	0.800000	-31.216667	190.000000	1023.000000	1023.000000	2046.000000
36.240002	-0.039365	-23.264633	-4.403883	-5.428432	-8.224314	-5.208003	0.000000	-10.000000	0.800000	-30.983334	179.666672	1023.000000	1023.000000	2046.000000
36.259998	-0.040375	-23.861898	-4.529280	-5.531065	-8.400339	-5.401215	0.000000	-10.000000	0.775000	-30.616667	169.333328	1023.000000	1023.000000	2046.000000
36.279999	-0.042039	-24.844757	-4.628004	-5.867695	-8.701368	-5.647690	0.000000	-10.000000	0.725000	-29.683334	159.166672	1023.000000	1023.000000	2046.000000
36.299999	-0.044284	-26.172033	-4.832548	-6.090903	-9.110140	-6.138442	0.000000	-10.000000	0.650000	-28.366667	149.166672	1023.000000	1023.000000	2046.000000
36.320000	-0.046805	-27.661510	-5.162014	-6.277456	-9.649107	-6.572934	0.000000	-10.000000	0.558333	-26.333334	139.833328	1023.000000	1023.000000	2046.000000
36.340000	-0.049003	-28.960558	-5.537060	-6.356647	-10.140057	-6.926795	0.000000	-10.000000	0.483333	-24.600000	131.166672	1023.000000	1023.000000	2046.000000
36.360001	-0.050029	-29.566975	-5.738987	-6.344339	-10.433040	-7.050609	0.000000	-10.000000	0.425000	-23.150000	123.000000	1023.000000	1023.000000	2046.000000
36.380001	-0.050384	-29.776836	-5.911282	-6.189915	-10.550588	-7.125052	0.000000	-10.000000	0.408333	-22.500000	115.166664	1023.000000	1023.000000	2046.000000
36.400002	-0.050561	-29.881836	-6.127540	-5.985025	-10.638460	-7.130812	0.000000	-10.000000	0.408333	-22.166666	107.500000	1023.000000	1023.000000	2046.000000
36.419998	-0.050854	-30.054583	-6.360016	-5.751356	-10.732860	-7.210351	0.000000	-10.000000	0.416667	-21.983334	100.000000	1023.000000	1023.000000	2046.000000
36.439999	-0.051147	-30.227859	-6.525368	-5.654300	-10.889580	-7.158611	0.000000	-10.000000	0.416667	-21.650000	92.666664	1023.000000	1023.000000	2046.000000
36.459999	-0.051689	-30.548130	-6.691263	-5.589099	-10.984846	-7.282923	0.000000	-10.000000	0.391667	-21.233334	85.500000	1023.000000	1023.000000	2046.000000
36.480000	-0.052036	-30.753178	-6.787798	-5.549407	-11.098682	-7.317289	0.000000	-10.000000	0.366667	-20.516666	78.500000	1023.000000	1023.000000	2046.000000
36.500000	-0.052158	-30.825537	-6.893462	-5.541503	-11.057433	-7.333138	0.000000	-10.000000	0.316667	-19.650002	71.500000	1023.000000	1023.000000	2046.000000
36.520000	-0.052526	-31.042992	-6.892688	-5.511602	-11.243828	-7.394874	0.000000	-10.000000	0.283333	-18.516668	64.833336	1023.000000	1023.000000	2046.000000
36.540001	-0.052600	-31.086866	-6.914212	-5.521588	-11.278013	-7.373054	0.000000	-10.000000	0.250000	-17.350000	58.500000	1023.000000	1023.000000	2046.000000
36.560001	-0.052589	-31.079983	-6.919798	-5.490446	-11.299308	-7.370430	0.000000	-10.000000	0.241667	-16.316668	52.833332	1023.000000	1023.000000	2046.000000
36.580002	-0.052534	-31.047466	-6.823843	-5.576913	-11.349096	-7.297616	0.000000	-10.000000	0.225000	-15.683333	47.333332	1023.000000	1023.000000	2046.000000
36.599998	-0.052460	-31.004156	-6.764494	-5.708212	-11.266900	-7.264549	0.000000	-10.000000	0.225000	-15.566667	42.166668	1023.000000	1023.000000	2046.000000
36.619999	-0.052691	-31.140347	-6.727119	-5.789895	-11.297521	-7.325812	0.000000	-10.000000	0.233333	-16.233334	36.833332	1023.000000	1023.000000	2046.000000
36.639999	-0.053229	-31.458284	-6.810085	-5.904330	-11.296193	-7.447676	0.000000	-10.000000	0.250000	-16.900000	31.333334	1023.000000	1023.000000	2046.000000
36.660000	-0.053941	-31.879099	-6.903165	-6.040724	-11.348072	-7.587138	0.000000	-10.000000	0.258333	-17.400000	25.833334	1023.000000	1023.000000	2046.000000
36.680000	-0.054902	-32.447235	-6.948389	-6.261132	-11.499672	-7.738043	0.000000	-10.000000	0.258333	-17.549999	20.166666	1023.000000	1023.000000	2046.000000
36.700001	-0.056193	-33.209820	-7.050187	-6.523273	-11.672592	-7.963770	0.000000	-10.000000	0.258333	-18.083334	14.500000	1023.000000	1023.000000	2046.000000
36.720001	-0.057335	-33.885212	-7.092260	-6.814312	-11.830892	-8.147747	0.000000	-10.000000	0.283333	-18.716667	8.333333	1023.000000	1023.000000	2046.000000
36.740002	-0.058475	-34.558716	-7.189994	-6.975090	-12.003980	-8.389652	0.000000	-10.000000	0.316667	-19.133333	2.333333	1023.000000	1023.000000	2046.000000
36.759998	-0.059606	-35.226963	-7.264913	-7.137458	-12.244279	-8.580314	0.000000	-10.000000	0.316667	-19.100000	-3.666667	1023.000000	1023.000000	2046.000000
36.779999	-0.060785	-35.923683	-7.390618	-7.242556	-12.451744	-8.838766	0.000000	-10.000000	0.283333	-18.733334	-9.833333	1023.000000	1023.000000	2046.000000
36.799999	-0.061533	-36.366169	-7.456549	-7.383948	-12.581660	-8.944012	0.000000	-10.000000	0.250000	-18.350000	-16.166666	1023.000000	1023.000000	2046.000000
36.820000	-0.062236	-36.781700	-7.493227	-7.463119	-12.740123	-9.085232	0.000000	-10.000000	0.266667	-18.033333	-22.500000	1023.000000	1023.000000	2046.000000
36.840000	-0.062844	-37.141064	-7.592482	-7.613500	-12.804857	-9.130226	0.000000	-10.000000	0.266667	-17.866667	-28.500000	1023.000000	1023.000000	2046.000000
36.860001	-0.063400	-37.469105	-7.646152	-7.610726	-12.895566	-9.316659	0.000000	-10.000000	0.266667	-17.716667	-34.500000	1023.000000	1023.000000	2046.000000
36.880001	-0.063583	-37.577663	-7.617868	-7.593112	-12.950266	-9.416419	0.000000	-10.000000	0.250000	-17.483334	-40.333332	1023.000000	1023.000000	2046.000000
36.900002	-0.063459	-37.504009	-7.582457	-7.585777	-12.902583	-9.433193	0.000000	-10.000000	0.241667	-17.133333	-46.000000	1023.000000	1023.000000	2046.000000
36.919998	-0.063310	-37.416286	-7.502608	-7.551925	-12.945753	-9.415998	0.000000	-10.000000	0.225000	-16.533333	-51.666668	1023.000000	1023.000000	2046.000000
36.939999	-0.063190	-37.345341	-7.550541	-7.522258	-12.872757	-9.399784	0.000000	-10.000000	0.208333	-15.600000	-57.166668	1023.000000	1023.000000	2046.000000
36.959999	-0.062927	-37.189667	-7.572138	-7.464589	-12.783889	-9.369050	0.000000	-10.000000	0.175000	-14.216666	-62.333332	1023.000000	1023.000000	2046.000000
36.980000	-0.062596	-36.994003	-7.526168	-7.448219	-12.728827	-9.290790	0.000000	-10.000000	0.125000	-12.066667	-67.000000	1023.000000	1023.000000	2046.000000
37.000000	-0.062190	-36.754166	-7.516464	-7.389637	-12.622418	-9.225645	0.000000	-10.000000	0.058333	-8.100000	-71.000000	1023.000000	1023.000000	2046.000000
37.020000	-0.061319	-36.239605	-7.453621	-7.378608	-12.413326	-8.994048	0.000000	-10.000000	-0.008333	-2.400000	-73.666664	1023.000000	1023.000000	2046.000000
37.040001	-0.060391	-35.691254	-7.409667	-7.285209	-12.146886	-8.849492	0.000000	-10.000000	-0.058333	3.866667	-74.833336	1023.000000	1023.000000	2046.000000
37.060001	-0.059550	-35.194000	-7.297534	-7.270853	-11.986051	-8.639563	0.000000	-10.000000	-0.133333	10.200001	-75.000000	1023.000000	1023.000000	2046.000000
37.080002	-0.058332	-34.474091	-7.209595	-7.182888	-11.610812	-8.470796	0.000000	-10.000000	-0.216667	15.266667	-75.000000	1023.000000	1023.000000	2046.000000
37.099998	-0.057214	-33.813358	-7.133615	-7.180078	-11.323828	-8.175838	0.000000	-10.000000	-0.316667	19.466667	-75.000000	1023.000000	1023.000000	2046.000000
37.119999	-0.055851	-33.007687	-7.006023	-7.126924	-10.959044	-7.915697	0.000000	-10.000000	-0.383333	22.316668	-58.166668	1023.000000	1023.000000	2046.000000
37.139999	-0.054425	-32.165459	-6.842398	-7.086936	-10.596157	-7.639965	0.000000	-10.000000	-0.450000	25.033333	-21.000000	1023.000000	1023.000000	2046.000000
37.160000	-0.053142	-31.407173	-6.720777	-7.000485	-10.244869	-7.441042	0.000000	-10.000000	-0.491667	27.000000	16.166666	1023.000000	1023.000000	2046.000000
37.180000	-0.051721	-30.566961	-6.551628	-6.973214	-9.897244	-7.144875	0.000000	-10.000000	-0.550000	28.366667	39.500000	1023.000000	1023.000000	2046.000000
37.200001	-0.050394	-29.782782	-6.396708	-6.901714	-9.529693	-6.954668	0.000000	-10.000000	-0.583333	29.216667	45.666668	1023.000000	1023.000000	2046.000000
37.220001	-0.049063	-28.995943	-6.279013	-6.901041	-9.187798	-6.628093	0.000000	-10.000000	-0.650000	30.650000	55.166668	1023.000000	1023.000000	2046.000000
37.240002	-0.047686	-28.182615	-6.150877	-6.853013	-8.839131	-6.339594	0.000000	-10.000000	-0.716667	32.033333	65.166664	1023.000000	1023.000000	2046.000000
37.259998	-0.046143	-27.270363	-6.005439	-6.776754	-8.461261	-6.026909	0.000000	-10.000000	-0.758333	33.349998	75.666664	1023.000000	1023.000000	2046.000000
37.279999	-0.044706	-26.421034	-5.847991	-6.806290	-8.113472	-5.653280	0.000000	-10.000000	-0.808333	34.150002	86.666664	1023.000000	1023.000000	2046.000000
37.299999	-0.043380	-25.637579	-5.767116	-6.723024	-7.734527	-5.412911	0.000000	-10.000000	-0.841667	34.950001	97.833336	1023.000000	1023.000000	2046.000000
37.320000	-0.042024	-24.836212	-5.568304	-6.673303	-7.457458	-5.137147	0.000000	-10.000000	-0.908333	35.866669	109.333336	1023.000000	1023.000000	2046.000000
37.340000	-0.040378	-23.863401	-5.414627	-6.603128	-7.034611	-4.811035	0.000000	-10.000000	-0.933333	36.816666	121.000000	1023.000000	1023.000000	2046.000000
37.360001	-0.039159	-23.142799	-5.287108	-6.579165	-6.738515	-4.538011	0.000000	-10.000000	-0.941667	37.566666	133.166672	1023.000000	1023.000000	2046.000000
37.380001	-0.038130	-22.534668	-5.187260	-6.561591	-6.476824	-4.308993	0.000000	-10.000000	-0.941667	37.799999	145.500000	1023.000000	1023.000000	2046.000000
37.400002	-0.037206	-21.988522	-5.113995	-6.585264	-6.226425	-4.062838	0.000000	-10.000000	-0.950000	38.166668	158.166672	1023.000000	1023.000000	2046.000000
37.419998	-0.036983	-21.857082	-5.020000	-6.684133	-6.178725	-3.974226	0.000000	-10.000000	-0.991667	38.566669	170.833328	1023.000000	1023.000000	2046.000000
37.439999	-0.036673	-21.673962	-4.971220	-6.646533	-6.052198	-4.004010	0.000000	-10.000000	-1.016667	39.283337	183.666672	1023.000000	1023.000000	2046.000000
37.459999	-0.035717	-21.108603	-4.797628	-6.620812	-5.831159	-3.859002	0.000000	-10.000000	-1.041667	39.800003	196.500000	1023.000000	1023.000000	2046.000000
37.480000	-0.034470	-20.371841	-4.622142	-6.642301	-5.539832	-3.567566	0.000000	-10.000000	-1.041667	40.166668	209.833328	1023.000000	1023.000000	2046.000000
37.500000	-0.033076	-19.547815	-4.451655	-6.591689	-5.197128	-3.307343	0.000000	-10.000000	-1.041667	40.033333	223.166672	1023.000000	1023.000000	2046.000000
37.520000	-0.031327	-18.514130	-4.284463	-6.420945	-4.766232	-3.042489	0.000000	-10.000000	-1.033333	39.933334	236.666672	1023.000000	1023.000000	2046.000000
37.540001	-0.029787	-17.604023	-4.231673	-6.313369	-4.372770	-2.686211	0.000000	-10.000000	-1.025000	39.750000	250.000000	1023.000000	1023.000000	2046.000000
37.560001	-0.028651	-16.932617	-4.137035	-6.359855	-4.007252	-2.428474	0.000000	-10.000000	-1.016667	39.683334	263.333344	1023.000000	1023.000000	2046.000000
37.580002	-0.028307	-16.729485	-4.041797	-6.546776	-3.851921	-2.288990	0.000000	-10.000000	-1.016667	39.666668	276.500000	1023.000000	1023.000000	2046.000000
37.599998	-0.028439	-16.807436	-4.028789	-6.629563	-3.824965	-2.324118	0.000000	-10.000000	-1.016667	39.783333	289.666656	1023.000000	1023.000000	2046.000000
37.619999	-0.028970	-17.121141	-4.115279	-6.678446	-3.911006	-2.416410	0.000000	-10.000000	-1.025000	39.983334	303.000000	1023.000000	1023.000000	2046.000000
37.639999	-0.028911	-17.086689	-4.071301	-6.690008	-3.988641	-2.336738	0.000000	-10.000000	-0.991667	39.450001	316.333344	1023.000000	1023.000000	2046.000000
37.660000	-0.027865	-16.468033	-4.057895	-6.650018	-3.693376	-2.066744	0.000000	-10.000000	-0.958333	38.816669	329.666656	1023.000000	1023.000000	2046.000000
37.680000	-0.026553	-15.692942	-4.014131	-6.505943	-3.328969	-1.843900	0.000000	-10.000000	-0.941667	38.150002	342.666656	1023.000000	1023.000000	2046.000000
37.700001	-0.024950	-14.745698	-3.900987	-6.318122	-2.985751	-1.540838	0.000000	-10.000000	-0.966667	38.150002	355.500000	1023.000000	1023.000000	2046.000000
37.720001	-0.023500	-13.888306	-3.860274	-6.096654	-2.620514	-1.310864	0.000000	-10.000000	-0.991667	38.216667	368.166656	1023.000000	1023.000000	2046.000000
37.740002	-0.022025	-13.017070	-3.716118	-5.959284	-2.304722	-1.036946	0.000000	-10.000000	-1.000000	38.266666	381.000000	1023.000000	1023.000000	2046.000000
37.759998	-0.020267	-11.977873	-3.557336	-5.824425	-1.901900	-0.694212	0.000000	-10.000000	-1.016667	38.266666	393.833344	1023.000000	1023.000000	2046.000000
37.779999	-0.018734	-11.071593	-3.359497	-5.733543	-1.583785	-0.394769	0.000000	-10.000000	-1.033333	38.516666	406.500000	1023.000000	1023.000000	2046.000000
37.799999	-0.017167	-10.145657	-3.138679	-5.622731	-1.223347	-0.160899	0.000000	-10.000000	-1.066667	38.766666	419.166656	1023.000000	1023.000000	2046.000000
37.820000	-0.015334	-9.062662	-2.949131	-5.568191	-0.775728	0.230388	0.000000	-10.000000	-1.083333	39.433334	432.000000	1023.000000	1023.000000	2046.000000
37.840000	-0.013470	-7.960891	-2.685051	-5.372626	-0.384525	0.481311	0.000000	-10.000000	-1.100000	39.750000	445.166656	1023.000000	1023.000000	2046.000000
37.860001	-0.011208	-6.623861	-2.396784	-5.219392	0.122670	0.869645	0.000000	-10.000000	-1.083333	40.233334	458.333344	1023.000000	1023.000000	2046.000000
37.880001	-0.009139	-5.401133	-2.010605	-5.178178	0.545648	1.242002	0.000000	-10.000000	-1.066667	40.350002	471.833344	1023.000000	1023.000000	2046.000000
37.900002	-0.007137	-4.218157	-1.722607	-5.064042	1.050514	1.517977	0.000000	-10.000000	-1.025000	40.233334	485.166656	1023.000000	1023.000000	2046.000000
37.919998	-0.005083	-3.003778	-1.443829	-5.015143	1.622810	1.832384	0.000000	-10.000000	-0.975000	39.516666	498.666656	1023.000000	1023.000000	2046.000000
37.939999	-0.003373	-1.993216	-1.080866	-4.958834	2.064395	1.982088	0.000000	-10.000000	-0.916667	38.566666	511.833344	1023.000000	1023.000000	2046.000000
37.959999	-0.001692	-0.999981	-0.666159	-4.989671	2.432724	2.223125	0.000000	-10.000000	-0.841667	37.433334	525.000000	1023.000000	1023.000000	2046.000000
37.980000	-0.000526	-0.310942	-0.327196	-5.091561	2.773355	2.334460	0.000000	-10.000000	-0.766667	35.833332	537.666687	1023.000000	1023.000000	2046.000000
38.000000	0.000680	0.402118	0.085157	-5.284069	3.079199	2.521831	0.000000	-10.000000	-0.666667	33.916668	550.000000	1023.000000	1023.000000	2046.000000
38.020000	0.001518	0.897218	0.393180	-5.414845	3.325182	2.593701	0.000000	-10.000000	-0.616667	32.049999	561.500000	1023.000000	1023.000000	2046.000000
38.040001	0.002078	1.227964	0.602485	-5.476374	3.514081	2.587772	0.000000	-10.000000	-0.575000	30.933332	572.666687	1023.000000	1023.000000	2046.000000
38.060001	0.002960	1.749533	0.838022	-5.515677	3.749092	2.678096	0.000000	-10.000000	-0.558333	30.066666	583.166687	1023.000000	1023.000000	2046.000000
38.080002	0.003896	2.302592	1.039334	-5.568265	4.065037	2.766487	0.000000	-10.000000	-0.525000	29.116667	593.500000	1023.000000	1023.000000	2046.000000
38.099998	0.004984	2.945260	1.367115	-5.598090	4.262477	2.913758	0.000000	-10.000000	-0.508333	28.266666	603.166687	1023.000000	1023.000000	2046.000000
38.119999	0.006201	3.664753	1.615345	-5.565187	4.521246	3.093349	0.000000	-10.000000	-0.475000	27.433334	612.666687	1023.000000	1023.000000	2046.000000
38.139999	0.007426	4.388931	1.788603	-5.497895	4.815539	3.282684	0.000000	-10.000000	-0.425000	26.583334	621.833313	1023.000000	1023.000000	2046.000000
38.160000	0.008633	5.102313	1.982698	-5.440744	5.112042	3.448317	0.000000	-10.000000	-0.375000	25.200001	631.000000	1023.000000	1023.000000	2046.000000
38.180000	0.010163	6.006323	2.286036	-5.345567	5.398725	3.667129	0.000000	-10.000000	-0.325000	23.783333	639.666687	1023.000000	1023.000000	2046.000000
38.200001	0.011582	6.844683	2.570783	-5.221310	5.643020	3.852191	0.000000	-10.000000	-0.283333	22.300001	648.000000	1023.000000	1023.000000	2046.000000
38.220001	0.012868	7.605112	2.769988	-5.086062	5.899296	4.021890	0.000000	-10.000000	-0.225000	20.666668	655.666687	1023.000000	1023.000000	2046.000000
38.240002	0.014163	8.370476	3.039887	-4.943786	6.085386	4.188989	0.000000	-10.000000	-0.166667	18.800001	662.833313	1023.000000	1023.000000	2046.000000
38.259998	0.015470	9.143009	3.226095	-4.807285	6.335961	4.388238	0.000000	-10.000000	-0.116667	16.700001	669.333313	1023.000000	1023.000000	2046.000000
38.279999	0.016571	9.793298	3.426858	-4.638556	6.517543	4.487453	0.000000	-10.000000	-0.075000	14.516667	675.333313	1023.000000	1023.000000	2046.000000
38.299999	0.017402	10.284729	3.530781	-4.538746	6.698641	4.594053	0.000000	-10.000000	-0.041667	12.033334	680.500000	1023.000000	1023.000000	2046.000000
38.320000	0.018196	10.753771	3.689859	-4.412005	6.828380	4.647537	0.000000	-10.000000	-0.016667	9.616667	685.000000	1023.000000	1023.000000	2046.000000
38.340000	0.018611	10.999312	3.766479	-4.296603	6.896141	4.633296	0.000000	-10.000000	0.008333	7.083333	688.500000	1023.000000	1023.000000	2046.000000
38.360001	0.019117	11.297981	3.801692	-4.189090	6.988074	4.697305	0.000000	-10.000000	0.025000	4.300000	691.333313	1023.000000	1023.000000	2046.000000
38.380001	0.019545	11.550991	3.856995	-4.132895	7.055441	4.771450	0.000000	-10.000000	0.041667	1.200000	693.000000	1023.000000	1023.000000	2046.000000
38.400002	0.019577	11.569928	3.793181	-3.990281	7.096149	4.670878	0.000000	-10.000000	0.041667	-1.250000	693.833313	1023.000000	1023.000000	2046.000000
38.419998	0.019636	11.604904	3.781306	-3.946298	7.074117	4.695778	0.000000	-10.000000	0.050000	-3.300000	694.000000	1023.000000	1023.000000	2046.000000
38.439999	0.019606	11.586939	3.773056	-3.924886	7.031125	4.707644	0.000000	-10.000000	0.058333	-5.000000	694.000000	1023.000000	1023.000000	2046.000000
38.459999	0.019355	11.438907	3.743855	-3.841218	6.943873	4.592397	0.000000	-10.000000	0.083333	-6.800000	694.000000	1023.000000	1023.000000	2046.000000
38.480000	0.019125	11.302834	3.724911	-3.834157	6.850182	4.561898	0.000000	-10.000000	0.091667	-8.300000	694.000000	1023.000000	1023.000000	2046.000000
38.500000	0.018590	10.986630	3.649854	-3.837508	6.707085	4.467200	0.000000	-10.000000	0.100000	-9.300000	694.000000	1023.000000	1023.000000	2046.000000
38.520000	0.018354	10.847296	3.608203	-3.785140	6.638619	4.385613	0.000000	-10.000000	0.100000	-10.150001	694.000000	1023.000000	1023.000000	2046.000000
38.540001	0.018340	10.838816	3.571385	-3.746801	6.618989	4.395242	0.000000	-10.000000	0.100000	-10.700001	694.000000	1023.000000	1023.000000	2046.000000
38.560001	0.017781	10.508380	3.493582	-3.704460	6.423739	4.295518	0.000000	-10.000000	0.100000	-10.800000	686.666687	1023.000000	1023.000000	2046.000000
38.580002	0.017001	10.047349	3.372036	-3.682238	6.190603	4.166947	0.000000	-10.000000	0.100000	-10.466667	678.333313	1023.000000	1023.000000	2046.000000
38.599998	0.016052	9.486623	3.220263	-3.727044	5.973767	4.019638	0.000000	-10.000000	0.100000	-10.200000	668.833313	1023.000000	1023.000000	2046.000000
38.619999	0.015289	9.036077	3.166530	-3.714837	5.728746	3.855637	0.000000	-10.000000	0.100000	-10.516667	665.500000	1023.000000	1023.000000	2046.000000
38.639999	0.014655	8.661093	3.093027	-3.723980	5.521204	3.770842	0.000000	-10.000000	0.116667	-11.683333	661.833313	1023.000000	1023.000000	2046.000000
38.660000	0.014392	8.505522	2.988342	-3.599873	5.371018	3.746035	0.000000	-10.000000	0.150000	-13.233334	657.833313	1023.000000	1023.000000	2046.000000
38.680000	0.013828	8.172564	2.704722	-3.482901	5.249774	3.700970	0.000000	-10.000000	0.191667	-14.750000	653.333313	1023.000000	1023.000000	2046.000000
38.700001	0.012412	7.335356	2.513828	-3.675380	4.925774	3.571134	0.000000	-10.000000	0.216667	-15.600000	650.166687	1023.000000	1023.000000	2046.000000
38.720001	0.009868	5.831772	2.307579	-3.889484	4.370940	3.042737	0.000000	-10.000000	0.233333	-16.416666	644.833313	1023.000000	1023.000000	2046.000000
38.740002	0.006684	3.950510	1.919828	-4.142338	3.727090	2.445930	0.000000	-10.000000	0.241667	-17.066666	639.166687	1023.000000	1023.000000	2046.000000
38.759998	0.003619	2.139072	1.563647	-4.260481	2.954535	1.881372	0.000000	-10.000000	0.266667	-18.033333	631.500000	1023.000000	1023.000000	2046.000000
38.779999	0.001417	0.837412	1.208757	-4.319344	2.426645	1.521354	0.000000	-10.000000	0.308333	-19.216667	625.500000	1023.000000	1023.000000	2046.000000
38.799999	0.000214	0.126202	0.958907	-4.294131	2.134777	1.326649	0.000000	-10.000000	0.358333	-20.533333	619.166687	1023.000000	1023.000000	2046.000000
38.820000	-0.000484	-0.286177	0.784769	-4.187634	1.919611	1.197077	0.000000	-10.000000	0.408333	-21.866667	612.333313	1023.000000	1023.000000	2046.000000
38.840000	-0.001215	-0.718227	0.597098	-4.070929	1.720338	1.035265	0.000000	-10.000000	0.441667	-22.916668	605.166687	1023.000000	1023.000000	2046.000000
38.860001	-0.002018	-1.192906	0.381850	-3.916960	1.470699	0.871506	0.000000	-10.000000	0.475000	-23.850000	597.666687	1023.000000	1023.000000	2046.000000
38.880001	-0.002857	-1.688611	0.179737	-3.841584	1.244671	0.728565	0.000000	-10.000000	0.500000	-24.716667	589.833313	1023.000000	1023.000000	2046.000000
38.900002	-0.003635	-2.148296	-0.013374	-3.788534	1.064589	0.589023	0.000000	-10.000000	0.516667	-25.433334	581.500000	1023.000000	1023.000000	2046.000000
38.919998	-0.004440	-2.624077	-0.105910	-3.764223	0.817780	0.428276	0.000000	-10.000000	0.533333	-26.050001	572.833313	1023.000000	1023.000000	2046.000000
38.939999	-0.005297	-3.130578	-0.224154	-3.756870	0.612042	0.238404	0.000000	-10.000000	0.541667	-26.483334	564.166687	1023.000000	1023.000000	2046.000000
38.959999	-0.006066	-3.584841	-0.295545	-3.714986	0.397039	0.028652	0.000000	-10.000000	0.550000	-26.799999	555.333313	1023.000000	1023.000000	2046.000000
38.980000	-0.006687	-3.951795	-0.318959	-3.680177	0.178311	-0.130971	0.000000	-10.000000	0.550000	-26.966667	546.500000	1023.000000	1023.000000	2046.000000
39.000000	-0.006971	-4.119962	-0.326918	-3.649654	0.098007	-0.241397	0.000000	-10.000000	0.566667	-27.166666	537.500000	1023.000000	1023.000000	2046.000000
39.020000	-0.007364	-4.352124	-0.342470	-3.648411	0.047338	-0.408581	0.000000	-10.000000	0.600000	-27.616667	528.333313	1023.000000	1023.000000	2046.000000
39.040001	-0.007861	-4.645870	-0.337709	-3.707819	-0.051724	-0.548618	0.000000	-10.000000	0.650000	-28.500000	519.000000	1023.000000	1023.000000	2046.000000
39.060001	-0.008631	-5.100665	-0.441853	-3.774254	-0.171394	-0.713165	0.000000	-10.000000	0.691667	-29.633333	509.333344	1023.000000	1023.000000	2046.000000
39.080002	-0.009793	-5.787645	-0.596381	-3.834311	-0.333624	-1.023330	0.000000	-10.000000	0.741667	-30.549999	499.500000	1023.000000	1023.000000	2046.000000
39.099998	-0.011014	-6.509258	-0.694493	-3.984949	-0.552171	-1.277645	0.000000	-10.000000	0.775000	-31.366667	489.333344	1023.000000	1023.000000	2046.000000
39.119999	-0.012436	-7.349683	-0.730489	-4.256240	-0.881899	-1.481055	0.000000	-10.000000	0.808333	-31.850000	479.000000	1023.000000	1023.000000	2046.000000
39.139999	-0.014083	-8.322982	-0.785701	-4.525062	-1.187986	-1.824232	0.000000	-10.000000	0.825000	-32.550003	468.333344	1023.000000	1023.000000	2046.000000
39.160000	-0.015688	-9.271817	-0.849903	-4.736916	-1.539351	-2.145648	0.000000	-10.000000	0.841667	-32.883335	457.500000	1023.000000	1023.000000	2046.000000
39.180000	-0.017383	-10.273573	-0.954679	-4.889766	-1.908439	-2.520688	0.000000	-10.000000	0.850000	-33.300003	446.500000	1023.000000	1023.000000	2046.000000
39.200001	-0.019263	-11.384314	-1.172126	-5.027024	-2.287558	-2.897605	0.000000	-10.000000	0.866667	-33.416668	435.333344	1023.000000	1023.000000	2046.000000
39.220001	-0.020865	-12.331134	-1.265599	-5.226348	-2.759033	-3.080154	0.000000	-10.000000	0.900000	-33.866669	424.166656	1023.000000	1023.000000	2046.000000
39.240002	-0.022587	-13.349020	-1.474158	-5.311512	-3.152806	-3.410544	0.000000	-10.000000	0.941667	-34.366669	412.833344	1023.000000	1023.000000	2046.000000
39.259998	-0.024118	-14.253685	-1.671846	-5.376934	-3.522684	-3.682221	0.000000	-10.000000	0.966667	-34.799999	401.500000	1023.000000	1023.000000	2046.000000
39.279999	-0.025411	-15.017617	-1.830016	-5.458817	-3.863121	-3.865664	0.000000	-10.000000	0.991667	-35.400002	389.833344	1023.000000	1023.000000	2046.000000
39.299999	-0.026611	-15.727190	-2.035155	-5.550092	-4.099205	-4.042739	0.000000	-10.000000	1.016667	-36.000000	378.000000	1023.000000	1023.000000	2046.000000
39.320000	-0.027710	-16.376568	-2.123154	-5.631302	-4.459072	-4.163039	0.000000	-10.000000	1.050000	-36.433334	366.000000	1023.000000	1023.000000	2046.000000
39.340000	-0.028566	-16.882790	-2.233016	-5.646194	-4.717234	-4.286347	0.000000	-10.000000	1.058333	-36.616665	354.000000	1023.000000	1023.000000	2046.000000
39.360001	-0.029526	-17.449707	-2.358520	-5.623667	-5.009188	-4.458331	0.000000	-10.000000	1.066667	-36.500000	341.666656	1023.000000	1023.000000	2046.000000
39.380001	-0.030408	-17.971334	-2.450640	-5.608037	-5.345837	-4.566820	0.000000	-10.000000	1.058333	-36.483334	329.333344	1023.000000	1023.000000	2046.000000
39.400002	-0.031426	-18.572680	-2.547671	-5.585165	-5.727403	-4.712441	0.000000	-10.000000	1.025000	-36.049999	317.000000	1023.000000	1023.000000	2046.000000
39.419998	-0.032477	-19.193817	-2.728989	-5.569650	-6.022737	-4.872440	0.000000	-10.000000	0.983333	-35.683334	305.000000	1023.000000	1023.000000	2046.000000
39.439999	-0.033415	-19.748093	-2.856059	-5.519594	-6.370058	-5.002381	0.000000	-10.000000	0.941667	-35.266666	293.166656	1023.000000	1023.000000	2046.000000
39.459999	-0.034586	-20.440247	-3.108799	-5.539548	-6.650012	-5.141888	0.000000	-10.000000	0.933333	-34.916668	281.500000	1023.000000	1023.000000	2046.000000
39.480000	-0.035790	-21.152020	-3.338521	-5.463215	-6.974115	-5.376168	0.000000	-10.000000	0.916667	-34.533333	270.000000	1023.000000	1023.000000	2046.000000
39.500000	-0.036749	-21.718473	-3.547646	-5.446986	-7.259376	-5.464466	0.000000	-10.000000	0.908333	-34.100002	258.500000	1023.000000	1023.000000	2046.000000
39.520000	-0.037751	-22.310709	-3.740959	-5.441840	-7.538847	-5.589064	0.000000	-10.000000	0.891667	-33.850002	247.000000	1023.000000	1023.000000	2046.000000
39.540001	-0.038673	-22.855824	-3.963751	-5.389996	-7.764527	-5.737550	0.000000	-10.000000	0.866667	-33.433334	235.666672	1023.000000	1023.000000	2046.000000
39.560001	-0.039560	-23.379700	-4.160407	-5.373647	-7.992652	-5.852994	0.000000	-10.000000	0.833333	-33.150002	224.500000	1023.000000	1023.000000	2046.000000
39.580002	-0.040433	-23.896036	-4.327322	-5.362145	-8.224002	-5.982566	0.000000	-10.000000	0.808333	-32.600002	213.500000	1023.000000	1023.000000	2046.000000
39.599998	-0.041242	-24.374210	-4.458106	-5.388788	-8.470303	-6.057014	0.000000	-10.000000	0.800000	-32.116669	202.500000	1023.000000	1023.000000	2046.000000
39.619999	-0.042247	-24.967869	-4.657255	-5.345903	-8.720948	-6.243762	0.000000	-10.000000	0.783333	-31.633333	191.833328	1023.000000	1023.000000	2046.000000
39.639999	-0.042982	-25.402195	-4.779277	-5.354626	-8.943116	-6.325176	0.000000	-10.000000	0.766667	-31.133333	181.166672	1023.000000	1023.000000	2046.000000
39.660000	-0.043777	-25.872341	-4.940634	-5.313094	-9.126990	-6.491623	0.000000	-10.000000	0.741667	-30.616667	170.833328	1023.000000	1023.000000	2046.000000
39.680000	-0.044589	-26.352098	-5.119347	-5.285884	-9.305433	-6.641435	0.000000	-10.000000	0.716667	-30.050001	160.500000	1023.000000	1023.000000	2046.000000
39.700001	-0.045073	-26.638142	-5.227324	-5.290609	-9.442347	-6.677861	0.000000	-10.000000	0.683333	-29.483334	150.500000	1023.000000	1023.000000	2046.000000
39.720001	-0.045693	-27.004440	-5.345429	-5.304682	-9.583906	-6.770424	0.000000	-10.000000	0.650000	-28.866667	140.666672	1023.000000	1023.000000	2046.000000
39.740002	-0.046392	-27.417427	-5.472577	-5.302148	-9.733754	-6.908947	0.000000	-10.000000	0.608333	-28.000000	131.000000	1023.000000	1023.000000	2046.000000
39.759998	-0.046954	-27.749622	-5.581973	-5.311967	-9.896863	-6.958819	0.000000	-10.000000	0.558333	-27.183334	121.666664	1023.000000	1023.000000	2046.000000
39.779999	-0.047783	-28.239561	-5.753381	-5.290509	-10.085551	-7.110120	0.000000	-10.000000	0.516667	-26.299999	112.666664	1023.000000	1023.000000	2046.000000
39.799999	-0.048877	-28.886103	-5.921600	-5.328722	-10.367767	-7.268012	0.000000	-10.000000	0.483333	-24.966667	101.166664	1023.000000	1023.000000	2046.000000
39.820000	-0.050090	-29.603231	-6.094586	-5.334813	-10.683558	-7.490274	0.000000	-10.000000	0.466667	-23.866667	92.666664	1023.000000	1023.000000	2046.000000
39.840000	-0.051114	-30.208210	-6.236281	-5.341949	-10.916076	-7.713904	0.000000	-10.000000	0.433333	-22.783333	84.666664	1023.000000	1023.000000	2046.000000
39.860001	-0.051740	-30.578360	-6.336372	-5.357344	-11.077926	-7.806718	0.000000	-10.000000	0.416667	-22.433334	79.666664	1023.000000	1023.000000	2046.000000
39.880001	-0.052362	-30.945774	-6.508204	-5.299605	-11.195491	-7.942473	0.000000	-10.000000	0.400000	-22.133333	72.333336	1023.000000	1023.000000	2046.000000
39.900002	-0.052783	-31.194628	-6.665454	-5.243639	-11.285306	-8.000228	0.000000	-10.000000	0.400000	-21.950001	64.833336	1023.000000	1023.000000	2046.000000
39.919998	-0.053494	-31.614883	-6.826122	-5.307686	-11.340441	-8.140635	0.000000	-10.000000	0.391667	-21.733334	57.666668	1023.000000	1023.000000	2046.000000
39.939999	-0.054662	-32.305054	-6.867057	-5.596056	-11.571328	-8.270611	0.000000	-10.000000	0.350000	-20.766666	50.333332	1023.000000	1023.000000	2046.000000
39.959999	-0.056334	-33.293243	-7.008811	-5.758705	-11.879767	-8.645960	0.000000	-10.000000	0.266667	-19.016666	43.333332	1023.000000	1023.000000	2046.000000
39.980000	-0.058248	-34.424789	-7.242528	-5.916659	-12.314363	-8.951237	0.000000	-10.000000	0.183333	-16.000000	37.000000	1023.000000	1023.000000	2046.000000
40.000000	-0.059912	-35.408131	-7.521699	-6.043098	-12.694734	-9.148602	0.000000	-10.000000	0.116667	-12.816667	31.666666	1023.000000	1023.000000	2046.000000
40.020000	-0.060525	-35.770573	-7.688051	-5.923273	-12.906613	-9.252633	0.000000	-10.000000	0.083333	-9.900000	27.500000	1023.000000	1023.000000	2046.000000
40.040001	-0.060255	-35.610783	-7.843869	-5.834771	-12.822804	-9.109338	0.000000	-10.000000	0.058333	-7.816667	24.166666	1023.000000	1023.000000	2046.000000
40.060001	-0.059668	-35.263542	-7.958424	-5.554994	-12.704742	-9.045382	0.000000	-10.000000	0.033333	-5.200000	21.666666	1023.000000	1023.000000	2046.000000
40.080002	-0.058841	-34.775261	-8.050131	-5.353629	-12.533198	-8.838303	0.000000	-10.000000	0.000000	-1.483333	20.000000	1023.000000	1023.000000	2046.000000
40.099998	-0.058118	-34.347469	-8.144534	-5.213089	-12.350893	-8.638953	0.000000	-10.000000	-0.058333	2.983333	19.166666	1023.000000	1023.000000	2046.000000
40.119999	-0.057287	-33.856384	-8.195029	-5.106537	-12.102681	-8.452139	0.000000	-10.000000	-0.125000	8.333334	19.000000	1023.000000	1023.000000	2046.000000
40.139999	-0.056391	-33.327072	-8.149537	-5.058162	-11.854812	-8.264564	0.000000	-10.000000	-0.225000	13.450000	19.000000	1023.000000	1023.000000	2046.000000
40.160000	-0.055666	-32.898853	-8.072447	-5.116457	-11.621737	-8.088215	0.000000	-10.000000	-0.341667	18.583334	19.000000	1023.000000	1023.000000	2046.000000
40.180000	-0.054686	-32.319466	-7.980754	-5.096770	-11.336583	-7.905358	0.000000	-10.000000	-0.441667	22.500000	19.833334	1023.000000	1023.000000	2046.000000
40.200001	-0.053372	-31.543150	-7.845249	-5.031746	-11.003289	-7.662867	0.000000	-10.000000	-0.508333	25.500000	22.166666	1023.000000	1023.000000	2046.000000
40.220001	-0.051853	-30.644863	-7.689413	-4.975261	-10.626681	-7.353508	0.000000	-10.000000	-0.566667	28.033333	27.500000	1023.000000	1023.000000	2046.000000
40.240002	-0.050216	-29.677580	-7.475016	-4.968963	-10.196591	-7.037010	0.000000	-10.000000	-0.608333	29.700001	35.166668	1023.000000	1023.000000	2046.000000
40.259998	-0.048759	-28.816460	-7.281952	-5.080147	-9.716483	-6.737878	0.000000	-10.000000	-0.633333	30.850000	44.833332	1023.000000	1023.000000	2046.000000
40.279999	-0.047383	-28.003584	-7.100256	-5.171906	-9.290107	-6.441314	0.000000	-10.000000	-0.641667	31.100000	55.000000	1023.000000	1023.000000	2046.000000
40.299999	-0.045939	-27.149952	-6.842041	-5.205228	-8.903178	-6.199505	0.000000	-10.000000	-0.683333	31.766668	65.333336	1023.000000	1023.000000	2046.000000
40.320000	-0.044865	-26.515375	-6.705805	-5.277041	-8.483862	-6.048667	0.000000	-10.000000	-0.708333	32.033333	75.833336	1023.000000	1023.000000	2046.000000
40.340000	-0.043980	-25.992329	-6.520337	-5.528136	-8.156915	-5.786942	0.000000	-10.000000	-0.725000	32.666668	86.500000	1023.000000	1023.000000	2046.000000
40.360001	-0.043308	-25.594862	-6.377964	-5.784461	-7.807799	-5.624639	0.000000	-10.000000	-0.708333	32.633335	97.333336	1023.000000	1023.000000	2046.000000
40.380001	-0.042914	-25.362041	-6.201094	-5.958358	-7.597462	-5.605127	0.000000	-10.000000	-0.733333	32.866669	108.166664	1023.000000	1023.000000	2046.000000
40.400002	-0.042207	-24.944254	-6.002545	-6.183937	-7.351460	-5.406312	0.000000	-10.000000	-0.766667	33.166668	119.000000	1023.000000	1023.000000	2046.000000
40.419998	-0.041482	-24.515858	-5.898516	-6.282417	-7.079711	-5.255212	0.000000	-10.000000	-0.808333	33.733334	130.000000	1023.000000	1023.000000	2046.000000
40.439999	-0.040584	-23.985088	-5.691066	-6.383755	-6.831457	-5.078810	0.000000	-10.000000	-0.850000	34.799999	141.333328	1023.000000	1023.000000	2046.000000
40.459999	-0.039779	-23.509151	-5.524680	-6.500709	-6.612733	-4.871031	0.000000	-10.000000	-0.866667	35.816666	152.666672	1023.000000	1023.000000	2046.000000
40.480000	-0.038471	-22.736605	-5.327422	-6.504720	-6.260838	-4.643625	0.000000	-10.000000	-0.891667	36.650002	164.500000	1023.000000	1023.000000	2046.000000
40.500000	-0.037072	-21.909613	-5.143403	-6.482693	-5.901774	-4.381743	0.000000	-10.000000	-0.891667	37.049999	176.500000	1023.000000	1023.000000	2046.000000
40.520000	-0.035517	-20.990343	-4.952314	-6.465291	-5.505048	-4.067691	0.000000	-10.000000	-0.900000	37.333332	188.833328	1023.000000	1023.000000	2046.000000
40.540001	-0.033671	-19.899853	-4.683013	-6.389694	-5.097338	-3.729808	0.000000	-10.000000	-0.900000	37.299999	201.333328	1023.000000	1023.000000	2046.000000
40.560001	-0.031722	-18.747797	-4.406472	-6.295207	-4.656340	-3.389778	0.000000	-10.000000	-0.900000	37.466667	213.666672	1023.000000	1023.000000	2046.000000
40.580002	-0.029890	-17.664812	-4.139815	-6.194795	-4.250536	-3.079666	0.000000	-10.000000	-0.916667	37.483334	226.333328	1023.000000	1023.000000	2046.000000
40.599998	-0.027900	-16.488770	-3.867904	-6.081866	-3.838546	-2.700455	0.000000	-10.000000	-0.941667	37.866665	238.833328	1023.000000	1023.000000	2046.000000
40.619999	-0.025897	-15.305216	-3.609215	-5.953915	-3.396667	-2.345419	0.000000	-10.000000	-0.966667	38.099998	251.500000	1023.000000	1023.000000	2046.000000
40.639999	-0.023930	-14.142375	-3.371476	-5.832252	-2.934014	-2.004633	0.000000	-10.000000	-0.975000	38.033333	264.166656	1023.000000	1023.000000	2046.000000
40.660000	-0.021856	-12.917168	-3.066443	-5.694081	-2.497799	-1.658844	0.000000	-10.000000	-0.983333	38.283333	276.833344	1023.000000	1023.000000	2046.000000
40.680000	-0.019763	-11.679829	-2.752325	-5.572917	-2.086514	-1.268072	0.000000	-10.000000	-0.966667	38.183334	289.500000	1023.000000	1023.000000	2046.000000
40.700001	-0.017734	-10.480775	-2.510801	-5.433627	-1.624223	-0.912125	0.000000	-10.000000	-0.966667	38.416668	302.166656	1023.000000	1023.000000	2046.000000
40.720001	-0.015857	-9.371600	-2.225070	-5.283073	-1.266129	-0.597327	0.000000	-10.000000	-0.950000	38.333332	315.000000	1023.000000	1023.000000	2046.000000
40.740002	-0.013936	-8.236359	-2.007206	-5.170511	-0.814009	-0.244633	0.000000	-10.000000	-0.975000	38.349998	327.833344	1023.000000	1023.000000	2046.000000
40.759998	-0.012245	-7.237060	-1.754223	-4.993035	-0.454304	-0.035498	0.000000	-10.000000	-0.966667	38.566666	340.666656	1023.000000	1023.000000	2046.000000
40.779999	-0.010211	-6.034595	-1.500335	-4.832732	-0.027561	0.326034	0.000000	-10.000000	-0.958333	38.416668	353.500000	1023.000000	1023.000000	2046.000000
40.799999	-0.008307	-4.909369	-1.275395	-4.757565	0.427547	0.696045	0.000000	-10.000000	-0.950000	38.483334	366.333344	1023.000000	1023.000000	2046.000000
40.820000	-0.006474	-3.825848	-1.010617	-4.609635	0.819141	0.975263	0.000000	-10.000000	-0.933333	38.383335	379.166656	1023.000000	1023.000000	2046.000000
40.840000	-0.004556	-2.692865	-0.726229	-4.538713	1.231822	1.340255	0.000000	-10.000000	-0.958333	38.616669	392.000000	1023.000000	1023.000000	2046.000000
40.860001	-0.002685	-1.586846	-0.529910	-4.431450	1.711995	1.662519	0.000000	-10.000000	-0.958333	38.466667	404.833344	1023.000000	1023.000000	2046.000000
40.880001	-0.000813	-0.480346	-0.251573	-4.285895	2.121458	1.935664	0.000000	-10.000000	-0.991667	38.683334	417.666656	1023.000000	1023.000000	2046.000000
40.900002	0.001312	0.775665	0.026244	-4.180182	2.639279	2.290324	0.000000	-10.000000	-0.975000	38.766666	430.500000	1023.000000	1023.000000	2046.000000
40.919998	0.003070	1.814216	0.291857	-4.075332	3.010879	2.586812	0.000000	-10.000000	-0.983333	39.200001	443.500000	1023.000000	1023.000000	2046.000000
40.939999	0.004946	2.922931	0.570180	-3.993531	3.420584	2.925698	0.000000	-10.000000	-0.950000	38.900002	456.500000	1023.000000	1023.000000	2046.000000
40.959999	0.006749	3.988589	0.863005	-3.867032	3.791865	3.200751	0.000000	-10.000000	-0.941667	38.450001	469.500000	1023.000000	1023.000000	2046.000000
40.980000	0.008305	4.908340	1.011554	-3.782035	4.204773	3.474048	0.000000	-10.000000	-0.900000	37.650002	482.333344	1023.000000	1023.000000	2046.000000
41.000000	0.009146	5.405040	1.222813	-3.757044	4.295704	3.643567	0.000000	-10.000000	-0.883333	37.116669	495.166656	1023.000000	1023.000000	2046.000000
41.020000	0.009457	5.589167	1.319827	-3.726240	4.404282	3.591299	0.000000	-10.000000	-0.858333	36.783333	507.666656	1023.000000	1023.000000	2046.000000
41.040001	0.009577	5.660265	1.453475	-3.741715	4.434134	3.514371	0.000000	-10.000000	-0.841667	36.716667	520.000000	1023.000000	1023.000000	2046.000000
41.060001	0.010435	6.167243	1.660356	-3.735464	4.642774	3.599576	0.000000	-10.000000	-0.808333	36.433334	532.000000	1023.000000	1023.000000	2046.000000
41.080002	0.011642	6.880706	1.890319	-3.636722	4.893397	3.733712	0.000000	-10.000000	-0.766667	35.616669	544.333313	1023.000000	1023.000000	2046.000000
41.099998	0.013712	8.103954	2.226488	-3.534890	5.333491	4.078865	0.000000	-10.000000	-0.700000	34.266666	556.333313	1023.000000	1023.000000	2046.000000
41.119999	0.015924	9.411037	2.492471	-3.280812	5.741724	4.457654	0.000000	-10.000000	-0.658333	32.833336	568.166687	1023.000000	1023.000000	2046.000000
41.139999	0.017616	10.411084	2.585664	-3.063565	6.125386	4.763599	0.000000	-10.000000	-0.591667	31.400002	579.166687	1023.000000	1023.000000	2046.000000
41.160000	0.018308	10.820045	2.675386	-3.063168	6.344373	4.863454	0.000000	-10.000000	-0.541667	30.133333	590.000000	1023.000000	1023.000000	2046.000000
41.180000	0.017433	10.303179	2.671753	-3.254244	6.246251	4.639419	0.000000	-10.000000	-0.483333	28.833334	600.333313	1023.000000	1023.000000	2046.000000
41.200001	0.015530	9.178314	2.496575	-3.395705	5.901683	4.175761	0.000000	-10.000000	-0.433333	27.683334	610.166687	1023.000000	1023.000000	2046.000000
41.220001	0.014277	8.437947	2.407774	-3.500728	5.609182	3.921720	0.000000	-10.000000	-0.366667	26.216667	619.500000	1023.000000	1023.000000	2046.000000
41.240002	0.014222	8.405325	2.435992	-3.480652	5.538735	3.911250	0.000000	-10.000000	-0.308333	24.566668	628.333313	1023.000000	1023.000000	2046.000000
41.259998	0.014945	8.832213	2.484467	-3.393665	5.721857	4.019555	0.000000	-10.000000	-0.258333	22.700001	636.833313	1023.000000	1023.000000	2046.000000
41.279999	0.015996	9.453877	2.608451	-3.270307	5.931114	4.184619	0.000000	-10.000000	-0.208333	20.850000	644.833313	1023.000000	1023.000000	2046.000000
41.299999	0.017016	10.056246	2.698800	-3.049406	6.137685	4.269166	0.000000	-10.000000	-0.158333	18.866667	652.166687	1023.000000	1023.000000	2046.000000
41.320000	0.017775	10.505282	2.699581	-2.806224	6.303894	4.308033	0.000000	-10.000000	-0.091667	16.933334	658.833313	1023.000000	1023.000000	2046.000000
41.340000	0.018358	10.849486	2.723118	-2.655703	6.390912	4.391160	0.000000	-10.000000	-0.066667	14.716667	664.833313	1023.000000	1023.000000	2046.000000
41.360001	0.018781	11.099486	2.806304	-2.543392	6.389611	4.446962	0.000000	-10.000000	-0.025000	12.366667	670.166687	1023.000000	1023.000000	2046.000000
41.380001	0.019114	11.296407	2.852084	-2.433847	6.431369	4.446801	0.000000	-10.000000	-0.016667	9.883333	674.666687	1023.000000	1023.000000	2046.000000
41.400002	0.019733	11.662072	2.969685	-2.380288	6.492579	4.580098	0.000000	-10.000000	0.000000	7.583333	678.333313	1023.000000	1023.000000	2046.000000
41.419998	0.020126	11.894763	2.977171	-2.265254	6.588491	4.594355	0.000000	-10.000000	0.008333	5.500000	681.166687	1023.000000	1023.000000	2046.000000
41.439999	0.020580	12.163030	3.071778	-2.136383	6.653309	4.574326	0.000000	-10.000000	0.016667	3.316667	683.333313	1023.000000	1023.000000	2046.000000
41.459999	0.021183	12.518861	3.218032	-2.062844	6.710524	4.653150	0.000000	-10.000000	0.033333	0.883333	684.833313	1023.000000	1023.000000	2046.000000
41.480000	0.021674	12.809066	3.368356	-2.030692	6.774655	4.696746	0.000000	-10.000000	0.041667	-1.466667	685.666687	1023.000000	1023.000000	2046.000000
41.500000	0.021982	12.991253	3.423914	-1.990086	6.881600	4.675825	0.000000	-10.000000	0.058333	-3.983333	686.000000	1023.000000	1023.000000	2046.000000
41.520000	0.021859	12.918381	3.413204	-2.037508	6.893125	4.649559	0.000000	-10.000000	0.075000	-6.266667	686.000000	1023.000000	1023.000000	2046.000000
41.540001	0.021449	12.676475	3.344832	-2.028187	6.871002	4.488828	0.000000	-10.000000	0.108333	-8.866667	686.000000	1023.000000	1023.000000	2046.000000
41.560001	0.021022	12.423759	3.361011	-2.142843	6.790503	4.415089	0.000000	-10.000000	0.150000	-11.283334	686.000000	1023.000000	1023.000000	2046.000000
41.580002	0.020383	12.046503	3.424628	-2.303364	6.666427	4.258812	0.000000	-10.000000	0.200000	-13.700000	686.000000	1023.000000	1023.000000	2046.000000
41.599998	0.019420	11.477388	3.437137	-2.534792	6.487486	4.087558	0.000000	-10.000000	0.233333	-15.783334	682.333313	1023.000000	1023.000000	2046.000000
41.619999	0.018020	10.650082	3.384984	-2.735565	6.188199	3.812463	0.000000	-10.000000	0.258333	-17.383333	673.500000	1023.000000	1023.000000	2046.000000
41.639999	0.017043	10.072392	3.303043	-2.912345	6.111667	3.570026	0.000000	-10.000000	0.291667	-18.583334	662.666687	1023.000000	1023.000000	2046.000000
41.660000	0.015898	9.395930	3.291110	-3.052605	5.800035	3.357390	0.000000	-10.000000	0.325000	-19.450001	653.166687	1023.000000	1023.000000	2046.000000
41.680000	0.014878	8.792964	3.269317	-3.174124	5.535981	3.161791	0.000000	-10.000000	0.366667	-20.250000	646.666687	1023.000000	1023.000000	2046.000000
41.700001	0.013653	8.069021	3.120840	-3.253970	5.260075	2.942076	0.000000	-10.000000	0.383333	-20.650000	642.166687	1023.000000	1023.000000	2046.000000
41.720001	0.012741	7.530179	2.936195	-3.325145	5.083999	2.835130	0.000000	-10.000000	0.425000	-21.866667	635.166687	1023.000000	1023.000000	2046.000000
41.740002	0.011886	7.024342	2.823012	-3.361277	4.842561	2.720046	0.000000	-10.000000	0.466667	-23.266666	627.833313	1023.000000	1023.000000	2046.000000
41.759998	0.011048	6.529505	2.758864	-3.356702	4.598240	2.529102	0.000000	-10.000000	0.525000	-25.033335	617.500000	1023.000000	1023.000000	2046.000000
41.779999	0.010278	6.074122	2.711027	-3.406822	4.365831	2.404086	0.000000	-10.000000	0.558333	-26.050001	609.166687	1023.000000	1023.000000	2046.000000
41.799999	0.009629	5.690809	2.652821	-3.375585	4.131778	2.281795	0.000000	-10.000000	0.600000	-26.816668	600.333313	1023.000000	1023.000000	2046.000000
41.820000	0.009051	5.349041	2.580030	-3.321822	3.960436	2.130397	0.000000	-10.000000	0.625000	-27.483334	591.500000	1023.000000	1023.000000	2046.000000
41.840000	0.008317	4.915506	2.479599	-3.296616	3.715773	2.016750	0.000000	-10.000000	0.650000	-28.033333	582.333313	1023.000000	1023.000000	2046.000000
41.860001	0.007370	4.355895	2.362420	-3.220536	3.383869	1.830142	0.000000	-10.000000	0.658333	-28.583334	573.000000	1023.000000	1023.000000	2046.000000
41.880001	0.006487	3.833910	2.210757	-3.124813	3.113453	1.634513	0.000000	-10.000000	0.675000	-29.033335	563.333313	1023.000000	1023.000000	2046.000000
41.900002	0.005678	3.355852	2.139220	-3.114368	2.819777	1.511223	0.000000	-10.000000	0.708333	-29.583334	553.500000	1023.000000	1023.000000	2046.000000
41.919998	0.004601	2.719175	1.966060	-3.045490	2.523992	1.274613	0.000000	-10.000000	0.750000	-30.166668	543.500000	1023.000000	1023.000000	2046.000000
41.939999	0.003453	2.040838	1.855722	-3.059069	2.114473	1.129711	0.000000	-10.000000	0.783333	-30.766666	533.500000	1023.000000	1023.000000	2046.000000
41.959999	0.002039	1.204991	1.591815	-2.967727	1.804554	0.776350	0.000000	-10.000000	0.816667	-31.583334	523.333313	1023.000000	1023.000000	2046.000000
41.980000	0.000708	0.418694	1.431165	-2.960254	1.389501	0.558283	0.000000	-10.000000	0.833333	-32.450001	512.833313	1023.000000	1023.000000	2046.000000
42.000000	-0.000536	-0.316831	1.220053	-2.988975	1.112434	0.339657	0.000000	-10.000000	0.883333	-33.250000	502.000000	1023.000000	1023.000000	2046.000000
42.020000	-0.001822	-1.076507	1.052267	-2.948900	0.754376	0.065751	0.000000	-10.000000	0.916667	-33.966667	491.000000	1023.000000	1023.000000	2046.000000
42.040001	-0.003218	-1.901913	0.843934	-2.936557	0.425834	-0.235125	0.000000	-10.000000	0.958333	-34.633335	479.666656	1023.000000	1023.000000	2046.000000
42.060001	-0.004584	-2.708981	0.694239	-2.962297	0.038896	-0.479818	0.000000	-10.000000	0.991667	-35.450001	468.000000	1023.000000	1023.000000	2046.000000
42.080002	-0.005868	-3.468143	0.545212	-2.989022	-0.330801	-0.693532	0.000000	-10.000000	1.025000	-35.916668	456.000000	1023.000000	1023.000000	2046.000000
42.099998	-0.007081	-4.184641	0.367530	-3.015648	-0.659268	-0.877255	0.000000	-10.000000	1.066667	-36.266666	444.000000	1023.000000	1023.000000	2046.000000
42.119999	-0.008238	-4.868761	0.180920	-3.027358	-0.945387	-1.076936	0.000000	-10.000000	1.075000	-36.350002	432.000000	1023.000000	1023.000000	2046.000000
42.139999	-0.009395	-5.552551	0.008184	-3.023767	-1.223048	-1.313920	0.000000	-10.000000	1.083333	-36.466667	420.000000	1023.000000	1023.000000	2046.000000
42.160000	-0.010366	-6.126173	-0.172804	-2.986026	-1.503462	-1.463881	0.000000	-10.000000	1.066667	-36.566666	408.000000	1023.000000	1023.000000	2046.000000
42.180000	-0.011301	-6.678949	-0.273321	-2.988116	-1.859619	-1.557893	0.000000	-10.000000	1.058333	-36.450001	395.833344	1023.000000	1023.000000	2046.000000
42.200001	-0.012632	-7.465412	-0.426389	-2.978168	-2.286432	-1.774423	0.000000	-10.000000	1.050000	-36.283333	383.500000	1023.000000	1023.000000	2046.000000
42.220001	-0.014141	-8.357097	-0.631752	-2.999680	-2.702225	-2.023439	0.000000	-10.000000	1.033333	-35.950001	371.166656	1023.000000	1023.000000	2046.000000
42.240002	-0.015365	-9.080661	-0.806535	-3.015201	-3.004675	-2.254250	0.000000	-10.000000	1.033333	-35.866669	359.000000	1023.000000	1023.000000	2046.000000
42.259998	-0.016440	-9.716187	-0.978017	-3.026052	-3.283422	-2.428695	0.000000	-10.000000	1.033333	-35.983334	347.000000	1023.000000	1023.000000	2046.000000
42.279999	-0.017486	-10.334162	-1.289318	-2.930277	-3.520982	-2.593585	0.000000	-10.000000	1.050000	-36.100002	335.000000	1023.000000	1023.000000	2046.000000
42.299999	-0.019157	-11.322001	-1.551708	-2.994876	-3.944196	-2.831220	0.000000	-10.000000	1.050000	-36.283337	323.000000	1023.000000	1023.000000	2046.000000
42.320000	-0.021450	-12.676849	-1.767872	-3.281626	-4.435040	-3.192311	0.000000	-10.000000	1.016667	-36.083336	311.000000	1023.000000	1023.000000	2046.000000
42.340000	-0.024358	-14.395484	-2.040991	-3.528863	-5.073768	-3.751862	0.000000	-10.000000	0.975000	-35.483334	299.000000	1023.000000	1023.000000	2046.000000
42.360001	-0.027601	-16.312229	-2.459153	-3.736880	-5.805196	-4.311000	0.000000	-10.000000	0.908333	-34.349998	287.333344	1023.000000	1023.000000	2046.000000
42.380001	-0.030274	-17.892048	-2.844913	-3.823947	-6.493798	-4.729390	0.000000	-10.000000	0.866667	-33.466667	276.000000	1023.000000	1023.000000	2046.000000
42.400002	-0.032017	-18.922314	-3.161315	-3.816432	-6.971671	-4.972895	0.000000	-10.000000	0.825000	-32.850002	264.833344	1023.000000	1023.000000	2046.000000
42.419998	-0.033202	-19.622211	-3.485597	-3.703516	-7.305000	-5.128099	0.000000	-10.000000	0.825000	-32.683334	253.833328	1023.000000	1023.000000	2046.000000
42.439999	-0.033997	-20.092398	-3.814891	-3.432886	-7.528625	-5.315994	0.000000	-10.000000	0.816667	-32.583332	242.833328	1023.000000	1023.000000	2046.000000
42.459999	-0.034624	-20.462654	-4.062930	-3.226865	-7.792121	-5.380738	0.000000	-10.000000	0.833333	-32.650002	232.000000	1023.000000	1023.000000	2046.000000
42.480000	-0.035492	-20.975782	-4.365337	-3.044867	-8.071902	-5.493677	0.000000	-10.000000	0.825000	-32.766666	221.000000	1023.000000	1023.000000	2046.000000
42.500000	-0.036304	-21.455498	-4.640286	-2.913795	-8.288845	-5.612571	0.000000	-10.000000	0.833333	-32.600002	210.000000	1023.000000	1023.000000	2046.000000
42.520000	-0.037098	-21.925007	-4.801311	-2.912549	-8.566631	-5.644515	0.000000	-10.000000	0.825000	-32.533333	199.166672	1023.000000	1023.000000	2046.000000
42.540001	-0.038061	-22.493839	-5.020350	-2.911015	-8.790777	-5.771697	0.000000	-10.000000	0.825000	-32.216667	188.333328	1023.000000	1023.000000	2046.000000
42.560001	-0.038838	-22.953243	-5.102806	-2.931056	-9.082917	-5.836465	0.000000	-10.000000	0.816667	-31.950001	177.666672	1023.000000	1023.000000	2046.000000
42.580002	-0.039491	-23.339195	-5.248760	-2.892124	-9.246173	-5.952137	0.000000	-10.000000	0.808333	-31.350000	167.000000	1023.000000	1023.000000	2046.000000
42.599998	-0.040083	-23.689215	-5.344752	-2.876025	-9.403193	-6.065246	0.000000	-10.000000	0.766667	-30.650000	156.666672	1023.000000	1023.000000	2046.000000
42.619999	-0.040417	-23.886250	-5.327492	-2.960138	-9.536438	-6.062182	0.000000	-10.000000	0.733333	-29.883333	146.500000	1023.000000	1023.000000	2046.000000
42.639999	-0.040969	-24.212835	-5.330204	-3.057927	-9.647314	-6.177391	0.000000	-10.000000	0.716667	-29.533335	136.500000	1023.000000	1023.000000	2046.000000
42.660000	-0.041537	-24.548433	-5.408569	-3.230074	-9.712973	-6.196818	0.000000	-10.000000	0.733333	-29.583334	126.500000	1023.000000	1023.000000	2046.000000
42.680000	-0.042395	-25.055328	-5.565922	-3.302230	-9.792183	-6.394992	0.000000	-10.000000	0.725000	-29.700001	116.500000	1023.000000	1023.000000	2046.000000
42.700001	-0.043468	-25.689838	-5.694836	-3.435669	-9.962996	-6.596337	0.000000	-10.000000	0.700000	-29.683334	109.833336	1023.000000	1023.000000	2046.000000
42.720001	-0.044901	-26.536674	-5.883226	-3.642651	-10.181776	-6.829020	0.000000	-10.000000	0.675000	-29.250000	100.000000	1023.000000	1023.000000	2046.000000
42.740002	-0.046096	-27.242554	-5.946701	-3.863929	-10.407955	-7.023969	0.000000	-10.000000	0.675000	-29.000000	90.333336	1023.000000	1023.000000	2046.000000
42.759998	-0.047578	-28.118311	-6.046558	-4.133607	-10.645651	-7.292495	0.000000	-10.000000	0.675000	-28.700001	77.333336	1023.000000	1023.000000	2046.000000
42.779999	-0.048895	-28.896753	-6.127431	-4.387384	-10.868957	-7.512981	0.000000	-10.000000	0.666667	-28.516666	67.833336	1023.000000	1023.000000	2046.000000
42.799999	-0.050302	-29.728758	-6.210143	-4.521121	-11.194499	-7.802995	0.000000	-10.000000	0.650000	-28.049999	58.333332	1023.000000	1023.000000	2046.000000
42.820000	-0.051465	-30.415710	-6.377601	-4.572606	-11.435543	-8.029961	0.000000	-10.000000	0.608333	-27.416666	49.000000	1023.000000	1023.000000	2046.000000
42.840000	-0.052227	-30.866404	-6.521825	-4.514321	-11.671622	-8.158636	0.000000	-10.000000	0.566667	-26.799999	39.833332	1023.000000	1023.000000	2046.000000
42.860001	-0.052894	-31.260176	-6.730535	-4.450501	-11.822474	-8.256666	0.000000	-10.000000	0.533333	-26.416666	33.833332	1023.000000	1023.000000	2046.000000
42.880001	-0.053656	-31.710873	-6.853508	-4.341421	-12.076696	-8.439248	0.000000	-10.000000	0.516667	-26.116667	25.000000	1023.000000	1023.000000	2046.000000
42.900002	-0.053904	-31.857029	-6.959268	-4.272243	-12.155341	-8.470177	0.000000	-10.000000	0.500000	-25.766666	16.333334	1023.000000	1023.000000	2046.000000
42.919998	-0.054127	-31.989208	-7.047481	-4.124720	-12.160610	-8.656397	0.000000	-10.000000	0.475000	-25.033335	5.000000	1023.000000	1023.000000	2046.000000
42.939999	-0.054161	-32.009037	-7.018950	-4.074588	-12.234471	-8.681026	0.000000	-10.000000	0.466667	-24.200001	-3.000000	1023.000000	1023.000000	2046.000000
42.959999	-0.054470	-32.191986	-7.083118	-3.941267	-12.344386	-8.823214	0.000000	-10.000000	0.441667	-23.350000	-10.833333	1023.000000	1023.000000	2046.000000
42.980000	-0.054569	-32.250317	-7.126098	-3.975432	-12.397783	-8.751005	0.000000	-10.000000	0.416667	-22.666666	-18.500000	1023.000000	1023.000000	2046.000000
43.000000	-0.054544	-32.235634	-7.149277	-3.793951	-12.448015	-8.844389	0.000000	-10.000000	0.391667	-21.833334	-26.000000	1023.000000	1023.000000	2046.000000
43.020000	-0.054556	-32.242596	-7.137732	-3.720467	-12.536458	-8.847940	0.000000	-10.000000	0.375000	-21.066668	-33.333332	1023.000000	1023.000000	2046.000000
43.040001	-0.054823	-32.400223	-7.274793	-3.617688	-12.562799	-8.944942	0.000000	-10.000000	0.358333	-20.233334	-40.500000	1023.000000	1023.000000	2046.000000
43.060001	-0.054938	-32.468536	-7.333779	-3.464014	-12.630061	-9.040682	0.000000	-10.000000	0.341667	-19.466667	-47.166668	1023.000000	1023.000000	2046.000000
43.080002	-0.055082	-32.553223	-7.441610	-3.398315	-12.673762	-9.039534	0.000000	-10.000000	0.308333	-18.666668	-53.500000	1023.000000	1023.000000	2046.000000
43.099998	-0.055254	-32.655384	-7.471260	-3.314820	-12.765264	-9.104041	0.000000	-10.000000	0.283333	-17.883333	-59.500000	1023.000000	1023.000000	2046.000000
43.119999	-0.055469	-32.782379	-7.589698	-3.272366	-12.813787	-9.106525	0.000000	-10.000000	0.241667	-17.366667	-65.500000	1023.000000	1023.000000	2046.000000
43.139999	-0.055881	-33.025429	-7.712362	-3.130419	-12.906213	-9.276435	0.000000	-10.000000	0.225000	-16.766666	-71.500000	1023.000000	1023.000000	2046.000000
43.160000	-0.055799	-32.977081	-7.758195	-3.051658	-12.904924	-9.262304	0.000000	-10.000000	0.208333	-16.216667	-77.166664	1023.000000	1023.000000	2046.000000
43.180000	-0.055919	-33.048016	-7.793548	-2.990555	-12.969932	-9.293981	0.000000	-10.000000	0.200000	-15.716666	-80.833336	1023.000000	1023.000000	2046.000000
43.200001	-0.056009	-33.101204	-7.884207	-2.915087	-12.961278	-9.340630	0.000000	-10.000000	0.175000	-14.616667	-86.000000	1023.000000	1023.000000	2046.000000
43.220001	-0.055792	-32.973141	-7.844192	-2.874694	-12.968092	-9.286160	0.000000	-10.000000	0.125000	-12.966667	-90.833336	1023.000000	1023.000000	2046.000000
43.240002	-0.055663	-32.896725	-7.858486	-2.863221	-12.938807	-9.236212	0.000000	-10.000000	0.075000	-10.233334	-96.833336	1023.000000	1023.000000	2046.000000
43.259998	-0.055071	-32.546741	-7.849817	-2.806584	-12.773354	-9.116984	0.000000	-10.000000	0.041667	-6.183333	-100.000000	1023.000000	1023.000000	2046.000000
43.279999	-0.054334	-32.111191	-7.794148	-2.754638	-12.580260	-8.982145	0.000000	-10.000000	0.016667	-1.300000	-102.000000	1023.000000	1023.000000	2046.000000
43.299999	-0.053680	-31.724953	-7.698571	-2.723690	-12.449659	-8.853033	0.000000	-10.000000	-0.041667	3.866667	-102.833336	1023.000000	1023.000000	2046.000000
43.320000	-0.052585	-31.077574	-7.608162	-2.683677	-12.157866	-8.627868	0.000000	-10.000000	-0.125000	8.950000	-103.000000	1023.000000	1023.000000	2046.000000
43.340000	-0.051505	-30.439407	-7.496141	-2.648074	-11.889554	-8.405639	0.000000	-10.000000	-0.208333	13.500000	-103.000000	1023.000000	1023.000000	2046.000000
43.360001	-0.050635	-29.925158	-7.419552	-2.616489	-11.626412	-8.262704	0.000000	-10.000000	-0.275000	17.533333	-103.000000	1023.000000	1023.000000	2046.000000
43.380001	-0.049329	-29.153433	-7.292194	-2.620544	-11.267375	-7.973320	0.000000	-10.000000	-0.308333	19.450001	-103.000000	1023.000000	1023.000000	2046.000000
43.400002	-0.048702	-28.782885	-7.188958	-2.609895	-11.133699	-7.850332	0.000000	-10.000000	-0.375000	21.916668	-60.333332	1023.000000	1023.000000	2046.000000
43.419998	-0.048008	-28.372679	-7.130626	-2.656708	-10.875235	-7.710111	0.000000	-10.000000	-0.450000	24.516666	-15.000000	1023.000000	1023.000000	2046.000000
43.439999	-0.047670	-28.173214	-7.037219	-2.671416	-10.800129	-7.664450	0.000000	-10.000000	-0.550000	27.650000	33.333332	1023.000000	1023.000000	2046.000000
43.459999	-0.046866	-27.697609	-6.983674	-2.649539	-10.533034	-7.531362	0.000000	-10.000000	-0.600000	29.166668	39.000000	1023.000000	1023.000000	2046.000000
43.480000	-0.045939	-27.149767	-6.914296	-2.672535	-10.275330	-7.287606	0.000000	-10.000000	-0.658333	30.466667	45.166668	1023.000000	1023.000000	2046.000000
43.500000	-0.044875	-26.520916	-6.767335	-2.625181	-10.027234	-7.101166	0.000000	-10.000000	-0.708333	31.866667	55.500000	1023.000000	1023.000000	2046.000000
43.520000	-0.043452	-25.680307	-6.731018	-2.533787	-9.606175	-6.809327	0.000000	-10.000000	-0.758333	33.266666	65.833336	1023.000000	1023.000000	2046.000000
43.540001	-0.042516	-25.127048	-6.735793	-2.561381	-9.270850	-6.559025	0.000000	-10.000000	-0.758333	33.966667	76.666664	1023.000000	1023.000000	2046.000000
43.560001	-0.041759	-24.679733	-6.656386	-2.694462	-8.999000	-6.329885	0.000000	-10.000000	-0.750000	34.150002	84.166664	1023.000000	1023.000000	2046.000000
43.580002	-0.041439	-24.490498	-6.594042	-2.895342	-8.852943	-6.148171	0.000000	-10.000000	-0.775000	34.033333	95.500000	1023.000000	1023.000000	2046.000000
43.599998	-0.041712	-24.652037	-6.647204	-3.052204	-8.819819	-6.132809	0.000000	-10.000000	-0.841667	34.650002	106.833336	1023.000000	1023.000000	2046.000000
43.619999	-0.041995	-24.818922	-6.770636	-3.099834	-8.831848	-6.116603	0.000000	-10.000000	-0.891667	35.616669	122.333336	1023.000000	1023.000000	2046.000000
43.639999	-0.041843	-24.728922	-6.826834	-3.122098	-8.830171	-5.949819	0.000000	-10.000000	-0.908333	36.883335	134.000000	1023.000000	1023.000000	2046.000000
43.660000	-0.040789	-24.106550	-6.793582	-3.090121	-8.589979	-5.632868	0.000000	-10.000000	-0.908333	37.433334	150.333328	1023.000000	1023.000000	2046.000000
43.680000	-0.039419	-23.296438	-6.733079	-2.877904	-8.270391	-5.415066	0.000000	-10.000000	-0.916667	37.516670	158.666672	1023.000000	1023.000000	2046.000000
43.700001	-0.037884	-22.389669	-6.701638	-2.716316	-7.866960	-5.104756	0.000000	-10.000000	-0.933333	37.666668	171.333328	1023.000000	1023.000000	2046.000000
43.720001	-0.036556	-21.604820	-6.699534	-2.557996	-7.496207	-4.851083	0.000000	-10.000000	-0.958333	37.966667	184.000000	1023.000000	1023.000000	2046.000000
43.740002	-0.035170	-20.785421	-6.600286	-2.391456	-7.186824	-4.606853	0.000000	-10.000000	-0.983333	38.266666	196.666672	1023.000000	1023.000000	2046.000000
43.759998	-0.033841	-19.999840	-6.454721	-2.350917	-6.876105	-4.318097	0.000000	-10.000000	-1.016667	38.750000	209.333328	1023.000000	1023.000000	2046.000000
43.779999	-0.032264	-19.068211	-6.277743	-2.337634	-6.476361	-3.976472	0.000000	-10.000000	-1.041667	39.049999	222.333328	1023.000000	1023.000000	2046.000000
43.799999	-0.030826	-18.218281	-6.076749	-2.291613	-6.181471	-3.668448	0.000000	-10.000000	-1.100000	40.216667	239.833328	1023.000000	1023.000000	2046.000000
43.820000	-0.029170	-17.239244	-5.868449	-2.179113	-5.797344	-3.394338	0.000000	-10.000000	-1.125000	41.083336	257.333344	1023.000000	1023.000000	2046.000000
43.840000	-0.027374	-16.177950	-5.629025	-2.118347	-5.397262	-3.033314	0.000000	-10.000000	-1.141667	41.900002	266.166656	1023.000000	1023.000000	2046.000000
43.860001	-0.025576	-15.115476	-5.414296	-2.032486	-4.931396	-2.737298	0.000000	-10.000000	-1.141667	42.033337	275.166656	1023.000000	1023.000000	2046.000000
43.880001	-0.023614	-13.955690	-5.043178	-2.068602	-4.530028	-2.313882	0.000000	-10.000000	-1.141667	42.233334	289.500000	1023.000000	1023.000000	2046.000000
43.900002	-0.021535	-12.727132	-4.727860	-2.071828	-3.965777	-1.961667	0.000000	-10.000000	-1.141667	42.433334	303.833344	1023.000000	1023.000000	2046.000000
43.919998	-0.019858	-11.736046	-4.422124	-2.083998	-3.557467	-1.672455	0.000000	-10.000000	-1.100000	41.966667	322.833344	1023.000000	1023.000000	2046.000000
43.939999	-0.018032	-10.656836	-4.096623	-2.050363	-3.066700	-1.443150	0.000000	-10.000000	-1.075000	41.483334	332.166656	1023.000000	1023.000000	2046.000000
43.959999	-0.016513	-9.759131	-3.782588	-2.142410	-2.635385	-1.198748	0.000000	-10.000000	-1.016667	40.200001	350.500000	1023.000000	1023.000000	2046.000000
43.980000	-0.015376	-9.087151	-3.515002	-2.383710	-2.232668	-0.955771	0.000000	-10.000000	-0.983333	39.400002	359.500000	1023.000000	1023.000000	2046.000000
44.000000	-0.014421	-8.523081	-3.171966	-2.596095	-1.906583	-0.848438	0.000000	-10.000000	-0.950000	38.283337	373.000000	1023.000000	1023.000000	2046.000000
44.020000	-0.013455	-7.951707	-2.862548	-2.832181	-1.611084	-0.645893	0.000000	-10.000000	-0.941667	37.816669	381.666656	1023.000000	1023.000000	2046.000000
44.040001	-0.012561	-7.423542	-2.681658	-2.900258	-1.310433	-0.531193	0.000000	-10.000000	-0.958333	37.883335	394.500000	1023.000000	1023.000000	2046.000000
44.060001	-0.011331	-6.696868	-2.443008	-2.946892	-0.922120	-0.384847	0.000000	-10.000000	-0.991667	38.316666	411.333344	1023.000000	1023.000000	2046.000000
44.080002	-0.010315	-6.096145	-2.176170	-3.055849	-0.691531	-0.172594	0.000000	-10.000000	-1.033333	39.083332	428.333344	1023.000000	1023.000000	2046.000000
44.099998	-0.008929	-5.276884	-1.943172	-3.098003	-0.298969	0.063261	0.000000	-10.000000	-1.050000	39.316666	441.166656	1023.000000	1023.000000	2046.000000
44.119999	-0.007677	-4.536953	-1.734000	-3.112836	0.036429	0.273453	0.000000	-10.000000	-1.033333	39.250000	449.833344	1023.000000	1023.000000	2046.000000
44.139999	-0.005895	-3.483702	-1.463277	-3.085994	0.455548	0.610020	0.000000	-10.000000	-1.000000	39.166668	458.500000	1023.000000	1023.000000	2046.000000
44.160000	-0.004117	-2.432870	-1.215111	-3.011725	0.876333	0.917633	0.000000	-10.000000	-0.950000	38.500000	471.500000	1023.000000	1023.000000	2046.000000
44.180000	-0.002080	-1.229523	-0.889611	-2.888323	1.313157	1.235254	0.000000	-10.000000	-0.908333	37.849998	484.333344	1023.000000	1023.000000	2046.000000
44.200001	-0.000081	-0.047945	-0.560137	-2.731212	1.720734	1.522670	0.000000	-10.000000	-0.866667	36.633335	497.166656	1023.000000	1023.000000	2046.000000
44.220001	0.001538	0.909073	-0.260495	-2.650080	2.035560	1.784087	0.000000	-10.000000	-0.825000	35.833336	509.666656	1023.000000	1023.000000	2046.000000
44.240002	0.003516	2.077991	0.045878	-2.536646	2.435792	2.132968	0.000000	-10.000000	-0.791667	34.950001	525.666687	1023.000000	1023.000000	2046.000000
44.259998	0.005450	3.221168	0.328126	-2.330926	2.868893	2.355075	0.000000	-10.000000	-0.775000	34.466667	537.333313	1023.000000	1023.000000	2046.000000
44.279999	0.007581	4.480090	0.624369	-2.216626	3.355584	2.716762	0.000000	-10.000000	-0.758333	34.050003	548.833313	1023.000000	1023.000000	2046.000000
44.299999	0.009531	5.632588	0.910545	-2.056497	3.798530	2.980010	0.000000	-10.000000	-0.741667	33.900002	560.166687	1023.000000	1023.000000	2046.000000
44.320000	0.011825	6.988287	1.273040	-1.969795	4.330490	3.354553	0.000000	-10.000000	-0.733333	34.016666	575.333313	1023.000000	1023.000000	2046.000000
44.340000	0.013762	8.133433	1.579850	-1.885071	4.770846	3.667808	0.000000	-10.000000	-0.741667	34.233334	586.666687	1023.000000	1023.000000	2046.000000
44.360001	0.015835	9.358226	1.917626	-1.704748	5.230325	3.915023	0.000000	-10.000000	-0.758333	34.549999	594.333313	1023.000000	1023.000000	2046.000000
44.380001	0.017976	10.623596	2.218078	-1.589172	5.728374	4.266315	0.000000	-10.000000	-0.758333	34.333336	602.000000	1023.000000	1023.000000	2046.000000
44.400002	0.019791	11.696378	2.494669	-1.475253	6.158891	4.518072	0.000000	-10.000000	-0.750000	33.750000	617.166687	1023.000000	1023.000000	2046.000000
44.419998	0.021379	12.634915	2.768799	-1.345030	6.518302	4.692842	0.000000	-10.000000	-0.733333	33.116669	628.500000	1023.000000	1023.000000	2046.000000
44.439999	0.023202	13.712471	3.060907	-1.240351	6.944314	4.947600	0.000000	-10.000000	-0.716667	32.366669	639.666687	1023.000000	1023.000000	2046.000000
44.459999	0.024784	14.647283	3.303039	-1.192812	7.342130	5.194925	0.000000	-10.000000	-0.700000	32.000000	647.000000	1023.000000	1023.000000	2046.000000
44.480000	0.026447	15.630239	3.543901	-1.099254	7.787721	5.397872	0.000000	-10.000000	-0.658333	31.266666	661.333313	1023.000000	1023.000000	2046.000000
44.500000	0.028188	16.659075	3.869987	-0.960638	8.157289	5.592438	0.000000	-10.000000	-0.633333	31.016666	675.500000	1023.000000	1023.000000	2046.000000
44.520000	0.029388	17.368271	4.105221	-0.902574	8.406775	5.758849	0.000000	-10.000000	-0.616667	30.750000	686.000000	1023.000000	1023.000000	2046.000000
44.540001	0.029957	17.704863	4.323271	-0.862011	8.505453	5.738148	0.000000	-10.000000	-0.633333	31.100000	692.833313	1023.000000	1023.000000	2046.000000
44.560001	0.030303	17.909063	4.486742	-0.855553	8.596094	5.681780	0.000000	-10.000000	-0.633333	31.166668	699.666687	1023.000000	1023.000000	2046.000000
44.580002	0.031050	18.350580	4.697380	-0.866468	8.792929	5.726739	0.000000	-10.000000	-0.633333	31.216667	710.000000	1023.000000	1023.000000	2046.000000
44.599998	0.032580	19.254732	4.982726	-0.868569	9.154601	5.985975	0.000000	-10.000000	-0.608333	30.783335	720.333313	1023.000000	1023.000000	2046.000000
44.619999	0.034258	20.246508	5.337452	-0.686322	9.457970	6.137408	0.000000	-10.000000	-0.541667	30.050001	730.833313	1023.000000	1023.000000	2046.000000
44.639999	0.036099	21.334627	5.527757	-0.443178	9.793198	6.456850	0.000000	-10.000000	-0.466667	28.666668	741.000000	1023.000000	1023.000000	2046.000000
44.660000	0.036705	21.692923	5.514778	-0.332052	9.933019	6.577177	0.000000	-10.000000	-0.350000	25.883333	753.833313	1023.000000	1023.000000	2046.000000
44.680000	0.036103	21.336838	5.455517	-0.420573	9.892244	6.409649	0.000000	-10.000000	-0.283333	23.583334	763.000000	1023.000000	1023.000000	2046.000000
44.700001	0.033901	20.035261	5.314501	-0.661026	9.425670	5.956117	0.000000	-10.000000	-0.200000	20.933334	771.500000	1023.000000	1023.000000	2046.000000
44.720001	0.031494	18.613180	5.113301	-0.842224	8.868499	5.473604	0.000000	-10.000000	-0.150000	18.783333	776.333313	1023.000000	1023.000000	2046.000000
44.740002	0.029737	17.574852	4.909493	-0.878918	8.415767	5.128510	0.000000	-10.000000	-0.066667	13.316667	784.666687	1023.000000	1023.000000	2046.000000
44.759998	0.028987	17.131580	4.812156	-0.863934	8.176013	5.007345	0.000000	-10.000000	0.008333	6.516667	791.333313	1023.000000	1023.000000	2046.000000
44.779999	0.028898	17.078606	4.743569	-0.769395	8.113271	4.991160	0.000000	-10.000000	0.058333	0.850000	795.666687	1023.000000	1023.000000	2046.000000
44.799999	0.028770	17.003304	4.675541	-0.643681	8.083911	4.887532	0.000000	-10.000000	0.083333	-2.183333	796.666687	1023.000000	1023.000000	2046.000000
44.820000	0.028777	17.007391	4.585418	-0.488452	8.037193	4.873231	0.000000	-10.000000	0.091667	-3.750000	796.833313	1023.000000	1023.000000	2046.000000
44.840000	0.028444	16.810568	4.429099	-0.331309	7.937182	4.775596	0.000000	-10.000000	0.108333	-6.216667	797.000000	1023.000000	1023.000000	2046.000000
44.860001	0.028100	16.607250	4.246563	-0.219504	7.837028	4.743163	0.000000	-10.000000	0.125000	-8.450001	797.000000	1023.000000	1023.000000	2046.000000
44.880001	0.027856	16.463030	4.166945	-0.183132	7.704174	4.775042	0.000000	-10.000000	0.125000	-10.100000	797.000000	1023.000000	1023.000000	2046.000000
44.900002	0.027400	16.193151	4.053509	-0.155480	7.567484	4.727638	0.000000	-10.000000	0.116667	-10.900001	797.000000	1023.000000	1023.000000	2046.000000
44.919998	0.027228	16.091774	3.989697	-0.158816	7.478218	4.782675	0.000000	-10.000000	0.091667	-11.266667	797.000000	1023.000000	1023.000000	2046.000000
44.939999	0.027015	15.965592	3.922546	-0.060860	7.375664	4.728242	0.000000	-10.000000	0.100000	-11.200000	787.333313	1023.000000	1023.000000	2046.000000
44.959999	0.026883	15.888095	3.871832	0.017626	7.308569	4.690068	0.000000	-10.000000	0.108333	-11.083333	777.666687	1023.000000	1023.000000	2046.000000
44.980000	0.027218	16.085560	3.942267	0.015656	7.334008	4.793629	0.000000	-10.000000	0.125000	-10.950000	768.000000	1023.000000	1023.000000	2046.000000
45.000000	0.027327	16.150352	4.015690	-0.016709	7.314600	4.836770	0.000000	-10.000000	0.133333	-11.266666	766.833313	1023.000000	1023.000000	2046.000000
45.020000	0.027027	15.972771	3.912914	-0.027377	7.323668	4.763566	0.000000	-10.000000	0.141667	-12.116667	764.333313	1023.000000	1023.000000	2046.000000
45.040001	0.026471	15.644375	3.836596	-0.075440	7.195349	4.687869	0.000000	-10.000000	0.166667	-13.350000	760.333313	1023.000000	1023.000000	2046.000000
45.060001	0.025984	15.356374	3.773754	-0.127844	7.108654	4.601810	0.000000	-10.000000	0.200000	-14.583334	755.833313	1023.000000	1023.000000	2046.000000
45.080002	0.025107	14.838294	3.759773	-0.264326	6.922362	4.420485	0.000000	-10.000000	0.241667	-15.983334	750.833313	1023.000000	1023.000000	2046.000000
45.099998	0.024062	14.220798	3.754678	-0.421768	6.696734	4.191153	0.000000	-10.000000	0.291667	-17.533335	745.500000	1023.000000	1023.000000	2046.000000
45.119999	0.022868	13.515246	3.723305	-0.675543	6.453980	4.013504	0.000000	-10.000000	0.341667	-19.383333	739.666687	1023.000000	1023.000000	2046.000000
45.139999	0.021332	12.607418	3.586706	-0.871823	6.177392	3.715142	0.000000	-10.000000	0.400000	-21.116667	733.333313	1023.000000	1023.000000	2046.000000
45.160000	0.019740	11.666225	3.436694	-1.060115	5.831027	3.458619	0.000000	-10.000000	0.458333	-22.883333	726.333313	1023.000000	1023.000000	2046.000000
45.180000	0.018307	10.819323	3.323156	-1.161548	5.493134	3.164581	0.000000	-10.000000	0.508333	-24.466667	718.666687	1023.000000	1023.000000	2046.000000
45.200001	0.016910	9.993739	3.133986	-1.277454	5.176980	2.960227	0.000000	-10.000000	0.566667	-25.966667	710.500000	1023.000000	1023.000000	2046.000000
45.220001	0.015317	9.052289	2.947504	-1.387665	4.819187	2.673264	0.000000	-10.000000	0.616667	-27.316666	701.666687	1023.000000	1023.000000	2046.000000
45.240002	0.014185	8.383403	2.779109	-1.451532	4.509013	2.546813	0.000000	-10.000000	0.666667	-28.583334	692.666687	1023.000000	1023.000000	2046.000000
45.259998	0.013101	7.742732	2.618368	-1.492430	4.245542	2.371253	0.000000	-10.000000	0.725000	-29.800001	683.166687	1023.000000	1023.000000	2046.000000
45.279999	0.012032	7.111001	2.531369	-1.543525	3.910671	2.212485	0.000000	-10.000000	0.783333	-31.050001	673.333313	1023.000000	1023.000000	2046.000000
45.299999	0.011101	6.560821	2.396701	-1.498815	3.659411	2.003524	0.000000	-10.000000	0.841667	-32.233334	662.833313	1023.000000	1023.000000	2046.000000
45.320000	0.010034	5.929973	2.266857	-1.514098	3.396991	1.780223	0.000000	-10.000000	0.891667	-33.033333	652.000000	1023.000000	1023.000000	2046.000000
45.340000	0.009131	5.396523	2.167369	-1.494202	3.100214	1.623142	0.000000	-10.000000	0.925000	-33.683334	641.000000	1023.000000	1023.000000	2046.000000
45.360001	0.008077	4.773252	2.015865	-1.454862	2.807036	1.405214	0.000000	-10.000000	0.950000	-34.116669	629.833313	1023.000000	1023.000000	2046.000000
45.380001	0.007126	4.211539	1.895377	-1.461077	2.538571	1.238668	0.000000	-10.000000	0.950000	-34.583336	618.500000	1023.000000	1023.000000	2046.000000
45.400002	0.005988	3.538965	1.728982	-1.363042	2.212977	0.960047	0.000000	-10.000000	0.950000	-34.816666	606.833313	1023.000000	1023.000000	2046.000000
45.419998	0.004974	2.939816	1.567104	-1.371437	1.941812	0.802337	0.000000	-10.000000	0.958333	-34.866669	595.333313	1023.000000	1023.000000	2046.000000
45.439999	0.003879	2.292686	1.422418	-1.299929	1.610450	0.559746	0.000000	-10.000000	0.958333	-34.816666	583.666687	1023.000000	1023.000000	2046.000000
45.459999	0.002841	1.679252	1.291269	-1.278733	1.294039	0.372676	0.000000	-10.000000	0.958333	-34.666668	572.166687	1023.000000	1023.000000	2046.000000
45.480000	0.001780	1.052206	1.053536	-1.244961	1.099031	0.144600	0.000000	-10.000000	0.950000	-34.683334	560.500000	1023.000000	1023.000000	2046.000000
45.500000	0.000529	0.312687	0.872121	-1.266143	0.748779	-0.042071	0.000000	-10.000000	0.950000	-34.733334	548.833313	1023.000000	1023.000000	2046.000000
45.520000	-0.000830	-0.490662	0.676073	-1.271972	0.419143	-0.313907	0.000000	-10.000000	0.950000	-34.900002	537.333313	1023.000000	1023.000000	2046.000000
45.540001	-0.002043	-1.207629	0.474187	-1.283086	0.119101	-0.517831	0.000000	-10.000000	0.950000	-35.100002	525.666687	1023.000000	1023.000000	2046.000000
45.560001	-0.003016	-1.782354	0.301622	-1.309144	-0.099828	-0.675004	0.000000	-10.000000	0.950000	-35.300003	514.000000	1023.000000	1023.000000	2046.000000
45.580002	-0.003988	-2.357013	0.160020	-1.299765	-0.405963	-0.811305	0.000000	-10.000000	0.950000	-35.383335	502.000000	1023.000000	1023.000000	2046.000000
45.599998	-0.005168	-3.054168	-0.059905	-1.286110	-0.755520	-0.952634	0.000000	-10.000000	0.950000	-35.300003	490.333344	1023.000000	1023.000000	2046.000000
45.619999	-0.006582	-3.890024	-0.322015	-1.232009	-1.163782	-1.172218	0.000000	-10.000000	0.950000	-35.183334	478.666656	1023.000000	1023.000000	2046.000000
45.639999	-0.007856	-4.643150	-0.475844	-1.196849	-1.610241	-1.360216	0.000000	-10.000000	0.958333	-35.300003	467.000000	1023.000000	1023.000000	2046.000000
45.660000	-0.008936	-5.280967	-0.614916	-1.168670	-1.964646	-1.532736	0.000000	-10.000000	0.991667	-35.533333	455.000000	1023.000000	1023.000000	2046.000000
45.680000	-0.009888	-5.843788	-0.790377	-1.196286	-2.214541	-1.642583	0.000000	-10.000000	1.025000	-35.916668	443.000000	1023.000000	1023.000000	2046.000000
45.700001	-0.011175	-6.604682	-1.087099	-1.138527	-2.561240	-1.817816	0.000000	-10.000000	1.058333	-36.266666	431.000000	1023.000000	1023.000000	2046.000000
45.720001	-0.013135	-7.762783	-1.353899	-1.260073	-3.067805	-2.081006	0.000000	-10.000000	1.058333	-36.783333	419.000000	1023.000000	1023.000000	2046.000000
45.740002	-0.015796	-9.335315	-1.600855	-1.575809	-3.683586	-2.475065	0.000000	-10.000000	1.058333	-36.966667	406.833344	1023.000000	1023.000000	2046.000000
45.759998	-0.018903	-11.171578	-1.880800	-1.938689	-4.377306	-2.974783	0.000000	-10.000000	1.016667	-36.666668	394.500000	1023.000000	1023.000000	2046.000000
45.779999	-0.022272	-13.162910	-2.292516	-2.222196	-5.131956	-3.516242	0.000000	-10.000000	0.975000	-35.933334	382.166656	1023.000000	1023.000000	2046.000000
45.799999	-0.025249	-14.921976	-2.726361	-2.326864	-5.846419	-4.022333	0.000000	-10.000000	0.925000	-34.866669	366.333344	1023.000000	1023.000000	2046.000000
45.820000	-0.027136	-16.037163	-3.030041	-2.325690	-6.393602	-4.287829	0.000000	-10.000000	0.916667	-34.066669	351.000000	1023.000000	1023.000000	2046.000000
45.840000	-0.028162	-16.643795	-3.325161	-2.163167	-6.727418	-4.428049	0.000000	-10.000000	0.916667	-33.500000	339.666656	1023.000000	1023.000000	2046.000000
45.860001	-0.028901	-17.080675	-3.628189	-1.944116	-6.959740	-4.548631	0.000000	-10.000000	0.925000	-33.650002	332.333344	1023.000000	1023.000000	2046.000000
45.880001	-0.029539	-17.457720	-3.948122	-1.756576	-7.144148	-4.608875	0.000000	-10.000000	0.925000	-33.849998	324.833344	1023.000000	1023.000000	2046.000000
45.900002	-0.030447	-17.994366	-4.254858	-1.597728	-7.405810	-4.735970	0.000000	-10.000000	0.916667	-33.983334	313.500000	1023.000000	1023.000000	2046.000000
45.919998	-0.031404	-18.559654	-4.528650	-1.497921	-7.648560	-4.884523	0.000000	-10.000000	0.900000	-33.816666	302.166656	1023.000000	1023.000000	2046.000000
45.939999	-0.032185	-19.021313	-4.692774	-1.508301	-7.819450	-5.000787	0.000000	-10.000000	0.883333	-33.516666	290.833344	1023.000000	1023.000000	2046.000000
45.959999	-0.032926	-19.459265	-4.820304	-1.604172	-7.970420	-5.064368	0.000000	-10.000000	0.841667	-32.783333	279.666656	1023.000000	1023.000000	2046.000000
45.980000	-0.033707	-19.920774	-4.918866	-1.584950	-8.164988	-5.251971	0.000000	-10.000000	0.800000	-31.833334	268.666656	1023.000000	1023.000000	2046.000000
46.000000	-0.034162	-20.189919	-5.016871	-1.639164	-8.274324	-5.259558	0.000000	-10.000000	0.733333	-30.716667	258.000000	1023.000000	1023.000000	2046.000000
46.020000	-0.034809	-20.572054	-5.098829	-1.624407	-8.404613	-5.444204	0.000000	-10.000000	0.691667	-29.850000	247.666672	1023.000000	1023.000000	2046.000000
46.040001	-0.035001	-20.685751	-5.034624	-1.733948	-8.519073	-5.398108	0.000000	-10.000000	0.650000	-29.150002	237.666672	1023.000000	1023.000000	2046.000000
46.060001	-0.035474	-20.965300	-4.989590	-1.946602	-8.597147	-5.431962	0.000000	-10.000000	0.650000	-28.866667	228.000000	1023.000000	1023.000000	2046.000000
46.080002	-0.036176	-21.379797	-5.057982	-2.095103	-8.649094	-5.577618	0.000000	-10.000000	0.658333	-28.916668	218.333328	1023.000000	1023.000000	2046.000000
46.099998	-0.037158	-21.960455	-5.197816	-2.293606	-8.776741	-5.692291	0.000000	-10.000000	0.683333	-29.333334	208.833328	1023.000000	1023.000000	2046.000000
46.119999	-0.038560	-22.788759	-5.325721	-2.490693	-9.027862	-5.944483	0.000000	-10.000000	0.683333	-29.483334	199.166672	1023.000000	1023.000000	2046.000000
46.139999	-0.040044	-23.666225	-5.513716	-2.699942	-9.234409	-6.218159	0.000000	-10.000000	0.675000	-29.683334	189.500000	1023.000000	1023.000000	2046.000000
46.160000	-0.041475	-24.511560	-5.659635	-2.981805	-9.420300	-6.449821	0.000000	-10.000000	0.666667	-29.566668	179.500000	1023.000000	1023.000000	2046.000000
46.180000	-0.042953	-25.385294	-5.715821	-3.304439	-9.673507	-6.691529	0.000000	-10.000000	0.666667	-29.500000	169.500000	1023.000000	1023.000000	2046.000000
46.200001	-0.044302	-26.182655	-5.770618	-3.559853	-9.962328	-6.889857	0.000000	-10.000000	0.666667	-29.216667	159.500000	1023.000000	1023.000000	2046.000000
46.220001	-0.045725	-27.023674	-5.938780	-3.743253	-10.197732	-7.143909	0.000000	-10.000000	0.658333	-28.766666	149.666672	1023.000000	1023.000000	2046.000000
46.240002	-0.047227	-27.911077	-6.096595	-3.918297	-10.513995	-7.382189	0.000000	-10.000000	0.633333	-28.266666	140.000000	1023.000000	1023.000000	2046.000000
46.259998	-0.048385	-28.595282	-6.246652	-4.056446	-10.759418	-7.532764	0.000000	-10.000000	0.608333	-27.683334	130.666672	1023.000000	1023.000000	2046.000000
46.279999	-0.049605	-29.316399	-6.437101	-4.164064	-10.975337	-7.739895	0.000000	-10.000000	0.575000	-27.250000	121.500000	1023.000000	1023.000000	2046.000000
46.299999	-0.050483	-29.835741	-6.562963	-4.275277	-11.149056	-7.848445	0.000000	-10.000000	0.558333	-26.650000	112.500000	1023.000000	1023.000000	2046.000000
46.320000	-0.051074	-30.184999	-6.726445	-4.349106	-11.183616	-7.925834	0.000000	-10.000000	0.541667	-26.250000	103.666664	1023.000000	1023.000000	2046.000000
46.340000	-0.051673	-30.539036	-6.759568	-4.465627	-11.318805	-7.995037	0.000000	-10.000000	0.533333	-25.850000	94.833336	1023.000000	1023.000000	2046.000000
46.360001	-0.052163	-30.828251	-6.819444	-4.496525	-11.421130	-8.091150	0.000000	-10.000000	0.516667	-25.583334	86.166664	1023.000000	1023.000000	2046.000000
46.380001	-0.052626	-31.101999	-6.866084	-4.547584	-11.570802	-8.117530	0.000000	-10.000000	0.500000	-25.100000	77.500000	1023.000000	1023.000000	2046.000000
46.400002	-0.052883	-31.253855	-6.919126	-4.538918	-11.643634	-8.152178	0.000000	-10.000000	0.483333	-24.483334	69.166664	1023.000000	1023.000000	2046.000000
46.419998	-0.053217	-31.451265	-6.947342	-4.507210	-11.751109	-8.245603	0.000000	-10.000000	0.466667	-23.983334	61.000000	1023.000000	1023.000000	2046.000000
46.439999	-0.053416	-31.569113	-7.027475	-4.495100	-11.778761	-8.267776	0.000000	-10.000000	0.441667	-23.366667	53.000000	1023.000000	1023.000000	2046.000000
46.459999	-0.053930	-31.872465	-7.160303	-4.478226	-11.855866	-8.378069	0.000000	-10.000000	0.400000	-22.566668	45.166668	1023.000000	1023.000000	2046.000000
46.480000	-0.054371	-32.133427	-7.239155	-4.494818	-11.979106	-8.420345	0.000000	-10.000000	0.366667	-21.666666	37.666668	1023.000000	1023.000000	2046.000000
46.500000	-0.054920	-32.457634	-7.380596	-4.471092	-12.089523	-8.516421	0.000000	-10.000000	0.333333	-20.666666	30.500000	1023.000000	1023.000000	2046.000000
46.520000	-0.055345	-32.708630	-7.465008	-4.501893	-12.193575	-8.548153	0.000000	-10.000000	0.300000	-19.683334	23.500000	1023.000000	1023.000000	2046.000000
46.540001	-0.055646	-32.886833	-7.545201	-4.521976	-12.280513	-8.539142	0.000000	-10.000000	0.266667	-18.716667	16.833334	1023.000000	1023.000000	2046.000000
46.560001	-0.056213	-33.221878	-7.672518	-4.511790	-12.384187	-8.653383	0.000000	-10.000000	0.241667	-17.933334	10.500000	1023.000000	1023.000000	2046.000000
46.580002	-0.056463	-33.369839	-7.722402	-4.475166	-12.481385	-8.690885	0.000000	-10.000000	0.233333	-17.433334	4.666667	1023.000000	1023.000000	2046.000000
46.599998	-0.056647	-33.478622	-7.780897	-4.487286	-12.516947	-8.693491	0.000000	-10.000000	0.225000	-16.900000	-0.666667	1023.000000	1023.000000	2046.000000
46.619999	-0.056884	-33.618580	-7.837211	-4.537725	-12.554103	-8.689543	0.000000	-10.000000	0.216667	-16.250000	-6.000000	1023.000000	1023.000000	2046.000000
46.639999	-0.056939	-33.651077	-7.908571	-4.454870	-12.519585	-8.768053	0.000000	-10.000000	0.200000	-15.183333	-11.166667	1023.000000	1023.000000	2046.000000
46.660000	-0.056810	-33.574562	-7.896649	-4.491324	-12.494394	-8.692195	0.000000	-10.000000	0.141667	-13.466667	-16.333334	1023.000000	1023.000000	2046.000000
46.680000	-0.056520	-33.403099	-7.879573	-4.524604	-12.394738	-8.604183	0.000000	-10.000000	0.083333	-10.966667	-20.833334	1023.000000	1023.000000	2046.000000
46.700001	-0.056003	-33.097813	-7.813121	-4.542457	-12.284815	-8.457420	0.000000	-10.000000	0.025000	-6.900000	-24.500000	1023.000000	1023.000000	2046.000000
46.720001	-0.055348	-32.710941	-7.750131	-4.557479	-12.076155	-8.327175	0.000000	-10.000000	0.000000	-1.916667	-26.833334	1023.000000	1023.000000	2046.000000
46.740002	-0.054691	-32.322491	-7.678146	-4.620729	-11.841063	-8.182553	0.000000	-10.000000	-0.033333	3.016667	-27.833334	1023.000000	1023.000000	2046.000000
46.759998	-0.053628	-31.694071	-7.565551	-4.608781	-11.575909	-7.943829	0.000000	-10.000000	-0.100000	7.816667	-28.000000	1023.000000	1023.000000	2046.000000
46.779999	-0.052630	-31.104309	-7.452233	-4.680436	-11.294730	-7.676910	0.000000	-10.000000	-0.175000	12.100000	-28.000000	1023.000000	1023.000000	2046.000000
46.799999	-0.051763	-30.591957	-7.408333	-4.662544	-10.971868	-7.549213	0.000000	-10.000000	-0.241667	16.066668	-28.000000	1023.000000	1023.000000	2046.000000
46.820000	-0.050846	-30.050014	-7.270884	-4.666472	-10.729506	-7.383154	0.000000	-10.000000	-0.300000	18.766668	-28.000000	1023.000000	1023.000000	2046.000000
46.840000	-0.050225	-29.682856	-7.211374	-4.698370	-10.525604	-7.247506	0.000000	-10.000000	-0.366667	21.666668	-8.666667	1023.000000	1023.000000	2046.000000
46.860001	-0.049964	-29.529001	-7.119570	-4.796333	-10.411058	-7.202039	0.000000	-10.000000	-0.425000	23.816668	10.666667	1023.000000	1023.000000	2046.000000
46.880001	-0.049634	-29.333691	-7.085413	-4.836661	-10.280311	-7.131306	0.000000	-10.000000	-0.475000	25.666666	32.666668	1023.000000	1023.000000	2046.000000
46.900002	-0.049071	-29.000834	-7.016680	-4.886814	-10.068209	-7.029132	0.000000	-10.000000	-0.541667	27.049999	38.333332	1023.000000	1023.000000	2046.000000
46.919998	-0.048260	-28.521736	-6.922256	-4.915791	-9.821028	-6.862662	0.000000	-10.000000	-0.625000	28.833334	47.166668	1023.000000	1023.000000	2046.000000
46.939999	-0.047296	-27.951784	-6.819966	-4.947308	-9.544391	-6.640120	0.000000	-10.000000	-0.691667	30.783335	56.666668	1023.000000	1023.000000	2046.000000
46.959999	-0.046189	-27.297482	-6.800457	-4.928812	-9.191315	-6.376898	0.000000	-10.000000	-0.733333	31.966667	66.666664	1023.000000	1023.000000	2046.000000
46.980000	-0.045301	-26.773066	-6.790600	-5.003874	-8.877381	-6.101210	0.000000	-10.000000	-0.750000	32.700001	77.000000	1023.000000	1023.000000	2046.000000
47.000000	-0.044460	-26.275898	-6.745723	-5.125748	-8.520899	-5.883528	0.000000	-10.000000	-0.775000	33.250000	87.666664	1023.000000	1023.000000	2046.000000
47.020000	-0.044397	-26.238907	-6.748442	-5.374004	-8.340146	-5.776316	0.000000	-10.000000	-0.808333	34.066666	98.666664	1023.000000	1023.000000	2046.000000
47.040001	-0.044510	-26.305195	-6.732795	-5.549119	-8.280119	-5.743161	0.000000	-10.000000	-0.891667	35.366669	109.833336	1023.000000	1023.000000	2046.000000
47.060001	-0.044914	-26.543917	-6.859476	-5.674762	-8.283814	-5.725864	0.000000	-10.000000	-0.958333	36.783333	121.500000	1023.000000	1023.000000	2046.000000
47.080002	-0.044983	-26.584908	-6.877058	-5.706610	-8.337887	-5.663353	0.000000	-10.000000	-0.991667	37.783333	133.500000	1023.000000	1023.000000	2046.000000
47.099998	-0.043792	-25.880810	-6.801238	-5.670930	-8.057922	-5.350719	0.000000	-10.000000	-0.991667	38.166668	146.166672	1023.000000	1023.000000	2046.000000
47.119999	-0.042305	-25.002430	-6.804186	-5.493894	-7.597601	-5.106749	0.000000	-10.000000	-0.966667	38.250000	158.833328	1023.000000	1023.000000	2046.000000
47.139999	-0.040717	-24.063629	-6.739311	-5.327469	-7.234545	-4.762305	0.000000	-10.000000	-0.958333	38.166668	171.500000	1023.000000	1023.000000	2046.000000
47.160000	-0.039492	-23.339560	-6.706892	-5.162252	-6.923449	-4.546966	0.000000	-10.000000	-0.958333	38.400002	184.166672	1023.000000	1023.000000	2046.000000
47.180000	-0.038011	-22.464590	-6.606380	-5.047482	-6.542203	-4.268527	0.000000	-10.000000	-0.983333	38.366669	197.000000	1023.000000	1023.000000	2046.000000
47.200001	-0.036769	-21.730713	-6.464816	-5.024700	-6.272169	-3.969029	0.000000	-10.000000	-1.008333	38.616669	209.833328	1023.000000	1023.000000	2046.000000
47.220001	-0.035447	-20.949202	-6.301254	-4.970989	-5.953416	-3.723542	0.000000	-10.000000	-1.025000	38.800003	222.666672	1023.000000	1023.000000	2046.000000
47.240002	-0.034010	-20.099819	-6.099918	-4.948456	-5.624969	-3.426476	0.000000	-10.000000	-1.050000	39.200001	235.500000	1023.000000	1023.000000	2046.000000
47.259998	-0.032451	-19.178402	-5.869034	-4.907036	-5.278022	-3.124310	0.000000	-10.000000	-1.066667	39.783337	248.500000	1023.000000	1023.000000	2046.000000
47.279999	-0.030856	-18.235994	-5.632069	-4.831929	-4.933268	-2.838728	0.000000	-10.000000	-1.066667	40.066669	261.666656	1023.000000	1023.000000	2046.000000
47.299999	-0.029059	-17.174067	-5.386573	-4.745898	-4.508909	-2.532686	0.000000	-10.000000	-1.058333	40.433334	275.000000	1023.000000	1023.000000	2046.000000
47.320000	-0.027000	-15.957000	-5.029932	-4.737571	-4.053041	-2.136456	0.000000	-10.000000	-1.025000	40.000000	288.500000	1023.000000	1023.000000	2046.000000
47.340000	-0.025286	-14.943767	-4.784603	-4.729472	-3.520233	-1.909459	0.000000	-10.000000	-0.966667	39.466667	302.000000	1023.000000	1023.000000	2046.000000
47.360001	-0.023540	-13.911920	-4.442558	-4.711589	-3.119311	-1.638461	0.000000	-10.000000	-0.891667	38.416668	315.333344	1023.000000	1023.000000	2046.000000
47.380001	-0.021940	-12.966817	-4.130830	-4.766794	-2.675272	-1.393921	0.000000	-10.000000	-0.825000	37.116669	328.333344	1023.000000	1023.000000	2046.000000
47.400002	-0.020748	-12.262111	-3.885370	-4.889045	-2.300880	-1.186815	0.000000	-10.000000	-0.775000	36.049999	340.833344	1023.000000	1023.000000	2046.000000
47.419998	-0.019756	-11.675632	-3.534299	-5.076419	-2.029372	-1.035542	0.000000	-10.000000	-0.733333	34.866669	353.000000	1023.000000	1023.000000	2046.000000
47.439999	-0.018869	-11.151483	-3.219257	-5.298990	-1.723835	-0.909401	0.000000	-10.000000	-0.691667	33.783333	364.833344	1023.000000	1023.000000	2046.000000
47.459999	-0.018016	-10.647525	-2.958714	-5.505491	-1.449282	-0.734038	0.000000	-10.000000	-0.691667	32.883335	376.333344	1023.000000	1023.000000	2046.000000
47.480000	-0.017217	-10.175419	-2.723931	-5.634178	-1.237719	-0.579591	0.000000	-10.000000	-0.708333	32.799999	387.500000	1023.000000	1023.000000	2046.000000
47.500000	-0.016098	-9.513988	-2.537573	-5.758784	-0.886994	-0.330638	0.000000	-10.000000	-0.766667	33.700001	398.500000	1023.000000	1023.000000	2046.000000
47.520000	-0.014849	-8.775719	-2.245077	-5.832298	-0.581109	-0.117234	0.000000	-10.000000	-0.825000	34.933334	409.666656	1023.000000	1023.000000	2046.000000
47.540001	-0.013539	-8.001281	-1.955227	-5.907634	-0.288758	0.150339	0.000000	-10.000000	-0.841667	35.883335	421.166656	1023.000000	1023.000000	2046.000000
47.560001	-0.012127	-7.166868	-1.705416	-5.853592	0.029019	0.363121	0.000000	-10.000000	-0.841667	36.216667	433.000000	1023.000000	1023.000000	2046.000000
47.580002	-0.010514	-6.213815	-1.450052	-5.838512	0.401464	0.673285	0.000000	-10.000000	-0.783333	35.883335	445.000000	1023.000000	1023.000000	2046.000000
47.599998	-0.008903	-5.261841	-1.200830	-5.765813	0.745678	0.959123	0.000000	-10.000000	-0.766667	35.066669	457.000000	1023.000000	1023.000000	2046.000000
47.619999	-0.007077	-4.182682	-0.954972	-5.679502	1.163972	1.287820	0.000000	-10.000000	-0.725000	34.450001	468.666656	1023.000000	1023.000000	2046.000000
47.639999	-0.005070	-2.996400	-0.629165	-5.496217	1.582522	1.546461	0.000000	-10.000000	-0.708333	33.816666	480.333344	1023.000000	1023.000000	2046.000000
47.660000	-0.003172	-1.874937	-0.295377	-5.455355	1.959960	1.915836	0.000000	-10.000000	-0.675000	33.500000	491.666656	1023.000000	1023.000000	2046.000000
47.680000	-0.001344	-0.794160	-0.008070	-5.301771	2.344369	2.171312	0.000000	-10.000000	-0.658333	33.033333	503.000000	1023.000000	1023.000000	2046.000000
47.700001	0.000652	0.385336	0.328678	-5.176627	2.755246	2.478040	0.000000	-10.000000	-0.650000	32.683334	514.000000	1023.000000	1023.000000	2046.000000
47.720001	0.002559	1.512227	0.611954	-5.036027	3.171339	2.764962	0.000000	-10.000000	-0.641667	32.000000	525.000000	1023.000000	1023.000000	2046.000000
47.740002	0.004606	2.722221	0.947542	-4.920255	3.586612	3.108322	0.000000	-10.000000	-0.625000	31.200001	535.833313	1023.000000	1023.000000	2046.000000
47.759998	0.007019	4.147999	1.273327	-4.767643	4.145592	3.496723	0.000000	-10.000000	-0.625000	30.533333	546.333313	1023.000000	1023.000000	2046.000000
47.779999	0.009290	5.490370	1.572048	-4.631609	4.658776	3.891155	0.000000	-10.000000	-0.675000	30.783333	556.500000	1023.000000	1023.000000	2046.000000
47.799999	0.011568	6.836536	1.822501	-4.457805	5.188222	4.283617	0.000000	-10.000000	-0.750000	31.816668	566.666687	1023.000000	1023.000000	2046.000000
47.820000	0.013923	8.228226	2.132954	-4.312619	5.724534	4.683358	0.000000	-10.000000	-0.816667	33.316666	577.166687	1023.000000	1023.000000	2046.000000
47.840000	0.016101	9.515427	2.457123	-4.177625	6.195757	5.040172	0.000000	-10.000000	-0.825000	34.083336	588.000000	1023.000000	1023.000000	2046.000000
47.860001	0.018087	10.689280	2.764156	-4.035102	6.604115	5.356111	0.000000	-10.000000	-0.808333	34.466667	599.333313	1023.000000	1023.000000	2046.000000
47.880001	0.019746	11.670033	3.037695	-3.940106	6.933722	5.638723	0.000000	-10.000000	-0.750000	33.966667	610.666687	1023.000000	1023.000000	2046.000000
47.900002	0.021426	12.662997	3.276448	-3.793222	7.290655	5.889117	0.000000	-10.000000	-0.691667	33.016666	622.166687	1023.000000	1023.000000	2046.000000
47.919998	0.023040	13.616935	3.563943	-3.651837	7.593858	6.110970	0.000000	-10.000000	-0.625000	31.700001	633.333313	1023.000000	1023.000000	2046.000000
47.939999	0.024543	14.504666	3.789973	-3.584492	7.959695	6.339490	0.000000	-10.000000	-0.550000	30.066668	644.166687	1023.000000	1023.000000	2046.000000
47.959999	0.025716	15.198208	3.998389	-3.516596	8.198627	6.517788	0.000000	-10.000000	-0.466667	28.350000	654.500000	1023.000000	1023.000000	2046.000000
47.980000	0.026537	15.683520	4.189580	-3.423593	8.309402	6.608130	0.000000	-10.000000	-0.375000	26.300001	664.166687	1023.000000	1023.000000	2046.000000
48.000000	0.026779	15.826105	4.301474	-3.393876	8.282627	6.635880	0.000000	-10.000000	-0.316667	24.266666	673.333313	1023.000000	1023.000000	2046.000000
48.020000	0.026312	15.550606	4.328946	-3.414154	8.151722	6.484092	0.000000	-10.000000	-0.266667	22.450001	681.833313	1023.000000	1023.000000	2046.000000
48.040001	0.026057	15.399393	4.416183	-3.422339	8.085872	6.319678	0.000000	-10.000000	-0.233333	20.633333	689.666687	1023.000000	1023.000000	2046.000000
48.060001	0.026095	15.422007	4.519248	-3.444943	8.070050	6.277651	0.000000	-10.000000	-0.166667	18.750000	696.833313	1023.000000	1023.000000	2046.000000
48.080002	0.026653	15.751913	4.658849	-3.404449	8.211159	6.286355	0.000000	-10.000000	-0.091667	15.933334	703.333313	1023.000000	1023.000000	2046.000000
48.099998	0.027428	16.210192	4.760720	-3.282246	8.304434	6.427285	0.000000	-10.000000	-0.025000	12.383334	709.166687	1023.000000	1023.000000	2046.000000
48.119999	0.027662	16.348526	4.659987	-3.083630	8.329206	6.442962	0.000000	-10.000000	0.016667	7.466667	714.000000	1023.000000	1023.000000	2046.000000
48.139999	0.026949	15.926906	4.491414	-3.073370	8.175784	6.333077	0.000000	-10.000000	0.033333	2.466667	717.500000	1023.000000	1023.000000	2046.000000
48.160000	0.025133	14.853502	4.369312	-3.289895	7.826150	5.947935	0.000000	-10.000000	0.050000	-1.916667	719.333313	1023.000000	1023.000000	2046.000000
48.180000	0.022120	13.072835	4.021060	-3.615638	7.291632	5.375782	0.000000	-10.000000	0.058333	-5.316667	720.000000	1023.000000	1023.000000	2046.000000
48.200001	0.019036	11.250420	3.726146	-3.805547	6.566743	4.763077	0.000000	-10.000000	0.075000	-7.933333	720.000000	1023.000000	1023.000000	2046.000000
48.220001	0.016791	9.923279	3.373325	-3.867146	6.086673	4.330427	0.000000	-10.000000	0.108333	-10.433333	720.000000	1023.000000	1023.000000	2046.000000
48.240002	0.015575	9.205040	3.193178	-3.894382	5.769659	4.136585	0.000000	-10.000000	0.141667	-12.483334	720.000000	1023.000000	1023.000000	2046.000000
48.259998	0.014976	8.850592	2.984774	-3.804431	5.672510	3.997739	0.000000	-10.000000	0.183333	-14.316668	720.000000	1023.000000	1023.000000	2046.000000
48.279999	0.014347	8.479028	2.821833	-3.707771	5.485709	3.879256	0.000000	-10.000000	0.216667	-16.116667	712.166687	1023.000000	1023.000000	2046.000000
48.299999	0.013651	8.067795	2.620430	-3.568543	5.315006	3.700901	0.000000	-10.000000	0.266667	-17.650000	702.333313	1023.000000	1023.000000	2046.000000
48.320000	0.013065	7.721609	2.459898	-3.401255	5.155290	3.507675	0.000000	-10.000000	0.308333	-19.150000	690.333313	1023.000000	1023.000000	2046.000000
48.340000	0.012334	7.289120	2.321317	-3.373040	4.971264	3.369579	0.000000	-10.000000	0.358333	-20.450001	683.833313	1023.000000	1023.000000	2046.000000
48.360001	0.011517	6.806481	2.176256	-3.364509	4.750384	3.244350	0.000000	-10.000000	0.383333	-21.716667	677.000000	1023.000000	1023.000000	2046.000000
48.380001	0.010780	6.370720	2.083918	-3.365128	4.562784	3.089145	0.000000	-10.000000	0.408333	-22.683334	669.666687	1023.000000	1023.000000	2046.000000
48.400002	0.010234	6.048213	2.001421	-3.313831	4.418455	2.942168	0.000000	-10.000000	0.408333	-23.283335	662.000000	1023.000000	1023.000000	2046.000000
48.419998	0.009686	5.724159	1.920668	-3.276679	4.288619	2.791551	0.000000	-10.000000	0.425000	-23.533335	654.166687	1023.000000	1023.000000	2046.000000
48.439999	0.009289	5.489565	1.864056	-3.274122	4.234917	2.664715	0.000000	-10.000000	0.441667	-23.766666	646.500000	1023.000000	1023.000000	2046.000000
48.459999	0.008806	5.204295	1.870765	-3.289062	4.126728	2.495864	0.000000	-10.000000	0.500000	-24.383333	638.666687	1023.000000	1023.000000	2046.000000
48.480000	0.008281	4.893826	1.806993	-3.319677	4.054406	2.352104	0.000000	-10.000000	0.566667	-25.650000	630.500000	1023.000000	1023.000000	2046.000000
48.500000	0.007587	4.483971	1.773865	-3.376324	3.961776	2.124654	0.000000	-10.000000	0.641667	-27.433334	621.833313	1023.000000	1023.000000	2046.000000
48.520000	0.006456	3.815278	1.624986	-3.499157	3.841402	1.848047	0.000000	-10.000000	0.700000	-29.233334	612.833313	1023.000000	1023.000000	2046.000000
48.540001	0.004972	2.938326	1.567382	-3.646673	3.512038	1.505579	0.000000	-10.000000	0.758333	-30.700001	603.000000	1023.000000	1023.000000	2046.000000
48.560001	0.003358	1.984393	1.463583	-3.848761	3.187593	1.181978	0.000000	-10.000000	0.808333	-31.933334	592.666687	1023.000000	1023.000000	2046.000000
48.580002	0.001645	0.971903	1.425002	-4.083335	2.817617	0.812620	0.000000	-10.000000	0.883333	-33.116669	581.833313	1023.000000	1023.000000	2046.000000
48.599998	-0.000173	-0.102100	1.323895	-4.408237	2.455439	0.526803	0.000000	-10.000000	0.941667	-34.483334	571.000000	1023.000000	1023.000000	2046.000000
48.619999	-0.002334	-1.379393	1.158269	-4.592429	1.981993	0.072773	0.000000	-10.000000	1.000000	-35.566666	559.666687	1023.000000	1023.000000	2046.000000
48.639999	-0.004365	-2.579520	0.964906	-4.760090	1.548568	-0.332904	0.000000	-10.000000	1.041667	-36.633335	547.833313	1023.000000	1023.000000	2046.000000
48.660000	-0.006251	-3.694384	0.831997	-4.919568	1.051435	-0.658248	0.000000	-10.000000	1.083333	-37.166668	535.500000	1023.000000	1023.000000	2046.000000
48.680000	-0.008125	-4.801777	0.668857	-5.059391	0.550915	-0.962159	0.000000	-10.000000	1.141667	-37.933334	523.000000	1023.000000	1023.000000	2046.000000
48.700001	-0.009980	-5.898301	0.399938	-5.198510	0.117781	-1.217511	0.000000	-10.000000	1.183333	-38.549999	510.333344	1023.000000	1023.000000	2046.000000
48.720001	-0.011580	-6.844021	0.171688	-5.275379	-0.318941	-1.421389	0.000000	-10.000000	1.225000	-39.116665	497.500000	1023.000000	1023.000000	2046.000000
48.740002	-0.013131	-7.760366	-0.019124	-5.410817	-0.750859	-1.579566	0.000000	-10.000000	1.241667	-39.799999	484.500000	1023.000000	1023.000000	2046.000000
48.759998	-0.014624	-8.643066	-0.203517	-5.471286	-1.133035	-1.835230	0.000000	-10.000000	1.258333	-40.266666	471.166656	1023.000000	1023.000000	2046.000000
48.779999	-0.015895	-9.393808	-0.323145	-5.564710	-1.544697	-1.961256	0.000000	-10.000000	1.258333	-40.650002	457.666656	1023.000000	1023.000000	2046.000000
48.799999	-0.017096	-10.103576	-0.477382	-5.595516	-1.889670	-2.141007	0.000000	-10.000000	1.266667	-40.450001	444.000000	1023.000000	1023.000000	2046.000000
48.820000	-0.018167	-10.736748	-0.594557	-5.594258	-2.278749	-2.269184	0.000000	-10.000000	1.250000	-40.250000	430.666656	1023.000000	1023.000000	2046.000000
48.840000	-0.019507	-11.528757	-0.767945	-5.588079	-2.676785	-2.495949	0.000000	-10.000000	1.233333	-40.083336	417.166656	1023.000000	1023.000000	2046.000000
48.860001	-0.020667	-12.214334	-0.891379	-5.654362	-3.115118	-2.553476	0.000000	-10.000000	1.216667	-39.950001	403.833344	1023.000000	1023.000000	2046.000000
48.880001	-0.022112	-13.068402	-1.186790	-5.640685	-3.477805	-2.763122	0.000000	-10.000000	1.208333	-39.633335	390.500000	1023.000000	1023.000000	2046.000000
48.900002	-0.023523	-13.901816	-1.440546	-5.642007	-3.857061	-2.962202	0.000000	-10.000000	1.200000	-39.266666	377.333344	1023.000000	1023.000000	2046.000000
48.919998	-0.024919	-14.726880	-1.642370	-5.682497	-4.325962	-3.076052	0.000000	-10.000000	1.175000	-38.833336	364.166656	1023.000000	1023.000000	2046.000000
48.939999	-0.026329	-15.560658	-1.947100	-5.622129	-4.668116	-3.323313	0.000000	-10.000000	1.133333	-38.400002	351.000000	1023.000000	1023.000000	2046.000000
48.959999	-0.027554	-16.284658	-2.107750	-5.670953	-5.100626	-3.405330	0.000000	-10.000000	1.100000	-38.066669	338.333344	1023.000000	1023.000000	2046.000000
48.980000	-0.029029	-17.156219	-2.328038	-5.698479	-5.506474	-3.623228	0.000000	-10.000000	1.083333	-37.883335	325.666656	1023.000000	1023.000000	2046.000000
49.000000	-0.030391	-17.961174	-2.579406	-5.702872	-5.836615	-3.842282	0.000000	-10.000000	1.083333	-37.650002	313.166656	1023.000000	1023.000000	2046.000000
49.020000	-0.031682	-18.723825	-2.792335	-5.726154	-6.198116	-4.007221	0.000000	-10.000000	1.075000	-37.500000	300.500000	1023.000000	1023.000000	2046.000000
49.040001	-0.032702	-19.326607	-2.948417	-5.752288	-6.516535	-4.109366	0.000000	-10.000000	1.058333	-37.083336	288.000000	1023.000000	1023.000000	2046.000000
49.060001	-0.033890	-20.028986	-3.140145	-5.784358	-6.809433	-4.295051	0.000000	-10.000000	1.041667	-36.750000	275.500000	1023.000000	1023.000000	2046.000000
49.080002	-0.035103	-20.746161	-3.388483	-5.821445	-7.056290	-4.479943	0.000000	-10.000000	1.025000	-36.150002	263.166656	1023.000000	1023.000000	2046.000000
49.099998	-0.036230	-21.412010	-3.604840	-5.874971	-7.290308	-4.641891	0.000000	-10.000000	1.016667	-35.683334	251.000000	1023.000000	1023.000000	2046.000000
49.119999	-0.037092	-21.921253	-3.725413	-5.885893	-7.516146	-4.793800	0.000000	-10.000000	0.991667	-35.166668	239.166672	1023.000000	1023.000000	2046.000000
49.139999	-0.037874	-22.383539	-3.845825	-5.904927	-7.753378	-4.879410	0.000000	-10.000000	0.966667	-34.533333	227.500000	1023.000000	1023.000000	2046.000000
49.160000	-0.039086	-23.099537	-4.065824	-5.885625	-8.071448	-5.076640	0.000000	-10.000000	0.916667	-33.916668	216.166672	1023.000000	1023.000000	2046.000000
49.180000	-0.040132	-23.718233	-4.216088	-5.912135	-8.373094	-5.216918	0.000000	-10.000000	0.875000	-33.283333	204.833328	1023.000000	1023.000000	2046.000000
49.200001	-0.041400	-24.467604	-4.345161	-5.945443	-8.758880	-5.418120	0.000000	-10.000000	0.833333	-32.549999	193.666672	1023.000000	1023.000000	2046.000000
49.220001	-0.042492	-25.112978	-4.483414	-6.012885	-8.991319	-5.625360	0.000000	-10.000000	0.800000	-31.650000	182.833328	1023.000000	1023.000000	2046.000000
49.240002	-0.043432	-25.668520	-4.671578	-5.965156	-9.146391	-5.885394	0.000000	-10.000000	0.775000	-30.950001	172.166672	1023.000000	1023.000000	2046.000000
49.259998	-0.044027	-26.019917	-4.852817	-5.921874	-9.282019	-5.963207	0.000000	-10.000000	0.758333	-30.616667	161.833328	1023.000000	1023.000000	2046.000000
49.279999	-0.044788	-26.469629	-5.050253	-5.995438	-9.360083	-6.063855	0.000000	-10.000000	0.741667	-30.333334	151.500000	1023.000000	1023.000000	2046.000000
49.299999	-0.046485	-27.472559	-5.237051	-6.245742	-9.631840	-6.357927	0.000000	-10.000000	0.700000	-29.799999	141.500000	1023.000000	1023.000000	2046.000000
49.320000	-0.048207	-28.490173	-5.293073	-6.556819	-9.962827	-6.677454	0.000000	-10.000000	0.633333	-28.600000	131.666672	1023.000000	1023.000000	2046.000000
49.340000	-0.050598	-29.903671	-5.561800	-6.723426	-10.420716	-7.197729	0.000000	-10.000000	0.541667	-26.566668	122.166664	1023.000000	1023.000000	2046.000000
49.360001	-0.052857	-31.238232	-5.886717	-6.883030	-10.907243	-7.561242	0.000000	-10.000000	0.450000	-24.016666	113.333336	1023.000000	1023.000000	2046.000000
49.380001	-0.054247	-32.059921	-6.150100	-6.903819	-11.214956	-7.791047	0.000000	-10.000000	0.383333	-21.850000	105.333336	1023.000000	1023.000000	2046.000000
49.400002	-0.054720	-32.339226	-6.301187	-6.788278	-11.400160	-7.849599	0.000000	-10.000000	0.350000	-20.450001	98.000000	1023.000000	1023.000000	2046.000000
49.419998	-0.054654	-32.300499	-6.479110	-6.548597	-11.412880	-7.859912	0.000000	-10.000000	0.333333	-19.833334	91.166664	1023.000000	1023.000000	2046.000000
49.439999	-0.054455	-32.182949	-6.640435	-6.360089	-11.406460	-7.775967	0.000000	-10.000000	0.300000	-19.000000	84.500000	1023.000000	1023.000000	2046.000000
49.459999	-0.054468	-32.190876	-6.811546	-6.219436	-11.394386	-7.765507	0.000000	-10.000000	0.258333	-18.000000	78.166664	1023.000000	1023.000000	2046.000000
49.480000	-0.054537	-32.231564	-6.987503	-6.122339	-11.370370	-7.751354	0.000000	-10.000000	0.225000	-16.333334	72.166664	1023.000000	1023.000000	2046.000000
49.500000	-0.054659	-32.303593	-7.058746	-6.131145	-11.390194	-7.723506	0.000000	-10.000000	0.183333	-14.550000	66.666664	1023.000000	1023.000000	2046.000000
49.520000	-0.054820	-32.398899	-7.097466	-6.129669	-11.398116	-7.773647	0.000000	-10.000000	0.141667	-12.500000	61.666668	1023.000000	1023.000000	2046.000000
49.540001	-0.054954	-32.477779	-7.157671	-6.119633	-11.377089	-7.823386	0.000000	-10.000000	0.100000	-10.566667	57.500000	1023.000000	1023.000000	2046.000000
49.560001	-0.054986	-32.496582	-7.147218	-6.108580	-11.425059	-7.815727	0.000000	-10.000000	0.075000	-8.883333	54.000000	1023.000000	1023.000000	2046.000000
49.580002	-0.054643	-32.294292	-7.068369	-6.081169	-11.395426	-7.749327	0.000000	-10.000000	0.058333	-7.666667	51.166668	1023.000000	1023.000000	2046.000000
49.599998	-0.054271	-32.074215	-6.955273	-6.130507	-11.367501	-7.620934	0.000000	-10.000000	0.050000	-7.116667	48.666668	1023.000000	1023.000000	2046.000000
49.619999	-0.054119	-31.984562	-6.883272	-6.222849	-11.251230	-7.627211	0.000000	-10.000000	0.058333	-7.183333	46.166668	1023.000000	1023.000000	2046.000000
49.639999	-0.054012	-31.920965	-6.813476	-6.347882	-11.157809	-7.601799	0.000000	-10.000000	0.075000	-8.233334	43.666668	1023.000000	1023.000000	2046.000000
49.660000	-0.054130	-31.990873	-6.781254	-6.412023	-11.123307	-7.674290	0.000000	-10.000000	0.083333	-9.666667	40.833332	1023.000000	1023.000000	2046.000000
49.680000	-0.054423	-32.164120	-6.763349	-6.525975	-11.105715	-7.769081	0.000000	-10.000000	0.091667	-10.850000	37.666668	1023.000000	1023.000000	2046.000000
49.700001	-0.055284	-32.672653	-6.856630	-6.731588	-11.175401	-7.909035	0.000000	-10.000000	0.100000	-11.583334	34.000000	1023.000000	1023.000000	2046.000000
49.720001	-0.056234	-33.234093	-6.906441	-6.985712	-11.252962	-8.088979	0.000000	-10.000000	0.141667	-12.250000	30.000000	1023.000000	1023.000000	2046.000000
49.740002	-0.057379	-33.910896	-6.902775	-7.232070	-11.478578	-8.297474	0.000000	-10.000000	0.166667	-13.350000	26.000000	1023.000000	1023.000000	2046.000000
49.759998	-0.058381	-34.503201	-6.979947	-7.491542	-11.568396	-8.463315	0.000000	-10.000000	0.191667	-14.183333	21.666666	1023.000000	1023.000000	2046.000000
49.779999	-0.059542	-35.189072	-7.051087	-7.669316	-11.809779	-8.658887	0.000000	-10.000000	0.191667	-14.416667	17.000000	1023.000000	1023.000000	2046.000000
49.799999	-0.060452	-35.727108	-7.155978	-7.774704	-11.945846	-8.850579	0.000000	-10.000000	0.191667	-14.050000	12.000000	1023.000000	1023.000000	2046.000000
49.820000	-0.061265	-36.207722	-7.176986	-7.878162	-12.167073	-8.985499	0.000000	-10.000000	0.183333	-13.666667	7.333333	1023.000000	1023.000000	2046.000000
49.840000	-0.061825	-36.538738	-7.226512	-7.968325	-12.280919	-9.062983	0.000000	-10.000000	0.183333	-13.533334	3.000000	1023.000000	1023.000000	2046.000000
49.860001	-0.062307	-36.823273	-7.301075	-8.002086	-12.367294	-9.152818	0.000000	-10.000000	0.191667	-13.650001	-1.000000	1023.000000	1023.000000	2046.000000
49.880001	-0.062923	-37.187683	-7.344551	-8.065523	-12.517487	-9.260122	0.000000	-10.000000	0.191667	-13.833334	-5.333333	1023.000000	1023.000000	2046.000000
49.900002	-0.063032	-37.251949	-7.359853	-8.090992	-12.495046	-9.306060	0.000000	-10.000000	0.183333	-14.066667	-9.833333	1023.000000	1023.000000	2046.000000
49.919998	-0.063100	-37.292297	-7.381594	-8.066087	-12.503122	-9.341496	0.000000	-10.000000	0.183333	-14.250000	-14.666667	1023.000000	1023.000000	2046.000000
49.939999	-0.063173	-37.335178	-7.364660	-8.065545	-12.566467	-9.338504	0.000000	-10.000000	0.175000	-14.216667	-19.333334	1023.000000	1023.000000	2046.000000
49.959999	-0.063010	-37.238712	-7.347989	-8.023352	-12.563958	-9.303412	0.000000	-10.000000	0.166667	-13.933333	-24.166666	1023.000000	1023.000000	2046.000000
49.980000	-0.062985	-37.224007	-7.347485	-7.923488	-12.625761	-9.327274	0.000000	-10.000000	0.141667	-13.383333	-28.666666	1023.000000	1023.000000	2046.000000
50.000000	-0.063068	-37.273437	-7.370688	-7.867958	-12.678328	-9.356465	0.000000	-10.000000	0.116667	-12.633333	-33.333332	1023.000000	1023.000000	2046.000000
50.020000	-0.062908	-37.178474	-7.405626	-7.825006	-12.668812	-9.279033	0.000000	-10.000000	0.083333	-11.300000	-37.500000	1023.000000	1023.000000	2046.000000
50.040001	-0.062411	-36.884712	-7.401552	-7.769792	-12.569768	-9.143600	0.000000	-10.000000	0.041667	-9.150000	-41.333332	1023.000000	1023.000000	2046.000000
50.060001	-0.061908	-36.587868	-7.402288	-7.741787	-12.432533	-9.011260	0.000000	-10.000000	0.008333	-4.616667	-44.000000	1023.000000	1023.000000	2046.000000
50.080002	-0.061118	-36.120693	-7.353185	-7.676919	-12.238698	-8.851891	0.000000	-10.000000	-0.033333	0.416667	-45.500000	1023.000000	1023.000000	2046.000000
50.099998	-0.060265	-35.616692	-7.305017	-7.643831	-12.029127	-8.638716	0.000000	-10.000000	-0.100000	6.600000	-46.000000	1023.000000	1023.000000	2046.000000
50.119999	-0.059126	-34.943649	-7.216354	-7.577064	-11.732657	-8.417572	0.000000	-10.000000	-0.191667	11.850000	-46.000000	1023.000000	1023.000000	2046.000000
50.139999	-0.057836	-34.180828	-7.103858	-7.480740	-11.394773	-8.201457	0.000000	-10.000000	-0.300000	16.883333	-46.000000	1023.000000	1023.000000	2046.000000
50.160000	-0.056542	-33.416416	-6.971089	-7.391020	-11.060649	-7.993659	0.000000	-10.000000	-0.383333	20.683334	-46.000000	1023.000000	1023.000000	2046.000000
50.180000	-0.055150	-32.593559	-6.849610	-7.337593	-10.662868	-7.743487	0.000000	-10.000000	-0.458333	23.400002	-22.333334	1023.000000	1023.000000	2046.000000
50.200001	-0.053865	-31.834309	-6.736901	-7.288026	-10.332397	-7.476986	0.000000	-10.000000	-0.516667	25.900002	3.333333	1023.000000	1023.000000	2046.000000
50.220001	-0.052490	-31.021544	-6.566540	-7.242637	-9.998824	-7.213542	0.000000	-10.000000	-0.591667	28.016668	32.166668	1023.000000	1023.000000	2046.000000
50.240002	-0.050842	-30.047617	-6.415651	-7.165216	-9.558875	-6.907874	0.000000	-10.000000	-0.658333	29.983334	40.333332	1023.000000	1023.000000	2046.000000
50.259998	-0.049440	-29.219297	-6.264154	-7.134994	-9.222479	-6.597671	0.000000	-10.000000	-0.733333	31.683334	50.166668	1023.000000	1023.000000	2046.000000
50.279999	-0.048138	-28.449371	-6.131552	-7.121626	-8.873178	-6.323015	0.000000	-10.000000	-0.783333	32.866669	60.333332	1023.000000	1023.000000	2046.000000
50.299999	-0.046489	-27.475241	-5.962560	-7.048270	-8.480208	-5.984203	0.000000	-10.000000	-0.816667	33.916668	71.166664	1023.000000	1023.000000	2046.000000
50.320000	-0.044844	-26.502951	-5.763802	-6.993361	-8.123357	-5.622433	0.000000	-10.000000	-0.858333	34.883335	82.333336	1023.000000	1023.000000	2046.000000
50.340000	-0.043656	-25.800945	-5.684373	-6.996498	-7.770455	-5.349619	0.000000	-10.000000	-0.900000	36.283333	93.666664	1023.000000	1023.000000	2046.000000
50.360001	-0.042267	-24.979986	-5.544174	-6.933055	-7.443686	-5.059072	0.000000	-10.000000	-0.958333	37.349998	105.666664	1023.000000	1023.000000	2046.000000
50.380001	-0.041205	-24.352303	-5.433969	-6.913395	-7.142500	-4.862439	0.000000	-10.000000	-1.008333	38.450001	117.833336	1023.000000	1023.000000	2046.000000
50.400002	-0.040458	-23.910540	-5.264905	-6.953439	-6.997476	-4.694719	0.000000	-10.000000	-1.041667	39.150002	130.666672	1023.000000	1023.000000	2046.000000
50.419998	-0.039847	-23.549294	-5.172856	-6.891174	-6.784657	-4.700607	0.000000	-10.000000	-1.100000	39.916668	143.500000	1023.000000	1023.000000	2046.000000
50.439999	-0.038889	-22.983351	-5.003095	-6.949780	-6.529452	-4.501024	0.000000	-10.000000	-1.133333	40.550003	156.666672	1023.000000	1023.000000	2046.000000
50.459999	-0.037841	-22.364319	-4.872830	-6.961863	-6.262630	-4.266996	0.000000	-10.000000	-1.183333	41.183334	170.000000	1023.000000	1023.000000	2046.000000
50.480000	-0.036296	-21.451029	-4.682789	-6.900769	-5.861259	-4.006212	0.000000	-10.000000	-1.175000	41.766666	183.666672	1023.000000	1023.000000	2046.000000
50.500000	-0.034295	-20.268564	-4.482542	-6.744468	-5.441190	-3.600363	0.000000	-10.000000	-1.175000	41.850002	197.500000	1023.000000	1023.000000	2046.000000
50.520000	-0.032829	-19.402111	-4.460068	-6.574413	-5.009734	-3.357895	0.000000	-10.000000	-1.158333	41.833336	211.500000	1023.000000	1023.000000	2046.000000
50.540001	-0.031687	-18.727278	-4.358790	-6.630816	-4.667267	-3.070405	0.000000	-10.000000	-1.166667	41.666668	225.500000	1023.000000	1023.000000	2046.000000
50.560001	-0.031092	-18.375093	-4.318329	-6.784182	-4.399537	-2.873046	0.000000	-10.000000	-1.158333	41.750000	239.500000	1023.000000	1023.000000	2046.000000
50.580002	-0.031460	-18.592741	-4.328763	-6.855107	-4.454728	-2.954142	0.000000	-10.000000	-1.158333	41.616669	253.500000	1023.000000	1023.000000	2046.000000
50.599998	-0.031774	-18.778309	-4.386700	-6.924301	-4.469887	-2.997421	0.000000	-10.000000	-1.150000	41.633335	267.500000	1023.000000	1023.000000	2046.000000
50.619999	-0.031708	-18.739429	-4.445021	-6.884921	-4.539354	-2.870133	0.000000	-10.000000	-1.125000	41.283337	281.500000	1023.000000	1023.000000	2046.000000
50.639999	-0.030375	-17.951517	-4.315607	-6.784305	-4.236329	-2.615276	0.000000	-10.000000	-1.100000	41.050003	295.166656	1023.000000	1023.000000	2046.000000
50.660000	-0.028800	-17.020596	-4.243676	-6.548262	-3.863849	-2.364809	0.000000	-10.000000	-1.083333	40.666668	308.833344	1023.000000	1023.000000	2046.000000
50.680000	-0.027110	-16.021944	-4.142620	-6.373767	-3.477826	-2.027731	0.000000	-10.000000	-1.083333	40.416668	322.333344	1023.000000	1023.000000	2046.000000
50.700001	-0.025620	-15.141216	-4.058226	-6.131567	-3.179265	-1.772158	0.000000	-10.000000	-1.083333	40.383335	336.000000	1023.000000	1023.000000	2046.000000
50.720001	-0.023865	-14.104393	-3.887341	-5.929399	-2.845564	-1.442089	0.000000	-10.000000	-1.066667	40.400002	349.500000	1023.000000	1023.000000	2046.000000
50.740002	-0.022365	-13.217811	-3.714268	-5.822020	-2.571419	-1.110104	0.000000	-10.000000	-1.075000	40.450001	363.000000	1023.000000	1023.000000	2046.000000
50.759998	-0.020686	-12.225468	-3.514614	-5.726166	-2.234815	-0.749873	0.000000	-10.000000	-1.091667	40.599998	376.500000	1023.000000	1023.000000	2046.000000
50.779999	-0.019074	-11.272840	-3.316512	-5.584322	-1.904505	-0.467502	0.000000	-10.000000	-1.108333	40.599998	390.000000	1023.000000	1023.000000	2046.000000
50.799999	-0.017219	-10.176230	-3.068553	-5.416030	-1.532314	-0.159334	0.000000	-10.000000	-1.108333	40.900002	403.500000	1023.000000	1023.000000	2046.000000
50.820000	-0.015464	-9.139416	-2.815854	-5.266649	-1.195944	0.139032	0.000000	-10.000000	-1.091667	40.750000	417.000000	1023.000000	1023.000000	2046.000000
50.840000	-0.013346	-7.887573	-2.543194	-5.125158	-0.738998	0.519777	0.000000	-10.000000	-1.083333	40.650002	430.666656	1023.000000	1023.000000	2046.000000
50.860001	-0.011266	-6.658260	-2.189608	-5.047080	-0.280335	0.858763	0.000000	-10.000000	-1.050000	40.150002	444.166656	1023.000000	1023.000000	2046.000000
50.880001	-0.009056	-5.352348	-1.866576	-4.964940	0.281850	1.197319	0.000000	-10.000000	-1.008333	39.716667	457.666656	1023.000000	1023.000000	2046.000000
50.900002	-0.007268	-4.295218	-1.501017	-4.919726	0.702475	1.423049	0.000000	-10.000000	-0.950000	39.183334	471.000000	1023.000000	1023.000000	2046.000000
50.919998	-0.005273	-3.116563	-1.123996	-4.804056	1.232672	1.578817	0.000000	-10.000000	-0.908333	38.350002	484.333344	1023.000000	1023.000000	2046.000000
50.939999	-0.003528	-2.085089	-0.761430	-4.855997	1.678696	1.853641	0.000000	-10.000000	-0.866667	37.350002	497.333344	1023.000000	1023.000000	2046.000000
50.959999	-0.002249	-1.329332	-0.406790	-5.008507	2.103356	1.982609	0.000000	-10.000000	-0.808333	36.183334	509.833344	1023.000000	1023.000000	2046.000000
50.980000	-0.000966	-0.570681	-0.017925	-5.128855	2.464709	2.111390	0.000000	-10.000000	-0.775000	35.250000	522.000000	1023.000000	1023.000000	2046.000000
51.000000	0.000236	0.139542	0.304052	-5.203336	2.817905	2.220920	0.000000	-10.000000	-0.750000	34.700001	534.000000	1023.000000	1023.000000	2046.000000
51.020000	0.001249	0.738332	0.573047	-5.263581	3.082963	2.345903	0.000000	-10.000000	-0.758333	34.333336	545.666687	1023.000000	1023.000000	2046.000000
51.040001	0.002405	1.421375	0.859605	-5.286814	3.407856	2.440728	0.000000	-10.000000	-0.741667	34.216667	557.333313	1023.000000	1023.000000	2046.000000
51.060001	0.003737	2.208679	1.179076	-5.357086	3.719861	2.666828	0.000000	-10.000000	-0.733333	33.883335	568.666687	1023.000000	1023.000000	2046.000000
51.080002	0.004900	2.896135	1.467697	-5.346818	3.961351	2.813906	0.000000	-10.000000	-0.716667	33.549999	580.166687	1023.000000	1023.000000	2046.000000
51.099998	0.006354	3.755230	1.712470	-5.264927	4.282007	3.025680	0.000000	-10.000000	-0.700000	32.983334	591.333313	1023.000000	1023.000000	2046.000000
51.119999	0.007892	4.664300	1.950444	-5.188884	4.637993	3.264747	0.000000	-10.000000	-0.650000	31.900000	602.500000	1023.000000	1023.000000	2046.000000
51.139999	0.009380	5.543704	2.217129	-5.076938	4.924447	3.479066	0.000000	-10.000000	-0.583333	30.383333	613.166687	1023.000000	1023.000000	2046.000000
51.160000	0.010966	6.480689	2.484422	-4.957623	5.245343	3.708546	0.000000	-10.000000	-0.483333	28.483334	623.500000	1023.000000	1023.000000	2046.000000
51.180000	0.012481	7.376051	2.757090	-4.797189	5.522438	3.893712	0.000000	-10.000000	-0.375000	26.316668	633.333313	1023.000000	1023.000000	2046.000000
51.200001	0.013973	8.258181	3.078406	-4.637515	5.700575	4.116714	0.000000	-10.000000	-0.275000	23.916668	642.500000	1023.000000	1023.000000	2046.000000
51.220001	0.015221	8.995716	3.275405	-4.481291	5.903724	4.297877	0.000000	-10.000000	-0.183333	21.033335	651.000000	1023.000000	1023.000000	2046.000000
51.240002	0.016225	9.588771	3.419299	-4.274222	6.075262	4.368432	0.000000	-10.000000	-0.108333	17.833334	658.500000	1023.000000	1023.000000	2046.000000
51.259998	0.017132	10.124722	3.567401	-4.106205	6.196486	4.467040	0.000000	-10.000000	-0.050000	14.350000	665.166687	1023.000000	1023.000000	2046.000000
51.279999	0.017962	10.615532	3.677045	-3.922543	6.341506	4.519524	0.000000	-10.000000	-0.016667	10.750000	670.500000	1023.000000	1023.000000	2046.000000
51.299999	0.018656	11.025618	3.756073	-3.809484	6.469492	4.609537	0.000000	-10.000000	0.000000	7.450000	674.666687	1023.000000	1023.000000	2046.000000
51.320000	0.019125	11.303153	3.838347	-3.710383	6.492422	4.682768	0.000000	-10.000000	0.025000	3.750000	677.666687	1023.000000	1023.000000	2046.000000
51.340000	0.019261	11.382961	3.826343	-3.647169	6.527691	4.676096	0.000000	-10.000000	0.041667	0.533333	679.333313	1023.000000	1023.000000	2046.000000
[truncated: 1,104,833 more chars]
