# Supplementary material for: Effect of Electrode Belt and Body Positions on Regional Pulmonary Ventilation- and Perfusion-Related Impedance Changes Measured by Electric Impedance Tomography
Source: PLoS One. 2016 Jun 2;11(6):e0155913. doi: 10.1371/journal.pone.0155913 (PMC4890811; doi:10.1371/journal.pone.0155913)
Supplement: S1 Dataset — (ZIP) [file pone.0155913.s001.zip › Dataset/Fp06-semi-2i.txt]

Patient Name:	Fp6
Registry:	Fp6
Investigator:	 
Diagnosys:	 
Notes:	semi2i              
Sample Rate [Hz]:	50.05
Time Base 	Pixels Mean 	Pixels Sum 	UPPER RIGHT		UPPER LEFT		LOWER RIGHT		LOWER LEFT		QRS	ETCO2	Paw	Flow (L/min)	Volume	Analog1	Analog2	AnalogSum
0.000000	-0.012577	-7.432920	-2.539886	-3.220128	-1.302154	-0.370752	0.000000	-10.000000	-0.641667	30.983334	79.666664	1023.000000	1023.000000	2046.000000
0.020000	-0.012208	-7.214810	-2.484274	-3.157048	-1.154237	-0.419251	0.000000	-10.000000	-0.675000	31.533333	90.000000	1023.000000	1023.000000	2046.000000
0.040000	-0.012308	-7.274163	-2.327343	-3.015566	-1.313195	-0.618058	0.000000	-10.000000	-0.733333	32.500000	100.500000	1023.000000	1023.000000	2046.000000
0.060000	-0.012785	-7.555834	-2.333954	-2.928655	-1.433281	-0.859943	0.000000	-10.000000	-0.808333	34.133335	111.166664	1023.000000	1023.000000	2046.000000
0.080000	-0.014014	-8.282456	-2.495233	-2.904314	-1.653306	-1.229604	0.000000	-10.000000	-0.875000	35.783333	122.333336	1023.000000	1023.000000	2046.000000
0.100000	-0.015157	-8.957879	-2.789109	-2.996909	-1.796952	-1.374910	0.000000	-10.000000	-0.916667	36.816666	134.000000	1023.000000	1023.000000	2046.000000
0.120000	-0.015675	-9.264210	-2.931411	-2.982550	-1.832482	-1.517766	0.000000	-10.000000	-0.925000	37.416668	146.000000	1023.000000	1023.000000	2046.000000
0.140000	-0.015654	-9.251339	-2.980611	-2.846922	-1.863235	-1.560571	0.000000	-10.000000	-0.925000	37.500000	158.333328	1023.000000	1023.000000	2046.000000
0.160000	-0.015111	-8.930571	-2.958164	-2.676836	-1.776237	-1.519334	0.000000	-10.000000	-0.941667	37.750000	170.833328	1023.000000	1023.000000	2046.000000
0.180000	-0.014557	-8.603122	-2.962945	-2.416395	-1.687941	-1.535841	0.000000	-10.000000	-0.975000	37.916668	183.500000	1023.000000	1023.000000	2046.000000
0.200000	-0.013708	-8.101401	-2.863098	-2.246085	-1.626187	-1.366032	0.000000	-10.000000	-1.000000	38.250000	196.166672	1023.000000	1023.000000	2046.000000
0.220000	-0.012594	-7.442770	-2.791505	-2.021258	-1.394762	-1.235245	0.000000	-10.000000	-1.008333	38.783333	208.833328	1023.000000	1023.000000	2046.000000
0.240000	-0.011515	-6.805455	-2.604989	-1.834136	-1.315343	-1.050988	0.000000	-10.000000	-1.008333	38.900002	221.666672	1023.000000	1023.000000	2046.000000
0.260000	-0.010402	-6.147460	-2.406642	-1.663068	-1.179572	-0.898178	0.000000	-10.000000	-1.025000	39.216667	234.500000	1023.000000	1023.000000	2046.000000
0.280000	-0.009117	-5.388329	-2.344983	-1.503655	-0.852333	-0.687358	0.000000	-10.000000	-1.025000	39.166668	247.500000	1023.000000	1023.000000	2046.000000
0.300000	-0.007614	-4.499920	-2.110361	-1.264728	-0.656887	-0.467944	0.000000	-10.000000	-1.033333	39.450001	260.666656	1023.000000	1023.000000	2046.000000
0.320000	-0.005815	-3.436481	-1.689611	-0.982266	-0.569096	-0.195509	0.000000	-10.000000	-1.000000	39.366669	273.833344	1023.000000	1023.000000	2046.000000
0.340000	-0.004135	-2.443980	-1.410590	-0.701961	-0.255610	-0.075819	0.000000	-10.000000	-1.016667	39.116669	287.000000	1023.000000	1023.000000	2046.000000
0.360000	-0.002422	-1.431145	-1.065742	-0.565765	0.010455	0.189908	0.000000	-10.000000	-1.008333	38.800003	300.000000	1023.000000	1023.000000	2046.000000
0.380000	-0.000925	-0.546957	-0.739927	-0.443572	0.224487	0.412055	0.000000	-10.000000	-1.025000	38.483334	313.000000	1023.000000	1023.000000	2046.000000
0.400000	0.000650	0.384312	-0.457464	-0.326970	0.519119	0.649627	0.000000	-10.000000	-1.000000	38.333336	326.000000	1023.000000	1023.000000	2046.000000
0.420000	0.001874	1.107759	-0.210970	-0.186832	0.753241	0.752320	0.000000	-10.000000	-0.983333	38.283333	338.833344	1023.000000	1023.000000	2046.000000
0.440000	0.003179	1.878658	0.089551	-0.097267	0.976936	0.909439	0.000000	-10.000000	-0.975000	38.166668	351.666656	1023.000000	1023.000000	2046.000000
0.460000	0.004278	2.528395	0.309825	-0.073034	1.208545	1.083059	0.000000	-10.000000	-0.966667	38.050003	364.333344	1023.000000	1023.000000	2046.000000
0.480000	0.005391	3.186133	0.543781	-0.015063	1.399488	1.257927	0.000000	-10.000000	-0.958333	37.866669	377.166656	1023.000000	1023.000000	2046.000000
0.500000	0.006453	3.813659	0.721160	0.035398	1.628997	1.428105	0.000000	-10.000000	-0.950000	37.633335	389.833344	1023.000000	1023.000000	2046.000000
0.520000	0.007438	4.396149	0.889701	0.124404	1.855424	1.526619	0.000000	-10.000000	-0.958333	37.600002	402.500000	1023.000000	1023.000000	2046.000000
0.540000	0.008624	5.096809	1.049532	0.196395	2.070194	1.780688	0.000000	-10.000000	-0.950000	37.533333	415.000000	1023.000000	1023.000000	2046.000000
0.560000	0.009335	5.517242	1.192307	0.272420	2.211526	1.840990	0.000000	-10.000000	-0.933333	37.583332	427.500000	1023.000000	1023.000000	2046.000000
0.580000	0.010236	6.049297	1.250684	0.391646	2.443440	1.963527	0.000000	-10.000000	-0.891667	37.083332	440.000000	1023.000000	1023.000000	2046.000000
0.600000	0.011160	6.595551	1.413533	0.445592	2.564418	2.172008	0.000000	-10.000000	-0.891667	36.333332	452.500000	1023.000000	1023.000000	2046.000000
0.620000	0.012125	7.165729	1.541981	0.611961	2.773491	2.238295	0.000000	-10.000000	-0.875000	35.716667	464.833344	1023.000000	1023.000000	2046.000000
0.640000	0.013441	7.943640	1.721881	0.775749	2.968164	2.477845	0.000000	-10.000000	-0.866667	35.516666	477.000000	1023.000000	1023.000000	2046.000000
0.660000	0.014507	8.573494	1.910438	0.946851	3.122608	2.593596	0.000000	-10.000000	-0.825000	35.200001	488.833344	1023.000000	1023.000000	2046.000000
0.680000	0.015738	9.300892	2.020091	1.108890	3.365199	2.806712	0.000000	-10.000000	-0.800000	35.016666	500.500000	1023.000000	1023.000000	2046.000000
0.700000	0.016827	9.944582	2.163000	1.327930	3.559570	2.894082	0.000000	-10.000000	-0.741667	34.150002	512.166687	1023.000000	1023.000000	2046.000000
0.720000	0.017992	10.633466	2.368426	1.481077	3.739102	3.044861	0.000000	-10.000000	-0.683333	33.083336	523.666687	1023.000000	1023.000000	2046.000000
0.740000	0.019038	11.251427	2.528353	1.676022	3.892006	3.155046	0.000000	-10.000000	-0.591667	31.283333	534.833313	1023.000000	1023.000000	2046.000000
0.760000	0.019932	11.779665	2.769711	1.798678	3.948092	3.263184	0.000000	-10.000000	-0.508333	29.333334	545.500000	1023.000000	1023.000000	2046.000000
0.780000	0.020887	12.344100	2.927181	1.960862	4.085325	3.370731	0.000000	-10.000000	-0.408333	27.216667	555.666687	1023.000000	1023.000000	2046.000000
0.800000	0.021696	12.822164	3.091056	2.081683	4.198632	3.450792	0.000000	-10.000000	-0.325000	24.716667	565.166687	1023.000000	1023.000000	2046.000000
0.820000	0.022372	13.221683	3.238684	2.163862	4.252750	3.566386	0.000000	-10.000000	-0.241667	21.850000	573.833313	1023.000000	1023.000000	2046.000000
0.840000	0.023057	13.626635	3.394049	2.330886	4.326137	3.575562	0.000000	-10.000000	-0.158333	18.616667	581.500000	1023.000000	1023.000000	2046.000000
0.860000	0.023568	13.928406	3.509874	2.391443	4.359503	3.667586	0.000000	-10.000000	-0.075000	15.200000	588.333313	1023.000000	1023.000000	2046.000000
0.880000	0.024193	14.298059	3.658469	2.553253	4.413028	3.673308	0.000000	-10.000000	-0.025000	11.550000	594.000000	1023.000000	1023.000000	2046.000000
0.900000	0.024751	14.628075	3.758040	2.606884	4.491207	3.771944	0.000000	-10.000000	0.008333	7.550000	598.666687	1023.000000	1023.000000	2046.000000
0.920000	0.025122	14.847224	3.822365	2.608795	4.531675	3.884390	0.000000	-10.000000	0.025000	2.816667	601.833313	1023.000000	1023.000000	2046.000000
0.940000	0.025108	14.838584	3.744483	2.605350	4.610656	3.878096	0.000000	-10.000000	0.041667	-0.933333	603.500000	1023.000000	1023.000000	2046.000000
0.960000	0.025248	14.921609	3.768794	2.598013	4.604358	3.950444	0.000000	-10.000000	0.066667	-4.133333	604.000000	1023.000000	1023.000000	2046.000000
0.980000	0.025864	15.285803	3.790479	2.711505	4.722166	4.061654	0.000000	-10.000000	0.083333	-6.366667	604.000000	1023.000000	1023.000000	2046.000000
1.000000	0.025988	15.358624	3.894236	2.862599	4.526523	4.075266	0.000000	-10.000000	0.116667	-8.866667	604.000000	1023.000000	1023.000000	2046.000000
1.020000	0.025815	15.256670	3.845554	3.039737	4.356953	4.014426	0.000000	-10.000000	0.133333	-10.983334	604.000000	1023.000000	1023.000000	2046.000000
1.040000	0.024785	14.648002	3.679827	2.985639	4.123624	3.858911	0.000000	-10.000000	0.141667	-12.483334	604.000000	1023.000000	1023.000000	2046.000000
1.060000	0.023947	14.152867	3.647964	2.907737	3.932749	3.664418	0.000000	-10.000000	0.141667	-13.516666	600.500000	1023.000000	1023.000000	2046.000000
1.080000	0.022586	13.348090	3.700389	2.893029	3.578795	3.175877	0.000000	-10.000000	0.133333	-13.883333	592.333313	1023.000000	1023.000000	2046.000000
1.100000	0.020178	11.925392	3.585127	2.828753	2.956788	2.554724	0.000000	-10.000000	0.141667	-14.033334	582.666687	1023.000000	1023.000000	2046.000000
1.120000	0.017636	10.423160	3.312511	2.755450	2.405830	1.949369	0.000000	-10.000000	0.158333	-14.300000	574.833313	1023.000000	1023.000000	2046.000000
1.140000	0.015073	8.908140	3.061385	2.595023	1.761283	1.490450	0.000000	-10.000000	0.200000	-14.900001	570.000000	1023.000000	1023.000000	2046.000000
1.160000	0.013523	7.992230	2.796764	2.544627	1.472541	1.178299	0.000000	-10.000000	0.233333	-15.866667	565.000000	1023.000000	1023.000000	2046.000000
1.180000	0.012189	7.203903	2.585106	2.451520	1.243436	0.923841	0.000000	-10.000000	0.258333	-16.950001	559.833313	1023.000000	1023.000000	2046.000000
1.200000	0.011185	6.610601	2.417905	2.490217	1.057704	0.644776	0.000000	-10.000000	0.283333	-18.200001	554.333313	1023.000000	1023.000000	2046.000000
1.220000	0.010287	6.079727	2.353067	2.471225	0.770893	0.484542	0.000000	-10.000000	0.316667	-19.300001	548.166687	1023.000000	1023.000000	2046.000000
1.240000	0.009684	5.722994	2.246646	2.485503	0.623562	0.367283	0.000000	-10.000000	0.350000	-20.350000	541.666687	1023.000000	1023.000000	2046.000000
1.260000	0.008988	5.311610	2.126791	2.506114	0.437480	0.241224	0.000000	-10.000000	0.383333	-21.316668	534.833313	1023.000000	1023.000000	2046.000000
1.280000	0.008517	5.033634	2.046703	2.500414	0.333985	0.152532	0.000000	-10.000000	0.425000	-22.416666	527.666687	1023.000000	1023.000000	2046.000000
1.300000	0.008008	4.732689	1.954482	2.467579	0.189147	0.121482	0.000000	-10.000000	0.466667	-23.466667	520.000000	1023.000000	1023.000000	2046.000000
1.320000	0.007117	4.206345	1.777424	2.319340	0.077613	0.031968	0.000000	-10.000000	0.500000	-24.466667	512.000000	1023.000000	1023.000000	2046.000000
1.340000	0.006786	4.010423	1.703905	2.202044	0.020942	0.083532	0.000000	-10.000000	0.533333	-25.416668	504.000000	1023.000000	1023.000000	2046.000000
1.360000	0.006380	3.770571	1.573322	2.194909	-0.035451	0.037790	0.000000	-10.000000	0.566667	-26.333334	495.666656	1023.000000	1023.000000	2046.000000
1.380000	0.006748	3.988091	1.727724	2.234040	-0.132012	0.158340	0.000000	-10.000000	0.608333	-27.366667	487.000000	1023.000000	1023.000000	2046.000000
1.400000	0.006800	4.018892	1.791817	2.279332	-0.220422	0.168165	0.000000	-10.000000	0.633333	-27.900002	477.833344	1023.000000	1023.000000	2046.000000
1.420000	0.006932	4.096617	1.795689	2.337855	-0.177733	0.140806	0.000000	-10.000000	0.650000	-28.116667	468.500000	1023.000000	1023.000000	2046.000000
1.440000	0.006957	4.111383	1.814129	2.361935	-0.213397	0.148717	0.000000	-10.000000	0.650000	-27.933334	459.000000	1023.000000	1023.000000	2046.000000
1.460000	0.006701	3.960555	1.859991	2.298450	-0.337976	0.140090	0.000000	-10.000000	0.633333	-27.683334	449.666656	1023.000000	1023.000000	2046.000000
1.480000	0.006399	3.781636	1.805518	2.211964	-0.329814	0.093968	0.000000	-10.000000	0.600000	-27.300001	440.500000	1023.000000	1023.000000	2046.000000
1.500000	0.005729	3.385657	1.709724	2.016013	-0.413729	0.073650	0.000000	-10.000000	0.558333	-27.000000	431.500000	1023.000000	1023.000000	2046.000000
1.520000	0.005339	3.155230	1.698296	1.820342	-0.463547	0.100139	0.000000	-10.000000	0.541667	-26.883333	422.500000	1023.000000	1023.000000	2046.000000
1.540000	0.004843	2.862431	1.584772	1.682428	-0.472579	0.067810	0.000000	-10.000000	0.541667	-26.933334	413.500000	1023.000000	1023.000000	2046.000000
1.560000	0.004501	2.660074	1.656464	1.518220	-0.602457	0.087846	0.000000	-10.000000	0.583333	-27.283335	404.500000	1023.000000	1023.000000	2046.000000
1.580000	0.004053	2.395311	1.559181	1.450851	-0.602127	-0.012595	0.000000	-10.000000	0.616667	-27.800001	395.333344	1023.000000	1023.000000	2046.000000
1.600000	0.003505	2.071387	1.536050	1.372812	-0.722069	-0.115405	0.000000	-10.000000	0.658333	-28.533333	386.000000	1023.000000	1023.000000	2046.000000
1.620000	0.003072	1.815549	1.494471	1.243197	-0.812160	-0.109959	0.000000	-10.000000	0.675000	-29.116667	376.333344	1023.000000	1023.000000	2046.000000
1.640000	0.002468	1.458733	1.407510	1.166539	-0.893759	-0.221557	0.000000	-10.000000	0.700000	-29.816668	366.500000	1023.000000	1023.000000	2046.000000
1.660000	0.002140	1.264866	1.392084	1.070234	-0.996379	-0.201073	0.000000	-10.000000	0.725000	-30.383333	356.500000	1023.000000	1023.000000	2046.000000
1.680000	0.001631	0.963930	1.269238	0.965535	-1.004142	-0.266700	0.000000	-10.000000	0.758333	-30.733334	346.500000	1023.000000	1023.000000	2046.000000
1.700000	0.001225	0.723912	1.301925	0.841763	-1.183764	-0.236012	0.000000	-10.000000	0.766667	-30.850000	336.500000	1023.000000	1023.000000	2046.000000
1.720000	0.000835	0.493259	1.181193	0.765165	-1.161347	-0.291753	0.000000	-10.000000	0.766667	-30.900000	326.166656	1023.000000	1023.000000	2046.000000
1.740000	0.000297	0.175761	1.087709	0.697564	-1.245482	-0.364030	0.000000	-10.000000	0.758333	-30.833334	315.833344	1023.000000	1023.000000	2046.000000
1.760000	-0.000023	-0.013381	1.010007	0.612445	-1.267206	-0.368626	0.000000	-10.000000	0.758333	-30.600000	305.500000	1023.000000	1023.000000	2046.000000
1.780000	-0.000551	-0.325779	0.946369	0.526162	-1.373747	-0.424562	0.000000	-10.000000	0.758333	-30.416668	295.500000	1023.000000	1023.000000	2046.000000
1.800000	-0.000795	-0.469716	0.880606	0.453645	-1.409577	-0.394390	0.000000	-10.000000	0.750000	-30.350000	285.333344	1023.000000	1023.000000	2046.000000
1.820000	-0.001329	-0.785563	0.801697	0.357916	-1.475311	-0.469865	0.000000	-10.000000	0.725000	-30.200001	275.000000	1023.000000	1023.000000	2046.000000
1.840000	-0.001857	-1.097661	0.691673	0.325449	-1.530466	-0.584317	0.000000	-10.000000	0.708333	-29.966667	264.666656	1023.000000	1023.000000	2046.000000
1.860000	-0.002200	-1.300078	0.608648	0.224903	-1.577184	-0.556445	0.000000	-10.000000	0.691667	-29.483334	254.666672	1023.000000	1023.000000	2046.000000
1.880000	-0.002825	-1.669334	0.556345	0.136070	-1.713373	-0.648377	0.000000	-10.000000	0.691667	-29.066668	245.000000	1023.000000	1023.000000	2046.000000
1.900000	-0.003156	-1.865376	0.431983	0.079057	-1.701816	-0.674600	0.000000	-10.000000	0.675000	-28.683334	235.333328	1023.000000	1023.000000	2046.000000
1.920000	-0.003525	-2.083523	0.377299	-0.023628	-1.757375	-0.679818	0.000000	-10.000000	0.658333	-28.600000	225.833328	1023.000000	1023.000000	2046.000000
1.940000	-0.003767	-2.226591	0.236774	-0.103886	-1.685068	-0.674411	0.000000	-10.000000	0.650000	-28.483334	216.166672	1023.000000	1023.000000	2046.000000
1.960000	-0.003874	-2.289760	0.183960	-0.187211	-1.701879	-0.584630	0.000000	-10.000000	0.641667	-28.216667	206.833328	1023.000000	1023.000000	2046.000000
1.980000	-0.004308	-2.546016	0.033886	-0.276845	-1.697564	-0.605493	0.000000	-10.000000	0.625000	-27.733334	197.333328	1023.000000	1023.000000	2046.000000
2.000000	-0.004169	-2.463779	0.024332	-0.355166	-1.680918	-0.452027	0.000000	-10.000000	0.591667	-27.183334	188.166672	1023.000000	1023.000000	2046.000000
2.020000	-0.004602	-2.719714	0.042303	-0.342478	-1.876465	-0.543074	0.000000	-10.000000	0.558333	-26.666668	179.000000	1023.000000	1023.000000	2046.000000
2.040000	-0.004877	-2.882585	-0.081693	-0.276897	-1.940759	-0.583236	0.000000	-10.000000	0.525000	-26.150000	170.166672	1023.000000	1023.000000	2046.000000
2.060000	-0.006062	-3.582540	-0.327433	-0.538959	-2.094832	-0.621316	0.000000	-10.000000	0.516667	-25.850000	161.500000	1023.000000	1023.000000	2046.000000
2.080000	-0.007675	-4.536014	-0.637227	-0.828373	-2.261103	-0.809310	0.000000	-10.000000	0.508333	-25.483334	152.833328	1023.000000	1023.000000	2046.000000
2.100000	-0.008730	-5.159498	-0.740773	-1.040498	-2.408041	-0.970185	0.000000	-10.000000	0.500000	-25.250000	144.333328	1023.000000	1023.000000	2046.000000
2.120000	-0.009991	-5.904527	-0.764285	-1.044957	-2.754345	-1.340939	0.000000	-10.000000	0.466667	-24.450001	136.000000	1023.000000	1023.000000	2046.000000
2.140000	-0.011659	-6.890190	-0.960460	-1.112228	-3.037155	-1.780347	0.000000	-10.000000	0.425000	-23.133333	128.000000	1023.000000	1023.000000	2046.000000
2.160000	-0.014340	-8.474730	-1.269108	-1.281775	-3.617068	-2.306779	0.000000	-10.000000	0.366667	-21.266666	120.166664	1023.000000	1023.000000	2046.000000
2.180000	-0.016684	-9.860213	-1.678989	-1.494015	-3.972566	-2.714644	0.000000	-10.000000	0.350000	-19.900000	113.000000	1023.000000	1023.000000	2046.000000
2.200000	-0.018611	-10.999326	-2.009062	-1.666139	-4.312358	-3.011766	0.000000	-10.000000	0.341667	-19.283333	106.166664	1023.000000	1023.000000	2046.000000
2.220000	-0.019960	-11.796524	-2.287585	-1.734269	-4.496081	-3.278589	0.000000	-10.000000	0.358333	-19.433334	99.833336	1023.000000	1023.000000	2046.000000
2.240000	-0.020961	-12.387751	-2.463817	-1.756728	-4.690617	-3.476589	0.000000	-10.000000	0.350000	-19.700001	93.166664	1023.000000	1023.000000	2046.000000
2.260000	-0.021715	-12.833517	-2.654406	-1.797408	-4.812829	-3.568874	0.000000	-10.000000	0.350000	-19.700001	86.666664	1023.000000	1023.000000	2046.000000
2.280000	-0.022259	-13.154961	-2.820446	-1.815099	-4.863912	-3.655504	0.000000	-10.000000	0.350000	-19.483334	80.000000	1023.000000	1023.000000	2046.000000
2.300000	-0.022805	-13.477479	-2.969887	-1.820827	-4.988650	-3.698114	0.000000	-10.000000	0.316667	-19.133333	73.666664	1023.000000	1023.000000	2046.000000
2.320000	-0.023062	-13.629557	-3.031508	-1.836252	-5.023959	-3.737838	0.000000	-10.000000	0.283333	-18.616667	67.166664	1023.000000	1023.000000	2046.000000
2.340000	-0.023518	-13.899243	-3.106936	-1.918584	-5.104239	-3.769485	0.000000	-10.000000	0.250000	-17.866667	61.000000	1023.000000	1023.000000	2046.000000
2.360000	-0.023837	-14.087543	-3.256383	-2.049093	-5.063712	-3.718355	0.000000	-10.000000	0.233333	-16.866667	55.000000	1023.000000	1023.000000	2046.000000
2.380000	-0.023580	-13.935535	-3.180593	-2.056231	-5.095850	-3.602860	0.000000	-10.000000	0.216667	-16.000000	49.500000	1023.000000	1023.000000	2046.000000
2.400000	-0.023224	-13.725587	-3.094184	-1.965909	-5.088337	-3.577157	0.000000	-10.000000	0.200000	-15.350000	44.166668	1023.000000	1023.000000	2046.000000
2.420000	-0.022652	-13.387185	-2.952957	-1.968556	-5.025910	-3.439761	0.000000	-10.000000	0.200000	-14.950000	39.000000	1023.000000	1023.000000	2046.000000
2.440000	-0.022358	-13.213657	-2.834071	-1.947518	-5.047038	-3.385030	0.000000	-10.000000	0.191667	-14.466666	34.000000	1023.000000	1023.000000	2046.000000
2.460000	-0.022023	-13.015433	-2.784619	-1.918733	-4.946486	-3.365594	0.000000	-10.000000	0.183333	-13.833333	29.166666	1023.000000	1023.000000	2046.000000
2.480000	-0.021960	-12.978412	-2.702132	-1.981539	-4.967942	-3.326799	0.000000	-10.000000	0.150000	-12.966667	24.500000	1023.000000	1023.000000	2046.000000
2.500000	-0.022147	-13.088742	-2.786734	-2.069952	-4.873951	-3.358106	0.000000	-10.000000	0.125000	-12.333334	20.166666	1023.000000	1023.000000	2046.000000
2.520000	-0.022306	-13.182961	-2.831914	-2.244264	-4.829902	-3.276881	0.000000	-10.000000	0.100000	-11.766667	16.000000	1023.000000	1023.000000	2046.000000
2.540000	-0.022718	-13.426589	-2.855040	-2.439537	-4.854456	-3.277555	0.000000	-10.000000	0.091667	-11.316667	12.000000	1023.000000	1023.000000	2046.000000
2.560000	-0.022928	-13.550327	-2.916527	-2.599897	-4.781673	-3.252230	0.000000	-10.000000	0.075000	-10.683333	8.333333	1023.000000	1023.000000	2046.000000
2.580000	-0.023338	-13.792848	-2.965820	-2.768102	-4.799120	-3.259806	0.000000	-10.000000	0.058333	-10.050000	4.666667	1023.000000	1023.000000	2046.000000
2.600000	-0.023441	-13.853460	-3.002691	-2.871261	-4.718519	-3.260990	0.000000	-10.000000	0.066667	-9.333333	1.666667	1023.000000	1023.000000	2046.000000
2.620000	-0.023802	-14.066765	-3.049141	-3.001724	-4.754035	-3.261864	0.000000	-10.000000	0.066667	-8.850000	-1.166667	1023.000000	1023.000000	2046.000000
2.640000	-0.023884	-14.115274	-3.147837	-3.129966	-4.620426	-3.217045	0.000000	-10.000000	0.075000	-8.566667	-3.666667	1023.000000	1023.000000	2046.000000
2.660000	-0.023909	-14.129937	-3.095322	-3.227177	-4.636796	-3.170643	0.000000	-10.000000	0.066667	-8.533334	-6.500000	1023.000000	1023.000000	2046.000000
2.680000	-0.024125	-14.257614	-3.127551	-3.296330	-4.617973	-3.215760	0.000000	-10.000000	0.075000	-8.433333	-9.500000	1023.000000	1023.000000	2046.000000
2.700000	-0.024102	-14.244100	-3.119598	-3.386420	-4.578993	-3.159088	0.000000	-10.000000	0.066667	-8.250000	-12.333333	1023.000000	1023.000000	2046.000000
2.720000	-0.024209	-14.307287	-3.133223	-3.451648	-4.581392	-3.141024	0.000000	-10.000000	0.058333	-8.033333	-15.000000	1023.000000	1023.000000	2046.000000
2.740000	-0.024010	-14.190172	-3.160719	-3.518947	-4.455659	-3.054846	0.000000	-10.000000	0.050000	-7.800000	-17.666666	1023.000000	1023.000000	2046.000000
2.760000	-0.024140	-14.266992	-3.178181	-3.557903	-4.454162	-3.076746	0.000000	-10.000000	0.050000	-7.433333	-20.166666	1023.000000	1023.000000	2046.000000
2.780000	-0.024025	-14.198950	-3.176397	-3.615374	-4.379632	-3.027547	0.000000	-10.000000	0.050000	-6.966667	-22.833334	1023.000000	1023.000000	2046.000000
2.800000	-0.024035	-14.204661	-3.153044	-3.684772	-4.383574	-2.983272	0.000000	-10.000000	0.050000	-6.450000	-25.166666	1023.000000	1023.000000	2046.000000
2.820000	-0.023794	-14.062428	-3.171808	-3.689016	-4.277463	-2.924140	0.000000	-10.000000	0.041667	-5.883334	-27.500000	1023.000000	1023.000000	2046.000000
2.840000	-0.023743	-14.032044	-3.159360	-3.716847	-4.263298	-2.892540	0.000000	-10.000000	0.041667	-5.150000	-29.500000	1023.000000	1023.000000	2046.000000
2.860000	-0.023642	-13.972282	-3.181073	-3.730499	-4.217601	-2.843109	0.000000	-10.000000	0.033333	-4.183333	-31.166666	1023.000000	1023.000000	2046.000000
2.880000	-0.023413	-13.837362	-3.170111	-3.783791	-4.149333	-2.734127	0.000000	-10.000000	0.041667	-2.700000	-32.333332	1023.000000	1023.000000	2046.000000
2.900000	-0.023176	-13.697305	-3.184054	-3.722787	-4.066918	-2.723545	0.000000	-10.000000	0.025000	-0.566667	-32.833332	1023.000000	1023.000000	2046.000000
2.920000	-0.022804	-13.477225	-3.146036	-3.773405	-3.964207	-2.593578	0.000000	-10.000000	0.000000	1.816667	-33.000000	1023.000000	1023.000000	2046.000000
2.940000	-0.022506	-13.300954	-3.110297	-3.735019	-3.911910	-2.543726	0.000000	-10.000000	-0.041667	4.583333	-33.000000	1023.000000	1023.000000	2046.000000
2.960000	-0.021977	-12.988247	-3.109601	-3.756370	-3.731183	-2.391094	0.000000	-10.000000	-0.058333	7.466667	-33.000000	1023.000000	1023.000000	2046.000000
2.980000	-0.021477	-12.692618	-3.091089	-3.769685	-3.582249	-2.249594	0.000000	-10.000000	-0.091667	10.633333	-33.000000	1023.000000	1023.000000	2046.000000
3.000000	-0.020843	-12.318425	-3.039201	-3.730021	-3.453754	-2.095448	0.000000	-10.000000	-0.133333	13.450000	-33.000000	1023.000000	1023.000000	2046.000000
3.020000	-0.020270	-11.979336	-3.005779	-3.653631	-3.286541	-2.033385	0.000000	-10.000000	-0.200000	15.650000	-33.000000	1023.000000	1023.000000	2046.000000
3.040000	-0.019678	-11.629634	-3.033653	-3.609957	-3.081679	-1.904344	0.000000	-10.000000	-0.233333	17.450001	-23.333334	1023.000000	1023.000000	2046.000000
3.060000	-0.018895	-11.166672	-2.877319	-3.616386	-2.989999	-1.682967	0.000000	-10.000000	-0.266667	19.066668	-3.500000	1023.000000	1023.000000	2046.000000
3.080000	-0.018260	-10.791951	-2.773486	-3.587260	-2.881421	-1.549785	0.000000	-10.000000	-0.291667	20.450001	18.500000	1023.000000	1023.000000	2046.000000
3.100000	-0.017271	-10.207079	-2.728100	-3.527821	-2.577677	-1.373481	0.000000	-10.000000	-0.333333	21.800001	33.166668	1023.000000	1023.000000	2046.000000
3.120000	-0.016552	-9.782281	-2.693786	-3.492834	-2.383623	-1.212038	0.000000	-10.000000	-0.375000	23.066668	40.333332	1023.000000	1023.000000	2046.000000
3.140000	-0.015814	-9.345971	-2.631725	-3.481636	-2.188247	-1.044364	0.000000	-10.000000	-0.425000	24.333334	48.000000	1023.000000	1023.000000	2046.000000
3.160000	-0.015187	-8.975643	-2.715087	-3.410181	-1.894615	-0.955759	0.000000	-10.000000	-0.475000	25.650000	56.000000	1023.000000	1023.000000	2046.000000
3.180000	-0.014350	-8.480616	-2.553946	-3.472960	-1.747411	-0.706299	0.000000	-10.000000	-0.500000	26.750000	64.166664	1023.000000	1023.000000	2046.000000
3.200000	-0.013169	-7.782656	-2.475722	-3.315300	-1.439744	-0.551889	0.000000	-10.000000	-0.525000	27.950001	72.666664	1023.000000	1023.000000	2046.000000
3.220000	-0.012112	-7.157923	-2.223615	-3.160267	-1.371998	-0.402044	0.000000	-10.000000	-0.533333	28.716667	81.833336	1023.000000	1023.000000	2046.000000
3.240000	-0.011156	-6.593123	-2.223697	-3.033147	-1.138140	-0.198139	0.000000	-10.000000	-0.558333	29.216667	91.333336	1023.000000	1023.000000	2046.000000
3.260000	-0.010926	-6.457393	-2.234101	-3.116822	-1.047822	-0.058649	0.000000	-10.000000	-0.575000	29.583334	101.000000	1023.000000	1023.000000	2046.000000
3.280000	-0.010595	-6.261918	-2.196342	-3.035140	-0.978471	-0.051965	0.000000	-10.000000	-0.600000	29.750000	110.666664	1023.000000	1023.000000	2046.000000
3.300000	-0.010946	-6.468916	-2.170235	-2.883741	-1.093231	-0.321709	0.000000	-10.000000	-0.641667	30.466667	120.500000	1023.000000	1023.000000	2046.000000
3.320000	-0.011673	-6.898850	-2.134009	-2.798305	-1.328583	-0.637952	0.000000	-10.000000	-0.691667	31.583334	130.666672	1023.000000	1023.000000	2046.000000
3.340000	-0.013344	-7.886320	-2.367641	-2.808536	-1.619128	-1.091014	0.000000	-10.000000	-0.733333	33.033333	141.166672	1023.000000	1023.000000	2046.000000
3.360000	-0.014983	-8.855034	-2.606359	-2.934940	-1.925892	-1.387843	0.000000	-10.000000	-0.750000	33.916668	152.000000	1023.000000	1023.000000	2046.000000
3.380000	-0.015795	-9.334726	-2.799960	-2.930693	-2.060811	-1.543262	0.000000	-10.000000	-0.750000	34.049999	163.166672	1023.000000	1023.000000	2046.000000
3.400000	-0.015805	-9.340518	-2.812395	-2.841568	-2.083812	-1.602743	0.000000	-10.000000	-0.750000	33.866669	174.500000	1023.000000	1023.000000	2046.000000
3.420000	-0.015415	-9.110033	-2.856914	-2.617639	-2.023024	-1.612456	0.000000	-10.000000	-0.750000	33.933334	185.833328	1023.000000	1023.000000	2046.000000
3.440000	-0.014854	-8.778529	-2.778683	-2.420338	-2.009855	-1.569653	0.000000	-10.000000	-0.750000	33.983334	197.166672	1023.000000	1023.000000	2046.000000
3.460000	-0.013985	-8.265235	-2.774084	-2.218755	-1.825889	-1.446507	0.000000	-10.000000	-0.750000	34.116669	208.500000	1023.000000	1023.000000	2046.000000
3.480000	-0.013270	-7.842327	-2.690580	-1.987285	-1.785316	-1.379145	0.000000	-10.000000	-0.758333	34.083332	219.833328	1023.000000	1023.000000	2046.000000
3.500000	-0.012262	-7.246973	-2.546599	-1.820973	-1.652754	-1.226646	0.000000	-10.000000	-0.758333	34.166668	231.166672	1023.000000	1023.000000	2046.000000
3.520000	-0.011424	-6.751603	-2.437047	-1.646104	-1.548351	-1.120101	0.000000	-10.000000	-0.783333	34.316666	242.500000	1023.000000	1023.000000	2046.000000
3.540000	-0.010365	-6.125427	-2.387366	-1.562245	-1.295474	-0.880342	0.000000	-10.000000	-0.791667	34.716667	254.000000	1023.000000	1023.000000	2046.000000
3.560000	-0.009306	-5.500072	-2.249080	-1.380617	-1.117461	-0.752914	0.000000	-10.000000	-0.808333	35.016666	265.500000	1023.000000	1023.000000	2046.000000
3.580000	-0.007544	-4.458689	-1.941482	-1.131559	-0.949882	-0.435766	0.000000	-10.000000	-0.791667	35.216667	277.166656	1023.000000	1023.000000	2046.000000
3.600000	-0.005923	-3.500576	-1.614984	-0.801416	-0.768426	-0.315750	0.000000	-10.000000	-0.783333	34.633335	289.000000	1023.000000	1023.000000	2046.000000
3.620000	-0.004312	-2.548165	-1.321176	-0.625566	-0.498620	-0.102803	0.000000	-10.000000	-0.775000	34.450001	300.666656	1023.000000	1023.000000	2046.000000
3.640000	-0.002847	-1.682769	-0.974964	-0.473204	-0.330515	0.095914	0.000000	-10.000000	-0.766667	34.033333	312.166656	1023.000000	1023.000000	2046.000000
3.660000	-0.001438	-0.849969	-0.703969	-0.363165	-0.059635	0.276800	0.000000	-10.000000	-0.741667	33.933334	323.500000	1023.000000	1023.000000	2046.000000
3.680000	-0.000075	-0.044326	-0.427751	-0.293013	0.204977	0.471461	0.000000	-10.000000	-0.700000	33.400002	334.833344	1023.000000	1023.000000	2046.000000
3.700000	0.001000	0.590721	-0.184697	-0.199851	0.398615	0.576653	0.000000	-10.000000	-0.683333	32.866669	346.166656	1023.000000	1023.000000	2046.000000
3.720000	0.002114	1.249383	0.064859	-0.194204	0.610887	0.767842	0.000000	-10.000000	-0.675000	32.416668	357.166656	1023.000000	1023.000000	2046.000000
3.740000	0.002882	1.703288	0.228586	-0.134568	0.774028	0.835242	0.000000	-10.000000	-0.691667	32.150002	368.166656	1023.000000	1023.000000	2046.000000
3.760000	0.003850	2.275238	0.388215	-0.144578	0.995638	1.035963	0.000000	-10.000000	-0.683333	32.166668	378.833344	1023.000000	1023.000000	2046.000000
3.780000	0.004847	2.864641	0.599479	-0.080153	1.204669	1.140647	0.000000	-10.000000	-0.691667	32.299999	389.666656	1023.000000	1023.000000	2046.000000
3.800000	0.005684	3.359155	0.764443	-0.072720	1.358897	1.308534	0.000000	-10.000000	-0.683333	32.200001	400.333344	1023.000000	1023.000000	2046.000000
3.820000	0.006655	3.933306	0.919010	0.041702	1.566996	1.405598	0.000000	-10.000000	-0.666667	31.916666	411.166656	1023.000000	1023.000000	2046.000000
3.840000	0.007266	4.294065	0.993030	0.081320	1.718801	1.500915	0.000000	-10.000000	-0.633333	31.400000	421.833344	1023.000000	1023.000000	2046.000000
3.860000	0.008144	4.812820	1.101087	0.156828	1.897501	1.657403	0.000000	-10.000000	-0.600000	30.933334	432.333344	1023.000000	1023.000000	2046.000000
3.880000	0.008961	5.296194	1.163263	0.236266	2.100641	1.796024	0.000000	-10.000000	-0.583333	30.283335	442.833344	1023.000000	1023.000000	2046.000000
3.900000	0.009854	5.823810	1.291359	0.328506	2.234901	1.969044	0.000000	-10.000000	-0.566667	29.850000	453.166656	1023.000000	1023.000000	2046.000000
3.920000	0.010813	6.390268	1.388442	0.508843	2.429985	2.062998	0.000000	-10.000000	-0.525000	29.250000	463.166656	1023.000000	1023.000000	2046.000000
3.940000	0.011670	6.896873	1.490070	0.620170	2.589587	2.197047	0.000000	-10.000000	-0.483333	28.416666	472.833344	1023.000000	1023.000000	2046.000000
3.960000	0.012736	7.527011	1.666184	0.735305	2.742275	2.383248	0.000000	-10.000000	-0.425000	27.216667	482.333344	1023.000000	1023.000000	2046.000000
3.980000	0.013438	7.941819	1.774396	0.905563	2.836339	2.425521	0.000000	-10.000000	-0.383333	25.733334	491.833344	1023.000000	1023.000000	2046.000000
4.000000	0.014532	8.588195	1.958403	1.023225	2.986181	2.620386	0.000000	-10.000000	-0.325000	24.166668	500.666656	1023.000000	1023.000000	2046.000000
4.020000	0.015360	9.077863	2.091881	1.202232	3.093306	2.690444	0.000000	-10.000000	-0.258333	22.450001	509.000000	1023.000000	1023.000000	2046.000000
4.040000	0.015988	9.449040	2.193428	1.300251	3.207205	2.748157	0.000000	-10.000000	-0.191667	20.433332	516.666687	1023.000000	1023.000000	2046.000000
4.060000	0.016726	9.885149	2.384515	1.426110	3.245819	2.828706	0.000000	-10.000000	-0.125000	18.066666	523.833313	1023.000000	1023.000000	2046.000000
4.080000	0.017129	10.123167	2.422669	1.475356	3.325535	2.899608	0.000000	-10.000000	-0.083333	15.216667	530.333313	1023.000000	1023.000000	2046.000000
4.100000	0.017776	10.505753	2.580160	1.564992	3.390109	2.970492	0.000000	-10.000000	-0.041667	12.300000	536.000000	1023.000000	1023.000000	2046.000000
4.120000	0.018141	10.721148	2.658567	1.640465	3.408620	3.013495	0.000000	-10.000000	-0.016667	9.333334	540.666687	1023.000000	1023.000000	2046.000000
4.140000	0.018433	10.893681	2.745106	1.673039	3.417872	3.057663	0.000000	-10.000000	0.008333	6.200000	544.333313	1023.000000	1023.000000	2046.000000
4.160000	0.018763	11.088912	2.737709	1.747757	3.497270	3.106176	0.000000	-10.000000	0.025000	2.350000	546.833313	1023.000000	1023.000000	2046.000000
4.180000	0.018784	11.101589	2.732922	1.749413	3.503778	3.115476	0.000000	-10.000000	0.041667	-0.883333	548.333313	1023.000000	1023.000000	2046.000000
4.200000	0.018985	11.220086	2.865343	1.800265	3.426899	3.127579	0.000000	-10.000000	0.058333	-3.900000	548.833313	1023.000000	1023.000000	2046.000000
4.220000	0.018968	11.210024	2.876776	1.775061	3.422841	3.135346	0.000000	-10.000000	0.075000	-6.250000	549.000000	1023.000000	1023.000000	2046.000000
4.240000	0.018969	11.210669	2.912822	1.811018	3.405942	3.080887	0.000000	-10.000000	0.100000	-8.733334	549.000000	1023.000000	1023.000000	2046.000000
4.260000	0.019274	11.391130	2.978054	1.824929	3.455175	3.132973	0.000000	-10.000000	0.116667	-10.766666	549.000000	1023.000000	1023.000000	2046.000000
4.280000	0.019134	11.308064	2.898341	1.788884	3.481208	3.139631	0.000000	-10.000000	0.125000	-11.966667	549.000000	1023.000000	1023.000000	2046.000000
4.300000	0.019169	11.328640	2.908180	1.757939	3.484557	3.177965	0.000000	-10.000000	0.133333	-12.716667	549.000000	1023.000000	1023.000000	2046.000000
4.320000	0.018923	11.183704	2.758926	1.653788	3.536102	3.234889	0.000000	-10.000000	0.133333	-13.250000	541.333313	1023.000000	1023.000000	2046.000000
4.340000	0.019257	11.381051	2.851930	1.769534	3.518904	3.240683	0.000000	-10.000000	0.158333	-13.766667	532.000000	1023.000000	1023.000000	2046.000000
4.360000	0.019406	11.468834	2.882639	1.824263	3.488791	3.273140	0.000000	-10.000000	0.175000	-14.533334	521.000000	1023.000000	1023.000000	2046.000000
4.380000	0.019187	11.339550	2.868549	2.017166	3.285261	3.168574	0.000000	-10.000000	0.208333	-15.366667	516.000000	1023.000000	1023.000000	2046.000000
4.400000	0.018575	10.978111	2.747765	1.967708	3.089326	3.173313	0.000000	-10.000000	0.225000	-16.483334	510.833344	1023.000000	1023.000000	2046.000000
4.420000	0.017491	10.337163	2.619455	1.887165	2.875778	2.954764	0.000000	-10.000000	0.250000	-17.400002	505.333344	1023.000000	1023.000000	2046.000000
4.440000	0.016282	9.622380	2.640551	1.886041	2.538558	2.557231	0.000000	-10.000000	0.258333	-18.316668	499.500000	1023.000000	1023.000000	2046.000000
4.460000	0.014507	8.573508	2.563457	1.823744	2.134932	2.051376	0.000000	-10.000000	0.266667	-18.616667	493.500000	1023.000000	1023.000000	2046.000000
4.480000	0.011619	6.866555	2.359464	1.799210	1.426125	1.281755	0.000000	-10.000000	0.291667	-19.100000	487.333344	1023.000000	1023.000000	2046.000000
4.500000	0.008895	5.256936	2.023331	1.606184	0.834792	0.792628	0.000000	-10.000000	0.325000	-19.416666	481.000000	1023.000000	1023.000000	2046.000000
4.520000	0.006702	3.960734	1.719116	1.482356	0.381160	0.378102	0.000000	-10.000000	0.366667	-20.416666	474.500000	1023.000000	1023.000000	2046.000000
4.540000	0.005111	3.020874	1.585167	1.373145	-0.033053	0.095615	0.000000	-10.000000	0.400000	-21.466667	467.666656	1023.000000	1023.000000	2046.000000
4.560000	0.003991	2.358551	1.361930	1.339855	-0.221834	-0.121401	0.000000	-10.000000	0.458333	-23.000000	460.500000	1023.000000	1023.000000	2046.000000
4.580000	0.002937	1.735537	1.263025	1.368718	-0.507478	-0.388728	0.000000	-10.000000	0.508333	-24.500000	452.833344	1023.000000	1023.000000	2046.000000
4.600000	0.001981	1.170492	1.089006	1.401033	-0.722890	-0.596656	0.000000	-10.000000	0.566667	-26.000000	444.666656	1023.000000	1023.000000	2046.000000
4.620000	0.001155	0.682656	0.955111	1.392938	-0.938812	-0.726581	0.000000	-10.000000	0.616667	-27.183334	436.000000	1023.000000	1023.000000	2046.000000
4.640000	0.000368	0.217415	0.875226	1.363982	-1.163823	-0.857971	0.000000	-10.000000	0.658333	-28.250000	426.833344	1023.000000	1023.000000	2046.000000
4.660000	-0.000204	-0.120603	0.712377	1.341317	-1.236124	-0.938173	0.000000	-10.000000	0.683333	-29.183334	417.333344	1023.000000	1023.000000	2046.000000
4.680000	-0.000977	-0.577362	0.679654	1.282114	-1.483004	-1.056126	0.000000	-10.000000	0.691667	-29.783335	407.500000	1023.000000	1023.000000	2046.000000
4.700000	-0.001540	-0.909912	0.495743	1.165372	-1.492278	-1.078749	0.000000	-10.000000	0.716667	-30.216667	397.500000	1023.000000	1023.000000	2046.000000
4.720000	-0.002016	-1.191685	0.387220	1.017926	-1.600289	-0.996542	0.000000	-10.000000	0.741667	-30.450001	387.500000	1023.000000	1023.000000	2046.000000
4.740000	-0.001969	-1.163394	0.404821	1.076058	-1.674628	-0.969645	0.000000	-10.000000	0.775000	-30.833334	377.500000	1023.000000	1023.000000	2046.000000
4.760000	-0.001584	-0.936297	0.538134	1.197453	-1.677141	-0.994742	0.000000	-10.000000	0.775000	-30.933334	367.166656	1023.000000	1023.000000	2046.000000
4.780000	-0.001823	-1.077584	0.602105	1.162811	-1.866746	-0.975754	0.000000	-10.000000	0.750000	-30.633333	356.833344	1023.000000	1023.000000	2046.000000
4.800000	-0.001777	-1.050017	0.659344	1.143855	-1.911389	-0.941828	0.000000	-10.000000	0.700000	-30.250000	346.500000	1023.000000	1023.000000	2046.000000
4.820000	-0.001942	-1.147547	0.656382	1.166404	-1.978256	-0.992078	0.000000	-10.000000	0.666667	-29.783333	336.500000	1023.000000	1023.000000	2046.000000
4.840000	-0.002397	-1.416877	0.574309	1.069589	-2.020366	-1.040408	0.000000	-10.000000	0.650000	-29.483334	326.500000	1023.000000	1023.000000	2046.000000
4.860000	-0.002893	-1.709824	0.486475	0.881882	-2.042367	-1.035815	0.000000	-10.000000	0.650000	-29.016666	316.666656	1023.000000	1023.000000	2046.000000
4.880000	-0.003502	-2.069748	0.442824	0.732881	-2.165542	-1.079912	0.000000	-10.000000	0.633333	-28.300001	307.000000	1023.000000	1023.000000	2046.000000
4.900000	-0.004048	-2.392396	0.359562	0.545765	-2.218153	-1.079570	0.000000	-10.000000	0.616667	-27.766666	297.666656	1023.000000	1023.000000	2046.000000
4.920000	-0.004469	-2.641038	0.309826	0.422577	-2.259594	-1.113846	0.000000	-10.000000	0.600000	-27.366667	288.500000	1023.000000	1023.000000	2046.000000
4.940000	-0.005000	-2.954772	0.208729	0.268379	-2.291377	-1.140503	0.000000	-10.000000	0.583333	-27.283333	279.333344	1023.000000	1023.000000	2046.000000
4.960000	-0.005266	-3.112248	0.216509	0.126715	-2.320472	-1.135001	0.000000	-10.000000	0.566667	-26.950001	270.166656	1023.000000	1023.000000	2046.000000
4.980000	-0.005707	-3.372956	0.168895	0.019052	-2.406412	-1.154490	0.000000	-10.000000	0.541667	-26.549999	261.000000	1023.000000	1023.000000	2046.000000
5.000000	-0.006053	-3.577472	0.120495	-0.053531	-2.434100	-1.210337	0.000000	-10.000000	0.525000	-25.950001	252.166672	1023.000000	1023.000000	2046.000000
5.020000	-0.006485	-3.832400	0.004029	-0.119111	-2.433281	-1.284038	0.000000	-10.000000	0.508333	-25.600000	243.500000	1023.000000	1023.000000	2046.000000
5.040000	-0.006888	-4.071015	-0.056352	-0.249560	-2.495346	-1.269756	0.000000	-10.000000	0.491667	-25.133333	235.166672	1023.000000	1023.000000	2046.000000
5.060000	-0.007215	-4.264162	-0.037404	-0.307087	-2.624358	-1.295312	0.000000	-10.000000	0.491667	-24.816668	226.666672	1023.000000	1023.000000	2046.000000
5.080000	-0.007480	-4.420595	-0.147436	-0.416500	-2.557558	-1.299101	0.000000	-10.000000	0.491667	-24.466667	218.333328	1023.000000	1023.000000	2046.000000
5.100000	-0.007757	-4.584655	-0.204122	-0.497455	-2.579163	-1.303915	0.000000	-10.000000	0.500000	-24.133333	210.000000	1023.000000	1023.000000	2046.000000
5.120000	-0.008162	-4.823693	-0.286652	-0.589431	-2.621846	-1.325764	0.000000	-10.000000	0.483333	-23.800001	202.000000	1023.000000	1023.000000	2046.000000
5.140000	-0.008445	-4.991187	-0.294317	-0.689512	-2.694434	-1.312923	0.000000	-10.000000	0.466667	-23.483334	194.000000	1023.000000	1023.000000	2046.000000
5.160000	-0.008704	-5.143932	-0.391896	-0.754030	-2.683948	-1.314058	0.000000	-10.000000	0.441667	-23.183334	186.333328	1023.000000	1023.000000	2046.000000
5.180000	-0.008987	-5.311577	-0.409388	-0.805515	-2.756100	-1.340574	0.000000	-10.000000	0.433333	-22.966667	178.666672	1023.000000	1023.000000	2046.000000
5.200000	-0.009267	-5.476591	-0.513783	-0.898392	-2.731704	-1.332712	0.000000	-10.000000	0.416667	-22.750000	171.166672	1023.000000	1023.000000	2046.000000
5.220000	-0.009624	-5.687622	-0.606738	-0.977592	-2.733716	-1.369577	0.000000	-10.000000	0.408333	-22.566668	163.500000	1023.000000	1023.000000	2046.000000
5.240000	-0.010031	-5.928243	-0.651070	-1.067484	-2.834890	-1.374798	0.000000	-10.000000	0.400000	-22.183334	156.000000	1023.000000	1023.000000	2046.000000
5.260000	-0.010379	-6.133751	-0.735940	-1.158236	-2.831252	-1.408323	0.000000	-10.000000	0.400000	-21.933334	148.500000	1023.000000	1023.000000	2046.000000
5.280000	-0.010703	-6.325263	-0.751994	-1.219228	-2.915735	-1.438305	0.000000	-10.000000	0.391667	-21.650002	141.166672	1023.000000	1023.000000	2046.000000
5.300000	-0.011004	-6.503401	-0.849557	-1.302989	-2.910976	-1.439878	0.000000	-10.000000	0.383333	-21.716667	134.000000	1023.000000	1023.000000	2046.000000
5.320000	-0.011341	-6.702544	-0.903593	-1.377093	-2.948785	-1.473073	0.000000	-10.000000	0.366667	-21.450001	126.833336	1023.000000	1023.000000	2046.000000
5.340000	-0.011595	-6.852540	-0.995947	-1.441306	-2.942819	-1.472469	0.000000	-10.000000	0.375000	-21.250000	119.666664	1023.000000	1023.000000	2046.000000
5.360000	-0.012102	-7.152314	-1.064546	-1.503908	-3.004574	-1.579287	0.000000	-10.000000	0.366667	-20.933334	112.500000	1023.000000	1023.000000	2046.000000
5.380000	-0.012246	-7.237442	-1.056217	-1.596923	-3.066480	-1.517823	0.000000	-10.000000	0.366667	-20.600000	105.500000	1023.000000	1023.000000	2046.000000
5.400000	-0.012516	-7.396758	-1.180520	-1.670928	-2.982464	-1.562846	0.000000	-10.000000	0.350000	-20.216667	98.500000	1023.000000	1023.000000	2046.000000
5.420000	-0.012585	-7.437830	-1.221513	-1.790990	-2.943895	-1.481432	0.000000	-10.000000	0.316667	-19.633333	91.833336	1023.000000	1023.000000	2046.000000
5.440000	-0.012711	-7.512037	-1.370730	-1.858996	-2.863238	-1.419073	0.000000	-10.000000	0.283333	-19.016668	85.166664	1023.000000	1023.000000	2046.000000
5.460000	-0.013018	-7.693799	-1.442318	-1.968418	-2.876587	-1.406476	0.000000	-10.000000	0.250000	-18.433334	78.833336	1023.000000	1023.000000	2046.000000
5.480000	-0.013009	-7.688455	-1.499334	-2.088262	-2.815059	-1.285800	0.000000	-10.000000	0.241667	-17.800001	72.500000	1023.000000	1023.000000	2046.000000
5.500000	-0.013064	-7.720577	-1.551818	-2.031191	-2.786818	-1.350750	0.000000	-10.000000	0.233333	-17.166666	66.666664	1023.000000	1023.000000	2046.000000
5.520000	-0.012894	-7.620092	-1.479090	-2.053030	-2.839689	-1.248284	0.000000	-10.000000	0.216667	-16.549999	61.000000	1023.000000	1023.000000	2046.000000
5.540000	-0.013362	-7.896967	-1.611965	-2.112560	-2.890374	-1.282068	0.000000	-10.000000	0.216667	-16.066666	55.500000	1023.000000	1023.000000	2046.000000
5.560000	-0.014586	-8.620299	-1.852459	-2.422360	-3.016505	-1.328976	0.000000	-10.000000	0.216667	-15.883333	50.166668	1023.000000	1023.000000	2046.000000
5.580000	-0.015580	-9.207691	-2.085084	-2.594010	-3.027890	-1.500707	0.000000	-10.000000	0.216667	-15.700000	44.833332	1023.000000	1023.000000	2046.000000
5.600000	-0.016793	-9.924842	-2.104128	-2.614759	-3.384164	-1.821791	0.000000	-10.000000	0.200000	-15.033334	39.666668	1023.000000	1023.000000	2046.000000
5.620000	-0.018217	-10.766027	-2.242304	-2.664859	-3.659424	-2.199441	0.000000	-10.000000	0.158333	-13.600000	34.666668	1023.000000	1023.000000	2046.000000
5.640000	-0.020476	-12.101456	-2.493044	-2.792163	-4.087362	-2.728887	0.000000	-10.000000	0.125000	-11.566667	30.166666	1023.000000	1023.000000	2046.000000
5.660000	-0.022988	-13.586192	-2.960859	-3.049091	-4.489517	-3.086725	0.000000	-10.000000	0.100000	-10.016666	26.333334	1023.000000	1023.000000	2046.000000
5.680000	-0.025001	-14.775601	-3.286807	-3.231075	-4.837696	-3.420025	0.000000	-10.000000	0.100000	-9.250000	23.000000	1023.000000	1023.000000	2046.000000
5.700000	-0.026459	-15.637240	-3.490977	-3.296062	-5.143313	-3.706888	0.000000	-10.000000	0.100000	-9.433333	19.833334	1023.000000	1023.000000	2046.000000
5.720000	-0.027365	-16.172962	-3.768782	-3.333944	-5.229305	-3.840930	0.000000	-10.000000	0.100000	-9.866667	16.500000	1023.000000	1023.000000	2046.000000
5.740000	-0.028003	-16.549938	-3.903430	-3.292157	-5.371254	-3.983097	0.000000	-10.000000	0.100000	-10.200000	13.166667	1023.000000	1023.000000	2046.000000
5.760000	-0.028486	-16.835249	-4.054218	-3.313106	-5.474171	-3.993754	0.000000	-10.000000	0.091667	-10.066667	8.666667	1023.000000	1023.000000	2046.000000
5.780000	-0.028732	-16.980888	-4.195008	-3.265931	-5.455789	-4.064162	0.000000	-10.000000	0.083333	-9.816667	5.333333	1023.000000	1023.000000	2046.000000
5.800000	-0.028815	-17.029451	-4.171917	-3.236437	-5.566132	-4.054967	0.000000	-10.000000	0.075000	-9.383333	2.166667	1023.000000	1023.000000	2046.000000
5.820000	-0.028946	-17.106983	-4.208003	-3.277331	-5.592520	-4.029129	0.000000	-10.000000	0.066667	-8.900001	0.500000	1023.000000	1023.000000	2046.000000
5.840000	-0.029103	-17.199799	-4.322272	-3.294245	-5.553620	-4.029662	0.000000	-10.000000	0.058333	-8.050000	-2.000000	1023.000000	1023.000000	2046.000000
5.860000	-0.028901	-17.080576	-4.353939	-3.322919	-5.490133	-3.913584	0.000000	-10.000000	0.050000	-7.416667	-3.666667	1023.000000	1023.000000	2046.000000
5.880000	-0.028166	-16.646204	-4.255340	-3.192233	-5.402385	-3.796247	0.000000	-10.000000	0.050000	-6.650000	-6.166667	1023.000000	1023.000000	2046.000000
5.900000	-0.027570	-16.293966	-4.033744	-3.115673	-5.446909	-3.697640	0.000000	-10.000000	0.041667	-6.233334	-8.500000	1023.000000	1023.000000	2046.000000
5.920000	-0.026840	-15.862284	-3.890113	-3.089745	-5.345645	-3.536780	0.000000	-10.000000	0.041667	-5.683333	-11.500000	1023.000000	1023.000000	2046.000000
5.940000	-0.026426	-15.617489	-3.690642	-3.014789	-5.390836	-3.521222	0.000000	-10.000000	0.041667	-5.283333	-13.333333	1023.000000	1023.000000	2046.000000
5.960000	-0.025930	-15.324759	-3.703465	-2.993010	-5.172409	-3.455874	0.000000	-10.000000	0.050000	-4.766667	-15.000000	1023.000000	1023.000000	2046.000000
5.980000	-0.025866	-15.286942	-3.686192	-3.085017	-5.129136	-3.386597	0.000000	-10.000000	0.050000	-4.133333	-16.500000	1023.000000	1023.000000	2046.000000
6.000000	-0.025770	-15.229937	-3.611935	-3.134679	-5.131529	-3.351794	0.000000	-10.000000	0.033333	-3.483333	-17.833334	1023.000000	1023.000000	2046.000000
6.020000	-0.025810	-15.253840	-3.714681	-3.304095	-4.970937	-3.264127	0.000000	-10.000000	0.016667	-2.083333	-19.000000	1023.000000	1023.000000	2046.000000
6.040000	-0.025797	-15.246070	-3.667715	-3.427874	-4.915726	-3.234755	0.000000	-10.000000	0.000000	0.083333	-19.666666	1023.000000	1023.000000	2046.000000
6.060000	-0.025756	-15.221707	-3.684271	-3.574042	-4.823769	-3.139626	0.000000	-10.000000	-0.025000	3.066667	-20.000000	1023.000000	1023.000000	2046.000000
6.080000	-0.025498	-15.069550	-3.712279	-3.731201	-4.617420	-3.008650	0.000000	-10.000000	-0.050000	6.666667	-20.000000	1023.000000	1023.000000	2046.000000
6.100000	-0.025156	-14.867353	-3.631769	-3.797404	-4.511024	-2.927156	0.000000	-10.000000	-0.100000	10.366667	-20.000000	1023.000000	1023.000000	2046.000000
6.120000	-0.024777	-14.643421	-3.591672	-3.887621	-4.367860	-2.796269	0.000000	-10.000000	-0.150000	13.783334	-20.000000	1023.000000	1023.000000	2046.000000
6.140000	-0.024417	-14.430417	-3.550173	-3.947042	-4.221970	-2.711232	0.000000	-10.000000	-0.208333	16.166666	-20.000000	1023.000000	1023.000000	2046.000000
6.160000	-0.023909	-14.130050	-3.549080	-3.992164	-4.020588	-2.568218	0.000000	-10.000000	-0.250000	17.983334	-12.666667	1023.000000	1023.000000	2046.000000
6.180000	-0.023370	-13.811509	-3.587745	-4.038049	-3.783248	-2.402467	0.000000	-10.000000	-0.283333	19.433334	2.500000	1023.000000	1023.000000	2046.000000
6.200000	-0.022661	-13.392599	-3.481216	-4.060780	-3.610292	-2.240311	0.000000	-10.000000	-0.333333	20.933334	20.000000	1023.000000	1023.000000	2046.000000
6.220000	-0.021981	-12.990891	-3.422051	-4.069655	-3.442873	-2.056311	0.000000	-10.000000	-0.375000	22.333334	32.666668	1023.000000	1023.000000	2046.000000
6.240000	-0.021181	-12.517956	-3.391231	-4.031251	-3.160539	-1.934934	0.000000	-10.000000	-0.416667	23.683332	39.833332	1023.000000	1023.000000	2046.000000
6.260000	-0.020344	-12.023363	-3.300710	-4.049005	-2.973317	-1.700330	0.000000	-10.000000	-0.441667	24.883333	47.666668	1023.000000	1023.000000	2046.000000
6.280000	-0.019500	-11.524616	-3.299330	-3.985082	-2.660085	-1.580119	0.000000	-10.000000	-0.483333	26.049999	55.666668	1023.000000	1023.000000	2046.000000
6.300000	-0.018630	-11.010182	-3.179063	-3.940840	-2.490709	-1.399572	0.000000	-10.000000	-0.500000	26.966667	64.333336	1023.000000	1023.000000	2046.000000
6.320000	-0.017530	-10.360102	-3.078877	-3.857361	-2.229589	-1.194274	0.000000	-10.000000	-0.533333	27.966667	73.000000	1023.000000	1023.000000	2046.000000
6.340000	-0.016707	-9.873629	-3.049454	-3.766096	-1.987395	-1.070683	0.000000	-10.000000	-0.550000	28.616667	82.166664	1023.000000	1023.000000	2046.000000
6.360000	-0.015767	-9.318322	-2.817373	-3.685271	-1.904909	-0.910770	0.000000	-10.000000	-0.583333	29.316668	91.666664	1023.000000	1023.000000	2046.000000
6.380000	-0.014759	-8.722522	-2.774602	-3.629463	-1.614507	-0.703950	0.000000	-10.000000	-0.608333	29.700001	101.500000	1023.000000	1023.000000	2046.000000
6.400000	-0.013784	-8.146353	-2.611890	-3.564288	-1.438691	-0.531483	0.000000	-10.000000	-0.616667	30.299999	111.500000	1023.000000	1023.000000	2046.000000
6.420000	-0.012929	-7.641076	-2.515388	-3.429235	-1.263399	-0.433054	0.000000	-10.000000	-0.633333	30.766666	121.500000	1023.000000	1023.000000	2046.000000
6.440000	-0.011730	-6.932315	-2.416106	-3.366764	-0.990779	-0.158666	0.000000	-10.000000	-0.641667	31.183332	131.500000	1023.000000	1023.000000	2046.000000
6.460000	-0.010776	-6.368759	-2.290635	-3.273101	-0.784975	-0.020048	0.000000	-10.000000	-0.666667	31.283333	141.833328	1023.000000	1023.000000	2046.000000
6.480000	-0.009749	-5.761790	-2.143781	-3.163601	-0.615002	0.160594	0.000000	-10.000000	-0.675000	31.383333	152.166672	1023.000000	1023.000000	2046.000000
6.500000	-0.008634	-5.102582	-2.040562	-3.036476	-0.369116	0.343572	0.000000	-10.000000	-0.675000	31.583334	162.666672	1023.000000	1023.000000	2046.000000
6.520000	-0.007706	-4.554349	-1.895138	-2.897270	-0.196396	0.434455	0.000000	-10.000000	-0.683333	32.000000	173.000000	1023.000000	1023.000000	2046.000000
6.540000	-0.006613	-3.908155	-1.639987	-2.795912	-0.092096	0.619839	0.000000	-10.000000	-0.708333	32.483334	183.666672	1023.000000	1023.000000	2046.000000
6.560000	-0.005462	-3.227919	-1.609572	-2.602876	0.251323	0.733207	0.000000	-10.000000	-0.716667	32.566666	194.500000	1023.000000	1023.000000	2046.000000
6.580000	-0.004346	-2.568449	-1.402692	-2.529134	0.404183	0.959194	0.000000	-10.000000	-0.741667	32.733334	205.500000	1023.000000	1023.000000	2046.000000
6.600000	-0.003568	-2.108719	-1.307026	-2.460977	0.549482	1.109802	0.000000	-10.000000	-0.750000	32.833332	216.333328	1023.000000	1023.000000	2046.000000
6.620000	-0.002799	-1.654252	-1.281279	-2.421404	0.807295	1.241137	0.000000	-10.000000	-0.758333	33.400002	227.333328	1023.000000	1023.000000	2046.000000
6.640000	-0.002099	-1.240601	-1.210670	-2.335006	0.985308	1.319767	0.000000	-10.000000	-0.741667	33.466667	238.333328	1023.000000	1023.000000	2046.000000
6.660000	-0.000619	-0.365767	-0.974881	-2.219450	1.212796	1.615767	0.000000	-10.000000	-0.725000	33.633335	249.500000	1023.000000	1023.000000	2046.000000
6.680000	0.000675	0.398989	-0.718773	-1.909515	1.357260	1.670017	0.000000	-10.000000	-0.725000	33.400002	260.666656	1023.000000	1023.000000	2046.000000
6.700000	0.002113	1.249006	-0.588308	-1.633485	1.599310	1.871489	0.000000	-10.000000	-0.733333	33.299999	271.833344	1023.000000	1023.000000	2046.000000
6.720000	0.002818	1.665498	-0.449700	-1.514831	1.616868	2.013161	0.000000	-10.000000	-0.741667	33.049999	283.000000	1023.000000	1023.000000	2046.000000
6.740000	0.003362	1.986832	-0.289959	-1.329039	1.665388	1.940441	0.000000	-10.000000	-0.750000	33.083336	294.000000	1023.000000	1023.000000	2046.000000
6.760000	0.003041	1.797262	-0.250707	-1.209971	1.565905	1.692036	0.000000	-10.000000	-0.733333	33.316669	305.000000	1023.000000	1023.000000	2046.000000
6.780000	0.002055	1.214581	-0.120099	-1.030802	1.173488	1.191994	0.000000	-10.000000	-0.733333	33.166668	316.166656	1023.000000	1023.000000	2046.000000
6.800000	0.000313	0.184930	-0.276645	-0.975728	0.737584	0.699719	0.000000	-10.000000	-0.725000	33.250000	327.333344	1023.000000	1023.000000	2046.000000
6.820000	-0.001052	-0.621896	-0.452601	-1.005237	0.384497	0.451446	0.000000	-10.000000	-0.708333	33.049999	338.500000	1023.000000	1023.000000	2046.000000
6.840000	-0.001478	-0.873742	-0.525048	-0.966516	0.282968	0.334854	0.000000	-10.000000	-0.700000	33.049999	349.500000	1023.000000	1023.000000	2046.000000
6.860000	-0.001474	-0.871094	-0.567734	-0.858917	0.276137	0.279421	0.000000	-10.000000	-0.683333	32.883335	360.500000	1023.000000	1023.000000	2046.000000
6.880000	-0.001136	-0.671569	-0.531790	-0.735390	0.284565	0.311046	0.000000	-10.000000	-0.716667	32.916668	371.500000	1023.000000	1023.000000	2046.000000
6.900000	-0.000545	-0.321870	-0.486796	-0.472790	0.382454	0.255263	0.000000	-10.000000	-0.716667	33.016666	382.500000	1023.000000	1023.000000	2046.000000
6.920000	-0.000129	-0.076217	-0.473024	-0.290011	0.390214	0.296604	0.000000	-10.000000	-0.725000	32.783333	393.500000	1023.000000	1023.000000	2046.000000
6.940000	0.000680	0.401853	-0.376541	-0.077490	0.485083	0.370801	0.000000	-10.000000	-0.700000	32.450001	404.500000	1023.000000	1023.000000	2046.000000
6.960000	0.001452	0.858034	-0.229688	0.110183	0.495202	0.482336	0.000000	-10.000000	-0.683333	32.200001	415.333344	1023.000000	1023.000000	2046.000000
6.980000	0.002286	1.350781	-0.197624	0.221753	0.671903	0.654750	0.000000	-10.000000	-0.650000	31.666668	426.000000	1023.000000	1023.000000	2046.000000
7.000000	0.003070	1.814500	-0.107234	0.351877	0.836891	0.732966	0.000000	-10.000000	-0.625000	31.150000	436.666656	1023.000000	1023.000000	2046.000000
7.020000	0.003930	2.322699	-0.035300	0.433290	1.003535	0.921175	0.000000	-10.000000	-0.575000	30.633333	447.166656	1023.000000	1023.000000	2046.000000
7.040000	0.005059	2.989877	0.092175	0.611974	1.210032	1.075695	0.000000	-10.000000	-0.566667	29.900000	457.500000	1023.000000	1023.000000	2046.000000
7.060000	0.006492	3.836683	0.355717	0.850944	1.333346	1.296676	0.000000	-10.000000	-0.533333	29.116667	467.500000	1023.000000	1023.000000	2046.000000
7.080000	0.008099	4.786566	0.707706	1.102988	1.495232	1.480640	0.000000	-10.000000	-0.500000	28.033333	477.500000	1023.000000	1023.000000	2046.000000
7.100000	0.009270	5.478364	0.996957	1.279362	1.620460	1.581586	0.000000	-10.000000	-0.425000	26.700001	487.166656	1023.000000	1023.000000	2046.000000
7.120000	0.010342	6.112411	1.204513	1.392263	1.804449	1.711186	0.000000	-10.000000	-0.350000	25.016666	496.333344	1023.000000	1023.000000	2046.000000
7.140000	0.011297	6.676311	1.451496	1.487351	1.941520	1.795944	0.000000	-10.000000	-0.275000	22.933334	504.833344	1023.000000	1023.000000	2046.000000
7.160000	0.012118	7.161847	1.596090	1.488448	2.135387	1.941922	0.000000	-10.000000	-0.216667	20.916668	512.833313	1023.000000	1023.000000	2046.000000
7.180000	0.012584	7.437368	1.788512	1.475244	2.174934	1.998678	0.000000	-10.000000	-0.150000	18.533335	520.333313	1023.000000	1023.000000	2046.000000
7.200000	0.012982	7.672318	1.873910	1.402659	2.279960	2.115790	0.000000	-10.000000	-0.091667	16.233334	526.833313	1023.000000	1023.000000	2046.000000
7.220000	0.013420	7.931136	1.950019	1.402499	2.435177	2.143440	0.000000	-10.000000	-0.041667	13.750001	532.666687	1023.000000	1023.000000	2046.000000
7.240000	0.013998	8.272954	2.084994	1.365442	2.556961	2.265557	0.000000	-10.000000	-0.016667	10.966667	537.500000	1023.000000	1023.000000	2046.000000
7.260000	0.014073	8.317272	2.161678	1.341964	2.558267	2.255363	0.000000	-10.000000	0.000000	7.666667	541.833313	1023.000000	1023.000000	2046.000000
7.280000	0.014148	8.361399	2.258239	1.263218	2.548808	2.291133	0.000000	-10.000000	0.025000	3.183333	545.000000	1023.000000	1023.000000	2046.000000
7.300000	0.014060	8.309552	2.132323	1.211368	2.661125	2.304736	0.000000	-10.000000	0.050000	-0.750000	547.000000	1023.000000	1023.000000	2046.000000
7.320000	0.013872	8.198445	2.127808	1.145351	2.623448	2.301839	0.000000	-10.000000	0.075000	-4.650000	547.833313	1023.000000	1023.000000	2046.000000
7.340000	0.013757	8.130437	1.963268	1.109207	2.718818	2.339144	0.000000	-10.000000	0.091667	-7.266666	548.000000	1023.000000	1023.000000	2046.000000
7.360000	0.013540	8.002107	2.002384	1.049973	2.610538	2.339212	0.000000	-10.000000	0.100000	-9.683333	548.000000	1023.000000	1023.000000	2046.000000
7.380000	0.013705	8.099696	1.921727	1.038016	2.681919	2.458035	0.000000	-10.000000	0.116667	-11.316667	548.000000	1023.000000	1023.000000	2046.000000
7.400000	0.013496	7.976182	1.885578	1.031626	2.673656	2.385322	0.000000	-10.000000	0.133333	-12.266667	548.000000	1023.000000	1023.000000	2046.000000
7.420000	0.013672	8.080105	1.889965	1.054150	2.680975	2.455015	0.000000	-10.000000	0.141667	-12.983334	544.333313	1023.000000	1023.000000	2046.000000
7.440000	0.013603	8.039274	1.876304	1.034920	2.670631	2.457418	0.000000	-10.000000	0.125000	-13.350000	536.000000	1023.000000	1023.000000	2046.000000
7.460000	0.013655	8.070388	1.905341	1.028561	2.642576	2.493910	0.000000	-10.000000	0.125000	-13.700000	526.166687	1023.000000	1023.000000	2046.000000
7.480000	0.013799	8.155387	1.852028	1.085212	2.717138	2.501008	0.000000	-10.000000	0.133333	-13.950000	518.333313	1023.000000	1023.000000	2046.000000
7.500000	0.013711	8.102983	1.914736	1.080153	2.622004	2.486091	0.000000	-10.000000	0.166667	-14.316667	513.666687	1023.000000	1023.000000	2046.000000
7.520000	0.013808	8.160488	1.891236	1.135480	2.675811	2.457961	0.000000	-10.000000	0.183333	-14.583334	508.833344	1023.000000	1023.000000	2046.000000
7.540000	0.013557	8.012229	1.957406	1.101561	2.535678	2.417584	0.000000	-10.000000	0.200000	-14.966667	504.000000	1023.000000	1023.000000	2046.000000
7.560000	0.013501	7.979046	1.949268	1.142479	2.512220	2.375079	0.000000	-10.000000	0.216667	-15.266667	499.000000	1023.000000	1023.000000	2046.000000
7.580000	0.013460	7.954926	1.974318	1.103282	2.490222	2.387103	0.000000	-10.000000	0.225000	-15.633333	493.833344	1023.000000	1023.000000	2046.000000
7.600000	0.013241	7.825677	1.939946	1.107035	2.451508	2.327188	0.000000	-10.000000	0.241667	-16.016666	488.666656	1023.000000	1023.000000	2046.000000
7.620000	0.013388	7.912418	1.944151	1.090394	2.506265	2.371609	0.000000	-10.000000	0.241667	-16.516666	483.166656	1023.000000	1023.000000	2046.000000
7.640000	0.013371	7.902535	2.022354	1.110489	2.419605	2.350088	0.000000	-10.000000	0.250000	-16.950001	477.833344	1023.000000	1023.000000	2046.000000
7.660000	0.013404	7.921726	1.955761	1.072583	2.486672	2.406709	0.000000	-10.000000	0.258333	-17.300001	472.166656	1023.000000	1023.000000	2046.000000
7.680000	0.013450	7.948954	1.912728	1.058731	2.550111	2.427383	0.000000	-10.000000	0.266667	-17.733334	466.500000	1023.000000	1023.000000	2046.000000
7.700000	0.013218	7.811887	1.895184	1.012159	2.466125	2.438418	0.000000	-10.000000	0.275000	-18.150002	460.500000	1023.000000	1023.000000	2046.000000
7.720000	0.013528	7.995136	1.905908	1.040663	2.527033	2.521532	0.000000	-10.000000	0.308333	-18.866667	454.500000	1023.000000	1023.000000	2046.000000
7.740000	0.013375	7.904737	1.904782	1.080104	2.402543	2.517308	0.000000	-10.000000	0.341667	-19.683334	448.166656	1023.000000	1023.000000	2046.000000
7.760000	0.013186	7.793146	1.895340	1.218015	2.193228	2.486564	0.000000	-10.000000	0.383333	-20.816668	441.500000	1023.000000	1023.000000	2046.000000
7.780000	0.012071	7.133746	1.631812	1.159837	2.042898	2.299199	0.000000	-10.000000	0.400000	-21.883333	434.333344	1023.000000	1023.000000	2046.000000
7.800000	0.010924	6.455966	1.566593	1.002824	1.743699	2.142850	0.000000	-10.000000	0.416667	-22.900002	427.166656	1023.000000	1023.000000	2046.000000
7.820000	0.009989	5.903769	1.608418	1.028191	1.521487	1.745672	0.000000	-10.000000	0.441667	-23.400002	419.666656	1023.000000	1023.000000	2046.000000
7.840000	0.008366	4.944500	1.589077	0.991168	1.077077	1.287178	0.000000	-10.000000	0.458333	-23.483334	412.000000	1023.000000	1023.000000	2046.000000
7.860000	0.005775	3.413307	1.383677	0.941789	0.463086	0.624755	0.000000	-10.000000	0.475000	-23.283335	406.666656	1023.000000	1023.000000	2046.000000
7.880000	0.002904	1.716417	1.056865	0.774952	-0.151412	0.036012	0.000000	-10.000000	0.458333	-23.116667	398.833344	1023.000000	1023.000000	2046.000000
7.900000	0.000646	0.381822	0.721380	0.565445	-0.603549	-0.301454	0.000000	-10.000000	0.458333	-23.466667	391.166656	1023.000000	1023.000000	2046.000000
7.920000	-0.000829	-0.489918	0.532538	0.479799	-0.913405	-0.588850	0.000000	-10.000000	0.475000	-23.916668	380.833344	1023.000000	1023.000000	2046.000000
7.940000	-0.002049	-1.211168	0.373285	0.449050	-1.177556	-0.855948	0.000000	-10.000000	0.500000	-24.766666	372.833344	1023.000000	1023.000000	2046.000000
7.960000	-0.002989	-1.766291	0.211441	0.525697	-1.400305	-1.103126	0.000000	-10.000000	0.516667	-25.316668	364.500000	1023.000000	1023.000000	2046.000000
7.980000	-0.003827	-2.261637	0.054224	0.517663	-1.580728	-1.252796	0.000000	-10.000000	0.516667	-25.799999	356.000000	1023.000000	1023.000000	2046.000000
8.000000	-0.004678	-2.764778	-0.110197	0.514377	-1.766819	-1.402140	0.000000	-10.000000	0.533333	-26.183332	347.333344	1023.000000	1023.000000	2046.000000
8.020000	-0.005203	-3.075076	-0.212602	0.493669	-1.874376	-1.481768	0.000000	-10.000000	0.541667	-26.466667	338.666656	1023.000000	1023.000000	2046.000000
8.040000	-0.005895	-3.483861	-0.320346	0.463463	-2.081106	-1.545871	0.000000	-10.000000	0.550000	-26.799999	329.833344	1023.000000	1023.000000	2046.000000
8.060000	-0.006433	-3.801739	-0.366100	0.375409	-2.222102	-1.588946	0.000000	-10.000000	0.550000	-27.066668	321.000000	1023.000000	1023.000000	2046.000000
8.080000	-0.007132	-4.214810	-0.608673	0.250784	-2.236876	-1.620045	0.000000	-10.000000	0.550000	-27.266666	311.833344	1023.000000	1023.000000	2046.000000
8.100000	-0.007472	-4.416173	-0.680326	0.149584	-2.279588	-1.605842	0.000000	-10.000000	0.550000	-27.416668	302.666656	1023.000000	1023.000000	2046.000000
8.120000	-0.007311	-4.320672	-0.665602	0.190105	-2.316933	-1.528240	0.000000	-10.000000	0.566667	-27.550001	293.500000	1023.000000	1023.000000	2046.000000
8.140000	-0.007140	-4.219704	-0.516907	0.215608	-2.446357	-1.472048	0.000000	-10.000000	0.566667	-27.600000	284.333344	1023.000000	1023.000000	2046.000000
8.160000	-0.007079	-4.183759	-0.487401	0.210298	-2.446924	-1.459732	0.000000	-10.000000	0.583333	-27.550001	275.166656	1023.000000	1023.000000	2046.000000
8.180000	-0.007047	-4.164783	-0.381272	0.237082	-2.550958	-1.469636	0.000000	-10.000000	0.566667	-27.266666	266.000000	1023.000000	1023.000000	2046.000000
8.200000	-0.007192	-4.250718	-0.411383	0.180046	-2.571381	-1.447999	0.000000	-10.000000	0.566667	-27.050001	257.000000	1023.000000	1023.000000	2046.000000
8.220000	-0.007514	-4.440885	-0.453032	0.112122	-2.621907	-1.478068	0.000000	-10.000000	0.550000	-26.800001	248.000000	1023.000000	1023.000000	2046.000000
8.240000	-0.008209	-4.851543	-0.582261	-0.023766	-2.690149	-1.555367	0.000000	-10.000000	0.533333	-26.483334	239.000000	1023.000000	1023.000000	2046.000000
8.260000	-0.008826	-5.216060	-0.662372	-0.201883	-2.749004	-1.602802	0.000000	-10.000000	0.516667	-26.133335	230.000000	1023.000000	1023.000000	2046.000000
8.280000	-0.009312	-5.503285	-0.758782	-0.447089	-2.764424	-1.532989	0.000000	-10.000000	0.500000	-25.650002	221.333328	1023.000000	1023.000000	2046.000000
8.300000	-0.009749	-5.761451	-0.841989	-0.596846	-2.764306	-1.558310	0.000000	-10.000000	0.500000	-25.183334	212.666672	1023.000000	1023.000000	2046.000000
8.320000	-0.010209	-6.033600	-0.889391	-0.809272	-2.795121	-1.539816	0.000000	-10.000000	0.500000	-24.799999	204.333328	1023.000000	1023.000000	2046.000000
8.340000	-0.010673	-6.307895	-0.894082	-0.959159	-2.897828	-1.556825	0.000000	-10.000000	0.491667	-24.466667	196.000000	1023.000000	1023.000000	2046.000000
8.360000	-0.011104	-6.562415	-0.955617	-1.055013	-2.951292	-1.600492	0.000000	-10.000000	0.483333	-24.299999	188.000000	1023.000000	1023.000000	2046.000000
8.380000	-0.011587	-6.847995	-1.042704	-1.123909	-2.986400	-1.694981	0.000000	-10.000000	0.475000	-24.116667	180.000000	1023.000000	1023.000000	2046.000000
8.400000	-0.011856	-7.006720	-1.091954	-1.209189	-2.992267	-1.713310	0.000000	-10.000000	0.475000	-23.799999	172.000000	1023.000000	1023.000000	2046.000000
8.420000	-0.012247	-7.238122	-1.140298	-1.352134	-3.032739	-1.712952	0.000000	-10.000000	0.466667	-23.583334	164.000000	1023.000000	1023.000000	2046.000000
8.440000	-0.012592	-7.442134	-1.214534	-1.440935	-3.064400	-1.722265	0.000000	-10.000000	0.450000	-23.183332	156.000000	1023.000000	1023.000000	2046.000000
8.460000	-0.012795	-7.561822	-1.260206	-1.574262	-3.020101	-1.707253	0.000000	-10.000000	0.416667	-22.916666	148.166672	1023.000000	1023.000000	2046.000000
8.480000	-0.012995	-7.679815	-1.366910	-1.637448	-2.957846	-1.717611	0.000000	-10.000000	0.391667	-22.233334	140.500000	1023.000000	1023.000000	2046.000000
8.500000	-0.013176	-7.786746	-1.444596	-1.746516	-2.902298	-1.693335	0.000000	-10.000000	0.375000	-21.700001	133.166672	1023.000000	1023.000000	2046.000000
8.520000	-0.013537	-8.000560	-1.484928	-1.778451	-2.963111	-1.774070	0.000000	-10.000000	0.366667	-21.100000	125.833336	1023.000000	1023.000000	2046.000000
8.540000	-0.013676	-8.082593	-1.476780	-1.923241	-2.994878	-1.687693	0.000000	-10.000000	0.358333	-20.500000	118.666664	1023.000000	1023.000000	2046.000000
8.560000	-0.014048	-8.302261	-1.593838	-1.976495	-2.988905	-1.743023	0.000000	-10.000000	0.350000	-19.950001	111.833336	1023.000000	1023.000000	2046.000000
8.580000	-0.014186	-8.383773	-1.604890	-2.008235	-3.021678	-1.748970	0.000000	-10.000000	0.350000	-19.566666	105.166664	1023.000000	1023.000000	2046.000000
8.600000	-0.014553	-8.601088	-1.662802	-2.138834	-3.061414	-1.738037	0.000000	-10.000000	0.316667	-19.250000	98.833336	1023.000000	1023.000000	2046.000000
8.620000	-0.014822	-8.759941	-1.736434	-2.167374	-3.081074	-1.775060	0.000000	-10.000000	0.300000	-18.800001	92.166664	1023.000000	1023.000000	2046.000000
8.640000	-0.015071	-8.906677	-1.838742	-2.249739	-3.058136	-1.760059	0.000000	-10.000000	0.283333	-18.433334	87.833336	1023.000000	1023.000000	2046.000000
8.660000	-0.015367	-9.081876	-1.868599	-2.257533	-3.115930	-1.839814	0.000000	-10.000000	0.291667	-18.150002	81.500000	1023.000000	1023.000000	2046.000000
8.680000	-0.015557	-9.194172	-1.918542	-2.351345	-3.118590	-1.805695	0.000000	-10.000000	0.266667	-18.000000	75.500000	1023.000000	1023.000000	2046.000000
8.700000	-0.015893	-9.392677	-1.995751	-2.445346	-3.149992	-1.801588	0.000000	-10.000000	0.250000	-17.800001	67.500000	1023.000000	1023.000000	2046.000000
8.720000	-0.015821	-9.350099	-1.978502	-2.457958	-3.128216	-1.785423	0.000000	-10.000000	0.241667	-17.533335	61.500000	1023.000000	1023.000000	2046.000000
8.740000	-0.015802	-9.338804	-2.088062	-2.546072	-3.011501	-1.693169	0.000000	-10.000000	0.250000	-17.150002	55.833332	1023.000000	1023.000000	2046.000000
8.760000	-0.015835	-9.358578	-2.149195	-2.580090	-3.001429	-1.627864	0.000000	-10.000000	0.241667	-16.583334	50.166668	1023.000000	1023.000000	2046.000000
8.780000	-0.015807	-9.341686	-2.190547	-2.628491	-2.932896	-1.589752	0.000000	-10.000000	0.225000	-16.100000	44.833332	1023.000000	1023.000000	2046.000000
8.800000	-0.015536	-9.181561	-2.228325	-2.637785	-2.842259	-1.473192	0.000000	-10.000000	0.208333	-15.500000	39.333332	1023.000000	1023.000000	2046.000000
8.820000	-0.015430	-9.119405	-2.128066	-2.628018	-2.929198	-1.434122	0.000000	-10.000000	0.200000	-15.133334	35.833332	1023.000000	1023.000000	2046.000000
8.840000	-0.015929	-9.414329	-2.258273	-2.644538	-3.043425	-1.468093	0.000000	-10.000000	0.200000	-14.700001	30.666666	1023.000000	1023.000000	2046.000000
8.860000	-0.017023	-10.060673	-2.549242	-2.853709	-3.089957	-1.567766	0.000000	-10.000000	0.200000	-14.500000	27.333334	1023.000000	1023.000000	2046.000000
8.880000	-0.018040	-10.661907	-2.652551	-3.103964	-3.225922	-1.679470	0.000000	-10.000000	0.191667	-14.233334	20.833334	1023.000000	1023.000000	2046.000000
8.900000	-0.018991	-11.223701	-2.704976	-3.142268	-3.440389	-1.936068	0.000000	-10.000000	0.183333	-14.166667	17.666666	1023.000000	1023.000000	2046.000000
8.920000	-0.020332	-12.016019	-2.722406	-3.164226	-3.795231	-2.334156	0.000000	-10.000000	0.133333	-12.533334	11.666667	1023.000000	1023.000000	2046.000000
8.940000	-0.022398	-13.237456	-2.994798	-3.261646	-4.176030	-2.804984	0.000000	-10.000000	0.091667	-10.116667	7.666667	1023.000000	1023.000000	2046.000000
8.960000	-0.024768	-14.638151	-3.381415	-3.401261	-4.560359	-3.295117	0.000000	-10.000000	0.050000	-7.566667	3.000000	1023.000000	1023.000000	2046.000000
8.980000	-0.026700	-15.779494	-3.664470	-3.595435	-4.947039	-3.572551	0.000000	-10.000000	0.058333	-6.683333	0.833333	1023.000000	1023.000000	2046.000000
9.000000	-0.028115	-16.616077	-3.942041	-3.684363	-5.188677	-3.800996	0.000000	-10.000000	0.066667	-6.650000	-0.166667	1023.000000	1023.000000	2046.000000
9.020000	-0.028851	-17.050734	-4.134743	-3.655198	-5.299630	-3.961163	0.000000	-10.000000	0.066667	-7.233333	-2.166667	1023.000000	1023.000000	2046.000000
9.040000	-0.029551	-17.464764	-4.326040	-3.660625	-5.412968	-4.065130	0.000000	-10.000000	0.066667	-7.666667	-4.833333	1023.000000	1023.000000	2046.000000
9.060000	-0.029869	-17.652399	-4.425370	-3.605838	-5.491380	-4.129811	0.000000	-10.000000	0.066667	-7.966667	-8.333333	1023.000000	1023.000000	2046.000000
9.080000	-0.030011	-17.736450	-4.480382	-3.528897	-5.562659	-4.164513	0.000000	-10.000000	0.066667	-7.666667	-11.000000	1023.000000	1023.000000	2046.000000
9.100000	-0.030035	-17.750845	-4.526928	-3.476223	-5.569565	-4.178129	0.000000	-10.000000	0.058333	-7.033333	-13.500000	1023.000000	1023.000000	2046.000000
9.120000	-0.029988	-17.723042	-4.589316	-3.450177	-5.544502	-4.139046	0.000000	-10.000000	0.050000	-6.533333	-15.166667	1023.000000	1023.000000	2046.000000
9.140000	-0.030067	-17.769699	-4.628042	-3.512831	-5.543190	-4.085636	0.000000	-10.000000	0.033333	-4.500000	-17.166666	1023.000000	1023.000000	2046.000000
9.160000	-0.029852	-17.642527	-4.687201	-3.512942	-5.436922	-4.005462	0.000000	-10.000000	0.016667	-1.666667	-18.500000	1023.000000	1023.000000	2046.000000
9.180000	-0.028862	-17.057577	-4.558977	-3.407508	-5.330635	-3.760458	0.000000	-10.000000	-0.016667	1.783333	-19.833334	1023.000000	1023.000000	2046.000000
9.200000	-0.027967	-16.528336	-4.357622	-3.309881	-5.235413	-3.625419	0.000000	-10.000000	-0.041667	4.750000	-20.000000	1023.000000	1023.000000	2046.000000
9.220000	-0.026844	-15.864671	-4.134017	-3.244028	-5.089812	-3.396812	0.000000	-10.000000	-0.083333	8.000000	-20.000000	1023.000000	1023.000000	2046.000000
9.240000	-0.025695	-15.185539	-3.982173	-3.198640	-4.862436	-3.142290	0.000000	-10.000000	-0.141667	11.750000	-20.000000	1023.000000	1023.000000	2046.000000
9.260000	-0.024772	-14.640156	-3.886317	-3.100151	-4.607220	-3.046468	0.000000	-10.000000	-0.208333	15.300000	-20.000000	1023.000000	1023.000000	2046.000000
9.280000	-0.024027	-14.199957	-3.727713	-3.141059	-4.476123	-2.855062	0.000000	-10.000000	-0.258333	17.383333	-20.000000	1023.000000	1023.000000	2046.000000
9.300000	-0.023489	-13.881905	-3.842072	-3.190132	-4.127228	-2.722471	0.000000	-10.000000	-0.283333	18.766666	-20.000000	1023.000000	1023.000000	2046.000000
9.320000	-0.022838	-13.497334	-3.673804	-3.290231	-3.982296	-2.551003	0.000000	-10.000000	-0.308333	20.000000	-3.500000	1023.000000	1023.000000	2046.000000
9.340000	-0.022663	-13.393911	-3.662194	-3.406394	-3.863371	-2.461951	0.000000	-10.000000	-0.358333	21.550001	15.500000	1023.000000	1023.000000	2046.000000
9.360000	-0.022076	-13.046972	-3.596328	-3.502362	-3.628121	-2.320161	0.000000	-10.000000	-0.400000	23.233334	36.833332	1023.000000	1023.000000	2046.000000
9.380000	-0.021672	-12.807917	-3.578236	-3.587351	-3.435689	-2.206641	0.000000	-10.000000	-0.450000	24.616667	44.333332	1023.000000	1023.000000	2046.000000
9.400000	-0.021069	-12.451527	-3.531154	-3.631641	-3.241556	-2.047176	0.000000	-10.000000	-0.491667	25.950001	52.333332	1023.000000	1023.000000	2046.000000
9.420000	-0.020241	-11.962467	-3.481722	-3.697688	-2.938199	-1.844858	0.000000	-10.000000	-0.533333	26.733334	58.000000	1023.000000	1023.000000	2046.000000
9.440000	-0.019700	-11.642561	-3.395265	-3.728065	-2.770143	-1.749089	0.000000	-10.000000	-0.541667	27.233334	63.833332	1023.000000	1023.000000	2046.000000
9.460000	-0.018885	-11.161117	-3.359313	-3.720289	-2.505653	-1.575861	0.000000	-10.000000	-0.558333	27.950001	73.000000	1023.000000	1023.000000	2046.000000
9.480000	-0.018189	-10.749473	-3.249094	-3.731836	-2.348288	-1.420254	0.000000	-10.000000	-0.575000	28.850000	85.166664	1023.000000	1023.000000	2046.000000
9.500000	-0.017510	-10.348455	-3.180827	-3.745282	-2.166852	-1.255495	0.000000	-10.000000	-0.616667	29.783333	97.833336	1023.000000	1023.000000	2046.000000
9.520000	-0.016420	-9.704314	-3.158347	-3.690202	-1.819971	-1.035794	0.000000	-10.000000	-0.641667	30.416668	107.500000	1023.000000	1023.000000	2046.000000
9.540000	-0.015520	-9.172091	-3.043156	-3.633263	-1.608105	-0.887568	0.000000	-10.000000	-0.675000	31.000000	117.666664	1023.000000	1023.000000	2046.000000
9.560000	-0.014564	-8.607306	-2.937598	-3.577846	-1.391904	-0.699958	0.000000	-10.000000	-0.708333	31.566668	128.000000	1023.000000	1023.000000	2046.000000
9.580000	-0.013498	-7.977602	-2.832946	-3.465705	-1.162163	-0.516789	0.000000	-10.000000	-0.733333	32.233334	138.500000	1023.000000	1023.000000	2046.000000
9.600000	-0.012472	-7.370779	-2.710712	-3.371720	-0.929929	-0.358418	0.000000	-10.000000	-0.750000	32.766666	145.500000	1023.000000	1023.000000	2046.000000
9.620000	-0.011338	-6.700849	-2.590841	-3.242742	-0.705113	-0.162152	0.000000	-10.000000	-0.758333	33.183334	156.333328	1023.000000	1023.000000	2046.000000
9.640000	-0.010106	-5.972440	-2.409397	-3.140538	-0.485015	0.062510	0.000000	-10.000000	-0.766667	33.549999	167.333328	1023.000000	1023.000000	2046.000000
9.660000	-0.009005	-5.321790	-2.301030	-2.981418	-0.239279	0.199937	0.000000	-10.000000	-0.775000	33.916668	178.333328	1023.000000	1023.000000	2046.000000
9.680000	-0.007860	-4.645173	-2.175305	-2.835707	-0.001176	0.367016	0.000000	-10.000000	-0.775000	34.200001	185.833328	1023.000000	1023.000000	2046.000000
9.700000	-0.006787	-4.011086	-1.976734	-2.717266	0.143931	0.538983	0.000000	-10.000000	-0.783333	34.350002	193.500000	1023.000000	1023.000000	2046.000000
9.720000	-0.005721	-3.380941	-1.839217	-2.574108	0.361295	0.671089	0.000000	-10.000000	-0.791667	34.600002	208.833328	1023.000000	1023.000000	2046.000000
9.740000	-0.004515	-2.668546	-1.661670	-2.407977	0.541797	0.859304	0.000000	-10.000000	-0.800000	34.900002	224.166672	1023.000000	1023.000000	2046.000000
9.760000	-0.003314	-1.958287	-1.533684	-2.274670	0.818805	1.031261	0.000000	-10.000000	-0.800000	35.100002	235.666672	1023.000000	1023.000000	2046.000000
9.780000	-0.002074	-1.225528	-1.352771	-2.120912	1.039152	1.209002	0.000000	-10.000000	-0.800000	35.066666	243.333328	1023.000000	1023.000000	2046.000000
9.800000	-0.000875	-0.516973	-1.093872	-1.946252	1.161823	1.361327	0.000000	-10.000000	-0.800000	34.983334	251.166672	1023.000000	1023.000000	2046.000000
9.820000	0.000376	0.222236	-0.896966	-1.798157	1.405191	1.512169	0.000000	-10.000000	-0.800000	34.866669	262.833344	1023.000000	1023.000000	2046.000000
9.840000	0.001571	0.928217	-0.695363	-1.609802	1.597819	1.635563	0.000000	-10.000000	-0.800000	35.000000	278.500000	1023.000000	1023.000000	2046.000000
9.860000	0.002741	1.619825	-0.555695	-1.474955	1.823496	1.826980	0.000000	-10.000000	-0.800000	35.083336	290.166656	1023.000000	1023.000000	2046.000000
9.880000	0.003585	2.118511	-0.378142	-1.405626	1.940635	1.961644	0.000000	-10.000000	-0.800000	35.049999	301.833344	1023.000000	1023.000000	2046.000000
9.900000	0.004192	2.477390	-0.356422	-1.358814	2.136884	2.055741	0.000000	-10.000000	-0.800000	35.066666	309.500000	1023.000000	1023.000000	2046.000000
9.920000	0.005174	3.057745	-0.280562	-1.233738	2.384422	2.187623	0.000000	-10.000000	-0.800000	34.966667	325.166656	1023.000000	1023.000000	2046.000000
9.940000	0.006517	3.851359	0.017799	-1.051149	2.524563	2.360147	0.000000	-10.000000	-0.800000	35.016666	337.000000	1023.000000	1023.000000	2046.000000
9.960000	0.007941	4.693350	0.275495	-0.771983	2.671219	2.518619	0.000000	-10.000000	-0.800000	34.933334	348.666656	1023.000000	1023.000000	2046.000000
9.980000	0.009300	5.496405	0.443318	-0.394118	2.795296	2.651908	0.000000	-10.000000	-0.783333	34.616669	360.166656	1023.000000	1023.000000	2046.000000
10.000000	0.009965	5.889058	0.473728	-0.260127	2.922708	2.752748	0.000000	-10.000000	-0.766667	34.299999	371.666656	1023.000000	1023.000000	2046.000000
10.020000	0.010384	6.136996	0.728347	-0.150283	2.851932	2.707000	0.000000	-10.000000	-0.733333	33.950001	383.333344	1023.000000	1023.000000	2046.000000
10.040000	0.009876	5.836782	0.798121	0.022082	2.675770	2.340809	0.000000	-10.000000	-0.725000	33.833336	390.833344	1023.000000	1023.000000	2046.000000
10.060000	0.008578	5.069538	0.792018	0.115227	2.277608	1.884684	0.000000	-10.000000	-0.725000	33.716667	402.166656	1023.000000	1023.000000	2046.000000
10.080000	0.006802	4.019737	0.690152	0.209693	1.758878	1.361014	0.000000	-10.000000	-0.725000	33.600002	413.500000	1023.000000	1023.000000	2046.000000
10.100000	0.005707	3.372711	0.525745	0.193208	1.480425	1.173334	0.000000	-10.000000	-0.708333	33.316669	424.833344	1023.000000	1023.000000	2046.000000
10.120000	0.005295	3.129351	0.435541	0.291240	1.366750	1.035820	0.000000	-10.000000	-0.691667	32.733334	436.000000	1023.000000	1023.000000	2046.000000
10.140000	0.005290	3.126489	0.416636	0.375608	1.368053	0.966191	0.000000	-10.000000	-0.683333	32.150002	446.833344	1023.000000	1023.000000	2046.000000
10.160000	0.005724	3.382909	0.489743	0.528916	1.376247	0.988002	0.000000	-10.000000	-0.683333	31.633333	461.166656	1023.000000	1023.000000	2046.000000
10.180000	0.006206	3.667855	0.529686	0.749308	1.424699	0.964161	0.000000	-10.000000	-0.675000	31.416668	471.833344	1023.000000	1023.000000	2046.000000
10.200000	0.006768	4.000068	0.574030	0.894929	1.503605	1.027504	0.000000	-10.000000	-0.683333	31.483334	482.500000	1023.000000	1023.000000	2046.000000
10.220000	0.007490	4.426485	0.631761	1.090717	1.581533	1.122473	0.000000	-10.000000	-0.675000	31.783335	489.500000	1023.000000	1023.000000	2046.000000
10.240000	0.008101	4.787663	0.705463	1.220912	1.640840	1.220448	0.000000	-10.000000	-0.641667	31.550001	503.666656	1023.000000	1023.000000	2046.000000
10.260000	0.009004	5.321634	0.837341	1.326837	1.762485	1.394971	0.000000	-10.000000	-0.600000	31.033335	514.333313	1023.000000	1023.000000	2046.000000
10.280000	0.009659	5.708506	0.891680	1.431138	1.911455	1.474233	0.000000	-10.000000	-0.558333	30.450001	524.833313	1023.000000	1023.000000	2046.000000
10.300000	0.010403	6.148013	0.979174	1.482833	2.060392	1.625614	0.000000	-10.000000	-0.508333	29.866667	531.500000	1023.000000	1023.000000	2046.000000
10.320000	0.011368	6.718338	1.072502	1.605402	2.237132	1.803303	0.000000	-10.000000	-0.425000	28.133333	544.666687	1023.000000	1023.000000	2046.000000
10.340000	0.012623	7.460145	1.271749	1.870403	2.390101	1.927892	0.000000	-10.000000	-0.358333	26.450001	554.500000	1023.000000	1023.000000	2046.000000
10.360000	0.014122	8.346334	1.657172	2.055902	2.512126	2.121134	0.000000	-10.000000	-0.333333	24.750000	564.000000	1023.000000	1023.000000	2046.000000
10.380000	0.015247	9.011183	1.829340	2.269670	2.716217	2.195956	0.000000	-10.000000	-0.316667	23.833334	569.666687	1023.000000	1023.000000	2046.000000
10.400000	0.016393	9.688523	2.030262	2.302756	2.969846	2.385659	0.000000	-10.000000	-0.283333	22.400000	577.833313	1023.000000	1023.000000	2046.000000
10.420000	0.017318	10.235076	2.270407	2.375970	3.097384	2.491314	0.000000	-10.000000	-0.225000	21.050001	585.500000	1023.000000	1023.000000	2046.000000
10.440000	0.017974	10.622853	2.514571	2.404754	3.155210	2.548319	0.000000	-10.000000	-0.191667	19.616667	592.666687	1023.000000	1023.000000	2046.000000
10.460000	0.018632	11.011539	2.677748	2.331083	3.308331	2.694377	0.000000	-10.000000	-0.158333	18.433334	599.333313	1023.000000	1023.000000	2046.000000
10.480000	0.019072	11.271437	2.796226	2.350786	3.391957	2.732469	0.000000	-10.000000	-0.133333	17.350000	605.500000	1023.000000	1023.000000	2046.000000
10.500000	0.019322	11.419498	2.741212	2.298818	3.589048	2.790421	0.000000	-10.000000	-0.100000	16.316668	611.500000	1023.000000	1023.000000	2046.000000
10.520000	0.019863	11.739172	2.926418	2.289119	3.638146	2.885489	0.000000	-10.000000	-0.066667	14.600000	617.333313	1023.000000	1023.000000	2046.000000
10.540000	0.020027	11.836105	2.980420	2.262420	3.702199	2.891066	0.000000	-10.000000	-0.033333	12.066667	622.500000	1023.000000	1023.000000	2046.000000
10.560000	0.020132	11.898086	2.946404	2.189755	3.809110	2.952817	0.000000	-10.000000	0.000000	8.733334	627.000000	1023.000000	1023.000000	2046.000000
10.580000	0.019974	11.804658	3.046936	2.132884	3.657466	2.967372	0.000000	-10.000000	0.033333	3.700000	630.500000	1023.000000	1023.000000	2046.000000
10.600000	0.019790	11.695713	2.872042	2.078330	3.761147	2.984193	0.000000	-10.000000	0.050000	-0.733333	632.833313	1023.000000	1023.000000	2046.000000
10.620000	0.019759	11.677423	2.903659	2.023394	3.705649	3.044721	0.000000	-10.000000	0.066667	-5.383333	633.833313	1023.000000	1023.000000	2046.000000
10.640000	0.019588	11.576720	2.767340	2.016898	3.764025	3.028457	0.000000	-10.000000	0.083333	-8.400001	634.000000	1023.000000	1023.000000	2046.000000
10.660000	0.019483	11.514410	2.779977	1.951983	3.681578	3.100872	0.000000	-10.000000	0.116667	-11.350000	634.000000	1023.000000	1023.000000	2046.000000
10.680000	0.019646	11.610739	2.771005	1.977684	3.724621	3.137429	0.000000	-10.000000	0.150000	-13.266667	634.000000	1023.000000	1023.000000	2046.000000
10.700000	0.019515	11.533200	2.742764	2.003255	3.692430	3.094751	0.000000	-10.000000	0.183333	-14.450001	634.000000	1023.000000	1023.000000	2046.000000
10.720000	0.019571	11.566596	2.749100	1.974605	3.697862	3.145028	0.000000	-10.000000	0.216667	-15.616667	622.500000	1023.000000	1023.000000	2046.000000
10.740000	0.019521	11.536721	2.726096	2.042756	3.686601	3.081268	0.000000	-10.000000	0.241667	-16.400000	611.000000	1023.000000	1023.000000	2046.000000
10.760000	0.019434	11.485692	2.789494	2.015570	3.579872	3.100757	0.000000	-10.000000	0.250000	-16.900000	599.500000	1023.000000	1023.000000	2046.000000
10.780000	0.019375	11.450404	2.713136	2.041084	3.612438	3.083746	0.000000	-10.000000	0.258333	-17.066666	597.500000	1023.000000	1023.000000	2046.000000
10.800000	0.019153	11.319382	2.736934	2.069087	3.491676	3.021685	0.000000	-10.000000	0.258333	-17.450001	593.833313	1023.000000	1023.000000	2046.000000
10.820000	0.019023	11.242727	2.713185	1.994424	3.479021	3.056098	0.000000	-10.000000	0.275000	-18.050001	588.000000	1023.000000	1023.000000	2046.000000
10.840000	0.018744	11.077562	2.732849	2.017820	3.367584	2.959309	0.000000	-10.000000	0.300000	-18.766668	582.000000	1023.000000	1023.000000	2046.000000
10.860000	0.018655	11.025286	2.697954	1.997823	3.361118	2.968391	0.000000	-10.000000	0.333333	-19.450001	575.666687	1023.000000	1023.000000	2046.000000
10.880000	0.018488	10.926312	2.748500	2.032970	3.273014	2.871828	0.000000	-10.000000	0.366667	-20.183334	569.166687	1023.000000	1023.000000	2046.000000
10.900000	0.018427	10.890309	2.777183	2.001406	3.219394	2.892326	0.000000	-10.000000	0.383333	-20.900000	562.500000	1023.000000	1023.000000	2046.000000
10.920000	0.018347	10.843131	2.749861	2.021378	3.228267	2.843625	0.000000	-10.000000	0.391667	-21.616667	555.333313	1023.000000	1023.000000	2046.000000
10.940000	0.018347	10.843370	2.783342	1.986880	3.198065	2.875083	0.000000	-10.000000	0.400000	-22.316668	548.166687	1023.000000	1023.000000	2046.000000
10.960000	0.018207	10.760256	2.768015	1.949582	3.142996	2.899663	0.000000	-10.000000	0.408333	-22.900000	540.666687	1023.000000	1023.000000	2046.000000
10.980000	0.017886	10.570749	2.653712	1.925949	3.121267	2.869822	0.000000	-10.000000	0.450000	-23.633333	533.000000	1023.000000	1023.000000	2046.000000
11.000000	0.018240	10.780097	2.752827	1.951511	3.092736	2.983023	0.000000	-10.000000	0.483333	-24.316668	525.000000	1023.000000	1023.000000	2046.000000
11.020000	0.017972	10.621229	2.724768	2.014549	2.946229	2.935682	0.000000	-10.000000	0.516667	-25.066668	517.000000	1023.000000	1023.000000	2046.000000
11.040000	0.017515	10.351494	2.657855	2.076892	2.730075	2.886672	0.000000	-10.000000	0.541667	-25.833334	508.666656	1023.000000	1023.000000	2046.000000
11.060000	0.016269	9.614836	2.419114	2.055052	2.474944	2.665725	0.000000	-10.000000	0.583333	-26.700001	500.166656	1023.000000	1023.000000	2046.000000
11.080000	0.015050	8.894819	2.310256	1.901390	2.189608	2.493565	0.000000	-10.000000	0.633333	-27.549999	491.166656	1023.000000	1023.000000	2046.000000
11.100000	0.014044	8.299996	2.311835	1.818330	1.940558	2.229273	0.000000	-10.000000	0.658333	-28.049999	482.000000	1023.000000	1023.000000	2046.000000
11.120000	0.012373	7.312263	2.296159	1.850018	1.483036	1.683049	0.000000	-10.000000	0.658333	-28.116667	472.666656	1023.000000	1023.000000	2046.000000
11.140000	0.009786	5.783364	2.146813	1.768525	0.837012	1.031014	0.000000	-10.000000	0.658333	-28.083334	463.333344	1023.000000	1023.000000	2046.000000
11.160000	0.006876	4.063574	1.834985	1.597218	0.190611	0.440760	0.000000	-10.000000	0.658333	-28.016666	454.000000	1023.000000	1023.000000	2046.000000
11.180000	0.004359	2.576034	1.498265	1.457376	-0.349981	-0.029627	0.000000	-10.000000	0.658333	-28.316668	444.500000	1023.000000	1023.000000	2046.000000
11.200000	0.002720	1.607534	1.305820	1.316462	-0.704000	-0.310747	0.000000	-10.000000	0.666667	-28.716667	435.000000	1023.000000	1023.000000	2046.000000
11.220000	0.001491	0.881287	1.169432	1.329058	-1.011240	-0.605963	0.000000	-10.000000	0.683333	-29.333334	425.333344	1023.000000	1023.000000	2046.000000
11.240000	0.000423	0.250108	0.927436	1.343372	-1.189185	-0.831515	0.000000	-10.000000	0.716667	-30.066668	415.500000	1023.000000	1023.000000	2046.000000
11.260000	-0.000591	-0.349122	0.849979	1.338806	-1.495034	-1.042872	0.000000	-10.000000	0.750000	-30.766666	405.500000	1023.000000	1023.000000	2046.000000
11.280000	-0.001430	-0.845207	0.682837	1.335538	-1.677118	-1.186464	0.000000	-10.000000	0.783333	-31.250000	395.333344	1023.000000	1023.000000	2046.000000
11.300000	-0.002122	-1.254383	0.537452	1.290306	-1.807035	-1.275106	0.000000	-10.000000	0.791667	-31.550001	385.000000	1023.000000	1023.000000	2046.000000
11.320000	-0.002764	-1.633716	0.490238	1.247994	-2.034963	-1.336985	0.000000	-10.000000	0.791667	-31.583334	374.333344	1023.000000	1023.000000	2046.000000
11.340000	-0.003452	-2.040392	0.321769	1.140919	-2.114330	-1.388750	0.000000	-10.000000	0.791667	-31.783335	363.833344	1023.000000	1023.000000	2046.000000
11.360000	-0.004284	-2.531854	0.195434	1.008202	-2.251339	-1.484151	0.000000	-10.000000	0.800000	-31.666668	353.166656	1023.000000	1023.000000	2046.000000
11.380000	-0.004730	-2.795641	0.058613	0.924894	-2.288426	-1.490722	0.000000	-10.000000	0.800000	-31.516666	342.833344	1023.000000	1023.000000	2046.000000
11.400000	-0.004798	-2.835790	-0.067419	0.890885	-2.229707	-1.429548	0.000000	-10.000000	0.791667	-31.333334	332.166656	1023.000000	1023.000000	2046.000000
11.420000	-0.004538	-2.682158	0.176492	0.955854	-2.399794	-1.414710	0.000000	-10.000000	0.783333	-31.200001	321.833344	1023.000000	1023.000000	2046.000000
11.440000	-0.004496	-2.657166	0.249069	0.909805	-2.459473	-1.356568	0.000000	-10.000000	0.766667	-31.133333	311.166656	1023.000000	1023.000000	2046.000000
11.460000	-0.004618	-2.729437	0.236176	0.942507	-2.498148	-1.409972	0.000000	-10.000000	0.758333	-30.766666	300.833344	1023.000000	1023.000000	2046.000000
11.480000	-0.004767	-2.817095	0.249678	0.894053	-2.558024	-1.402802	0.000000	-10.000000	0.733333	-30.400000	290.500000	1023.000000	1023.000000	2046.000000
11.500000	-0.005300	-3.132382	0.096205	0.758415	-2.555566	-1.431436	0.000000	-10.000000	0.708333	-29.916668	280.500000	1023.000000	1023.000000	2046.000000
11.520000	-0.005914	-3.494902	0.054200	0.619373	-2.668579	-1.499897	0.000000	-10.000000	0.683333	-29.550001	270.500000	1023.000000	1023.000000	2046.000000
11.540000	-0.006655	-3.933120	-0.068669	0.413855	-2.757404	-1.520903	0.000000	-10.000000	0.666667	-29.066668	260.500000	1023.000000	1023.000000	2046.000000
11.560000	-0.007340	-4.338034	-0.203003	0.256185	-2.783152	-1.608064	0.000000	-10.000000	0.658333	-28.666668	250.833328	1023.000000	1023.000000	2046.000000
11.580000	-0.007962	-4.705804	-0.257566	0.048883	-2.889638	-1.607483	0.000000	-10.000000	0.633333	-28.150000	241.333328	1023.000000	1023.000000	2046.000000
11.600000	-0.008585	-5.073943	-0.340559	-0.127372	-2.959388	-1.646624	0.000000	-10.000000	0.625000	-27.766666	232.000000	1023.000000	1023.000000	2046.000000
11.620000	-0.009031	-5.337156	-0.432156	-0.292175	-2.962743	-1.650082	0.000000	-10.000000	0.608333	-27.466667	222.666672	1023.000000	1023.000000	2046.000000
11.640000	-0.009542	-5.639121	-0.475849	-0.440298	-3.043159	-1.679814	0.000000	-10.000000	0.591667	-27.233334	213.500000	1023.000000	1023.000000	2046.000000
11.660000	-0.009933	-5.870337	-0.684188	-0.527163	-2.950469	-1.708516	0.000000	-10.000000	0.566667	-27.033335	204.500000	1023.000000	1023.000000	2046.000000
11.680000	-0.010494	-6.202067	-0.678608	-0.676616	-3.093334	-1.753509	0.000000	-10.000000	0.550000	-26.800001	195.500000	1023.000000	1023.000000	2046.000000
11.700000	-0.010842	-6.407497	-0.741161	-0.768307	-3.135858	-1.762171	0.000000	-10.000000	0.541667	-26.550001	186.500000	1023.000000	1023.000000	2046.000000
11.720000	-0.011220	-6.631197	-0.781217	-0.941141	-3.198191	-1.710647	0.000000	-10.000000	0.525000	-26.383333	177.666672	1023.000000	1023.000000	2046.000000
11.740000	-0.011605	-6.858740	-0.851114	-0.969595	-3.191472	-1.846559	0.000000	-10.000000	0.491667	-25.733334	163.166672	1023.000000	1023.000000	2046.000000
11.760000	-0.011876	-7.018656	-0.943628	-1.123959	-3.174725	-1.776345	0.000000	-10.000000	0.466667	-25.233334	151.666672	1023.000000	1023.000000	2046.000000
11.780000	-0.012165	-7.189268	-1.000722	-1.204521	-3.187177	-1.796848	0.000000	-10.000000	0.450000	-24.700001	143.000000	1023.000000	1023.000000	2046.000000
11.800000	-0.012475	-7.372505	-1.070862	-1.286400	-3.212329	-1.802914	0.000000	-10.000000	0.466667	-24.466667	140.333328	1023.000000	1023.000000	2046.000000
11.820000	-0.012699	-7.505219	-1.143230	-1.411086	-3.207307	-1.743596	0.000000	-10.000000	0.475000	-24.066668	135.000000	1023.000000	1023.000000	2046.000000
11.840000	-0.013138	-7.764547	-1.241089	-1.471139	-3.240819	-1.811501	0.000000	-10.000000	0.475000	-23.549999	127.000000	1023.000000	1023.000000	2046.000000
11.860000	-0.013432	-7.938334	-1.301944	-1.550775	-3.271386	-1.814229	0.000000	-10.000000	0.425000	-23.016666	119.000000	1023.000000	1023.000000	2046.000000
11.880000	-0.013932	-8.233663	-1.363491	-1.655340	-3.340944	-1.873888	0.000000	-10.000000	0.383333	-22.466667	111.333336	1023.000000	1023.000000	2046.000000
11.900000	-0.014103	-8.334956	-1.430642	-1.782033	-3.333526	-1.788756	0.000000	-10.000000	0.358333	-21.933334	103.833336	1023.000000	1023.000000	2046.000000
11.920000	-0.014421	-8.522533	-1.522098	-1.837218	-3.304957	-1.858260	0.000000	-10.000000	0.358333	-21.483334	96.666664	1023.000000	1023.000000	2046.000000
11.940000	-0.014796	-8.744204	-1.600127	-1.893283	-3.326118	-1.924676	0.000000	-10.000000	0.358333	-20.933334	89.500000	1023.000000	1023.000000	2046.000000
11.960000	-0.015051	-8.895142	-1.649055	-2.016934	-3.373990	-1.855161	0.000000	-10.000000	0.350000	-20.316668	82.500000	1023.000000	1023.000000	2046.000000
11.980000	-0.015310	-9.048457	-1.677044	-2.057682	-3.421378	-1.892353	0.000000	-10.000000	0.341667	-19.816668	75.666664	1023.000000	1023.000000	2046.000000
12.000000	-0.015642	-9.244539	-1.786193	-2.132287	-3.409869	-1.916189	0.000000	-10.000000	0.308333	-19.383333	69.000000	1023.000000	1023.000000	2046.000000
12.020000	-0.015765	-9.316967	-1.889940	-2.195929	-3.320129	-1.910969	0.000000	-10.000000	0.275000	-19.016666	62.666668	1023.000000	1023.000000	2046.000000
12.040000	-0.016054	-9.488118	-1.833244	-2.239366	-3.460042	-1.955466	0.000000	-10.000000	0.250000	-18.716667	56.166668	1023.000000	1023.000000	2046.000000
12.060000	-0.016098	-9.513742	-1.881425	-2.329491	-3.424833	-1.877994	0.000000	-10.000000	0.250000	-18.366667	49.833332	1023.000000	1023.000000	2046.000000
12.080000	-0.016064	-9.493769	-1.994552	-2.369916	-3.265309	-1.863991	0.000000	-10.000000	0.250000	-17.900000	43.500000	1023.000000	1023.000000	2046.000000
12.100000	-0.016259	-9.609122	-2.026512	-2.427763	-3.342190	-1.812657	0.000000	-10.000000	0.250000	-17.366667	37.666668	1023.000000	1023.000000	2046.000000
12.120000	-0.016557	-9.785464	-2.179929	-2.532157	-3.303129	-1.770249	0.000000	-10.000000	0.233333	-16.900002	32.000000	1023.000000	1023.000000	2046.000000
12.140000	-0.016717	-9.879950	-2.192634	-2.638528	-3.298364	-1.750424	0.000000	-10.000000	0.216667	-16.450001	26.333334	1023.000000	1023.000000	2046.000000
12.160000	-0.016592	-9.805883	-2.206641	-2.670998	-3.237743	-1.690501	0.000000	-10.000000	0.200000	-15.866667	20.833334	1023.000000	1023.000000	2046.000000
12.180000	-0.016595	-9.807677	-2.167658	-2.639363	-3.283485	-1.717170	0.000000	-10.000000	0.200000	-15.266667	15.500000	1023.000000	1023.000000	2046.000000
12.200000	-0.016537	-9.773407	-2.246480	-2.676919	-3.229618	-1.620390	0.000000	-10.000000	0.191667	-14.733334	10.500000	1023.000000	1023.000000	2046.000000
12.220000	-0.017509	-10.347857	-2.423198	-2.927398	-3.349448	-1.647813	0.000000	-10.000000	0.191667	-14.250000	5.666667	1023.000000	1023.000000	2046.000000
12.240000	-0.018491	-10.928020	-2.636256	-3.060521	-3.408486	-1.822757	0.000000	-10.000000	0.183333	-14.150001	1.166667	1023.000000	1023.000000	2046.000000
12.260000	-0.019628	-11.600173	-2.778559	-3.170890	-3.625321	-2.025403	0.000000	-10.000000	0.166667	-13.766667	-3.333333	1023.000000	1023.000000	2046.000000
12.280000	-0.021256	-12.562443	-2.881914	-3.159539	-3.990221	-2.530768	0.000000	-10.000000	0.133333	-12.866667	-7.666667	1023.000000	1023.000000	2046.000000
12.300000	-0.023347	-13.798077	-3.105366	-3.356411	-4.389694	-2.946606	0.000000	-10.000000	0.091667	-10.950001	-12.000000	1023.000000	1023.000000	2046.000000
12.320000	-0.025944	-15.333031	-3.543903	-3.598988	-4.821045	-3.369094	0.000000	-10.000000	0.058333	-8.733334	-15.500000	1023.000000	1023.000000	2046.000000
12.340000	-0.028113	-16.614645	-3.887315	-3.740254	-5.223811	-3.763264	0.000000	-10.000000	0.033333	-6.933333	-18.333334	1023.000000	1023.000000	2046.000000
12.360000	-0.029305	-17.319124	-4.155551	-3.846170	-5.408735	-3.908668	0.000000	-10.000000	0.016667	-5.800000	-20.500000	1023.000000	1023.000000	2046.000000
12.380000	-0.029975	-17.715069	-4.390255	-3.848911	-5.469817	-4.006086	0.000000	-10.000000	0.025000	-4.966667	-22.500000	1023.000000	1023.000000	2046.000000
12.400000	-0.030382	-17.956059	-4.533953	-3.778632	-5.520769	-4.122704	0.000000	-10.000000	0.016667	-3.100000	-24.333334	1023.000000	1023.000000	2046.000000
12.420000	-0.030373	-17.950191	-4.610815	-3.733631	-5.553954	-4.051790	0.000000	-10.000000	0.008333	-0.083333	-25.500000	1023.000000	1023.000000	2046.000000
12.440000	-0.030038	-17.752508	-4.669141	-3.666637	-5.435541	-3.981189	0.000000	-10.000000	-0.041667	3.966667	-26.000000	1023.000000	1023.000000	2046.000000
12.460000	-0.029570	-17.475906	-4.598323	-3.613172	-5.395871	-3.868541	0.000000	-10.000000	-0.091667	8.550000	-26.000000	1023.000000	1023.000000	2046.000000
12.480000	-0.029017	-17.149242	-4.642519	-3.554494	-5.232782	-3.719448	0.000000	-10.000000	-0.175000	12.950001	-26.000000	1023.000000	1023.000000	2046.000000
12.500000	-0.028649	-16.931610	-4.675196	-3.528735	-5.083399	-3.644280	0.000000	-10.000000	-0.233333	16.766666	-26.000000	1023.000000	1023.000000	2046.000000
12.520000	-0.027815	-16.438416	-4.631997	-3.495018	-4.905397	-3.406004	0.000000	-10.000000	-0.300000	19.600000	-26.000000	1023.000000	1023.000000	2046.000000
12.540000	-0.026351	-15.573681	-4.463273	-3.295125	-4.640879	-3.174405	0.000000	-10.000000	-0.350000	21.850000	-8.666667	1023.000000	1023.000000	2046.000000
12.560000	-0.025189	-14.886584	-4.294186	-3.203294	-4.414977	-2.974128	0.000000	-10.000000	-0.400000	23.716667	10.666667	1023.000000	1023.000000	2046.000000
12.580000	-0.023893	-14.120492	-4.028366	-3.129856	-4.234242	-2.728028	0.000000	-10.000000	-0.433333	24.966667	32.666668	1023.000000	1023.000000	2046.000000
12.600000	-0.022589	-13.350023	-3.830088	-3.027027	-3.951699	-2.541210	0.000000	-10.000000	-0.450000	25.950001	40.166668	1023.000000	1023.000000	2046.000000
12.620000	-0.021348	-12.616740	-3.678112	-2.996947	-3.603915	-2.337767	0.000000	-10.000000	-0.483333	26.650000	48.666668	1023.000000	1023.000000	2046.000000
12.640000	-0.020259	-11.973194	-3.506540	-3.004221	-3.362775	-2.099658	0.000000	-10.000000	-0.508333	27.400000	57.500000	1023.000000	1023.000000	2046.000000
12.660000	-0.019419	-11.476865	-3.397233	-2.967707	-3.086735	-2.025191	0.000000	-10.000000	-0.541667	28.183334	66.500000	1023.000000	1023.000000	2046.000000
12.680000	-0.018503	-10.935137	-3.201104	-3.045843	-2.896016	-1.792173	0.000000	-10.000000	-0.566667	29.000000	75.833336	1023.000000	1023.000000	2046.000000
12.700000	-0.017888	-10.571938	-3.113025	-3.098059	-2.661466	-1.699386	0.000000	-10.000000	-0.591667	29.616667	85.500000	1023.000000	1023.000000	2046.000000
12.720000	-0.017284	-10.214684	-2.995818	-3.205448	-2.493372	-1.520047	0.000000	-10.000000	-0.633333	30.200001	95.500000	1023.000000	1023.000000	2046.000000
12.740000	-0.016772	-9.912187	-2.920671	-3.227281	-2.305043	-1.459192	0.000000	-10.000000	-0.666667	31.200001	105.500000	1023.000000	1023.000000	2046.000000
12.760000	-0.016073	-9.499024	-2.849290	-3.241343	-2.080400	-1.327991	0.000000	-10.000000	-0.708333	32.283333	115.500000	1023.000000	1023.000000	2046.000000
12.780000	-0.015205	-8.986027	-2.754850	-3.284373	-1.868055	-1.078749	0.000000	-10.000000	-0.716667	33.466667	126.000000	1023.000000	1023.000000	2046.000000
12.800000	-0.014221	-8.404525	-2.731474	-3.215925	-1.534417	-0.922710	0.000000	-10.000000	-0.716667	33.983334	136.833328	1023.000000	1023.000000	2046.000000
12.820000	-0.013434	-7.939456	-2.650800	-3.142533	-1.342186	-0.803936	0.000000	-10.000000	-0.725000	34.300003	148.166672	1023.000000	1023.000000	2046.000000
12.840000	-0.012632	-7.465400	-2.590058	-3.107775	-1.130685	-0.636881	0.000000	-10.000000	-0.725000	34.083336	159.500000	1023.000000	1023.000000	2046.000000
12.860000	-0.011671	-6.897366	-2.471313	-3.018597	-0.951684	-0.455772	0.000000	-10.000000	-0.750000	34.133335	171.000000	1023.000000	1023.000000	2046.000000
12.880000	-0.010748	-6.351920	-2.338101	-2.958173	-0.779832	-0.275813	0.000000	-10.000000	-0.766667	34.283333	182.500000	1023.000000	1023.000000	2046.000000
12.900000	-0.009745	-5.759560	-2.231386	-2.857653	-0.550820	-0.119701	0.000000	-10.000000	-0.783333	34.650002	193.833328	1023.000000	1023.000000	2046.000000
12.920000	-0.008515	-5.032203	-2.109437	-2.759829	-0.291014	0.128078	0.000000	-10.000000	-0.791667	34.766670	205.333328	1023.000000	1023.000000	2046.000000
12.940000	-0.007238	-4.277563	-1.988025	-2.581764	-0.012841	0.305068	0.000000	-10.000000	-0.766667	34.766670	216.666672	1023.000000	1023.000000	2046.000000
12.960000	-0.006117	-3.615063	-1.871570	-2.429759	0.213367	0.472898	0.000000	-10.000000	-0.758333	34.633335	228.333328	1023.000000	1023.000000	2046.000000
12.980000	-0.004903	-2.897403	-1.606838	-2.256950	0.344711	0.621674	0.000000	-10.000000	-0.741667	34.550003	239.833328	1023.000000	1023.000000	2046.000000
13.000000	-0.003576	-2.113493	-1.444561	-2.113521	0.579838	0.864751	0.000000	-10.000000	-0.750000	34.416668	251.500000	1023.000000	1023.000000	2046.000000
13.020000	-0.002586	-1.528033	-1.249969	-1.930218	0.711938	0.940215	0.000000	-10.000000	-0.750000	34.583336	263.000000	1023.000000	1023.000000	2046.000000
13.040000	-0.001313	-0.776139	-1.076447	-1.784662	0.940862	1.144109	0.000000	-10.000000	-0.758333	34.566666	274.500000	1023.000000	1023.000000	2046.000000
13.060000	-0.000200	-0.118267	-0.925205	-1.641096	1.158167	1.289866	0.000000	-10.000000	-0.758333	34.766666	286.166656	1023.000000	1023.000000	2046.000000
13.080000	0.001211	0.715559	-0.686508	-1.469998	1.364509	1.507556	0.000000	-10.000000	-0.758333	34.683334	297.666656	1023.000000	1023.000000	2046.000000
13.100000	0.002306	1.363128	-0.594575	-1.285245	1.597640	1.645308	0.000000	-10.000000	-0.766667	34.733334	309.333344	1023.000000	1023.000000	2046.000000
13.120000	0.003651	2.157775	-0.379225	-1.094618	1.821135	1.810483	0.000000	-10.000000	-0.766667	34.600002	320.666656	1023.000000	1023.000000	2046.000000
13.140000	0.004806	2.840338	-0.169972	-0.941250	1.970646	1.980914	0.000000	-10.000000	-0.758333	34.483334	332.333344	1023.000000	1023.000000	2046.000000
13.160000	0.005926	3.502349	0.002882	-0.775594	2.183469	2.091591	0.000000	-10.000000	-0.741667	34.466667	343.833344	1023.000000	1023.000000	2046.000000
13.180000	0.007329	4.331278	0.268386	-0.611956	2.332819	2.342030	0.000000	-10.000000	-0.741667	34.466667	355.500000	1023.000000	1023.000000	2046.000000
13.200000	0.008578	5.069580	0.409072	-0.436104	2.617895	2.478717	0.000000	-10.000000	-0.750000	34.666668	367.000000	1023.000000	1023.000000	2046.000000
13.220000	0.009811	5.798054	0.614711	-0.261450	2.782754	2.662040	0.000000	-10.000000	-0.758333	34.816669	378.500000	1023.000000	1023.000000	2046.000000
13.240000	0.011004	6.503385	0.875711	-0.075085	2.900888	2.801871	0.000000	-10.000000	-0.750000	34.883335	390.166656	1023.000000	1023.000000	2046.000000
13.260000	0.012181	7.198927	1.022196	0.126550	3.134898	2.915282	0.000000	-10.000000	-0.750000	34.716667	401.666656	1023.000000	1023.000000	2046.000000
13.280000	0.012968	7.664367	1.193518	0.234073	3.196121	3.040655	0.000000	-10.000000	-0.750000	34.533333	413.333344	1023.000000	1023.000000	2046.000000
13.300000	0.013450	7.948726	1.238600	0.275979	3.342482	3.091664	0.000000	-10.000000	-0.750000	34.366669	424.666656	1023.000000	1023.000000	2046.000000
13.320000	0.013855	8.188442	1.271584	0.342683	3.480840	3.093335	0.000000	-10.000000	-0.750000	34.400002	436.333344	1023.000000	1023.000000	2046.000000
13.340000	0.014728	8.704033	1.547622	0.388583	3.503947	3.263880	0.000000	-10.000000	-0.733333	34.116669	447.666656	1023.000000	1023.000000	2046.000000
13.360000	0.015845	9.364373	1.623699	0.623973	3.751511	3.365190	0.000000	-10.000000	-0.700000	33.783333	459.166656	1023.000000	1023.000000	2046.000000
13.380000	0.017207	10.169060	1.932621	0.949049	3.785343	3.502047	0.000000	-10.000000	-0.650000	32.900002	470.500000	1023.000000	1023.000000	2046.000000
13.400000	0.018487	10.925780	2.106218	1.307969	3.875358	3.636235	0.000000	-10.000000	-0.566667	31.550001	481.666656	1023.000000	1023.000000	2046.000000
13.420000	0.018875	11.155300	2.138268	1.494326	3.918921	3.603785	0.000000	-10.000000	-0.483333	29.616667	492.333344	1023.000000	1023.000000	2046.000000
13.440000	0.018633	11.012186	2.313628	1.575605	3.698745	3.424208	0.000000	-10.000000	-0.375000	27.116667	502.500000	1023.000000	1023.000000	2046.000000
13.460000	0.017466	10.322634	2.282642	1.697492	3.412066	2.930433	0.000000	-10.000000	-0.291667	24.583334	512.000000	1023.000000	1023.000000	2046.000000
13.480000	0.015288	9.035040	2.241530	1.702354	2.773442	2.317714	0.000000	-10.000000	-0.216667	21.783333	520.833313	1023.000000	1023.000000	2046.000000
13.500000	0.013013	7.690754	2.017741	1.618820	2.161871	1.892321	0.000000	-10.000000	-0.150000	18.516666	528.500000	1023.000000	1023.000000	2046.000000
13.520000	0.011631	6.873967	1.823123	1.592880	1.860018	1.597945	0.000000	-10.000000	-0.083333	14.866667	535.333313	1023.000000	1023.000000	2046.000000
13.540000	0.010616	6.273946	1.653481	1.582221	1.648689	1.389555	0.000000	-10.000000	-0.033333	10.883333	540.833313	1023.000000	1023.000000	2046.000000
13.560000	0.010109	5.974553	1.605972	1.593017	1.473274	1.302290	0.000000	-10.000000	0.008333	6.850000	545.166687	1023.000000	1023.000000	2046.000000
13.580000	0.009612	5.680699	1.475676	1.724069	1.413989	1.066965	0.000000	-10.000000	0.033333	2.216667	548.000000	1023.000000	1023.000000	2046.000000
13.600000	0.009234	5.457230	1.464416	1.785472	1.237590	0.969752	0.000000	-10.000000	0.050000	-1.366667	549.500000	1023.000000	1023.000000	2046.000000
13.620000	0.008969	5.300498	1.435676	1.778411	1.116097	0.970314	0.000000	-10.000000	0.050000	-4.450000	550.000000	1023.000000	1023.000000	2046.000000
13.640000	0.008643	5.107968	1.382173	1.823097	1.002472	0.900226	0.000000	-10.000000	0.066667	-6.816667	550.000000	1023.000000	1023.000000	2046.000000
13.660000	0.008342	4.930200	1.334634	1.827863	0.888984	0.878718	0.000000	-10.000000	0.100000	-9.533334	550.000000	1023.000000	1023.000000	2046.000000
13.680000	0.008197	4.844234	1.221540	1.871108	0.913137	0.838449	0.000000	-10.000000	0.125000	-11.716667	550.000000	1023.000000	1023.000000	2046.000000
13.700000	0.007826	4.625223	1.088351	1.806764	0.882199	0.847908	0.000000	-10.000000	0.141667	-13.116667	550.000000	1023.000000	1023.000000	2046.000000
13.720000	0.007776	4.595852	1.056870	1.728611	0.901377	0.908995	0.000000	-10.000000	0.166667	-14.166667	546.333313	1023.000000	1023.000000	2046.000000
13.740000	0.007754	4.582589	1.053578	1.752335	0.835702	0.940974	0.000000	-10.000000	0.208333	-15.033334	537.666687	1023.000000	1023.000000	2046.000000
13.760000	0.008099	4.786305	1.196712	1.859331	0.721820	1.008443	0.000000	-10.000000	0.241667	-15.983334	527.166687	1023.000000	1023.000000	2046.000000
13.780000	0.008515	5.032165	1.329749	1.950404	0.765898	0.986114	0.000000	-10.000000	0.250000	-16.700001	518.666687	1023.000000	1023.000000	2046.000000
13.800000	0.008747	5.169647	1.447456	1.950179	0.713648	1.058366	0.000000	-10.000000	0.250000	-17.116667	513.166687	1023.000000	1023.000000	2046.000000
13.820000	0.008928	5.276401	1.451630	1.955102	0.783831	1.085838	0.000000	-10.000000	0.241667	-17.316668	507.500000	1023.000000	1023.000000	2046.000000
13.840000	0.009205	5.439862	1.548712	1.916679	0.839873	1.134598	0.000000	-10.000000	0.241667	-17.333334	501.500000	1023.000000	1023.000000	2046.000000
13.860000	0.008875	5.244951	1.566009	1.864491	0.775141	1.039310	0.000000	-10.000000	0.241667	-17.516668	495.666656	1023.000000	1023.000000	2046.000000
13.880000	0.008449	4.993071	1.612463	1.698775	0.675281	1.006551	0.000000	-10.000000	0.250000	-17.650002	490.000000	1023.000000	1023.000000	2046.000000
13.900000	0.008164	4.824959	1.551003	1.580204	0.741790	0.951962	0.000000	-10.000000	0.250000	-17.816668	484.333344	1023.000000	1023.000000	2046.000000
13.920000	0.007833	4.629209	1.535510	1.417709	0.722658	0.953332	0.000000	-10.000000	0.250000	-17.783335	478.500000	1023.000000	1023.000000	2046.000000
13.940000	0.007712	4.557927	1.576248	1.285591	0.725122	0.970967	0.000000	-10.000000	0.250000	-17.666668	472.500000	1023.000000	1023.000000	2046.000000
13.960000	0.007428	4.390046	1.496739	1.138709	0.795527	0.959070	0.000000	-10.000000	0.258333	-17.716667	466.500000	1023.000000	1023.000000	2046.000000
13.980000	0.007016	4.146482	1.510915	1.066962	0.661081	0.907524	0.000000	-10.000000	0.266667	-18.016666	460.500000	1023.000000	1023.000000	2046.000000
14.000000	0.006806	4.022319	1.460119	0.987691	0.654652	0.919857	0.000000	-10.000000	0.291667	-18.483334	454.500000	1023.000000	1023.000000	2046.000000
14.020000	0.006320	3.735233	1.439711	0.877035	0.564536	0.853951	0.000000	-10.000000	0.316667	-19.100000	448.166656	1023.000000	1023.000000	2046.000000
14.040000	0.006152	3.636103	1.347162	0.892120	0.591340	0.805480	0.000000	-10.000000	0.350000	-19.666668	441.833344	1023.000000	1023.000000	2046.000000
14.060000	0.005871	3.469484	1.301000	0.776419	0.545822	0.846243	0.000000	-10.000000	0.358333	-20.200001	435.166656	1023.000000	1023.000000	2046.000000
14.080000	0.005650	3.339347	1.265578	0.722358	0.522350	0.829061	0.000000	-10.000000	0.366667	-20.533335	428.500000	1023.000000	1023.000000	2046.000000
14.100000	0.005658	3.344100	1.237142	0.690415	0.541467	0.875075	0.000000	-10.000000	0.366667	-20.716667	421.500000	1023.000000	1023.000000	2046.000000
14.120000	0.005450	3.221068	1.195881	0.690518	0.513277	0.821391	0.000000	-10.000000	0.375000	-20.850000	414.500000	1023.000000	1023.000000	2046.000000
14.140000	0.005183	3.062892	1.194347	0.681225	0.423548	0.763772	0.000000	-10.000000	0.375000	-20.983334	407.500000	1023.000000	1023.000000	2046.000000
14.160000	0.005135	3.034749	1.188095	0.642561	0.385953	0.818141	0.000000	-10.000000	0.366667	-21.083334	400.500000	1023.000000	1023.000000	2046.000000
14.180000	0.004841	2.860883	1.087502	0.632632	0.367974	0.772775	0.000000	-10.000000	0.366667	-21.083334	393.500000	1023.000000	1023.000000	2046.000000
14.200000	0.004830	2.854475	1.111490	0.596367	0.350085	0.796533	0.000000	-10.000000	0.358333	-21.133333	386.500000	1023.000000	1023.000000	2046.000000
14.220000	0.004552	2.690033	1.087703	0.550409	0.262840	0.789081	0.000000	-10.000000	0.366667	-21.183334	379.500000	1023.000000	1023.000000	2046.000000
14.240000	0.004182	2.471699	1.030552	0.537874	0.178825	0.724447	0.000000	-10.000000	0.366667	-21.300001	372.500000	1023.000000	1023.000000	2046.000000
14.260000	0.003928	2.321469	1.034168	0.486782	0.082340	0.718179	0.000000	-10.000000	0.375000	-21.366667	365.333344	1023.000000	1023.000000	2046.000000
14.280000	0.003741	2.211022	0.949261	0.502343	0.102499	0.656920	0.000000	-10.000000	0.383333	-21.483334	358.166656	1023.000000	1023.000000	2046.000000
14.300000	0.003417	2.019200	0.931962	0.451012	-0.036348	0.672574	0.000000	-10.000000	0.391667	-21.633335	351.000000	1023.000000	1023.000000	2046.000000
14.320000	0.003197	1.889261	0.922486	0.422310	-0.063264	0.607729	0.000000	-10.000000	0.383333	-21.716667	343.833344	1023.000000	1023.000000	2046.000000
14.340000	0.002831	1.673244	0.845428	0.381939	-0.120032	0.565909	0.000000	-10.000000	0.375000	-21.800001	336.500000	1023.000000	1023.000000	2046.000000
14.360000	0.002783	1.644652	0.840742	0.364876	-0.133218	0.572252	0.000000	-10.000000	0.375000	-21.816668	329.166656	1023.000000	1023.000000	2046.000000
14.380000	0.002614	1.544761	0.881386	0.294028	-0.224367	0.593714	0.000000	-10.000000	0.391667	-21.833334	322.000000	1023.000000	1023.000000	2046.000000
14.400000	0.002476	1.463101	0.875434	0.287203	-0.275879	0.576343	0.000000	-10.000000	0.400000	-21.916668	314.833344	1023.000000	1023.000000	2046.000000
14.420000	0.002638	1.559143	0.832843	0.301343	-0.196574	0.621531	0.000000	-10.000000	0.391667	-21.933334	307.500000	1023.000000	1023.000000	2046.000000
14.440000	0.002434	1.438681	0.768235	0.285132	-0.226676	0.611991	0.000000	-10.000000	0.391667	-21.983334	300.166656	1023.000000	1023.000000	2046.000000
14.460000	0.001931	1.140972	0.668625	0.165169	-0.300572	0.607750	0.000000	-10.000000	0.383333	-21.950001	292.833344	1023.000000	1023.000000	2046.000000
14.480000	0.002358	1.393349	0.733870	0.167662	-0.250185	0.742002	0.000000	-10.000000	0.391667	-22.050001	285.500000	1023.000000	1023.000000	2046.000000
14.500000	0.002154	1.272958	0.728069	0.213123	-0.351213	0.682979	0.000000	-10.000000	0.391667	-22.216667	278.166656	1023.000000	1023.000000	2046.000000
14.520000	0.002135	1.261608	0.697498	0.288742	-0.424472	0.699840	0.000000	-10.000000	0.400000	-22.316668	270.666656	1023.000000	1023.000000	2046.000000
14.540000	0.001073	0.633960	0.452110	0.191546	-0.595571	0.585875	0.000000	-10.000000	0.400000	-22.650000	263.333344	1023.000000	1023.000000	2046.000000
14.560000	0.000043	0.025122	0.328789	0.015051	-0.790437	0.471720	0.000000	-10.000000	0.408333	-22.966667	255.666672	1023.000000	1023.000000	2046.000000
14.580000	-0.001001	-0.591783	0.266646	-0.027653	-1.021576	0.190801	0.000000	-10.000000	0.400000	-22.966667	248.000000	1023.000000	1023.000000	2046.000000
14.600000	-0.002625	-1.551298	0.179112	-0.047021	-1.401520	-0.281868	0.000000	-10.000000	0.383333	-22.400000	240.333328	1023.000000	1023.000000	2046.000000
14.620000	-0.004868	-2.877254	0.052371	-0.198546	-1.946275	-0.784805	0.000000	-10.000000	0.358333	-21.450001	232.833328	1023.000000	1023.000000	2046.000000
14.640000	-0.007671	-4.533551	-0.346386	-0.384821	-2.484429	-1.317915	0.000000	-10.000000	0.341667	-20.600000	225.666672	1023.000000	1023.000000	2046.000000
14.660000	-0.010202	-6.029579	-0.731787	-0.650708	-2.963415	-1.683669	0.000000	-10.000000	0.341667	-20.083334	218.666672	1023.000000	1023.000000	2046.000000
14.680000	-0.011943	-7.058301	-1.021344	-0.756102	-3.264254	-2.016601	0.000000	-10.000000	0.350000	-19.950001	212.000000	1023.000000	1023.000000	2046.000000
14.700000	-0.013183	-7.791012	-1.236738	-0.759025	-3.523318	-2.271931	0.000000	-10.000000	0.375000	-20.233334	205.333328	1023.000000	1023.000000	2046.000000
14.720000	-0.014096	-8.330726	-1.408591	-0.753432	-3.725107	-2.443596	0.000000	-10.000000	0.375000	-20.500000	198.666672	1023.000000	1023.000000	2046.000000
14.740000	-0.014896	-8.803772	-1.608884	-0.750369	-3.831115	-2.613403	0.000000	-10.000000	0.366667	-20.650000	191.833328	1023.000000	1023.000000	2046.000000
14.760000	-0.015676	-9.264554	-1.742319	-0.815104	-4.019235	-2.687896	0.000000	-10.000000	0.350000	-20.666666	185.000000	1023.000000	1023.000000	2046.000000
14.780000	-0.016022	-9.469232	-1.850297	-0.812213	-4.048663	-2.758059	0.000000	-10.000000	0.350000	-20.566668	178.000000	1023.000000	1023.000000	2046.000000
14.800000	-0.016500	-9.751690	-1.935675	-0.836901	-4.153422	-2.825693	0.000000	-10.000000	0.350000	-20.416668	171.166672	1023.000000	1023.000000	2046.000000
14.820000	-0.016778	-9.915626	-2.030436	-0.938135	-4.177064	-2.769990	0.000000	-10.000000	0.350000	-20.116667	164.333328	1023.000000	1023.000000	2046.000000
14.840000	-0.017286	-10.215895	-2.184017	-1.068876	-4.180315	-2.782686	0.000000	-10.000000	0.350000	-19.816668	157.666672	1023.000000	1023.000000	2046.000000
14.860000	-0.017546	-10.369885	-2.259270	-1.148169	-4.212761	-2.749686	0.000000	-10.000000	0.350000	-19.433334	151.000000	1023.000000	1023.000000	2046.000000
14.880000	-0.017022	-10.060059	-2.144028	-1.099122	-4.200437	-2.616472	0.000000	-10.000000	0.333333	-19.400002	144.500000	1023.000000	1023.000000	2046.000000
14.900000	-0.016727	-9.885921	-2.017384	-1.073972	-4.218766	-2.575799	0.000000	-10.000000	0.316667	-19.300001	138.000000	1023.000000	1023.000000	2046.000000
14.920000	-0.016488	-9.744680	-1.922365	-1.079353	-4.188772	-2.554191	0.000000	-10.000000	0.300000	-19.416666	131.500000	1023.000000	1023.000000	2046.000000
14.940000	-0.016314	-9.641566	-1.830200	-1.117519	-4.223354	-2.470493	0.000000	-10.000000	0.300000	-19.200001	125.000000	1023.000000	1023.000000	2046.000000
14.960000	-0.016360	-9.668843	-1.877747	-1.188105	-4.144879	-2.458112	0.000000	-10.000000	0.316667	-19.000000	118.666664	1023.000000	1023.000000	2046.000000
14.980000	-0.016731	-9.887951	-1.978122	-1.295429	-4.126311	-2.488090	0.000000	-10.000000	0.300000	-18.783333	112.333336	1023.000000	1023.000000	2046.000000
15.000000	-0.017225	-10.180220	-2.030574	-1.420121	-4.188262	-2.541263	0.000000	-10.000000	0.283333	-18.600000	106.000000	1023.000000	1023.000000	2046.000000
15.020000	-0.017739	-10.483454	-2.122412	-1.651813	-4.184724	-2.524505	0.000000	-10.000000	0.250000	-18.383333	99.666664	1023.000000	1023.000000	2046.000000
15.040000	-0.018381	-10.863318	-2.202987	-1.849863	-4.218993	-2.591475	0.000000	-10.000000	0.250000	-18.016666	93.500000	1023.000000	1023.000000	2046.000000
15.060000	-0.018852	-11.141486	-2.276104	-2.017205	-4.236866	-2.611311	0.000000	-10.000000	0.250000	-17.549999	87.500000	1023.000000	1023.000000	2046.000000
15.080000	-0.019413	-11.473328	-2.386060	-2.192544	-4.248482	-2.646241	0.000000	-10.000000	0.241667	-17.116667	81.666664	1023.000000	1023.000000	2046.000000
15.100000	-0.019718	-11.653289	-2.462643	-2.361314	-4.187319	-2.642013	0.000000	-10.000000	0.225000	-16.683334	76.000000	1023.000000	1023.000000	2046.000000
15.120000	-0.020141	-11.903501	-2.552049	-2.561520	-4.199280	-2.590652	0.000000	-10.000000	0.216667	-16.466667	70.500000	1023.000000	1023.000000	2046.000000
15.140000	-0.020554	-12.147380	-2.559086	-2.628678	-4.240163	-2.719453	0.000000	-10.000000	0.208333	-16.283333	65.000000	1023.000000	1023.000000	2046.000000
15.160000	-0.020859	-12.327497	-2.624066	-2.780397	-4.235023	-2.688011	0.000000	-10.000000	0.216667	-16.233334	59.500000	1023.000000	1023.000000	2046.000000
15.180000	-0.021249	-12.558214	-2.758484	-2.822881	-4.218893	-2.757957	0.000000	-10.000000	0.216667	-16.083334	54.000000	1023.000000	1023.000000	2046.000000
15.200000	-0.021374	-12.632101	-2.764544	-2.973207	-4.193287	-2.701063	0.000000	-10.000000	0.216667	-16.016666	48.666668	1023.000000	1023.000000	2046.000000
15.220000	-0.021556	-12.739634	-2.813499	-3.036510	-4.195507	-2.694118	0.000000	-10.000000	0.208333	-15.783334	43.333332	1023.000000	1023.000000	2046.000000
15.240000	-0.021829	-12.900729	-2.874816	-3.140830	-4.182612	-2.702471	0.000000	-10.000000	0.200000	-15.516666	38.166668	1023.000000	1023.000000	2046.000000
15.260000	-0.021825	-12.898673	-2.931133	-3.190672	-4.115837	-2.661031	0.000000	-10.000000	0.200000	-15.166667	33.000000	1023.000000	1023.000000	2046.000000
15.280000	-0.021947	-12.970660	-2.958758	-3.239562	-4.094622	-2.677717	0.000000	-10.000000	0.200000	-14.816667	28.000000	1023.000000	1023.000000	2046.000000
15.300000	-0.022028	-13.018281	-2.985755	-3.315319	-4.071388	-2.645819	0.000000	-10.000000	0.200000	-14.450000	23.000000	1023.000000	1023.000000	2046.000000
15.320000	-0.022277	-13.165528	-3.013247	-3.335126	-4.090665	-2.726491	0.000000	-10.000000	0.200000	-14.083333	18.000000	1023.000000	1023.000000	2046.000000
15.340000	-0.022338	-13.201602	-3.017774	-3.411417	-4.066776	-2.705635	0.000000	-10.000000	0.191667	-13.633333	13.333333	1023.000000	1023.000000	2046.000000
15.360000	-0.022662	-13.392988	-3.077843	-3.461328	-4.053591	-2.800226	0.000000	-10.000000	0.175000	-13.116667	8.666667	1023.000000	1023.000000	2046.000000
15.380000	-0.022936	-13.555268	-3.065377	-3.562534	-4.123237	-2.804120	0.000000	-10.000000	0.141667	-12.616667	4.500000	1023.000000	1023.000000	2046.000000
15.400000	-0.022972	-13.576523	-3.142267	-3.569173	-4.049658	-2.815425	0.000000	-10.000000	0.116667	-12.333333	0.500000	1023.000000	1023.000000	2046.000000
15.420000	-0.023339	-13.793604	-3.214101	-3.561902	-4.078126	-2.939476	0.000000	-10.000000	0.100000	-12.166667	-3.166667	1023.000000	1023.000000	2046.000000
15.440000	-0.023526	-13.904003	-3.283220	-3.597746	-4.062237	-2.960799	0.000000	-10.000000	0.100000	-11.933333	-7.000000	1023.000000	1023.000000	2046.000000
15.460000	-0.023686	-13.998495	-3.322092	-3.615115	-4.034650	-3.026638	0.000000	-10.000000	0.100000	-11.716667	-11.000000	1023.000000	1023.000000	2046.000000
15.480000	-0.023978	-14.171133	-3.384156	-3.709172	-4.074025	-3.003779	0.000000	-10.000000	0.100000	-11.366667	-15.000000	1023.000000	1023.000000	2046.000000
15.500000	-0.024165	-14.281539	-3.408403	-3.709785	-4.079140	-3.084211	0.000000	-10.000000	0.108333	-11.183333	-18.833334	1023.000000	1023.000000	2046.000000
15.520000	-0.024345	-14.387691	-3.494003	-3.728711	-4.036587	-3.128390	0.000000	-10.000000	0.108333	-10.883333	-22.500000	1023.000000	1023.000000	2046.000000
15.540000	-0.024464	-14.458383	-3.532246	-3.824628	-3.984253	-3.117255	0.000000	-10.000000	0.108333	-10.766666	-26.166666	1023.000000	1023.000000	2046.000000
15.560000	-0.024830	-14.674707	-3.494445	-3.852904	-4.030950	-3.296408	0.000000	-10.000000	0.100000	-10.483334	-29.666666	1023.000000	1023.000000	2046.000000
15.580000	-0.025403	-15.013126	-3.602193	-3.968542	-3.963282	-3.479110	0.000000	-10.000000	0.100000	-10.283334	-33.333332	1023.000000	1023.000000	2046.000000
15.600000	-0.025800	-15.247740	-3.555663	-4.020368	-3.988362	-3.683347	0.000000	-10.000000	0.100000	-10.016666	-36.666668	1023.000000	1023.000000	2046.000000
15.620000	-0.026222	-15.496914	-3.588244	-4.089828	-3.948096	-3.870747	0.000000	-10.000000	0.100000	-9.683333	-40.166668	1023.000000	1023.000000	2046.000000
15.640000	-0.026750	-15.809489	-3.759235	-4.132914	-3.885805	-4.031535	0.000000	-10.000000	0.083333	-9.316667	-43.333332	1023.000000	1023.000000	2046.000000
15.660000	-0.027039	-15.979786	-3.863514	-4.122600	-3.834845	-4.158827	0.000000	-10.000000	0.066667	-8.750000	-46.500000	1023.000000	1023.000000	2046.000000
15.680000	-0.027412	-16.200251	-3.905456	-4.217398	-3.929237	-4.148159	0.000000	-10.000000	0.050000	-7.916667	-49.500000	1023.000000	1023.000000	2046.000000
15.700000	-0.027153	-16.047411	-4.054204	-4.111544	-3.715832	-4.165830	0.000000	-10.000000	0.050000	-6.650000	-52.166668	1023.000000	1023.000000	2046.000000
15.720000	-0.026903	-15.899913	-3.929366	-3.982605	-3.773157	-4.214786	0.000000	-10.000000	0.041667	-5.016667	-54.500000	1023.000000	1023.000000	2046.000000
15.740000	-0.026654	-15.752384	-4.016663	-3.960456	-3.630038	-4.145227	0.000000	-10.000000	0.025000	-2.350000	-56.000000	1023.000000	1023.000000	2046.000000
15.760000	-0.027213	-16.082613	-4.115318	-4.143598	-3.647220	-4.176476	0.000000	-10.000000	0.000000	0.616667	-56.833332	1023.000000	1023.000000	2046.000000
15.780000	-0.027513	-16.260294	-4.228312	-4.257342	-3.557829	-4.216812	0.000000	-10.000000	-0.041667	4.066667	-57.000000	1023.000000	1023.000000	2046.000000
15.800000	-0.028184	-16.656527	-4.287042	-4.209349	-3.652863	-4.507272	0.000000	-10.000000	-0.091667	7.900000	-57.000000	1023.000000	1023.000000	2046.000000
15.820000	-0.029152	-17.228762	-4.294638	-4.204134	-3.946534	-4.783454	0.000000	-10.000000	-0.183333	12.633333	-57.000000	1023.000000	1023.000000	2046.000000
15.840000	-0.030538	-18.047798	-4.520680	-4.207611	-4.121915	-5.197592	0.000000	-10.000000	-0.275000	17.450001	-57.000000	1023.000000	1023.000000	2046.000000
15.860000	-0.032482	-19.197090	-4.939290	-4.346560	-4.379906	-5.531335	0.000000	-10.000000	-0.375000	21.416666	-57.000000	1023.000000	1023.000000	2046.000000
15.880000	-0.034025	-20.108633	-5.149029	-4.467164	-4.768701	-5.723740	0.000000	-10.000000	-0.408333	23.966667	-29.000000	1023.000000	1023.000000	2046.000000
15.900000	-0.034582	-20.437777	-5.445637	-4.573430	-4.716036	-5.702672	0.000000	-10.000000	-0.441667	25.650002	1.166667	1023.000000	1023.000000	2046.000000
15.920000	-0.034650	-20.477907	-5.510482	-4.493922	-4.731263	-5.742241	0.000000	-10.000000	-0.450000	26.533335	34.333332	1023.000000	1023.000000	2046.000000
15.940000	-0.034303	-20.273182	-5.528319	-4.300810	-4.699719	-5.744335	0.000000	-10.000000	-0.500000	27.416668	42.500000	1023.000000	1023.000000	2046.000000
15.960000	-0.033476	-19.784075	-5.563430	-4.140646	-4.532093	-5.547905	0.000000	-10.000000	-0.550000	28.400000	51.500000	1023.000000	1023.000000	2046.000000
15.980000	-0.032552	-19.238281	-5.515318	-3.890814	-4.429304	-5.402845	0.000000	-10.000000	-0.600000	29.550001	60.833332	1023.000000	1023.000000	2046.000000
16.000000	-0.031530	-18.634357	-5.396241	-3.662269	-4.342172	-5.233676	0.000000	-10.000000	-0.625000	30.550001	70.500000	1023.000000	1023.000000	2046.000000
16.020000	-0.030293	-17.903425	-5.313635	-3.532692	-4.105148	-4.951951	0.000000	-10.000000	-0.650000	31.583334	80.500000	1023.000000	1023.000000	2046.000000
16.040001	-0.029304	-17.318516	-5.214898	-3.455708	-3.948964	-4.698946	0.000000	-10.000000	-0.675000	32.216667	90.833336	1023.000000	1023.000000	2046.000000
16.059999	-0.028396	-16.782312	-5.125983	-3.369106	-3.764582	-4.522642	0.000000	-10.000000	-0.716667	33.183334	101.500000	1023.000000	1023.000000	2046.000000
16.080000	-0.026713	-15.787189	-4.933976	-3.284868	-3.487119	-4.081228	0.000000	-10.000000	-0.741667	33.633335	112.500000	1023.000000	1023.000000	2046.000000
16.100000	-0.024902	-14.717294	-4.583645	-3.028648	-3.295961	-3.809041	0.000000	-10.000000	-0.783333	34.583336	123.666664	1023.000000	1023.000000	2046.000000
16.120001	-0.023161	-13.688300	-4.280504	-2.894224	-2.996371	-3.517200	0.000000	-10.000000	-0.825000	35.083336	134.833328	1023.000000	1023.000000	2046.000000
16.139999	-0.021358	-12.622329	-3.904222	-2.764418	-2.718593	-3.235096	0.000000	-10.000000	-0.866667	35.816666	146.333328	1023.000000	1023.000000	2046.000000
16.160000	-0.020023	-11.833859	-3.577089	-2.659576	-2.538471	-3.058724	0.000000	-10.000000	-0.875000	36.200001	158.000000	1023.000000	1023.000000	2046.000000
16.180000	-0.018507	-10.937572	-3.296369	-2.623324	-2.219601	-2.798279	0.000000	-10.000000	-0.866667	36.433334	170.166672	1023.000000	1023.000000	2046.000000
16.200001	-0.017302	-10.225256	-3.077673	-2.534367	-1.945029	-2.668186	0.000000	-10.000000	-0.841667	36.150002	182.500000	1023.000000	1023.000000	2046.000000
16.219999	-0.016126	-9.530646	-2.876166	-2.497562	-1.685846	-2.471072	0.000000	-10.000000	-0.850000	35.799999	194.833328	1023.000000	1023.000000	2046.000000
16.240000	-0.015058	-8.899406	-2.689450	-2.507003	-1.430522	-2.272432	0.000000	-10.000000	-0.866667	35.766666	206.833328	1023.000000	1023.000000	2046.000000
16.260000	-0.013928	-8.231407	-2.474301	-2.437444	-1.222060	-2.097603	0.000000	-10.000000	-0.891667	35.883335	218.666672	1023.000000	1023.000000	2046.000000
16.280001	-0.013054	-7.714969	-2.333920	-2.438557	-1.062488	-1.880003	0.000000	-10.000000	-0.908333	36.116669	230.666672	1023.000000	1023.000000	2046.000000
16.299999	-0.011906	-7.036423	-2.169188	-2.437408	-0.805090	-1.624736	0.000000	-10.000000	-0.916667	36.566666	242.833328	1023.000000	1023.000000	2046.000000
16.320000	-0.010724	-6.337692	-2.031059	-2.331995	-0.596143	-1.378495	0.000000	-10.000000	-0.908333	37.000000	255.000000	1023.000000	1023.000000	2046.000000
16.340000	-0.009646	-5.700675	-1.864941	-2.298941	-0.394112	-1.142680	0.000000	-10.000000	-0.891667	37.066666	267.000000	1023.000000	1023.000000	2046.000000
16.360001	-0.008554	-5.055688	-1.723540	-2.245017	-0.162057	-0.925075	0.000000	-10.000000	-0.866667	36.850002	279.333344	1023.000000	1023.000000	2046.000000
16.379999	-0.007465	-4.411836	-1.587320	-2.224682	0.028975	-0.628809	0.000000	-10.000000	-0.858333	36.733334	291.666656	1023.000000	1023.000000	2046.000000
16.400000	-0.006476	-3.827592	-1.535047	-2.126019	0.273511	-0.440038	0.000000	-10.000000	-0.875000	36.900002	304.000000	1023.000000	1023.000000	2046.000000
16.420000	-0.005280	-3.120534	-1.320772	-2.011264	0.422343	-0.210841	0.000000	-10.000000	-0.883333	36.883335	316.166656	1023.000000	1023.000000	2046.000000
16.440001	-0.003957	-2.338757	-1.190621	-1.862392	0.672906	0.041351	0.000000	-10.000000	-0.908333	36.799999	328.500000	1023.000000	1023.000000	2046.000000
16.459999	-0.002668	-1.576557	-1.050384	-1.699375	0.916889	0.256313	0.000000	-10.000000	-0.891667	36.816669	340.833344	1023.000000	1023.000000	2046.000000
16.480000	-0.001353	-0.799728	-0.849720	-1.536181	1.136707	0.449466	0.000000	-10.000000	-0.916667	36.650002	353.000000	1023.000000	1023.000000	2046.000000
16.500000	-0.000018	-0.010435	-0.587842	-1.346013	1.265534	0.657885	0.000000	-10.000000	-0.891667	36.783337	365.333344	1023.000000	1023.000000	2046.000000
16.520000	0.001435	0.847874	-0.425964	-1.173698	1.543665	0.903872	0.000000	-10.000000	-0.900000	36.550003	377.666656	1023.000000	1023.000000	2046.000000
16.540001	0.002739	1.618984	-0.209601	-1.024687	1.746670	1.106602	0.000000	-10.000000	-0.866667	36.800003	390.000000	1023.000000	1023.000000	2046.000000
16.559999	0.004126	2.438484	0.075562	-0.837946	1.903740	1.297128	0.000000	-10.000000	-0.875000	36.833336	402.000000	1023.000000	1023.000000	2046.000000
16.580000	0.005461	3.227263	0.252861	-0.630480	2.149410	1.455472	0.000000	-10.000000	-0.858333	37.116669	414.333344	1023.000000	1023.000000	2046.000000
16.600000	0.006899	4.077243	0.468612	-0.432559	2.375126	1.666064	0.000000	-10.000000	-0.858333	37.033333	426.666656	1023.000000	1023.000000	2046.000000
16.620001	0.008232	4.865242	0.705272	-0.224913	2.578516	1.806367	0.000000	-10.000000	-0.866667	37.200001	439.000000	1023.000000	1023.000000	2046.000000
16.639999	0.009556	5.647845	0.925887	-0.091658	2.769268	2.044349	0.000000	-10.000000	-0.883333	37.100002	451.333344	1023.000000	1023.000000	2046.000000
16.660000	0.010855	6.415342	1.117020	0.184054	2.979186	2.135081	0.000000	-10.000000	-0.900000	37.366669	463.666656	1023.000000	1023.000000	2046.000000
16.680000	0.012173	7.194151	1.327797	0.353161	3.177844	2.335349	0.000000	-10.000000	-0.908333	37.383335	476.333344	1023.000000	1023.000000	2046.000000
16.700001	0.013630	8.055264	1.567219	0.524611	3.411939	2.551495	0.000000	-10.000000	-0.916667	37.666668	488.666656	1023.000000	1023.000000	2046.000000
16.719999	0.014962	8.842367	1.762875	0.783534	3.626789	2.669169	0.000000	-10.000000	-0.933333	37.816666	501.333344	1023.000000	1023.000000	2046.000000
16.740000	0.016369	9.673796	2.029573	0.906818	3.802324	2.935081	0.000000	-10.000000	-0.941667	37.933334	513.833313	1023.000000	1023.000000	2046.000000
16.760000	0.017504	10.344967	2.183137	1.096374	4.026871	3.038584	0.000000	-10.000000	-0.958333	38.000000	526.500000	1023.000000	1023.000000	2046.000000
16.780001	0.018393	10.870362	2.341068	1.227505	4.173212	3.128577	0.000000	-10.000000	-0.966667	38.183334	539.166687	1023.000000	1023.000000	2046.000000
16.799999	0.019023	11.242337	2.409266	1.230793	4.327859	3.274418	0.000000	-10.000000	-0.983333	38.383335	551.833313	1023.000000	1023.000000	2046.000000
16.820000	0.020341	12.021705	2.617654	1.423659	4.534732	3.445660	0.000000	-10.000000	-1.000000	38.666668	564.666687	1023.000000	1023.000000	2046.000000
16.840000	0.021877	12.929241	2.923646	1.667977	4.696516	3.641103	0.000000	-10.000000	-1.008333	38.916668	577.500000	1023.000000	1023.000000	2046.000000
16.860001	0.023532	13.907597	3.208766	2.063323	4.831902	3.803607	0.000000	-10.000000	-0.983333	39.000000	590.500000	1023.000000	1023.000000	2046.000000
16.879999	0.024856	14.689714	3.331597	2.437440	4.948189	3.972487	0.000000	-10.000000	-0.950000	38.766666	603.500000	1023.000000	1023.000000	2046.000000
16.900000	0.025447	15.039275	3.433528	2.621535	4.984626	3.999586	0.000000	-10.000000	-0.933333	38.500000	616.500000	1023.000000	1023.000000	2046.000000
16.920000	0.025382	15.000582	3.670398	2.807554	4.800557	3.722073	0.000000	-10.000000	-0.925000	38.216667	629.333313	1023.000000	1023.000000	2046.000000
16.940001	0.024465	14.458839	3.684792	2.869126	4.513248	3.391673	0.000000	-10.000000	-0.916667	38.133335	642.166687	1023.000000	1023.000000	2046.000000
16.959999	0.023025	13.608024	3.628301	2.955416	4.110866	2.913441	0.000000	-10.000000	-0.908333	37.766666	654.833313	1023.000000	1023.000000	2046.000000
16.980000	0.021864	12.921775	3.572058	3.046672	3.723144	2.579901	0.000000	-10.000000	-0.891667	37.450001	667.500000	1023.000000	1023.000000	2046.000000
17.000000	0.021238	12.551609	3.422330	3.080477	3.580884	2.467918	0.000000	-10.000000	-0.858333	36.783333	680.000000	1023.000000	1023.000000	2046.000000
17.020000	0.021199	12.528604	3.420305	3.149577	3.523315	2.435407	0.000000	-10.000000	-0.833333	36.233334	692.500000	1023.000000	1023.000000	2046.000000
17.040001	0.021543	12.731840	3.448699	3.343536	3.589768	2.349836	0.000000	-10.000000	-0.833333	35.783337	704.833313	1023.000000	1023.000000	2046.000000
17.059999	0.021949	12.971644	3.480299	3.457861	3.657826	2.375658	0.000000	-10.000000	-0.841667	35.650002	717.000000	1023.000000	1023.000000	2046.000000
17.080000	0.022617	13.366726	3.604263	3.673554	3.712445	2.376464	0.000000	-10.000000	-0.808333	35.566669	728.833313	1023.000000	1023.000000	2046.000000
17.100000	0.023252	13.741959	3.766955	3.867159	3.679024	2.428821	0.000000	-10.000000	-0.758333	34.816669	740.500000	1023.000000	1023.000000	2046.000000
17.120001	0.023998	14.182645	3.799089	4.009369	3.815001	2.559187	0.000000	-10.000000	-0.700000	33.983334	752.166687	1023.000000	1023.000000	2046.000000
17.139999	0.024892	14.710883	3.924522	4.173237	3.920237	2.692887	0.000000	-10.000000	-0.633333	32.400002	763.666687	1023.000000	1023.000000	2046.000000
17.160000	0.025572	15.112985	3.989649	4.297227	4.045344	2.780764	0.000000	-10.000000	-0.566667	31.283333	774.833313	1023.000000	1023.000000	2046.000000
17.180000	0.026070	15.407138	4.079308	4.376407	4.101477	2.849947	0.000000	-10.000000	-0.475000	29.350000	785.333313	1023.000000	1023.000000	2046.000000
17.200001	0.026880	15.885983	4.174522	4.386474	4.246392	3.078594	0.000000	-10.000000	-0.391667	27.383333	795.500000	1023.000000	1023.000000	2046.000000
17.219999	0.027543	16.277878	4.249466	4.526916	4.350083	3.151412	0.000000	-10.000000	-0.291667	24.716667	805.000000	1023.000000	1023.000000	2046.000000
17.240000	0.028808	17.025278	4.519151	4.703899	4.444232	3.357996	0.000000	-10.000000	-0.216667	21.750000	813.833313	1023.000000	1023.000000	2046.000000
17.260000	0.029955	17.703644	4.784063	4.862256	4.555807	3.501520	0.000000	-10.000000	-0.141667	18.650002	821.500000	1023.000000	1023.000000	2046.000000
17.280001	0.030691	18.138319	4.952257	5.008628	4.667371	3.510064	0.000000	-10.000000	-0.075000	15.133334	828.333313	1023.000000	1023.000000	2046.000000
17.299999	0.031551	18.646690	5.116786	5.070965	4.817529	3.641410	0.000000	-10.000000	-0.025000	11.583334	834.000000	1023.000000	1023.000000	2046.000000
17.320000	0.031910	18.858541	5.218177	5.117076	4.914220	3.609068	0.000000	-10.000000	0.016667	7.550000	838.500000	1023.000000	1023.000000	2046.000000
17.340000	0.032151	19.001436	5.396125	5.029816	4.880794	3.694701	0.000000	-10.000000	0.033333	2.800000	841.666687	1023.000000	1023.000000	2046.000000
17.360001	0.032095	18.968355	5.422509	4.951015	4.926566	3.668265	0.000000	-10.000000	0.050000	-1.016667	843.333313	1023.000000	1023.000000	2046.000000
17.379999	0.031888	18.845692	5.363815	4.838082	5.023310	3.620485	0.000000	-10.000000	0.050000	-4.600000	844.000000	1023.000000	1023.000000	2046.000000
17.400000	0.031972	18.895535	5.375873	4.704028	5.089165	3.726470	0.000000	-10.000000	0.066667	-7.033334	844.000000	1023.000000	1023.000000	2046.000000
17.420000	0.031842	18.818344	5.408024	4.580576	5.115474	3.714271	0.000000	-10.000000	0.091667	-9.650001	844.000000	1023.000000	1023.000000	2046.000000
17.440001	0.031529	18.633524	5.367939	4.513377	5.067042	3.685165	0.000000	-10.000000	0.125000	-11.633334	844.000000	1023.000000	1023.000000	2046.000000
17.459999	0.031397	18.555750	5.263866	4.418375	5.156345	3.717163	0.000000	-10.000000	0.150000	-13.050000	844.000000	1023.000000	1023.000000	2046.000000
17.480000	0.030898	18.260685	5.194160	4.335942	5.063913	3.666669	0.000000	-10.000000	0.183333	-14.300000	840.333313	1023.000000	1023.000000	2046.000000
17.500000	0.030824	18.217081	5.190293	4.268827	5.020437	3.737524	0.000000	-10.000000	0.216667	-15.250000	831.666687	1023.000000	1023.000000	2046.000000
17.520000	0.030653	18.115921	5.121497	4.221162	5.038762	3.734502	0.000000	-10.000000	0.233333	-15.916667	821.166687	1023.000000	1023.000000	2046.000000
17.540001	0.030503	18.027363	5.033449	4.171036	5.033228	3.789649	0.000000	-10.000000	0.241667	-16.250000	812.666687	1023.000000	1023.000000	2046.000000
17.559999	0.030538	18.047701	5.051704	4.171193	5.006649	3.818156	0.000000	-10.000000	0.233333	-16.433334	807.333313	1023.000000	1023.000000	2046.000000
17.580000	0.030581	18.073124	5.009286	4.213305	5.022319	3.828214	0.000000	-10.000000	0.241667	-16.633333	802.000000	1023.000000	1023.000000	2046.000000
17.600000	0.030532	18.044476	4.981772	4.193652	5.017431	3.851621	0.000000	-10.000000	0.250000	-17.116667	796.333313	1023.000000	1023.000000	2046.000000
17.620001	0.030350	17.937027	4.966170	4.237500	4.943558	3.789799	0.000000	-10.000000	0.275000	-17.783335	790.500000	1023.000000	1023.000000	2046.000000
17.639999	0.030189	17.841722	4.966326	4.220425	4.851597	3.803374	0.000000	-10.000000	0.308333	-18.650002	784.500000	1023.000000	1023.000000	2046.000000
17.660000	0.030052	17.760876	4.959285	4.163381	4.830634	3.807575	0.000000	-10.000000	0.341667	-19.650002	778.333313	1023.000000	1023.000000	2046.000000
17.680000	0.029768	17.593132	4.958500	4.232843	4.744206	3.657583	0.000000	-10.000000	0.375000	-20.700001	771.833313	1023.000000	1023.000000	2046.000000
17.700001	0.029542	17.459415	4.901858	4.145568	4.715392	3.696597	0.000000	-10.000000	0.408333	-21.866667	765.000000	1023.000000	1023.000000	2046.000000
17.719999	0.029447	17.403055	4.911801	4.177686	4.701297	3.612270	0.000000	-10.000000	0.425000	-22.850000	757.666687	1023.000000	1023.000000	2046.000000
17.740000	0.029470	17.417013	4.940551	4.150666	4.656973	3.668824	0.000000	-10.000000	0.458333	-23.766668	750.000000	1023.000000	1023.000000	2046.000000
17.760000	0.029544	17.460314	4.896531	4.160508	4.710586	3.692688	0.000000	-10.000000	0.475000	-24.433334	742.000000	1023.000000	1023.000000	2046.000000
17.780001	0.029222	17.269999	4.826885	4.082995	4.650134	3.709985	0.000000	-10.000000	0.508333	-25.066668	733.833313	1023.000000	1023.000000	2046.000000
17.799999	0.029306	17.319946	4.799712	4.163937	4.641725	3.714574	0.000000	-10.000000	0.525000	-25.616667	725.500000	1023.000000	1023.000000	2046.000000
17.820000	0.029176	17.243299	4.847200	4.188240	4.478391	3.729467	0.000000	-10.000000	0.541667	-26.283335	717.000000	1023.000000	1023.000000	2046.000000
17.840000	0.028819	17.031857	4.810664	4.250632	4.269670	3.700891	0.000000	-10.000000	0.583333	-26.866667	708.333313	1023.000000	1023.000000	2046.000000
17.860001	0.027820	16.441626	4.616243	4.289236	4.001299	3.534848	0.000000	-10.000000	0.625000	-27.650002	699.333313	1023.000000	1023.000000	2046.000000
17.879999	0.026654	15.752774	4.483219	4.163779	3.762973	3.342803	0.000000	-10.000000	0.666667	-28.283335	690.000000	1023.000000	1023.000000	2046.000000
17.900000	0.025722	15.201978	4.424916	4.064703	3.608176	3.104183	0.000000	-10.000000	0.666667	-28.633333	680.500000	1023.000000	1023.000000	2046.000000
17.920000	0.024144	14.268885	4.481219	4.017837	3.138194	2.631635	0.000000	-10.000000	0.650000	-28.450001	671.000000	1023.000000	1023.000000	2046.000000
17.940001	0.021863	12.921182	4.265864	3.950866	2.667112	2.037339	0.000000	-10.000000	0.625000	-27.966667	661.500000	1023.000000	1023.000000	2046.000000
17.959999	0.019254	11.379226	4.061038	3.759846	2.040961	1.517380	0.000000	-10.000000	0.591667	-27.533333	652.166687	1023.000000	1023.000000	2046.000000
17.980000	0.016886	9.979690	3.778266	3.559158	1.560540	1.081725	0.000000	-10.000000	0.566667	-27.200001	643.000000	1023.000000	1023.000000	2046.000000
18.000000	0.015254	9.014856	3.540248	3.409129	1.246053	0.819426	0.000000	-10.000000	0.550000	-27.016666	634.000000	1023.000000	1023.000000	2046.000000
18.020000	0.013968	8.255048	3.359027	3.421806	1.006241	0.467974	0.000000	-10.000000	0.550000	-26.800001	625.000000	1023.000000	1023.000000	2046.000000
18.040001	0.013054	7.715018	3.269191	3.413269	0.752939	0.279619	0.000000	-10.000000	0.541667	-26.816668	616.000000	1023.000000	1023.000000	2046.000000
18.059999	0.011975	7.077388	3.086126	3.393096	0.570743	0.027424	0.000000	-10.000000	0.558333	-26.916668	607.000000	1023.000000	1023.000000	2046.000000
18.080000	0.011114	6.568188	2.896343	3.371831	0.443840	-0.143826	0.000000	-10.000000	0.558333	-27.250000	598.000000	1023.000000	1023.000000	2046.000000
18.100000	0.010449	6.175328	2.829175	3.345362	0.215985	-0.215195	0.000000	-10.000000	0.591667	-27.700001	588.833313	1023.000000	1023.000000	2046.000000
18.120001	0.009806	5.795280	2.683344	3.275645	0.103554	-0.267263	0.000000	-10.000000	0.608333	-28.150002	579.666687	1023.000000	1023.000000	2046.000000
18.139999	0.009288	5.489250	2.569834	3.264212	-0.012568	-0.332228	0.000000	-10.000000	0.641667	-28.650002	570.166687	1023.000000	1023.000000	2046.000000
18.160000	0.008667	5.122473	2.522049	3.134171	-0.173184	-0.360563	0.000000	-10.000000	0.650000	-28.933334	560.666687	1023.000000	1023.000000	2046.000000
18.180000	0.008145	4.813597	2.277664	3.038579	-0.101890	-0.400756	0.000000	-10.000000	0.658333	-29.266666	551.000000	1023.000000	1023.000000	2046.000000
18.200001	0.007965	4.707419	2.260805	2.933166	-0.170623	-0.315928	0.000000	-10.000000	0.675000	-29.466667	541.333313	1023.000000	1023.000000	2046.000000
18.219999	0.008096	4.784487	2.322319	2.944069	-0.243696	-0.238205	0.000000	-10.000000	0.691667	-29.783333	531.500000	1023.000000	1023.000000	2046.000000
18.240000	0.008288	4.897976	2.438643	2.947001	-0.249987	-0.237681	0.000000	-10.000000	0.700000	-29.966667	521.500000	1023.000000	1023.000000	2046.000000
18.260000	0.008187	4.838247	2.444336	2.901103	-0.310871	-0.196320	0.000000	-10.000000	0.691667	-30.033333	511.500000	1023.000000	1023.000000	2046.000000
18.280001	0.008191	4.841165	2.481971	2.863134	-0.340577	-0.163363	0.000000	-10.000000	0.683333	-29.883333	501.500000	1023.000000	1023.000000	2046.000000
18.299999	0.007765	4.589387	2.413564	2.759130	-0.360628	-0.222679	0.000000	-10.000000	0.683333	-29.733334	491.500000	1023.000000	1023.000000	2046.000000
18.320000	0.007110	4.201948	2.295866	2.619412	-0.438925	-0.274406	0.000000	-10.000000	0.683333	-29.633333	481.500000	1023.000000	1023.000000	2046.000000
18.340000	0.006470	3.823886	2.194937	2.407589	-0.470501	-0.308139	0.000000	-10.000000	0.683333	-29.633333	471.500000	1023.000000	1023.000000	2046.000000
18.360001	0.005705	3.371657	2.141492	2.200409	-0.617901	-0.352343	0.000000	-10.000000	0.666667	-29.483334	461.500000	1023.000000	1023.000000	2046.000000
18.379999	0.005090	3.008280	2.022919	2.003610	-0.630053	-0.388196	0.000000	-10.000000	0.658333	-29.299999	451.833344	1023.000000	1023.000000	2046.000000
18.400000	0.004497	2.657621	1.927712	1.812619	-0.667542	-0.415168	0.000000	-10.000000	0.658333	-29.100000	442.166656	1023.000000	1023.000000	2046.000000
18.420000	0.004015	2.372808	1.873211	1.641489	-0.705130	-0.436762	0.000000	-10.000000	0.658333	-28.983334	432.500000	1023.000000	1023.000000	2046.000000
18.440001	0.003430	2.026951	1.772769	1.472719	-0.782205	-0.436332	0.000000	-10.000000	0.658333	-28.816668	422.666656	1023.000000	1023.000000	2046.000000
18.459999	0.002948	1.742279	1.694901	1.433229	-0.831716	-0.554135	0.000000	-10.000000	0.658333	-28.833334	413.000000	1023.000000	1023.000000	2046.000000
18.480000	0.002419	1.429804	1.641395	1.292265	-0.941149	-0.562707	0.000000	-10.000000	0.658333	-29.000000	403.333344	1023.000000	1023.000000	2046.000000
18.500000	0.001873	1.106720	1.547256	1.183034	-0.994294	-0.629276	0.000000	-10.000000	0.658333	-29.566668	393.833344	1023.000000	1023.000000	2046.000000
18.520000	0.001553	0.918119	1.528857	1.090111	-1.080822	-0.620026	0.000000	-10.000000	0.666667	-29.800001	383.833344	1023.000000	1023.000000	2046.000000
18.540001	0.001066	0.629898	1.357208	0.991514	-1.061793	-0.657032	0.000000	-10.000000	0.675000	-30.000000	373.833344	1023.000000	1023.000000	2046.000000
18.559999	0.000708	0.418331	1.332104	0.869209	-1.138013	-0.644970	0.000000	-10.000000	0.708333	-29.916668	363.500000	1023.000000	1023.000000	2046.000000
18.580000	0.000351	0.207385	1.297326	0.794009	-1.230264	-0.653685	0.000000	-10.000000	0.708333	-30.050001	353.500000	1023.000000	1023.000000	2046.000000
18.600000	0.000030	0.017516	1.225342	0.762955	-1.280095	-0.690685	0.000000	-10.000000	0.708333	-30.000000	343.500000	1023.000000	1023.000000	2046.000000
18.620001	-0.000400	-0.236402	1.135376	0.693596	-1.314584	-0.750791	0.000000	-10.000000	0.691667	-29.983334	333.500000	1023.000000	1023.000000	2046.000000
18.639999	-0.000663	-0.391728	1.069238	0.610990	-1.336764	-0.735192	0.000000	-10.000000	0.683333	-29.766666	323.500000	1023.000000	1023.000000	2046.000000
18.660000	-0.001208	-0.714044	1.078088	0.575042	-1.544663	-0.822510	0.000000	-10.000000	0.683333	-29.616667	313.833344	1023.000000	1023.000000	2046.000000
18.680000	-0.001625	-0.960233	0.994239	0.452758	-1.590305	-0.816925	0.000000	-10.000000	0.675000	-29.516666	304.166656	1023.000000	1023.000000	2046.000000
18.700001	-0.002156	-1.274072	0.878947	0.353943	-1.642621	-0.864341	0.000000	-10.000000	0.675000	-29.450001	294.500000	1023.000000	1023.000000	2046.000000
18.719999	-0.002584	-1.526956	0.808502	0.310531	-1.704120	-0.941869	0.000000	-10.000000	0.675000	-29.300001	284.500000	1023.000000	1023.000000	2046.000000
18.740000	-0.002815	-1.663379	0.739354	0.276754	-1.708479	-0.971008	0.000000	-10.000000	0.675000	-29.100000	274.666656	1023.000000	1023.000000	2046.000000
18.760000	-0.003065	-1.811589	0.684162	0.175521	-1.704214	-0.967058	0.000000	-10.000000	0.666667	-28.933334	265.000000	1023.000000	1023.000000	2046.000000
18.780001	-0.003193	-1.886843	0.559188	0.169328	-1.670978	-0.944381	0.000000	-10.000000	0.666667	-28.950001	255.333328	1023.000000	1023.000000	2046.000000
18.799999	-0.003393	-2.005546	0.561723	0.020380	-1.764523	-0.823126	0.000000	-10.000000	0.650000	-28.716667	245.666672	1023.000000	1023.000000	2046.000000
18.820000	-0.003458	-2.043751	0.406085	-0.005969	-1.624981	-0.818886	0.000000	-10.000000	0.658333	-28.416668	236.000000	1023.000000	1023.000000	2046.000000
18.840000	-0.003741	-2.211013	0.427743	-0.062064	-1.769451	-0.807241	0.000000	-10.000000	0.650000	-28.216667	226.666672	1023.000000	1023.000000	2046.000000
18.860001	-0.003926	-2.320396	0.374092	-0.013783	-1.878522	-0.802182	0.000000	-10.000000	0.641667	-28.066668	217.166672	1023.000000	1023.000000	2046.000000
18.879999	-0.004906	-2.899562	0.087881	-0.174813	-1.937162	-0.875468	0.000000	-10.000000	0.625000	-28.066668	207.833328	1023.000000	1023.000000	2046.000000
18.900000	-0.006239	-3.687385	-0.164475	-0.413990	-2.110643	-0.998276	0.000000	-10.000000	0.625000	-28.033335	198.333328	1023.000000	1023.000000	2046.000000
18.920000	-0.007483	-4.422214	-0.298796	-0.591530	-2.291780	-1.240109	0.000000	-10.000000	0.616667	-27.900002	189.000000	1023.000000	1023.000000	2046.000000
18.940001	-0.009068	-5.359013	-0.431382	-0.710567	-2.635461	-1.581602	0.000000	-10.000000	0.575000	-27.066668	179.666672	1023.000000	1023.000000	2046.000000
18.959999	-0.010934	-6.462203	-0.570346	-0.807540	-3.063980	-2.020337	0.000000	-10.000000	0.508333	-25.750000	170.666672	1023.000000	1023.000000	2046.000000
18.980000	-0.013544	-8.004406	-1.018444	-1.018908	-3.441386	-2.525667	0.000000	-10.000000	0.458333	-24.183334	162.166672	1023.000000	1023.000000	2046.000000
19.000000	-0.016161	-9.551275	-1.457770	-1.273167	-3.874256	-2.946082	0.000000	-10.000000	0.425000	-23.216667	154.000000	1023.000000	1023.000000	2046.000000
19.020000	-0.018261	-10.791959	-1.750445	-1.461574	-4.293544	-3.286395	0.000000	-10.000000	0.408333	-22.650000	146.333328	1023.000000	1023.000000	2046.000000
19.040001	-0.019628	-11.599905	-2.051936	-1.577231	-4.505610	-3.465127	0.000000	-10.000000	0.400000	-22.583334	138.666672	1023.000000	1023.000000	2046.000000
19.059999	-0.020683	-12.223662	-2.171101	-1.579042	-4.759401	-3.714118	0.000000	-10.000000	0.425000	-22.600000	131.166672	1023.000000	1023.000000	2046.000000
19.080000	-0.021752	-12.855367	-2.469885	-1.611863	-4.878869	-3.894750	0.000000	-10.000000	0.425000	-22.483334	123.500000	1023.000000	1023.000000	2046.000000
19.100000	-0.022419	-13.249455	-2.631191	-1.667588	-5.006166	-3.944510	0.000000	-10.000000	0.425000	-22.266666	116.000000	1023.000000	1023.000000	2046.000000
19.120001	-0.022857	-13.508678	-2.766926	-1.705008	-5.039498	-3.997247	0.000000	-10.000000	0.400000	-21.833334	108.500000	1023.000000	1023.000000	2046.000000
19.139999	-0.023349	-13.799507	-2.866316	-1.759451	-5.146838	-4.026902	0.000000	-10.000000	0.383333	-21.316668	101.166664	1023.000000	1023.000000	2046.000000
19.160000	-0.023716	-14.016326	-3.009826	-1.812085	-5.148253	-4.046163	0.000000	-10.000000	0.366667	-20.733334	94.166664	1023.000000	1023.000000	2046.000000
19.180000	-0.024137	-14.264997	-3.096697	-1.908334	-5.173762	-4.086203	0.000000	-10.000000	0.341667	-19.950001	87.333336	1023.000000	1023.000000	2046.000000
19.200001	-0.024249	-14.331451	-3.165937	-1.961621	-5.195329	-4.008564	0.000000	-10.000000	0.325000	-19.116667	80.833336	1023.000000	1023.000000	2046.000000
19.219999	-0.023857	-14.099659	-3.026453	-1.928368	-5.214280	-3.930557	0.000000	-10.000000	0.291667	-18.433334	74.500000	1023.000000	1023.000000	2046.000000
19.240000	-0.023522	-13.901514	-2.960838	-1.910627	-5.169338	-3.860711	0.000000	-10.000000	0.266667	-18.216667	68.500000	1023.000000	1023.000000	2046.000000
19.260000	-0.023096	-13.649733	-2.806939	-1.933347	-5.130725	-3.778722	0.000000	-10.000000	0.233333	-17.683334	62.166668	1023.000000	1023.000000	2046.000000
19.280001	-0.022851	-13.504973	-2.791276	-1.950683	-5.053497	-3.709517	0.000000	-10.000000	0.225000	-16.750000	56.166668	1023.000000	1023.000000	2046.000000
19.299999	-0.022813	-13.482390	-2.791445	-2.001715	-4.982212	-3.707020	0.000000	-10.000000	0.208333	-15.533334	50.333332	1023.000000	1023.000000	2046.000000
19.320000	-0.023099	-13.651572	-2.809675	-2.138408	-5.026721	-3.676769	0.000000	-10.000000	0.208333	-14.783334	45.333332	1023.000000	1023.000000	2046.000000
19.340000	-0.023387	-13.821962	-2.791360	-2.264502	-5.083322	-3.682779	0.000000	-10.000000	0.200000	-14.433333	40.333332	1023.000000	1023.000000	2046.000000
19.360001	-0.023978	-14.171018	-2.934602	-2.441428	-5.035583	-3.759405	0.000000	-10.000000	0.191667	-14.083334	35.666668	1023.000000	1023.000000	2046.000000
19.379999	-0.024396	-14.417947	-3.046062	-2.646893	-4.962486	-3.762506	0.000000	-10.000000	0.175000	-13.433333	30.833334	1023.000000	1023.000000	2046.000000
19.400000	-0.024850	-14.686584	-3.057591	-2.870685	-5.051976	-3.706332	0.000000	-10.000000	0.141667	-12.566667	26.333334	1023.000000	1023.000000	2046.000000
19.420000	-0.025263	-14.930149	-3.219783	-3.012612	-4.960933	-3.736821	0.000000	-10.000000	0.116667	-11.666667	22.000000	1023.000000	1023.000000	2046.000000
19.440001	-0.025479	-15.058274	-3.208112	-3.192688	-4.992095	-3.665380	0.000000	-10.000000	0.100000	-11.050000	18.166666	1023.000000	1023.000000	2046.000000
19.459999	-0.025936	-15.328099	-3.322009	-3.310858	-4.982524	-3.712708	0.000000	-10.000000	0.091667	-10.583334	14.500000	1023.000000	1023.000000	2046.000000
19.480000	-0.026029	-15.382989	-3.358138	-3.432812	-4.910847	-3.681192	0.000000	-10.000000	0.091667	-10.200000	11.000000	1023.000000	1023.000000	2046.000000
19.500000	-0.026292	-15.538698	-3.439743	-3.546365	-4.883613	-3.668977	0.000000	-10.000000	0.091667	-9.800000	7.666667	1023.000000	1023.000000	2046.000000
19.520000	-0.026349	-15.572379	-3.415108	-3.588823	-4.893837	-3.674611	0.000000	-10.000000	0.100000	-9.266667	4.333333	1023.000000	1023.000000	2046.000000
19.540001	-0.026401	-15.602855	-3.392709	-3.714302	-4.889278	-3.606566	0.000000	-10.000000	0.091667	-8.616667	1.666667	1023.000000	1023.000000	2046.000000
19.559999	-0.026259	-15.518788	-3.465343	-3.747361	-4.763577	-3.542508	0.000000	-10.000000	0.075000	-7.483334	-1.000000	1023.000000	1023.000000	2046.000000
19.580000	-0.026046	-15.392994	-3.472044	-3.835174	-4.659317	-3.426459	0.000000	-10.000000	0.041667	-4.833333	-3.166667	1023.000000	1023.000000	2046.000000
19.600000	-0.025632	-15.148435	-3.444856	-3.894369	-4.489618	-3.319593	0.000000	-10.000000	0.008333	-1.000000	-5.000000	1023.000000	1023.000000	2046.000000
19.620001	-0.025202	-14.894143	-3.496563	-3.898256	-4.285658	-3.213666	0.000000	-10.000000	-0.016667	3.333333	-5.833333	1023.000000	1023.000000	2046.000000
19.639999	-0.024806	-14.660266	-3.413556	-3.950077	-4.192286	-3.104347	0.000000	-10.000000	-0.058333	7.683333	-6.000000	1023.000000	1023.000000	2046.000000
19.660000	-0.024121	-14.255601	-3.424604	-3.955905	-3.949248	-2.925844	0.000000	-10.000000	-0.108333	11.566667	-6.000000	1023.000000	1023.000000	2046.000000
19.680000	-0.023400	-13.829298	-3.314492	-3.939619	-3.799869	-2.775318	0.000000	-10.000000	-0.183333	15.200000	-6.000000	1023.000000	1023.000000	2046.000000
19.700001	-0.022824	-13.489072	-3.274058	-3.977101	-3.624733	-2.613180	0.000000	-10.000000	-0.233333	17.750000	-6.000000	1023.000000	1023.000000	2046.000000
19.719999	-0.022011	-13.008433	-3.294114	-3.932913	-3.357962	-2.423444	0.000000	-10.000000	-0.283333	19.750000	3.666667	1023.000000	1023.000000	2046.000000
19.740000	-0.021251	-12.559297	-3.239528	-3.863591	-3.146489	-2.309688	0.000000	-10.000000	-0.308333	21.633333	15.166667	1023.000000	1023.000000	2046.000000
19.760000	-0.020506	-12.118958	-3.235944	-3.837063	-2.906894	-2.139057	0.000000	-10.000000	-0.350000	23.066668	29.166666	1023.000000	1023.000000	2046.000000
19.780001	-0.019690	-11.636618	-3.072423	-3.760207	-2.800467	-2.003521	0.000000	-10.000000	-0.391667	24.350000	36.166668	1023.000000	1023.000000	2046.000000
19.799999	-0.018878	-11.156841	-3.008727	-3.749027	-2.551403	-1.847684	0.000000	-10.000000	-0.441667	25.400002	44.166668	1023.000000	1023.000000	2046.000000
19.820000	-0.018013	-10.645961	-2.954655	-3.682459	-2.329509	-1.679338	0.000000	-10.000000	-0.475000	26.633333	52.500000	1023.000000	1023.000000	2046.000000
19.840000	-0.016912	-9.995131	-2.893137	-3.601235	-2.021626	-1.479131	0.000000	-10.000000	-0.525000	27.800001	61.333332	1023.000000	1023.000000	2046.000000
19.860001	-0.015910	-9.402954	-2.814669	-3.568524	-1.756130	-1.263632	0.000000	-10.000000	-0.583333	28.983334	70.333336	1023.000000	1023.000000	2046.000000
19.879999	-0.015034	-8.885228	-2.763713	-3.458905	-1.526269	-1.136340	0.000000	-10.000000	-0.633333	29.733334	76.500000	1023.000000	1023.000000	2046.000000
19.900000	-0.014327	-8.467211	-2.698753	-3.474898	-1.330824	-0.962736	0.000000	-10.000000	-0.666667	30.900000	86.166664	1023.000000	1023.000000	2046.000000
19.920000	-0.012962	-7.660656	-2.507135	-3.342551	-1.056513	-0.754457	0.000000	-10.000000	-0.708333	31.850000	96.500000	1023.000000	1023.000000	2046.000000
19.940001	-0.011775	-6.959244	-2.369931	-3.258999	-0.813138	-0.517176	0.000000	-10.000000	-0.758333	33.216667	110.500000	1023.000000	1023.000000	2046.000000
19.959999	-0.010591	-6.259437	-2.219794	-3.041907	-0.619848	-0.377889	0.000000	-10.000000	-0.791667	34.050003	121.500000	1023.000000	1023.000000	2046.000000
19.980000	-0.009476	-5.600125	-2.179729	-2.913550	-0.340623	-0.166224	0.000000	-10.000000	-0.808333	34.566669	132.666672	1023.000000	1023.000000	2046.000000
20.000000	-0.008852	-5.231367	-2.170604	-2.842935	-0.198952	-0.018875	0.000000	-10.000000	-0.825000	34.950001	144.166672	1023.000000	1023.000000	2046.000000
20.020000	-0.008404	-4.966800	-2.047321	-2.726634	-0.182647	-0.010198	0.000000	-10.000000	-0.883333	35.583336	155.666672	1023.000000	1023.000000	2046.000000
20.040001	-0.008894	-5.256372	-2.048113	-2.566645	-0.304142	-0.337472	0.000000	-10.000000	-0.941667	36.666668	167.333328	1023.000000	1023.000000	2046.000000
20.059999	-0.009987	-5.902085	-2.116534	-2.507384	-0.560130	-0.718036	0.000000	-10.000000	-1.000000	37.750000	179.333328	1023.000000	1023.000000	2046.000000
20.080000	-0.011631	-6.874197	-2.293950	-2.575069	-0.903072	-1.102106	0.000000	-10.000000	-1.016667	38.683334	191.833328	1023.000000	1023.000000	2046.000000
20.100000	-0.012810	-7.570604	-2.523652	-2.646343	-1.131778	-1.268831	0.000000	-10.000000	-1.016667	39.083336	204.666672	1023.000000	1023.000000	2046.000000
20.120001	-0.013009	-7.688509	-2.616747	-2.608383	-1.147325	-1.316053	0.000000	-10.000000	-0.991667	39.150002	217.500000	1023.000000	1023.000000	2046.000000
20.139999	-0.012884	-7.614506	-2.606433	-2.484041	-1.176430	-1.347602	0.000000	-10.000000	-1.000000	38.883335	230.666672	1023.000000	1023.000000	2046.000000
20.160000	-0.012141	-7.175569	-2.585242	-2.215628	-1.043202	-1.331497	0.000000	-10.000000	-1.008333	38.916668	243.666672	1023.000000	1023.000000	2046.000000
20.180000	-0.011457	-6.770999	-2.471520	-1.984231	-1.005623	-1.309626	0.000000	-10.000000	-1.041667	39.333336	256.666656	1023.000000	1023.000000	2046.000000
20.200001	-0.010623	-6.278481	-2.400147	-1.803699	-0.922394	-1.152241	0.000000	-10.000000	-1.025000	39.833336	269.666656	1023.000000	1023.000000	2046.000000
20.219999	-0.009504	-5.616639	-2.295320	-1.521226	-0.737923	-1.062170	0.000000	-10.000000	-1.008333	39.516666	283.000000	1023.000000	1023.000000	2046.000000
20.240000	-0.008551	-5.053475	-2.131085	-1.408117	-0.633608	-0.880666	0.000000	-10.000000	-1.008333	39.383335	296.333344	1023.000000	1023.000000	2046.000000
20.260000	-0.007450	-4.403082	-1.951043	-1.239819	-0.508814	-0.703405	0.000000	-10.000000	-1.000000	39.250000	309.500000	1023.000000	1023.000000	2046.000000
20.280001	-0.006505	-3.844491	-1.870266	-1.080917	-0.291724	-0.601585	0.000000	-10.000000	-1.008333	39.349998	322.500000	1023.000000	1023.000000	2046.000000
20.299999	-0.005297	-3.130309	-1.707570	-0.984212	-0.093091	-0.345437	0.000000	-10.000000	-0.966667	38.866669	335.666656	1023.000000	1023.000000	2046.000000
20.320000	-0.003370	-1.991727	-1.391182	-0.664558	0.121670	-0.057657	0.000000	-10.000000	-0.950000	38.266666	348.666656	1023.000000	1023.000000	2046.000000
20.340000	-0.001687	-0.997235	-1.047037	-0.376182	0.321656	0.104327	0.000000	-10.000000	-0.925000	37.650002	361.500000	1023.000000	1023.000000	2046.000000
20.360001	0.000075	0.044268	-0.708340	-0.198234	0.606744	0.344098	0.000000	-10.000000	-0.908333	37.133335	374.166656	1023.000000	1023.000000	2046.000000
20.379999	0.001605	0.948747	-0.378018	-0.001978	0.829939	0.498804	0.000000	-10.000000	-0.891667	36.716667	386.666656	1023.000000	1023.000000	2046.000000
20.400000	0.003018	1.783892	-0.101088	0.061334	1.096861	0.726785	0.000000	-10.000000	-0.875000	36.533333	399.000000	1023.000000	1023.000000	2046.000000
20.420000	0.004335	2.561984	0.189652	0.224714	1.318632	0.828985	0.000000	-10.000000	-0.883333	36.183334	411.000000	1023.000000	1023.000000	2046.000000
20.440001	0.005526	3.265992	0.418081	0.267726	1.582435	0.997750	0.000000	-10.000000	-0.891667	35.766666	423.000000	1023.000000	1023.000000	2046.000000
20.459999	0.006581	3.889418	0.665596	0.318106	1.739005	1.166711	0.000000	-10.000000	-0.900000	35.750000	435.000000	1023.000000	1023.000000	2046.000000
20.480000	0.007580	4.479789	0.858446	0.402874	1.970891	1.247578	0.000000	-10.000000	-0.925000	35.916668	447.000000	1023.000000	1023.000000	2046.000000
20.500000	0.008609	5.088066	1.009405	0.412923	2.255170	1.410567	0.000000	-10.000000	-0.958333	36.950001	459.000000	1023.000000	1023.000000	2046.000000
20.520000	0.009540	5.637929	1.230188	0.518592	2.379434	1.509716	0.000000	-10.000000	-0.983333	37.750000	471.333344	1023.000000	1023.000000	2046.000000
20.540001	0.010566	6.244683	1.325280	0.543527	2.656078	1.719798	0.000000	-10.000000	-0.983333	38.450001	483.833344	1023.000000	1023.000000	2046.000000
20.559999	0.011528	6.812765	1.486597	0.641027	2.821447	1.863693	0.000000	-10.000000	-0.983333	38.500000	496.666656	1023.000000	1023.000000	2046.000000
20.580000	0.012570	7.428971	1.617089	0.788521	3.019990	2.003371	0.000000	-10.000000	-0.983333	38.283337	509.333344	1023.000000	1023.000000	2046.000000
20.600000	0.013651	8.067716	1.727001	0.908914	3.266853	2.164948	0.000000	-10.000000	-0.975000	38.150002	522.166687	1023.000000	1023.000000	2046.000000
20.620001	0.014703	8.689625	1.907604	1.086945	3.385450	2.309626	0.000000	-10.000000	-0.925000	37.783333	534.833313	1023.000000	1023.000000	2046.000000
20.639999	0.015890	9.390972	2.037988	1.247619	3.608298	2.497066	0.000000	-10.000000	-0.875000	37.150002	547.500000	1023.000000	1023.000000	2046.000000
20.660000	0.016973	10.031207	2.166332	1.432220	3.801237	2.631420	0.000000	-10.000000	-0.808333	36.383335	560.166687	1023.000000	1023.000000	2046.000000
20.680000	0.018261	10.791997	2.416062	1.618866	3.957580	2.799489	0.000000	-10.000000	-0.758333	35.166668	572.500000	1023.000000	1023.000000	2046.000000
20.700001	0.019494	11.520693	2.587737	1.809730	4.140544	2.982682	0.000000	-10.000000	-0.691667	33.950001	584.500000	1023.000000	1023.000000	2046.000000
20.719999	0.020698	12.232721	2.768669	2.005296	4.335238	3.123518	0.000000	-10.000000	-0.625000	32.333336	595.833313	1023.000000	1023.000000	2046.000000
20.740000	0.021980	12.990137	3.057962	2.208545	4.454024	3.269607	0.000000	-10.000000	-0.550000	30.966667	606.833313	1023.000000	1023.000000	2046.000000
20.760000	0.023023	13.606574	3.209674	2.372185	4.639080	3.385635	0.000000	-10.000000	-0.483333	29.366667	617.333313	1023.000000	1023.000000	2046.000000
20.780001	0.024090	14.237401	3.435430	2.578815	4.763779	3.459377	0.000000	-10.000000	-0.408333	27.783335	627.500000	1023.000000	1023.000000	2046.000000
20.799999	0.025094	14.830726	3.655395	2.686743	4.888527	3.600061	0.000000	-10.000000	-0.350000	25.533335	637.166687	1023.000000	1023.000000	2046.000000
20.820000	0.025913	15.314695	3.831105	2.845867	4.968115	3.669609	0.000000	-10.000000	-0.283333	23.533335	646.166687	1023.000000	1023.000000	2046.000000
20.840000	0.026684	15.770242	3.967373	2.993121	5.080268	3.729480	0.000000	-10.000000	-0.233333	21.150000	654.333313	1023.000000	1023.000000	2046.000000
20.860001	0.027474	16.236862	4.118810	3.059582	5.190849	3.867620	0.000000	-10.000000	-0.158333	18.983334	661.666687	1023.000000	1023.000000	2046.000000
20.879999	0.028293	16.721027	4.345571	3.217976	5.227759	3.929721	0.000000	-10.000000	-0.108333	17.333334	666.333313	1023.000000	1023.000000	2046.000000
20.900000	0.029069	17.179848	4.478723	3.341036	5.328459	4.031631	0.000000	-10.000000	-0.050000	14.583334	672.166687	1023.000000	1023.000000	2046.000000
20.920000	0.029774	17.596287	4.574714	3.438019	5.473385	4.110170	0.000000	-10.000000	-0.025000	11.416667	677.166687	1023.000000	1023.000000	2046.000000
20.940001	0.030012	17.737259	4.605416	3.506107	5.488581	4.137155	0.000000	-10.000000	0.008333	6.516667	683.166687	1023.000000	1023.000000	2046.000000
20.959999	0.030010	17.735716	4.616727	3.446105	5.498721	4.174162	0.000000	-10.000000	0.025000	2.050000	686.000000	1023.000000	1023.000000	2046.000000
20.980000	0.030559	18.060415	4.768756	3.527128	5.510575	4.253956	0.000000	-10.000000	0.041667	-1.733333	687.500000	1023.000000	1023.000000	2046.000000
21.000000	0.030824	18.216797	4.776926	3.596776	5.521557	4.321537	0.000000	-10.000000	0.066667	-5.000000	688.000000	1023.000000	1023.000000	2046.000000
21.020000	0.031099	18.379631	4.807479	3.799792	5.410480	4.361879	0.000000	-10.000000	0.083333	-7.450000	688.000000	1023.000000	1023.000000	2046.000000
21.040001	0.030747	18.171743	4.646060	3.930212	5.276081	4.319392	0.000000	-10.000000	0.100000	-9.716667	688.000000	1023.000000	1023.000000	2046.000000
21.059999	0.029789	17.605137	4.586372	3.872068	4.976735	4.169962	0.000000	-10.000000	0.100000	-10.950001	688.000000	1023.000000	1023.000000	2046.000000
21.080000	0.028678	16.948986	4.516046	3.827473	4.817227	3.788240	0.000000	-10.000000	0.100000	-11.300000	688.000000	1023.000000	1023.000000	2046.000000
21.100000	0.026677	15.765810	4.383656	3.735682	4.402836	3.243636	0.000000	-10.000000	0.100000	-11.166667	684.500000	1023.000000	1023.000000	2046.000000
21.120001	0.024050	14.213396	4.265056	3.620878	3.693475	2.633987	0.000000	-10.000000	0.100000	-10.983334	676.666687	1023.000000	1023.000000	2046.000000
21.139999	0.021433	12.666820	3.926010	3.422957	3.171054	2.146798	0.000000	-10.000000	0.116667	-11.200000	667.666687	1023.000000	1023.000000	2046.000000
21.160000	0.019476	11.510048	3.670981	3.291848	2.757352	1.789867	0.000000	-10.000000	0.133333	-11.866667	660.833313	1023.000000	1023.000000	2046.000000
21.180000	0.018346	10.842290	3.494992	3.217352	2.526742	1.603204	0.000000	-10.000000	0.150000	-12.366667	657.000000	1023.000000	1023.000000	2046.000000
21.200001	0.017392	10.278890	3.382931	3.195809	2.317373	1.382777	0.000000	-10.000000	0.150000	-12.816667	652.666687	1023.000000	1023.000000	2046.000000
21.219999	0.016585	9.801708	3.320503	3.254148	2.090995	1.136063	0.000000	-10.000000	0.141667	-12.966667	648.333313	1023.000000	1023.000000	2046.000000
21.240000	0.016025	9.470512	3.224380	3.214653	1.964692	1.066788	0.000000	-10.000000	0.141667	-13.250000	644.000000	1023.000000	1023.000000	2046.000000
21.260000	0.015565	9.198976	3.135810	3.251611	1.832949	0.978604	0.000000	-10.000000	0.141667	-13.583334	639.666687	1023.000000	1023.000000	2046.000000
21.280001	0.015312	9.049467	3.053915	3.267009	1.755360	0.973183	0.000000	-10.000000	0.183333	-14.233334	635.166687	1023.000000	1023.000000	2046.000000
21.299999	0.014806	8.750266	2.909260	3.248684	1.684857	0.907466	0.000000	-10.000000	0.208333	-15.150001	630.333313	1023.000000	1023.000000	2046.000000
21.320000	0.014385	8.501671	2.850767	3.203364	1.563860	0.883679	0.000000	-10.000000	0.241667	-16.050001	625.333313	1023.000000	1023.000000	2046.000000
21.340000	0.013830	8.173594	2.616015	3.067549	1.585656	0.904376	0.000000	-10.000000	0.241667	-16.966667	620.000000	1023.000000	1023.000000	2046.000000
21.360001	0.013506	7.982269	2.505934	2.969429	1.581378	0.925528	0.000000	-10.000000	0.275000	-17.883333	614.333313	1023.000000	1023.000000	2046.000000
21.379999	0.013469	7.960312	2.502783	2.961082	1.524852	0.971595	0.000000	-10.000000	0.308333	-18.933334	608.333313	1023.000000	1023.000000	2046.000000
21.400000	0.013805	8.158957	2.547378	3.020302	1.554926	1.036352	0.000000	-10.000000	0.341667	-19.683334	602.000000	1023.000000	1023.000000	2046.000000
21.420000	0.013971	8.257004	2.639650	3.061834	1.504633	1.050887	0.000000	-10.000000	0.375000	-20.050001	595.333313	1023.000000	1023.000000	2046.000000
21.440001	0.014258	8.426339	2.720307	2.992755	1.526759	1.186519	0.000000	-10.000000	0.391667	-20.416668	588.666687	1023.000000	1023.000000	2046.000000
21.459999	0.014210	8.398107	2.743282	3.009280	1.517145	1.128400	0.000000	-10.000000	0.408333	-20.750000	581.833313	1023.000000	1023.000000	2046.000000
21.480000	0.013997	8.272016	2.691721	2.977968	1.518559	1.083767	0.000000	-10.000000	0.400000	-21.266666	575.000000	1023.000000	1023.000000	2046.000000
21.500000	0.013688	8.089678	2.699515	2.806823	1.474755	1.108585	0.000000	-10.000000	0.400000	-21.500000	567.833313	1023.000000	1023.000000	2046.000000
21.520000	0.013214	7.809720	2.680978	2.678210	1.431149	1.019383	0.000000	-10.000000	0.400000	-21.850000	560.500000	1023.000000	1023.000000	2046.000000
21.540001	0.012715	7.514815	2.643952	2.516447	1.356853	0.997564	0.000000	-10.000000	0.416667	-22.100000	553.166687	1023.000000	1023.000000	2046.000000
21.559999	0.012308	7.273798	2.608584	2.361565	1.337521	0.966127	0.000000	-10.000000	0.425000	-22.416666	545.833313	1023.000000	1023.000000	2046.000000
21.580000	0.011953	7.064244	2.574779	2.218871	1.322508	0.948086	0.000000	-10.000000	0.433333	-22.850000	538.500000	1023.000000	1023.000000	2046.000000
21.600000	0.011645	6.881980	2.535692	2.104883	1.291415	0.949989	0.000000	-10.000000	0.433333	-23.333334	530.833313	1023.000000	1023.000000	2046.000000
21.620001	0.011190	6.613383	2.454293	2.026655	1.263686	0.868749	0.000000	-10.000000	0.475000	-23.950001	523.000000	1023.000000	1023.000000	2046.000000
21.639999	0.010743	6.348819	2.358421	1.903933	1.199486	0.886979	0.000000	-10.000000	0.516667	-24.650002	515.000000	1023.000000	1023.000000	2046.000000
21.660000	0.010184	6.018748	2.359343	1.823284	1.058259	0.777862	0.000000	-10.000000	0.558333	-25.650002	506.666656	1023.000000	1023.000000	2046.000000
21.680000	0.009786	5.783556	2.278955	1.703854	1.004801	0.795946	0.000000	-10.000000	0.591667	-26.583334	498.166656	1023.000000	1023.000000	2046.000000
21.700001	0.009463	5.592550	2.245124	1.556801	0.925489	0.865136	0.000000	-10.000000	0.591667	-27.300001	489.333344	1023.000000	1023.000000	2046.000000
21.719999	0.009189	5.430459	2.186258	1.585719	0.933403	0.725079	0.000000	-10.000000	0.616667	-27.400000	480.333344	1023.000000	1023.000000	2046.000000
21.740000	0.008982	5.308463	2.125748	1.489830	0.896705	0.796180	0.000000	-10.000000	0.616667	-27.316668	471.166656	1023.000000	1023.000000	2046.000000
21.760000	0.008700	5.141869	2.102048	1.494275	0.831552	0.713994	0.000000	-10.000000	0.650000	-27.150000	462.000000	1023.000000	1023.000000	2046.000000
21.780001	0.008344	4.931442	2.079047	1.437182	0.731209	0.684004	0.000000	-10.000000	0.650000	-27.133333	453.000000	1023.000000	1023.000000	2046.000000
21.799999	0.008003	4.730011	2.021619	1.394356	0.662715	0.651322	0.000000	-10.000000	0.650000	-27.116667	443.833344	1023.000000	1023.000000	2046.000000
21.820000	0.007854	4.641759	2.026037	1.373466	0.616395	0.625862	0.000000	-10.000000	0.650000	-27.133333	434.666656	1023.000000	1023.000000	2046.000000
21.840000	0.007419	4.384892	1.975191	1.296303	0.490747	0.622650	0.000000	-10.000000	0.633333	-27.250000	425.500000	1023.000000	1023.000000	2046.000000
21.860001	0.007074	4.180599	1.888420	1.290365	0.469942	0.531872	0.000000	-10.000000	0.633333	-27.166666	416.500000	1023.000000	1023.000000	2046.000000
21.879999	0.006783	4.008962	1.868723	1.204335	0.378311	0.557593	0.000000	-10.000000	0.633333	-27.033333	410.500000	1023.000000	1023.000000	2046.000000
21.900000	0.006387	3.774631	1.836807	1.233525	0.290618	0.413681	0.000000	-10.000000	0.650000	-26.833334	401.500000	1023.000000	1023.000000	2046.000000
21.920000	0.006316	3.733021	1.781863	1.150287	0.351271	0.449600	0.000000	-10.000000	0.633333	-26.833334	392.500000	1023.000000	1023.000000	2046.000000
21.940001	0.006336	3.744342	1.767211	1.121748	0.347830	0.507554	0.000000	-10.000000	0.633333	-26.866667	380.500000	1023.000000	1023.000000	2046.000000
21.959999	0.006172	3.647414	1.727676	1.134791	0.315242	0.469705	0.000000	-10.000000	0.616667	-26.983334	371.500000	1023.000000	1023.000000	2046.000000
21.980000	0.005918	3.497405	1.619265	1.049526	0.299836	0.528777	0.000000	-10.000000	0.600000	-27.016666	362.500000	1023.000000	1023.000000	2046.000000
22.000000	0.006204	3.666383	1.665192	1.086959	0.320829	0.593403	0.000000	-10.000000	0.600000	-27.100000	353.500000	1023.000000	1023.000000	2046.000000
22.020000	0.006016	3.555172	1.674237	1.093964	0.148083	0.638888	0.000000	-10.000000	0.600000	-27.133333	344.500000	1023.000000	1023.000000	2046.000000
22.040001	0.005743	3.394272	1.597504	1.111557	0.042274	0.642937	0.000000	-10.000000	0.641667	-27.466667	335.500000	1023.000000	1023.000000	2046.000000
22.059999	0.004476	2.645522	1.352427	1.074718	-0.184937	0.403314	0.000000	-10.000000	0.650000	-27.800001	326.333344	1023.000000	1023.000000	2046.000000
22.080000	0.003322	1.963501	1.199235	0.868811	-0.382910	0.278366	0.000000	-10.000000	0.675000	-28.266666	317.000000	1023.000000	1023.000000	2046.000000
22.100000	0.002088	1.234252	1.064235	0.760138	-0.559790	-0.030330	0.000000	-10.000000	0.675000	-28.216667	307.500000	1023.000000	1023.000000	2046.000000
22.120001	0.000600	0.354853	1.114736	0.694207	-1.053294	-0.400795	0.000000	-10.000000	0.650000	-27.783333	298.000000	1023.000000	1023.000000	2046.000000
22.139999	-0.001416	-0.837019	0.974294	0.628651	-1.480186	-0.959778	0.000000	-10.000000	0.625000	-27.000000	288.666656	1023.000000	1023.000000	2046.000000
22.160000	-0.004273	-2.525094	0.567038	0.430177	-1.989315	-1.532994	0.000000	-10.000000	0.583333	-26.333334	279.666656	1023.000000	1023.000000	2046.000000
22.180000	-0.006871	-4.060690	0.162701	0.193444	-2.478642	-1.938193	0.000000	-10.000000	0.575000	-26.083334	270.833344	1023.000000	1023.000000	2046.000000
22.200001	-0.008872	-5.243439	-0.093330	0.032582	-2.866006	-2.316684	0.000000	-10.000000	0.566667	-26.266666	262.166656	1023.000000	1023.000000	2046.000000
22.219999	-0.010199	-6.027882	-0.311959	-0.003081	-3.127483	-2.585359	0.000000	-10.000000	0.591667	-26.783333	253.333328	1023.000000	1023.000000	2046.000000
22.240000	-0.011357	-6.711982	-0.517584	0.021082	-3.354239	-2.861240	0.000000	-10.000000	0.625000	-27.300001	244.500000	1023.000000	1023.000000	2046.000000
22.260000	-0.012467	-7.368091	-0.765464	-0.066872	-3.524943	-3.010812	0.000000	-10.000000	0.650000	-27.733334	235.500000	1023.000000	1023.000000	2046.000000
22.280001	-0.013174	-7.785913	-0.907637	-0.096745	-3.688307	-3.093225	0.000000	-10.000000	0.658333	-27.783333	226.333328	1023.000000	1023.000000	2046.000000
22.299999	-0.013973	-8.258107	-1.064494	-0.066283	-3.830482	-3.296848	0.000000	-10.000000	0.650000	-27.716667	217.000000	1023.000000	1023.000000	2046.000000
22.320000	-0.014468	-8.550647	-1.183403	-0.165219	-3.940886	-3.261138	0.000000	-10.000000	0.633333	-27.200001	207.666672	1023.000000	1023.000000	2046.000000
22.340000	-0.015026	-8.880116	-1.314290	-0.244676	-4.006705	-3.314445	0.000000	-10.000000	0.600000	-26.816668	198.500000	1023.000000	1023.000000	2046.000000
22.360001	-0.015713	-9.286548	-1.447414	-0.383468	-4.145787	-3.309879	0.000000	-10.000000	0.558333	-26.200001	189.666672	1023.000000	1023.000000	2046.000000
22.379999	-0.015960	-9.432116	-1.622885	-0.452630	-4.061868	-3.294733	0.000000	-10.000000	0.541667	-25.950001	180.833328	1023.000000	1023.000000	2046.000000
22.400000	-0.015649	-9.248584	-1.555448	-0.434641	-4.101137	-3.157358	0.000000	-10.000000	0.533333	-25.650000	172.166672	1023.000000	1023.000000	2046.000000
22.420000	-0.015434	-9.121291	-1.423893	-0.418789	-4.125567	-3.153041	0.000000	-10.000000	0.541667	-25.483334	163.500000	1023.000000	1023.000000	2046.000000
22.440001	-0.015319	-9.053377	-1.296571	-0.466131	-4.196864	-3.093811	0.000000	-10.000000	0.533333	-25.133333	155.166672	1023.000000	1023.000000	2046.000000
22.459999	-0.015240	-9.006799	-1.274158	-0.507660	-4.184644	-3.040337	0.000000	-10.000000	0.525000	-24.716667	146.666672	1023.000000	1023.000000	2046.000000
22.480000	-0.015280	-9.030619	-1.314803	-0.565419	-4.105628	-3.044769	0.000000	-10.000000	0.508333	-24.233334	138.333328	1023.000000	1023.000000	2046.000000
22.500000	-0.015780	-9.325844	-1.418619	-0.679573	-4.148372	-3.079279	0.000000	-10.000000	0.483333	-23.683334	130.166672	1023.000000	1023.000000	2046.000000
22.520000	-0.016441	-9.716895	-1.512011	-0.884901	-4.176065	-3.143918	0.000000	-10.000000	0.466667	-23.250000	122.500000	1023.000000	1023.000000	2046.000000
22.540001	-0.017191	-10.159737	-1.597341	-1.116498	-4.266525	-3.179373	0.000000	-10.000000	0.433333	-22.700001	114.833336	1023.000000	1023.000000	2046.000000
22.559999	-0.017845	-10.546594	-1.712936	-1.303371	-4.250408	-3.279879	0.000000	-10.000000	0.408333	-22.216667	107.333336	1023.000000	1023.000000	2046.000000
22.580000	-0.018540	-10.957181	-1.823954	-1.528964	-4.282258	-3.322006	0.000000	-10.000000	0.391667	-21.533335	99.833336	1023.000000	1023.000000	2046.000000
22.600000	-0.019207	-11.351489	-1.873203	-1.739666	-4.342672	-3.395948	0.000000	-10.000000	0.391667	-21.016666	92.666664	1023.000000	1023.000000	2046.000000
22.620001	-0.019647	-11.611176	-1.978019	-1.911213	-4.330458	-3.391487	0.000000	-10.000000	0.400000	-20.583334	85.500000	1023.000000	1023.000000	2046.000000
22.639999	-0.020318	-12.007651	-2.154060	-2.011080	-4.295431	-3.547081	0.000000	-10.000000	0.383333	-20.333334	78.666664	1023.000000	1023.000000	2046.000000
22.660000	-0.020724	-12.247986	-2.157748	-2.152004	-4.383134	-3.555101	0.000000	-10.000000	0.366667	-20.150000	71.833336	1023.000000	1023.000000	2046.000000
22.680000	-0.021104	-12.472594	-2.274138	-2.253921	-4.378671	-3.565865	0.000000	-10.000000	0.350000	-19.833334	65.166664	1023.000000	1023.000000	2046.000000
22.700001	-0.021447	-12.674921	-2.289929	-2.327223	-4.417110	-3.640659	0.000000	-10.000000	0.350000	-19.466667	58.500000	1023.000000	1023.000000	2046.000000
22.719999	-0.021525	-12.721524	-2.318872	-2.464650	-4.416890	-3.521113	0.000000	-10.000000	0.333333	-19.066668	52.000000	1023.000000	1023.000000	2046.000000
22.740000	-0.021858	-12.918243	-2.374495	-2.550612	-4.431260	-3.561877	0.000000	-10.000000	0.316667	-18.583334	45.666668	1023.000000	1023.000000	2046.000000
22.760000	-0.021928	-12.959231	-2.476779	-2.606910	-4.352351	-3.523191	0.000000	-10.000000	0.300000	-18.250000	41.500000	1023.000000	1023.000000	2046.000000
22.780001	-0.021981	-12.991059	-2.489502	-2.689661	-4.335876	-3.476021	0.000000	-10.000000	0.283333	-17.483334	35.500000	1023.000000	1023.000000	2046.000000
22.799999	-0.022056	-13.035069	-2.485140	-2.753935	-4.348236	-3.447758	0.000000	-10.000000	0.266667	-16.750000	29.666666	1023.000000	1023.000000	2046.000000
22.820000	-0.022058	-13.036442	-2.526545	-2.786220	-4.292387	-3.431290	0.000000	-10.000000	0.241667	-15.833334	22.166666	1023.000000	1023.000000	2046.000000
22.840000	-0.022177	-13.106507	-2.528807	-2.917985	-4.318748	-3.340967	0.000000	-10.000000	0.233333	-15.433333	18.666666	1023.000000	1023.000000	2046.000000
22.860001	-0.022248	-13.148775	-2.613410	-2.931611	-4.260923	-3.342832	0.000000	-10.000000	0.216667	-14.833333	13.666667	1023.000000	1023.000000	2046.000000
22.879999	-0.022437	-13.260352	-2.631182	-2.990131	-4.286264	-3.352774	0.000000	-10.000000	0.208333	-14.416667	10.333333	1023.000000	1023.000000	2046.000000
22.900000	-0.022569	-13.338178	-2.702327	-3.073177	-4.286284	-3.276389	0.000000	-10.000000	0.191667	-13.550000	4.333333	1023.000000	1023.000000	2046.000000
22.920000	-0.022641	-13.380966	-2.690735	-3.126789	-4.299503	-3.263938	0.000000	-10.000000	0.183333	-13.100000	1.666667	1023.000000	1023.000000	2046.000000
22.940001	-0.022776	-13.460349	-2.725650	-3.186342	-4.344255	-3.204103	0.000000	-10.000000	0.166667	-12.550000	-2.666667	1023.000000	1023.000000	2046.000000
22.959999	-0.022794	-13.471171	-2.718621	-3.209575	-4.323156	-3.219819	0.000000	-10.000000	0.158333	-12.133334	-7.000000	1023.000000	1023.000000	2046.000000
22.980000	-0.022988	-13.585932	-2.772577	-3.263065	-4.305510	-3.244781	0.000000	-10.000000	0.150000	-11.666667	-12.666667	1023.000000	1023.000000	2046.000000
23.000000	-0.022940	-13.557266	-2.790247	-3.274587	-4.322140	-3.170293	0.000000	-10.000000	0.133333	-11.050000	-17.666666	1023.000000	1023.000000	2046.000000
23.020000	-0.022958	-13.568149	-2.777547	-3.292494	-4.276289	-3.221819	0.000000	-10.000000	0.125000	-10.583333	-21.333334	1023.000000	1023.000000	2046.000000
23.040001	-0.023037	-13.614697	-2.795848	-3.368356	-4.302974	-3.147520	0.000000	-10.000000	0.108333	-9.983334	-24.666666	1023.000000	1023.000000	2046.000000
23.059999	-0.022818	-13.485692	-2.767350	-3.393226	-4.239469	-3.085647	0.000000	-10.000000	0.100000	-9.166667	-28.166666	1023.000000	1023.000000	2046.000000
23.080000	-0.022694	-13.412124	-2.800626	-3.423749	-4.147541	-3.040207	0.000000	-10.000000	0.083333	-8.516666	-30.333334	1023.000000	1023.000000	2046.000000
23.100000	-0.022516	-13.306715	-2.845772	-3.464032	-4.036855	-2.960057	0.000000	-10.000000	0.066667	-7.550000	-32.333332	1023.000000	1023.000000	2046.000000
23.120001	-0.022246	-13.147145	-2.833133	-3.461689	-3.963976	-2.888347	0.000000	-10.000000	0.050000	-4.150000	-34.166668	1023.000000	1023.000000	2046.000000
23.139999	-0.022232	-13.139072	-2.907634	-3.542988	-3.867652	-2.820797	0.000000	-10.000000	0.008333	0.300000	-36.000000	1023.000000	1023.000000	2046.000000
23.160000	-0.021597	-12.763622	-2.883066	-3.592827	-3.662447	-2.625282	0.000000	-10.000000	-0.050000	6.216667	-37.000000	1023.000000	1023.000000	2046.000000
23.180000	-0.020811	-12.299087	-2.824314	-3.571108	-3.486511	-2.417152	0.000000	-10.000000	-0.100000	9.233334	-37.000000	1023.000000	1023.000000	2046.000000
23.200001	-0.019947	-11.788722	-2.694640	-3.440631	-3.304605	-2.348845	0.000000	-10.000000	-0.158333	12.733334	-37.000000	1023.000000	1023.000000	2046.000000
23.219999	-0.019311	-11.412940	-2.703215	-3.446193	-3.097209	-2.166322	0.000000	-10.000000	-0.200000	15.150001	-37.000000	1023.000000	1023.000000	2046.000000
23.240000	-0.019312	-11.413404	-2.821239	-3.568280	-2.959409	-2.064475	0.000000	-10.000000	-0.225000	17.766666	-37.000000	1023.000000	1023.000000	2046.000000
23.260000	-0.019225	-11.362124	-2.785422	-3.578635	-2.982383	-2.015685	0.000000	-10.000000	-0.241667	19.283335	-26.666666	1023.000000	1023.000000	2046.000000
23.280001	-0.019805	-11.704742	-2.898971	-3.549811	-3.099940	-2.156020	0.000000	-10.000000	-0.308333	21.566668	-3.000000	1023.000000	1023.000000	2046.000000
23.299999	-0.020643	-12.199784	-2.899543	-3.528761	-3.300648	-2.470832	0.000000	-10.000000	-0.391667	23.650002	20.666666	1023.000000	1023.000000	2046.000000
23.320000	-0.022143	-13.086426	-3.172074	-3.597772	-3.480001	-2.836579	0.000000	-10.000000	-0.500000	26.133335	36.666668	1023.000000	1023.000000	2046.000000
23.340000	-0.023963	-14.162125	-3.556788	-3.767632	-3.723011	-3.114693	0.000000	-10.000000	-0.541667	27.616667	42.333332	1023.000000	1023.000000	2046.000000
23.360001	-0.024992	-14.770568	-3.763143	-3.903353	-3.880197	-3.223875	0.000000	-10.000000	-0.583333	29.350000	51.166668	1023.000000	1023.000000	2046.000000
23.379999	-0.025458	-15.045797	-3.932907	-3.857449	-3.911768	-3.343673	0.000000	-10.000000	-0.591667	30.483334	64.000000	1023.000000	1023.000000	2046.000000
23.400000	-0.025055	-14.807513	-4.008433	-3.712590	-3.771265	-3.315225	0.000000	-10.000000	-0.641667	31.233334	77.333336	1023.000000	1023.000000	2046.000000
23.420000	-0.024687	-14.590228	-3.984247	-3.565857	-3.747278	-3.292847	0.000000	-10.000000	-0.691667	31.733334	87.500000	1023.000000	1023.000000	2046.000000
23.440001	-0.023942	-14.149491	-4.095194	-3.349961	-3.503450	-3.200886	0.000000	-10.000000	-0.733333	32.433334	94.500000	1023.000000	1023.000000	2046.000000
23.459999	-0.023098	-13.650646	-3.929784	-3.245758	-3.458769	-3.016335	0.000000	-10.000000	-0.750000	32.950001	101.666664	1023.000000	1023.000000	2046.000000
23.480000	-0.022222	-13.132970	-3.856686	-3.021802	-3.318325	-2.936157	0.000000	-10.000000	-0.775000	33.750000	112.500000	1023.000000	1023.000000	2046.000000
23.500000	-0.021110	-12.476191	-3.787004	-2.931196	-3.101699	-2.656292	0.000000	-10.000000	-0.791667	34.549999	123.666664	1023.000000	1023.000000	2046.000000
23.520000	-0.020359	-12.032249	-3.734776	-2.838291	-2.917236	-2.541947	0.000000	-10.000000	-0.833333	35.500000	139.166672	1023.000000	1023.000000	2046.000000
23.540001	-0.019093	-11.283912	-3.538886	-2.685322	-2.725022	-2.334681	0.000000	-10.000000	-0.866667	36.166668	151.000000	1023.000000	1023.000000	2046.000000
23.559999	-0.017384	-10.273823	-3.289510	-2.473955	-2.482264	-2.028093	0.000000	-10.000000	-0.891667	36.566669	163.000000	1023.000000	1023.000000	2046.000000
23.580000	-0.015784	-9.328544	-2.935975	-2.288632	-2.269973	-1.833965	0.000000	-10.000000	-0.875000	36.466667	171.000000	1023.000000	1023.000000	2046.000000
23.600000	-0.013941	-8.239068	-2.624824	-2.069036	-1.971059	-1.574149	0.000000	-10.000000	-0.858333	36.550003	183.000000	1023.000000	1023.000000	2046.000000
23.620001	-0.012434	-7.348570	-2.326324	-1.960160	-1.721969	-1.340117	0.000000	-10.000000	-0.833333	36.416668	199.166672	1023.000000	1023.000000	2046.000000
23.639999	-0.010983	-6.490976	-2.063384	-1.825996	-1.410664	-1.190933	0.000000	-10.000000	-0.816667	36.549999	211.333328	1023.000000	1023.000000	2046.000000
23.660000	-0.009674	-5.717135	-1.862137	-1.769749	-1.107596	-0.977653	0.000000	-10.000000	-0.800000	36.533333	223.666672	1023.000000	1023.000000	2046.000000
23.680000	-0.008464	-5.002356	-1.607499	-1.671063	-0.883537	-0.840257	0.000000	-10.000000	-0.800000	36.533333	231.833328	1023.000000	1023.000000	2046.000000
23.700001	-0.007458	-4.407925	-1.370334	-1.593571	-0.704991	-0.739029	0.000000	-10.000000	-0.800000	36.433334	248.000000	1023.000000	1023.000000	2046.000000
23.719999	-0.006557	-3.875303	-1.204675	-1.572217	-0.520064	-0.578346	0.000000	-10.000000	-0.800000	36.299999	260.000000	1023.000000	1023.000000	2046.000000
23.740000	-0.005560	-3.285772	-1.010894	-1.567409	-0.328878	-0.378591	0.000000	-10.000000	-0.816667	36.466667	280.333344	1023.000000	1023.000000	2046.000000
23.760000	-0.004675	-2.763021	-0.880682	-1.562263	-0.136472	-0.183604	0.000000	-10.000000	-0.833333	36.733334	292.666656	1023.000000	1023.000000	2046.000000
23.780001	-0.003656	-2.160590	-0.777138	-1.511050	0.146366	-0.018768	0.000000	-10.000000	-0.850000	37.083332	309.000000	1023.000000	1023.000000	2046.000000
23.799999	-0.002826	-1.670453	-0.669071	-1.427056	0.334379	0.091295	0.000000	-10.000000	-0.850000	37.166668	313.000000	1023.000000	1023.000000	2046.000000
23.820000	-0.001890	-1.117169	-0.545950	-1.357664	0.518982	0.267463	0.000000	-10.000000	-0.841667	37.000000	321.166656	1023.000000	1023.000000	2046.000000
23.840000	-0.001085	-0.641250	-0.442530	-1.298044	0.712287	0.387037	0.000000	-10.000000	-0.825000	36.683334	329.500000	1023.000000	1023.000000	2046.000000
23.860001	-0.000279	-0.165172	-0.371367	-1.212130	0.881592	0.536733	0.000000	-10.000000	-0.808333	36.466667	341.833344	1023.000000	1023.000000	2046.000000
23.879999	0.000785	0.463930	-0.252219	-1.088243	1.098495	0.705897	0.000000	-10.000000	-0.791667	36.049999	354.000000	1023.000000	1023.000000	2046.000000
23.900000	0.001920	1.134698	-0.109782	-0.932679	1.294629	0.882530	0.000000	-10.000000	-0.775000	35.833336	366.000000	1023.000000	1023.000000	2046.000000
23.920000	0.003197	1.889547	0.052427	-0.786229	1.521228	1.102121	0.000000	-10.000000	-0.775000	35.350002	378.000000	1023.000000	1023.000000	2046.000000
23.940001	0.004163	2.460609	0.186942	-0.556056	1.677453	1.152271	0.000000	-10.000000	-0.750000	35.500000	390.000000	1023.000000	1023.000000	2046.000000
23.959999	0.005517	3.260775	0.421387	-0.423213	1.883604	1.378997	0.000000	-10.000000	-0.750000	35.216667	402.000000	1023.000000	1023.000000	2046.000000
23.980000	0.006670	3.941993	0.544669	-0.231788	2.104798	1.524312	0.000000	-10.000000	-0.725000	35.150002	413.833344	1023.000000	1023.000000	2046.000000
24.000000	0.007974	4.712494	0.821528	-0.079166	2.246081	1.724052	0.000000	-10.000000	-0.716667	34.533333	425.500000	1023.000000	1023.000000	2046.000000
24.020000	0.009139	5.400868	1.017593	0.132721	2.390646	1.859909	0.000000	-10.000000	-0.675000	34.000000	437.000000	1023.000000	1023.000000	2046.000000
24.040001	0.010486	6.197178	1.218040	0.325185	2.606763	2.047190	0.000000	-10.000000	-0.641667	33.083336	448.500000	1023.000000	1023.000000	2046.000000
24.059999	0.011924	7.046955	1.456218	0.531630	2.811649	2.247459	0.000000	-10.000000	-0.641667	32.466667	459.666656	1023.000000	1023.000000	2046.000000
24.080000	0.012995	7.679962	1.709969	0.712674	2.930579	2.326740	0.000000	-10.000000	-0.650000	32.433334	470.666656	1023.000000	1023.000000	2046.000000
24.100000	0.014343	8.476528	1.921798	0.879658	3.176718	2.498354	0.000000	-10.000000	-0.658333	32.650002	481.333344	1023.000000	1023.000000	2046.000000
24.120001	0.015507	9.164552	2.099801	1.099343	3.346503	2.618905	0.000000	-10.000000	-0.641667	32.866669	492.333344	1023.000000	1023.000000	2046.000000
24.139999	0.016759	9.904524	2.247051	1.255021	3.608931	2.793520	0.000000	-10.000000	-0.625000	32.833336	503.166656	1023.000000	1023.000000	2046.000000
24.160000	0.017812	10.527104	2.474797	1.431263	3.681069	2.939976	0.000000	-10.000000	-0.591667	32.616669	514.166687	1023.000000	1023.000000	2046.000000
24.180000	0.018882	11.159150	2.656216	1.617167	3.819509	3.066258	0.000000	-10.000000	-0.566667	32.233334	525.000000	1023.000000	1023.000000	2046.000000
24.200001	0.020048	11.848301	2.912240	1.770235	3.932483	3.233343	0.000000	-10.000000	-0.533333	31.333334	535.833313	1023.000000	1023.000000	2046.000000
24.219999	0.020955	12.384307	3.058186	1.956646	4.088013	3.281462	0.000000	-10.000000	-0.483333	30.133333	546.500000	1023.000000	1023.000000	2046.000000
24.240000	0.022034	13.022285	3.240297	2.103360	4.197838	3.480789	0.000000	-10.000000	-0.416667	28.433334	556.666687	1023.000000	1023.000000	2046.000000
24.260000	0.022548	13.326047	3.356660	2.213573	4.262420	3.493394	0.000000	-10.000000	-0.341667	26.366667	566.500000	1023.000000	1023.000000	2046.000000
24.280001	0.022713	13.423120	3.391529	2.273218	4.282162	3.476212	0.000000	-10.000000	-0.258333	24.200001	575.500000	1023.000000	1023.000000	2046.000000
24.299999	0.022819	13.486023	3.425510	2.211586	4.297812	3.551115	0.000000	-10.000000	-0.183333	22.016666	584.000000	1023.000000	1023.000000	2046.000000
24.320000	0.023450	13.858920	3.514931	2.319073	4.401861	3.623055	0.000000	-10.000000	-0.100000	19.466667	591.666687	1023.000000	1023.000000	2046.000000
24.340000	0.024244	14.328218	3.672596	2.555940	4.432972	3.666709	0.000000	-10.000000	-0.050000	16.300001	598.833313	1023.000000	1023.000000	2046.000000
24.360001	0.025206	14.896714	3.825484	2.849876	4.430949	3.790405	0.000000	-10.000000	0.008333	12.916667	604.833313	1023.000000	1023.000000	2046.000000
24.379999	0.025034	14.795160	3.750377	3.013485	4.325298	3.705999	0.000000	-10.000000	0.033333	9.083334	609.833313	1023.000000	1023.000000	2046.000000
24.400000	0.024591	14.533125	3.740360	3.058238	4.178356	3.556171	0.000000	-10.000000	0.066667	4.750000	613.500000	1023.000000	1023.000000	2046.000000
24.420000	0.023357	13.804276	3.699701	3.029244	3.907538	3.167794	0.000000	-10.000000	0.075000	0.450000	615.833313	1023.000000	1023.000000	2046.000000
24.440001	0.021145	12.496761	3.641154	2.953615	3.312598	2.589394	0.000000	-10.000000	0.075000	-2.700000	616.833313	1023.000000	1023.000000	2046.000000
24.459999	0.018621	11.005086	3.444634	2.819056	2.679460	2.061936	0.000000	-10.000000	0.075000	-5.016666	617.000000	1023.000000	1023.000000	2046.000000
24.480000	0.016283	9.623042	3.118482	2.707242	2.208184	1.589134	0.000000	-10.000000	0.083333	-6.800000	617.000000	1023.000000	1023.000000	2046.000000
24.500000	0.014673	8.671841	2.942529	2.577145	1.825417	1.326749	0.000000	-10.000000	0.108333	-8.533333	617.000000	1023.000000	1023.000000	2046.000000
24.520000	0.013520	7.990317	2.701566	2.520502	1.658043	1.110205	0.000000	-10.000000	0.125000	-9.516666	617.000000	1023.000000	1023.000000	2046.000000
24.540001	0.012647	7.474140	2.644479	2.498081	1.424910	0.906670	0.000000	-10.000000	0.125000	-10.016666	617.000000	1023.000000	1023.000000	2046.000000
24.559999	0.012052	7.122968	2.486238	2.555306	1.345362	0.736062	0.000000	-10.000000	0.125000	-10.166667	617.000000	1023.000000	1023.000000	2046.000000
24.580000	0.011408	6.742057	2.436347	2.579708	1.113890	0.612111	0.000000	-10.000000	0.108333	-10.116667	609.666687	1023.000000	1023.000000	2046.000000
24.600000	0.011130	6.577679	2.348796	2.553460	1.043682	0.631742	0.000000	-10.000000	0.125000	-10.233334	601.333313	1023.000000	1023.000000	2046.000000
24.620001	0.010734	6.343962	2.230172	2.617838	0.944921	0.551031	0.000000	-10.000000	0.141667	-10.800000	591.666687	1023.000000	1023.000000	2046.000000
24.639999	0.010452	6.176878	2.198737	2.605887	0.825665	0.546590	0.000000	-10.000000	0.191667	-11.800000	588.000000	1023.000000	1023.000000	2046.000000
24.660000	0.010093	5.964867	2.066464	2.543161	0.820325	0.534917	0.000000	-10.000000	0.225000	-12.933333	584.000000	1023.000000	1023.000000	2046.000000
24.680000	0.009621	5.685779	1.933614	2.468036	0.765055	0.519074	0.000000	-10.000000	0.233333	-13.866667	579.666687	1023.000000	1023.000000	2046.000000
24.700001	0.009563	5.651511	1.813251	2.386727	0.843012	0.608522	0.000000	-10.000000	0.241667	-14.650001	575.166687	1023.000000	1023.000000	2046.000000
24.719999	0.009565	5.652788	1.795085	2.422135	0.829060	0.606508	0.000000	-10.000000	0.258333	-15.683333	570.333313	1023.000000	1023.000000	2046.000000
24.740000	0.009855	5.824170	1.908839	2.505432	0.760982	0.648917	0.000000	-10.000000	0.291667	-16.616667	565.166687	1023.000000	1023.000000	2046.000000
24.760000	0.010197	6.026653	1.965400	2.532333	0.804406	0.724514	0.000000	-10.000000	0.300000	-17.333334	559.500000	1023.000000	1023.000000	2046.000000
24.780001	0.010318	6.098130	2.084311	2.555470	0.741089	0.717259	0.000000	-10.000000	0.300000	-17.833334	553.500000	1023.000000	1023.000000	2046.000000
24.799999	0.010594	6.260890	2.081207	2.506570	0.847204	0.825910	0.000000	-10.000000	0.325000	-18.233334	547.500000	1023.000000	1023.000000	2046.000000
24.820000	0.010475	6.190780	2.167002	2.460257	0.776485	0.787035	0.000000	-10.000000	0.341667	-18.633333	541.500000	1023.000000	1023.000000	2046.000000
24.840000	0.009948	5.879442	2.170321	2.290665	0.685063	0.733393	0.000000	-10.000000	0.375000	-19.066668	535.333313	1023.000000	1023.000000	2046.000000
24.860001	0.009627	5.689835	2.093072	2.163029	0.731998	0.701735	0.000000	-10.000000	0.383333	-19.766666	524.500000	1023.000000	1023.000000	2046.000000
24.879999	0.009200	5.437488	2.089853	1.998031	0.698013	0.651591	0.000000	-10.000000	0.400000	-20.400000	515.666687	1023.000000	1023.000000	2046.000000
24.900000	0.009035	5.339489	2.075439	1.847562	0.727438	0.689051	0.000000	-10.000000	0.400000	-20.750000	509.000000	1023.000000	1023.000000	2046.000000
24.920000	0.008698	5.140678	2.011037	1.711138	0.769911	0.648593	0.000000	-10.000000	0.400000	-20.983334	506.666656	1023.000000	1023.000000	2046.000000
24.940001	0.008360	4.941003	2.056020	1.553913	0.678410	0.652660	0.000000	-10.000000	0.416667	-21.416668	502.000000	1023.000000	1023.000000	2046.000000
24.959999	0.007864	4.647804	1.993007	1.505364	0.597019	0.552415	0.000000	-10.000000	0.433333	-22.133333	495.000000	1023.000000	1023.000000	2046.000000
24.980000	0.007495	4.429564	1.937892	1.393651	0.567856	0.530166	0.000000	-10.000000	0.483333	-22.916668	487.666656	1023.000000	1023.000000	2046.000000
25.000000	0.007013	4.144963	1.878285	1.314701	0.492873	0.459105	0.000000	-10.000000	0.508333	-23.733334	480.000000	1023.000000	1023.000000	2046.000000
25.020000	0.006706	3.963129	1.814322	1.194303	0.467595	0.486909	0.000000	-10.000000	0.541667	-24.350000	472.000000	1023.000000	1023.000000	2046.000000
25.040001	0.006369	3.764329	1.723352	1.145718	0.478494	0.416765	0.000000	-10.000000	0.541667	-24.950001	464.000000	1023.000000	1023.000000	2046.000000
25.059999	0.006143	3.630747	1.764448	1.102015	0.363959	0.400325	0.000000	-10.000000	0.558333	-25.533333	455.666656	1023.000000	1023.000000	2046.000000
25.080000	0.005904	3.489393	1.659985	1.076193	0.398052	0.355163	0.000000	-10.000000	0.575000	-26.066668	447.166656	1023.000000	1023.000000	2046.000000
25.100000	0.005684	3.359254	1.673215	1.051909	0.288241	0.345889	0.000000	-10.000000	0.591667	-26.466667	438.333344	1023.000000	1023.000000	2046.000000
25.120001	0.005262	3.110096	1.606961	0.995318	0.220795	0.287022	0.000000	-10.000000	0.600000	-26.633333	429.500000	1023.000000	1023.000000	2046.000000
25.139999	0.004936	2.917206	1.551379	0.985122	0.171165	0.209540	0.000000	-10.000000	0.625000	-27.016666	420.500000	1023.000000	1023.000000	2046.000000
25.160000	0.004657	2.752242	1.551822	0.916447	0.072663	0.211309	0.000000	-10.000000	0.650000	-27.166666	411.500000	1023.000000	1023.000000	2046.000000
25.180000	0.004244	2.507920	1.409673	0.876076	0.050929	0.171242	0.000000	-10.000000	0.675000	-27.600000	402.500000	1023.000000	1023.000000	2046.000000
25.200001	0.003932	2.323656	1.416544	0.867693	-0.064007	0.103426	0.000000	-10.000000	0.675000	-27.666668	393.333344	1023.000000	1023.000000	2046.000000
25.219999	0.003613	2.135321	1.348664	0.788319	-0.101432	0.099770	0.000000	-10.000000	0.683333	-27.866667	384.000000	1023.000000	1023.000000	2046.000000
25.240000	0.003131	1.850533	1.403630	0.711592	-0.312611	0.047922	0.000000	-10.000000	0.691667	-28.033335	374.666656	1023.000000	1023.000000	2046.000000
25.260000	0.002762	1.632237	1.256154	0.692246	-0.291582	-0.024580	0.000000	-10.000000	0.691667	-28.400002	365.333344	1023.000000	1023.000000	2046.000000
25.280001	0.002308	1.363814	1.181807	0.675647	-0.390396	-0.103244	0.000000	-10.000000	0.691667	-28.733334	356.000000	1023.000000	1023.000000	2046.000000
25.299999	0.001868	1.104038	1.195624	0.590773	-0.533979	-0.148380	0.000000	-10.000000	0.700000	-29.050001	346.333344	1023.000000	1023.000000	2046.000000
25.320000	0.001526	0.901798	1.134025	0.551748	-0.590904	-0.193070	0.000000	-10.000000	0.708333	-29.250000	336.500000	1023.000000	1023.000000	2046.000000
25.340000	0.001241	0.733164	1.150916	0.530737	-0.685273	-0.263217	0.000000	-10.000000	0.716667	-29.583334	326.666656	1023.000000	1023.000000	2046.000000
25.360001	0.001149	0.679170	1.065722	0.467057	-0.635651	-0.217957	0.000000	-10.000000	0.725000	-29.799999	317.000000	1023.000000	1023.000000	2046.000000
25.379999	0.000858	0.507287	1.045606	0.426336	-0.735067	-0.229589	0.000000	-10.000000	0.741667	-30.000000	307.166656	1023.000000	1023.000000	2046.000000
25.400000	0.000445	0.262945	0.892510	0.295474	-0.752366	-0.172673	0.000000	-10.000000	0.766667	-29.916666	297.166656	1023.000000	1023.000000	2046.000000
25.420000	0.000364	0.215157	0.858597	0.260936	-0.750940	-0.153436	0.000000	-10.000000	0.783333	-29.833334	287.166656	1023.000000	1023.000000	2046.000000
25.440001	0.000129	0.076104	0.879190	0.256942	-0.909112	-0.150916	0.000000	-10.000000	0.783333	-29.766666	277.333344	1023.000000	1023.000000	2046.000000
25.459999	-0.000127	-0.075195	0.846909	0.307792	-1.066847	-0.163049	0.000000	-10.000000	0.766667	-29.833334	267.500000	1023.000000	1023.000000	2046.000000
25.480000	-0.001213	-0.716893	0.476722	0.168145	-1.115370	-0.246390	0.000000	-10.000000	0.733333	-29.716667	257.500000	1023.000000	1023.000000	2046.000000
25.500000	-0.002593	-1.532497	0.295449	-0.047063	-1.365822	-0.415061	0.000000	-10.000000	0.733333	-29.666668	247.500000	1023.000000	1023.000000	2046.000000
25.520000	-0.003857	-2.279752	0.203352	-0.146990	-1.643198	-0.692916	0.000000	-10.000000	0.708333	-29.616667	237.500000	1023.000000	1023.000000	2046.000000
25.540001	-0.005360	-3.167604	0.132265	-0.217041	-2.000891	-1.081937	0.000000	-10.000000	0.691667	-28.966667	227.500000	1023.000000	1023.000000	2046.000000
25.559999	-0.007554	-4.464333	-0.000422	-0.310015	-2.555097	-1.598799	0.000000	-10.000000	0.625000	-27.816668	217.833328	1023.000000	1023.000000	2046.000000
25.580000	-0.010499	-6.204851	-0.424373	-0.589464	-3.069031	-2.121984	0.000000	-10.000000	0.583333	-26.216667	208.666672	1023.000000	1023.000000	2046.000000
25.600000	-0.013092	-7.737100	-0.894018	-0.815397	-3.468549	-2.559136	0.000000	-10.000000	0.541667	-25.150000	199.833328	1023.000000	1023.000000	2046.000000
25.620001	-0.015091	-8.918731	-1.157541	-0.982338	-3.902771	-2.876081	0.000000	-10.000000	0.541667	-24.516666	191.333328	1023.000000	1023.000000	2046.000000
25.639999	-0.016448	-9.720625	-1.514400	-1.076580	-4.038137	-3.091507	0.000000	-10.000000	0.541667	-24.383333	183.000000	1023.000000	1023.000000	2046.000000
25.660000	-0.017599	-10.401258	-1.684384	-1.096498	-4.303770	-3.316607	0.000000	-10.000000	0.541667	-24.483334	175.000000	1023.000000	1023.000000	2046.000000
25.680000	-0.018562	-10.969924	-1.893491	-1.191628	-4.480540	-3.404265	0.000000	-10.000000	0.533333	-24.550001	167.000000	1023.000000	1023.000000	2046.000000
25.700001	-0.019422	-11.478519	-2.035696	-1.187227	-4.679887	-3.575710	0.000000	-10.000000	0.516667	-24.366667	158.833328	1023.000000	1023.000000	2046.000000
25.719999	-0.020050	-11.849480	-2.224321	-1.227857	-4.723461	-3.673841	0.000000	-10.000000	0.508333	-24.083334	150.666672	1023.000000	1023.000000	2046.000000
25.740000	-0.020613	-12.182530	-2.333406	-1.321039	-4.852145	-3.675940	0.000000	-10.000000	0.500000	-23.700001	142.666672	1023.000000	1023.000000	2046.000000
25.760000	-0.020970	-12.393322	-2.434419	-1.405460	-4.884798	-3.668645	0.000000	-10.000000	0.483333	-23.266666	134.833328	1023.000000	1023.000000	2046.000000
25.780001	-0.021659	-12.800507	-2.627673	-1.535754	-4.921476	-3.715603	0.000000	-10.000000	0.450000	-22.483334	127.000000	1023.000000	1023.000000	2046.000000
25.799999	-0.021929	-12.960124	-2.756210	-1.640510	-4.866085	-3.697318	0.000000	-10.000000	0.416667	-21.716667	119.333336	1023.000000	1023.000000	2046.000000
25.820000	-0.021406	-12.651230	-2.646484	-1.551907	-4.890159	-3.562680	0.000000	-10.000000	0.400000	-20.850000	112.000000	1023.000000	1023.000000	2046.000000
25.840000	-0.021173	-12.513297	-2.546687	-1.571124	-4.867395	-3.528091	0.000000	-10.000000	0.400000	-20.383333	105.166664	1023.000000	1023.000000	2046.000000
25.860001	-0.020876	-12.337476	-2.324419	-1.605530	-4.966490	-3.441037	0.000000	-10.000000	0.391667	-20.016666	98.333336	1023.000000	1023.000000	2046.000000
25.879999	-0.020635	-12.195165	-2.368785	-1.597659	-4.846860	-3.381860	0.000000	-10.000000	0.383333	-19.683334	91.666664	1023.000000	1023.000000	2046.000000
25.900000	-0.020705	-12.236407	-2.330315	-1.645739	-4.863508	-3.396846	0.000000	-10.000000	0.366667	-19.133333	85.000000	1023.000000	1023.000000	2046.000000
25.920000	-0.020783	-12.282812	-2.387839	-1.750540	-4.828977	-3.315456	0.000000	-10.000000	0.358333	-18.500000	78.666664	1023.000000	1023.000000	2046.000000
25.940001	-0.021265	-12.567796	-2.487023	-1.903746	-4.828630	-3.348396	0.000000	-10.000000	0.333333	-18.050001	72.500000	1023.000000	1023.000000	2046.000000
25.959999	-0.021800	-12.883956	-2.573882	-2.088565	-4.851404	-3.370105	0.000000	-10.000000	0.300000	-17.466667	66.500000	1023.000000	1023.000000	2046.000000
25.980000	-0.022279	-13.166966	-2.619257	-2.256108	-4.887558	-3.404043	0.000000	-10.000000	0.275000	-16.816668	60.666668	1023.000000	1023.000000	2046.000000
26.000000	-0.022770	-13.457259	-2.689964	-2.415264	-4.895141	-3.456891	0.000000	-10.000000	0.258333	-15.966667	55.000000	1023.000000	1023.000000	2046.000000
26.020000	-0.023017	-13.603236	-2.767902	-2.652476	-4.832322	-3.350537	0.000000	-10.000000	0.250000	-15.216667	49.666668	1023.000000	1023.000000	2046.000000
26.040001	-0.023391	-13.823850	-2.835011	-2.790318	-4.810015	-3.388507	0.000000	-10.000000	0.225000	-14.483334	44.666668	1023.000000	1023.000000	2046.000000
26.059999	-0.023669	-13.988363	-2.831331	-2.948358	-4.858992	-3.349682	0.000000	-10.000000	0.208333	-14.033334	39.833332	1023.000000	1023.000000	2046.000000
26.080000	-0.023800	-14.065916	-2.932328	-3.027097	-4.748580	-3.357913	0.000000	-10.000000	0.200000	-13.533334	35.166668	1023.000000	1023.000000	2046.000000
26.100000	-0.024041	-14.208076	-2.914644	-3.068092	-4.824384	-3.400957	0.000000	-10.000000	0.216667	-13.183333	30.500000	1023.000000	1023.000000	2046.000000
26.120001	-0.024202	-14.303661	-2.998078	-3.195540	-4.737615	-3.372429	0.000000	-10.000000	0.216667	-12.816667	26.166666	1023.000000	1023.000000	2046.000000
26.139999	-0.024305	-14.364058	-2.993056	-3.229666	-4.741276	-3.400060	0.000000	-10.000000	0.208333	-12.666667	21.833334	1023.000000	1023.000000	2046.000000
26.160000	-0.024382	-14.409831	-2.935890	-3.380345	-4.786499	-3.307097	0.000000	-10.000000	0.166667	-12.416667	17.500000	1023.000000	1023.000000	2046.000000
26.180000	-0.024432	-14.439329	-3.010692	-3.424263	-4.679338	-3.325036	0.000000	-10.000000	0.141667	-12.050000	13.166667	1023.000000	1023.000000	2046.000000
26.200001	-0.024444	-14.446210	-2.991739	-3.488626	-4.676133	-3.289711	0.000000	-10.000000	0.133333	-11.516667	9.166667	1023.000000	1023.000000	2046.000000
26.219999	-0.024263	-14.339403	-3.008842	-3.519107	-4.563372	-3.248082	0.000000	-10.000000	0.133333	-10.983334	5.500000	1023.000000	1023.000000	2046.000000
26.240000	-0.024362	-14.397682	-3.024560	-3.567473	-4.571729	-3.233920	0.000000	-10.000000	0.125000	-10.433333	2.166667	1023.000000	1023.000000	2046.000000
26.260000	-0.024356	-14.394677	-3.058279	-3.601460	-4.526023	-3.208914	0.000000	-10.000000	0.108333	-9.966667	-1.000000	1023.000000	1023.000000	2046.000000
26.280001	-0.024327	-14.377392	-2.997612	-3.663182	-4.554539	-3.162059	0.000000	-10.000000	0.100000	-9.516667	-4.000000	1023.000000	1023.000000	2046.000000
26.299999	-0.024280	-14.349736	-3.068520	-3.679474	-4.475533	-3.126209	0.000000	-10.000000	0.116667	-9.133333	-7.166667	1023.000000	1023.000000	2046.000000
26.320000	-0.024311	-14.367611	-3.107612	-3.742341	-4.423283	-3.094375	0.000000	-10.000000	0.125000	-8.716667	-10.166667	1023.000000	1023.000000	2046.000000
26.340000	-0.024343	-14.386595	-3.066381	-3.739556	-4.494204	-3.086454	0.000000	-10.000000	0.125000	-8.366667	-13.166667	1023.000000	1023.000000	2046.000000
26.360001	-0.024379	-14.408060	-3.169153	-3.796387	-4.398558	-3.043962	0.000000	-10.000000	0.108333	-8.000000	-15.833333	1023.000000	1023.000000	2046.000000
26.379999	-0.024304	-14.363373	-3.107812	-3.806396	-4.444000	-3.005164	0.000000	-10.000000	0.091667	-7.700000	-18.666666	1023.000000	1023.000000	2046.000000
26.400000	-0.024346	-14.388585	-3.173130	-3.825647	-4.392851	-2.996958	0.000000	-10.000000	0.091667	-7.216667	-21.166666	1023.000000	1023.000000	2046.000000
26.420000	-0.024231	-14.320319	-3.176857	-3.857555	-4.314282	-2.971625	0.000000	-10.000000	0.075000	-6.616667	-23.500000	1023.000000	1023.000000	2046.000000
26.440001	-0.023998	-14.183067	-3.081881	-3.905767	-4.346896	-2.848524	0.000000	-10.000000	0.066667	-5.583333	-25.500000	1023.000000	1023.000000	2046.000000
26.459999	-0.023897	-14.123268	-3.160550	-3.922338	-4.219628	-2.820752	0.000000	-10.000000	0.050000	-3.800000	-27.500000	1023.000000	1023.000000	2046.000000
26.480000	-0.023387	-13.821764	-3.070596	-3.964400	-4.086267	-2.700503	0.000000	-10.000000	0.033333	-0.800000	-29.000000	1023.000000	1023.000000	2046.000000
26.500000	-0.022723	-13.429252	-3.078315	-3.895935	-3.854707	-2.600295	0.000000	-10.000000	0.008333	2.733333	-29.833334	1023.000000	1023.000000	2046.000000
26.520000	-0.022059	-13.036930	-3.034664	-3.922481	-3.678941	-2.400844	0.000000	-10.000000	-0.041667	7.183333	-30.000000	1023.000000	1023.000000	2046.000000
26.540001	-0.021544	-12.732748	-3.014154	-3.948184	-3.525983	-2.244425	0.000000	-10.000000	-0.108333	11.433333	-30.000000	1023.000000	1023.000000	2046.000000
26.559999	-0.020798	-12.291530	-2.987960	-3.948532	-3.271595	-2.083443	0.000000	-10.000000	-0.175000	15.616667	-30.000000	1023.000000	1023.000000	2046.000000
26.580000	-0.019888	-11.753751	-2.872108	-3.913005	-3.052993	-1.915644	0.000000	-10.000000	-0.241667	18.266666	-30.000000	1023.000000	1023.000000	2046.000000
26.600000	-0.018724	-11.066130	-2.688454	-3.819603	-2.891737	-1.666335	0.000000	-10.000000	-0.308333	21.233334	-7.666667	1023.000000	1023.000000	2046.000000
26.620001	-0.018004	-10.640076	-2.695233	-3.718337	-2.669930	-1.556576	0.000000	-10.000000	-0.366667	23.200001	14.666667	1023.000000	1023.000000	2046.000000
26.639999	-0.017720	-10.472332	-2.778310	-3.821093	-2.506058	-1.366870	0.000000	-10.000000	-0.400000	24.800001	37.000000	1023.000000	1023.000000	2046.000000
26.660000	-0.017774	-10.504562	-2.824413	-3.778576	-2.460391	-1.441183	0.000000	-10.000000	-0.425000	25.383335	39.666668	1023.000000	1023.000000	2046.000000
26.680000	-0.018136	-10.718132	-2.769314	-3.721881	-2.621669	-1.605268	0.000000	-10.000000	-0.491667	26.416668	45.166668	1023.000000	1023.000000	2046.000000
26.700001	-0.018935	-11.190542	-2.879870	-3.687719	-2.717408	-1.905545	0.000000	-10.000000	-0.575000	28.300001	53.666668	1023.000000	1023.000000	2046.000000
26.719999	-0.020401	-12.056782	-3.029560	-3.708719	-3.004831	-2.313671	0.000000	-10.000000	-0.658333	30.050001	62.833332	1023.000000	1023.000000	2046.000000
26.740000	-0.021911	-12.949615	-3.337337	-3.900094	-3.219872	-2.492311	0.000000	-10.000000	-0.691667	31.800001	72.666664	1023.000000	1023.000000	2046.000000
26.760000	-0.022900	-13.533962	-3.576120	-3.972071	-3.347377	-2.638395	0.000000	-10.000000	-0.725000	32.783333	83.166664	1023.000000	1023.000000	2046.000000
26.780001	-0.023028	-13.609776	-3.642405	-3.967318	-3.367261	-2.632792	0.000000	-10.000000	-0.741667	33.283333	94.000000	1023.000000	1023.000000	2046.000000
26.799999	-0.022729	-13.432607	-3.717448	-3.773982	-3.266342	-2.674834	0.000000	-10.000000	-0.758333	33.549999	105.000000	1023.000000	1023.000000	2046.000000
26.820000	-0.022358	-13.213371	-3.769522	-3.593954	-3.185176	-2.664720	0.000000	-10.000000	-0.766667	34.066666	116.000000	1023.000000	1023.000000	2046.000000
26.840000	-0.021560	-12.741823	-3.713692	-3.384108	-3.080671	-2.563352	0.000000	-10.000000	-0.783333	34.600002	127.333336	1023.000000	1023.000000	2046.000000
26.860001	-0.020833	-12.312441	-3.641223	-3.181509	-2.983558	-2.506150	0.000000	-10.000000	-0.816667	35.150002	138.666672	1023.000000	1023.000000	2046.000000
26.879999	-0.019820	-11.713826	-3.497390	-3.038324	-2.886376	-2.291736	0.000000	-10.000000	-0.850000	35.733334	150.333328	1023.000000	1023.000000	2046.000000
26.900000	-0.018732	-11.070342	-3.367035	-2.851619	-2.689192	-2.162496	0.000000	-10.000000	-0.866667	36.083336	162.000000	1023.000000	1023.000000	2046.000000
26.920000	-0.017873	-10.562995	-3.306022	-2.726985	-2.514858	-2.015130	0.000000	-10.000000	-0.891667	36.383335	174.000000	1023.000000	1023.000000	2046.000000
26.940001	-0.016584	-9.801269	-3.203068	-2.698966	-2.233624	-1.665610	0.000000	-10.000000	-0.900000	36.533333	186.000000	1023.000000	1023.000000	2046.000000
26.959999	-0.014879	-8.793221	-2.861802	-2.367917	-2.072953	-1.490549	0.000000	-10.000000	-0.900000	36.900002	198.333328	1023.000000	1023.000000	2046.000000
26.980000	-0.013184	-7.791570	-2.615097	-2.047577	-1.801459	-1.327437	0.000000	-10.000000	-0.875000	37.033333	210.666672	1023.000000	1023.000000	2046.000000
27.000000	-0.011540	-6.820024	-2.288154	-1.931612	-1.545225	-1.055033	0.000000	-10.000000	-0.875000	36.900002	223.166672	1023.000000	1023.000000	2046.000000
27.020000	-0.009981	-5.898526	-1.958405	-1.752172	-1.319886	-0.868063	0.000000	-10.000000	-0.858333	36.716667	235.500000	1023.000000	1023.000000	2046.000000
27.040001	-0.008460	-4.999701	-1.672028	-1.654190	-1.052356	-0.621127	0.000000	-10.000000	-0.850000	36.316666	247.833328	1023.000000	1023.000000	2046.000000
27.059999	-0.006936	-4.099314	-1.365677	-1.519881	-0.775916	-0.437841	0.000000	-10.000000	-0.833333	35.983334	260.000000	1023.000000	1023.000000	2046.000000
27.080000	-0.005867	-3.467398	-1.184181	-1.445828	-0.540583	-0.296806	0.000000	-10.000000	-0.833333	35.583332	272.000000	1023.000000	1023.000000	2046.000000
27.100000	-0.004724	-2.791989	-0.892763	-1.351740	-0.373483	-0.174003	0.000000	-10.000000	-0.833333	35.433334	284.000000	1023.000000	1023.000000	2046.000000
27.120001	-0.003644	-2.153525	-0.713693	-1.296360	-0.110106	-0.033365	0.000000	-10.000000	-0.833333	35.416668	296.000000	1023.000000	1023.000000	2046.000000
27.139999	-0.002873	-1.697732	-0.554546	-1.306962	0.058497	0.105280	0.000000	-10.000000	-0.841667	35.683334	307.666656	1023.000000	1023.000000	2046.000000
27.160000	-0.001818	-1.074612	-0.350080	-1.262106	0.292426	0.245149	0.000000	-10.000000	-0.858333	35.833336	319.333344	1023.000000	1023.000000	2046.000000
27.180000	-0.000746	-0.441094	-0.177842	-1.140424	0.536872	0.340300	0.000000	-10.000000	-0.850000	35.966667	331.000000	1023.000000	1023.000000	2046.000000
27.200001	0.000145	0.085903	-0.054001	-1.123729	0.708699	0.554935	0.000000	-10.000000	-0.825000	35.916668	343.000000	1023.000000	1023.000000	2046.000000
27.219999	0.001021	0.603693	0.116337	-1.086038	0.868978	0.704416	0.000000	-10.000000	-0.791667	35.733334	355.000000	1023.000000	1023.000000	2046.000000
27.240000	0.001901	1.123265	0.235228	-0.996545	1.037373	0.847209	0.000000	-10.000000	-0.783333	35.266666	367.000000	1023.000000	1023.000000	2046.000000
27.260000	0.002753	1.627125	0.267909	-0.900099	1.263784	0.995531	0.000000	-10.000000	-0.791667	35.000000	379.000000	1023.000000	1023.000000	2046.000000
27.280001	0.003772	2.229472	0.451657	-0.780455	1.450970	1.107300	0.000000	-10.000000	-0.800000	34.700001	390.833344	1023.000000	1023.000000	2046.000000
27.299999	0.005010	2.960932	0.578423	-0.587879	1.688711	1.281677	0.000000	-10.000000	-0.800000	34.750000	402.500000	1023.000000	1023.000000	2046.000000
27.320000	0.006076	3.590988	0.711497	-0.493685	1.866837	1.506339	0.000000	-10.000000	-0.783333	34.616669	414.166656	1023.000000	1023.000000	2046.000000
27.340000	0.007146	4.222998	0.879802	-0.305496	2.059132	1.589560	0.000000	-10.000000	-0.758333	34.616669	425.666656	1023.000000	1023.000000	2046.000000
27.360001	0.008419	4.975644	1.050976	-0.140640	2.255497	1.809811	0.000000	-10.000000	-0.708333	33.866669	437.333344	1023.000000	1023.000000	2046.000000
27.379999	0.009691	5.727317	1.232134	0.080093	2.466178	1.948913	0.000000	-10.000000	-0.683333	33.033333	448.666656	1023.000000	1023.000000	2046.000000
27.400000	0.010701	6.324028	1.394111	0.224889	2.639707	2.065321	0.000000	-10.000000	-0.633333	32.066666	459.833344	1023.000000	1023.000000	2046.000000
27.420000	0.011831	6.991890	1.617804	0.412704	2.755999	2.205385	0.000000	-10.000000	-0.575000	31.083334	470.666656	1023.000000	1023.000000	2046.000000
27.440001	0.012896	7.621462	1.799278	0.584193	2.943587	2.294405	0.000000	-10.000000	-0.500000	29.583334	481.166656	1023.000000	1023.000000	2046.000000
27.459999	0.013851	8.185805	2.001945	0.720072	3.051240	2.412549	0.000000	-10.000000	-0.433333	27.733334	491.333344	1023.000000	1023.000000	2046.000000
27.480000	0.014773	8.730830	2.173677	0.851485	3.177561	2.528107	0.000000	-10.000000	-0.375000	25.783335	500.833344	1023.000000	1023.000000	2046.000000
27.500000	0.015441	9.125342	2.391377	0.964472	3.153610	2.615884	0.000000	-10.000000	-0.300000	23.616667	509.666656	1023.000000	1023.000000	2046.000000
27.520000	0.016235	9.595167	2.398402	1.098624	3.393739	2.704402	0.000000	-10.000000	-0.225000	21.416668	518.000000	1023.000000	1023.000000	2046.000000
27.540001	0.016970	10.029300	2.628980	1.194595	3.419945	2.785780	0.000000	-10.000000	-0.166667	19.116667	525.500000	1023.000000	1023.000000	2046.000000
27.559999	0.017457	10.317181	2.743554	1.315917	3.465077	2.792633	0.000000	-10.000000	-0.100000	16.700001	532.333313	1023.000000	1023.000000	2046.000000
27.580000	0.018174	10.740966	2.914922	1.422400	3.523825	2.879819	0.000000	-10.000000	-0.050000	14.083333	538.333313	1023.000000	1023.000000	2046.000000
27.600000	0.018943	11.195126	3.020436	1.497660	3.707876	2.969154	0.000000	-10.000000	-0.008333	11.050000	543.500000	1023.000000	1023.000000	2046.000000
27.620001	0.019305	11.409075	3.070296	1.524801	3.736913	3.077065	0.000000	-10.000000	0.008333	7.966667	547.833313	1023.000000	1023.000000	2046.000000
27.639999	0.019405	11.468581	3.088540	1.512402	3.737217	3.130423	0.000000	-10.000000	0.025000	4.233334	551.000000	1023.000000	1023.000000	2046.000000
27.660000	0.019729	11.660130	3.071702	1.563133	3.877328	3.147967	0.000000	-10.000000	0.041667	0.866667	553.000000	1023.000000	1023.000000	2046.000000
27.680000	0.020087	11.871424	3.175416	1.650514	3.848163	3.197331	0.000000	-10.000000	0.050000	-1.883333	553.833313	1023.000000	1023.000000	2046.000000
27.700001	0.020271	11.980227	3.257148	1.845800	3.700199	3.177079	0.000000	-10.000000	0.058333	-3.950000	554.000000	1023.000000	1023.000000	2046.000000
27.719999	0.020129	11.896358	3.161453	1.952625	3.565790	3.216490	0.000000	-10.000000	0.075000	-6.000000	554.000000	1023.000000	1023.000000	2046.000000
27.740000	0.019256	11.380511	3.036873	1.934826	3.331360	3.077451	0.000000	-10.000000	0.091667	-8.183333	554.000000	1023.000000	1023.000000	2046.000000
27.760000	0.018465	10.912564	3.033794	1.969293	3.165384	2.744094	0.000000	-10.000000	0.100000	-9.783334	554.000000	1023.000000	1023.000000	2046.000000
27.780001	0.016979	10.034847	3.080905	1.877726	2.739830	2.336386	0.000000	-10.000000	0.100000	-10.483334	554.000000	1023.000000	1023.000000	2046.000000
27.799999	0.014523	8.583311	2.791111	1.872216	2.266101	1.653883	0.000000	-10.000000	0.100000	-10.666667	554.000000	1023.000000	1023.000000	2046.000000
27.820000	0.011951	7.062925	2.636168	1.743269	1.585647	1.097841	0.000000	-10.000000	0.100000	-10.583334	547.000000	1023.000000	1023.000000	2046.000000
27.840000	0.009949	5.880126	2.374720	1.613292	1.151620	0.740494	0.000000	-10.000000	0.100000	-10.783334	538.666687	1023.000000	1023.000000	2046.000000
27.860001	0.008432	4.983308	2.156350	1.509157	0.842877	0.474925	0.000000	-10.000000	0.116667	-11.483334	527.666687	1023.000000	1023.000000	2046.000000
27.879999	0.007421	4.385613	1.992274	1.507339	0.669913	0.216087	0.000000	-10.000000	0.133333	-12.183333	523.666687	1023.000000	1023.000000	2046.000000
27.900000	0.006774	4.003585	1.934329	1.514896	0.468617	0.085743	0.000000	-10.000000	0.150000	-12.883333	519.666687	1023.000000	1023.000000	2046.000000
27.920000	0.006048	3.574200	1.779568	1.594928	0.301061	-0.101356	0.000000	-10.000000	0.150000	-13.216666	517.000000	1023.000000	1023.000000	2046.000000
27.940001	0.005613	3.317541	1.661645	1.653646	0.219554	-0.217305	0.000000	-10.000000	0.150000	-13.733334	512.666687	1023.000000	1023.000000	2046.000000
27.959999	0.005226	3.088578	1.622698	1.650854	0.049484	-0.234459	0.000000	-10.000000	0.166667	-14.266666	508.166656	1023.000000	1023.000000	2046.000000
27.980000	0.004717	2.787455	1.535807	1.693640	-0.125766	-0.316226	0.000000	-10.000000	0.200000	-15.083333	503.333344	1023.000000	1023.000000	2046.000000
28.000000	0.004353	2.572470	1.482957	1.657085	-0.223569	-0.344003	0.000000	-10.000000	0.233333	-16.150000	498.333344	1023.000000	1023.000000	2046.000000
28.020000	0.003721	2.199240	1.322003	1.554444	-0.290783	-0.386424	0.000000	-10.000000	0.266667	-17.283333	493.000000	1023.000000	1023.000000	2046.000000
28.040001	0.003488	2.061485	1.220550	1.422283	-0.253687	-0.327662	0.000000	-10.000000	0.300000	-18.500000	487.166656	1023.000000	1023.000000	2046.000000
28.059999	0.003251	1.921522	1.158491	1.419327	-0.309253	-0.347043	0.000000	-10.000000	0.350000	-19.616667	481.000000	1023.000000	1023.000000	2046.000000
28.080000	0.003719	2.197773	1.191464	1.516517	-0.256547	-0.253660	0.000000	-10.000000	0.383333	-20.600000	474.333344	1023.000000	1023.000000	2046.000000
28.100000	0.004000	2.363982	1.381253	1.576125	-0.366724	-0.226672	0.000000	-10.000000	0.391667	-21.033335	467.500000	1023.000000	1023.000000	2046.000000
28.120001	0.004136	2.444263	1.402027	1.617614	-0.354618	-0.220760	0.000000	-10.000000	0.375000	-21.050001	460.500000	1023.000000	1023.000000	2046.000000
28.139999	0.004398	2.599409	1.537684	1.615030	-0.423826	-0.129481	0.000000	-10.000000	0.366667	-20.916668	453.500000	1023.000000	1023.000000	2046.000000
28.160000	0.004429	2.617514	1.548408	1.634620	-0.407755	-0.157759	0.000000	-10.000000	0.358333	-20.616667	446.500000	1023.000000	1023.000000	2046.000000
28.180000	0.004044	2.390287	1.499286	1.504710	-0.431407	-0.182301	0.000000	-10.000000	0.366667	-20.516668	439.500000	1023.000000	1023.000000	2046.000000
28.200001	0.003799	2.245011	1.504346	1.373981	-0.469045	-0.164271	0.000000	-10.000000	0.358333	-20.450001	432.666656	1023.000000	1023.000000	2046.000000
28.219999	0.003386	2.001218	1.429268	1.220962	-0.477147	-0.171864	0.000000	-10.000000	0.333333	-20.350000	425.833344	1023.000000	1023.000000	2046.000000
28.240000	0.003016	1.782641	1.356836	1.038711	-0.450777	-0.162129	0.000000	-10.000000	0.325000	-20.066668	419.166656	1023.000000	1023.000000	2046.000000
28.260000	0.002734	1.615932	1.333868	0.902603	-0.461638	-0.158902	0.000000	-10.000000	0.325000	-19.733334	412.333344	1023.000000	1023.000000	2046.000000
28.280001	0.002451	1.448390	1.350126	0.814796	-0.515187	-0.201345	0.000000	-10.000000	0.350000	-19.583334	405.833344	1023.000000	1023.000000	2046.000000
28.299999	0.002022	1.195072	1.287418	0.656278	-0.551217	-0.197407	0.000000	-10.000000	0.366667	-19.716667	399.166656	1023.000000	1023.000000	2046.000000
28.320000	0.001669	0.986397	1.242986	0.587973	-0.593506	-0.251056	0.000000	-10.000000	0.375000	-20.133333	392.666656	1023.000000	1023.000000	2046.000000
28.340000	0.001424	0.841339	1.187618	0.514266	-0.607072	-0.253472	0.000000	-10.000000	0.391667	-20.733334	385.833344	1023.000000	1023.000000	2046.000000
28.360001	0.001006	0.594637	1.134070	0.420896	-0.688003	-0.272325	0.000000	-10.000000	0.391667	-21.200001	379.000000	1023.000000	1023.000000	2046.000000
28.379999	0.000814	0.481264	1.078365	0.345429	-0.689943	-0.252588	0.000000	-10.000000	0.408333	-21.516666	372.000000	1023.000000	1023.000000	2046.000000
28.400000	0.000605	0.357560	1.029707	0.262718	-0.685772	-0.249093	0.000000	-10.000000	0.408333	-21.783335	364.833344	1023.000000	1023.000000	2046.000000
28.420000	0.000245	0.144793	0.970672	0.259464	-0.741641	-0.343701	0.000000	-10.000000	0.416667	-22.083334	357.500000	1023.000000	1023.000000	2046.000000
28.440001	0.000121	0.071290	0.931588	0.181765	-0.779353	-0.262709	0.000000	-10.000000	0.408333	-22.300001	350.000000	1023.000000	1023.000000	2046.000000
28.459999	-0.000139	-0.082076	0.930365	0.173997	-0.833590	-0.352848	0.000000	-10.000000	0.408333	-22.400000	342.500000	1023.000000	1023.000000	2046.000000
28.480000	-0.000386	-0.227896	0.868211	0.111092	-0.843653	-0.363546	0.000000	-10.000000	0.400000	-22.350000	335.166656	1023.000000	1023.000000	2046.000000
28.500000	-0.000524	-0.309884	0.867100	0.026433	-0.907564	-0.295853	0.000000	-10.000000	0.400000	-22.316668	327.666656	1023.000000	1023.000000	2046.000000
28.520000	-0.000803	-0.474553	0.742213	0.060933	-0.896901	-0.380798	0.000000	-10.000000	0.408333	-22.350000	320.333344	1023.000000	1023.000000	2046.000000
28.540001	-0.001127	-0.666215	0.741372	-0.000172	-1.006325	-0.401090	0.000000	-10.000000	0.408333	-22.250000	312.666656	1023.000000	1023.000000	2046.000000
28.559999	-0.001365	-0.806499	0.676335	-0.052871	-1.027646	-0.402316	0.000000	-10.000000	0.400000	-22.100000	305.333344	1023.000000	1023.000000	2046.000000
28.580000	-0.001674	-0.989170	0.619627	-0.050500	-1.073115	-0.485182	0.000000	-10.000000	0.391667	-21.950001	297.833344	1023.000000	1023.000000	2046.000000
28.600000	-0.002143	-1.266363	0.565483	-0.131043	-1.170223	-0.530581	0.000000	-10.000000	0.383333	-21.983334	290.500000	1023.000000	1023.000000	2046.000000
28.620001	-0.002365	-1.397611	0.598451	-0.192851	-1.254831	-0.548380	0.000000	-10.000000	0.391667	-21.966667	283.166656	1023.000000	1023.000000	2046.000000
28.639999	-0.002368	-1.399271	0.501398	-0.209549	-1.172766	-0.518355	0.000000	-10.000000	0.383333	-21.883333	275.833344	1023.000000	1023.000000	2046.000000
28.660000	-0.002492	-1.472905	0.432925	-0.240430	-1.159182	-0.506218	0.000000	-10.000000	0.375000	-21.766666	268.666656	1023.000000	1023.000000	2046.000000
28.680000	-0.002527	-1.493592	0.414670	-0.281425	-1.162131	-0.464705	0.000000	-10.000000	0.375000	-21.683334	261.333344	1023.000000	1023.000000	2046.000000
28.700001	-0.002815	-1.663509	0.363593	-0.355718	-1.235967	-0.435418	0.000000	-10.000000	0.366667	-21.700001	254.166672	1023.000000	1023.000000	2046.000000
28.719999	-0.002573	-1.520538	0.300454	-0.370063	-1.117496	-0.333432	0.000000	-10.000000	0.383333	-21.616667	246.833328	1023.000000	1023.000000	2046.000000
28.740000	-0.002785	-1.645963	0.314505	-0.363186	-1.227862	-0.369420	0.000000	-10.000000	0.375000	-21.583334	239.666672	1023.000000	1023.000000	2046.000000
28.760000	-0.003132	-1.850837	0.290380	-0.342798	-1.429452	-0.368966	0.000000	-10.000000	0.391667	-21.466667	232.333328	1023.000000	1023.000000	2046.000000
28.780001	-0.003968	-2.344887	0.056756	-0.501836	-1.509294	-0.390512	0.000000	-10.000000	0.391667	-21.466667	225.166672	1023.000000	1023.000000	2046.000000
28.799999	-0.005047	-2.982993	-0.075850	-0.667481	-1.686916	-0.552746	0.000000	-10.000000	0.400000	-21.800001	218.000000	1023.000000	1023.000000	2046.000000
28.820000	-0.006209	-3.669322	-0.137783	-0.753378	-1.931260	-0.846900	0.000000	-10.000000	0.391667	-21.933334	210.833328	1023.000000	1023.000000	2046.000000
28.840000	-0.007410	-4.379239	-0.147676	-0.740614	-2.279650	-1.211297	0.000000	-10.000000	0.375000	-21.600000	203.500000	1023.000000	1023.000000	2046.000000
28.860001	-0.009459	-5.590470	-0.329687	-0.816187	-2.684324	-1.760272	0.000000	-10.000000	0.325000	-20.166668	196.333328	1023.000000	1023.000000	2046.000000
28.879999	-0.012139	-7.174225	-0.689060	-1.027850	-3.179148	-2.278166	0.000000	-10.000000	0.283333	-18.750000	189.666672	1023.000000	1023.000000	2046.000000
28.900000	-0.014291	-8.446092	-1.042988	-1.243917	-3.584146	-2.575041	0.000000	-10.000000	0.258333	-17.966667	183.500000	1023.000000	1023.000000	2046.000000
28.920000	-0.016084	-9.505809	-1.349389	-1.389299	-3.877439	-2.889682	0.000000	-10.000000	0.275000	-18.100000	177.500000	1023.000000	1023.000000	2046.000000
28.940001	-0.017405	-10.286223	-1.559553	-1.456536	-4.130929	-3.139205	0.000000	-10.000000	0.308333	-18.666668	171.333328	1023.000000	1023.000000	2046.000000
28.959999	-0.018209	-10.761397	-1.778865	-1.433340	-4.259744	-3.289449	0.000000	-10.000000	0.333333	-19.283335	165.000000	1023.000000	1023.000000	2046.000000
28.980000	-0.019045	-11.255520	-1.897770	-1.461913	-4.456576	-3.439260	0.000000	-10.000000	0.358333	-19.816668	158.500000	1023.000000	1023.000000	2046.000000
29.000000	-0.019848	-11.730343	-2.108661	-1.506692	-4.538117	-3.576873	0.000000	-10.000000	0.358333	-19.983334	152.000000	1023.000000	1023.000000	2046.000000
29.020000	-0.020218	-11.948952	-2.181778	-1.513931	-4.664047	-3.589196	0.000000	-10.000000	0.358333	-19.916668	145.333328	1023.000000	1023.000000	2046.000000
29.040001	-0.020721	-12.246008	-2.266775	-1.517134	-4.754594	-3.707505	0.000000	-10.000000	0.333333	-19.600000	138.666672	1023.000000	1023.000000	2046.000000
29.059999	-0.021014	-12.419354	-2.386123	-1.587224	-4.726985	-3.719023	0.000000	-10.000000	0.316667	-19.250000	132.000000	1023.000000	1023.000000	2046.000000
29.080000	-0.021670	-12.807062	-2.596857	-1.745930	-4.740193	-3.724082	0.000000	-10.000000	0.283333	-18.799999	125.666664	1023.000000	1023.000000	2046.000000
29.100000	-0.021703	-12.826428	-2.663271	-1.806065	-4.702487	-3.654605	0.000000	-10.000000	0.283333	-18.299999	119.500000	1023.000000	1023.000000	2046.000000
29.120001	-0.021184	-12.519680	-2.554831	-1.713713	-4.686031	-3.565104	0.000000	-10.000000	0.266667	-17.933332	113.500000	1023.000000	1023.000000	2046.000000
29.139999	-0.020866	-12.332074	-2.336435	-1.682527	-4.802343	-3.510768	0.000000	-10.000000	0.266667	-17.533333	107.500000	1023.000000	1023.000000	2046.000000
29.160000	-0.020439	-12.079456	-2.303116	-1.661469	-4.682706	-3.432166	0.000000	-10.000000	0.241667	-17.300001	101.500000	1023.000000	1023.000000	2046.000000
29.180000	-0.020204	-11.940582	-2.154015	-1.641473	-4.711353	-3.433742	0.000000	-10.000000	0.233333	-16.833334	95.666664	1023.000000	1023.000000	2046.000000
29.200001	-0.019975	-11.805374	-2.122353	-1.730992	-4.681218	-3.270811	0.000000	-10.000000	0.225000	-16.583334	90.000000	1023.000000	1023.000000	2046.000000
29.219999	-0.020178	-11.924947	-2.132416	-1.795438	-4.693214	-3.303879	0.000000	-10.000000	0.225000	-16.233334	84.500000	1023.000000	1023.000000	2046.000000
29.240000	-0.020569	-12.156176	-2.241852	-1.938292	-4.670427	-3.305605	0.000000	-10.000000	0.225000	-16.066668	79.000000	1023.000000	1023.000000	2046.000000
29.260000	-0.020990	-12.405256	-2.384904	-2.096606	-4.602616	-3.321130	0.000000	-10.000000	0.216667	-15.700000	73.666664	1023.000000	1023.000000	2046.000000
29.280001	-0.021424	-12.661639	-2.427293	-2.255789	-4.646713	-3.331845	0.000000	-10.000000	0.208333	-15.166667	68.333336	1023.000000	1023.000000	2046.000000
29.299999	-0.021894	-12.939135	-2.483515	-2.464430	-4.667983	-3.323207	0.000000	-10.000000	0.200000	-14.666667	63.333332	1023.000000	1023.000000	2046.000000
29.320000	-0.022212	-13.127231	-2.562680	-2.621203	-4.619699	-3.323649	0.000000	-10.000000	0.200000	-14.150001	58.333332	1023.000000	1023.000000	2046.000000
29.340000	-0.022517	-13.307389	-2.580855	-2.777762	-4.648038	-3.300734	0.000000	-10.000000	0.191667	-13.816667	53.666668	1023.000000	1023.000000	2046.000000
29.360001	-0.022852	-13.505696	-2.670853	-2.900352	-4.592554	-3.341938	0.000000	-10.000000	0.183333	-13.450001	49.000000	1023.000000	1023.000000	2046.000000
29.379999	-0.022952	-13.564762	-2.653818	-2.981447	-4.609449	-3.320048	0.000000	-10.000000	0.166667	-13.183333	44.500000	1023.000000	1023.000000	2046.000000
29.400000	-0.023138	-13.674583	-2.716736	-3.048433	-4.619868	-3.289546	0.000000	-10.000000	0.175000	-13.016667	40.166668	1023.000000	1023.000000	2046.000000
29.420000	-0.023237	-13.733173	-2.773464	-3.119659	-4.556615	-3.283435	0.000000	-10.000000	0.158333	-12.800000	35.833332	1023.000000	1023.000000	2046.000000
29.440001	-0.023427	-13.845180	-2.840204	-3.190861	-4.487072	-3.327042	0.000000	-10.000000	0.141667	-12.566667	31.500000	1023.000000	1023.000000	2046.000000
29.459999	-0.023413	-13.836891	-2.800452	-3.318872	-4.498886	-3.218681	0.000000	-10.000000	0.108333	-12.183333	27.166666	1023.000000	1023.000000	2046.000000
29.480000	-0.023453	-13.860907	-2.806377	-3.380287	-4.482750	-3.191493	0.000000	-10.000000	0.100000	-11.800000	23.000000	1023.000000	1023.000000	2046.000000
29.500000	-0.023599	-13.946905	-2.879838	-3.427742	-4.415668	-3.223656	0.000000	-10.000000	0.100000	-11.350000	19.166666	1023.000000	1023.000000	2046.000000
29.520000	-0.023472	-13.871864	-2.856708	-3.515418	-4.387018	-3.112721	0.000000	-10.000000	0.100000	-10.883333	15.500000	1023.000000	1023.000000	2046.000000
29.540001	-0.023436	-13.850619	-2.867444	-3.548572	-4.352482	-3.082121	0.000000	-10.000000	0.091667	-10.516666	11.833333	1023.000000	1023.000000	2046.000000
29.559999	-0.023512	-13.895818	-2.925068	-3.586758	-4.290263	-3.093729	0.000000	-10.000000	0.083333	-10.100000	8.333333	1023.000000	1023.000000	2046.000000
29.580000	-0.023483	-13.878683	-2.921971	-3.598857	-4.307568	-3.050287	0.000000	-10.000000	0.083333	-9.700000	4.833333	1023.000000	1023.000000	2046.000000
29.600000	-0.023549	-13.917183	-2.915041	-3.659748	-4.310943	-3.031451	0.000000	-10.000000	0.083333	-9.200000	2.000000	1023.000000	1023.000000	2046.000000
29.620001	-0.023442	-13.854454	-2.884277	-3.727986	-4.286661	-2.955530	0.000000	-10.000000	0.075000	-8.883333	-0.833333	1023.000000	1023.000000	2046.000000
29.639999	-0.023560	-13.923907	-2.903530	-3.681380	-4.295899	-3.043098	0.000000	-10.000000	0.066667	-8.666667	-3.500000	1023.000000	1023.000000	2046.000000
29.660000	-0.023613	-13.955300	-3.003703	-3.752621	-4.224052	-2.974924	0.000000	-10.000000	0.066667	-8.466667	-6.333333	1023.000000	1023.000000	2046.000000
29.680000	-0.023507	-13.892659	-3.026549	-3.796787	-4.163826	-2.905497	0.000000	-10.000000	0.083333	-8.183333	-9.000000	1023.000000	1023.000000	2046.000000
29.700001	-0.023569	-13.929341	-2.972843	-3.784910	-4.244037	-2.927551	0.000000	-10.000000	0.083333	-7.883334	-11.666667	1023.000000	1023.000000	2046.000000
29.719999	-0.023620	-13.959363	-3.053643	-3.805267	-4.178294	-2.922160	0.000000	-10.000000	0.091667	-7.566667	-14.333333	1023.000000	1023.000000	2046.000000
29.740000	-0.023409	-13.834529	-3.002979	-3.838797	-4.135204	-2.857549	0.000000	-10.000000	0.083333	-7.083333	-17.666666	1023.000000	1023.000000	2046.000000
29.760000	-0.023028	-13.609772	-3.019964	-3.832352	-3.963438	-2.794019	0.000000	-10.000000	0.083333	-6.616667	-20.666666	1023.000000	1023.000000	2046.000000
29.780001	-0.023016	-13.602720	-3.073420	-3.862883	-3.935815	-2.730603	0.000000	-10.000000	0.075000	-6.283334	-22.833334	1023.000000	1023.000000	2046.000000
29.799999	-0.022958	-13.568260	-3.026456	-3.959486	-3.971412	-2.610905	0.000000	-10.000000	0.066667	-5.950000	-24.166666	1023.000000	1023.000000	2046.000000
29.820000	-0.022278	-13.166201	-3.019791	-3.872511	-3.737730	-2.536169	0.000000	-10.000000	0.058333	-5.450000	-25.500000	1023.000000	1023.000000	2046.000000
29.840000	-0.022075	-13.046480	-3.022971	-3.871447	-3.704688	-2.447374	0.000000	-10.000000	0.050000	-4.650000	-27.500000	1023.000000	1023.000000	2046.000000
29.860001	-0.021839	-12.906655	-2.946733	-3.815378	-3.776561	-2.367984	0.000000	-10.000000	0.050000	-3.733333	-29.166666	1023.000000	1023.000000	2046.000000
29.879999	-0.022302	-13.180589	-3.183900	-3.932307	-3.720127	-2.344256	0.000000	-10.000000	0.041667	-2.166667	-30.333334	1023.000000	1023.000000	2046.000000
29.900000	-0.023043	-13.618698	-3.288661	-4.119119	-3.812681	-2.398237	0.000000	-10.000000	0.033333	-0.450000	-30.833334	1023.000000	1023.000000	2046.000000
29.920000	-0.023407	-13.833464	-3.186009	-4.136376	-3.961880	-2.549199	0.000000	-10.000000	-0.008333	2.250000	-31.000000	1023.000000	1023.000000	2046.000000
29.940001	-0.024136	-14.264265	-3.205614	-4.167078	-4.108850	-2.782724	0.000000	-10.000000	-0.083333	6.083333	-31.000000	1023.000000	1023.000000	2046.000000
29.959999	-0.025245	-14.919861	-3.291259	-4.140869	-4.307395	-3.180337	0.000000	-10.000000	-0.183333	11.433333	-31.000000	1023.000000	1023.000000	2046.000000
29.980000	-0.026974	-15.941895	-3.592530	-4.275388	-4.595647	-3.478328	0.000000	-10.000000	-0.250000	16.250000	-31.000000	1023.000000	1023.000000	2046.000000
30.000000	-0.028583	-16.892754	-3.942072	-4.392907	-4.807299	-3.750476	0.000000	-10.000000	-0.291667	19.533333	-31.000000	1023.000000	1023.000000	2046.000000
30.020000	-0.029381	-17.364437	-4.100325	-4.436951	-4.939207	-3.887954	0.000000	-10.000000	-0.308333	21.150000	-13.000000	1023.000000	1023.000000	2046.000000
30.040001	-0.029605	-17.496483	-4.288948	-4.420301	-4.892676	-3.894558	0.000000	-10.000000	-0.333333	22.383333	7.000000	1023.000000	1023.000000	2046.000000
30.059999	-0.029649	-17.522818	-4.370746	-4.300062	-4.895391	-3.956618	0.000000	-10.000000	-0.350000	23.366667	29.500000	1023.000000	1023.000000	2046.000000
30.080000	-0.029212	-17.264254	-4.391150	-4.142268	-4.815352	-3.915482	0.000000	-10.000000	-0.391667	24.466667	36.666668	1023.000000	1023.000000	2046.000000
30.100000	-0.028582	-16.891745	-4.434735	-3.998811	-4.667518	-3.790682	0.000000	-10.000000	-0.450000	25.533335	44.666668	1023.000000	1023.000000	2046.000000
30.120001	-0.027867	-16.469332	-4.386593	-3.833636	-4.569161	-3.679941	0.000000	-10.000000	-0.500000	26.650000	53.000000	1023.000000	1023.000000	2046.000000
30.139999	-0.026983	-15.946831	-4.286918	-3.714090	-4.405153	-3.540669	0.000000	-10.000000	-0.541667	27.733334	61.666668	1023.000000	1023.000000	2046.000000
30.160000	-0.026351	-15.573577	-4.274081	-3.631342	-4.272439	-3.395714	0.000000	-10.000000	-0.566667	28.666668	70.666664	1023.000000	1023.000000	2046.000000
30.180000	-0.025685	-15.180112	-4.200799	-3.582450	-4.163646	-3.233218	0.000000	-10.000000	-0.591667	29.433334	80.000000	1023.000000	1023.000000	2046.000000
30.200001	-0.024431	-14.438425	-4.145730	-3.484160	-3.850548	-2.957987	0.000000	-10.000000	-0.600000	30.100000	89.666664	1023.000000	1023.000000	2046.000000
30.219999	-0.022971	-13.575707	-3.841473	-3.267967	-3.712155	-2.754112	0.000000	-10.000000	-0.600000	30.466667	99.500000	1023.000000	1023.000000	2046.000000
30.240000	-0.021482	-12.695613	-3.588659	-3.037910	-3.478066	-2.590978	0.000000	-10.000000	-0.600000	30.700001	109.833336	1023.000000	1023.000000	2046.000000
30.260000	-0.020010	-11.825699	-3.349280	-2.945868	-3.206216	-2.324336	0.000000	-10.000000	-0.583333	30.483334	120.166664	1023.000000	1023.000000	2046.000000
30.280001	-0.018513	-10.940998	-3.025349	-2.806067	-3.001066	-2.108517	0.000000	-10.000000	-0.583333	30.299999	130.500000	1023.000000	1023.000000	2046.000000
30.299999	-0.017239	-10.188373	-2.831317	-2.689771	-2.728607	-1.938677	0.000000	-10.000000	-0.583333	30.266666	140.500000	1023.000000	1023.000000	2046.000000
30.320000	-0.016124	-9.529014	-2.601964	-2.643813	-2.528893	-1.754344	0.000000	-10.000000	-0.591667	30.216667	150.500000	1023.000000	1023.000000	2046.000000
30.340000	-0.015149	-8.952971	-2.470340	-2.635704	-2.247642	-1.599284	0.000000	-10.000000	-0.591667	30.516666	160.500000	1023.000000	1023.000000	2046.000000
30.360001	-0.014346	-8.478269	-2.262934	-2.669378	-2.112560	-1.433397	0.000000	-10.000000	-0.600000	30.516666	170.666672	1023.000000	1023.000000	2046.000000
30.379999	-0.013556	-8.011636	-2.150235	-2.681007	-1.897592	-1.282801	0.000000	-10.000000	-0.633333	31.266666	181.000000	1023.000000	1023.000000	2046.000000
30.400000	-0.012719	-7.516639	-2.121708	-2.672197	-1.604128	-1.118605	0.000000	-10.000000	-0.666667	31.583334	191.333328	1023.000000	1023.000000	2046.000000
30.420000	-0.011859	-7.008465	-1.908557	-2.604277	-1.488208	-1.007424	0.000000	-10.000000	-0.700000	32.166668	201.833328	1023.000000	1023.000000	2046.000000
30.440001	-0.010959	-6.476594	-1.814776	-2.608810	-1.209801	-0.843207	0.000000	-10.000000	-0.716667	32.283333	212.333328	1023.000000	1023.000000	2046.000000
30.459999	-0.010110	-5.975116	-1.645314	-2.584559	-1.056717	-0.688527	0.000000	-10.000000	-0.733333	32.616669	223.166672	1023.000000	1023.000000	2046.000000
30.480000	-0.009352	-5.526988	-1.610461	-2.590898	-0.779402	-0.546227	0.000000	-10.000000	-0.741667	32.933334	234.000000	1023.000000	1023.000000	2046.000000
30.500000	-0.008548	-5.051598	-1.501093	-2.530051	-0.610062	-0.410392	0.000000	-10.000000	-0.741667	32.883335	245.000000	1023.000000	1023.000000	2046.000000
30.520000	-0.007773	-4.593614	-1.473600	-2.451293	-0.392986	-0.275735	0.000000	-10.000000	-0.741667	32.783333	256.000000	1023.000000	1023.000000	2046.000000
30.540001	-0.006813	-4.026666	-1.431071	-2.422669	-0.122855	-0.050071	0.000000	-10.000000	-0.741667	32.616669	267.000000	1023.000000	1023.000000	2046.000000
30.559999	-0.005774	-3.412611	-1.208805	-2.294084	-0.019652	0.109930	0.000000	-10.000000	-0.741667	33.016666	277.833344	1023.000000	1023.000000	2046.000000
30.580000	-0.004654	-2.750354	-1.104693	-2.194427	0.226666	0.322100	0.000000	-10.000000	-0.725000	33.049999	288.833344	1023.000000	1023.000000	2046.000000
30.600000	-0.003561	-2.104547	-0.927939	-2.003604	0.397508	0.429488	0.000000	-10.000000	-0.716667	33.283333	299.833344	1023.000000	1023.000000	2046.000000
30.620001	-0.002340	-1.382791	-0.809377	-1.876858	0.687484	0.615960	0.000000	-10.000000	-0.708333	33.183334	311.000000	1023.000000	1023.000000	2046.000000
30.639999	-0.001302	-0.769348	-0.601629	-1.728639	0.813039	0.747881	0.000000	-10.000000	-0.691667	33.283333	322.000000	1023.000000	1023.000000	2046.000000
30.660000	-0.000044	-0.025962	-0.430186	-1.582712	1.032825	0.954110	0.000000	-10.000000	-0.683333	33.133335	333.000000	1023.000000	1023.000000	2046.000000
30.680000	0.001118	0.660982	-0.263808	-1.359567	1.231732	1.052625	0.000000	-10.000000	-0.675000	33.049999	344.000000	1023.000000	1023.000000	2046.000000
30.700001	0.002346	1.386325	-0.053310	-1.216617	1.400429	1.255824	0.000000	-10.000000	-0.683333	32.666668	355.166656	1023.000000	1023.000000	2046.000000
30.719999	0.003415	2.018097	0.137710	-1.042338	1.566173	1.356552	0.000000	-10.000000	-0.675000	32.349998	366.166656	1023.000000	1023.000000	2046.000000
30.740000	0.004671	2.760848	0.369474	-0.864774	1.715117	1.541030	0.000000	-10.000000	-0.666667	32.033333	377.000000	1023.000000	1023.000000	2046.000000
30.760000	0.005780	3.415907	0.565620	-0.749057	1.889499	1.709845	0.000000	-10.000000	-0.650000	31.850000	387.666656	1023.000000	1023.000000	2046.000000
30.780001	0.006833	4.038299	0.693957	-0.553354	2.084559	1.813137	0.000000	-10.000000	-0.625000	31.500000	398.500000	1023.000000	1023.000000	2046.000000
30.799999	0.008075	4.772090	0.891843	-0.379720	2.273609	1.986358	0.000000	-10.000000	-0.608333	30.933334	409.166656	1023.000000	1023.000000	2046.000000
30.820000	0.009028	5.335446	1.077822	-0.247911	2.419281	2.086255	0.000000	-10.000000	-0.591667	30.450001	419.500000	1023.000000	1023.000000	2046.000000
30.840000	0.010310	6.093182	1.256609	-0.010754	2.643376	2.203951	0.000000	-10.000000	-0.575000	30.100000	429.500000	1023.000000	1023.000000	2046.000000
30.860001	0.011382	6.726794	1.438762	0.103142	2.789329	2.395561	0.000000	-10.000000	-0.525000	29.400000	439.500000	1023.000000	1023.000000	2046.000000
30.879999	0.012115	7.160019	1.541279	0.197881	2.927009	2.493851	0.000000	-10.000000	-0.466667	28.483334	449.500000	1023.000000	1023.000000	2046.000000
30.900000	0.012519	7.398569	1.620081	0.250005	2.992099	2.536384	0.000000	-10.000000	-0.391667	26.866667	459.333344	1023.000000	1023.000000	2046.000000
30.920000	0.013298	7.859025	1.805764	0.310043	3.076479	2.666739	0.000000	-10.000000	-0.333333	25.233334	468.666656	1023.000000	1023.000000	2046.000000
30.940001	0.014341	8.475584	1.949832	0.474291	3.228967	2.822494	0.000000	-10.000000	-0.275000	23.116667	477.500000	1023.000000	1023.000000	2046.000000
30.959999	0.015184	8.973989	2.165375	0.695627	3.223160	2.889827	0.000000	-10.000000	-0.216667	21.016668	485.500000	1023.000000	1023.000000	2046.000000
30.980000	0.015848	9.366077	2.215946	0.980919	3.209441	2.959770	0.000000	-10.000000	-0.141667	18.283335	492.833344	1023.000000	1023.000000	2046.000000
31.000000	0.015625	9.234501	2.160108	1.040239	3.133559	2.900595	0.000000	-10.000000	-0.075000	15.266667	499.333344	1023.000000	1023.000000	2046.000000
31.020000	0.015079	8.911863	2.259953	1.123247	2.943208	2.585456	0.000000	-10.000000	-0.025000	12.050000	505.000000	1023.000000	1023.000000	2046.000000
31.040001	0.013811	8.162084	2.223886	1.155953	2.605499	2.176745	0.000000	-10.000000	-0.008333	8.916667	509.666656	1023.000000	1023.000000	2046.000000
31.059999	0.011814	6.982063	2.230982	1.201246	2.018598	1.531237	0.000000	-10.000000	0.016667	6.183333	513.000000	1023.000000	1023.000000	2046.000000
31.080000	0.009592	5.668836	1.998048	1.130297	1.482200	1.058290	0.000000	-10.000000	0.033333	2.866667	515.500000	1023.000000	1023.000000	2046.000000
31.100000	0.007872	4.652194	1.816849	1.034107	1.055747	0.745491	0.000000	-10.000000	0.050000	0.066667	517.000000	1023.000000	1023.000000	2046.000000
31.120001	0.006730	3.977428	1.651937	0.996642	0.793851	0.534998	0.000000	-10.000000	0.058333	-2.350000	517.833313	1023.000000	1023.000000	2046.000000
31.139999	0.005835	3.448671	1.482199	1.034731	0.626917	0.304823	0.000000	-10.000000	0.058333	-4.016667	518.000000	1023.000000	1023.000000	2046.000000
31.160000	0.005261	3.109496	1.426838	1.061336	0.453946	0.167375	0.000000	-10.000000	0.058333	-5.566667	518.000000	1023.000000	1023.000000	2046.000000
31.180000	0.004677	2.763820	1.301999	1.123186	0.323295	0.015339	0.000000	-10.000000	0.058333	-7.066667	518.000000	1023.000000	1023.000000	2046.000000
31.200001	0.004215	2.491202	1.289403	1.161202	0.139373	-0.098776	0.000000	-10.000000	0.066667	-8.133333	518.000000	1023.000000	1023.000000	2046.000000
31.219999	0.004044	2.390126	1.219888	1.185729	0.049554	-0.065045	0.000000	-10.000000	0.083333	-9.116667	518.000000	1023.000000	1023.000000	2046.000000
31.240000	0.003727	2.202840	1.027977	1.277889	0.073752	-0.176779	0.000000	-10.000000	0.108333	-10.316667	518.000000	1023.000000	1023.000000	2046.000000
31.260000	0.003403	2.011187	1.012589	1.238267	-0.054693	-0.184977	0.000000	-10.000000	0.133333	-11.700001	514.500000	1023.000000	1023.000000	2046.000000
31.280001	0.003001	1.773311	0.837798	1.125416	-0.055372	-0.134531	0.000000	-10.000000	0.183333	-13.733334	504.833344	1023.000000	1023.000000	2046.000000
31.299999	0.002737	1.617700	0.796598	1.087807	-0.111851	-0.154854	0.000000	-10.000000	0.216667	-15.216667	495.166656	1023.000000	1023.000000	2046.000000
31.320000	0.002567	1.516801	0.749622	1.111178	-0.167196	-0.176803	0.000000	-10.000000	0.258333	-16.683334	487.166656	1023.000000	1023.000000	2046.000000
31.340000	0.002976	1.759084	0.869027	1.150924	-0.224902	-0.035965	0.000000	-10.000000	0.275000	-17.516666	483.333344	1023.000000	1023.000000	2046.000000
31.360001	0.003249	1.919875	0.997842	1.276648	-0.282420	-0.072195	0.000000	-10.000000	0.308333	-18.616667	477.500000	1023.000000	1023.000000	2046.000000
31.379999	0.003554	2.100542	1.122486	1.355586	-0.336233	-0.041296	0.000000	-10.000000	0.341667	-19.850000	471.166656	1023.000000	1023.000000	2046.000000
31.400000	0.003583	2.117512	1.099278	1.350900	-0.310504	-0.022163	0.000000	-10.000000	0.383333	-20.833334	464.500000	1023.000000	1023.000000	2046.000000
31.420000	0.003612	2.134551	1.159145	1.382967	-0.367092	-0.040469	0.000000	-10.000000	0.408333	-21.850000	457.500000	1023.000000	1023.000000	2046.000000
31.440001	0.003366	1.989271	1.162044	1.301611	-0.419037	-0.055347	0.000000	-10.000000	0.416667	-22.483334	450.333344	1023.000000	1023.000000	2046.000000
31.459999	0.002996	1.770518	1.130810	1.161389	-0.461355	-0.060326	0.000000	-10.000000	0.425000	-23.133333	442.833344	1023.000000	1023.000000	2046.000000
31.480000	0.002537	1.499205	1.112911	0.987805	-0.518771	-0.082740	0.000000	-10.000000	0.433333	-23.500000	435.000000	1023.000000	1023.000000	2046.000000
31.500000	0.002148	1.269498	1.097006	0.840887	-0.561165	-0.107230	0.000000	-10.000000	0.466667	-23.916666	427.000000	1023.000000	1023.000000	2046.000000
31.520000	0.001727	1.020649	1.123553	0.692837	-0.633497	-0.162243	0.000000	-10.000000	0.491667	-24.166666	419.000000	1023.000000	1023.000000	2046.000000
31.540001	0.001446	0.854866	1.096683	0.570726	-0.636434	-0.176108	0.000000	-10.000000	0.516667	-24.633333	411.000000	1023.000000	1023.000000	2046.000000
31.559999	0.001078	0.637245	1.005171	0.498862	-0.639537	-0.227251	0.000000	-10.000000	0.533333	-25.033333	403.000000	1023.000000	1023.000000	2046.000000
31.580000	0.000527	0.311534	0.990802	0.428529	-0.761352	-0.346445	0.000000	-10.000000	0.550000	-25.716667	394.666656	1023.000000	1023.000000	2046.000000
31.600000	0.000125	0.074069	0.977410	0.310582	-0.883868	-0.330055	0.000000	-10.000000	0.575000	-26.400000	386.000000	1023.000000	1023.000000	2046.000000
31.620001	-0.000275	-0.162339	0.885394	0.267355	-0.890237	-0.424851	0.000000	-10.000000	0.608333	-26.983334	377.000000	1023.000000	1023.000000	2046.000000
31.639999	-0.000830	-0.490469	0.842952	0.163991	-1.025290	-0.472122	0.000000	-10.000000	0.641667	-27.549999	368.000000	1023.000000	1023.000000	2046.000000
31.660000	-0.001260	-0.744595	0.734989	0.067532	-1.049652	-0.497465	0.000000	-10.000000	0.658333	-27.916666	358.833344	1023.000000	1023.000000	2046.000000
31.680000	-0.001580	-0.933876	0.767665	-0.037337	-1.173655	-0.490549	0.000000	-10.000000	0.658333	-28.333334	349.666656	1023.000000	1023.000000	2046.000000
31.700001	-0.001875	-1.108310	0.607461	-0.019521	-1.142055	-0.554194	0.000000	-10.000000	0.650000	-28.450001	340.166656	1023.000000	1023.000000	2046.000000
31.719999	-0.002106	-1.244665	0.537915	-0.096431	-1.120926	-0.565223	0.000000	-10.000000	0.650000	-28.566668	330.833344	1023.000000	1023.000000	2046.000000
31.740000	-0.002581	-1.525352	0.560877	-0.157528	-1.306848	-0.621853	0.000000	-10.000000	0.650000	-28.350000	321.166656	1023.000000	1023.000000	2046.000000
31.760000	-0.003053	-1.804359	0.449752	-0.216598	-1.357977	-0.679536	0.000000	-10.000000	0.650000	-28.133333	311.833344	1023.000000	1023.000000	2046.000000
31.780001	-0.003352	-1.980936	0.418274	-0.281046	-1.411138	-0.707026	0.000000	-10.000000	0.650000	-28.016666	302.333344	1023.000000	1023.000000	2046.000000
31.799999	-0.003810	-2.251747	0.341895	-0.338447	-1.494740	-0.760455	0.000000	-10.000000	0.650000	-27.966667	293.000000	1023.000000	1023.000000	2046.000000
31.820000	-0.004211	-2.488833	0.314128	-0.403917	-1.601477	-0.797567	0.000000	-10.000000	0.641667	-27.933334	283.666656	1023.000000	1023.000000	2046.000000
31.840000	-0.004596	-2.715970	0.218751	-0.441819	-1.646283	-0.846619	0.000000	-10.000000	0.633333	-27.650000	274.333344	1023.000000	1023.000000	2046.000000
31.860001	-0.004996	-2.952356	0.159734	-0.530547	-1.728286	-0.853255	0.000000	-10.000000	0.625000	-27.516666	265.166656	1023.000000	1023.000000	2046.000000
31.879999	-0.005515	-3.259123	0.094566	-0.590658	-1.827801	-0.935229	0.000000	-10.000000	0.633333	-27.266666	255.833328	1023.000000	1023.000000	2046.000000
31.900000	-0.005783	-3.418037	0.053098	-0.669412	-1.874803	-0.926921	0.000000	-10.000000	0.625000	-27.033333	246.666672	1023.000000	1023.000000	2046.000000
31.920000	-0.006108	-3.609843	-0.047036	-0.724893	-1.885334	-0.952580	0.000000	-10.000000	0.616667	-26.883333	237.666672	1023.000000	1023.000000	2046.000000
31.940001	-0.006270	-3.705498	-0.051903	-0.790412	-1.912430	-0.950753	0.000000	-10.000000	0.575000	-26.650002	228.833328	1023.000000	1023.000000	2046.000000
31.959999	-0.006285	-3.714354	-0.162245	-0.844760	-1.854253	-0.853095	0.000000	-10.000000	0.575000	-26.516668	220.000000	1023.000000	1023.000000	2046.000000
31.980000	-0.006756	-3.992627	-0.293391	-0.929068	-1.886280	-0.883888	0.000000	-10.000000	0.558333	-26.016668	211.000000	1023.000000	1023.000000	2046.000000
32.000000	-0.006561	-3.877629	-0.327868	-0.944608	-1.822430	-0.782722	0.000000	-10.000000	0.558333	-25.566668	202.333328	1023.000000	1023.000000	2046.000000
32.020000	-0.006877	-4.064074	-0.336027	-0.953015	-1.985700	-0.789333	0.000000	-10.000000	0.525000	-25.050001	193.666672	1023.000000	1023.000000	2046.000000
32.040001	-0.007534	-4.452306	-0.436063	-0.951068	-2.183665	-0.881510	0.000000	-10.000000	0.516667	-24.766666	185.333328	1023.000000	1023.000000	2046.000000
32.060001	-0.008720	-5.153627	-0.720318	-1.184562	-2.304553	-0.944195	0.000000	-10.000000	0.516667	-24.650000	177.000000	1023.000000	1023.000000	2046.000000
32.080002	-0.009770	-5.773998	-0.907694	-1.370145	-2.403728	-1.092431	0.000000	-10.000000	0.516667	-24.550001	169.000000	1023.000000	1023.000000	2046.000000
32.099998	-0.010937	-6.463695	-0.919017	-1.471475	-2.688239	-1.384964	0.000000	-10.000000	0.483333	-24.150000	161.000000	1023.000000	1023.000000	2046.000000
32.119999	-0.012388	-7.321484	-1.049187	-1.475624	-2.996650	-1.800022	0.000000	-10.000000	0.416667	-23.066668	153.000000	1023.000000	1023.000000	2046.000000
32.139999	-0.014602	-8.629758	-1.202262	-1.595917	-3.486851	-2.344728	0.000000	-10.000000	0.350000	-21.366667	145.166672	1023.000000	1023.000000	2046.000000
32.160000	-0.017273	-10.208348	-1.595190	-1.809164	-3.975239	-2.828756	0.000000	-10.000000	0.308333	-19.750000	138.000000	1023.000000	1023.000000	2046.000000
32.180000	-0.019465	-11.503750	-1.985044	-2.038653	-4.340225	-3.139827	0.000000	-10.000000	0.316667	-18.750000	131.333328	1023.000000	1023.000000	2046.000000
32.200001	-0.021235	-12.549897	-2.225904	-2.177398	-4.691523	-3.455073	0.000000	-10.000000	0.316667	-18.633333	125.000000	1023.000000	1023.000000	2046.000000
32.220001	-0.022463	-13.275537	-2.533278	-2.211923	-4.838997	-3.691340	0.000000	-10.000000	0.333333	-18.800001	118.666664	1023.000000	1023.000000	2046.000000
32.240002	-0.023350	-13.799945	-2.698130	-2.240962	-5.025849	-3.835004	0.000000	-10.000000	0.316667	-19.000000	112.500000	1023.000000	1023.000000	2046.000000
32.259998	-0.024108	-14.247888	-2.878094	-2.293713	-5.131014	-3.945067	0.000000	-10.000000	0.316667	-18.900002	106.166664	1023.000000	1023.000000	2046.000000
32.279999	-0.024690	-14.591599	-3.011625	-2.287688	-5.256810	-4.035477	0.000000	-10.000000	0.283333	-18.683334	99.833336	1023.000000	1023.000000	2046.000000
32.299999	-0.025139	-14.857141	-3.105755	-2.275944	-5.365448	-4.109994	0.000000	-10.000000	0.266667	-18.416666	93.500000	1023.000000	1023.000000	2046.000000
32.320000	-0.025326	-14.967861	-3.211030	-2.338919	-5.365771	-4.052142	0.000000	-10.000000	0.241667	-18.083334	87.500000	1023.000000	1023.000000	2046.000000
32.340000	-0.025934	-15.327237	-3.305285	-2.389270	-5.479549	-4.153132	0.000000	-10.000000	0.233333	-17.333334	81.500000	1023.000000	1023.000000	2046.000000
32.360001	-0.026311	-15.549863	-3.434435	-2.523199	-5.450741	-4.141488	0.000000	-10.000000	0.216667	-16.466667	75.666664	1023.000000	1023.000000	2046.000000
32.380001	-0.026157	-15.458536	-3.479143	-2.599612	-5.368182	-4.011600	0.000000	-10.000000	0.208333	-15.483334	70.166664	1023.000000	1023.000000	2046.000000
32.400002	-0.025662	-15.166009	-3.359218	-2.507707	-5.395249	-3.903835	0.000000	-10.000000	0.200000	-15.000000	65.000000	1023.000000	1023.000000	2046.000000
32.419998	-0.025010	-14.781036	-3.165672	-2.486562	-5.347315	-3.781487	0.000000	-10.000000	0.191667	-14.516666	60.000000	1023.000000	1023.000000	2046.000000
32.439999	-0.024759	-14.632806	-3.078666	-2.415181	-5.326455	-3.812504	0.000000	-10.000000	0.183333	-13.966667	55.000000	1023.000000	1023.000000	2046.000000
32.459999	-0.024400	-14.420397	-2.967152	-2.417896	-5.308972	-3.726376	0.000000	-10.000000	0.166667	-13.233334	50.333332	1023.000000	1023.000000	2046.000000
32.480000	-0.024166	-14.282177	-2.891879	-2.433647	-5.274136	-3.682515	0.000000	-10.000000	0.141667	-12.583334	46.000000	1023.000000	1023.000000	2046.000000
32.500000	-0.024142	-14.267933	-2.934022	-2.480670	-5.188837	-3.664404	0.000000	-10.000000	0.116667	-12.200000	42.000000	1023.000000	1023.000000	2046.000000
32.520000	-0.024677	-14.584308	-3.013175	-2.657997	-5.254602	-3.658534	0.000000	-10.000000	0.091667	-11.883333	38.000000	1023.000000	1023.000000	2046.000000
32.540001	-0.024855	-14.689351	-3.066901	-2.777938	-5.176088	-3.668424	0.000000	-10.000000	0.091667	-11.450000	34.000000	1023.000000	1023.000000	2046.000000
32.560001	-0.025188	-14.886117	-3.095139	-2.961671	-5.176016	-3.653290	0.000000	-10.000000	0.091667	-10.733334	30.000000	1023.000000	1023.000000	2046.000000
32.580002	-0.025440	-15.035199	-3.192279	-3.085136	-5.136772	-3.621012	0.000000	-10.000000	0.091667	-9.966667	26.333334	1023.000000	1023.000000	2046.000000
32.599998	-0.025721	-15.201170	-3.257456	-3.251529	-5.032244	-3.659941	0.000000	-10.000000	0.083333	-9.283334	22.833334	1023.000000	1023.000000	2046.000000
32.619999	-0.025812	-15.255102	-3.206235	-3.414146	-5.056760	-3.577961	0.000000	-10.000000	0.075000	-8.916667	19.666666	1023.000000	1023.000000	2046.000000
32.639999	-0.026016	-15.375318	-3.201032	-3.490354	-5.074464	-3.609468	0.000000	-10.000000	0.066667	-8.583333	16.666666	1023.000000	1023.000000	2046.000000
32.660000	-0.026160	-15.460772	-3.237515	-3.559333	-5.025468	-3.638455	0.000000	-10.000000	0.058333	-8.366667	13.833333	1023.000000	1023.000000	2046.000000
32.680000	-0.026170	-15.466660	-3.276498	-3.629969	-4.975969	-3.584223	0.000000	-10.000000	0.058333	-8.150001	11.166667	1023.000000	1023.000000	2046.000000
32.700001	-0.026243	-15.509567	-3.317214	-3.698051	-4.921333	-3.572969	0.000000	-10.000000	0.066667	-8.083334	8.333333	1023.000000	1023.000000	2046.000000
32.720001	-0.026133	-15.444676	-3.316540	-3.724231	-4.858625	-3.545281	0.000000	-10.000000	0.075000	-7.916667	5.666667	1023.000000	1023.000000	2046.000000
32.740002	-0.026025	-15.380668	-3.264382	-3.857599	-4.845755	-3.412931	0.000000	-10.000000	0.066667	-7.666667	3.000000	1023.000000	1023.000000	2046.000000
32.759998	-0.026139	-15.447885	-3.272466	-3.866663	-4.827077	-3.481679	0.000000	-10.000000	0.058333	-7.266667	0.833333	1023.000000	1023.000000	2046.000000
32.779999	-0.025924	-15.320929	-3.234747	-3.919078	-4.788098	-3.379006	0.000000	-10.000000	0.050000	-6.883333	-1.333333	1023.000000	1023.000000	2046.000000
32.799999	-0.025955	-15.339527	-3.239411	-3.962030	-4.744350	-3.393736	0.000000	-10.000000	0.050000	-6.500000	-3.333333	1023.000000	1023.000000	2046.000000
32.820000	-0.025869	-15.288658	-3.277485	-3.988423	-4.677250	-3.345501	0.000000	-10.000000	0.050000	-6.133333	-5.500000	1023.000000	1023.000000	2046.000000
32.840000	-0.025766	-15.227839	-3.253983	-4.042228	-4.666545	-3.265082	0.000000	-10.000000	0.050000	-5.766667	-7.500000	1023.000000	1023.000000	2046.000000
32.860001	-0.025708	-15.193711	-3.260885	-4.056019	-4.622792	-3.254016	0.000000	-10.000000	0.066667	-5.416667	-9.500000	1023.000000	1023.000000	2046.000000
32.880001	-0.025528	-15.087035	-3.300624	-4.056167	-4.523829	-3.206415	0.000000	-10.000000	0.066667	-5.166667	-11.333333	1023.000000	1023.000000	2046.000000
32.900002	-0.025522	-15.083771	-3.346967	-4.053758	-4.459056	-3.223989	0.000000	-10.000000	0.066667	-4.900000	-13.000000	1023.000000	1023.000000	2046.000000
32.919998	-0.025424	-15.025305	-3.243859	-4.111852	-4.532335	-3.137259	0.000000	-10.000000	0.050000	-4.516666	-14.666667	1023.000000	1023.000000	2046.000000
32.939999	-0.025256	-14.926236	-3.250534	-4.114893	-4.459051	-3.101758	0.000000	-10.000000	0.041667	-3.766667	-16.166666	1023.000000	1023.000000	2046.000000
32.959999	-0.025161	-14.870003	-3.302107	-4.131948	-4.371334	-3.064613	0.000000	-10.000000	0.033333	-2.183333	-17.333334	1023.000000	1023.000000	2046.000000
32.980000	-0.024877	-14.702369	-3.245075	-4.129657	-4.363753	-2.963884	0.000000	-10.000000	0.016667	0.000000	-17.833334	1023.000000	1023.000000	2046.000000
33.000000	-0.024436	-14.441771	-3.280784	-4.119370	-4.159136	-2.882480	0.000000	-10.000000	-0.008333	2.616667	-18.000000	1023.000000	1023.000000	2046.000000
33.020000	-0.023954	-14.156796	-3.272381	-4.145026	-4.014005	-2.725384	0.000000	-10.000000	-0.025000	5.583333	-18.000000	1023.000000	1023.000000	2046.000000
33.040001	-0.023297	-13.768347	-3.183133	-4.140833	-3.858998	-2.585382	0.000000	-10.000000	-0.058333	8.800000	-18.000000	1023.000000	1023.000000	2046.000000
33.060001	-0.022663	-13.394011	-3.162753	-4.116636	-3.646521	-2.468100	0.000000	-10.000000	-0.100000	11.833333	-18.000000	1023.000000	1023.000000	2046.000000
33.080002	-0.022095	-13.058404	-3.145732	-4.125544	-3.478174	-2.308955	0.000000	-10.000000	-0.166667	14.133333	-18.000000	1023.000000	1023.000000	2046.000000
33.099998	-0.021142	-12.495132	-3.023822	-4.161829	-3.258273	-2.051209	0.000000	-10.000000	-0.208333	16.033333	-18.000000	1023.000000	1023.000000	2046.000000
33.119999	-0.020302	-11.998334	-2.942456	-4.067464	-3.070817	-1.917596	0.000000	-10.000000	-0.233333	17.850000	-4.000000	1023.000000	1023.000000	2046.000000
33.139999	-0.019315	-11.414972	-2.825258	-3.993004	-2.920643	-1.676067	0.000000	-10.000000	-0.266667	19.500000	11.500000	1023.000000	1023.000000	2046.000000
33.160000	-0.018642	-11.017247	-2.852553	-3.915871	-2.727568	-1.521255	0.000000	-10.000000	-0.300000	20.850000	29.333334	1023.000000	1023.000000	2046.000000
33.180000	-0.018796	-11.108501	-2.995867	-3.974025	-2.653214	-1.485395	0.000000	-10.000000	-0.325000	21.933332	35.500000	1023.000000	1023.000000	2046.000000
33.200001	-0.018733	-11.071362	-2.976425	-4.044226	-2.616528	-1.434184	0.000000	-10.000000	-0.350000	23.083334	42.666668	1023.000000	1023.000000	2046.000000
33.220001	-0.019074	-11.272964	-2.965886	-3.935851	-2.675222	-1.696006	0.000000	-10.000000	-0.425000	24.683334	50.166668	1023.000000	1023.000000	2046.000000
33.240002	-0.019819	-11.713181	-2.931547	-3.877817	-2.889491	-2.014327	0.000000	-10.000000	-0.508333	26.750000	58.166668	1023.000000	1023.000000	2046.000000
33.259998	-0.021093	-12.466223	-3.138957	-3.905527	-3.038310	-2.383428	0.000000	-10.000000	-0.583333	28.783335	66.666664	1023.000000	1023.000000	2046.000000
33.279999	-0.022761	-13.451623	-3.470777	-4.015327	-3.308125	-2.657394	0.000000	-10.000000	-0.608333	30.150000	75.833336	1023.000000	1023.000000	2046.000000
33.299999	-0.023556	-13.921842	-3.650383	-4.078680	-3.431839	-2.760940	0.000000	-10.000000	-0.633333	31.133333	85.666664	1023.000000	1023.000000	2046.000000
33.320000	-0.023840	-14.089453	-3.867368	-4.016561	-3.365273	-2.840251	0.000000	-10.000000	-0.641667	31.433332	96.000000	1023.000000	1023.000000	2046.000000
33.340000	-0.023583	-13.937839	-3.786525	-3.880193	-3.421087	-2.850035	0.000000	-10.000000	-0.658333	31.716667	106.666664	1023.000000	1023.000000	2046.000000
33.360001	-0.023086	-13.643905	-3.829199	-3.696263	-3.297063	-2.821380	0.000000	-10.000000	-0.683333	31.950001	117.166664	1023.000000	1023.000000	2046.000000
33.380001	-0.022627	-13.372295	-3.798791	-3.503668	-3.268008	-2.801828	0.000000	-10.000000	-0.708333	32.799999	127.833336	1023.000000	1023.000000	2046.000000
33.400002	-0.021549	-12.735663	-3.693433	-3.339136	-3.088868	-2.614227	0.000000	-10.000000	-0.733333	33.549999	138.500000	1023.000000	1023.000000	2046.000000
33.419998	-0.020742	-12.258708	-3.610329	-3.170159	-2.984844	-2.493375	0.000000	-10.000000	-0.758333	34.166668	149.666672	1023.000000	1023.000000	2046.000000
33.439999	-0.019669	-11.624562	-3.477610	-3.054538	-2.820244	-2.272172	0.000000	-10.000000	-0.800000	34.816669	160.833328	1023.000000	1023.000000	2046.000000
33.459999	-0.018754	-11.083854	-3.425591	-2.915077	-2.605408	-2.137777	0.000000	-10.000000	-0.833333	35.583336	172.333328	1023.000000	1023.000000	2046.000000
33.480000	-0.017790	-10.513929	-3.377684	-2.834008	-2.362030	-1.940208	0.000000	-10.000000	-0.866667	36.316666	184.000000	1023.000000	1023.000000	2046.000000
33.500000	-0.016069	-9.496808	-3.083641	-2.590472	-2.175403	-1.647293	0.000000	-10.000000	-0.866667	36.400002	196.000000	1023.000000	1023.000000	2046.000000
33.520000	-0.014382	-8.499936	-2.674144	-2.349245	-2.040862	-1.435685	0.000000	-10.000000	-0.866667	36.633335	208.166672	1023.000000	1023.000000	2046.000000
33.540001	-0.012903	-7.625739	-2.446103	-2.109940	-1.780005	-1.289691	0.000000	-10.000000	-0.841667	36.716667	220.500000	1023.000000	1023.000000	2046.000000
33.560001	-0.011267	-6.658639	-2.127279	-1.955602	-1.514570	-1.061188	0.000000	-10.000000	-0.833333	36.566666	232.833328	1023.000000	1023.000000	2046.000000
33.580002	-0.009690	-5.726883	-1.838133	-1.811049	-1.227068	-0.850633	0.000000	-10.000000	-0.800000	36.233334	245.000000	1023.000000	1023.000000	2046.000000
33.599998	-0.008341	-4.929510	-1.624830	-1.696908	-0.958805	-0.648967	0.000000	-10.000000	-0.783333	35.683334	257.000000	1023.000000	1023.000000	2046.000000
33.619999	-0.007066	-4.176120	-1.375331	-1.546935	-0.693041	-0.560813	0.000000	-10.000000	-0.750000	35.366669	269.000000	1023.000000	1023.000000	2046.000000
33.639999	-0.006179	-3.651997	-1.145712	-1.512364	-0.569994	-0.423927	0.000000	-10.000000	-0.750000	34.799999	281.000000	1023.000000	1023.000000	2046.000000
33.660000	-0.005056	-2.987867	-0.937131	-1.484706	-0.332387	-0.233643	0.000000	-10.000000	-0.741667	34.583332	292.666656	1023.000000	1023.000000	2046.000000
33.680000	-0.004102	-2.424478	-0.809640	-1.445621	-0.071126	-0.098090	0.000000	-10.000000	-0.758333	34.400002	304.333344	1023.000000	1023.000000	2046.000000
33.700001	-0.003204	-1.893682	-0.614100	-1.439603	0.092922	0.067098	0.000000	-10.000000	-0.758333	34.466667	315.666656	1023.000000	1023.000000	2046.000000
33.720001	-0.002183	-1.289871	-0.413738	-1.398457	0.274946	0.247378	0.000000	-10.000000	-0.758333	34.216667	327.333344	1023.000000	1023.000000	2046.000000
33.740002	-0.001185	-0.700401	-0.350115	-1.254996	0.571490	0.333220	0.000000	-10.000000	-0.741667	34.049999	338.666656	1023.000000	1023.000000	2046.000000
33.759998	-0.000204	-0.120841	-0.121196	-1.210603	0.693699	0.517259	0.000000	-10.000000	-0.725000	33.799999	350.166656	1023.000000	1023.000000	2046.000000
33.779999	0.000623	0.368233	-0.049204	-1.185625	0.900775	0.702287	0.000000	-10.000000	-0.716667	33.483334	361.500000	1023.000000	1023.000000	2046.000000
33.799999	0.001342	0.793196	0.026243	-1.083242	1.067599	0.782596	0.000000	-10.000000	-0.716667	33.183334	372.833344	1023.000000	1023.000000	2046.000000
33.820000	0.002282	1.348876	0.139926	-1.025238	1.252733	0.981455	0.000000	-10.000000	-0.725000	32.883335	384.000000	1023.000000	1023.000000	2046.000000
33.840000	0.003244	1.917422	0.219791	-0.897833	1.459686	1.135778	0.000000	-10.000000	-0.741667	32.883335	395.000000	1023.000000	1023.000000	2046.000000
33.860001	0.004376	2.586304	0.387353	-0.733388	1.637535	1.294804	0.000000	-10.000000	-0.750000	32.966667	406.000000	1023.000000	1023.000000	2046.000000
33.880001	0.005544	3.276291	0.514881	-0.565951	1.879455	1.447906	0.000000	-10.000000	-0.758333	32.933334	417.000000	1023.000000	1023.000000	2046.000000
33.900002	0.006545	3.868012	0.608181	-0.334781	2.081879	1.512733	0.000000	-10.000000	-0.750000	32.833332	424.333344	1023.000000	1023.000000	2046.000000
33.919998	0.007773	4.593993	0.861242	-0.163485	2.228639	1.667597	0.000000	-10.000000	-0.708333	32.366669	435.166656	1023.000000	1023.000000	2046.000000
33.939999	0.008850	5.230544	1.029751	0.001327	2.415910	1.783556	0.000000	-10.000000	-0.658333	31.883333	446.000000	1023.000000	1023.000000	2046.000000
33.959999	0.009994	5.906666	1.234210	0.218965	2.542651	1.910839	0.000000	-10.000000	-0.575000	31.116667	460.166656	1023.000000	1023.000000	2046.000000
33.980000	0.011147	6.588025	1.432147	0.360243	2.702889	2.092746	0.000000	-10.000000	-0.516667	30.250000	470.833344	1023.000000	1023.000000	2046.000000
34.000000	0.012357	7.302927	1.605743	0.541544	2.929163	2.226479	0.000000	-10.000000	-0.450000	29.000000	481.166656	1023.000000	1023.000000	2046.000000
34.020000	0.013266	7.840118	1.751498	0.757649	3.054516	2.276455	0.000000	-10.000000	-0.391667	27.316668	491.166656	1023.000000	1023.000000	2046.000000
34.040001	0.014238	8.414932	1.949149	0.889071	3.151917	2.424795	0.000000	-10.000000	-0.358333	25.550001	500.333344	1023.000000	1023.000000	2046.000000
34.060001	0.015279	9.029992	2.090473	1.033211	3.341680	2.564628	0.000000	-10.000000	-0.316667	23.866667	509.166656	1023.000000	1023.000000	2046.000000
34.080002	0.015977	9.442157	2.287351	1.156834	3.380535	2.617438	0.000000	-10.000000	-0.266667	22.233334	517.333313	1023.000000	1023.000000	2046.000000
34.099998	0.016885	9.979067	2.452638	1.280775	3.496410	2.749245	0.000000	-10.000000	-0.200000	20.633333	525.166687	1023.000000	1023.000000	2046.000000
34.119999	0.017796	10.517628	2.586587	1.413297	3.643511	2.874233	0.000000	-10.000000	-0.133333	18.316666	532.166687	1023.000000	1023.000000	2046.000000
34.139999	0.018370	10.856849	2.717086	1.500497	3.697296	2.941970	0.000000	-10.000000	-0.075000	15.250000	538.833313	1023.000000	1023.000000	2046.000000
34.160000	0.018467	10.914076	2.667336	1.522069	3.783694	2.940977	0.000000	-10.000000	-0.008333	11.166667	544.333313	1023.000000	1023.000000	2046.000000
34.180000	0.018701	11.052393	2.727646	1.441504	3.816971	3.066272	0.000000	-10.000000	0.033333	5.116667	548.833313	1023.000000	1023.000000	2046.000000
34.200001	0.019120	11.299783	2.834857	1.589524	3.795200	3.080202	0.000000	-10.000000	0.066667	-0.400000	551.500000	1023.000000	1023.000000	2046.000000
34.220001	0.019197	11.345429	2.816483	1.661339	3.804871	3.062737	0.000000	-10.000000	0.100000	-6.183333	552.833313	1023.000000	1023.000000	2046.000000
34.240002	0.019302	11.407514	2.936442	1.795377	3.538927	3.136769	0.000000	-10.000000	0.166667	-10.283334	553.000000	1023.000000	1023.000000	2046.000000
34.259998	0.018295	10.812488	2.620234	1.824340	3.426769	2.941144	0.000000	-10.000000	0.216667	-14.233334	553.000000	1023.000000	1023.000000	2046.000000
34.279999	0.017115	10.115100	2.539436	1.722431	3.153031	2.700202	0.000000	-10.000000	0.266667	-16.966667	553.000000	1023.000000	1023.000000	2046.000000
34.299999	0.015601	9.220237	2.501802	1.689008	2.801628	2.227798	0.000000	-10.000000	0.300000	-18.600000	545.166687	1023.000000	1023.000000	2046.000000
34.320000	0.013355	7.892850	2.398656	1.642769	2.206023	1.645402	0.000000	-10.000000	0.341667	-19.800001	535.333313	1023.000000	1023.000000	2046.000000
34.340000	0.010312	6.094225	2.097019	1.481863	1.498443	1.016900	0.000000	-10.000000	0.375000	-20.616667	523.166687	1023.000000	1023.000000	2046.000000
34.360001	0.007865	4.648170	1.861280	1.387992	0.885401	0.513497	0.000000	-10.000000	0.391667	-21.500000	516.333313	1023.000000	1023.000000	2046.000000
34.380001	0.006153	3.636131	1.636840	1.257920	0.523539	0.217832	0.000000	-10.000000	0.416667	-22.533335	509.166656	1023.000000	1023.000000	2046.000000
34.400002	0.004726	2.792852	1.408867	1.175848	0.250625	-0.042489	0.000000	-10.000000	0.450000	-23.650002	501.666656	1023.000000	1023.000000	2046.000000
34.419998	0.003558	2.102890	1.237581	1.148697	0.023146	-0.306533	0.000000	-10.000000	0.508333	-24.766668	493.833344	1023.000000	1023.000000	2046.000000
34.439999	0.002645	1.563120	1.068470	1.152107	-0.138422	-0.519034	0.000000	-10.000000	0.550000	-25.600000	485.500000	1023.000000	1023.000000	2046.000000
34.459999	0.001567	0.926160	0.948256	1.140114	-0.435575	-0.726636	0.000000	-10.000000	0.591667	-26.516668	476.833344	1023.000000	1023.000000	2046.000000
34.480000	0.000932	0.550960	0.855825	1.142632	-0.612390	-0.835106	0.000000	-10.000000	0.633333	-27.650002	468.000000	1023.000000	1023.000000	2046.000000
34.500000	0.000373	0.220504	0.802209	1.133622	-0.787962	-0.927366	0.000000	-10.000000	0.675000	-28.900002	458.833344	1023.000000	1023.000000	2046.000000
34.520000	-0.000378	-0.223127	0.675986	1.131466	-0.965339	-1.065241	0.000000	-10.000000	0.733333	-30.050001	449.333344	1023.000000	1023.000000	2046.000000
34.540001	-0.001190	-0.703256	0.508429	1.005720	-1.086138	-1.131266	0.000000	-10.000000	0.775000	-30.800001	439.166656	1023.000000	1023.000000	2046.000000
34.560001	-0.001733	-1.024464	0.355058	0.838699	-1.105845	-1.112377	0.000000	-10.000000	0.825000	-31.566668	428.833344	1023.000000	1023.000000	2046.000000
34.580002	-0.002271	-1.341875	0.203478	0.834027	-1.159290	-1.220090	0.000000	-10.000000	0.841667	-32.183334	418.166656	1023.000000	1023.000000	2046.000000
34.599998	-0.002449	-1.447506	0.275147	0.822740	-1.348438	-1.196955	0.000000	-10.000000	0.850000	-32.816669	407.500000	1023.000000	1023.000000	2046.000000
34.619999	-0.002174	-1.284843	0.322447	0.899631	-1.370863	-1.136058	0.000000	-10.000000	0.850000	-32.900002	396.500000	1023.000000	1023.000000	2046.000000
34.639999	-0.002318	-1.369781	0.410981	0.955018	-1.523891	-1.211888	0.000000	-10.000000	0.850000	-33.033337	385.500000	1023.000000	1023.000000	2046.000000
34.660000	-0.002305	-1.362450	0.505992	0.928300	-1.633513	-1.163229	0.000000	-10.000000	0.841667	-32.816669	374.500000	1023.000000	1023.000000	2046.000000
34.680000	-0.002452	-1.449156	0.476198	0.846606	-1.628604	-1.143357	0.000000	-10.000000	0.833333	-32.716667	363.500000	1023.000000	1023.000000	2046.000000
34.700001	-0.002983	-1.763043	0.397836	0.794984	-1.720874	-1.234990	0.000000	-10.000000	0.825000	-32.299999	352.666656	1023.000000	1023.000000	2046.000000
34.720001	-0.003618	-2.138325	0.298095	0.640789	-1.777241	-1.299968	0.000000	-10.000000	0.816667	-31.916666	342.000000	1023.000000	1023.000000	2046.000000
34.740002	-0.004181	-2.471092	0.208824	0.432783	-1.860338	-1.252361	0.000000	-10.000000	0.800000	-31.583334	331.333344	1023.000000	1023.000000	2046.000000
34.759998	-0.004956	-2.929277	0.145793	0.247561	-1.991143	-1.331489	0.000000	-10.000000	0.775000	-31.150002	320.833344	1023.000000	1023.000000	2046.000000
34.779999	-0.005373	-3.175196	0.054850	0.066973	-1.980098	-1.316922	0.000000	-10.000000	0.766667	-30.783335	310.333344	1023.000000	1023.000000	2046.000000
34.799999	-0.005897	-3.484863	0.070911	-0.106812	-2.108733	-1.340228	0.000000	-10.000000	0.758333	-30.416668	300.000000	1023.000000	1023.000000	2046.000000
34.820000	-0.006389	-3.775635	-0.020743	-0.177191	-2.158207	-1.419495	0.000000	-10.000000	0.741667	-30.216667	289.666656	1023.000000	1023.000000	2046.000000
34.840000	-0.006919	-4.089146	-0.095111	-0.288055	-2.238492	-1.467487	0.000000	-10.000000	0.716667	-29.916668	279.500000	1023.000000	1023.000000	2046.000000
34.860001	-0.007378	-4.360473	-0.155515	-0.391082	-2.317213	-1.496664	0.000000	-10.000000	0.691667	-29.583334	269.500000	1023.000000	1023.000000	2046.000000
34.880001	-0.007834	-4.630006	-0.210625	-0.463732	-2.411014	-1.544635	0.000000	-10.000000	0.675000	-29.250000	259.833344	1023.000000	1023.000000	2046.000000
34.900002	-0.008070	-4.769313	-0.283252	-0.580286	-2.392957	-1.512818	0.000000	-10.000000	0.658333	-29.066668	253.500000	1023.000000	1023.000000	2046.000000
34.919998	-0.008550	-5.053122	-0.335103	-0.644501	-2.481599	-1.591920	0.000000	-10.000000	0.650000	-28.783333	244.000000	1023.000000	1023.000000	2046.000000
34.939999	-0.008950	-5.289512	-0.391427	-0.791757	-2.542553	-1.563774	0.000000	-10.000000	0.641667	-28.333334	234.333328	1023.000000	1023.000000	2046.000000
34.959999	-0.009303	-5.498082	-0.479681	-0.846874	-2.585043	-1.586484	0.000000	-10.000000	0.608333	-27.700001	221.500000	1023.000000	1023.000000	2046.000000
34.980000	-0.009637	-5.695739	-0.598405	-0.913878	-2.559236	-1.624219	0.000000	-10.000000	0.575000	-27.133333	212.166672	1023.000000	1023.000000	2046.000000
35.000000	-0.010085	-5.960402	-0.667432	-1.026811	-2.619268	-1.646891	0.000000	-10.000000	0.541667	-26.650000	203.000000	1023.000000	1023.000000	2046.000000
35.020000	-0.010418	-6.156998	-0.687464	-1.060884	-2.740969	-1.667681	0.000000	-10.000000	0.525000	-26.200001	194.166672	1023.000000	1023.000000	2046.000000
35.040001	-0.010851	-6.412767	-0.797499	-1.165212	-2.771196	-1.678860	0.000000	-10.000000	0.516667	-25.683334	185.500000	1023.000000	1023.000000	2046.000000
35.060001	-0.011301	-6.679029	-0.923615	-1.227770	-2.771852	-1.755792	0.000000	-10.000000	0.508333	-25.266666	177.000000	1023.000000	1023.000000	2046.000000
35.080002	-0.011655	-6.887970	-0.940974	-1.285149	-2.879432	-1.782416	0.000000	-10.000000	0.508333	-24.766666	168.500000	1023.000000	1023.000000	2046.000000
35.099998	-0.012031	-7.110572	-1.091128	-1.389353	-2.860061	-1.770030	0.000000	-10.000000	0.491667	-24.350000	160.166672	1023.000000	1023.000000	2046.000000
35.119999	-0.012456	-7.361791	-1.136261	-1.476097	-2.913839	-1.835594	0.000000	-10.000000	0.491667	-23.816668	152.000000	1023.000000	1023.000000	2046.000000
35.139999	-0.012719	-7.516702	-1.148593	-1.534781	-3.013291	-1.820037	0.000000	-10.000000	0.466667	-23.400000	144.000000	1023.000000	1023.000000	2046.000000
35.160000	-0.013091	-7.736823	-1.232700	-1.591753	-3.055471	-1.856898	0.000000	-10.000000	0.441667	-22.966667	136.333328	1023.000000	1023.000000	2046.000000
35.180000	-0.013399	-7.918657	-1.305678	-1.692033	-3.052815	-1.868130	0.000000	-10.000000	0.408333	-22.633333	128.666672	1023.000000	1023.000000	2046.000000
35.200001	-0.013375	-7.904891	-1.337283	-1.738060	-3.007288	-1.822261	0.000000	-10.000000	0.400000	-22.300001	121.166664	1023.000000	1023.000000	2046.000000
35.220001	-0.013675	-8.081719	-1.390134	-1.797488	-3.038180	-1.855918	0.000000	-10.000000	0.400000	-22.083334	113.500000	1023.000000	1023.000000	2046.000000
35.240002	-0.013782	-8.145399	-1.446855	-1.925648	-3.004197	-1.768699	0.000000	-10.000000	0.391667	-21.683332	106.166664	1023.000000	1023.000000	2046.000000
35.259998	-0.013874	-8.199787	-1.516665	-2.019067	-2.990865	-1.673190	0.000000	-10.000000	0.366667	-21.266666	99.000000	1023.000000	1023.000000	2046.000000
35.279999	-0.013788	-8.148833	-1.510204	-1.985803	-2.972864	-1.679963	0.000000	-10.000000	0.350000	-20.566668	92.000000	1023.000000	1023.000000	2046.000000
35.299999	-0.013794	-8.152128	-1.526138	-2.039002	-2.978556	-1.608432	0.000000	-10.000000	0.325000	-20.116667	85.166664	1023.000000	1023.000000	2046.000000
35.320000	-0.014109	-8.338332	-1.604340	-2.010218	-3.062459	-1.661314	0.000000	-10.000000	0.300000	-19.516668	78.333336	1023.000000	1023.000000	2046.000000
35.340000	-0.015147	-8.952168	-1.839168	-2.242160	-3.168349	-1.702491	0.000000	-10.000000	0.283333	-19.266668	71.833336	1023.000000	1023.000000	2046.000000
35.360001	-0.016189	-9.567832	-2.057694	-2.410351	-3.225906	-1.873881	0.000000	-10.000000	0.266667	-18.966667	65.333336	1023.000000	1023.000000	2046.000000
35.380001	-0.017248	-10.193326	-2.028918	-2.509921	-3.531348	-2.123139	0.000000	-10.000000	0.250000	-18.300001	59.000000	1023.000000	1023.000000	2046.000000
35.400002	-0.018610	-10.998260	-2.138666	-2.581048	-3.804777	-2.473769	0.000000	-10.000000	0.200000	-16.900000	52.833332	1023.000000	1023.000000	2046.000000
35.419998	-0.020602	-12.175741	-2.353101	-2.661063	-4.184499	-2.977079	0.000000	-10.000000	0.166667	-14.733334	47.166668	1023.000000	1023.000000	2046.000000
35.439999	-0.023069	-13.633601	-2.754410	-2.854277	-4.601885	-3.423030	0.000000	-10.000000	0.133333	-12.983334	42.333332	1023.000000	1023.000000	2046.000000
35.459999	-0.025202	-14.894485	-3.096844	-3.065359	-4.980194	-3.752088	0.000000	-10.000000	0.116667	-12.100000	38.000000	1023.000000	1023.000000	2046.000000
35.480000	-0.026768	-15.819653	-3.394922	-3.136872	-5.225902	-4.061956	0.000000	-10.000000	0.108333	-12.166667	34.000000	1023.000000	1023.000000	2046.000000
35.500000	-0.027856	-16.462923	-3.589896	-3.193902	-5.445297	-4.233828	0.000000	-10.000000	0.125000	-12.600000	30.000000	1023.000000	1023.000000	2046.000000
35.520000	-0.028618	-16.912992	-3.770378	-3.186347	-5.564203	-4.392064	0.000000	-10.000000	0.133333	-12.733334	25.666666	1023.000000	1023.000000	2046.000000
35.540001	-0.029144	-17.223978	-3.906116	-3.191856	-5.674518	-4.451488	0.000000	-10.000000	0.125000	-12.566667	21.333334	1023.000000	1023.000000	2046.000000
35.560001	-0.029504	-17.436947	-4.029600	-3.214760	-5.737098	-4.455489	0.000000	-10.000000	0.108333	-12.033334	17.000000	1023.000000	1023.000000	2046.000000
35.580002	-0.029734	-17.572636	-4.052654	-3.142524	-5.823758	-4.553700	0.000000	-10.000000	0.091667	-11.433333	13.000000	1023.000000	1023.000000	2046.000000
35.599998	-0.029943	-17.696074	-4.189424	-3.162656	-5.818348	-4.525646	0.000000	-10.000000	0.091667	-10.650001	9.333333	1023.000000	1023.000000	2046.000000
35.619999	-0.030089	-17.782763	-4.264729	-3.201003	-5.791777	-4.525255	0.000000	-10.000000	0.075000	-9.533334	5.833333	1023.000000	1023.000000	2046.000000
35.639999	-0.030170	-17.830202	-4.291510	-3.241708	-5.794497	-4.502488	0.000000	-10.000000	0.066667	-8.216667	2.833333	1023.000000	1023.000000	2046.000000
35.660000	-0.029938	-17.693485	-4.323551	-3.264523	-5.744161	-4.361250	0.000000	-10.000000	0.050000	-6.916667	0.333333	1023.000000	1023.000000	2046.000000
35.680000	-0.029182	-17.246786	-4.109182	-3.154188	-5.742853	-4.240563	0.000000	-10.000000	0.050000	-6.066667	-1.666667	1023.000000	1023.000000	2046.000000
35.700001	-0.028463	-16.821592	-3.959919	-3.112130	-5.658919	-4.090623	0.000000	-10.000000	0.033333	-5.116667	-3.500000	1023.000000	1023.000000	2046.000000
35.720001	-0.027842	-16.454796	-3.805847	-3.080832	-5.587755	-3.980362	0.000000	-10.000000	0.016667	-3.600000	-5.166667	1023.000000	1023.000000	2046.000000
35.740002	-0.027159	-16.050913	-3.672318	-3.065003	-5.456347	-3.857246	0.000000	-10.000000	0.000000	-1.450000	-6.333333	1023.000000	1023.000000	2046.000000
35.759998	-0.026752	-15.810587	-3.615799	-3.085304	-5.365328	-3.744155	0.000000	-10.000000	0.000000	0.750000	-6.833333	1023.000000	1023.000000	2046.000000
35.779999	-0.026411	-15.608754	-3.650666	-3.097130	-5.161155	-3.699802	0.000000	-10.000000	-0.008333	2.733333	-7.000000	1023.000000	1023.000000	2046.000000
35.799999	-0.026232	-15.503360	-3.635046	-3.195948	-5.062350	-3.610016	0.000000	-10.000000	-0.033333	4.916667	-7.000000	1023.000000	1023.000000	2046.000000
35.820000	-0.025946	-15.334378	-3.649279	-3.345508	-4.842371	-3.497220	0.000000	-10.000000	-0.058333	7.600000	-7.000000	1023.000000	1023.000000	2046.000000
35.840000	-0.025881	-15.295577	-3.546800	-3.512039	-4.818696	-3.418042	0.000000	-10.000000	-0.100000	10.566667	-7.000000	1023.000000	1023.000000	2046.000000
35.860001	-0.025540	-15.094244	-3.682116	-3.626132	-4.511267	-3.274729	0.000000	-10.000000	-0.141667	13.316667	-7.000000	1023.000000	1023.000000	2046.000000
35.880001	-0.025194	-14.889913	-3.615125	-3.767184	-4.376203	-3.131401	0.000000	-10.000000	-0.191667	15.633333	-7.000000	1023.000000	1023.000000	2046.000000
35.900002	-0.024755	-14.630200	-3.538480	-3.802080	-4.251562	-3.038078	0.000000	-10.000000	-0.216667	16.983334	-7.000000	1023.000000	1023.000000	2046.000000
35.919998	-0.024190	-14.296379	-3.597438	-3.809856	-3.980837	-2.908248	0.000000	-10.000000	-0.250000	18.433334	4.166667	1023.000000	1023.000000	2046.000000
35.939999	-0.023769	-14.047431	-3.537345	-3.911507	-3.818160	-2.780419	0.000000	-10.000000	-0.283333	19.783333	17.666666	1023.000000	1023.000000	2046.000000
35.959999	-0.023237	-13.733332	-3.406655	-3.951518	-3.717491	-2.657668	0.000000	-10.000000	-0.316667	21.333334	33.500000	1023.000000	1023.000000	2046.000000
35.980000	-0.022552	-13.328080	-3.411062	-3.949704	-3.470516	-2.496798	0.000000	-10.000000	-0.341667	22.650000	40.666668	1023.000000	1023.000000	2046.000000
36.000000	-0.021787	-12.876100	-3.338631	-3.977737	-3.245222	-2.314509	0.000000	-10.000000	-0.366667	23.483334	47.833332	1023.000000	1023.000000	2046.000000
36.020000	-0.021116	-12.479504	-3.301335	-3.980396	-3.047999	-2.149773	0.000000	-10.000000	-0.408333	24.700001	55.333332	1023.000000	1023.000000	2046.000000
36.040001	-0.020215	-11.947206	-3.227861	-3.928613	-2.810366	-1.980366	0.000000	-10.000000	-0.441667	25.316666	63.333332	1023.000000	1023.000000	2046.000000
36.060001	-0.019495	-11.521395	-3.235106	-3.898518	-2.533343	-1.854426	0.000000	-10.000000	-0.466667	26.333334	71.833336	1023.000000	1023.000000	2046.000000
36.080002	-0.018564	-10.971377	-3.128325	-3.846684	-2.360905	-1.635463	0.000000	-10.000000	-0.483333	26.883333	80.666664	1023.000000	1023.000000	2046.000000
36.099998	-0.017536	-10.363887	-2.989062	-3.770120	-2.132210	-1.472496	0.000000	-10.000000	-0.491667	27.433334	86.500000	1023.000000	1023.000000	2046.000000
36.119999	-0.016595	-9.807898	-2.844937	-3.690652	-1.959730	-1.312578	0.000000	-10.000000	-0.533333	28.300001	95.500000	1023.000000	1023.000000	2046.000000
36.139999	-0.015614	-9.227689	-2.770533	-3.598594	-1.734834	-1.123728	0.000000	-10.000000	-0.575000	29.300001	104.833336	1023.000000	1023.000000	2046.000000
36.160000	-0.014490	-8.563871	-2.648713	-3.494304	-1.488011	-0.932843	0.000000	-10.000000	-0.616667	30.300001	114.166664	1023.000000	1023.000000	2046.000000
36.180000	-0.013489	-7.971710	-2.501818	-3.363681	-1.274287	-0.831924	0.000000	-10.000000	-0.633333	30.950001	124.166664	1023.000000	1023.000000	2046.000000
36.200001	-0.012551	-7.417638	-2.460674	-3.290975	-1.057608	-0.608382	0.000000	-10.000000	-0.658333	31.466667	134.333328	1023.000000	1023.000000	2046.000000
36.220001	-0.011411	-6.743892	-2.302106	-3.168691	-0.838659	-0.434436	0.000000	-10.000000	-0.691667	32.233334	148.000000	1023.000000	1023.000000	2046.000000
36.240002	-0.010432	-6.165100	-2.101500	-3.048961	-0.719356	-0.295283	0.000000	-10.000000	-0.716667	32.600002	155.000000	1023.000000	1023.000000	2046.000000
36.259998	-0.009442	-5.580198	-2.040509	-2.937022	-0.487942	-0.114725	0.000000	-10.000000	-0.716667	33.066669	165.833328	1023.000000	1023.000000	2046.000000
36.279999	-0.008281	-4.894144	-1.900994	-2.818980	-0.250343	0.076174	0.000000	-10.000000	-0.733333	33.200001	176.833328	1023.000000	1023.000000	2046.000000
36.299999	-0.007132	-4.214833	-1.787933	-2.678280	-0.012631	0.264011	0.000000	-10.000000	-0.750000	33.216667	191.666672	1023.000000	1023.000000	2046.000000
36.320000	-0.005976	-3.532111	-1.608837	-2.533350	0.178797	0.431280	0.000000	-10.000000	-0.775000	33.450001	202.833328	1023.000000	1023.000000	2046.000000
36.340000	-0.004688	-2.770510	-1.421069	-2.404172	0.413005	0.641726	0.000000	-10.000000	-0.766667	33.700001	214.000000	1023.000000	1023.000000	2046.000000
36.360001	-0.003490	-2.062335	-1.212324	-2.232649	0.594985	0.787653	0.000000	-10.000000	-0.775000	34.433334	225.166672	1023.000000	1023.000000	2046.000000
36.380001	-0.002340	-1.382823	-1.003754	-2.080353	0.762905	0.938381	0.000000	-10.000000	-0.783333	34.683334	236.500000	1023.000000	1023.000000	2046.000000
36.400002	-0.001217	-0.719038	-0.864502	-1.922569	0.960743	1.107289	0.000000	-10.000000	-0.800000	35.116669	248.166672	1023.000000	1023.000000	2046.000000
36.419998	-0.000620	-0.366274	-0.876565	-1.875018	1.182049	1.203260	0.000000	-10.000000	-0.800000	35.183334	256.000000	1023.000000	1023.000000	2046.000000
36.439999	-0.000066	-0.038798	-0.742751	-1.841445	1.259522	1.285875	0.000000	-10.000000	-0.816667	35.566666	267.666656	1023.000000	1023.000000	2046.000000
36.459999	0.000620	0.366145	-0.619462	-1.791981	1.348954	1.428635	0.000000	-10.000000	-0.833333	35.650002	279.333344	1023.000000	1023.000000	2046.000000
36.480000	0.001847	1.091470	-0.453632	-1.607644	1.591057	1.561689	0.000000	-10.000000	-0.816667	35.633335	295.000000	1023.000000	1023.000000	2046.000000
36.500000	0.003092	1.827243	-0.240871	-1.374887	1.756043	1.686957	0.000000	-10.000000	-0.783333	35.349998	303.000000	1023.000000	1023.000000	2046.000000
36.520000	0.004725	2.792361	0.052610	-1.048384	1.887527	1.900609	0.000000	-10.000000	-0.750000	34.849998	315.000000	1023.000000	1023.000000	2046.000000
36.540001	0.005583	3.299441	0.105394	-0.825060	2.066054	1.953053	0.000000	-10.000000	-0.750000	34.316666	326.666656	1023.000000	1023.000000	2046.000000
36.560001	0.006329	3.740713	0.237378	-0.672460	2.171890	2.003905	0.000000	-10.000000	-0.750000	33.966667	342.166656	1023.000000	1023.000000	2046.000000
36.580002	0.006259	3.698827	0.413708	-0.521545	2.011048	1.795616	0.000000	-10.000000	-0.750000	34.016666	349.666656	1023.000000	1023.000000	2046.000000
36.599998	0.005103	3.016129	0.445536	-0.394180	1.660208	1.304565	0.000000	-10.000000	-0.733333	34.083336	357.333344	1023.000000	1023.000000	2046.000000
36.619999	0.003333	1.969675	0.302878	-0.290847	1.182045	0.775598	0.000000	-10.000000	-0.725000	34.066669	368.666656	1023.000000	1023.000000	2046.000000
36.639999	0.001960	1.158077	0.161805	-0.323662	0.816108	0.503826	0.000000	-10.000000	-0.716667	33.983334	383.833344	1023.000000	1023.000000	2046.000000
36.660000	0.001198	0.707881	0.090828	-0.293163	0.578122	0.332094	0.000000	-10.000000	-0.708333	33.833336	398.833344	1023.000000	1023.000000	2046.000000
36.680000	0.001197	0.707515	0.024927	-0.170888	0.594478	0.258998	0.000000	-10.000000	-0.691667	33.583336	406.333344	1023.000000	1023.000000	2046.000000
36.700001	0.001499	0.885626	0.101899	-0.060413	0.571003	0.273137	0.000000	-10.000000	-0.666667	33.233334	417.500000	1023.000000	1023.000000	2046.000000
36.720001	0.001914	1.131235	0.122622	0.176036	0.616833	0.215744	0.000000	-10.000000	-0.633333	32.583336	428.666656	1023.000000	1023.000000	2046.000000
36.740002	0.002503	1.479243	0.192812	0.381366	0.670635	0.234429	0.000000	-10.000000	-0.600000	31.766668	443.500000	1023.000000	1023.000000	2046.000000
36.759998	0.002942	1.738959	0.221500	0.529290	0.681985	0.306185	0.000000	-10.000000	-0.575000	31.116667	450.833344	1023.000000	1023.000000	2046.000000
36.779999	0.003638	2.149958	0.303054	0.734909	0.724693	0.387302	0.000000	-10.000000	-0.541667	30.233334	457.833344	1023.000000	1023.000000	2046.000000
36.799999	0.004413	2.608008	0.393011	0.852992	0.856417	0.505589	0.000000	-10.000000	-0.458333	28.550001	467.666656	1023.000000	1023.000000	2046.000000
36.820000	0.004977	2.941259	0.468996	0.917732	0.907520	0.647011	0.000000	-10.000000	-0.375000	26.866667	477.500000	1023.000000	1023.000000	2046.000000
36.840000	0.005631	3.328150	0.560151	0.970672	1.024052	0.773275	0.000000	-10.000000	-0.325000	25.350000	487.000000	1023.000000	1023.000000	2046.000000
36.860001	0.006332	3.742034	0.581556	1.061817	1.213390	0.885271	0.000000	-10.000000	-0.300000	24.283333	492.666656	1023.000000	1023.000000	2046.000000
36.880001	0.007353	4.345586	0.719632	1.226450	1.316684	1.082819	0.000000	-10.000000	-0.250000	22.500000	501.000000	1023.000000	1023.000000	2046.000000
36.900002	0.008746	5.169155	1.117360	1.477447	1.359864	1.214485	0.000000	-10.000000	-0.183333	20.600000	508.833344	1023.000000	1023.000000	2046.000000
36.919998	0.009686	5.724312	1.257501	1.617314	1.539011	1.310486	0.000000	-10.000000	-0.133333	18.616667	516.333313	1023.000000	1023.000000	2046.000000
36.939999	0.010733	6.343080	1.510887	1.737949	1.662368	1.431876	0.000000	-10.000000	-0.091667	16.683334	523.000000	1023.000000	1023.000000	2046.000000
36.959999	0.011424	6.751803	1.595349	1.783970	1.839031	1.533452	0.000000	-10.000000	-0.058333	14.633333	528.833313	1023.000000	1023.000000	2046.000000
36.980000	0.011925	7.047662	1.789530	1.779884	1.916152	1.562096	0.000000	-10.000000	-0.025000	11.183333	535.166687	1023.000000	1023.000000	2046.000000
37.000000	0.012324	7.283697	1.920049	1.764043	1.984843	1.614762	0.000000	-10.000000	-0.008333	8.400001	539.666687	1023.000000	1023.000000	2046.000000
37.020000	0.012370	7.310457	1.927636	1.673076	2.042633	1.667112	0.000000	-10.000000	0.008333	5.216667	543.500000	1023.000000	1023.000000	2046.000000
37.040001	0.012422	7.341383	1.957265	1.590450	2.124081	1.669587	0.000000	-10.000000	0.033333	2.666667	544.833313	1023.000000	1023.000000	2046.000000
37.060001	0.012406	7.331756	1.986571	1.476152	2.158561	1.710472	0.000000	-10.000000	0.066667	-1.600000	546.333313	1023.000000	1023.000000	2046.000000
37.080002	0.012284	7.259649	1.986052	1.376319	2.188764	1.708514	0.000000	-10.000000	0.091667	-5.900000	546.833313	1023.000000	1023.000000	2046.000000
37.099998	0.012109	7.156535	1.970320	1.313333	2.220226	1.652656	0.000000	-10.000000	0.100000	-8.833334	547.000000	1023.000000	1023.000000	2046.000000
37.119999	0.011646	6.883025	1.948604	1.191178	2.112748	1.630495	0.000000	-10.000000	0.116667	-10.733334	547.000000	1023.000000	1023.000000	2046.000000
37.139999	0.011407	6.741741	1.918703	1.103230	2.080584	1.639225	0.000000	-10.000000	0.133333	-11.933333	547.000000	1023.000000	1023.000000	2046.000000
37.160000	0.011183	6.609045	1.809484	0.962049	2.119787	1.717724	0.000000	-10.000000	0.158333	-13.483334	547.000000	1023.000000	1023.000000	2046.000000
37.180000	0.010944	6.467867	1.768893	0.945578	2.082558	1.670838	0.000000	-10.000000	0.175000	-14.583334	543.333313	1023.000000	1023.000000	2046.000000
37.200001	0.010867	6.422208	1.710324	0.924058	2.082696	1.705130	0.000000	-10.000000	0.208333	-15.216667	534.666687	1023.000000	1023.000000	2046.000000
37.220001	0.010682	6.313327	1.607394	0.921733	2.114796	1.669405	0.000000	-10.000000	0.225000	-15.800000	524.333313	1023.000000	1023.000000	2046.000000
37.240002	0.010627	6.280644	1.625173	0.906991	2.048773	1.699707	0.000000	-10.000000	0.233333	-16.299999	515.833313	1023.000000	1023.000000	2046.000000
37.259998	0.010588	6.257594	1.612624	0.902661	2.038774	1.703535	0.000000	-10.000000	0.233333	-16.800001	510.333344	1023.000000	1023.000000	2046.000000
37.279999	0.010570	6.247102	1.692629	0.869330	1.947214	1.737929	0.000000	-10.000000	0.241667	-17.233334	504.833344	1023.000000	1023.000000	2046.000000
37.299999	0.010468	6.186413	1.602641	0.920089	1.968459	1.695225	0.000000	-10.000000	0.266667	-17.633333	499.166656	1023.000000	1023.000000	2046.000000
37.320000	0.010274	6.071883	1.568518	0.912270	1.964616	1.626479	0.000000	-10.000000	0.291667	-18.416666	493.500000	1023.000000	1023.000000	2046.000000
37.340000	0.010126	5.984175	1.585767	0.897237	1.867813	1.633358	0.000000	-10.000000	0.341667	-19.299999	487.166656	1023.000000	1023.000000	2046.000000
37.360001	0.009823	5.805563	1.556077	0.908003	1.811358	1.530126	0.000000	-10.000000	0.375000	-20.466667	480.666656	1023.000000	1023.000000	2046.000000
37.380001	0.009535	5.635288	1.565141	0.897686	1.701239	1.471223	0.000000	-10.000000	0.408333	-21.600000	473.666656	1023.000000	1023.000000	2046.000000
37.400002	0.009193	5.433270	1.612552	0.883771	1.558021	1.378926	0.000000	-10.000000	0.433333	-22.833334	466.500000	1023.000000	1023.000000	2046.000000
37.419998	0.008850	5.230242	1.525993	0.863338	1.521929	1.318982	0.000000	-10.000000	0.483333	-24.066668	458.833344	1023.000000	1023.000000	2046.000000
37.439999	0.008582	5.071897	1.528597	0.806823	1.401302	1.335175	0.000000	-10.000000	0.525000	-25.216667	450.833344	1023.000000	1023.000000	2046.000000
37.459999	0.008252	4.877168	1.470181	0.849283	1.330290	1.227414	0.000000	-10.000000	0.558333	-26.150000	442.333344	1023.000000	1023.000000	2046.000000
37.480000	0.007748	4.579123	1.479274	0.812153	1.160311	1.127385	0.000000	-10.000000	0.583333	-26.816668	433.500000	1023.000000	1023.000000	2046.000000
37.500000	0.007415	4.382015	1.443820	0.763783	1.059494	1.114918	0.000000	-10.000000	0.625000	-27.533333	424.500000	1023.000000	1023.000000	2046.000000
37.520000	0.007297	4.312378	1.462234	0.764969	1.036512	1.048664	0.000000	-10.000000	0.658333	-28.050001	415.500000	1023.000000	1023.000000	2046.000000
37.540001	0.006992	4.132142	1.438310	0.727004	0.965160	1.001668	0.000000	-10.000000	0.683333	-28.583334	406.166656	1023.000000	1023.000000	2046.000000
37.560001	0.006775	4.003908	1.350300	0.705285	0.939199	1.009124	0.000000	-10.000000	0.683333	-28.883333	396.666656	1023.000000	1023.000000	2046.000000
37.580002	0.006547	3.869203	1.315324	0.620314	0.881234	1.052331	0.000000	-10.000000	0.691667	-29.216667	387.000000	1023.000000	1023.000000	2046.000000
37.599998	0.006436	3.803901	1.227794	0.640005	0.899118	1.036984	0.000000	-10.000000	0.683333	-29.416668	377.333344	1023.000000	1023.000000	2046.000000
37.619999	0.006310	3.729043	1.283468	0.649941	0.706099	1.089534	0.000000	-10.000000	0.691667	-29.566668	367.500000	1023.000000	1023.000000	2046.000000
37.639999	0.006001	3.546857	1.265148	0.728370	0.541542	1.011796	0.000000	-10.000000	0.691667	-29.816668	357.500000	1023.000000	1023.000000	2046.000000
37.660000	0.004943	2.921037	1.056014	0.665486	0.313814	0.885723	0.000000	-10.000000	0.700000	-30.133333	347.500000	1023.000000	1023.000000	2046.000000
37.680000	0.003469	2.050300	0.846828	0.475634	0.047428	0.680411	0.000000	-10.000000	0.733333	-30.566668	337.500000	1023.000000	1023.000000	2046.000000
37.700001	0.002385	1.409271	0.853258	0.348181	-0.214462	0.422293	0.000000	-10.000000	0.758333	-30.816668	327.333344	1023.000000	1023.000000	2046.000000
37.720001	0.000936	0.553454	0.850541	0.363883	-0.628831	-0.032138	0.000000	-10.000000	0.775000	-30.733334	317.000000	1023.000000	1023.000000	2046.000000
37.740002	-0.001217	-0.719133	0.726367	0.300500	-1.127093	-0.618907	0.000000	-10.000000	0.750000	-30.200001	306.666656	1023.000000	1023.000000	2046.000000
37.759998	-0.004055	-2.396286	0.412643	0.129509	-1.744005	-1.194434	0.000000	-10.000000	0.708333	-29.533335	296.500000	1023.000000	1023.000000	2046.000000
37.779999	-0.006797	-4.017227	0.010863	-0.082106	-2.294366	-1.651617	0.000000	-10.000000	0.675000	-28.766666	286.666656	1023.000000	1023.000000	2046.000000
37.799999	-0.008821	-5.213418	-0.308246	-0.230511	-2.673160	-2.001501	0.000000	-10.000000	0.658333	-28.466667	277.000000	1023.000000	1023.000000	2046.000000
37.820000	-0.010316	-6.096588	-0.535473	-0.274682	-2.963243	-2.323189	0.000000	-10.000000	0.675000	-28.516666	267.666656	1023.000000	1023.000000	2046.000000
37.840000	-0.011475	-6.781478	-0.663944	-0.316758	-3.276510	-2.524266	0.000000	-10.000000	0.691667	-28.900002	258.166656	1023.000000	1023.000000	2046.000000
37.860001	-0.012476	-7.373270	-0.873346	-0.314183	-3.447880	-2.737860	0.000000	-10.000000	0.683333	-29.050001	248.500000	1023.000000	1023.000000	2046.000000
37.880001	-0.013308	-7.864950	-1.059858	-0.382052	-3.584514	-2.838526	0.000000	-10.000000	0.666667	-29.000000	238.833328	1023.000000	1023.000000	2046.000000
37.900002	-0.014161	-8.368975	-1.242550	-0.413586	-3.747010	-2.965828	0.000000	-10.000000	0.650000	-28.816668	229.166672	1023.000000	1023.000000	2046.000000
37.919998	-0.014691	-8.682639	-1.421572	-0.455083	-3.826798	-2.979187	0.000000	-10.000000	0.658333	-28.550001	219.666672	1023.000000	1023.000000	2046.000000
37.939999	-0.015297	-9.040630	-1.437976	-0.484465	-4.017278	-3.100911	0.000000	-10.000000	0.658333	-28.100000	210.000000	1023.000000	1023.000000	2046.000000
37.959999	-0.015958	-9.431190	-1.664938	-0.642022	-4.010833	-3.113396	0.000000	-10.000000	0.650000	-27.683334	200.666672	1023.000000	1023.000000	2046.000000
37.980000	-0.016603	-9.812330	-1.833617	-0.828438	-4.047287	-3.102989	0.000000	-10.000000	0.600000	-27.150000	191.333328	1023.000000	1023.000000	2046.000000
38.000000	-0.016861	-9.965094	-1.911909	-0.912236	-4.085143	-3.055806	0.000000	-10.000000	0.566667	-26.766666	182.333328	1023.000000	1023.000000	2046.000000
38.020000	-0.016370	-9.674931	-1.829038	-0.829152	-4.072496	-2.944246	0.000000	-10.000000	0.533333	-26.450001	173.333328	1023.000000	1023.000000	2046.000000
38.040001	-0.016265	-9.612471	-1.654169	-0.844145	-4.181309	-2.932848	0.000000	-10.000000	0.525000	-26.266668	164.666672	1023.000000	1023.000000	2046.000000
38.060001	-0.016145	-9.541474	-1.688463	-0.869065	-4.108345	-2.875602	0.000000	-10.000000	0.516667	-25.866667	155.833328	1023.000000	1023.000000	2046.000000
38.080002	-0.016216	-9.583865	-1.638356	-0.901318	-4.158525	-2.885666	0.000000	-10.000000	0.508333	-25.366667	147.333328	1023.000000	1023.000000	2046.000000
38.099998	-0.016418	-9.703309	-1.726830	-0.990848	-4.106323	-2.879307	0.000000	-10.000000	0.508333	-24.700001	138.666672	1023.000000	1023.000000	2046.000000
38.119999	-0.016996	-10.044885	-1.786799	-1.091150	-4.197170	-2.969765	0.000000	-10.000000	0.483333	-24.150002	130.333328	1023.000000	1023.000000	2046.000000
38.139999	-0.017537	-10.364551	-1.896109	-1.299315	-4.223960	-2.945167	0.000000	-10.000000	0.458333	-23.500000	122.000000	1023.000000	1023.000000	2046.000000
38.160000	-0.018020	-10.649667	-1.961437	-1.492969	-4.249806	-2.945455	0.000000	-10.000000	0.425000	-22.966667	114.333336	1023.000000	1023.000000	2046.000000
38.180000	-0.018622	-11.005563	-2.034316	-1.686077	-4.311389	-2.973780	0.000000	-10.000000	0.400000	-22.233334	106.666664	1023.000000	1023.000000	2046.000000
38.200001	-0.019192	-11.342337	-2.202928	-1.850441	-4.272781	-3.016187	0.000000	-10.000000	0.383333	-21.483334	99.333336	1023.000000	1023.000000	2046.000000
38.220001	-0.019583	-11.573273	-2.209956	-2.063016	-4.311108	-2.989192	0.000000	-10.000000	0.366667	-20.716667	92.166664	1023.000000	1023.000000	2046.000000
38.240002	-0.019871	-11.743479	-2.301157	-2.180624	-4.277875	-2.983823	0.000000	-10.000000	0.358333	-20.150000	85.333336	1023.000000	1023.000000	2046.000000
38.259998	-0.020316	-12.006543	-2.391612	-2.302226	-4.290679	-3.022027	0.000000	-10.000000	0.350000	-19.716667	78.666664	1023.000000	1023.000000	2046.000000
38.279999	-0.020724	-12.248013	-2.476911	-2.435584	-4.288412	-3.047107	0.000000	-10.000000	0.333333	-19.283335	72.000000	1023.000000	1023.000000	2046.000000
38.299999	-0.020984	-12.401547	-2.493489	-2.542865	-4.338797	-3.026397	0.000000	-10.000000	0.316667	-18.950001	65.666664	1023.000000	1023.000000	2046.000000
38.320000	-0.021227	-12.545376	-2.580716	-2.632400	-4.297227	-3.035033	0.000000	-10.000000	0.283333	-18.616667	59.333332	1023.000000	1023.000000	2046.000000
38.340000	-0.021418	-12.657834	-2.609125	-2.737676	-4.306715	-3.004318	0.000000	-10.000000	0.266667	-18.250000	53.000000	1023.000000	1023.000000	2046.000000
38.360001	-0.021522	-12.719656	-2.624491	-2.810568	-4.280837	-3.003760	0.000000	-10.000000	0.241667	-17.766666	46.666668	1023.000000	1023.000000	2046.000000
38.380001	-0.021709	-12.830014	-2.713658	-2.910582	-4.220471	-2.985303	0.000000	-10.000000	0.241667	-17.216667	40.833332	1023.000000	1023.000000	2046.000000
38.400002	-0.021942	-12.967525	-2.744270	-2.976646	-4.243545	-3.003064	0.000000	-10.000000	0.233333	-16.683332	35.166668	1023.000000	1023.000000	2046.000000
38.419998	-0.021932	-12.961545	-2.741398	-3.062338	-4.212173	-2.945636	0.000000	-10.000000	0.225000	-16.150000	29.833334	1023.000000	1023.000000	2046.000000
38.439999	-0.022040	-13.025572	-2.799720	-3.128376	-4.176605	-2.920870	0.000000	-10.000000	0.208333	-15.533334	24.333334	1023.000000	1023.000000	2046.000000
38.459999	-0.022212	-13.127343	-2.840070	-3.178797	-4.172875	-2.935602	0.000000	-10.000000	0.200000	-14.966667	19.166666	1023.000000	1023.000000	2046.000000
38.480000	-0.022258	-13.154222	-2.856266	-3.249551	-4.180146	-2.868258	0.000000	-10.000000	0.200000	-14.383333	14.000000	1023.000000	1023.000000	2046.000000
38.500000	-0.022489	-13.290775	-2.907760	-3.286356	-4.157438	-2.939220	0.000000	-10.000000	0.200000	-13.950000	9.166667	1023.000000	1023.000000	2046.000000
38.520000	-0.022581	-13.345524	-2.936927	-3.337412	-4.166146	-2.905040	0.000000	-10.000000	0.200000	-13.383333	4.666667	1023.000000	1023.000000	2046.000000
38.540001	-0.022777	-13.461110	-2.957129	-3.366000	-4.206979	-2.931001	0.000000	-10.000000	0.166667	-12.833333	0.666667	1023.000000	1023.000000	2046.000000
38.560001	-0.022825	-13.489618	-2.989933	-3.420277	-4.170819	-2.908589	0.000000	-10.000000	0.133333	-12.266666	-3.166667	1023.000000	1023.000000	2046.000000
38.580002	-0.022835	-13.495579	-3.000864	-3.461811	-4.183590	-2.849313	0.000000	-10.000000	0.100000	-11.850000	-7.000000	1023.000000	1023.000000	2046.000000
38.599998	-0.022987	-13.585098	-3.037250	-3.501489	-4.170003	-2.876355	0.000000	-10.000000	0.100000	-11.383333	-11.000000	1023.000000	1023.000000	2046.000000
38.619999	-0.022959	-13.568628	-3.053011	-3.585746	-4.154833	-2.775038	0.000000	-10.000000	0.100000	-10.933333	-15.000000	1023.000000	1023.000000	2046.000000
38.639999	-0.023060	-13.628456	-3.078087	-3.541907	-4.162407	-2.846055	0.000000	-10.000000	0.100000	-10.450000	-18.666666	1023.000000	1023.000000	2046.000000
38.660000	-0.022961	-13.570201	-3.129078	-3.608008	-4.070723	-2.762392	0.000000	-10.000000	0.108333	-9.966667	-22.166666	1023.000000	1023.000000	2046.000000
38.680000	-0.022944	-13.559924	-2.986792	-3.578612	-4.186340	-2.808180	0.000000	-10.000000	0.091667	-9.516667	-25.500000	1023.000000	1023.000000	2046.000000
38.700001	-0.022854	-13.506951	-3.139906	-3.634934	-3.981596	-2.750514	0.000000	-10.000000	0.083333	-8.883334	-28.833334	1023.000000	1023.000000	2046.000000
38.720001	-0.022752	-13.446477	-3.059501	-3.678186	-4.013206	-2.695585	0.000000	-10.000000	0.058333	-8.300000	-31.833334	1023.000000	1023.000000	2046.000000
38.740002	-0.022780	-13.462800	-3.157437	-3.734904	-3.939497	-2.630961	0.000000	-10.000000	0.058333	-7.516667	-34.500000	1023.000000	1023.000000	2046.000000
38.759998	-0.022689	-13.409253	-3.293145	-3.778972	-3.778044	-2.559093	0.000000	-10.000000	0.041667	-6.650000	-37.000000	1023.000000	1023.000000	2046.000000
38.779999	-0.022697	-13.413800	-3.175582	-3.849890	-3.895834	-2.492495	0.000000	-10.000000	0.033333	-5.366667	-39.333332	1023.000000	1023.000000	2046.000000
38.799999	-0.022006	-13.005729	-3.253850	-3.809774	-3.592830	-2.349274	0.000000	-10.000000	0.016667	-3.433333	-41.000000	1023.000000	1023.000000	2046.000000
38.820000	-0.021641	-12.789762	-3.107366	-3.755971	-3.633521	-2.292903	0.000000	-10.000000	0.008333	-0.783333	-41.833332	1023.000000	1023.000000	2046.000000
38.840000	-0.021079	-12.457434	-3.113423	-3.705532	-3.466591	-2.171888	0.000000	-10.000000	-0.008333	2.016667	-42.000000	1023.000000	1023.000000	2046.000000
38.860001	-0.021367	-12.628128	-3.218205	-3.872656	-3.446963	-2.090304	0.000000	-10.000000	-0.025000	5.150000	-42.000000	1023.000000	1023.000000	2046.000000
38.880001	-0.021644	-12.791677	-3.296892	-4.021576	-3.429485	-2.043723	0.000000	-10.000000	-0.050000	8.050000	-42.000000	1023.000000	1023.000000	2046.000000
38.900002	-0.022083	-13.051093	-3.337376	-4.012469	-3.495220	-2.206027	0.000000	-10.000000	-0.100000	11.016666	-42.000000	1023.000000	1023.000000	2046.000000
38.919998	-0.022892	-13.529104	-3.302756	-3.950148	-3.770472	-2.505730	0.000000	-10.000000	-0.175000	13.866667	-42.000000	1023.000000	1023.000000	2046.000000
38.939999	-0.024213	-14.309794	-3.520594	-3.996173	-3.921492	-2.871536	0.000000	-10.000000	-0.258333	16.799999	-42.000000	1023.000000	1023.000000	2046.000000
38.959999	-0.026267	-15.523611	-3.875217	-4.107633	-4.234747	-3.306013	0.000000	-10.000000	-0.316667	20.466667	-15.666667	1023.000000	1023.000000	2046.000000
38.980000	-0.027679	-16.358486	-4.168365	-4.262753	-4.450455	-3.476913	0.000000	-10.000000	-0.341667	22.966667	10.666667	1023.000000	1023.000000	2046.000000
39.000000	-0.028437	-16.806532	-4.391320	-4.350591	-4.504019	-3.560602	0.000000	-10.000000	-0.350000	24.500000	37.000000	1023.000000	1023.000000	2046.000000
39.020000	-0.028566	-16.882401	-4.410897	-4.239437	-4.595534	-3.636532	0.000000	-10.000000	-0.375000	24.516666	39.666668	1023.000000	1023.000000	2046.000000
39.040001	-0.028208	-16.670908	-4.476680	-4.110879	-4.487214	-3.596134	0.000000	-10.000000	-0.408333	24.800001	45.000000	1023.000000	1023.000000	2046.000000
39.060001	-0.027815	-16.438885	-4.544390	-3.931182	-4.397913	-3.565399	0.000000	-10.000000	-0.466667	25.383333	53.000000	1023.000000	1023.000000	2046.000000
39.080002	-0.027120	-16.028198	-4.484043	-3.799627	-4.330901	-3.413627	0.000000	-10.000000	-0.500000	26.600000	61.333332	1023.000000	1023.000000	2046.000000
39.099998	-0.026284	-15.533969	-4.454755	-3.577559	-4.148794	-3.352861	0.000000	-10.000000	-0.525000	27.850000	70.000000	1023.000000	1023.000000	2046.000000
39.119999	-0.025522	-15.083349	-4.355685	-3.438372	-4.040328	-3.248965	0.000000	-10.000000	-0.541667	28.900000	79.166664	1023.000000	1023.000000	2046.000000
39.139999	-0.024658	-14.573136	-4.310060	-3.350565	-3.837759	-3.074753	0.000000	-10.000000	-0.575000	29.733334	88.666664	1023.000000	1023.000000	2046.000000
39.160000	-0.024085	-14.233988	-4.257636	-3.301484	-3.734171	-2.940698	0.000000	-10.000000	-0.616667	30.200001	98.500000	1023.000000	1023.000000	2046.000000
39.180000	-0.022682	-13.405160	-4.167587	-3.207497	-3.423026	-2.607050	0.000000	-10.000000	-0.650000	30.916668	108.500000	1023.000000	1023.000000	2046.000000
39.200001	-0.021100	-12.470102	-3.831348	-2.944534	-3.275931	-2.418289	0.000000	-10.000000	-0.658333	31.350000	118.500000	1023.000000	1023.000000	2046.000000
39.220001	-0.019646	-11.610617	-3.647432	-2.779835	-2.995299	-2.188051	0.000000	-10.000000	-0.666667	31.850000	128.833328	1023.000000	1023.000000	2046.000000
39.240002	-0.018095	-10.694245	-3.312999	-2.657111	-2.791750	-1.932385	0.000000	-10.000000	-0.683333	32.283333	139.333328	1023.000000	1023.000000	2046.000000
39.259998	-0.016661	-9.846677	-3.052188	-2.503987	-2.529487	-1.761015	0.000000	-10.000000	-0.700000	32.500000	150.166672	1023.000000	1023.000000	2046.000000
39.279999	-0.015406	-9.104913	-2.804732	-2.479340	-2.305433	-1.515408	0.000000	-10.000000	-0.708333	32.866669	161.000000	1023.000000	1023.000000	2046.000000
39.299999	-0.014248	-8.420442	-2.619466	-2.406151	-2.009051	-1.385773	0.000000	-10.000000	-0.700000	32.883335	172.000000	1023.000000	1023.000000	2046.000000
39.320000	-0.013148	-7.770289	-2.424527	-2.389068	-1.754300	-1.202394	0.000000	-10.000000	-0.708333	32.916668	183.000000	1023.000000	1023.000000	2046.000000
39.340000	-0.012226	-7.225658	-2.248403	-2.315328	-1.558823	-1.103105	0.000000	-10.000000	-0.725000	32.799999	194.000000	1023.000000	1023.000000	2046.000000
39.360001	-0.011390	-6.731616	-2.128734	-2.371800	-1.304465	-0.926617	0.000000	-10.000000	-0.750000	32.833332	205.000000	1023.000000	1023.000000	2046.000000
39.380001	-0.010650	-6.294161	-1.936384	-2.398789	-1.167220	-0.791768	0.000000	-10.000000	-0.766667	33.216667	216.000000	1023.000000	1023.000000	2046.000000
39.400002	-0.009808	-5.796346	-1.844999	-2.381960	-0.922763	-0.646623	0.000000	-10.000000	-0.766667	33.783333	227.000000	1023.000000	1023.000000	2046.000000
39.419998	-0.009079	-5.365813	-1.720569	-2.381726	-0.736266	-0.527251	0.000000	-10.000000	-0.775000	34.450001	238.000000	1023.000000	1023.000000	2046.000000
39.439999	-0.008027	-4.744104	-1.525813	-2.321399	-0.563920	-0.332973	0.000000	-10.000000	-0.783333	34.866669	249.333328	1023.000000	1023.000000	2046.000000
39.459999	-0.007143	-4.221744	-1.451068	-2.279031	-0.306400	-0.185245	0.000000	-10.000000	-0.800000	35.066666	261.000000	1023.000000	1023.000000	2046.000000
39.480000	-0.006348	-3.751839	-1.404395	-2.200040	-0.084983	-0.062421	0.000000	-10.000000	-0.791667	34.850002	272.666656	1023.000000	1023.000000	2046.000000
39.500000	-0.005597	-3.308053	-1.271401	-2.163379	0.031708	0.095020	0.000000	-10.000000	-0.775000	34.516666	284.333344	1023.000000	1023.000000	2046.000000
39.520000	-0.004495	-2.656270	-1.173944	-2.000705	0.295313	0.223067	0.000000	-10.000000	-0.766667	34.233334	295.833344	1023.000000	1023.000000	2046.000000
39.540001	-0.003353	-1.981774	-0.953639	-1.859097	0.425041	0.405922	0.000000	-10.000000	-0.758333	34.233334	307.500000	1023.000000	1023.000000	2046.000000
39.560001	-0.002336	-1.380721	-0.833668	-1.769406	0.627131	0.595221	0.000000	-10.000000	-0.758333	34.283333	318.833344	1023.000000	1023.000000	2046.000000
39.580002	-0.001076	-0.636186	-0.635876	-1.555734	0.833670	0.721753	0.000000	-10.000000	-0.733333	34.383335	330.166656	1023.000000	1023.000000	2046.000000
39.599998	0.000147	0.087010	-0.503372	-1.444418	1.074997	0.959804	0.000000	-10.000000	-0.716667	34.216667	341.500000	1023.000000	1023.000000	2046.000000
39.619999	0.001327	0.784093	-0.290749	-1.230598	1.234230	1.071209	0.000000	-10.000000	-0.691667	33.866669	353.000000	1023.000000	1023.000000	2046.000000
39.639999	0.002529	1.494763	-0.087549	-1.084849	1.386502	1.280659	0.000000	-10.000000	-0.683333	33.216667	364.500000	1023.000000	1023.000000	2046.000000
39.660000	0.003841	2.269939	0.102467	-0.881727	1.616680	1.432519	0.000000	-10.000000	-0.675000	32.583332	375.666656	1023.000000	1023.000000	2046.000000
39.680000	0.005006	2.958539	0.263597	-0.685941	1.853311	1.527572	0.000000	-10.000000	-0.666667	31.916666	386.666656	1023.000000	1023.000000	2046.000000
39.700001	0.006117	3.614860	0.513023	-0.532703	1.932949	1.701591	0.000000	-10.000000	-0.633333	31.283333	397.333344	1023.000000	1023.000000	2046.000000
39.720001	0.007036	4.158221	0.643184	-0.354162	2.104547	1.764653	0.000000	-10.000000	-0.583333	30.200001	408.000000	1023.000000	1023.000000	2046.000000
39.740002	0.008016	4.737646	0.871332	-0.210737	2.164609	1.912442	0.000000	-10.000000	-0.491667	29.000000	418.333344	1023.000000	1023.000000	2046.000000
39.759998	0.008935	5.280413	0.994883	-0.061196	2.308849	2.037876	0.000000	-10.000000	-0.416667	27.016666	428.166656	1023.000000	1023.000000	2046.000000
39.779999	0.009610	5.679582	1.075882	0.069857	2.419516	2.114327	0.000000	-10.000000	-0.316667	24.866667	437.333344	1023.000000	1023.000000	2046.000000
39.799999	0.010211	6.034939	1.221447	0.164272	2.465710	2.183510	0.000000	-10.000000	-0.233333	22.083334	445.833344	1023.000000	1023.000000	2046.000000
39.820000	0.010760	6.359059	1.332031	0.245930	2.509950	2.271148	0.000000	-10.000000	-0.133333	19.033333	453.833344	1023.000000	1023.000000	2046.000000
39.840000	0.011112	6.567375	1.435384	0.353431	2.521407	2.257153	0.000000	-10.000000	-0.058333	15.466667	460.833344	1023.000000	1023.000000	2046.000000
39.860001	0.011410	6.743431	1.468583	0.403062	2.579515	2.292271	0.000000	-10.000000	-0.008333	11.100000	466.833344	1023.000000	1023.000000	2046.000000
39.880001	0.011664	6.893596	1.603873	0.403316	2.553885	2.332522	0.000000	-10.000000	0.033333	5.916667	471.166656	1023.000000	1023.000000	2046.000000
39.900002	0.011754	6.946518	1.722879	0.490326	2.472721	2.260592	0.000000	-10.000000	0.050000	0.666667	474.166656	1023.000000	1023.000000	2046.000000
39.919998	0.011978	7.078778	1.721878	0.464811	2.538120	2.353970	0.000000	-10.000000	0.075000	-3.883333	475.500000	1023.000000	1023.000000	2046.000000
39.939999	0.012003	7.093904	1.696639	0.503947	2.586774	2.306545	0.000000	-10.000000	0.091667	-7.766667	476.000000	1023.000000	1023.000000	2046.000000
39.959999	0.011638	6.877870	1.683632	0.472133	2.468241	2.253864	0.000000	-10.000000	0.125000	-10.983334	476.000000	1023.000000	1023.000000	2046.000000
39.980000	0.011159	6.595124	1.612656	0.381802	2.380006	2.220660	0.000000	-10.000000	0.175000	-13.783334	476.000000	1023.000000	1023.000000	2046.000000
40.000000	0.011504	6.799029	1.699361	0.398415	2.421530	2.279724	0.000000	-10.000000	0.225000	-15.700000	476.000000	1023.000000	1023.000000	2046.000000
40.020000	0.011333	6.697874	1.699579	0.510667	2.303020	2.184609	0.000000	-10.000000	0.291667	-17.383333	467.833344	1023.000000	1023.000000	2046.000000
40.040001	0.011137	6.581865	1.737161	0.620836	2.071680	2.152188	0.000000	-10.000000	0.333333	-18.966667	457.666656	1023.000000	1023.000000	2046.000000
40.060001	0.010255	6.060773	1.519547	0.599254	1.886353	2.055620	0.000000	-10.000000	0.375000	-20.299999	445.166656	1023.000000	1023.000000	2046.000000
40.080002	0.009068	5.359057	1.437843	0.539694	1.598021	1.783500	0.000000	-10.000000	0.391667	-21.416666	438.500000	1023.000000	1023.000000	2046.000000
40.099998	0.007786	4.601285	1.394102	0.511185	1.330833	1.365164	0.000000	-10.000000	0.400000	-21.783333	431.333344	1023.000000	1023.000000	2046.000000
40.119999	0.005915	3.495805	1.404163	0.503364	0.775755	0.812523	0.000000	-10.000000	0.383333	-21.816668	424.166656	1023.000000	1023.000000	2046.000000
40.139999	0.003015	1.782076	1.191685	0.443189	0.092010	0.055192	0.000000	-10.000000	0.375000	-21.500000	417.000000	1023.000000	1023.000000	2046.000000
40.160000	0.000324	0.191227	0.969214	0.271997	-0.588750	-0.461235	0.000000	-10.000000	0.366667	-21.100000	409.833344	1023.000000	1023.000000	2046.000000
40.180000	-0.001702	-1.006030	0.665042	0.127376	-0.977427	-0.821021	0.000000	-10.000000	0.383333	-20.883333	402.833344	1023.000000	1023.000000	2046.000000
40.200001	-0.003126	-1.847679	0.529840	0.106307	-1.337865	-1.145961	0.000000	-10.000000	0.391667	-20.750000	395.833344	1023.000000	1023.000000	2046.000000
40.220001	-0.004035	-2.384772	0.363501	0.131075	-1.525028	-1.354319	0.000000	-10.000000	0.400000	-21.033333	389.000000	1023.000000	1023.000000	2046.000000
40.240002	-0.004768	-2.817842	0.204493	0.160259	-1.659697	-1.522898	0.000000	-10.000000	0.400000	-21.233334	381.833344	1023.000000	1023.000000	2046.000000
40.259998	-0.005660	-3.345203	0.181197	0.211389	-1.996019	-1.741770	0.000000	-10.000000	0.400000	-21.483334	374.666656	1023.000000	1023.000000	2046.000000
40.279999	-0.006259	-3.699353	-0.034973	0.299964	-2.067014	-1.897330	0.000000	-10.000000	0.400000	-21.433334	367.500000	1023.000000	1023.000000	2046.000000
40.299999	-0.006770	-4.000833	-0.096123	0.298353	-2.213929	-1.989134	0.000000	-10.000000	0.400000	-21.416666	360.333344	1023.000000	1023.000000	2046.000000
40.320000	-0.007026	-4.152410	-0.119294	0.294999	-2.346710	-1.981405	0.000000	-10.000000	0.400000	-21.383333	353.166656	1023.000000	1023.000000	2046.000000
40.340000	-0.007460	-4.408945	-0.226317	0.279415	-2.409605	-2.052438	0.000000	-10.000000	0.400000	-21.350000	346.000000	1023.000000	1023.000000	2046.000000
40.360001	-0.008071	-4.770244	-0.383514	0.163961	-2.455887	-2.094804	0.000000	-10.000000	0.400000	-21.300001	339.000000	1023.000000	1023.000000	2046.000000
40.380001	-0.008335	-4.926051	-0.440735	0.055540	-2.511037	-2.029819	0.000000	-10.000000	0.400000	-21.250000	331.833344	1023.000000	1023.000000	2046.000000
40.400002	-0.008323	-4.918611	-0.464309	0.067694	-2.508683	-2.013313	0.000000	-10.000000	0.400000	-21.500000	324.666656	1023.000000	1023.000000	2046.000000
40.419998	-0.007922	-4.681636	-0.310285	0.191468	-2.610011	-1.952808	0.000000	-10.000000	0.400000	-21.833334	317.333344	1023.000000	1023.000000	2046.000000
40.439999	-0.007657	-4.525008	-0.234708	0.204815	-2.566774	-1.928340	0.000000	-10.000000	0.400000	-21.900000	310.166656	1023.000000	1023.000000	2046.000000
40.459999	-0.007493	-4.428401	-0.116833	0.199885	-2.630746	-1.880707	0.000000	-10.000000	0.400000	-21.883333	302.833344	1023.000000	1023.000000	2046.000000
40.480000	-0.007389	-4.367095	-0.061873	0.179253	-2.661598	-1.822877	0.000000	-10.000000	0.400000	-21.833334	295.666656	1023.000000	1023.000000	2046.000000
40.500000	-0.007409	-4.378840	-0.084655	0.165749	-2.617112	-1.842821	0.000000	-10.000000	0.400000	-21.683334	288.333344	1023.000000	1023.000000	2046.000000
40.520000	-0.007971	-4.710597	-0.176194	0.023491	-2.691876	-1.866018	0.000000	-10.000000	0.391667	-21.600000	281.166656	1023.000000	1023.000000	2046.000000
40.540001	-0.008375	-4.949904	-0.247049	-0.091714	-2.698446	-1.912696	0.000000	-10.000000	0.383333	-21.316668	274.000000	1023.000000	1023.000000	2046.000000
40.560001	-0.008742	-5.166470	-0.281989	-0.253690	-2.716174	-1.914617	0.000000	-10.000000	0.375000	-21.250000	266.833344	1023.000000	1023.000000	2046.000000
40.580002	-0.009217	-5.447434	-0.275136	-0.402293	-2.840929	-1.929077	0.000000	-10.000000	0.375000	-20.983334	259.666656	1023.000000	1023.000000	2046.000000
40.599998	-0.009550	-5.644034	-0.298034	-0.556523	-2.845534	-1.943943	0.000000	-10.000000	0.366667	-20.750000	252.500000	1023.000000	1023.000000	2046.000000
40.619999	-0.009889	-5.844654	-0.383603	-0.757936	-2.827505	-1.875610	0.000000	-10.000000	0.358333	-20.800001	245.666672	1023.000000	1023.000000	2046.000000
40.639999	-0.010289	-6.080578	-0.439878	-0.834623	-2.863228	-1.942850	0.000000	-10.000000	0.358333	-20.716667	238.833328	1023.000000	1023.000000	2046.000000
40.660000	-0.010531	-6.224029	-0.513496	-0.924709	-2.850614	-1.935210	0.000000	-10.000000	0.366667	-20.983334	232.000000	1023.000000	1023.000000	2046.000000
40.680000	-0.010961	-6.478227	-0.604098	-0.994512	-2.878958	-2.000659	0.000000	-10.000000	0.366667	-21.150000	225.000000	1023.000000	1023.000000	2046.000000
40.700001	-0.011340	-6.702068	-0.624885	-1.107032	-2.962655	-2.007497	0.000000	-10.000000	0.375000	-21.583334	217.833328	1023.000000	1023.000000	2046.000000
40.720001	-0.011494	-6.793097	-0.722673	-1.156647	-2.911887	-2.001890	0.000000	-10.000000	0.383333	-21.850000	210.500000	1023.000000	1023.000000	2046.000000
40.740002	-0.011859	-7.008443	-0.703708	-1.265448	-3.004442	-2.034844	0.000000	-10.000000	0.400000	-22.016666	203.166672	1023.000000	1023.000000	2046.000000
40.759998	-0.012005	-7.095147	-0.781268	-1.352034	-2.984875	-1.976969	0.000000	-10.000000	0.400000	-22.000000	195.833328	1023.000000	1023.000000	2046.000000
40.779999	-0.012216	-7.219659	-0.831962	-1.424543	-2.987314	-1.975840	0.000000	-10.000000	0.400000	-21.800001	188.500000	1023.000000	1023.000000	2046.000000
40.799999	-0.012568	-7.427707	-0.914552	-1.466410	-3.016948	-2.029798	0.000000	-10.000000	0.383333	-21.533335	181.166672	1023.000000	1023.000000	2046.000000
40.820000	-0.012750	-7.534983	-0.987441	-1.535102	-3.014296	-1.998144	0.000000	-10.000000	0.383333	-21.433334	174.000000	1023.000000	1023.000000	2046.000000
40.840000	-0.012985	-7.674386	-1.015526	-1.554986	-3.032562	-2.071312	0.000000	-10.000000	0.375000	-21.316668	167.000000	1023.000000	1023.000000	2046.000000
40.860001	-0.013243	-7.826449	-1.132820	-1.598644	-3.025880	-2.069105	0.000000	-10.000000	0.375000	-21.250000	160.000000	1023.000000	1023.000000	2046.000000
40.880001	-0.013602	-8.038776	-1.152376	-1.757702	-3.116606	-2.012092	0.000000	-10.000000	0.358333	-20.950001	152.833328	1023.000000	1023.000000	2046.000000
40.900002	-0.013736	-8.118197	-1.178973	-1.842221	-3.117565	-1.979438	0.000000	-10.000000	0.358333	-20.733334	145.833328	1023.000000	1023.000000	2046.000000
40.919998	-0.013993	-8.269675	-1.218396	-1.860725	-3.175737	-2.014817	0.000000	-10.000000	0.358333	-20.416668	138.833328	1023.000000	1023.000000	2046.000000
40.939999	-0.014373	-8.494534	-1.297422	-1.927775	-3.206335	-2.063001	0.000000	-10.000000	0.366667	-20.400000	132.000000	1023.000000	1023.000000	2046.000000
40.959999	-0.014706	-8.691410	-1.342819	-1.979750	-3.286502	-2.082339	0.000000	-10.000000	0.358333	-20.250000	125.166664	1023.000000	1023.000000	2046.000000
40.980000	-0.014995	-8.862130	-1.378568	-2.087787	-3.325695	-2.070080	0.000000	-10.000000	0.358333	-20.116667	118.333336	1023.000000	1023.000000	2046.000000
41.000000	-0.015308	-9.047042	-1.456590	-2.105275	-3.357603	-2.127574	0.000000	-10.000000	0.350000	-19.800001	111.666664	1023.000000	1023.000000	2046.000000
41.020000	-0.015347	-9.070246	-1.495576	-2.195914	-3.328747	-2.050009	0.000000	-10.000000	0.350000	-19.600000	105.000000	1023.000000	1023.000000	2046.000000
41.040001	-0.015896	-9.394682	-1.579260	-2.242648	-3.387823	-2.184951	0.000000	-10.000000	0.333333	-19.383333	98.500000	1023.000000	1023.000000	2046.000000
41.060001	-0.015922	-9.410066	-1.628840	-2.311645	-3.349482	-2.120099	0.000000	-10.000000	0.333333	-19.116667	92.000000	1023.000000	1023.000000	2046.000000
41.080002	-0.015891	-9.391870	-1.692849	-2.372978	-3.280855	-2.045187	0.000000	-10.000000	0.300000	-18.733334	85.666664	1023.000000	1023.000000	2046.000000
41.099998	-0.016060	-9.491251	-1.774002	-2.418409	-3.265115	-2.033725	0.000000	-10.000000	0.283333	-18.300001	79.500000	1023.000000	1023.000000	2046.000000
41.119999	-0.016529	-9.768600	-1.893248	-2.546962	-3.297827	-2.030563	0.000000	-10.000000	0.258333	-17.916668	73.500000	1023.000000	1023.000000	2046.000000
41.139999	-0.016161	-9.551285	-1.951669	-2.603626	-3.136550	-1.859439	0.000000	-10.000000	0.258333	-17.416668	67.500000	1023.000000	1023.000000	2046.000000
41.160000	-0.016202	-9.575244	-1.876241	-2.579207	-3.225332	-1.894465	0.000000	-10.000000	0.266667	-16.850000	61.500000	1023.000000	1023.000000	2046.000000
41.180000	-0.016296	-9.631136	-1.913480	-2.569894	-3.301879	-1.845882	0.000000	-10.000000	0.258333	-16.333334	55.833332	1023.000000	1023.000000	2046.000000
41.200001	-0.016911	-9.994151	-2.093536	-2.712287	-3.317154	-1.871173	0.000000	-10.000000	0.258333	-15.916667	50.333332	1023.000000	1023.000000	2046.000000
41.220001	-0.018069	-10.679005	-2.288679	-2.937741	-3.467439	-1.985145	0.000000	-10.000000	0.258333	-15.950001	45.000000	1023.000000	1023.000000	2046.000000
41.240002	-0.019104	-11.290575	-2.427026	-3.067617	-3.602308	-2.193624	0.000000	-10.000000	0.250000	-15.683333	39.666668	1023.000000	1023.000000	2046.000000
41.259998	-0.020285	-11.988169	-2.450055	-3.103344	-3.900571	-2.534199	0.000000	-10.000000	0.225000	-15.083334	34.500000	1023.000000	1023.000000	2046.000000
41.279999	-0.021999	-13.001398	-2.603241	-3.146016	-4.259140	-2.993002	0.000000	-10.000000	0.166667	-13.650001	29.666666	1023.000000	1023.000000	2046.000000
41.299999	-0.024500	-14.479529	-2.948670	-3.312369	-4.729289	-3.489201	0.000000	-10.000000	0.125000	-11.800000	25.166666	1023.000000	1023.000000	2046.000000
41.320000	-0.026819	-15.849953	-3.346419	-3.516362	-5.092343	-3.894829	0.000000	-10.000000	0.100000	-10.150001	21.166666	1023.000000	1023.000000	2046.000000
41.340000	-0.028536	-16.864784	-3.657594	-3.672290	-5.408897	-4.126002	0.000000	-10.000000	0.100000	-9.166667	17.666666	1023.000000	1023.000000	2046.000000
41.360001	-0.029747	-17.580769	-3.882887	-3.713825	-5.617703	-4.366354	0.000000	-10.000000	0.100000	-9.083333	14.500000	1023.000000	1023.000000	2046.000000
41.380001	-0.030342	-17.932079	-4.047347	-3.709903	-5.702679	-4.472150	0.000000	-10.000000	0.108333	-9.383333	11.333333	1023.000000	1023.000000	2046.000000
41.400002	-0.031006	-18.324409	-4.223097	-3.678311	-5.838533	-4.584469	0.000000	-10.000000	0.108333	-9.650000	8.166667	1023.000000	1023.000000	2046.000000
41.419998	-0.031428	-18.573833	-4.316365	-3.649971	-5.934703	-4.672795	0.000000	-10.000000	0.100000	-9.666667	5.000000	1023.000000	1023.000000	2046.000000
41.439999	-0.031588	-18.668253	-4.345834	-3.644810	-6.023010	-4.654600	0.000000	-10.000000	0.091667	-9.483334	2.166667	1023.000000	1023.000000	2046.000000
41.459999	-0.031747	-18.762383	-4.434742	-3.619367	-6.041046	-4.667227	0.000000	-10.000000	0.083333	-9.100000	-0.666667	1023.000000	1023.000000	2046.000000
41.480000	-0.031754	-18.766323	-4.418210	-3.652246	-6.078580	-4.617289	0.000000	-10.000000	0.083333	-8.550000	-3.500000	1023.000000	1023.000000	2046.000000
41.500000	-0.031979	-18.899637	-4.572254	-3.684270	-6.015666	-4.627447	0.000000	-10.000000	0.075000	-7.750000	-6.333333	1023.000000	1023.000000	2046.000000
41.520000	-0.031909	-18.858412	-4.634054	-3.727112	-5.948712	-4.548534	0.000000	-10.000000	0.066667	-6.916667	-9.000000	1023.000000	1023.000000	2046.000000
41.540001	-0.031135	-18.400749	-4.503088	-3.591369	-5.911498	-4.394795	0.000000	-10.000000	0.058333	-6.216667	-11.333333	1023.000000	1023.000000	2046.000000
41.560001	-0.030592	-18.079576	-4.370627	-3.527651	-5.855424	-4.325874	0.000000	-10.000000	0.050000	-5.983333	-13.500000	1023.000000	1023.000000	2046.000000
41.580002	-0.030079	-17.776691	-4.214402	-3.455089	-5.847138	-4.260062	0.000000	-10.000000	0.050000	-5.933333	-15.500000	1023.000000	1023.000000	2046.000000
41.599998	-0.029385	-17.366373	-4.062366	-3.423278	-5.730725	-4.150005	0.000000	-10.000000	0.041667	-5.800000	-17.500000	1023.000000	1023.000000	2046.000000
41.619999	-0.029139	-17.221172	-3.990620	-3.487764	-5.685448	-4.057342	0.000000	-10.000000	0.041667	-5.450000	-19.500000	1023.000000	1023.000000	2046.000000
41.639999	-0.028904	-17.082390	-3.952724	-3.487095	-5.633733	-4.008838	0.000000	-10.000000	0.041667	-5.133333	-21.166666	1023.000000	1023.000000	2046.000000
41.660000	-0.028979	-17.126505	-3.977023	-3.573231	-5.557735	-4.018516	0.000000	-10.000000	0.058333	-5.066667	-22.833334	1023.000000	1023.000000	2046.000000
41.680000	-0.029165	-17.236776	-4.017098	-3.697456	-5.521746	-4.000476	0.000000	-10.000000	0.058333	-5.016667	-24.500000	1023.000000	1023.000000	2046.000000
41.700001	-0.029338	-17.338598	-4.046887	-3.820801	-5.432310	-4.038600	0.000000	-10.000000	0.050000	-4.750000	-26.166666	1023.000000	1023.000000	2046.000000
41.720001	-0.029629	-17.510813	-4.072581	-4.009918	-5.455993	-3.972320	0.000000	-10.000000	0.041667	-4.183333	-27.833334	1023.000000	1023.000000	2046.000000
41.740002	-0.029645	-17.520456	-4.026170	-4.165889	-5.422595	-3.905802	0.000000	-10.000000	0.041667	-3.366667	-29.500000	1023.000000	1023.000000	2046.000000
41.759998	-0.029679	-17.540051	-4.088322	-4.280645	-5.301224	-3.869859	0.000000	-10.000000	0.033333	-2.650000	-31.000000	1023.000000	1023.000000	2046.000000
41.779999	-0.029847	-17.639334	-4.144351	-4.317845	-5.274903	-3.902233	0.000000	-10.000000	0.016667	-2.183333	-31.833334	1023.000000	1023.000000	2046.000000
41.799999	-0.029764	-17.590408	-4.152890	-4.416792	-5.174063	-3.846662	0.000000	-10.000000	0.008333	-1.900000	-32.333332	1023.000000	1023.000000	2046.000000
41.820000	-0.029891	-17.665564	-4.132920	-4.473693	-5.210339	-3.848611	0.000000	-10.000000	0.016667	-1.400000	-32.666668	1023.000000	1023.000000	2046.000000
41.840000	-0.029761	-17.588802	-4.145001	-4.550517	-5.141966	-3.751318	0.000000	-10.000000	0.033333	-0.716667	-33.000000	1023.000000	1023.000000	2046.000000
41.860001	-0.029555	-17.466768	-4.081275	-4.598763	-5.110865	-3.675865	0.000000	-10.000000	0.025000	0.133333	-33.000000	1023.000000	1023.000000	2046.000000
41.880001	-0.029280	-17.304211	-4.057837	-4.634761	-5.027740	-3.583873	0.000000	-10.000000	0.016667	1.500000	-33.000000	1023.000000	1023.000000	2046.000000
41.900002	-0.028725	-16.976648	-4.009001	-4.690524	-4.853718	-3.423405	0.000000	-10.000000	-0.008333	3.716667	-33.000000	1023.000000	1023.000000	2046.000000
41.919998	-0.028254	-16.697832	-3.979994	-4.736916	-4.693686	-3.287235	0.000000	-10.000000	-0.025000	6.783334	-33.000000	1023.000000	1023.000000	2046.000000
41.939999	-0.027878	-16.475925	-3.891567	-4.718785	-4.648194	-3.217379	0.000000	-10.000000	-0.058333	9.783334	-33.000000	1023.000000	1023.000000	2046.000000
41.959999	-0.027189	-16.068762	-3.916704	-4.697552	-4.385473	-3.069032	0.000000	-10.000000	-0.108333	12.550000	-33.000000	1023.000000	1023.000000	2046.000000
41.980000	-0.026519	-15.672859	-3.830801	-4.640283	-4.255341	-2.946434	0.000000	-10.000000	-0.150000	14.733334	-33.000000	1023.000000	1023.000000	2046.000000
42.000000	-0.025954	-15.338697	-3.839371	-4.676022	-4.053696	-2.769608	0.000000	-10.000000	-0.183333	16.633333	-23.666666	1023.000000	1023.000000	2046.000000
42.020000	-0.025190	-14.887333	-3.676255	-4.631938	-3.969556	-2.609584	0.000000	-10.000000	-0.216667	18.300001	-4.500000	1023.000000	1023.000000	2046.000000
42.040001	-0.024478	-14.466245	-3.649087	-4.570417	-3.774348	-2.472392	0.000000	-10.000000	-0.266667	19.766666	16.666666	1023.000000	1023.000000	2046.000000
42.060001	-0.023668	-13.988054	-3.655150	-4.550528	-3.505301	-2.277077	0.000000	-10.000000	-0.300000	21.050001	30.833334	1023.000000	1023.000000	2046.000000
42.080002	-0.022911	-13.540149	-3.553908	-4.457276	-3.372488	-2.156477	0.000000	-10.000000	-0.333333	22.016666	37.666668	1023.000000	1023.000000	2046.000000
42.099998	-0.022111	-13.067309	-3.486333	-4.399099	-3.206710	-1.975167	0.000000	-10.000000	-0.350000	22.900000	44.833332	1023.000000	1023.000000	2046.000000
42.119999	-0.021257	-12.562702	-3.420982	-4.346701	-2.986958	-1.808061	0.000000	-10.000000	-0.391667	23.733334	52.333332	1023.000000	1023.000000	2046.000000
42.139999	-0.020614	-12.183023	-3.330418	-4.243069	-2.875436	-1.734101	0.000000	-10.000000	-0.408333	24.683334	60.000000	1023.000000	1023.000000	2046.000000
42.160000	-0.019703	-11.644669	-3.290507	-4.189901	-2.609266	-1.554994	0.000000	-10.000000	-0.416667	25.566668	68.166664	1023.000000	1023.000000	2046.000000
42.180000	-0.018764	-11.089709	-3.146468	-4.126694	-2.435208	-1.381338	0.000000	-10.000000	-0.450000	26.483334	76.500000	1023.000000	1023.000000	2046.000000
42.200001	-0.017890	-10.573213	-3.078588	-4.024014	-2.213852	-1.256759	0.000000	-10.000000	-0.483333	27.250000	85.166664	1023.000000	1023.000000	2046.000000
42.220001	-0.016795	-9.925778	-2.965194	-3.975946	-2.011528	-0.973110	0.000000	-10.000000	-0.525000	27.850000	94.166664	1023.000000	1023.000000	2046.000000
42.240002	-0.015806	-9.341115	-2.852208	-3.829965	-1.763380	-0.895561	0.000000	-10.000000	-0.533333	28.366667	103.333336	1023.000000	1023.000000	2046.000000
42.259998	-0.014934	-8.826285	-2.763019	-3.742342	-1.575850	-0.745075	0.000000	-10.000000	-0.550000	28.750000	112.833336	1023.000000	1023.000000	2046.000000
42.279999	-0.013942	-8.239732	-2.642376	-3.702682	-1.381941	-0.512732	0.000000	-10.000000	-0.583333	29.633333	122.333336	1023.000000	1023.000000	2046.000000
42.299999	-0.013374	-7.904223	-2.630653	-3.619436	-1.192265	-0.461869	0.000000	-10.000000	-0.616667	30.366667	132.166672	1023.000000	1023.000000	2046.000000
42.320000	-0.012843	-7.590319	-2.561066	-3.712369	-1.055952	-0.260932	0.000000	-10.000000	-0.641667	31.266666	142.166672	1023.000000	1023.000000	2046.000000
42.340000	-0.011581	-6.844284	-2.405099	-3.513639	-0.799618	-0.125927	0.000000	-10.000000	-0.666667	31.733334	152.500000	1023.000000	1023.000000	2046.000000
42.360001	-0.010144	-5.995132	-2.208019	-3.326597	-0.552248	0.091732	0.000000	-10.000000	-0.683333	32.183334	163.000000	1023.000000	1023.000000	2046.000000
42.380001	-0.008765	-5.179919	-2.050138	-3.067415	-0.328594	0.266228	0.000000	-10.000000	-0.691667	32.633335	173.666672	1023.000000	1023.000000	2046.000000
42.400002	-0.008057	-4.761716	-2.004797	-2.984398	-0.204262	0.431740	0.000000	-10.000000	-0.675000	32.916668	184.500000	1023.000000	1023.000000	2046.000000
42.419998	-0.007465	-4.412004	-2.018360	-2.880435	-0.015328	0.502118	0.000000	-10.000000	-0.675000	33.033333	195.500000	1023.000000	1023.000000	2046.000000
42.439999	-0.007459	-4.408036	-1.885061	-2.731501	-0.118158	0.326684	0.000000	-10.000000	-0.708333	33.200001	206.500000	1023.000000	1023.000000	2046.000000
42.459999	-0.008160	-4.822332	-1.821825	-2.627075	-0.346465	-0.026968	0.000000	-10.000000	-0.741667	33.566666	217.500000	1023.000000	1023.000000	2046.000000
42.480000	-0.009605	-5.676485	-1.926815	-2.582939	-0.711939	-0.454792	0.000000	-10.000000	-0.766667	33.966667	228.666672	1023.000000	1023.000000	2046.000000
42.500000	-0.011191	-6.614087	-2.049884	-2.599392	-1.129086	-0.835725	0.000000	-10.000000	-0.775000	34.416668	239.833328	1023.000000	1023.000000	2046.000000
42.520000	-0.011947	-7.060823	-2.292152	-2.645191	-1.190254	-0.933226	0.000000	-10.000000	-0.783333	34.583332	251.333328	1023.000000	1023.000000	2046.000000
42.540001	-0.012242	-7.235203	-2.318383	-2.515712	-1.320253	-1.080855	0.000000	-10.000000	-0.791667	34.933334	262.833344	1023.000000	1023.000000	2046.000000
42.560001	-0.011842	-6.998325	-2.389588	-2.340128	-1.149246	-1.119363	0.000000	-10.000000	-0.800000	35.016666	274.500000	1023.000000	1023.000000	2046.000000
42.580002	-0.011297	-6.676825	-2.272054	-2.128346	-1.159421	-1.117004	0.000000	-10.000000	-0.808333	35.016666	286.166656	1023.000000	1023.000000	2046.000000
42.599998	-0.010621	-6.276866	-2.144683	-1.949575	-1.143300	-1.039308	0.000000	-10.000000	-0.825000	35.266666	297.833344	1023.000000	1023.000000	2046.000000
42.619999	-0.009806	-5.795530	-2.133442	-1.758860	-0.960807	-0.942421	0.000000	-10.000000	-0.816667	35.366669	309.500000	1023.000000	1023.000000	2046.000000
42.639999	-0.009124	-5.392581	-2.036719	-1.536186	-0.947212	-0.872465	0.000000	-10.000000	-0.825000	35.366669	321.166656	1023.000000	1023.000000	2046.000000
42.660000	-0.008033	-4.747766	-1.919461	-1.367279	-0.780385	-0.680640	0.000000	-10.000000	-0.816667	35.100002	333.000000	1023.000000	1023.000000	2046.000000
42.680000	-0.007024	-4.151269	-1.811525	-1.190413	-0.591053	-0.558279	0.000000	-10.000000	-0.816667	35.116669	344.833344	1023.000000	1023.000000	2046.000000
42.700001	-0.006294	-3.719810	-1.711081	-1.102439	-0.481273	-0.425018	0.000000	-10.000000	-0.808333	35.016666	356.500000	1023.000000	1023.000000	2046.000000
42.720001	-0.004965	-2.934553	-1.558831	-1.003873	-0.242823	-0.129026	0.000000	-10.000000	-0.783333	34.816669	368.166656	1023.000000	1023.000000	2046.000000
42.740002	-0.003448	-2.038019	-1.349372	-0.725248	-0.018076	0.054677	0.000000	-10.000000	-0.758333	34.266666	379.833344	1023.000000	1023.000000	2046.000000
42.759998	-0.001813	-1.071209	-0.921690	-0.433525	0.076856	0.207149	0.000000	-10.000000	-0.725000	33.866669	391.500000	1023.000000	1023.000000	2046.000000
42.779999	-0.000224	-0.132312	-0.630394	-0.296430	0.341043	0.453470	0.000000	-10.000000	-0.708333	33.683334	402.833344	1023.000000	1023.000000	2046.000000
42.799999	0.001325	0.783158	-0.323232	-0.103694	0.589944	0.620140	0.000000	-10.000000	-0.691667	33.250000	414.166656	1023.000000	1023.000000	2046.000000
42.820000	0.002559	1.512388	-0.085101	-0.017680	0.828430	0.786739	0.000000	-10.000000	-0.700000	33.033333	425.333344	1023.000000	1023.000000	2046.000000
42.840000	0.003791	2.240555	0.094249	0.114223	1.124137	0.907945	0.000000	-10.000000	-0.683333	32.316666	436.500000	1023.000000	1023.000000	2046.000000
42.860001	0.004898	2.894497	0.427276	0.147613	1.245800	1.073808	0.000000	-10.000000	-0.683333	32.033333	447.333344	1023.000000	1023.000000	2046.000000
42.880001	0.005861	3.463631	0.627270	0.198528	1.443829	1.194004	0.000000	-10.000000	-0.658333	31.850000	458.000000	1023.000000	1023.000000	2046.000000
42.900002	0.006577	3.886775	0.809334	0.259823	1.581946	1.235672	0.000000	-10.000000	-0.658333	31.633333	468.666656	1023.000000	1023.000000	2046.000000
42.919998	0.007393	4.369394	0.932214	0.188450	1.796074	1.452656	0.000000	-10.000000	-0.625000	31.400000	479.166656	1023.000000	1023.000000	2046.000000
42.939999	0.008358	4.939698	1.119470	0.302525	1.970695	1.547007	0.000000	-10.000000	-0.575000	30.633333	489.833344	1023.000000	1023.000000	2046.000000
42.959999	0.009108	5.383115	1.248219	0.374282	2.120422	1.640191	0.000000	-10.000000	-0.516667	30.000000	500.166656	1023.000000	1023.000000	2046.000000
42.980000	0.009680	5.720689	1.361483	0.379042	2.225964	1.754201	0.000000	-10.000000	-0.466667	28.633333	510.500000	1023.000000	1023.000000	2046.000000
43.000000	0.010353	6.118771	1.453175	0.456581	2.366965	1.842050	0.000000	-10.000000	-0.408333	27.100000	520.166687	1023.000000	1023.000000	2046.000000
43.020000	0.010912	6.449112	1.493183	0.523153	2.520015	1.912762	0.000000	-10.000000	-0.350000	25.233334	529.333313	1023.000000	1023.000000	2046.000000
43.040001	0.011422	6.750271	1.533656	0.566291	2.628161	2.022164	0.000000	-10.000000	-0.266667	23.250000	537.833313	1023.000000	1023.000000	2046.000000
43.060001	0.012080	7.139302	1.690503	0.682595	2.665492	2.100712	0.000000	-10.000000	-0.208333	21.283335	546.000000	1023.000000	1023.000000	2046.000000
43.080002	0.012804	7.567406	1.756308	0.786412	2.812408	2.212279	0.000000	-10.000000	-0.133333	18.533333	553.500000	1023.000000	1023.000000	2046.000000
43.099998	0.013380	7.907310	1.826930	0.889991	2.914981	2.275408	0.000000	-10.000000	-0.075000	15.800000	560.333313	1023.000000	1023.000000	2046.000000
43.119999	0.013951	8.245212	1.980726	0.990091	2.910256	2.364138	0.000000	-10.000000	-0.025000	12.600000	566.000000	1023.000000	1023.000000	2046.000000
43.139999	0.014646	8.655555	2.007700	1.092299	3.093405	2.462151	0.000000	-10.000000	0.008333	9.300000	570.833313	1023.000000	1023.000000	2046.000000
43.160000	0.014851	8.777225	2.144740	1.197492	3.002393	2.432599	0.000000	-10.000000	0.016667	5.133334	574.500000	1023.000000	1023.000000	2046.000000
43.180000	0.015196	8.980764	2.226817	1.194051	3.011887	2.548010	0.000000	-10.000000	0.033333	0.916667	576.833313	1023.000000	1023.000000	2046.000000
43.200001	0.015512	9.167513	2.280240	1.191165	3.055259	2.640849	0.000000	-10.000000	0.041667	-2.433333	577.833313	1023.000000	1023.000000	2046.000000
43.220001	0.015521	9.173168	2.292358	1.278264	3.044396	2.558150	0.000000	-10.000000	0.058333	-5.100000	578.000000	1023.000000	1023.000000	2046.000000
43.240002	0.015659	9.254313	2.307888	1.265792	3.065777	2.614857	0.000000	-10.000000	0.075000	-7.100000	578.000000	1023.000000	1023.000000	2046.000000
43.259998	0.015681	9.267295	2.317569	1.325890	3.050337	2.573499	0.000000	-10.000000	0.083333	-8.783333	578.000000	1023.000000	1023.000000	2046.000000
43.279999	0.015759	9.313834	2.298639	1.349953	3.061464	2.603777	0.000000	-10.000000	0.083333	-9.733334	578.000000	1023.000000	1023.000000	2046.000000
43.299999	0.015729	9.296068	2.341110	1.335035	3.010209	2.609714	0.000000	-10.000000	0.083333	-10.233334	578.000000	1023.000000	1023.000000	2046.000000
43.320000	0.015781	9.326805	2.379436	1.368414	2.984604	2.594351	0.000000	-10.000000	0.100000	-10.633333	578.000000	1023.000000	1023.000000	2046.000000
43.340000	0.015896	9.394683	2.464322	1.422406	2.927064	2.580891	0.000000	-10.000000	0.108333	-10.850000	570.666687	1023.000000	1023.000000	2046.000000
43.360001	0.016296	9.631088	2.466461	1.411888	3.079193	2.673546	0.000000	-10.000000	0.108333	-11.000000	561.000000	1023.000000	1023.000000	2046.000000
43.380001	0.016352	9.663927	2.494399	1.456397	3.024488	2.688643	0.000000	-10.000000	0.100000	-11.033334	551.333313	1023.000000	1023.000000	2046.000000
43.400002	0.016575	9.795596	2.454386	1.429848	3.108266	2.803095	0.000000	-10.000000	0.108333	-10.950000	547.666687	1023.000000	1023.000000	2046.000000
43.419998	0.016789	9.922196	2.428069	1.406980	3.196445	2.890702	0.000000	-10.000000	0.108333	-10.850000	545.166687	1023.000000	1023.000000	2046.000000
43.439999	0.017139	10.129413	2.552788	1.537410	3.115018	2.924196	0.000000	-10.000000	0.108333	-10.883333	541.500000	1023.000000	1023.000000	2046.000000
43.459999	0.017160	10.141572	2.554858	1.636212	3.026026	2.924475	0.000000	-10.000000	0.108333	-11.200000	537.833313	1023.000000	1023.000000	2046.000000
43.480000	0.016786	9.920362	2.545890	1.787067	2.777791	2.809615	0.000000	-10.000000	0.108333	-11.750000	534.000000	1023.000000	1023.000000	2046.000000
43.500000	0.015807	9.342186	2.256639	1.701620	2.690528	2.693399	0.000000	-10.000000	0.125000	-12.350000	530.000000	1023.000000	1023.000000	2046.000000
43.520000	0.015116	8.933640	2.305596	1.592659	2.491966	2.543418	0.000000	-10.000000	0.133333	-12.883334	526.000000	1023.000000	1023.000000	2046.000000
43.540001	0.014084	8.323852	2.318497	1.614099	2.232536	2.158720	0.000000	-10.000000	0.141667	-12.933333	521.833313	1023.000000	1023.000000	2046.000000
43.560001	0.012185	7.201455	2.265380	1.545592	1.756515	1.633968	0.000000	-10.000000	0.133333	-12.733334	517.500000	1023.000000	1023.000000	2046.000000
43.580002	0.009578	5.660857	2.031077	1.461822	1.157804	1.010154	0.000000	-10.000000	0.133333	-12.533334	513.166687	1023.000000	1023.000000	2046.000000
43.599998	0.007238	4.277809	1.744222	1.310561	0.668335	0.554690	0.000000	-10.000000	0.141667	-12.766666	509.000000	1023.000000	1023.000000	2046.000000
43.619999	0.005587	3.301986	1.466890	1.176951	0.388876	0.269269	0.000000	-10.000000	0.166667	-13.383333	504.833344	1023.000000	1023.000000	2046.000000
43.639999	0.004395	2.597284	1.357182	1.140524	0.080113	0.019465	0.000000	-10.000000	0.175000	-14.016666	500.333344	1023.000000	1023.000000	2046.000000
43.660000	0.003492	2.063895	1.171713	1.148829	-0.077807	-0.178841	0.000000	-10.000000	0.191667	-14.700000	495.666656	1023.000000	1023.000000	2046.000000
43.680000	0.002767	1.635194	1.054031	1.185383	-0.236907	-0.367314	0.000000	-10.000000	0.208333	-15.233334	490.666656	1023.000000	1023.000000	2046.000000
43.700001	0.002273	1.343313	1.023452	1.248195	-0.422651	-0.505683	0.000000	-10.000000	0.225000	-15.633333	485.666656	1023.000000	1023.000000	2046.000000
43.720001	0.001856	1.096727	0.947098	1.258344	-0.560118	-0.548596	0.000000	-10.000000	0.233333	-16.100000	480.333344	1023.000000	1023.000000	2046.000000
43.740002	0.001441	0.851614	0.883899	1.291206	-0.695606	-0.627885	0.000000	-10.000000	0.233333	-16.616667	475.000000	1023.000000	1023.000000	2046.000000
43.759998	0.001006	0.594810	0.796047	1.248120	-0.782269	-0.667088	0.000000	-10.000000	0.250000	-17.450001	469.333344	1023.000000	1023.000000	2046.000000
43.779999	0.000425	0.250959	0.621892	1.162258	-0.816829	-0.716362	0.000000	-10.000000	0.266667	-18.150000	463.500000	1023.000000	1023.000000	2046.000000
43.799999	-0.000074	-0.043655	0.474221	1.086355	-0.838319	-0.765911	0.000000	-10.000000	0.300000	-18.900000	457.500000	1023.000000	1023.000000	2046.000000
43.820000	-0.000210	-0.124189	0.398222	0.956295	-0.835163	-0.643544	0.000000	-10.000000	0.341667	-19.633333	451.166656	1023.000000	1023.000000	2046.000000
43.840000	-0.000194	-0.114452	0.394948	1.046526	-0.894940	-0.660986	0.000000	-10.000000	0.375000	-20.583334	444.666656	1023.000000	1023.000000	2046.000000
43.860001	0.000179	0.105572	0.574209	1.078212	-0.983957	-0.562892	0.000000	-10.000000	0.391667	-21.400000	437.833344	1023.000000	1023.000000	2046.000000
43.880001	0.000324	0.191328	0.653153	1.071123	-0.967807	-0.565141	0.000000	-10.000000	0.391667	-21.883333	430.833344	1023.000000	1023.000000	2046.000000
43.900002	0.000235	0.139031	0.652752	1.087463	-0.997903	-0.603281	0.000000	-10.000000	0.408333	-22.316668	423.500000	1023.000000	1023.000000	2046.000000
43.919998	0.000376	0.222133	0.675645	1.045180	-0.969697	-0.528995	0.000000	-10.000000	0.425000	-22.483334	416.000000	1023.000000	1023.000000	2046.000000
43.939999	0.000062	0.036479	0.700537	0.959791	-1.040334	-0.583514	0.000000	-10.000000	0.441667	-22.766666	408.500000	1023.000000	1023.000000	2046.000000
43.959999	-0.000465	-0.274759	0.618224	0.854742	-1.086830	-0.660895	0.000000	-10.000000	0.441667	-22.916666	400.833344	1023.000000	1023.000000	2046.000000
43.980000	-0.000839	-0.495928	0.564118	0.678427	-1.089498	-0.648975	0.000000	-10.000000	0.433333	-23.166666	393.000000	1023.000000	1023.000000	2046.000000
44.000000	-0.001377	-0.813976	0.555283	0.504128	-1.168543	-0.704843	0.000000	-10.000000	0.450000	-23.350000	385.333344	1023.000000	1023.000000	2046.000000
44.020000	-0.001810	-1.069747	0.543117	0.298413	-1.258291	-0.652985	0.000000	-10.000000	0.458333	-23.400000	377.666656	1023.000000	1023.000000	2046.000000
44.040001	-0.002210	-1.306187	0.503583	0.165677	-1.242238	-0.733208	0.000000	-10.000000	0.483333	-23.550001	370.000000	1023.000000	1023.000000	2046.000000
44.060001	-0.002726	-1.611122	0.523830	0.049125	-1.377029	-0.807048	0.000000	-10.000000	0.475000	-23.750000	362.000000	1023.000000	1023.000000	2046.000000
44.080002	-0.003081	-1.820577	0.391932	-0.116960	-1.318020	-0.777529	0.000000	-10.000000	0.491667	-24.066668	354.000000	1023.000000	1023.000000	2046.000000
44.099998	-0.003545	-2.094929	0.332197	-0.167974	-1.392309	-0.866843	0.000000	-10.000000	0.491667	-24.350000	346.000000	1023.000000	1023.000000	2046.000000
44.119999	-0.003933	-2.324149	0.308066	-0.280608	-1.486353	-0.865254	0.000000	-10.000000	0.491667	-24.616667	338.000000	1023.000000	1023.000000	2046.000000
44.139999	-0.004427	-2.616380	0.129157	-0.366634	-1.457614	-0.921290	0.000000	-10.000000	0.500000	-24.866667	329.666656	1023.000000	1023.000000	2046.000000
44.160000	-0.004764	-2.815353	0.176690	-0.467863	-1.592526	-0.931654	0.000000	-10.000000	0.500000	-25.100000	321.333344	1023.000000	1023.000000	2046.000000
44.180000	-0.005062	-2.991535	0.081531	-0.539385	-1.594861	-0.938820	0.000000	-10.000000	0.516667	-25.166668	312.833344	1023.000000	1023.000000	2046.000000
44.200001	-0.005407	-3.195280	-0.007843	-0.581596	-1.615665	-0.990177	0.000000	-10.000000	0.508333	-25.216667	304.500000	1023.000000	1023.000000	2046.000000
44.220001	-0.005651	-3.339975	0.028138	-0.692392	-1.715689	-0.960032	0.000000	-10.000000	0.508333	-25.133333	296.166656	1023.000000	1023.000000	2046.000000
44.240002	-0.005853	-3.459343	-0.099391	-0.741319	-1.677653	-0.940980	0.000000	-10.000000	0.500000	-25.100000	287.666656	1023.000000	1023.000000	2046.000000
44.259998	-0.006295	-3.720215	-0.145046	-0.762510	-1.790101	-1.022558	0.000000	-10.000000	0.500000	-24.866667	279.333344	1023.000000	1023.000000	2046.000000
44.279999	-0.006623	-3.914422	-0.142832	-0.836149	-1.884820	-1.050621	0.000000	-10.000000	0.508333	-24.816668	271.000000	1023.000000	1023.000000	2046.000000
44.299999	-0.006798	-4.017730	-0.232065	-0.893776	-1.890225	-1.001664	0.000000	-10.000000	0.508333	-24.666666	262.833344	1023.000000	1023.000000	2046.000000
44.320000	-0.007312	-4.321525	-0.269672	-0.927600	-2.003166	-1.121088	0.000000	-10.000000	0.508333	-24.650000	254.500000	1023.000000	1023.000000	2046.000000
44.340000	-0.007788	-4.602716	-0.313981	-0.992512	-2.113960	-1.182263	0.000000	-10.000000	0.508333	-24.566668	246.166672	1023.000000	1023.000000	2046.000000
44.360001	-0.008010	-4.734125	-0.428757	-1.041168	-2.102842	-1.161357	0.000000	-10.000000	0.508333	-24.666668	238.000000	1023.000000	1023.000000	2046.000000
44.380001	-0.008391	-4.959094	-0.506641	-1.134129	-2.144075	-1.174249	0.000000	-10.000000	0.508333	-24.616667	230.000000	1023.000000	1023.000000	2046.000000
44.400002	-0.008758	-5.175708	-0.546203	-1.152265	-2.243078	-1.234162	0.000000	-10.000000	0.500000	-24.516668	221.833328	1023.000000	1023.000000	2046.000000
44.419998	-0.009020	-5.330561	-0.595086	-1.210670	-2.276070	-1.248735	0.000000	-10.000000	0.491667	-24.233334	213.500000	1023.000000	1023.000000	2046.000000
44.439999	-0.009343	-5.521876	-0.668884	-1.282982	-2.330292	-1.239718	0.000000	-10.000000	0.483333	-24.000000	205.166672	1023.000000	1023.000000	2046.000000
44.459999	-0.009541	-5.638978	-0.747808	-1.327383	-2.300164	-1.263623	0.000000	-10.000000	0.483333	-23.750000	197.000000	1023.000000	1023.000000	2046.000000
44.480000	-0.009662	-5.710016	-0.810647	-1.408546	-2.305136	-1.185686	0.000000	-10.000000	0.466667	-23.450001	189.333328	1023.000000	1023.000000	2046.000000
44.500000	-0.009811	-5.798347	-0.915450	-1.484671	-2.265756	-1.132470	0.000000	-10.000000	0.441667	-23.083334	181.666672	1023.000000	1023.000000	2046.000000
44.520000	-0.009913	-5.858505	-0.967838	-1.522777	-2.262078	-1.105812	0.000000	-10.000000	0.408333	-22.766666	174.000000	1023.000000	1023.000000	2046.000000
44.540001	-0.009925	-5.865452	-1.031961	-1.518754	-2.225453	-1.089285	0.000000	-10.000000	0.400000	-22.466667	166.333328	1023.000000	1023.000000	2046.000000
44.560001	-0.010008	-5.914751	-0.931902	-1.560065	-2.428044	-0.994739	0.000000	-10.000000	0.400000	-22.200001	158.833328	1023.000000	1023.000000	2046.000000
44.580002	-0.010613	-6.272470	-1.094831	-1.548121	-2.531364	-1.098154	0.000000	-10.000000	0.400000	-21.816668	151.500000	1023.000000	1023.000000	2046.000000
44.599998	-0.012054	-7.123728	-1.406449	-1.797270	-2.675416	-1.244593	0.000000	-10.000000	0.400000	-21.766666	144.166672	1023.000000	1023.000000	2046.000000
44.619999	-0.012978	-7.669942	-1.515134	-2.026662	-2.778419	-1.349728	0.000000	-10.000000	0.391667	-21.583334	136.833328	1023.000000	1023.000000	2046.000000
44.639999	-0.014113	-8.340549	-1.548906	-2.059458	-3.070329	-1.661855	0.000000	-10.000000	0.375000	-21.033335	129.666672	1023.000000	1023.000000	2046.000000
44.660000	-0.015746	-9.306123	-1.569616	-2.147232	-3.522131	-2.067143	0.000000	-10.000000	0.341667	-19.783335	122.500000	1023.000000	1023.000000	2046.000000
44.680000	-0.018106	-10.700356	-1.958648	-2.224331	-3.897709	-2.619668	0.000000	-10.000000	0.300000	-18.316668	115.833336	1023.000000	1023.000000	2046.000000
44.700001	-0.020662	-12.211400	-2.396903	-2.481119	-4.305237	-3.028142	0.000000	-10.000000	0.266667	-17.066668	109.666664	1023.000000	1023.000000	2046.000000
44.720001	-0.022699	-13.414857	-2.680836	-2.649068	-4.713701	-3.371252	0.000000	-10.000000	0.250000	-16.466667	104.000000	1023.000000	1023.000000	2046.000000
44.740002	-0.024248	-14.330710	-2.990861	-2.722501	-4.937286	-3.680063	0.000000	-10.000000	0.250000	-16.350000	98.666664	1023.000000	1023.000000	2046.000000
44.759998	-0.025195	-14.890535	-3.117584	-2.751288	-5.166403	-3.855260	0.000000	-10.000000	0.250000	-16.550001	93.166664	1023.000000	1023.000000	2046.000000
44.779999	-0.025980	-15.353904	-3.299655	-2.771565	-5.289237	-3.993448	0.000000	-10.000000	0.250000	-16.616667	87.833336	1023.000000	1023.000000	2046.000000
44.799999	-0.026436	-15.623833	-3.416834	-2.778627	-5.406741	-4.021631	0.000000	-10.000000	0.250000	-16.450001	82.166664	1023.000000	1023.000000	2046.000000
44.820000	-0.026932	-15.916818	-3.546590	-2.752718	-5.485306	-4.132204	0.000000	-10.000000	0.241667	-16.133333	76.833336	1023.000000	1023.000000	2046.000000
44.840000	-0.027153	-16.047682	-3.659384	-2.764638	-5.503621	-4.120038	0.000000	-10.000000	0.225000	-15.616667	71.333336	1023.000000	1023.000000	2046.000000
44.860001	-0.027401	-16.194050	-3.677789	-2.761937	-5.592885	-4.161440	0.000000	-10.000000	0.208333	-15.016666	66.166664	1023.000000	1023.000000	2046.000000
44.880001	-0.027763	-16.408131	-3.806752	-2.857875	-5.587664	-4.155839	0.000000	-10.000000	0.200000	-14.233334	61.000000	1023.000000	1023.000000	2046.000000
44.900002	-0.028044	-16.574038	-3.938638	-2.990586	-5.548014	-4.096798	0.000000	-10.000000	0.175000	-13.383333	56.333332	1023.000000	1023.000000	2046.000000
44.919998	-0.027659	-16.346291	-3.934434	-2.934721	-5.484734	-3.992402	0.000000	-10.000000	0.141667	-12.633333	52.000000	1023.000000	1023.000000	2046.000000
44.939999	-0.027194	-16.071615	-3.779111	-2.896508	-5.472766	-3.923230	0.000000	-10.000000	0.108333	-12.150001	48.000000	1023.000000	1023.000000	2046.000000
44.959999	-0.026639	-15.743703	-3.636847	-2.837684	-5.439408	-3.829763	0.000000	-10.000000	0.108333	-11.833334	44.000000	1023.000000	1023.000000	2046.000000
44.980000	-0.026176	-15.469855	-3.504930	-2.820181	-5.402730	-3.742016	0.000000	-10.000000	0.116667	-11.433333	40.000000	1023.000000	1023.000000	2046.000000
45.000000	-0.025971	-15.348779	-3.469610	-2.811546	-5.308017	-3.759606	0.000000	-10.000000	0.116667	-10.933333	36.000000	1023.000000	1023.000000	2046.000000
45.020000	-0.025920	-15.318423	-3.394530	-2.854318	-5.353947	-3.715627	0.000000	-10.000000	0.108333	-10.416667	32.166668	1023.000000	1023.000000	2046.000000
45.040001	-0.025861	-15.283864	-3.467555	-2.912419	-5.215833	-3.688057	0.000000	-10.000000	0.100000	-10.100000	28.500000	1023.000000	1023.000000	2046.000000
45.060001	-0.026216	-15.493672	-3.478955	-3.107304	-5.243904	-3.663511	0.000000	-10.000000	0.100000	-9.766667	25.166666	1023.000000	1023.000000	2046.000000
45.080002	-0.026545	-15.688375	-3.572785	-3.273037	-5.186062	-3.656492	0.000000	-10.000000	0.100000	-9.383334	22.000000	1023.000000	1023.000000	2046.000000
45.099998	-0.026875	-15.883110	-3.634443	-3.434919	-5.160897	-3.652852	0.000000	-10.000000	0.091667	-8.716667	18.833334	1023.000000	1023.000000	2046.000000
45.119999	-0.027162	-16.052843	-3.659105	-3.620456	-5.150695	-3.622587	0.000000	-10.000000	0.075000	-7.966667	16.000000	1023.000000	1023.000000	2046.000000
45.139999	-0.027386	-16.185061	-3.687581	-3.768333	-5.132454	-3.596692	0.000000	-10.000000	0.075000	-7.233334	13.166667	1023.000000	1023.000000	2046.000000
45.160000	-0.027448	-16.221830	-3.668683	-3.913810	-5.124427	-3.514910	0.000000	-10.000000	0.083333	-6.766667	10.833333	1023.000000	1023.000000	2046.000000
45.180000	-0.027565	-16.290880	-3.744738	-3.964226	-5.042338	-3.539578	0.000000	-10.000000	0.091667	-6.550000	8.500000	1023.000000	1023.000000	2046.000000
45.200001	-0.027707	-16.374636	-3.710687	-4.032233	-5.069263	-3.562454	0.000000	-10.000000	0.083333	-6.466667	6.500000	1023.000000	1023.000000	2046.000000
45.220001	-0.027830	-16.447321	-3.757797	-4.166257	-4.991988	-3.531280	0.000000	-10.000000	0.066667	-6.416667	4.166667	1023.000000	1023.000000	2046.000000
45.240002	-0.027859	-16.464643	-3.707606	-4.183208	-5.037298	-3.536532	0.000000	-10.000000	0.058333	-6.250000	2.000000	1023.000000	1023.000000	2046.000000
45.259998	-0.027656	-16.344751	-3.813277	-4.279359	-4.845451	-3.406664	0.000000	-10.000000	0.050000	-6.050000	0.000000	1023.000000	1023.000000	2046.000000
45.279999	-0.027718	-16.381577	-3.817672	-4.301249	-4.847676	-3.414978	0.000000	-10.000000	0.050000	-5.800000	-1.666667	1023.000000	1023.000000	2046.000000
45.299999	-0.027661	-16.347532	-3.788059	-4.380489	-4.802446	-3.376538	0.000000	-10.000000	0.058333	-5.550000	-3.333333	1023.000000	1023.000000	2046.000000
45.320000	-0.027550	-16.282104	-3.769925	-4.439687	-4.778305	-3.294187	0.000000	-10.000000	0.058333	-5.183333	-5.000000	1023.000000	1023.000000	2046.000000
45.340000	-0.027450	-16.222963	-3.804701	-4.413647	-4.705348	-3.299267	0.000000	-10.000000	0.058333	-4.766667	-6.666667	1023.000000	1023.000000	2046.000000
45.360001	-0.027239	-16.098486	-3.769449	-4.414082	-4.655592	-3.259362	0.000000	-10.000000	0.050000	-4.350000	-8.333333	1023.000000	1023.000000	2046.000000
45.380001	-0.027053	-15.988434	-3.799484	-4.447477	-4.557824	-3.183647	0.000000	-10.000000	0.050000	-3.983333	-10.000000	1023.000000	1023.000000	2046.000000
45.400002	-0.026904	-15.900390	-3.759467	-4.481774	-4.569966	-3.089183	0.000000	-10.000000	0.050000	-3.616667	-11.333333	1023.000000	1023.000000	2046.000000
45.419998	-0.026636	-15.742072	-3.702462	-4.448451	-4.522329	-3.068831	0.000000	-10.000000	0.050000	-3.200000	-12.500000	1023.000000	1023.000000	2046.000000
45.439999	-0.026455	-15.634764	-3.718452	-4.456413	-4.466271	-2.993628	0.000000	-10.000000	0.041667	-2.433333	-13.333333	1023.000000	1023.000000	2046.000000
45.459999	-0.026440	-15.626161	-3.748505	-4.483792	-4.444321	-2.949543	0.000000	-10.000000	0.041667	-0.833333	-13.833333	1023.000000	1023.000000	2046.000000
45.480000	-0.026045	-15.392656	-3.695217	-4.470249	-4.340112	-2.887079	0.000000	-10.000000	0.025000	1.333333	-14.000000	1023.000000	1023.000000	2046.000000
45.500000	-0.025602	-15.130544	-3.618058	-4.446766	-4.275270	-2.790448	0.000000	-10.000000	-0.008333	4.250000	-14.000000	1023.000000	1023.000000	2046.000000
45.520000	-0.025257	-14.926810	-3.646371	-4.427213	-4.148781	-2.704446	0.000000	-10.000000	-0.050000	7.333333	-14.000000	1023.000000	1023.000000	2046.000000
45.540001	-0.024649	-14.567517	-3.571901	-4.429455	-4.021833	-2.544328	0.000000	-10.000000	-0.083333	10.466667	-14.000000	1023.000000	1023.000000	2046.000000
45.560001	-0.023976	-14.169641	-3.490685	-4.385174	-3.878010	-2.415771	0.000000	-10.000000	-0.108333	13.000000	-14.000000	1023.000000	1023.000000	2046.000000
45.580002	-0.023418	-13.839760	-3.397146	-4.376584	-3.779320	-2.286711	0.000000	-10.000000	-0.141667	14.783334	-14.000000	1023.000000	1023.000000	2046.000000
45.599998	-0.022896	-13.531764	-3.368222	-4.298533	-3.629192	-2.235816	0.000000	-10.000000	-0.183333	16.200001	-7.666667	1023.000000	1023.000000	2046.000000
45.619999	-0.022048	-13.030645	-3.270132	-4.284839	-3.460767	-2.014908	0.000000	-10.000000	-0.216667	17.600000	5.333333	1023.000000	1023.000000	2046.000000
45.639999	-0.021333	-12.607746	-3.230028	-4.202446	-3.250098	-1.925174	0.000000	-10.000000	-0.241667	18.850000	20.500000	1023.000000	1023.000000	2046.000000
45.660000	-0.020728	-12.250469	-3.165016	-4.222465	-3.118029	-1.744959	0.000000	-10.000000	-0.258333	19.916668	31.333334	1023.000000	1023.000000	2046.000000
45.680000	-0.020302	-11.998233	-3.229004	-4.201419	-2.922082	-1.645727	0.000000	-10.000000	-0.283333	20.700001	37.833332	1023.000000	1023.000000	2046.000000
45.700001	-0.019112	-11.295486	-3.095605	-4.108559	-2.662231	-1.429092	0.000000	-10.000000	-0.325000	21.450001	44.500000	1023.000000	1023.000000	2046.000000
45.720001	-0.018262	-10.792724	-2.995672	-4.052622	-2.484349	-1.260081	0.000000	-10.000000	-0.358333	22.300001	51.666668	1023.000000	1023.000000	2046.000000
45.740002	-0.017088	-10.099005	-2.771107	-3.893194	-2.372941	-1.061762	0.000000	-10.000000	-0.366667	23.016666	58.833332	1023.000000	1023.000000	2046.000000
45.759998	-0.016610	-9.816380	-2.893225	-3.820441	-2.150817	-0.951896	0.000000	-10.000000	-0.366667	23.583334	66.333336	1023.000000	1023.000000	2046.000000
45.779999	-0.016480	-9.739807	-2.898211	-3.890887	-2.138825	-0.811883	0.000000	-10.000000	-0.366667	24.066668	74.000000	1023.000000	1023.000000	2046.000000
45.799999	-0.016523	-9.765041	-2.880564	-3.831097	-2.126368	-0.927011	0.000000	-10.000000	-0.391667	24.533333	82.000000	1023.000000	1023.000000	2046.000000
45.820000	-0.016787	-9.921103	-2.785308	-3.736038	-2.273926	-1.125831	0.000000	-10.000000	-0.441667	25.483334	90.166664	1023.000000	1023.000000	2046.000000
45.840000	-0.017800	-10.519613	-2.832484	-3.660017	-2.503764	-1.523349	0.000000	-10.000000	-0.491667	26.866667	98.500000	1023.000000	1023.000000	2046.000000
45.860001	-0.019383	-11.455374	-2.998648	-3.714793	-2.835756	-1.906177	0.000000	-10.000000	-0.533333	28.383333	107.333336	1023.000000	1023.000000	2046.000000
45.880001	-0.021030	-12.428703	-3.335376	-3.844908	-3.092021	-2.156400	0.000000	-10.000000	-0.550000	29.350000	116.666664	1023.000000	1023.000000	2046.000000
45.900002	-0.021724	-12.838784	-3.522585	-3.819596	-3.181299	-2.315304	0.000000	-10.000000	-0.558333	29.799999	126.500000	1023.000000	1023.000000	2046.000000
45.919998	-0.021662	-12.802412	-3.551239	-3.783988	-3.147631	-2.319554	0.000000	-10.000000	-0.558333	29.700001	136.500000	1023.000000	1023.000000	2046.000000
45.939999	-0.021460	-12.683044	-3.581019	-3.609238	-3.129276	-2.363512	0.000000	-10.000000	-0.550000	29.933334	146.333328	1023.000000	1023.000000	2046.000000
45.959999	-0.021024	-12.425179	-3.537636	-3.401548	-3.137894	-2.348102	0.000000	-10.000000	-0.566667	29.850000	156.166672	1023.000000	1023.000000	2046.000000
45.980000	-0.020220	-11.949869	-3.528548	-3.223585	-2.972800	-2.224936	0.000000	-10.000000	-0.583333	30.383333	166.166672	1023.000000	1023.000000	2046.000000
46.000000	-0.019435	-11.486372	-3.506011	-3.025537	-2.821223	-2.133601	0.000000	-10.000000	-0.600000	30.666668	176.333328	1023.000000	1023.000000	2046.000000
46.020000	-0.018545	-10.960288	-3.423185	-2.796209	-2.690731	-2.050164	0.000000	-10.000000	-0.616667	31.233334	186.500000	1023.000000	1023.000000	2046.000000
46.040001	-0.017660	-10.437090	-3.289579	-2.690155	-2.602054	-1.855303	0.000000	-10.000000	-0.641667	31.733334	196.666672	1023.000000	1023.000000	2046.000000
46.060001	-0.016848	-9.957172	-3.219753	-2.596269	-2.416741	-1.724410	0.000000	-10.000000	-0.666667	32.150002	207.000000	1023.000000	1023.000000	2046.000000
46.080002	-0.015841	-9.362177	-3.091989	-2.532104	-2.250705	-1.487379	0.000000	-10.000000	-0.666667	32.433334	217.666672	1023.000000	1023.000000	2046.000000
46.099998	-0.014280	-8.439332	-2.867555	-2.265682	-2.025062	-1.281033	0.000000	-10.000000	-0.666667	32.450001	228.500000	1023.000000	1023.000000	2046.000000
46.119999	-0.012596	-7.444496	-2.561466	-2.016436	-1.797441	-1.069154	0.000000	-10.000000	-0.650000	32.283333	239.333328	1023.000000	1023.000000	2046.000000
46.139999	-0.011073	-6.544413	-2.256344	-1.825340	-1.590325	-0.872403	0.000000	-10.000000	-0.650000	32.083336	250.166672	1023.000000	1023.000000	2046.000000
46.160000	-0.009673	-5.716578	-2.012730	-1.718724	-1.343152	-0.641971	0.000000	-10.000000	-0.625000	32.066666	260.833344	1023.000000	1023.000000	2046.000000
46.180000	-0.008397	-4.962653	-1.772296	-1.595714	-1.101429	-0.493214	0.000000	-10.000000	-0.616667	32.000000	271.666656	1023.000000	1023.000000	2046.000000
46.200001	-0.007158	-4.230228	-1.570352	-1.478750	-0.788136	-0.392990	0.000000	-10.000000	-0.608333	31.900000	282.333344	1023.000000	1023.000000	2046.000000
46.220001	-0.005976	-3.531969	-1.300279	-1.506522	-0.571257	-0.153912	0.000000	-10.000000	-0.600000	31.683334	293.000000	1023.000000	1023.000000	2046.000000
46.240002	-0.005101	-3.014519	-1.072453	-1.469753	-0.431449	-0.040864	0.000000	-10.000000	-0.600000	31.566668	303.500000	1023.000000	1023.000000	2046.000000
46.259998	-0.004365	-2.579744	-0.937956	-1.409744	-0.269475	0.037431	0.000000	-10.000000	-0.600000	31.700001	314.000000	1023.000000	1023.000000	2046.000000
46.279999	-0.003326	-1.965493	-0.813929	-1.425198	0.038302	0.235331	0.000000	-10.000000	-0.625000	31.866667	324.666656	1023.000000	1023.000000	2046.000000
46.299999	-0.002535	-1.498103	-0.654176	-1.360766	0.208027	0.308813	0.000000	-10.000000	-0.641667	32.083332	335.333344	1023.000000	1023.000000	2046.000000
46.320000	-0.001630	-0.963145	-0.517199	-1.338978	0.445362	0.447669	0.000000	-10.000000	-0.658333	32.299999	346.000000	1023.000000	1023.000000	2046.000000
46.340000	-0.000843	-0.498213	-0.407945	-1.301207	0.631836	0.579103	0.000000	-10.000000	-0.658333	32.166664	356.666656	1023.000000	1023.000000	2046.000000
46.360001	-0.000053	-0.031203	-0.313225	-1.261802	0.819897	0.723926	0.000000	-10.000000	-0.650000	32.066666	367.500000	1023.000000	1023.000000	2046.000000
46.380001	0.000816	0.482329	-0.176602	-1.236053	0.986016	0.908968	0.000000	-10.000000	-0.633333	31.700001	378.333344	1023.000000	1023.000000	2046.000000
46.400002	0.001552	0.916959	-0.113939	-1.175013	1.165022	1.040889	0.000000	-10.000000	-0.633333	31.666668	389.000000	1023.000000	1023.000000	2046.000000
46.419998	0.002585	1.527965	-0.084870	-1.014899	1.447589	1.180145	0.000000	-10.000000	-0.641667	31.733334	399.500000	1023.000000	1023.000000	2046.000000
46.439999	0.003656	2.160841	0.021956	-0.860105	1.653054	1.345937	0.000000	-10.000000	-0.650000	32.050003	410.000000	1023.000000	1023.000000	2046.000000
46.459999	0.004588	2.711389	0.253593	-0.740604	1.744986	1.453414	0.000000	-10.000000	-0.625000	32.033333	420.666656	1023.000000	1023.000000	2046.000000
46.480000	0.005789	3.421129	0.369220	-0.552875	1.976543	1.628242	0.000000	-10.000000	-0.616667	31.783335	431.333344	1023.000000	1023.000000	2046.000000
46.500000	0.007020	4.149064	0.525648	-0.433134	2.206440	1.850109	0.000000	-10.000000	-0.616667	31.566668	442.000000	1023.000000	1023.000000	2046.000000
46.520000	0.008207	4.850150	0.729430	-0.239726	2.391812	1.968634	0.000000	-10.000000	-0.641667	31.633333	452.500000	1023.000000	1023.000000	2046.000000
46.540001	0.009361	5.532481	0.881004	-0.068714	2.588656	2.131534	0.000000	-10.000000	-0.633333	31.816668	463.000000	1023.000000	1023.000000	2046.000000
46.560001	0.010515	6.214128	1.044692	0.085328	2.790899	2.293209	0.000000	-10.000000	-0.616667	31.666668	473.666656	1023.000000	1023.000000	2046.000000
46.580002	0.011745	6.941491	1.277009	0.262718	2.970540	2.431224	0.000000	-10.000000	-0.608333	31.416668	484.166656	1023.000000	1023.000000	2046.000000
46.599998	0.012872	7.607057	1.483323	0.436598	3.148206	2.538929	0.000000	-10.000000	-0.600000	31.016668	494.833344	1023.000000	1023.000000	2046.000000
46.619999	0.014038	8.296381	1.679007	0.600707	3.319547	2.697119	0.000000	-10.000000	-0.583333	30.650002	505.166656	1023.000000	1023.000000	2046.000000
46.639999	0.015066	8.903795	1.830679	0.729926	3.504943	2.838247	0.000000	-10.000000	-0.533333	30.133333	515.500000	1023.000000	1023.000000	2046.000000
46.660000	0.016080	9.503149	2.018767	0.910128	3.647615	2.926640	0.000000	-10.000000	-0.508333	29.283333	525.500000	1023.000000	1023.000000	2046.000000
46.680000	0.017137	10.127697	2.201984	1.033570	3.818383	3.073761	0.000000	-10.000000	-0.466667	28.299999	535.500000	1023.000000	1023.000000	2046.000000
46.700001	0.018052	10.668487	2.354146	1.188210	3.947823	3.178308	0.000000	-10.000000	-0.416667	26.866667	545.166687	1023.000000	1023.000000	2046.000000
46.720001	0.019092	11.283445	2.525529	1.314908	4.115128	3.327881	0.000000	-10.000000	-0.358333	25.700001	554.333313	1023.000000	1023.000000	2046.000000
46.740002	0.019969	11.801410	2.689007	1.462385	4.238052	3.411966	0.000000	-10.000000	-0.308333	24.216667	563.166687	1023.000000	1023.000000	2046.000000
46.759998	0.020988	12.404181	2.913528	1.592553	4.347323	3.550778	0.000000	-10.000000	-0.275000	22.766666	571.500000	1023.000000	1023.000000	2046.000000
46.779999	0.021585	12.756778	3.042170	1.694283	4.410668	3.609657	0.000000	-10.000000	-0.208333	21.016666	579.500000	1023.000000	1023.000000	2046.000000
46.799999	0.021817	12.893564	3.051253	1.725284	4.476442	3.640586	0.000000	-10.000000	-0.158333	19.183334	586.666687	1023.000000	1023.000000	2046.000000
46.820000	0.021873	12.927008	3.030314	1.737717	4.513722	3.645254	0.000000	-10.000000	-0.091667	17.100000	593.333313	1023.000000	1023.000000	2046.000000
46.840000	0.022532	13.316260	3.157684	1.863099	4.592405	3.703073	0.000000	-10.000000	-0.050000	14.600000	599.333313	1023.000000	1023.000000	2046.000000
46.860001	0.023290	13.764407	3.207063	1.989858	4.732190	3.835297	0.000000	-10.000000	-0.008333	11.700000	604.666687	1023.000000	1023.000000	2046.000000
46.880001	0.023846	14.092987	3.384011	2.140496	4.640372	3.928108	0.000000	-10.000000	0.008333	8.316667	609.166687	1023.000000	1023.000000	2046.000000
46.900002	0.024007	14.188365	3.433924	2.377087	4.490965	3.886390	0.000000	-10.000000	0.025000	4.183333	612.666687	1023.000000	1023.000000	2046.000000
46.919998	0.023271	13.752885	3.302844	2.381856	4.336123	3.732062	0.000000	-10.000000	0.041667	1.100000	614.666687	1023.000000	1023.000000	2046.000000
46.939999	0.022271	13.162046	3.319954	2.328494	4.082298	3.431300	0.000000	-10.000000	0.058333	-2.200000	615.666687	1023.000000	1023.000000	2046.000000
46.959999	0.020622	12.187609	3.247584	2.281164	3.680065	2.978796	0.000000	-10.000000	0.075000	-4.516667	615.833313	1023.000000	1023.000000	2046.000000
46.980000	0.018095	10.694363	3.100637	2.257990	3.024133	2.311603	0.000000	-10.000000	0.091667	-7.300000	616.000000	1023.000000	1023.000000	2046.000000
47.000000	0.015510	9.166662	2.790630	2.121466	2.470558	1.784009	0.000000	-10.000000	0.108333	-8.783333	616.000000	1023.000000	1023.000000	2046.000000
47.020000	0.013743	8.121894	2.583527	2.001679	2.066833	1.469854	0.000000	-10.000000	0.108333	-9.833333	616.000000	1023.000000	1023.000000	2046.000000
47.040001	0.012356	7.302212	2.376550	1.923582	1.806225	1.195855	0.000000	-10.000000	0.108333	-10.533334	616.000000	1023.000000	1023.000000	2046.000000
47.060001	0.011340	6.701968	2.261296	1.864201	1.565957	1.010513	0.000000	-10.000000	0.108333	-10.983334	612.500000	1023.000000	1023.000000	2046.000000
47.080002	0.010645	6.291190	2.188141	1.895749	1.395824	0.811476	0.000000	-10.000000	0.116667	-11.333334	603.500000	1023.000000	1023.000000	2046.000000
47.099998	0.010132	5.987934	2.034461	1.904431	1.311817	0.737224	0.000000	-10.000000	0.125000	-11.566667	594.500000	1023.000000	1023.000000	2046.000000
47.119999	0.009620	5.685202	1.984568	1.983619	1.164072	0.552943	0.000000	-10.000000	0.133333	-12.150001	587.666687	1023.000000	1023.000000	2046.000000
47.139999	0.009310	5.502150	1.942839	1.944930	1.025456	0.588924	0.000000	-10.000000	0.150000	-12.966667	584.833313	1023.000000	1023.000000	2046.000000
47.160000	0.008876	5.245971	1.793260	1.966975	0.949981	0.535756	0.000000	-10.000000	0.191667	-14.233334	580.333313	1023.000000	1023.000000	2046.000000
47.180000	0.008369	4.946037	1.645399	1.959178	0.890144	0.451316	0.000000	-10.000000	0.225000	-15.666667	575.500000	1023.000000	1023.000000	2046.000000
47.200001	0.007799	4.609106	1.591864	1.868617	0.749491	0.399134	0.000000	-10.000000	0.258333	-16.950001	570.166687	1023.000000	1023.000000	2046.000000
47.220001	0.007449	4.402567	1.514245	1.774910	0.705731	0.407681	0.000000	-10.000000	0.291667	-18.283333	564.500000	1023.000000	1023.000000	2046.000000
47.240002	0.007251	4.285488	1.337924	1.745101	0.758236	0.444228	0.000000	-10.000000	0.341667	-19.683334	558.333313	1023.000000	1023.000000	2046.000000
47.259998	0.007540	4.456308	1.475552	1.820389	0.669371	0.490997	0.000000	-10.000000	0.383333	-20.833334	551.833313	1023.000000	1023.000000	2046.000000
47.279999	0.007869	4.650702	1.644986	1.901739	0.574821	0.529156	0.000000	-10.000000	0.400000	-21.433334	545.000000	1023.000000	1023.000000	2046.000000
47.299999	0.008104	4.789640	1.667422	1.904853	0.615814	0.601551	0.000000	-10.000000	0.400000	-21.700001	537.833313	1023.000000	1023.000000	2046.000000
47.320000	0.008187	4.838491	1.698677	1.948479	0.613891	0.577444	0.000000	-10.000000	0.391667	-21.716667	530.500000	1023.000000	1023.000000	2046.000000
47.340000	0.008112	4.794398	1.765006	1.914439	0.536876	0.578076	0.000000	-10.000000	0.391667	-21.666666	523.166687	1023.000000	1023.000000	2046.000000
47.360001	0.007957	4.702449	1.799799	1.867979	0.481059	0.553612	0.000000	-10.000000	0.383333	-21.300001	516.000000	1023.000000	1023.000000	2046.000000
47.380001	0.007510	4.438655	1.729626	1.724964	0.505994	0.478072	0.000000	-10.000000	0.391667	-21.100000	509.000000	1023.000000	1023.000000	2046.000000
47.400002	0.007248	4.283645	1.660193	1.538892	0.563982	0.520578	0.000000	-10.000000	0.383333	-20.983334	502.000000	1023.000000	1023.000000	2046.000000
47.419998	0.006974	4.121373	1.703507	1.422103	0.496500	0.499263	0.000000	-10.000000	0.391667	-20.900000	495.000000	1023.000000	1023.000000	2046.000000
47.439999	0.006671	3.942355	1.694759	1.271184	0.482200	0.494212	0.000000	-10.000000	0.391667	-20.950001	488.000000	1023.000000	1023.000000	2046.000000
47.459999	0.006451	3.812408	1.660420	1.140120	0.530819	0.481049	0.000000	-10.000000	0.400000	-21.000000	481.000000	1023.000000	1023.000000	2046.000000
47.480000	0.006118	3.615558	1.653693	1.045884	0.477054	0.438926	0.000000	-10.000000	0.400000	-21.283333	474.000000	1023.000000	1023.000000	2046.000000
47.500000	0.005653	3.340888	1.624650	0.995128	0.392050	0.329060	0.000000	-10.000000	0.400000	-21.583334	466.833344	1023.000000	1023.000000	2046.000000
47.520000	0.005246	3.100641	1.616898	0.858053	0.287625	0.338066	0.000000	-10.000000	0.400000	-22.000000	459.500000	1023.000000	1023.000000	2046.000000
47.540001	0.004973	2.939297	1.499744	0.739860	0.317828	0.381865	0.000000	-10.000000	0.400000	-22.383335	452.166656	1023.000000	1023.000000	2046.000000
47.560001	0.004668	2.758644	1.445180	0.673473	0.282424	0.357567	0.000000	-10.000000	0.408333	-22.650002	444.666656	1023.000000	1023.000000	2046.000000
47.580002	0.004392	2.595601	1.375036	0.617046	0.258662	0.344856	0.000000	-10.000000	0.416667	-22.933334	437.166656	1023.000000	1023.000000	2046.000000
47.599998	0.004206	2.485963	1.345898	0.550366	0.225895	0.363804	0.000000	-10.000000	0.433333	-23.200001	429.500000	1023.000000	1023.000000	2046.000000
47.619999	0.003890	2.298969	1.322555	0.505286	0.162898	0.308230	0.000000	-10.000000	0.441667	-23.549999	421.833344	1023.000000	1023.000000	2046.000000
47.639999	0.003611	2.134191	1.247104	0.486131	0.126504	0.274452	0.000000	-10.000000	0.458333	-23.883333	414.000000	1023.000000	1023.000000	2046.000000
47.660000	0.003294	1.947015	1.228734	0.413502	0.027527	0.277251	0.000000	-10.000000	0.475000	-24.316666	406.000000	1023.000000	1023.000000	2046.000000
47.680000	0.002962	1.750558	1.187243	0.370585	-0.049908	0.242638	0.000000	-10.000000	0.491667	-24.500000	398.000000	1023.000000	1023.000000	2046.000000
47.700001	0.002745	1.622496	1.093492	0.355700	-0.025957	0.199262	0.000000	-10.000000	0.508333	-24.783333	389.666656	1023.000000	1023.000000	2046.000000
47.720001	0.002287	1.351489	1.082981	0.318254	-0.196468	0.146722	0.000000	-10.000000	0.516667	-24.933334	381.333344	1023.000000	1023.000000	2046.000000
47.740002	0.001926	1.138210	0.977745	0.276030	-0.212820	0.097255	0.000000	-10.000000	0.533333	-25.400000	372.833344	1023.000000	1023.000000	2046.000000
47.759998	0.001578	0.932307	0.972555	0.231495	-0.313645	0.041902	0.000000	-10.000000	0.541667	-25.833334	364.500000	1023.000000	1023.000000	2046.000000
47.779999	0.001229	0.726523	0.969913	0.200171	-0.447765	0.004204	0.000000	-10.000000	0.550000	-26.133333	355.833344	1023.000000	1023.000000	2046.000000
47.799999	0.000795	0.469776	0.915957	0.129447	-0.542783	-0.032845	0.000000	-10.000000	0.550000	-26.250000	347.166656	1023.000000	1023.000000	2046.000000
47.820000	0.000539	0.318781	0.811871	0.067456	-0.522587	-0.037959	0.000000	-10.000000	0.558333	-26.400000	338.333344	1023.000000	1023.000000	2046.000000
47.840000	0.000233	0.137771	0.879273	0.065933	-0.712370	-0.095065	0.000000	-10.000000	0.575000	-26.600000	329.666656	1023.000000	1023.000000	2046.000000
47.860001	0.000009	0.005362	0.798832	0.034091	-0.719609	-0.107953	0.000000	-10.000000	0.575000	-26.800001	320.833344	1023.000000	1023.000000	2046.000000
47.880001	0.000020	0.011903	0.673668	-0.043422	-0.611227	-0.007116	0.000000	-10.000000	0.583333	-26.900002	312.000000	1023.000000	1023.000000	2046.000000
47.900002	-0.000480	-0.283760	0.548065	-0.095839	-0.673042	-0.062944	0.000000	-10.000000	0.575000	-26.966667	303.000000	1023.000000	1023.000000	2046.000000
47.919998	-0.000514	-0.303657	0.544940	-0.167489	-0.713524	0.032416	0.000000	-10.000000	0.600000	-27.083334	294.000000	1023.000000	1023.000000	2046.000000
47.939999	-0.000696	-0.411137	0.499132	-0.135690	-0.812062	0.037483	0.000000	-10.000000	0.616667	-27.100000	284.833344	1023.000000	1023.000000	2046.000000
47.959999	-0.001022	-0.603958	0.378542	-0.140724	-0.882816	0.041040	0.000000	-10.000000	0.641667	-27.250000	275.666656	1023.000000	1023.000000	2046.000000
47.980000	-0.001667	-0.985243	0.312609	-0.144581	-1.163997	0.010726	0.000000	-10.000000	0.650000	-27.300001	266.500000	1023.000000	1023.000000	2046.000000
48.000000	-0.002944	-1.740135	0.008758	-0.366847	-1.314967	-0.067079	0.000000	-10.000000	0.650000	-27.566668	257.500000	1023.000000	1023.000000	2046.000000
48.020000	-0.004064	-2.402118	-0.159898	-0.482373	-1.469577	-0.290270	0.000000	-10.000000	0.633333	-27.416668	248.333328	1023.000000	1023.000000	2046.000000
48.040001	-0.005346	-3.159755	-0.118628	-0.510417	-1.904695	-0.626014	0.000000	-10.000000	0.600000	-26.933334	239.166672	1023.000000	1023.000000	2046.000000
48.060001	-0.007121	-4.208683	-0.283124	-0.566854	-2.274954	-1.083753	0.000000	-10.000000	0.550000	-25.683334	230.166672	1023.000000	1023.000000	2046.000000
48.080002	-0.009729	-5.749965	-0.553899	-0.761533	-2.803053	-1.631480	0.000000	-10.000000	0.516667	-24.433334	221.500000	1023.000000	1023.000000	2046.000000
48.099998	-0.012461	-7.364701	-0.955685	-0.990785	-3.330136	-2.088095	0.000000	-10.000000	0.475000	-23.383333	213.333328	1023.000000	1023.000000	2046.000000
48.119999	-0.014690	-8.681557	-1.327962	-1.257819	-3.705669	-2.390107	0.000000	-10.000000	0.458333	-23.066668	205.500000	1023.000000	1023.000000	2046.000000
48.139999	-0.016347	-9.660933	-1.674180	-1.338795	-3.926841	-2.721117	0.000000	-10.000000	0.441667	-23.216667	197.833328	1023.000000	1023.000000	2046.000000
48.160000	-0.017605	-10.404806	-1.813613	-1.364291	-4.263893	-2.963010	0.000000	-10.000000	0.450000	-23.616667	190.000000	1023.000000	1023.000000	2046.000000
48.180000	-0.018489	-10.927125	-2.070772	-1.331739	-4.369167	-3.155447	0.000000	-10.000000	0.441667	-23.816668	182.000000	1023.000000	1023.000000	2046.000000
48.200001	-0.019313	-11.414147	-2.223458	-1.428745	-4.527038	-3.234906	0.000000	-10.000000	0.433333	-23.633333	174.000000	1023.000000	1023.000000	2046.000000
48.220001	-0.019972	-11.803409	-2.310796	-1.427408	-4.703277	-3.361928	0.000000	-10.000000	0.425000	-23.416668	166.333328	1023.000000	1023.000000	2046.000000
48.240002	-0.020448	-12.084731	-2.478805	-1.469603	-4.738146	-3.398177	0.000000	-10.000000	0.425000	-22.983334	158.666672	1023.000000	1023.000000	2046.000000
48.259998	-0.020884	-12.342280	-2.593996	-1.537012	-4.801754	-3.409519	0.000000	-10.000000	0.416667	-22.549999	151.000000	1023.000000	1023.000000	2046.000000
48.279999	-0.021526	-12.721676	-2.747135	-1.604547	-4.852791	-3.517203	0.000000	-10.000000	0.408333	-21.900000	143.333328	1023.000000	1023.000000	2046.000000
48.299999	-0.022047	-13.029845	-2.927536	-1.767957	-4.854019	-3.480333	0.000000	-10.000000	0.391667	-21.183334	136.000000	1023.000000	1023.000000	2046.000000
48.320000	-0.021944	-12.968768	-2.943915	-1.803934	-4.808003	-3.412916	0.000000	-10.000000	0.383333	-20.666668	129.000000	1023.000000	1023.000000	2046.000000
48.340000	-0.021491	-12.701410	-2.778313	-1.702077	-4.879172	-3.341849	0.000000	-10.000000	0.375000	-20.300001	122.166664	1023.000000	1023.000000	2046.000000
48.360001	-0.021221	-12.541480	-2.635973	-1.753257	-4.906154	-3.246096	0.000000	-10.000000	0.366667	-20.050001	115.333336	1023.000000	1023.000000	2046.000000
48.380001	-0.020840	-12.316490	-2.528953	-1.783564	-4.853664	-3.150309	0.000000	-10.000000	0.358333	-19.633333	108.666664	1023.000000	1023.000000	2046.000000
48.400002	-0.020670	-12.215944	-2.476795	-1.783590	-4.811253	-3.144307	0.000000	-10.000000	0.350000	-19.083334	102.000000	1023.000000	1023.000000	2046.000000
48.419998	-0.020867	-12.332468	-2.476254	-1.822492	-4.859833	-3.173890	0.000000	-10.000000	0.333333	-18.550001	95.666664	1023.000000	1023.000000	2046.000000
48.439999	-0.021260	-12.564592	-2.620703	-1.930115	-4.804331	-3.209444	0.000000	-10.000000	0.316667	-18.183334	89.500000	1023.000000	1023.000000	2046.000000
48.459999	-0.021555	-12.739063	-2.636369	-2.111900	-4.807392	-3.183403	0.000000	-10.000000	0.275000	-17.766666	83.500000	1023.000000	1023.000000	2046.000000
48.480000	-0.022161	-13.096860	-2.741186	-2.287696	-4.825236	-3.242741	0.000000	-10.000000	0.258333	-17.200001	77.500000	1023.000000	1023.000000	2046.000000
48.500000	-0.022692	-13.410839	-2.829515	-2.444014	-4.825208	-3.312102	0.000000	-10.000000	0.241667	-16.366667	71.833336	1023.000000	1023.000000	2046.000000
48.520000	-0.023192	-13.706389	-2.887684	-2.682464	-4.837366	-3.298875	0.000000	-10.000000	0.241667	-15.466667	66.333336	1023.000000	1023.000000	2046.000000
48.540001	-0.023390	-13.823630	-2.911017	-2.846377	-4.811420	-3.254815	0.000000	-10.000000	0.233333	-14.900001	61.166668	1023.000000	1023.000000	2046.000000
48.560001	-0.023791	-14.060200	-3.061715	-2.978776	-4.700664	-3.319045	0.000000	-10.000000	0.216667	-14.500000	56.000000	1023.000000	1023.000000	2046.000000
48.580002	-0.024061	-14.220243	-3.022118	-3.115913	-4.772850	-3.309362	0.000000	-10.000000	0.208333	-14.316667	51.166668	1023.000000	1023.000000	2046.000000
48.599998	-0.024209	-14.307595	-3.071332	-3.218104	-4.734296	-3.283863	0.000000	-10.000000	0.200000	-14.066667	46.500000	1023.000000	1023.000000	2046.000000
48.619999	-0.024414	-14.428671	-3.115297	-3.297974	-4.727998	-3.287401	0.000000	-10.000000	0.200000	-13.783334	41.833332	1023.000000	1023.000000	2046.000000
48.639999	-0.024732	-14.616590	-3.150516	-3.351321	-4.753025	-3.361727	0.000000	-10.000000	0.191667	-13.500000	37.333332	1023.000000	1023.000000	2046.000000
48.660000	-0.024786	-14.648570	-3.163082	-3.471450	-4.714354	-3.299685	0.000000	-10.000000	0.175000	-13.083333	32.666668	1023.000000	1023.000000	2046.000000
48.680000	-0.024762	-14.634614	-3.200466	-3.582952	-4.640779	-3.210417	0.000000	-10.000000	0.141667	-12.600000	28.333334	1023.000000	1023.000000	2046.000000
48.700001	-0.024871	-14.698696	-3.262605	-3.639348	-4.554639	-3.242103	0.000000	-10.000000	0.116667	-12.000000	24.000000	1023.000000	1023.000000	2046.000000
48.720001	-0.024944	-14.741683	-3.194643	-3.705166	-4.625311	-3.216563	0.000000	-10.000000	0.100000	-11.483334	20.000000	1023.000000	1023.000000	2046.000000
48.740002	-0.024894	-14.712303	-3.279256	-3.715693	-4.488951	-3.228402	0.000000	-10.000000	0.100000	-11.000000	16.166666	1023.000000	1023.000000	2046.000000
48.759998	-0.024829	-14.674071	-3.267319	-3.804676	-4.479429	-3.122647	0.000000	-10.000000	0.091667	-10.516666	12.500000	1023.000000	1023.000000	2046.000000
48.779999	-0.024926	-14.731368	-3.276207	-3.829342	-4.474141	-3.151678	0.000000	-10.000000	0.091667	-10.000000	9.000000	1023.000000	1023.000000	2046.000000
48.799999	-0.024875	-14.701166	-3.236154	-3.885195	-4.473149	-3.106669	0.000000	-10.000000	0.091667	-9.466666	5.666667	1023.000000	1023.000000	2046.000000
48.820000	-0.024895	-14.712863	-3.291591	-3.895107	-4.428616	-3.097550	0.000000	-10.000000	0.091667	-8.983334	2.666667	1023.000000	1023.000000	2046.000000
48.840000	-0.025045	-14.801832	-3.337183	-3.943779	-4.419198	-3.101673	0.000000	-10.000000	0.083333	-8.466667	0.000000	1023.000000	1023.000000	2046.000000
48.860001	-0.024839	-14.679955	-3.308434	-4.010328	-4.392055	-2.969139	0.000000	-10.000000	0.075000	-7.950000	-2.500000	1023.000000	1023.000000	2046.000000
48.880001	-0.024870	-14.698050	-3.313248	-3.992705	-4.387488	-3.004610	0.000000	-10.000000	0.066667	-7.366667	-5.000000	1023.000000	1023.000000	2046.000000
48.900002	-0.025004	-14.777619	-3.361994	-3.983320	-4.395329	-3.036977	0.000000	-10.000000	0.058333	-6.650000	-7.333333	1023.000000	1023.000000	2046.000000
48.919998	-0.024782	-14.645923	-3.368077	-4.051792	-4.337254	-2.888799	0.000000	-10.000000	0.050000	-6.116667	-8.833333	1023.000000	1023.000000	2046.000000
48.939999	-0.024620	-14.550277	-3.354344	-4.043058	-4.260398	-2.892477	0.000000	-10.000000	0.041667	-4.983334	-10.833333	1023.000000	1023.000000	2046.000000
48.959999	-0.024624	-14.553041	-3.339973	-4.051702	-4.281594	-2.879771	0.000000	-10.000000	0.025000	-2.983333	-12.333333	1023.000000	1023.000000	2046.000000
48.980000	-0.024320	-14.373339	-3.384560	-4.090336	-4.147690	-2.750753	0.000000	-10.000000	0.008333	-0.083333	-13.833333	1023.000000	1023.000000	2046.000000
49.000000	-0.023660	-13.982930	-3.371483	-4.107618	-3.930922	-2.572907	0.000000	-10.000000	-0.016667	2.933333	-14.000000	1023.000000	1023.000000	2046.000000
49.020000	-0.023145	-13.678449	-3.368818	-4.068171	-3.749196	-2.492264	0.000000	-10.000000	-0.041667	6.150000	-14.000000	1023.000000	1023.000000	2046.000000
49.040001	-0.022888	-13.526802	-3.383161	-4.144557	-3.651813	-2.347271	0.000000	-10.000000	-0.083333	9.600000	-14.000000	1023.000000	1023.000000	2046.000000
49.060001	-0.021847	-12.911703	-3.266009	-4.115973	-3.415724	-2.113998	0.000000	-10.000000	-0.133333	12.933333	-14.000000	1023.000000	1023.000000	2046.000000
49.080002	-0.021088	-12.463164	-3.209145	-4.047968	-3.219610	-1.986441	0.000000	-10.000000	-0.183333	15.650000	-14.000000	1023.000000	1023.000000	2046.000000
49.099998	-0.020209	-11.943377	-3.138455	-3.918889	-3.055738	-1.830296	0.000000	-10.000000	-0.225000	17.799999	-7.833333	1023.000000	1023.000000	2046.000000
49.119999	-0.019781	-11.690675	-3.127793	-3.928603	-2.953901	-1.680378	0.000000	-10.000000	-0.233333	19.216667	5.000000	1023.000000	1023.000000	2046.000000
49.139999	-0.019632	-11.602582	-3.254579	-4.013200	-2.802665	-1.532138	0.000000	-10.000000	-0.250000	20.066668	20.166666	1023.000000	1023.000000	2046.000000
49.160000	-0.019857	-11.735452	-3.326209	-4.035081	-2.786598	-1.587564	0.000000	-10.000000	-0.291667	20.850000	31.333334	1023.000000	1023.000000	2046.000000
49.180000	-0.020240	-11.962048	-3.286522	-3.922940	-2.921144	-1.831440	0.000000	-10.000000	-0.366667	22.316668	38.166668	1023.000000	1023.000000	2046.000000
49.200001	-0.020999	-12.410372	-3.288942	-3.893723	-3.098002	-2.129705	0.000000	-10.000000	-0.450000	24.700001	45.333332	1023.000000	1023.000000	2046.000000
49.220001	-0.022549	-13.326272	-3.507978	-3.985714	-3.352936	-2.479644	0.000000	-10.000000	-0.508333	26.900000	53.166668	1023.000000	1023.000000	2046.000000
49.240002	-0.024244	-14.328182	-3.850837	-4.140655	-3.570034	-2.766657	0.000000	-10.000000	-0.558333	28.683334	61.833332	1023.000000	1023.000000	2046.000000
49.259998	-0.025088	-14.826973	-4.050550	-4.222302	-3.698650	-2.855471	0.000000	-10.000000	-0.591667	29.633333	71.000000	1023.000000	1023.000000	2046.000000
49.279999	-0.025314	-14.960535	-4.218753	-4.168878	-3.666502	-2.906402	0.000000	-10.000000	-0.616667	30.266668	77.333336	1023.000000	1023.000000	2046.000000
49.299999	-0.025072	-14.817525	-4.245679	-3.974840	-3.604573	-2.992434	0.000000	-10.000000	-0.633333	30.966667	87.500000	1023.000000	1023.000000	2046.000000
49.320000	-0.024646	-14.565581	-4.234602	-3.832447	-3.565529	-2.933004	0.000000	-10.000000	-0.658333	31.516668	97.833336	1023.000000	1023.000000	2046.000000
49.340000	-0.023861	-14.102042	-4.266495	-3.617276	-3.388772	-2.829500	0.000000	-10.000000	-0.708333	32.316666	111.833336	1023.000000	1023.000000	2046.000000
49.360001	-0.023196	-13.709038	-4.143599	-3.471856	-3.376590	-2.716993	0.000000	-10.000000	-0.733333	33.049999	122.333336	1023.000000	1023.000000	2046.000000
49.380001	-0.022263	-13.157134	-4.074257	-3.321229	-3.205950	-2.555698	0.000000	-10.000000	-0.766667	33.483334	133.166672	1023.000000	1023.000000	2046.000000
49.400002	-0.021174	-12.513571	-3.913702	-3.163728	-3.053035	-2.383106	0.000000	-10.000000	-0.783333	34.266666	144.166672	1023.000000	1023.000000	2046.000000
49.419998	-0.020424	-12.070852	-3.855511	-3.069425	-2.895052	-2.250864	0.000000	-10.000000	-0.841667	34.900002	155.500000	1023.000000	1023.000000	2046.000000
49.439999	-0.019234	-11.367150	-3.779844	-2.968823	-2.611845	-2.006638	0.000000	-10.000000	-0.866667	35.900002	167.166672	1023.000000	1023.000000	2046.000000
49.459999	-0.017644	-10.427344	-3.548153	-2.724944	-2.397355	-1.756893	0.000000	-10.000000	-0.883333	36.033333	179.000000	1023.000000	1023.000000	2046.000000
49.480000	-0.016026	-9.471471	-3.191812	-2.511307	-2.254256	-1.514095	0.000000	-10.000000	-0.875000	36.066666	191.000000	1023.000000	1023.000000	2046.000000
49.500000	-0.014316	-8.460685	-2.927157	-2.335746	-1.916216	-1.281566	0.000000	-10.000000	-0.883333	36.066666	203.000000	1023.000000	1023.000000	2046.000000
49.520000	-0.012893	-7.619821	-2.591867	-2.211440	-1.682344	-1.134170	0.000000	-10.000000	-0.891667	36.083332	215.000000	1023.000000	1023.000000	2046.000000
49.540001	-0.011534	-6.816530	-2.327511	-2.101858	-1.465008	-0.922153	0.000000	-10.000000	-0.900000	36.166668	227.000000	1023.000000	1023.000000	2046.000000
49.560001	-0.009999	-5.909544	-2.126072	-1.982796	-1.083668	-0.717008	0.000000	-10.000000	-0.883333	36.266666	239.000000	1023.000000	1023.000000	2046.000000
49.580002	-0.008859	-5.235426	-1.850640	-1.897803	-0.908001	-0.578983	0.000000	-10.000000	-0.866667	36.616665	247.000000	1023.000000	1023.000000	2046.000000
49.599998	-0.007719	-4.561774	-1.608594	-1.803436	-0.727581	-0.422164	0.000000	-10.000000	-0.875000	36.733334	259.166656	1023.000000	1023.000000	2046.000000
49.619999	-0.006855	-4.051136	-1.421200	-1.813567	-0.543705	-0.272665	0.000000	-10.000000	-0.900000	36.666668	267.333344	1023.000000	1023.000000	2046.000000
49.639999	-0.005664	-3.347414	-1.257901	-1.752623	-0.236256	-0.100633	0.000000	-10.000000	-0.925000	36.816669	283.666656	1023.000000	1023.000000	2046.000000
49.660000	-0.004872	-2.879587	-1.030495	-1.778666	-0.125861	0.055436	0.000000	-10.000000	-0.916667	37.016666	295.833344	1023.000000	1023.000000	2046.000000
49.680000	-0.003719	-2.197644	-0.885198	-1.704681	0.157056	0.235178	0.000000	-10.000000	-0.900000	37.183334	312.333344	1023.000000	1023.000000	2046.000000
49.700001	-0.002720	-1.607390	-0.723830	-1.622756	0.341332	0.397863	0.000000	-10.000000	-0.883333	37.133335	320.666656	1023.000000	1023.000000	2046.000000
49.720001	-0.001979	-1.169584	-0.648964	-1.609146	0.528516	0.560010	0.000000	-10.000000	-0.858333	36.783337	333.166656	1023.000000	1023.000000	2046.000000
49.740002	-0.001032	-0.609865	-0.534584	-1.512642	0.742854	0.694506	0.000000	-10.000000	-0.833333	36.166668	345.500000	1023.000000	1023.000000	2046.000000
49.759998	-0.000187	-0.110493	-0.422213	-1.409458	0.903726	0.817453	0.000000	-10.000000	-0.816667	35.566666	361.833344	1023.000000	1023.000000	2046.000000
49.779999	0.000749	0.442417	-0.389935	-1.316856	1.151937	0.997271	0.000000	-10.000000	-0.816667	35.299999	373.666656	1023.000000	1023.000000	2046.000000
49.799999	0.001999	1.181477	-0.148721	-1.174217	1.330920	1.173495	0.000000	-10.000000	-0.833333	35.416668	385.333344	1023.000000	1023.000000	2046.000000
49.820000	0.003086	1.823805	0.017593	-1.028109	1.478611	1.355711	0.000000	-10.000000	-0.825000	35.316669	397.000000	1023.000000	1023.000000	2046.000000
49.840000	0.004430	2.617969	0.139333	-0.805131	1.762245	1.521521	0.000000	-10.000000	-0.816667	35.200001	405.000000	1023.000000	1023.000000	2046.000000
49.860001	0.005656	3.342876	0.374188	-0.649509	1.923591	1.694606	0.000000	-10.000000	-0.791667	34.916668	416.666656	1023.000000	1023.000000	2046.000000
49.880001	0.007024	4.151035	0.540090	-0.444311	2.193273	1.861983	0.000000	-10.000000	-0.783333	34.666668	428.333344	1023.000000	1023.000000	2046.000000
49.900002	0.008174	4.830730	0.756434	-0.240077	2.327646	1.986728	0.000000	-10.000000	-0.758333	34.333332	443.833344	1023.000000	1023.000000	2046.000000
49.919998	0.009463	5.592517	0.947832	-0.057044	2.548478	2.153251	0.000000	-10.000000	-0.741667	34.083332	451.666656	1023.000000	1023.000000	2046.000000
49.939999	0.010722	6.336832	1.249722	0.088256	2.682796	2.316057	0.000000	-10.000000	-0.716667	33.866669	459.333344	1023.000000	1023.000000	2046.000000
49.959999	0.012176	7.195894	1.391364	0.297118	3.012184	2.495227	0.000000	-10.000000	-0.691667	33.549999	470.666656	1023.000000	1023.000000	2046.000000
49.980000	0.013206	7.804574	1.695136	0.455576	3.044915	2.608947	0.000000	-10.000000	-0.700000	33.250000	485.666656	1023.000000	1023.000000	2046.000000
50.000000	0.014462	8.547330	1.830614	0.626191	3.335088	2.755436	0.000000	-10.000000	-0.716667	33.083336	496.833344	1023.000000	1023.000000	2046.000000
50.020000	0.015707	9.282635	1.988012	0.845414	3.581227	2.867982	0.000000	-10.000000	-0.716667	32.633335	507.833344	1023.000000	1023.000000	2046.000000
50.040001	0.016852	9.959505	2.282533	1.018133	3.679928	2.978911	0.000000	-10.000000	-0.666667	31.883335	518.833313	1023.000000	1023.000000	2046.000000
50.060001	0.018021	10.650414	2.475152	1.165565	3.860278	3.149419	0.000000	-10.000000	-0.591667	30.883333	533.166687	1023.000000	1023.000000	2046.000000
50.080002	0.019152	11.319060	2.658338	1.327201	4.070497	3.263026	0.000000	-10.000000	-0.541667	30.233334	543.500000	1023.000000	1023.000000	2046.000000
50.099998	0.020277	11.983424	2.907387	1.500443	4.217153	3.358441	0.000000	-10.000000	-0.508333	29.866667	550.166687	1023.000000	1023.000000	2046.000000
50.119999	0.021202	12.530632	3.057409	1.634838	4.337032	3.501352	0.000000	-10.000000	-0.475000	29.083334	560.166687	1023.000000	1023.000000	2046.000000
50.139999	0.021922	12.955734	3.114393	1.698285	4.509187	3.633870	0.000000	-10.000000	-0.433333	27.850000	570.000000	1023.000000	1023.000000	2046.000000
50.160000	0.022233	13.139626	3.182005	1.754273	4.583758	3.619590	0.000000	-10.000000	-0.375000	25.983334	582.833313	1023.000000	1023.000000	2046.000000
50.180000	0.022854	13.506803	3.290831	1.786886	4.673217	3.755869	0.000000	-10.000000	-0.341667	24.783333	589.000000	1023.000000	1023.000000	2046.000000
50.200001	0.023793	14.061607	3.471508	2.022733	4.790628	3.776737	0.000000	-10.000000	-0.308333	23.766666	594.666687	1023.000000	1023.000000	2046.000000
50.220001	0.024805	14.660024	3.704737	2.242567	4.806002	3.906718	0.000000	-10.000000	-0.241667	21.916666	602.666687	1023.000000	1023.000000	2046.000000
50.240002	0.025699	15.188032	3.865897	2.563725	4.785903	3.972507	0.000000	-10.000000	-0.175000	20.066668	610.666687	1023.000000	1023.000000	2046.000000
50.259998	0.025519	15.081961	3.779012	2.707033	4.725152	3.870763	0.000000	-10.000000	-0.108333	17.883333	618.166687	1023.000000	1023.000000	2046.000000
50.279999	0.025056	14.807890	3.843637	2.699695	4.558808	3.705750	0.000000	-10.000000	-0.075000	15.966667	622.333313	1023.000000	1023.000000	2046.000000
50.299999	0.023713	14.014356	3.792651	2.685408	4.260537	3.275760	0.000000	-10.000000	-0.033333	12.333334	629.333313	1023.000000	1023.000000	2046.000000
50.320000	0.021440	12.671206	3.671195	2.677797	3.655945	2.666269	0.000000	-10.000000	0.000000	8.150001	635.166687	1023.000000	1023.000000	2046.000000
50.340000	0.019213	11.354612	3.473246	2.649902	3.110560	2.120904	0.000000	-10.000000	0.016667	5.166667	639.000000	1023.000000	1023.000000	2046.000000
50.360001	0.017565	10.381153	3.265071	2.537762	2.755004	1.823315	0.000000	-10.000000	0.041667	2.650000	640.666687	1023.000000	1023.000000	2046.000000
50.380001	0.016273	9.617534	3.063418	2.488411	2.507024	1.558680	0.000000	-10.000000	0.050000	0.100000	641.333313	1023.000000	1023.000000	2046.000000
50.400002	0.015427	9.117633	2.910376	2.419780	2.347105	1.440373	0.000000	-10.000000	0.058333	-3.133333	642.000000	1023.000000	1023.000000	2046.000000
50.419998	0.014730	8.705230	2.854825	2.383447	2.164959	1.301998	0.000000	-10.000000	0.050000	-5.116667	642.000000	1023.000000	1023.000000	2046.000000
50.439999	0.014168	8.373006	2.727878	2.467079	2.055134	1.122915	0.000000	-10.000000	0.066667	-6.500000	642.000000	1023.000000	1023.000000	2046.000000
50.459999	0.013729	8.114057	2.677472	2.445786	1.888743	1.102055	0.000000	-10.000000	0.083333	-7.200000	642.000000	1023.000000	1023.000000	2046.000000
50.480000	0.013464	7.957104	2.548049	2.479486	1.857707	1.071862	0.000000	-10.000000	0.108333	-8.283334	642.000000	1023.000000	1023.000000	2046.000000
50.500000	0.013147	7.769691	2.435965	2.513091	1.792847	1.027789	0.000000	-10.000000	0.125000	-9.200001	642.000000	1023.000000	1023.000000	2046.000000
50.520000	0.012638	7.469254	2.334067	2.522353	1.647695	0.965139	0.000000	-10.000000	0.133333	-10.783334	642.000000	1023.000000	1023.000000	2046.000000
50.540001	0.012334	7.289162	2.247746	2.405502	1.612812	1.023103	0.000000	-10.000000	0.158333	-12.416667	638.500000	1023.000000	1023.000000	2046.000000
50.560001	0.011982	7.081136	2.143056	2.342966	1.581198	1.013917	0.000000	-10.000000	0.191667	-13.866667	630.333313	1023.000000	1023.000000	2046.000000
50.580002	0.011935	7.053531	2.030819	2.319396	1.629444	1.073872	0.000000	-10.000000	0.233333	-15.100000	620.500000	1023.000000	1023.000000	2046.000000
50.599998	0.011896	7.030444	2.096545	2.329340	1.495385	1.109174	0.000000	-10.000000	0.250000	-16.166666	612.333313	1023.000000	1023.000000	2046.000000
50.619999	0.012254	7.241917	2.187525	2.487704	1.486481	1.080207	0.000000	-10.000000	0.241667	-17.133333	607.000000	1023.000000	1023.000000	2046.000000
50.639999	0.012775	7.550103	2.294317	2.528764	1.533574	1.193449	0.000000	-10.000000	0.258333	-17.750000	601.333313	1023.000000	1023.000000	2046.000000
50.660000	0.012988	7.675781	2.392534	2.571618	1.503233	1.208397	0.000000	-10.000000	0.291667	-18.533333	593.333313	1023.000000	1023.000000	2046.000000
50.680000	0.012765	7.544378	2.411599	2.511783	1.424882	1.196113	0.000000	-10.000000	0.333333	-19.066668	587.166687	1023.000000	1023.000000	2046.000000
50.700001	0.012812	7.572165	2.434966	2.439356	1.483356	1.214487	0.000000	-10.000000	0.350000	-19.616667	580.833313	1023.000000	1023.000000	2046.000000
50.720001	0.012527	7.403615	2.417904	2.337428	1.464890	1.183393	0.000000	-10.000000	0.358333	-20.100000	574.166687	1023.000000	1023.000000	2046.000000
50.740002	0.011941	7.056882	2.374148	2.192405	1.373474	1.116856	0.000000	-10.000000	0.383333	-20.733334	565.166687	1023.000000	1023.000000	2046.000000
50.759998	0.011662	6.891975	2.314515	2.045086	1.416702	1.115672	0.000000	-10.000000	0.408333	-21.250000	558.333313	1023.000000	1023.000000	2046.000000
50.779999	0.011376	6.723209	2.368909	1.908905	1.349690	1.095705	0.000000	-10.000000	0.416667	-21.733334	553.666687	1023.000000	1023.000000	2046.000000
50.799999	0.010994	6.497182	2.384329	1.790962	1.288335	1.033555	0.000000	-10.000000	0.441667	-22.366667	548.833313	1023.000000	1023.000000	2046.000000
50.820000	0.010549	6.234257	2.290347	1.643440	1.287539	1.012931	0.000000	-10.000000	0.483333	-23.266666	541.500000	1023.000000	1023.000000	2046.000000
50.840000	0.010074	5.953684	2.303271	1.514028	1.172426	0.963959	0.000000	-10.000000	0.533333	-24.133333	533.833313	1023.000000	1023.000000	2046.000000
50.860001	0.009527	5.630492	2.202998	1.407258	1.092484	0.927752	0.000000	-10.000000	0.550000	-25.050001	525.666687	1023.000000	1023.000000	2046.000000
50.880001	0.009152	5.408635	2.087994	1.335307	1.088794	0.896540	0.000000	-10.000000	0.558333	-25.933334	517.166687	1023.000000	1023.000000	2046.000000
50.900002	0.008748	5.170031	2.024296	1.267760	1.033450	0.844525	0.000000	-10.000000	0.558333	-26.600000	508.333344	1023.000000	1023.000000	2046.000000
50.919998	0.008339	4.928170	1.966014	1.190044	0.952513	0.819599	0.000000	-10.000000	0.591667	-27.150000	499.500000	1023.000000	1023.000000	2046.000000
50.939999	0.008098	4.785759	1.968007	1.160860	0.889022	0.767869	0.000000	-10.000000	0.616667	-27.466667	490.500000	1023.000000	1023.000000	2046.000000
50.959999	0.007754	4.582606	1.891483	1.110071	0.862464	0.718588	0.000000	-10.000000	0.650000	-27.766666	481.333344	1023.000000	1023.000000	2046.000000
50.980000	0.007351	4.344291	1.849355	1.044259	0.767841	0.682837	0.000000	-10.000000	0.650000	-27.816668	472.000000	1023.000000	1023.000000	2046.000000
51.000000	0.007018	4.147429	1.839718	0.985930	0.652745	0.669036	0.000000	-10.000000	0.650000	-27.833334	462.666656	1023.000000	1023.000000	2046.000000
51.020000	0.006615	3.909663	1.726803	0.912115	0.625312	0.645433	0.000000	-10.000000	0.658333	-27.916666	453.500000	1023.000000	1023.000000	2046.000000
51.040001	0.006189	3.657733	1.603716	0.910535	0.591325	0.552156	0.000000	-10.000000	0.675000	-28.133333	444.166656	1023.000000	1023.000000	2046.000000
51.060001	0.005740	3.392612	1.578635	0.841228	0.485028	0.487721	0.000000	-10.000000	0.691667	-28.383333	434.833344	1023.000000	1023.000000	2046.000000
51.080002	0.005397	3.189621	1.527340	0.830303	0.417072	0.414907	0.000000	-10.000000	0.700000	-28.633333	425.166656	1023.000000	1023.000000	2046.000000
51.099998	0.004856	2.869652	1.476829	0.720351	0.316137	0.356334	0.000000	-10.000000	0.700000	-28.799999	415.833344	1023.000000	1023.000000	2046.000000
51.119999	0.004581	2.707412	1.492319	0.634938	0.231568	0.348587	0.000000	-10.000000	0.691667	-29.000000	406.166656	1023.000000	1023.000000	2046.000000
51.139999	0.004330	2.558985	1.415836	0.611374	0.226563	0.305211	0.000000	-10.000000	0.675000	-29.033333	396.500000	1023.000000	1023.000000	2046.000000
51.160000	0.004071	2.406192	1.385401	0.611732	0.179417	0.229643	0.000000	-10.000000	0.666667	-29.016666	386.833344	1023.000000	1023.000000	2046.000000
51.180000	0.003944	2.330628	1.305925	0.553630	0.191474	0.279600	0.000000	-10.000000	0.666667	-29.083334	377.166656	1023.000000	1023.000000	2046.000000
51.200001	0.003596	2.125425	1.227383	0.521231	0.131824	0.244987	0.000000	-10.000000	0.683333	-29.100000	367.500000	1023.000000	1023.000000	2046.000000
51.220001	0.003663	2.164712	1.222689	0.484600	0.092816	0.364607	0.000000	-10.000000	0.691667	-29.400002	357.500000	1023.000000	1023.000000	2046.000000
51.240002	0.003466	2.048599	1.215090	0.474386	-0.001695	0.360818	0.000000	-10.000000	0.700000	-29.516666	347.666656	1023.000000	1023.000000	2046.000000
51.259998	0.002884	1.704630	1.206520	0.553778	-0.301601	0.245933	0.000000	-10.000000	0.716667	-29.850000	338.000000	1023.000000	1023.000000	2046.000000
51.279999	0.001933	1.142451	0.974468	0.440456	-0.473656	0.201183	0.000000	-10.000000	0.750000	-30.166668	328.166656	1023.000000	1023.000000	2046.000000
51.299999	0.000653	0.386107	0.723222	0.179346	-0.616777	0.100316	0.000000	-10.000000	0.783333	-30.716667	318.000000	1023.000000	1023.000000	2046.000000
51.320000	-0.000529	-0.312834	0.657522	0.087626	-0.869423	-0.188559	0.000000	-10.000000	0.800000	-31.183334	307.666656	1023.000000	1023.000000	2046.000000
51.340000	-0.001926	-1.138548	0.640672	0.039457	-1.267367	-0.551311	0.000000	-10.000000	0.791667	-31.350000	297.166656	1023.000000	1023.000000	2046.000000
51.360001	-0.003742	-2.211670	0.520004	0.023922	-1.676686	-1.078910	0.000000	-10.000000	0.775000	-30.916668	286.833344	1023.000000	1023.000000	2046.000000
51.380001	-0.006514	-3.849838	0.228734	-0.167275	-2.266116	-1.645181	0.000000	-10.000000	0.733333	-30.216667	276.500000	1023.000000	1023.000000	2046.000000
51.400002	-0.009409	-5.560623	-0.170266	-0.456812	-2.845010	-2.088536	0.000000	-10.000000	0.700000	-29.366667	266.500000	1023.000000	1023.000000	2046.000000
51.419998	-0.011316	-6.687909	-0.534191	-0.617010	-3.145988	-2.390720	0.000000	-10.000000	0.675000	-28.900000	256.666656	1023.000000	1023.000000	2046.000000
51.439999	-0.012978	-7.670214	-0.793837	-0.674921	-3.460468	-2.740988	0.000000	-10.000000	0.666667	-28.766666	247.000000	1023.000000	1023.000000	2046.000000
51.459999	-0.014277	-8.437722	-1.072805	-0.711272	-3.656286	-2.997359	0.000000	-10.000000	0.675000	-28.833334	237.333328	1023.000000	1023.000000	2046.000000
51.480000	-0.015108	-8.928755	-1.242274	-0.778961	-3.863912	-3.043608	0.000000	-10.000000	0.675000	-28.950001	227.666672	1023.000000	1023.000000	2046.000000
51.500000	-0.016127	-9.530897	-1.471259	-0.781358	-4.007042	-3.271239	0.000000	-10.000000	0.675000	-29.050001	218.000000	1023.000000	1023.000000	2046.000000
51.520000	-0.017008	-10.051537	-1.617933	-0.903030	-4.196343	-3.334231	0.000000	-10.000000	0.658333	-28.916668	208.333328	1023.000000	1023.000000	2046.000000
51.540001	-0.017584	-10.392191	-1.721704	-0.912177	-4.359673	-3.398638	0.000000	-10.000000	0.641667	-28.733334	198.666672	1023.000000	1023.000000	2046.000000
51.560001	-0.018207	-10.760249	-1.841137	-1.010137	-4.469787	-3.439189	0.000000	-10.000000	0.641667	-28.416668	189.000000	1023.000000	1023.000000	2046.000000
51.580002	-0.018955	-11.202321	-2.097742	-1.154869	-4.450334	-3.499377	0.000000	-10.000000	0.616667	-27.933334	179.500000	1023.000000	1023.000000	2046.000000
51.599998	-0.019519	-11.535981	-2.239566	-1.321872	-4.499922	-3.474622	0.000000	-10.000000	0.591667	-27.416668	170.166672	1023.000000	1023.000000	2046.000000
51.619999	-0.019531	-11.542691	-2.327595	-1.352044	-4.459425	-3.403628	0.000000	-10.000000	0.558333	-26.666668	161.000000	1023.000000	1023.000000	2046.000000
51.639999	-0.019254	-11.379098	-2.186867	-1.312632	-4.524744	-3.354854	0.000000	-10.000000	0.550000	-26.250000	152.166672	1023.000000	1023.000000	2046.000000
51.660000	-0.019097	-11.286523	-2.039463	-1.318395	-4.585958	-3.342707	0.000000	-10.000000	0.541667	-25.733334	143.500000	1023.000000	1023.000000	2046.000000
51.680000	-0.019042	-11.253683	-2.008628	-1.360347	-4.558143	-3.326565	0.000000	-10.000000	0.516667	-25.183334	134.833328	1023.000000	1023.000000	2046.000000
51.700001	-0.019078	-11.275338	-1.942922	-1.439638	-4.616956	-3.275822	0.000000	-10.000000	0.500000	-24.383333	126.333336	1023.000000	1023.000000	2046.000000
51.720001	-0.019193	-11.343351	-1.997704	-1.503073	-4.562966	-3.279608	0.000000	-10.000000	0.466667	-23.600000	118.000000	1023.000000	1023.000000	2046.000000
51.740002	-0.019672	-11.626300	-2.136042	-1.625122	-4.560206	-3.304930	0.000000	-10.000000	0.441667	-22.933334	110.333336	1023.000000	1023.000000	2046.000000
[truncated: 1,140,379 more chars]
