# Supplementary material for: Effect of Electrode Belt and Body Positions on Regional Pulmonary Ventilation- and Perfusion-Related Impedance Changes Measured by Electric Impedance Tomography
Source: PLoS One. 2016 Jun 2;11(6):e0155913. doi: 10.1371/journal.pone.0155913 (PMC4890811; doi:10.1371/journal.pone.0155913)
Supplement: S1 Dataset — (ZIP) [file pone.0155913.s001.zip › Dataset/Fp06-semi-4i.txt]

Patient Name:	Fp6
Registry:	Fp6
Investigator:	 
Diagnosys:	 
Notes:	semi4i              
Sample Rate [Hz]:	50.08
Time Base 	Pixels Mean 	Pixels Sum 	UPPER RIGHT		UPPER LEFT		LOWER RIGHT		LOWER LEFT		QRS	ETCO2	Paw	Flow (L/min)	Volume	Analog1	Analog2	AnalogSum
0.000000	0.004335	2.562183	0.077129	4.786446	-1.407749	-0.893643	0.000000	-10.000000	0.000000	-0.350000	460.666656	1023.000000	1023.000000	2046.000000
0.020000	0.004552	2.690463	0.112676	4.838163	-1.367903	-0.892473	0.000000	-10.000000	0.000000	-0.350000	460.333344	1023.000000	1023.000000	2046.000000
0.040000	0.004859	2.871873	0.212254	4.809844	-1.331347	-0.818878	0.000000	-10.000000	0.008333	0.000000	460.000000	1023.000000	1023.000000	2046.000000
0.060000	0.005576	3.295181	0.396313	4.782731	-1.229821	-0.654043	0.000000	-10.000000	0.016667	0.000000	460.000000	1023.000000	1023.000000	2046.000000
0.080000	0.006318	3.733784	0.498911	4.794175	-1.067751	-0.491551	0.000000	-10.000000	0.016667	0.333333	460.000000	1023.000000	1023.000000	2046.000000
0.100000	0.006948	4.106362	0.568550	4.684774	-0.859448	-0.287515	0.000000	-10.000000	0.000000	1.866667	460.000000	1023.000000	1023.000000	2046.000000
0.120000	0.007363	4.351452	0.547599	4.546486	-0.631254	-0.111379	0.000000	-10.000000	-0.008333	4.350000	460.000000	1023.000000	1023.000000	2046.000000
0.140000	0.007519	4.443785	0.461076	4.388237	-0.430482	0.024954	0.000000	-10.000000	-0.041667	7.300000	460.000000	1023.000000	1023.000000	2046.000000
0.160000	0.007501	4.433307	0.393012	4.191359	-0.296181	0.145117	0.000000	-10.000000	-0.041667	9.516666	460.000000	1023.000000	1023.000000	2046.000000
0.180000	0.007144	4.222250	0.300184	3.980767	-0.231407	0.172707	0.000000	-10.000000	-0.041667	9.766666	460.000000	1023.000000	1023.000000	2046.000000
0.200000	0.006541	3.865701	0.207699	3.706943	-0.257355	0.208413	0.000000	-10.000000	0.008333	7.666667	460.000000	1023.000000	1023.000000	2046.000000
0.220000	0.005537	3.272638	0.020584	3.410567	-0.308403	0.149889	0.000000	-10.000000	0.058333	2.983333	460.000000	1023.000000	1023.000000	2046.000000
0.240000	0.004563	2.696635	-0.158396	3.130367	-0.349584	0.074249	0.000000	-10.000000	0.083333	-2.616667	459.833344	1023.000000	1023.000000	2046.000000
0.260000	0.003655	2.160212	-0.281917	2.807565	-0.412520	0.047084	0.000000	-10.000000	0.100000	-7.400000	458.666656	1023.000000	1023.000000	2046.000000
0.280000	0.002843	1.680428	-0.367824	2.519429	-0.479916	0.008738	0.000000	-10.000000	0.091667	-10.316667	456.333344	1023.000000	1023.000000	2046.000000
0.300000	0.001828	1.080400	-0.525373	2.232533	-0.540938	-0.085821	0.000000	-10.000000	0.150000	-11.800000	452.833344	1023.000000	1023.000000	2046.000000
0.320000	0.000765	0.452231	-0.675536	1.927966	-0.623941	-0.176258	0.000000	-10.000000	0.258333	-15.733334	448.833344	1023.000000	1023.000000	2046.000000
0.340000	-0.000314	-0.185760	-0.804590	1.656156	-0.756300	-0.281027	0.000000	-10.000000	0.391667	-20.216667	443.500000	1023.000000	1023.000000	2046.000000
0.360000	-0.001394	-0.823604	-0.938749	1.385916	-0.888029	-0.382743	0.000000	-10.000000	0.491667	-24.400000	436.833344	1023.000000	1023.000000	2046.000000
0.380000	-0.002311	-1.366023	-1.080393	1.183667	-0.972094	-0.497203	0.000000	-10.000000	0.550000	-25.866667	428.833344	1023.000000	1023.000000	2046.000000
0.400000	-0.003352	-1.981317	-1.186376	0.980771	-1.145593	-0.630119	0.000000	-10.000000	0.633333	-27.366667	420.333344	1023.000000	1023.000000	2046.000000
0.420000	-0.004243	-2.507407	-1.306369	0.798958	-1.251269	-0.748727	0.000000	-10.000000	0.766667	-30.133333	411.166656	1023.000000	1023.000000	2046.000000
0.440000	-0.005013	-2.962505	-1.378437	0.700397	-1.397187	-0.887278	0.000000	-10.000000	0.941667	-33.666668	401.000000	1023.000000	1023.000000	2046.000000
0.460000	-0.005932	-3.506006	-1.478643	0.625296	-1.590197	-1.062463	0.000000	-10.000000	1.100000	-37.166668	389.666656	1023.000000	1023.000000	2046.000000
0.480000	-0.006851	-4.048845	-1.626298	0.597435	-1.769058	-1.250924	0.000000	-10.000000	1.233333	-39.366669	377.333344	1023.000000	1023.000000	2046.000000
0.500000	-0.007823	-4.623275	-1.762866	0.541919	-1.995087	-1.407241	0.000000	-10.000000	1.325000	-40.950001	364.166656	1023.000000	1023.000000	2046.000000
0.520000	-0.008758	-5.176090	-1.906623	0.482871	-2.220923	-1.531415	0.000000	-10.000000	1.416667	-41.966667	350.500000	1023.000000	1023.000000	2046.000000
0.540000	-0.009637	-5.695337	-2.038630	0.442918	-2.406576	-1.693049	0.000000	-10.000000	1.450000	-43.216667	336.500000	1023.000000	1023.000000	2046.000000
0.560000	-0.010241	-6.052240	-2.202713	0.405153	-2.481991	-1.772689	0.000000	-10.000000	1.483333	-43.633335	322.166656	1023.000000	1023.000000	2046.000000
0.580000	-0.010675	-6.309103	-2.352162	0.414671	-2.540833	-1.830779	0.000000	-10.000000	1.475000	-43.750000	307.666656	1023.000000	1023.000000	2046.000000
0.600000	-0.011003	-6.502755	-2.479568	0.400323	-2.603914	-1.819597	0.000000	-10.000000	1.483333	-43.683334	293.000000	1023.000000	1023.000000	2046.000000
0.620000	-0.011758	-6.949056	-2.639633	0.354592	-2.745041	-1.918974	0.000000	-10.000000	1.475000	-43.533333	278.333344	1023.000000	1023.000000	2046.000000
0.640000	-0.012196	-7.207946	-2.801519	0.373667	-2.767340	-2.012754	0.000000	-10.000000	1.466667	-43.583332	263.833344	1023.000000	1023.000000	2046.000000
0.660000	-0.012508	-7.392055	-2.839591	0.524379	-3.054115	-2.022728	0.000000	-10.000000	1.433333	-43.183334	249.166672	1023.000000	1023.000000	2046.000000
0.680000	-0.013570	-8.020105	-3.163444	0.531996	-3.301029	-2.087629	0.000000	-10.000000	1.391667	-43.033333	234.833328	1023.000000	1023.000000	2046.000000
0.700000	-0.015312	-9.049257	-3.529910	0.415305	-3.626603	-2.308049	0.000000	-10.000000	1.358333	-42.716667	220.500000	1023.000000	1023.000000	2046.000000
0.720000	-0.017029	-10.064361	-3.769681	0.150417	-3.873152	-2.571944	0.000000	-10.000000	1.341667	-42.250000	206.500000	1023.000000	1023.000000	2046.000000
0.740000	-0.019023	-11.242363	-4.021240	-0.075141	-4.219231	-2.926750	0.000000	-10.000000	1.308333	-41.700001	192.500000	1023.000000	1023.000000	2046.000000
0.760000	-0.021311	-12.594531	-4.306852	-0.230692	-4.652203	-3.404784	0.000000	-10.000000	1.241667	-40.366669	178.500000	1023.000000	1023.000000	2046.000000
0.780000	-0.023874	-14.109333	-4.701220	-0.351120	-5.125202	-3.931790	0.000000	-10.000000	1.166667	-38.866669	165.000000	1023.000000	1023.000000	2046.000000
0.800000	-0.026366	-15.582233	-5.024691	-0.505440	-5.671694	-4.380409	0.000000	-10.000000	1.100000	-37.116669	151.833328	1023.000000	1023.000000	2046.000000
0.820000	-0.028290	-16.719242	-5.268153	-0.555939	-6.111289	-4.783860	0.000000	-10.000000	1.066667	-36.333332	139.333328	1023.000000	1023.000000	2046.000000
0.840000	-0.029556	-17.467890	-5.501760	-0.530157	-6.391082	-5.044891	0.000000	-10.000000	1.033333	-35.683334	127.000000	1023.000000	1023.000000	2046.000000
0.860000	-0.030546	-18.052433	-5.752236	-0.476898	-6.584401	-5.238897	0.000000	-10.000000	1.008333	-35.599998	115.333336	1023.000000	1023.000000	2046.000000
0.880000	-0.031334	-18.518446	-5.976100	-0.409909	-6.737886	-5.394551	0.000000	-10.000000	0.975000	-35.033333	103.666664	1023.000000	1023.000000	2046.000000
0.900000	-0.032018	-18.922699	-6.144003	-0.369421	-6.910278	-5.498996	0.000000	-10.000000	0.958333	-34.716667	92.000000	1023.000000	1023.000000	2046.000000
0.920000	-0.032646	-19.293507	-6.317095	-0.372851	-7.011405	-5.592155	0.000000	-10.000000	0.925000	-33.833332	80.333336	1023.000000	1023.000000	2046.000000
0.940000	-0.033334	-19.700659	-6.492196	-0.455365	-7.098231	-5.654867	0.000000	-10.000000	0.875000	-32.983334	69.000000	1023.000000	1023.000000	2046.000000
0.960000	-0.034032	-20.112997	-6.623497	-0.556200	-7.244074	-5.689226	0.000000	-10.000000	0.816667	-31.950001	58.166668	1023.000000	1023.000000	2046.000000
0.980000	-0.034819	-20.577761	-6.758189	-0.690695	-7.367730	-5.761147	0.000000	-10.000000	0.766667	-30.966667	47.333332	1023.000000	1023.000000	2046.000000
1.000000	-0.035392	-20.916811	-6.837386	-0.855584	-7.473961	-5.749882	0.000000	-10.000000	0.733333	-30.133333	36.833332	1023.000000	1023.000000	2046.000000
1.020000	-0.035383	-20.911547	-6.761824	-0.958913	-7.511797	-5.679012	0.000000	-10.000000	0.691667	-29.416668	26.833334	1023.000000	1023.000000	2046.000000
1.040000	-0.035701	-21.099031	-6.797771	-1.108979	-7.530134	-5.662147	0.000000	-10.000000	0.666667	-29.050001	17.166666	1023.000000	1023.000000	2046.000000
1.060000	-0.035951	-21.246895	-6.858352	-1.277266	-7.529747	-5.581531	0.000000	-10.000000	0.650000	-28.566668	7.666667	1023.000000	1023.000000	2046.000000
1.080000	-0.036506	-21.575094	-6.997249	-1.416645	-7.527726	-5.633474	0.000000	-10.000000	0.641667	-28.183334	-1.666667	1023.000000	1023.000000	2046.000000
1.100000	-0.037174	-21.969717	-7.103256	-1.594124	-7.599276	-5.673062	0.000000	-10.000000	0.616667	-27.616667	-10.833333	1023.000000	1023.000000	2046.000000
1.120000	-0.037938	-22.421345	-7.176775	-1.825259	-7.708449	-5.710861	0.000000	-10.000000	0.583333	-27.016666	-19.833334	1023.000000	1023.000000	2046.000000
1.140000	-0.038906	-22.993631	-7.283398	-2.088080	-7.839607	-5.782547	0.000000	-10.000000	0.550000	-26.450001	-28.833334	1023.000000	1023.000000	2046.000000
1.160000	-0.039940	-23.604811	-7.407436	-2.316724	-7.971785	-5.908866	0.000000	-10.000000	0.525000	-25.800001	-37.500000	1023.000000	1023.000000	2046.000000
1.180000	-0.040927	-24.188093	-7.523566	-2.537653	-8.110122	-6.016751	0.000000	-10.000000	0.508333	-25.250000	-46.166668	1023.000000	1023.000000	2046.000000
1.200000	-0.041852	-24.734776	-7.629467	-2.776767	-8.229887	-6.098655	0.000000	-10.000000	0.483333	-24.283335	-54.666668	1023.000000	1023.000000	2046.000000
1.220000	-0.042756	-25.268749	-7.815910	-2.983829	-8.308320	-6.160691	0.000000	-10.000000	0.450000	-23.450001	-63.000000	1023.000000	1023.000000	2046.000000
1.240000	-0.043673	-25.810928	-7.973429	-3.175266	-8.432127	-6.230106	0.000000	-10.000000	0.408333	-22.650002	-70.666664	1023.000000	1023.000000	2046.000000
1.260000	-0.044553	-26.330599	-8.156606	-3.342443	-8.521144	-6.310407	0.000000	-10.000000	0.383333	-22.083334	-78.166664	1023.000000	1023.000000	2046.000000
1.280000	-0.045383	-26.821363	-8.297795	-3.527951	-8.630157	-6.365459	0.000000	-10.000000	0.366667	-21.416668	-85.500000	1023.000000	1023.000000	2046.000000
1.300000	-0.045957	-27.160408	-8.379503	-3.649049	-8.707022	-6.424834	0.000000	-10.000000	0.358333	-20.766666	-92.666664	1023.000000	1023.000000	2046.000000
1.320000	-0.046333	-27.382877	-8.448633	-3.736335	-8.748955	-6.448954	0.000000	-10.000000	0.341667	-20.266666	-99.666664	1023.000000	1023.000000	2046.000000
1.340000	-0.046693	-27.595718	-8.537618	-3.846267	-8.742971	-6.468863	0.000000	-10.000000	0.333333	-19.766666	-106.333336	1023.000000	1023.000000	2046.000000
1.360000	-0.046941	-27.742020	-8.598154	-3.946965	-8.742661	-6.454239	0.000000	-10.000000	0.300000	-19.050001	-113.000000	1023.000000	1023.000000	2046.000000
1.380000	-0.047016	-27.786486	-8.608456	-4.023310	-8.744268	-6.410452	0.000000	-10.000000	0.275000	-18.383333	-119.333336	1023.000000	1023.000000	2046.000000
1.400000	-0.047230	-27.912840	-8.706794	-4.113886	-8.694798	-6.397361	0.000000	-10.000000	0.233333	-17.533333	-125.500000	1023.000000	1023.000000	2046.000000
1.420000	-0.047345	-27.980783	-8.776496	-4.148118	-8.660592	-6.395577	0.000000	-10.000000	0.216667	-16.666666	-131.333328	1023.000000	1023.000000	2046.000000
1.440000	-0.047565	-28.111025	-8.846268	-4.198145	-8.681604	-6.385008	0.000000	-10.000000	0.200000	-15.600000	-136.833328	1023.000000	1023.000000	2046.000000
1.460000	-0.047737	-28.212496	-8.856840	-4.234737	-8.727945	-6.392972	0.000000	-10.000000	0.191667	-14.616667	-142.000000	1023.000000	1023.000000	2046.000000
1.480000	-0.047927	-28.324579	-8.908817	-4.301351	-8.771291	-6.343121	0.000000	-10.000000	0.175000	-13.733334	-147.000000	1023.000000	1023.000000	2046.000000
1.500000	-0.048085	-28.418276	-8.967285	-4.323964	-8.772275	-6.354752	0.000000	-10.000000	0.141667	-12.883333	-151.666672	1023.000000	1023.000000	2046.000000
1.520000	-0.048283	-28.535217	-9.084151	-4.352991	-8.751798	-6.346277	0.000000	-10.000000	0.116667	-12.083334	-156.000000	1023.000000	1023.000000	2046.000000
1.540000	-0.048291	-28.540264	-9.132753	-4.411887	-8.673775	-6.321850	0.000000	-10.000000	0.100000	-11.483334	-160.000000	1023.000000	1023.000000	2046.000000
1.560000	-0.048024	-28.382042	-9.133152	-4.399838	-8.576966	-6.272086	0.000000	-10.000000	0.091667	-10.833334	-163.833328	1023.000000	1023.000000	2046.000000
1.580000	-0.047762	-28.227188	-9.194681	-4.420688	-8.424878	-6.186940	0.000000	-10.000000	0.075000	-10.166667	-167.500000	1023.000000	1023.000000	2046.000000
1.600000	-0.047396	-28.010958	-9.136362	-4.400660	-8.381718	-6.092217	0.000000	-10.000000	0.058333	-9.300000	-170.833328	1023.000000	1023.000000	2046.000000
1.620000	-0.047245	-27.921944	-9.165415	-4.432951	-8.281859	-6.041718	0.000000	-10.000000	0.050000	-8.316667	-173.833328	1023.000000	1023.000000	2046.000000
1.640000	-0.046758	-27.633856	-9.111970	-4.355641	-8.149947	-6.016297	0.000000	-10.000000	0.050000	-7.350000	-176.666672	1023.000000	1023.000000	2046.000000
1.660000	-0.046182	-27.293505	-9.003848	-4.235040	-8.202208	-5.852410	0.000000	-10.000000	0.050000	-6.383334	-179.166672	1023.000000	1023.000000	2046.000000
1.680000	-0.046013	-27.193958	-9.061389	-4.134973	-8.180230	-5.817366	0.000000	-10.000000	0.041667	-5.433333	-181.500000	1023.000000	1023.000000	2046.000000
1.700000	-0.046468	-27.462864	-9.211314	-4.180359	-8.250445	-5.820747	0.000000	-10.000000	0.025000	-4.366667	-183.166672	1023.000000	1023.000000	2046.000000
1.720000	-0.047236	-27.916323	-9.269794	-4.317474	-8.356522	-5.972533	0.000000	-10.000000	0.008333	-2.450000	-184.666672	1023.000000	1023.000000	2046.000000
1.740000	-0.048317	-28.555197	-9.398860	-4.456618	-8.518926	-6.180793	0.000000	-10.000000	-0.016667	0.333333	-185.500000	1023.000000	1023.000000	2046.000000
1.760000	-0.049482	-29.243591	-9.591908	-4.600592	-8.666599	-6.384490	0.000000	-10.000000	-0.050000	4.216667	-186.000000	1023.000000	1023.000000	2046.000000
1.780000	-0.050879	-30.069710	-9.881013	-4.689548	-8.783772	-6.715379	0.000000	-10.000000	-0.100000	8.400000	-186.000000	1023.000000	1023.000000	2046.000000
1.800000	-0.052017	-30.741898	-10.060482	-4.781518	-8.982624	-6.917273	0.000000	-10.000000	-0.133333	11.816667	-186.000000	1023.000000	1023.000000	2046.000000
1.820000	-0.052319	-30.920696	-10.135996	-4.720211	-8.964482	-7.100007	0.000000	-10.000000	-0.150000	13.850000	-186.000000	1023.000000	1023.000000	2046.000000
1.840000	-0.052053	-30.763451	-10.165752	-4.553310	-8.858926	-7.185462	0.000000	-10.000000	-0.158333	14.533334	-186.000000	1023.000000	1023.000000	2046.000000
1.860000	-0.051354	-30.350025	-10.162228	-4.293530	-8.687232	-7.207037	0.000000	-10.000000	-0.183333	15.150001	-151.000000	1023.000000	1023.000000	2046.000000
1.880000	-0.050419	-29.797750	-10.114628	-4.074455	-8.512100	-7.096567	0.000000	-10.000000	-0.216667	16.299999	-80.500000	1023.000000	1023.000000	2046.000000
1.900000	-0.049521	-29.266685	-10.058153	-3.902851	-8.337315	-6.968367	0.000000	-10.000000	-0.266667	18.383333	-8.000000	1023.000000	1023.000000	2046.000000
1.920000	-0.048421	-28.616587	-9.952785	-3.802804	-8.066761	-6.794236	0.000000	-10.000000	-0.341667	20.750000	31.500000	1023.000000	1023.000000	2046.000000
1.940000	-0.047320	-27.965891	-9.858530	-3.727137	-7.798331	-6.581892	0.000000	-10.000000	-0.458333	24.183334	40.666668	1023.000000	1023.000000	2046.000000
1.960000	-0.046424	-27.436646	-9.767742	-3.701686	-7.570789	-6.396429	0.000000	-10.000000	-0.566667	27.316668	51.000000	1023.000000	1023.000000	2046.000000
1.980000	-0.045450	-26.860888	-9.630863	-3.712298	-7.306026	-6.211701	0.000000	-10.000000	-0.633333	29.733334	59.333332	1023.000000	1023.000000	2046.000000
2.000000	-0.044029	-26.020977	-9.360508	-3.682495	-7.027682	-5.950292	0.000000	-10.000000	-0.691667	30.750000	65.833336	1023.000000	1023.000000	2046.000000
2.020000	-0.042406	-25.061659	-9.059421	-3.663917	-6.662942	-5.675380	0.000000	-10.000000	-0.733333	31.666668	72.500000	1023.000000	1023.000000	2046.000000
2.040000	-0.040883	-24.161699	-8.787606	-3.694209	-6.273722	-5.406161	0.000000	-10.000000	-0.816667	32.983334	82.666664	1023.000000	1023.000000	2046.000000
2.060000	-0.039360	-23.261515	-8.524555	-3.755980	-5.856846	-5.124133	0.000000	-10.000000	-0.866667	34.583336	93.333336	1023.000000	1023.000000	2046.000000
2.080000	-0.037807	-22.343805	-8.253541	-3.822028	-5.406721	-4.861515	0.000000	-10.000000	-0.933333	35.766666	104.500000	1023.000000	1023.000000	2046.000000
2.100000	-0.036327	-21.469368	-7.964395	-3.906343	-4.995519	-4.603111	0.000000	-10.000000	-0.975000	37.316666	116.166664	1023.000000	1023.000000	2046.000000
2.120000	-0.035069	-20.726028	-7.668658	-3.991154	-4.696889	-4.369327	0.000000	-10.000000	-1.016667	38.166668	128.333328	1023.000000	1023.000000	2046.000000
2.140000	-0.033959	-20.069838	-7.408959	-4.079330	-4.415803	-4.165745	0.000000	-10.000000	-1.050000	39.299999	141.000000	1023.000000	1023.000000	2046.000000
2.160000	-0.032771	-19.367849	-7.215006	-4.174622	-4.068820	-3.909402	0.000000	-10.000000	-1.083333	39.650002	154.000000	1023.000000	1023.000000	2046.000000
2.180000	-0.031890	-18.847170	-7.043038	-4.239335	-3.803787	-3.761011	0.000000	-10.000000	-1.133333	40.566669	167.166672	1023.000000	1023.000000	2046.000000
2.200000	-0.031026	-18.336557	-6.864884	-4.317430	-3.576616	-3.577627	0.000000	-10.000000	-1.183333	41.283333	180.666672	1023.000000	1023.000000	2046.000000
2.220000	-0.030081	-17.777714	-6.726306	-4.322617	-3.277369	-3.451422	0.000000	-10.000000	-1.208333	41.966667	194.500000	1023.000000	1023.000000	2046.000000
2.240000	-0.028981	-17.127861	-6.521050	-4.330256	-2.998467	-3.278088	0.000000	-10.000000	-1.216667	42.483334	208.500000	1023.000000	1023.000000	2046.000000
2.260000	-0.027955	-16.521257	-6.363770	-4.304127	-2.742173	-3.111187	0.000000	-10.000000	-1.208333	42.566666	222.500000	1023.000000	1023.000000	2046.000000
2.280000	-0.026912	-15.905239	-6.165627	-4.295960	-2.503792	-2.939861	0.000000	-10.000000	-1.208333	42.766666	236.500000	1023.000000	1023.000000	2046.000000
2.300000	-0.025590	-15.123432	-6.004316	-4.235436	-2.171591	-2.712088	0.000000	-10.000000	-1.191667	42.799999	250.500000	1023.000000	1023.000000	2046.000000
2.320000	-0.024158	-14.277184	-5.781422	-4.185843	-1.830365	-2.479554	0.000000	-10.000000	-1.200000	43.083336	264.833344	1023.000000	1023.000000	2046.000000
2.340000	-0.022458	-13.272641	-5.471116	-4.087610	-1.497950	-2.215965	0.000000	-10.000000	-1.208333	43.216667	279.166656	1023.000000	1023.000000	2046.000000
2.360000	-0.020668	-12.214845	-5.183984	-3.950544	-1.108050	-1.972267	0.000000	-10.000000	-1.225000	43.550003	293.833344	1023.000000	1023.000000	2046.000000
2.380000	-0.018747	-11.079572	-4.889579	-3.820719	-0.684028	-1.685245	0.000000	-10.000000	-1.216667	43.650002	308.166656	1023.000000	1023.000000	2046.000000
2.400000	-0.016910	-9.993686	-4.555365	-3.661233	-0.361124	-1.415964	0.000000	-10.000000	-1.216667	43.966667	322.833344	1023.000000	1023.000000	2046.000000
2.420000	-0.015080	-8.912077	-4.252514	-3.468084	0.007204	-1.198683	0.000000	-10.000000	-1.208333	43.583336	337.333344	1023.000000	1023.000000	2046.000000
2.440000	-0.013172	-7.784790	-3.944898	-3.274056	0.397407	-0.963244	0.000000	-10.000000	-1.225000	43.566669	352.000000	1023.000000	1023.000000	2046.000000
2.460000	-0.011251	-6.649476	-3.580982	-3.090684	0.699126	-0.676936	0.000000	-10.000000	-1.216667	43.516666	366.500000	1023.000000	1023.000000	2046.000000
2.480000	-0.009354	-5.528346	-3.319169	-2.871970	1.111626	-0.448833	0.000000	-10.000000	-1.225000	43.583336	381.000000	1023.000000	1023.000000	2046.000000
2.500000	-0.007460	-4.408911	-2.974383	-2.696104	1.449978	-0.188402	0.000000	-10.000000	-1.208333	43.566669	395.666656	1023.000000	1023.000000	2046.000000
2.520000	-0.005592	-3.305077	-2.673989	-2.496001	1.798518	0.066395	0.000000	-10.000000	-1.208333	43.300003	410.166656	1023.000000	1023.000000	2046.000000
2.540000	-0.003924	-2.318846	-2.404217	-2.334521	2.137767	0.282124	0.000000	-10.000000	-1.191667	42.950001	424.666656	1023.000000	1023.000000	2046.000000
2.560000	-0.002153	-1.272468	-2.126847	-2.131484	2.505151	0.480712	0.000000	-10.000000	-1.191667	42.450001	439.000000	1023.000000	1023.000000	2046.000000
2.580000	-0.000529	-0.312566	-1.877935	-1.999353	2.839206	0.725516	0.000000	-10.000000	-1.208333	42.200001	453.333344	1023.000000	1023.000000	2046.000000
2.600000	0.000791	0.467214	-1.648991	-1.901283	3.119881	0.897606	0.000000	-10.000000	-1.233333	42.400002	467.500000	1023.000000	1023.000000	2046.000000
2.620000	0.001932	1.142024	-1.461529	-1.801041	3.340560	1.064035	0.000000	-10.000000	-1.241667	42.850002	481.500000	1023.000000	1023.000000	2046.000000
2.640000	0.002860	1.690289	-1.257588	-1.741380	3.510245	1.179012	0.000000	-10.000000	-1.216667	42.933334	495.666656	1023.000000	1023.000000	2046.000000
2.660000	0.004451	2.630280	-0.985071	-1.574508	3.829799	1.360060	0.000000	-10.000000	-1.191667	42.866669	510.000000	1023.000000	1023.000000	2046.000000
2.680000	0.006469	3.823231	-0.670951	-1.203268	4.089967	1.607483	0.000000	-10.000000	-1.183333	42.416668	524.333313	1023.000000	1023.000000	2046.000000
2.700000	0.008715	5.150809	-0.425977	-0.740922	4.387775	1.929932	0.000000	-10.000000	-1.191667	42.033333	538.500000	1023.000000	1023.000000	2046.000000
2.720000	0.009827	5.807755	-0.439706	-0.483573	4.551612	2.179422	0.000000	-10.000000	-1.183333	41.966667	552.500000	1023.000000	1023.000000	2046.000000
2.740000	0.010158	6.003325	-0.480712	-0.274204	4.634968	2.123273	0.000000	-10.000000	-1.158333	41.566666	566.500000	1023.000000	1023.000000	2046.000000
2.760000	0.009499	5.613658	-0.583404	-0.237489	4.505864	1.928688	0.000000	-10.000000	-1.141667	41.383335	580.500000	1023.000000	1023.000000	2046.000000
2.780000	0.007983	4.718244	-0.711533	-0.242384	4.130940	1.541220	0.000000	-10.000000	-1.133333	40.916668	594.500000	1023.000000	1023.000000	2046.000000
2.800000	0.006881	4.066648	-0.818201	-0.284094	3.900294	1.268649	0.000000	-10.000000	-1.108333	40.683334	608.166687	1023.000000	1023.000000	2046.000000
2.820000	0.006503	3.843039	-0.834327	-0.293552	3.810556	1.160363	0.000000	-10.000000	-1.050000	40.350002	621.833313	1023.000000	1023.000000	2046.000000
2.840000	0.006662	3.937249	-0.771825	-0.229199	3.840223	1.098050	0.000000	-10.000000	-1.000000	39.433334	635.166687	1023.000000	1023.000000	2046.000000
2.860000	0.007320	4.326182	-0.673337	-0.057908	3.951292	1.106134	0.000000	-10.000000	-0.975000	38.766666	648.666687	1023.000000	1023.000000	2046.000000
2.880000	0.008340	4.928719	-0.524871	0.193062	4.110281	1.150247	0.000000	-10.000000	-0.950000	38.016666	661.666687	1023.000000	1023.000000	2046.000000
2.900000	0.009281	5.484786	-0.397482	0.475923	4.211747	1.194598	0.000000	-10.000000	-0.900000	37.450001	674.500000	1023.000000	1023.000000	2046.000000
2.920000	0.010247	6.055949	-0.326234	0.738720	4.366352	1.277111	0.000000	-10.000000	-0.833333	36.549999	687.000000	1023.000000	1023.000000	2046.000000
2.940000	0.011217	6.629216	-0.239755	0.960640	4.512960	1.395371	0.000000	-10.000000	-0.766667	35.383335	699.333313	1023.000000	1023.000000	2046.000000
2.960000	0.012090	7.145259	-0.096488	1.084055	4.603785	1.553907	0.000000	-10.000000	-0.708333	34.116669	711.333313	1023.000000	1023.000000	2046.000000
2.980000	0.012968	7.664024	0.061939	1.130916	4.783698	1.687472	0.000000	-10.000000	-0.658333	32.700001	723.000000	1023.000000	1023.000000	2046.000000
3.000000	0.013980	8.262177	0.263208	1.153651	4.970743	1.874574	0.000000	-10.000000	-0.616667	31.433334	734.166687	1023.000000	1023.000000	2046.000000
3.020000	0.015111	8.930609	0.566296	1.166154	5.164290	2.033869	0.000000	-10.000000	-0.583333	30.216667	745.000000	1023.000000	1023.000000	2046.000000
3.040000	0.016277	9.619596	0.817583	1.269966	5.382585	2.149463	0.000000	-10.000000	-0.525000	28.950001	755.333313	1023.000000	1023.000000	2046.000000
3.060000	0.017729	10.477592	1.178111	1.403050	5.602414	2.294016	0.000000	-10.000000	-0.466667	27.533333	765.166687	1023.000000	1023.000000	2046.000000
3.080000	0.019048	11.257504	1.509810	1.510818	5.822698	2.414177	0.000000	-10.000000	-0.400000	25.916666	774.500000	1023.000000	1023.000000	2046.000000
3.100000	0.020310	12.002947	1.782912	1.551797	6.069592	2.598646	0.000000	-10.000000	-0.325000	23.966667	783.333313	1023.000000	1023.000000	2046.000000
3.120000	0.021428	12.664063	2.047704	1.649345	6.315868	2.651147	0.000000	-10.000000	-0.250000	21.516666	791.666687	1023.000000	1023.000000	2046.000000
3.140000	0.022237	13.142328	2.324272	1.627192	6.390580	2.800285	0.000000	-10.000000	-0.183333	19.233334	799.333313	1023.000000	1023.000000	2046.000000
3.160000	0.022652	13.387436	2.505094	1.570721	6.431308	2.880313	0.000000	-10.000000	-0.125000	16.650002	806.166687	1023.000000	1023.000000	2046.000000
3.180000	0.022782	13.464389	2.523095	1.497283	6.523553	2.920457	0.000000	-10.000000	-0.075000	14.350000	812.166687	1023.000000	1023.000000	2046.000000
3.200000	0.022687	13.408058	2.589161	1.373734	6.525347	2.919816	0.000000	-10.000000	-0.025000	11.533334	817.333313	1023.000000	1023.000000	2046.000000
3.220000	0.022695	13.412832	2.671406	1.302294	6.546255	2.892878	0.000000	-10.000000	-0.008333	8.583334	821.666687	1023.000000	1023.000000	2046.000000
3.240000	0.022465	13.277069	2.708121	1.235429	6.496452	2.837066	0.000000	-10.000000	0.016667	4.083333	825.000000	1023.000000	1023.000000	2046.000000
3.260000	0.022043	13.027596	2.691168	1.083110	6.423540	2.829777	0.000000	-10.000000	0.050000	-0.466667	827.000000	1023.000000	1023.000000	2046.000000
3.280000	0.021599	12.765161	2.589076	1.048022	6.369267	2.758796	0.000000	-10.000000	0.091667	-5.266667	827.833313	1023.000000	1023.000000	2046.000000
3.300000	0.021177	12.515401	2.541250	0.975173	6.259117	2.739861	0.000000	-10.000000	0.125000	-9.116667	828.000000	1023.000000	1023.000000	2046.000000
3.320000	0.020927	12.367670	2.455204	0.934013	6.223707	2.754746	0.000000	-10.000000	0.150000	-12.433333	828.000000	1023.000000	1023.000000	2046.000000
3.340000	0.020851	12.323215	2.466888	0.943439	6.180542	2.732346	0.000000	-10.000000	0.175000	-14.600000	828.000000	1023.000000	1023.000000	2046.000000
3.360000	0.020810	12.298654	2.486744	0.953756	6.137442	2.720712	0.000000	-10.000000	0.208333	-15.683333	824.500000	1023.000000	1023.000000	2046.000000
3.380000	0.020727	12.249537	2.493837	0.999245	6.043578	2.712876	0.000000	-10.000000	0.233333	-16.533333	816.000000	1023.000000	1023.000000	2046.000000
3.400000	0.020666	12.213414	2.465465	1.037789	6.025284	2.684876	0.000000	-10.000000	0.250000	-17.183334	805.500000	1023.000000	1023.000000	2046.000000
3.420000	0.020664	12.212167	2.404417	1.135038	6.024410	2.648301	0.000000	-10.000000	0.250000	-17.766666	796.500000	1023.000000	1023.000000	2046.000000
3.440000	0.020575	12.160069	2.407938	1.142525	5.935100	2.674505	0.000000	-10.000000	0.250000	-18.350000	790.500000	1023.000000	1023.000000	2046.000000
3.460000	0.020393	12.052176	2.433381	1.194268	5.839667	2.584860	0.000000	-10.000000	0.283333	-18.933334	784.500000	1023.000000	1023.000000	2046.000000
3.480000	0.020603	12.176171	2.470280	1.230548	5.875210	2.600133	0.000000	-10.000000	0.316667	-19.533335	778.333313	1023.000000	1023.000000	2046.000000
3.500000	0.020701	12.234447	2.535521	1.248508	5.845082	2.605336	0.000000	-10.000000	0.350000	-19.916668	772.000000	1023.000000	1023.000000	2046.000000
3.520000	0.020845	12.319263	2.499293	1.310491	5.872491	2.636987	0.000000	-10.000000	0.358333	-20.333334	765.333313	1023.000000	1023.000000	2046.000000
3.540000	0.020938	12.374266	2.405355	1.389794	5.849632	2.729484	0.000000	-10.000000	0.366667	-20.816668	758.500000	1023.000000	1023.000000	2046.000000
3.560000	0.020736	12.255189	2.273018	1.447320	5.787635	2.747217	0.000000	-10.000000	0.375000	-21.516666	751.500000	1023.000000	1023.000000	2046.000000
3.580000	0.020530	12.133147	2.146436	1.604332	5.589306	2.793073	0.000000	-10.000000	0.400000	-22.483334	744.333313	1023.000000	1023.000000	2046.000000
3.600000	0.019918	11.771698	2.020899	1.853830	5.095977	2.800992	0.000000	-10.000000	0.458333	-23.716667	736.833313	1023.000000	1023.000000	2046.000000
3.620000	0.018572	10.975782	1.607527	2.018520	4.658522	2.691213	0.000000	-10.000000	0.533333	-25.333334	728.833313	1023.000000	1023.000000	2046.000000
3.640000	0.016616	9.820220	1.157051	2.024385	4.267661	2.371123	0.000000	-10.000000	0.616667	-27.150000	720.333313	1023.000000	1023.000000	2046.000000
3.660000	0.014757	8.721575	0.975740	1.889104	3.815850	2.040881	0.000000	-10.000000	0.700000	-29.133333	711.166687	1023.000000	1023.000000	2046.000000
3.680000	0.012220	7.222038	0.727098	1.803755	3.219607	1.471578	0.000000	-10.000000	0.775000	-30.900002	701.500000	1023.000000	1023.000000	2046.000000
3.700000	0.009245	5.464084	0.420051	1.731277	2.488102	0.824654	0.000000	-10.000000	0.841667	-32.483334	691.166687	1023.000000	1023.000000	2046.000000
3.720000	0.006309	3.728576	0.091307	1.580167	1.843113	0.213989	0.000000	-10.000000	0.891667	-33.733334	680.333313	1023.000000	1023.000000	2046.000000
3.740000	0.004128	2.439831	-0.059823	1.483838	1.240808	-0.224993	0.000000	-10.000000	0.933333	-34.733334	669.166687	1023.000000	1023.000000	2046.000000
3.760000	0.002793	1.650373	-0.146538	1.514171	0.866212	-0.583473	0.000000	-10.000000	0.925000	-34.733334	657.666687	1023.000000	1023.000000	2046.000000
3.780000	0.001819	1.074987	-0.249076	1.596439	0.572519	-0.844894	0.000000	-10.000000	0.866667	-33.633335	646.166687	1023.000000	1023.000000	2046.000000
3.800000	0.001142	0.675158	-0.363171	1.750266	0.370786	-1.082722	0.000000	-10.000000	0.850000	-32.783333	634.833313	1023.000000	1023.000000	2046.000000
3.820000	0.000477	0.281985	-0.523383	1.893845	0.210626	-1.299103	0.000000	-10.000000	0.833333	-32.366669	623.833313	1023.000000	1023.000000	2046.000000
3.840000	-0.000134	-0.079088	-0.636090	2.011737	0.057694	-1.512429	0.000000	-10.000000	0.858333	-32.733334	613.000000	1023.000000	1023.000000	2046.000000
3.860000	-0.000691	-0.408213	-0.714820	2.000754	-0.082415	-1.611732	0.000000	-10.000000	0.833333	-32.616669	602.166687	1023.000000	1023.000000	2046.000000
3.880000	-0.001330	-0.785980	-0.790863	1.981768	-0.240593	-1.736291	0.000000	-10.000000	0.825000	-32.349998	591.333313	1023.000000	1023.000000	2046.000000
3.900000	-0.002214	-1.308535	-0.953146	1.846043	-0.330915	-1.870518	0.000000	-10.000000	0.816667	-32.316666	580.500000	1023.000000	1023.000000	2046.000000
3.920000	-0.002955	-1.746374	-1.021927	1.694858	-0.433335	-1.985970	0.000000	-10.000000	0.816667	-32.500000	569.666687	1023.000000	1023.000000	2046.000000
3.940000	-0.003421	-2.021691	-0.969331	1.538200	-0.568962	-2.021598	0.000000	-10.000000	0.850000	-33.166668	558.833313	1023.000000	1023.000000	2046.000000
3.960000	-0.003839	-2.268934	-0.949624	1.423083	-0.671029	-2.071364	0.000000	-10.000000	0.891667	-34.066669	547.833313	1023.000000	1023.000000	2046.000000
3.980000	-0.004163	-2.460170	-0.955820	1.351878	-0.746764	-2.109465	0.000000	-10.000000	0.933333	-34.799999	536.500000	1023.000000	1023.000000	2046.000000
4.000000	-0.004750	-2.807351	-1.017438	1.231373	-0.870343	-2.150943	0.000000	-10.000000	0.975000	-35.583332	524.833313	1023.000000	1023.000000	2046.000000
4.020000	-0.005341	-3.156657	-1.160265	1.154198	-0.925659	-2.224931	0.000000	-10.000000	1.008333	-35.950001	513.000000	1023.000000	1023.000000	2046.000000
4.040000	-0.006099	-3.604325	-1.271987	0.961292	-1.041855	-2.251776	0.000000	-10.000000	1.041667	-36.533333	501.000000	1023.000000	1023.000000	2046.000000
4.060000	-0.007171	-4.238021	-1.419472	0.809335	-1.260431	-2.367452	0.000000	-10.000000	1.050000	-36.716667	488.666656	1023.000000	1023.000000	2046.000000
4.080000	-0.008358	-4.939521	-1.564523	0.608701	-1.508852	-2.474847	0.000000	-10.000000	1.058333	-36.966667	476.333344	1023.000000	1023.000000	2046.000000
4.100000	-0.009636	-5.694925	-1.725265	0.391674	-1.747669	-2.613666	0.000000	-10.000000	1.058333	-36.650002	464.000000	1023.000000	1023.000000	2046.000000
4.120000	-0.010888	-6.434791	-1.938724	0.231304	-1.949363	-2.778007	0.000000	-10.000000	1.058333	-36.516666	452.000000	1023.000000	1023.000000	2046.000000
4.140000	-0.012240	-7.234078	-2.092564	0.032862	-2.246953	-2.927422	0.000000	-10.000000	1.050000	-36.300003	439.833344	1023.000000	1023.000000	2046.000000
4.160000	-0.013500	-7.978443	-2.319823	-0.184559	-2.450021	-3.024041	0.000000	-10.000000	1.033333	-36.050003	427.500000	1023.000000	1023.000000	2046.000000
4.180000	-0.014730	-8.705439	-2.494565	-0.315208	-2.746809	-3.148857	0.000000	-10.000000	1.000000	-35.683334	415.500000	1023.000000	1023.000000	2046.000000
4.200000	-0.015927	-9.412736	-2.722983	-0.475313	-2.950670	-3.263770	0.000000	-10.000000	0.966667	-35.316666	403.666656	1023.000000	1023.000000	2046.000000
4.220000	-0.016865	-9.966971	-2.914548	-0.614357	-3.097465	-3.340601	0.000000	-10.000000	0.950000	-35.233334	392.000000	1023.000000	1023.000000	2046.000000
4.240000	-0.017781	-10.508565	-3.085520	-0.763081	-3.262663	-3.397301	0.000000	-10.000000	0.933333	-34.983334	380.000000	1023.000000	1023.000000	2046.000000
4.260000	-0.018649	-11.021518	-3.178946	-0.904968	-3.438230	-3.499373	0.000000	-10.000000	0.916667	-34.450001	368.333344	1023.000000	1023.000000	2046.000000
4.280000	-0.019228	-11.363695	-3.310879	-1.019655	-3.520487	-3.512674	0.000000	-10.000000	0.883333	-33.833332	356.833344	1023.000000	1023.000000	2046.000000
4.300000	-0.019870	-11.743052	-3.407675	-1.151931	-3.647191	-3.536255	0.000000	-10.000000	0.841667	-33.116669	345.666656	1023.000000	1023.000000	2046.000000
4.320000	-0.020552	-12.146223	-3.541905	-1.200276	-3.782463	-3.621579	0.000000	-10.000000	0.808333	-32.600002	334.500000	1023.000000	1023.000000	2046.000000
4.340000	-0.021197	-12.527624	-3.680978	-1.280893	-3.913180	-3.652575	0.000000	-10.000000	0.783333	-32.100002	323.666656	1023.000000	1023.000000	2046.000000
4.360000	-0.021795	-12.880751	-3.834044	-1.337417	-4.045808	-3.663482	0.000000	-10.000000	0.783333	-31.800001	313.000000	1023.000000	1023.000000	2046.000000
4.380000	-0.022590	-13.350529	-4.000057	-1.397783	-4.195646	-3.757042	0.000000	-10.000000	0.766667	-31.416666	302.333344	1023.000000	1023.000000	2046.000000
4.400000	-0.023084	-13.642653	-4.156289	-1.430858	-4.214724	-3.840782	0.000000	-10.000000	0.758333	-30.950001	291.833344	1023.000000	1023.000000	2046.000000
4.420000	-0.023352	-13.801142	-4.239184	-1.521177	-4.242857	-3.797924	0.000000	-10.000000	0.716667	-30.383333	281.500000	1023.000000	1023.000000	2046.000000
4.440000	-0.023541	-13.912578	-4.259001	-1.541784	-4.338121	-3.773671	0.000000	-10.000000	0.691667	-29.966667	271.500000	1023.000000	1023.000000	2046.000000
4.460000	-0.023506	-13.892283	-4.339227	-1.542251	-4.329968	-3.680837	0.000000	-10.000000	0.658333	-29.533335	261.500000	1023.000000	1023.000000	2046.000000
4.480000	-0.023683	-13.996932	-4.453593	-1.563166	-4.323803	-3.656370	0.000000	-10.000000	0.658333	-29.200001	251.500000	1023.000000	1023.000000	2046.000000
4.500000	-0.023576	-13.933447	-4.524808	-1.509810	-4.311417	-3.587412	0.000000	-10.000000	0.641667	-28.666668	241.666672	1023.000000	1023.000000	2046.000000
4.520000	-0.023767	-14.046309	-4.603641	-1.365166	-4.539412	-3.538090	0.000000	-10.000000	0.633333	-28.233334	232.000000	1023.000000	1023.000000	2046.000000
4.540000	-0.024479	-14.466804	-4.897594	-1.318743	-4.690313	-3.560154	0.000000	-10.000000	0.616667	-27.799999	222.666672	1023.000000	1023.000000	2046.000000
4.560000	-0.025886	-15.298427	-5.185432	-1.464043	-4.937343	-3.711608	0.000000	-10.000000	0.608333	-27.549999	213.500000	1023.000000	1023.000000	2046.000000
4.580000	-0.027441	-16.217674	-5.430292	-1.624412	-5.156878	-4.006091	0.000000	-10.000000	0.566667	-27.150000	204.333328	1023.000000	1023.000000	2046.000000
4.600000	-0.029377	-17.361971	-5.702052	-1.813596	-5.510445	-4.335878	0.000000	-10.000000	0.516667	-26.216667	195.166672	1023.000000	1023.000000	2046.000000
4.620000	-0.031293	-18.494440	-6.018438	-1.954618	-5.862750	-4.658633	0.000000	-10.000000	0.450000	-24.533335	186.333328	1023.000000	1023.000000	2046.000000
4.640000	-0.033489	-19.791998	-6.375127	-2.085613	-6.279882	-5.051377	0.000000	-10.000000	0.400000	-22.700001	178.166672	1023.000000	1023.000000	2046.000000
4.660000	-0.035571	-21.022705	-6.714076	-2.179158	-6.694150	-5.435322	0.000000	-10.000000	0.366667	-21.433334	170.666672	1023.000000	1023.000000	2046.000000
4.680000	-0.037157	-21.959602	-6.969838	-2.185445	-7.042669	-5.761652	0.000000	-10.000000	0.366667	-21.216667	163.500000	1023.000000	1023.000000	2046.000000
4.700000	-0.038237	-22.598015	-7.200963	-2.139335	-7.261743	-5.995975	0.000000	-10.000000	0.366667	-21.633333	156.333328	1023.000000	1023.000000	2046.000000
4.720000	-0.038903	-22.991909	-7.382524	-2.089320	-7.387800	-6.132265	0.000000	-10.000000	0.375000	-21.850000	149.166672	1023.000000	1023.000000	2046.000000
4.740000	-0.039439	-23.308409	-7.581610	-1.991423	-7.475112	-6.260264	0.000000	-10.000000	0.358333	-21.800001	141.833328	1023.000000	1023.000000	2046.000000
4.760000	-0.039802	-23.522858	-7.695498	-1.976612	-7.557347	-6.293402	0.000000	-10.000000	0.358333	-21.350000	134.666672	1023.000000	1023.000000	2046.000000
4.780000	-0.040071	-23.682112	-7.766911	-1.979989	-7.625543	-6.309670	0.000000	-10.000000	0.341667	-20.783335	127.500000	1023.000000	1023.000000	2046.000000
4.800000	-0.040417	-23.886431	-7.807389	-2.027434	-7.709820	-6.341789	0.000000	-10.000000	0.308333	-19.833334	120.500000	1023.000000	1023.000000	2046.000000
4.820000	-0.040788	-24.105494	-7.930284	-2.088711	-7.702642	-6.383856	0.000000	-10.000000	0.266667	-18.616667	113.833336	1023.000000	1023.000000	2046.000000
4.840000	-0.041077	-24.276451	-7.925299	-2.232295	-7.775789	-6.343069	0.000000	-10.000000	0.225000	-17.400002	107.500000	1023.000000	1023.000000	2046.000000
4.860000	-0.040948	-24.200008	-7.820347	-2.366127	-7.785475	-6.228060	0.000000	-10.000000	0.208333	-16.433334	101.833336	1023.000000	1023.000000	2046.000000
4.880000	-0.040683	-24.043873	-7.695476	-2.497960	-7.717156	-6.133281	0.000000	-10.000000	0.200000	-15.850000	96.333336	1023.000000	1023.000000	2046.000000
4.900000	-0.040683	-24.043642	-7.640356	-2.631804	-7.695040	-6.076442	0.000000	-10.000000	0.191667	-15.233334	91.166664	1023.000000	1023.000000	2046.000000
4.920000	-0.040629	-24.011757	-7.628914	-2.686980	-7.614765	-6.081098	0.000000	-10.000000	0.175000	-14.550000	86.000000	1023.000000	1023.000000	2046.000000
4.940000	-0.040696	-24.051327	-7.574156	-2.815738	-7.606429	-6.055004	0.000000	-10.000000	0.166667	-13.683333	81.166664	1023.000000	1023.000000	2046.000000
4.960000	-0.040873	-24.156128	-7.677489	-2.945133	-7.495647	-6.037858	0.000000	-10.000000	0.158333	-13.150000	76.500000	1023.000000	1023.000000	2046.000000
4.980000	-0.041412	-24.474197	-7.714252	-3.200940	-7.545132	-6.013873	0.000000	-10.000000	0.150000	-12.666667	72.166664	1023.000000	1023.000000	2046.000000
5.000000	-0.042087	-24.873138	-7.746348	-3.400141	-7.649055	-6.077594	0.000000	-10.000000	0.125000	-12.300000	68.000000	1023.000000	1023.000000	2046.000000
5.020000	-0.042764	-25.273256	-7.789491	-3.610944	-7.735963	-6.136858	0.000000	-10.000000	0.100000	-11.766667	64.000000	1023.000000	1023.000000	2046.000000
5.040000	-0.043391	-25.644363	-7.874623	-3.802873	-7.794397	-6.172471	0.000000	-10.000000	0.075000	-10.950001	60.000000	1023.000000	1023.000000	2046.000000
5.060000	-0.043926	-25.960169	-7.971906	-3.977780	-7.813284	-6.197199	0.000000	-10.000000	0.058333	-9.916667	56.333332	1023.000000	1023.000000	2046.000000
5.080000	-0.044613	-26.366402	-8.050991	-4.144864	-7.921808	-6.248737	0.000000	-10.000000	0.050000	-8.766666	53.000000	1023.000000	1023.000000	2046.000000
5.100000	-0.045036	-26.616327	-8.172923	-4.276930	-7.914119	-6.252356	0.000000	-10.000000	0.050000	-7.800000	50.166668	1023.000000	1023.000000	2046.000000
5.120000	-0.045505	-26.893509	-8.294982	-4.359173	-7.949986	-6.289367	0.000000	-10.000000	0.050000	-6.966667	47.333332	1023.000000	1023.000000	2046.000000
5.140000	-0.045829	-27.084721	-8.409481	-4.478003	-7.914233	-6.283003	0.000000	-10.000000	0.050000	-6.383334	44.833332	1023.000000	1023.000000	2046.000000
5.160000	-0.046140	-27.268578	-8.451877	-4.582712	-7.943207	-6.290781	0.000000	-10.000000	0.050000	-6.050000	43.166668	1023.000000	1023.000000	2046.000000
5.180000	-0.046264	-27.342234	-8.458147	-4.652772	-7.937271	-6.294043	0.000000	-10.000000	0.050000	-5.750000	41.166668	1023.000000	1023.000000	2046.000000
5.200000	-0.046100	-27.245056	-8.484291	-4.754705	-7.802120	-6.203939	0.000000	-10.000000	0.041667	-5.316667	39.500000	1023.000000	1023.000000	2046.000000
5.220000	-0.045982	-27.175394	-8.455937	-4.799691	-7.750909	-6.168857	0.000000	-10.000000	0.025000	-4.616667	37.166668	1023.000000	1023.000000	2046.000000
5.240000	-0.045727	-27.024645	-8.419925	-4.859518	-7.655760	-6.089442	0.000000	-10.000000	0.008333	-3.750000	35.833332	1023.000000	1023.000000	2046.000000
5.260000	-0.045465	-26.869726	-8.439636	-4.830262	-7.509012	-6.090816	0.000000	-10.000000	0.000000	-2.433333	34.666668	1023.000000	1023.000000	2046.000000
5.280000	-0.045055	-26.627720	-8.377788	-4.852221	-7.417171	-5.980540	0.000000	-10.000000	0.000000	-0.450000	34.166668	1023.000000	1023.000000	2046.000000
5.300000	-0.044483	-26.289736	-8.310915	-4.810163	-7.272497	-5.896159	0.000000	-10.000000	-0.008333	1.833333	34.000000	1023.000000	1023.000000	2046.000000
5.320000	-0.043880	-25.933083	-8.237739	-4.761563	-7.119651	-5.814131	0.000000	-10.000000	-0.033333	4.600000	34.000000	1023.000000	1023.000000	2046.000000
5.340000	-0.043190	-25.525049	-8.173177	-4.737298	-6.935331	-5.679244	0.000000	-10.000000	-0.066667	7.583333	34.000000	1023.000000	1023.000000	2046.000000
5.360000	-0.042500	-25.117796	-8.117080	-4.679666	-6.751981	-5.569069	0.000000	-10.000000	-0.116667	10.783333	34.000000	1023.000000	1023.000000	2046.000000
5.380000	-0.041535	-24.546963	-8.011438	-4.663540	-6.488514	-5.383471	0.000000	-10.000000	-0.166667	13.733334	34.000000	1023.000000	1023.000000	2046.000000
5.400000	-0.040295	-23.814072	-7.929210	-4.572598	-6.097396	-5.214867	0.000000	-10.000000	-0.216667	16.100000	34.000000	1023.000000	1023.000000	2046.000000
5.420000	-0.039197	-23.165377	-7.796009	-4.530421	-5.814132	-5.024816	0.000000	-10.000000	-0.258333	18.133333	32.500000	1023.000000	1023.000000	2046.000000
5.440000	-0.037825	-22.354443	-7.643594	-4.440545	-5.495255	-4.775050	0.000000	-10.000000	-0.308333	19.833334	30.166666	1023.000000	1023.000000	2046.000000
5.460000	-0.036618	-21.641367	-7.472684	-4.348917	-5.231743	-4.588023	0.000000	-10.000000	-0.366667	21.666668	30.166666	1023.000000	1023.000000	2046.000000
5.480000	-0.035099	-20.743437	-7.251959	-4.225084	-4.901850	-4.364543	0.000000	-10.000000	-0.408333	23.266666	34.333332	1023.000000	1023.000000	2046.000000
5.500000	-0.033465	-19.777626	-7.085557	-3.940501	-4.644465	-4.107103	0.000000	-10.000000	-0.450000	24.500000	42.000000	1023.000000	1023.000000	2046.000000
5.520000	-0.031985	-18.903114	-6.992983	-3.737317	-4.357253	-3.815562	0.000000	-10.000000	-0.500000	25.666666	50.000000	1023.000000	1023.000000	2046.000000
5.540000	-0.031200	-18.439167	-7.054060	-3.687947	-4.063128	-3.634032	0.000000	-10.000000	-0.550000	26.933332	58.166668	1023.000000	1023.000000	2046.000000
5.560000	-0.031016	-18.330479	-7.027135	-3.675297	-4.006456	-3.621591	0.000000	-10.000000	-0.616667	28.566666	66.833336	1023.000000	1023.000000	2046.000000
5.580000	-0.031364	-18.535896	-7.087761	-3.700514	-4.008736	-3.738885	0.000000	-10.000000	-0.708333	30.566668	76.000000	1023.000000	1023.000000	2046.000000
5.600000	-0.032039	-18.934900	-7.195692	-3.738712	-4.068649	-3.931848	0.000000	-10.000000	-0.816667	32.800003	86.000000	1023.000000	1023.000000	2046.000000
5.620000	-0.032985	-19.493963	-7.369738	-3.816533	-4.197970	-4.109722	0.000000	-10.000000	-0.891667	34.833336	96.666664	1023.000000	1023.000000	2046.000000
5.640000	-0.033435	-19.759962	-7.480899	-3.803552	-4.222351	-4.253160	0.000000	-10.000000	-0.933333	36.183334	108.166664	1023.000000	1023.000000	2046.000000
5.660000	-0.033129	-19.579084	-7.447180	-3.693937	-4.161729	-4.276238	0.000000	-10.000000	-0.966667	37.066666	120.000000	1023.000000	1023.000000	2046.000000
5.680000	-0.032137	-18.992979	-7.367177	-3.434823	-3.926058	-4.264921	0.000000	-10.000000	-1.016667	37.983334	132.166672	1023.000000	1023.000000	2046.000000
5.700000	-0.030988	-18.314152	-7.255853	-3.161473	-3.716950	-4.179876	0.000000	-10.000000	-1.066667	39.150002	144.500000	1023.000000	1023.000000	2046.000000
5.720000	-0.029634	-17.513988	-7.124158	-2.932681	-3.469659	-3.987490	0.000000	-10.000000	-1.141667	40.616669	157.333328	1023.000000	1023.000000	2046.000000
5.740000	-0.028234	-16.686268	-6.991132	-2.707657	-3.186376	-3.801104	0.000000	-10.000000	-1.200000	41.916668	170.666672	1023.000000	1023.000000	2046.000000
5.760000	-0.026723	-15.793181	-6.835405	-2.501464	-2.878045	-3.578267	0.000000	-10.000000	-1.275000	43.216667	184.500000	1023.000000	1023.000000	2046.000000
5.780000	-0.025297	-14.950768	-6.609511	-2.380006	-2.628478	-3.332773	0.000000	-10.000000	-1.325000	44.183334	198.666672	1023.000000	1023.000000	2046.000000
5.800000	-0.023958	-14.159311	-6.412850	-2.268986	-2.342383	-3.135093	0.000000	-10.000000	-1.375000	45.233334	213.166672	1023.000000	1023.000000	2046.000000
5.820000	-0.022458	-13.272738	-6.125809	-2.196172	-2.037477	-2.913280	0.000000	-10.000000	-1.358333	45.833332	228.000000	1023.000000	1023.000000	2046.000000
5.840000	-0.020585	-12.165487	-5.703979	-2.138616	-1.713486	-2.609405	0.000000	-10.000000	-1.341667	45.833332	243.333328	1023.000000	1023.000000	2046.000000
5.860000	-0.018507	-10.937854	-5.241974	-2.041398	-1.325364	-2.329118	0.000000	-10.000000	-1.316667	45.633335	258.666656	1023.000000	1023.000000	2046.000000
5.880000	-0.016577	-9.797266	-4.759089	-1.945101	-0.992419	-2.100657	0.000000	-10.000000	-1.325000	45.183334	274.000000	1023.000000	1023.000000	2046.000000
5.900000	-0.014504	-8.571643	-4.271740	-1.896544	-0.550969	-1.852389	0.000000	-10.000000	-1.300000	45.066666	289.000000	1023.000000	1023.000000	2046.000000
5.920000	-0.012500	-7.387789	-3.866684	-1.845883	-0.093446	-1.581775	0.000000	-10.000000	-1.275000	44.583332	304.000000	1023.000000	1023.000000	2046.000000
5.940000	-0.010778	-6.369542	-3.455052	-1.798498	0.259444	-1.375437	0.000000	-10.000000	-1.250000	44.383335	319.000000	1023.000000	1023.000000	2046.000000
5.960000	-0.009269	-5.477759	-3.119463	-1.788999	0.596628	-1.165925	0.000000	-10.000000	-1.233333	43.966667	333.833344	1023.000000	1023.000000	2046.000000
5.980000	-0.007910	-4.674974	-2.833573	-1.782978	0.891177	-0.949601	0.000000	-10.000000	-1.233333	43.700001	348.666656	1023.000000	1023.000000	2046.000000
6.000000	-0.006764	-3.997738	-2.544171	-1.836169	1.121402	-0.738800	0.000000	-10.000000	-1.250000	43.333336	363.166656	1023.000000	1023.000000	2046.000000
6.020000	-0.005802	-3.428984	-2.330452	-1.852309	1.349627	-0.595850	0.000000	-10.000000	-1.275000	43.600002	377.833344	1023.000000	1023.000000	2046.000000
6.040000	-0.004705	-2.780814	-2.127317	-1.854805	1.590474	-0.389167	0.000000	-10.000000	-1.275000	44.100002	392.333344	1023.000000	1023.000000	2046.000000
6.060000	-0.003603	-2.129605	-1.912749	-1.802548	1.828340	-0.242648	0.000000	-10.000000	-1.250000	44.333332	407.000000	1023.000000	1023.000000	2046.000000
6.080000	-0.002489	-1.471068	-1.703681	-1.727619	2.058964	-0.098732	0.000000	-10.000000	-1.233333	44.233334	421.666656	1023.000000	1023.000000	2046.000000
6.100000	-0.001355	-0.800601	-1.509990	-1.672474	2.301798	0.080066	0.000000	-10.000000	-1.233333	43.750000	436.500000	1023.000000	1023.000000	2046.000000
6.120000	-0.000159	-0.094215	-1.332375	-1.598146	2.558702	0.277603	0.000000	-10.000000	-1.200000	43.250000	451.166656	1023.000000	1023.000000	2046.000000
6.140000	0.001173	0.693333	-1.137452	-1.488866	2.863360	0.456290	0.000000	-10.000000	-1.175000	42.599998	465.833344	1023.000000	1023.000000	2046.000000
6.160000	0.002724	1.610034	-0.884387	-1.360988	3.160492	0.694918	0.000000	-10.000000	-1.116667	41.983334	480.166656	1023.000000	1023.000000	2046.000000
6.180000	0.004524	2.673896	-0.592260	-1.234005	3.530741	0.969420	0.000000	-10.000000	-1.108333	41.316666	494.500000	1023.000000	1023.000000	2046.000000
6.200000	0.006297	3.721791	-0.286064	-1.074042	3.842836	1.239061	0.000000	-10.000000	-1.075000	41.066666	508.166656	1023.000000	1023.000000	2046.000000
6.220000	0.008044	4.753826	-0.010763	-0.849998	4.171894	1.442694	0.000000	-10.000000	-1.066667	40.716667	521.833313	1023.000000	1023.000000	2046.000000
6.240000	0.009866	5.830538	0.289686	-0.653162	4.491707	1.702306	0.000000	-10.000000	-1.041667	40.466667	535.333313	1023.000000	1023.000000	2046.000000
6.260000	0.011634	6.875761	0.588296	-0.447279	4.776590	1.958154	0.000000	-10.000000	-1.041667	39.683334	549.000000	1023.000000	1023.000000	2046.000000
6.280000	0.013496	7.975966	0.876936	-0.216747	5.107814	2.207963	0.000000	-10.000000	-1.041667	39.483334	562.333313	1023.000000	1023.000000	2046.000000
6.300000	0.015235	9.003984	1.142866	0.005321	5.431320	2.424476	0.000000	-10.000000	-1.033333	39.400002	575.500000	1023.000000	1023.000000	2046.000000
6.320000	0.017131	10.124419	1.506949	0.192422	5.756065	2.668983	0.000000	-10.000000	-1.033333	39.583332	588.666687	1023.000000	1023.000000	2046.000000
6.340000	0.019083	11.277809	1.786382	0.394492	6.187850	2.909086	0.000000	-10.000000	-1.041667	39.516666	601.833313	1023.000000	1023.000000	2046.000000
6.360000	0.020804	12.294973	2.046355	0.499930	6.575139	3.173549	0.000000	-10.000000	-1.100000	40.133335	615.000000	1023.000000	1023.000000	2046.000000
6.380000	0.022379	13.226239	2.302142	0.642461	6.883639	3.397996	0.000000	-10.000000	-1.150000	40.733334	628.166687	1023.000000	1023.000000	2046.000000
6.400000	0.023793	14.061447	2.588158	0.724106	7.087040	3.662142	0.000000	-10.000000	-1.175000	41.483334	641.666687	1023.000000	1023.000000	2046.000000
6.420000	0.025878	15.294093	2.920967	0.960746	7.470389	3.941991	0.000000	-10.000000	-1.141667	41.416668	655.500000	1023.000000	1023.000000	2046.000000
6.440000	0.028018	16.558752	3.236757	1.365690	7.733061	4.223244	0.000000	-10.000000	-1.100000	41.133335	669.500000	1023.000000	1023.000000	2046.000000
6.460000	0.029579	17.481365	3.368927	1.850430	7.807926	4.454084	0.000000	-10.000000	-1.050000	40.533333	683.166687	1023.000000	1023.000000	2046.000000
6.480000	0.029773	17.595867	3.191177	2.078006	7.844604	4.482081	0.000000	-10.000000	-1.025000	39.816666	696.833313	1023.000000	1023.000000	2046.000000
6.500000	0.029362	17.352810	3.154614	2.132198	7.723440	4.342559	0.000000	-10.000000	-0.966667	39.150002	710.166687	1023.000000	1023.000000	2046.000000
6.520000	0.028246	16.693247	3.045526	2.138597	7.488942	4.020181	0.000000	-10.000000	-0.933333	38.266666	723.500000	1023.000000	1023.000000	2046.000000
6.540000	0.026902	15.899011	2.908842	2.132135	7.187634	3.670399	0.000000	-10.000000	-0.891667	37.466667	736.333313	1023.000000	1023.000000	2046.000000
6.560000	0.026047	15.393880	2.890865	2.136850	6.960107	3.406059	0.000000	-10.000000	-0.866667	36.500000	748.833313	1023.000000	1023.000000	2046.000000
6.580000	0.025965	15.345182	2.950306	2.174516	6.883877	3.336483	0.000000	-10.000000	-0.833333	35.733334	761.000000	1023.000000	1023.000000	2046.000000
6.600000	0.026434	15.622677	3.064940	2.292554	6.956451	3.308732	0.000000	-10.000000	-0.800000	35.150002	773.000000	1023.000000	1023.000000	2046.000000
6.620000	0.027123	16.029829	3.170624	2.505185	7.056448	3.297571	0.000000	-10.000000	-0.766667	34.650002	785.000000	1023.000000	1023.000000	2046.000000
6.640000	0.027886	16.480524	3.272648	2.750111	7.161998	3.295768	0.000000	-10.000000	-0.733333	33.866669	796.666687	1023.000000	1023.000000	2046.000000
6.660000	0.028576	16.888594	3.351436	3.021250	7.205573	3.310335	0.000000	-10.000000	-0.683333	32.683334	808.166687	1023.000000	1023.000000	2046.000000
6.680000	0.029340	17.339710	3.431754	3.244742	7.286276	3.376938	0.000000	-10.000000	-0.600000	31.133333	819.333313	1023.000000	1023.000000	2046.000000
6.700000	0.029912	17.677710	3.528974	3.352875	7.322106	3.473755	0.000000	-10.000000	-0.483333	28.866667	830.166687	1023.000000	1023.000000	2046.000000
6.720000	0.030321	17.919935	3.574556	3.434553	7.370240	3.540586	0.000000	-10.000000	-0.350000	25.916666	840.166687	1023.000000	1023.000000	2046.000000
6.740000	0.030744	18.169737	3.653378	3.425121	7.445784	3.645454	0.000000	-10.000000	-0.241667	22.283333	849.333313	1023.000000	1023.000000	2046.000000
6.760000	0.031273	18.482185	3.809535	3.388288	7.522604	3.761758	0.000000	-10.000000	-0.150000	18.750000	857.333313	1023.000000	1023.000000	2046.000000
6.780000	0.031935	18.873524	3.942143	3.397733	7.658399	3.875250	0.000000	-10.000000	-0.075000	14.733334	864.166687	1023.000000	1023.000000	2046.000000
6.800000	0.032732	19.344778	4.093157	3.523951	7.784502	3.943167	0.000000	-10.000000	-0.025000	10.483334	869.666687	1023.000000	1023.000000	2046.000000
6.820000	0.033601	19.858347	4.278264	3.629574	7.908746	4.041764	0.000000	-10.000000	0.016667	5.316667	874.000000	1023.000000	1023.000000	2046.000000
6.840000	0.034136	20.174183	4.414982	3.679037	8.006416	4.073747	0.000000	-10.000000	0.033333	0.533333	876.666687	1023.000000	1023.000000	2046.000000
6.860000	0.034770	20.549055	4.562784	3.691800	8.115249	4.179222	0.000000	-10.000000	0.050000	-3.483333	877.833313	1023.000000	1023.000000	2046.000000
6.880000	0.035183	20.793259	4.724575	3.658822	8.185517	4.224345	0.000000	-10.000000	0.058333	-6.533333	878.000000	1023.000000	1023.000000	2046.000000
6.900000	0.035233	20.822865	4.805862	3.544666	8.155984	4.316353	0.000000	-10.000000	0.075000	-8.716667	878.000000	1023.000000	1023.000000	2046.000000
6.920000	0.034646	20.475681	4.762814	3.368994	8.068142	4.275733	0.000000	-10.000000	0.091667	-10.450000	878.000000	1023.000000	1023.000000	2046.000000
6.940000	0.034070	20.135550	4.627912	3.206249	8.091002	4.210388	0.000000	-10.000000	0.100000	-11.500000	878.000000	1023.000000	1023.000000	2046.000000
6.960000	0.033505	19.801168	4.625876	3.058149	7.998078	4.119066	0.000000	-10.000000	0.116667	-12.583333	878.000000	1023.000000	1023.000000	2046.000000
6.980000	0.032846	19.411943	4.582555	2.864780	7.890641	4.073967	0.000000	-10.000000	0.141667	-13.733334	870.333313	1023.000000	1023.000000	2046.000000
7.000000	0.032232	19.049252	4.542832	2.745751	7.767138	3.993530	0.000000	-10.000000	0.183333	-15.150000	861.166687	1023.000000	1023.000000	2046.000000
7.020000	0.031586	18.667078	4.467042	2.610696	7.643023	3.946316	0.000000	-10.000000	0.216667	-16.400000	850.000000	1023.000000	1023.000000	2046.000000
7.040000	0.030871	18.244888	4.290492	2.499016	7.564731	3.890651	0.000000	-10.000000	0.241667	-17.516666	844.500000	1023.000000	1023.000000	2046.000000
7.060000	0.030257	17.882088	4.185053	2.416739	7.445774	3.834522	0.000000	-10.000000	0.275000	-18.433334	838.500000	1023.000000	1023.000000	2046.000000
7.080000	0.029876	17.656754	4.078754	2.388714	7.397810	3.791475	0.000000	-10.000000	0.308333	-19.450001	832.500000	1023.000000	1023.000000	2046.000000
7.100000	0.029637	17.515747	4.066819	2.366333	7.312095	3.770501	0.000000	-10.000000	0.350000	-20.533333	826.166687	1023.000000	1023.000000	2046.000000
7.120000	0.029486	17.426302	4.053653	2.368629	7.269161	3.734859	0.000000	-10.000000	0.375000	-21.533333	819.333313	1023.000000	1023.000000	2046.000000
7.140000	0.029380	17.363791	4.066936	2.388311	7.255786	3.652758	0.000000	-10.000000	0.375000	-22.183334	812.000000	1023.000000	1023.000000	2046.000000
7.160000	0.029339	17.339329	4.075780	2.374450	7.277448	3.611651	0.000000	-10.000000	0.366667	-22.466667	807.000000	1023.000000	1023.000000	2046.000000
7.180000	0.029401	17.375715	4.139966	2.370620	7.320382	3.544748	0.000000	-10.000000	0.333333	-21.650002	799.666687	1023.000000	1023.000000	2046.000000
7.200000	0.029712	17.559950	4.250408	2.368679	7.429742	3.511120	0.000000	-10.000000	0.291667	-20.366667	792.666687	1023.000000	1023.000000	2046.000000
7.220000	0.030094	17.785666	4.358764	2.391831	7.533209	3.501862	0.000000	-10.000000	0.250000	-18.866667	783.666687	1023.000000	1023.000000	2046.000000
7.240000	0.030501	18.025927	4.397118	2.437767	7.671558	3.519483	0.000000	-10.000000	0.225000	-17.800001	777.500000	1023.000000	1023.000000	2046.000000
7.260000	0.030703	18.145702	4.350518	2.447025	7.756926	3.591233	0.000000	-10.000000	0.225000	-17.233334	771.500000	1023.000000	1023.000000	2046.000000
7.280000	0.030664	18.122673	4.341849	2.413023	7.731782	3.636018	0.000000	-10.000000	0.233333	-17.016666	765.666687	1023.000000	1023.000000	2046.000000
7.300000	0.030882	18.251167	4.347004	2.555216	7.712342	3.636605	0.000000	-10.000000	0.266667	-17.850000	760.000000	1023.000000	1023.000000	2046.000000
7.320000	0.030611	18.091232	4.240582	2.828481	7.435767	3.586401	0.000000	-10.000000	0.333333	-19.533335	754.000000	1023.000000	1023.000000	2046.000000
7.340000	0.029475	17.419912	3.873160	3.047911	7.120211	3.378631	0.000000	-10.000000	0.433333	-22.150000	747.333313	1023.000000	1023.000000	2046.000000
7.360000	0.027657	16.345139	3.485962	3.043782	6.786007	3.029387	0.000000	-10.000000	0.541667	-25.183334	739.833313	1023.000000	1023.000000	2046.000000
7.380000	0.025703	15.190702	3.232796	2.938747	6.398561	2.620599	0.000000	-10.000000	0.666667	-28.366667	731.500000	1023.000000	1023.000000	2046.000000
7.400000	0.023125	13.666928	2.948864	2.810004	5.848248	2.059812	0.000000	-10.000000	0.783333	-31.316668	722.166687	1023.000000	1023.000000	2046.000000
7.420000	0.019848	11.730419	2.579139	2.702453	5.135594	1.313233	0.000000	-10.000000	0.900000	-33.900002	711.666687	1023.000000	1023.000000	2046.000000
7.440000	0.016801	9.929177	2.204278	2.521291	4.475524	0.728085	0.000000	-10.000000	1.000000	-36.049999	700.333313	1023.000000	1023.000000	2046.000000
7.460000	0.014556	8.602326	1.953867	2.425173	3.976416	0.246870	0.000000	-10.000000	1.100000	-37.566666	688.333313	1023.000000	1023.000000	2046.000000
7.480000	0.013058	7.717263	1.777153	2.444901	3.594062	-0.098853	0.000000	-10.000000	1.175000	-38.750000	675.833313	1023.000000	1023.000000	2046.000000
7.500000	0.011921	7.045540	1.605601	2.528574	3.293448	-0.382084	0.000000	-10.000000	1.208333	-39.283333	662.833313	1023.000000	1023.000000	2046.000000
7.520000	0.011010	6.506981	1.431581	2.650442	3.036015	-0.611057	0.000000	-10.000000	1.183333	-39.233334	649.666687	1023.000000	1023.000000	2046.000000
7.540000	0.010161	6.005070	1.249998	2.794580	2.760489	-0.799997	0.000000	-10.000000	1.141667	-38.583332	636.666687	1023.000000	1023.000000	2046.000000
7.560000	0.009416	5.564870	1.095357	2.916405	2.500818	-0.947710	0.000000	-10.000000	1.108333	-37.966667	623.833313	1023.000000	1023.000000	2046.000000
7.580000	0.008684	5.132266	0.938307	3.002492	2.270158	-1.078692	0.000000	-10.000000	1.083333	-37.733334	611.166687	1023.000000	1023.000000	2046.000000
7.600000	0.007758	4.584717	0.720699	2.981762	2.076720	-1.194464	0.000000	-10.000000	1.083333	-37.549999	598.500000	1023.000000	1023.000000	2046.000000
7.620000	0.006744	3.985626	0.490742	2.870122	1.895080	-1.270319	0.000000	-10.000000	1.066667	-37.216667	586.000000	1023.000000	1023.000000	2046.000000
7.640000	0.005945	3.513723	0.372582	2.739513	1.695462	-1.293835	0.000000	-10.000000	1.066667	-36.766666	573.500000	1023.000000	1023.000000	2046.000000
7.660000	0.005513	3.258239	0.337890	2.568727	1.616151	-1.264529	0.000000	-10.000000	1.041667	-36.466667	561.166687	1023.000000	1023.000000	2046.000000
7.680000	0.005065	2.993191	0.296073	2.557521	1.438878	-1.299280	0.000000	-10.000000	1.033333	-36.450001	549.000000	1023.000000	1023.000000	2046.000000
7.700000	0.004641	2.742936	0.217115	2.496303	1.309851	-1.280332	0.000000	-10.000000	1.000000	-36.266666	537.000000	1023.000000	1023.000000	2046.000000
7.720000	0.003910	2.310815	0.033751	2.396165	1.184306	-1.303407	0.000000	-10.000000	0.975000	-35.966667	525.000000	1023.000000	1023.000000	2046.000000
7.740000	0.003230	1.908735	-0.150524	2.284394	1.064223	-1.289358	0.000000	-10.000000	0.950000	-35.583332	513.000000	1023.000000	1023.000000	2046.000000
7.760000	0.002334	1.379305	-0.293151	2.149216	0.829130	-1.305890	0.000000	-10.000000	0.950000	-35.433334	501.000000	1023.000000	1023.000000	2046.000000
7.780000	0.001391	0.821852	-0.455787	2.016079	0.639655	-1.378096	0.000000	-10.000000	0.950000	-35.333336	489.000000	1023.000000	1023.000000	2046.000000
7.800000	0.000289	0.170705	-0.631380	1.887051	0.411599	-1.496565	0.000000	-10.000000	0.933333	-35.116669	477.333344	1023.000000	1023.000000	2046.000000
7.820000	-0.000926	-0.547443	-0.799195	1.648601	0.187027	-1.583875	0.000000	-10.000000	0.916667	-34.666668	465.666656	1023.000000	1023.000000	2046.000000
7.840000	-0.002064	-1.219628	-0.976516	1.460941	-0.014686	-1.689368	0.000000	-10.000000	0.891667	-34.150002	454.166656	1023.000000	1023.000000	2046.000000
7.860000	-0.003209	-1.896717	-1.108692	1.279409	-0.270422	-1.797012	0.000000	-10.000000	0.883333	-33.716667	442.666656	1023.000000	1023.000000	2046.000000
7.880000	-0.004336	-2.562331	-1.287110	1.124805	-0.522020	-1.878005	0.000000	-10.000000	0.875000	-33.516666	431.333344	1023.000000	1023.000000	2046.000000
7.900000	-0.005500	-3.250437	-1.480851	0.980677	-0.770538	-1.979725	0.000000	-10.000000	0.875000	-33.483334	420.166656	1023.000000	1023.000000	2046.000000
7.920000	-0.006596	-3.897975	-1.676812	0.836412	-1.008700	-2.048875	0.000000	-10.000000	0.883333	-33.533333	409.000000	1023.000000	1023.000000	2046.000000
7.940000	-0.007546	-4.459596	-1.878629	0.764105	-1.177775	-2.167297	0.000000	-10.000000	0.900000	-33.766666	394.000000	1023.000000	1023.000000	2046.000000
7.960000	-0.008432	-4.983501	-2.010973	0.692021	-1.376497	-2.288052	0.000000	-10.000000	0.891667	-33.883335	379.000000	1023.000000	1023.000000	2046.000000
7.980000	-0.009112	-5.385069	-2.132539	0.570322	-1.516022	-2.306830	0.000000	-10.000000	0.875000	-33.933334	367.666656	1023.000000	1023.000000	2046.000000
8.000000	-0.009760	-5.768303	-2.260421	0.504409	-1.645612	-2.366679	0.000000	-10.000000	0.866667	-33.983334	360.166656	1023.000000	1023.000000	2046.000000
8.020000	-0.010463	-6.183404	-2.395209	0.437608	-1.819805	-2.405998	0.000000	-10.000000	0.883333	-33.900002	352.500000	1023.000000	1023.000000	2046.000000
8.040000	-0.011044	-6.526938	-2.469310	0.379723	-2.033712	-2.403639	0.000000	-10.000000	0.891667	-33.833336	341.166656	1023.000000	1023.000000	2046.000000
8.060000	-0.011649	-6.884417	-2.582377	0.349591	-2.199722	-2.451909	0.000000	-10.000000	0.883333	-33.633335	330.000000	1023.000000	1023.000000	2046.000000
8.080000	-0.012537	-7.409108	-2.743938	0.298045	-2.404644	-2.558570	0.000000	-10.000000	0.858333	-33.500000	318.833344	1023.000000	1023.000000	2046.000000
8.100000	-0.013283	-7.850439	-2.887871	0.254951	-2.575918	-2.641601	0.000000	-10.000000	0.833333	-33.100002	307.666656	1023.000000	1023.000000	2046.000000
8.120000	-0.013762	-8.133634	-3.010049	0.214963	-2.629345	-2.709202	0.000000	-10.000000	0.808333	-32.900002	296.500000	1023.000000	1023.000000	2046.000000
8.140000	-0.013882	-8.204320	-3.115098	0.240817	-2.609534	-2.720506	0.000000	-10.000000	0.808333	-32.616669	285.500000	1023.000000	1023.000000	2046.000000
8.160000	-0.013835	-8.176430	-3.182336	0.280190	-2.677214	-2.597071	0.000000	-10.000000	0.816667	-32.583336	278.166656	1023.000000	1023.000000	2046.000000
8.180000	-0.013965	-8.253071	-3.268161	0.268801	-2.771176	-2.482535	0.000000	-10.000000	0.808333	-32.133335	267.333344	1023.000000	1023.000000	2046.000000
8.200000	-0.014226	-8.407791	-3.375299	0.267862	-2.812823	-2.487532	0.000000	-10.000000	0.783333	-31.933334	256.666656	1023.000000	1023.000000	2046.000000
8.220000	-0.014305	-8.454063	-3.449907	0.427303	-2.968140	-2.463319	0.000000	-10.000000	0.766667	-31.916666	242.500000	1023.000000	1023.000000	2046.000000
8.240000	-0.014723	-8.701370	-3.656468	0.542082	-3.186472	-2.400512	0.000000	-10.000000	0.775000	-32.049999	231.833328	1023.000000	1023.000000	2046.000000
8.260000	-0.016105	-9.518161	-4.032252	0.489173	-3.421396	-2.553686	0.000000	-10.000000	0.791667	-32.033333	221.166672	1023.000000	1023.000000	2046.000000
8.280000	-0.017636	-10.422908	-4.322870	0.373779	-3.701286	-2.772531	0.000000	-10.000000	0.791667	-31.766668	210.333328	1023.000000	1023.000000	2046.000000
8.300000	-0.019499	-11.523826	-4.588112	0.223584	-4.062490	-3.096808	0.000000	-10.000000	0.758333	-30.800001	199.833328	1023.000000	1023.000000	2046.000000
8.320000	-0.021481	-12.695474	-4.867314	0.095673	-4.463662	-3.460170	0.000000	-10.000000	0.700000	-29.566668	189.500000	1023.000000	1023.000000	2046.000000
8.340000	-0.023586	-13.939439	-5.184221	-0.011730	-4.887300	-3.856188	0.000000	-10.000000	0.625000	-28.016666	179.666672	1023.000000	1023.000000	2046.000000
8.360000	-0.025822	-15.260675	-5.487642	-0.121025	-5.409632	-4.242376	0.000000	-10.000000	0.575000	-27.333334	170.166672	1023.000000	1023.000000	2046.000000
8.380000	-0.027612	-16.318760	-5.704697	-0.202584	-5.824634	-4.586843	0.000000	-10.000000	0.550000	-27.166666	161.000000	1023.000000	1023.000000	2046.000000
8.400000	-0.028765	-17.000412	-5.882650	-0.146900	-6.106534	-4.864328	0.000000	-10.000000	0.550000	-27.516666	152.000000	1023.000000	1023.000000	2046.000000
8.420000	-0.029621	-17.506147	-6.081406	-0.074039	-6.288463	-5.062241	0.000000	-10.000000	0.566667	-27.850000	142.833328	1023.000000	1023.000000	2046.000000
8.440000	-0.030220	-17.860157	-6.288882	0.010508	-6.374319	-5.207464	0.000000	-10.000000	0.583333	-28.000000	133.666672	1023.000000	1023.000000	2046.000000
8.460000	-0.030721	-18.156239	-6.412241	0.083323	-6.518844	-5.308478	0.000000	-10.000000	0.591667	-27.700001	124.333336	1023.000000	1023.000000	2046.000000
8.480000	-0.031055	-18.353437	-6.527551	0.084797	-6.569094	-5.341591	0.000000	-10.000000	0.566667	-27.166668	115.166664	1023.000000	1023.000000	2046.000000
8.500000	-0.031571	-18.658480	-6.672292	0.043673	-6.628098	-5.401762	0.000000	-10.000000	0.533333	-26.333334	106.000000	1023.000000	1023.000000	2046.000000
8.520000	-0.032092	-18.966307	-6.771195	-0.045432	-6.725616	-5.424063	0.000000	-10.000000	0.508333	-25.733334	97.166664	1023.000000	1023.000000	2046.000000
8.540000	-0.032636	-19.287724	-6.852129	-0.199369	-6.798141	-5.438085	0.000000	-10.000000	0.491667	-25.016666	88.500000	1023.000000	1023.000000	2046.000000
8.560000	-0.032778	-19.371836	-6.869873	-0.328709	-6.800005	-5.373250	0.000000	-10.000000	0.475000	-24.516666	80.166664	1023.000000	1023.000000	2046.000000
8.580000	-0.032818	-19.395247	-6.762681	-0.458435	-6.853539	-5.320591	0.000000	-10.000000	0.458333	-24.100000	74.666664	1023.000000	1023.000000	2046.000000
8.600000	-0.032925	-19.458719	-6.736854	-0.595007	-6.854255	-5.272604	0.000000	-10.000000	0.450000	-23.800001	66.666664	1023.000000	1023.000000	2046.000000
8.620000	-0.033105	-19.564911	-6.800905	-0.669719	-6.836408	-5.257879	0.000000	-10.000000	0.441667	-23.500000	58.666668	1023.000000	1023.000000	2046.000000
8.640000	-0.033390	-19.733706	-6.822434	-0.821332	-6.875778	-5.214161	0.000000	-10.000000	0.416667	-23.000000	48.166668	1023.000000	1023.000000	2046.000000
8.660000	-0.033808	-19.980335	-6.928658	-0.945132	-6.885463	-5.221083	0.000000	-10.000000	0.383333	-22.583334	40.500000	1023.000000	1023.000000	2046.000000
8.680000	-0.034688	-20.500587	-7.033773	-1.189032	-6.997991	-5.279791	0.000000	-10.000000	0.358333	-22.233334	33.000000	1023.000000	1023.000000	2046.000000
8.700000	-0.035631	-21.057985	-7.107675	-1.470167	-7.149089	-5.331053	0.000000	-10.000000	0.358333	-21.933334	25.500000	1023.000000	1023.000000	2046.000000
8.720000	-0.036508	-21.576494	-7.176765	-1.744718	-7.271059	-5.383952	0.000000	-10.000000	0.358333	-21.366667	18.166666	1023.000000	1023.000000	2046.000000
8.740000	-0.037489	-22.155886	-7.301723	-1.956197	-7.377440	-5.520525	0.000000	-10.000000	0.350000	-20.650002	11.000000	1023.000000	1023.000000	2046.000000
8.760000	-0.038509	-22.758701	-7.426775	-2.190595	-7.543369	-5.597961	0.000000	-10.000000	0.308333	-19.766666	4.500000	1023.000000	1023.000000	2046.000000
8.780000	-0.039379	-23.273020	-7.576510	-2.343642	-7.657739	-5.695128	0.000000	-10.000000	0.275000	-18.983334	-1.666667	1023.000000	1023.000000	2046.000000
8.800000	-0.040129	-23.716061	-7.730192	-2.487707	-7.743144	-5.755018	0.000000	-10.000000	0.250000	-18.116667	-7.500000	1023.000000	1023.000000	2046.000000
8.820000	-0.040769	-24.094469	-7.847951	-2.626506	-7.839378	-5.780633	0.000000	-10.000000	0.233333	-17.366667	-13.500000	1023.000000	1023.000000	2046.000000
8.840000	-0.041345	-24.435013	-7.965548	-2.771967	-7.880771	-5.816726	0.000000	-10.000000	0.208333	-16.483334	-19.500000	1023.000000	1023.000000	2046.000000
8.860000	-0.041857	-24.737356	-8.077968	-2.902776	-7.894104	-5.862509	0.000000	-10.000000	0.191667	-15.700000	-25.166666	1023.000000	1023.000000	2046.000000
8.880000	-0.042137	-24.903030	-8.120321	-3.022161	-7.890659	-5.869890	0.000000	-10.000000	0.183333	-14.750000	-30.500000	1023.000000	1023.000000	2046.000000
8.900000	-0.042302	-25.000702	-8.084371	-3.112247	-7.932661	-5.871423	0.000000	-10.000000	0.175000	-13.816667	-35.333332	1023.000000	1023.000000	2046.000000
8.920000	-0.042373	-25.042297	-8.113551	-3.212162	-7.883280	-5.833304	0.000000	-10.000000	0.141667	-12.900001	-39.833332	1023.000000	1023.000000	2046.000000
8.940000	-0.042357	-25.033243	-8.135144	-3.298404	-7.826718	-5.772977	0.000000	-10.000000	0.108333	-11.950000	-44.000000	1023.000000	1023.000000	2046.000000
8.960000	-0.042404	-25.060707	-8.150963	-3.341893	-7.814755	-5.753095	0.000000	-10.000000	0.083333	-11.116667	-48.000000	1023.000000	1023.000000	2046.000000
8.980000	-0.042318	-25.010038	-8.183681	-3.358474	-7.748075	-5.719807	0.000000	-10.000000	0.075000	-10.166667	-51.833332	1023.000000	1023.000000	2046.000000
9.000000	-0.042278	-24.986473	-8.216062	-3.385296	-7.714171	-5.670944	0.000000	-10.000000	0.066667	-9.400001	-55.333332	1023.000000	1023.000000	2046.000000
9.020000	-0.042225	-24.955017	-8.226353	-3.400471	-7.687701	-5.640491	0.000000	-10.000000	0.058333	-8.600000	-58.500000	1023.000000	1023.000000	2046.000000
9.040000	-0.042282	-24.988398	-8.276432	-3.375369	-7.671826	-5.664771	0.000000	-10.000000	0.050000	-7.850000	-61.333332	1023.000000	1023.000000	2046.000000
9.060000	-0.042171	-24.922977	-8.298074	-3.354859	-7.619184	-5.650861	0.000000	-10.000000	0.050000	-7.316667	-63.166668	1023.000000	1023.000000	2046.000000
9.080000	-0.042083	-24.871067	-8.325204	-3.356554	-7.591590	-5.597718	0.000000	-10.000000	0.041667	-6.466667	-65.500000	1023.000000	1023.000000	2046.000000
9.100000	-0.042063	-24.859394	-8.357759	-3.361149	-7.555594	-5.584893	0.000000	-10.000000	0.025000	-5.366667	-67.666664	1023.000000	1023.000000	2046.000000
9.120000	-0.041798	-24.702749	-8.353239	-3.378034	-7.459895	-5.511580	0.000000	-10.000000	0.008333	-3.450000	-70.166664	1023.000000	1023.000000	2046.000000
9.140000	-0.041313	-24.416216	-8.290321	-3.411694	-7.294296	-5.419904	0.000000	-10.000000	0.000000	-2.116667	-71.166664	1023.000000	1023.000000	2046.000000
9.160000	-0.040657	-24.028341	-8.297831	-3.379236	-7.023722	-5.327552	0.000000	-10.000000	0.000000	-0.566667	-71.666664	1023.000000	1023.000000	2046.000000
9.180000	-0.039998	-23.638739	-8.219110	-3.333810	-6.875400	-5.210417	0.000000	-10.000000	-0.008333	1.400000	-71.833336	1023.000000	1023.000000	2046.000000
9.200000	-0.039325	-23.240940	-8.090463	-3.349889	-6.765786	-5.034802	0.000000	-10.000000	-0.033333	4.233334	-72.000000	1023.000000	1023.000000	2046.000000
9.220000	-0.038982	-23.038307	-8.084789	-3.355497	-6.526961	-5.071061	0.000000	-10.000000	-0.058333	6.333333	-72.000000	1023.000000	1023.000000	2046.000000
9.240000	-0.037842	-22.364893	-7.928808	-3.179250	-6.299065	-4.957769	0.000000	-10.000000	-0.075000	7.950000	-72.000000	1023.000000	1023.000000	2046.000000
9.260000	-0.036660	-21.666063	-7.746135	-3.005582	-6.144609	-4.769735	0.000000	-10.000000	-0.075000	9.033333	-72.000000	1023.000000	1023.000000	2046.000000
9.280000	-0.035960	-21.252232	-7.761840	-2.904623	-5.901092	-4.684678	0.000000	-10.000000	-0.083333	10.883333	-72.000000	1023.000000	1023.000000	2046.000000
9.300000	-0.035739	-21.121529	-7.723569	-2.970704	-5.872144	-4.555111	0.000000	-10.000000	-0.116667	12.266666	-72.000000	1023.000000	1023.000000	2046.000000
9.320000	-0.036179	-21.381502	-7.746675	-2.999949	-5.992363	-4.642515	0.000000	-10.000000	-0.191667	14.700000	-40.333332	1023.000000	1023.000000	2046.000000
9.340000	-0.037020	-21.879086	-7.930670	-3.056445	-6.058801	-4.833170	0.000000	-10.000000	-0.283333	17.616667	-7.500000	1023.000000	1023.000000	2046.000000
9.360000	-0.038135	-22.537893	-8.162414	-3.157241	-6.148881	-5.069357	0.000000	-10.000000	-0.350000	20.250000	25.333334	1023.000000	1023.000000	2046.000000
9.380000	-0.039336	-23.247490	-8.445190	-3.255515	-6.246866	-5.299918	0.000000	-10.000000	-0.425000	23.266666	31.333334	1023.000000	1023.000000	2046.000000
9.400000	-0.039817	-23.531834	-8.567803	-3.243680	-6.290206	-5.430145	0.000000	-10.000000	-0.475000	25.033335	36.166668	1023.000000	1023.000000	2046.000000
9.420000	-0.039423	-23.298927	-8.583243	-3.113894	-6.171593	-5.430198	0.000000	-10.000000	-0.550000	27.616667	46.833332	1023.000000	1023.000000	2046.000000
9.440000	-0.038502	-22.754686	-8.557898	-2.872072	-5.973902	-5.350815	0.000000	-10.000000	-0.600000	28.750000	56.000000	1023.000000	1023.000000	2046.000000
9.460000	-0.037315	-22.053335	-8.484743	-2.617972	-5.733320	-5.217299	0.000000	-10.000000	-0.675000	30.500000	68.333336	1023.000000	1023.000000	2046.000000
9.480000	-0.036056	-21.308847	-8.412483	-2.356879	-5.444566	-5.094920	0.000000	-10.000000	-0.725000	31.433332	74.833336	1023.000000	1023.000000	2046.000000
9.500000	-0.034773	-20.551083	-8.263114	-2.234628	-5.164045	-4.889295	0.000000	-10.000000	-0.783333	32.733334	81.500000	1023.000000	1023.000000	2046.000000
9.520000	-0.033448	-19.767773	-8.116360	-2.129720	-4.874463	-4.647229	0.000000	-10.000000	-0.933333	34.866669	92.500000	1023.000000	1023.000000	2046.000000
9.540000	-0.032146	-18.998020	-8.004241	-2.028347	-4.533556	-4.431877	0.000000	-10.000000	-1.083333	37.000000	103.500000	1023.000000	1023.000000	2046.000000
9.560000	-0.030876	-18.247734	-7.781038	-1.988214	-4.265239	-4.213242	0.000000	-10.000000	-1.258333	39.750000	115.166664	1023.000000	1023.000000	2046.000000
9.580000	-0.029297	-17.314238	-7.492074	-1.959905	-3.934228	-3.928032	0.000000	-10.000000	-1.308333	41.833336	124.000000	1023.000000	1023.000000	2046.000000
9.600000	-0.027425	-16.208292	-7.047332	-1.905793	-3.621278	-3.633891	0.000000	-10.000000	-1.333333	44.016666	137.500000	1023.000000	1023.000000	2046.000000
9.620000	-0.025560	-15.105899	-6.647888	-1.916854	-3.203089	-3.338069	0.000000	-10.000000	-1.291667	44.600002	151.833328	1023.000000	1023.000000	2046.000000
9.640000	-0.023727	-14.022669	-6.275228	-1.889192	-2.767022	-3.091227	0.000000	-10.000000	-1.241667	44.383335	166.500000	1023.000000	1023.000000	2046.000000
9.660000	-0.021868	-12.923882	-5.829434	-1.958624	-2.342765	-2.793060	0.000000	-10.000000	-1.225000	44.033333	181.500000	1023.000000	1023.000000	2046.000000
9.680000	-0.020116	-11.888774	-5.432831	-1.999317	-1.919301	-2.537325	0.000000	-10.000000	-1.233333	44.233334	196.333328	1023.000000	1023.000000	2046.000000
9.700000	-0.018412	-10.881731	-5.011520	-2.008643	-1.554806	-2.306762	0.000000	-10.000000	-1.258333	44.583336	216.000000	1023.000000	1023.000000	2046.000000
9.720000	-0.017006	-10.050550	-4.674891	-2.016299	-1.217257	-2.142102	0.000000	-10.000000	-1.275000	44.966667	230.666672	1023.000000	1023.000000	2046.000000
9.740000	-0.015763	-9.315660	-4.337379	-2.078485	-0.945995	-1.953802	0.000000	-10.000000	-1.283333	45.100002	245.500000	1023.000000	1023.000000	2046.000000
9.760000	-0.014551	-8.599504	-4.102153	-2.155870	-0.618986	-1.722494	0.000000	-10.000000	-1.316667	45.250000	255.500000	1023.000000	1023.000000	2046.000000
9.780000	-0.013617	-8.047607	-3.917647	-2.176093	-0.341648	-1.612220	0.000000	-10.000000	-1.350000	45.600002	270.666656	1023.000000	1023.000000	2046.000000
9.800000	-0.012588	-7.439699	-3.692133	-2.159981	-0.104089	-1.483497	0.000000	-10.000000	-1.391667	45.850002	285.833344	1023.000000	1023.000000	2046.000000
9.820000	-0.011437	-6.759153	-3.431629	-2.155447	0.132694	-1.304771	0.000000	-10.000000	-1.391667	46.366669	301.166656	1023.000000	1023.000000	2046.000000
9.840000	-0.010173	-6.012136	-3.223624	-2.098339	0.418366	-1.108540	0.000000	-10.000000	-1.383333	46.250000	316.500000	1023.000000	1023.000000	2046.000000
9.860000	-0.008901	-5.260489	-3.046836	-2.090209	0.752642	-0.876086	0.000000	-10.000000	-1.358333	46.016666	332.000000	1023.000000	1023.000000	2046.000000
9.880000	-0.007636	-4.512896	-2.858056	-2.016174	1.039649	-0.678314	0.000000	-10.000000	-1.350000	45.483334	347.333344	1023.000000	1023.000000	2046.000000
9.900000	-0.006165	-3.643540	-2.582793	-1.907694	1.325348	-0.478401	0.000000	-10.000000	-1.350000	45.433334	362.500000	1023.000000	1023.000000	2046.000000
9.920000	-0.004476	-2.645556	-2.298698	-1.780385	1.677754	-0.244227	0.000000	-10.000000	-1.350000	45.716667	377.666656	1023.000000	1023.000000	2046.000000
9.940000	-0.002602	-1.537885	-1.989711	-1.661110	2.048798	0.064138	0.000000	-10.000000	-1.341667	45.733334	392.833344	1023.000000	1023.000000	2046.000000
9.960000	-0.000650	-0.384399	-1.655441	-1.526255	2.439460	0.357837	0.000000	-10.000000	-1.325000	45.566666	408.166656	1023.000000	1023.000000	2046.000000
9.980000	0.001348	0.796903	-1.347568	-1.332212	2.837577	0.639106	0.000000	-10.000000	-1.308333	45.299999	423.333344	1023.000000	1023.000000	2046.000000
10.000000	0.003429	2.026728	-0.983772	-1.118983	3.234235	0.895248	0.000000	-10.000000	-1.283333	45.116669	438.500000	1023.000000	1023.000000	2046.000000
10.020000	0.005468	3.231547	-0.620854	-0.907079	3.588257	1.171224	0.000000	-10.000000	-1.291667	45.150002	453.500000	1023.000000	1023.000000	2046.000000
10.040000	0.007608	4.496140	-0.300314	-0.666970	4.027998	1.435425	0.000000	-10.000000	-1.300000	45.200001	468.666656	1023.000000	1023.000000	2046.000000
10.060000	0.009593	5.669498	0.063708	-0.459288	4.355231	1.709847	0.000000	-10.000000	-1.300000	45.250000	483.833344	1023.000000	1023.000000	2046.000000
10.080000	0.011597	6.853885	0.348738	-0.238636	4.745567	1.998216	0.000000	-10.000000	-1.266667	44.783337	499.000000	1023.000000	1023.000000	2046.000000
10.100000	0.013490	7.972673	0.704388	-0.054724	5.079611	2.243398	0.000000	-10.000000	-1.233333	44.450001	513.833313	1023.000000	1023.000000	2046.000000
10.120000	0.015390	9.095541	0.978639	0.157394	5.456759	2.502748	0.000000	-10.000000	-1.208333	44.183334	528.666687	1023.000000	1023.000000	2046.000000
10.140000	0.017209	10.170757	1.270581	0.324098	5.819598	2.756480	0.000000	-10.000000	-1.183333	43.816669	543.500000	1023.000000	1023.000000	2046.000000
10.160000	0.019053	11.260139	1.595025	0.527024	6.156574	2.981515	0.000000	-10.000000	-1.175000	43.333336	558.166687	1023.000000	1023.000000	2046.000000
10.180000	0.020792	12.287920	1.889736	0.680952	6.454914	3.262318	0.000000	-10.000000	-1.183333	42.950001	572.833313	1023.000000	1023.000000	2046.000000
10.200000	0.022055	13.034292	2.124404	0.832751	6.659129	3.418008	0.000000	-10.000000	-1.225000	43.200001	587.166687	1023.000000	1023.000000	2046.000000
10.220000	0.023101	13.652657	2.356714	0.876227	6.806355	3.613360	0.000000	-10.000000	-1.275000	43.816666	601.666687	1023.000000	1023.000000	2046.000000
10.240000	0.023930	14.142680	2.601222	0.839588	6.864729	3.837141	0.000000	-10.000000	-1.308333	44.366669	616.000000	1023.000000	1023.000000	2046.000000
10.260000	0.025451	15.041389	2.852870	1.004174	7.160308	4.024037	0.000000	-10.000000	-1.300000	44.766666	630.666687	1023.000000	1023.000000	2046.000000
10.280000	0.027698	16.369362	3.232719	1.309810	7.456021	4.370811	0.000000	-10.000000	-1.300000	44.800003	645.500000	1023.000000	1023.000000	2046.000000
10.300000	0.030237	17.869835	3.630783	1.811902	7.650621	4.776529	0.000000	-10.000000	-1.333333	45.150002	660.500000	1023.000000	1023.000000	2046.000000
10.320000	0.031594	18.672146	3.624121	2.184328	7.853939	5.009758	0.000000	-10.000000	-1.375000	45.716667	675.500000	1023.000000	1023.000000	2046.000000
10.340000	0.032070	18.953333	3.677780	2.411887	7.865780	4.997885	0.000000	-10.000000	-1.375000	46.350002	690.666687	1023.000000	1023.000000	2046.000000
10.360000	0.031372	18.540936	3.625568	2.483783	7.647610	4.783974	0.000000	-10.000000	-1.366667	46.533333	706.000000	1023.000000	1023.000000	2046.000000
10.380000	0.030308	17.911800	3.619157	2.539568	7.277580	4.475495	0.000000	-10.000000	-1.383333	46.316666	721.500000	1023.000000	1023.000000	2046.000000
10.400000	0.029679	17.540255	3.627149	2.644532	7.045116	4.223457	0.000000	-10.000000	-1.391667	46.299999	737.000000	1023.000000	1023.000000	2046.000000
10.420000	0.029821	17.624344	3.692347	2.765391	7.004389	4.162217	0.000000	-10.000000	-1.333333	45.983334	752.500000	1023.000000	1023.000000	2046.000000
10.440000	0.030617	18.094425	3.827074	2.957713	7.120984	4.188654	0.000000	-10.000000	-1.258333	45.150002	768.000000	1023.000000	1023.000000	2046.000000
10.460000	0.031530	18.633963	4.023793	3.207049	7.213850	4.189270	0.000000	-10.000000	-1.208333	44.283333	783.333313	1023.000000	1023.000000	2046.000000
10.480000	0.032679	19.313379	4.165197	3.566432	7.351784	4.229968	0.000000	-10.000000	-1.183333	43.133335	798.166687	1023.000000	1023.000000	2046.000000
10.500000	0.034085	20.144421	4.382637	3.986211	7.490446	4.285127	0.000000	-10.000000	-1.166667	42.583336	812.833313	1023.000000	1023.000000	2046.000000
10.520000	0.035796	21.155380	4.572671	4.393513	7.751697	4.437500	0.000000	-10.000000	-1.158333	42.033333	827.166687	1023.000000	1023.000000	2046.000000
10.540000	0.037567	22.201942	4.829042	4.665543	8.024589	4.682767	0.000000	-10.000000	-1.216667	42.550003	841.500000	1023.000000	1023.000000	2046.000000
10.560000	0.039051	23.078913	5.048744	4.852482	8.255058	4.922629	0.000000	-10.000000	-1.208333	43.283333	855.500000	1023.000000	1023.000000	2046.000000
10.580000	0.040207	23.762407	5.293148	4.996140	8.426234	5.046885	0.000000	-10.000000	-1.166667	43.000000	869.666687	1023.000000	1023.000000	2046.000000
10.600000	0.041767	24.684349	5.624575	5.140198	8.667114	5.252461	0.000000	-10.000000	-1.058333	42.166668	884.000000	1023.000000	1023.000000	2046.000000
10.620000	0.043491	25.703030	5.978265	5.248771	8.995235	5.480758	0.000000	-10.000000	-1.016667	40.833336	898.333313	1023.000000	1023.000000	2046.000000
10.640000	0.045179	26.700838	6.349711	5.435163	9.238937	5.677026	0.000000	-10.000000	-0.950000	39.716667	912.166687	1023.000000	1023.000000	2046.000000
10.660000	0.047053	27.808317	6.778060	5.644426	9.481921	5.903910	0.000000	-10.000000	-0.916667	38.416668	925.500000	1023.000000	1023.000000	2046.000000
10.680000	0.048795	28.837809	7.133398	5.835348	9.798761	6.070302	0.000000	-10.000000	-0.841667	37.150002	938.333313	1023.000000	1023.000000	2046.000000
10.700000	0.050485	29.836885	7.546563	5.975535	10.057622	6.257166	0.000000	-10.000000	-0.750000	35.833332	950.833313	1023.000000	1023.000000	2046.000000
10.720000	0.051909	30.678482	7.901815	6.092526	10.317348	6.366793	0.000000	-10.000000	-0.608333	33.666668	963.000000	1023.000000	1023.000000	2046.000000
10.740000	0.053147	31.409664	8.282088	6.112786	10.467073	6.547716	0.000000	-10.000000	-0.475000	30.783333	974.666687	1023.000000	1023.000000	2046.000000
10.760000	0.053881	31.843859	8.462231	6.109727	10.611991	6.659909	0.000000	-10.000000	-0.391667	27.900000	985.500000	1023.000000	1023.000000	2046.000000
10.780000	0.054208	32.036961	8.594757	6.041431	10.671371	6.729404	0.000000	-10.000000	-0.325000	25.416666	995.333313	1023.000000	1023.000000	2046.000000
10.800000	0.054333	32.111046	8.723576	6.000328	10.721767	6.665377	0.000000	-10.000000	-0.250000	22.916666	1004.333313	1023.000000	1023.000000	2046.000000
10.820000	0.054388	32.143551	8.802335	5.947627	10.764512	6.629076	0.000000	-10.000000	-0.133333	19.533333	1012.500000	1023.000000	1023.000000	2046.000000
10.840000	0.054437	32.172489	8.952340	5.808406	10.752941	6.658801	0.000000	-10.000000	-0.058333	15.300000	1019.666687	1023.000000	1023.000000	2046.000000
10.860000	0.054685	32.318916	9.071045	5.713712	10.774338	6.759822	0.000000	-10.000000	-0.008333	11.083334	1025.333374	1023.000000	1023.000000	2046.000000
10.880000	0.054782	32.376163	9.126881	5.628465	10.804105	6.816711	0.000000	-10.000000	-0.008333	8.183333	1029.833374	1023.000000	1023.000000	2046.000000
10.900000	0.054941	32.470066	9.149667	5.607031	10.900011	6.813358	0.000000	-10.000000	0.000000	7.016667	1033.000000	1023.000000	1023.000000	2046.000000
10.920000	0.055285	32.673485	9.233628	5.596261	11.001033	6.842562	0.000000	-10.000000	0.000000	6.816667	1035.500000	1023.000000	1023.000000	2046.000000
10.940000	0.055827	32.993813	9.320467	5.611598	11.138616	6.923131	0.000000	-10.000000	0.000000	6.516667	1037.666626	1023.000000	1023.000000	2046.000000
10.960000	0.056516	33.400948	9.518711	5.643840	11.194638	7.043759	0.000000	-10.000000	0.000000	5.766667	1040.000000	1023.000000	1023.000000	2046.000000
10.980000	0.057318	33.874966	9.621665	5.729612	11.359122	7.164567	0.000000	-10.000000	0.008333	4.483334	1042.166626	1023.000000	1023.000000	2046.000000
11.000000	0.057812	34.166935	9.768638	5.812620	11.402701	7.182977	0.000000	-10.000000	0.025000	1.933333	1043.833374	1023.000000	1023.000000	2046.000000
11.020000	0.058311	34.462040	9.819526	5.935502	11.512200	7.194815	0.000000	-10.000000	0.033333	-0.700000	1044.666626	1023.000000	1023.000000	2046.000000
11.040000	0.058694	34.687893	9.926060	6.021342	11.529740	7.210751	0.000000	-10.000000	0.041667	-3.016667	1045.000000	1023.000000	1023.000000	2046.000000
11.060000	0.058865	34.789490	9.936469	6.083961	11.583598	7.185461	0.000000	-10.000000	0.050000	-4.683333	1045.000000	1023.000000	1023.000000	2046.000000
11.080000	0.059134	34.948250	10.013924	6.123313	11.612893	7.198120	0.000000	-10.000000	0.075000	-6.883333	1045.000000	1023.000000	1023.000000	2046.000000
11.100000	0.059452	35.135944	10.072724	6.144081	11.664980	7.254158	0.000000	-10.000000	0.091667	-9.450000	1045.000000	1023.000000	1023.000000	2046.000000
11.120000	0.059684	35.273373	10.010162	6.165319	11.775819	7.322073	0.000000	-10.000000	0.116667	-11.533334	1045.000000	1023.000000	1023.000000	2046.000000
11.140000	0.059740	35.306629	9.969460	6.157971	11.799727	7.379472	0.000000	-10.000000	0.133333	-12.983334	1045.000000	1023.000000	1023.000000	2046.000000
11.160000	0.059528	35.180992	9.878536	6.112617	11.786738	7.403100	0.000000	-10.000000	0.200000	-14.933333	1036.166626	1023.000000	1023.000000	2046.000000
11.180000	0.059525	35.179230	9.819770	6.165641	11.826525	7.367294	0.000000	-10.000000	0.250000	-16.516666	1027.333374	1023.000000	1023.000000	2046.000000
11.200000	0.059683	35.272877	9.820370	6.380314	11.669451	7.402743	0.000000	-10.000000	0.325000	-18.916666	1016.500000	1023.000000	1023.000000	2046.000000
11.220000	0.059301	35.046844	9.623313	6.670373	11.350803	7.402356	0.000000	-10.000000	0.408333	-21.299999	1012.333313	1023.000000	1023.000000	2046.000000
11.240000	0.057508	33.987305	9.084788	6.809426	10.941001	7.152090	0.000000	-10.000000	0.550000	-25.150000	1005.333313	1023.000000	1023.000000	2046.000000
11.260000	0.055188	32.616199	8.658806	6.774234	10.477496	6.705665	0.000000	-10.000000	0.741667	-29.383333	997.000000	1023.000000	1023.000000	2046.000000
11.280000	0.052045	30.758684	8.198247	6.595634	9.870959	6.093843	0.000000	-10.000000	0.966667	-33.783333	987.000000	1023.000000	1023.000000	2046.000000
11.300000	0.048203	28.488062	7.722919	6.400881	9.045216	5.319046	0.000000	-10.000000	1.175000	-37.883335	975.666687	1023.000000	1023.000000	2046.000000
11.320000	0.044337	26.203423	7.150643	6.208811	8.281603	4.562366	0.000000	-10.000000	1.375000	-41.533337	963.000000	1023.000000	1023.000000	2046.000000
11.340000	0.041168	24.330412	6.765863	6.036898	7.562992	3.964659	0.000000	-10.000000	1.550000	-44.666668	949.333313	1023.000000	1023.000000	2046.000000
11.360000	0.038987	23.041430	6.483596	5.924717	7.065703	3.567414	0.000000	-10.000000	1.733333	-47.333336	934.500000	1023.000000	1023.000000	2046.000000
11.380000	0.037220	21.996794	6.262313	5.960870	6.618113	3.155497	0.000000	-10.000000	1.858333	-48.900002	918.833313	1023.000000	1023.000000	2046.000000
11.400000	0.035983	21.266066	6.086534	6.091532	6.270400	2.817601	0.000000	-10.000000	1.900000	-49.783337	902.500000	1023.000000	1023.000000	2046.000000
11.420000	0.034913	20.633368	5.870504	6.243859	5.973213	2.545791	0.000000	-10.000000	1.891667	-49.733334	885.833313	1023.000000	1023.000000	2046.000000
11.440000	0.033953	20.065975	5.700684	6.310011	5.707576	2.347705	0.000000	-10.000000	1.850000	-49.566669	869.166687	1023.000000	1023.000000	2046.000000
11.460000	0.033193	19.617187	5.535666	6.398513	5.489844	2.193163	0.000000	-10.000000	1.800000	-48.600002	852.500000	1023.000000	1023.000000	2046.000000
11.480000	0.032281	19.077999	5.399070	6.438189	5.233433	2.007307	0.000000	-10.000000	1.725000	-47.799999	836.333313	1023.000000	1023.000000	2046.000000
11.500000	0.031386	18.549067	5.263344	6.338011	5.008878	1.938833	0.000000	-10.000000	1.666667	-46.916668	820.500000	1023.000000	1023.000000	2046.000000
11.520000	0.030388	17.959427	5.061931	6.194186	4.876164	1.827146	0.000000	-10.000000	1.616667	-46.266666	804.833313	1023.000000	1023.000000	2046.000000
11.540000	0.029750	17.582438	5.000231	6.011292	4.784221	1.786693	0.000000	-10.000000	1.583333	-45.616669	789.333313	1023.000000	1023.000000	2046.000000
11.560000	0.029349	17.345047	5.006152	5.875401	4.677351	1.786142	0.000000	-10.000000	1.541667	-44.666668	774.000000	1023.000000	1023.000000	2046.000000
11.580000	0.028870	17.062029	5.027772	5.829666	4.497436	1.707155	0.000000	-10.000000	1.508333	-44.166668	759.166687	1023.000000	1023.000000	2046.000000
11.600000	0.028358	16.759375	4.952335	5.713866	4.379480	1.713692	0.000000	-10.000000	1.458333	-43.483334	744.500000	1023.000000	1023.000000	2046.000000
11.620000	0.027708	16.375235	4.736791	5.595603	4.364689	1.678151	0.000000	-10.000000	1.408333	-43.133331	730.000000	1023.000000	1023.000000	2046.000000
11.640000	0.026977	15.943190	4.597595	5.454322	4.256512	1.634760	0.000000	-10.000000	1.366667	-42.516666	715.666687	1023.000000	1023.000000	2046.000000
11.660000	0.026095	15.422097	4.478045	5.254263	4.104553	1.585236	0.000000	-10.000000	1.333333	-41.933334	701.500000	1023.000000	1023.000000	2046.000000
11.680000	0.024784	14.647362	4.307260	5.025600	3.862149	1.452352	0.000000	-10.000000	1.308333	-41.433334	687.500000	1023.000000	1023.000000	2046.000000
11.700000	0.023486	13.880367	4.154668	4.791161	3.637879	1.296659	0.000000	-10.000000	1.258333	-40.766666	673.666687	1023.000000	1023.000000	2046.000000
11.720000	0.022189	13.113979	3.951690	4.553877	3.448269	1.160142	0.000000	-10.000000	1.216667	-39.983334	660.000000	1023.000000	1023.000000	2046.000000
11.740000	0.020969	12.392779	3.789326	4.310317	3.285975	1.007161	0.000000	-10.000000	1.175000	-39.000000	646.666687	1023.000000	1023.000000	2046.000000
11.760000	0.019780	11.690208	3.592615	4.083262	3.110845	0.903486	0.000000	-10.000000	1.141667	-38.233334	633.666687	1023.000000	1023.000000	2046.000000
11.780000	0.018587	10.984758	3.440954	3.861170	2.887312	0.795322	0.000000	-10.000000	1.108333	-37.716667	620.833313	1023.000000	1023.000000	2046.000000
11.800000	0.017427	10.299168	3.235272	3.697219	2.704179	0.662498	0.000000	-10.000000	1.075000	-37.483334	608.333313	1023.000000	1023.000000	2046.000000
11.820000	0.016378	9.679237	3.048547	3.499664	2.557815	0.573211	0.000000	-10.000000	1.058333	-37.016666	595.666687	1023.000000	1023.000000	2046.000000
11.840000	0.015541	9.184916	2.901736	3.409313	2.430357	0.443511	0.000000	-10.000000	1.050000	-36.650002	583.333313	1023.000000	1023.000000	2046.000000
11.860000	0.014754	8.719525	2.797063	3.241448	2.277469	0.403546	0.000000	-10.000000	1.033333	-36.066666	571.000000	1023.000000	1023.000000	2046.000000
11.880000	0.013926	8.230113	2.675159	3.106933	2.095886	0.352135	0.000000	-10.000000	1.016667	-35.866669	559.000000	1023.000000	1023.000000	2046.000000
11.900000	0.013188	7.794052	2.511943	3.018202	1.983342	0.280565	0.000000	-10.000000	0.983333	-35.700001	547.000000	1023.000000	1023.000000	2046.000000
11.920000	0.012270	7.251805	2.344005	2.948127	1.772662	0.187011	0.000000	-10.000000	0.966667	-35.683334	535.000000	1023.000000	1023.000000	2046.000000
11.940000	0.011519	6.807660	2.168043	2.898210	1.630316	0.111091	0.000000	-10.000000	0.950000	-35.650002	523.166687	1023.000000	1023.000000	2046.000000
11.960000	0.010745	6.350278	2.024729	2.845543	1.447364	0.032642	0.000000	-10.000000	0.950000	-35.533333	511.500000	1023.000000	1023.000000	2046.000000
11.980000	0.009810	5.797424	1.891680	2.775194	1.208696	-0.078146	0.000000	-10.000000	0.950000	-35.516666	499.833344	1023.000000	1023.000000	2046.000000
12.000000	0.008976	5.304580	1.715545	2.789885	1.041784	-0.242634	0.000000	-10.000000	0.950000	-35.633335	488.000000	1023.000000	1023.000000	2046.000000
12.020000	0.008558	5.057651	1.556073	2.781096	1.012066	-0.291585	0.000000	-10.000000	0.950000	-35.700001	476.000000	1023.000000	1023.000000	2046.000000
12.040000	0.008284	4.895824	1.449840	2.789490	0.931159	-0.274664	0.000000	-10.000000	0.941667	-35.700001	464.000000	1023.000000	1023.000000	2046.000000
12.060000	0.008074	4.771501	1.367316	2.800502	0.823597	-0.219915	0.000000	-10.000000	0.941667	-35.466667	452.000000	1023.000000	1023.000000	2046.000000
12.080000	0.007620	4.503250	1.246149	2.786924	0.728599	-0.258422	0.000000	-10.000000	0.950000	-35.349998	440.166656	1023.000000	1023.000000	2046.000000
12.100000	0.007412	4.380286	1.141916	2.899693	0.656613	-0.317936	0.000000	-10.000000	0.958333	-35.166668	428.500000	1023.000000	1023.000000	2046.000000
12.120000	0.007225	4.269968	1.094199	3.065561	0.396444	-0.286237	0.000000	-10.000000	0.958333	-35.083332	416.833344	1023.000000	1023.000000	2046.000000
12.140000	0.006462	3.818933	0.822821	3.166199	0.174985	-0.345073	0.000000	-10.000000	0.933333	-34.966667	405.000000	1023.000000	1023.000000	2046.000000
12.160000	0.004957	2.929819	0.519714	3.103324	-0.191722	-0.501497	0.000000	-10.000000	0.875000	-34.433334	393.333344	1023.000000	1023.000000	2046.000000
12.180000	0.003276	1.935908	0.328965	2.995120	-0.569680	-0.818498	0.000000	-10.000000	0.758333	-32.116669	381.833344	1023.000000	1023.000000	2046.000000
12.200000	0.001310	0.774238	0.180388	2.873332	-1.052752	-1.226730	0.000000	-10.000000	0.650000	-29.266666	371.166656	1023.000000	1023.000000	2046.000000
12.220000	-0.000752	-0.444298	-0.092438	2.748935	-1.416777	-1.684018	0.000000	-10.000000	0.566667	-26.883333	361.333344	1023.000000	1023.000000	2046.000000
12.240000	-0.003032	-1.791787	-0.399698	2.634066	-1.846842	-2.179313	0.000000	-10.000000	0.525000	-25.683332	352.500000	1023.000000	1023.000000	2046.000000
12.260000	-0.005376	-3.176983	-0.651316	2.529558	-2.355551	-2.699674	0.000000	-10.000000	0.500000	-25.066668	344.000000	1023.000000	1023.000000	2046.000000
12.280000	-0.006891	-4.072590	-0.841457	2.504088	-2.682076	-3.053144	0.000000	-10.000000	0.491667	-24.550001	335.500000	1023.000000	1023.000000	2046.000000
12.300000	-0.007970	-4.710386	-0.987123	2.599428	-2.972356	-3.350335	0.000000	-10.000000	0.508333	-24.550001	327.166656	1023.000000	1023.000000	2046.000000
12.320000	-0.008623	-5.096394	-1.123281	2.745249	-3.160280	-3.558082	0.000000	-10.000000	0.508333	-24.866667	319.000000	1023.000000	1023.000000	2046.000000
12.340000	-0.009124	-5.392570	-1.257708	2.908824	-3.321111	-3.722575	0.000000	-10.000000	0.516667	-25.066668	310.833344	1023.000000	1023.000000	2046.000000
12.360000	-0.009508	-5.619460	-1.341035	2.995454	-3.457636	-3.816243	0.000000	-10.000000	0.491667	-25.000000	302.500000	1023.000000	1023.000000	2046.000000
12.380000	-0.009892	-5.845983	-1.409151	2.984880	-3.556878	-3.864834	0.000000	-10.000000	0.475000	-24.583334	294.166656	1023.000000	1023.000000	2046.000000
12.400000	-0.010330	-6.104761	-1.438317	2.926816	-3.702867	-3.890394	0.000000	-10.000000	0.433333	-23.916668	286.000000	1023.000000	1023.000000	2046.000000
12.420000	-0.010830	-6.400323	-1.514981	2.863347	-3.817016	-3.931673	0.000000	-10.000000	0.416667	-23.366667	278.000000	1023.000000	1023.000000	2046.000000
12.440000	-0.011332	-6.697465	-1.599417	2.773016	-3.913637	-3.957428	0.000000	-10.000000	0.391667	-22.750000	270.166656	1023.000000	1023.000000	2046.000000
12.460000	-0.011375	-6.722833	-1.558241	2.677902	-3.940742	-3.901751	0.000000	-10.000000	0.383333	-22.516666	262.500000	1023.000000	1023.000000	2046.000000
12.480000	-0.011325	-6.693097	-1.479096	2.591469	-3.960731	-3.844739	0.000000	-10.000000	0.375000	-22.533333	255.000000	1023.000000	1023.000000	2046.000000
12.500000	-0.011401	-6.738153	-1.497721	2.486084	-3.956781	-3.769735	0.000000	-10.000000	0.375000	-22.833334	247.500000	1023.000000	1023.000000	2046.000000
12.520000	-0.011737	-6.936652	-1.570694	2.395061	-4.003481	-3.757538	0.000000	-10.000000	0.383333	-23.083334	239.833328	1023.000000	1023.000000	2046.000000
12.540000	-0.012121	-7.163558	-1.686310	2.307224	-4.050163	-3.734309	0.000000	-10.000000	0.391667	-23.166668	232.000000	1023.000000	1023.000000	2046.000000
12.560000	-0.012851	-7.594865	-1.894869	2.183517	-4.102537	-3.780977	0.000000	-10.000000	0.400000	-23.133333	224.333328	1023.000000	1023.000000	2046.000000
12.580000	-0.013807	-8.160196	-2.041672	1.952317	-4.257890	-3.812951	0.000000	-10.000000	0.400000	-23.083334	216.666672	1023.000000	1023.000000	2046.000000
12.600000	-0.014781	-8.735332	-2.137727	1.692898	-4.442035	-3.848468	0.000000	-10.000000	0.391667	-23.150002	209.000000	1023.000000	1023.000000	2046.000000
12.620000	-0.015809	-9.342910	-2.272435	1.498097	-4.628622	-3.939950	0.000000	-10.000000	0.383333	-23.066668	201.166672	1023.000000	1023.000000	2046.000000
12.640000	-0.016907	-9.991824	-2.404011	1.291415	-4.825830	-4.053398	0.000000	-10.000000	0.383333	-22.966667	193.500000	1023.000000	1023.000000	2046.000000
12.660000	-0.017963	-10.615874	-2.587052	1.105782	-4.989095	-4.145509	0.000000	-10.000000	0.383333	-22.583334	185.833328	1023.000000	1023.000000	2046.000000
12.680000	-0.018990	-11.223275	-2.805541	0.922161	-5.097213	-4.242682	0.000000	-10.000000	0.375000	-22.216667	178.333328	1023.000000	1023.000000	2046.000000
12.700000	-0.019894	-11.757148	-2.913315	0.705569	-5.309747	-4.239655	0.000000	-10.000000	0.358333	-21.750000	170.833328	1023.000000	1023.000000	2046.000000
12.720000	-0.020710	-12.239762	-3.088093	0.546460	-5.428648	-4.269482	0.000000	-10.000000	0.350000	-21.566668	163.666672	1023.000000	1023.000000	2046.000000
12.740000	-0.021445	-12.673773	-3.227605	0.424634	-5.561889	-4.308913	0.000000	-10.000000	0.350000	-21.466667	156.333328	1023.000000	1023.000000	2046.000000
12.760000	-0.022051	-13.032290	-3.348224	0.359121	-5.624669	-4.418519	0.000000	-10.000000	0.350000	-21.183334	149.166672	1023.000000	1023.000000	2046.000000
12.780000	-0.022610	-13.362260	-3.417108	0.223775	-5.742772	-4.426156	0.000000	-10.000000	0.358333	-20.950001	142.000000	1023.000000	1023.000000	2046.000000
12.800000	-0.023035	-13.613589	-3.492166	0.124973	-5.821003	-4.425394	0.000000	-10.000000	0.358333	-20.700001	135.166672	1023.000000	1023.000000	2046.000000
12.820000	-0.023426	-13.844831	-3.556965	-0.013704	-5.879613	-4.394548	0.000000	-10.000000	0.358333	-20.650000	128.333328	1023.000000	1023.000000	2046.000000
12.840000	-0.023859	-14.100601	-3.669698	-0.084267	-5.910931	-4.435704	0.000000	-10.000000	0.350000	-20.550001	121.500000	1023.000000	1023.000000	2046.000000
12.860000	-0.024185	-14.293530	-3.733783	-0.171377	-6.001708	-4.386662	0.000000	-10.000000	0.341667	-20.316668	114.500000	1023.000000	1023.000000	2046.000000
12.880000	-0.024543	-14.505062	-3.835739	-0.225161	-6.039660	-4.404501	0.000000	-10.000000	0.316667	-19.950001	107.666664	1023.000000	1023.000000	2046.000000
12.900000	-0.024919	-14.727392	-3.909347	-0.292698	-6.125453	-4.399895	0.000000	-10.000000	0.283333	-19.583334	101.000000	1023.000000	1023.000000	2046.000000
12.920000	-0.025318	-14.963154	-4.015173	-0.319957	-6.191660	-4.436365	0.000000	-10.000000	0.258333	-19.233334	94.500000	1023.000000	1023.000000	2046.000000
12.940000	-0.025617	-15.139524	-4.124793	-0.405952	-6.214468	-4.394311	0.000000	-10.000000	0.250000	-18.866667	88.000000	1023.000000	1023.000000	2046.000000
12.960000	-0.026053	-15.397038	-4.249792	-0.436244	-6.259955	-4.451047	0.000000	-10.000000	0.250000	-18.316668	81.666664	1023.000000	1023.000000	2046.000000
12.980000	-0.026190	-15.478515	-4.361522	-0.456083	-6.193507	-4.467403	0.000000	-10.000000	0.241667	-17.716667	75.500000	1023.000000	1023.000000	2046.000000
13.000000	-0.026069	-15.406816	-4.376755	-0.483613	-6.145611	-4.400836	0.000000	-10.000000	0.225000	-17.033333	69.666664	1023.000000	1023.000000	2046.000000
13.020000	-0.025859	-15.282818	-4.476968	-0.481070	-6.001781	-4.322999	0.000000	-10.000000	0.200000	-16.366667	64.000000	1023.000000	1023.000000	2046.000000
13.040000	-0.025614	-15.138019	-4.468140	-0.478458	-5.980169	-4.211251	0.000000	-10.000000	0.175000	-15.416667	58.666668	1023.000000	1023.000000	2046.000000
13.060000	-0.025605	-15.132664	-4.487742	-0.537793	-5.920499	-4.186629	0.000000	-10.000000	0.158333	-14.550000	53.500000	1023.000000	1023.000000	2046.000000
13.080000	-0.025110	-14.840270	-4.465755	-0.491665	-5.774731	-4.108119	0.000000	-10.000000	0.133333	-13.433333	48.666668	1023.000000	1023.000000	2046.000000
13.100000	-0.024634	-14.558468	-4.415241	-0.328303	-5.718820	-4.096105	0.000000	-10.000000	0.116667	-12.483334	44.166668	1023.000000	1023.000000	2046.000000
13.120000	-0.024411	-14.426945	-4.498592	-0.246154	-5.643645	-4.038554	0.000000	-10.000000	0.091667	-11.433333	40.000000	1023.000000	1023.000000	2046.000000
13.140000	-0.024729	-14.614894	-4.661703	-0.352718	-5.635506	-3.964967	0.000000	-10.000000	0.083333	-10.633333	36.166668	1023.000000	1023.000000	2046.000000
13.160000	-0.025565	-15.109113	-4.802541	-0.472393	-5.799480	-4.034699	0.000000	-10.000000	0.058333	-9.716667	32.500000	1023.000000	1023.000000	2046.000000
13.180000	-0.026982	-15.946380	-5.002720	-0.622063	-6.057940	-4.263658	0.000000	-10.000000	0.033333	-7.933333	29.333334	1023.000000	1023.000000	2046.000000
13.200000	-0.028277	-16.711931	-5.202829	-0.739396	-6.247222	-4.522483	0.000000	-10.000000	0.000000	-3.733333	26.833334	1023.000000	1023.000000	2046.000000
13.220000	-0.029711	-17.559111	-5.530984	-0.827848	-6.361997	-4.838281	0.000000	-10.000000	-0.033333	1.000000	25.500000	1023.000000	1023.000000	2046.000000
13.240000	-0.031123	-18.393562	-5.775858	-0.907219	-6.563764	-5.146721	0.000000	-10.000000	-0.066667	6.133333	25.000000	1023.000000	1023.000000	2046.000000
13.260000	-0.031736	-18.756031	-5.872681	-0.918568	-6.651485	-5.313297	0.000000	-10.000000	-0.100000	9.400000	25.000000	1023.000000	1023.000000	2046.000000
13.280000	-0.031486	-18.608402	-5.951862	-0.776122	-6.518817	-5.361601	0.000000	-10.000000	-0.133333	12.283334	25.000000	1023.000000	1023.000000	2046.000000
13.300000	-0.030964	-18.299656	-5.970613	-0.614731	-6.385841	-5.328469	0.000000	-10.000000	-0.175000	14.150001	25.000000	1023.000000	1023.000000	2046.000000
13.320000	-0.030100	-17.788832	-5.958079	-0.414514	-6.160154	-5.256085	0.000000	-10.000000	-0.233333	16.083334	25.000000	1023.000000	1023.000000	2046.000000
13.340000	-0.029077	-17.184309	-5.856563	-0.230408	-5.964923	-5.132414	0.000000	-10.000000	-0.308333	18.816668	24.666666	1023.000000	1023.000000	2046.000000
13.360000	-0.027949	-16.517776	-5.829393	-0.157863	-5.616384	-4.914136	0.000000	-10.000000	-0.425000	22.216667	26.166666	1023.000000	1023.000000	2046.000000
13.380000	-0.026729	-15.797094	-5.686259	-0.087604	-5.332619	-4.690613	0.000000	-10.000000	-0.616667	26.416668	30.333334	1023.000000	1023.000000	2046.000000
13.400000	-0.025497	-15.068886	-5.544950	-0.066336	-4.986743	-4.470857	0.000000	-10.000000	-0.841667	31.200001	38.000000	1023.000000	1023.000000	2046.000000
13.420000	-0.024131	-14.261621	-5.294028	-0.057933	-4.666780	-4.242878	0.000000	-10.000000	-1.025000	35.666668	47.500000	1023.000000	1023.000000	2046.000000
13.440000	-0.022288	-13.172392	-4.959715	-0.056643	-4.266997	-3.889037	0.000000	-10.000000	-1.125000	39.033333	58.666668	1023.000000	1023.000000	2046.000000
13.460000	-0.020394	-12.052774	-4.591845	-0.051739	-3.831712	-3.577480	0.000000	-10.000000	-1.191667	41.083332	71.166664	1023.000000	1023.000000	2046.000000
13.480000	-0.018604	-10.994860	-4.275687	-0.079402	-3.360550	-3.279221	0.000000	-10.000000	-1.233333	42.416668	84.666664	1023.000000	1023.000000	2046.000000
13.500000	-0.016834	-9.948781	-3.917894	-0.122507	-2.903862	-3.004518	0.000000	-10.000000	-1.258333	43.299999	98.666664	1023.000000	1023.000000	2046.000000
13.520000	-0.015089	-8.917848	-3.498146	-0.151225	-2.515992	-2.752484	0.000000	-10.000000	-1.250000	43.683334	113.000000	1023.000000	1023.000000	2046.000000
13.540000	-0.013402	-7.920510	-3.143460	-0.201170	-2.129263	-2.446617	0.000000	-10.000000	-1.250000	43.583336	127.500000	1023.000000	1023.000000	2046.000000
13.560000	-0.012041	-7.116262	-2.836913	-0.253642	-1.780073	-2.245634	0.000000	-10.000000	-1.250000	43.483334	142.000000	1023.000000	1023.000000	2046.000000
13.580000	-0.010923	-6.455747	-2.564051	-0.329942	-1.482374	-2.079381	0.000000	-10.000000	-1.250000	43.333336	156.500000	1023.000000	1023.000000	2046.000000
13.600000	-0.009924	-5.865173	-2.348098	-0.423433	-1.175374	-1.918267	0.000000	-10.000000	-1.266667	43.400002	171.000000	1023.000000	1023.000000	2046.000000
13.620000	-0.009120	-5.390102	-2.127894	-0.541379	-0.970211	-1.750619	0.000000	-10.000000	-1.308333	44.016666	185.500000	1023.000000	1023.000000	2046.000000
13.640000	-0.008236	-4.867679	-1.952642	-0.625325	-0.688517	-1.601194	0.000000	-10.000000	-1.358333	44.416668	200.166672	1023.000000	1023.000000	2046.000000
13.660000	-0.007110	-4.201999	-1.769272	-0.671594	-0.377370	-1.383763	0.000000	-10.000000	-1.383333	45.200001	215.000000	1023.000000	1023.000000	2046.000000
13.680000	-0.005948	-3.515301	-1.560869	-0.641881	-0.104172	-1.208380	0.000000	-10.000000	-1.383333	45.066669	230.000000	1023.000000	1023.000000	2046.000000
13.700000	-0.004808	-2.841327	-1.353931	-0.643252	0.174115	-1.018259	0.000000	-10.000000	-1.375000	45.400002	245.000000	1023.000000	1023.000000	2046.000000
13.720000	-0.003593	-2.123670	-1.135314	-0.627226	0.461933	-0.823064	0.000000	-10.000000	-1.383333	45.433334	260.000000	1023.000000	1023.000000	2046.000000
13.740000	-0.002114	-1.249537	-0.938777	-0.551061	0.840399	-0.600098	0.000000	-10.000000	-1.366667	45.600002	275.000000	1023.000000	1023.000000	2046.000000
13.760000	-0.000568	-0.335923	-0.636924	-0.478474	1.143669	-0.364194	0.000000	-10.000000	-1.375000	45.783333	290.166656	1023.000000	1023.000000	2046.000000
13.780000	0.001194	0.705743	-0.327099	-0.420045	1.522777	-0.069891	0.000000	-10.000000	-1.358333	45.850002	305.500000	1023.000000	1023.000000	2046.000000
13.800000	0.002984	1.763566	-0.053268	-0.311656	1.916425	0.212066	0.000000	-10.000000	-1.350000	46.049999	320.833344	1023.000000	1023.000000	2046.000000
13.820000	0.004762	2.814620	0.269290	-0.194378	2.277275	0.462433	0.000000	-10.000000	-1.341667	45.783333	336.166656	1023.000000	1023.000000	2046.000000
13.840000	0.006604	3.902803	0.571609	-0.000031	2.648280	0.682945	0.000000	-10.000000	-1.333333	45.400002	351.500000	1023.000000	1023.000000	2046.000000
13.860000	0.008482	5.012712	0.882194	0.162878	3.018313	0.949326	0.000000	-10.000000	-1.333333	45.166668	366.833344	1023.000000	1023.000000	2046.000000
13.880000	0.010459	6.181159	1.207348	0.372660	3.389596	1.211555	0.000000	-10.000000	-1.308333	45.116669	382.000000	1023.000000	1023.000000	2046.000000
13.900000	0.012348	7.297715	1.551723	0.581218	3.713212	1.451562	0.000000	-10.000000	-1.291667	45.216667	397.000000	1023.000000	1023.000000	2046.000000
13.920000	0.014283	8.441154	1.832568	0.757914	4.118742	1.731930	0.000000	-10.000000	-1.275000	44.799999	412.000000	1023.000000	1023.000000	2046.000000
13.940000	0.016074	9.499831	2.106799	0.946151	4.484944	1.961936	0.000000	-10.000000	-1.250000	44.433334	431.833344	1023.000000	1023.000000	2046.000000
13.960000	0.017798	10.518600	2.399015	1.099438	4.824808	2.195341	0.000000	-10.000000	-1.233333	43.933334	451.666656	1023.000000	1023.000000	2046.000000
13.980000	0.019546	11.551887	2.697142	1.268898	5.169906	2.415941	0.000000	-10.000000	-1.225000	43.816669	466.500000	1023.000000	1023.000000	2046.000000
14.000000	0.021033	12.430609	2.934915	1.428776	5.466178	2.600740	0.000000	-10.000000	-1.208333	43.416668	476.333344	1023.000000	1023.000000	2046.000000
14.020000	0.022302	13.180202	3.108424	1.537386	5.773101	2.761290	0.000000	-10.000000	-1.175000	43.066669	486.000000	1023.000000	1023.000000	2046.000000
14.040000	0.023469	13.870306	3.327238	1.585619	5.998957	2.958492	0.000000	-10.000000	-1.133333	42.116669	500.333344	1023.000000	1023.000000	2046.000000
14.060000	0.024940	14.739257	3.620453	1.737792	6.253080	3.127932	0.000000	-10.000000	-1.091667	41.666668	514.500000	1023.000000	1023.000000	2046.000000
14.080000	0.026875	15.883268	3.889319	2.023227	6.576358	3.394365	0.000000	-10.000000	-1.075000	41.016666	528.500000	1023.000000	1023.000000	2046.000000
14.100000	0.029117	17.208422	4.238793	2.513405	6.769402	3.686821	0.000000	-10.000000	-1.058333	40.733334	542.500000	1023.000000	1023.000000	2046.000000
14.120000	0.030402	17.967436	4.228768	2.873055	6.965666	3.899946	0.000000	-10.000000	-1.066667	40.383335	556.166687	1023.000000	1023.000000	2046.000000
14.140000	0.030816	18.212034	4.222626	3.051498	7.032430	3.905478	0.000000	-10.000000	-1.058333	40.116669	569.666687	1023.000000	1023.000000	2046.000000
14.160000	0.030113	17.796562	4.107777	3.140626	6.857851	3.690310	0.000000	-10.000000	-1.075000	40.283333	583.000000	1023.000000	1023.000000	2046.000000
14.180000	0.028428	16.800833	3.925767	3.148346	6.445206	3.281515	0.000000	-10.000000	-1.075000	40.616669	596.333313	1023.000000	1023.000000	2046.000000
14.200000	0.027159	16.051260	3.873234	3.092094	6.109843	2.976088	0.000000	-10.000000	-1.075000	40.683334	609.833313	1023.000000	1023.000000	2046.000000
14.220000	0.026641	15.744984	3.822054	3.076821	5.992472	2.853638	0.000000	-10.000000	-1.041667	40.533333	623.500000	1023.000000	1023.000000	2046.000000
14.240000	0.026964	15.935909	3.916184	3.172032	6.045877	2.801817	0.000000	-10.000000	-1.025000	39.533333	637.166687	1023.000000	1023.000000	2046.000000
14.260000	0.027916	16.498190	4.058634	3.370963	6.198905	2.869688	0.000000	-10.000000	-1.025000	39.616665	650.500000	1023.000000	1023.000000	2046.000000
14.280000	0.028971	17.121981	4.206042	3.667629	6.348420	2.899890	0.000000	-10.000000	-1.033333	39.383331	663.500000	1023.000000	1023.000000	2046.000000
14.300000	0.030028	17.746811	4.267441	4.002836	6.530749	2.945785	0.000000	-10.000000	-1.041667	39.616665	676.666687	1023.000000	1023.000000	2046.000000
14.320000	0.031100	18.380169	4.412378	4.273992	6.666389	3.027410	0.000000	-10.000000	-1.041667	39.616665	689.833313	1023.000000	1023.000000	2046.000000
14.340000	0.032209	19.035591	4.582853	4.479622	6.776830	3.196286	0.000000	-10.000000	-1.033333	39.700001	703.166687	1023.000000	1023.000000	2046.000000
14.360000	0.033385	19.730408	4.655463	4.671316	7.065268	3.338362	0.000000	-10.000000	-1.041667	39.583332	716.333313	1023.000000	1023.000000	2046.000000
14.380000	0.034305	20.274397	4.815991	4.721051	7.208975	3.528379	0.000000	-10.000000	-1.050000	39.350002	729.500000	1023.000000	1023.000000	2046.000000
14.400000	0.035451	20.951635	5.001535	4.763839	7.461931	3.724331	0.000000	-10.000000	-1.075000	39.716667	742.666687	1023.000000	1023.000000	2046.000000
14.420000	0.036882	21.797462	5.327571	4.777005	7.732156	3.960731	0.000000	-10.000000	-1.066667	39.933334	756.000000	1023.000000	1023.000000	2046.000000
14.440000	0.038378	22.681517	5.618907	4.923330	8.029916	4.109364	0.000000	-10.000000	-1.050000	39.833332	769.333313	1023.000000	1023.000000	2046.000000
14.460000	0.040087	23.691643	6.056639	5.036398	8.238018	4.360588	0.000000	-10.000000	-1.008333	39.216667	782.666687	1023.000000	1023.000000	2046.000000
14.480000	0.041807	24.708145	6.437353	5.158813	8.542827	4.569154	0.000000	-10.000000	-0.958333	38.599998	795.833313	1023.000000	1023.000000	2046.000000
14.500000	0.043351	25.620667	6.756676	5.241415	8.825476	4.797099	0.000000	-10.000000	-0.858333	37.266666	808.833313	1023.000000	1023.000000	2046.000000
14.520000	0.044786	26.468306	7.150057	5.329724	9.048487	4.940038	0.000000	-10.000000	-0.700000	34.966667	821.500000	1023.000000	1023.000000	2046.000000
14.540000	0.045647	26.977152	7.480025	5.358898	9.099757	5.038472	0.000000	-10.000000	-0.508333	31.350000	833.500000	1023.000000	1023.000000	2046.000000
14.560000	0.045916	27.136364	7.560154	5.340472	9.152431	5.083308	0.000000	-10.000000	-0.325000	27.000000	844.666687	1023.000000	1023.000000	2046.000000
14.580000	0.045854	27.099888	7.563734	5.212694	9.176897	5.146563	0.000000	-10.000000	-0.191667	22.016666	854.333313	1023.000000	1023.000000	2046.000000
14.600000	0.045791	27.062204	7.545288	5.147387	9.201876	5.167654	0.000000	-10.000000	-0.083333	16.150000	862.500000	1023.000000	1023.000000	2046.000000
14.620000	0.045488	26.883673	7.567887	5.070263	9.133548	5.111975	0.000000	-10.000000	0.008333	7.400000	868.833313	1023.000000	1023.000000	2046.000000
14.640000	0.045066	26.633972	7.537708	4.986598	9.031058	5.078609	0.000000	-10.000000	0.075000	-0.883333	872.833313	1023.000000	1023.000000	2046.000000
14.660000	0.044398	26.238977	7.448690	4.861949	8.902779	5.025559	0.000000	-10.000000	0.150000	-9.266666	874.666687	1023.000000	1023.000000	2046.000000
14.680000	0.043943	25.970270	7.324909	4.771268	8.827849	5.046243	0.000000	-10.000000	0.200000	-14.116667	875.000000	1023.000000	1023.000000	2046.000000
14.700000	0.043498	25.707195	7.249288	4.652133	8.703700	5.102074	0.000000	-10.000000	0.241667	-17.650002	875.000000	1023.000000	1023.000000	2046.000000
14.720000	0.043242	25.556206	7.134963	4.633212	8.696318	5.091714	0.000000	-10.000000	0.250000	-18.433334	871.166687	1023.000000	1023.000000	2046.000000
14.740000	0.043083	25.462137	7.086220	4.612415	8.668734	5.094769	0.000000	-10.000000	0.250000	-18.216667	862.000000	1023.000000	1023.000000	2046.000000
14.760000	0.043028	25.429338	7.134307	4.598279	8.604683	5.092070	0.000000	-10.000000	0.250000	-18.100000	850.833313	1023.000000	1023.000000	2046.000000
14.780000	0.043105	25.475170	7.120365	4.580587	8.628106	5.146111	0.000000	-10.000000	0.250000	-18.016666	841.500000	1023.000000	1023.000000	2046.000000
14.800000	0.043093	25.468084	7.113543	4.580887	8.619576	5.154078	0.000000	-10.000000	0.250000	-18.200001	835.500000	1023.000000	1023.000000	2046.000000
14.820000	0.043043	25.438345	7.077479	4.650889	8.651212	5.058766	0.000000	-10.000000	0.250000	-18.350000	829.500000	1023.000000	1023.000000	2046.000000
14.840000	0.042899	25.353523	7.083115	4.663109	8.618517	4.988783	0.000000	-10.000000	0.258333	-18.716667	823.500000	1023.000000	1023.000000	2046.000000
14.860000	0.042814	25.303137	7.144729	4.626042	8.565468	4.966898	0.000000	-10.000000	0.266667	-18.966667	817.166687	1023.000000	1023.000000	2046.000000
14.880000	0.043001	25.413561	7.176239	4.630428	8.652190	4.954704	0.000000	-10.000000	0.283333	-19.416668	810.833313	1023.000000	1023.000000	2046.000000
14.900000	0.043166	25.511002	7.168538	4.638233	8.703771	5.000461	0.000000	-10.000000	0.308333	-19.966667	804.166687	1023.000000	1023.000000	2046.000000
14.920000	0.043251	25.561235	7.095430	4.705796	8.721541	5.038469	0.000000	-10.000000	0.350000	-21.100000	797.666687	1023.000000	1023.000000	2046.000000
14.940000	0.042852	25.325594	6.968319	4.699774	8.614566	5.042935	0.000000	-10.000000	0.416667	-22.633333	790.500000	1023.000000	1023.000000	2046.000000
14.960000	0.042703	25.237328	6.927115	4.780027	8.493881	5.036304	0.000000	-10.000000	0.525000	-25.000000	783.000000	1023.000000	1023.000000	2046.000000
14.980000	0.042091	24.875788	6.759260	4.944515	8.210841	4.961171	0.000000	-10.000000	0.666667	-28.016666	774.500000	1023.000000	1023.000000	2046.000000
15.000000	0.041040	24.254793	6.444011	5.265337	7.754294	4.791152	0.000000	-10.000000	0.858333	-31.783335	765.166687	1023.000000	1023.000000	2046.000000
15.020000	0.038731	22.889816	5.904953	5.340319	7.188072	4.456472	0.000000	-10.000000	1.075000	-35.900002	754.500000	1023.000000	1023.000000	2046.000000
15.040000	0.036479	21.559362	5.577037	5.297534	6.649562	4.035230	0.000000	-10.000000	1.291667	-39.933334	742.500000	1023.000000	1023.000000	2046.000000
15.060000	0.033893	20.030731	5.246015	5.149283	6.090769	3.544663	0.000000	-10.000000	1.400000	-42.600002	729.333313	1023.000000	1023.000000	2046.000000
15.080000	0.030718	18.154440	4.938981	5.043266	5.327692	2.844501	0.000000	-10.000000	1.425000	-43.383335	715.166687	1023.000000	1023.000000	2046.000000
15.100000	0.027297	16.132654	4.445842	4.942733	4.616345	2.127734	0.000000	-10.000000	1.433333	-43.533333	700.833313	1023.000000	1023.000000	2046.000000
15.120000	0.024218	14.312672	4.107965	4.825784	3.848541	1.530381	0.000000	-10.000000	1.483333	-44.166668	686.166687	1023.000000	1023.000000	2046.000000
15.140000	0.022156	13.094191	3.883003	4.804004	3.347559	1.059624	0.000000	-10.000000	1.508333	-44.816666	671.500000	1023.000000	1023.000000	2046.000000
15.160000	0.020483	12.105572	3.660165	4.843021	2.895200	0.707185	0.000000	-10.000000	1.500000	-44.966667	656.500000	1023.000000	1023.000000	2046.000000
15.180000	0.019122	11.301114	3.468181	4.973062	2.431972	0.427900	0.000000	-10.000000	1.466667	-44.216667	641.500000	1023.000000	1023.000000	2046.000000
15.200000	0.017939	10.601726	3.212602	5.179384	2.079390	0.130350	0.000000	-10.000000	1.483333	-44.366669	626.666687	1023.000000	1023.000000	2046.000000
15.220000	0.016871	9.970726	2.958643	5.310610	1.784630	-0.083156	0.000000	-10.000000	1.466667	-44.116669	612.000000	1023.000000	1023.000000	2046.000000
15.240000	0.015955	9.429637	2.737704	5.369351	1.577561	-0.254979	0.000000	-10.000000	1.425000	-43.799999	597.333313	1023.000000	1023.000000	2046.000000
15.260000	0.014954	8.837806	2.572213	5.342012	1.327334	-0.403754	0.000000	-10.000000	1.316667	-42.200001	582.833313	1023.000000	1023.000000	2046.000000
15.280000	0.013992	8.269331	2.437449	5.274328	1.092316	-0.534762	0.000000	-10.000000	1.208333	-40.400002	568.666687	1023.000000	1023.000000	2046.000000
15.300000	0.013052	7.713739	2.268157	5.195430	0.942143	-0.691991	0.000000	-10.000000	1.116667	-38.616669	555.166687	1023.000000	1023.000000	2046.000000
15.320000	0.012414	7.336923	2.264897	5.001395	0.800173	-0.729542	0.000000	-10.000000	1.041667	-37.166668	542.333313	1023.000000	1023.000000	2046.000000
15.340000	0.012057	7.125903	2.234267	4.874331	0.740084	-0.722778	0.000000	-10.000000	0.983333	-36.400002	530.000000	1023.000000	1023.000000	2046.000000
15.360000	0.011916	7.042426	2.272966	4.829142	0.613247	-0.672929	0.000000	-10.000000	0.933333	-35.349998	518.000000	1023.000000	1023.000000	2046.000000
15.380000	0.011578	6.842540	2.184709	4.757631	0.550964	-0.650764	0.000000	-10.000000	0.908333	-34.566666	506.000000	1023.000000	1023.000000	2046.000000
15.400000	0.011024	6.515144	2.026665	4.694281	0.482778	-0.688580	0.000000	-10.000000	0.891667	-33.666668	494.333344	1023.000000	1023.000000	2046.000000
15.420000	0.010358	6.121670	1.852066	4.573769	0.408534	-0.712699	0.000000	-10.000000	0.883333	-33.366669	483.000000	1023.000000	1023.000000	2046.000000
15.440000	0.009512	5.621836	1.712556	4.375021	0.247646	-0.713387	0.000000	-10.000000	0.858333	-33.283333	472.000000	1023.000000	1023.000000	2046.000000
15.460000	0.008495	5.020276	1.523049	4.174242	0.099435	-0.776450	0.000000	-10.000000	0.833333	-32.966667	461.000000	1023.000000	1023.000000	2046.000000
15.480000	0.007315	4.323074	1.338382	3.920857	-0.084567	-0.851597	0.000000	-10.000000	0.808333	-32.750000	450.000000	1023.000000	1023.000000	2046.000000
15.500000	0.006134	3.625256	1.216230	3.694545	-0.290058	-0.995461	0.000000	-10.000000	0.800000	-32.166668	439.000000	1023.000000	1023.000000	2046.000000
15.520000	0.005046	2.981974	0.993627	3.497290	-0.378883	-1.130060	0.000000	-10.000000	0.791667	-31.700001	428.166656	1023.000000	1023.000000	2046.000000
15.540000	0.004026	2.379343	0.905692	3.295891	-0.588705	-1.233535	0.000000	-10.000000	0.775000	-31.283333	417.666656	1023.000000	1023.000000	2046.000000
15.560000	0.003143	1.857292	0.735057	3.098624	-0.693342	-1.283046	0.000000	-10.000000	0.758333	-31.000000	407.166656	1023.000000	1023.000000	2046.000000
15.580000	0.002065	1.220267	0.607654	2.922843	-0.903020	-1.407210	0.000000	-10.000000	0.750000	-30.983334	396.833344	1023.000000	1023.000000	2046.000000
15.600000	0.001155	0.682823	0.456181	2.768548	-1.034043	-1.507863	0.000000	-10.000000	0.750000	-30.883333	386.500000	1023.000000	1023.000000	2046.000000
15.620000	0.000354	0.209309	0.318941	2.627553	-1.150195	-1.586990	0.000000	-10.000000	0.758333	-31.133333	376.166656	1023.000000	1023.000000	2046.000000
15.640000	-0.000325	-0.191861	0.243766	2.492577	-1.286370	-1.641834	0.000000	-10.000000	0.766667	-31.283335	365.833344	1023.000000	1023.000000	2046.000000
15.660000	-0.000882	-0.521342	0.132783	2.385008	-1.349168	-1.689966	0.000000	-10.000000	0.766667	-31.400002	355.166656	1023.000000	1023.000000	2046.000000
15.680000	-0.001500	-0.886603	0.058367	2.272563	-1.487441	-1.730093	0.000000	-10.000000	0.758333	-31.233334	344.833344	1023.000000	1023.000000	2046.000000
15.700000	-0.002055	-1.214682	-0.043307	2.184274	-1.553192	-1.802457	0.000000	-10.000000	0.750000	-30.933334	334.333344	1023.000000	1023.000000	2046.000000
15.720000	-0.002678	-1.582918	-0.163753	2.123441	-1.667266	-1.875340	0.000000	-10.000000	0.750000	-30.683334	324.000000	1023.000000	1023.000000	2046.000000
15.740000	-0.003197	-1.889569	-0.251652	2.017057	-1.784698	-1.870277	0.000000	-10.000000	0.750000	-30.600000	313.666656	1023.000000	1023.000000	2046.000000
15.760000	-0.003870	-2.286895	-0.369671	1.962954	-1.917253	-1.962924	0.000000	-10.000000	0.725000	-30.383333	303.500000	1023.000000	1023.000000	2046.000000
15.780000	-0.004459	-2.635149	-0.478038	1.886346	-1.988027	-2.055431	0.000000	-10.000000	0.691667	-30.183334	293.500000	1023.000000	1023.000000	2046.000000
15.800000	-0.004701	-2.778145	-0.547794	1.854125	-1.956674	-2.127803	0.000000	-10.000000	0.658333	-29.716667	283.500000	1023.000000	1023.000000	2046.000000
15.820000	-0.004781	-2.825583	-0.579901	1.850510	-1.991093	-2.105100	0.000000	-10.000000	0.650000	-29.516666	273.500000	1023.000000	1023.000000	2046.000000
15.840000	-0.004652	-2.749449	-0.637384	1.858762	-1.936151	-2.034676	0.000000	-10.000000	0.650000	-29.150000	263.500000	1023.000000	1023.000000	2046.000000
15.860000	-0.004813	-2.844707	-0.696228	1.816912	-1.990340	-1.975051	0.000000	-10.000000	0.650000	-28.833334	253.833328	1023.000000	1023.000000	2046.000000
15.880000	-0.004731	-2.795904	-0.726268	1.846184	-1.967808	-1.948011	0.000000	-10.000000	0.641667	-28.350000	244.166672	1023.000000	1023.000000	2046.000000
15.900000	-0.004674	-2.762175	-0.769036	2.016039	-2.057800	-1.951377	0.000000	-10.000000	0.641667	-28.216667	234.833328	1023.000000	1023.000000	2046.000000
15.920000	-0.004964	-2.933862	-0.918531	2.179593	-2.240518	-1.954407	0.000000	-10.000000	0.641667	-28.300001	225.333328	1023.000000	1023.000000	2046.000000
15.940000	-0.006134	-3.624934	-1.214000	2.063670	-2.451169	-2.023435	0.000000	-10.000000	0.650000	-28.516666	216.000000	1023.000000	1023.000000	2046.000000
15.960000	-0.007709	-4.556160	-1.504441	1.910776	-2.711698	-2.250798	0.000000	-10.000000	0.641667	-28.533333	206.333328	1023.000000	1023.000000	2046.000000
15.980000	-0.009576	-5.659495	-1.739360	1.739654	-3.059265	-2.600524	0.000000	-10.000000	0.616667	-28.000000	196.833328	1023.000000	1023.000000	2046.000000
16.000000	-0.011459	-6.772362	-2.025613	1.578424	-3.397099	-2.928074	0.000000	-10.000000	0.566667	-26.833334	187.500000	1023.000000	1023.000000	2046.000000
16.020000	-0.013515	-7.987453	-2.373437	1.445003	-3.772194	-3.286825	0.000000	-10.000000	0.516667	-25.216667	178.666672	1023.000000	1023.000000	2046.000000
16.040001	-0.015793	-9.333848	-2.723197	1.371794	-4.262014	-3.720431	0.000000	-10.000000	0.475000	-24.000000	170.166672	1023.000000	1023.000000	2046.000000
16.059999	-0.017449	-10.312581	-2.964611	1.341597	-4.615979	-4.073588	0.000000	-10.000000	0.458333	-23.350000	162.000000	1023.000000	1023.000000	2046.000000
16.080000	-0.018655	-11.025148	-3.172582	1.373503	-4.861734	-4.364336	0.000000	-10.000000	0.458333	-23.400000	154.333328	1023.000000	1023.000000	2046.000000
16.100000	-0.019387	-11.457908	-3.359617	1.489856	-5.042518	-4.545629	0.000000	-10.000000	0.458333	-23.566668	146.666672	1023.000000	1023.000000	2046.000000
16.120001	-0.019887	-11.753164	-3.497603	1.599278	-5.207859	-4.646981	0.000000	-10.000000	0.458333	-23.833334	139.000000	1023.000000	1023.000000	2046.000000
16.139999	-0.020325	-12.011845	-3.596608	1.667862	-5.348677	-4.734423	0.000000	-10.000000	0.450000	-23.650000	131.000000	1023.000000	1023.000000	2046.000000
16.160000	-0.020673	-12.217793	-3.676448	1.695774	-5.457769	-4.779350	0.000000	-10.000000	0.441667	-23.350000	123.000000	1023.000000	1023.000000	2046.000000
16.180000	-0.021007	-12.415159	-3.760912	1.652616	-5.514102	-4.792761	0.000000	-10.000000	0.433333	-22.983334	117.666664	1023.000000	1023.000000	2046.000000
16.200001	-0.021472	-12.689848	-3.836565	1.588254	-5.609971	-4.831565	0.000000	-10.000000	0.391667	-22.366667	110.000000	1023.000000	1023.000000	2046.000000
16.219999	-0.021858	-12.918300	-3.864215	1.487544	-5.712190	-4.829439	0.000000	-10.000000	0.366667	-21.616667	102.500000	1023.000000	1023.000000	2046.000000
16.240000	-0.021986	-12.993587	-3.825164	1.391193	-5.780621	-4.778996	0.000000	-10.000000	0.341667	-20.733334	92.666664	1023.000000	1023.000000	2046.000000
16.260000	-0.021833	-12.903426	-3.691128	1.307234	-5.809022	-4.710510	0.000000	-10.000000	0.350000	-20.583334	85.666664	1023.000000	1023.000000	2046.000000
16.280001	-0.021827	-12.899839	-3.681416	1.168510	-5.760289	-4.626645	0.000000	-10.000000	0.350000	-20.550001	78.833336	1023.000000	1023.000000	2046.000000
16.299999	-0.021943	-12.968192	-3.688723	1.079080	-5.771253	-4.587296	0.000000	-10.000000	0.341667	-20.616667	72.000000	1023.000000	1023.000000	2046.000000
16.320000	-0.022191	-13.114918	-3.745190	0.974398	-5.775784	-4.568341	0.000000	-10.000000	0.341667	-20.216667	65.166664	1023.000000	1023.000000	2046.000000
16.340000	-0.022644	-13.382401	-3.805055	0.804049	-5.856317	-4.525079	0.000000	-10.000000	0.341667	-20.066668	58.333332	1023.000000	1023.000000	2046.000000
16.360001	-0.023405	-13.832099	-3.916495	0.633107	-5.965713	-4.582999	0.000000	-10.000000	0.341667	-19.933334	51.666668	1023.000000	1023.000000	2046.000000
16.379999	-0.024276	-14.346990	-4.020942	0.415012	-6.075020	-4.666040	0.000000	-10.000000	0.333333	-19.950001	45.000000	1023.000000	1023.000000	2046.000000
16.400000	-0.025172	-14.876670	-4.089010	0.188852	-6.248584	-4.727928	0.000000	-10.000000	0.325000	-19.833334	38.333332	1023.000000	1023.000000	2046.000000
16.420000	-0.026130	-15.442721	-4.213250	-0.041606	-6.388434	-4.799432	0.000000	-10.000000	0.333333	-19.516668	31.833334	1023.000000	1023.000000	2046.000000
16.440001	-0.027022	-15.969927	-4.330098	-0.254198	-6.514768	-4.870863	0.000000	-10.000000	0.308333	-18.966667	25.166666	1023.000000	1023.000000	2046.000000
16.459999	-0.027959	-16.523817	-4.501454	-0.435879	-6.639901	-4.946583	0.000000	-10.000000	0.283333	-18.350000	18.833334	1023.000000	1023.000000	2046.000000
16.480000	-0.028717	-16.971643	-4.612331	-0.578893	-6.778936	-5.001482	0.000000	-10.000000	0.250000	-17.799999	12.500000	1023.000000	1023.000000	2046.000000
16.500000	-0.029400	-17.375458	-4.773855	-0.714141	-6.855862	-5.031601	0.000000	-10.000000	0.241667	-17.450001	6.666667	1023.000000	1023.000000	2046.000000
16.520000	-0.030136	-17.810392	-4.896222	-0.835713	-6.967027	-5.111430	0.000000	-10.000000	0.233333	-17.066668	1.333333	1023.000000	1023.000000	2046.000000
16.540001	-0.030705	-18.146925	-5.005942	-0.973387	-7.020292	-5.147304	0.000000	-10.000000	0.216667	-16.716667	-4.000000	1023.000000	1023.000000	2046.000000
16.559999	-0.030990	-18.314894	-5.110077	-1.075831	-7.010475	-5.118511	0.000000	-10.000000	0.208333	-16.333334	-9.166667	1023.000000	1023.000000	2046.000000
16.580000	-0.031299	-18.497475	-5.172698	-1.168489	-7.022273	-5.134016	0.000000	-10.000000	0.191667	-15.933333	-14.666667	1023.000000	1023.000000	2046.000000
16.600000	-0.031437	-18.579304	-5.205168	-1.286018	-7.018720	-5.069397	0.000000	-10.000000	0.191667	-15.533334	-20.000000	1023.000000	1023.000000	2046.000000
16.620001	-0.031705	-18.737892	-5.246477	-1.382955	-7.025055	-5.083405	0.000000	-10.000000	0.191667	-14.866667	-25.333334	1023.000000	1023.000000	2046.000000
16.639999	-0.031757	-18.768482	-5.277108	-1.457891	-6.985535	-5.047949	0.000000	-10.000000	0.175000	-13.983334	-30.333334	1023.000000	1023.000000	2046.000000
16.660000	-0.031806	-18.797472	-5.326546	-1.492740	-6.938723	-5.039463	0.000000	-10.000000	0.141667	-12.883333	-34.833332	1023.000000	1023.000000	2046.000000
16.680000	-0.031789	-18.787027	-5.351918	-1.539604	-6.934814	-4.960692	0.000000	-10.000000	0.100000	-11.883333	-39.000000	1023.000000	1023.000000	2046.000000
16.700001	-0.031823	-18.807659	-5.411173	-1.570147	-6.877962	-4.948376	0.000000	-10.000000	0.091667	-10.850000	-43.000000	1023.000000	1023.000000	2046.000000
16.719999	-0.031897	-18.851357	-5.451507	-1.580567	-6.868939	-4.950344	0.000000	-10.000000	0.075000	-9.700000	-46.666668	1023.000000	1023.000000	2046.000000
16.740000	-0.031915	-18.861744	-5.496785	-1.606222	-6.836451	-4.922286	0.000000	-10.000000	0.066667	-8.533334	-50.000000	1023.000000	1023.000000	2046.000000
16.760000	-0.031680	-18.722883	-5.507652	-1.598234	-6.714769	-4.902228	0.000000	-10.000000	0.041667	-7.366667	-52.833332	1023.000000	1023.000000	2046.000000
16.780001	-0.031164	-18.417810	-5.477202	-1.622818	-6.532079	-4.785712	0.000000	-10.000000	0.033333	-6.033333	-55.333332	1023.000000	1023.000000	2046.000000
16.799999	-0.030507	-18.029879	-5.465691	-1.623237	-6.318376	-4.622575	0.000000	-10.000000	0.016667	-3.966667	-57.333332	1023.000000	1023.000000	2046.000000
16.820000	-0.029742	-17.577442	-5.402391	-1.600730	-6.134765	-4.439556	0.000000	-10.000000	0.000000	-0.966667	-58.500000	1023.000000	1023.000000	2046.000000
16.840000	-0.029009	-17.144375	-5.324833	-1.596490	-5.942988	-4.280064	0.000000	-10.000000	-0.033333	2.350000	-59.000000	1023.000000	1023.000000	2046.000000
16.860001	-0.027886	-16.480684	-5.192768	-1.445008	-5.693449	-4.149460	0.000000	-10.000000	-0.066667	6.050000	-59.000000	1023.000000	1023.000000	2046.000000
16.879999	-0.026612	-15.727684	-5.064174	-1.216961	-5.497787	-3.948762	0.000000	-10.000000	-0.100000	9.200000	-59.000000	1023.000000	1023.000000	2046.000000
16.900000	-0.025756	-15.222074	-5.092775	-1.093940	-5.265492	-3.769866	0.000000	-10.000000	-0.125000	12.166667	-59.000000	1023.000000	1023.000000	2046.000000
16.920000	-0.025651	-15.159834	-5.154519	-1.196853	-5.166972	-3.641491	0.000000	-10.000000	-0.158333	14.000000	-59.000000	1023.000000	1023.000000	2046.000000
16.940001	-0.025913	-15.314573	-5.280114	-1.250357	-5.119320	-3.664782	0.000000	-10.000000	-0.200000	15.700001	-59.000000	1023.000000	1023.000000	2046.000000
16.959999	-0.026486	-15.653147	-5.404198	-1.322178	-5.129852	-3.796918	0.000000	-10.000000	-0.283333	18.050001	-31.333334	1023.000000	1023.000000	2046.000000
16.980000	-0.027229	-16.092075	-5.568460	-1.414217	-5.144209	-3.965189	0.000000	-10.000000	-0.383333	21.166668	-2.000000	1023.000000	1023.000000	2046.000000
17.000000	-0.028247	-16.693882	-5.800963	-1.473345	-5.195142	-4.224432	0.000000	-10.000000	-0.491667	24.500000	30.000000	1023.000000	1023.000000	2046.000000
17.020000	-0.028825	-17.035585	-5.953657	-1.531377	-5.206211	-4.344341	0.000000	-10.000000	-0.541667	26.916668	37.166668	1023.000000	1023.000000	2046.000000
17.040001	-0.028567	-16.882885	-6.008191	-1.400030	-5.071054	-4.403609	0.000000	-10.000000	-0.591667	28.733334	45.666668	1023.000000	1023.000000	2046.000000
17.059999	-0.027764	-16.408739	-5.960982	-1.197385	-4.909843	-4.340528	0.000000	-10.000000	-0.641667	30.166666	54.833332	1023.000000	1023.000000	2046.000000
17.080000	-0.026550	-15.691184	-5.902001	-0.930532	-4.626332	-4.232319	0.000000	-10.000000	-0.716667	31.583334	64.500000	1023.000000	1023.000000	2046.000000
17.100000	-0.025277	-14.938907	-5.805884	-0.679308	-4.322776	-4.130938	0.000000	-10.000000	-0.841667	34.183334	78.666664	1023.000000	1023.000000	2046.000000
17.120001	-0.023883	-14.114985	-5.668207	-0.495177	-4.032903	-3.918698	0.000000	-10.000000	-0.941667	36.299999	89.500000	1023.000000	1023.000000	2046.000000
17.139999	-0.022494	-13.293846	-5.485788	-0.342631	-3.765694	-3.699734	0.000000	-10.000000	-1.066667	38.299999	101.000000	1023.000000	1023.000000	2046.000000
17.160000	-0.021149	-12.499338	-5.333476	-0.256921	-3.441752	-3.467189	0.000000	-10.000000	-1.116667	39.500000	109.333336	1023.000000	1023.000000	2046.000000
17.180000	-0.019943	-11.786210	-5.103056	-0.220192	-3.187676	-3.275286	0.000000	-10.000000	-1.200000	40.883335	122.166664	1023.000000	1023.000000	2046.000000
17.200001	-0.018454	-10.906385	-4.823405	-0.178814	-2.890592	-3.013574	0.000000	-10.000000	-1.283333	42.750000	135.666672	1023.000000	1023.000000	2046.000000
17.219999	-0.016515	-9.760081	-4.452421	-0.083090	-2.491230	-2.733340	0.000000	-10.000000	-1.400000	44.616669	149.500000	1023.000000	1023.000000	2046.000000
17.240000	-0.014630	-8.646470	-4.034966	-0.064373	-2.134592	-2.412538	0.000000	-10.000000	-1.491667	46.683334	164.000000	1023.000000	1023.000000	2046.000000
17.260000	-0.012600	-7.446336	-3.608680	-0.036932	-1.677195	-2.123530	0.000000	-10.000000	-1.550000	48.166668	179.166672	1023.000000	1023.000000	2046.000000
17.280001	-0.010612	-6.271873	-3.106726	-0.027992	-1.271324	-1.865831	0.000000	-10.000000	-1.541667	48.533333	195.000000	1023.000000	1023.000000	2046.000000
17.299999	-0.008718	-5.152290	-2.689739	-0.007918	-0.868045	-1.586589	0.000000	-10.000000	-1.533333	48.500000	211.333328	1023.000000	1023.000000	2046.000000
17.320000	-0.006788	-4.011540	-2.299672	0.019137	-0.421167	-1.309837	0.000000	-10.000000	-1.508333	48.016666	227.666672	1023.000000	1023.000000	2046.000000
17.340000	-0.005103	-3.015712	-1.919762	0.039166	-0.058705	-1.076410	0.000000	-10.000000	-1.500000	47.900002	244.000000	1023.000000	1023.000000	2046.000000
17.360001	-0.003693	-2.182384	-1.595134	-0.012103	0.262912	-0.838060	0.000000	-10.000000	-1.516667	47.883335	260.000000	1023.000000	1023.000000	2046.000000
17.379999	-0.002475	-1.462586	-1.324544	-0.096585	0.586915	-0.628372	0.000000	-10.000000	-1.583333	48.333336	275.833344	1023.000000	1023.000000	2046.000000
17.400000	-0.001271	-0.751400	-1.091124	-0.102605	0.890414	-0.448085	0.000000	-10.000000	-1.658333	49.083336	291.833344	1023.000000	1023.000000	2046.000000
17.420000	-0.000146	-0.086431	-0.899673	-0.132065	1.193922	-0.248614	0.000000	-10.000000	-1.700000	50.000000	307.833344	1023.000000	1023.000000	2046.000000
17.440001	0.001195	0.706130	-0.660367	-0.085758	1.497911	-0.045656	0.000000	-10.000000	-1.691667	50.350002	324.333344	1023.000000	1023.000000	2046.000000
17.459999	0.002532	1.496545	-0.366614	-0.052266	1.789758	0.125666	0.000000	-10.000000	-1.658333	50.333336	341.000000	1023.000000	1023.000000	2046.000000
17.480000	0.003806	2.249283	-0.127284	-0.024122	2.084189	0.316500	0.000000	-10.000000	-1.633333	49.916668	357.833344	1023.000000	1023.000000	2046.000000
17.500000	0.005160	3.049499	0.056077	0.075555	2.417427	0.500439	0.000000	-10.000000	-1.575000	49.416668	374.500000	1023.000000	1023.000000	2046.000000
17.520000	0.006648	3.928695	0.294906	0.187583	2.763661	0.682544	0.000000	-10.000000	-1.525000	48.883335	391.166656	1023.000000	1023.000000	2046.000000
17.540001	0.008262	4.882648	0.569957	0.255765	3.110094	0.946831	0.000000	-10.000000	-1.450000	47.983334	407.666656	1023.000000	1023.000000	2046.000000
17.559999	0.009945	5.877760	0.892290	0.350591	3.440846	1.194033	0.000000	-10.000000	-1.425000	47.483334	424.000000	1023.000000	1023.000000	2046.000000
17.580000	0.011678	6.901975	1.198941	0.480088	3.789256	1.433689	0.000000	-10.000000	-1.375000	46.750000	439.833344	1023.000000	1023.000000	2046.000000
17.600000	0.013579	8.025485	1.535681	0.654262	4.156533	1.679009	0.000000	-10.000000	-1.350000	46.000000	455.500000	1023.000000	1023.000000	2046.000000
17.620001	0.015496	9.158393	1.883575	0.862730	4.519480	1.892608	0.000000	-10.000000	-1.300000	45.133335	470.833344	1023.000000	1023.000000	2046.000000
17.639999	0.017539	10.365501	2.233334	1.019681	4.954269	2.158218	0.000000	-10.000000	-1.283333	44.500000	486.000000	1023.000000	1023.000000	2046.000000
17.660000	0.019531	11.542655	2.618865	1.219343	5.318377	2.386070	0.000000	-10.000000	-1.250000	44.266666	501.000000	1023.000000	1023.000000	2046.000000
17.680000	0.021577	12.752302	3.025124	1.398203	5.664625	2.664350	0.000000	-10.000000	-1.233333	44.183334	515.833313	1023.000000	1023.000000	2046.000000
17.700001	0.023417	13.839330	3.351685	1.594471	6.016444	2.876731	0.000000	-10.000000	-1.241667	43.933334	530.666687	1023.000000	1023.000000	2046.000000
17.719999	0.025178	14.880254	3.651124	1.787907	6.377850	3.063373	0.000000	-10.000000	-1.258333	43.783333	545.333313	1023.000000	1023.000000	2046.000000
17.740000	0.026999	15.956393	3.965218	1.960283	6.710066	3.320827	0.000000	-10.000000	-1.266667	43.533333	560.000000	1023.000000	1023.000000	2046.000000
17.760000	0.028637	16.924297	4.205833	2.153879	7.098499	3.466087	0.000000	-10.000000	-1.250000	43.400002	574.500000	1023.000000	1023.000000	2046.000000
17.780001	0.029988	17.722660	4.463644	2.273930	7.299409	3.685678	0.000000	-10.000000	-1.233333	43.100002	589.000000	1023.000000	1023.000000	2046.000000
17.799999	0.031144	18.406248	4.659523	2.281966	7.503644	3.961116	0.000000	-10.000000	-1.208333	42.916668	603.333313	1023.000000	1023.000000	2046.000000
17.820000	0.032688	19.318737	4.842215	2.533233	7.909173	4.034116	0.000000	-10.000000	-1.183333	42.600002	617.833313	1023.000000	1023.000000	2046.000000
17.840000	0.034779	20.554403	5.183495	2.874995	8.178529	4.317386	0.000000	-10.000000	-1.125000	42.233334	632.166687	1023.000000	1023.000000	2046.000000
17.860001	0.037013	21.874643	5.505835	3.428319	8.326264	4.614225	0.000000	-10.000000	-1.075000	41.299999	646.500000	1023.000000	1023.000000	2046.000000
17.879999	0.038014	22.466209	5.429442	3.778116	8.437253	4.821399	0.000000	-10.000000	-1.033333	40.500000	660.333313	1023.000000	1023.000000	2046.000000
17.900000	0.038038	22.480751	5.399158	3.942442	8.385938	4.753214	0.000000	-10.000000	-1.008333	39.416668	674.000000	1023.000000	1023.000000	2046.000000
17.920000	0.037143	21.951223	5.319114	3.978506	8.154973	4.498630	0.000000	-10.000000	-1.008333	39.133335	687.333313	1023.000000	1023.000000	2046.000000
17.940001	0.035725	21.113375	5.204298	3.978646	7.783131	4.147300	0.000000	-10.000000	-0.983333	38.916668	700.333313	1023.000000	1023.000000	2046.000000
17.959999	0.034574	20.433430	5.108572	3.968009	7.519715	3.837134	0.000000	-10.000000	-0.975000	38.900002	713.333313	1023.000000	1023.000000	2046.000000
17.980000	0.034145	20.179632	5.105690	3.992619	7.419163	3.662160	0.000000	-10.000000	-0.941667	38.299999	726.166687	1023.000000	1023.000000	2046.000000
18.000000	0.034489	20.383076	5.215787	4.120749	7.426595	3.619945	0.000000	-10.000000	-0.950000	37.766666	739.166687	1023.000000	1023.000000	2046.000000
18.020000	0.035225	20.818199	5.350380	4.327080	7.509981	3.630758	0.000000	-10.000000	-0.950000	37.700001	751.666687	1023.000000	1023.000000	2046.000000
18.040001	0.036132	21.354111	5.472592	4.617635	7.635113	3.628770	0.000000	-10.000000	-0.983333	37.866669	764.333313	1023.000000	1023.000000	2046.000000
18.059999	0.037236	22.006212	5.628275	4.905445	7.748960	3.723533	0.000000	-10.000000	-0.991667	38.150002	777.000000	1023.000000	1023.000000	2046.000000
18.080000	0.038245	22.602812	5.697311	5.231257	7.900845	3.773399	0.000000	-10.000000	-1.000000	38.250000	789.833313	1023.000000	1023.000000	2046.000000
18.100000	0.039462	23.322254	5.872588	5.397435	8.026350	4.025882	0.000000	-10.000000	-0.958333	38.250000	802.500000	1023.000000	1023.000000	2046.000000
18.120001	0.040333	23.836927	5.982489	5.578524	8.165222	4.110692	0.000000	-10.000000	-0.900000	37.500000	815.166687	1023.000000	1023.000000	2046.000000
18.139999	0.041198	24.347898	6.105896	5.695589	8.330917	4.215496	0.000000	-10.000000	-0.825000	36.299999	827.666687	1023.000000	1023.000000	2046.000000
18.160000	0.042053	24.853264	6.254546	5.711772	8.494007	4.392939	0.000000	-10.000000	-0.750000	34.549999	840.000000	1023.000000	1023.000000	2046.000000
18.180000	0.043154	25.504120	6.487317	5.691918	8.712946	4.611938	0.000000	-10.000000	-0.666667	32.849998	851.833313	1023.000000	1023.000000	2046.000000
18.200001	0.044240	26.145819	6.747764	5.751196	8.894114	4.752744	0.000000	-10.000000	-0.566667	30.433334	863.333313	1023.000000	1023.000000	2046.000000
18.219999	0.045549	26.919439	7.059932	5.896676	9.040148	4.922683	0.000000	-10.000000	-0.466667	28.350000	874.000000	1023.000000	1023.000000	2046.000000
18.240000	0.046831	27.676836	7.303380	6.029882	9.286536	5.057038	0.000000	-10.000000	-0.341667	25.700001	883.833313	1023.000000	1023.000000	2046.000000
18.260000	0.048063	28.405499	7.607204	6.117653	9.493840	5.186801	0.000000	-10.000000	-0.216667	22.833334	892.666687	1023.000000	1023.000000	2046.000000
18.280001	0.049113	29.025953	7.933584	6.143785	9.645709	5.302876	0.000000	-10.000000	-0.116667	18.900000	900.833313	1023.000000	1023.000000	2046.000000
18.299999	0.049754	29.404655	8.169400	6.129959	9.697119	5.408178	0.000000	-10.000000	-0.050000	14.500000	907.833313	1023.000000	1023.000000	2046.000000
18.320000	0.049920	29.502968	8.246707	6.053917	9.751006	5.451337	0.000000	-10.000000	-0.025000	10.300000	913.500000	1023.000000	1023.000000	2046.000000
18.340000	0.049818	29.442493	8.287885	5.892753	9.802199	5.459656	0.000000	-10.000000	0.008333	5.466667	917.500000	1023.000000	1023.000000	2046.000000
18.360001	0.049449	29.224125	8.307284	5.726357	9.770299	5.420183	0.000000	-10.000000	0.025000	1.083333	919.833313	1023.000000	1023.000000	2046.000000
18.379999	0.049125	29.032885	8.303734	5.573881	9.784818	5.370451	0.000000	-10.000000	0.041667	-2.816667	920.833313	1023.000000	1023.000000	2046.000000
18.400000	0.048863	28.878099	8.325522	5.416879	9.783218	5.352479	0.000000	-10.000000	0.066667	-5.916667	921.000000	1023.000000	1023.000000	2046.000000
18.420000	0.048494	28.659723	8.329951	5.303632	9.684029	5.342111	0.000000	-10.000000	0.075000	-8.500000	921.000000	1023.000000	1023.000000	2046.000000
18.440001	0.048081	28.415997	8.271844	5.184271	9.644713	5.315168	0.000000	-10.000000	0.091667	-10.600000	921.000000	1023.000000	1023.000000	2046.000000
18.459999	0.047752	28.221201	8.182852	5.093052	9.617397	5.327900	0.000000	-10.000000	0.091667	-11.583334	921.000000	1023.000000	1023.000000	2046.000000
18.480000	0.047621	28.144119	8.165770	5.026457	9.593330	5.358562	0.000000	-10.000000	0.100000	-12.133333	921.000000	1023.000000	1023.000000	2046.000000
18.500000	0.047573	28.115419	8.087603	5.040574	9.632930	5.354312	0.000000	-10.000000	0.108333	-12.516667	913.666687	1023.000000	1023.000000	2046.000000
18.520000	0.047513	28.080202	8.145111	5.010030	9.562322	5.362740	0.000000	-10.000000	0.125000	-13.083334	905.000000	1023.000000	1023.000000	2046.000000
18.540001	0.047530	28.090250	8.140079	5.015891	9.522415	5.411864	0.000000	-10.000000	0.166667	-14.300000	894.833313	1023.000000	1023.000000	2046.000000
18.559999	0.047394	28.010069	8.100205	5.030304	9.483227	5.396332	0.000000	-10.000000	0.225000	-16.216667	890.166687	1023.000000	1023.000000	2046.000000
18.580000	0.047240	27.918901	8.019461	5.080917	9.443441	5.375083	0.000000	-10.000000	0.300000	-18.700001	884.666687	1023.000000	1023.000000	2046.000000
18.600000	0.046965	27.756550	7.972386	5.084490	9.384170	5.315504	0.000000	-10.000000	0.391667	-21.116667	878.500000	1023.000000	1023.000000	2046.000000
18.620001	0.046861	27.694853	7.963536	5.137999	9.387216	5.206102	0.000000	-10.000000	0.491667	-23.916668	871.500000	1023.000000	1023.000000	2046.000000
18.639999	0.046735	27.620239	7.924635	5.159351	9.334213	5.202039	0.000000	-10.000000	0.608333	-26.766666	863.500000	1023.000000	1023.000000	2046.000000
18.660000	0.046557	27.515366	7.840918	5.187101	9.257845	5.229503	0.000000	-10.000000	0.733333	-29.799999	854.333313	1023.000000	1023.000000	2046.000000
18.680000	0.045951	27.156889	7.681904	5.156809	9.077040	5.241135	0.000000	-10.000000	0.883333	-32.700001	844.333313	1023.000000	1023.000000	2046.000000
18.700001	0.045388	26.824062	7.467713	5.235821	8.996019	5.124510	0.000000	-10.000000	1.033333	-35.433334	833.500000	1023.000000	1023.000000	2046.000000
18.719999	0.044690	26.411737	7.346923	5.413815	8.597055	5.053945	0.000000	-10.000000	1.150000	-37.933334	821.833313	1023.000000	1023.000000	2046.000000
18.740000	0.043635	25.788166	7.001313	5.688091	8.171551	4.927211	0.000000	-10.000000	1.241667	-39.666668	809.166687	1023.000000	1023.000000	2046.000000
18.760000	0.041674	24.629526	6.475600	5.727429	7.786652	4.639845	0.000000	-10.000000	1.316667	-41.116669	796.000000	1023.000000	1023.000000	2046.000000
18.780001	0.039650	23.433071	6.149755	5.602974	7.348552	4.331789	0.000000	-10.000000	1.366667	-42.116669	782.333313	1023.000000	1023.000000	2046.000000
18.799999	0.037392	22.098791	5.840920	5.429746	6.927688	3.900438	0.000000	-10.000000	1.425000	-42.766666	768.333313	1023.000000	1023.000000	2046.000000
18.820000	0.034430	20.348206	5.524290	5.304219	6.278967	3.240729	0.000000	-10.000000	1.425000	-42.883335	754.000000	1023.000000	1023.000000	2046.000000
18.840000	0.031204	18.441301	5.133386	5.167973	5.561218	2.578725	0.000000	-10.000000	1.433333	-42.816669	739.666687	1023.000000	1023.000000	2046.000000
18.860001	0.028411	16.790956	4.799219	4.970908	4.951122	2.069708	0.000000	-10.000000	1.383333	-42.516666	725.500000	1023.000000	1023.000000	2046.000000
18.879999	0.026360	15.578979	4.568806	4.916758	4.483040	1.610375	0.000000	-10.000000	1.383333	-42.466667	711.500000	1023.000000	1023.000000	2046.000000
18.900000	0.024931	14.734281	4.389497	4.959311	4.107077	1.278396	0.000000	-10.000000	1.400000	-42.350002	697.166687	1023.000000	1023.000000	2046.000000
18.920000	0.023655	13.980123	4.193965	5.044001	3.766647	0.975509	0.000000	-10.000000	1.400000	-42.466667	682.833313	1023.000000	1023.000000	2046.000000
18.940001	0.022561	13.333746	4.001470	5.147456	3.453941	0.730879	0.000000	-10.000000	1.383333	-42.266666	668.500000	1023.000000	1023.000000	2046.000000
18.959999	0.021672	12.808369	3.801711	5.227422	3.199249	0.579987	0.000000	-10.000000	1.333333	-41.900002	654.500000	1023.000000	1023.000000	2046.000000
18.980000	0.020682	12.223087	3.611141	5.304655	2.942991	0.364300	0.000000	-10.000000	1.300000	-41.433334	640.500000	1023.000000	1023.000000	2046.000000
19.000000	0.019745	11.669464	3.466557	5.307548	2.663486	0.231874	0.000000	-10.000000	1.266667	-40.950001	626.666687	1023.000000	1023.000000	2046.000000
19.020000	0.018796	11.108306	3.255428	5.255292	2.501472	0.096113	0.000000	-10.000000	1.233333	-40.533333	613.000000	1023.000000	1023.000000	2046.000000
19.040001	0.017762	10.497355	3.074556	5.102433	2.294801	0.025564	0.000000	-10.000000	1.208333	-39.933334	599.500000	1023.000000	1023.000000	2046.000000
19.059999	0.017007	10.050863	2.971173	4.960667	2.177933	-0.058909	0.000000	-10.000000	1.191667	-39.400002	586.166687	1023.000000	1023.000000	2046.000000
19.080000	0.016452	9.723168	2.958050	4.830852	2.026215	-0.091948	0.000000	-10.000000	1.191667	-39.133335	573.000000	1023.000000	1023.000000	2046.000000
19.100000	0.016076	9.501081	2.968872	4.757523	1.837477	-0.062790	0.000000	-10.000000	1.183333	-39.216667	560.000000	1023.000000	1023.000000	2046.000000
19.120001	0.015534	9.180573	2.784722	4.662915	1.818547	-0.085611	0.000000	-10.000000	1.158333	-38.983334	547.000000	1023.000000	1023.000000	2046.000000
19.139999	0.014794	8.743353	2.623969	4.530849	1.677030	-0.088495	0.000000	-10.000000	1.125000	-38.500000	534.000000	1023.000000	1023.000000	2046.000000
19.160000	0.014079	8.320724	2.436898	4.382168	1.602345	-0.100688	0.000000	-10.000000	1.091667	-37.883335	521.166687	1023.000000	1023.000000	2046.000000
19.180000	0.013089	7.735632	2.296136	4.232120	1.399940	-0.192564	0.000000	-10.000000	1.066667	-37.516666	508.500000	1023.000000	1023.000000	2046.000000
19.200001	0.011843	6.998949	2.058226	4.033992	1.210991	-0.304260	0.000000	-10.000000	1.041667	-37.150002	496.000000	1023.000000	1023.000000	2046.000000
19.219999	0.010557	6.239105	1.845718	3.824568	0.992746	-0.423926	0.000000	-10.000000	1.041667	-36.816666	483.500000	1023.000000	1023.000000	2046.000000
19.240000	0.009218	5.447981	1.699291	3.582713	0.705538	-0.539561	0.000000	-10.000000	1.016667	-36.450001	471.166656	1023.000000	1023.000000	2046.000000
19.260000	0.008022	4.741155	1.489096	3.376540	0.570621	-0.695102	0.000000	-10.000000	0.991667	-35.966667	459.000000	1023.000000	1023.000000	2046.000000
19.280001	0.006811	4.025587	1.347749	3.139066	0.317019	-0.778248	0.000000	-10.000000	0.958333	-35.600002	447.000000	1023.000000	1023.000000	2046.000000
19.299999	0.005647	3.337206	1.137826	2.974899	0.103356	-0.878875	0.000000	-10.000000	0.950000	-35.466667	435.000000	1023.000000	1023.000000	2046.000000
19.320000	0.004598	2.717528	0.951045	2.861236	-0.102987	-0.991765	0.000000	-10.000000	0.950000	-35.300003	423.166656	1023.000000	1023.000000	2046.000000
19.340000	0.003607	2.131528	0.807107	2.722092	-0.314632	-1.083038	0.000000	-10.000000	0.950000	-35.133335	411.500000	1023.000000	1023.000000	2046.000000
19.360001	0.002684	1.586344	0.642793	2.566808	-0.478583	-1.144673	0.000000	-10.000000	0.950000	-34.800003	399.833344	1023.000000	1023.000000	2046.000000
19.379999	0.001836	1.085316	0.452724	2.450909	-0.596568	-1.221748	0.000000	-10.000000	0.941667	-34.700001	388.333344	1023.000000	1023.000000	2046.000000
19.400000	0.001074	0.634672	0.339792	2.377604	-0.751458	-1.331267	0.000000	-10.000000	0.941667	-34.466667	376.666656	1023.000000	1023.000000	2046.000000
19.420000	0.000400	0.236602	0.218364	2.292444	-0.895059	-1.379147	0.000000	-10.000000	0.925000	-34.266666	365.333344	1023.000000	1023.000000	2046.000000
19.440001	-0.000271	-0.160449	0.100973	2.200238	-1.028987	-1.432672	0.000000	-10.000000	0.908333	-33.833332	353.833344	1023.000000	1023.000000	2046.000000
19.459999	-0.000990	-0.584805	-0.058179	2.137944	-1.173101	-1.491470	0.000000	-10.000000	0.875000	-33.466667	342.500000	1023.000000	1023.000000	2046.000000
19.480000	-0.001727	-1.020833	-0.168732	2.058093	-1.331984	-1.578210	0.000000	-10.000000	0.841667	-33.000000	331.166656	1023.000000	1023.000000	2046.000000
19.500000	-0.002186	-1.292116	-0.264740	2.024584	-1.374619	-1.677341	0.000000	-10.000000	0.816667	-32.600002	320.166656	1023.000000	1023.000000	2046.000000
19.520000	-0.002414	-1.426866	-0.324759	2.002706	-1.401120	-1.703692	0.000000	-10.000000	0.800000	-32.133335	309.333344	1023.000000	1023.000000	2046.000000
19.540001	-0.002370	-1.400877	-0.371948	1.980772	-1.406610	-1.603091	0.000000	-10.000000	0.783333	-31.566668	298.666656	1023.000000	1023.000000	2046.000000
19.559999	-0.002276	-1.345096	-0.474617	2.010351	-1.371049	-1.509781	0.000000	-10.000000	0.766667	-31.033335	288.000000	1023.000000	1023.000000	2046.000000
19.580000	-0.002691	-1.590269	-0.639718	1.993404	-1.385288	-1.558667	0.000000	-10.000000	0.758333	-30.566668	277.666656	1023.000000	1023.000000	2046.000000
19.600000	-0.002611	-1.542932	-0.660667	2.141397	-1.489219	-1.534443	0.000000	-10.000000	0.741667	-30.033335	267.500000	1023.000000	1023.000000	2046.000000
19.620001	-0.002674	-1.580172	-0.670832	2.285758	-1.720235	-1.474863	0.000000	-10.000000	0.716667	-29.816668	257.500000	1023.000000	1023.000000	2046.000000
19.639999	-0.003810	-2.251893	-1.005672	2.280446	-1.933727	-1.592941	0.000000	-10.000000	0.683333	-29.800001	247.500000	1023.000000	1023.000000	2046.000000
19.660000	-0.005373	-3.175365	-1.363382	2.112001	-2.175166	-1.748818	0.000000	-10.000000	0.675000	-30.083334	237.500000	1023.000000	1023.000000	2046.000000
19.680000	-0.007060	-4.172543	-1.616518	1.899680	-2.449011	-2.006694	0.000000	-10.000000	0.666667	-29.900000	227.500000	1023.000000	1023.000000	2046.000000
19.700001	-0.009079	-5.365768	-1.841898	1.752376	-2.861417	-2.414830	0.000000	-10.000000	0.641667	-28.966667	217.500000	1023.000000	1023.000000	2046.000000
19.719999	-0.010966	-6.481194	-2.076647	1.634907	-3.272657	-2.766796	0.000000	-10.000000	0.591667	-27.633333	207.833328	1023.000000	1023.000000	2046.000000
19.740000	-0.013226	-7.816465	-2.425942	1.575725	-3.729142	-3.237106	0.000000	-10.000000	0.550000	-26.483334	198.666672	1023.000000	1023.000000	2046.000000
19.760000	-0.015144	-8.950140	-2.701578	1.514502	-4.174459	-3.588606	0.000000	-10.000000	0.533333	-26.100000	189.833328	1023.000000	1023.000000	2046.000000
19.780001	-0.016519	-9.762930	-2.933044	1.538205	-4.473546	-3.894545	0.000000	-10.000000	0.541667	-26.050001	181.166672	1023.000000	1023.000000	2046.000000
19.799999	-0.017493	-10.338346	-3.109167	1.672878	-4.718408	-4.183648	0.000000	-10.000000	0.550000	-26.516668	172.333328	1023.000000	1023.000000	2046.000000
19.820000	-0.018136	-10.718274	-3.256591	1.793288	-4.908034	-4.346936	0.000000	-10.000000	0.550000	-26.783335	163.500000	1023.000000	1023.000000	2046.000000
19.840000	-0.018573	-10.976742	-3.387765	1.858071	-5.060070	-4.386978	0.000000	-10.000000	0.533333	-26.933334	154.500000	1023.000000	1023.000000	2046.000000
19.860001	-0.018938	-11.192335	-3.556124	1.934974	-5.121433	-4.449751	0.000000	-10.000000	0.525000	-26.583334	145.666672	1023.000000	1023.000000	2046.000000
19.879999	-0.019387	-11.457818	-3.615614	1.919577	-5.264928	-4.496852	0.000000	-10.000000	0.508333	-26.183332	136.833328	1023.000000	1023.000000	2046.000000
19.900000	-0.019865	-11.740458	-3.689723	1.878719	-5.381932	-4.547522	0.000000	-10.000000	0.500000	-25.616667	128.000000	1023.000000	1023.000000	2046.000000
19.920000	-0.020341	-12.021259	-3.824584	1.791576	-5.425768	-4.562483	0.000000	-10.000000	0.475000	-24.983334	119.333336	1023.000000	1023.000000	2046.000000
19.940001	-0.020724	-12.247642	-3.845436	1.674153	-5.532355	-4.544004	0.000000	-10.000000	0.458333	-24.050001	108.333336	1023.000000	1023.000000	2046.000000
19.959999	-0.020627	-12.190754	-3.728039	1.625223	-5.613165	-4.474773	0.000000	-10.000000	0.450000	-23.483334	100.333336	1023.000000	1023.000000	2046.000000
19.980000	-0.020609	-12.180095	-3.676823	1.497816	-5.624182	-4.376906	0.000000	-10.000000	0.450000	-23.066668	92.500000	1023.000000	1023.000000	2046.000000
20.000000	-0.020729	-12.250718	-3.771823	1.429355	-5.535198	-4.373052	0.000000	-10.000000	0.441667	-22.933334	87.500000	1023.000000	1023.000000	2046.000000
20.020000	-0.020823	-12.306115	-3.767301	1.328472	-5.553270	-4.314016	0.000000	-10.000000	0.408333	-22.466667	79.833336	1023.000000	1023.000000	2046.000000
20.040001	-0.021198	-12.527893	-3.850287	1.193533	-5.565450	-4.305688	0.000000	-10.000000	0.375000	-21.950001	72.333336	1023.000000	1023.000000	2046.000000
20.059999	-0.021972	-12.985567	-3.959454	0.987285	-5.679737	-4.333661	0.000000	-10.000000	0.350000	-21.416668	65.000000	1023.000000	1023.000000	2046.000000
20.080000	-0.022902	-13.535000	-4.105089	0.720826	-5.778082	-4.372655	0.000000	-10.000000	0.350000	-21.116667	58.000000	1023.000000	1023.000000	2046.000000
20.100000	-0.023746	-14.033790	-4.183743	0.480660	-5.905120	-4.425587	0.000000	-10.000000	0.350000	-20.650002	51.000000	1023.000000	1023.000000	2046.000000
20.120001	-0.024679	-14.585506	-4.314459	0.275096	-6.012552	-4.533591	0.000000	-10.000000	0.316667	-20.000000	44.000000	1023.000000	1023.000000	2046.000000
20.139999	-0.025645	-15.156246	-4.374967	0.055343	-6.210783	-4.625838	0.000000	-10.000000	0.283333	-19.200001	37.166668	1023.000000	1023.000000	2046.000000
20.160000	-0.026542	-15.686351	-4.522668	-0.166117	-6.322136	-4.675429	0.000000	-10.000000	0.241667	-18.283333	30.666666	1023.000000	1023.000000	2046.000000
20.180000	-0.027442	-16.218081	-4.702289	-0.315122	-6.413582	-4.787087	0.000000	-10.000000	0.233333	-17.666668	26.500000	1023.000000	1023.000000	2046.000000
20.200001	-0.028171	-16.649265	-4.823421	-0.459257	-6.539299	-4.827288	0.000000	-10.000000	0.225000	-17.050001	20.666666	1023.000000	1023.000000	2046.000000
20.219999	-0.028803	-17.022839	-5.002373	-0.614381	-6.569824	-4.836260	0.000000	-10.000000	0.216667	-16.616667	15.000000	1023.000000	1023.000000	2046.000000
20.240000	-0.029465	-17.413908	-5.097981	-0.737631	-6.678753	-4.899541	0.000000	-10.000000	0.208333	-16.133333	7.666667	1023.000000	1023.000000	2046.000000
20.260000	-0.029825	-17.626553	-5.165467	-0.850725	-6.700424	-4.909937	0.000000	-10.000000	0.200000	-15.766666	2.666667	1023.000000	1023.000000	2046.000000
20.280001	-0.030159	-17.823812	-5.226971	-0.960661	-6.702894	-4.933287	0.000000	-10.000000	0.200000	-15.383333	-2.333333	1023.000000	1023.000000	2046.000000
20.299999	-0.030240	-17.871721	-5.264585	-1.067508	-6.667428	-4.872199	0.000000	-10.000000	0.183333	-14.733334	-7.166667	1023.000000	1023.000000	2046.000000
20.320000	-0.030368	-17.947557	-5.314095	-1.150505	-6.659265	-4.823691	0.000000	-10.000000	0.166667	-13.950001	-12.166667	1023.000000	1023.000000	2046.000000
20.340000	-0.030366	-17.946348	-5.314614	-1.223576	-6.641246	-4.766912	0.000000	-10.000000	0.125000	-13.016667	-16.666666	1023.000000	1023.000000	2046.000000
20.360001	-0.030518	-18.035856	-5.358907	-1.252251	-6.618742	-4.805957	0.000000	-10.000000	0.108333	-12.100000	-21.000000	1023.000000	1023.000000	2046.000000
20.379999	-0.030501	-18.025959	-5.393357	-1.282625	-6.607831	-4.742146	0.000000	-10.000000	0.075000	-11.150001	-25.000000	1023.000000	1023.000000	2046.000000
20.400000	-0.030631	-18.103075	-5.440046	-1.288521	-6.623965	-4.750543	0.000000	-10.000000	0.066667	-10.200000	-28.833334	1023.000000	1023.000000	2046.000000
20.420000	-0.030738	-18.165936	-5.478744	-1.290990	-6.638392	-4.757810	0.000000	-10.000000	0.050000	-9.300000	-32.333332	1023.000000	1023.000000	2046.000000
20.440001	-0.030731	-18.162071	-5.530303	-1.323684	-6.581946	-4.726139	0.000000	-10.000000	0.050000	-8.383333	-35.500000	1023.000000	1023.000000	2046.000000
20.459999	-0.030469	-18.007002	-5.559175	-1.353001	-6.443690	-4.651135	0.000000	-10.000000	0.041667	-7.416667	-38.166668	1023.000000	1023.000000	2046.000000
20.480000	-0.030068	-17.770140	-5.525845	-1.332086	-6.334303	-4.577906	0.000000	-10.000000	0.033333	-6.316667	-40.500000	1023.000000	1023.000000	2046.000000
20.500000	-0.029523	-17.448355	-5.541031	-1.267777	-6.158681	-4.480864	0.000000	-10.000000	0.016667	-5.133333	-42.500000	1023.000000	1023.000000	2046.000000
20.520000	-0.028909	-17.085489	-5.434645	-1.246791	-6.091988	-4.312066	0.000000	-10.000000	0.008333	-3.866667	-44.333332	1023.000000	1023.000000	2046.000000
20.540001	-0.028485	-16.834900	-5.451693	-1.218066	-5.957976	-4.207165	0.000000	-10.000000	0.000000	-2.333333	-45.833332	1023.000000	1023.000000	2046.000000
20.559999	-0.027639	-16.334717	-5.402150	-1.081549	-5.838151	-4.012867	0.000000	-10.000000	0.000000	-0.733333	-46.666668	1023.000000	1023.000000	2046.000000
20.580000	-0.026693	-15.775705	-5.336950	-0.873127	-5.769186	-3.796443	0.000000	-10.000000	0.000000	1.033333	-47.000000	1023.000000	1023.000000	2046.000000
20.600000	-0.026390	-15.596575	-5.480370	-0.774490	-5.721082	-3.620633	0.000000	-10.000000	-0.016667	2.883333	-47.000000	1023.000000	1023.000000	2046.000000
20.620001	-0.026683	-15.769398	-5.671090	-0.799950	-5.766325	-3.532033	0.000000	-10.000000	-0.033333	4.950000	-47.000000	1023.000000	1023.000000	2046.000000
20.639999	-0.027292	-16.129332	-5.749922	-0.883705	-5.909133	-3.586571	0.000000	-10.000000	-0.066667	7.400000	-47.000000	1023.000000	1023.000000	2046.000000
20.660000	-0.028196	-16.663805	-5.877752	-0.963262	-6.107851	-3.714939	0.000000	-10.000000	-0.108333	10.200001	-47.000000	1023.000000	1023.000000	2046.000000
20.680000	-0.029262	-17.293903	-6.108329	-1.027621	-6.192658	-3.965296	0.000000	-10.000000	-0.166667	13.316667	-47.000000	1023.000000	1023.000000	2046.000000
20.700001	-0.030549	-18.054600	-6.351164	-1.118115	-6.421449	-4.163870	0.000000	-10.000000	-0.208333	15.716667	-47.000000	1023.000000	1023.000000	2046.000000
20.719999	-0.031397	-18.555521	-6.532713	-1.065952	-6.580379	-4.376477	0.000000	-10.000000	-0.225000	17.266666	-35.000000	1023.000000	1023.000000	2046.000000
20.740000	-0.031442	-18.582333	-6.544287	-0.953334	-6.630392	-4.454320	0.000000	-10.000000	-0.250000	18.333334	-10.500000	1023.000000	1023.000000	2046.000000
20.760000	-0.030832	-18.221792	-6.591932	-0.766849	-6.450138	-4.412874	0.000000	-10.000000	-0.300000	19.766666	16.166666	1023.000000	1023.000000	2046.000000
20.780001	-0.029868	-17.651901	-6.589069	-0.502142	-6.229846	-4.330844	0.000000	-10.000000	-0.391667	21.750000	33.166668	1023.000000	1023.000000	2046.000000
20.799999	-0.028675	-16.946775	-6.548660	-0.281366	-5.952834	-4.163915	0.000000	-10.000000	-0.500000	24.600000	40.166668	1023.000000	1023.000000	2046.000000
20.820000	-0.027438	-16.216089	-6.478014	-0.093843	-5.684213	-3.960019	0.000000	-10.000000	-0.625000	27.600000	48.000000	1023.000000	1023.000000	2046.000000
20.840000	-0.026134	-15.445020	-6.357128	0.018209	-5.394085	-3.712016	0.000000	-10.000000	-0.733333	30.816668	56.666668	1023.000000	1023.000000	2046.000000
20.860001	-0.024959	-14.750569	-6.248884	0.164181	-5.106712	-3.559153	0.000000	-10.000000	-0.841667	33.383335	66.500000	1023.000000	1023.000000	2046.000000
20.879999	-0.023787	-14.058001	-6.069979	0.231924	-4.820682	-3.399264	0.000000	-10.000000	-0.958333	35.616669	77.000000	1023.000000	1023.000000	2046.000000
20.900000	-0.022488	-13.290342	-5.847397	0.229250	-4.527317	-3.144879	0.000000	-10.000000	-1.058333	37.666668	88.500000	1023.000000	1023.000000	2046.000000
20.920000	-0.020664	-12.212646	-5.443862	0.234753	-4.165385	-2.838151	0.000000	-10.000000	-1.116667	39.250000	100.666664	1023.000000	1023.000000	2046.000000
20.940001	-0.018983	-11.219102	-5.092646	0.278536	-3.742345	-2.662646	0.000000	-10.000000	-1.125000	40.383335	113.500000	1023.000000	1023.000000	2046.000000
20.959999	-0.017265	-10.203490	-4.766336	0.237481	-3.270014	-2.404621	0.000000	-10.000000	-1.158333	41.166668	126.833336	1023.000000	1023.000000	2046.000000
20.980000	-0.015386	-9.093010	-4.319987	0.170553	-2.828105	-2.115471	0.000000	-10.000000	-1.216667	41.750000	140.500000	1023.000000	1023.000000	2046.000000
21.000000	-0.013613	-8.045077	-3.950616	0.082469	-2.332121	-1.844810	0.000000	-10.000000	-1.258333	42.683334	154.500000	1023.000000	1023.000000	2046.000000
21.020000	-0.012123	-7.164712	-3.622331	0.016299	-1.899345	-1.659336	0.000000	-10.000000	-1.266667	43.049999	168.500000	1023.000000	1023.000000	2046.000000
21.040001	-0.010734	-6.343574	-3.307406	-0.029963	-1.523145	-1.483059	0.000000	-10.000000	-1.266667	43.483334	182.833328	1023.000000	1023.000000	2046.000000
21.059999	-0.009366	-5.535042	-2.924313	-0.094363	-1.244385	-1.271981	0.000000	-10.000000	-1.300000	43.700001	197.166672	1023.000000	1023.000000	2046.000000
21.080000	-0.008265	-4.884455	-2.677732	-0.130248	-0.950181	-1.126294	0.000000	-10.000000	-1.350000	44.416668	211.833328	1023.000000	1023.000000	2046.000000
21.100000	-0.007459	-4.408259	-2.500224	-0.237881	-0.672635	-0.997520	0.000000	-10.000000	-1.416667	45.233334	226.500000	1023.000000	1023.000000	2046.000000
21.120001	-0.006491	-3.836354	-2.321151	-0.267792	-0.382159	-0.865252	0.000000	-10.000000	-1.458333	46.266666	241.500000	1023.000000	1023.000000	2046.000000
21.139999	-0.005290	-3.126414	-2.056825	-0.294010	-0.105029	-0.670550	0.000000	-10.000000	-1.475000	46.816666	256.666656	1023.000000	1023.000000	2046.000000
21.160000	-0.004086	-2.414945	-1.878401	-0.286118	0.249902	-0.500328	0.000000	-10.000000	-1.466667	47.049999	272.166656	1023.000000	1023.000000	2046.000000
21.180000	-0.002999	-1.772470	-1.664802	-0.282332	0.523778	-0.349114	0.000000	-10.000000	-1.458333	46.799999	287.833344	1023.000000	1023.000000	2046.000000
21.200001	-0.001609	-0.951150	-1.423724	-0.211505	0.847968	-0.163889	0.000000	-10.000000	-1.458333	46.700001	303.500000	1023.000000	1023.000000	2046.000000
21.219999	-0.000071	-0.042108	-1.149316	-0.154988	1.177207	0.084988	0.000000	-10.000000	-1.458333	46.783333	319.166656	1023.000000	1023.000000	2046.000000
21.240000	0.001577	0.932227	-0.887700	-0.083813	1.562850	0.340891	0.000000	-10.000000	-1.458333	46.766666	334.666656	1023.000000	1023.000000	2046.000000
21.260000	0.003234	1.911477	-0.578973	0.037918	1.945053	0.507480	0.000000	-10.000000	-1.458333	46.950001	350.333344	1023.000000	1023.000000	2046.000000
21.280001	0.005077	3.000340	-0.217886	0.141174	2.294971	0.782081	0.000000	-10.000000	-1.433333	46.733334	366.000000	1023.000000	1023.000000	2046.000000
21.299999	0.007027	4.152809	0.074827	0.287130	2.746193	1.044657	0.000000	-10.000000	-1.416667	46.400002	381.666656	1023.000000	1023.000000	2046.000000
21.320000	0.009023	5.332596	0.450630	0.447358	3.102366	1.332242	0.000000	-10.000000	-1.400000	45.816666	397.166656	1023.000000	1023.000000	2046.000000
21.340000	0.010985	6.492024	0.747596	0.605829	3.527932	1.610668	0.000000	-10.000000	-1.383333	45.516666	412.500000	1023.000000	1023.000000	2046.000000
21.360001	0.012817	7.574745	1.072506	0.842668	3.881147	1.778425	0.000000	-10.000000	-1.333333	45.116665	427.833344	1023.000000	1023.000000	2046.000000
21.379999	0.014616	8.638006	1.410645	1.029673	4.189860	2.007828	0.000000	-10.000000	-1.258333	44.366665	443.000000	1023.000000	1023.000000	2046.000000
21.400000	0.016435	9.713226	1.717685	1.244493	4.554346	2.196702	0.000000	-10.000000	-1.200000	43.400002	457.833344	1023.000000	1023.000000	2046.000000
21.420000	0.018270	10.797788	2.017369	1.414231	4.905637	2.460551	0.000000	-10.000000	-1.158333	42.350002	472.333344	1023.000000	1023.000000	2046.000000
21.440001	0.019746	11.669974	2.243518	1.542190	5.212820	2.671447	0.000000	-10.000000	-1.116667	41.450001	486.500000	1023.000000	1023.000000	2046.000000
21.459999	0.020974	12.395607	2.446430	1.702763	5.436354	2.810060	0.000000	-10.000000	-1.033333	40.150002	500.500000	1023.000000	1023.000000	2046.000000
21.480000	0.022188	13.112900	2.611449	1.833303	5.716648	2.951501	0.000000	-10.000000	-0.958333	38.850002	514.333313	1023.000000	1023.000000	2046.000000
21.500000	0.023201	13.711508	2.811845	1.894492	5.911242	3.093930	0.000000	-10.000000	-0.883333	37.166668	527.666687	1023.000000	1023.000000	2046.000000
21.520000	0.024906	14.719725	3.020110	2.118033	6.306658	3.274925	0.000000	-10.000000	-0.866667	35.916668	540.500000	1023.000000	1023.000000	2046.000000
21.540001	0.026967	15.937491	3.412098	2.476281	6.512344	3.536768	0.000000	-10.000000	-0.850000	35.250000	552.500000	1023.000000	1023.000000	2046.000000
21.559999	0.029089	17.191412	3.602010	2.995954	6.772190	3.821258	0.000000	-10.000000	-0.875000	35.283333	564.333313	1023.000000	1023.000000	2046.000000
21.580000	0.029981	17.718925	3.554231	3.324560	6.933619	3.906516	0.000000	-10.000000	-0.891667	35.716667	576.000000	1023.000000	1023.000000	2046.000000
21.600000	0.030305	17.910057	3.606844	3.477117	6.963770	3.862327	0.000000	-10.000000	-0.908333	35.983334	588.000000	1023.000000	1023.000000	2046.000000
21.620001	0.029444	17.401510	3.556412	3.545588	6.720091	3.579419	0.000000	-10.000000	-0.916667	36.233334	600.000000	1023.000000	1023.000000	2046.000000
21.639999	0.027815	16.438835	3.404052	3.505333	6.377604	3.151846	0.000000	-10.000000	-0.891667	36.283333	612.000000	1023.000000	1023.000000	2046.000000
21.660000	0.026625	15.735470	3.319817	3.460764	6.095298	2.859592	0.000000	-10.000000	-0.875000	36.000000	624.000000	1023.000000	1023.000000	2046.000000
21.680000	0.026272	15.526609	3.286248	3.490430	6.078484	2.671447	0.000000	-10.000000	-0.883333	35.766666	636.000000	1023.000000	1023.000000	2046.000000
21.700001	0.026737	15.801429	3.412689	3.571203	6.128672	2.688864	0.000000	-10.000000	-0.916667	35.866669	648.000000	1023.000000	1023.000000	2046.000000
21.719999	0.027615	16.320629	3.587060	3.801296	6.231698	2.700576	0.000000	-10.000000	-0.950000	36.583336	660.000000	1023.000000	1023.000000	2046.000000
21.740000	0.028557	16.877342	3.729213	4.089003	6.371250	2.687876	0.000000	-10.000000	-0.950000	37.133335	672.000000	1023.000000	1023.000000	2046.000000
21.760000	0.029601	17.494371	3.903054	4.379385	6.471979	2.739954	0.000000	-10.000000	-0.950000	37.600002	684.333313	1023.000000	1023.000000	2046.000000
21.780001	0.030664	18.122332	4.007419	4.637578	6.620970	2.856365	0.000000	-10.000000	-0.925000	37.533337	696.833313	1023.000000	1023.000000	2046.000000
21.799999	0.031720	18.746508	4.151229	4.843359	6.740896	3.011024	0.000000	-10.000000	-0.883333	37.266666	709.500000	1023.000000	1023.000000	2046.000000
21.820000	0.032583	19.256495	4.281632	4.976989	6.848873	3.149000	0.000000	-10.000000	-0.800000	36.083332	721.833313	1023.000000	1023.000000	2046.000000
21.840000	0.033377	19.725780	4.432500	5.027400	6.960315	3.305565	0.000000	-10.000000	-0.741667	34.799999	734.000000	1023.000000	1023.000000	2046.000000
21.860001	0.034268	20.252197	4.582934	5.084936	7.174825	3.409502	0.000000	-10.000000	-0.666667	33.633331	745.833313	1023.000000	1023.000000	2046.000000
21.879999	0.035477	20.967020	4.838452	5.038553	7.434297	3.655718	0.000000	-10.000000	-0.625000	32.266666	757.333313	1023.000000	1023.000000	2046.000000
21.900000	0.036807	21.753044	5.098420	5.099396	7.700142	3.855087	0.000000	-10.000000	-0.583333	31.133333	768.500000	1023.000000	1023.000000	2046.000000
21.920000	0.038234	22.596212	5.502521	5.218867	7.897910	3.976914	0.000000	-10.000000	-0.566667	30.016666	779.166687	1023.000000	1023.000000	2046.000000
21.940001	0.039636	23.424879	5.820557	5.264128	8.179962	4.160231	0.000000	-10.000000	-0.533333	29.450001	789.500000	1023.000000	1023.000000	2046.000000
21.959999	0.041168	24.330040	6.166493	5.337391	8.491501	4.334653	0.000000	-10.000000	-0.500000	28.333334	799.333313	1023.000000	1023.000000	2046.000000
21.980000	0.042444	25.084604	6.540646	5.351388	8.688967	4.503603	0.000000	-10.000000	-0.450000	27.216667	808.833313	1023.000000	1023.000000	2046.000000
22.000000	0.043492	25.704004	6.798275	5.312362	8.884224	4.709144	0.000000	-10.000000	-0.425000	25.816668	818.000000	1023.000000	1023.000000	2046.000000
22.020000	0.044014	26.012384	6.980264	5.260311	8.981424	4.790386	0.000000	-10.000000	-0.383333	24.716667	826.833313	1023.000000	1023.000000	2046.000000
22.040001	0.044456	26.273680	7.098730	5.225447	9.087324	4.862179	0.000000	-10.000000	-0.358333	23.350000	835.333313	1023.000000	1023.000000	2046.000000
22.059999	0.044909	26.541325	7.251148	5.160212	9.204216	4.925748	0.000000	-10.000000	-0.300000	22.166666	843.333313	1023.000000	1023.000000	2046.000000
22.080000	0.045405	26.834238	7.421834	5.120175	9.310038	4.982191	0.000000	-10.000000	-0.233333	20.833334	851.000000	1023.000000	1023.000000	2046.000000
22.100000	0.045627	26.965786	7.557272	5.064757	9.347678	4.996078	0.000000	-10.000000	-0.150000	18.633333	858.166687	1023.000000	1023.000000	2046.000000
22.120001	0.045765	27.046877	7.598639	5.020165	9.372005	5.056067	0.000000	-10.000000	-0.083333	15.516667	864.833313	1023.000000	1023.000000	2046.000000
22.139999	0.045888	27.119776	7.564341	4.994661	9.431460	5.129314	0.000000	-10.000000	-0.033333	11.733334	870.333313	1023.000000	1023.000000	2046.000000
22.160000	0.046083	27.235035	7.606078	4.985666	9.428714	5.214578	0.000000	-10.000000	0.000000	7.883334	874.833313	1023.000000	1023.000000	2046.000000
22.180000	0.046307	27.367311	7.606275	5.010390	9.506879	5.243767	0.000000	-10.000000	0.016667	5.366667	877.333313	1023.000000	1023.000000	2046.000000
22.200001	0.046530	27.498968	7.644594	4.997117	9.544201	5.313057	0.000000	-10.000000	0.033333	1.433333	879.333313	1023.000000	1023.000000	2046.000000
22.219999	0.046877	27.704128	7.680245	5.057590	9.600169	5.366125	0.000000	-10.000000	0.050000	-2.300000	880.166687	1023.000000	1023.000000	2046.000000
22.240000	0.047211	27.901562	7.741390	5.084131	9.622783	5.453257	0.000000	-10.000000	0.066667	-6.800000	881.000000	1023.000000	1023.000000	2046.000000
22.260000	0.047512	28.079300	7.776888	5.128465	9.657743	5.516204	0.000000	-10.000000	0.083333	-8.900000	881.000000	1023.000000	1023.000000	2046.000000
22.280001	0.047647	28.159630	7.818843	5.180114	9.663031	5.497642	0.000000	-10.000000	0.091667	-10.400001	881.000000	1023.000000	1023.000000	2046.000000
22.299999	0.047799	28.248959	7.844719	5.257973	9.686015	5.460250	0.000000	-10.000000	0.108333	-11.533334	881.000000	1023.000000	1023.000000	2046.000000
22.320000	0.048234	28.506582	7.891893	5.288651	9.817890	5.508148	0.000000	-10.000000	0.125000	-12.750000	877.666687	1023.000000	1023.000000	2046.000000
22.340000	0.048616	28.731833	7.968752	5.325615	9.879547	5.557919	0.000000	-10.000000	0.150000	-13.750000	869.833313	1023.000000	1023.000000	2046.000000
22.360001	0.048927	28.915674	7.927429	5.345722	9.979180	5.663343	0.000000	-10.000000	0.183333	-14.800000	860.333313	1023.000000	1023.000000	2046.000000
22.379999	0.048848	28.868889	7.887713	5.379354	9.942199	5.659623	0.000000	-10.000000	0.225000	-16.033333	852.500000	1023.000000	1023.000000	2046.000000
22.400000	0.048756	28.814833	7.804137	5.402406	9.908869	5.699420	0.000000	-10.000000	0.291667	-17.966667	847.166687	1023.000000	1023.000000	2046.000000
22.420000	0.048773	28.824833	7.724545	5.518435	9.817142	5.764709	0.000000	-10.000000	0.383333	-20.666668	841.166687	1023.000000	1023.000000	2046.000000
22.440001	0.048344	28.571184	7.580202	5.807542	9.431734	5.751705	0.000000	-10.000000	0.508333	-24.116667	834.166687	1023.000000	1023.000000	2046.000000
22.459999	0.046918	27.728682	7.090597	6.044894	9.027770	5.565419	0.000000	-10.000000	0.666667	-28.083334	826.166687	1023.000000	1023.000000	2046.000000
22.480000	0.044679	26.405407	6.583490	6.061784	8.533621	5.226512	0.000000	-10.000000	0.866667	-32.283333	816.666687	1023.000000	1023.000000	2046.000000
22.500000	0.042307	25.003368	6.294761	5.939197	7.965070	4.804340	0.000000	-10.000000	1.016667	-35.200001	809.833313	1023.000000	1023.000000	2046.000000
22.520000	0.039263	23.204311	5.896401	5.828747	7.288655	4.190509	0.000000	-10.000000	1.225000	-38.816669	797.500000	1023.000000	1023.000000	2046.000000
22.540001	0.035653	21.071123	5.424783	5.720544	6.499058	3.426739	0.000000	-10.000000	1.375000	-41.450001	784.166687	1023.000000	1023.000000	2046.000000
22.559999	0.032386	19.139935	5.063034	5.555809	5.723392	2.797699	0.000000	-10.000000	1.541667	-44.733334	766.000000	1023.000000	1023.000000	2046.000000
22.580000	0.029942	17.695475	4.816156	5.439166	5.106543	2.333611	0.000000	-10.000000	1.591667	-45.666668	751.166687	1023.000000	1023.000000	2046.000000
22.600000	0.028337	16.747072	4.634529	5.464614	4.690210	1.957719	0.000000	-10.000000	1.591667	-46.083332	736.000000	1023.000000	1023.000000	2046.000000
22.620001	0.027046	15.984482	4.438037	5.577129	4.375916	1.593400	0.000000	-10.000000	1.566667	-45.599998	720.500000	1023.000000	1023.000000	2046.000000
22.639999	0.025920	15.318492	4.289325	5.670437	4.004817	1.353914	0.000000	-10.000000	1.508333	-45.116665	705.166687	1023.000000	1023.000000	2046.000000
22.660000	0.025037	14.796769	4.117193	5.770595	3.737771	1.171211	0.000000	-10.000000	1.475000	-44.283333	690.166687	1023.000000	1023.000000	2046.000000
22.680000	0.024125	14.258124	3.953020	5.875848	3.468642	0.960615	0.000000	-10.000000	1.450000	-43.700001	680.333313	1023.000000	1023.000000	2046.000000
22.700001	0.023353	13.801415	3.793132	5.933401	3.241682	0.833201	0.000000	-10.000000	1.416667	-43.000000	665.833313	1023.000000	1023.000000	2046.000000
22.719999	0.022445	13.264863	3.585335	5.913400	3.072469	0.693659	0.000000	-10.000000	1.366667	-42.283333	651.500000	1023.000000	1023.000000	2046.000000
22.740000	0.021402	12.648792	3.423088	5.792534	2.853869	0.579300	0.000000	-10.000000	1.300000	-41.383335	632.500000	1023.000000	1023.000000	2046.000000
22.760000	0.020560	12.151101	3.257372	5.628820	2.729117	0.535791	0.000000	-10.000000	1.266667	-40.783337	623.166687	1023.000000	1023.000000	2046.000000
22.780001	0.019975	11.805413	3.227299	5.463915	2.616810	0.497389	0.000000	-10.000000	1.225000	-40.450001	614.166687	1023.000000	1023.000000	2046.000000
22.799999	0.019640	11.607276	3.202517	5.441018	2.509763	0.453979	0.000000	-10.000000	1.191667	-39.833336	601.000000	1023.000000	1023.000000	2046.000000
22.820000	0.019290	11.400219	3.174347	5.331055	2.409858	0.484960	0.000000	-10.000000	1.158333	-39.216667	587.833313	1023.000000	1023.000000	2046.000000
22.840000	0.018757	11.085612	3.036388	5.195446	2.372357	0.481421	0.000000	-10.000000	1.125000	-38.450001	570.500000	1023.000000	1023.000000	2046.000000
22.860001	0.018016	10.647699	2.856482	5.100498	2.259854	0.430865	0.000000	-10.000000	1.100000	-38.150002	562.000000	1023.000000	1023.000000	2046.000000
22.879999	0.017145	10.132451	2.686896	4.914804	2.138621	0.392130	0.000000	-10.000000	1.058333	-37.416668	545.000000	1023.000000	1023.000000	2046.000000
22.900000	0.016035	9.476816	2.537487	4.706151	1.900030	0.333148	0.000000	-10.000000	1.041667	-36.983334	536.500000	1023.000000	1023.000000	2046.000000
22.920000	0.014885	8.796866	2.320632	4.519234	1.742405	0.214596	0.000000	-10.000000	1.000000	-36.216667	520.000000	1023.000000	1023.000000	2046.000000
22.940001	0.013570	8.019805	2.136015	4.319543	1.511552	0.052695	0.000000	-10.000000	0.958333	-35.599998	508.000000	1023.000000	1023.000000	2046.000000
22.959999	0.012445	7.354932	1.980018	4.047398	1.373677	-0.046161	0.000000	-10.000000	0.916667	-34.983334	496.000000	1023.000000	1023.000000	2046.000000
22.980000	0.011293	6.674328	1.874515	3.799726	1.160886	-0.160799	0.000000	-10.000000	0.891667	-34.450001	488.333344	1023.000000	1023.000000	2046.000000
23.000000	0.010181	6.017164	1.718470	3.629693	0.943863	-0.274861	0.000000	-10.000000	0.883333	-34.116669	480.833344	1023.000000	1023.000000	2046.000000
23.020000	0.009074	5.362916	1.514611	3.461032	0.779987	-0.392714	0.000000	-10.000000	0.858333	-33.483334	469.500000	1023.000000	1023.000000	2046.000000
23.040001	0.008047	4.755607	1.304078	3.283066	0.650021	-0.481557	0.000000	-10.000000	0.833333	-33.116669	458.166656	1023.000000	1023.000000	2046.000000
23.059999	0.007238	4.277907	1.162972	3.147278	0.509727	-0.542069	0.000000	-10.000000	0.808333	-32.650002	443.500000	1023.000000	1023.000000	2046.000000
23.080000	0.006483	3.831559	1.043776	3.025581	0.387169	-0.624968	0.000000	-10.000000	0.791667	-32.433334	429.000000	1023.000000	1023.000000	2046.000000
23.100000	0.005760	3.404119	0.892795	2.912674	0.295377	-0.696727	0.000000	-10.000000	0.783333	-32.200001	418.166656	1023.000000	1023.000000	2046.000000
23.120001	0.005026	2.970564	0.766335	2.806665	0.152831	-0.755268	0.000000	-10.000000	0.775000	-31.866669	411.000000	1023.000000	1023.000000	2046.000000
23.139999	0.004461	2.636583	0.675243	2.734334	0.030746	-0.803739	0.000000	-10.000000	0.783333	-31.716667	404.000000	1023.000000	1023.000000	2046.000000
23.160000	0.003856	2.278704	0.518185	2.661656	-0.048683	-0.852453	0.000000	-10.000000	0.783333	-31.633333	390.000000	1023.000000	1023.000000	2046.000000
23.180000	0.003126	1.847276	0.399093	2.581899	-0.228367	-0.905348	0.000000	-10.000000	0.783333	-31.833334	379.500000	1023.000000	1023.000000	2046.000000
23.200001	0.002546	1.504596	0.288370	2.583732	-0.358990	-1.008515	0.000000	-10.000000	0.766667	-31.850000	368.833344	1023.000000	1023.000000	2046.000000
23.219999	0.002128	1.257784	0.208536	2.530042	-0.431793	-1.049001	0.000000	-10.000000	0.766667	-31.549999	361.666656	1023.000000	1023.000000	2046.000000
23.240000	0.002006	1.185672	0.120556	2.512638	-0.409472	-1.038049	0.000000	-10.000000	0.758333	-31.333334	351.000000	1023.000000	1023.000000	2046.000000
23.260000	0.001964	1.160789	0.048203	2.536070	-0.422854	-1.000630	0.000000	-10.000000	0.758333	-31.049999	340.666656	1023.000000	1023.000000	2046.000000
23.280001	0.001985	1.173025	0.027335	2.578654	-0.463689	-0.969274	0.000000	-10.000000	0.750000	-30.816668	326.833344	1023.000000	1023.000000	2046.000000
23.299999	0.001900	1.122784	-0.038039	2.595526	-0.474736	-0.959968	0.000000	-10.000000	0.750000	-30.500000	316.500000	1023.000000	1023.000000	2046.000000
23.320000	0.001916	1.132379	-0.117174	2.695606	-0.486357	-0.959697	0.000000	-10.000000	0.750000	-30.550001	306.166656	1023.000000	1023.000000	2046.000000
23.340000	0.001796	1.061185	-0.154450	2.869941	-0.718863	-0.935443	0.000000	-10.000000	0.750000	-30.816668	299.500000	1023.000000	1023.000000	2046.000000
23.360001	0.000727	0.429761	-0.504339	2.875666	-0.892478	-1.049088	0.000000	-10.000000	0.750000	-31.183334	289.166656	1023.000000	1023.000000	2046.000000
23.379999	-0.000721	-0.425852	-0.805045	2.754753	-1.143594	-1.231966	0.000000	-10.000000	0.758333	-31.366667	278.833344	1023.000000	1023.000000	2046.000000
23.400000	-0.002497	-1.475568	-0.988084	2.560909	-1.471433	-1.576960	0.000000	-10.000000	0.758333	-31.416666	268.166656	1023.000000	1023.000000	2046.000000
23.420000	-0.004354	-2.573099	-1.167953	2.388527	-1.855618	-1.938056	0.000000	-10.000000	0.741667	-30.966667	257.833344	1023.000000	1023.000000	2046.000000
23.440001	-0.006418	-3.793286	-1.464339	2.246454	-2.209867	-2.365533	0.000000	-10.000000	0.700000	-30.083334	247.500000	1023.000000	1023.000000	2046.000000
23.459999	-0.008735	-5.162467	-1.737962	2.107594	-2.713437	-2.818662	0.000000	-10.000000	0.658333	-28.983334	237.500000	1023.000000	1023.000000	2046.000000
23.480000	-0.010675	-6.309207	-1.975122	2.019469	-3.141732	-3.211822	0.000000	-10.000000	0.633333	-28.233334	227.833328	1023.000000	1023.000000	2046.000000
23.500000	-0.012131	-7.169295	-2.116322	2.054889	-3.514446	-3.593417	0.000000	-10.000000	0.625000	-27.966667	218.333328	1023.000000	1023.000000	2046.000000
23.520000	-0.012995	-7.679926	-2.256448	2.168267	-3.783793	-3.807953	0.000000	-10.000000	0.633333	-28.283333	209.000000	1023.000000	1023.000000	2046.000000
23.540001	-0.013584	-8.028354	-2.422539	2.320025	-3.945173	-3.980668	0.000000	-10.000000	0.641667	-28.666666	199.500000	1023.000000	1023.000000	2046.000000
23.559999	-0.013997	-8.272062	-2.562868	2.409429	-4.067291	-4.051332	0.000000	-10.000000	0.650000	-28.866667	190.000000	1023.000000	1023.000000	2046.000000
23.580000	-0.014423	-8.523878	-2.592423	2.455157	-4.270852	-4.115760	0.000000	-10.000000	0.650000	-28.583334	180.333328	1023.000000	1023.000000	2046.000000
23.600000	-0.014821	-8.758964	-2.672698	2.447096	-4.379344	-4.154018	0.000000	-10.000000	0.650000	-28.333334	170.833328	1023.000000	1023.000000	2046.000000
23.620001	-0.015156	-8.956903	-2.747310	2.398814	-4.460223	-4.148185	0.000000	-10.000000	0.633333	-28.000000	161.333328	1023.000000	1023.000000	2046.000000
23.639999	-0.015606	-9.223002	-2.762680	2.280281	-4.579443	-4.161160	0.000000	-10.000000	0.583333	-27.583334	152.000000	1023.000000	1023.000000	2046.000000
23.660000	-0.015952	-9.427376	-2.725034	2.119486	-4.678957	-4.142871	0.000000	-10.000000	0.533333	-26.950001	142.833328	1023.000000	1023.000000	2046.000000
23.680000	-0.015940	-9.420290	-2.554694	2.018610	-4.787787	-4.096418	0.000000	-10.000000	0.500000	-26.366667	133.833328	1023.000000	1023.000000	2046.000000
23.700001	-0.015946	-9.423903	-2.495798	1.900165	-4.780603	-4.047666	0.000000	-10.000000	0.500000	-26.066668	125.000000	1023.000000	1023.000000	2046.000000
23.719999	-0.016172	-9.557514	-2.613767	1.790896	-4.708828	-4.025815	0.000000	-10.000000	0.500000	-25.883333	116.166664	1023.000000	1023.000000	2046.000000
23.740000	-0.016505	-9.754293	-2.596476	1.668997	-4.830842	-3.995972	0.000000	-10.000000	0.500000	-25.766666	107.500000	1023.000000	1023.000000	2046.000000
23.760000	-0.017064	-10.084837	-2.732406	1.560214	-4.885577	-4.027069	0.000000	-10.000000	0.500000	-25.616667	99.000000	1023.000000	1023.000000	2046.000000
23.780001	-0.017864	-10.557800	-2.894717	1.363546	-4.983467	-4.043162	0.000000	-10.000000	0.500000	-25.416666	90.500000	1023.000000	1023.000000	2046.000000
23.799999	-0.018963	-11.207277	-3.069811	1.161207	-5.158705	-4.139969	0.000000	-10.000000	0.500000	-25.416666	82.000000	1023.000000	1023.000000	2046.000000
23.820000	-0.019996	-11.817659	-3.235961	0.972151	-5.311402	-4.242448	0.000000	-10.000000	0.500000	-25.299999	73.500000	1023.000000	1023.000000	2046.000000
23.840000	-0.021080	-12.458008	-3.375653	0.754998	-5.524078	-4.313274	0.000000	-10.000000	0.491667	-25.233334	65.166664	1023.000000	1023.000000	2046.000000
23.860001	-0.022085	-13.052174	-3.524651	0.573986	-5.709774	-4.391734	0.000000	-10.000000	0.475000	-24.683334	56.666668	1023.000000	1023.000000	2046.000000
23.879999	-0.023090	-13.646470	-3.659389	0.369073	-5.923369	-4.432785	0.000000	-10.000000	0.466667	-24.183334	48.333332	1023.000000	1023.000000	2046.000000
23.900000	-0.024142	-14.267915	-3.861511	0.209394	-6.077278	-4.538520	0.000000	-10.000000	0.466667	-23.700001	40.000000	1023.000000	1023.000000	2046.000000
23.920000	-0.025013	-14.782855	-4.060438	0.078254	-6.183481	-4.617191	0.000000	-10.000000	0.475000	-23.783333	32.333332	1023.000000	1023.000000	2046.000000
23.940001	-0.025907	-15.310849	-4.139633	-0.069185	-6.418324	-4.683706	0.000000	-10.000000	0.466667	-23.950001	24.333334	1023.000000	1023.000000	2046.000000
23.959999	-0.026518	-15.672294	-4.296473	-0.230923	-6.479526	-4.665371	0.000000	-10.000000	0.458333	-24.000000	16.333334	1023.000000	1023.000000	2046.000000
23.980000	-0.027094	-16.012779	-4.416285	-0.333841	-6.549314	-4.713341	0.000000	-10.000000	0.450000	-23.716667	8.333333	1023.000000	1023.000000	2046.000000
24.000000	-0.027521	-16.264771	-4.506115	-0.454909	-6.601781	-4.701965	0.000000	-10.000000	0.450000	-23.450001	1.000000	1023.000000	1023.000000	2046.000000
24.020000	-0.027923	-16.502281	-4.568718	-0.565256	-6.653567	-4.714739	0.000000	-10.000000	0.416667	-22.966667	-6.333333	1023.000000	1023.000000	2046.000000
24.040001	-0.028245	-16.693071	-4.586490	-0.659236	-6.703403	-4.743942	0.000000	-10.000000	0.383333	-22.366667	-13.833333	1023.000000	1023.000000	2046.000000
24.059999	-0.028605	-16.905397	-4.641211	-0.758290	-6.776766	-4.729131	0.000000	-10.000000	0.350000	-21.500000	-21.333334	1023.000000	1023.000000	2046.000000
24.080000	-0.028786	-17.012289	-4.740430	-0.840927	-6.725549	-4.705383	0.000000	-10.000000	0.333333	-20.750000	-28.500000	1023.000000	1023.000000	2046.000000
24.100000	-0.028995	-17.135790	-4.817893	-0.892557	-6.748381	-4.676959	0.000000	-10.000000	0.300000	-19.800001	-35.500000	1023.000000	1023.000000	2046.000000
24.120001	-0.029267	-17.296503	-4.908321	-0.962615	-6.729965	-4.695602	0.000000	-10.000000	0.250000	-18.850000	-42.166668	1023.000000	1023.000000	2046.000000
24.139999	-0.029240	-17.280624	-4.916469	-0.986672	-6.668628	-4.708857	0.000000	-10.000000	0.216667	-17.666666	-48.500000	1023.000000	1023.000000	2046.000000
24.160000	-0.029016	-17.148636	-4.992375	-0.996872	-6.502644	-4.656745	0.000000	-10.000000	0.191667	-16.299999	-54.333332	1023.000000	1023.000000	2046.000000
24.180000	-0.028582	-16.892040	-4.978616	-0.947004	-6.415697	-4.550723	0.000000	-10.000000	0.175000	-14.833333	-59.833332	1023.000000	1023.000000	2046.000000
24.200001	-0.028077	-16.593283	-4.981179	-0.932589	-6.296627	-4.382888	0.000000	-10.000000	0.141667	-13.283334	-64.666664	1023.000000	1023.000000	2046.000000
24.219999	-0.027698	-16.369690	-5.013291	-0.945997	-6.141382	-4.269021	0.000000	-10.000000	0.100000	-11.800000	-69.000000	1023.000000	1023.000000	2046.000000
24.240000	-0.027161	-16.051979	-4.962420	-0.854114	-6.057030	-4.178416	0.000000	-10.000000	0.066667	-10.183333	-72.833336	1023.000000	1023.000000	2046.000000
24.260000	-0.026685	-15.771046	-4.993453	-0.658608	-6.013001	-4.105984	0.000000	-10.000000	0.041667	-8.766666	-76.333336	1023.000000	1023.000000	2046.000000
24.280001	-0.026876	-15.883550	-5.143094	-0.637345	-6.059564	-4.043547	0.000000	-10.000000	0.033333	-7.450000	-79.500000	1023.000000	1023.000000	2046.000000
24.299999	-0.027660	-16.347113	-5.431094	-0.735021	-6.055504	-4.125494	0.000000	-10.000000	0.016667	-6.166667	-82.166664	1023.000000	1023.000000	2046.000000
24.320000	-0.028488	-16.836174	-5.505674	-0.909703	-6.172501	-4.248298	0.000000	-10.000000	-0.008333	-3.850000	-84.166664	1023.000000	1023.000000	2046.000000
24.340000	-0.029335	-17.336691	-5.669275	-1.044245	-6.205914	-4.417259	0.000000	-10.000000	-0.041667	-0.150000	-85.333336	1023.000000	1023.000000	2046.000000
24.360001	-0.030285	-17.898485	-5.816748	-1.117133	-6.298229	-4.666375	0.000000	-10.000000	-0.091667	5.016666	-85.833336	1023.000000	1023.000000	2046.000000
24.379999	-0.031307	-18.502567	-6.009467	-1.149007	-6.411915	-4.932178	0.000000	-10.000000	-0.158333	10.683333	-86.000000	1023.000000	1023.000000	2046.000000
24.400000	-0.032087	-18.963463	-6.178601	-1.163449	-6.485369	-5.136046	0.000000	-10.000000	-0.216667	15.116667	-86.000000	1023.000000	1023.000000	2046.000000
24.420000	-0.032031	-18.930229	-6.207021	-1.066930	-6.413682	-5.242598	0.000000	-10.000000	-0.266667	17.966667	-86.000000	1023.000000	1023.000000	2046.000000
24.440001	-0.031465	-18.595791	-6.167805	-0.942672	-6.262645	-5.222668	0.000000	-10.000000	-0.325000	19.633333	-67.500000	1023.000000	1023.000000	2046.000000
24.459999	-0.030459	-18.001011	-6.149687	-0.711949	-5.968943	-5.170433	0.000000	-10.000000	-0.475000	23.266668	-27.500000	1023.000000	1023.000000	2046.000000
24.480000	-0.029315	-17.325420	-6.105360	-0.505026	-5.692146	-5.022889	0.000000	-10.000000	-0.608333	26.516668	12.500000	1023.000000	1023.000000	2046.000000
24.500000	-0.028081	-16.595795	-5.971482	-0.376395	-5.433046	-4.814871	0.000000	-10.000000	-0.750000	30.216667	37.166668	1023.000000	1023.000000	2046.000000
24.520000	-0.026741	-15.803942	-5.892022	-0.224910	-5.054272	-4.632739	0.000000	-10.000000	-0.841667	32.533333	43.666668	1023.000000	1023.000000	2046.000000
24.540001	-0.025524	-15.084569	-5.696618	-0.148639	-4.804614	-4.434698	0.000000	-10.000000	-0.975000	35.616665	54.000000	1023.000000	1023.000000	2046.000000
24.559999	-0.024226	-14.317595	-5.500861	-0.118459	-4.481235	-4.217040	0.000000	-10.000000	-1.108333	38.299999	65.333336	1023.000000	1023.000000	2046.000000
24.580000	-0.022709	-13.420940	-5.227544	-0.079547	-4.134418	-3.979432	0.000000	-10.000000	-1.216667	40.616669	77.666664	1023.000000	1023.000000	2046.000000
24.600000	-0.020812	-12.299814	-4.818249	-0.083887	-3.766821	-3.630857	0.000000	-10.000000	-1.308333	42.500000	90.833336	1023.000000	1023.000000	2046.000000
24.620001	-0.019031	-11.247068	-4.467683	-0.065657	-3.333779	-3.379951	0.000000	-10.000000	-1.358333	44.116669	104.666664	1023.000000	1023.000000	2046.000000
24.639999	-0.017024	-10.061294	-4.090645	-0.065639	-2.829339	-3.075671	0.000000	-10.000000	-1.425000	45.183334	119.166664	1023.000000	1023.000000	2046.000000
24.660000	-0.015126	-8.939281	-3.621346	-0.113053	-2.411334	-2.793547	0.000000	-10.000000	-1.483333	46.316669	134.000000	1023.000000	1023.000000	2046.000000
24.680000	-0.013371	-7.902164	-3.252436	-0.194449	-1.945118	-2.510160	0.000000	-10.000000	-1.550000	47.300003	149.333328	1023.000000	1023.000000	2046.000000
24.700001	-0.011739	-6.937829	-2.868448	-0.233666	-1.582772	-2.252944	0.000000	-10.000000	-1.541667	48.050003	165.000000	1023.000000	1023.000000	2046.000000
24.719999	-0.010193	-6.023880	-2.559514	-0.278507	-1.181724	-2.004134	0.000000	-10.000000	-1.541667	48.100002	181.000000	1023.000000	1023.000000	2046.000000
24.740000	-0.008860	-5.236327	-2.210445	-0.289005	-0.926197	-1.810681	0.000000	-10.000000	-1.541667	48.200001	197.000000	1023.000000	1023.000000	2046.000000
24.760000	-0.007697	-4.548817	-1.999442	-0.336810	-0.584949	-1.627616	0.000000	-10.000000	-1.608333	48.466667	213.000000	1023.000000	1023.000000	2046.000000
24.780001	-0.006765	-3.998057	-1.810600	-0.426160	-0.283283	-1.478014	0.000000	-10.000000	-1.650000	49.366669	229.000000	1023.000000	1023.000000	2046.000000
24.799999	-0.005737	-3.390715	-1.567348	-0.478283	-0.043350	-1.301734	0.000000	-10.000000	-1.691667	49.883335	245.333328	1023.000000	1023.000000	2046.000000
24.820000	-0.004550	-2.689005	-1.383272	-0.490172	0.279778	-1.095339	0.000000	-10.000000	-1.675000	50.283333	261.833344	1023.000000	1023.000000	2046.000000
24.840000	-0.003165	-1.870738	-1.127949	-0.461960	0.619354	-0.900183	0.000000	-10.000000	-1.666667	50.516666	278.666656	1023.000000	1023.000000	2046.000000
24.860001	-0.001842	-1.088827	-0.927608	-0.405850	0.963806	-0.719175	0.000000	-10.000000	-1.650000	50.716667	295.500000	1023.000000	1023.000000	2046.000000
24.879999	-0.000399	-0.235814	-0.641693	-0.341071	1.277088	-0.530138	0.000000	-10.000000	-1.633333	50.566669	312.500000	1023.000000	1023.000000	2046.000000
24.900000	0.001196	0.706823	-0.336583	-0.240592	1.639950	-0.355952	0.000000	-10.000000	-1.600000	50.283333	329.333344	1023.000000	1023.000000	2046.000000
24.920000	0.003021	1.785215	-0.008588	-0.146202	2.084357	-0.144351	0.000000	-10.000000	-1.566667	49.633335	346.166656	1023.000000	1023.000000	2046.000000
24.940001	0.004908	2.900812	0.377052	-0.085096	2.512080	0.096776	0.000000	-10.000000	-1.566667	49.400002	362.666656	1023.000000	1023.000000	2046.000000
24.959999	0.006984	4.127388	0.724387	0.012210	3.062753	0.328039	0.000000	-10.000000	-1.566667	49.133335	379.333344	1023.000000	1023.000000	2046.000000
24.980000	0.008976	5.304965	1.136124	0.155304	3.504179	0.509357	0.000000	-10.000000	-1.566667	49.116669	395.666656	1023.000000	1023.000000	2046.000000
25.000000	0.011002	6.502472	1.545764	0.357651	3.949963	0.649095	0.000000	-10.000000	-1.550000	49.083336	412.166656	1023.000000	1023.000000	2046.000000
25.020000	0.012941	7.648394	1.974916	0.525805	4.323661	0.824011	0.000000	-10.000000	-1.508333	48.416668	428.500000	1023.000000	1023.000000	2046.000000
25.040001	0.014913	8.813668	2.329018	0.691716	4.749663	1.043271	0.000000	-10.000000	-1.458333	47.766666	444.833344	1023.000000	1023.000000	2046.000000
25.059999	0.016777	9.915428	2.648190	0.887003	5.160542	1.219693	0.000000	-10.000000	-1.366667	46.666668	461.000000	1023.000000	1023.000000	2046.000000
25.080000	0.018523	10.947168	2.952509	1.078370	5.528412	1.387878	0.000000	-10.000000	-1.300000	45.816669	476.666656	1023.000000	1023.000000	2046.000000
25.100000	0.020149	11.907861	3.253872	1.236334	5.859459	1.558196	0.000000	-10.000000	-1.200000	44.650002	492.000000	1023.000000	1023.000000	2046.000000
25.120001	0.021677	12.811330	3.553706	1.359936	6.145454	1.752233	0.000000	-10.000000	-1.166667	43.400002	507.000000	1023.000000	1023.000000	2046.000000
25.139999	0.023194	13.707862	3.810912	1.455600	6.475173	1.966177	0.000000	-10.000000	-1.141667	42.633335	521.833313	1023.000000	1023.000000	2046.000000
25.160000	0.024603	14.540661	4.085934	1.531804	6.734778	2.188146	0.000000	-10.000000	-1.166667	42.316669	536.333313	1023.000000	1023.000000	2046.000000
25.180000	0.026594	15.717115	4.403667	1.720581	7.134908	2.457959	0.000000	-10.000000	-1.200000	42.616669	550.500000	1023.000000	1023.000000	2046.000000
25.200001	0.028759	16.996765	4.761218	2.158674	7.431218	2.645655	0.000000	-10.000000	-1.216667	42.850002	564.500000	1023.000000	1023.000000	2046.000000
25.219999	0.030813	18.210659	4.994900	2.641353	7.626410	2.947996	0.000000	-10.000000	-1.216667	42.966667	578.666687	1023.000000	1023.000000	2046.000000
25.240000	0.031662	18.712509	5.015007	2.890844	7.685899	3.120758	0.000000	-10.000000	-1.208333	42.966667	593.000000	1023.000000	1023.000000	2046.000000
25.260000	0.032020	18.923578	5.010821	3.080418	7.731264	3.101075	0.000000	-10.000000	-1.191667	42.683334	607.333313	1023.000000	1023.000000	2046.000000
25.280001	0.031178	18.426220	4.933775	3.157151	7.474186	2.861108	0.000000	-10.000000	-1.175000	42.583332	621.500000	1023.000000	1023.000000	2046.000000
25.299999	0.029753	17.583839	4.787341	3.229245	7.125698	2.441557	0.000000	-10.000000	-1.150000	42.283333	635.833313	1023.000000	1023.000000	2046.000000
25.320000	0.028838	17.043316	4.748190	3.194407	6.899718	2.200999	0.000000	-10.000000	-1.116667	41.850002	650.166687	1023.000000	1023.000000	2046.000000
25.340000	0.028752	16.992371	4.759722	3.230356	6.838682	2.163611	0.000000	-10.000000	-1.100000	41.466667	664.333313	1023.000000	1023.000000	2046.000000
25.360001	0.029444	17.401512	4.862964	3.405667	6.957136	2.175744	0.000000	-10.000000	-1.100000	41.216667	678.000000	1023.000000	1023.000000	2046.000000
25.379999	0.030488	18.018543	5.038771	3.691011	7.082020	2.206741	0.000000	-10.000000	-1.125000	41.616669	691.666687	1023.000000	1023.000000	2046.000000
25.400000	0.031553	18.647751	5.249727	4.012421	7.128973	2.256629	0.000000	-10.000000	-1.125000	41.750000	705.500000	1023.000000	1023.000000	2046.000000
25.420000	0.032687	19.317837	5.379162	4.317032	7.250498	2.371145	0.000000	-10.000000	-1.108333	41.900002	719.500000	1023.000000	1023.000000	2046.000000
25.440001	0.033843	20.001261	5.476768	4.623076	7.381644	2.519773	0.000000	-10.000000	-1.083333	41.383335	733.500000	1023.000000	1023.000000	2046.000000
25.459999	0.034910	20.631647	5.584936	4.883146	7.508622	2.654943	0.000000	-10.000000	-1.058333	40.816666	747.500000	1023.000000	1023.000000	2046.000000
25.480000	0.035997	21.273937	5.708878	5.035542	7.676552	2.852964	0.000000	-10.000000	-1.016667	39.783333	761.166687	1023.000000	1023.000000	2046.000000
25.500000	0.036948	21.836411	5.889285	5.069375	7.812782	3.064968	0.000000	-10.000000	-0.958333	39.099998	774.666687	1023.000000	1023.000000	2046.000000
25.520000	0.038048	22.486473	6.075714	5.113833	8.029956	3.266970	0.000000	-10.000000	-0.900000	37.933334	787.666687	1023.000000	1023.000000	2046.000000
25.540001	0.039351	23.256535	6.388709	5.118955	8.223598	3.525272	0.000000	-10.000000	-0.825000	37.099998	800.500000	1023.000000	1023.000000	2046.000000
25.559999	0.040740	24.077129	6.629226	5.254514	8.510782	3.682607	0.000000	-10.000000	-0.783333	35.716667	812.833313	1023.000000	1023.000000	2046.000000
25.580000	0.042262	24.977068	6.968752	5.372122	8.735411	3.900784	0.000000	-10.000000	-0.725000	34.466667	825.000000	1023.000000	1023.000000	2046.000000
25.600000	0.043754	25.858442	7.264046	5.454773	9.012051	4.127572	0.000000	-10.000000	-0.641667	32.733334	836.833313	1023.000000	1023.000000	2046.000000
25.620001	0.045208	26.718081	7.599645	5.515448	9.267656	4.335331	0.000000	-10.000000	-0.508333	30.450001	848.166687	1023.000000	1023.000000	2046.000000
25.639999	0.046313	27.370914	7.946762	5.574235	9.370230	4.479689	0.000000	-10.000000	-0.333333	27.233334	858.833313	1023.000000	1023.000000	2046.000000
25.660000	0.046986	27.768982	8.108068	5.587275	9.495157	4.578481	0.000000	-10.000000	-0.175000	22.083334	868.333313	1023.000000	1023.000000	2046.000000
25.680000	0.047297	27.952673	8.252553	5.526609	9.511380	4.662131	0.000000	-10.000000	-0.066667	16.283333	876.666687	1023.000000	1023.000000	2046.000000
25.700001	0.047391	28.007835	8.295072	5.421286	9.591967	4.699511	0.000000	-10.000000	-0.025000	11.333334	883.000000	1023.000000	1023.000000	2046.000000
25.719999	0.047364	27.992159	8.344692	5.286097	9.627138	4.734233	0.000000	-10.000000	-0.016667	8.733334	887.666687	1023.000000	1023.000000	2046.000000
25.740000	0.047377	27.999792	8.396104	5.203584	9.651378	4.748725	0.000000	-10.000000	0.000000	6.916667	890.833313	1023.000000	1023.000000	2046.000000
25.760000	0.047195	27.892370	8.372088	5.082485	9.664045	4.773751	0.000000	-10.000000	0.025000	3.350000	893.500000	1023.000000	1023.000000	2046.000000
25.780001	0.046887	27.710091	8.333295	5.017426	9.611637	4.747733	0.000000	-10.000000	0.041667	-0.616667	895.166687	1023.000000	1023.000000	2046.000000
25.799999	0.046480	27.469856	8.249462	4.919240	9.561255	4.739899	0.000000	-10.000000	0.058333	-4.650000	896.000000	1023.000000	1023.000000	2046.000000
25.820000	0.046343	27.388941	8.191981	4.844273	9.530613	4.822073	0.000000	-10.000000	0.066667	-6.966667	896.000000	1023.000000	1023.000000	2046.000000
25.840000	0.046301	27.363825	8.154996	4.845241	9.513313	4.850276	0.000000	-10.000000	0.083333	-8.900000	896.000000	1023.000000	1023.000000	2046.000000
25.860001	0.046284	27.353987	8.130591	4.795991	9.506409	4.920997	0.000000	-10.000000	0.091667	-10.083333	896.000000	1023.000000	1023.000000	2046.000000
25.879999	0.046272	27.346622	8.117885	4.820216	9.502855	4.905667	0.000000	-10.000000	0.100000	-10.783333	896.000000	1023.000000	1023.000000	2046.000000
25.900000	0.046356	27.396631	8.113328	4.836499	9.542150	4.904655	0.000000	-10.000000	0.100000	-11.383333	896.000000	1023.000000	1023.000000	2046.000000
25.920000	0.046406	27.425907	8.116725	4.836380	9.573127	4.899677	0.000000	-10.000000	0.108333	-11.750000	888.666687	1023.000000	1023.000000	2046.000000
25.940001	0.046600	27.540531	8.217058	4.860284	9.570938	4.892251	0.000000	-10.000000	0.116667	-12.150001	880.000000	1023.000000	1023.000000	2046.000000
25.959999	0.047005	27.779669	8.291792	4.922454	9.672014	4.893408	0.000000	-10.000000	0.158333	-13.366667	868.333313	1023.000000	1023.000000	2046.000000
25.980000	0.047182	27.884779	8.281284	4.952846	9.699001	4.951649	0.000000	-10.000000	0.191667	-14.483334	864.000000	1023.000000	1023.000000	2046.000000
26.000000	0.047486	28.064014	8.262540	5.018158	9.770322	5.012996	0.000000	-10.000000	0.225000	-15.850000	859.166687	1023.000000	1023.000000	2046.000000
26.020000	0.047433	28.032888	8.169931	4.955674	9.771317	5.135965	0.000000	-10.000000	0.241667	-16.766666	855.666687	1023.000000	1023.000000	2046.000000
26.040001	0.047610	28.137665	8.154469	5.050372	9.745553	5.187272	0.000000	-10.000000	0.291667	-18.283333	850.000000	1023.000000	1023.000000	2046.000000
26.059999	0.047523	28.086092	8.078668	5.260036	9.532986	5.214403	0.000000	-10.000000	0.350000	-20.216667	844.000000	1023.000000	1023.000000	2046.000000
26.080000	0.046861	27.694603	7.775502	5.540552	9.242495	5.136054	0.000000	-10.000000	0.433333	-22.416668	837.166687	1023.000000	1023.000000	2046.000000
26.100000	0.045132	26.672775	7.310076	5.575073	8.890086	4.897541	0.000000	-10.000000	0.491667	-24.683334	829.666687	1023.000000	1023.000000	2046.000000
26.120001	0.043534	25.728342	7.026336	5.522044	8.591585	4.588376	0.000000	-10.000000	0.583333	-26.816668	821.333313	1023.000000	1023.000000	2046.000000
26.139999	0.041319	24.419468	6.720725	5.380574	8.143718	4.174450	0.000000	-10.000000	0.633333	-28.583334	812.333313	1023.000000	1023.000000	2046.000000
26.160000	0.038453	22.725691	6.394203	5.232098	7.509247	3.590143	0.000000	-10.000000	0.725000	-30.083334	802.833313	1023.000000	1023.000000	2046.000000
26.180000	0.035390	20.915382	6.007052	5.113306	6.839015	2.956010	0.000000	-10.000000	0.783333	-31.600000	792.833313	1023.000000	1023.000000	2046.000000
26.200001	0.032701	19.326534	5.652518	4.963787	6.270500	2.439729	0.000000	-10.000000	0.883333	-33.416668	782.166687	1023.000000	1023.000000	2046.000000
26.219999	0.030722	18.156757	5.395933	4.899435	5.831981	2.029409	0.000000	-10.000000	0.950000	-35.033333	771.166687	1023.000000	1023.000000	2046.000000
26.240000	0.029171	17.240007	5.164039	4.940799	5.460913	1.674256	0.000000	-10.000000	1.025000	-36.133335	759.500000	1023.000000	1023.000000	2046.000000
26.260000	0.027973	16.532284	4.993329	5.021300	5.097309	1.420345	0.000000	-10.000000	1.075000	-37.000000	747.500000	1023.000000	1023.000000	2046.000000
26.280001	0.026906	15.901267	4.792463	5.166944	4.791224	1.150637	0.000000	-10.000000	1.116667	-38.016666	735.000000	1023.000000	1023.000000	2046.000000
26.299999	0.025896	15.304817	4.589192	5.205684	4.526063	0.983878	0.000000	-10.000000	1.166667	-38.983334	722.333313	1023.000000	1023.000000	2046.000000
26.320000	0.024933	14.735657	4.389261	5.293190	4.243754	0.809452	0.000000	-10.000000	1.208333	-39.766666	709.500000	1023.000000	1023.000000	2046.000000
26.340000	0.023931	14.143171	4.222421	5.300909	3.938017	0.681824	0.000000	-10.000000	1.241667	-40.333336	696.166687	1023.000000	1023.000000	2046.000000
26.360001	0.022871	13.516582	4.027990	5.266971	3.667255	0.554365	0.000000	-10.000000	1.250000	-40.716667	682.666687	1023.000000	1023.000000	2046.000000
26.379999	0.021773	12.867892	3.801365	5.155767	3.490912	0.419848	0.000000	-10.000000	1.266667	-40.916668	669.000000	1023.000000	1023.000000	2046.000000
26.400000	0.021042	12.435963	3.737246	5.006392	3.307822	0.384502	0.000000	-10.000000	1.300000	-41.033333	655.333313	1023.000000	1023.000000	2046.000000
26.420000	0.020553	12.146821	3.646806	4.969813	3.169056	0.361147	0.000000	-10.000000	1.325000	-41.599998	641.500000	1023.000000	1023.000000	2046.000000
26.440001	0.020125	11.894061	3.680976	4.935660	2.912202	0.365223	0.000000	-10.000000	1.325000	-41.866669	627.500000	1023.000000	1023.000000	2046.000000
26.459999	0.019543	11.550139	3.503226	4.876239	2.856276	0.314398	0.000000	-10.000000	1.316667	-41.883335	613.500000	1023.000000	1023.000000	2046.000000
26.480000	0.018793	11.106891	3.295776	4.791798	2.780127	0.239190	0.000000	-10.000000	1.291667	-41.016666	599.666687	1023.000000	1023.000000	2046.000000
26.500000	0.017979	10.625598	3.174297	4.694767	2.542476	0.214059	0.000000	-10.000000	1.266667	-40.333332	586.000000	1023.000000	1023.000000	2046.000000
26.520000	0.017058	10.081095	3.023839	4.570598	2.316441	0.170216	0.000000	-10.000000	1.216667	-39.766666	572.666687	1023.000000	1023.000000	2046.000000
26.540001	0.015953	9.428233	2.836307	4.401211	2.098283	0.092432	0.000000	-10.000000	1.191667	-39.433334	559.333313	1023.000000	1023.000000	2046.000000
26.559999	0.014538	8.592060	2.625919	4.217251	1.843635	-0.094745	0.000000	-10.000000	1.166667	-39.000000	546.166687	1023.000000	1023.000000	2046.000000
26.580000	0.013186	7.792743	2.458138	4.029506	1.581984	-0.276885	0.000000	-10.000000	1.150000	-38.549999	533.166687	1023.000000	1023.000000	2046.000000
26.600000	0.011976	7.077804	2.300430	3.818636	1.320949	-0.362212	0.000000	-10.000000	1.125000	-37.816666	520.500000	1023.000000	1023.000000	2046.000000
26.620001	0.010780	6.371034	2.080158	3.637963	1.119723	-0.466809	0.000000	-10.000000	1.091667	-37.516666	507.833344	1023.000000	1023.000000	2046.000000
26.639999	0.009495	5.611624	1.865740	3.508991	0.857051	-0.620159	0.000000	-10.000000	1.075000	-37.266666	495.333344	1023.000000	1023.000000	2046.000000
26.660000	0.008348	4.933649	1.650729	3.378569	0.589622	-0.685271	0.000000	-10.000000	1.058333	-37.716667	482.666656	1023.000000	1023.000000	2046.000000
26.680000	0.007287	4.306574	1.459504	3.240603	0.379974	-0.773508	0.000000	-10.000000	1.066667	-37.550003	470.166656	1023.000000	1023.000000	2046.000000
26.700001	0.006335	3.744257	1.259005	3.129848	0.208285	-0.852881	0.000000	-10.000000	1.075000	-37.700001	457.500000	1023.000000	1023.000000	2046.000000
26.719999	0.005417	3.201426	1.094460	3.046229	0.014444	-0.953707	0.000000	-10.000000	1.083333	-37.450001	445.000000	1023.000000	1023.000000	2046.000000
26.740000	0.004624	2.732719	0.975624	2.973650	-0.209535	-1.007020	0.000000	-10.000000	1.083333	-37.383335	432.500000	1023.000000	1023.000000	2046.000000
26.760000	0.003861	2.281917	0.812214	2.919396	-0.378379	-1.071314	0.000000	-10.000000	1.066667	-37.083336	420.166656	1023.000000	1023.000000	2046.000000
26.780001	0.003009	1.778574	0.679501	2.854255	-0.578503	-1.176679	0.000000	-10.000000	1.075000	-37.233334	407.833344	1023.000000	1023.000000	2046.000000
26.799999	0.002146	1.268465	0.476728	2.815015	-0.754896	-1.268382	0.000000	-10.000000	1.075000	-37.533333	395.500000	1023.000000	1023.000000	2046.000000
26.820000	0.001540	0.910005	0.377618	2.781114	-0.914546	-1.334182	0.000000	-10.000000	1.083333	-37.866665	382.833344	1023.000000	1023.000000	2046.000000
26.840000	0.001190	0.703399	0.265841	2.749640	-0.971930	-1.340151	0.000000	-10.000000	1.083333	-37.750000	370.166656	1023.000000	1023.000000	2046.000000
26.860001	0.001103	0.651902	0.181005	2.818876	-1.030169	-1.317810	0.000000	-10.000000	1.075000	-37.416668	357.500000	1023.000000	1023.000000	2046.000000
26.879999	0.001069	0.631601	0.092357	2.881970	-1.078553	-1.264173	0.000000	-10.000000	1.066667	-37.016666	345.166656	1023.000000	1023.000000	2046.000000
26.900000	0.000645	0.380946	0.007967	2.817313	-1.250029	-1.194304	0.000000	-10.000000	1.050000	-36.983334	332.833344	1023.000000	1023.000000	2046.000000
26.920000	0.000420	0.248356	-0.109072	2.965296	-1.392911	-1.214958	0.000000	-10.000000	1.050000	-36.950001	320.500000	1023.000000	1023.000000	2046.000000
26.940001	-0.000058	-0.033983	-0.361784	3.216363	-1.633180	-1.255382	0.000000	-10.000000	1.050000	-36.900002	308.166656	1023.000000	1023.000000	2046.000000
26.959999	-0.001567	-0.926176	-0.742941	3.192738	-2.015630	-1.360343	0.000000	-10.000000	1.066667	-37.033333	295.833344	1023.000000	1023.000000	2046.000000
26.980000	-0.003492	-2.063567	-1.171522	3.075787	-2.344533	-1.623299	0.000000	-10.000000	1.083333	-37.450001	283.500000	1023.000000	1023.000000	2046.000000
27.000000	-0.005378	-3.178273	-1.390574	2.890401	-2.801637	-1.876463	0.000000	-10.000000	1.083333	-37.783333	270.833344	1023.000000	1023.000000	2046.000000
27.020000	-0.007396	-4.370892	-1.677199	2.780828	-3.292845	-2.181676	0.000000	-10.000000	1.066667	-37.433334	258.333344	1023.000000	1023.000000	2046.000000
27.040001	-0.009337	-5.518369	-2.037041	2.777057	-3.727764	-2.530622	0.000000	-10.000000	1.008333	-36.466667	245.666672	1023.000000	1023.000000	2046.000000
27.059999	-0.011517	-6.806406	-2.397264	2.781455	-4.283960	-2.906637	0.000000	-10.000000	0.958333	-35.500000	233.666672	1023.000000	1023.000000	2046.000000
27.080000	-0.013488	-7.971299	-2.732242	2.793243	-4.791584	-3.240715	0.000000	-10.000000	0.916667	-34.883335	221.666672	1023.000000	1023.000000	2046.000000
27.100000	-0.015018	-8.875462	-2.956308	2.841395	-5.211020	-3.549527	0.000000	-10.000000	0.925000	-34.783333	210.166672	1023.000000	1023.000000	2046.000000
27.120001	-0.015947	-9.424565	-3.152664	2.986374	-5.467699	-3.790576	0.000000	-10.000000	0.925000	-34.799999	198.500000	1023.000000	1023.000000	2046.000000
27.139999	-0.016620	-9.822229	-3.358387	3.123722	-5.621722	-3.965842	0.000000	-10.000000	0.916667	-34.483334	186.833328	1023.000000	1023.000000	2046.000000
27.160000	-0.017134	-10.126023	-3.467723	3.238339	-5.817979	-4.078659	0.000000	-10.000000	0.883333	-34.183334	175.333328	1023.000000	1023.000000	2046.000000
27.180000	-0.017631	-10.420186	-3.623781	3.266969	-5.932989	-4.130385	0.000000	-10.000000	0.850000	-33.483334	164.000000	1023.000000	1023.000000	2046.000000
27.200001	-0.018029	-10.655113	-3.692080	3.267479	-6.028879	-4.201632	0.000000	-10.000000	0.800000	-32.850002	152.833328	1023.000000	1023.000000	2046.000000
27.219999	-0.018626	-11.007971	-3.808127	3.196413	-6.127542	-4.268716	0.000000	-10.000000	0.766667	-31.850000	142.000000	1023.000000	1023.000000	2046.000000
27.240000	-0.019233	-11.366948	-3.866898	3.042861	-6.280960	-4.261952	0.000000	-10.000000	0.725000	-30.866667	131.166672	1023.000000	1023.000000	2046.000000
27.260000	-0.019760	-11.678195	-3.934262	2.906904	-6.338548	-4.312289	0.000000	-10.000000	0.683333	-29.883333	120.833336	1023.000000	1023.000000	2046.000000
27.280001	-0.019828	-11.718224	-3.853705	2.811006	-6.409789	-4.265735	0.000000	-10.000000	0.641667	-29.166668	110.833336	1023.000000	1023.000000	2046.000000
27.299999	-0.020017	-11.830029	-3.811051	2.662900	-6.451343	-4.230536	0.000000	-10.000000	0.625000	-28.550001	101.166664	1023.000000	1023.000000	2046.000000
27.320000	-0.020216	-11.947649	-3.830456	2.525501	-6.425278	-4.217415	0.000000	-10.000000	0.616667	-28.033333	91.833336	1023.000000	1023.000000	2046.000000
27.340000	-0.020615	-12.183341	-3.965282	2.390503	-6.417138	-4.191424	0.000000	-10.000000	0.575000	-27.350000	82.333336	1023.000000	1023.000000	2046.000000
27.360001	-0.021015	-12.419936	-4.042523	2.217283	-6.427861	-4.166834	0.000000	-10.000000	0.533333	-26.533333	73.166664	1023.000000	1023.000000	2046.000000
27.379999	-0.021726	-12.840273	-4.132649	2.013769	-6.524427	-4.196965	0.000000	-10.000000	0.483333	-25.833334	64.333336	1023.000000	1023.000000	2046.000000
27.400000	-0.022632	-13.375409	-4.242597	1.731996	-6.617201	-4.247608	0.000000	-10.000000	0.466667	-25.150000	55.666668	1023.000000	1023.000000	2046.000000
27.420000	-0.023648	-13.976005	-4.343157	1.488034	-6.747640	-4.373241	0.000000	-10.000000	0.450000	-24.683334	47.333332	1023.000000	1023.000000	2046.000000
27.440001	-0.024588	-14.531414	-4.475083	1.257471	-6.846115	-4.467687	0.000000	-10.000000	0.441667	-23.800001	39.000000	1023.000000	1023.000000	2046.000000
27.459999	-0.025449	-15.040564	-4.621931	1.090400	-6.935174	-4.573859	0.000000	-10.000000	0.408333	-22.700001	31.166666	1023.000000	1023.000000	2046.000000
27.480000	-0.026285	-15.534615	-4.719322	0.901202	-7.095170	-4.621324	0.000000	-10.000000	0.375000	-21.533335	23.666666	1023.000000	1023.000000	2046.000000
27.500000	-0.027196	-16.072796	-4.859024	0.716725	-7.197321	-4.733177	0.000000	-10.000000	0.341667	-20.383335	16.500000	1023.000000	1023.000000	2046.000000
27.520000	-0.028002	-16.549429	-4.999208	0.534488	-7.299833	-4.784876	0.000000	-10.000000	0.325000	-19.666668	9.666667	1023.000000	1023.000000	2046.000000
27.540001	-0.028766	-17.000731	-5.143162	0.350359	-7.381073	-4.826854	0.000000	-10.000000	0.291667	-19.000000	3.333333	1023.000000	1023.000000	2046.000000
27.559999	-0.029386	-17.367270	-5.262016	0.233139	-7.456067	-4.882326	0.000000	-10.000000	0.275000	-18.583334	-2.666667	1023.000000	1023.000000	2046.000000
27.580000	-0.029793	-17.607653	-5.338824	0.088277	-7.461834	-4.895272	0.000000	-10.000000	0.250000	-18.216667	-8.500000	1023.000000	1023.000000	2046.000000
27.600000	-0.030290	-17.901455	-5.392992	-0.046357	-7.527348	-4.934758	0.000000	-10.000000	0.241667	-17.866667	-14.500000	1023.000000	1023.000000	2046.000000
27.620001	-0.030499	-18.024876	-5.431048	-0.144824	-7.528398	-4.920607	0.000000	-10.000000	0.225000	-17.483334	-20.500000	1023.000000	1023.000000	2046.000000
27.639999	-0.030751	-18.173853	-5.487809	-0.243666	-7.514663	-4.927715	0.000000	-10.000000	0.216667	-16.866667	-26.500000	1023.000000	1023.000000	2046.000000
27.660000	-0.030979	-18.308722	-5.545638	-0.310980	-7.514904	-4.937200	0.000000	-10.000000	0.208333	-16.283333	-32.166668	1023.000000	1023.000000	2046.000000
27.680000	-0.031150	-18.409559	-5.557608	-0.417879	-7.535934	-4.898138	0.000000	-10.000000	0.200000	-15.750000	-37.666668	1023.000000	1023.000000	2046.000000
27.700001	-0.031378	-18.544333	-5.612082	-0.511755	-7.541353	-4.879143	0.000000	-10.000000	0.183333	-15.183333	-42.833332	1023.000000	1023.000000	2046.000000
27.719999	-0.031653	-18.706741	-5.665413	-0.541191	-7.584057	-4.916080	0.000000	-10.000000	0.166667	-14.500000	-48.000000	1023.000000	1023.000000	2046.000000
27.740000	-0.031667	-18.715055	-5.714543	-0.579982	-7.494141	-4.926389	0.000000	-10.000000	0.150000	-13.816667	-52.833332	1023.000000	1023.000000	2046.000000
27.760000	-0.031480	-18.604795	-5.717297	-0.652882	-7.403733	-4.830883	0.000000	-10.000000	0.141667	-13.083333	-57.500000	1023.000000	1023.000000	2046.000000
27.780001	-0.031026	-18.336143	-5.708585	-0.637531	-7.270531	-4.719497	0.000000	-10.000000	0.116667	-12.366667	-61.833332	1023.000000	1023.000000	2046.000000
27.799999	-0.030512	-18.032656	-5.647576	-0.605120	-7.204476	-4.575485	0.000000	-10.000000	0.091667	-11.516666	-66.000000	1023.000000	1023.000000	2046.000000
27.820000	-0.030333	-17.926775	-5.697795	-0.637760	-7.089780	-4.501440	0.000000	-10.000000	0.075000	-10.666667	-69.833336	1023.000000	1023.000000	2046.000000
27.840000	-0.029788	-17.604694	-5.675155	-0.476232	-7.015325	-4.437983	0.000000	-10.000000	0.075000	-9.950000	-73.333336	1023.000000	1023.000000	2046.000000
27.860001	-0.029524	-17.448708	-5.729041	-0.288223	-7.076389	-4.355053	0.000000	-10.000000	0.066667	-9.533334	-76.666664	1023.000000	1023.000000	2046.000000
27.879999	-0.030012	-17.737261	-5.905031	-0.247265	-7.212214	-4.372751	0.000000	-10.000000	0.066667	-9.350000	-79.833336	1023.000000	1023.000000	2046.000000
27.900000	-0.030986	-18.312710	-6.139825	-0.401692	-7.323944	-4.447249	0.000000	-10.000000	0.058333	-9.450000	-83.000000	1023.000000	1023.000000	2046.000000
27.920000	-0.032212	-19.037527	-6.280204	-0.589870	-7.508641	-4.658812	0.000000	-10.000000	0.058333	-9.316667	-86.166664	1023.000000	1023.000000	2046.000000
27.940001	-0.033588	-19.850655	-6.524086	-0.737620	-7.665672	-4.923276	0.000000	-10.000000	0.033333	-8.150000	-89.333336	1023.000000	1023.000000	2046.000000
27.959999	-0.034866	-20.605877	-6.736527	-0.823121	-7.880047	-5.166180	0.000000	-10.000000	0.008333	-4.933333	-92.000000	1023.000000	1023.000000	2046.000000
27.980000	-0.036312	-21.460112	-7.002009	-0.873482	-8.098151	-5.486470	0.000000	-10.000000	-0.016667	-1.250000	-93.500000	1023.000000	1023.000000	2046.000000
28.000000	-0.037546	-22.189688	-7.157256	-0.897231	-8.360949	-5.774253	0.000000	-10.000000	-0.016667	1.316667	-94.000000	1023.000000	1023.000000	2046.000000
28.020000	-0.038238	-22.598383	-7.237559	-0.818410	-8.524359	-6.018056	0.000000	-10.000000	-0.008333	2.183333	-94.000000	1023.000000	1023.000000	2046.000000
28.040001	-0.038345	-22.662102	-7.292515	-0.662630	-8.564335	-6.142622	0.000000	-10.000000	0.000000	2.566667	-94.000000	1023.000000	1023.000000	2046.000000
28.059999	-0.038004	-22.460344	-7.385380	-0.398338	-8.470160	-6.206468	0.000000	-10.000000	-0.008333	3.450000	-94.000000	1023.000000	1023.000000	2046.000000
28.080000	-0.037457	-22.137043	-7.420956	-0.174466	-8.341896	-6.199724	0.000000	-10.000000	-0.016667	4.900000	-94.000000	1023.000000	1023.000000	2046.000000
28.100000	-0.037036	-21.888449	-7.396482	-0.044351	-8.315812	-6.131805	0.000000	-10.000000	-0.016667	6.750000	-94.000000	1023.000000	1023.000000	2046.000000
28.120001	-0.036526	-21.586876	-7.349864	0.057964	-8.248834	-6.046143	0.000000	-10.000000	-0.025000	8.616667	-94.000000	1023.000000	1023.000000	2046.000000
28.139999	-0.036121	-21.347801	-7.372439	0.159738	-8.144320	-5.990779	0.000000	-10.000000	-0.066667	10.616667	-94.000000	1023.000000	1023.000000	2046.000000
28.160000	-0.035611	-21.045979	-7.361107	0.185238	-7.973521	-5.896588	0.000000	-10.000000	-0.125000	12.666667	-94.000000	1023.000000	1023.000000	2046.000000
28.180000	-0.035048	-20.713427	-7.242160	0.134486	-7.863327	-5.742426	0.000000	-10.000000	-0.175000	14.666667	-74.500000	1023.000000	1023.000000	2046.000000
28.200001	-0.033886	-20.026834	-6.984097	0.142115	-7.679265	-5.505589	0.000000	-10.000000	-0.200000	16.283333	-35.000000	1023.000000	1023.000000	2046.000000
28.219999	-0.032964	-19.481989	-6.811972	0.074542	-7.436837	-5.307722	0.000000	-10.000000	-0.225000	17.483334	6.166667	1023.000000	1023.000000	2046.000000
28.240000	-0.031868	-18.833717	-6.651268	0.042482	-7.119486	-5.105446	0.000000	-10.000000	-0.258333	18.733334	29.833334	1023.000000	1023.000000	2046.000000
28.260000	-0.030807	-18.206743	-6.456304	-0.016022	-6.849160	-4.885259	0.000000	-10.000000	-0.316667	20.083334	35.833332	1023.000000	1023.000000	2046.000000
28.280001	-0.029755	-17.585270	-6.276352	-0.090315	-6.549948	-4.668655	0.000000	-10.000000	-0.375000	22.000000	42.333332	1023.000000	1023.000000	2046.000000
28.299999	-0.028882	-17.069128	-6.145051	-0.154746	-6.227215	-4.542116	0.000000	-10.000000	-0.408333	23.650002	49.500000	1023.000000	1023.000000	2046.000000
28.320000	-0.028266	-16.705252	-5.965330	-0.294488	-6.045115	-4.400318	0.000000	-10.000000	-0.441667	24.916668	57.000000	1023.000000	1023.000000	2046.000000
28.340000	-0.027506	-16.256327	-5.804201	-0.403103	-5.802958	-4.246065	0.000000	-10.000000	-0.483333	25.716667	65.166664	1023.000000	1023.000000	2046.000000
28.360001	-0.026947	-15.925512	-5.673309	-0.583303	-5.563379	-4.105521	0.000000	-10.000000	-0.583333	27.300001	73.666664	1023.000000	1023.000000	2046.000000
28.379999	-0.026364	-15.580962	-5.622009	-0.717570	-5.246698	-3.994685	0.000000	-10.000000	-0.666667	29.450001	82.500000	1023.000000	1023.000000	2046.000000
28.400000	-0.025670	-15.170769	-5.495189	-0.856880	-4.986613	-3.832087	0.000000	-10.000000	-0.775000	32.000000	92.000000	1023.000000	1023.000000	2046.000000
28.420000	-0.024785	-14.647807	-5.348805	-0.921674	-4.691445	-3.685883	0.000000	-10.000000	-0.858333	34.216667	102.166664	1023.000000	1023.000000	2046.000000
28.440001	-0.023860	-14.101315	-5.210499	-0.982225	-4.377989	-3.530601	0.000000	-10.000000	-0.950000	36.233334	113.333336	1023.000000	1023.000000	2046.000000
28.459999	-0.022834	-13.494675	-5.043303	-1.090248	-4.023408	-3.337716	0.000000	-10.000000	-1.050000	37.916668	125.000000	1023.000000	1023.000000	2046.000000
28.480000	-0.021664	-12.803374	-4.853301	-1.157388	-3.654202	-3.138483	0.000000	-10.000000	-1.150000	39.650002	137.333328	1023.000000	1023.000000	2046.000000
28.500000	-0.020396	-12.054150	-4.622661	-1.197570	-3.296376	-2.937544	0.000000	-10.000000	-1.250000	41.349998	150.166672	1023.000000	1023.000000	2046.000000
28.520000	-0.018781	-11.099741	-4.366890	-1.202487	-2.867071	-2.663294	0.000000	-10.000000	-1.316667	43.183334	163.666672	1023.000000	1023.000000	2046.000000
28.540001	-0.017128	-10.122474	-4.048047	-1.230542	-2.449257	-2.394628	0.000000	-10.000000	-1.383333	44.766666	177.833328	1023.000000	1023.000000	2046.000000
28.559999	-0.015342	-9.067261	-3.710743	-1.149412	-2.029589	-2.177516	0.000000	-10.000000	-1.450000	46.116665	192.666672	1023.000000	1023.000000	2046.000000
28.580000	-0.013484	-7.968798	-3.430141	-1.072722	-1.576014	-1.889921	0.000000	-10.000000	-1.516667	47.383335	207.833328	1023.000000	1023.000000	2046.000000
28.600000	-0.011415	-6.746550	-3.083499	-0.968603	-1.119889	-1.574559	0.000000	-10.000000	-1.583333	48.583336	223.333328	1023.000000	1023.000000	2046.000000
28.620001	-0.009366	-5.535157	-2.731186	-0.799700	-0.658246	-1.346025	0.000000	-10.000000	-1.666667	49.800003	239.333328	1023.000000	1023.000000	2046.000000
28.639999	-0.007273	-4.298420	-2.362340	-0.649023	-0.251328	-1.035729	0.000000	-10.000000	-1.750000	51.016666	255.833328	1023.000000	1023.000000	2046.000000
28.660000	-0.005093	-3.009760	-2.030405	-0.469869	0.235410	-0.744897	0.000000	-10.000000	-1.825000	52.000000	272.666656	1023.000000	1023.000000	2046.000000
28.680000	-0.003075	-1.817194	-1.701549	-0.326106	0.700431	-0.489970	0.000000	-10.000000	-1.850000	52.900002	289.833344	1023.000000	1023.000000	2046.000000
28.700001	-0.000957	-0.565688	-1.320630	-0.135840	1.122854	-0.232072	0.000000	-10.000000	-1.858333	53.200001	307.500000	1023.000000	1023.000000	2046.000000
28.719999	0.000925	0.546640	-1.015009	0.021593	1.507681	0.032374	0.000000	-10.000000	-1.841667	53.383335	325.166656	1023.000000	1023.000000	2046.000000
28.740000	0.002729	1.612998	-0.725021	0.169122	1.907228	0.261670	0.000000	-10.000000	-1.816667	52.933334	342.833344	1023.000000	1023.000000	2046.000000
28.760000	0.004675	2.763000	-0.396265	0.299207	2.262665	0.597394	0.000000	-10.000000	-1.783333	52.850002	360.500000	1023.000000	1023.000000	2046.000000
28.780001	0.006358	3.757384	-0.128987	0.397244	2.692109	0.797018	0.000000	-10.000000	-1.750000	52.350002	378.166656	1023.000000	1023.000000	2046.000000
28.799999	0.008633	5.102238	0.262673	0.660589	3.122542	1.056435	0.000000	-10.000000	-1.733333	52.250000	395.833344	1023.000000	1023.000000	2046.000000
28.820000	0.011348	6.706438	0.738006	1.098195	3.430311	1.439925	0.000000	-10.000000	-1.708333	51.716667	413.166656	1023.000000	1023.000000	2046.000000
28.840000	0.013633	8.056820	0.902108	1.529366	3.847874	1.777472	0.000000	-10.000000	-1.675000	51.333332	430.666656	1023.000000	1023.000000	2046.000000
28.860001	0.014953	8.837032	1.050667	1.753472	4.035070	1.997823	0.000000	-10.000000	-1.641667	50.816666	447.833344	1023.000000	1023.000000	2046.000000
28.879999	0.015627	9.235700	1.199480	1.943132	4.103301	1.989787	0.000000	-10.000000	-1.641667	50.666668	465.000000	1023.000000	1023.000000	2046.000000
28.900000	0.015031	8.883044	1.153664	2.097600	3.901664	1.730116	0.000000	-10.000000	-1.650000	50.750000	481.833344	1023.000000	1023.000000	2046.000000
28.920000	0.013965	8.253510	1.037948	2.145767	3.673625	1.396169	0.000000	-10.000000	-1.625000	50.650002	498.666656	1023.000000	1023.000000	2046.000000
28.940001	0.013371	7.902065	1.027141	2.152699	3.514590	1.207635	0.000000	-10.000000	-1.550000	49.983334	515.500000	1023.000000	1023.000000	2046.000000
28.959999	0.013575	8.022578	1.072371	2.178169	3.567172	1.204866	0.000000	-10.000000	-1.475000	48.900002	532.333313	1023.000000	1023.000000	2046.000000
28.980000	0.014495	8.566270	1.222443	2.349209	3.733398	1.261220	0.000000	-10.000000	-1.458333	48.116669	548.833313	1023.000000	1023.000000	2046.000000
29.000000	0.015816	9.347089	1.366314	2.672268	3.979625	1.328882	0.000000	-10.000000	-1.475000	47.716667	565.000000	1023.000000	1023.000000	2046.000000
29.020000	0.017184	10.155511	1.545201	3.012007	4.158863	1.439440	0.000000	-10.000000	-1.500000	47.733334	581.000000	1023.000000	1023.000000	2046.000000
29.040001	0.018573	10.976622	1.735447	3.339394	4.358906	1.542875	0.000000	-10.000000	-1.475000	47.799999	597.000000	1023.000000	1023.000000	2046.000000
29.059999	0.020002	11.821356	1.905784	3.626875	4.555045	1.733652	0.000000	-10.000000	-1.450000	47.716667	613.000000	1023.000000	1023.000000	2046.000000
29.080000	0.021449	12.676592	2.098012	3.866234	4.767313	1.945033	0.000000	-10.000000	-1.416667	47.316669	629.000000	1023.000000	1023.000000	2046.000000
29.100000	0.022621	13.369276	2.252267	3.988406	5.014757	2.113846	0.000000	-10.000000	-1.391667	46.883335	644.833313	1023.000000	1023.000000	2046.000000
29.120001	0.023935	14.145792	2.478274	4.037360	5.267461	2.362697	0.000000	-10.000000	-1.341667	46.150002	660.500000	1023.000000	1023.000000	2046.000000
29.139999	0.025356	14.985667	2.768099	4.049952	5.554137	2.613479	0.000000	-10.000000	-1.300000	45.583336	675.833313	1023.000000	1023.000000	2046.000000
29.160000	0.026975	15.941938	3.137320	4.156003	5.857829	2.790786	0.000000	-10.000000	-1.250000	44.766666	691.166687	1023.000000	1023.000000	2046.000000
29.180000	0.028776	17.006605	3.518932	4.343369	6.153757	2.990546	0.000000	-10.000000	-1.208333	44.066669	706.166687	1023.000000	1023.000000	2046.000000
29.200001	0.030744	18.169519	3.963468	4.402038	6.539110	3.264904	0.000000	-10.000000	-1.166667	43.250000	721.000000	1023.000000	1023.000000	2046.000000
29.219999	0.032698	19.324457	4.403730	4.507429	6.936797	3.476502	0.000000	-10.000000	-1.125000	42.333336	735.500000	1023.000000	1023.000000	2046.000000
29.240000	0.034688	20.500679	4.900802	4.648808	7.273599	3.677470	0.000000	-10.000000	-1.091667	41.549999	749.833313	1023.000000	1023.000000	2046.000000
29.260000	0.036409	21.517574	5.348469	4.672890	7.560604	3.935612	0.000000	-10.000000	-1.050000	41.000000	763.833313	1023.000000	1023.000000	2046.000000
29.280001	0.037834	22.360023	5.681914	4.651820	7.842175	4.184114	0.000000	-10.000000	-1.033333	40.549999	777.666687	1023.000000	1023.000000	2046.000000
29.299999	0.038717	22.881552	5.894951	4.634631	8.038652	4.313319	0.000000	-10.000000	-1.025000	40.133335	791.166687	1023.000000	1023.000000	2046.000000
29.320000	0.039548	23.372734	6.086895	4.630256	8.250610	4.404972	0.000000	-10.000000	-1.008333	39.650002	804.666687	1023.000000	1023.000000	2046.000000
29.340000	0.040508	23.940182	6.346518	4.596409	8.426388	4.570867	0.000000	-10.000000	-0.933333	39.066669	818.000000	1023.000000	1023.000000	2046.000000
29.360001	0.041337	24.430227	6.584693	4.602548	8.571186	4.671800	0.000000	-10.000000	-0.816667	37.583336	831.333313	1023.000000	1023.000000	2046.000000
29.379999	0.041881	24.751465	6.745140	4.590123	8.679961	4.736241	0.000000	-10.000000	-0.633333	34.966667	844.166687	1023.000000	1023.000000	2046.000000
29.400000	0.042299	24.998920	6.903070	4.583949	8.745871	4.766029	0.000000	-10.000000	-0.450000	30.750000	856.166687	1023.000000	1023.000000	2046.000000
29.420000	0.042741	25.259802	7.025760	4.555829	8.808924	4.869291	0.000000	-10.000000	-0.250000	25.550001	867.000000	1023.000000	1023.000000	2046.000000
29.440001	0.043221	25.543753	7.154397	4.536647	8.922118	4.930589	0.000000	-10.000000	-0.108333	19.850000	876.333313	1023.000000	1023.000000	2046.000000
29.459999	0.043836	25.907177	7.307095	4.570719	9.027031	5.002331	0.000000	-10.000000	-0.041667	14.350000	884.000000	1023.000000	1023.000000	2046.000000
29.480000	0.044395	26.237465	7.446488	4.549316	9.158846	5.082814	0.000000	-10.000000	-0.016667	10.250000	889.833313	1023.000000	1023.000000	2046.000000
29.500000	0.045081	26.642578	7.600446	4.606321	9.300760	5.135052	0.000000	-10.000000	-0.008333	6.716667	894.000000	1023.000000	1023.000000	2046.000000
29.520000	0.045539	26.913828	7.766848	4.665527	9.356512	5.124941	0.000000	-10.000000	0.025000	2.883333	896.833313	1023.000000	1023.000000	2046.000000
29.540001	0.046027	27.201838	7.881304	4.696433	9.460567	5.163533	0.000000	-10.000000	0.041667	-0.666667	898.333313	1023.000000	1023.000000	2046.000000
29.559999	0.046558	27.515715	8.002065	4.746815	9.605003	5.161833	0.000000	-10.000000	0.050000	-3.783333	899.000000	1023.000000	1023.000000	2046.000000
29.580000	0.047257	27.928846	8.116028	4.793855	9.776064	5.242899	0.000000	-10.000000	0.050000	-5.700000	899.000000	1023.000000	1023.000000	2046.000000
29.600000	0.047790	28.243645	8.170664	4.839961	9.897141	5.335878	0.000000	-10.000000	0.050000	-7.566667	899.000000	1023.000000	1023.000000	2046.000000
29.620001	0.048316	28.554586	8.172937	4.895949	10.004477	5.481224	0.000000	-10.000000	0.050000	-8.850000	899.000000	1023.000000	1023.000000	2046.000000
29.639999	0.048463	28.641768	8.094808	4.892346	10.067455	5.587159	0.000000	-10.000000	0.058333	-9.433333	899.000000	1023.000000	1023.000000	2046.000000
29.660000	0.048982	28.948425	8.115756	5.054146	10.080384	5.698137	0.000000	-10.000000	0.075000	-10.033334	899.000000	1023.000000	1023.000000	2046.000000
29.680000	0.049292	29.131748	8.107897	5.370238	9.852713	5.800900	0.000000	-10.000000	0.100000	-11.066667	895.666687	1023.000000	1023.000000	2046.000000
29.700001	0.048761	28.817846	7.778625	5.679629	9.651986	5.707606	0.000000	-10.000000	0.116667	-12.366667	887.833313	1023.000000	1023.000000	2046.000000
29.719999	0.047568	28.112841	7.469917	5.686514	9.410866	5.545544	0.000000	-10.000000	0.150000	-13.683333	878.500000	1023.000000	1023.000000	2046.000000
29.740000	0.046275	27.348581	7.227354	5.645033	9.215738	5.260455	0.000000	-10.000000	0.175000	-14.483334	870.833313	1023.000000	1023.000000	2046.000000
29.760000	0.044192	26.117643	6.946865	5.509859	8.794721	4.866199	0.000000	-10.000000	0.200000	-14.783334	866.000000	1023.000000	1023.000000	2046.000000
29.780001	0.041520	24.538563	6.589385	5.405833	8.271926	4.271419	0.000000	-10.000000	0.216667	-15.216667	861.000000	1023.000000	1023.000000	2046.000000
29.799999	0.039098	23.107126	6.370328	5.260851	7.710304	3.765643	0.000000	-10.000000	0.233333	-16.183334	855.833313	1023.000000	1023.000000	2046.000000
29.820000	0.037409	22.108582	6.107047	5.130413	7.436038	3.435084	0.000000	-10.000000	0.250000	-17.633333	850.333313	1023.000000	1023.000000	2046.000000
29.840000	0.036219	21.405512	5.928006	5.104454	7.177766	3.195284	0.000000	-10.000000	0.250000	-18.600000	844.500000	1023.000000	1023.000000	2046.000000
29.860001	0.035417	20.931725	5.855829	5.197400	6.910010	2.968486	0.000000	-10.000000	0.283333	-19.233334	838.500000	1023.000000	1023.000000	2046.000000
29.879999	0.034776	20.552776	5.710402	5.342686	6.733856	2.765832	0.000000	-10.000000	0.316667	-19.766668	832.166687	1023.000000	1023.000000	2046.000000
29.900000	0.033967	20.074736	5.484177	5.474401	6.540417	2.575740	0.000000	-10.000000	0.366667	-20.700001	825.500000	1023.000000	1023.000000	2046.000000
29.920000	0.032982	19.492237	5.257009	5.547189	6.259845	2.428194	0.000000	-10.000000	0.425000	-22.383333	818.333313	1023.000000	1023.000000	2046.000000
29.940001	0.032075	18.956173	5.078396	5.571489	5.991190	2.315097	0.000000	-10.000000	0.533333	-24.950001	810.833313	1023.000000	1023.000000	2046.000000
29.959999	0.031013	18.328520	4.836990	5.497560	5.761921	2.232050	0.000000	-10.000000	0.683333	-28.416666	802.500000	1023.000000	1023.000000	2046.000000
29.980000	0.029667	17.533070	4.596406	5.382994	5.473289	2.080380	0.000000	-10.000000	0.833333	-31.850000	793.166687	1023.000000	1023.000000	2046.000000
30.000000	0.028642	16.927328	4.486555	5.237453	5.231805	1.971516	0.000000	-10.000000	0.983333	-35.049999	782.500000	1023.000000	1023.000000	2046.000000
30.020000	0.027875	16.474314	4.445881	5.116991	5.016745	1.894696	0.000000	-10.000000	1.116667	-37.549999	770.833313	1023.000000	1023.000000	2046.000000
30.040001	0.027403	16.195065	4.371422	5.093559	4.835119	1.894964	0.000000	-10.000000	1.216667	-39.466667	758.333313	1023.000000	1023.000000	2046.000000
30.059999	0.026891	15.892824	4.320067	5.128199	4.673871	1.770687	0.000000	-10.000000	1.275000	-40.599998	745.166687	1023.000000	1023.000000	2046.000000
30.080000	0.026285	15.534192	4.252953	5.142462	4.472884	1.665894	0.000000	-10.000000	1.308333	-41.200001	731.666687	1023.000000	1023.000000	2046.000000
30.100000	0.025607	15.133679	4.115715	5.125665	4.316160	1.576139	0.000000	-10.000000	1.333333	-41.683334	718.000000	1023.000000	1023.000000	2046.000000
30.120001	0.024904	14.718121	3.964144	5.002923	4.148360	1.602694	0.000000	-10.000000	1.350000	-41.750000	704.333313	1023.000000	1023.000000	2046.000000
30.139999	0.023754	14.038529	3.856794	4.884015	3.815094	1.482626	0.000000	-10.000000	1.350000	-41.866669	690.500000	1023.000000	1023.000000	2046.000000
30.160000	0.022524	13.311881	3.737480	4.774410	3.484412	1.315578	0.000000	-10.000000	1.358333	-41.466667	676.500000	1023.000000	1023.000000	2046.000000
30.180000	0.021256	12.562265	3.564286	4.628286	3.270306	1.099387	0.000000	-10.000000	1.358333	-41.299999	662.500000	1023.000000	1023.000000	2046.000000
30.200001	0.020008	11.824814	3.405714	4.415676	3.064288	0.939137	0.000000	-10.000000	1.341667	-41.166668	648.500000	1023.000000	1023.000000	2046.000000
30.219999	0.018746	11.079032	3.259245	4.222719	2.810832	0.786236	0.000000	-10.000000	1.308333	-41.216667	634.500000	1023.000000	1023.000000	2046.000000
30.240000	0.017411	10.289833	3.054774	4.078315	2.541250	0.615493	0.000000	-10.000000	1.275000	-41.166668	620.833313	1023.000000	1023.000000	2046.000000
30.260000	0.016163	9.552097	2.834794	3.929939	2.284263	0.503103	0.000000	-10.000000	1.258333	-40.816666	607.166687	1023.000000	1023.000000	2046.000000
30.280001	0.015054	8.896977	2.596623	3.803963	2.066168	0.430223	0.000000	-10.000000	1.250000	-40.450001	593.666687	1023.000000	1023.000000	2046.000000
30.299999	0.013891	8.209612	2.412348	3.679416	1.840148	0.277700	0.000000	-10.000000	1.233333	-40.150002	580.000000	1023.000000	1023.000000	2046.000000
30.320000	0.012881	7.612451	2.243986	3.585492	1.631896	0.151078	0.000000	-10.000000	1.225000	-40.116669	566.666687	1023.000000	1023.000000	2046.000000
30.340000	0.011985	7.083398	2.073905	3.520929	1.451150	0.037414	0.000000	-10.000000	1.208333	-39.850002	553.333313	1023.000000	1023.000000	2046.000000
30.360001	0.011154	6.591763	1.915244	3.405845	1.256964	0.013710	0.000000	-10.000000	1.208333	-39.683334	540.166687	1023.000000	1023.000000	2046.000000
30.379999	0.010299	6.086942	1.742292	3.362098	1.092783	-0.110231	0.000000	-10.000000	1.200000	-39.266666	526.833313	1023.000000	1023.000000	2046.000000
30.400000	0.009505	5.617629	1.633291	3.324609	0.885130	-0.225401	0.000000	-10.000000	1.200000	-39.083336	513.666687	1023.000000	1023.000000	2046.000000
30.420000	0.009197	5.435240	1.518145	3.303843	0.845729	-0.232478	0.000000	-10.000000	1.166667	-38.483334	500.666656	1023.000000	1023.000000	2046.000000
30.440001	0.009084	5.368762	1.403455	3.325304	0.836357	-0.196353	0.000000	-10.000000	1.133333	-38.083336	487.833344	1023.000000	1023.000000	2046.000000
30.459999	0.009103	5.380153	1.332095	3.397710	0.775600	-0.125253	0.000000	-10.000000	1.083333	-37.533337	475.166656	1023.000000	1023.000000	2046.000000
30.480000	0.008632	5.101721	1.153164	3.386253	0.708523	-0.146219	0.000000	-10.000000	1.066667	-37.116669	462.500000	1023.000000	1023.000000	2046.000000
30.500000	0.008355	4.937611	1.071421	3.563351	0.496763	-0.193925	0.000000	-10.000000	1.050000	-36.700001	450.166656	1023.000000	1023.000000	2046.000000
30.520000	0.007705	4.553681	0.888594	3.741615	0.158096	-0.234623	0.000000	-10.000000	1.050000	-36.633335	438.000000	1023.000000	1023.000000	2046.000000
30.540001	0.006213	3.671926	0.454794	3.731061	-0.147231	-0.366698	0.000000	-10.000000	1.050000	-36.633335	425.833344	1023.000000	1023.000000	2046.000000
30.559999	0.004440	2.623944	0.072462	3.582617	-0.426629	-0.604505	0.000000	-10.000000	1.050000	-36.650002	413.500000	1023.000000	1023.000000	2046.000000
30.580000	0.002827	1.670466	-0.094578	3.356960	-0.703506	-0.888410	0.000000	-10.000000	1.025000	-36.316669	401.166656	1023.000000	1023.000000	2046.000000
30.600000	0.001116	0.659386	-0.280909	3.210625	-1.097154	-1.173177	0.000000	-10.000000	0.975000	-35.616669	389.000000	1023.000000	1023.000000	2046.000000
30.620001	-0.000774	-0.457158	-0.563070	3.152437	-1.466113	-1.580413	0.000000	-10.000000	0.900000	-34.333336	377.166656	1023.000000	1023.000000	2046.000000
30.639999	-0.002897	-1.712043	-0.872341	3.105324	-1.930156	-2.014871	0.000000	-10.000000	0.850000	-33.333336	365.666656	1023.000000	1023.000000	2046.000000
30.660000	-0.004932	-2.914870	-1.137446	3.063027	-2.409147	-2.431305	0.000000	-10.000000	0.816667	-32.633335	354.500000	1023.000000	1023.000000	2046.000000
30.680000	-0.006381	-3.771449	-1.338231	3.077627	-2.744957	-2.765887	0.000000	-10.000000	0.816667	-32.733334	343.666656	1023.000000	1023.000000	2046.000000
30.700001	-0.007468	-4.413672	-1.534242	3.161123	-3.012835	-3.027718	0.000000	-10.000000	0.808333	-32.866669	332.833344	1023.000000	1023.000000	2046.000000
30.719999	-0.008245	-4.873052	-1.670282	3.271267	-3.275810	-3.198226	0.000000	-10.000000	0.816667	-33.133335	322.000000	1023.000000	1023.000000	2046.000000
30.740000	-0.008901	-5.260330	-1.826377	3.390627	-3.463030	-3.361550	0.000000	-10.000000	0.808333	-32.900002	311.000000	1023.000000	1023.000000	2046.000000
30.760000	-0.009548	-5.642675	-1.974973	3.460812	-3.625063	-3.503452	0.000000	-10.000000	0.791667	-32.400002	300.000000	1023.000000	1023.000000	2046.000000
30.780001	-0.010114	-5.977383	-2.120912	3.404651	-3.696653	-3.564468	0.000000	-10.000000	0.758333	-31.766668	289.166656	1023.000000	1023.000000	2046.000000
30.799999	-0.010777	-6.369340	-2.240411	3.295188	-3.795792	-3.628326	0.000000	-10.000000	0.708333	-30.900002	278.500000	1023.000000	1023.000000	2046.000000
30.820000	-0.011603	-6.857306	-2.319429	3.158764	-3.969703	-3.726938	0.000000	-10.000000	0.675000	-30.066668	268.166656	1023.000000	1023.000000	2046.000000
30.840000	-0.012159	-7.186115	-2.340161	2.989194	-4.055896	-3.779252	0.000000	-10.000000	0.641667	-29.200001	258.166656	1023.000000	1023.000000	2046.000000
30.860001	-0.012287	-7.261814	-2.285623	2.886554	-4.094961	-3.767784	0.000000	-10.000000	0.633333	-28.700001	248.333328	1023.000000	1023.000000	2046.000000
30.879999	-0.012463	-7.365814	-2.255527	2.732092	-4.146721	-3.695658	0.000000	-10.000000	0.616667	-28.166668	238.833328	1023.000000	1023.000000	2046.000000
30.900000	-0.012814	-7.573051	-2.295041	2.613068	-4.160965	-3.730113	0.000000	-10.000000	0.608333	-27.800001	229.333328	1023.000000	1023.000000	2046.000000
30.920000	-0.013181	-7.790001	-2.416912	2.499818	-4.126878	-3.746030	0.000000	-10.000000	0.566667	-27.250000	220.166672	1023.000000	1023.000000	2046.000000
30.940001	-0.013710	-8.102530	-2.509812	2.369210	-4.210632	-3.751295	0.000000	-10.000000	0.541667	-26.666668	211.000000	1023.000000	1023.000000	2046.000000
30.959999	-0.014492	-8.564666	-2.603900	2.181373	-4.367912	-3.774226	0.000000	-10.000000	0.508333	-26.266666	202.000000	1023.000000	1023.000000	2046.000000
30.980000	-0.015410	-9.107360	-2.698161	1.972606	-4.550091	-3.831715	0.000000	-10.000000	0.508333	-25.916666	193.166672	1023.000000	1023.000000	2046.000000
31.000000	-0.016462	-9.728755	-2.916144	1.764447	-4.639689	-3.937369	0.000000	-10.000000	0.500000	-25.750000	184.500000	1023.000000	1023.000000	2046.000000
31.020000	-0.017475	-10.327694	-3.029008	1.538223	-4.816470	-4.020439	0.000000	-10.000000	0.491667	-25.350000	176.000000	1023.000000	1023.000000	2046.000000
31.040001	-0.018483	-10.923328	-3.185639	1.348473	-4.993264	-4.092898	0.000000	-10.000000	0.475000	-24.866667	167.500000	1023.000000	1023.000000	2046.000000
31.059999	-0.019545	-11.551100	-3.313789	1.156438	-5.199892	-4.193858	0.000000	-10.000000	0.458333	-24.316668	159.166672	1023.000000	1023.000000	2046.000000
31.080000	-0.020499	-12.114909	-3.459700	0.987087	-5.364045	-4.278250	0.000000	-10.000000	0.450000	-23.800001	151.000000	1023.000000	1023.000000	2046.000000
31.100000	-0.021407	-12.651348	-3.672536	0.812538	-5.480153	-4.311198	0.000000	-10.000000	0.450000	-23.416668	143.000000	1023.000000	1023.000000	2046.000000
31.120001	-0.022132	-13.080206	-3.815514	0.660402	-5.597055	-4.328039	0.000000	-10.000000	0.416667	-23.050001	135.333328	1023.000000	1023.000000	2046.000000
31.139999	-0.022957	-13.567431	-3.961156	0.541572	-5.719564	-4.428283	0.000000	-10.000000	0.400000	-22.900002	127.666664	1023.000000	1023.000000	2046.000000
31.160000	-0.023598	-13.946554	-4.082798	0.422999	-5.821220	-4.465535	0.000000	-10.000000	0.375000	-22.650002	120.166664	1023.000000	1023.000000	2046.000000
31.180000	-0.024139	-14.266347	-4.143620	0.298058	-5.926836	-4.493950	0.000000	-10.000000	0.391667	-22.483334	112.500000	1023.000000	1023.000000	2046.000000
31.200001	-0.024424	-14.434587	-4.227282	0.157712	-5.935340	-4.429677	0.000000	-10.000000	0.375000	-21.950001	105.000000	1023.000000	1023.000000	2046.000000
31.219999	-0.024860	-14.692186	-4.295859	0.061181	-6.024632	-4.432876	0.000000	-10.000000	0.366667	-21.583334	97.666664	1023.000000	1023.000000	2046.000000
31.240000	-0.025359	-14.986933	-4.410671	-0.014932	-6.057884	-4.503446	0.000000	-10.000000	0.341667	-21.050001	90.500000	1023.000000	1023.000000	2046.000000
31.260000	-0.025681	-15.177726	-4.512093	-0.082374	-6.068303	-4.514957	0.000000	-10.000000	0.341667	-20.433334	83.500000	1023.000000	1023.000000	2046.000000
31.280001	-0.025827	-15.263770	-4.527213	-0.145161	-6.096012	-4.495385	0.000000	-10.000000	0.316667	-19.700001	76.666664	1023.000000	1023.000000	2046.000000
31.299999	-0.025684	-15.179324	-4.581516	-0.225184	-5.997751	-4.374873	0.000000	-10.000000	0.283333	-19.016666	70.000000	1023.000000	1023.000000	2046.000000
31.320000	-0.025302	-14.953460	-4.621174	-0.158844	-5.872136	-4.301305	0.000000	-10.000000	0.241667	-18.400000	63.666668	1023.000000	1023.000000	2046.000000
31.340000	-0.025130	-14.851679	-4.604323	-0.181850	-5.890044	-4.175461	0.000000	-10.000000	0.225000	-17.666668	57.500000	1023.000000	1023.000000	2046.000000
31.360001	-0.025106	-14.837831	-4.702619	-0.145015	-5.821890	-4.168309	0.000000	-10.000000	0.225000	-16.950001	51.500000	1023.000000	1023.000000	2046.000000
31.379999	-0.024692	-14.592687	-4.667262	-0.001824	-5.900672	-4.022928	0.000000	-10.000000	0.216667	-16.299999	45.833332	1023.000000	1023.000000	2046.000000
31.400000	-0.024824	-14.671053	-4.771797	0.137213	-6.069880	-3.966590	0.000000	-10.000000	0.208333	-15.983334	40.333332	1023.000000	1023.000000	2046.000000
31.420000	-0.025934	-15.326946	-5.127669	0.084940	-6.224133	-4.060084	0.000000	-10.000000	0.200000	-15.650001	35.166668	1023.000000	1023.000000	2046.000000
31.440001	-0.027135	-16.036692	-5.383448	-0.076614	-6.345207	-4.231422	0.000000	-10.000000	0.200000	-15.600000	29.833334	1023.000000	1023.000000	2046.000000
31.459999	-0.028277	-16.711937	-5.491981	-0.271270	-6.541387	-4.407300	0.000000	-10.000000	0.183333	-14.916667	24.666666	1023.000000	1023.000000	2046.000000
31.480000	-0.029509	-17.439562	-5.737028	-0.365899	-6.702239	-4.634397	0.000000	-10.000000	0.133333	-13.483334	19.666666	1023.000000	1023.000000	2046.000000
31.500000	-0.030918	-18.272495	-5.968458	-0.440145	-6.937123	-4.926769	0.000000	-10.000000	0.083333	-10.966667	15.166667	1023.000000	1023.000000	2046.000000
31.520000	-0.032438	-19.171074	-6.229756	-0.493437	-7.249014	-5.198866	0.000000	-10.000000	0.050000	-8.733334	11.500000	1023.000000	1023.000000	2046.000000
31.540001	-0.033907	-20.038824	-6.485426	-0.450376	-7.516041	-5.586982	0.000000	-10.000000	0.050000	-7.516667	8.500000	1023.000000	1023.000000	2046.000000
31.559999	-0.034633	-20.468328	-6.575770	-0.413631	-7.722172	-5.756755	0.000000	-10.000000	0.050000	-7.716667	6.000000	1023.000000	1023.000000	2046.000000
31.580000	-0.034972	-20.668503	-6.689850	-0.268707	-7.801509	-5.908438	0.000000	-10.000000	0.050000	-8.516666	3.333333	1023.000000	1023.000000	2046.000000
31.600000	-0.035309	-20.867729	-6.798545	-0.125806	-7.883171	-6.060208	0.000000	-10.000000	0.050000	-9.283334	0.833333	1023.000000	1023.000000	2046.000000
31.620001	-0.035314	-20.870831	-6.821263	0.024716	-7.955415	-6.118868	0.000000	-10.000000	0.050000	-9.583333	-2.000000	1023.000000	1023.000000	2046.000000
31.639999	-0.035222	-20.816338	-6.874579	0.086082	-7.908854	-6.118986	0.000000	-10.000000	0.050000	-9.300000	-4.833333	1023.000000	1023.000000	2046.000000
31.660000	-0.035170	-20.785742	-6.900244	0.078592	-7.910011	-6.054078	0.000000	-10.000000	0.041667	-8.433333	-7.833333	1023.000000	1023.000000	2046.000000
31.680000	-0.035076	-20.729860	-6.960728	0.062192	-7.796098	-6.035226	0.000000	-10.000000	0.033333	-7.050000	-10.666667	1023.000000	1023.000000	2046.000000
31.700001	-0.035321	-20.874702	-6.945005	-0.011144	-7.867286	-6.051268	0.000000	-10.000000	0.016667	-5.450000	-13.000000	1023.000000	1023.000000	2046.000000
31.719999	-0.035037	-20.706648	-6.854858	-0.061404	-7.805680	-5.984705	0.000000	-10.000000	0.008333	-3.950000	-15.000000	1023.000000	1023.000000	2046.000000
31.740000	-0.034624	-20.462946	-6.649459	-0.148867	-7.805055	-5.859565	0.000000	-10.000000	0.008333	-3.016667	-16.166666	1023.000000	1023.000000	2046.000000
31.760000	-0.034207	-20.216499	-6.560201	-0.195964	-7.676728	-5.783607	0.000000	-10.000000	0.016667	-2.533333	-17.166666	1023.000000	1023.000000	2046.000000
31.780001	-0.033773	-19.959585	-6.497624	-0.302685	-7.506322	-5.652952	0.000000	-10.000000	0.025000	-2.200000	-18.000000	1023.000000	1023.000000	2046.000000
31.799999	-0.033477	-19.785007	-6.409137	-0.388650	-7.407818	-5.579401	0.000000	-10.000000	0.016667	-1.950000	-18.666666	1023.000000	1023.000000	2046.000000
31.820000	-0.033322	-19.693378	-6.334972	-0.472169	-7.354777	-5.531459	0.000000	-10.000000	0.008333	-1.783333	-19.000000	1023.000000	1023.000000	2046.000000
31.840000	-0.033428	-19.755711	-6.308373	-0.625098	-7.344131	-5.478109	0.000000	-10.000000	0.016667	-2.016667	-19.000000	1023.000000	1023.000000	2046.000000
31.860001	-0.033638	-19.880342	-6.330462	-0.781446	-7.302289	-5.466146	0.000000	-10.000000	0.025000	-2.300000	-19.333334	1023.000000	1023.000000	2046.000000
31.879999	-0.033918	-20.045500	-6.294098	-0.997613	-7.333368	-5.420419	0.000000	-10.000000	0.025000	-2.450000	-20.000000	1023.000000	1023.000000	2046.000000
31.900000	-0.034420	-20.342142	-6.404655	-1.162110	-7.300025	-5.475354	0.000000	-10.000000	0.008333	-2.133333	-20.666666	1023.000000	1023.000000	2046.000000
31.920000	-0.034861	-20.603102	-6.430383	-1.360142	-7.356069	-5.456508	0.000000	-10.000000	0.000000	-1.250000	-21.000000	1023.000000	1023.000000	2046.000000
31.940001	-0.035242	-20.828085	-6.528763	-1.512836	-7.321484	-5.465002	0.000000	-10.000000	0.000000	-0.466667	-21.000000	1023.000000	1023.000000	2046.000000
31.959999	-0.035392	-20.916399	-6.570476	-1.597250	-7.269626	-5.479048	0.000000	-10.000000	0.000000	0.000000	-21.000000	1023.000000	1023.000000	2046.000000
31.980000	-0.035664	-21.077549	-6.584043	-1.692217	-7.310518	-5.490772	0.000000	-10.000000	0.000000	0.566667	-21.000000	1023.000000	1023.000000	2046.000000
32.000000	-0.035716	-21.107994	-6.644699	-1.821723	-7.220685	-5.420888	0.000000	-10.000000	0.000000	1.316667	-21.000000	1023.000000	1023.000000	2046.000000
32.020000	-0.035745	-21.125170	-6.671949	-1.924494	-7.150130	-5.378597	0.000000	-10.000000	0.000000	2.383333	-21.000000	1023.000000	1023.000000	2046.000000
32.040001	-0.035501	-20.981316	-6.666842	-1.972883	-7.000788	-5.340803	0.000000	-10.000000	-0.008333	3.350000	-21.000000	1023.000000	1023.000000	2046.000000
32.060001	-0.035021	-20.697315	-6.602298	-2.039101	-6.860998	-5.194918	0.000000	-10.000000	-0.016667	4.850000	-21.000000	1023.000000	1023.000000	2046.000000
32.080002	-0.034559	-20.424099	-6.520826	-2.096379	-6.681857	-5.125037	0.000000	-10.000000	-0.041667	7.016666	-21.000000	1023.000000	1023.000000	2046.000000
32.099998	-0.034013	-20.101782	-6.490415	-2.115813	-6.459163	-5.036391	0.000000	-10.000000	-0.075000	9.633333	-21.000000	1023.000000	1023.000000	2046.000000
32.119999	-0.033106	-19.565388	-6.403981	-2.122016	-6.181154	-4.858238	0.000000	-10.000000	-0.141667	12.516666	-21.000000	1023.000000	1023.000000	2046.000000
32.139999	-0.032161	-19.007286	-6.307114	-2.110173	-5.933498	-4.656502	0.000000	-10.000000	-0.216667	15.500000	-21.000000	1023.000000	1023.000000	2046.000000
32.160000	-0.031263	-18.476320	-6.161807	-2.098406	-5.700181	-4.515927	0.000000	-10.000000	-0.283333	18.299999	-13.166667	1023.000000	1023.000000	2046.000000
32.180000	-0.030264	-17.886200	-6.038208	-2.061324	-5.430742	-4.355927	0.000000	-10.000000	-0.358333	20.933334	3.000000	1023.000000	1023.000000	2046.000000
32.200001	-0.028996	-17.136387	-5.904247	-1.975019	-5.071574	-4.185547	0.000000	-10.000000	-0.408333	22.483334	19.166666	1023.000000	1023.000000	2046.000000
32.220001	-0.027571	-16.294678	-5.769280	-1.928575	-4.638116	-3.958707	0.000000	-10.000000	-0.491667	24.400002	32.666668	1023.000000	1023.000000	2046.000000
32.240002	-0.026043	-15.391185	-5.591002	-1.887847	-4.256957	-3.655379	0.000000	-10.000000	-0.525000	26.283335	40.666668	1023.000000	1023.000000	2046.000000
32.259998	-0.024405	-14.423216	-5.309750	-1.815990	-3.922507	-3.374969	0.000000	-10.000000	-0.583333	28.433334	51.666668	1023.000000	1023.000000	2046.000000
32.279999	-0.022919	-13.545402	-5.167318	-1.734138	-3.502878	-3.141066	0.000000	-10.000000	-0.633333	29.916668	60.833332	1023.000000	1023.000000	2046.000000
32.299999	-0.021047	-12.438977	-4.963065	-1.556308	-3.056304	-2.863301	0.000000	-10.000000	-0.691667	30.883333	70.500000	1023.000000	1023.000000	2046.000000
32.320000	-0.019119	-11.299431	-4.793788	-1.272107	-2.719119	-2.514417	0.000000	-10.000000	-0.750000	32.033333	80.833336	1023.000000	1023.000000	2046.000000
32.340000	-0.017797	-10.518219	-4.701577	-1.047930	-2.489691	-2.279022	0.000000	-10.000000	-0.775000	32.966667	91.333336	1023.000000	1023.000000	2046.000000
32.360001	-0.017218	-10.175786	-4.674959	-1.029994	-2.332759	-2.138074	0.000000	-10.000000	-0.816667	33.800003	102.166664	1023.000000	1023.000000	2046.000000
32.380001	-0.016855	-9.961267	-4.612635	-1.002702	-2.173752	-2.172179	0.000000	-10.000000	-0.858333	34.733334	113.166664	1023.000000	1023.000000	2046.000000
32.400002	-0.016792	-9.924034	-4.576534	-1.030259	-2.126281	-2.190960	0.000000	-10.000000	-0.916667	36.000000	124.500000	1023.000000	1023.000000	2046.000000
32.419998	-0.017262	-10.202006	-4.610706	-0.964742	-2.200013	-2.426545	0.000000	-10.000000	-0.966667	37.333336	136.500000	1023.000000	1023.000000	2046.000000
32.439999	-0.018049	-10.666861	-4.761513	-0.975195	-2.284513	-2.645639	0.000000	-10.000000	-0.975000	38.383335	148.833328	1023.000000	1023.000000	2046.000000
32.459999	-0.018317	-10.825440	-4.798378	-0.927163	-2.344474	-2.755425	0.000000	-10.000000	-1.000000	38.600002	161.666672	1023.000000	1023.000000	2046.000000
32.480000	-0.017789	-10.513202	-4.738835	-0.774715	-2.231098	-2.768553	0.000000	-10.000000	-1.016667	39.016666	174.333328	1023.000000	1023.000000	2046.000000
32.500000	-0.016827	-9.944617	-4.600072	-0.566875	-2.047941	-2.729729	0.000000	-10.000000	-1.058333	39.183334	187.333328	1023.000000	1023.000000	2046.000000
32.520000	-0.015642	-9.244310	-4.444570	-0.315990	-1.866172	-2.617578	0.000000	-10.000000	-1.058333	39.666668	200.333328	1023.000000	1023.000000	2046.000000
32.540001	-0.014453	-8.541773	-4.336638	-0.026186	-1.645417	-2.533532	0.000000	-10.000000	-1.075000	40.066666	213.500000	1023.000000	1023.000000	2046.000000
32.560001	-0.013141	-7.766368	-4.154584	0.216933	-1.440408	-2.388309	0.000000	-10.000000	-1.066667	40.283333	226.666672	1023.000000	1023.000000	2046.000000
32.580002	-0.011931	-7.051225	-4.017989	0.393770	-1.203565	-2.223441	0.000000	-10.000000	-1.066667	40.366665	240.000000	1023.000000	1023.000000	2046.000000
32.599998	-0.010645	-6.291137	-3.853574	0.525343	-0.958147	-2.004760	0.000000	-10.000000	-1.033333	39.866665	253.500000	1023.000000	1023.000000	2046.000000
32.619999	-0.009665	-5.712204	-3.674268	0.577837	-0.760458	-1.855314	0.000000	-10.000000	-1.000000	39.500000	267.000000	1023.000000	1023.000000	2046.000000
32.639999	-0.008375	-4.949430	-3.385929	0.598245	-0.516183	-1.645564	0.000000	-10.000000	-0.975000	39.033333	280.333344	1023.000000	1023.000000	2046.000000
32.660000	-0.006851	-4.048932	-2.971069	0.624640	-0.276486	-1.426018	0.000000	-10.000000	-0.958333	38.800003	293.500000	1023.000000	1023.000000	2046.000000
32.680000	-0.005149	-3.043133	-2.590291	0.747377	0.015157	-1.215376	0.000000	-10.000000	-0.975000	38.483334	306.333344	1023.000000	1023.000000	2046.000000
32.700001	-0.003412	-2.016436	-2.226079	0.796821	0.430553	-1.017731	0.000000	-10.000000	-0.966667	38.333336	319.166656	1023.000000	1023.000000	2046.000000
32.720001	-0.001650	-0.975004	-1.791424	0.805512	0.790380	-0.779471	0.000000	-10.000000	-0.950000	37.833336	332.000000	1023.000000	1023.000000	2046.000000
32.740002	0.000135	0.079640	-1.360958	0.807804	1.198678	-0.565884	0.000000	-10.000000	-0.916667	37.400002	344.666656	1023.000000	1023.000000	2046.000000
32.759998	0.001797	1.062317	-0.898946	0.822739	1.484284	-0.345761	0.000000	-10.000000	-0.891667	36.900002	357.333344	1023.000000	1023.000000	2046.000000
32.779999	0.003091	1.826609	-0.573481	0.788281	1.752798	-0.140989	0.000000	-10.000000	-0.908333	37.000000	369.666656	1023.000000	1023.000000	2046.000000
32.799999	0.004143	2.448738	-0.301656	0.741539	1.998520	0.010335	0.000000	-10.000000	-0.933333	37.400002	382.000000	1023.000000	1023.000000	2046.000000
32.820000	0.004999	2.954262	-0.144282	0.647991	2.325007	0.125545	0.000000	-10.000000	-0.975000	37.816669	394.333344	1023.000000	1023.000000	2046.000000
32.840000	0.005759	3.403487	0.068732	0.533861	2.548942	0.251952	0.000000	-10.000000	-1.000000	38.133335	407.000000	1023.000000	1023.000000	2046.000000
32.860001	0.006698	3.958320	0.247984	0.450307	2.836432	0.423597	0.000000	-10.000000	-1.008333	38.533337	419.833344	1023.000000	1023.000000	2046.000000
32.880001	0.007643	4.516971	0.436427	0.413476	3.114631	0.552436	0.000000	-10.000000	-1.000000	38.883335	432.666656	1023.000000	1023.000000	2046.000000
32.900002	0.008648	5.111000	0.697392	0.411907	3.287567	0.714134	0.000000	-10.000000	-1.008333	38.983334	445.500000	1023.000000	1023.000000	2046.000000
32.919998	0.009830	5.809535	0.821009	0.450225	3.665547	0.872755	0.000000	-10.000000	-1.025000	38.950001	458.500000	1023.000000	1023.000000	2046.000000
32.939999	0.010955	6.474192	1.110935	0.456188	3.840593	1.066476	0.000000	-10.000000	-1.033333	39.116669	471.500000	1023.000000	1023.000000	2046.000000
32.959999	0.012273	7.253484	1.342321	0.523518	4.141466	1.246179	0.000000	-10.000000	-1.016667	39.333332	484.500000	1023.000000	1023.000000	2046.000000
32.980000	0.013756	8.129505	1.583547	0.631583	4.466837	1.447537	0.000000	-10.000000	-0.975000	39.116669	497.500000	1023.000000	1023.000000	2046.000000
33.000000	0.015238	9.005511	1.829117	0.728623	4.797686	1.650084	0.000000	-10.000000	-0.933333	38.466667	510.500000	1023.000000	1023.000000	2046.000000
33.020000	0.016781	9.917281	2.105341	0.860414	5.087485	1.864042	0.000000	-10.000000	-0.883333	37.566669	523.333313	1023.000000	1023.000000	2046.000000
33.040001	0.018321	10.827581	2.431385	0.973274	5.337066	2.085856	0.000000	-10.000000	-0.858333	36.616669	536.166687	1023.000000	1023.000000	2046.000000
33.060001	0.019962	11.797711	2.713432	1.128338	5.644836	2.311105	0.000000	-10.000000	-0.850000	35.950001	548.666687	1023.000000	1023.000000	2046.000000
33.080002	0.021467	12.686897	2.987128	1.326216	5.902367	2.471187	0.000000	-10.000000	-0.825000	35.349998	561.000000	1023.000000	1023.000000	2046.000000
33.099998	0.023049	13.621769	3.241818	1.494075	6.231117	2.654758	0.000000	-10.000000	-0.808333	34.650002	572.833313	1023.000000	1023.000000	2046.000000
33.119999	0.024548	14.507711	3.596773	1.649098	6.440507	2.821333	0.000000	-10.000000	-0.775000	34.350002	584.500000	1023.000000	1023.000000	2046.000000
33.139999	0.026229	15.501201	3.850300	1.787770	6.791855	3.071275	0.000000	-10.000000	-0.766667	33.783337	595.833313	1023.000000	1023.000000	2046.000000
33.160000	0.027437	16.215311	4.022791	1.918828	7.056656	3.217034	0.000000	-10.000000	-0.708333	33.250000	607.166687	1023.000000	1023.000000	2046.000000
33.180000	0.028639	16.925392	4.195011	2.043434	7.286613	3.400334	0.000000	-10.000000	-0.633333	31.950001	618.333313	1023.000000	1023.000000	2046.000000
33.200001	0.029651	17.523897	4.359056	2.150949	7.463565	3.550326	0.000000	-10.000000	-0.558333	31.150000	625.833313	1023.000000	1023.000000	2046.000000
33.220001	0.031084	18.370647	4.572501	2.340123	7.685585	3.772439	0.000000	-10.000000	-0.450000	28.833334	636.166687	1023.000000	1023.000000	2046.000000
33.240002	0.032336	19.110743	4.745954	2.734539	7.691497	3.938752	0.000000	-10.000000	-0.350000	25.833334	645.666687	1023.000000	1023.000000	2046.000000
33.259998	0.032886	19.435663	4.646677	3.150422	7.595262	4.043303	0.000000	-10.000000	-0.216667	21.616667	657.833313	1023.000000	1023.000000	2046.000000
33.279999	0.032186	19.021942	4.375253	3.312546	7.416559	3.917585	0.000000	-10.000000	-0.133333	18.083334	665.500000	1023.000000	1023.000000	2046.000000
33.299999	0.031321	18.510647	4.272499	3.329409	7.216060	3.692678	0.000000	-10.000000	-0.066667	14.350000	672.166687	1023.000000	1023.000000	2046.000000
33.320000	0.029683	17.542852	4.089340	3.292228	6.834305	3.326979	0.000000	-10.000000	-0.016667	10.400000	677.666687	1023.000000	1023.000000	2046.000000
33.340000	0.027445	16.219757	3.861146	3.228197	6.346768	2.783646	0.000000	-10.000000	0.008333	5.800000	682.000000	1023.000000	1023.000000	2046.000000
33.360001	0.025417	15.021483	3.673648	3.150575	5.879072	2.318189	0.000000	-10.000000	0.041667	0.850000	685.000000	1023.000000	1023.000000	2046.000000
33.380001	0.023955	14.157519	3.438090	3.114259	5.620798	1.984372	0.000000	-10.000000	0.058333	-3.650000	686.500000	1023.000000	1023.000000	2046.000000
33.400002	0.023118	13.662907	3.389831	3.121306	5.379957	1.771812	0.000000	-10.000000	0.083333	-7.466667	687.000000	1023.000000	1023.000000	2046.000000
33.419998	0.022526	13.313147	3.332097	3.175076	5.224375	1.581599	0.000000	-10.000000	0.091667	-9.900001	687.000000	1023.000000	1023.000000	2046.000000
33.439999	0.022103	13.062801	3.263750	3.313346	5.066111	1.419595	0.000000	-10.000000	0.100000	-11.600000	687.000000	1023.000000	1023.000000	2046.000000
33.459999	0.021606	12.769254	3.095193	3.474276	4.938970	1.260815	0.000000	-10.000000	0.100000	-12.166667	687.000000	1023.000000	1023.000000	2046.000000
33.480000	0.021222	12.542220	2.962718	3.589543	4.777161	1.212799	0.000000	-10.000000	0.100000	-12.433333	683.500000	1023.000000	1023.000000	2046.000000
33.500000	0.020772	12.276031	2.826078	3.638434	4.645616	1.165903	0.000000	-10.000000	0.108333	-12.733334	675.333313	1023.000000	1023.000000	2046.000000
33.520000	0.020328	12.013887	2.706709	3.635238	4.552893	1.119047	0.000000	-10.000000	0.133333	-13.516666	665.666687	1023.000000	1023.000000	2046.000000
33.540001	0.019674	11.627462	2.556154	3.533175	4.456099	1.082035	0.000000	-10.000000	0.175000	-14.866667	657.833313	1023.000000	1023.000000	2046.000000
33.560001	0.019365	11.444889	2.573631	3.384687	4.363887	1.122684	0.000000	-10.000000	0.216667	-16.450001	652.833313	1023.000000	1023.000000	2046.000000
33.580002	0.019064	11.266929	2.542753	3.299633	4.351536	1.073007	0.000000	-10.000000	0.266667	-17.966667	647.333313	1023.000000	1023.000000	2046.000000
33.599998	0.018974	11.213413	2.611187	3.311254	4.218099	1.072873	0.000000	-10.000000	0.308333	-19.333334	641.333313	1023.000000	1023.000000	2046.000000
33.619999	0.018942	11.195000	2.638314	3.290949	4.187507	1.078230	0.000000	-10.000000	0.350000	-20.400000	634.833313	1023.000000	1023.000000	2046.000000
33.639999	0.018820	11.122783	2.651647	3.245183	4.144641	1.081312	0.000000	-10.000000	0.375000	-21.483334	628.000000	1023.000000	1023.000000	2046.000000
33.660000	0.018616	11.001815	2.618442	3.200752	4.136846	1.045774	0.000000	-10.000000	0.400000	-22.350000	620.833313	1023.000000	1023.000000	2046.000000
33.680000	0.018352	10.846162	2.672344	3.101095	4.018757	1.053966	0.000000	-10.000000	0.425000	-23.166668	613.500000	1023.000000	1023.000000	2046.000000
33.700001	0.017816	10.529010	2.668943	2.975582	3.873041	1.011444	0.000000	-10.000000	0.458333	-23.683334	605.833313	1023.000000	1023.000000	2046.000000
33.720001	0.017011	10.053596	2.588310	2.747073	3.737532	0.980682	0.000000	-10.000000	0.483333	-24.216667	598.000000	1023.000000	1023.000000	2046.000000
33.740002	0.015967	9.436595	2.501715	2.525862	3.558785	0.850234	0.000000	-10.000000	0.508333	-24.716667	589.833313	1023.000000	1023.000000	2046.000000
33.759998	0.014989	8.858687	2.399225	2.321155	3.411912	0.726395	0.000000	-10.000000	0.508333	-25.016668	581.500000	1023.000000	1023.000000	2046.000000
33.779999	0.014056	8.307039	2.279721	2.133430	3.269973	0.623916	0.000000	-10.000000	0.516667	-25.200001	573.166687	1023.000000	1023.000000	2046.000000
33.799999	0.013084	7.732420	2.157507	1.990335	3.071817	0.512762	0.000000	-10.000000	0.533333	-25.566668	564.666687	1023.000000	1023.000000	2046.000000
33.820000	0.012049	7.120957	2.010206	1.827679	2.845014	0.438058	0.000000	-10.000000	0.566667	-26.333334	556.166687	1023.000000	1023.000000	2046.000000
33.840000	0.010959	6.476823	1.825193	1.733601	2.616492	0.301537	0.000000	-10.000000	0.608333	-27.266666	547.333313	1023.000000	1023.000000	2046.000000
33.860001	0.010012	5.917207	1.584945	1.629728	2.471790	0.230744	0.000000	-10.000000	0.641667	-28.333334	538.333313	1023.000000	1023.000000	2046.000000
33.880001	0.009125	5.392835	1.477485	1.561394	2.219543	0.134413	0.000000	-10.000000	0.691667	-29.383333	529.000000	1023.000000	1023.000000	2046.000000
33.900002	0.008295	4.902121	1.348754	1.512623	2.027958	0.012786	0.000000	-10.000000	0.741667	-30.533333	519.166687	1023.000000	1023.000000	2046.000000
33.919998	0.007554	4.464625	1.194406	1.478060	1.849981	-0.057822	0.000000	-10.000000	0.791667	-31.833334	509.000000	1023.000000	1023.000000	2046.000000
33.939999	0.006814	4.027265	1.017564	1.469777	1.693221	-0.153298	0.000000	-10.000000	0.841667	-32.866669	498.166656	1023.000000	1023.000000	2046.000000
33.959999	0.005957	3.520542	0.919291	1.469734	1.399626	-0.268109	0.000000	-10.000000	0.891667	-34.016666	487.166656	1023.000000	1023.000000	2046.000000
33.980000	0.005131	3.032360	0.765210	1.460753	1.198025	-0.391628	0.000000	-10.000000	0.933333	-34.516666	475.666656	1023.000000	1023.000000	2046.000000
34.000000	0.004515	2.668637	0.657148	1.459586	1.046364	-0.494461	0.000000	-10.000000	0.975000	-35.333332	464.333344	1023.000000	1023.000000	2046.000000
34.020000	0.004064	2.401745	0.513239	1.482113	0.962016	-0.555623	0.000000	-10.000000	0.991667	-35.716667	452.666656	1023.000000	1023.000000	2046.000000
34.040001	0.003824	2.259873	0.377552	1.500176	0.905786	-0.523642	0.000000	-10.000000	1.008333	-36.299999	441.000000	1023.000000	1023.000000	2046.000000
34.060001	0.003507	2.072385	0.262729	1.548015	0.758227	-0.496587	0.000000	-10.000000	1.025000	-36.433334	428.666656	1023.000000	1023.000000	2046.000000
34.080002	0.003040	1.796461	0.185338	1.611740	0.541748	-0.542365	0.000000	-10.000000	1.058333	-36.966667	416.333344	1023.000000	1023.000000	2046.000000
34.099998	0.002503	1.479541	0.015778	1.746800	0.251754	-0.534792	0.000000	-10.000000	1.091667	-37.450001	403.833344	1023.000000	1023.000000	2046.000000
34.119999	0.001612	0.952828	-0.251126	1.969941	-0.130967	-0.635020	0.000000	-10.000000	1.116667	-38.266666	391.500000	1023.000000	1023.000000	2046.000000
34.139999	-0.000083	-0.049261	-0.688327	1.962507	-0.506628	-0.816812	0.000000	-10.000000	1.150000	-38.883335	378.833344	1023.000000	1023.000000	2046.000000
34.160000	-0.001805	-1.066649	-0.967195	1.826691	-0.835882	-1.090264	0.000000	-10.000000	1.175000	-39.366669	365.833344	1023.000000	1023.000000	2046.000000
34.180000	-0.003403	-2.011442	-1.063539	1.657760	-1.224998	-1.380665	0.000000	-10.000000	1.158333	-39.299999	352.666656	1023.000000	1023.000000	2046.000000
34.200001	-0.005275	-3.117518	-1.295911	1.551039	-1.620637	-1.752009	0.000000	-10.000000	1.108333	-38.416668	339.500000	1023.000000	1023.000000	2046.000000
34.220001	-0.007606	-4.494867	-1.596809	1.511825	-2.147721	-2.262163	0.000000	-10.000000	1.066667	-37.299999	326.666656	1023.000000	1023.000000	2046.000000
34.240002	-0.010042	-5.935080	-1.910662	1.467503	-2.683010	-2.808910	0.000000	-10.000000	1.033333	-36.549999	314.166656	1023.000000	1023.000000	2046.000000
34.259998	-0.012053	-7.123137	-2.116973	1.437594	-3.216830	-3.226928	0.000000	-10.000000	1.033333	-36.533333	302.000000	1023.000000	1023.000000	2046.000000
34.279999	-0.013301	-7.860925	-2.272359	1.469279	-3.540215	-3.517630	0.000000	-10.000000	1.033333	-36.816666	290.000000	1023.000000	1023.000000	2046.000000
34.299999	-0.014330	-8.469039	-2.482976	1.558731	-3.778183	-3.766611	0.000000	-10.000000	1.041667	-36.900002	277.666656	1023.000000	1023.000000	2046.000000
34.320000	-0.014975	-8.850004	-2.626312	1.698738	-3.965438	-3.956992	0.000000	-10.000000	1.016667	-36.583332	265.333344	1023.000000	1023.000000	2046.000000
34.340000	-0.015733	-9.297999	-2.800740	1.809533	-4.169488	-4.137303	0.000000	-10.000000	0.966667	-35.983334	253.000000	1023.000000	1023.000000	2046.000000
34.360001	-0.016367	-9.672962	-2.919793	1.838820	-4.368470	-4.223519	0.000000	-10.000000	0.925000	-35.166668	241.000000	1023.000000	1023.000000	2046.000000
34.380001	-0.016859	-9.963472	-3.053760	1.802089	-4.456300	-4.255503	0.000000	-10.000000	0.875000	-34.150002	229.333328	1023.000000	1023.000000	2046.000000
34.400002	-0.017610	-10.407432	-3.171408	1.698892	-4.588761	-4.346155	0.000000	-10.000000	0.833333	-33.350002	218.000000	1023.000000	1023.000000	2046.000000
34.419998	-0.018564	-10.971414	-3.305367	1.536727	-4.760092	-4.442681	0.000000	-10.000000	0.783333	-32.516666	207.000000	1023.000000	1023.000000	2046.000000
34.439999	-0.019114	-11.296496	-3.408577	1.337579	-4.816235	-4.409264	0.000000	-10.000000	0.758333	-31.800001	196.166672	1023.000000	1023.000000	2046.000000
34.459999	-0.019368	-11.446260	-3.368219	1.219691	-4.906931	-4.390801	0.000000	-10.000000	0.741667	-31.066668	185.500000	1023.000000	1023.000000	2046.000000
34.480000	-0.019605	-11.586580	-3.381583	1.111559	-4.975460	-4.341096	0.000000	-10.000000	0.725000	-30.416668	175.000000	1023.000000	1023.000000	2046.000000
34.500000	-0.020012	-11.826865	-3.460455	1.000780	-5.018284	-4.348907	0.000000	-10.000000	0.691667	-29.916668	164.666672	1023.000000	1023.000000	2046.000000
34.520000	-0.020506	-12.118836	-3.607599	0.861877	-5.035377	-4.337739	0.000000	-10.000000	0.658333	-29.250000	154.666672	1023.000000	1023.000000	2046.000000
34.540001	-0.021188	-12.522230	-3.708740	0.734830	-5.180522	-4.367798	0.000000	-10.000000	0.608333	-28.500000	145.000000	1023.000000	1023.000000	2046.000000
34.560001	-0.021997	-13.000084	-3.807218	0.523184	-5.325499	-4.390551	0.000000	-10.000000	0.541667	-27.050001	135.666672	1023.000000	1023.000000	2046.000000
34.580002	-0.022866	-13.513821	-3.906194	0.355858	-5.513759	-4.449726	0.000000	-10.000000	0.433333	-24.716667	126.666664	1023.000000	1023.000000	2046.000000
34.599998	-0.023719	-14.017876	-4.012198	0.131051	-5.669860	-4.466868	0.000000	-10.000000	0.316667	-21.183334	118.333336	1023.000000	1023.000000	2046.000000
34.619999	-0.024336	-14.382861	-4.031113	-0.024580	-5.773267	-4.553902	0.000000	-10.000000	0.216667	-17.983334	111.166664	1023.000000	1023.000000	2046.000000
34.639999	-0.024903	-14.717579	-4.055496	-0.182704	-5.897971	-4.581409	0.000000	-10.000000	0.150000	-13.950001	105.166664	1023.000000	1023.000000	2046.000000
34.660000	-0.025474	-15.054989	-4.078958	-0.311897	-5.992043	-4.672091	0.000000	-10.000000	0.158333	-13.716667	100.333336	1023.000000	1023.000000	2046.000000
34.680000	-0.025871	-15.289691	-4.120434	-0.416638	-6.077930	-4.674689	0.000000	-10.000000	0.125000	-12.850000	95.833336	1023.000000	1023.000000	2046.000000
34.700001	-0.026309	-15.548592	-4.234500	-0.502186	-6.080812	-4.731093	0.000000	-10.000000	0.166667	-13.966667	91.500000	1023.000000	1023.000000	2046.000000
34.720001	-0.026716	-15.789272	-4.274622	-0.628492	-6.148633	-4.737526	0.000000	-10.000000	0.100000	-13.233334	87.000000	1023.000000	1023.000000	2046.000000
34.740002	-0.026907	-15.901792	-4.321841	-0.772052	-6.100351	-4.707547	0.000000	-10.000000	0.108333	-11.016666	82.500000	1023.000000	1023.000000	2046.000000
34.759998	-0.027201	-16.075970	-4.422724	-0.952206	-6.021092	-4.679948	0.000000	-10.000000	0.075000	-10.816667	78.666664	1023.000000	1023.000000	2046.000000
34.779999	-0.027492	-16.247545	-4.441102	-1.129939	-6.000738	-4.675766	0.000000	-10.000000	0.141667	-11.183333	75.166664	1023.000000	1023.000000	2046.000000
34.799999	-0.027878	-16.475653	-4.501792	-1.303680	-5.980374	-4.689806	0.000000	-10.000000	0.241667	-15.600000	71.333336	1023.000000	1023.000000	2046.000000
34.820000	-0.028472	-16.827019	-4.607258	-1.480056	-5.981142	-4.758562	0.000000	-10.000000	0.366667	-20.033333	66.166664	1023.000000	1023.000000	2046.000000
34.840000	-0.028968	-17.120232	-4.699869	-1.646609	-6.017472	-4.756282	0.000000	-10.000000	0.475000	-24.050001	59.333332	1023.000000	1023.000000	2046.000000
34.860001	-0.029420	-17.387260	-4.783222	-1.778958	-6.003573	-4.821507	0.000000	-10.000000	0.558333	-27.000000	51.333332	1023.000000	1023.000000	2046.000000
34.880001	-0.029637	-17.515413	-4.863085	-1.884542	-5.916473	-4.851313	0.000000	-10.000000	0.591667	-27.666668	42.500000	1023.000000	1023.000000	2046.000000
34.900002	-0.029625	-17.508114	-4.912953	-1.962162	-5.838039	-4.794959	0.000000	-10.000000	0.575000	-27.433334	33.333332	1023.000000	1023.000000	2046.000000
34.919998	-0.029394	-17.371744	-4.927104	-1.972939	-5.779354	-4.692346	0.000000	-10.000000	0.533333	-26.500000	24.166666	1023.000000	1023.000000	2046.000000
34.939999	-0.029427	-17.391224	-4.932728	-2.036091	-5.819486	-4.602920	0.000000	-10.000000	0.491667	-25.383333	15.333333	1023.000000	1023.000000	2046.000000
34.959999	-0.029313	-17.324245	-5.010459	-1.962149	-5.789360	-4.562277	0.000000	-10.000000	0.483333	-24.683332	7.166667	1023.000000	1023.000000	2046.000000
34.980000	-0.029662	-17.529993	-5.109534	-1.827880	-6.023741	-4.568838	0.000000	-10.000000	0.475000	-24.433332	-0.833333	1023.000000	1023.000000	2046.000000
35.000000	-0.030740	-18.167238	-5.485583	-1.820521	-6.196136	-4.664999	0.000000	-10.000000	0.483333	-24.583334	-8.833333	1023.000000	1023.000000	2046.000000
35.020000	-0.032095	-18.967974	-5.821309	-2.045431	-6.319136	-4.782099	0.000000	-10.000000	0.483333	-24.966667	-17.000000	1023.000000	1023.000000	2046.000000
35.040001	-0.033588	-19.850569	-6.033789	-2.297238	-6.501834	-5.017708	0.000000	-10.000000	0.475000	-24.833334	-25.166666	1023.000000	1023.000000	2046.000000
35.060001	-0.035339	-20.885189	-6.274057	-2.478937	-6.810899	-5.321295	0.000000	-10.000000	0.425000	-24.100000	-33.500000	1023.000000	1023.000000	2046.000000
35.080002	-0.037037	-21.889015	-6.597815	-2.573999	-7.110708	-5.606494	0.000000	-10.000000	0.366667	-22.299999	-41.500000	1023.000000	1023.000000	2046.000000
35.099998	-0.038906	-22.993237	-6.952096	-2.673567	-7.434728	-5.932847	0.000000	-10.000000	0.300000	-20.533333	-48.833332	1023.000000	1023.000000	2046.000000
35.119999	-0.040745	-24.080235	-7.286368	-2.723354	-7.779558	-6.290954	0.000000	-10.000000	0.266667	-19.350000	-55.666668	1023.000000	1023.000000	2046.000000
35.139999	-0.042039	-24.844799	-7.430700	-2.731664	-8.088862	-6.593573	0.000000	-10.000000	0.266667	-18.833334	-62.166668	1023.000000	1023.000000	2046.000000
35.160000	-0.042824	-25.308826	-7.573285	-2.655982	-8.278566	-6.800994	0.000000	-10.000000	0.266667	-18.766666	-68.500000	1023.000000	1023.000000	2046.000000
35.180000	-0.043206	-25.534639	-7.721548	-2.531587	-8.352101	-6.929404	0.000000	-10.000000	0.266667	-18.500000	-74.666664	1023.000000	1023.000000	2046.000000
35.200001	-0.043430	-25.666967	-7.875218	-2.430254	-8.397664	-6.963832	0.000000	-10.000000	0.241667	-18.049999	-81.000000	1023.000000	1023.000000	2046.000000
35.220001	-0.043710	-25.832685	-7.974681	-2.350568	-8.441788	-7.065648	0.000000	-10.000000	0.225000	-17.233334	-87.000000	1023.000000	1023.000000	2046.000000
35.240002	-0.043994	-26.000292	-7.989813	-2.375429	-8.543382	-7.091668	0.000000	-10.000000	0.208333	-16.183334	-92.833336	1023.000000	1023.000000	2046.000000
35.259998	-0.044162	-26.099752	-8.047175	-2.425435	-8.545940	-7.081201	0.000000	-10.000000	0.183333	-15.050000	-98.166664	1023.000000	1023.000000	2046.000000
35.279999	-0.044513	-26.307234	-8.091730	-2.510092	-8.630062	-7.075350	0.000000	-10.000000	0.150000	-13.750000	-103.333336	1023.000000	1023.000000	2046.000000
35.299999	-0.044590	-26.352863	-8.146401	-2.577493	-8.580914	-7.048056	0.000000	-10.000000	0.108333	-12.616667	-107.833336	1023.000000	1023.000000	2046.000000
35.320000	-0.044421	-26.252981	-7.991433	-2.652431	-8.611399	-6.997718	0.000000	-10.000000	0.091667	-11.633334	-112.000000	1023.000000	1023.000000	2046.000000
35.340000	-0.044275	-26.166380	-7.878407	-2.781902	-8.602153	-6.903918	0.000000	-10.000000	0.075000	-11.033334	-116.000000	1023.000000	1023.000000	2046.000000
35.360001	-0.044079	-26.050852	-7.837123	-2.886210	-8.517542	-6.809976	0.000000	-10.000000	0.075000	-10.300000	-119.666664	1023.000000	1023.000000	2046.000000
35.380001	-0.043988	-25.996635	-7.797066	-2.972322	-8.465101	-6.762146	0.000000	-10.000000	0.058333	-9.466667	-123.166664	1023.000000	1023.000000	2046.000000
35.400002	-0.043942	-25.969826	-7.745422	-3.083224	-8.403869	-6.737312	0.000000	-10.000000	0.058333	-8.550000	-126.166664	1023.000000	1023.000000	2046.000000
35.419998	-0.044180	-26.110271	-7.770129	-3.251959	-8.352310	-6.735874	0.000000	-10.000000	0.050000	-7.866667	-129.000000	1023.000000	1023.000000	2046.000000
35.439999	-0.044514	-26.307589	-7.740413	-3.508894	-8.374095	-6.684186	0.000000	-10.000000	0.050000	-7.383333	-131.666672	1023.000000	1023.000000	2046.000000
35.459999	-0.044982	-26.584513	-7.746800	-3.709614	-8.406304	-6.721794	0.000000	-10.000000	0.033333	-6.700000	-134.166672	1023.000000	1023.000000	2046.000000
35.480000	-0.045390	-26.825495	-7.797680	-3.898393	-8.401069	-6.728353	0.000000	-10.000000	0.016667	-5.516667	-136.500000	1023.000000	1023.000000	2046.000000
35.500000	-0.045889	-27.120481	-7.814837	-4.071679	-8.467860	-6.766105	0.000000	-10.000000	0.000000	-3.683333	-138.333328	1023.000000	1023.000000	2046.000000
35.520000	-0.046259	-27.338982	-7.859097	-4.208115	-8.494186	-6.777584	0.000000	-10.000000	0.000000	-1.750000	-139.500000	1023.000000	1023.000000	2046.000000
35.540001	-0.046638	-27.563259	-7.949686	-4.348432	-8.502101	-6.763040	0.000000	-10.000000	0.000000	-0.483333	-140.000000	1023.000000	1023.000000	2046.000000
35.560001	-0.046979	-27.764853	-8.018887	-4.418802	-8.510813	-6.816351	0.000000	-10.000000	0.000000	0.000000	-140.000000	1023.000000	1023.000000	2046.000000
35.580002	-0.047168	-27.876308	-8.077712	-4.514463	-8.479153	-6.804980	0.000000	-10.000000	0.008333	0.000000	-140.000000	1023.000000	1023.000000	2046.000000
35.599998	-0.047416	-28.022957	-8.128255	-4.630354	-8.458701	-6.805647	0.000000	-10.000000	0.008333	0.000000	-140.000000	1023.000000	1023.000000	2046.000000
35.619999	-0.047454	-28.045555	-8.094565	-4.729051	-8.463081	-6.758857	0.000000	-10.000000	0.008333	0.000000	-140.000000	1023.000000	1023.000000	2046.000000
35.639999	-0.047414	-28.021860	-8.101620	-4.801637	-8.411087	-6.707515	0.000000	-10.000000	0.000000	0.000000	-140.000000	1023.000000	1023.000000	2046.000000
35.660000	-0.047333	-27.973650	-8.126561	-4.803596	-8.333504	-6.709990	0.000000	-10.000000	0.000000	0.000000	-140.000000	1023.000000	1023.000000	2046.000000
35.680000	-0.047156	-27.869417	-8.088846	-4.902683	-8.251467	-6.626421	0.000000	-10.000000	-0.008333	0.000000	-140.000000	1023.000000	1023.000000	2046.000000
35.700001	-0.047008	-27.781643	-8.082515	-4.925464	-8.179023	-6.594642	0.000000	-10.000000	-0.008333	0.000000	-140.000000	1023.000000	1023.000000	2046.000000
35.720001	-0.046763	-27.636774	-8.014801	-4.975758	-8.146325	-6.499890	0.000000	-10.000000	-0.008333	0.000000	-140.000000	1023.000000	1023.000000	2046.000000
35.740002	-0.046318	-27.373928	-7.956666	-4.948515	-7.993587	-6.475160	0.000000	-10.000000	-0.008333	0.000000	-140.000000	1023.000000	1023.000000	2046.000000
35.759998	-0.045640	-26.973488	-7.871299	-4.925701	-7.799748	-6.376740	0.000000	-10.000000	-0.008333	0.000000	-140.000000	1023.000000	1023.000000	2046.000000
35.779999	-0.044732	-26.436838	-7.829392	-4.854241	-7.529020	-6.224185	0.000000	-10.000000	-0.008333	0.916667	-140.000000	1023.000000	1023.000000	2046.000000
35.799999	-0.043925	-25.959763	-7.722117	-4.881938	-7.400869	-5.954837	0.000000	-10.000000	-0.008333	2.500000	-140.000000	1023.000000	1023.000000	2046.000000
35.820000	-0.042964	-25.391930	-7.593502	-4.751230	-7.227867	-5.819330	0.000000	-10.000000	-0.016667	4.783333	-140.000000	1023.000000	1023.000000	2046.000000
35.840000	-0.042353	-25.030869	-7.576235	-4.539393	-7.182256	-5.732985	0.000000	-10.000000	-0.041667	6.833333	-140.000000	1023.000000	1023.000000	2046.000000
35.860001	-0.041991	-24.816589	-7.651099	-4.335613	-7.166125	-5.663752	0.000000	-10.000000	-0.066667	8.916667	-140.000000	1023.000000	1023.000000	2046.000000
35.880001	-0.041975	-24.807013	-7.770609	-4.392025	-7.048267	-5.596111	0.000000	-10.000000	-0.100000	11.000000	-140.000000	1023.000000	1023.000000	2046.000000
35.900002	-0.042077	-24.867254	-7.773415	-4.513982	-6.942943	-5.636915	0.000000	-10.000000	-0.175000	13.700000	-140.000000	1023.000000	1023.000000	2046.000000
35.919998	-0.041933	-24.782255	-7.703284	-4.585906	-6.789338	-5.703729	0.000000	-10.000000	-0.241667	15.700000	-140.000000	1023.000000	1023.000000	2046.000000
35.939999	-0.042064	-24.859938	-7.687710	-4.560991	-6.768455	-5.842781	0.000000	-10.000000	-0.391667	20.216667	-85.166664	1023.000000	1023.000000	2046.000000
35.959999	-0.042359	-25.034298	-7.823955	-4.525080	-6.700185	-5.985078	0.000000	-10.000000	-0.483333	23.433332	-30.333334	1023.000000	1023.000000	2046.000000
35.980000	-0.042716	-25.244968	-7.895787	-4.489827	-6.728428	-6.130926	0.000000	-10.000000	-0.658333	28.400000	30.500000	1023.000000	1023.000000	2046.000000
36.000000	-0.042432	-25.077333	-7.915745	-4.371260	-6.557266	-6.233063	0.000000	-10.000000	-0.741667	30.150000	36.500000	1023.000000	1023.000000	2046.000000
36.020000	-0.041483	-24.516539	-7.806479	-4.227473	-6.315998	-6.166589	0.000000	-10.000000	-0.891667	33.349998	49.333332	1023.000000	1023.000000	2046.000000
36.040001	-0.040095	-23.696424	-7.700328	-3.961035	-5.998708	-6.036353	0.000000	-10.000000	-1.000000	35.833336	60.166668	1023.000000	1023.000000	2046.000000
36.060001	-0.038513	-22.761326	-7.610529	-3.652083	-5.633696	-5.865018	0.000000	-10.000000	-1.133333	38.783333	75.166664	1023.000000	1023.000000	2046.000000
36.080002	-0.037085	-21.917336	-7.484496	-3.425220	-5.313531	-5.694088	0.000000	-10.000000	-1.233333	40.983334	87.833336	1023.000000	1023.000000	2046.000000
36.099998	-0.035522	-20.993343	-7.267627	-3.220424	-5.043534	-5.461759	0.000000	-10.000000	-1.316667	42.416668	101.166664	1023.000000	1023.000000	2046.000000
36.119999	-0.034024	-20.108101	-7.039777	-3.076684	-4.758066	-5.233574	0.000000	-10.000000	-1.375000	43.383335	110.333336	1023.000000	1023.000000	2046.000000
36.139999	-0.032580	-19.254566	-6.833473	-2.952005	-4.440866	-5.028222	0.000000	-10.000000	-1.433333	44.850002	124.833336	1023.000000	1023.000000	2046.000000
36.160000	-0.031055	-18.353680	-6.596238	-2.899090	-4.058249	-4.800103	0.000000	-10.000000	-1.466667	46.233334	139.833328	1023.000000	1023.000000	2046.000000
36.180000	-0.029209	-17.262253	-6.183934	-2.872795	-3.747436	-4.458088	0.000000	-10.000000	-1.491667	47.866665	160.166672	1023.000000	1023.000000	2046.000000
36.200001	-0.027355	-16.167084	-5.804496	-2.787673	-3.379943	-4.194973	0.000000	-10.000000	-1.483333	48.299999	170.666672	1023.000000	1023.000000	2046.000000
36.220001	-0.025573	-15.113548	-5.407361	-2.728982	-3.012231	-3.964975	0.000000	-10.000000	-1.441667	48.233334	181.333328	1023.000000	1023.000000	2046.000000
36.240002	-0.023725	-14.021503	-5.021957	-2.745394	-2.564605	-3.689548	0.000000	-10.000000	-1.408333	47.650002	197.166672	1023.000000	1023.000000	2046.000000
36.259998	-0.021845	-12.910610	-4.584177	-2.733104	-2.180935	-3.412394	0.000000	-10.000000	-1.366667	46.766666	218.166672	1023.000000	1023.000000	2046.000000
36.279999	-0.019981	-11.808521	-4.219190	-2.707375	-1.771025	-3.110931	0.000000	-10.000000	-1.333333	46.183334	239.166672	1023.000000	1023.000000	2046.000000
36.299999	-0.018461	-10.910233	-3.863099	-2.706738	-1.416646	-2.923749	0.000000	-10.000000	-1.300000	45.866669	249.666672	1023.000000	1023.000000	2046.000000
36.320000	-0.017137	-10.127869	-3.564151	-2.667426	-1.142812	-2.753480	0.000000	-10.000000	-1.258333	45.250000	265.000000	1023.000000	1023.000000	2046.000000
36.340000	-0.015854	-9.369493	-3.251657	-2.675251	-0.930861	-2.511723	0.000000	-10.000000	-1.258333	44.566666	280.000000	1023.000000	1023.000000	2046.000000
36.360001	-0.014864	-8.784685	-3.048460	-2.701756	-0.689880	-2.344589	0.000000	-10.000000	-1.258333	43.900002	299.833344	1023.000000	1023.000000	2046.000000
36.380001	-0.013888	-8.207767	-2.833258	-2.743127	-0.459401	-2.171982	0.000000	-10.000000	-1.275000	43.833336	309.666656	1023.000000	1023.000000	2046.000000
36.400002	-0.012804	-7.567109	-2.625221	-2.719050	-0.197467	-2.025370	0.000000	-10.000000	-1.258333	43.933334	319.500000	1023.000000	1023.000000	2046.000000
36.419998	-0.011625	-6.870347	-2.384728	-2.661613	0.028748	-1.852754	0.000000	-10.000000	-1.250000	44.200001	334.166656	1023.000000	1023.000000	2046.000000
36.439999	-0.010488	-6.198641	-2.213522	-2.645732	0.362919	-1.702305	0.000000	-10.000000	-1.241667	44.216667	353.833344	1023.000000	1023.000000	2046.000000
36.459999	-0.009254	-5.469160	-2.001889	-2.605104	0.633937	-1.496104	0.000000	-10.000000	-1.250000	44.150002	368.500000	1023.000000	1023.000000	2046.000000
36.480000	-0.007776	-4.595524	-1.777022	-2.499976	0.965449	-1.283975	0.000000	-10.000000	-1.258333	43.800003	378.333344	1023.000000	1023.000000	2046.000000
36.500000	-0.006134	-3.625117	-1.523107	-2.372906	1.313590	-1.042694	0.000000	-10.000000	-1.283333	44.216667	393.000000	1023.000000	1023.000000	2046.000000
36.520000	-0.004369	-2.582028	-1.233495	-2.222648	1.693250	-0.819135	0.000000	-10.000000	-1.316667	44.700001	412.666656	1023.000000	1023.000000	2046.000000
36.540001	-0.002543	-1.502753	-0.923514	-2.097857	2.052376	-0.533759	0.000000	-10.000000	-1.333333	45.100002	432.500000	1023.000000	1023.000000	2046.000000
36.560001	-0.000697	-0.411633	-0.679908	-1.920541	2.462959	-0.274143	0.000000	-10.000000	-1.333333	44.983334	442.500000	1023.000000	1023.000000	2046.000000
36.580002	0.001244	0.735487	-0.345790	-1.748225	2.838643	-0.009142	0.000000	-10.000000	-1.333333	45.033333	452.500000	1023.000000	1023.000000	2046.000000
36.599998	0.003082	1.821444	-0.015234	-1.554788	3.205319	0.186147	0.000000	-10.000000	-1.333333	45.283333	467.666656	1023.000000	1023.000000	2046.000000
36.619999	0.005047	2.982556	0.349615	-1.332469	3.559884	0.405526	0.000000	-10.000000	-1.333333	45.400002	487.833344	1023.000000	1023.000000	2046.000000
36.639999	0.007243	4.280567	0.703630	-1.155241	4.026334	0.705844	0.000000	-10.000000	-1.325000	45.283333	503.000000	1023.000000	1023.000000	2046.000000
36.660000	0.009101	5.378584	1.050757	-0.976188	4.402430	0.901584	0.000000	-10.000000	-1.308333	45.150002	513.000000	1023.000000	1023.000000	2046.000000
36.680000	0.010872	6.425182	1.345689	-0.799218	4.713871	1.164841	0.000000	-10.000000	-1.300000	44.883335	523.000000	1023.000000	1023.000000	2046.000000
36.700001	0.012490	7.381396	1.647584	-0.700620	4.995712	1.438720	0.000000	-10.000000	-1.266667	44.733334	538.000000	1023.000000	1023.000000	2046.000000
36.720001	0.014574	8.613404	1.917025	-0.423581	5.421724	1.698236	0.000000	-10.000000	-1.241667	44.050003	553.000000	1023.000000	1023.000000	2046.000000
36.740002	0.016576	9.796544	2.226924	-0.046982	5.641951	1.974652	0.000000	-10.000000	-1.208333	43.616669	567.833313	1023.000000	1023.000000	2046.000000
36.759998	0.018048	10.666145	2.342027	0.408638	5.728373	2.187108	0.000000	-10.000000	-1.158333	42.716667	582.500000	1023.000000	1023.000000	2046.000000
36.779999	0.018335	10.836202	2.245181	0.637598	5.764009	2.189414	0.000000	-10.000000	-1.100000	41.683334	601.500000	1023.000000	1023.000000	2046.000000
36.799999	0.018333	10.834768	2.274928	0.710619	5.732030	2.117191	0.000000	-10.000000	-1.041667	40.666668	615.666687	1023.000000	1023.000000	2046.000000
36.820000	0.017439	10.306556	2.181146	0.746833	5.508269	1.870307	0.000000	-10.000000	-1.008333	39.733334	629.500000	1023.000000	1023.000000	2046.000000
36.840000	0.016337	9.655086	2.053793	0.811943	5.173938	1.615412	0.000000	-10.000000	-0.975000	39.466667	638.500000	1023.000000	1023.000000	2046.000000
36.860001	0.015671	9.261818	1.984915	0.934301	4.940662	1.401941	0.000000	-10.000000	-0.941667	38.683334	651.833313	1023.000000	1023.000000	2046.000000
36.880001	0.015634	9.239839	1.969751	1.056790	4.822753	1.390544	0.000000	-10.000000	-0.916667	37.983334	665.000000	1023.000000	1023.000000	2046.000000
36.900002	0.016273	9.617120	2.038644	1.266923	4.815218	1.496335	0.000000	-10.000000	-0.891667	37.166668	677.666687	1023.000000	1023.000000	2046.000000
36.919998	0.016994	10.043438	2.079206	1.571000	4.845799	1.547433	0.000000	-10.000000	-0.850000	36.416668	690.166687	1023.000000	1023.000000	2046.000000
36.939999	0.017788	10.512742	2.097825	1.894186	4.876457	1.644275	0.000000	-10.000000	-0.791667	35.366669	702.500000	1023.000000	1023.000000	2046.000000
36.959999	0.018559	10.968567	2.091084	2.209197	4.917041	1.751244	0.000000	-10.000000	-0.725000	34.100002	714.500000	1023.000000	1023.000000	2046.000000
36.980000	0.019285	11.397370	2.063187	2.493424	4.980105	1.860654	0.000000	-10.000000	-0.658333	32.633335	726.166687	1023.000000	1023.000000	2046.000000
37.000000	0.019858	11.735843	2.099232	2.676149	4.985597	1.974865	0.000000	-10.000000	-0.550000	30.933334	737.166687	1023.000000	1023.000000	2046.000000
37.020000	0.020219	11.949393	2.078225	2.770175	5.007128	2.093865	0.000000	-10.000000	-0.433333	28.250000	747.833313	1023.000000	1023.000000	2046.000000
37.040001	0.020572	12.157887	2.064952	2.815620	5.088589	2.188726	0.000000	-10.000000	-0.300000	25.000000	757.666687	1023.000000	1023.000000	2046.000000
37.060001	0.021078	12.457211	2.184505	2.801522	5.162941	2.308244	0.000000	-10.000000	-0.191667	21.100000	766.666687	1023.000000	1023.000000	2046.000000
37.080002	0.021627	12.781715	2.327046	2.816582	5.228941	2.409146	0.000000	-10.000000	-0.091667	17.133333	774.500000	1023.000000	1023.000000	2046.000000
37.099998	0.022351	13.209459	2.518795	2.905318	5.298600	2.486746	0.000000	-10.000000	-0.025000	12.916667	780.833313	1023.000000	1023.000000	2046.000000
37.119999	0.023046	13.620374	2.643558	2.995993	5.452645	2.528178	0.000000	-10.000000	0.008333	8.783334	785.833313	1023.000000	1023.000000	2046.000000
37.139999	0.023578	13.934774	2.813373	2.997442	5.541729	2.582231	0.000000	-10.000000	0.025000	4.150000	789.333313	1023.000000	1023.000000	2046.000000
37.160000	0.024098	14.241929	2.987222	2.947568	5.616458	2.690681	0.000000	-10.000000	0.041667	-0.150000	791.333313	1023.000000	1023.000000	2046.000000
37.180000	0.024243	14.327544	3.092298	2.865171	5.659857	2.710218	0.000000	-10.000000	0.066667	-4.316667	792.000000	1023.000000	1023.000000	2046.000000
37.200001	0.024182	14.291595	3.177739	2.771674	5.649435	2.692746	0.000000	-10.000000	0.083333	-7.583333	792.000000	1023.000000	1023.000000	2046.000000
37.220001	0.023752	14.037603	3.199874	2.574566	5.576830	2.686332	0.000000	-10.000000	0.100000	-9.933333	792.000000	1023.000000	1023.000000	2046.000000
37.240002	0.023145	13.678628	3.157535	2.343610	5.549829	2.627653	0.000000	-10.000000	0.100000	-11.233334	792.000000	1023.000000	1023.000000	2046.000000
37.259998	0.022600	13.356644	3.184533	2.163950	5.461598	2.546563	0.000000	-10.000000	0.100000	-11.683333	792.000000	1023.000000	1023.000000	2046.000000
37.279999	0.021997	13.000431	3.134709	1.998531	5.399638	2.467553	0.000000	-10.000000	0.108333	-12.166667	788.666687	1023.000000	1023.000000	2046.000000
37.299999	0.021391	12.642240	3.105776	1.817891	5.303955	2.414618	0.000000	-10.000000	0.150000	-13.700000	777.500000	1023.000000	1023.000000	2046.000000
37.320000	0.020755	12.266086	3.053092	1.656955	5.217370	2.338669	0.000000	-10.000000	0.191667	-15.100000	766.333313	1023.000000	1023.000000	2046.000000
37.340000	0.020188	11.931199	2.964309	1.521869	5.141196	2.303825	0.000000	-10.000000	0.225000	-16.250000	758.500000	1023.000000	1023.000000	2046.000000
37.360001	0.019645	11.609964	2.856075	1.440242	5.077156	2.236491	0.000000	-10.000000	0.241667	-16.549999	756.666687	1023.000000	1023.000000	2046.000000
37.380001	0.019232	11.365980	2.794954	1.372104	5.008763	2.190159	0.000000	-10.000000	0.266667	-17.400000	753.000000	1023.000000	1023.000000	2046.000000
37.400002	0.018846	11.137808	2.730179	1.340892	4.940351	2.126386	0.000000	-10.000000	0.316667	-18.850000	747.166687	1023.000000	1023.000000	2046.000000
37.419998	0.018321	10.827993	2.660087	1.312375	4.856739	1.998793	0.000000	-10.000000	0.366667	-20.850000	740.833313	1023.000000	1023.000000	2046.000000
37.439999	0.017860	10.555033	2.607096	1.343182	4.698727	1.906028	0.000000	-10.000000	0.458333	-23.233334	733.666687	1023.000000	1023.000000	2046.000000
37.459999	0.017283	10.214306	2.537414	1.347673	4.557630	1.771590	0.000000	-10.000000	0.550000	-25.866667	725.833313	1023.000000	1023.000000	2046.000000
37.480000	0.016865	9.967116	2.534225	1.403857	4.445449	1.583586	0.000000	-10.000000	0.633333	-28.350000	717.333313	1023.000000	1023.000000	2046.000000
37.500000	0.016525	9.766346	2.501049	1.409874	4.369781	1.485642	0.000000	-10.000000	0.725000	-30.549999	708.000000	1023.000000	1023.000000	2046.000000
37.520000	0.016307	9.637517	2.425888	1.464158	4.261727	1.485744	0.000000	-10.000000	0.816667	-32.483334	697.833313	1023.000000	1023.000000	2046.000000
37.540001	0.016052	9.487020	2.304268	1.516177	4.146047	1.520528	0.000000	-10.000000	0.908333	-34.016666	687.000000	1023.000000	1023.000000	2046.000000
37.560001	0.015315	9.050906	2.136883	1.490901	3.953309	1.469813	0.000000	-10.000000	0.983333	-35.433334	675.666687	1023.000000	1023.000000	2046.000000
37.580002	0.014642	8.653606	1.997245	1.633528	3.667097	1.355736	0.000000	-10.000000	1.033333	-36.516666	664.000000	1023.000000	1023.000000	2046.000000
37.599998	0.013550	8.008240	1.719237	1.892078	3.208621	1.188304	0.000000	-10.000000	1.108333	-37.616665	651.666687	1023.000000	1023.000000	2046.000000
37.619999	0.011921	7.045143	1.267715	1.982768	2.812139	0.982520	0.000000	-10.000000	1.150000	-38.533333	639.166687	1023.000000	1023.000000	2046.000000
37.639999	0.010017	5.919991	0.917333	1.883918	2.417904	0.700835	0.000000	-10.000000	1.216667	-39.599998	626.166687	1023.000000	1023.000000	2046.000000
37.660000	0.008085	4.778371	0.743156	1.703087	1.974088	0.358040	0.000000	-10.000000	1.275000	-40.549999	613.000000	1023.000000	1023.000000	2046.000000
37.680000	0.005975	3.531229	0.515449	1.643222	1.486507	-0.113949	0.000000	-10.000000	1.291667	-41.116669	599.333313	1023.000000	1023.000000	2046.000000
37.700001	0.003213	1.899142	0.219471	1.591651	0.831222	-0.743203	0.000000	-10.000000	1.300000	-41.200001	585.666687	1023.000000	1023.000000	2046.000000
37.720001	0.000389	0.229994	-0.082428	1.513837	0.135031	-1.336447	0.000000	-10.000000	1.283333	-41.133335	572.000000	1023.000000	1023.000000	2046.000000
37.740002	-0.001770	-1.045894	-0.318293	1.505960	-0.431379	-1.802181	0.000000	-10.000000	1.283333	-41.133335	558.333313	1023.000000	1023.000000	2046.000000
37.759998	-0.003204	-1.893759	-0.514878	1.567844	-0.803220	-2.143505	0.000000	-10.000000	1.275000	-41.183334	544.500000	1023.000000	1023.000000	2046.000000
37.779999	-0.004332	-2.560305	-0.656948	1.640745	-1.153290	-2.390811	0.000000	-10.000000	1.291667	-41.350002	530.666687	1023.000000	1023.000000	2046.000000
37.799999	-0.005226	-3.088612	-0.821459	1.810219	-1.444094	-2.633278	0.000000	-10.000000	1.291667	-41.216667	517.000000	1023.000000	1023.000000	2046.000000
37.820000	-0.005863	-3.464994	-0.992373	1.981641	-1.656470	-2.797792	0.000000	-10.000000	1.225000	-40.600002	503.333344	1023.000000	1023.000000	2046.000000
37.840000	-0.006207	-3.668258	-1.080687	2.087808	-1.804255	-2.871125	0.000000	-10.000000	1.000000	-37.166668	489.833344	1023.000000	1023.000000	2046.000000
37.860001	-0.006700	-3.959412	-1.120897	2.141945	-2.018806	-2.961655	0.000000	-10.000000	0.766667	-31.583334	477.333344	1023.000000	1023.000000	2046.000000
37.880001	-0.007260	-4.290623	-1.218691	2.136721	-2.186291	-3.022362	0.000000	-10.000000	0.625000	-27.566668	466.833344	1023.000000	1023.000000	2046.000000
37.900002	-0.007880	-4.657120	-1.329113	2.078469	-2.301551	-3.104925	0.000000	-10.000000	0.583333	-26.066668	457.500000	1023.000000	1023.000000	2046.000000
37.919998	-0.008326	-4.920437	-1.317401	1.914508	-2.431044	-3.086500	0.000000	-10.000000	0.625000	-27.466667	448.666656	1023.000000	1023.000000	2046.000000
37.939999	-0.008581	-5.071234	-1.273552	1.825144	-2.514560	-3.108266	0.000000	-10.000000	0.658333	-28.666668	436.166656	1023.000000	1023.000000	2046.000000
37.959999	-0.008674	-5.126587	-1.270755	1.785381	-2.582139	-3.059075	0.000000	-10.000000	0.750000	-30.466667	423.333344	1023.000000	1023.000000	2046.000000
37.980000	-0.008923	-5.273372	-1.284813	1.707690	-2.653335	-3.042914	0.000000	-10.000000	0.800000	-31.783333	413.500000	1023.000000	1023.000000	2046.000000
38.000000	-0.009425	-5.569886	-1.402250	1.580255	-2.713233	-3.034657	0.000000	-10.000000	0.850000	-32.483334	406.500000	1023.000000	1023.000000	2046.000000
38.020000	-0.010104	-5.971277	-1.577781	1.444812	-2.767927	-3.070382	0.000000	-10.000000	0.900000	-33.299999	399.166656	1023.000000	1023.000000	2046.000000
38.040001	-0.010896	-6.439384	-1.740887	1.255970	-2.866279	-3.088189	0.000000	-10.000000	0.958333	-34.483334	388.166656	1023.000000	1023.000000	2046.000000
38.060001	-0.012029	-7.109205	-1.908782	1.034826	-3.066829	-3.168421	0.000000	-10.000000	0.975000	-35.166668	376.666656	1023.000000	1023.000000	2046.000000
38.080002	-0.013316	-7.869714	-2.094297	0.777549	-3.274893	-3.278074	0.000000	-10.000000	0.958333	-35.266666	365.000000	1023.000000	1023.000000	2046.000000
38.099998	-0.014503	-8.571323	-2.230988	0.539817	-3.474211	-3.405942	0.000000	-10.000000	0.916667	-34.566666	353.166656	1023.000000	1023.000000	2046.000000
38.119999	-0.015595	-9.216824	-2.426983	0.331673	-3.574944	-3.546570	0.000000	-10.000000	0.883333	-33.783333	341.500000	1023.000000	1023.000000	2046.000000
38.139999	-0.016709	-9.875132	-2.525617	0.054804	-3.814773	-3.589545	0.000000	-10.000000	0.850000	-32.983334	330.333344	1023.000000	1023.000000	2046.000000
38.160000	-0.017883	-10.568753	-2.700007	-0.144582	-4.002467	-3.721698	0.000000	-10.000000	0.816667	-32.366669	319.333344	1023.000000	1023.000000	2046.000000
38.180000	-0.019031	-11.247245	-2.887007	-0.345085	-4.175734	-3.839418	0.000000	-10.000000	0.791667	-32.283333	308.500000	1023.000000	1023.000000	2046.000000
38.200001	-0.020029	-11.836880	-3.076805	-0.524204	-4.297689	-3.938182	0.000000	-10.000000	0.775000	-31.850000	297.666656	1023.000000	1023.000000	2046.000000
38.220001	-0.020852	-12.323433	-3.194925	-0.691281	-4.458061	-3.979166	0.000000	-10.000000	0.766667	-31.683334	287.000000	1023.000000	1023.000000	2046.000000
38.240002	-0.021637	-12.787656	-3.326239	-0.862410	-4.552064	-4.046942	0.000000	-10.000000	0.758333	-31.166668	276.500000	1023.000000	1023.000000	2046.000000
38.259998	-0.022382	-13.227635	-3.493400	-0.998777	-4.649955	-4.085504	0.000000	-10.000000	0.733333	-30.833334	266.000000	1023.000000	1023.000000	2046.000000
38.279999	-0.022964	-13.571685	-3.614102	-1.123857	-4.691505	-4.142221	0.000000	-10.000000	0.716667	-30.283335	255.666672	1023.000000	1023.000000	2046.000000
38.299999	-0.023603	-13.949383	-3.689200	-1.252083	-4.850189	-4.157911	0.000000	-10.000000	0.691667	-29.683334	245.500000	1023.000000	1023.000000	2046.000000
38.320000	-0.024189	-14.295558	-3.820733	-1.350344	-4.923924	-4.200557	0.000000	-10.000000	0.675000	-29.116667	235.666672	1023.000000	1023.000000	2046.000000
38.340000	-0.024723	-14.611233	-3.940621	-1.439005	-5.002684	-4.228923	0.000000	-10.000000	0.650000	-28.600000	226.000000	1023.000000	1023.000000	2046.000000
38.360001	-0.025290	-14.946336	-4.033553	-1.525901	-5.109957	-4.276925	0.000000	-10.000000	0.625000	-28.200001	216.500000	1023.000000	1023.000000	2046.000000
38.380001	-0.025827	-15.264049	-4.118036	-1.619622	-5.220152	-4.306238	0.000000	-10.000000	0.591667	-27.683334	207.000000	1023.000000	1023.000000	2046.000000
38.400002	-0.026069	-15.406857	-4.174263	-1.684585	-5.193449	-4.354560	0.000000	-10.000000	0.566667	-27.116667	197.833328	1023.000000	1023.000000	2046.000000
38.419998	-0.026159	-15.459894	-4.265809	-1.732764	-5.171054	-4.290267	0.000000	-10.000000	0.541667	-26.433334	188.833328	1023.000000	1023.000000	2046.000000
38.439999	-0.025945	-15.333759	-4.288654	-1.675697	-5.143335	-4.226072	0.000000	-10.000000	0.525000	-25.916668	180.000000	1023.000000	1023.000000	2046.000000
38.459999	-0.026036	-15.387455	-4.337467	-1.746114	-5.181586	-4.122288	0.000000	-10.000000	0.491667	-25.266666	171.333328	1023.000000	1023.000000	2046.000000
38.480000	-0.026048	-15.394187	-4.377640	-1.734269	-5.155647	-4.126631	0.000000	-10.000000	0.466667	-24.716667	163.000000	1023.000000	1023.000000	2046.000000
38.500000	-0.025814	-15.256184	-4.394533	-1.578702	-5.262847	-4.020102	0.000000	-10.000000	0.450000	-23.983334	155.000000	1023.000000	1023.000000	2046.000000
38.520000	-0.026319	-15.554448	-4.624914	-1.479515	-5.409659	-4.040360	0.000000	-10.000000	0.450000	-23.533333	147.000000	1023.000000	1023.000000	2046.000000
38.540001	-0.027599	-16.310749	-4.923762	-1.650476	-5.644891	-4.091620	0.000000	-10.000000	0.433333	-23.116667	139.000000	1023.000000	1023.000000	2046.000000
38.560001	-0.028938	-17.102074	-5.114372	-1.831999	-5.850937	-4.304766	0.000000	-10.000000	0.408333	-22.966667	131.000000	1023.000000	1023.000000	2046.000000
38.580002	-0.030665	-18.123102	-5.344610	-2.057564	-6.134711	-4.586217	0.000000	-10.000000	0.375000	-22.500000	123.333336	1023.000000	1023.000000	2046.000000
38.599998	-0.032343	-19.114498	-5.645793	-2.187792	-6.371212	-4.909701	0.000000	-10.000000	0.325000	-21.216667	115.833336	1023.000000	1023.000000	2046.000000
38.619999	-0.034259	-20.247007	-5.968624	-2.292468	-6.737068	-5.248847	0.000000	-10.000000	0.266667	-19.100000	109.000000	1023.000000	1023.000000	2046.000000
38.639999	-0.036255	-21.426548	-6.276412	-2.375772	-7.130755	-5.643610	0.000000	-10.000000	0.216667	-16.783333	102.500000	1023.000000	1023.000000	2046.000000
38.660000	-0.037755	-22.313412	-6.508381	-2.393995	-7.445636	-5.965399	0.000000	-10.000000	0.191667	-15.250000	96.833336	1023.000000	1023.000000	2046.000000
38.680000	-0.038606	-22.816017	-6.682762	-2.341084	-7.623801	-6.168370	0.000000	-10.000000	0.191667	-14.666667	91.666664	1023.000000	1023.000000	2046.000000
38.700001	-0.039118	-23.118589	-6.840780	-2.266755	-7.751133	-6.259920	0.000000	-10.000000	0.191667	-14.800000	86.833336	1023.000000	1023.000000	2046.000000
38.720001	-0.039367	-23.265722	-6.931973	-2.156215	-7.808659	-6.368875	0.000000	-10.000000	0.200000	-14.966666	82.000000	1023.000000	1023.000000	2046.000000
38.740002	-0.039599	-23.402840	-7.027112	-2.068920	-7.893156	-6.413652	0.000000	-10.000000	0.191667	-14.900000	77.000000	1023.000000	1023.000000	2046.000000
38.759998	-0.039739	-23.485950	-7.130692	-2.045317	-7.878387	-6.431555	0.000000	-10.000000	0.183333	-14.450000	72.000000	1023.000000	1023.000000	2046.000000
38.779999	-0.039824	-23.536077	-7.165864	-2.010266	-7.903407	-6.456541	0.000000	-10.000000	0.150000	-13.683333	67.000000	1023.000000	1023.000000	2046.000000
38.799999	-0.040068	-23.680471	-7.217523	-2.074089	-7.940229	-6.448631	0.000000	-10.000000	0.125000	-12.616667	62.333332	1023.000000	1023.000000	2046.000000
38.820000	-0.040205	-23.761297	-7.258307	-2.147844	-7.943223	-6.411923	0.000000	-10.000000	0.091667	-11.533334	58.000000	1023.000000	1023.000000	2046.000000
38.840000	-0.039982	-23.629559	-7.173251	-2.188655	-7.946383	-6.321269	0.000000	-10.000000	0.075000	-10.666667	54.333332	1023.000000	1023.000000	2046.000000
38.860001	-0.039749	-23.491688	-7.018883	-2.252469	-7.962477	-6.257860	0.000000	-10.000000	0.066667	-10.250000	50.833332	1023.000000	1023.000000	2046.000000
38.880001	-0.039529	-23.361599	-6.968992	-2.344279	-7.863833	-6.184495	0.000000	-10.000000	0.066667	-10.216667	47.500000	1023.000000	1023.000000	2046.000000
38.900002	-0.039301	-23.226791	-6.966620	-2.424920	-7.747963	-6.087288	0.000000	-10.000000	0.083333	-10.300000	44.000000	1023.000000	1023.000000	2046.000000
38.919998	-0.039253	-23.198685	-6.915894	-2.546537	-7.690570	-6.045685	0.000000	-10.000000	0.083333	-10.083333	40.500000	1023.000000	1023.000000	2046.000000
38.939999	-0.039423	-23.299276	-6.852971	-2.743297	-7.686349	-6.016659	0.000000	-10.000000	0.083333	-9.716667	37.166668	1023.000000	1023.000000	2046.000000
38.959999	-0.039941	-23.604923	-6.914316	-2.960211	-7.686865	-6.043530	0.000000	-10.000000	0.066667	-9.366667	34.000000	1023.000000	1023.000000	2046.000000
38.980000	-0.040523	-23.948820	-6.936517	-3.219958	-7.741345	-6.051000	0.000000	-10.000000	0.058333	-9.366667	30.833334	1023.000000	1023.000000	2046.000000
39.000000	-0.041229	-24.366390	-7.007696	-3.430743	-7.813261	-6.114690	0.000000	-10.000000	0.050000	-9.250000	27.666666	1023.000000	1023.000000	2046.000000
39.020000	-0.041823	-24.717684	-7.043253	-3.665926	-7.881033	-6.127471	0.000000	-10.000000	0.050000	-8.900000	24.500000	1023.000000	1023.000000	2046.000000
39.040001	-0.042459	-25.093151	-7.130922	-3.871878	-7.915485	-6.174867	0.000000	-10.000000	0.041667	-8.050000	21.500000	1023.000000	1023.000000	2046.000000
39.060001	-0.043134	-25.491959	-7.287411	-4.009690	-7.927501	-6.267357	0.000000	-10.000000	0.041667	-7.150000	18.833334	1023.000000	1023.000000	2046.000000
39.080002	-0.043729	-25.843557	-7.325081	-4.167238	-8.051482	-6.299757	0.000000	-10.000000	0.033333	-6.433333	16.500000	1023.000000	1023.000000	2046.000000
39.099998	-0.044115	-26.072042	-7.431033	-4.316936	-8.055256	-6.268818	0.000000	-10.000000	0.033333	-6.150000	14.500000	1023.000000	1023.000000	2046.000000
39.119999	-0.044491	-26.294418	-7.518206	-4.398740	-8.090046	-6.287427	0.000000	-10.000000	0.025000	-6.050000	12.500000	1023.000000	1023.000000	2046.000000
39.139999	-0.044753	-26.448895	-7.596105	-4.479962	-8.079633	-6.293195	0.000000	-10.000000	0.016667	-6.066667	10.500000	1023.000000	1023.000000	2046.000000
39.160000	-0.044750	-26.447161	-7.587280	-4.594391	-8.043489	-6.222001	0.000000	-10.000000	0.016667	-6.083333	8.500000	1023.000000	1023.000000	2046.000000
39.180000	-0.044806	-26.480637	-7.598114	-4.675871	-8.018644	-6.188008	0.000000	-10.000000	0.008333	-5.850000	6.500000	1023.000000	1023.000000	2046.000000
39.200001	-0.044716	-26.426891	-7.611693	-4.703287	-7.934862	-6.177050	0.000000	-10.000000	0.016667	-5.283333	4.500000	1023.000000	1023.000000	2046.000000
39.220001	-0.044552	-26.330496	-7.551360	-4.736057	-7.934989	-6.108089	0.000000	-10.000000	0.008333	-4.300000	2.666667	1023.000000	1023.000000	2046.000000
39.240002	-0.044274	-26.166050	-7.566519	-4.778091	-7.799222	-6.022218	0.000000	-10.000000	0.008333	-3.216667	1.166667	1023.000000	1023.000000	2046.000000
39.259998	-0.044038	-26.026415	-7.565482	-4.771617	-7.719814	-5.969503	0.000000	-10.000000	0.000000	-1.983333	0.333333	1023.000000	1023.000000	2046.000000
39.279999	-0.043729	-25.844038	-7.492339	-4.748356	-7.684841	-5.918501	0.000000	-10.000000	0.000000	-0.933333	0.000000	1023.000000	1023.000000	2046.000000
39.299999	-0.043322	-25.603577	-7.433226	-4.714619	-7.618940	-5.836792	0.000000	-10.000000	0.000000	0.100000	0.000000	1023.000000	1023.000000	2046.000000
39.320000	-0.042831	-25.313299	-7.424168	-4.724059	-7.459408	-5.705665	0.000000	-10.000000	-0.008333	1.500000	0.000000	1023.000000	1023.000000	2046.000000
39.340000	-0.042416	-25.068056	-7.373664	-4.672780	-7.335230	-5.686382	0.000000	-10.000000	-0.025000	3.450000	0.000000	1023.000000	1023.000000	2046.000000
39.360001	-0.041693	-24.640514	-7.312814	-4.647850	-7.103875	-5.575975	0.000000	-10.000000	-0.058333	6.116667	0.000000	1023.000000	1023.000000	2046.000000
39.380001	-0.040699	-24.053371	-7.206475	-4.600826	-6.827459	-5.418612	0.000000	-10.000000	-0.108333	9.166667	0.000000	1023.000000	1023.000000	2046.000000
39.400002	-0.039499	-23.344078	-7.035371	-4.580464	-6.552379	-5.175864	0.000000	-10.000000	-0.166667	12.416667	0.000000	1023.000000	1023.000000	2046.000000
39.419998	-0.038217	-22.586134	-6.871672	-4.468968	-6.251287	-4.994207	0.000000	-10.000000	-0.225000	15.100000	0.000000	1023.000000	1023.000000	2046.000000
39.439999	-0.037251	-22.015276	-6.819909	-4.439508	-5.922752	-4.833106	0.000000	-10.000000	-0.275000	17.666668	3.833333	1023.000000	1023.000000	2046.000000
39.459999	-0.035819	-21.168978	-6.636381	-4.346881	-5.565384	-4.620330	0.000000	-10.000000	-0.350000	19.966667	12.000000	1023.000000	1023.000000	2046.000000
39.480000	-0.034090	-20.147133	-6.359251	-4.128666	-5.311601	-4.347615	0.000000	-10.000000	-0.416667	22.783333	22.666666	1023.000000	1023.000000	2046.000000
39.500000	-0.032892	-19.438890	-6.372323	-3.919175	-4.984151	-4.163242	0.000000	-10.000000	-0.500000	24.966667	32.166668	1023.000000	1023.000000	2046.000000
39.520000	-0.032365	-19.127745	-6.400485	-3.926156	-4.777919	-4.023185	0.000000	-10.000000	-0.550000	27.066668	40.166668	1023.000000	1023.000000	2046.000000
39.540001	-0.032100	-18.971395	-6.341891	-4.010547	-4.679924	-3.939033	0.000000	-10.000000	-0.641667	28.850000	48.666668	1023.000000	1023.000000	2046.000000
39.560001	-0.032298	-19.088007	-6.377546	-4.045756	-4.616271	-4.048434	0.000000	-10.000000	-0.758333	31.016668	57.833332	1023.000000	1023.000000	2046.000000
39.580002	-0.032951	-19.474020	-6.458191	-4.038787	-4.680624	-4.296417	0.000000	-10.000000	-0.908333	33.783333	67.833336	1023.000000	1023.000000	2046.000000
39.599998	-0.033807	-19.979898	-6.643593	-4.076873	-4.756186	-4.503246	0.000000	-10.000000	-1.025000	36.483334	78.666664	1023.000000	1023.000000	2046.000000
39.619999	-0.034197	-20.210272	-6.759325	-4.054550	-4.752371	-4.644027	0.000000	-10.000000	-1.083333	38.850002	90.500000	1023.000000	1023.000000	2046.000000
39.639999	-0.033770	-19.958120	-6.723148	-3.963955	-4.627519	-4.643498	0.000000	-10.000000	-1.125000	40.183334	103.166664	1023.000000	1023.000000	2046.000000
39.660000	-0.032660	-19.301853	-6.605830	-3.756643	-4.385780	-4.553599	0.000000	-10.000000	-1.158333	41.133335	116.333336	1023.000000	1023.000000	2046.000000
39.680000	-0.031311	-18.505051	-6.537415	-3.434093	-4.116718	-4.416825	0.000000	-10.000000	-1.200000	41.883335	129.833328	1023.000000	1023.000000	2046.000000
39.700001	-0.030031	-17.748436	-6.461059	-3.126770	-3.878396	-4.282211	0.000000	-10.000000	-1.225000	42.766666	143.500000	1023.000000	1023.000000	2046.000000
39.720001	-0.028637	-16.924320	-6.283980	-2.882113	-3.654696	-4.103531	0.000000	-10.000000	-1.266667	43.483334	157.666672	1023.000000	1023.000000	2046.000000
39.740002	-0.027332	-16.152954	-6.166810	-2.698376	-3.385953	-3.901816	0.000000	-10.000000	-1.266667	44.133335	172.000000	1023.000000	1023.000000	2046.000000
39.759998	-0.025906	-15.310553	-5.946560	-2.537282	-3.149642	-3.677068	0.000000	-10.000000	-1.250000	44.000000	186.666672	1023.000000	1023.000000	2046.000000
39.779999	-0.024615	-14.547663	-5.712087	-2.386071	-2.949492	-3.500014	0.000000	-10.000000	-1.200000	43.733334	201.500000	1023.000000	1023.000000	2046.000000
39.799999	-0.023256	-13.744404	-5.444373	-2.333260	-2.686021	-3.280749	0.000000	-10.000000	-1.133333	42.516666	216.166672	1023.000000	1023.000000	2046.000000
39.820000	-0.021679	-12.812350	-5.112992	-2.314343	-2.387042	-2.997973	0.000000	-10.000000	-1.066667	41.483334	230.500000	1023.000000	1023.000000	2046.000000
39.840000	-0.019947	-11.788491	-4.697460	-2.221625	-2.120455	-2.748951	0.000000	-10.000000	-1.000000	40.200001	244.500000	1023.000000	1023.000000	2046.000000
39.860001	-0.018306	-10.818562	-4.310483	-2.133321	-1.802443	-2.572314	0.000000	-10.000000	-0.966667	39.433334	258.166656	1023.000000	1023.000000	2046.000000
39.880001	-0.016547	-9.779427	-3.910294	-2.117218	-1.407924	-2.343991	0.000000	-10.000000	-0.933333	38.599998	271.500000	1023.000000	1023.000000	2046.000000
39.900002	-0.014845	-8.773597	-3.490648	-2.123098	-1.067668	-2.092182	0.000000	-10.000000	-0.908333	37.783333	284.333344	1023.000000	1023.000000	2046.000000
39.919998	-0.013190	-7.795333	-3.111064	-2.114516	-0.680178	-1.889575	0.000000	-10.000000	-0.916667	37.616669	297.166656	1023.000000	1023.000000	2046.000000
39.939999	-0.011865	-7.012032	-2.793459	-2.118364	-0.405878	-1.694331	0.000000	-10.000000	-0.941667	37.400002	309.666656	1023.000000	1023.000000	2046.000000
39.959999	-0.010714	-6.332155	-2.568507	-2.147682	-0.125551	-1.490416	0.000000	-10.000000	-0.983333	38.166668	322.333344	1023.000000	1023.000000	2046.000000
39.980000	-0.009705	-5.735732	-2.335310	-2.157547	0.075522	-1.318398	0.000000	-10.000000	-1.025000	38.616669	334.833344	1023.000000	1023.000000	2046.000000
40.000000	-0.008803	-5.202471	-2.165400	-2.172347	0.324499	-1.189224	0.000000	-10.000000	-1.066667	39.733334	347.666656	1023.000000	1023.000000	2046.000000
40.020000	-0.007720	-4.562672	-1.948027	-2.190985	0.595198	-1.018858	0.000000	-10.000000	-1.091667	40.383335	360.666656	1023.000000	1023.000000	2046.000000
40.040001	-0.006697	-3.957727	-1.774677	-2.168029	0.840721	-0.855742	0.000000	-10.000000	-1.116667	41.000000	374.000000	1023.000000	1023.000000	2046.000000
40.060001	-0.005604	-3.312038	-1.553655	-2.069754	1.075335	-0.763964	0.000000	-10.000000	-1.116667	41.233334	387.666656	1023.000000	1023.000000	2046.000000
40.080002	-0.004499	-2.659078	-1.372497	-2.032745	1.331986	-0.585822	0.000000	-10.000000	-1.116667	41.233334	401.500000	1023.000000	1023.000000	2046.000000
40.099998	-0.003180	-1.879349	-1.228439	-1.997630	1.694441	-0.347721	0.000000	-10.000000	-1.100000	40.966667	415.333344	1023.000000	1023.000000	2046.000000
40.119999	-0.001933	-1.142161	-0.986248	-1.893033	1.915729	-0.178609	0.000000	-10.000000	-1.100000	40.950001	429.000000	1023.000000	1023.000000	2046.000000
40.139999	-0.000421	-0.248732	-0.686583	-1.767809	2.174579	0.031082	0.000000	-10.000000	-1.083333	40.483334	442.666656	1023.000000	1023.000000	2046.000000
40.160000	0.001254	0.741055	-0.438894	-1.634124	2.525667	0.288406	0.000000	-10.000000	-1.066667	40.250000	456.166656	1023.000000	1023.000000	2046.000000
40.180000	0.003057	1.806612	-0.203647	-1.476992	2.938516	0.548735	0.000000	-10.000000	-1.033333	39.600002	469.666656	1023.000000	1023.000000	2046.000000
40.200001	0.004755	2.810280	0.118624	-1.307310	3.234013	0.764953	0.000000	-10.000000	-1.000000	39.416668	482.833344	1023.000000	1023.000000	2046.000000
40.220001	0.006554	3.873619	0.435904	-1.075366	3.570139	0.942942	0.000000	-10.000000	-0.983333	38.783333	496.166656	1023.000000	1023.000000	2046.000000
40.240002	0.008440	4.988204	0.738338	-0.940129	3.930210	1.259786	0.000000	-10.000000	-0.975000	38.533333	509.166656	1023.000000	1023.000000	2046.000000
40.259998	0.010189	6.021971	1.021717	-0.733849	4.271841	1.462262	0.000000	-10.000000	-0.991667	38.233334	522.166687	1023.000000	1023.000000	2046.000000
40.279999	0.011868	7.014058	1.303762	-0.532912	4.559270	1.683937	0.000000	-10.000000	-0.983333	38.000000	534.833313	1023.000000	1023.000000	2046.000000
40.299999	0.013624	8.051555	1.637550	-0.317379	4.856541	1.874843	0.000000	-10.000000	-0.983333	37.750000	547.500000	1023.000000	1023.000000	2046.000000
40.320000	0.015416	9.111114	1.944546	-0.141046	5.205265	2.102349	0.000000	-10.000000	-0.966667	37.300003	560.166687	1023.000000	1023.000000	2046.000000
40.340000	0.016997	10.045269	2.214833	0.010973	5.532720	2.286744	0.000000	-10.000000	-0.958333	37.516666	572.666687	1023.000000	1023.000000	2046.000000
40.360001	0.018431	10.892460	2.469576	0.103795	5.813663	2.505424	0.000000	-10.000000	-0.941667	37.400002	585.333313	1023.000000	1023.000000	2046.000000
40.380001	0.019685	11.633919	2.729104	0.206273	5.992249	2.706292	0.000000	-10.000000	-0.925000	37.483334	597.666687	1023.000000	1023.000000	2046.000000
40.400002	0.020727	12.249829	2.860783	0.317205	6.289248	2.782593	0.000000	-10.000000	-0.900000	36.983334	610.333313	1023.000000	1023.000000	2046.000000
40.419998	0.022516	13.306699	3.142512	0.545619	6.590428	3.028140	0.000000	-10.000000	-0.875000	36.416668	622.666687	1023.000000	1023.000000	2046.000000
40.439999	0.024593	14.534489	3.506940	0.961676	6.738950	3.326923	0.000000	-10.000000	-0.858333	35.733334	635.000000	1023.000000	1023.000000	2046.000000
40.459999	0.025852	15.278766	3.519123	1.371794	6.860953	3.526896	0.000000	-10.000000	-0.833333	35.150002	647.000000	1023.000000	1023.000000	2046.000000
40.480000	0.026036	15.387484	3.395630	1.562521	6.865594	3.563738	0.000000	-10.000000	-0.825000	34.883335	658.833313	1023.000000	1023.000000	2046.000000
40.500000	0.025684	15.179344	3.347105	1.670370	6.768774	3.393096	0.000000	-10.000000	-0.783333	34.366665	670.500000	1023.000000	1023.000000	2046.000000
40.520000	0.024364	14.398852	3.199982	1.653890	6.467710	3.077270	0.000000	-10.000000	-0.733333	33.700001	682.000000	1023.000000	1023.000000	2046.000000
40.540001	0.022719	13.426702	3.038315	1.595500	6.073188	2.719698	0.000000	-10.000000	-0.675000	32.466667	693.333313	1023.000000	1023.000000	2046.000000
40.560001	0.021764	12.862498	2.946183	1.605146	5.800650	2.510520	0.000000	-10.000000	-0.625000	31.500000	704.500000	1023.000000	1023.000000	2046.000000
40.580002	0.021529	12.723530	2.901903	1.701300	5.692163	2.428164	0.000000	-10.000000	-0.600000	30.333334	715.166687	1023.000000	1023.000000	2046.000000
40.599998	0.021772	12.867336	2.897873	1.853912	5.672840	2.442712	0.000000	-10.000000	-0.533333	29.049999	725.500000	1023.000000	1023.000000	2046.000000
40.619999	0.022051	13.032297	2.914711	2.083552	5.592715	2.441319	0.000000	-10.000000	-0.441667	27.150000	735.333313	1023.000000	1023.000000	2046.000000
40.639999	0.022417	13.248435	2.839395	2.391950	5.558002	2.459089	0.000000	-10.000000	-0.333333	24.600000	744.833313	1023.000000	1023.000000	2046.000000
40.660000	0.022672	13.399215	2.745173	2.666603	5.504760	2.482680	0.000000	-10.000000	-0.225000	21.516666	753.500000	1023.000000	1023.000000	2046.000000
40.680000	0.022821	13.486947	2.688709	2.849009	5.416764	2.532467	0.000000	-10.000000	-0.141667	17.900000	761.333313	1023.000000	1023.000000	2046.000000
40.700001	0.022988	13.585670	2.625083	2.993375	5.378225	2.588986	0.000000	-10.000000	-0.058333	13.783334	767.833313	1023.000000	1023.000000	2046.000000
40.720001	0.022965	13.572577	2.510733	3.062508	5.359711	2.639625	0.000000	-10.000000	-0.016667	8.416667	773.166687	1023.000000	1023.000000	2046.000000
40.740002	0.022818	13.485217	2.418742	3.014131	5.384220	2.668124	0.000000	-10.000000	0.016667	2.716667	776.666687	1023.000000	1023.000000	2046.000000
40.759998	0.022843	13.500178	2.437662	2.904317	5.409178	2.749021	0.000000	-10.000000	0.041667	-1.966667	778.500000	1023.000000	1023.000000	2046.000000
40.779999	0.022936	13.555027	2.520517	2.871861	5.399491	2.763158	0.000000	-10.000000	0.066667	-5.716667	779.000000	1023.000000	1023.000000	2046.000000
40.799999	0.023256	13.744359	2.632971	2.945027	5.415896	2.750465	0.000000	-10.000000	0.083333	-8.633333	779.000000	1023.000000	1023.000000	2046.000000
40.820000	0.023753	14.038099	2.759765	2.912563	5.520328	2.845443	0.000000	-10.000000	0.091667	-10.966667	779.000000	1023.000000	1023.000000	2046.000000
40.840000	0.023932	14.143589	2.894931	2.873993	5.544765	2.829901	0.000000	-10.000000	0.100000	-11.850000	779.000000	1023.000000	1023.000000	2046.000000
40.860001	0.024337	14.383438	3.002976	2.863536	5.658590	2.858336	0.000000	-10.000000	0.100000	-12.166667	779.000000	1023.000000	1023.000000	2046.000000
40.880001	0.024468	14.460442	3.168464	2.736033	5.640743	2.915202	0.000000	-10.000000	0.100000	-12.350000	771.666687	1023.000000	1023.000000	2046.000000
40.900002	0.024267	14.341863	3.242996	2.547559	5.601127	2.950181	0.000000	-10.000000	0.100000	-12.416667	763.000000	1023.000000	1023.000000	2046.000000
40.919998	0.023759	14.041415	3.266625	2.383136	5.523452	2.868202	0.000000	-10.000000	0.091667	-12.433333	753.000000	1023.000000	1023.000000	2046.000000
40.939999	0.022994	13.589740	3.189395	2.167443	5.500475	2.732426	0.000000	-10.000000	0.091667	-12.783334	749.000000	1023.000000	1023.000000	2046.000000
40.959999	0.022441	13.262617	3.146059	1.963870	5.496001	2.656687	0.000000	-10.000000	0.100000	-13.300000	744.666687	1023.000000	1023.000000	2046.000000
40.980000	0.021774	12.868253	3.146132	1.761075	5.397423	2.563624	0.000000	-10.000000	0.133333	-14.000000	740.166687	1023.000000	1023.000000	2046.000000
41.000000	0.021057	12.444738	3.117488	1.594919	5.285279	2.447052	0.000000	-10.000000	0.183333	-15.183333	735.333313	1023.000000	1023.000000	2046.000000
41.020000	0.020206	11.941586	3.022459	1.441946	5.164586	2.312596	0.000000	-10.000000	0.241667	-17.166668	730.333313	1023.000000	1023.000000	2046.000000
41.040001	0.019438	11.487994	2.889468	1.290119	5.049726	2.258680	0.000000	-10.000000	0.308333	-19.516666	724.666687	1023.000000	1023.000000	2046.000000
41.060001	0.018616	11.002080	2.782876	1.215240	4.882547	2.121417	0.000000	-10.000000	0.383333	-21.916666	718.166687	1023.000000	1023.000000	2046.000000
41.080002	0.017951	10.608803	2.694715	1.137587	4.753805	2.022695	0.000000	-10.000000	0.466667	-24.233334	710.833313	1023.000000	1023.000000	2046.000000
41.099998	0.017279	10.211599	2.604195	1.094340	4.607189	1.905875	0.000000	-10.000000	0.566667	-26.666666	702.833313	1023.000000	1023.000000	2046.000000
41.119999	0.016702	9.871017	2.534338	1.078600	4.454810	1.803267	0.000000	-10.000000	0.691667	-29.283333	694.000000	1023.000000	1023.000000	2046.000000
41.139999	0.015821	9.350307	2.393344	1.089097	4.251881	1.615985	0.000000	-10.000000	0.850000	-32.316666	684.333313	1023.000000	1023.000000	2046.000000
41.160000	0.014830	8.764605	2.285346	1.104604	3.955194	1.419461	0.000000	-10.000000	1.025000	-35.549999	673.500000	1023.000000	1023.000000	2046.000000
41.180000	0.013814	8.163927	2.109730	1.111483	3.708352	1.234363	0.000000	-10.000000	1.191667	-38.816666	661.500000	1023.000000	1023.000000	2046.000000
41.200001	0.013145	7.768724	2.033898	1.117282	3.504798	1.112747	0.000000	-10.000000	1.333333	-41.616669	648.333313	1023.000000	1023.000000	2046.000000
41.220001	0.012470	7.369874	1.976889	1.209930	3.271144	0.911911	0.000000	-10.000000	1.450000	-43.883335	634.333313	1023.000000	1023.000000	2046.000000
41.240002	0.012076	7.136708	1.836753	1.243066	3.133627	0.923261	0.000000	-10.000000	1.550000	-45.450001	619.833313	1023.000000	1023.000000	2046.000000
41.259998	0.011689	6.908013	1.677954	1.279666	2.980463	0.969930	0.000000	-10.000000	1.616667	-46.466667	604.666687	1023.000000	1023.000000	2046.000000
41.279999	0.010979	6.488582	1.465927	1.288034	2.775308	0.959314	0.000000	-10.000000	1.650000	-46.833332	589.333313	1023.000000	1023.000000	2046.000000
41.299999	0.010321	6.099663	1.272886	1.465358	2.490923	0.870497	0.000000	-10.000000	1.650000	-46.950001	573.666687	1023.000000	1023.000000	2046.000000
41.320000	0.009324	5.510252	0.973052	1.687979	2.061217	0.788004	0.000000	-10.000000	1.641667	-46.633335	558.166687	1023.000000	1023.000000	2046.000000
41.340000	0.007545	4.458954	0.497611	1.756473	1.610410	0.594461	0.000000	-10.000000	1.625000	-46.366669	542.500000	1023.000000	1023.000000	2046.000000
41.360001	0.005704	3.371087	0.121688	1.646024	1.259040	0.344334	0.000000	-10.000000	1.591667	-45.950001	527.000000	1023.000000	1023.000000	2046.000000
41.380001	0.003805	2.248641	-0.088836	1.446084	0.880170	0.011224	0.000000	-10.000000	1.550000	-45.350002	511.666656	1023.000000	1023.000000	2046.000000
41.400002	0.001701	1.004993	-0.311734	1.337421	0.440768	-0.461463	0.000000	-10.000000	1.483333	-44.250000	496.500000	1023.000000	1023.000000	2046.000000
41.419998	-0.000753	-0.445311	-0.536850	1.264470	-0.156187	-1.016744	0.000000	-10.000000	1.400000	-42.866669	481.833344	1023.000000	1023.000000	2046.000000
41.439999	-0.003393	-2.005500	-0.897624	1.191957	-0.700907	-1.598926	0.000000	-10.000000	1.316667	-41.533333	467.500000	1023.000000	1023.000000	2046.000000
41.459999	-0.005621	-3.322118	-1.107648	1.179339	-1.289132	-2.104677	0.000000	-10.000000	1.266667	-40.700001	453.666656	1023.000000	1023.000000	2046.000000
41.480000	-0.007101	-4.196656	-1.288280	1.251633	-1.691431	-2.468577	0.000000	-10.000000	1.250000	-40.366669	440.000000	1023.000000	1023.000000	2046.000000
41.500000	-0.008195	-4.843444	-1.429881	1.346217	-2.053129	-2.706650	0.000000	-10.000000	1.250000	-40.133335	426.666656	1023.000000	1023.000000	2046.000000
41.520000	-0.009108	-5.383026	-1.622728	1.489491	-2.307876	-2.941912	0.000000	-10.000000	1.241667	-40.150002	413.333344	1023.000000	1023.000000	2046.000000
41.540001	-0.010088	-5.962032	-1.846027	1.592203	-2.554580	-3.153628	0.000000	-10.000000	1.225000	-40.183334	400.000000	1023.000000	1023.000000	2046.000000
41.560001	-0.010976	-6.487076	-2.039634	1.598781	-2.810044	-3.236179	0.000000	-10.000000	1.208333	-40.383335	386.500000	1023.000000	1023.000000	2046.000000
41.580002	-0.011772	-6.957130	-2.190876	1.574540	-3.024865	-3.315929	0.000000	-10.000000	1.200000	-40.366669	373.000000	1023.000000	1023.000000	2046.000000
41.599998	-0.012695	-7.502706	-2.422250	1.494921	-3.180078	-3.395300	0.000000	-10.000000	1.200000	-40.166668	359.500000	1023.000000	1023.000000	2046.000000
41.619999	-0.013882	-8.204505	-2.567245	1.339537	-3.459086	-3.517711	0.000000	-10.000000	1.208333	-40.016666	346.000000	1023.000000	1023.000000	2046.000000
41.639999	-0.014798	-8.745691	-2.760981	1.140185	-3.584169	-3.540727	0.000000	-10.000000	1.208333	-39.733334	332.666656	1023.000000	1023.000000	2046.000000
41.660000	-0.015183	-8.973193	-2.724621	1.012319	-3.738339	-3.522552	0.000000	-10.000000	1.208333	-39.416668	319.500000	1023.000000	1023.000000	2046.000000
41.680000	-0.015521	-9.173020	-2.758316	0.932428	-3.836520	-3.510612	0.000000	-10.000000	1.208333	-39.400002	306.500000	1023.000000	1023.000000	2046.000000
41.700001	-0.016078	-9.502292	-2.791946	0.830479	-3.988986	-3.551839	0.000000	-10.000000	1.208333	-39.483334	293.333344	1023.000000	1023.000000	2046.000000
41.720001	-0.016691	-9.864567	-2.980224	0.684847	-4.001430	-3.567761	0.000000	-10.000000	1.191667	-39.400002	280.166656	1023.000000	1023.000000	2046.000000
41.740002	-0.017499	-10.341986	-3.127154	0.527297	-4.109976	-3.632152	0.000000	-10.000000	1.166667	-38.950001	267.000000	1023.000000	1023.000000	2046.000000
41.759998	-0.018460	-10.909919	-3.261664	0.300140	-4.251846	-3.696548	0.000000	-10.000000	1.133333	-38.366669	254.000000	1023.000000	1023.000000	2046.000000
41.779999	-0.019713	-11.650463	-3.423855	0.088407	-4.473458	-3.841558	0.000000	-10.000000	1.091667	-37.700001	241.000000	1023.000000	1023.000000	2046.000000
41.799999	-0.021048	-12.439413	-3.607511	-0.202718	-4.677499	-3.951684	0.000000	-10.000000	1.025000	-36.650002	228.333328	1023.000000	1023.000000	2046.000000
41.820000	-0.022275	-13.164260	-3.751959	-0.413457	-4.868611	-4.130233	0.000000	-10.000000	0.958333	-35.716667	216.000000	1023.000000	1023.000000	2046.000000
41.840000	-0.023498	-13.887520	-3.888869	-0.675563	-5.059202	-4.263885	0.000000	-10.000000	0.916667	-34.750000	204.166672	1023.000000	1023.000000	2046.000000
41.860001	-0.024716	-14.607441	-4.000370	-0.894191	-5.306426	-4.406455	0.000000	-10.000000	0.891667	-34.066666	192.666672	1023.000000	1023.000000	2046.000000
41.880001	-0.025918	-15.317586	-4.185316	-1.106157	-5.477201	-4.548912	0.000000	-10.000000	0.883333	-33.483334	181.333328	1023.000000	1023.000000	2046.000000
41.900002	-0.027023	-15.970354	-4.308572	-1.296134	-5.693612	-4.672037	0.000000	-10.000000	0.866667	-33.166668	170.166672	1023.000000	1023.000000	2046.000000
41.919998	-0.027956	-16.521982	-4.463101	-1.476013	-5.830871	-4.751997	0.000000	-10.000000	0.841667	-33.049999	159.000000	1023.000000	1023.000000	2046.000000
41.939999	-0.028815	-17.029745	-4.570916	-1.623867	-5.997550	-4.837412	0.000000	-10.000000	0.808333	-32.600002	148.000000	1023.000000	1023.000000	2046.000000
41.959999	-0.029565	-17.472967	-4.737529	-1.774160	-6.078094	-4.883183	0.000000	-10.000000	0.766667	-32.000000	137.166672	1023.000000	1023.000000	2046.000000
41.980000	-0.030165	-17.827438	-4.795247	-1.884301	-6.219861	-4.928030	0.000000	-10.000000	0.716667	-30.983334	126.666664	1023.000000	1023.000000	2046.000000
42.000000	-0.030678	-18.130608	-4.914332	-2.019829	-6.268878	-4.927567	0.000000	-10.000000	0.658333	-29.850000	116.500000	1023.000000	1023.000000	2046.000000
42.020000	-0.031295	-18.495220	-4.962224	-2.140229	-6.428673	-4.964093	0.000000	-10.000000	0.600000	-28.800001	106.500000	1023.000000	1023.000000	2046.000000
42.040001	-0.031750	-18.764214	-5.083242	-2.243105	-6.467654	-4.970212	0.000000	-10.000000	0.550000	-27.716667	96.666664	1023.000000	1023.000000	2046.000000
42.060001	-0.032280	-19.077501	-5.227931	-2.313001	-6.537682	-4.998888	0.000000	-10.000000	0.516667	-26.883333	87.333336	1023.000000	1023.000000	2046.000000
42.080002	-0.032781	-19.373737	-5.308709	-2.389398	-6.605268	-5.070363	0.000000	-10.000000	0.483333	-25.783333	78.500000	1023.000000	1023.000000	2046.000000
42.099998	-0.032828	-19.401585	-5.422141	-2.414742	-6.506676	-5.058026	0.000000	-10.000000	0.450000	-24.850000	69.833336	1023.000000	1023.000000	2046.000000
42.119999	-0.032925	-19.458944	-5.409360	-2.467523	-6.550302	-5.031760	0.000000	-10.000000	0.408333	-23.766666	61.500000	1023.000000	1023.000000	2046.000000
42.139999	-0.032588	-19.259300	-5.475558	-2.431735	-6.411181	-4.940825	0.000000	-10.000000	0.375000	-22.700001	53.500000	1023.000000	1023.000000	2046.000000
42.160000	-0.032485	-19.198778	-5.493136	-2.472440	-6.368639	-4.864562	0.000000	-10.000000	0.350000	-21.500000	46.000000	1023.000000	1023.000000	2046.000000
42.180000	-0.032320	-19.101213	-5.556857	-2.454164	-6.274048	-4.816144	0.000000	-10.000000	0.316667	-20.416668	38.833332	1023.000000	1023.000000	2046.000000
42.200001	-0.031932	-18.872023	-5.538127	-2.366750	-6.285174	-4.681971	0.000000	-10.000000	0.283333	-19.266666	32.000000	1023.000000	1023.000000	2046.000000
42.220001	-0.032146	-18.998213	-5.709607	-2.248863	-6.398886	-4.640856	0.000000	-10.000000	0.250000	-18.216667	25.666666	1023.000000	1023.000000	2046.000000
42.240002	-0.032999	-19.502470	-5.951352	-2.336264	-6.500342	-4.714511	0.000000	-10.000000	0.233333	-17.466667	19.500000	1023.000000	1023.000000	2046.000000
42.259998	-0.034327	-20.287075	-6.206479	-2.497746	-6.674142	-4.908708	0.000000	-10.000000	0.225000	-17.250000	13.500000	1023.000000	1023.000000	2046.000000
42.279999	-0.035757	-21.132130	-6.392261	-2.695527	-6.873729	-5.170613	0.000000	-10.000000	0.216667	-16.883333	7.666667	1023.000000	1023.000000	2046.000000
42.299999	-0.037366	-22.083128	-6.647731	-2.865634	-7.125674	-5.444088	0.000000	-10.000000	0.175000	-15.650001	2.333333	1023.000000	1023.000000	2046.000000
42.320000	-0.039047	-23.076874	-6.929193	-2.976455	-7.393473	-5.777753	0.000000	-10.000000	0.116667	-13.433333	-2.500000	1023.000000	1023.000000	2046.000000
42.340000	-0.040862	-24.149672	-7.256979	-2.989311	-7.722557	-6.180825	0.000000	-10.000000	0.066667	-11.283334	-6.666667	1023.000000	1023.000000	2046.000000
42.360001	-0.042387	-25.050821	-7.492523	-3.016972	-8.060719	-6.480608	0.000000	-10.000000	0.050000	-10.033334	-10.333333	1023.000000	1023.000000	2046.000000
42.380001	-0.043257	-25.564930	-7.657211	-2.938118	-8.251605	-6.717997	0.000000	-10.000000	0.075000	-10.200000	-13.666667	1023.000000	1023.000000	2046.000000
42.400002	-0.043851	-25.916027	-7.793778	-2.825760	-8.422331	-6.874157	0.000000	-10.000000	0.091667	-11.183333	-17.166666	1023.000000	1023.000000	2046.000000
42.419998	-0.044023	-26.017580	-7.920501	-2.664773	-8.477067	-6.955238	0.000000	-10.000000	0.116667	-12.333333	-21.000000	1023.000000	1023.000000	2046.000000
42.439999	-0.044195	-26.119295	-8.035839	-2.569773	-8.539744	-6.973938	0.000000	-10.000000	0.108333	-13.016666	-25.000000	1023.000000	1023.000000	2046.000000
42.459999	-0.044339	-26.204496	-8.062899	-2.520149	-8.625018	-6.996430	0.000000	-10.000000	0.100000	-13.183333	-29.333334	1023.000000	1023.000000	2046.000000
42.480000	-0.044456	-26.273472	-8.116524	-2.538312	-8.640394	-6.978242	0.000000	-10.000000	0.083333	-12.750000	-33.666668	1023.000000	1023.000000	2046.000000
42.500000	-0.044689	-26.411303	-8.176261	-2.556901	-8.660456	-7.017684	0.000000	-10.000000	0.075000	-12.050000	-38.000000	1023.000000	1023.000000	2046.000000
42.520000	-0.044944	-26.561666	-8.238748	-2.594109	-8.699902	-7.028907	0.000000	-10.000000	0.066667	-11.150001	-42.000000	1023.000000	1023.000000	2046.000000
42.540001	-0.044753	-26.449221	-8.143730	-2.643107	-8.730430	-6.931953	0.000000	-10.000000	0.066667	-10.350000	-45.666668	1023.000000	1023.000000	2046.000000
42.560001	-0.044365	-26.219809	-8.015073	-2.676619	-8.689239	-6.838878	0.000000	-10.000000	0.058333	-9.850000	-49.166668	1023.000000	1023.000000	2046.000000
42.580002	-0.044209	-26.127817	-7.900980	-2.754098	-8.651443	-6.821295	0.000000	-10.000000	0.058333	-9.750000	-52.500000	1023.000000	1023.000000	2046.000000
42.599998	-0.043939	-25.968031	-7.853868	-2.805487	-8.575461	-6.733215	0.000000	-10.000000	0.050000	-9.816667	-55.833332	1023.000000	1023.000000	2046.000000
42.619999	-0.043847	-25.913794	-7.846677	-2.887552	-8.480806	-6.698758	0.000000	-10.000000	0.058333	-9.583333	-59.166668	1023.000000	1023.000000	2046.000000
42.639999	-0.043937	-25.966616	-7.789383	-3.025810	-8.495844	-6.655580	0.000000	-10.000000	0.058333	-9.233334	-62.333332	1023.000000	1023.000000	2046.000000
42.660000	-0.044261	-26.158525	-7.794855	-3.217188	-8.492122	-6.654361	0.000000	-10.000000	0.058333	-8.916667	-65.500000	1023.000000	1023.000000	2046.000000
42.680000	-0.044939	-26.558807	-7.814070	-3.486346	-8.575168	-6.683224	0.000000	-10.000000	0.050000	-8.966667	-68.500000	1023.000000	1023.000000	2046.000000
42.700001	-0.045618	-26.960033	-7.851985	-3.685477	-8.663706	-6.758866	0.000000	-10.000000	0.050000	-8.900001	-71.500000	1023.000000	1023.000000	2046.000000
42.720001	-0.046245	-27.330891	-7.976867	-3.890339	-8.685687	-6.777997	0.000000	-10.000000	0.041667	-8.566667	-74.500000	1023.000000	1023.000000	2046.000000
42.740002	-0.046901	-27.718554	-8.022725	-4.053325	-8.783862	-6.858643	0.000000	-10.000000	0.025000	-7.800000	-77.333336	1023.000000	1023.000000	2046.000000
42.759998	-0.047398	-28.012501	-8.129655	-4.224541	-8.822431	-6.835875	0.000000	-10.000000	0.016667	-6.833333	-80.000000	1023.000000	1023.000000	2046.000000
42.779999	-0.047980	-28.356472	-8.185000	-4.358038	-8.939425	-6.874008	0.000000	-10.000000	0.025000	-6.066667	-82.333336	1023.000000	1023.000000	2046.000000
42.799999	-0.048448	-28.632954	-8.309285	-4.432859	-8.953621	-6.937188	0.000000	-10.000000	0.025000	-5.516667	-84.500000	1023.000000	1023.000000	2046.000000
42.820000	-0.048745	-28.808126	-8.415537	-4.528344	-8.933078	-6.931168	0.000000	-10.000000	0.016667	-5.066667	-86.166664	1023.000000	1023.000000	2046.000000
42.840000	-0.048874	-28.884392	-8.460106	-4.653236	-8.903797	-6.867252	0.000000	-10.000000	0.000000	-4.366667	-87.833336	1023.000000	1023.000000	2046.000000
42.860001	-0.048875	-28.885010	-8.455829	-4.741640	-8.848894	-6.838647	0.000000	-10.000000	0.000000	-3.150000	-89.166664	1023.000000	1023.000000	2046.000000
42.880001	-0.048532	-28.682703	-8.419488	-4.776296	-8.717278	-6.769641	0.000000	-10.000000	-0.008333	-1.350000	-90.333336	1023.000000	1023.000000	2046.000000
42.900002	-0.048082	-28.416664	-8.401250	-4.812288	-8.581629	-6.621498	0.000000	-10.000000	-0.025000	0.800000	-90.833336	1023.000000	1023.000000	2046.000000
42.919998	-0.047547	-28.100550	-8.366900	-4.812857	-8.453223	-6.467570	0.000000	-10.000000	-0.058333	3.383333	-91.000000	1023.000000	1023.000000	2046.000000
42.939999	-0.046839	-27.681831	-8.287767	-4.837861	-8.264636	-6.291568	0.000000	-10.000000	-0.083333	6.450000	-91.000000	1023.000000	1023.000000	2046.000000
42.959999	-0.046001	-27.186834	-8.148351	-4.857180	-8.113196	-6.068106	0.000000	-10.000000	-0.116667	9.666667	-91.000000	1023.000000	1023.000000	2046.000000
42.980000	-0.045205	-26.716303	-8.093381	-4.781880	-7.914391	-5.926650	0.000000	-10.000000	-0.158333	12.533334	-91.000000	1023.000000	1023.000000	2046.000000
43.000000	-0.044344	-26.207525	-8.067135	-4.714487	-7.658514	-5.767390	0.000000	-10.000000	-0.208333	15.150001	-91.000000	1023.000000	1023.000000	2046.000000
43.020000	-0.043291	-25.585041	-7.983371	-4.647548	-7.351233	-5.602887	0.000000	-10.000000	-0.266667	17.550001	-72.000000	1023.000000	1023.000000	2046.000000
43.040001	-0.042010	-24.828171	-7.826011	-4.612163	-7.034600	-5.355397	0.000000	-10.000000	-0.325000	19.933334	-33.500000	1023.000000	1023.000000	2046.000000
43.060001	-0.040713	-24.061300	-7.664784	-4.548526	-6.744924	-5.103065	0.000000	-10.000000	-0.400000	21.783333	7.333333	1023.000000	1023.000000	2046.000000
43.080002	-0.039359	-23.260965	-7.503081	-4.465762	-6.412294	-4.879828	0.000000	-10.000000	-0.450000	23.366667	31.666666	1023.000000	1023.000000	2046.000000
43.099998	-0.038036	-22.478992	-7.330895	-4.404943	-6.061361	-4.681794	0.000000	-10.000000	-0.516667	24.950001	39.166668	1023.000000	1023.000000	2046.000000
43.119999	-0.036343	-21.478926	-7.162290	-4.207840	-5.668281	-4.440516	0.000000	-10.000000	-0.575000	26.983334	47.333332	1023.000000	1023.000000	2046.000000
43.139999	-0.034862	-20.603235	-7.010645	-3.970376	-5.477123	-4.145091	0.000000	-10.000000	-0.650000	28.966667	56.166668	1023.000000	1023.000000	2046.000000
43.160000	-0.033801	-19.976500	-6.968780	-3.819726	-5.254010	-3.933982	0.000000	-10.000000	-0.708333	30.500000	65.666664	1023.000000	1023.000000	2046.000000
43.180000	-0.033441	-19.763365	-7.032825	-3.813633	-5.067466	-3.849440	0.000000	-10.000000	-0.725000	31.383333	75.500000	1023.000000	1023.000000	2046.000000
43.200001	-0.033377	-19.726007	-7.026796	-3.845047	-4.963810	-3.890354	0.000000	-10.000000	-0.758333	32.333336	85.833336	1023.000000	1023.000000	2046.000000
43.220001	-0.033585	-19.848740	-7.113957	-3.834808	-4.873663	-4.026311	0.000000	-10.000000	-0.825000	33.733334	96.333336	1023.000000	1023.000000	2046.000000
43.240002	-0.034099	-20.152718	-7.150255	-3.828292	-4.978559	-4.195611	0.000000	-10.000000	-0.941667	35.516666	107.500000	1023.000000	1023.000000	2046.000000
43.259998	-0.034698	-20.506256	-7.274107	-3.826313	-5.059438	-4.346398	0.000000	-10.000000	-1.041667	37.583336	119.000000	1023.000000	1023.000000	2046.000000
43.279999	-0.035057	-20.718594	-7.373615	-3.762686	-5.098375	-4.483916	0.000000	-10.000000	-1.075000	39.050003	131.166672	1023.000000	1023.000000	2046.000000
43.299999	-0.034433	-20.349710	-7.335466	-3.576182	-4.934061	-4.504001	0.000000	-10.000000	-1.100000	40.016666	143.833328	1023.000000	1023.000000	2046.000000
43.320000	-0.033388	-19.732204	-7.208532	-3.310416	-4.748864	-4.464392	0.000000	-10.000000	-1.116667	40.533333	157.000000	1023.000000	1023.000000	2046.000000
43.340000	-0.032011	-18.918461	-7.117007	-3.023044	-4.459935	-4.318476	0.000000	-10.000000	-1.175000	41.433334	170.500000	1023.000000	1023.000000	2046.000000
43.360001	-0.030575	-18.069908	-6.932099	-2.795279	-4.231161	-4.111369	0.000000	-10.000000	-1.241667	42.600002	184.166672	1023.000000	1023.000000	2046.000000
43.380001	-0.029077	-17.184299	-6.784750	-2.550431	-3.948080	-3.901039	0.000000	-10.000000	-1.333333	43.783333	198.166672	1023.000000	1023.000000	2046.000000
43.400002	-0.027620	-16.323383	-6.619080	-2.321611	-3.643152	-3.739541	0.000000	-10.000000	-1.375000	44.833332	212.666672	1023.000000	1023.000000	2046.000000
43.419998	-0.026252	-15.514997	-6.396626	-2.197400	-3.406484	-3.514488	0.000000	-10.000000	-1.408333	45.500000	227.500000	1023.000000	1023.000000	2046.000000
43.439999	-0.024920	-14.727911	-6.110699	-2.104151	-3.203911	-3.309150	0.000000	-10.000000	-1.408333	46.099998	242.666672	1023.000000	1023.000000	2046.000000
43.459999	-0.023246	-13.738455	-5.801026	-2.023021	-2.867989	-3.046420	0.000000	-10.000000	-1.391667	46.250000	257.833344	1023.000000	1023.000000	2046.000000
43.480000	-0.021266	-12.568033	-5.342345	-1.938371	-2.526209	-2.761108	0.000000	-10.000000	-1.375000	46.133335	273.333344	1023.000000	1023.000000	2046.000000
43.500000	-0.019327	-11.421986	-4.929376	-1.855628	-2.139496	-2.497485	0.000000	-10.000000	-1.366667	46.133335	288.666656	1023.000000	1023.000000	2046.000000
43.520000	-0.017293	-10.220100	-4.503600	-1.745559	-1.702686	-2.268256	0.000000	-10.000000	-1.383333	46.350002	304.000000	1023.000000	1023.000000	2046.000000
43.540001	-0.015180	-8.971393	-4.008153	-1.728878	-1.246342	-1.988019	0.000000	-10.000000	-1.391667	46.716667	319.333344	1023.000000	1023.000000	2046.000000
43.560001	-0.013171	-7.784160	-3.562905	-1.727768	-0.780764	-1.712723	0.000000	-10.000000	-1.400000	46.799999	334.833344	1023.000000	1023.000000	2046.000000
43.580002	-0.011287	-6.670416	-3.152819	-1.737102	-0.364704	-1.415791	0.000000	-10.000000	-1.433333	46.866669	350.500000	1023.000000	1023.000000	2046.000000
43.599998	-0.009724	-5.746615	-2.835448	-1.718872	0.005923	-1.198218	0.000000	-10.000000	-1.475000	47.216667	366.166656	1023.000000	1023.000000	2046.000000
43.619999	-0.008372	-4.947707	-2.522770	-1.723158	0.253871	-0.955650	0.000000	-10.000000	-1.533333	47.799999	382.000000	1023.000000	1023.000000	2046.000000
43.639999	-0.007007	-4.141149	-2.238354	-1.723626	0.551542	-0.730710	0.000000	-10.000000	-1.566667	48.216667	398.000000	1023.000000	1023.000000	2046.000000
43.660000	-0.005864	-3.465383	-2.015065	-1.713026	0.849721	-0.587013	0.000000	-10.000000	-1.608333	48.533333	414.000000	1023.000000	1023.000000	2046.000000
43.680000	-0.004658	-2.753054	-1.795774	-1.710876	1.130031	-0.376435	0.000000	-10.000000	-1.625000	49.000000	430.000000	1023.000000	1023.000000	2046.000000
43.700001	-0.003371	-1.992176	-1.598140	-1.656844	1.467346	-0.204538	0.000000	-10.000000	-1.650000	49.616669	446.166656	1023.000000	1023.000000	2046.000000
43.720001	-0.001923	-1.136341	-1.375811	-1.579927	1.830325	-0.010928	0.000000	-10.000000	-1.666667	50.133335	462.500000	1023.000000	1023.000000	2046.000000
43.740002	-0.000370	-0.218939	-1.071260	-1.550740	2.152964	0.250097	0.000000	-10.000000	-1.650000	50.266666	479.166656	1023.000000	1023.000000	2046.000000
43.759998	0.001161	0.685967	-0.807743	-1.376838	2.459511	0.411037	0.000000	-10.000000	-1.658333	50.200001	496.000000	1023.000000	1023.000000	2046.000000
43.779999	0.002970	1.755352	-0.512380	-1.248063	2.858280	0.657516	0.000000	-10.000000	-1.616667	49.766666	512.833313	1023.000000	1023.000000	2046.000000
43.799999	0.004935	2.916776	-0.181343	-1.097311	3.258447	0.936982	0.000000	-10.000000	-1.591667	49.283333	529.500000	1023.000000	1023.000000	2046.000000
43.820000	0.006923	4.091328	0.160747	-0.963962	3.683735	1.210808	0.000000	-10.000000	-1.558333	48.783333	545.833313	1023.000000	1023.000000	2046.000000
43.840000	0.009046	5.346406	0.573202	-0.776703	4.044795	1.505113	0.000000	-10.000000	-1.541667	48.683334	562.166687	1023.000000	1023.000000	2046.000000
43.860001	0.011214	6.627663	0.924949	-0.547320	4.487052	1.762981	0.000000	-10.000000	-1.533333	48.566666	578.500000	1023.000000	1023.000000	2046.000000
43.880001	0.013343	7.885946	1.260970	-0.329637	4.919906	2.034708	0.000000	-10.000000	-1.508333	48.033333	594.833313	1023.000000	1023.000000	2046.000000
43.900002	0.015371	9.084283	1.627441	-0.134583	5.284274	2.307151	0.000000	-10.000000	-1.491667	47.700001	611.000000	1023.000000	1023.000000	2046.000000
43.919998	0.017568	10.382716	2.032502	0.065113	5.687964	2.597137	0.000000	-10.000000	-1.458333	47.200001	627.000000	1023.000000	1023.000000	2046.000000
43.939999	0.019500	11.524618	2.370108	0.251658	6.056050	2.846802	0.000000	-10.000000	-1.358333	46.283333	653.000000	1023.000000	1023.000000	2046.000000
43.959999	0.021344	12.614552	2.632694	0.459388	6.436615	3.085855	0.000000	-10.000000	-1.266667	45.100002	673.666687	1023.000000	1023.000000	2046.000000
43.980000	0.022847	13.502368	2.908670	0.577644	6.665752	3.350301	0.000000	-10.000000	-1.200000	44.150002	689.000000	1023.000000	1023.000000	2046.000000
44.000000	0.024797	14.655022	3.224334	0.781227	7.024103	3.625358	0.000000	-10.000000	-1.200000	43.516666	693.833313	1023.000000	1023.000000	2046.000000
44.020000	0.026781	15.827693	3.513588	1.140138	7.302246	3.871722	0.000000	-10.000000	-1.166667	42.766666	703.333313	1023.000000	1023.000000	2046.000000
44.040001	0.028818	17.031176	3.733085	1.607207	7.463375	4.227508	0.000000	-10.000000	-1.108333	41.366669	717.500000	1023.000000	1023.000000	2046.000000
44.060001	0.029338	17.338778	3.569618	1.989063	7.508804	4.271291	0.000000	-10.000000	-1.025000	40.166668	731.500000	1023.000000	1023.000000	2046.000000
44.080002	0.029111	17.204382	3.549712	2.107149	7.385561	4.161960	0.000000	-10.000000	-0.958333	38.383335	745.333313	1023.000000	1023.000000	2046.000000
44.099998	0.028384	16.775038	3.424506	2.151104	7.250141	3.949286	0.000000	-10.000000	-0.908333	37.100002	758.500000	1023.000000	1023.000000	2046.000000
44.119999	0.027111	16.022474	3.270784	2.105372	7.000280	3.646038	0.000000	-10.000000	-0.875000	36.000000	771.000000	1023.000000	1023.000000	2046.000000
44.139999	0.026121	15.437215	3.202709	2.135776	6.780406	3.318325	0.000000	-10.000000	-0.841667	35.683334	783.000000	1023.000000	1023.000000	2046.000000
44.160000	0.025980	15.354205	3.317600	2.168760	6.689595	3.178251	0.000000	-10.000000	-0.825000	34.966667	795.000000	1023.000000	1023.000000	2046.000000
44.180000	0.026411	15.608871	3.423828	2.247052	6.811560	3.126431	0.000000	-10.000000	-0.858333	35.166668	807.000000	1023.000000	1023.000000	2046.000000
44.200001	0.027228	16.091949	3.603574	2.367953	6.964087	3.156337	0.000000	-10.000000	-0.900000	35.866669	818.666687	1023.000000	1023.000000	2046.000000
44.220001	0.027967	16.528419	3.776748	2.583954	7.067291	3.100426	0.000000	-10.000000	-0.941667	37.016666	830.666687	1023.000000	1023.000000	2046.000000
44.240002	0.028809	17.026352	3.915177	2.835751	7.214671	3.060753	0.000000	-10.000000	-0.916667	37.433334	842.666687	1023.000000	1023.000000	2046.000000
44.259998	0.029641	17.517958	4.079687	3.003368	7.352870	3.082033	0.000000	-10.000000	-0.850000	36.583336	855.333313	1023.000000	1023.000000	2046.000000
44.279999	0.030375	17.951855	4.221645	3.114844	7.462657	3.152709	0.000000	-10.000000	-0.716667	34.783333	867.666687	1023.000000	1023.000000	2046.000000
44.299999	0.030942	18.286524	4.352885	3.204974	7.558800	3.169865	0.000000	-10.000000	-0.558333	31.766666	879.666687	1023.000000	1023.000000	2046.000000
44.320000	0.031357	18.531832	4.459786	3.201766	7.655001	3.215279	0.000000	-10.000000	-0.408333	28.450001	890.666687	1023.000000	1023.000000	2046.000000
44.340000	0.031764	18.772596	4.586449	3.123544	7.755404	3.307201	0.000000	-10.000000	-0.258333	24.333334	900.666687	1023.000000	1023.000000	2046.000000
44.360001	0.032327	19.105450	4.742279	3.078087	7.879644	3.405440	0.000000	-10.000000	-0.116667	19.016666	909.500000	1023.000000	1023.000000	2046.000000
44.380001	0.032677	19.312126	4.937857	3.078598	7.852215	3.443455	0.000000	-10.000000	0.000000	10.750000	916.833313	1023.000000	1023.000000	2046.000000
44.400002	0.033294	19.676865	5.095171	3.167937	7.925738	3.488018	0.000000	-10.000000	0.066667	2.383333	921.833313	1023.000000	1023.000000	2046.000000
44.419998	0.033712	19.923578	5.152783	3.142040	8.072374	3.556381	0.000000	-10.000000	0.091667	-5.000000	924.333313	1023.000000	1023.000000	2046.000000
44.439999	0.034041	20.118483	5.236403	3.122610	8.184550	3.574920	0.000000	-10.000000	0.141667	-10.250000	925.000000	1023.000000	1023.000000	2046.000000
44.459999	0.034301	20.271955	5.415902	3.073636	8.156404	3.626014	0.000000	-10.000000	0.175000	-13.783334	925.000000	1023.000000	1023.000000	2046.000000
44.480000	0.034272	20.254675	5.450188	2.967676	8.163239	3.673572	0.000000	-10.000000	0.208333	-15.750001	925.000000	1023.000000	1023.000000	2046.000000
44.500000	0.033839	19.998806	5.379992	2.811526	8.122465	3.684823	0.000000	-10.000000	0.191667	-15.650001	921.333313	1023.000000	1023.000000	2046.000000
44.520000	0.033141	19.586456	5.315918	2.605700	8.039202	3.625637	0.000000	-10.000000	0.175000	-15.000000	912.666687	1023.000000	1023.000000	2046.000000
44.540001	0.032604	19.268711	5.271041	2.472056	7.998366	3.527247	0.000000	-10.000000	0.158333	-14.100000	902.333313	1023.000000	1023.000000	2046.000000
44.560001	0.032189	19.023727	5.215378	2.333894	7.987556	3.486901	0.000000	-10.000000	0.150000	-13.416667	894.333313	1023.000000	1023.000000	2046.000000
44.580002	0.031759	18.769735	5.170569	2.126146	7.939560	3.533460	0.000000	-10.000000	0.158333	-13.100000	889.833313	1023.000000	1023.000000	2046.000000
44.599998	0.031095	18.376951	5.092401	2.001911	7.812785	3.469854	0.000000	-10.000000	0.158333	-13.250000	885.500000	1023.000000	1023.000000	2046.000000
44.619999	0.030658	18.118769	4.993123	1.906054	7.779760	3.439832	0.000000	-10.000000	0.158333	-13.233334	881.000000	1023.000000	1023.000000	2046.000000
44.639999	0.030364	17.944990	4.920669	1.845418	7.756629	3.422273	0.000000	-10.000000	0.133333	-12.800000	876.500000	1023.000000	1023.000000	2046.000000
44.660000	0.030378	17.953415	4.902046	1.779766	7.781958	3.489644	0.000000	-10.000000	0.100000	-11.883333	872.166687	1023.000000	1023.000000	2046.000000
44.680000	0.030510	18.031162	4.983812	1.762417	7.818146	3.466787	0.000000	-10.000000	0.075000	-10.883333	868.166687	1023.000000	1023.000000	2046.000000
44.700001	0.030745	18.170122	5.043131	1.751094	7.862594	3.513303	0.000000	-10.000000	0.066667	-10.083333	864.500000	1023.000000	1023.000000	2046.000000
44.720001	0.031199	18.438503	5.133865	1.833816	8.004506	3.466314	0.000000	-10.000000	0.075000	-9.866667	861.166687	1023.000000	1023.000000	2046.000000
44.740002	0.031817	18.803955	5.280286	1.871660	8.133267	3.518742	0.000000	-10.000000	0.100000	-10.683333	858.000000	1023.000000	1023.000000	2046.000000
44.759998	0.032241	19.054499	5.385586	1.897091	8.222295	3.549527	0.000000	-10.000000	0.158333	-12.733334	854.500000	1023.000000	1023.000000	2046.000000
44.779999	0.032624	19.280560	5.396362	1.973431	8.267825	3.642942	0.000000	-10.000000	0.225000	-15.433334	850.333313	1023.000000	1023.000000	2046.000000
44.799999	0.032633	19.286385	5.375235	1.969047	8.229961	3.712141	0.000000	-10.000000	0.291667	-18.066668	845.166687	1023.000000	1023.000000	2046.000000
44.820000	0.032752	19.356180	5.354960	2.074146	8.171523	3.755550	0.000000	-10.000000	0.350000	-20.566668	839.166687	1023.000000	1023.000000	2046.000000
44.840000	0.032273	19.073339	5.208141	2.307440	7.870022	3.687736	0.000000	-10.000000	0.450000	-23.183334	832.333313	1023.000000	1023.000000	2046.000000
44.860001	0.031181	18.428133	4.840691	2.542369	7.513904	3.531170	0.000000	-10.000000	0.558333	-26.083334	824.500000	1023.000000	1023.000000	2046.000000
44.880001	0.029395	17.372519	4.383390	2.570011	7.171122	3.247995	0.000000	-10.000000	0.708333	-29.200001	815.833313	1023.000000	1023.000000	2046.000000
44.900002	0.027434	16.213526	4.119168	2.420115	6.742802	2.931440	0.000000	-10.000000	0.841667	-32.350002	806.000000	1023.000000	1023.000000	2046.000000
44.919998	0.024981	14.763945	3.736696	2.222485	6.212951	2.591812	0.000000	-10.000000	0.991667	-35.233334	795.166687	1023.000000	1023.000000	2046.000000
44.939999	0.021858	12.917822	3.279415	2.139418	5.463188	2.035801	0.000000	-10.000000	1.158333	-38.200001	783.333313	1023.000000	1023.000000	2046.000000
44.959999	0.018592	10.987648	2.842063	2.002021	4.646341	1.497223	0.000000	-10.000000	1.350000	-41.050003	770.666687	1023.000000	1023.000000	2046.000000
44.980000	0.016109	9.520420	2.492255	1.926083	4.050945	1.051138	0.000000	-10.000000	1.500000	-43.716667	757.000000	1023.000000	1023.000000	2046.000000
45.000000	0.014458	8.544857	2.223436	1.885281	3.623721	0.812419	0.000000	-10.000000	1.558333	-45.083336	742.500000	1023.000000	1023.000000	2046.000000
45.020000	0.013129	7.759439	2.011949	1.915071	3.243504	0.588915	0.000000	-10.000000	1.541667	-45.200001	727.333313	1023.000000	1023.000000	2046.000000
45.040001	0.012053	7.123349	1.873673	1.990116	2.844213	0.415347	0.000000	-10.000000	1.508333	-44.549999	712.333313	1023.000000	1023.000000	2046.000000
45.060001	0.011167	6.599531	1.696856	2.113075	2.550637	0.238963	0.000000	-10.000000	1.475000	-43.900002	697.333313	1023.000000	1023.000000	2046.000000
45.080002	0.010349	6.116022	1.486325	2.166921	2.338417	0.124358	0.000000	-10.000000	1.466667	-43.600002	682.833313	1023.000000	1023.000000	2046.000000
45.099998	0.009352	5.527198	1.300770	2.202805	2.054932	-0.031309	0.000000	-10.000000	1.458333	-43.600002	668.166687	1023.000000	1023.000000	2046.000000
45.119999	0.008304	4.907881	1.150489	2.181724	1.772923	-0.197255	0.000000	-10.000000	1.441667	-43.366669	653.666687	1023.000000	1023.000000	2046.000000
45.139999	0.007138	4.218565	0.882836	2.091410	1.611157	-0.366838	0.000000	-10.000000	1.416667	-42.950001	639.000000	1023.000000	1023.000000	2046.000000
45.160000	0.006273	3.707105	0.685768	1.898949	1.496916	-0.374527	0.000000	-10.000000	1.383333	-42.466667	624.666687	1023.000000	1023.000000	2046.000000
45.180000	0.005613	3.317445	0.639972	1.775019	1.342545	-0.440091	0.000000	-10.000000	1.366667	-42.166668	610.500000	1023.000000	1023.000000	2046.000000
45.200001	0.005117	3.024397	0.630059	1.715790	1.149572	-0.471023	0.000000	-10.000000	1.333333	-41.799999	596.500000	1023.000000	1023.000000	2046.000000
45.220001	0.004665	2.756858	0.565481	1.635569	1.047905	-0.492096	0.000000	-10.000000	1.308333	-41.316666	582.500000	1023.000000	1023.000000	2046.000000
45.240002	0.003921	2.317156	0.381260	1.487983	0.969033	-0.521120	0.000000	-10.000000	1.275000	-40.933334	568.833313	1023.000000	1023.000000	2046.000000
45.259998	0.003048	1.801334	0.238183	1.343964	0.819287	-0.600100	0.000000	-10.000000	1.258333	-40.766666	555.166687	1023.000000	1023.000000	2046.000000
45.279999	0.001947	1.150945	0.144860	1.183645	0.543025	-0.720585	0.000000	-10.000000	1.283333	-41.049999	541.666687	1023.000000	1023.000000	2046.000000
45.299999	0.000864	0.510345	-0.009400	0.972852	0.372165	-0.825272	0.000000	-10.000000	1.300000	-41.233334	528.000000	1023.000000	1023.000000	2046.000000
45.320000	-0.000498	-0.294574	-0.207562	0.781543	0.105851	-0.974406	0.000000	-10.000000	1.291667	-41.333332	514.333313	1023.000000	1023.000000	2046.000000
45.340000	-0.002018	-1.192629	-0.432971	0.580224	-0.145017	-1.194865	0.000000	-10.000000	1.258333	-41.116665	500.500000	1023.000000	1023.000000	2046.000000
45.360001	-0.003526	-2.083706	-0.555860	0.345615	-0.440557	-1.432904	0.000000	-10.000000	1.241667	-40.900002	486.666656	1023.000000	1023.000000	2046.000000
45.380001	-0.004871	-2.878817	-0.734384	0.103462	-0.661444	-1.586450	0.000000	-10.000000	1.250000	-40.666668	473.000000	1023.000000	1023.000000	2046.000000
45.400002	-0.006235	-3.684670	-0.949987	-0.038274	-0.911902	-1.784507	0.000000	-10.000000	1.250000	-40.450001	459.500000	1023.000000	1023.000000	2046.000000
45.419998	-0.007569	-4.473220	-1.243248	-0.215146	-1.091921	-1.922905	0.000000	-10.000000	1.241667	-40.516670	446.000000	1023.000000	1023.000000	2046.000000
45.439999	-0.008781	-5.189585	-1.402544	-0.358425	-1.352074	-2.076541	0.000000	-10.000000	1.250000	-40.550003	432.333344	1023.000000	1023.000000	2046.000000
45.459999	-0.009826	-5.807057	-1.585101	-0.494936	-1.553265	-2.173754	0.000000	-10.000000	1.283333	-40.883335	418.833344	1023.000000	1023.000000	2046.000000
45.480000	-0.010868	-6.423172	-1.763170	-0.622989	-1.764761	-2.272252	0.000000	-10.000000	1.308333	-41.150002	405.166656	1023.000000	1023.000000	2046.000000
45.500000	-0.011878	-7.020149	-1.973432	-0.695380	-1.925249	-2.426087	0.000000	-10.000000	1.325000	-41.433334	391.500000	1023.000000	1023.000000	2046.000000
45.520000	-0.012897	-7.621960	-2.167406	-0.784028	-2.131469	-2.539057	0.000000	-10.000000	1.316667	-41.483334	377.500000	1023.000000	1023.000000	2046.000000
45.540001	-0.013718	-8.107147	-2.347510	-0.858800	-2.284953	-2.615883	0.000000	-10.000000	1.300000	-41.150002	363.666656	1023.000000	1023.000000	2046.000000
45.560001	-0.014354	-8.483076	-2.430887	-0.920225	-2.437519	-2.694446	0.000000	-10.000000	1.266667	-41.049999	350.000000	1023.000000	1023.000000	2046.000000
45.580002	-0.014923	-8.819211	-2.573629	-0.905361	-2.520275	-2.819946	0.000000	-10.000000	1.233333	-40.700001	336.333344	1023.000000	1023.000000	2046.000000
45.599998	-0.015115	-8.932716	-2.612698	-0.942183	-2.657778	-2.720057	0.000000	-10.000000	1.216667	-40.633335	322.833344	1023.000000	1023.000000	2046.000000
45.619999	-0.015206	-8.986596	-2.714563	-0.869419	-2.728217	-2.674397	0.000000	-10.000000	1.225000	-40.483334	309.166656	1023.000000	1023.000000	2046.000000
45.639999	-0.015655	-9.251990	-2.782130	-0.885893	-2.933694	-2.650273	0.000000	-10.000000	1.233333	-40.616669	295.833344	1023.000000	1023.000000	2046.000000
45.660000	-0.016124	-9.529272	-2.868547	-0.820750	-3.180713	-2.659262	0.000000	-10.000000	1.283333	-40.966667	282.166656	1023.000000	1023.000000	2046.000000
45.680000	-0.016983	-10.037163	-3.147932	-0.625511	-3.486697	-2.777023	0.000000	-10.000000	1.316667	-41.366669	268.500000	1023.000000	1023.000000	2046.000000
45.700001	-0.018656	-11.025943	-3.579211	-0.611936	-3.808291	-3.026505	0.000000	-10.000000	1.350000	-41.700001	254.500000	1023.000000	1023.000000	2046.000000
45.720001	-0.020512	-12.122532	-3.950073	-0.804538	-4.120926	-3.246994	0.000000	-10.000000	1.341667	-41.799999	240.500000	1023.000000	1023.000000	2046.000000
45.740002	-0.022509	-13.302895	-4.192861	-1.053118	-4.522464	-3.534452	0.000000	-10.000000	1.308333	-41.549999	226.500000	1023.000000	1023.000000	2046.000000
45.759998	-0.024628	-14.554890	-4.551323	-1.170918	-4.890603	-3.942046	0.000000	-10.000000	1.258333	-40.383335	212.833328	1023.000000	1023.000000	2046.000000
45.779999	-0.026581	-15.709250	-4.887365	-1.311531	-5.258742	-4.251612	0.000000	-10.000000	1.175000	-38.833336	199.500000	1023.000000	1023.000000	2046.000000
45.799999	-0.028843	-17.046047	-5.219634	-1.376032	-5.754469	-4.695913	0.000000	-10.000000	1.083333	-37.000000	186.666672	1023.000000	1023.000000	2046.000000
45.820000	-0.030935	-18.282597	-5.496469	-1.452390	-6.234784	-5.098953	0.000000	-10.000000	1.008333	-36.016666	174.166672	1023.000000	1023.000000	2046.000000
45.840000	-0.032539	-19.230701	-5.710127	-1.465630	-6.622812	-5.432133	0.000000	-10.000000	0.975000	-35.549999	162.000000	1023.000000	1023.000000	2046.000000
45.860001	-0.033643	-19.882883	-5.926425	-1.435958	-6.846361	-5.674139	0.000000	-10.000000	0.975000	-35.733334	150.000000	1023.000000	1023.000000	2046.000000
45.880001	-0.034540	-20.413095	-6.127333	-1.353613	-7.074143	-5.858007	0.000000	-10.000000	0.966667	-35.799999	138.000000	1023.000000	1023.000000	2046.000000
45.900002	-0.035256	-20.836256	-6.357256	-1.306761	-7.187963	-5.984275	0.000000	-10.000000	0.958333	-35.383335	126.166664	1023.000000	1023.000000	2046.000000
45.919998	-0.035795	-21.154959	-6.515170	-1.325332	-7.284281	-6.030176	0.000000	-10.000000	0.933333	-34.716667	114.500000	1023.000000	1023.000000	2046.000000
45.939999	-0.036522	-21.584261	-6.696419	-1.368577	-7.406928	-6.112338	0.000000	-10.000000	0.891667	-33.900002	103.000000	1023.000000	1023.000000	2046.000000
45.959999	-0.037228	-22.001600	-6.831785	-1.448448	-7.545557	-6.175811	0.000000	-10.000000	0.833333	-32.849998	91.666664	1023.000000	1023.000000	2046.000000
45.980000	-0.037886	-22.390417	-6.917654	-1.601736	-7.667284	-6.203744	0.000000	-10.000000	0.766667	-31.600000	80.833336	1023.000000	1023.000000	2046.000000
46.000000	-0.038352	-22.665766	-6.977530	-1.715864	-7.775172	-6.197199	0.000000	-10.000000	0.700000	-30.333334	70.166664	1023.000000	1023.000000	2046.000000
46.020000	-0.038395	-22.691624	-6.878183	-1.832728	-7.869133	-6.111581	0.000000	-10.000000	0.650000	-29.300001	60.166668	1023.000000	1023.000000	2046.000000
46.040001	-0.038672	-22.855394	-6.900227	-1.989684	-7.867025	-6.098459	0.000000	-10.000000	0.625000	-28.533333	50.166668	1023.000000	1023.000000	2046.000000
46.060001	-0.038843	-22.955997	-6.977479	-2.141770	-7.825893	-6.010855	0.000000	-10.000000	0.600000	-27.666666	40.833332	1023.000000	1023.000000	2046.000000
46.080002	-0.039401	-23.286278	-7.042033	-2.287962	-7.912195	-6.044087	0.000000	-10.000000	0.558333	-26.850000	31.500000	1023.000000	1023.000000	2046.000000
46.099998	-0.040061	-23.676208	-7.157945	-2.484886	-7.951076	-6.082302	0.000000	-10.000000	0.508333	-25.683334	22.666666	1023.000000	1023.000000	2046.000000
46.119999	-0.041030	-24.248936	-7.276159	-2.756169	-8.092882	-6.123726	0.000000	-10.000000	0.483333	-24.883333	14.166667	1023.000000	1023.000000	2046.000000
46.139999	-0.042002	-24.823244	-7.393248	-3.031176	-8.208537	-6.190283	0.000000	-10.000000	0.475000	-24.266666	6.166667	1023.000000	1023.000000	2046.000000
46.160000	-0.043120	-25.483706	-7.516571	-3.314221	-8.366159	-6.286755	0.000000	-10.000000	0.450000	-23.783335	-1.500000	1023.000000	1023.000000	2046.000000
46.180000	-0.044205	-26.125086	-7.641444	-3.561334	-8.508964	-6.413343	0.000000	-10.000000	0.408333	-22.950001	-9.166667	1023.000000	1023.000000	2046.000000
46.200001	-0.045142	-26.679131	-7.736055	-3.757535	-8.689102	-6.496439	0.000000	-10.000000	0.358333	-21.833334	-16.833334	1023.000000	1023.000000	2046.000000
46.220001	-0.046074	-27.229443	-7.899326	-3.964756	-8.806957	-6.558404	0.000000	-10.000000	0.333333	-21.016666	-22.000000	1023.000000	1023.000000	2046.000000
46.240002	-0.046983	-27.767035	-8.048062	-4.149484	-8.922879	-6.646610	0.000000	-10.000000	0.300000	-19.866667	-28.833334	1023.000000	1023.000000	2046.000000
46.259998	-0.047679	-28.178347	-8.156233	-4.315314	-9.047283	-6.659516	0.000000	-10.000000	0.266667	-18.633333	-35.166668	1023.000000	1023.000000	2046.000000
46.279999	-0.048211	-28.492821	-8.307422	-4.468556	-9.074163	-6.642680	0.000000	-10.000000	0.216667	-17.000000	-43.500000	1023.000000	1023.000000	2046.000000
46.299999	-0.048713	-28.789177	-8.371825	-4.588814	-9.134649	-6.693887	0.000000	-10.000000	0.175000	-15.150000	-49.166668	1023.000000	1023.000000	2046.000000
46.320000	-0.049086	-29.009577	-8.478134	-4.691603	-9.132101	-6.707739	0.000000	-10.000000	0.133333	-13.333333	-54.333332	1023.000000	1023.000000	2046.000000
46.340000	-0.049235	-29.097784	-8.549509	-4.801070	-9.113023	-6.634182	0.000000	-10.000000	0.100000	-11.633333	-58.833332	1023.000000	1023.000000	2046.000000
46.360001	-0.049350	-29.166059	-8.657132	-4.879269	-8.996706	-6.632951	0.000000	-10.000000	0.091667	-10.783334	-62.833332	1023.000000	1023.000000	2046.000000
46.380001	-0.049443	-29.220901	-8.676250	-4.997782	-8.967385	-6.579484	0.000000	-10.000000	0.091667	-10.683333	-66.500000	1023.000000	1023.000000	2046.000000
46.400002	-0.049563	-29.291912	-8.683775	-5.101042	-8.949235	-6.557860	0.000000	-10.000000	0.100000	-10.966667	-70.166664	1023.000000	1023.000000	2046.000000
46.419998	-0.049548	-29.282860	-8.710650	-5.189738	-8.833853	-6.548619	0.000000	-10.000000	0.100000	-11.266666	-73.666664	1023.000000	1023.000000	2046.000000
46.439999	-0.049522	-29.267458	-8.702572	-5.254485	-8.727377	-6.583025	0.000000	-10.000000	0.100000	-10.966666	-77.333336	1023.000000	1023.000000	2046.000000
46.459999	-0.049048	-28.987352	-8.668459	-5.269211	-8.565005	-6.484677	0.000000	-10.000000	0.083333	-10.166667	-80.833336	1023.000000	1023.000000	2046.000000
46.480000	-0.048556	-28.696671	-8.690895	-5.215020	-8.386665	-6.404091	0.000000	-10.000000	0.066667	-8.950000	-84.333336	1023.000000	1023.000000	2046.000000
46.500000	-0.048023	-28.381884	-8.678909	-5.187301	-8.286808	-6.228865	0.000000	-10.000000	0.050000	-7.700000	-87.500000	1023.000000	1023.000000	2046.000000
46.520000	-0.047657	-28.165010	-8.696607	-5.191927	-8.219048	-6.057430	0.000000	-10.000000	0.050000	-6.700000	-90.166664	1023.000000	1023.000000	2046.000000
46.540001	-0.047090	-27.830235	-8.685246	-5.031131	-8.149573	-5.964283	0.000000	-10.000000	0.050000	-6.200000	-92.500000	1023.000000	1023.000000	2046.000000
46.560001	-0.046683	-27.589594	-8.707020	-4.796988	-8.219279	-5.866306	0.000000	-10.000000	0.050000	-6.083333	-94.500000	1023.000000	1023.000000	2046.000000
46.580002	-0.046985	-27.768148	-8.888966	-4.746332	-8.315381	-5.817470	0.000000	-10.000000	0.050000	-6.133334	-96.500000	1023.000000	1023.000000	2046.000000
46.599998	-0.047743	-28.216236	-9.078544	-4.871251	-8.397206	-5.869236	0.000000	-10.000000	0.041667	-6.216667	-98.500000	1023.000000	1023.000000	2046.000000
46.619999	-0.048920	-28.911499	-9.204679	-5.027530	-8.536260	-6.143032	0.000000	-10.000000	0.025000	-5.516667	-100.500000	1023.000000	1023.000000	2046.000000
46.639999	-0.050216	-29.677584	-9.375201	-5.168053	-8.754936	-6.379394	0.000000	-10.000000	0.000000	-2.966667	-102.333336	1023.000000	1023.000000	2046.000000
46.660000	-0.051450	-30.407064	-9.611829	-5.286223	-8.894645	-6.614368	0.000000	-10.000000	-0.025000	0.500000	-103.500000	1023.000000	1023.000000	2046.000000
46.680000	-0.052876	-31.250011	-9.860531	-5.352289	-9.105402	-6.931790	0.000000	-10.000000	-0.050000	4.100000	-104.000000	1023.000000	1023.000000	2046.000000
46.700001	-0.054016	-31.923695	-10.069736	-5.344174	-9.353680	-7.156105	0.000000	-10.000000	-0.041667	5.966667	-104.000000	1023.000000	1023.000000	2046.000000
46.720001	-0.054191	-32.026798	-10.162846	-5.298468	-9.385852	-7.179634	0.000000	-10.000000	-0.025000	6.533333	-104.000000	1023.000000	1023.000000	2046.000000
46.740002	-0.053985	-31.904953	-10.270535	-5.149765	-9.374284	-7.110369	0.000000	-10.000000	-0.016667	6.433333	-104.000000	1023.000000	1023.000000	2046.000000
46.759998	-0.053394	-31.555813	-10.377832	-5.001803	-9.272296	-6.903882	0.000000	-10.000000	-0.050000	7.233334	-104.000000	1023.000000	1023.000000	2046.000000
46.779999	-0.052755	-31.178076	-10.424234	-4.835321	-9.210924	-6.707595	0.000000	-10.000000	-0.083333	9.333334	-104.000000	1023.000000	1023.000000	2046.000000
46.799999	-0.052035	-30.752441	-10.500650	-4.756497	-9.029158	-6.466137	0.000000	-10.000000	-0.125000	11.733334	-104.000000	1023.000000	1023.000000	2046.000000
46.820000	-0.051410	-30.383375	-10.467262	-4.695347	-8.955314	-6.265452	0.000000	-10.000000	-0.158333	13.766667	-82.833336	1023.000000	1023.000000	2046.000000
46.840000	-0.050659	-29.939747	-10.482018	-4.687232	-8.716238	-6.054257	0.000000	-10.000000	-0.216667	15.850000	-40.000000	1023.000000	1023.000000	2046.000000
46.860001	-0.049863	-29.469275	-10.422945	-4.697440	-8.492640	-5.856249	0.000000	-10.000000	-0.300000	18.416668	4.833333	1023.000000	1023.000000	2046.000000
46.880001	-0.048805	-28.843472	-10.232282	-4.712413	-8.282871	-5.615906	0.000000	-10.000000	-0.408333	21.266666	30.500000	1023.000000	1023.000000	2046.000000
46.900002	-0.047250	-27.924492	-9.949179	-4.760214	-7.948646	-5.266453	0.000000	-10.000000	-0.500000	23.933334	37.000000	1023.000000	1023.000000	2046.000000
46.919998	-0.045924	-27.140886	-9.715974	-4.795413	-7.561710	-5.067791	0.000000	-10.000000	-0.583333	26.350000	44.500000	1023.000000	1023.000000	2046.000000
46.939999	-0.044360	-26.216593	-9.424156	-4.831578	-7.161432	-4.799426	0.000000	-10.000000	-0.675000	28.766666	53.000000	1023.000000	1023.000000	2046.000000
46.959999	-0.042928	-25.370523	-9.153022	-4.939486	-6.733034	-4.544981	0.000000	-10.000000	-0.775000	31.316668	62.333332	1023.000000	1023.000000	2046.000000
46.980000	-0.041486	-24.518517	-8.879947	-5.038299	-6.284199	-4.316071	0.000000	-10.000000	-0.850000	33.716667	72.333336	1023.000000	1023.000000	2046.000000
47.000000	-0.040122	-23.711988	-8.581755	-5.117331	-5.904747	-4.108155	0.000000	-10.000000	-0.933333	35.783333	83.000000	1023.000000	1023.000000	2046.000000
47.020000	-0.038817	-22.940836	-8.257856	-5.194249	-5.564081	-3.924650	0.000000	-10.000000	-1.016667	37.583332	94.666664	1023.000000	1023.000000	2046.000000
47.040001	-0.037877	-22.385239	-7.979272	-5.292431	-5.291064	-3.822472	0.000000	-10.000000	-1.125000	39.666668	106.833336	1023.000000	1023.000000	2046.000000
47.060001	-0.036919	-21.819042	-7.746501	-5.420253	-4.988041	-3.664248	0.000000	-10.000000	-1.216667	41.500000	120.000000	1023.000000	1023.000000	2046.000000
47.080002	-0.035960	-21.252457	-7.522781	-5.493371	-4.718902	-3.517403	0.000000	-10.000000	-1.350000	43.549999	133.500000	1023.000000	1023.000000	2046.000000
47.099998	-0.035058	-20.719549	-7.349530	-5.550685	-4.439659	-3.379675	0.000000	-10.000000	-1.466667	45.283333	147.666672	1023.000000	1023.000000	2046.000000
47.119999	-0.033998	-20.093060	-7.146250	-5.571615	-4.170057	-3.205137	0.000000	-10.000000	-1.550000	46.933334	162.500000	1023.000000	1023.000000	2046.000000
47.139999	-0.032796	-19.382610	-6.963042	-5.537461	-3.829610	-3.052497	0.000000	-10.000000	-1.566667	47.733334	178.000000	1023.000000	1023.000000	2046.000000
47.160000	-0.031593	-18.671495	-6.719313	-5.524708	-3.543441	-2.884035	0.000000	-10.000000	-1.583333	48.183334	194.000000	1023.000000	1023.000000	2046.000000
47.180000	-0.030398	-17.965130	-6.473587	-5.472849	-3.252366	-2.766328	0.000000	-10.000000	-1.575000	48.366669	210.000000	1023.000000	1023.000000	2046.000000
47.200001	-0.028781	-17.009640	-6.225920	-5.422689	-2.845845	-2.515186	0.000000	-10.000000	-1.566667	48.966667	226.000000	1023.000000	1023.000000	2046.000000
47.220001	-0.027077	-16.002277	-5.894581	-5.320750	-2.491767	-2.295178	0.000000	-10.000000	-1.508333	48.950001	242.000000	1023.000000	1023.000000	2046.000000
47.240002	-0.025281	-14.941165	-5.555147	-5.220415	-2.094583	-2.071020	0.000000	-10.000000	-1.475000	48.733334	258.333344	1023.000000	1023.000000	2046.000000
47.259998	-0.023347	-13.798113	-5.199990	-5.070856	-1.696433	-1.830834	0.000000	-10.000000	-1.433333	48.083332	274.666656	1023.000000	1023.000000	2046.000000
47.279999	-0.021340	-12.611835	-4.845214	-4.874531	-1.263378	-1.628712	0.000000	-10.000000	-1.433333	47.483334	291.000000	1023.000000	1023.000000	2046.000000
47.299999	-0.019364	-11.444040	-4.471351	-4.716107	-0.894175	-1.362407	0.000000	-10.000000	-1.416667	47.066666	306.833344	1023.000000	1023.000000	2046.000000
47.320000	-0.017431	-10.301848	-4.124545	-4.558429	-0.489899	-1.128975	0.000000	-10.000000	-1.425000	46.500000	322.500000	1023.000000	1023.000000	2046.000000
47.340000	-0.015543	-9.185776	-3.816004	-4.383218	-0.085566	-0.900987	0.000000	-10.000000	-1.408333	46.533337	338.000000	1023.000000	1023.000000	2046.000000
47.360001	-0.013526	-7.993913	-3.466580	-4.168061	0.311325	-0.670596	0.000000	-10.000000	-1.400000	46.483334	353.500000	1023.000000	1023.000000	2046.000000
47.380001	-0.011564	-6.834383	-3.138152	-3.974437	0.730449	-0.452244	0.000000	-10.000000	-1.375000	46.566669	369.000000	1023.000000	1023.000000	2046.000000
47.400002	-0.009885	-5.842038	-2.852424	-3.858209	1.109635	-0.241039	0.000000	-10.000000	-1.341667	46.316669	384.500000	1023.000000	1023.000000	2046.000000
47.419998	-0.008305	-4.908521	-2.535727	-3.719653	1.404347	-0.057488	0.000000	-10.000000	-1.316667	45.800003	400.000000	1023.000000	1023.000000	2046.000000
47.439999	-0.006774	-4.003605	-2.287022	-3.626746	1.723491	0.186672	0.000000	-10.000000	-1.291667	45.183334	415.333344	1023.000000	1023.000000	2046.000000
47.459999	-0.005066	-2.993871	-1.975203	-3.492504	2.106435	0.367401	0.000000	-10.000000	-1.275000	44.433334	430.500000	1023.000000	1023.000000	2046.000000
47.480000	-0.002898	-1.712626	-1.616820	-3.152817	2.467464	0.589547	0.000000	-10.000000	-1.258333	44.150002	445.500000	1023.000000	1023.000000	2046.000000
47.500000	-0.000385	-0.227453	-1.319951	-2.633079	2.797148	0.928428	0.000000	-10.000000	-1.258333	43.883335	460.333344	1023.000000	1023.000000	2046.000000
47.520000	0.001075	0.635386	-1.270862	-2.223386	2.986730	1.142904	0.000000	-10.000000	-1.258333	43.966667	475.000000	1023.000000	1023.000000	2046.000000
47.540001	0.001845	1.090287	-1.260865	-1.977685	3.139551	1.189286	0.000000	-10.000000	-1.258333	44.083336	489.666656	1023.000000	1023.000000	2046.000000
47.560001	0.001558	0.921069	-1.289774	-1.853323	3.051471	1.012695	0.000000	-10.000000	-1.250000	44.200001	504.333344	1023.000000	1023.000000	2046.000000
47.580002	0.000497	0.294011	-1.395599	-1.764268	2.813423	0.640455	0.000000	-10.000000	-1.241667	44.233334	519.166687	1023.000000	1023.000000	2046.000000
47.599998	-0.000632	-0.373740	-1.450954	-1.782628	2.528387	0.331456	0.000000	-10.000000	-1.233333	43.666668	533.833313	1023.000000	1023.000000	2046.000000
47.619999	-0.000882	-0.521109	-1.406128	-1.763410	2.457742	0.190686	0.000000	-10.000000	-1.250000	43.416668	548.666687	1023.000000	1023.000000	2046.000000
47.639999	-0.000365	-0.215698	-1.307873	-1.651595	2.547404	0.196366	0.000000	-10.000000	-1.266667	43.099998	563.166687	1023.000000	1023.000000	2046.000000
47.660000	0.000751	0.443683	-1.188314	-1.389424	2.790021	0.231400	0.000000	-10.000000	-1.308333	43.650002	577.500000	1023.000000	1023.000000	2046.000000
47.680000	0.001952	1.153815	-1.041317	-1.072306	2.945985	0.321452	0.000000	-10.000000	-1.325000	43.733334	591.833313	1023.000000	1023.000000	2046.000000
47.700001	0.003179	1.878518	-0.903228	-0.763003	3.122581	0.422168	0.000000	-10.000000	-1.341667	44.100002	606.500000	1023.000000	1023.000000	2046.000000
47.720001	0.004313	2.549226	-0.809010	-0.483992	3.282093	0.560135	0.000000	-10.000000	-1.358333	44.083336	621.333313	1023.000000	1023.000000	2046.000000
47.740002	0.005478	3.237454	-0.680597	-0.273106	3.488434	0.702724	0.000000	-10.000000	-1.333333	44.300003	636.000000	1023.000000	1023.000000	2046.000000
47.759998	0.006478	3.828638	-0.544797	-0.158486	3.665511	0.866410	0.000000	-10.000000	-1.316667	44.083336	650.666687	1023.000000	1023.000000	2046.000000
47.779999	0.007224	4.269267	-0.467865	-0.126253	3.856643	1.006741	0.000000	-10.000000	-1.225000	43.566666	665.333313	1023.000000	1023.000000	2046.000000
47.799999	0.008267	4.885726	-0.238121	-0.112891	4.060796	1.175943	0.000000	-10.000000	-1.166667	42.700001	680.000000	1023.000000	1023.000000	2046.000000
47.820000	0.009808	5.796350	0.052008	-0.049609	4.367182	1.426769	0.000000	-10.000000	-1.125000	41.766666	694.333313	1023.000000	1023.000000	2046.000000
47.840000	0.011389	6.730675	0.438123	0.044552	4.610953	1.637048	0.000000	-10.000000	-1.116667	41.266666	708.500000	1023.000000	1023.000000	2046.000000
47.860001	0.013318	7.870751	0.837150	0.160639	4.970274	1.902688	0.000000	-10.000000	-1.116667	40.716667	722.333313	1023.000000	1023.000000	2046.000000
47.880001	0.015010	8.870715	1.277106	0.205466	5.302521	2.085622	0.000000	-10.000000	-1.083333	40.466667	736.000000	1023.000000	1023.000000	2046.000000
47.900002	0.016897	9.986317	1.701812	0.279574	5.634726	2.370204	0.000000	-10.000000	-1.050000	39.683334	749.500000	1023.000000	1023.000000	2046.000000
47.919998	0.018758	11.085948	2.102263	0.369130	6.014482	2.600073	0.000000	-10.000000	-1.050000	39.333336	762.833313	1023.000000	1023.000000	2046.000000
47.939999	0.020327	12.013267	2.536144	0.398429	6.232316	2.846377	0.000000	-10.000000	-1.058333	39.200001	776.000000	1023.000000	1023.000000	2046.000000
47.959999	0.021459	12.682240	2.804056	0.399458	6.434208	3.044518	0.000000	-10.000000	-1.100000	39.666668	789.166687	1023.000000	1023.000000	2046.000000
47.980000	0.022460	13.273913	2.982754	0.417644	6.653913	3.219602	0.000000	-10.000000	-1.125000	40.383335	802.333313	1023.000000	1023.000000	2046.000000
48.000000	0.023680	13.995133	3.215901	0.478943	6.939543	3.360747	0.000000	-10.000000	-1.200000	41.266666	815.833313	1023.000000	1023.000000	2046.000000
48.020000	0.024966	14.754619	3.536754	0.489022	7.153199	3.575644	0.000000	-10.000000	-1.225000	42.183334	829.500000	1023.000000	1023.000000	2046.000000
48.040001	0.026047	15.393668	3.773378	0.558361	7.348276	3.713653	0.000000	-10.000000	-1.233333	42.550003	843.500000	1023.000000	1023.000000	2046.000000
48.060001	0.027227	16.091413	3.972902	0.639324	7.605693	3.873496	0.000000	-10.000000	-1.175000	42.866669	857.500000	1023.000000	1023.000000	2046.000000
48.080002	0.028358	16.759590	4.134637	0.751007	7.819717	4.054229	0.000000	-10.000000	-1.125000	42.200001	871.500000	1023.000000	1023.000000	2046.000000
48.099998	0.029566	17.473316	4.319402	0.884844	8.028164	4.240906	0.000000	-10.000000	-1.058333	41.300003	885.666687	1023.000000	1023.000000	2046.000000
48.119999	0.030935	18.282467	4.522200	0.999010	8.289470	4.471787	0.000000	-10.000000	-0.975000	39.533333	899.666687	1023.000000	1023.000000	2046.000000
48.139999	0.032307	19.093645	4.768310	1.200009	8.499687	4.625640	0.000000	-10.000000	-0.883333	37.933334	913.333313	1023.000000	1023.000000	2046.000000
48.160000	0.033773	19.959940	4.952452	1.432337	8.820858	4.754293	0.000000	-10.000000	-0.775000	35.783333	926.333313	1023.000000	1023.000000	2046.000000
48.180000	0.035221	20.815521	5.260611	1.563068	9.000755	4.991088	0.000000	-10.000000	-0.650000	33.250000	938.666687	1023.000000	1023.000000	2046.000000
48.200001	0.036505	21.574175	5.462459	1.745683	9.204832	5.161202	0.000000	-10.000000	-0.525000	30.383333	950.000000	1023.000000	1023.000000	2046.000000
48.220001	0.037562	22.199244	5.648255	1.924288	9.388450	5.238250	0.000000	-10.000000	-0.391667	27.616667	960.500000	1023.000000	1023.000000	2046.000000
48.240002	0.038915	22.998770	5.899609	2.089802	9.626622	5.382736	0.000000	-10.000000	-0.275000	24.300001	970.000000	1023.000000	1023.000000	2046.000000
48.259998	0.040197	23.756132	6.111447	2.262248	9.840846	5.541591	0.000000	-10.000000	-0.158333	20.000000	978.833313	1023.000000	1023.000000	2046.000000
48.279999	0.041391	24.462000	6.289539	2.416025	10.033176	5.723260	0.000000	-10.000000	-0.066667	15.216667	986.333313	1023.000000	1023.000000	2046.000000
48.299999	0.042320	25.010977	6.406759	2.505209	10.159871	5.939137	0.000000	-10.000000	-0.016667	10.166667	992.333313	1023.000000	1023.000000	2046.000000
48.320000	0.042832	25.313492	6.433861	2.548005	10.289968	6.041659	0.000000	-10.000000	0.016667	4.150000	996.500000	1023.000000	1023.000000	2046.000000
48.340000	0.043745	25.853088	6.530763	2.849616	10.324710	6.148001	0.000000	-10.000000	0.033333	-1.150000	998.833313	1023.000000	1023.000000	2046.000000
48.360001	0.044162	26.099842	6.540091	3.224174	10.059470	6.276108	0.000000	-10.000000	0.066667	-6.550000	999.833313	1023.000000	1023.000000	2046.000000
48.380001	0.043438	25.671928	6.140074	3.447588	9.840810	6.243456	0.000000	-10.000000	0.125000	-10.333334	1000.000000	1023.000000	1023.000000	2046.000000
48.400002	0.042072	24.864412	5.778490	3.471672	9.636249	5.978003	0.000000	-10.000000	0.175000	-14.066667	1000.000000	1023.000000	1023.000000	2046.000000
48.419998	0.040182	23.747360	5.500970	3.379586	9.269601	5.597203	0.000000	-10.000000	0.225000	-16.350000	1000.000000	1023.000000	1023.000000	2046.000000
48.439999	0.037547	22.190235	5.148529	3.231170	8.730255	5.080280	0.000000	-10.000000	0.233333	-17.500000	992.500000	1023.000000	1023.000000	2046.000000
48.459999	0.034766	20.546421	4.814125	3.042065	8.129650	4.560581	0.000000	-10.000000	0.266667	-18.483334	983.000000	1023.000000	1023.000000	2046.000000
48.480000	0.032398	19.146925	4.511602	2.894537	7.672569	4.068215	0.000000	-10.000000	0.300000	-19.400002	971.333313	1023.000000	1023.000000	2046.000000
48.500000	0.030981	18.309629	4.376475	2.803592	7.322641	3.806922	0.000000	-10.000000	0.333333	-20.133333	964.833313	1023.000000	1023.000000	2046.000000
48.520000	0.029996	17.727541	4.230226	2.823968	7.114877	3.558470	0.000000	-10.000000	0.333333	-20.316668	958.166687	1023.000000	1023.000000	2046.000000
48.540001	0.029259	17.292030	4.148937	2.881768	6.906439	3.354886	0.000000	-10.000000	0.300000	-20.166666	951.333313	1023.000000	1023.000000	2046.000000
48.560001	0.028546	16.870510	4.005356	2.990586	6.701847	3.172722	0.000000	-10.000000	0.300000	-20.066668	944.500000	1023.000000	1023.000000	2046.000000
48.580002	0.027852	16.460438	3.819541	3.130030	6.504017	3.006850	0.000000	-10.000000	0.325000	-20.250000	937.666687	1023.000000	1023.000000	2046.000000
48.599998	0.027104	16.018278	3.601145	3.187414	6.340720	2.888999	0.000000	-10.000000	0.383333	-21.133333	930.833313	1023.000000	1023.000000	2046.000000
48.619999	0.026423	15.616200	3.427556	3.172801	6.183413	2.832431	0.000000	-10.000000	0.425000	-22.433334	924.000000	1023.000000	1023.000000	2046.000000
48.639999	0.025530	15.088323	3.272712	3.089250	5.992238	2.734123	0.000000	-10.000000	0.483333	-24.299999	916.500000	1023.000000	1023.000000	2046.000000
48.660000	0.024621	14.550747	3.136231	2.951976	5.789751	2.672788	0.000000	-10.000000	0.566667	-26.183334	908.500000	1023.000000	1023.000000	2046.000000
48.680000	0.023995	14.181070	3.033396	2.806159	5.718726	2.622788	0.000000	-10.000000	0.658333	-28.483334	899.666687	1023.000000	1023.000000	2046.000000
48.700001	0.023591	13.942489	3.038204	2.691447	5.581383	2.631455	0.000000	-10.000000	0.750000	-30.600000	890.166687	1023.000000	1023.000000	2046.000000
48.720001	0.023363	13.807295	3.083558	2.645898	5.462237	2.615602	0.000000	-10.000000	0.816667	-32.516666	879.833313	1023.000000	1023.000000	2046.000000
48.740002	0.022750	13.445495	2.994970	2.596967	5.378762	2.474795	0.000000	-10.000000	0.891667	-33.933334	869.000000	1023.000000	1023.000000	2046.000000
48.759998	0.022160	13.096401	2.946856	2.461792	5.240080	2.447674	0.000000	-10.000000	0.983333	-35.366665	857.666687	1023.000000	1023.000000	2046.000000
48.779999	0.021469	12.688334	2.943110	2.389082	5.047941	2.308201	0.000000	-10.000000	1.100000	-36.983334	846.000000	1023.000000	1023.000000	2046.000000
48.799999	0.020588	12.167517	2.931578	2.203635	4.812478	2.219826	0.000000	-10.000000	1.208333	-38.916668	833.500000	1023.000000	1023.000000	2046.000000
48.820000	0.019320	11.418253	2.879257	1.988151	4.535224	2.015620	0.000000	-10.000000	1.291667	-40.416668	820.666687	1023.000000	1023.000000	2046.000000
48.840000	0.017885	10.569907	2.806381	1.727388	4.236631	1.799507	0.000000	-10.000000	1.333333	-41.466667	807.166687	1023.000000	1023.000000	2046.000000
48.860001	0.016391	9.686900	2.698176	1.460270	4.058452	1.470002	0.000000	-10.000000	1.366667	-41.900002	793.500000	1023.000000	1023.000000	2046.000000
48.880001	0.015040	8.888872	2.733734	1.196860	3.772477	1.185801	0.000000	-10.000000	1.375000	-41.983334	779.500000	1023.000000	1023.000000	2046.000000
48.900002	0.013632	8.056356	2.632918	0.964355	3.569420	0.889663	0.000000	-10.000000	1.375000	-41.866669	765.500000	1023.000000	1023.000000	2046.000000
48.919998	0.012322	7.282198	2.486156	0.755355	3.367802	0.672885	0.000000	-10.000000	1.358333	-41.849998	751.500000	1023.000000	1023.000000	2046.000000
48.939999	0.010920	6.453779	2.270148	0.569995	3.170954	0.442683	0.000000	-10.000000	1.341667	-41.716667	737.500000	1023.000000	1023.000000	2046.000000
48.959999	0.009781	5.780446	2.155157	0.336612	2.981710	0.306967	0.000000	-10.000000	1.308333	-41.366669	723.500000	1023.000000	1023.000000	2046.000000
48.980000	0.008688	5.134507	2.011478	0.223045	2.807080	0.092904	0.000000	-10.000000	1.266667	-41.100002	709.666687	1023.000000	1023.000000	2046.000000
49.000000	0.007807	4.613646	1.877797	0.099858	2.655111	-0.019120	0.000000	-10.000000	1.233333	-40.900002	696.000000	1023.000000	1023.000000	2046.000000
49.020000	0.006945	4.104671	1.732181	0.036105	2.524769	-0.188383	0.000000	-10.000000	1.233333	-40.866665	682.333313	1023.000000	1023.000000	2046.000000
49.040001	0.006026	3.561321	1.619894	-0.028968	2.294690	-0.324295	0.000000	-10.000000	1.225000	-40.516666	668.666687	1023.000000	1023.000000	2046.000000
49.060001	0.005243	3.098478	1.488968	-0.083909	2.155257	-0.461839	0.000000	-10.000000	1.233333	-40.200001	655.000000	1023.000000	1023.000000	2046.000000
49.080002	0.004621	2.731012	1.376006	-0.132379	2.045978	-0.558592	0.000000	-10.000000	1.233333	-40.016666	641.666687	1023.000000	1023.000000	2046.000000
49.099998	0.004377	2.586562	1.265602	-0.070757	2.042588	-0.650871	0.000000	-10.000000	1.241667	-39.950001	628.333313	1023.000000	1023.000000	2046.000000
49.119999	0.004345	2.567899	1.159640	0.064055	2.046931	-0.702728	0.000000	-10.000000	1.275000	-40.383335	615.000000	1023.000000	1023.000000	2046.000000
49.139999	0.004035	2.384858	1.061387	0.063610	1.942332	-0.682471	0.000000	-10.000000	1.283333	-40.866669	601.333313	1023.000000	1023.000000	2046.000000
49.160000	0.003436	2.030605	0.865012	0.146020	1.845919	-0.826346	0.000000	-10.000000	1.325000	-41.366669	587.833313	1023.000000	1023.000000	2046.000000
49.180000	0.002902	1.714935	0.722243	0.323981	1.553619	-0.884909	0.000000	-10.000000	1.333333	-41.716667	574.166687	1023.000000	1023.000000	2046.000000
49.200001	0.001883	1.112834	0.425036	0.453147	1.219541	-0.984889	0.000000	-10.000000	1.358333	-41.966667	560.500000	1023.000000	1023.000000	2046.000000
49.220001	0.000052	0.030784	-0.086339	0.413441	0.960271	-1.256590	0.000000	-10.000000	1.358333	-42.200001	551.166687	1023.000000	1023.000000	2046.000000
49.240002	-0.001612	-0.952780	-0.301984	0.172434	0.640029	-1.463259	0.000000	-10.000000	1.358333	-42.350002	541.833313	1023.000000	1023.000000	2046.000000
49.259998	-0.003389	-2.002623	-0.544224	-0.017106	0.333600	-1.774893	0.000000	-10.000000	1.316667	-41.666668	527.500000	1023.000000	1023.000000	2046.000000
49.279999	-0.005418	-3.202242	-0.774835	-0.156279	-0.084251	-2.186876	0.000000	-10.000000	1.233333	-40.433334	508.833344	1023.000000	1023.000000	2046.000000
49.299999	-0.007780	-4.597907	-1.098692	-0.244704	-0.583346	-2.671165	0.000000	-10.000000	1.141667	-38.666668	490.500000	1023.000000	1023.000000	2046.000000
49.320000	-0.010299	-6.086703	-1.461737	-0.288703	-1.146243	-3.190020	0.000000	-10.000000	1.100000	-37.850002	477.666656	1023.000000	1023.000000	2046.000000
49.340000	-0.012178	-7.197124	-1.713850	-0.317166	-1.642344	-3.523764	0.000000	-10.000000	1.116667	-37.966667	465.000000	1023.000000	1023.000000	2046.000000
49.360001	-0.013458	-7.953923	-1.958594	-0.223974	-1.974313	-3.797042	0.000000	-10.000000	1.133333	-38.366669	452.333344	1023.000000	1023.000000	2046.000000
49.380001	-0.014535	-8.590453	-2.153465	-0.117080	-2.299940	-4.019968	0.000000	-10.000000	1.158333	-38.850002	439.500000	1023.000000	1023.000000	2046.000000
49.400002	-0.015436	-9.122469	-2.420436	0.017353	-2.533329	-4.186057	0.000000	-10.000000	1.158333	-38.883335	426.500000	1023.000000	1023.000000	2046.000000
49.419998	-0.016218	-9.584547	-2.650843	0.106216	-2.751026	-4.288895	0.000000	-10.000000	1.158333	-39.049999	413.500000	1023.000000	1023.000000	2046.000000
49.439999	-0.016936	-10.009014	-2.851265	0.107950	-2.932208	-4.333490	0.000000	-10.000000	1.125000	-38.716667	400.500000	1023.000000	1023.000000	2046.000000
49.459999	-0.017686	-10.452170	-3.017096	0.073460	-3.086886	-4.421649	0.000000	-10.000000	1.100000	-38.483334	387.666656	1023.000000	1023.000000	2046.000000
49.480000	-0.018561	-10.969609	-3.170700	-0.017690	-3.251191	-4.530028	0.000000	-10.000000	1.058333	-37.600002	374.833344	1023.000000	1023.000000	2046.000000
49.500000	-0.019453	-11.497008	-3.316262	-0.160199	-3.462927	-4.557621	0.000000	-10.000000	1.050000	-37.100002	362.333344	1023.000000	1023.000000	2046.000000
49.520000	-0.020020	-11.831622	-3.389783	-0.330553	-3.581046	-4.530241	0.000000	-10.000000	1.008333	-36.266666	350.000000	1023.000000	1023.000000	2046.000000
49.540001	-0.020212	-11.945414	-3.357246	-0.417755	-3.699034	-4.471378	0.000000	-10.000000	0.983333	-36.049999	342.000000	1023.000000	1023.000000	2046.000000
49.560001	-0.020619	-12.185544	-3.463875	-0.528684	-3.761005	-4.431980	0.000000	-10.000000	0.950000	-35.750000	330.000000	1023.000000	1023.000000	2046.000000
49.580002	-0.021211	-12.535687	-3.619157	-0.657263	-3.834728	-4.424541	0.000000	-10.000000	0.941667	-35.599998	318.000000	1023.000000	1023.000000	2046.000000
49.599998	-0.021894	-12.939518	-3.821731	-0.780111	-3.918123	-4.419553	0.000000	-10.000000	0.933333	-35.450001	306.000000	1023.000000	1023.000000	2046.000000
49.619999	-0.022857	-13.508551	-4.004924	-0.952496	-4.082103	-4.469027	0.000000	-10.000000	0.916667	-35.049999	294.000000	1023.000000	1023.000000	2046.000000
49.639999	-0.023957	-14.158588	-4.130219	-1.174703	-4.340482	-4.513184	0.000000	-10.000000	0.908333	-34.650002	282.333344	1023.000000	1023.000000	2046.000000
49.660000	-0.025079	-14.821603	-4.287537	-1.433929	-4.545481	-4.554656	0.000000	-10.000000	0.900000	-34.250000	270.666656	1023.000000	1023.000000	2046.000000
49.680000	-0.026412	-15.609666	-4.493448	-1.657622	-4.744685	-4.713911	0.000000	-10.000000	0.891667	-33.883335	263.166656	1023.000000	1023.000000	2046.000000
49.700001	-0.027608	-16.316563	-4.683283	-1.903630	-4.925977	-4.803672	0.000000	-10.000000	0.841667	-33.316669	255.666672	1023.000000	1023.000000	2046.000000
49.720001	-0.028800	-17.021034	-4.826508	-2.087813	-5.169341	-4.937373	0.000000	-10.000000	0.791667	-32.450001	240.833328	1023.000000	1023.000000	2046.000000
49.740002	-0.029811	-17.618044	-4.968730	-2.263813	-5.359407	-5.026093	0.000000	-10.000000	0.750000	-31.733334	226.500000	1023.000000	1023.000000	2046.000000
49.759998	-0.030793	-18.198811	-5.156453	-2.406130	-5.501318	-5.134911	0.000000	-10.000000	0.750000	-31.366667	215.833328	1023.000000	1023.000000	2046.000000
49.779999	-0.031593	-18.671213	-5.303330	-2.611583	-5.637782	-5.118519	0.000000	-10.000000	0.733333	-31.000000	205.500000	1023.000000	1023.000000	2046.000000
49.799999	-0.032134	-18.991116	-5.516953	-2.723137	-5.648079	-5.102948	0.000000	-10.000000	0.691667	-30.100000	195.166672	1023.000000	1023.000000	2046.000000
49.820000	-0.032609	-19.272120	-5.677225	-2.812747	-5.680082	-5.102066	0.000000	-10.000000	0.625000	-28.866667	181.500000	1023.000000	1023.000000	2046.000000
49.840000	-0.032963	-19.481096	-5.782079	-2.907261	-5.701108	-5.090650	0.000000	-10.000000	0.575000	-27.933334	174.833328	1023.000000	1023.000000	2046.000000
49.860001	-0.033199	-19.620750	-5.923883	-3.011499	-5.672687	-5.012681	0.000000	-10.000000	0.525000	-26.683334	165.666672	1023.000000	1023.000000	2046.000000
49.880001	-0.033393	-19.735081	-6.080271	-3.103850	-5.630276	-4.920684	0.000000	-10.000000	0.491667	-25.250000	157.166672	1023.000000	1023.000000	2046.000000
49.900002	-0.033732	-19.935808	-6.173089	-3.198133	-5.698361	-4.866225	0.000000	-10.000000	0.425000	-23.450001	146.000000	1023.000000	1023.000000	2046.000000
49.919998	-0.034148	-20.181273	-6.317883	-3.244319	-5.740749	-4.878322	0.000000	-10.000000	0.383333	-22.566668	140.666672	1023.000000	1023.000000	2046.000000
49.939999	-0.034518	-20.400175	-6.396292	-3.316246	-5.802244	-4.885394	0.000000	-10.000000	0.341667	-21.666668	133.166672	1023.000000	1023.000000	2046.000000
49.959999	-0.034585	-20.439674	-6.497416	-3.384326	-5.715938	-4.841994	0.000000	-10.000000	0.333333	-20.783335	126.000000	1023.000000	1023.000000	2046.000000
49.980000	-0.034490	-20.383612	-6.550888	-3.447963	-5.637028	-4.747735	0.000000	-10.000000	0.308333	-19.766666	116.500000	1023.000000	1023.000000	2046.000000
50.000000	-0.034156	-20.186218	-6.564705	-3.453959	-5.575716	-4.591838	0.000000	-10.000000	0.291667	-19.283333	111.833336	1023.000000	1023.000000	2046.000000
50.020000	-0.034020	-20.105913	-6.606380	-3.439566	-5.551569	-4.508399	0.000000	-10.000000	0.266667	-18.766666	105.500000	1023.000000	1023.000000	2046.000000
50.040001	-0.034204	-20.214600	-6.699745	-3.412535	-5.528396	-4.573924	0.000000	-10.000000	0.258333	-18.383333	101.500000	1023.000000	1023.000000	2046.000000
50.060001	-0.033942	-20.059870	-6.710496	-3.302774	-5.557771	-4.488829	0.000000	-10.000000	0.250000	-17.883333	95.500000	1023.000000	1023.000000	2046.000000
50.080002	-0.033988	-20.087097	-6.773640	-3.163108	-5.763395	-4.386954	0.000000	-10.000000	0.250000	-17.983334	89.500000	1023.000000	1023.000000	2046.000000
50.099998	-0.034713	-20.515339	-7.043214	-3.231012	-5.879488	-4.361625	0.000000	-10.000000	0.275000	-18.350000	81.500000	1023.000000	1023.000000	2046.000000
50.119999	-0.036050	-21.305584	-7.316140	-3.352221	-6.093637	-4.543585	0.000000	-10.000000	0.300000	-18.833334	75.500000	1023.000000	1023.000000	2046.000000
50.139999	-0.037824	-22.353697	-7.549435	-3.505434	-6.414326	-4.884503	0.000000	-10.000000	0.308333	-19.183334	71.166664	1023.000000	1023.000000	2046.000000
50.160000	-0.039718	-23.473579	-7.823547	-3.701103	-6.739316	-5.209612	0.000000	-10.000000	0.258333	-18.133333	64.833336	1023.000000	1023.000000	2046.000000
50.180000	-0.041580	-24.573866	-8.158869	-3.820952	-7.054769	-5.539276	0.000000	-10.000000	0.200000	-16.500000	56.666668	1023.000000	1023.000000	2046.000000
50.200001	-0.043436	-25.670952	-8.509851	-3.915594	-7.380212	-5.865296	0.000000	-10.000000	0.166667	-14.533333	49.333332	1023.000000	1023.000000	2046.000000
50.220001	-0.044956	-26.568743	-8.690460	-3.949511	-7.759808	-6.168964	0.000000	-10.000000	0.166667	-13.700000	46.000000	1023.000000	1023.000000	2046.000000
50.240002	-0.045867	-27.107395	-8.854961	-3.881139	-7.961536	-6.409760	0.000000	-10.000000	0.166667	-13.333333	43.000000	1023.000000	1023.000000	2046.000000
50.259998	-0.046381	-27.410936	-9.005523	-3.741679	-8.087965	-6.575771	0.000000	-10.000000	0.166667	-13.266666	40.000000	1023.000000	1023.000000	2046.000000
50.279999	-0.046538	-27.503681	-9.113403	-3.600937	-8.143952	-6.645389	0.000000	-10.000000	0.150000	-12.966667	35.500000	1023.000000	1023.000000	2046.000000
50.299999	-0.046622	-27.553677	-9.280750	-3.461018	-8.117637	-6.694272	0.000000	-10.000000	0.125000	-12.450000	31.166666	1023.000000	1023.000000	2046.000000
50.320000	-0.046690	-27.593609	-9.298443	-3.400564	-8.209842	-6.684760	0.000000	-10.000000	0.091667	-11.450000	27.000000	1023.000000	1023.000000	2046.000000
50.340000	-0.046610	-27.546331	-9.320072	-3.362157	-8.199439	-6.664663	0.000000	-10.000000	0.058333	-10.033334	23.166666	1023.000000	1023.000000	2046.000000
50.360001	-0.046595	-27.537748	-9.339221	-3.404814	-8.179976	-6.613736	0.000000	-10.000000	0.041667	-8.083334	19.666666	1023.000000	1023.000000	2046.000000
50.380001	-0.046508	-27.486034	-9.328891	-3.423677	-8.147732	-6.585733	0.000000	-10.000000	0.016667	-5.500000	17.000000	1023.000000	1023.000000	2046.000000
50.400002	-0.046158	-27.279520	-9.231568	-3.473583	-8.098038	-6.476331	0.000000	-10.000000	0.016667	-2.933333	15.500000	1023.000000	1023.000000	2046.000000
50.419998	-0.045522	-26.903379	-9.019880	-3.511061	-8.012714	-6.359724	0.000000	-10.000000	0.008333	-1.033333	15.000000	1023.000000	1023.000000	2046.000000
50.439999	-0.044884	-26.526457	-8.895426	-3.572823	-7.828345	-6.229864	0.000000	-10.000000	0.016667	-0.200000	15.000000	1023.000000	1023.000000	2046.000000
50.459999	-0.044572	-26.341978	-8.762956	-3.702586	-7.741969	-6.134469	0.000000	-10.000000	0.008333	0.000000	15.000000	1023.000000	1023.000000	2046.000000
50.480000	-0.044181	-26.111055	-8.636432	-3.820065	-7.624866	-6.029693	0.000000	-10.000000	0.008333	0.000000	15.000000	1023.000000	1023.000000	2046.000000
50.500000	-0.044017	-26.014246	-8.555522	-3.984541	-7.522269	-5.951913	0.000000	-10.000000	0.000000	0.000000	15.000000	1023.000000	1023.000000	2046.000000
50.520000	-0.044074	-26.047756	-8.519041	-4.147058	-7.458595	-5.923062	0.000000	-10.000000	0.008333	0.000000	15.000000	1023.000000	1023.000000	2046.000000
50.540001	-0.044341	-26.205389	-8.493022	-4.379203	-7.433990	-5.899175	0.000000	-10.000000	0.016667	0.000000	15.000000	1023.000000	1023.000000	2046.000000
50.560001	-0.044678	-26.404669	-8.510451	-4.594416	-7.378881	-5.920921	0.000000	-10.000000	0.016667	0.000000	15.000000	1023.000000	1023.000000	2046.000000
50.580002	-0.044895	-26.533001	-8.460983	-4.775943	-7.365931	-5.930144	0.000000	-10.000000	0.008333	0.700000	15.000000	1023.000000	1023.000000	2046.000000
50.599998	-0.045111	-26.660639	-8.429508	-4.961919	-7.347003	-5.922208	0.000000	-10.000000	-0.016667	2.133333	15.000000	1023.000000	1023.000000	2046.000000
50.619999	-0.045244	-26.738953	-8.442139	-5.036262	-7.286257	-5.974296	0.000000	-10.000000	-0.050000	4.650000	15.000000	1023.000000	1023.000000	2046.000000
50.639999	-0.045168	-26.694340	-8.452351	-5.161753	-7.156307	-5.923928	0.000000	-10.000000	-0.075000	7.416667	15.000000	1023.000000	1023.000000	2046.000000
50.660000	-0.044995	-26.592194	-8.469358	-5.238946	-7.012136	-5.871752	0.000000	-10.000000	-0.100000	10.216667	15.000000	1023.000000	1023.000000	2046.000000
50.680000	-0.044774	-26.461416	-8.454940	-5.317267	-6.893300	-5.795908	0.000000	-10.000000	-0.133333	12.966667	15.000000	1023.000000	1023.000000	2046.000000
50.700001	-0.044270	-26.163599	-8.398374	-5.361179	-6.697877	-5.706169	0.000000	-10.000000	-0.200000	15.316667	15.000000	1023.000000	1023.000000	2046.000000
50.720001	-0.043569	-25.749407	-8.330426	-5.373923	-6.466893	-5.578165	0.000000	-10.000000	-0.250000	17.516666	16.500000	1023.000000	1023.000000	2046.000000
50.740002	-0.042772	-25.278515	-8.258380	-5.409115	-6.160897	-5.450122	0.000000	-10.000000	-0.308333	19.650002	22.333334	1023.000000	1023.000000	2046.000000
50.759998	-0.041808	-24.708391	-8.117780	-5.410011	-5.925948	-5.254652	0.000000	-10.000000	-0.341667	21.233334	28.166666	1023.000000	1023.000000	2046.000000
50.779999	-0.040899	-24.171593	-7.935424	-5.376026	-5.745327	-5.114816	0.000000	-10.000000	-0.375000	22.433334	35.000000	1023.000000	1023.000000	2046.000000
50.799999	-0.039859	-23.556377	-7.750309	-5.291780	-5.545051	-4.969238	0.000000	-10.000000	-0.375000	22.950001	40.000000	1023.000000	1023.000000	2046.000000
50.820000	-0.038791	-22.925594	-7.639753	-5.204892	-5.262492	-4.818458	0.000000	-10.000000	-0.391667	23.766666	47.500000	1023.000000	1023.000000	2046.000000
50.840000	-0.037592	-22.216619	-7.471537	-5.124347	-5.013900	-4.606836	0.000000	-10.000000	-0.425000	24.566668	55.166668	1023.000000	1023.000000	2046.000000
50.860001	-0.036326	-21.468420	-7.299589	-5.032117	-4.744445	-4.392269	0.000000	-10.000000	-0.483333	25.650000	63.333332	1023.000000	1023.000000	2046.000000
50.880001	-0.035190	-20.797159	-7.164028	-4.907151	-4.488155	-4.237825	0.000000	-10.000000	-0.550000	26.900000	71.833336	1023.000000	1023.000000	2046.000000
50.900002	-0.033695	-19.913452	-6.945118	-4.796273	-4.128903	-4.043157	0.000000	-10.000000	-0.633333	28.666666	80.666664	1023.000000	1023.000000	2046.000000
50.919998	-0.032062	-18.948740	-6.775671	-4.677609	-3.649680	-3.845781	0.000000	-10.000000	-0.716667	30.700001	89.833336	1023.000000	1023.000000	2046.000000
50.939999	-0.030461	-18.002228	-6.554540	-4.609745	-3.301521	-3.536422	0.000000	-10.000000	-0.808333	32.633335	99.666664	1023.000000	1023.000000	2046.000000
50.959999	-0.028799	-17.020428	-6.334521	-4.452182	-2.930994	-3.302732	0.000000	-10.000000	-0.858333	34.450001	110.166664	1023.000000	1023.000000	2046.000000
50.980000	-0.027286	-16.125914	-6.084732	-4.372916	-2.611180	-3.057086	0.000000	-10.000000	-0.908333	35.533333	121.333336	1023.000000	1023.000000	2046.000000
51.000000	-0.025506	-15.074235	-5.852015	-4.163082	-2.177483	-2.881655	0.000000	-10.000000	-0.925000	36.616669	133.000000	1023.000000	1023.000000	2046.000000
51.020000	-0.023310	-13.776155	-5.514125	-3.818984	-1.858836	-2.584209	0.000000	-10.000000	-0.966667	37.300003	145.166672	1023.000000	1023.000000	2046.000000
51.040001	-0.021369	-12.629247	-5.255402	-3.561043	-1.538509	-2.274293	0.000000	-10.000000	-1.000000	38.150002	157.500000	1023.000000	1023.000000	2046.000000
51.060001	-0.020293	-11.993161	-5.221227	-3.444138	-1.265739	-2.062058	0.000000	-10.000000	-1.050000	38.666668	170.166672	1023.000000	1023.000000	2046.000000
51.080002	-0.019727	-11.658735	-5.119670	-3.387846	-1.131556	-2.019663	0.000000	-10.000000	-1.100000	39.733334	183.000000	1023.000000	1023.000000	2046.000000
51.099998	-0.020056	-11.853099	-5.116131	-3.345935	-1.202356	-2.188677	0.000000	-10.000000	-1.175000	40.950001	196.166672	1023.000000	1023.000000	2046.000000
51.119999	-0.020973	-12.395141	-5.233873	-3.344361	-1.321367	-2.495539	0.000000	-10.000000	-1.241667	42.383331	209.666672	1023.000000	1023.000000	2046.000000
51.139999	-0.021912	-12.949955	-5.294868	-3.417655	-1.544354	-2.693077	0.000000	-10.000000	-1.266667	43.433334	223.500000	1023.000000	1023.000000	2046.000000
51.160000	-0.022104	-13.063223	-5.340386	-3.368334	-1.557123	-2.797380	0.000000	-10.000000	-1.200000	43.349998	237.833328	1023.000000	1023.000000	2046.000000
51.180000	-0.021575	-12.750582	-5.259426	-3.254472	-1.434386	-2.802298	0.000000	-10.000000	-1.108333	42.650002	252.166672	1023.000000	1023.000000	2046.000000
51.200001	-0.020530	-12.133142	-5.114685	-2.964353	-1.270120	-2.783986	0.000000	-10.000000	-1.050000	41.416668	266.500000	1023.000000	1023.000000	2046.000000
51.220001	-0.019409	-11.470712	-4.972324	-2.649290	-1.110638	-2.738460	0.000000	-10.000000	-1.058333	40.783333	280.500000	1023.000000	1023.000000	2046.000000
51.240002	-0.018031	-10.656172	-4.838474	-2.316379	-0.890661	-2.610658	0.000000	-10.000000	-1.100000	40.900002	294.333344	1023.000000	1023.000000	2046.000000
51.259998	-0.016651	-9.840590	-4.662446	-2.027371	-0.667882	-2.482891	0.000000	-10.000000	-1.116667	41.183334	308.000000	1023.000000	1023.000000	2046.000000
51.279999	-0.015210	-8.988923	-4.458315	-1.791059	-0.443164	-2.296386	0.000000	-10.000000	-1.116667	41.600002	321.666656	1023.000000	1023.000000	2046.000000
51.299999	-0.014016	-8.283195	-4.295402	-1.616999	-0.189732	-2.181063	0.000000	-10.000000	-1.100000	41.600002	335.500000	1023.000000	1023.000000	2046.000000
51.320000	-0.012765	-7.544060	-4.046578	-1.520219	0.029959	-2.007222	0.000000	-10.000000	-1.141667	41.716667	349.500000	1023.000000	1023.000000	2046.000000
51.340000	-0.011297	-6.676283	-3.777831	-1.438542	0.358726	-1.818636	0.000000	-10.000000	-1.158333	41.966667	363.500000	1023.000000	1023.000000	2046.000000
51.360001	-0.009409	-5.560563	-3.332919	-1.375588	0.662302	-1.514358	0.000000	-10.000000	-1.166667	42.049999	377.500000	1023.000000	1023.000000	2046.000000
51.380001	-0.007483	-4.422668	-2.901676	-1.264665	1.012655	-1.268982	0.000000	-10.000000	-1.141667	41.950001	391.500000	1023.000000	1023.000000	2046.000000
51.400002	-0.005683	-3.358577	-2.539981	-1.197368	1.454368	-1.075596	0.000000	-10.000000	-1.125000	41.633335	405.500000	1023.000000	1023.000000	2046.000000
51.419998	-0.003898	-2.303602	-2.078199	-1.189122	1.813619	-0.849899	0.000000	-10.000000	-1.116667	41.383335	419.500000	1023.000000	1023.000000	2046.000000
51.439999	-0.002142	-1.266082	-1.679830	-1.154257	2.181798	-0.613794	0.000000	-10.000000	-1.091667	41.066666	433.166656	1023.000000	1023.000000	2046.000000
51.459999	-0.000510	-0.301259	-1.322826	-1.107215	2.539095	-0.410313	0.000000	-10.000000	-1.058333	40.483334	446.833344	1023.000000	1023.000000	2046.000000
51.480000	0.000692	0.409232	-0.950590	-1.136094	2.691589	-0.195673	0.000000	-10.000000	-1.033333	40.033333	460.333344	1023.000000	1023.000000	2046.000000
51.500000	0.001972	1.165199	-0.719931	-1.172122	2.999985	0.057267	0.000000	-10.000000	-1.025000	39.866669	473.833344	1023.000000	1023.000000	2046.000000
51.520000	0.002765	1.633882	-0.522471	-1.191913	3.210329	0.137937	0.000000	-10.000000	-1.058333	40.066666	487.166656	1023.000000	1023.000000	2046.000000
51.540001	0.003763	2.223654	-0.300802	-1.225568	3.441818	0.308205	0.000000	-10.000000	-1.100000	40.533333	500.500000	1023.000000	1023.000000	2046.000000
51.560001	0.004697	2.775953	-0.070157	-1.220886	3.633512	0.433483	0.000000	-10.000000	-1.141667	40.983334	514.000000	1023.000000	1023.000000	2046.000000
51.580002	0.005868	3.467864	0.121831	-1.211113	3.923277	0.633868	0.000000	-10.000000	-1.141667	41.633335	527.666687	1023.000000	1023.000000	2046.000000
51.599998	0.007073	4.180042	0.352561	-1.157511	4.165637	0.819355	0.000000	-10.000000	-1.125000	41.900002	541.500000	1023.000000	1023.000000	2046.000000
51.619999	0.008068	4.767966	0.576024	-1.112996	4.344970	0.959968	0.000000	-10.000000	-1.100000	41.933334	555.500000	1023.000000	1023.000000	2046.000000
51.639999	0.009362	5.533217	0.783352	-1.050604	4.613533	1.186937	0.000000	-10.000000	-1.083333	41.616669	569.500000	1023.000000	1023.000000	2046.000000
51.660000	0.010780	6.371089	1.018952	-0.949350	4.899413	1.402075	0.000000	-10.000000	-1.066667	41.466667	583.500000	1023.000000	1023.000000	2046.000000
51.680000	0.012440	7.352028	1.248315	-0.795267	5.263000	1.635980	0.000000	-10.000000	-1.083333	41.333332	597.166687	1023.000000	1023.000000	2046.000000
[truncated: 1,381,822 more chars]
