# Supplementary material for: Effect of Electrode Belt and Body Positions on Regional Pulmonary Ventilation- and Perfusion-Related Impedance Changes Measured by Electric Impedance Tomography
Source: PLoS One. 2016 Jun 2;11(6):e0155913. doi: 10.1371/journal.pone.0155913 (PMC4890811; doi:10.1371/journal.pone.0155913)
Supplement: S1 Dataset — (ZIP) [file pone.0155913.s001.zip › Dataset/Fp06-semi-6i.txt]

Patient Name:	Fp6
Registry:	Fp6
Investigator:	 
Diagnosys:	 
Notes:	semi6i              
Sample Rate [Hz]:	50.07
Time Base 	Pixels Mean 	Pixels Sum 	UPPER RIGHT		UPPER LEFT		LOWER RIGHT		LOWER LEFT		QRS	ETCO2	Paw	Flow (L/min)	Volume	Analog1	Analog2	AnalogSum
0.000000	-0.075338	-44.524559	-9.769240	-7.604737	-16.009724	-11.140859	0.000000	-10.000000	-0.808333	32.900002	96.666664	1023.000000	1023.000000	2046.000000
0.020000	-0.074559	-44.064526	-9.722130	-7.672117	-15.678047	-10.992231	0.000000	-10.000000	-0.825000	34.116669	107.500000	1023.000000	1023.000000	2046.000000
0.040000	-0.073704	-43.559113	-9.642348	-7.725622	-15.392392	-10.798751	0.000000	-10.000000	-0.850000	34.700001	122.666664	1023.000000	1023.000000	2046.000000
0.060000	-0.072840	-43.048317	-9.586376	-7.770197	-15.058844	-10.632898	0.000000	-10.000000	-0.850000	35.416668	134.166672	1023.000000	1023.000000	2046.000000
0.080000	-0.071743	-42.399933	-9.487277	-7.786139	-14.702868	-10.423651	0.000000	-10.000000	-0.850000	35.316669	146.000000	1023.000000	1023.000000	2046.000000
0.100000	-0.070707	-41.787701	-9.394422	-7.820273	-14.371460	-10.201547	0.000000	-10.000000	-0.850000	35.316669	153.666672	1023.000000	1023.000000	2046.000000
0.120000	-0.069433	-41.035042	-9.285111	-7.837848	-13.983969	-9.928113	0.000000	-10.000000	-0.850000	35.266666	165.333328	1023.000000	1023.000000	2046.000000
0.140000	-0.067985	-40.178955	-9.131458	-7.768630	-13.582260	-9.696608	0.000000	-10.000000	-0.866667	35.616669	177.000000	1023.000000	1023.000000	2046.000000
0.160000	-0.066759	-39.454494	-9.004707	-7.763744	-13.260637	-9.425406	0.000000	-10.000000	-0.883333	35.866669	189.000000	1023.000000	1023.000000	2046.000000
0.180000	-0.065112	-38.481262	-8.795539	-7.669739	-12.863653	-9.152329	0.000000	-10.000000	-0.900000	36.133335	201.000000	1023.000000	1023.000000	2046.000000
0.200000	-0.063609	-37.592712	-8.640078	-7.632015	-12.464732	-8.855888	0.000000	-10.000000	-0.900000	35.966667	213.000000	1023.000000	1023.000000	2046.000000
0.220000	-0.062048	-36.670200	-8.505936	-7.515445	-12.031556	-8.617265	0.000000	-10.000000	-0.900000	36.200001	225.000000	1023.000000	1023.000000	2046.000000
0.240000	-0.060402	-35.697639	-8.289468	-7.434815	-11.675533	-8.297824	0.000000	-10.000000	-0.908333	36.216667	237.000000	1023.000000	1023.000000	2046.000000
0.260000	-0.058793	-34.746742	-8.145157	-7.369256	-11.269251	-7.963079	0.000000	-10.000000	-0.891667	36.450001	249.000000	1023.000000	1023.000000	2046.000000
0.280000	-0.057209	-33.810371	-7.898017	-7.250414	-10.923687	-7.738252	0.000000	-10.000000	-0.891667	36.150002	261.000000	1023.000000	1023.000000	2046.000000
0.300000	-0.055637	-32.881195	-7.746063	-7.110236	-10.506665	-7.518231	0.000000	-10.000000	-0.875000	36.066666	273.000000	1023.000000	1023.000000	2046.000000
0.320000	-0.054160	-32.008667	-7.540706	-7.032185	-10.198174	-7.237603	0.000000	-10.000000	-0.875000	35.666668	285.000000	1023.000000	1023.000000	2046.000000
0.340000	-0.052559	-31.062319	-7.378915	-6.921698	-9.795431	-6.966274	0.000000	-10.000000	-0.858333	35.566666	297.000000	1023.000000	1023.000000	2046.000000
0.360000	-0.051051	-30.170984	-7.171008	-6.856360	-9.480782	-6.662835	0.000000	-10.000000	-0.850000	35.383335	309.000000	1023.000000	1023.000000	2046.000000
0.380000	-0.049429	-29.212803	-7.040577	-6.724187	-9.060379	-6.387659	0.000000	-10.000000	-0.858333	35.549999	321.000000	1023.000000	1023.000000	2046.000000
0.400000	-0.048013	-28.375641	-6.846725	-6.638584	-8.763536	-6.126795	0.000000	-10.000000	-0.858333	35.549999	333.000000	1023.000000	1023.000000	2046.000000
0.420000	-0.046236	-27.325560	-6.592476	-6.487007	-8.404235	-5.841841	0.000000	-10.000000	-0.841667	35.299999	345.000000	1023.000000	1023.000000	2046.000000
0.440000	-0.044874	-26.520590	-6.446672	-6.435754	-8.038300	-5.599864	0.000000	-10.000000	-0.816667	34.966667	356.666656	1023.000000	1023.000000	2046.000000
0.460000	-0.043358	-25.624401	-6.304107	-6.333060	-7.648214	-5.339021	0.000000	-10.000000	-0.791667	34.349998	368.333344	1023.000000	1023.000000	2046.000000
0.480000	-0.042005	-24.825094	-6.066297	-6.280818	-7.388310	-5.089670	0.000000	-10.000000	-0.775000	34.150002	379.833344	1023.000000	1023.000000	2046.000000
0.500000	-0.040899	-24.171230	-5.920088	-6.207260	-7.140865	-4.903017	0.000000	-10.000000	-0.766667	33.799999	391.333344	1023.000000	1023.000000	2046.000000
0.520000	-0.039609	-23.409088	-5.697189	-6.101916	-6.902996	-4.706988	0.000000	-10.000000	-0.775000	34.066666	402.666656	1023.000000	1023.000000	2046.000000
0.540000	-0.038397	-22.692680	-5.506410	-6.020357	-6.638244	-4.527670	0.000000	-10.000000	-0.808333	34.033333	413.833344	1023.000000	1023.000000	2046.000000
0.560000	-0.036969	-21.848789	-5.353407	-5.880088	-6.272478	-4.342817	0.000000	-10.000000	-0.825000	34.416668	425.333344	1023.000000	1023.000000	2046.000000
0.580000	-0.035445	-20.947981	-5.202806	-5.766531	-5.895932	-4.082712	0.000000	-10.000000	-0.816667	34.350002	436.666656	1023.000000	1023.000000	2046.000000
0.600000	-0.033725	-19.931313	-4.995737	-5.619504	-5.584523	-3.731550	0.000000	-10.000000	-0.808333	34.250000	448.333344	1023.000000	1023.000000	2046.000000
0.620000	-0.032457	-19.182123	-4.959034	-5.493258	-5.249281	-3.480550	0.000000	-10.000000	-0.816667	33.799999	459.666656	1023.000000	1023.000000	2046.000000
0.640000	-0.031695	-18.731981	-4.857705	-5.452708	-5.046548	-3.375020	0.000000	-10.000000	-0.808333	33.633335	471.000000	1023.000000	1023.000000	2046.000000
0.660000	-0.031667	-18.715452	-4.836693	-5.561208	-4.996263	-3.321287	0.000000	-10.000000	-0.783333	33.666668	482.166656	1023.000000	1023.000000	2046.000000
0.680000	-0.032146	-18.998281	-4.880957	-5.504696	-5.058752	-3.553876	0.000000	-10.000000	-0.750000	33.616669	493.500000	1023.000000	1023.000000	2046.000000
0.700000	-0.033091	-19.556911	-4.936277	-5.474250	-5.343764	-3.802620	0.000000	-10.000000	-0.741667	33.250000	504.833344	1023.000000	1023.000000	2046.000000
0.720000	-0.033110	-19.567783	-4.971910	-5.307284	-5.425911	-3.862679	0.000000	-10.000000	-0.716667	32.549999	516.000000	1023.000000	1023.000000	2046.000000
0.740000	-0.032538	-19.229782	-4.864442	-5.146262	-5.431131	-3.787946	0.000000	-10.000000	-0.666667	31.566668	526.833313	1023.000000	1023.000000	2046.000000
0.760000	-0.031769	-18.775566	-4.833906	-4.970604	-5.266850	-3.704206	0.000000	-10.000000	-0.625000	30.383333	537.666687	1023.000000	1023.000000	2046.000000
0.780000	-0.030457	-18.000278	-4.653830	-4.709822	-5.042272	-3.594354	0.000000	-10.000000	-0.575000	29.400002	548.000000	1023.000000	1023.000000	2046.000000
0.800000	-0.029307	-17.320290	-4.428023	-4.565270	-4.940356	-3.386640	0.000000	-10.000000	-0.533333	28.450001	558.000000	1023.000000	1023.000000	2046.000000
0.820000	-0.028318	-16.735935	-4.381523	-4.270377	-4.775340	-3.308697	0.000000	-10.000000	-0.466667	27.216667	567.500000	1023.000000	1023.000000	2046.000000
0.840000	-0.027670	-16.352877	-4.317673	-4.145034	-4.718939	-3.171230	0.000000	-10.000000	-0.408333	25.666666	576.833313	1023.000000	1023.000000	2046.000000
0.860000	-0.027077	-16.002243	-4.225251	-4.013712	-4.663921	-3.099359	0.000000	-10.000000	-0.325000	23.616667	585.666687	1023.000000	1023.000000	2046.000000
0.880000	-0.026558	-15.696041	-4.091864	-3.878226	-4.676206	-3.049746	0.000000	-10.000000	-0.241667	21.333334	594.000000	1023.000000	1023.000000	2046.000000
0.900000	-0.026046	-15.393316	-3.999619	-3.841789	-4.632567	-2.919341	0.000000	-10.000000	-0.158333	18.600000	601.500000	1023.000000	1023.000000	2046.000000
0.920000	-0.025674	-15.173099	-3.910328	-3.738517	-4.600849	-2.923404	0.000000	-10.000000	-0.100000	15.599999	608.166687	1023.000000	1023.000000	2046.000000
0.940000	-0.025293	-14.948432	-3.774327	-3.767496	-4.566197	-2.840411	0.000000	-10.000000	-0.058333	12.550000	613.833313	1023.000000	1023.000000	2046.000000
0.960000	-0.024965	-14.754272	-3.687627	-3.785320	-4.473348	-2.807976	0.000000	-10.000000	-0.025000	9.133333	618.500000	1023.000000	1023.000000	2046.000000
0.980000	-0.024461	-14.456463	-3.586408	-3.701281	-4.382397	-2.786377	0.000000	-10.000000	-0.008333	5.050000	622.333313	1023.000000	1023.000000	2046.000000
1.000000	-0.024489	-14.472741	-3.561003	-3.709184	-4.350920	-2.851635	0.000000	-10.000000	0.000000	1.066667	624.666687	1023.000000	1023.000000	2046.000000
1.020000	-0.024608	-14.543299	-3.594069	-3.763782	-4.273932	-2.911515	0.000000	-10.000000	0.008333	-1.966667	625.833313	1023.000000	1023.000000	2046.000000
1.040000	-0.024532	-14.498159	-3.467789	-3.896712	-4.288813	-2.844846	0.000000	-10.000000	0.016667	-4.233334	626.000000	1023.000000	1023.000000	2046.000000
1.060000	-0.024835	-14.677335	-3.386411	-3.972269	-4.343169	-2.975485	0.000000	-10.000000	0.033333	-6.316667	626.000000	1023.000000	1023.000000	2046.000000
1.080000	-0.025246	-14.920093	-3.379521	-4.106160	-4.390687	-3.043726	0.000000	-10.000000	0.041667	-8.383333	626.000000	1023.000000	1023.000000	2046.000000
1.100000	-0.025994	-15.362352	-3.366553	-4.328456	-4.556031	-3.111313	0.000000	-10.000000	0.050000	-9.700000	626.000000	1023.000000	1023.000000	2046.000000
1.120000	-0.026760	-15.815262	-3.439488	-4.435091	-4.624004	-3.316679	0.000000	-10.000000	0.050000	-10.333334	626.000000	1023.000000	1023.000000	2046.000000
1.140000	-0.027684	-16.361359	-3.456331	-4.651172	-4.799542	-3.454313	0.000000	-10.000000	0.058333	-10.650001	626.000000	1023.000000	1023.000000	2046.000000
1.160000	-0.028321	-16.737902	-3.512477	-4.756376	-4.880887	-3.588163	0.000000	-10.000000	0.066667	-10.816667	619.000000	1023.000000	1023.000000	2046.000000
1.180000	-0.029091	-17.192783	-3.561132	-4.870759	-5.021235	-3.739658	0.000000	-10.000000	0.083333	-11.200000	610.666687	1023.000000	1023.000000	2046.000000
1.200000	-0.030000	-17.729893	-3.708097	-4.980646	-5.155097	-3.886052	0.000000	-10.000000	0.091667	-11.800000	601.000000	1023.000000	1023.000000	2046.000000
1.220000	-0.030599	-18.083914	-3.751887	-5.054584	-5.281132	-3.996312	0.000000	-10.000000	0.108333	-12.683333	597.000000	1023.000000	1023.000000	2046.000000
1.240000	-0.031325	-18.513262	-3.834639	-5.165617	-5.436153	-4.076853	0.000000	-10.000000	0.108333	-13.550000	592.833313	1023.000000	1023.000000	2046.000000
1.260000	-0.031777	-18.780226	-3.921504	-5.198346	-5.482054	-4.178321	0.000000	-10.000000	0.133333	-14.333333	588.333313	1023.000000	1023.000000	2046.000000
1.280000	-0.032177	-19.016582	-3.938673	-5.319957	-5.590965	-4.166986	0.000000	-10.000000	0.150000	-14.916667	583.500000	1023.000000	1023.000000	2046.000000
1.300000	-0.032654	-19.298376	-4.065918	-5.254343	-5.602165	-4.375949	0.000000	-10.000000	0.183333	-15.500000	578.500000	1023.000000	1023.000000	2046.000000
1.320000	-0.032943	-19.469156	-4.016024	-5.288301	-5.750090	-4.414742	0.000000	-10.000000	0.191667	-15.933333	573.333313	1023.000000	1023.000000	2046.000000
1.340000	-0.033395	-19.736509	-4.060207	-5.315335	-5.851532	-4.509435	0.000000	-10.000000	0.208333	-16.350000	568.000000	1023.000000	1023.000000	2046.000000
1.360000	-0.033834	-19.995848	-4.148976	-5.290140	-5.955668	-4.601064	0.000000	-10.000000	0.216667	-16.700001	562.500000	1023.000000	1023.000000	2046.000000
1.380000	-0.034340	-20.295126	-4.205328	-5.281725	-6.105271	-4.702801	0.000000	-10.000000	0.225000	-17.116667	557.000000	1023.000000	1023.000000	2046.000000
1.400000	-0.034833	-20.586359	-4.252218	-5.263670	-6.240193	-4.830277	0.000000	-10.000000	0.225000	-17.683332	551.333313	1023.000000	1023.000000	2046.000000
1.420000	-0.035458	-20.955664	-4.383233	-5.254363	-6.371629	-4.946439	0.000000	-10.000000	0.233333	-18.266666	545.500000	1023.000000	1023.000000	2046.000000
1.440000	-0.035974	-21.260706	-4.450538	-5.204856	-6.511145	-5.094167	0.000000	-10.000000	0.241667	-18.850000	539.333313	1023.000000	1023.000000	2046.000000
1.460000	-0.036681	-21.678570	-4.493783	-5.237587	-6.718589	-5.228611	0.000000	-10.000000	0.250000	-19.233334	533.000000	1023.000000	1023.000000	2046.000000
1.480000	-0.037365	-22.082941	-4.618801	-5.249650	-6.844726	-5.369764	0.000000	-10.000000	0.283333	-19.733334	526.500000	1023.000000	1023.000000	2046.000000
1.500000	-0.037897	-22.397316	-4.641472	-5.244308	-6.989879	-5.521657	0.000000	-10.000000	0.316667	-20.250000	519.833313	1023.000000	1023.000000	2046.000000
1.520000	-0.038511	-22.759871	-4.710498	-5.245826	-7.135143	-5.668403	0.000000	-10.000000	0.350000	-20.933334	513.000000	1023.000000	1023.000000	2046.000000
1.540000	-0.038742	-22.896521	-4.752715	-5.208534	-7.217814	-5.717458	0.000000	-10.000000	0.358333	-21.516666	506.000000	1023.000000	1023.000000	2046.000000
1.560000	-0.038909	-22.995449	-4.739975	-5.115628	-7.355225	-5.784622	0.000000	-10.000000	0.375000	-22.150000	499.000000	1023.000000	1023.000000	2046.000000
1.580000	-0.039231	-23.185730	-4.783892	-5.064229	-7.524807	-5.812801	0.000000	-10.000000	0.391667	-22.750000	491.666656	1023.000000	1023.000000	2046.000000
1.600000	-0.039775	-23.507036	-4.832767	-4.987648	-7.748517	-5.938106	0.000000	-10.000000	0.425000	-23.500000	484.000000	1023.000000	1023.000000	2046.000000
1.620000	-0.040586	-23.986324	-4.921139	-4.931839	-8.087959	-6.045387	0.000000	-10.000000	0.466667	-24.299999	476.000000	1023.000000	1023.000000	2046.000000
1.640000	-0.041660	-24.621237	-5.079865	-4.847975	-8.480081	-6.213315	0.000000	-10.000000	0.508333	-25.366667	468.000000	1023.000000	1023.000000	2046.000000
1.660000	-0.043252	-25.561758	-5.367008	-4.886185	-8.848488	-6.460076	0.000000	-10.000000	0.533333	-26.383333	459.666656	1023.000000	1023.000000	2046.000000
1.680000	-0.044922	-26.549032	-5.518931	-5.042705	-9.196641	-6.790755	0.000000	-10.000000	0.541667	-27.283335	450.833344	1023.000000	1023.000000	2046.000000
1.700000	-0.046897	-27.716286	-5.665720	-5.229783	-9.632211	-7.188572	0.000000	-10.000000	0.566667	-27.866667	441.666656	1023.000000	1023.000000	2046.000000
1.720000	-0.048936	-28.921394	-5.808622	-5.410959	-10.099344	-7.602468	0.000000	-10.000000	0.583333	-28.066668	432.333344	1023.000000	1023.000000	2046.000000
1.740000	-0.050936	-30.103024	-5.993126	-5.443372	-10.630042	-8.036483	0.000000	-10.000000	0.583333	-28.083334	423.000000	1023.000000	1023.000000	2046.000000
1.760000	-0.053157	-31.415710	-6.237712	-5.424511	-11.300378	-8.453109	0.000000	-10.000000	0.566667	-27.883333	413.666656	1023.000000	1023.000000	2046.000000
1.780000	-0.054516	-32.218689	-6.349589	-5.267416	-11.825233	-8.776451	0.000000	-10.000000	0.566667	-27.950001	404.333344	1023.000000	1023.000000	2046.000000
1.800000	-0.055407	-32.745438	-6.501460	-5.068068	-12.172601	-9.003310	0.000000	-10.000000	0.600000	-28.150000	395.000000	1023.000000	1023.000000	2046.000000
1.820000	-0.055882	-33.026024	-6.606271	-4.805656	-12.494808	-9.119288	0.000000	-10.000000	0.633333	-28.633333	385.500000	1023.000000	1023.000000	2046.000000
1.840000	-0.056208	-33.218834	-6.726854	-4.515667	-12.706888	-9.269422	0.000000	-10.000000	0.650000	-29.083334	376.000000	1023.000000	1023.000000	2046.000000
1.860000	-0.056567	-33.430973	-6.819184	-4.267416	-12.997316	-9.347057	0.000000	-10.000000	0.650000	-29.666668	366.333344	1023.000000	1023.000000	2046.000000
1.880000	-0.057141	-33.770309	-6.968991	-4.018435	-13.262151	-9.520731	0.000000	-10.000000	0.650000	-29.883333	356.500000	1023.000000	1023.000000	2046.000000
1.900000	-0.057848	-34.188450	-7.023263	-3.918065	-13.612801	-9.634321	0.000000	-10.000000	0.650000	-30.050001	346.500000	1023.000000	1023.000000	2046.000000
1.920000	-0.058687	-34.684265	-7.182277	-3.850150	-13.852200	-9.799640	0.000000	-10.000000	0.666667	-30.116667	336.500000	1023.000000	1023.000000	2046.000000
1.940000	-0.059410	-35.111145	-7.198029	-3.861782	-14.158873	-9.892463	0.000000	-10.000000	0.666667	-30.233334	326.500000	1023.000000	1023.000000	2046.000000
1.960000	-0.060307	-35.641300	-7.282740	-3.884695	-14.449765	-10.024099	0.000000	-10.000000	0.666667	-30.133333	316.500000	1023.000000	1023.000000	2046.000000
1.980000	-0.061074	-36.094669	-7.289842	-3.972416	-14.694747	-10.137667	0.000000	-10.000000	0.650000	-29.950001	306.500000	1023.000000	1023.000000	2046.000000
2.000000	-0.061834	-36.543938	-7.263422	-4.114170	-14.910134	-10.256210	0.000000	-10.000000	0.658333	-29.783335	296.500000	1023.000000	1023.000000	2046.000000
2.020000	-0.062434	-36.898647	-7.250975	-4.256753	-15.030342	-10.360577	0.000000	-10.000000	0.675000	-30.000000	286.500000	1023.000000	1023.000000	2046.000000
2.040000	-0.063606	-37.591091	-7.331718	-4.483041	-15.276931	-10.499400	0.000000	-10.000000	0.683333	-30.066668	276.500000	1023.000000	1023.000000	2046.000000
2.060000	-0.064505	-38.122433	-7.454437	-4.691334	-15.400818	-10.575844	0.000000	-10.000000	0.683333	-30.216667	266.500000	1023.000000	1023.000000	2046.000000
2.080000	-0.065705	-38.831474	-7.549502	-4.877460	-15.643051	-10.761459	0.000000	-10.000000	0.666667	-29.966667	256.500000	1023.000000	1023.000000	2046.000000
2.100000	-0.066784	-39.469479	-7.595039	-5.053333	-15.895766	-10.925340	0.000000	-10.000000	0.658333	-29.766666	246.500000	1023.000000	1023.000000	2046.000000
2.120000	-0.068199	-40.305340	-7.704659	-5.324939	-16.156868	-11.118875	0.000000	-10.000000	0.650000	-29.450001	236.500000	1023.000000	1023.000000	2046.000000
2.140000	-0.069602	-41.134899	-7.855793	-5.561077	-16.407032	-11.310995	0.000000	-10.000000	0.641667	-29.266666	226.500000	1023.000000	1023.000000	2046.000000
2.160000	-0.070858	-41.877190	-7.900890	-5.790453	-16.681725	-11.504119	0.000000	-10.000000	0.633333	-29.050001	216.500000	1023.000000	1023.000000	2046.000000
2.180000	-0.072179	-42.657623	-7.942423	-6.001416	-17.025600	-11.688183	0.000000	-10.000000	0.616667	-28.533333	206.833328	1023.000000	1023.000000	2046.000000
2.200000	-0.073659	-43.532677	-8.138180	-6.170882	-17.272665	-11.950949	0.000000	-10.000000	0.616667	-28.000000	197.333328	1023.000000	1023.000000	2046.000000
2.220000	-0.074683	-44.137913	-8.164484	-6.268675	-17.589367	-12.115388	0.000000	-10.000000	0.591667	-27.433334	188.000000	1023.000000	1023.000000	2046.000000
2.240000	-0.075990	-44.909973	-8.368856	-6.369634	-17.814964	-12.356518	0.000000	-10.000000	0.558333	-27.216667	178.666672	1023.000000	1023.000000	2046.000000
2.260000	-0.076938	-45.470516	-8.498753	-6.498384	-18.021034	-12.452346	0.000000	-10.000000	0.516667	-26.966667	169.500000	1023.000000	1023.000000	2046.000000
2.280000	-0.078107	-46.161419	-8.659578	-6.611921	-18.274178	-12.615744	0.000000	-10.000000	0.500000	-26.750000	160.666672	1023.000000	1023.000000	2046.000000
2.300000	-0.078829	-46.588165	-8.742815	-6.667879	-18.428982	-12.748490	0.000000	-10.000000	0.500000	-26.316668	151.833328	1023.000000	1023.000000	2046.000000
2.320000	-0.079662	-47.080284	-8.860560	-6.782345	-18.569891	-12.867488	0.000000	-10.000000	0.500000	-26.066668	143.000000	1023.000000	1023.000000	2046.000000
2.340000	-0.080313	-47.464828	-8.925931	-6.886089	-18.698694	-12.954113	0.000000	-10.000000	0.491667	-25.616667	134.333328	1023.000000	1023.000000	2046.000000
2.360000	-0.081059	-47.905689	-8.983278	-7.010442	-18.836657	-13.075314	0.000000	-10.000000	0.475000	-25.333334	125.666664	1023.000000	1023.000000	2046.000000
2.380000	-0.081493	-48.162209	-9.071845	-7.028656	-18.934345	-13.127362	0.000000	-10.000000	0.458333	-24.700001	117.333336	1023.000000	1023.000000	2046.000000
2.400000	-0.081825	-48.358784	-9.115273	-7.070601	-18.989563	-13.183347	0.000000	-10.000000	0.433333	-24.033333	109.000000	1023.000000	1023.000000	2046.000000
2.420000	-0.082261	-48.616367	-9.157082	-7.096149	-19.125963	-13.237172	0.000000	-10.000000	0.400000	-23.250000	101.000000	1023.000000	1023.000000	2046.000000
2.440000	-0.082760	-48.911346	-9.232295	-7.121808	-19.224298	-13.332943	0.000000	-10.000000	0.366667	-22.550001	93.333336	1023.000000	1023.000000	2046.000000
2.460000	-0.083143	-49.137276	-9.321677	-7.164568	-19.285172	-13.365858	0.000000	-10.000000	0.341667	-21.866667	85.833336	1023.000000	1023.000000	2046.000000
2.480000	-0.083730	-49.484562	-9.415458	-7.212734	-19.408972	-13.447400	0.000000	-10.000000	0.333333	-21.116667	78.666664	1023.000000	1023.000000	2046.000000
2.500000	-0.084101	-49.703693	-9.453513	-7.204145	-19.529554	-13.516479	0.000000	-10.000000	0.316667	-20.350000	71.500000	1023.000000	1023.000000	2046.000000
2.520000	-0.084524	-49.953827	-9.516776	-7.231752	-19.653400	-13.551898	0.000000	-10.000000	0.291667	-19.600000	64.666664	1023.000000	1023.000000	2046.000000
2.540000	-0.084757	-50.091118	-9.571054	-7.226359	-19.715406	-13.578297	0.000000	-10.000000	0.258333	-18.916668	58.000000	1023.000000	1023.000000	2046.000000
2.560000	-0.085052	-50.265823	-9.670362	-7.240338	-19.714567	-13.640556	0.000000	-10.000000	0.225000	-18.266668	51.666668	1023.000000	1023.000000	2046.000000
2.580000	-0.085572	-50.573189	-9.728884	-7.279313	-19.864674	-13.700319	0.000000	-10.000000	0.216667	-17.683334	45.500000	1023.000000	1023.000000	2046.000000
2.600000	-0.085674	-50.633541	-9.774449	-7.287477	-19.841232	-13.730383	0.000000	-10.000000	0.208333	-17.116667	39.666668	1023.000000	1023.000000	2046.000000
2.620000	-0.085980	-50.814106	-9.827394	-7.281918	-19.882584	-13.822209	0.000000	-10.000000	0.208333	-16.600000	34.000000	1023.000000	1023.000000	2046.000000
2.640000	-0.085855	-50.740108	-9.870756	-7.342859	-19.818918	-13.707576	0.000000	-10.000000	0.191667	-16.133333	28.500000	1023.000000	1023.000000	2046.000000
2.660000	-0.085948	-50.795509	-9.899123	-7.261485	-19.873133	-13.761766	0.000000	-10.000000	0.183333	-15.650001	23.166666	1023.000000	1023.000000	2046.000000
2.680000	-0.085814	-50.715816	-9.858833	-7.244953	-19.928110	-13.683920	0.000000	-10.000000	0.175000	-15.066667	17.833334	1023.000000	1023.000000	2046.000000
2.700000	-0.085704	-50.651154	-9.912610	-7.197245	-19.849953	-13.691347	0.000000	-10.000000	0.166667	-14.466667	12.833333	1023.000000	1023.000000	2046.000000
2.720000	-0.085760	-50.684258	-9.958543	-7.108597	-19.921741	-13.695375	0.000000	-10.000000	0.158333	-13.883333	7.833333	1023.000000	1023.000000	2046.000000
2.740000	-0.085976	-50.811977	-10.112288	-7.083067	-19.951702	-13.664922	0.000000	-10.000000	0.125000	-13.266667	3.500000	1023.000000	1023.000000	2046.000000
2.760000	-0.086479	-51.109135	-10.223797	-7.105183	-20.020481	-13.759672	0.000000	-10.000000	0.091667	-12.683333	-0.500000	1023.000000	1023.000000	2046.000000
2.780000	-0.087346	-51.621605	-10.261324	-7.252879	-20.173845	-13.933557	0.000000	-10.000000	0.058333	-12.183333	-4.166667	1023.000000	1023.000000	2046.000000
2.800000	-0.088526	-52.319099	-10.337050	-7.409616	-20.388720	-14.183714	0.000000	-10.000000	0.041667	-11.350000	-8.000000	1023.000000	1023.000000	2046.000000
2.820000	-0.089674	-52.997440	-10.462404	-7.558010	-20.601616	-14.375411	0.000000	-10.000000	0.025000	-9.650001	-11.833333	1023.000000	1023.000000	2046.000000
2.840000	-0.090536	-53.506752	-10.592363	-7.597552	-20.820206	-14.496631	0.000000	-10.000000	-0.008333	-5.716667	-15.166667	1023.000000	1023.000000	2046.000000
2.860000	-0.090877	-53.708088	-10.774175	-7.432632	-20.893669	-14.607612	0.000000	-10.000000	-0.033333	-1.116667	-17.166666	1023.000000	1023.000000	2046.000000
2.880000	-0.090649	-53.573444	-10.849007	-7.227212	-20.941067	-14.556160	0.000000	-10.000000	-0.066667	3.400000	-18.000000	1023.000000	1023.000000	2046.000000
2.900000	-0.089564	-52.932087	-10.867876	-6.895899	-20.792561	-14.375753	0.000000	-10.000000	-0.091667	6.966667	-18.000000	1023.000000	1023.000000	2046.000000
2.920000	-0.088082	-52.056618	-10.821835	-6.589992	-20.583204	-14.061588	0.000000	-10.000000	-0.133333	10.083333	-18.000000	1023.000000	1023.000000	2046.000000
2.940000	-0.086650	-51.210388	-10.864702	-6.269792	-20.278078	-13.797814	0.000000	-10.000000	-0.175000	13.250000	-18.000000	1023.000000	1023.000000	2046.000000
2.960000	-0.085334	-50.432545	-10.893455	-5.991495	-19.983116	-13.564478	0.000000	-10.000000	-0.241667	15.733334	-18.000000	1023.000000	1023.000000	2046.000000
2.980000	-0.084061	-49.679989	-10.883994	-5.853572	-19.649412	-13.293013	0.000000	-10.000000	-0.291667	18.166668	-11.000000	1023.000000	1023.000000	2046.000000
3.000000	-0.083005	-49.055752	-10.872334	-5.751097	-19.326765	-13.105557	0.000000	-10.000000	-0.366667	20.600000	3.666667	1023.000000	1023.000000	2046.000000
3.020000	-0.081990	-48.455853	-10.836610	-5.665073	-19.009609	-12.944559	0.000000	-10.000000	-0.425000	23.016666	20.666666	1023.000000	1023.000000	2046.000000
3.040000	-0.080907	-47.815975	-10.735677	-5.672003	-18.698196	-12.710100	0.000000	-10.000000	-0.508333	25.400000	33.333332	1023.000000	1023.000000	2046.000000
3.060000	-0.079962	-47.257809	-10.728056	-5.635328	-18.341814	-12.552609	0.000000	-10.000000	-0.541667	27.250000	41.333332	1023.000000	1023.000000	2046.000000
3.080000	-0.078674	-46.496346	-10.505063	-5.745495	-17.994312	-12.251475	0.000000	-10.000000	-0.575000	28.650000	50.166668	1023.000000	1023.000000	2046.000000
3.100000	-0.077491	-45.797363	-10.329434	-5.863344	-17.564587	-12.040000	0.000000	-10.000000	-0.600000	29.633333	59.666668	1023.000000	1023.000000	2046.000000
3.120000	-0.076292	-45.088600	-10.203271	-6.017375	-17.104593	-11.763362	0.000000	-10.000000	-0.616667	30.183334	69.500000	1023.000000	1023.000000	2046.000000
3.140000	-0.075093	-44.379734	-10.014999	-6.156893	-16.679478	-11.528364	0.000000	-10.000000	-0.650000	30.900000	79.500000	1023.000000	1023.000000	2046.000000
3.160000	-0.073871	-43.657471	-9.860461	-6.291229	-16.263523	-11.242258	0.000000	-10.000000	-0.658333	31.200001	89.666664	1023.000000	1023.000000	2046.000000
3.180000	-0.072513	-42.855331	-9.695045	-6.398512	-15.804502	-10.957273	0.000000	-10.000000	-0.708333	31.683334	100.000000	1023.000000	1023.000000	2046.000000
3.200000	-0.071456	-42.230568	-9.551549	-6.581307	-15.420805	-10.676907	0.000000	-10.000000	-0.725000	31.883335	110.500000	1023.000000	1023.000000	2046.000000
3.220000	-0.070568	-41.705608	-9.422339	-6.716047	-15.064711	-10.502510	0.000000	-10.000000	-0.750000	32.250000	121.000000	1023.000000	1023.000000	2046.000000
3.240000	-0.069877	-41.297218	-9.231036	-6.892180	-14.813689	-10.360312	0.000000	-10.000000	-0.758333	32.333336	131.666672	1023.000000	1023.000000	2046.000000
3.260000	-0.069281	-40.944931	-9.131636	-7.066949	-14.547785	-10.198563	0.000000	-10.000000	-0.775000	33.000000	142.500000	1023.000000	1023.000000	2046.000000
3.280000	-0.068570	-40.524757	-9.066860	-7.149772	-14.236897	-10.071227	0.000000	-10.000000	-0.791667	33.716667	153.500000	1023.000000	1023.000000	2046.000000
3.300000	-0.067796	-40.067459	-8.980677	-7.261410	-13.940945	-9.884427	0.000000	-10.000000	-0.800000	34.450001	164.666672	1023.000000	1023.000000	2046.000000
3.320000	-0.067153	-39.687202	-8.890526	-7.301732	-13.740811	-9.754135	0.000000	-10.000000	-0.808333	34.549999	176.000000	1023.000000	1023.000000	2046.000000
3.340000	-0.066155	-39.097610	-8.784580	-7.305166	-13.454934	-9.552931	0.000000	-10.000000	-0.816667	34.833336	187.500000	1023.000000	1023.000000	2046.000000
3.360000	-0.065205	-38.536186	-8.680433	-7.351981	-13.151092	-9.352679	0.000000	-10.000000	-0.833333	35.000000	199.166672	1023.000000	1023.000000	2046.000000
3.380000	-0.064243	-37.967464	-8.633625	-7.357637	-12.809723	-9.166478	0.000000	-10.000000	-0.850000	35.316669	210.666672	1023.000000	1023.000000	2046.000000
3.400000	-0.063009	-37.238159	-8.507302	-7.389953	-12.457453	-8.883451	0.000000	-10.000000	-0.858333	35.200001	222.333328	1023.000000	1023.000000	2046.000000
3.420000	-0.061848	-36.552292	-8.373064	-7.391582	-12.112282	-8.675364	0.000000	-10.000000	-0.875000	35.316666	234.000000	1023.000000	1023.000000	2046.000000
3.440000	-0.060270	-35.619778	-8.233991	-7.290033	-11.668987	-8.426766	0.000000	-10.000000	-0.883333	35.349998	246.000000	1023.000000	1023.000000	2046.000000
3.460000	-0.058822	-34.763641	-8.006670	-7.270843	-11.338486	-8.147642	0.000000	-10.000000	-0.900000	35.566666	258.000000	1023.000000	1023.000000	2046.000000
3.480000	-0.057303	-33.866158	-7.856161	-7.196919	-10.926363	-7.886713	0.000000	-10.000000	-0.883333	35.816666	269.666656	1023.000000	1023.000000	2046.000000
3.500000	-0.055592	-32.854733	-7.604776	-7.107400	-10.550762	-7.591793	0.000000	-10.000000	-0.866667	35.766666	281.333344	1023.000000	1023.000000	2046.000000
3.520000	-0.054204	-32.034641	-7.446057	-7.048477	-10.198120	-7.341985	0.000000	-10.000000	-0.866667	35.650002	293.000000	1023.000000	1023.000000	2046.000000
3.540000	-0.052475	-31.012947	-7.253366	-6.959178	-9.760137	-7.040267	0.000000	-10.000000	-0.866667	35.383335	305.000000	1023.000000	1023.000000	2046.000000
3.560000	-0.050758	-29.998171	-6.979072	-6.855748	-9.440510	-6.722840	0.000000	-10.000000	-0.866667	35.216667	317.000000	1023.000000	1023.000000	2046.000000
3.580000	-0.049115	-29.026945	-6.829761	-6.716532	-9.023183	-6.457469	0.000000	-10.000000	-0.850000	35.133335	329.000000	1023.000000	1023.000000	2046.000000
3.600000	-0.047288	-27.947126	-6.606121	-6.575207	-8.591749	-6.174051	0.000000	-10.000000	-0.858333	35.133335	340.666656	1023.000000	1023.000000	2046.000000
3.620000	-0.045479	-26.878069	-6.352798	-6.452542	-8.192312	-5.880417	0.000000	-10.000000	-0.883333	35.250000	352.333344	1023.000000	1023.000000	2046.000000
3.640000	-0.043683	-25.816679	-6.156655	-6.358837	-7.752285	-5.548903	0.000000	-10.000000	-0.916667	35.750000	364.000000	1023.000000	1023.000000	2046.000000
3.660000	-0.041907	-24.767139	-5.940703	-6.230483	-7.376315	-5.219639	0.000000	-10.000000	-0.933333	36.066669	376.000000	1023.000000	1023.000000	2046.000000
3.680000	-0.040166	-23.738100	-5.693936	-6.205477	-6.987363	-4.851324	0.000000	-10.000000	-0.933333	36.216667	388.000000	1023.000000	1023.000000	2046.000000
3.700000	-0.038291	-22.629700	-5.509229	-6.066731	-6.530841	-4.522899	0.000000	-10.000000	-0.916667	35.933334	400.000000	1023.000000	1023.000000	2046.000000
3.720000	-0.036521	-21.583765	-5.244429	-5.920493	-6.160100	-4.258743	0.000000	-10.000000	-0.925000	35.900002	412.000000	1023.000000	1023.000000	2046.000000
3.740000	-0.034901	-20.626741	-5.114398	-5.857145	-5.719440	-3.935759	0.000000	-10.000000	-0.925000	36.049999	424.000000	1023.000000	1023.000000	2046.000000
3.760000	-0.033351	-19.710585	-4.888574	-5.730096	-5.359162	-3.732752	0.000000	-10.000000	-0.916667	36.016666	436.000000	1023.000000	1023.000000	2046.000000
3.780000	-0.031978	-18.898998	-4.704754	-5.680366	-5.064510	-3.449368	0.000000	-10.000000	-0.900000	35.833332	448.000000	1023.000000	1023.000000	2046.000000
3.800000	-0.030756	-18.176899	-4.524424	-5.559923	-4.763393	-3.329159	0.000000	-10.000000	-0.883333	35.883335	460.000000	1023.000000	1023.000000	2046.000000
3.820000	-0.029546	-17.461685	-4.333331	-5.484847	-4.509194	-3.134314	0.000000	-10.000000	-0.883333	36.099998	472.000000	1023.000000	1023.000000	2046.000000
3.840000	-0.028391	-16.779144	-4.162023	-5.404540	-4.255629	-2.956952	0.000000	-10.000000	-0.866667	36.200001	484.000000	1023.000000	1023.000000	2046.000000
3.860000	-0.027123	-16.029619	-3.976819	-5.297780	-3.958142	-2.796878	0.000000	-10.000000	-0.858333	35.700001	496.000000	1023.000000	1023.000000	2046.000000
3.880000	-0.025762	-15.225096	-3.777309	-5.202192	-3.703262	-2.542332	0.000000	-10.000000	-0.816667	35.083336	508.000000	1023.000000	1023.000000	2046.000000
3.900000	-0.024363	-14.398432	-3.655395	-5.019883	-3.430932	-2.292222	0.000000	-10.000000	-0.741667	33.950001	520.000000	1023.000000	1023.000000	2046.000000
3.920000	-0.023738	-14.029082	-3.678299	-4.935016	-3.234566	-2.181201	0.000000	-10.000000	-0.641667	32.250000	531.666687	1023.000000	1023.000000	2046.000000
3.940000	-0.023770	-14.047795	-3.651536	-4.921445	-3.211317	-2.263498	0.000000	-10.000000	-0.533333	29.966667	542.833313	1023.000000	1023.000000	2046.000000
3.960000	-0.024571	-14.521571	-3.698726	-4.931932	-3.395796	-2.495117	0.000000	-10.000000	-0.433333	27.316668	553.166687	1023.000000	1023.000000	2046.000000
3.980000	-0.026252	-15.515080	-3.769260	-4.948249	-3.897079	-2.900491	0.000000	-10.000000	-0.333333	24.566668	562.666687	1023.000000	1023.000000	2046.000000
4.000000	-0.027651	-16.342033	-3.919626	-4.836714	-4.333028	-3.252664	0.000000	-10.000000	-0.233333	21.616667	571.166687	1023.000000	1023.000000	2046.000000
4.020000	-0.028309	-16.730358	-3.936909	-4.733642	-4.626062	-3.433745	0.000000	-10.000000	-0.150000	18.266666	578.833313	1023.000000	1023.000000	2046.000000
4.040000	-0.028503	-16.845192	-3.972199	-4.571136	-4.753577	-3.548279	0.000000	-10.000000	-0.075000	14.533334	585.500000	1023.000000	1023.000000	2046.000000
4.060000	-0.028094	-16.603434	-3.838912	-4.368586	-4.809915	-3.586022	0.000000	-10.000000	-0.033333	10.316667	591.166687	1023.000000	1023.000000	2046.000000
4.080000	-0.027882	-16.478035	-3.808610	-4.206660	-4.863681	-3.599083	0.000000	-10.000000	-0.008333	6.016667	595.333313	1023.000000	1023.000000	2046.000000
4.100000	-0.027638	-16.333942	-3.782090	-3.995248	-4.945456	-3.611150	0.000000	-10.000000	0.000000	1.783333	598.166687	1023.000000	1023.000000	2046.000000
4.120000	-0.027603	-16.313293	-3.820553	-3.784134	-5.024384	-3.684223	0.000000	-10.000000	0.016667	-1.383333	599.500000	1023.000000	1023.000000	2046.000000
4.140000	-0.027784	-16.420179	-3.851227	-3.647752	-5.185444	-3.735756	0.000000	-10.000000	0.033333	-4.116667	600.000000	1023.000000	1023.000000	2046.000000
4.160000	-0.028029	-16.565010	-3.895020	-3.580202	-5.307595	-3.782192	0.000000	-10.000000	0.058333	-6.683333	600.000000	1023.000000	1023.000000	2046.000000
4.180000	-0.028338	-16.747778	-3.995113	-3.510407	-5.417027	-3.825231	0.000000	-10.000000	0.075000	-9.566667	600.000000	1023.000000	1023.000000	2046.000000
4.200000	-0.028695	-16.958740	-4.059473	-3.465576	-5.512774	-3.920917	0.000000	-10.000000	0.091667	-11.783334	600.000000	1023.000000	1023.000000	2046.000000
4.220000	-0.028942	-17.104597	-4.083842	-3.451232	-5.619022	-3.950501	0.000000	-10.000000	0.108333	-13.216667	600.000000	1023.000000	1023.000000	2046.000000
4.240000	-0.029265	-17.295826	-4.074229	-3.495097	-5.703415	-4.023084	0.000000	-10.000000	0.141667	-14.333334	596.333313	1023.000000	1023.000000	2046.000000
4.260000	-0.029581	-17.482605	-4.075602	-3.511258	-5.782712	-4.113034	0.000000	-10.000000	0.175000	-15.383334	587.666687	1023.000000	1023.000000	2046.000000
4.280000	-0.029902	-17.672110	-4.123089	-3.500851	-5.822525	-4.225646	0.000000	-10.000000	0.208333	-16.433334	577.166687	1023.000000	1023.000000	2046.000000
4.300000	-0.030486	-18.017363	-4.083423	-3.684998	-5.979334	-4.269608	0.000000	-10.000000	0.216667	-17.200001	568.333313	1023.000000	1023.000000	2046.000000
4.320000	-0.030959	-18.296583	-4.141528	-3.750284	-6.003589	-4.401183	0.000000	-10.000000	0.233333	-17.933334	562.500000	1023.000000	1023.000000	2046.000000
4.340000	-0.031627	-18.691429	-4.108576	-3.893889	-6.186714	-4.502250	0.000000	-10.000000	0.241667	-18.550001	556.500000	1023.000000	1023.000000	2046.000000
4.360000	-0.032367	-19.128904	-4.126769	-4.053238	-6.294852	-4.654044	0.000000	-10.000000	0.266667	-19.333334	550.333313	1023.000000	1023.000000	2046.000000
4.380000	-0.033321	-19.692760	-4.077536	-4.206471	-6.559893	-4.848861	0.000000	-10.000000	0.283333	-20.016668	544.000000	1023.000000	1023.000000	2046.000000
4.400000	-0.034502	-20.390760	-4.122290	-4.376035	-6.802170	-5.090266	0.000000	-10.000000	0.316667	-20.716667	537.333313	1023.000000	1023.000000	2046.000000
4.420000	-0.035636	-21.061035	-4.200592	-4.568182	-6.984022	-5.308240	0.000000	-10.000000	0.333333	-21.266666	530.333313	1023.000000	1023.000000	2046.000000
4.440000	-0.036939	-21.831158	-4.305745	-4.734285	-7.225101	-5.566027	0.000000	-10.000000	0.358333	-21.883333	523.166687	1023.000000	1023.000000	2046.000000
4.460000	-0.038278	-22.622469	-4.417942	-4.888951	-7.494476	-5.821101	0.000000	-10.000000	0.375000	-22.550001	515.833313	1023.000000	1023.000000	2046.000000
4.480000	-0.039554	-23.376343	-4.541655	-5.020145	-7.773726	-6.040817	0.000000	-10.000000	0.416667	-23.500000	508.500000	1023.000000	1023.000000	2046.000000
4.500000	-0.040801	-24.113195	-4.650968	-5.108451	-8.057129	-6.296648	0.000000	-10.000000	0.458333	-24.450001	500.666656	1023.000000	1023.000000	2046.000000
4.520000	-0.042116	-24.890717	-4.828120	-5.281199	-8.317584	-6.463815	0.000000	-10.000000	0.508333	-25.383333	492.500000	1023.000000	1023.000000	2046.000000
4.540000	-0.043045	-25.439863	-4.948156	-5.344280	-8.494603	-6.652824	0.000000	-10.000000	0.525000	-26.283333	483.833344	1023.000000	1023.000000	2046.000000
4.560000	-0.044135	-26.083599	-5.016587	-5.464162	-8.764456	-6.838394	0.000000	-10.000000	0.533333	-26.966667	475.000000	1023.000000	1023.000000	2046.000000
4.580000	-0.044978	-26.581734	-5.172166	-5.509040	-8.899619	-7.000908	0.000000	-10.000000	0.558333	-27.650000	466.000000	1023.000000	1023.000000	2046.000000
4.600000	-0.045699	-27.007992	-5.199340	-5.543833	-9.113919	-7.150899	0.000000	-10.000000	0.583333	-28.016666	456.833344	1023.000000	1023.000000	2046.000000
4.620000	-0.046620	-27.552177	-5.339916	-5.614592	-9.313690	-7.283979	0.000000	-10.000000	0.616667	-28.350000	447.500000	1023.000000	1023.000000	2046.000000
4.640000	-0.047305	-27.957106	-5.429143	-5.628275	-9.484663	-7.415025	0.000000	-10.000000	0.616667	-28.366667	438.000000	1023.000000	1023.000000	2046.000000
4.660000	-0.047982	-28.357286	-5.506042	-5.652611	-9.664927	-7.533707	0.000000	-10.000000	0.616667	-28.183334	428.666656	1023.000000	1023.000000	2046.000000
4.680000	-0.048673	-28.765598	-5.580324	-5.648035	-9.875554	-7.661685	0.000000	-10.000000	0.608333	-28.033335	419.333344	1023.000000	1023.000000	2046.000000
4.700000	-0.049556	-29.287312	-5.685851	-5.663582	-10.108808	-7.829072	0.000000	-10.000000	0.600000	-27.816668	410.000000	1023.000000	1023.000000	2046.000000
4.720000	-0.050274	-29.712214	-5.754300	-5.678641	-10.345552	-7.933719	0.000000	-10.000000	0.600000	-27.783333	400.666656	1023.000000	1023.000000	2046.000000
4.740000	-0.051154	-30.231733	-5.909260	-5.669661	-10.531320	-8.121493	0.000000	-10.000000	0.600000	-27.566668	391.333344	1023.000000	1023.000000	2046.000000
4.760000	-0.051864	-30.651491	-5.983195	-5.726490	-10.747496	-8.194310	0.000000	-10.000000	0.575000	-27.416668	382.166656	1023.000000	1023.000000	2046.000000
4.780000	-0.052562	-31.064081	-6.049316	-5.721781	-10.959312	-8.333673	0.000000	-10.000000	0.558333	-27.450001	373.000000	1023.000000	1023.000000	2046.000000
4.800000	-0.053593	-31.673592	-6.198967	-5.729211	-11.202483	-8.542932	0.000000	-10.000000	0.566667	-27.666668	363.833344	1023.000000	1023.000000	2046.000000
4.820000	-0.054107	-31.977165	-6.195961	-5.760931	-11.403530	-8.616742	0.000000	-10.000000	0.591667	-27.766666	354.666656	1023.000000	1023.000000	2046.000000
4.840000	-0.054873	-32.430149	-6.262865	-5.812387	-11.607752	-8.747145	0.000000	-10.000000	0.608333	-27.666666	345.333344	1023.000000	1023.000000	2046.000000
4.860000	-0.055089	-32.557415	-6.302870	-5.764991	-11.720735	-8.768819	0.000000	-10.000000	0.600000	-27.433334	336.166656	1023.000000	1023.000000	2046.000000
4.880000	-0.055401	-32.741825	-6.324751	-5.720956	-11.920807	-8.775311	0.000000	-10.000000	0.608333	-27.433334	326.833344	1023.000000	1023.000000	2046.000000
4.900000	-0.056053	-33.127556	-6.456379	-5.703260	-12.143177	-8.824739	0.000000	-10.000000	0.608333	-27.333334	317.666656	1023.000000	1023.000000	2046.000000
4.920000	-0.056388	-33.325211	-6.444774	-5.637492	-12.409459	-8.833485	0.000000	-10.000000	0.608333	-27.333334	308.500000	1023.000000	1023.000000	2046.000000
4.940000	-0.057049	-33.715996	-6.602272	-5.561358	-12.667706	-8.884659	0.000000	-10.000000	0.583333	-27.166668	299.500000	1023.000000	1023.000000	2046.000000
4.960000	-0.058137	-34.358780	-6.776515	-5.497182	-13.122263	-8.962821	0.000000	-10.000000	0.566667	-27.133333	290.500000	1023.000000	1023.000000	2046.000000
4.980000	-0.059567	-35.204311	-7.074213	-5.546364	-13.460436	-9.123299	0.000000	-10.000000	0.550000	-27.166666	281.500000	1023.000000	1023.000000	2046.000000
5.000000	-0.061375	-36.272465	-7.321359	-5.678178	-13.790336	-9.482593	0.000000	-10.000000	0.550000	-27.416666	272.333344	1023.000000	1023.000000	2046.000000
5.020000	-0.063428	-37.486095	-7.417702	-5.964876	-14.284746	-9.818770	0.000000	-10.000000	0.550000	-27.516666	263.166656	1023.000000	1023.000000	2046.000000
5.040000	-0.065433	-38.671177	-7.628828	-6.159165	-14.721725	-10.161457	0.000000	-10.000000	0.533333	-27.183332	254.000000	1023.000000	1023.000000	2046.000000
5.060000	-0.067448	-39.862045	-7.837097	-6.204465	-15.297792	-10.522691	0.000000	-10.000000	0.508333	-26.266666	245.000000	1023.000000	1023.000000	2046.000000
5.080000	-0.069466	-41.054428	-8.083636	-6.165857	-15.920249	-10.884685	0.000000	-10.000000	0.483333	-25.366667	236.333328	1023.000000	1023.000000	2046.000000
5.100000	-0.070620	-41.736687	-8.288743	-5.981099	-16.311045	-11.155799	0.000000	-10.000000	0.475000	-24.600000	227.666672	1023.000000	1023.000000	2046.000000
5.120000	-0.071236	-42.100368	-8.343491	-5.737384	-16.672297	-11.347196	0.000000	-10.000000	0.475000	-24.516666	219.333328	1023.000000	1023.000000	2046.000000
5.140000	-0.071566	-42.295586	-8.501666	-5.415502	-16.902222	-11.476195	0.000000	-10.000000	0.475000	-24.533333	211.000000	1023.000000	1023.000000	2046.000000
5.160000	-0.071461	-42.233292	-8.572916	-5.087862	-17.080959	-11.491556	0.000000	-10.000000	0.483333	-24.883333	203.000000	1023.000000	1023.000000	2046.000000
5.180000	-0.071865	-42.471947	-8.735957	-4.828160	-17.324392	-11.583437	0.000000	-10.000000	0.491667	-25.033333	194.666672	1023.000000	1023.000000	2046.000000
5.200000	-0.072134	-42.631233	-8.889611	-4.588408	-17.469612	-11.683600	0.000000	-10.000000	0.491667	-25.116667	186.333328	1023.000000	1023.000000	2046.000000
5.220000	-0.072472	-42.830688	-8.922629	-4.537662	-17.679182	-11.691214	0.000000	-10.000000	0.483333	-25.066668	178.000000	1023.000000	1023.000000	2046.000000
5.240000	-0.073119	-43.213390	-9.046844	-4.493236	-17.864077	-11.809233	0.000000	-10.000000	0.475000	-24.833334	169.666672	1023.000000	1023.000000	2046.000000
5.260000	-0.073665	-43.535877	-9.127759	-4.458726	-18.025949	-11.923445	0.000000	-10.000000	0.466667	-24.400000	161.333328	1023.000000	1023.000000	2046.000000
5.280000	-0.074448	-43.998707	-9.199827	-4.540568	-18.247829	-12.010483	0.000000	-10.000000	0.458333	-23.983334	153.000000	1023.000000	1023.000000	2046.000000
5.300000	-0.074867	-44.246666	-9.185688	-4.607883	-18.367718	-12.085377	0.000000	-10.000000	0.450000	-23.516666	145.000000	1023.000000	1023.000000	2046.000000
5.320000	-0.075395	-44.558224	-9.151423	-4.766334	-18.451559	-12.188906	0.000000	-10.000000	0.450000	-23.366667	137.166672	1023.000000	1023.000000	2046.000000
5.340000	-0.075970	-44.898277	-9.086287	-4.968936	-18.571043	-12.272013	0.000000	-10.000000	0.450000	-23.266666	129.500000	1023.000000	1023.000000	2046.000000
5.360000	-0.076645	-45.297470	-9.079985	-5.166849	-18.660997	-12.389639	0.000000	-10.000000	0.450000	-23.416668	121.833336	1023.000000	1023.000000	2046.000000
5.380000	-0.077465	-45.781715	-9.134953	-5.395467	-18.746939	-12.504356	0.000000	-10.000000	0.416667	-23.316668	114.000000	1023.000000	1023.000000	2046.000000
5.400000	-0.078210	-46.221848	-9.178991	-5.582366	-18.810354	-12.650134	0.000000	-10.000000	0.383333	-22.983334	106.166664	1023.000000	1023.000000	2046.000000
5.420000	-0.079109	-46.753639	-9.262947	-5.771176	-18.918123	-12.801391	0.000000	-10.000000	0.350000	-22.550001	98.500000	1023.000000	1023.000000	2046.000000
5.440000	-0.080135	-47.359783	-9.336409	-6.010970	-19.051867	-12.960539	0.000000	-10.000000	0.350000	-22.316668	91.000000	1023.000000	1023.000000	2046.000000
5.460000	-0.080968	-47.852242	-9.362583	-6.266154	-19.171698	-13.051806	0.000000	-10.000000	0.350000	-22.016666	83.500000	1023.000000	1023.000000	2046.000000
5.480000	-0.082132	-48.539730	-9.398339	-6.450384	-19.403925	-13.287083	0.000000	-10.000000	0.333333	-21.600000	76.166664	1023.000000	1023.000000	2046.000000
5.500000	-0.083321	-49.242790	-9.527058	-6.619710	-19.573957	-13.522065	0.000000	-10.000000	0.325000	-20.800001	69.000000	1023.000000	1023.000000	2046.000000
5.520000	-0.084227	-49.778210	-9.552269	-6.779127	-19.766100	-13.680714	0.000000	-10.000000	0.300000	-20.050001	62.166668	1023.000000	1023.000000	2046.000000
5.540000	-0.085109	-50.299370	-9.658668	-6.915631	-19.909710	-13.815363	0.000000	-10.000000	0.275000	-19.316668	55.333332	1023.000000	1023.000000	2046.000000
5.560000	-0.086071	-50.867920	-9.782724	-7.041113	-20.075260	-13.968824	0.000000	-10.000000	0.250000	-18.700001	48.833332	1023.000000	1023.000000	2046.000000
5.580000	-0.086793	-51.294579	-9.860987	-7.145368	-20.213997	-14.074229	0.000000	-10.000000	0.241667	-18.283335	42.500000	1023.000000	1023.000000	2046.000000
5.600000	-0.087570	-51.754059	-9.993012	-7.292757	-20.315050	-14.153238	0.000000	-10.000000	0.241667	-17.766666	36.500000	1023.000000	1023.000000	2046.000000
5.620000	-0.088174	-52.110752	-10.081905	-7.313068	-20.412361	-14.303417	0.000000	-10.000000	0.233333	-17.533335	30.500000	1023.000000	1023.000000	2046.000000
5.640000	-0.088535	-52.323895	-10.097688	-7.446653	-20.433249	-14.346307	0.000000	-10.000000	0.216667	-17.116667	24.500000	1023.000000	1023.000000	2046.000000
5.660000	-0.089071	-52.641243	-10.201498	-7.531529	-20.480118	-14.428096	0.000000	-10.000000	0.208333	-16.716667	18.833334	1023.000000	1023.000000	2046.000000
5.680000	-0.089136	-52.679382	-10.192220	-7.546551	-20.463474	-14.477139	0.000000	-10.000000	0.191667	-16.166668	13.333333	1023.000000	1023.000000	2046.000000
5.700000	-0.089559	-52.929222	-10.230573	-7.631249	-20.550854	-14.516548	0.000000	-10.000000	0.183333	-15.516667	8.000000	1023.000000	1023.000000	2046.000000
5.720000	-0.089718	-53.023617	-10.224326	-7.622901	-20.614285	-14.562103	0.000000	-10.000000	0.166667	-14.466667	0.000000	1023.000000	1023.000000	2046.000000
5.740000	-0.089724	-53.027103	-10.232274	-7.686975	-20.591837	-14.516017	0.000000	-10.000000	0.158333	-13.550000	-6.166667	1023.000000	1023.000000	2046.000000
5.760000	-0.090058	-53.224392	-10.332505	-7.668396	-20.591637	-14.631854	0.000000	-10.000000	0.150000	-12.900001	-10.500000	1023.000000	1023.000000	2046.000000
5.780000	-0.090252	-53.339054	-10.321611	-7.684476	-20.707546	-14.625422	0.000000	-10.000000	0.133333	-12.550000	-12.000000	1023.000000	1023.000000	2046.000000
5.800000	-0.090525	-53.500004	-10.355232	-7.730023	-20.756191	-14.658555	0.000000	-10.000000	0.100000	-12.150001	-14.833333	1023.000000	1023.000000	2046.000000
5.820000	-0.090631	-53.562881	-10.420622	-7.713442	-20.749561	-14.679256	0.000000	-10.000000	0.066667	-11.483334	-19.000000	1023.000000	1023.000000	2046.000000
5.840000	-0.090783	-53.652756	-10.484460	-7.756331	-20.763357	-14.648608	0.000000	-10.000000	0.058333	-10.983334	-22.666666	1023.000000	1023.000000	2046.000000
5.860000	-0.090918	-53.732628	-10.469018	-7.784048	-20.829222	-14.650342	0.000000	-10.000000	0.058333	-10.266667	-26.333334	1023.000000	1023.000000	2046.000000
5.880000	-0.091109	-53.845413	-10.527607	-7.762354	-20.872139	-14.683315	0.000000	-10.000000	0.058333	-9.550000	-29.666666	1023.000000	1023.000000	2046.000000
5.900000	-0.091066	-53.820175	-10.585123	-7.772488	-20.815126	-14.647438	0.000000	-10.000000	0.041667	-8.583334	-33.000000	1023.000000	1023.000000	2046.000000
5.920000	-0.090769	-53.644707	-10.577868	-7.791551	-20.748991	-14.526298	0.000000	-10.000000	0.025000	-7.200000	-35.833332	1023.000000	1023.000000	2046.000000
5.940000	-0.090384	-53.416916	-10.625895	-7.775474	-20.604118	-14.411429	0.000000	-10.000000	0.000000	-4.783333	-38.166668	1023.000000	1023.000000	2046.000000
5.960000	-0.089651	-52.983952	-10.522972	-7.800771	-20.472218	-14.187990	0.000000	-10.000000	-0.025000	-1.116667	-39.500000	1023.000000	1023.000000	2046.000000
5.980000	-0.089051	-52.628864	-10.550803	-7.798144	-20.226171	-14.053749	0.000000	-10.000000	-0.066667	2.933333	-40.000000	1023.000000	1023.000000	2046.000000
6.000000	-0.087858	-51.923992	-10.500570	-7.750908	-19.890505	-13.782007	0.000000	-10.000000	-0.116667	7.566667	-40.000000	1023.000000	1023.000000	2046.000000
6.020000	-0.086796	-51.296215	-10.417783	-7.790129	-19.564425	-13.523879	0.000000	-10.000000	-0.191667	11.850000	-40.000000	1023.000000	1023.000000	2046.000000
6.040000	-0.085578	-50.576744	-10.370432	-7.714436	-19.221209	-13.270669	0.000000	-10.000000	-0.266667	16.066666	-40.000000	1023.000000	1023.000000	2046.000000
6.060000	-0.084420	-49.892338	-10.303555	-7.717692	-18.873302	-12.997788	0.000000	-10.000000	-0.333333	19.033333	-40.000000	1023.000000	1023.000000	2046.000000
6.080000	-0.083045	-49.079311	-10.217621	-7.623413	-18.499964	-12.738315	0.000000	-10.000000	-0.408333	22.316668	-16.666666	1023.000000	1023.000000	2046.000000
6.100000	-0.081561	-48.202724	-10.129760	-7.513607	-18.103056	-12.456302	0.000000	-10.000000	-0.458333	24.600000	6.666667	1023.000000	1023.000000	2046.000000
6.120000	-0.080218	-47.408657	-10.090153	-7.432271	-17.722101	-12.164133	0.000000	-10.000000	-0.508333	26.616667	32.833332	1023.000000	1023.000000	2046.000000
6.140000	-0.078981	-46.677776	-10.101830	-7.338415	-17.325710	-11.911820	0.000000	-10.000000	-0.533333	27.216667	38.666668	1023.000000	1023.000000	2046.000000
6.160000	-0.078224	-46.230240	-10.115611	-7.408701	-16.942490	-11.763437	0.000000	-10.000000	-0.558333	27.983334	47.500000	1023.000000	1023.000000	2046.000000
6.180000	-0.077781	-45.968632	-10.091449	-7.546826	-16.721844	-11.608513	0.000000	-10.000000	-0.616667	28.883335	56.833332	1023.000000	1023.000000	2046.000000
6.200000	-0.078053	-46.129604	-10.234534	-7.677390	-16.642645	-11.575035	0.000000	-10.000000	-0.683333	30.200001	66.166664	1023.000000	1023.000000	2046.000000
6.220000	-0.078052	-46.128933	-10.312767	-7.681357	-16.575903	-11.558907	0.000000	-10.000000	-0.775000	31.983334	76.166664	1023.000000	1023.000000	2046.000000
6.240000	-0.078215	-46.225159	-10.469473	-7.614320	-16.578405	-11.562961	0.000000	-10.000000	-0.825000	33.683334	86.333336	1023.000000	1023.000000	2046.000000
6.260000	-0.077675	-45.905964	-10.519570	-7.400506	-16.492226	-11.493662	0.000000	-10.000000	-0.850000	34.666668	97.500000	1023.000000	1023.000000	2046.000000
6.280000	-0.076507	-45.215923	-10.419230	-7.205904	-16.286577	-11.304210	0.000000	-10.000000	-0.850000	35.233334	108.833336	1023.000000	1023.000000	2046.000000
6.300000	-0.075028	-44.341423	-10.457623	-6.899299	-15.884332	-11.100171	0.000000	-10.000000	-0.850000	35.266666	120.500000	1023.000000	1023.000000	2046.000000
6.320000	-0.073361	-43.356518	-10.365283	-6.647456	-15.531898	-10.811881	0.000000	-10.000000	-0.883333	35.516666	132.166672	1023.000000	1023.000000	2046.000000
6.340000	-0.071841	-42.458294	-10.260477	-6.354239	-15.258698	-10.584879	0.000000	-10.000000	-0.916667	35.916668	144.000000	1023.000000	1023.000000	2046.000000
6.360000	-0.070229	-41.505611	-10.147267	-6.166162	-14.870282	-10.321898	0.000000	-10.000000	-0.950000	36.500000	156.000000	1023.000000	1023.000000	2046.000000
6.380000	-0.068897	-40.718250	-10.032723	-6.047396	-14.571235	-10.066896	0.000000	-10.000000	-0.966667	37.216667	168.000000	1023.000000	1023.000000	2046.000000
6.400000	-0.067563	-39.929596	-9.894782	-5.945866	-14.290675	-9.798272	0.000000	-10.000000	-0.975000	37.683334	180.333328	1023.000000	1023.000000	2046.000000
6.420000	-0.066121	-39.077705	-9.710776	-5.866906	-13.998066	-9.501957	0.000000	-10.000000	-0.983333	38.183334	192.833328	1023.000000	1023.000000	2046.000000
6.440000	-0.064946	-38.382828	-9.592941	-5.834264	-13.680468	-9.275154	0.000000	-10.000000	-0.983333	38.316666	205.500000	1023.000000	1023.000000	2046.000000
6.460000	-0.063501	-37.528988	-9.421565	-5.806895	-13.300688	-8.999840	0.000000	-10.000000	-1.000000	38.400002	218.166672	1023.000000	1023.000000	2046.000000
6.480000	-0.062333	-36.838654	-9.194843	-5.910392	-12.990111	-8.743305	0.000000	-10.000000	-1.000000	38.283333	231.000000	1023.000000	1023.000000	2046.000000
6.500000	-0.060898	-35.990864	-8.964009	-5.945609	-12.563940	-8.517305	0.000000	-10.000000	-0.975000	38.166668	243.833328	1023.000000	1023.000000	2046.000000
6.520000	-0.059294	-35.042561	-8.687172	-5.972665	-12.133172	-8.249550	0.000000	-10.000000	-0.941667	37.966667	256.500000	1023.000000	1023.000000	2046.000000
6.540000	-0.057825	-34.174679	-8.364156	-6.022682	-11.792006	-7.995835	0.000000	-10.000000	-0.916667	37.566669	269.166656	1023.000000	1023.000000	2046.000000
6.560000	-0.056217	-33.224144	-8.100576	-6.064728	-11.353499	-7.705340	0.000000	-10.000000	-0.900000	37.083336	281.833344	1023.000000	1023.000000	2046.000000
6.580000	-0.054992	-32.500107	-7.857062	-6.136446	-10.954645	-7.551956	0.000000	-10.000000	-0.858333	36.733334	294.500000	1023.000000	1023.000000	2046.000000
6.600000	-0.053787	-31.787907	-7.612556	-6.254716	-10.604605	-7.316029	0.000000	-10.000000	-0.833333	36.250000	306.833344	1023.000000	1023.000000	2046.000000
6.620000	-0.052854	-31.236597	-7.347346	-6.387904	-10.328395	-7.172953	0.000000	-10.000000	-0.825000	36.049999	319.000000	1023.000000	1023.000000	2046.000000
6.640000	-0.051958	-30.707186	-7.171786	-6.457262	-10.047764	-7.030374	0.000000	-10.000000	-0.825000	35.850002	331.000000	1023.000000	1023.000000	2046.000000
6.660000	-0.051048	-30.169392	-7.028781	-6.500416	-9.758716	-6.881479	0.000000	-10.000000	-0.816667	35.983334	343.000000	1023.000000	1023.000000	2046.000000
6.680000	-0.050227	-29.684164	-6.886191	-6.553505	-9.550640	-6.693828	0.000000	-10.000000	-0.816667	36.000000	355.000000	1023.000000	1023.000000	2046.000000
6.700000	-0.049191	-29.072041	-6.746974	-6.591132	-9.251477	-6.482457	0.000000	-10.000000	-0.816667	35.950001	367.000000	1023.000000	1023.000000	2046.000000
6.720000	-0.048408	-28.608862	-6.653076	-6.642120	-8.964974	-6.348691	0.000000	-10.000000	-0.833333	35.850002	379.000000	1023.000000	1023.000000	2046.000000
6.740000	-0.047490	-28.066744	-6.570084	-6.662431	-8.683335	-6.150894	0.000000	-10.000000	-0.833333	35.716667	391.000000	1023.000000	1023.000000	2046.000000
6.760000	-0.046447	-27.450274	-6.460713	-6.656208	-8.381576	-5.951777	0.000000	-10.000000	-0.833333	35.466667	403.000000	1023.000000	1023.000000	2046.000000
6.780000	-0.045091	-26.648794	-6.269849	-6.639316	-8.095493	-5.644137	0.000000	-10.000000	-0.816667	35.416668	415.000000	1023.000000	1023.000000	2046.000000
6.800000	-0.043744	-25.852573	-6.153903	-6.518333	-7.707404	-5.472932	0.000000	-10.000000	-0.808333	35.283333	426.666656	1023.000000	1023.000000	2046.000000
6.820000	-0.042164	-24.918915	-5.937171	-6.478648	-7.336645	-5.166451	0.000000	-10.000000	-0.800000	35.100002	438.333344	1023.000000	1023.000000	2046.000000
6.840000	-0.040694	-24.050394	-5.772595	-6.395963	-6.940277	-4.941559	0.000000	-10.000000	-0.800000	34.883335	450.000000	1023.000000	1023.000000	2046.000000
6.860000	-0.038961	-23.026018	-5.463410	-6.360788	-6.596492	-4.605328	0.000000	-10.000000	-0.791667	34.933334	461.666656	1023.000000	1023.000000	2046.000000
6.880000	-0.037235	-22.006113	-5.246501	-6.263840	-6.176445	-4.319326	0.000000	-10.000000	-0.783333	34.683334	473.333344	1023.000000	1023.000000	2046.000000
6.900000	-0.035516	-20.989956	-5.006445	-6.151796	-5.783000	-4.048716	0.000000	-10.000000	-0.758333	34.533333	484.833344	1023.000000	1023.000000	2046.000000
6.920000	-0.033847	-20.003542	-4.822276	-6.016249	-5.376011	-3.789007	0.000000	-10.000000	-0.741667	34.049999	496.500000	1023.000000	1023.000000	2046.000000
6.940000	-0.032126	-18.986197	-4.544538	-5.882643	-5.028692	-3.530325	0.000000	-10.000000	-0.725000	33.933334	508.000000	1023.000000	1023.000000	2046.000000
6.960000	-0.030716	-18.153202	-4.382291	-5.795328	-4.678232	-3.297351	0.000000	-10.000000	-0.708333	33.533333	519.500000	1023.000000	1023.000000	2046.000000
6.980000	-0.029206	-17.261007	-4.172318	-5.662490	-4.349941	-3.076260	0.000000	-10.000000	-0.683333	33.050003	530.833313	1023.000000	1023.000000	2046.000000
7.000000	-0.027837	-16.451597	-3.943566	-5.555040	-4.098074	-2.854916	0.000000	-10.000000	-0.641667	32.166668	542.000000	1023.000000	1023.000000	2046.000000
7.020000	-0.026589	-15.714072	-3.781195	-5.447252	-3.803501	-2.682124	0.000000	-10.000000	-0.591667	31.050001	552.833313	1023.000000	1023.000000	2046.000000
7.040000	-0.025440	-15.035141	-3.585139	-5.353189	-3.592892	-2.503921	0.000000	-10.000000	-0.516667	29.550001	563.333313	1023.000000	1023.000000	2046.000000
7.060000	-0.024333	-14.380931	-3.460299	-5.283878	-3.325686	-2.311068	0.000000	-10.000000	-0.450000	27.750000	573.333313	1023.000000	1023.000000	2046.000000
7.080000	-0.023380	-13.817367	-3.291365	-5.175885	-3.165128	-2.184989	0.000000	-10.000000	-0.391667	25.766666	582.833313	1023.000000	1023.000000	2046.000000
7.100000	-0.022633	-13.376108	-3.208016	-5.066211	-2.981678	-2.120204	0.000000	-10.000000	-0.325000	23.850000	591.666687	1023.000000	1023.000000	2046.000000
7.120000	-0.021805	-12.886607	-3.061219	-5.018872	-2.797050	-2.009467	0.000000	-10.000000	-0.266667	21.883333	600.000000	1023.000000	1023.000000	2046.000000
7.140000	-0.020781	-12.281729	-2.895513	-4.890934	-2.612114	-1.883168	0.000000	-10.000000	-0.191667	19.683334	607.666687	1023.000000	1023.000000	2046.000000
7.160000	-0.020587	-12.166730	-2.864706	-4.878163	-2.576139	-1.847722	0.000000	-10.000000	-0.141667	17.400000	614.833313	1023.000000	1023.000000	2046.000000
7.180000	-0.020145	-11.905734	-2.743194	-4.801440	-2.555303	-1.805797	0.000000	-10.000000	-0.091667	15.150000	621.000000	1023.000000	1023.000000	2046.000000
7.200000	-0.019915	-11.770045	-2.753031	-4.703466	-2.492924	-1.820624	0.000000	-10.000000	-0.058333	12.833333	626.333313	1023.000000	1023.000000	2046.000000
7.220000	-0.019298	-11.405098	-2.607662	-4.627949	-2.446696	-1.722791	0.000000	-10.000000	-0.025000	10.016666	630.833313	1023.000000	1023.000000	2046.000000
7.240000	-0.019277	-11.392961	-2.653046	-4.540779	-2.517241	-1.681894	0.000000	-10.000000	0.000000	6.700000	634.833313	1023.000000	1023.000000	2046.000000
7.260000	-0.019540	-11.548104	-2.749322	-4.475428	-2.676370	-1.646984	0.000000	-10.000000	0.016667	2.650000	637.833313	1023.000000	1023.000000	2046.000000
7.280000	-0.020604	-12.177167	-2.988017	-4.515840	-2.862089	-1.811221	0.000000	-10.000000	0.025000	-0.716667	639.500000	1023.000000	1023.000000	2046.000000
7.300000	-0.021867	-12.923224	-3.089279	-4.626739	-3.120652	-2.086554	0.000000	-10.000000	0.033333	-3.566667	640.000000	1023.000000	1023.000000	2046.000000
7.320000	-0.023835	-14.086501	-3.228226	-4.728397	-3.595699	-2.534179	0.000000	-10.000000	0.041667	-5.600000	640.000000	1023.000000	1023.000000	2046.000000
7.340000	-0.025988	-15.358865	-3.471487	-4.771128	-4.105994	-3.010256	0.000000	-10.000000	0.050000	-7.650000	640.000000	1023.000000	1023.000000	2046.000000
7.360000	-0.027970	-16.530502	-3.671364	-4.748270	-4.652751	-3.458117	0.000000	-10.000000	0.058333	-9.300000	640.000000	1023.000000	1023.000000	2046.000000
7.380000	-0.029345	-17.342985	-3.867107	-4.702542	-5.078075	-3.695261	0.000000	-10.000000	0.075000	-10.416667	640.000000	1023.000000	1023.000000	2046.000000
7.400000	-0.029791	-17.606485	-3.952392	-4.524768	-5.266404	-3.862920	0.000000	-10.000000	0.091667	-11.183333	640.000000	1023.000000	1023.000000	2046.000000
7.420000	-0.029981	-17.718590	-3.943703	-4.379568	-5.411868	-3.983451	0.000000	-10.000000	0.100000	-11.600000	636.333313	1023.000000	1023.000000	2046.000000
7.440000	-0.029947	-17.698862	-3.972389	-4.224067	-5.487775	-4.014631	0.000000	-10.000000	0.091667	-11.716667	628.000000	1023.000000	1023.000000	2046.000000
7.460000	-0.030156	-17.822138	-4.053727	-4.052141	-5.590314	-4.125955	0.000000	-10.000000	0.091667	-11.583334	618.333313	1023.000000	1023.000000	2046.000000
7.480000	-0.030224	-17.862154	-4.050777	-3.844640	-5.758483	-4.208254	0.000000	-10.000000	0.091667	-11.550000	611.000000	1023.000000	1023.000000	2046.000000
7.500000	-0.030507	-18.029743	-4.080970	-3.793240	-5.927780	-4.227754	0.000000	-10.000000	0.100000	-11.783334	607.000000	1023.000000	1023.000000	2046.000000
7.520000	-0.030805	-18.205835	-4.214598	-3.671166	-5.994346	-4.325726	0.000000	-10.000000	0.108333	-12.383334	603.000000	1023.000000	1023.000000	2046.000000
7.540000	-0.030968	-18.301830	-4.205456	-3.592276	-6.092665	-4.411433	0.000000	-10.000000	0.108333	-13.150001	599.000000	1023.000000	1023.000000	2046.000000
7.560000	-0.031398	-18.556116	-4.281669	-3.557025	-6.240208	-4.477213	0.000000	-10.000000	0.116667	-13.850000	594.666687	1023.000000	1023.000000	2046.000000
7.580000	-0.031864	-18.831659	-4.334937	-3.589587	-6.326616	-4.580518	0.000000	-10.000000	0.141667	-14.550000	590.166687	1023.000000	1023.000000	2046.000000
7.600000	-0.032251	-19.060362	-4.303976	-3.666350	-6.409168	-4.680869	0.000000	-10.000000	0.191667	-15.466667	585.333313	1023.000000	1023.000000	2046.000000
7.620000	-0.032664	-19.304506	-4.409019	-3.675421	-6.455874	-4.764192	0.000000	-10.000000	0.233333	-16.616667	580.166687	1023.000000	1023.000000	2046.000000
7.640000	-0.033048	-19.531355	-4.394296	-3.713302	-6.537169	-4.886589	0.000000	-10.000000	0.250000	-17.616667	574.500000	1023.000000	1023.000000	2046.000000
7.660000	-0.033671	-19.899366	-4.402141	-3.852354	-6.655910	-4.988960	0.000000	-10.000000	0.250000	-18.466667	568.500000	1023.000000	1023.000000	2046.000000
7.680000	-0.034293	-20.266983	-4.443420	-3.969113	-6.757072	-5.097376	0.000000	-10.000000	0.266667	-19.116667	562.500000	1023.000000	1023.000000	2046.000000
7.700000	-0.034944	-20.651646	-4.423558	-4.146919	-6.854647	-5.226522	0.000000	-10.000000	0.300000	-19.716667	556.166687	1023.000000	1023.000000	2046.000000
7.720000	-0.035931	-21.235409	-4.480262	-4.314462	-7.065784	-5.374901	0.000000	-10.000000	0.333333	-20.100000	549.666687	1023.000000	1023.000000	2046.000000
7.740000	-0.036859	-21.783783	-4.433037	-4.471891	-7.293549	-5.585306	0.000000	-10.000000	0.350000	-20.400000	542.833313	1023.000000	1023.000000	2046.000000
7.760000	-0.038179	-22.563639	-4.594069	-4.648430	-7.466575	-5.854566	0.000000	-10.000000	0.350000	-20.866667	536.000000	1023.000000	1023.000000	2046.000000
7.780000	-0.039145	-23.134554	-4.565150	-4.865170	-7.669490	-6.034744	0.000000	-10.000000	0.350000	-21.266666	529.000000	1023.000000	1023.000000	2046.000000
7.800000	-0.040462	-23.912998	-4.641118	-5.037161	-7.914654	-6.320066	0.000000	-10.000000	0.358333	-21.716667	522.000000	1023.000000	1023.000000	2046.000000
7.820000	-0.041615	-24.594490	-4.796824	-5.188096	-8.082040	-6.527532	0.000000	-10.000000	0.375000	-22.050001	514.833313	1023.000000	1023.000000	2046.000000
7.840000	-0.042778	-25.282032	-4.854119	-5.310402	-8.383281	-6.734231	0.000000	-10.000000	0.400000	-22.733334	507.500000	1023.000000	1023.000000	2046.000000
7.860000	-0.043830	-25.903559	-4.990695	-5.390074	-8.597200	-6.925590	0.000000	-10.000000	0.441667	-23.500000	499.833344	1023.000000	1023.000000	2046.000000
7.880000	-0.044855	-26.509308	-5.080089	-5.504888	-8.832662	-7.091670	0.000000	-10.000000	0.466667	-24.266666	492.000000	1023.000000	1023.000000	2046.000000
7.900000	-0.045824	-27.081787	-5.199877	-5.661543	-9.012550	-7.207817	0.000000	-10.000000	0.491667	-24.916666	483.833344	1023.000000	1023.000000	2046.000000
7.920000	-0.046489	-27.475157	-5.252846	-5.725544	-9.168377	-7.328389	0.000000	-10.000000	0.491667	-25.433334	475.500000	1023.000000	1023.000000	2046.000000
7.940000	-0.047323	-27.968140	-5.356660	-5.772288	-9.347202	-7.491989	0.000000	-10.000000	0.500000	-25.850000	467.000000	1023.000000	1023.000000	2046.000000
7.960000	-0.047888	-28.302067	-5.402040	-5.823147	-9.491906	-7.584974	0.000000	-10.000000	0.500000	-26.083334	458.333344	1023.000000	1023.000000	2046.000000
7.980000	-0.048494	-28.659945	-5.436164	-5.871011	-9.668323	-7.684446	0.000000	-10.000000	0.500000	-26.250000	449.666656	1023.000000	1023.000000	2046.000000
8.000000	-0.049374	-29.180040	-5.568846	-5.933441	-9.870706	-7.807048	0.000000	-10.000000	0.508333	-26.483334	440.833344	1023.000000	1023.000000	2046.000000
8.020000	-0.049973	-29.533787	-5.653241	-5.912623	-10.026410	-7.941514	0.000000	-10.000000	0.508333	-26.583334	432.000000	1023.000000	1023.000000	2046.000000
8.040000	-0.050632	-29.923748	-5.737143	-5.913445	-10.222478	-8.050683	0.000000	-10.000000	0.508333	-26.550001	423.000000	1023.000000	1023.000000	2046.000000
8.060000	-0.051263	-30.296457	-5.838913	-5.915483	-10.403522	-8.138538	0.000000	-10.000000	0.508333	-26.433334	414.166656	1023.000000	1023.000000	2046.000000
8.080000	-0.051907	-30.677301	-5.924865	-5.918351	-10.589376	-8.244708	0.000000	-10.000000	0.516667	-26.350000	405.333344	1023.000000	1023.000000	2046.000000
8.100000	-0.052633	-31.106201	-5.984028	-5.936276	-10.826988	-8.358910	0.000000	-10.000000	0.516667	-26.350000	396.666656	1023.000000	1023.000000	2046.000000
8.120000	-0.053547	-31.646404	-6.138434	-6.006083	-11.014689	-8.487199	0.000000	-10.000000	0.508333	-26.350000	387.833344	1023.000000	1023.000000	2046.000000
8.140000	-0.054074	-31.958031	-6.159757	-5.969306	-11.192125	-8.636844	0.000000	-10.000000	0.508333	-26.416668	379.000000	1023.000000	1023.000000	2046.000000
8.160000	-0.054801	-32.387127	-6.193829	-6.059144	-11.414193	-8.719959	0.000000	-10.000000	0.508333	-26.433334	370.166656	1023.000000	1023.000000	2046.000000
8.180000	-0.055126	-32.579750	-6.292468	-6.034732	-11.469650	-8.782899	0.000000	-10.000000	0.508333	-26.316668	361.333344	1023.000000	1023.000000	2046.000000
8.200000	-0.055428	-32.758068	-6.291368	-6.026157	-11.647532	-8.793012	0.000000	-10.000000	0.508333	-26.066668	352.666656	1023.000000	1023.000000	2046.000000
8.220000	-0.055528	-32.816856	-6.322164	-5.963133	-11.773092	-8.758468	0.000000	-10.000000	0.516667	-25.850000	343.833344	1023.000000	1023.000000	2046.000000
8.240000	-0.055887	-33.029335	-6.414325	-5.916013	-11.906725	-8.792273	0.000000	-10.000000	0.516667	-25.733334	335.333344	1023.000000	1023.000000	2046.000000
8.260000	-0.056306	-33.276733	-6.473923	-5.874217	-12.114516	-8.814077	0.000000	-10.000000	0.508333	-25.766666	326.666656	1023.000000	1023.000000	2046.000000
8.280000	-0.057108	-33.750919	-6.555664	-5.795031	-12.546246	-8.853981	0.000000	-10.000000	0.500000	-25.700001	318.166656	1023.000000	1023.000000	2046.000000
8.300000	-0.058345	-34.481735	-6.846439	-5.777784	-12.868039	-8.989471	0.000000	-10.000000	0.500000	-25.750000	309.500000	1023.000000	1023.000000	2046.000000
8.320000	-0.059917	-35.410751	-7.121241	-5.892300	-13.131456	-9.265756	0.000000	-10.000000	0.500000	-25.883335	300.833344	1023.000000	1023.000000	2046.000000
8.340000	-0.061660	-36.441128	-7.229136	-6.102261	-13.519507	-9.590223	0.000000	-10.000000	0.500000	-25.900002	292.166656	1023.000000	1023.000000	2046.000000
8.360000	-0.063598	-37.586666	-7.344123	-6.339668	-13.982164	-9.920710	0.000000	-10.000000	0.491667	-25.533335	283.500000	1023.000000	1023.000000	2046.000000
8.380000	-0.065518	-38.721149	-7.538951	-6.409870	-14.439331	-10.332996	0.000000	-10.000000	0.475000	-24.516666	275.166656	1023.000000	1023.000000	2046.000000
8.400000	-0.067403	-39.835175	-7.809960	-6.456806	-14.931706	-10.636703	0.000000	-10.000000	0.450000	-23.533333	267.000000	1023.000000	1023.000000	2046.000000
8.420000	-0.068955	-40.752449	-8.034117	-6.288694	-15.424294	-11.005343	0.000000	-10.000000	0.416667	-22.850000	259.166656	1023.000000	1023.000000	2046.000000
8.440000	-0.069809	-41.257301	-8.097002	-6.138844	-15.849232	-11.172225	0.000000	-10.000000	0.400000	-22.766666	251.500000	1023.000000	1023.000000	2046.000000
8.460000	-0.070237	-41.510082	-8.228380	-5.843251	-16.103617	-11.334834	0.000000	-10.000000	0.391667	-23.100000	243.833328	1023.000000	1023.000000	2046.000000
8.480000	-0.070286	-41.539001	-8.301533	-5.522351	-16.270628	-11.444491	0.000000	-10.000000	0.425000	-23.533333	236.000000	1023.000000	1023.000000	2046.000000
8.500000	-0.070458	-41.640766	-8.403270	-5.276832	-16.501791	-11.458876	0.000000	-10.000000	0.441667	-23.966667	228.000000	1023.000000	1023.000000	2046.000000
8.520000	-0.070716	-41.792946	-8.550918	-5.046747	-16.677862	-11.517421	0.000000	-10.000000	0.458333	-24.050001	220.000000	1023.000000	1023.000000	2046.000000
8.540000	-0.071162	-42.056515	-8.634494	-4.894076	-16.913996	-11.613948	0.000000	-10.000000	0.450000	-24.050001	212.000000	1023.000000	1023.000000	2046.000000
8.560000	-0.071622	-42.328506	-8.712545	-4.805886	-17.088633	-11.721439	0.000000	-10.000000	0.433333	-23.783333	204.000000	1023.000000	1023.000000	2046.000000
8.580000	-0.072162	-42.647743	-8.818358	-4.803355	-17.242399	-11.783632	0.000000	-10.000000	0.433333	-23.550001	196.000000	1023.000000	1023.000000	2046.000000
8.600000	-0.072888	-43.076862	-8.869413	-4.829718	-17.469883	-11.907848	0.000000	-10.000000	0.400000	-23.300001	188.333328	1023.000000	1023.000000	2046.000000
8.620000	-0.073539	-43.461803	-8.923377	-4.895161	-17.628857	-12.014409	0.000000	-10.000000	0.383333	-23.100000	180.666672	1023.000000	1023.000000	2046.000000
8.640000	-0.073809	-43.621025	-8.849031	-5.012489	-17.719654	-12.039848	0.000000	-10.000000	0.366667	-22.900000	173.000000	1023.000000	1023.000000	2046.000000
8.660000	-0.074495	-44.026791	-8.788588	-5.238150	-17.862949	-12.137104	0.000000	-10.000000	0.383333	-22.866667	165.333328	1023.000000	1023.000000	2046.000000
8.680000	-0.075121	-44.396271	-8.806508	-5.424504	-17.917486	-12.247771	0.000000	-10.000000	0.400000	-22.866667	157.666672	1023.000000	1023.000000	2046.000000
8.700000	-0.075889	-44.850510	-8.840937	-5.609842	-18.021996	-12.377736	0.000000	-10.000000	0.383333	-22.750000	150.000000	1023.000000	1023.000000	2046.000000
8.720000	-0.076707	-45.333668	-8.910113	-5.839413	-18.106085	-12.478055	0.000000	-10.000000	0.366667	-22.433332	142.333328	1023.000000	1023.000000	2046.000000
8.740000	-0.077326	-45.699608	-8.945081	-5.949568	-18.185499	-12.619461	0.000000	-10.000000	0.350000	-21.950001	134.833328	1023.000000	1023.000000	2046.000000
8.760000	-0.078346	-46.302265	-9.000297	-6.204688	-18.359299	-12.737984	0.000000	-10.000000	0.350000	-21.716667	127.666664	1023.000000	1023.000000	2046.000000
8.780000	-0.079303	-46.868156	-9.103209	-6.432703	-18.463335	-12.868909	0.000000	-10.000000	0.350000	-21.250000	120.333336	1023.000000	1023.000000	2046.000000
8.800000	-0.080380	-47.504402	-9.143360	-6.671534	-18.669456	-13.020052	0.000000	-10.000000	0.341667	-21.016666	113.166664	1023.000000	1023.000000	2046.000000
8.820000	-0.081507	-48.170383	-9.251959	-6.869871	-18.852787	-13.195768	0.000000	-10.000000	0.333333	-20.433334	106.166664	1023.000000	1023.000000	2046.000000
8.840000	-0.082506	-48.760807	-9.286880	-7.006048	-19.067404	-13.400473	0.000000	-10.000000	0.316667	-19.950001	99.333336	1023.000000	1023.000000	2046.000000
8.860000	-0.083576	-49.393326	-9.432785	-7.176253	-19.238838	-13.545446	0.000000	-10.000000	0.283333	-19.350000	92.833336	1023.000000	1023.000000	2046.000000
8.880000	-0.084556	-49.972477	-9.511997	-7.318417	-19.430271	-13.711790	0.000000	-10.000000	0.258333	-18.983334	86.166664	1023.000000	1023.000000	2046.000000
8.900000	-0.085458	-50.505703	-9.658848	-7.432312	-19.602140	-13.812401	0.000000	-10.000000	0.241667	-18.716667	79.833336	1023.000000	1023.000000	2046.000000
8.920000	-0.086305	-51.006470	-9.743252	-7.541215	-19.775658	-13.946342	0.000000	-10.000000	0.241667	-18.466667	73.500000	1023.000000	1023.000000	2046.000000
8.940000	-0.086956	-51.390793	-9.856687	-7.604719	-19.855938	-14.073450	0.000000	-10.000000	0.233333	-18.200001	67.500000	1023.000000	1023.000000	2046.000000
8.960000	-0.087448	-51.681755	-9.947885	-7.692937	-19.899960	-14.140973	0.000000	-10.000000	0.216667	-17.966667	61.500000	1023.000000	1023.000000	2046.000000
8.980000	-0.087999	-52.007607	-9.958006	-7.785111	-20.029425	-14.235065	0.000000	-10.000000	0.208333	-17.700001	55.500000	1023.000000	1023.000000	2046.000000
9.000000	-0.088233	-52.145859	-9.992065	-7.826763	-20.057116	-14.269915	0.000000	-10.000000	0.191667	-17.283333	49.500000	1023.000000	1023.000000	2046.000000
9.020000	-0.088663	-52.399944	-10.021019	-7.933386	-20.159317	-14.286223	0.000000	-10.000000	0.183333	-16.700001	43.666668	1023.000000	1023.000000	2046.000000
9.040000	-0.088846	-52.507782	-10.074059	-7.949360	-20.158403	-14.325960	0.000000	-10.000000	0.183333	-16.133333	38.000000	1023.000000	1023.000000	2046.000000
9.060000	-0.089053	-52.630428	-10.098747	-7.944207	-20.202291	-14.385183	0.000000	-10.000000	0.183333	-15.466667	32.666668	1023.000000	1023.000000	2046.000000
9.080000	-0.089213	-52.724949	-10.113902	-7.988081	-20.241226	-14.381740	0.000000	-10.000000	0.175000	-14.816667	27.500000	1023.000000	1023.000000	2046.000000
9.100000	-0.089424	-52.849850	-10.181910	-7.953371	-20.265816	-14.448753	0.000000	-10.000000	0.158333	-14.083334	22.666666	1023.000000	1023.000000	2046.000000
9.120000	-0.089791	-53.066418	-10.225315	-8.043419	-20.356359	-14.441326	0.000000	-10.000000	0.141667	-13.383333	17.833334	1023.000000	1023.000000	2046.000000
9.140000	-0.089992	-53.185341	-10.276144	-7.984395	-20.393496	-14.531304	0.000000	-10.000000	0.125000	-12.733334	13.333333	1023.000000	1023.000000	2046.000000
9.160000	-0.090248	-53.336315	-10.340908	-8.021148	-20.436279	-14.537978	0.000000	-10.000000	0.108333	-12.033334	9.000000	1023.000000	1023.000000	2046.000000
9.180000	-0.090404	-53.428986	-10.392124	-8.015927	-20.484667	-14.536269	0.000000	-10.000000	0.083333	-11.483334	5.000000	1023.000000	1023.000000	2046.000000
9.200000	-0.090466	-53.465641	-10.433646	-8.042155	-20.494787	-14.495053	0.000000	-10.000000	0.066667	-10.566668	1.666667	1023.000000	1023.000000	2046.000000
9.220000	-0.090279	-53.354725	-10.405715	-8.067458	-20.459558	-14.421992	0.000000	-10.000000	0.041667	-9.333334	-1.500000	1023.000000	1023.000000	2046.000000
9.240000	-0.090088	-53.242077	-10.480436	-8.092047	-20.360468	-14.309125	0.000000	-10.000000	0.025000	-6.950000	-4.000000	1023.000000	1023.000000	2046.000000
9.260000	-0.089379	-52.822899	-10.450962	-8.042828	-20.151039	-14.178068	0.000000	-10.000000	-0.008333	-2.733333	-6.333333	1023.000000	1023.000000	2046.000000
9.280000	-0.088587	-52.354710	-10.393286	-8.084374	-19.939665	-13.937386	0.000000	-10.000000	-0.050000	1.983333	-7.500000	1023.000000	1023.000000	2046.000000
9.300000	-0.087352	-51.625217	-10.344002	-7.982190	-19.566936	-13.732088	0.000000	-10.000000	-0.125000	7.583333	-8.000000	1023.000000	1023.000000	2046.000000
9.320000	-0.086201	-50.945038	-10.225339	-8.027075	-19.278885	-13.413740	0.000000	-10.000000	-0.216667	12.400001	-8.000000	1023.000000	1023.000000	2046.000000
9.340000	-0.084988	-50.227943	-10.231527	-8.018728	-18.865829	-13.111860	0.000000	-10.000000	-0.308333	17.016666	-8.000000	1023.000000	1023.000000	2046.000000
9.360000	-0.083432	-49.308521	-10.126932	-7.892964	-18.422155	-12.866468	0.000000	-10.000000	-0.383333	20.266668	-8.000000	1023.000000	1023.000000	2046.000000
9.380000	-0.081928	-48.419399	-10.046516	-7.836598	-18.006659	-12.529627	0.000000	-10.000000	-0.433333	22.800001	3.000000	1023.000000	1023.000000	2046.000000
9.400000	-0.080586	-47.626587	-9.965243	-7.757073	-17.648363	-12.255907	0.000000	-10.000000	-0.483333	25.033335	16.166666	1023.000000	1023.000000	2046.000000
9.420000	-0.079168	-46.788540	-9.989779	-7.618763	-17.209314	-11.970681	0.000000	-10.000000	-0.525000	26.800001	32.166668	1023.000000	1023.000000	2046.000000
9.440000	-0.078231	-46.234612	-9.954959	-7.637078	-16.889772	-11.752801	0.000000	-10.000000	-0.558333	27.966667	40.333332	1023.000000	1023.000000	2046.000000
9.460000	-0.077725	-45.935459	-9.999265	-7.753379	-16.589533	-11.593284	0.000000	-10.000000	-0.616667	28.966667	49.333332	1023.000000	1023.000000	2046.000000
9.480000	-0.077856	-46.012653	-10.012115	-7.890546	-16.550016	-11.559978	0.000000	-10.000000	-0.658333	30.083334	58.833332	1023.000000	1023.000000	2046.000000
9.500000	-0.077937	-46.060795	-10.172963	-7.946789	-16.422230	-11.518814	0.000000	-10.000000	-0.725000	31.433334	68.666664	1023.000000	1023.000000	2046.000000
9.520000	-0.077970	-46.080421	-10.249343	-7.873851	-16.432751	-11.524476	0.000000	-10.000000	-0.750000	32.916668	79.000000	1023.000000	1023.000000	2046.000000
9.540000	-0.077742	-45.945526	-10.387500	-7.717003	-16.335861	-11.505163	0.000000	-10.000000	-0.791667	33.983334	89.833336	1023.000000	1023.000000	2046.000000
9.560000	-0.076890	-45.442139	-10.350227	-7.483962	-16.207201	-11.400747	0.000000	-10.000000	-0.833333	35.033333	101.000000	1023.000000	1023.000000	2046.000000
9.580000	-0.075312	-44.509506	-10.245130	-7.211742	-15.894091	-11.158545	0.000000	-10.000000	-0.900000	35.716667	112.500000	1023.000000	1023.000000	2046.000000
9.600000	-0.073837	-43.637920	-10.201550	-6.987906	-15.564907	-10.883557	0.000000	-10.000000	-0.941667	36.716667	124.166664	1023.000000	1023.000000	2046.000000
9.620000	-0.072019	-42.563496	-10.114982	-6.661403	-15.159846	-10.627264	0.000000	-10.000000	-0.975000	37.383335	136.333328	1023.000000	1023.000000	2046.000000
9.640000	-0.070668	-41.765022	-10.032587	-6.458476	-14.863621	-10.410337	0.000000	-10.000000	-0.983333	38.049999	148.833328	1023.000000	1023.000000	2046.000000
9.660000	-0.069092	-40.833324	-9.885019	-6.259524	-14.531563	-10.157220	0.000000	-10.000000	-1.000000	38.316666	161.500000	1023.000000	1023.000000	2046.000000
9.680000	-0.067869	-40.110729	-9.769376	-6.181843	-14.276069	-9.883442	0.000000	-10.000000	-1.000000	38.450001	174.166672	1023.000000	1023.000000	2046.000000
9.700000	-0.066402	-39.243484	-9.620199	-6.125041	-13.915154	-9.583087	0.000000	-10.000000	-1.016667	38.666668	187.000000	1023.000000	1023.000000	2046.000000
9.720000	-0.065097	-38.472179	-9.516541	-6.039305	-13.567832	-9.348502	0.000000	-10.000000	-1.041667	38.883335	199.833328	1023.000000	1023.000000	2046.000000
9.740000	-0.063648	-37.615932	-9.299250	-5.991984	-13.265825	-9.058871	0.000000	-10.000000	-1.058333	39.450001	212.833328	1023.000000	1023.000000	2046.000000
9.760000	-0.062292	-36.814537	-9.088336	-6.071582	-12.875723	-8.778898	0.000000	-10.000000	-1.066667	39.250000	225.833328	1023.000000	1023.000000	2046.000000
9.780000	-0.060809	-35.938309	-8.810937	-6.134649	-12.490694	-8.502029	0.000000	-10.000000	-1.050000	39.150002	239.000000	1023.000000	1023.000000	2046.000000
9.800000	-0.059317	-35.056412	-8.596615	-6.160089	-12.053947	-8.245763	0.000000	-10.000000	-1.033333	38.516666	252.000000	1023.000000	1023.000000	2046.000000
9.820000	-0.057826	-34.175453	-8.326974	-6.211615	-11.645020	-7.991842	0.000000	-10.000000	-0.983333	38.099998	265.000000	1023.000000	1023.000000	2046.000000
9.840000	-0.056146	-33.182098	-8.035444	-6.205806	-11.203759	-7.737087	0.000000	-10.000000	-0.950000	37.666668	277.833344	1023.000000	1023.000000	2046.000000
9.860000	-0.054820	-32.398842	-7.775349	-6.320502	-10.824080	-7.478911	0.000000	-10.000000	-0.908333	37.266666	290.500000	1023.000000	1023.000000	2046.000000
9.880000	-0.053459	-31.594561	-7.537692	-6.365345	-10.402368	-7.289157	0.000000	-10.000000	-0.875000	37.033333	303.000000	1023.000000	1023.000000	2046.000000
9.900000	-0.052552	-31.058313	-7.266177	-6.500700	-10.148759	-7.142678	0.000000	-10.000000	-0.841667	36.350002	315.500000	1023.000000	1023.000000	2046.000000
9.920000	-0.051623	-30.508963	-7.106797	-6.593128	-9.839479	-6.969558	0.000000	-10.000000	-0.833333	35.816669	327.833344	1023.000000	1023.000000	2046.000000
9.940000	-0.050781	-30.011513	-6.898818	-6.665191	-9.627654	-6.819849	0.000000	-10.000000	-0.850000	35.566669	339.833344	1023.000000	1023.000000	2046.000000
9.960000	-0.049949	-29.520126	-6.847977	-6.675130	-9.315652	-6.681368	0.000000	-10.000000	-0.875000	35.566669	351.500000	1023.000000	1023.000000	2046.000000
9.980000	-0.049222	-29.090067	-6.696047	-6.763052	-9.128916	-6.502052	0.000000	-10.000000	-0.891667	35.750000	363.166656	1023.000000	1023.000000	2046.000000
10.000000	-0.048367	-28.585068	-6.628358	-6.759198	-8.859794	-6.337719	0.000000	-10.000000	-0.883333	35.716667	375.000000	1023.000000	1023.000000	2046.000000
10.020000	-0.047383	-28.003588	-6.452245	-6.818700	-8.607147	-6.125495	0.000000	-10.000000	-0.858333	35.700001	387.000000	1023.000000	1023.000000	2046.000000
10.040000	-0.046292	-27.358509	-6.356181	-6.761712	-8.300366	-5.940250	0.000000	-10.000000	-0.841667	35.266666	399.000000	1023.000000	1023.000000	2046.000000
10.060000	-0.045052	-26.625607	-6.172514	-6.792421	-8.003531	-5.657141	0.000000	-10.000000	-0.825000	34.816669	411.000000	1023.000000	1023.000000	2046.000000
10.080000	-0.043661	-25.803476	-6.086779	-6.722132	-7.577380	-5.417186	0.000000	-10.000000	-0.833333	34.733334	422.666656	1023.000000	1023.000000	2046.000000
10.100000	-0.042200	-24.940378	-5.914644	-6.661748	-7.200540	-5.163446	0.000000	-10.000000	-0.816667	34.666668	434.333344	1023.000000	1023.000000	2046.000000
10.120000	-0.040507	-23.939606	-5.675075	-6.554446	-6.840066	-4.870018	0.000000	-10.000000	-0.825000	34.666668	445.833344	1023.000000	1023.000000	2046.000000
10.140000	-0.038880	-22.978048	-5.449643	-6.478465	-6.466259	-4.583682	0.000000	-10.000000	-0.816667	34.433334	457.500000	1023.000000	1023.000000	2046.000000
10.160000	-0.037095	-21.923134	-5.190202	-6.368316	-6.075796	-4.288819	0.000000	-10.000000	-0.816667	34.266666	469.000000	1023.000000	1023.000000	2046.000000
10.180000	-0.035430	-20.939114	-4.915601	-6.269413	-5.743230	-4.010870	0.000000	-10.000000	-0.800000	34.133335	480.500000	1023.000000	1023.000000	2046.000000
10.200000	-0.033701	-19.917101	-4.751751	-6.147753	-5.283901	-3.733696	0.000000	-10.000000	-0.775000	33.900002	491.833344	1023.000000	1023.000000	2046.000000
10.220000	-0.031995	-18.908773	-4.488445	-6.018208	-4.934012	-3.468109	0.000000	-10.000000	-0.758333	33.833332	499.333344	1023.000000	1023.000000	2046.000000
10.240000	-0.030417	-17.976540	-4.268707	-5.871433	-4.625207	-3.211193	0.000000	-10.000000	-0.733333	33.450001	510.666656	1023.000000	1023.000000	2046.000000
10.260000	-0.028806	-17.024630	-4.004459	-5.719034	-4.315162	-2.985974	0.000000	-10.000000	-0.683333	32.833336	521.833313	1023.000000	1023.000000	2046.000000
10.280000	-0.027707	-16.374964	-3.882087	-5.622954	-4.052269	-2.817654	0.000000	-10.000000	-0.608333	31.600000	536.666687	1023.000000	1023.000000	2046.000000
10.300000	-0.026391	-15.597075	-3.669621	-5.554780	-3.828948	-2.543727	0.000000	-10.000000	-0.533333	29.833334	547.166687	1023.000000	1023.000000	2046.000000
10.320000	-0.025551	-15.100594	-3.556566	-5.397859	-3.621876	-2.524292	0.000000	-10.000000	-0.441667	27.466667	557.500000	1023.000000	1023.000000	2046.000000
10.340000	-0.024589	-14.531973	-3.358746	-5.355523	-3.500911	-2.316793	0.000000	-10.000000	-0.341667	24.766668	567.000000	1023.000000	1023.000000	2046.000000
10.360000	-0.024057	-14.217696	-3.296715	-5.276695	-3.369150	-2.275137	0.000000	-10.000000	-0.216667	21.516668	575.833313	1023.000000	1023.000000	2046.000000
10.380000	-0.023690	-14.000607	-3.219002	-5.210783	-3.291831	-2.278991	0.000000	-10.000000	-0.125000	17.683334	583.500000	1023.000000	1023.000000	2046.000000
10.400000	-0.023141	-13.676472	-3.139664	-5.088445	-3.170009	-2.278354	0.000000	-10.000000	-0.058333	13.616667	590.166687	1023.000000	1023.000000	2046.000000
10.420000	-0.022904	-13.536247	-3.059918	-5.049567	-3.165802	-2.260961	0.000000	-10.000000	-0.025000	9.316667	595.500000	1023.000000	1023.000000	2046.000000
10.440000	-0.022822	-13.487591	-3.016050	-5.048649	-3.224687	-2.198203	0.000000	-10.000000	0.000000	4.900000	599.500000	1023.000000	1023.000000	2046.000000
10.460000	-0.023026	-13.608312	-3.012046	-4.988007	-3.313366	-2.294892	0.000000	-10.000000	0.025000	0.700000	601.833313	1023.000000	1023.000000	2046.000000
10.480000	-0.023096	-13.649908	-2.989653	-4.932964	-3.410016	-2.317275	0.000000	-10.000000	0.033333	-2.450000	602.833313	1023.000000	1023.000000	2046.000000
10.500000	-0.023144	-13.677830	-3.008195	-4.841396	-3.406500	-2.421739	0.000000	-10.000000	0.041667	-5.083333	603.000000	1023.000000	1023.000000	2046.000000
10.520000	-0.023662	-13.984128	-3.125568	-4.825634	-3.603539	-2.429386	0.000000	-10.000000	0.058333	-7.450000	603.000000	1023.000000	1023.000000	2046.000000
10.540000	-0.024143	-14.268253	-3.285567	-4.739579	-3.792910	-2.450197	0.000000	-10.000000	0.083333	-9.733334	603.000000	1023.000000	1023.000000	2046.000000
10.560000	-0.025601	-15.130466	-3.597486	-4.778256	-4.065592	-2.689131	0.000000	-10.000000	0.100000	-11.233334	603.000000	1023.000000	1023.000000	2046.000000
10.580000	-0.026892	-15.893207	-3.690151	-4.900243	-4.365774	-2.937038	0.000000	-10.000000	0.100000	-12.183333	603.000000	1023.000000	1023.000000	2046.000000
10.600000	-0.029026	-17.154182	-3.909123	-5.094272	-4.776569	-3.374218	0.000000	-10.000000	0.100000	-12.600000	599.333313	1023.000000	1023.000000	2046.000000
10.620000	-0.031073	-18.363953	-4.095636	-5.131265	-5.324638	-3.812412	0.000000	-10.000000	0.100000	-12.716667	591.000000	1023.000000	1023.000000	2046.000000
10.640000	-0.033287	-19.672903	-4.317758	-5.199260	-5.880094	-4.275792	0.000000	-10.000000	0.108333	-12.966667	581.333313	1023.000000	1023.000000	2046.000000
10.660000	-0.034892	-20.621275	-4.491334	-5.085804	-6.445435	-4.598701	0.000000	-10.000000	0.116667	-13.466667	573.833313	1023.000000	1023.000000	2046.000000
10.680000	-0.035673	-21.082689	-4.585144	-4.973105	-6.724279	-4.800162	0.000000	-10.000000	0.150000	-14.233334	569.333313	1023.000000	1023.000000	2046.000000
10.700000	-0.035990	-21.269922	-4.660191	-4.758281	-6.887130	-4.964321	0.000000	-10.000000	0.175000	-14.916667	564.500000	1023.000000	1023.000000	2046.000000
10.720000	-0.036212	-21.401180	-4.699370	-4.591376	-7.070043	-5.040392	0.000000	-10.000000	0.200000	-15.600000	559.500000	1023.000000	1023.000000	2046.000000
10.740000	-0.036446	-21.539345	-4.678305	-4.403421	-7.288221	-5.169398	0.000000	-10.000000	0.200000	-16.200001	554.333313	1023.000000	1023.000000	2046.000000
10.760000	-0.036944	-21.834013	-4.833786	-4.239715	-7.468774	-5.291737	0.000000	-10.000000	0.216667	-16.850000	549.000000	1023.000000	1023.000000	2046.000000
10.780000	-0.037256	-22.018301	-4.876554	-4.051900	-7.668093	-5.421753	0.000000	-10.000000	0.233333	-17.533335	543.333313	1023.000000	1023.000000	2046.000000
10.800000	-0.037994	-22.454700	-5.005280	-4.013227	-7.908647	-5.527547	0.000000	-10.000000	0.250000	-18.383333	537.500000	1023.000000	1023.000000	2046.000000
10.820000	-0.038435	-22.714920	-5.116549	-3.912112	-8.043640	-5.642621	0.000000	-10.000000	0.266667	-18.983334	531.333313	1023.000000	1023.000000	2046.000000
10.840000	-0.038989	-23.042635	-5.151147	-3.895944	-8.257924	-5.737619	0.000000	-10.000000	0.266667	-19.483334	525.000000	1023.000000	1023.000000	2046.000000
10.860000	-0.039353	-23.257715	-5.204286	-3.866433	-8.363187	-5.823809	0.000000	-10.000000	0.300000	-19.666666	518.500000	1023.000000	1023.000000	2046.000000
10.880000	-0.039713	-23.470322	-5.098664	-3.986034	-8.531305	-5.854318	0.000000	-10.000000	0.316667	-20.150000	511.833344	1023.000000	1023.000000	2046.000000
10.900000	-0.040327	-23.833069	-5.163655	-4.048335	-8.622272	-5.998807	0.000000	-10.000000	0.350000	-20.683334	505.166656	1023.000000	1023.000000	2046.000000
10.920000	-0.040876	-24.157858	-5.215983	-4.134127	-8.727774	-6.079974	0.000000	-10.000000	0.350000	-21.333334	498.166656	1023.000000	1023.000000	2046.000000
10.940000	-0.041546	-24.553419	-5.266840	-4.215311	-8.811969	-6.259298	0.000000	-10.000000	0.358333	-21.666668	491.166656	1023.000000	1023.000000	2046.000000
10.960000	-0.042216	-24.949671	-5.322748	-4.359904	-8.926969	-6.340051	0.000000	-10.000000	0.358333	-22.000000	483.833344	1023.000000	1023.000000	2046.000000
10.980000	-0.042820	-25.306807	-5.332525	-4.483382	-9.020127	-6.470771	0.000000	-10.000000	0.375000	-22.216667	476.500000	1023.000000	1023.000000	2046.000000
11.000000	-0.043512	-25.715467	-5.280378	-4.654151	-9.198331	-6.582607	0.000000	-10.000000	0.375000	-22.483334	469.000000	1023.000000	1023.000000	2046.000000
11.020000	-0.044528	-26.316107	-5.333494	-4.842309	-9.359614	-6.780691	0.000000	-10.000000	0.383333	-22.550001	461.500000	1023.000000	1023.000000	2046.000000
11.040000	-0.045594	-26.945921	-5.396817	-5.020859	-9.560163	-6.968082	0.000000	-10.000000	0.383333	-22.583334	454.000000	1023.000000	1023.000000	2046.000000
11.060000	-0.046651	-27.570574	-5.439401	-5.214869	-9.743350	-7.172955	0.000000	-10.000000	0.383333	-22.783335	446.500000	1023.000000	1023.000000	2046.000000
11.080000	-0.047690	-28.184792	-5.513474	-5.333894	-9.902990	-7.434434	0.000000	-10.000000	0.391667	-22.950001	438.833344	1023.000000	1023.000000	2046.000000
11.100000	-0.048972	-28.942287	-5.640943	-5.504960	-10.172207	-7.624179	0.000000	-10.000000	0.391667	-23.333334	431.166656	1023.000000	1023.000000	2046.000000
11.120000	-0.049853	-29.463358	-5.688246	-5.601291	-10.379106	-7.794714	0.000000	-10.000000	0.416667	-23.633333	423.500000	1023.000000	1023.000000	2046.000000
11.140000	-0.051102	-30.201031	-5.879496	-5.772358	-10.611449	-7.937727	0.000000	-10.000000	0.450000	-24.333334	415.666656	1023.000000	1023.000000	2046.000000
11.160000	-0.051995	-30.729038	-5.974046	-5.860127	-10.839492	-8.055371	0.000000	-10.000000	0.475000	-24.783333	407.500000	1023.000000	1023.000000	2046.000000
11.180000	-0.052874	-31.248816	-6.029961	-5.972140	-11.048566	-8.198149	0.000000	-10.000000	0.500000	-25.266666	399.166656	1023.000000	1023.000000	2046.000000
11.200000	-0.053680	-31.724863	-6.106473	-6.066140	-11.250797	-8.301454	0.000000	-10.000000	0.500000	-25.583334	390.666656	1023.000000	1023.000000	2046.000000
11.220000	-0.054535	-32.229935	-6.220142	-6.172955	-11.403581	-8.433257	0.000000	-10.000000	0.508333	-25.916668	385.000000	1023.000000	1023.000000	2046.000000
11.240000	-0.055155	-32.596539	-6.285520	-6.183071	-11.567552	-8.560395	0.000000	-10.000000	0.500000	-26.283333	376.333344	1023.000000	1023.000000	2046.000000
11.260000	-0.055851	-33.008060	-6.343149	-6.251003	-11.756617	-8.657290	0.000000	-10.000000	0.508333	-26.283333	367.666656	1023.000000	1023.000000	2046.000000
11.280000	-0.056670	-33.491699	-6.457700	-6.301271	-11.953454	-8.779273	0.000000	-10.000000	0.516667	-26.516666	356.000000	1023.000000	1023.000000	2046.000000
11.300000	-0.057243	-33.830673	-6.514882	-6.280315	-12.120873	-8.914602	0.000000	-10.000000	0.525000	-26.416668	347.000000	1023.000000	1023.000000	2046.000000
11.320000	-0.057997	-34.276127	-6.579559	-6.314299	-12.387509	-8.994758	0.000000	-10.000000	0.525000	-26.633333	338.166656	1023.000000	1023.000000	2046.000000
11.340000	-0.058793	-34.746773	-6.722742	-6.317877	-12.545219	-9.160934	0.000000	-10.000000	0.525000	-26.433334	329.333344	1023.000000	1023.000000	2046.000000
11.360000	-0.059533	-35.183956	-6.794458	-6.341799	-12.785050	-9.262650	0.000000	-10.000000	0.533333	-26.466667	320.666656	1023.000000	1023.000000	2046.000000
11.380000	-0.060373	-35.680428	-6.908508	-6.367724	-13.037839	-9.366357	0.000000	-10.000000	0.541667	-26.483334	311.833344	1023.000000	1023.000000	2046.000000
11.400000	-0.061077	-36.096249	-6.990666	-6.398073	-13.248583	-9.458925	0.000000	-10.000000	0.541667	-26.633333	303.000000	1023.000000	1023.000000	2046.000000
11.420000	-0.062143	-36.726368	-7.143649	-6.410212	-13.539885	-9.632623	0.000000	-10.000000	0.550000	-26.816668	294.000000	1023.000000	1023.000000	2046.000000
11.440000	-0.062941	-37.198189	-7.249112	-6.438019	-13.788032	-9.723026	0.000000	-10.000000	0.541667	-26.916666	285.000000	1023.000000	1023.000000	2046.000000
11.460000	-0.063905	-37.767769	-7.317344	-6.465025	-14.096745	-9.888655	0.000000	-10.000000	0.550000	-27.216667	276.000000	1023.000000	1023.000000	2046.000000
11.480000	-0.064718	-38.248093	-7.433392	-6.469774	-14.354187	-9.990738	0.000000	-10.000000	0.541667	-27.366667	267.000000	1023.000000	1023.000000	2046.000000
11.500000	-0.065632	-38.788597	-7.543666	-6.497199	-14.583458	-10.164273	0.000000	-10.000000	0.550000	-27.550001	257.833344	1023.000000	1023.000000	2046.000000
11.520000	-0.066605	-39.363419	-7.672919	-6.544651	-14.830455	-10.315393	0.000000	-10.000000	0.550000	-27.533333	248.666672	1023.000000	1023.000000	2046.000000
11.540000	-0.067059	-39.631836	-7.734643	-6.600341	-14.952196	-10.344656	0.000000	-10.000000	0.541667	-27.516666	239.500000	1023.000000	1023.000000	2046.000000
11.560000	-0.067705	-40.013580	-7.785092	-6.608599	-15.156883	-10.463005	0.000000	-10.000000	0.525000	-27.283333	230.333328	1023.000000	1023.000000	2046.000000
11.580000	-0.068116	-40.256622	-7.848271	-6.572220	-15.311239	-10.524893	0.000000	-10.000000	0.516667	-26.883333	221.166672	1023.000000	1023.000000	2046.000000
11.600000	-0.068472	-40.466885	-7.868342	-6.521834	-15.527710	-10.548999	0.000000	-10.000000	0.508333	-26.516668	212.166672	1023.000000	1023.000000	2046.000000
11.620000	-0.068901	-40.720615	-7.971072	-6.459791	-15.665684	-10.624067	0.000000	-10.000000	0.508333	-26.116667	203.333328	1023.000000	1023.000000	2046.000000
11.640000	-0.069405	-41.018459	-8.080224	-6.424459	-15.840281	-10.673496	0.000000	-10.000000	0.500000	-25.833334	194.666672	1023.000000	1023.000000	2046.000000
11.660000	-0.070121	-41.441319	-8.249148	-6.360311	-16.143532	-10.688327	0.000000	-10.000000	0.500000	-25.500000	186.000000	1023.000000	1023.000000	2046.000000
11.680000	-0.071405	-42.200336	-8.482251	-6.394110	-16.430315	-10.893661	0.000000	-10.000000	0.491667	-25.333334	177.500000	1023.000000	1023.000000	2046.000000
11.700000	-0.072830	-43.042355	-8.646487	-6.512484	-16.687063	-11.196320	0.000000	-10.000000	0.475000	-25.283335	169.000000	1023.000000	1023.000000	2046.000000
11.720000	-0.074698	-44.146698	-8.754644	-6.822028	-17.047934	-11.522095	0.000000	-10.000000	0.458333	-24.766666	160.500000	1023.000000	1023.000000	2046.000000
11.740000	-0.076760	-45.365391	-9.023386	-6.952749	-17.448362	-11.940892	0.000000	-10.000000	0.416667	-23.883333	152.166672	1023.000000	1023.000000	2046.000000
11.760000	-0.078425	-46.349262	-9.183101	-7.013471	-17.890968	-12.261724	0.000000	-10.000000	0.383333	-22.433334	144.333328	1023.000000	1023.000000	2046.000000
11.780000	-0.080149	-47.367897	-9.469176	-6.948338	-18.351505	-12.598879	0.000000	-10.000000	0.341667	-21.283335	136.833328	1023.000000	1023.000000	2046.000000
11.800000	-0.081152	-47.960751	-9.598131	-6.728390	-18.760323	-12.873908	0.000000	-10.000000	0.341667	-20.466667	129.833328	1023.000000	1023.000000	2046.000000
11.820000	-0.081572	-48.208961	-9.737933	-6.466476	-19.025831	-12.978719	0.000000	-10.000000	0.333333	-20.300001	122.833336	1023.000000	1023.000000	2046.000000
11.840000	-0.081600	-48.225811	-9.826805	-6.129281	-19.215982	-13.053742	0.000000	-10.000000	0.341667	-20.650000	116.166664	1023.000000	1023.000000	2046.000000
11.860000	-0.081539	-48.189754	-9.889344	-5.840858	-19.387367	-13.072186	0.000000	-10.000000	0.341667	-20.866667	109.166664	1023.000000	1023.000000	2046.000000
11.880000	-0.081438	-48.130104	-10.045953	-5.575500	-19.461878	-13.046774	0.000000	-10.000000	0.341667	-21.016666	102.166664	1023.000000	1023.000000	2046.000000
11.900000	-0.081643	-48.251095	-10.113947	-5.358615	-19.666103	-13.112430	0.000000	-10.000000	0.341667	-20.816668	95.166664	1023.000000	1023.000000	2046.000000
11.920000	-0.081844	-48.369907	-10.170280	-5.320047	-19.784727	-13.094855	0.000000	-10.000000	0.333333	-20.616667	88.333336	1023.000000	1023.000000	2046.000000
11.940000	-0.082313	-48.646698	-10.299565	-5.265730	-19.840675	-13.240727	0.000000	-10.000000	0.325000	-20.133333	81.500000	1023.000000	1023.000000	2046.000000
11.960000	-0.082682	-48.864830	-10.311862	-5.279505	-19.981464	-13.291998	0.000000	-10.000000	0.283333	-19.400002	74.833336	1023.000000	1023.000000	2046.000000
11.980000	-0.083095	-49.108971	-10.372074	-5.303765	-20.046682	-13.386450	0.000000	-10.000000	0.258333	-18.583334	68.166664	1023.000000	1023.000000	2046.000000
12.000000	-0.083555	-49.380726	-10.372021	-5.404729	-20.144981	-13.458995	0.000000	-10.000000	0.225000	-17.883333	61.833332	1023.000000	1023.000000	2046.000000
12.020000	-0.083800	-49.525612	-10.270600	-5.525943	-20.151112	-13.577955	0.000000	-10.000000	0.225000	-17.400000	55.833332	1023.000000	1023.000000	2046.000000
12.040000	-0.084151	-49.732944	-10.178699	-5.760523	-20.179895	-13.613826	0.000000	-10.000000	0.216667	-17.216667	50.166668	1023.000000	1023.000000	2046.000000
12.060000	-0.084604	-50.001011	-10.200469	-5.914830	-20.199701	-13.686010	0.000000	-10.000000	0.225000	-16.983334	44.500000	1023.000000	1023.000000	2046.000000
12.080000	-0.084907	-50.180000	-10.166919	-6.093986	-20.183069	-13.736025	0.000000	-10.000000	0.216667	-16.916666	38.833332	1023.000000	1023.000000	2046.000000
12.100000	-0.085575	-50.574978	-10.169400	-6.283241	-20.276283	-13.846056	0.000000	-10.000000	0.200000	-16.483334	33.166668	1023.000000	1023.000000	2046.000000
12.120000	-0.086137	-50.907001	-10.237291	-6.441045	-20.278006	-13.950658	0.000000	-10.000000	0.191667	-16.233334	27.666666	1023.000000	1023.000000	2046.000000
12.140000	-0.086820	-51.310448	-10.297453	-6.676134	-20.309065	-14.027796	0.000000	-10.000000	0.183333	-15.750000	22.166666	1023.000000	1023.000000	2046.000000
12.160000	-0.087699	-51.830353	-10.358554	-6.888793	-20.444883	-14.138121	0.000000	-10.000000	0.183333	-15.433333	16.833334	1023.000000	1023.000000	2046.000000
12.180000	-0.088498	-52.302040	-10.367040	-7.136791	-20.577164	-14.221044	0.000000	-10.000000	0.175000	-14.766666	11.666667	1023.000000	1023.000000	2046.000000
12.200000	-0.089360	-52.811474	-10.397580	-7.299380	-20.722681	-14.391833	0.000000	-10.000000	0.158333	-13.916667	6.666667	1023.000000	1023.000000	2046.000000
12.220000	-0.090107	-53.253487	-10.449560	-7.464328	-20.853956	-14.485641	0.000000	-10.000000	0.141667	-13.233334	3.500000	1023.000000	1023.000000	2046.000000
12.240000	-0.090863	-53.699783	-10.592337	-7.593798	-20.906147	-14.607501	0.000000	-10.000000	0.116667	-12.533334	-0.333333	1023.000000	1023.000000	2046.000000
12.260000	-0.091538	-54.098854	-10.684121	-7.721254	-20.974457	-14.719021	0.000000	-10.000000	0.108333	-12.066667	-4.000000	1023.000000	1023.000000	2046.000000
12.280000	-0.092154	-54.462978	-10.758896	-7.833133	-21.090343	-14.780608	0.000000	-10.000000	0.091667	-11.550000	-9.000000	1023.000000	1023.000000	2046.000000
12.300000	-0.092742	-54.810459	-10.867387	-7.917052	-21.146406	-14.879614	0.000000	-10.000000	0.083333	-11.216667	-13.000000	1023.000000	1023.000000	2046.000000
12.320000	-0.093144	-55.048386	-10.909660	-8.047606	-21.183109	-14.908010	0.000000	-10.000000	0.083333	-10.933333	-16.833334	1023.000000	1023.000000	2046.000000
12.340000	-0.093483	-55.248245	-10.984430	-8.103928	-21.189459	-14.970429	0.000000	-10.000000	0.075000	-10.483334	-20.500000	1023.000000	1023.000000	2046.000000
12.360000	-0.093596	-55.315140	-10.923325	-8.184518	-21.229424	-14.977874	0.000000	-10.000000	0.066667	-10.100000	-24.000000	1023.000000	1023.000000	2046.000000
12.380000	-0.093795	-55.433102	-11.003169	-8.226987	-21.217144	-14.985802	0.000000	-10.000000	0.050000	-9.766667	-26.333334	1023.000000	1023.000000	2046.000000
12.400000	-0.093717	-55.386810	-10.988282	-8.228178	-21.148647	-15.021703	0.000000	-10.000000	0.050000	-9.166667	-29.500000	1023.000000	1023.000000	2046.000000
12.420000	-0.093761	-55.412460	-10.949575	-8.288653	-21.201267	-14.972962	0.000000	-10.000000	0.050000	-8.416667	-32.500000	1023.000000	1023.000000	2046.000000
12.440000	-0.093646	-55.344543	-10.965251	-8.263309	-21.154902	-14.961082	0.000000	-10.000000	0.050000	-7.366667	-36.166668	1023.000000	1023.000000	2046.000000
12.460000	-0.093591	-55.312084	-10.970825	-8.237147	-21.119879	-14.984234	0.000000	-10.000000	0.041667	-6.283333	-38.666668	1023.000000	1023.000000	2046.000000
12.480000	-0.093348	-55.168629	-10.945436	-8.272519	-21.082766	-14.867909	0.000000	-10.000000	0.016667	-4.516667	-40.666668	1023.000000	1023.000000	2046.000000
12.500000	-0.093038	-54.985485	-10.973886	-8.261061	-20.973078	-14.777460	0.000000	-10.000000	-0.016667	-1.400000	-42.166668	1023.000000	1023.000000	2046.000000
12.520000	-0.092379	-54.596115	-10.936084	-8.289299	-20.821573	-14.549158	0.000000	-10.000000	-0.058333	2.133333	-42.833332	1023.000000	1023.000000	2046.000000
12.540000	-0.091554	-54.108486	-10.896078	-8.300792	-20.605352	-14.306265	0.000000	-10.000000	-0.100000	6.583333	-43.000000	1023.000000	1023.000000	2046.000000
12.560000	-0.090740	-53.627594	-10.889731	-8.269090	-20.374649	-14.094125	0.000000	-10.000000	-0.166667	10.933333	-43.000000	1023.000000	1023.000000	2046.000000
12.580000	-0.089568	-52.934940	-10.840419	-8.242046	-20.048908	-13.803565	0.000000	-10.000000	-0.233333	15.300000	-43.000000	1023.000000	1023.000000	2046.000000
12.600000	-0.088539	-52.326599	-10.794629	-8.243731	-19.765421	-13.522819	0.000000	-10.000000	-0.308333	18.549999	-43.000000	1023.000000	1023.000000	2046.000000
12.620000	-0.087175	-51.520611	-10.733383	-8.175858	-19.366890	-13.244478	0.000000	-10.000000	-0.383333	20.983334	-31.333334	1023.000000	1023.000000	2046.000000
12.640000	-0.085895	-50.764019	-10.635887	-8.166861	-19.033398	-12.927874	0.000000	-10.000000	-0.441667	23.150000	-7.500000	1023.000000	1023.000000	2046.000000
12.660000	-0.084607	-50.002689	-10.608682	-8.097066	-18.641851	-12.655089	0.000000	-10.000000	-0.508333	25.166668	19.000000	1023.000000	1023.000000	2046.000000
12.680000	-0.083156	-49.145126	-10.545822	-8.050442	-18.198339	-12.350521	0.000000	-10.000000	-0.541667	26.450001	33.833332	1023.000000	1023.000000	2046.000000
12.700000	-0.081855	-48.376572	-10.443080	-8.042498	-17.827995	-12.063000	0.000000	-10.000000	-0.608333	28.016668	42.500000	1023.000000	1023.000000	2046.000000
12.720000	-0.080577	-47.621094	-10.413514	-7.994869	-17.411423	-11.801288	0.000000	-10.000000	-0.658333	29.233334	51.833332	1023.000000	1023.000000	2046.000000
12.740000	-0.079295	-46.863140	-10.343379	-7.985512	-17.017538	-11.516712	0.000000	-10.000000	-0.733333	30.883333	64.500000	1023.000000	1023.000000	2046.000000
12.760000	-0.078015	-46.106739	-10.263459	-7.957343	-16.621056	-11.264879	0.000000	-10.000000	-0.775000	31.566668	71.166664	1023.000000	1023.000000	2046.000000
12.780000	-0.076834	-45.409050	-10.193918	-7.927578	-16.236774	-11.050781	0.000000	-10.000000	-0.808333	32.599998	81.666664	1023.000000	1023.000000	2046.000000
12.800000	-0.075599	-44.679050	-10.055717	-7.904492	-15.895725	-10.823114	0.000000	-10.000000	-0.816667	33.566666	92.500000	1023.000000	1023.000000	2046.000000
12.820000	-0.074369	-43.951942	-9.951709	-7.842417	-15.549701	-10.608117	0.000000	-10.000000	-0.825000	34.533333	103.333336	1023.000000	1023.000000	2046.000000
12.840000	-0.073045	-43.169365	-9.834462	-7.763259	-15.215140	-10.356502	0.000000	-10.000000	-0.866667	35.433334	114.666664	1023.000000	1023.000000	2046.000000
12.860000	-0.071520	-42.268551	-9.745563	-7.683234	-14.776830	-10.062923	0.000000	-10.000000	-0.908333	35.966667	122.333336	1023.000000	1023.000000	2046.000000
12.880000	-0.070030	-41.387756	-9.619014	-7.535713	-14.424562	-9.808467	0.000000	-10.000000	-0.933333	36.766666	138.333328	1023.000000	1023.000000	2046.000000
12.900000	-0.068595	-40.539509	-9.549054	-7.496145	-14.028668	-9.465641	0.000000	-10.000000	-0.916667	37.116665	150.833328	1023.000000	1023.000000	2046.000000
12.920000	-0.067779	-40.057430	-9.524833	-7.533703	-13.720760	-9.278133	0.000000	-10.000000	-0.916667	37.483334	167.500000	1023.000000	1023.000000	2046.000000
12.940000	-0.066929	-39.555309	-9.456777	-7.613881	-13.434804	-9.049847	0.000000	-10.000000	-0.933333	37.583336	175.833328	1023.000000	1023.000000	2046.000000
12.960000	-0.066759	-39.454613	-9.502342	-7.637293	-13.299869	-9.015108	0.000000	-10.000000	-0.958333	37.700001	184.166672	1023.000000	1023.000000	2046.000000
12.980000	-0.066800	-39.478817	-9.519935	-7.559906	-13.335803	-9.063173	0.000000	-10.000000	-0.983333	38.133335	192.500000	1023.000000	1023.000000	2046.000000
13.000000	-0.067172	-39.698574	-9.578551	-7.496048	-13.453427	-9.170548	0.000000	-10.000000	-1.008333	38.550003	209.500000	1023.000000	1023.000000	2046.000000
13.020000	-0.066677	-39.406277	-9.574368	-7.307653	-13.374841	-9.149413	0.000000	-10.000000	-1.016667	38.716667	226.666672	1023.000000	1023.000000	2046.000000
13.040000	-0.065421	-38.664089	-9.429053	-7.097701	-13.187358	-8.949976	0.000000	-10.000000	-1.008333	38.550003	239.666672	1023.000000	1023.000000	2046.000000
13.060000	-0.064003	-37.825771	-9.352921	-6.822116	-12.867160	-8.783574	0.000000	-10.000000	-0.991667	38.283333	248.333328	1023.000000	1023.000000	2046.000000
13.080000	-0.062169	-36.741627	-9.190271	-6.526654	-12.502813	-8.521890	0.000000	-10.000000	-1.000000	38.216667	256.833344	1023.000000	1023.000000	2046.000000
13.100000	-0.060840	-35.956196	-9.049887	-6.313546	-12.299116	-8.293649	0.000000	-10.000000	-1.008333	38.133335	269.500000	1023.000000	1023.000000	2046.000000
13.120000	-0.059220	-34.999035	-8.967171	-6.103346	-11.883965	-8.044554	0.000000	-10.000000	-1.025000	38.383335	282.166656	1023.000000	1023.000000	2046.000000
13.140000	-0.057775	-34.144932	-8.794040	-5.906013	-11.617673	-7.827206	0.000000	-10.000000	-1.025000	38.500000	295.000000	1023.000000	1023.000000	2046.000000
13.160000	-0.056284	-33.264107	-8.639910	-5.792535	-11.277673	-7.553989	0.000000	-10.000000	-1.025000	38.716667	312.166656	1023.000000	1023.000000	2046.000000
13.180000	-0.054825	-32.401379	-8.416607	-5.705232	-11.000427	-7.279112	0.000000	-10.000000	-1.025000	38.716667	325.000000	1023.000000	1023.000000	2046.000000
13.200000	-0.053513	-31.626207	-8.241554	-5.597300	-10.722489	-7.064865	0.000000	-10.000000	-1.016667	38.566666	337.833344	1023.000000	1023.000000	2046.000000
13.220000	-0.051941	-30.697098	-8.026735	-5.572327	-10.306792	-6.791243	0.000000	-10.000000	-0.991667	38.200001	346.500000	1023.000000	1023.000000	2046.000000
13.240000	-0.050598	-29.903399	-7.790956	-5.609632	-9.972372	-6.530439	0.000000	-10.000000	-0.975000	37.833336	359.333344	1023.000000	1023.000000	2046.000000
13.260000	-0.049194	-29.073694	-7.590691	-5.669581	-9.570276	-6.243145	0.000000	-10.000000	-0.950000	37.266666	376.166656	1023.000000	1023.000000	2046.000000
13.280000	-0.047627	-28.147362	-7.349292	-5.621132	-9.183257	-5.993680	0.000000	-10.000000	-0.933333	36.916668	392.666656	1023.000000	1023.000000	2046.000000
13.300000	-0.046076	-27.230713	-7.052463	-5.639120	-8.777073	-5.762056	0.000000	-10.000000	-0.908333	36.566669	405.000000	1023.000000	1023.000000	2046.000000
13.320000	-0.044455	-26.272940	-6.745485	-5.639276	-8.400836	-5.487343	0.000000	-10.000000	-0.875000	36.683334	413.166656	1023.000000	1023.000000	2046.000000
13.340000	-0.042850	-25.324629	-6.430611	-5.712344	-7.974566	-5.207108	0.000000	-10.000000	-0.833333	36.116669	421.500000	1023.000000	1023.000000	2046.000000
13.360000	-0.041763	-24.681875	-6.147969	-5.798539	-7.665616	-5.069751	0.000000	-10.000000	-0.791667	35.416668	437.666656	1023.000000	1023.000000	2046.000000
13.380000	-0.040627	-24.010666	-5.901156	-5.892938	-7.314929	-4.901645	0.000000	-10.000000	-0.775000	34.683334	449.666656	1023.000000	1023.000000	2046.000000
13.400000	-0.039604	-23.406078	-5.660843	-5.997432	-7.071106	-4.676698	0.000000	-10.000000	-0.791667	34.566666	461.333344	1023.000000	1023.000000	2046.000000
13.420000	-0.038549	-22.782240	-5.440463	-5.973301	-6.789818	-4.578658	0.000000	-10.000000	-0.816667	34.766666	469.000000	1023.000000	1023.000000	2046.000000
13.440000	-0.037808	-22.344727	-5.300565	-6.026108	-6.548202	-4.469852	0.000000	-10.000000	-0.841667	35.000000	484.500000	1023.000000	1023.000000	2046.000000
13.460000	-0.036831	-21.767015	-5.174756	-6.104238	-6.215025	-4.272997	0.000000	-10.000000	-0.850000	35.216667	500.000000	1023.000000	1023.000000	2046.000000
13.480000	-0.036050	-21.305819	-5.060123	-6.106870	-5.956380	-4.182445	0.000000	-10.000000	-0.850000	35.250000	511.666656	1023.000000	1023.000000	2046.000000
13.500000	-0.034877	-20.612406	-4.894201	-6.097850	-5.648760	-3.971595	0.000000	-10.000000	-0.841667	35.083332	519.333313	1023.000000	1023.000000	2046.000000
13.520000	-0.033718	-19.927170	-4.755658	-6.101400	-5.312079	-3.758033	0.000000	-10.000000	-0.825000	34.799999	527.166687	1023.000000	1023.000000	2046.000000
13.540000	-0.032468	-19.188313	-4.630972	-6.010287	-5.000394	-3.546658	0.000000	-10.000000	-0.800000	34.383335	538.833313	1023.000000	1023.000000	2046.000000
13.560000	-0.031095	-18.377136	-4.388538	-5.973083	-4.753297	-3.262219	0.000000	-10.000000	-0.775000	34.150002	550.500000	1023.000000	1023.000000	2046.000000
13.580000	-0.029867	-17.651451	-4.264112	-5.869115	-4.403090	-3.115134	0.000000	-10.000000	-0.750000	33.716667	561.833313	1023.000000	1023.000000	2046.000000
13.600000	-0.028364	-16.763378	-4.065065	-5.742671	-4.091235	-2.864407	0.000000	-10.000000	-0.725000	33.100002	573.166687	1023.000000	1023.000000	2046.000000
13.620000	-0.027146	-16.043083	-3.904120	-5.671848	-3.802083	-2.665031	0.000000	-10.000000	-0.641667	31.300001	587.666687	1023.000000	1023.000000	2046.000000
13.640000	-0.025856	-15.281126	-3.696884	-5.524149	-3.556528	-2.503565	0.000000	-10.000000	-0.566667	29.816668	598.500000	1023.000000	1023.000000	2046.000000
13.660000	-0.024598	-14.537664	-3.481169	-5.431302	-3.346164	-2.279030	0.000000	-10.000000	-0.475000	27.850000	608.833313	1023.000000	1023.000000	2046.000000
13.680000	-0.023809	-14.071033	-3.368406	-5.300756	-3.182268	-2.219603	0.000000	-10.000000	-0.416667	26.333334	615.333313	1023.000000	1023.000000	2046.000000
13.700000	-0.022831	-13.492886	-3.254162	-5.201134	-2.970587	-2.067003	0.000000	-10.000000	-0.325000	24.016666	624.500000	1023.000000	1023.000000	2046.000000
13.720000	-0.022133	-13.080706	-3.141457	-5.123899	-2.889774	-1.925576	0.000000	-10.000000	-0.233333	21.500000	633.000000	1023.000000	1023.000000	2046.000000
13.740000	-0.021660	-12.800808	-3.003868	-5.039010	-2.843794	-1.914136	0.000000	-10.000000	-0.150000	18.483334	640.500000	1023.000000	1023.000000	2046.000000
13.760000	-0.021197	-12.527489	-2.938002	-4.984036	-2.773316	-1.832135	0.000000	-10.000000	-0.075000	15.116667	647.333313	1023.000000	1023.000000	2046.000000
13.780000	-0.020887	-12.344026	-2.846051	-4.892400	-2.762160	-1.843415	0.000000	-10.000000	-0.025000	11.500000	653.000000	1023.000000	1023.000000	2046.000000
13.800000	-0.020694	-12.230061	-2.809093	-4.848452	-2.747070	-1.825446	0.000000	-10.000000	0.000000	7.666667	657.500000	1023.000000	1023.000000	2046.000000
13.820000	-0.020573	-12.158584	-2.781500	-4.787019	-2.782925	-1.807139	0.000000	-10.000000	0.016667	3.066667	660.666687	1023.000000	1023.000000	2046.000000
13.840000	-0.020726	-12.249237	-2.840643	-4.741651	-2.794124	-1.872819	0.000000	-10.000000	0.033333	-0.700000	662.333313	1023.000000	1023.000000	2046.000000
13.860000	-0.020805	-12.295679	-2.853760	-4.738585	-2.857741	-1.845594	0.000000	-10.000000	0.050000	-3.933333	663.000000	1023.000000	1023.000000	2046.000000
13.880000	-0.020882	-12.341101	-2.889464	-4.687132	-2.848292	-1.916213	0.000000	-10.000000	0.050000	-6.083333	663.000000	1023.000000	1023.000000	2046.000000
13.900000	-0.020893	-12.347630	-2.854311	-4.668242	-2.881325	-1.943752	0.000000	-10.000000	0.050000	-8.100000	663.000000	1023.000000	1023.000000	2046.000000
13.920000	-0.020693	-12.229282	-2.848230	-4.589533	-2.834682	-1.956838	0.000000	-10.000000	0.050000	-9.300000	663.000000	1023.000000	1023.000000	2046.000000
13.940000	-0.020907	-12.356059	-2.821491	-4.594240	-2.945849	-1.994479	0.000000	-10.000000	0.050000	-9.600000	663.000000	1023.000000	1023.000000	2046.000000
13.960000	-0.021045	-12.437520	-2.923899	-4.468180	-2.940417	-2.105024	0.000000	-10.000000	0.058333	-9.550000	663.000000	1023.000000	1023.000000	2046.000000
13.980000	-0.021068	-12.451462	-2.864229	-4.486642	-3.035617	-2.064974	0.000000	-10.000000	0.066667	-9.466667	659.666687	1023.000000	1023.000000	2046.000000
14.000000	-0.021018	-12.421843	-2.903075	-4.358252	-3.051606	-2.108910	0.000000	-10.000000	0.083333	-9.966667	651.000000	1023.000000	1023.000000	2046.000000
14.020000	-0.021395	-12.644401	-2.933636	-4.324351	-3.313924	-2.072490	0.000000	-10.000000	0.091667	-10.533334	642.333313	1023.000000	1023.000000	2046.000000
14.040000	-0.022542	-13.322433	-3.166276	-4.320606	-3.618185	-2.217367	0.000000	-10.000000	0.100000	-11.533334	635.833313	1023.000000	1023.000000	2046.000000
14.060000	-0.024017	-14.193803	-3.430452	-4.443420	-3.843677	-2.476253	0.000000	-10.000000	0.100000	-12.316667	633.166687	1023.000000	1023.000000	2046.000000
14.080000	-0.025772	-15.231211	-3.583457	-4.636101	-4.205977	-2.805676	0.000000	-10.000000	0.108333	-13.433333	629.166687	1023.000000	1023.000000	2046.000000
14.100000	-0.028043	-16.573595	-3.818146	-4.776156	-4.691197	-3.288096	0.000000	-10.000000	0.141667	-14.233334	624.666687	1023.000000	1023.000000	2046.000000
14.120000	-0.030533	-18.044891	-4.117089	-4.788205	-5.293467	-3.846130	0.000000	-10.000000	0.175000	-14.883334	620.000000	1023.000000	1023.000000	2046.000000
14.140000	-0.032679	-19.313353	-4.316010	-4.855484	-5.908438	-4.233420	0.000000	-10.000000	0.200000	-15.483334	615.000000	1023.000000	1023.000000	2046.000000
14.160000	-0.033939	-20.058201	-4.518226	-4.720372	-6.294507	-4.525097	0.000000	-10.000000	0.216667	-16.400000	609.833313	1023.000000	1023.000000	2046.000000
14.180000	-0.034636	-20.469788	-4.620246	-4.540292	-6.557076	-4.752174	0.000000	-10.000000	0.225000	-17.350000	604.333313	1023.000000	1023.000000	2046.000000
14.200000	-0.035138	-20.766680	-4.660361	-4.355206	-6.822507	-4.928605	0.000000	-10.000000	0.241667	-18.216667	598.500000	1023.000000	1023.000000	2046.000000
14.220000	-0.035346	-20.889467	-4.703750	-4.159987	-7.003680	-5.022049	0.000000	-10.000000	0.241667	-18.850000	592.500000	1023.000000	1023.000000	2046.000000
14.240000	-0.035803	-21.159504	-4.783832	-3.967095	-7.243454	-5.165124	0.000000	-10.000000	0.283333	-19.566668	586.166687	1023.000000	1023.000000	2046.000000
14.260000	-0.036238	-21.416538	-4.917306	-3.806458	-7.432930	-5.259844	0.000000	-10.000000	0.316667	-20.366667	579.666687	1023.000000	1023.000000	2046.000000
14.280000	-0.036596	-21.628359	-4.949439	-3.660986	-7.657477	-5.360456	0.000000	-10.000000	0.350000	-21.183334	572.833313	1023.000000	1023.000000	2046.000000
14.300000	-0.037294	-22.040915	-5.044913	-3.618371	-7.921199	-5.456431	0.000000	-10.000000	0.366667	-22.100000	565.833313	1023.000000	1023.000000	2046.000000
14.320000	-0.037711	-22.286995	-5.078379	-3.530455	-8.125001	-5.553159	0.000000	-10.000000	0.391667	-23.050001	558.500000	1023.000000	1023.000000	2046.000000
14.340000	-0.038353	-22.666361	-5.128958	-3.503460	-8.332713	-5.701231	0.000000	-10.000000	0.441667	-24.083334	550.833313	1023.000000	1023.000000	2046.000000
14.360000	-0.038875	-22.975008	-5.068616	-3.551667	-8.555433	-5.799293	0.000000	-10.000000	0.475000	-24.966667	542.833313	1023.000000	1023.000000	2046.000000
14.380000	-0.039435	-23.305992	-5.040521	-3.667974	-8.698339	-5.899158	0.000000	-10.000000	0.533333	-25.950001	534.500000	1023.000000	1023.000000	2046.000000
14.400000	-0.039864	-23.559647	-5.018907	-3.754352	-8.811139	-5.975249	0.000000	-10.000000	0.583333	-26.933334	525.666687	1023.000000	1023.000000	2046.000000
14.420000	-0.040644	-24.020624	-5.095872	-3.875518	-8.937464	-6.111770	0.000000	-10.000000	0.633333	-27.900000	516.666687	1023.000000	1023.000000	2046.000000
14.440000	-0.041555	-24.559258	-5.143661	-4.027352	-9.103142	-6.285102	0.000000	-10.000000	0.658333	-28.633333	507.166656	1023.000000	1023.000000	2046.000000
14.460000	-0.042507	-25.121452	-5.236550	-4.175803	-9.254209	-6.454891	0.000000	-10.000000	0.658333	-29.133333	497.833344	1023.000000	1023.000000	2046.000000
14.480000	-0.043578	-25.754816	-5.268685	-4.390573	-9.470878	-6.624681	0.000000	-10.000000	0.658333	-29.450001	488.166656	1023.000000	1023.000000	2046.000000
14.500000	-0.044716	-26.426985	-5.320665	-4.568425	-9.714614	-6.823282	0.000000	-10.000000	0.650000	-29.750000	478.500000	1023.000000	1023.000000	2046.000000
14.520000	-0.045963	-27.163919	-5.327100	-4.759480	-10.016924	-7.060414	0.000000	-10.000000	0.658333	-29.966667	468.500000	1023.000000	1023.000000	2046.000000
14.540000	-0.047577	-28.117739	-5.465551	-4.991815	-10.334187	-7.326187	0.000000	-10.000000	0.666667	-30.250000	458.500000	1023.000000	1023.000000	2046.000000
14.560000	-0.049045	-28.985466	-5.557316	-5.123288	-10.640676	-7.664186	0.000000	-10.000000	0.675000	-30.433334	448.500000	1023.000000	1023.000000	2046.000000
14.580000	-0.050564	-29.883421	-5.678842	-5.344539	-10.978363	-7.881678	0.000000	-10.000000	0.700000	-30.600000	438.166656	1023.000000	1023.000000	2046.000000
14.600000	-0.052070	-30.773190	-5.807998	-5.469875	-11.360624	-8.134692	0.000000	-10.000000	0.725000	-30.816668	427.833344	1023.000000	1023.000000	2046.000000
14.620000	-0.053610	-31.683601	-5.918074	-5.639012	-11.777797	-8.348717	0.000000	-10.000000	0.766667	-31.166668	417.500000	1023.000000	1023.000000	2046.000000
14.640000	-0.055326	-32.697388	-6.117413	-5.755936	-12.174683	-8.649355	0.000000	-10.000000	0.783333	-31.766666	407.166656	1023.000000	1023.000000	2046.000000
14.660000	-0.056789	-33.562408	-6.266160	-5.924075	-12.549441	-8.822731	0.000000	-10.000000	0.808333	-32.466667	396.666656	1023.000000	1023.000000	2046.000000
14.680000	-0.058030	-34.295540	-6.393122	-6.069466	-12.864090	-8.968861	0.000000	-10.000000	0.825000	-33.000000	385.666656	1023.000000	1023.000000	2046.000000
14.700000	-0.059278	-35.033333	-6.526289	-6.161852	-13.177902	-9.167292	0.000000	-10.000000	0.850000	-33.349998	374.666656	1023.000000	1023.000000	2046.000000
14.720000	-0.060605	-35.817295	-6.615466	-6.267962	-13.569335	-9.364532	0.000000	-10.000000	0.875000	-33.683334	363.500000	1023.000000	1023.000000	2046.000000
14.740000	-0.061556	-36.379471	-6.707411	-6.331223	-13.858679	-9.482158	0.000000	-10.000000	0.900000	-34.116669	352.333344	1023.000000	1023.000000	2046.000000
14.760000	-0.062721	-37.067883	-6.813521	-6.357712	-14.229752	-9.666897	0.000000	-10.000000	0.916667	-34.466667	341.000000	1023.000000	1023.000000	2046.000000
14.780000	-0.063954	-37.797047	-6.997908	-6.452682	-14.528736	-9.817721	0.000000	-10.000000	0.933333	-34.600002	329.500000	1023.000000	1023.000000	2046.000000
14.800000	-0.064868	-38.336849	-7.053411	-6.486917	-14.841412	-9.955109	0.000000	-10.000000	0.925000	-34.583336	317.833344	1023.000000	1023.000000	2046.000000
14.820000	-0.066136	-39.086456	-7.274785	-6.513405	-15.132467	-10.165800	0.000000	-10.000000	0.916667	-34.266666	306.333344	1023.000000	1023.000000	2046.000000
14.840000	-0.067173	-39.699512	-7.438008	-6.526679	-15.430415	-10.304411	0.000000	-10.000000	0.891667	-34.116669	294.833344	1023.000000	1023.000000	2046.000000
14.860000	-0.068062	-40.224586	-7.521548	-6.599594	-15.713949	-10.389494	0.000000	-10.000000	0.858333	-33.516666	283.500000	1023.000000	1023.000000	2046.000000
14.880000	-0.069100	-40.838322	-7.718241	-6.650340	-15.940259	-10.529480	0.000000	-10.000000	0.808333	-33.250000	272.166656	1023.000000	1023.000000	2046.000000
14.900000	-0.070210	-41.493866	-7.910663	-6.619061	-16.206028	-10.758113	0.000000	-10.000000	0.783333	-32.666668	261.166656	1023.000000	1023.000000	2046.000000
14.920000	-0.071131	-42.038567	-8.005504	-6.722308	-16.493031	-10.817726	0.000000	-10.000000	0.775000	-32.400002	250.333328	1023.000000	1023.000000	2046.000000
14.940000	-0.072025	-42.566704	-8.137757	-6.747202	-16.688831	-10.992912	0.000000	-10.000000	0.775000	-31.966667	239.500000	1023.000000	1023.000000	2046.000000
14.960000	-0.072850	-43.054264	-8.255415	-6.771288	-16.907505	-11.120055	0.000000	-10.000000	0.758333	-31.666668	228.833328	1023.000000	1023.000000	2046.000000
14.980000	-0.074012	-43.740879	-8.412699	-6.855356	-17.201588	-11.271237	0.000000	-10.000000	0.750000	-31.283335	218.166672	1023.000000	1023.000000	2046.000000
15.000000	-0.074689	-44.141026	-8.533985	-6.854296	-17.286003	-11.466741	0.000000	-10.000000	0.716667	-30.800001	207.833328	1023.000000	1023.000000	2046.000000
15.020000	-0.075314	-44.510586	-8.626604	-6.890349	-17.426804	-11.566832	0.000000	-10.000000	0.683333	-30.333334	197.500000	1023.000000	1023.000000	2046.000000
15.040000	-0.075766	-44.777840	-8.664741	-6.948372	-17.550051	-11.614675	0.000000	-10.000000	0.650000	-29.933334	187.500000	1023.000000	1023.000000	2046.000000
15.060000	-0.076022	-44.929287	-8.697528	-6.893398	-17.655897	-11.682467	0.000000	-10.000000	0.650000	-29.516666	177.500000	1023.000000	1023.000000	2046.000000
15.080000	-0.076640	-45.294014	-8.798840	-6.876504	-17.846502	-11.772167	0.000000	-10.000000	0.633333	-29.083334	167.500000	1023.000000	1023.000000	2046.000000
15.100000	-0.076786	-45.380627	-8.845691	-6.881143	-17.925591	-11.728204	0.000000	-10.000000	0.616667	-28.533335	157.833328	1023.000000	1023.000000	2046.000000
15.120000	-0.076823	-45.402351	-8.863943	-6.800700	-17.965870	-11.771840	0.000000	-10.000000	0.583333	-28.083334	148.333328	1023.000000	1023.000000	2046.000000
15.140000	-0.077715	-45.929348	-9.057472	-6.727978	-18.229982	-11.913914	0.000000	-10.000000	0.550000	-27.450001	139.000000	1023.000000	1023.000000	2046.000000
15.160000	-0.078668	-46.492500	-9.327721	-6.727248	-18.389454	-12.048079	0.000000	-10.000000	0.516667	-26.916666	129.833328	1023.000000	1023.000000	2046.000000
15.180000	-0.079754	-47.134834	-9.358474	-6.893683	-18.635120	-12.247558	0.000000	-10.000000	0.491667	-26.366667	120.833336	1023.000000	1023.000000	2046.000000
15.200000	-0.081341	-48.072666	-9.488994	-7.108812	-18.854013	-12.620845	0.000000	-10.000000	0.475000	-25.766666	112.000000	1023.000000	1023.000000	2046.000000
15.220000	-0.083228	-49.187592	-9.655393	-7.302704	-19.251652	-12.977844	0.000000	-10.000000	0.450000	-24.850000	103.333336	1023.000000	1023.000000	2046.000000
15.240000	-0.084862	-50.153458	-9.874587	-7.422314	-19.595131	-13.261426	0.000000	-10.000000	0.400000	-23.316668	95.000000	1023.000000	1023.000000	2046.000000
15.260000	-0.086191	-50.938690	-10.115491	-7.304691	-19.939713	-13.578796	0.000000	-10.000000	0.341667	-21.433334	87.333336	1023.000000	1023.000000	2046.000000
15.280000	-0.087218	-51.545891	-10.233437	-7.218407	-20.324421	-13.769627	0.000000	-10.000000	0.283333	-19.633333	80.166664	1023.000000	1023.000000	2046.000000
15.300000	-0.087516	-51.722202	-10.367945	-6.947509	-20.496809	-13.909941	0.000000	-10.000000	0.250000	-18.600000	73.666664	1023.000000	1023.000000	2046.000000
15.320000	-0.087333	-51.614025	-10.394282	-6.632807	-20.639421	-13.947515	0.000000	-10.000000	0.233333	-18.166666	67.500000	1023.000000	1023.000000	2046.000000
15.340000	-0.087144	-51.501804	-10.473089	-6.329626	-20.748392	-13.950696	0.000000	-10.000000	0.233333	-18.133333	61.500000	1023.000000	1023.000000	2046.000000
15.360000	-0.086908	-51.362831	-10.565002	-5.987857	-20.847408	-13.962563	0.000000	-10.000000	0.233333	-18.049999	55.500000	1023.000000	1023.000000	2046.000000
15.380000	-0.086768	-51.279739	-10.636815	-5.840493	-20.890316	-13.912116	0.000000	-10.000000	0.233333	-17.833334	49.500000	1023.000000	1023.000000	2046.000000
15.400000	-0.086863	-51.335922	-10.731129	-5.703100	-20.928040	-13.973653	0.000000	-10.000000	0.216667	-17.483334	43.500000	1023.000000	1023.000000	2046.000000
15.420000	-0.086763	-51.277107	-10.736105	-5.606942	-20.974819	-13.959240	0.000000	-10.000000	0.208333	-17.083334	37.500000	1023.000000	1023.000000	2046.000000
15.440000	-0.087189	-51.528522	-10.792907	-5.592791	-21.096766	-14.046059	0.000000	-10.000000	0.200000	-16.516666	31.666666	1023.000000	1023.000000	2046.000000
15.460000	-0.087530	-51.729961	-10.860576	-5.601647	-21.128361	-14.139378	0.000000	-10.000000	0.183333	-15.800000	26.166666	1023.000000	1023.000000	2046.000000
15.480000	-0.087560	-51.747742	-10.766405	-5.680605	-21.176832	-14.123900	0.000000	-10.000000	0.166667	-14.916667	21.000000	1023.000000	1023.000000	2046.000000
15.500000	-0.087772	-51.873444	-10.700300	-5.861368	-21.161695	-14.150079	0.000000	-10.000000	0.150000	-14.050000	16.000000	1023.000000	1023.000000	2046.000000
15.520000	-0.088107	-52.071095	-10.604006	-6.030677	-21.208536	-14.227875	0.000000	-10.000000	0.150000	-13.350000	11.333333	1023.000000	1023.000000	2046.000000
15.540000	-0.088315	-52.194149	-10.593964	-6.240854	-21.136326	-14.223007	0.000000	-10.000000	0.150000	-13.016666	6.833333	1023.000000	1023.000000	2046.000000
15.560000	-0.088614	-52.371071	-10.540262	-6.423499	-21.113520	-14.293791	0.000000	-10.000000	0.133333	-12.650001	2.833333	1023.000000	1023.000000	2046.000000
15.580000	-0.089111	-52.664783	-10.560425	-6.552066	-21.144342	-14.407951	0.000000	-10.000000	0.108333	-12.233334	-1.166667	1023.000000	1023.000000	2046.000000
15.600000	-0.089495	-52.891537	-10.601565	-6.763153	-21.124632	-14.402184	0.000000	-10.000000	0.075000	-11.650001	-5.000000	1023.000000	1023.000000	2046.000000
15.620000	-0.089977	-53.176392	-10.587355	-6.981620	-21.160736	-14.446681	0.000000	-10.000000	0.075000	-11.083334	-8.833333	1023.000000	1023.000000	2046.000000
15.640000	-0.090696	-53.601540	-10.643217	-7.201315	-21.222397	-14.534611	0.000000	-10.000000	0.066667	-10.583334	-12.500000	1023.000000	1023.000000	2046.000000
15.660000	-0.091017	-53.791286	-10.661204	-7.408928	-21.227093	-14.494062	0.000000	-10.000000	0.058333	-9.683333	-16.000000	1023.000000	1023.000000	2046.000000
15.680000	-0.091332	-53.977486	-10.599169	-7.627798	-21.264816	-14.485701	0.000000	-10.000000	0.025000	-8.066667	-19.333334	1023.000000	1023.000000	2046.000000
15.700000	-0.091730	-54.212574	-10.723429	-7.808050	-21.239212	-14.441883	0.000000	-10.000000	0.000000	-4.416667	-22.000000	1023.000000	1023.000000	2046.000000
15.720000	-0.091311	-53.964817	-10.779508	-7.893857	-21.017723	-14.273728	0.000000	-10.000000	-0.033333	0.183333	-23.500000	1023.000000	1023.000000	2046.000000
15.740000	-0.091004	-53.783142	-10.775204	-8.023744	-20.877460	-14.106732	0.000000	-10.000000	-0.100000	5.750000	-24.000000	1023.000000	1023.000000	2046.000000
15.760000	-0.090399	-53.425770	-10.884406	-8.136987	-20.561375	-13.843000	0.000000	-10.000000	-0.183333	10.866667	-24.000000	1023.000000	1023.000000	2046.000000
15.780000	-0.089773	-53.056042	-10.856775	-8.205908	-20.352669	-13.640690	0.000000	-10.000000	-0.258333	15.400001	-24.000000	1023.000000	1023.000000	2046.000000
15.800000	-0.089082	-52.647377	-10.887343	-8.230581	-20.048681	-13.480770	0.000000	-10.000000	-0.300000	18.533335	-24.000000	1023.000000	1023.000000	2046.000000
15.820000	-0.087984	-51.998539	-10.827589	-8.324464	-19.688267	-13.158221	0.000000	-10.000000	-0.350000	20.633335	-15.666667	1023.000000	1023.000000	2046.000000
15.840000	-0.086880	-51.345856	-10.801361	-8.340995	-19.265711	-12.937788	0.000000	-10.000000	-0.441667	23.383335	4.333333	1023.000000	1023.000000	2046.000000
15.860000	-0.085577	-50.576008	-10.733614	-8.346642	-18.837507	-12.658244	0.000000	-10.000000	-0.525000	25.550001	24.333334	1023.000000	1023.000000	2046.000000
15.880000	-0.084280	-49.809391	-10.678764	-8.344492	-18.414232	-12.371902	0.000000	-10.000000	-0.591667	27.683334	38.666668	1023.000000	1023.000000	2046.000000
15.900000	-0.082666	-48.855808	-10.597171	-8.282495	-17.929312	-12.046830	0.000000	-10.000000	-0.641667	28.933334	44.500000	1023.000000	1023.000000	2046.000000
15.920000	-0.081184	-47.979813	-10.473437	-8.262889	-17.542799	-11.700688	0.000000	-10.000000	-0.691667	30.583334	53.666668	1023.000000	1023.000000	2046.000000
15.940000	-0.079790	-47.155655	-10.441970	-8.193056	-17.075560	-11.445068	0.000000	-10.000000	-0.741667	32.016666	63.666668	1023.000000	1023.000000	2046.000000
15.960000	-0.078045	-46.124390	-10.255494	-8.159939	-16.652269	-11.056687	0.000000	-10.000000	-0.775000	33.283333	74.166664	1023.000000	1023.000000	2046.000000
15.980000	-0.076838	-45.411301	-10.199100	-8.156245	-16.297091	-10.758865	0.000000	-10.000000	-0.816667	34.250000	85.000000	1023.000000	1023.000000	2046.000000
16.000000	-0.075189	-44.436436	-10.083876	-8.087339	-15.824570	-10.440650	0.000000	-10.000000	-0.866667	35.233334	96.333336	1023.000000	1023.000000	2046.000000
16.020000	-0.073744	-43.582596	-9.965489	-8.018556	-15.417951	-10.180602	0.000000	-10.000000	-0.916667	36.433334	112.000000	1023.000000	1023.000000	2046.000000
16.040001	-0.072224	-42.684631	-9.881711	-7.964298	-14.984241	-9.854382	0.000000	-10.000000	-0.958333	37.533333	124.000000	1023.000000	1023.000000	2046.000000
16.059999	-0.070559	-41.700272	-9.683178	-7.905883	-14.583647	-9.527563	0.000000	-10.000000	-1.008333	38.433334	136.166672	1023.000000	1023.000000	2046.000000
16.080000	-0.069033	-40.798645	-9.586810	-7.812665	-14.138665	-9.260504	0.000000	-10.000000	-1.016667	38.850002	144.666672	1023.000000	1023.000000	2046.000000
16.100000	-0.067190	-39.709427	-9.336769	-7.720634	-13.724054	-8.927969	0.000000	-10.000000	-1.041667	39.400002	157.500000	1023.000000	1023.000000	2046.000000
16.120001	-0.065392	-38.646854	-9.156975	-7.654384	-13.251271	-8.584224	0.000000	-10.000000	-1.033333	39.566669	170.500000	1023.000000	1023.000000	2046.000000
16.139999	-0.063918	-37.775570	-9.024854	-7.583947	-12.851301	-8.315467	0.000000	-10.000000	-1.058333	39.833336	183.666672	1023.000000	1023.000000	2046.000000
16.160000	-0.062326	-36.834946	-8.836236	-7.529839	-12.434221	-8.034651	0.000000	-10.000000	-1.075000	39.950001	197.000000	1023.000000	1023.000000	2046.000000
16.180000	-0.060951	-36.022327	-8.728996	-7.453684	-12.039314	-7.800331	0.000000	-10.000000	-1.100000	40.183334	210.333328	1023.000000	1023.000000	2046.000000
16.200001	-0.059763	-35.319740	-8.552212	-7.377451	-11.759646	-7.630433	0.000000	-10.000000	-1.108333	40.500000	223.666672	1023.000000	1023.000000	2046.000000
16.219999	-0.058401	-34.515221	-8.324118	-7.287957	-11.466299	-7.436847	0.000000	-10.000000	-1.116667	40.466667	237.000000	1023.000000	1023.000000	2046.000000
16.240000	-0.057023	-33.700314	-8.159046	-7.239366	-11.115670	-7.186230	0.000000	-10.000000	-1.108333	40.600002	250.666672	1023.000000	1023.000000	2046.000000
16.260000	-0.055407	-32.745510	-7.934865	-7.079353	-10.765972	-6.965320	0.000000	-10.000000	-1.108333	40.466667	264.166656	1023.000000	1023.000000	2046.000000
16.280001	-0.053957	-31.888449	-7.768483	-6.979581	-10.427825	-6.712561	0.000000	-10.000000	-1.083333	40.716667	277.833344	1023.000000	1023.000000	2046.000000
16.299999	-0.052257	-30.883625	-7.589482	-6.877350	-10.070209	-6.346583	0.000000	-10.000000	-1.066667	40.716667	291.333344	1023.000000	1023.000000	2046.000000
16.320000	-0.050721	-29.976303	-7.496872	-6.792217	-9.635377	-6.051838	0.000000	-10.000000	-1.033333	40.350002	305.000000	1023.000000	1023.000000	2046.000000
16.340000	-0.049697	-29.370764	-7.401594	-6.776723	-9.351517	-5.840930	0.000000	-10.000000	-1.033333	39.750000	318.500000	1023.000000	1023.000000	2046.000000
16.360001	-0.048978	-28.945866	-7.322309	-6.765127	-9.177346	-5.681084	0.000000	-10.000000	-1.016667	39.466667	331.833344	1023.000000	1023.000000	2046.000000
16.379999	-0.049213	-29.084986	-7.290462	-6.758194	-9.237485	-5.798843	0.000000	-10.000000	-1.025000	39.233334	345.000000	1023.000000	1023.000000	2046.000000
16.400000	-0.049555	-29.286905	-7.324135	-6.668234	-9.374022	-5.920515	0.000000	-10.000000	-1.008333	39.166668	358.000000	1023.000000	1023.000000	2046.000000
16.420000	-0.049430	-29.213198	-7.313370	-6.531742	-9.434922	-5.933164	0.000000	-10.000000	-0.983333	38.549999	371.000000	1023.000000	1023.000000	2046.000000
16.440001	-0.048641	-28.746872	-7.269397	-6.366263	-9.282915	-5.828298	0.000000	-10.000000	-0.958333	38.183334	384.000000	1023.000000	1023.000000	2046.000000
16.459999	-0.047141	-27.860136	-7.112579	-6.112168	-9.015119	-5.620269	0.000000	-10.000000	-0.941667	37.850002	396.833344	1023.000000	1023.000000	2046.000000
16.480000	-0.045625	-26.964424	-6.939822	-5.864444	-8.734504	-5.425655	0.000000	-10.000000	-0.941667	37.650002	409.500000	1023.000000	1023.000000	2046.000000
16.500000	-0.043923	-25.958300	-6.789508	-5.585603	-8.364079	-5.219108	0.000000	-10.000000	-0.925000	37.050003	422.166656	1023.000000	1023.000000	2046.000000
16.520000	-0.042469	-25.099178	-6.623106	-5.374021	-8.137726	-4.964325	0.000000	-10.000000	-0.908333	36.466667	434.666656	1023.000000	1023.000000	2046.000000
16.540001	-0.041047	-24.258814	-6.516449	-5.126202	-7.833271	-4.782892	0.000000	-10.000000	-0.900000	35.950001	447.000000	1023.000000	1023.000000	2046.000000
16.559999	-0.039587	-23.395712	-6.277995	-5.026110	-7.600487	-4.491120	0.000000	-10.000000	-0.891667	35.883335	459.000000	1023.000000	1023.000000	2046.000000
16.580000	-0.038184	-22.566563	-6.171162	-4.888943	-7.245307	-4.261150	0.000000	-10.000000	-0.883333	35.700001	471.000000	1023.000000	1023.000000	2046.000000
16.600000	-0.036687	-21.682121	-5.962978	-4.741031	-6.946253	-4.031861	0.000000	-10.000000	-0.866667	35.666668	483.000000	1023.000000	1023.000000	2046.000000
16.620001	-0.035256	-20.836161	-5.729881	-4.643268	-6.635727	-3.827285	0.000000	-10.000000	-0.866667	35.650002	495.000000	1023.000000	1023.000000	2046.000000
16.639999	-0.033679	-19.904196	-5.452606	-4.621686	-6.294963	-3.534940	0.000000	-10.000000	-0.858333	35.783333	507.000000	1023.000000	1023.000000	2046.000000
16.660000	-0.032119	-18.982140	-5.179780	-4.567637	-5.903225	-3.331498	0.000000	-10.000000	-0.833333	35.600002	519.000000	1023.000000	1023.000000	2046.000000
16.680000	-0.030627	-18.100750	-4.929921	-4.556790	-5.558437	-3.055603	0.000000	-10.000000	-0.808333	35.083332	530.833313	1023.000000	1023.000000	2046.000000
16.700001	-0.029252	-17.288034	-4.725182	-4.522765	-5.124776	-2.915312	0.000000	-10.000000	-0.775000	34.583332	542.500000	1023.000000	1023.000000	2046.000000
16.719999	-0.027855	-16.462383	-4.438206	-4.527161	-4.773713	-2.723305	0.000000	-10.000000	-0.758333	33.883335	554.000000	1023.000000	1023.000000	2046.000000
16.740000	-0.026352	-15.574162	-4.171381	-4.576371	-4.319144	-2.507267	0.000000	-10.000000	-0.725000	33.183334	565.500000	1023.000000	1023.000000	2046.000000
16.760000	-0.025023	-14.788847	-3.836396	-4.643277	-3.968128	-2.341046	0.000000	-10.000000	-0.700000	32.366669	576.666687	1023.000000	1023.000000	2046.000000
16.780001	-0.023924	-14.139111	-3.503008	-4.759793	-3.708736	-2.167573	0.000000	-10.000000	-0.691667	32.333332	587.666687	1023.000000	1023.000000	2046.000000
16.799999	-0.023128	-13.668780	-3.331013	-4.796037	-3.456803	-2.084928	0.000000	-10.000000	-0.666667	32.366665	598.333313	1023.000000	1023.000000	2046.000000
16.820000	-0.022052	-13.032670	-3.078627	-4.828697	-3.178463	-1.946883	0.000000	-10.000000	-0.641667	32.216667	609.166687	1023.000000	1023.000000	2046.000000
16.840000	-0.021669	-12.806257	-2.934688	-4.891155	-3.001438	-1.978976	0.000000	-10.000000	-0.608333	31.416666	619.833313	1023.000000	1023.000000	2046.000000
16.860001	-0.020904	-12.354051	-2.780685	-4.913071	-2.767180	-1.893115	0.000000	-10.000000	-0.591667	30.766666	630.666687	1023.000000	1023.000000	2046.000000
16.879999	-0.020355	-12.029744	-2.618021	-4.992560	-2.608166	-1.810997	0.000000	-10.000000	-0.550000	29.883333	641.166687	1023.000000	1023.000000	2046.000000
16.900000	-0.019805	-11.704786	-2.521070	-4.983382	-2.430649	-1.769686	0.000000	-10.000000	-0.500000	28.816668	651.500000	1023.000000	1023.000000	2046.000000
16.920000	-0.018998	-11.227998	-2.407399	-4.983849	-2.178766	-1.657983	0.000000	-10.000000	-0.416667	27.100000	661.166687	1023.000000	1023.000000	2046.000000
16.940001	-0.018596	-10.990015	-2.348891	-4.972620	-2.045394	-1.623110	0.000000	-10.000000	-0.366667	25.333334	670.333313	1023.000000	1023.000000	2046.000000
16.959999	-0.017839	-10.542916	-2.227797	-4.948396	-1.878131	-1.488593	0.000000	-10.000000	-0.308333	23.416668	678.833313	1023.000000	1023.000000	2046.000000
16.980000	-0.017088	-10.098766	-2.089889	-4.914921	-1.713102	-1.380855	0.000000	-10.000000	-0.258333	21.533335	687.000000	1023.000000	1023.000000	2046.000000
17.000000	-0.016321	-9.645861	-1.954515	-4.825463	-1.527013	-1.338870	0.000000	-10.000000	-0.191667	19.333334	694.500000	1023.000000	1023.000000	2046.000000
17.020000	-0.015577	-9.205785	-1.805245	-4.765865	-1.413121	-1.221554	0.000000	-10.000000	-0.116667	16.666668	701.333313	1023.000000	1023.000000	2046.000000
17.040001	-0.014953	-8.837255	-1.719533	-4.690606	-1.292894	-1.134222	0.000000	-10.000000	-0.058333	13.333333	707.333313	1023.000000	1023.000000	2046.000000
17.059999	-0.014570	-8.611015	-1.654518	-4.596255	-1.235735	-1.124507	0.000000	-10.000000	-0.016667	9.550000	712.500000	1023.000000	1023.000000	2046.000000
17.080000	-0.014311	-8.457570	-1.598073	-4.560126	-1.184429	-1.114942	0.000000	-10.000000	0.008333	5.216667	716.500000	1023.000000	1023.000000	2046.000000
17.100000	-0.014089	-8.326444	-1.590643	-4.466605	-1.198320	-1.070876	0.000000	-10.000000	0.025000	1.166667	718.833313	1023.000000	1023.000000	2046.000000
17.120001	-0.013976	-8.260086	-1.569501	-4.401862	-1.214146	-1.074577	0.000000	-10.000000	0.033333	-1.933333	719.833313	1023.000000	1023.000000	2046.000000
17.139999	-0.014120	-8.345118	-1.581745	-4.411384	-1.286146	-1.065843	0.000000	-10.000000	0.041667	-4.233334	720.000000	1023.000000	1023.000000	2046.000000
17.160000	-0.014141	-8.357538	-1.587557	-4.312572	-1.333416	-1.123993	0.000000	-10.000000	0.050000	-6.300000	720.000000	1023.000000	1023.000000	2046.000000
17.180000	-0.014332	-8.469973	-1.578346	-4.322812	-1.443808	-1.125006	0.000000	-10.000000	0.075000	-8.500000	720.000000	1023.000000	1023.000000	2046.000000
17.200001	-0.014518	-8.580183	-1.654515	-4.288390	-1.485110	-1.152169	0.000000	-10.000000	0.091667	-10.116667	720.000000	1023.000000	1023.000000	2046.000000
17.219999	-0.014583	-8.618764	-1.657100	-4.227778	-1.524768	-1.209116	0.000000	-10.000000	0.100000	-11.200000	720.000000	1023.000000	1023.000000	2046.000000
17.240000	-0.014541	-8.593598	-1.663815	-4.247708	-1.508063	-1.174011	0.000000	-10.000000	0.100000	-11.916667	720.000000	1023.000000	1023.000000	2046.000000
17.260000	-0.014430	-8.528009	-1.666152	-4.180107	-1.549990	-1.131761	0.000000	-10.000000	0.100000	-12.283334	712.666687	1023.000000	1023.000000	2046.000000
17.280001	-0.014534	-8.589442	-1.712214	-4.069346	-1.606614	-1.201268	0.000000	-10.000000	0.100000	-12.400001	703.833313	1023.000000	1023.000000	2046.000000
17.299999	-0.014491	-8.564121	-1.736755	-4.008413	-1.674978	-1.143974	0.000000	-10.000000	0.100000	-12.566668	693.500000	1023.000000	1023.000000	2046.000000
17.320000	-0.014758	-8.722006	-1.773636	-3.982101	-1.814855	-1.151414	0.000000	-10.000000	0.116667	-13.033334	689.166687	1023.000000	1023.000000	2046.000000
17.340000	-0.015403	-9.103333	-1.879493	-3.891688	-2.122396	-1.209756	0.000000	-10.000000	0.150000	-14.000000	684.833313	1023.000000	1023.000000	2046.000000
17.360001	-0.016604	-9.812702	-2.071504	-3.869127	-2.528719	-1.343353	0.000000	-10.000000	0.191667	-15.166667	680.333313	1023.000000	1023.000000	2046.000000
17.379999	-0.018343	-10.840874	-2.415267	-3.927197	-2.818721	-1.679690	0.000000	-10.000000	0.225000	-16.316666	675.166687	1023.000000	1023.000000	2046.000000
17.400000	-0.019980	-11.808399	-2.553208	-4.139326	-3.124100	-1.991765	0.000000	-10.000000	0.233333	-17.350000	669.833313	1023.000000	1023.000000	2046.000000
17.420000	-0.022210	-13.125970	-2.842817	-4.333163	-3.512612	-2.437377	0.000000	-10.000000	0.241667	-17.966667	663.833313	1023.000000	1023.000000	2046.000000
17.440001	-0.024252	-14.333069	-3.046854	-4.395378	-3.986985	-2.903852	0.000000	-10.000000	0.258333	-18.500000	657.833313	1023.000000	1023.000000	2046.000000
17.459999	-0.026516	-15.670774	-3.276787	-4.425109	-4.609548	-3.359329	0.000000	-10.000000	0.266667	-18.816668	651.500000	1023.000000	1023.000000	2046.000000
17.480000	-0.028328	-16.741690	-3.539534	-4.314185	-5.097513	-3.790457	0.000000	-10.000000	0.300000	-19.350000	645.333313	1023.000000	1023.000000	2046.000000
17.500000	-0.029357	-17.350174	-3.676665	-4.217230	-5.429363	-4.026917	0.000000	-10.000000	0.316667	-20.033333	639.000000	1023.000000	1023.000000	2046.000000
17.520000	-0.029994	-17.726429	-3.773236	-4.058519	-5.684131	-4.210543	0.000000	-10.000000	0.358333	-20.633333	632.333313	1023.000000	1023.000000	2046.000000
17.540001	-0.030280	-17.895756	-3.836073	-3.813753	-5.876360	-4.369569	0.000000	-10.000000	0.366667	-21.333334	625.500000	1023.000000	1023.000000	2046.000000
17.559999	-0.030827	-18.218916	-3.886708	-3.625755	-6.159374	-4.547080	0.000000	-10.000000	0.375000	-21.766666	618.333313	1023.000000	1023.000000	2046.000000
17.580000	-0.031426	-18.572931	-4.037497	-3.462471	-6.383175	-4.689787	0.000000	-10.000000	0.383333	-22.300001	611.000000	1023.000000	1023.000000	2046.000000
17.600000	-0.032135	-18.991535	-4.173646	-3.345825	-6.621317	-4.850746	0.000000	-10.000000	0.400000	-22.850000	603.500000	1023.000000	1023.000000	2046.000000
17.620001	-0.032858	-19.419001	-4.231414	-3.277522	-6.912214	-4.997849	0.000000	-10.000000	0.441667	-23.583334	595.833313	1023.000000	1023.000000	2046.000000
17.639999	-0.033621	-19.870007	-4.390499	-3.190343	-7.099607	-5.189559	0.000000	-10.000000	0.475000	-24.366667	588.000000	1023.000000	1023.000000	2046.000000
17.660000	-0.034266	-20.251320	-4.444981	-3.150788	-7.352537	-5.303015	0.000000	-10.000000	0.500000	-25.083334	579.833313	1023.000000	1023.000000	2046.000000
17.680000	-0.034967	-20.665688	-4.497254	-3.169889	-7.570161	-5.428384	0.000000	-10.000000	0.508333	-25.716667	571.500000	1023.000000	1023.000000	2046.000000
17.700001	-0.035564	-21.018503	-4.464281	-3.253915	-7.754063	-5.546245	0.000000	-10.000000	0.525000	-26.283335	562.833313	1023.000000	1023.000000	2046.000000
17.719999	-0.036172	-21.377571	-4.482205	-3.338865	-7.888988	-5.667514	0.000000	-10.000000	0.575000	-27.333334	547.833313	1023.000000	1023.000000	2046.000000
17.740000	-0.036946	-21.834845	-4.578635	-3.431334	-8.007581	-5.817296	0.000000	-10.000000	0.616667	-28.200001	535.666687	1023.000000	1023.000000	2046.000000
17.760000	-0.037724	-22.295116	-4.615768	-3.547889	-8.160018	-5.971441	0.000000	-10.000000	0.650000	-28.900000	526.500000	1023.000000	1023.000000	2046.000000
17.780001	-0.038912	-22.996750	-4.747615	-3.721207	-8.358875	-6.169054	0.000000	-10.000000	0.658333	-29.000000	523.166687	1023.000000	1023.000000	2046.000000
17.799999	-0.039789	-23.515455	-4.794820	-3.883246	-8.520798	-6.316593	0.000000	-10.000000	0.658333	-29.266666	516.833313	1023.000000	1023.000000	2046.000000
17.820000	-0.041026	-24.246639	-4.859075	-4.123568	-8.797055	-6.466941	0.000000	-10.000000	0.683333	-29.833334	507.166656	1023.000000	1023.000000	2046.000000
17.840000	-0.042116	-24.890348	-4.820941	-4.327445	-9.118742	-6.623220	0.000000	-10.000000	0.708333	-30.350000	497.333344	1023.000000	1023.000000	2046.000000
17.860001	-0.043432	-25.668579	-4.860856	-4.495160	-9.424821	-6.887742	0.000000	-10.000000	0.741667	-30.766666	487.000000	1023.000000	1023.000000	2046.000000
17.879999	-0.044932	-26.554976	-4.990880	-4.709817	-9.710598	-7.143679	0.000000	-10.000000	0.750000	-30.883333	476.666656	1023.000000	1023.000000	2046.000000
17.900000	-0.046350	-27.393110	-5.068003	-4.848843	-10.044411	-7.431853	0.000000	-10.000000	0.766667	-30.966667	466.333344	1023.000000	1023.000000	2046.000000
17.920000	-0.047907	-28.312922	-5.225222	-5.010204	-10.401661	-7.675835	0.000000	-10.000000	0.775000	-31.066668	456.000000	1023.000000	1023.000000	2046.000000
17.940001	-0.049215	-29.085892	-5.390155	-5.168417	-10.706576	-7.820744	0.000000	-10.000000	0.791667	-31.266666	445.666656	1023.000000	1023.000000	2046.000000
17.959999	-0.050670	-29.945740	-5.554748	-5.264075	-11.042295	-8.084622	0.000000	-10.000000	0.783333	-31.600000	435.166656	1023.000000	1023.000000	2046.000000
17.980000	-0.052119	-30.802298	-5.706741	-5.425304	-11.397832	-8.272420	0.000000	-10.000000	0.791667	-32.050003	424.666656	1023.000000	1023.000000	2046.000000
18.000000	-0.053432	-31.578030	-5.806879	-5.511881	-11.743844	-8.515427	0.000000	-10.000000	0.800000	-32.516666	413.833344	1023.000000	1023.000000	2046.000000
18.020000	-0.054539	-32.232655	-5.939274	-5.599005	-12.005537	-8.688840	0.000000	-10.000000	0.825000	-32.950001	403.000000	1023.000000	1023.000000	2046.000000
18.040001	-0.055653	-32.890816	-6.040630	-5.726759	-12.286196	-8.837229	0.000000	-10.000000	0.841667	-33.233334	392.000000	1023.000000	1023.000000	2046.000000
18.059999	-0.056823	-33.582474	-6.112899	-5.811922	-12.617311	-9.040340	0.000000	-10.000000	0.850000	-33.316666	381.000000	1023.000000	1023.000000	2046.000000
18.080000	-0.057801	-34.160095	-6.252263	-5.820757	-12.860805	-9.226271	0.000000	-10.000000	0.841667	-33.333336	370.000000	1023.000000	1023.000000	2046.000000
18.100000	-0.058757	-34.725212	-6.302743	-5.947772	-13.162403	-9.312295	0.000000	-10.000000	0.858333	-33.283333	358.833344	1023.000000	1023.000000	2046.000000
18.120001	-0.059881	-35.389771	-6.445718	-5.974740	-13.472303	-9.497010	0.000000	-10.000000	0.858333	-33.316666	347.666656	1023.000000	1023.000000	2046.000000
18.139999	-0.060883	-35.981606	-6.602185	-5.976542	-13.728477	-9.674400	0.000000	-10.000000	0.866667	-33.166668	336.500000	1023.000000	1023.000000	2046.000000
18.160000	-0.062026	-36.657204	-6.709389	-6.060208	-14.083185	-9.804421	0.000000	-10.000000	0.841667	-33.100002	325.500000	1023.000000	1023.000000	2046.000000
18.180000	-0.062972	-37.216167	-6.861813	-6.076028	-14.323968	-9.954360	0.000000	-10.000000	0.825000	-32.900002	314.500000	1023.000000	1023.000000	2046.000000
18.200001	-0.064156	-37.916382	-7.020957	-6.076374	-14.651665	-10.167388	0.000000	-10.000000	0.808333	-32.816669	303.500000	1023.000000	1023.000000	2046.000000
18.219999	-0.065258	-38.567310	-7.178211	-6.170187	-14.952045	-10.266868	0.000000	-10.000000	0.800000	-32.566669	292.500000	1023.000000	1023.000000	2046.000000
18.240000	-0.066211	-39.130806	-7.314536	-6.224037	-15.236764	-10.355469	0.000000	-10.000000	0.800000	-32.483334	281.500000	1023.000000	1023.000000	2046.000000
18.260000	-0.067319	-39.785564	-7.463537	-6.241970	-15.510342	-10.569714	0.000000	-10.000000	0.791667	-32.216667	270.666656	1023.000000	1023.000000	2046.000000
18.280001	-0.068270	-40.347332	-7.600682	-6.300504	-15.782632	-10.663514	0.000000	-10.000000	0.775000	-32.033333	260.000000	1023.000000	1023.000000	2046.000000
18.299999	-0.069227	-40.913090	-7.717691	-6.346394	-16.021301	-10.827704	0.000000	-10.000000	0.766667	-31.750000	249.333328	1023.000000	1023.000000	2046.000000
18.320000	-0.069839	-41.275143	-7.814637	-6.342786	-16.174124	-10.943596	0.000000	-10.000000	0.766667	-31.533335	238.833328	1023.000000	1023.000000	2046.000000
18.340000	-0.070313	-41.554981	-7.912869	-6.394668	-16.279541	-10.967903	0.000000	-10.000000	0.775000	-31.233334	228.166672	1023.000000	1023.000000	2046.000000
18.360001	-0.070965	-41.940460	-8.003976	-6.375378	-16.489698	-11.071410	0.000000	-10.000000	0.766667	-30.816668	217.833328	1023.000000	1023.000000	2046.000000
18.379999	-0.071396	-42.194878	-8.103367	-6.318895	-16.658598	-11.114018	0.000000	-10.000000	0.741667	-30.333334	207.500000	1023.000000	1023.000000	2046.000000
18.400000	-0.071781	-42.422802	-8.167948	-6.254989	-16.787806	-11.212059	0.000000	-10.000000	0.716667	-29.850000	197.500000	1023.000000	1023.000000	2046.000000
18.420000	-0.072341	-42.753746	-8.303124	-6.246901	-16.950619	-11.253100	0.000000	-10.000000	0.683333	-29.366667	187.500000	1023.000000	1023.000000	2046.000000
18.440001	-0.072858	-43.059113	-8.431665	-6.162510	-17.185907	-11.279031	0.000000	-10.000000	0.666667	-28.950001	177.500000	1023.000000	1023.000000	2046.000000
18.459999	-0.073994	-43.730389	-8.671463	-6.175697	-17.451649	-11.431580	0.000000	-10.000000	0.641667	-28.516666	167.833328	1023.000000	1023.000000	2046.000000
18.480000	-0.075503	-44.622513	-8.896208	-6.308283	-17.676817	-11.741205	0.000000	-10.000000	0.633333	-28.316668	158.333328	1023.000000	1023.000000	2046.000000
18.500000	-0.077058	-45.541492	-8.962578	-6.544424	-17.967575	-12.066916	0.000000	-10.000000	0.600000	-27.983334	149.000000	1023.000000	1023.000000	2046.000000
18.520000	-0.079147	-46.776154	-9.184352	-6.841497	-18.362089	-12.388216	0.000000	-10.000000	0.541667	-27.083334	139.666672	1023.000000	1023.000000	2046.000000
18.540001	-0.080841	-47.776939	-9.418428	-6.890701	-18.709120	-12.758691	0.000000	-10.000000	0.483333	-25.650000	130.666672	1023.000000	1023.000000	2046.000000
18.559999	-0.082218	-48.591133	-9.564816	-6.848319	-19.145548	-13.032450	0.000000	-10.000000	0.416667	-23.833334	122.166664	1023.000000	1023.000000	2046.000000
18.580000	-0.083413	-49.297211	-9.760021	-6.710370	-19.520231	-13.306588	0.000000	-10.000000	0.383333	-22.666668	114.166664	1023.000000	1023.000000	2046.000000
18.600000	-0.083949	-49.613571	-9.906963	-6.454098	-19.757156	-13.495354	0.000000	-10.000000	0.350000	-21.733334	106.500000	1023.000000	1023.000000	2046.000000
18.620001	-0.083947	-49.612747	-10.003444	-6.104816	-19.906290	-13.598197	0.000000	-10.000000	0.358333	-21.616667	99.166664	1023.000000	1023.000000	2046.000000
18.639999	-0.083744	-49.492874	-10.057345	-5.820892	-20.034792	-13.579847	0.000000	-10.000000	0.358333	-21.466667	92.000000	1023.000000	1023.000000	2046.000000
18.660000	-0.083490	-49.342712	-10.152153	-5.544581	-20.110989	-13.534990	0.000000	-10.000000	0.358333	-21.600000	84.833336	1023.000000	1023.000000	2046.000000
18.680000	-0.083405	-49.292259	-10.248096	-5.292657	-20.201164	-13.550342	0.000000	-10.000000	0.350000	-21.266666	77.666664	1023.000000	1023.000000	2046.000000
18.700001	-0.083595	-49.404835	-10.318901	-5.208696	-20.313421	-13.563817	0.000000	-10.000000	0.333333	-20.850000	70.500000	1023.000000	1023.000000	2046.000000
18.719999	-0.083842	-49.550865	-10.435308	-5.139341	-20.341684	-13.634534	0.000000	-10.000000	0.316667	-20.116667	63.500000	1023.000000	1023.000000	2046.000000
18.740000	-0.084149	-49.731827	-10.435620	-5.130363	-20.449644	-13.716198	0.000000	-10.000000	0.283333	-19.283333	56.833332	1023.000000	1023.000000	2046.000000
18.760000	-0.084466	-49.919472	-10.475527	-5.155996	-20.505663	-13.782284	0.000000	-10.000000	0.258333	-18.283333	50.500000	1023.000000	1023.000000	2046.000000
18.780001	-0.084788	-50.109440	-10.491673	-5.216041	-20.559275	-13.842452	0.000000	-10.000000	0.225000	-17.100000	44.500000	1023.000000	1023.000000	2046.000000
18.799999	-0.085025	-50.249840	-10.381818	-5.392536	-20.625961	-13.849523	0.000000	-10.000000	0.208333	-16.250000	38.666668	1023.000000	1023.000000	2046.000000
18.820000	-0.085375	-50.456841	-10.309603	-5.587416	-20.599161	-13.960658	0.000000	-10.000000	0.200000	-15.616667	33.166668	1023.000000	1023.000000	2046.000000
18.840000	-0.085667	-50.629456	-10.264395	-5.781779	-20.575377	-14.007905	0.000000	-10.000000	0.191667	-15.283334	27.833334	1023.000000	1023.000000	2046.000000
18.860001	-0.085930	-50.784561	-10.224870	-5.975009	-20.577478	-14.007205	0.000000	-10.000000	0.191667	-14.766667	22.833334	1023.000000	1023.000000	2046.000000
18.879999	-0.086436	-51.083595	-10.275482	-6.158523	-20.544590	-14.105001	0.000000	-10.000000	0.175000	-14.216667	17.833334	1023.000000	1023.000000	2046.000000
18.900000	-0.086826	-51.314217	-10.235401	-6.335037	-20.601017	-14.142759	0.000000	-10.000000	0.175000	-13.700000	13.166667	1023.000000	1023.000000	2046.000000
18.920000	-0.087455	-51.685627	-10.283033	-6.560918	-20.627831	-14.213846	0.000000	-10.000000	0.158333	-13.366667	8.500000	1023.000000	1023.000000	2046.000000
18.940001	-0.088302	-52.186749	-10.365055	-6.769588	-20.724976	-14.327129	0.000000	-10.000000	0.150000	-13.050000	4.333333	1023.000000	1023.000000	2046.000000
18.959999	-0.089027	-52.614815	-10.384467	-6.975443	-20.838385	-14.416520	0.000000	-10.000000	0.125000	-12.683333	0.166667	1023.000000	1023.000000	2046.000000
18.980000	-0.089910	-53.136967	-10.428911	-7.219137	-20.977100	-14.511819	0.000000	-10.000000	0.100000	-12.016666	-3.833333	1023.000000	1023.000000	2046.000000
19.000000	-0.090645	-53.571487	-10.467751	-7.396711	-21.095995	-14.611030	0.000000	-10.000000	0.083333	-11.133333	-7.833333	1023.000000	1023.000000	2046.000000
19.020000	-0.091260	-53.934444	-10.502517	-7.515532	-21.213997	-14.702398	0.000000	-10.000000	0.066667	-10.100000	-11.500000	1023.000000	1023.000000	2046.000000
19.040001	-0.091902	-54.314201	-10.627883	-7.670257	-21.288490	-14.727570	0.000000	-10.000000	0.058333	-9.216667	-14.833333	1023.000000	1023.000000	2046.000000
19.059999	-0.092323	-54.563152	-10.704158	-7.745202	-21.314806	-14.798986	0.000000	-10.000000	0.041667	-8.366667	-17.833334	1023.000000	1023.000000	2046.000000
19.080000	-0.092571	-54.709480	-10.798142	-7.845918	-21.292440	-14.772979	0.000000	-10.000000	0.033333	-7.216667	-20.666666	1023.000000	1023.000000	2046.000000
19.100000	-0.092644	-54.752480	-10.899431	-7.951336	-21.206827	-14.694884	0.000000	-10.000000	0.016667	-5.016667	-23.000000	1023.000000	1023.000000	2046.000000
19.120001	-0.092168	-54.471222	-10.922538	-8.021179	-20.986498	-14.541005	0.000000	-10.000000	-0.008333	-1.300000	-24.500000	1023.000000	1023.000000	2046.000000
19.139999	-0.091486	-54.068211	-10.857666	-8.076634	-20.781086	-14.352822	0.000000	-10.000000	-0.058333	2.966667	-25.000000	1023.000000	1023.000000	2046.000000
19.160000	-0.090606	-53.548149	-10.872422	-8.129857	-20.436079	-14.109791	0.000000	-10.000000	-0.125000	8.033334	-25.000000	1023.000000	1023.000000	2046.000000
19.180000	-0.089461	-52.871704	-10.791060	-8.150622	-20.126703	-13.803320	0.000000	-10.000000	-0.200000	12.616667	-25.000000	1023.000000	1023.000000	2046.000000
19.200001	-0.088219	-52.137299	-10.758653	-8.092761	-19.725641	-13.560242	0.000000	-10.000000	-0.266667	16.916668	-25.000000	1023.000000	1023.000000	2046.000000
19.219999	-0.086987	-51.409565	-10.670170	-8.124013	-19.372395	-13.242987	0.000000	-10.000000	-0.341667	20.000000	-25.000000	1023.000000	1023.000000	2046.000000
19.240000	-0.085645	-50.616005	-10.593981	-8.079028	-18.989109	-12.953886	0.000000	-10.000000	-0.408333	22.466667	-8.000000	1023.000000	1023.000000	2046.000000
19.260000	-0.084537	-49.961353	-10.561311	-8.049087	-18.638992	-12.711963	0.000000	-10.000000	-0.483333	24.866667	11.000000	1023.000000	1023.000000	2046.000000
19.280001	-0.083163	-49.149532	-10.491923	-7.988607	-18.226805	-12.442197	0.000000	-10.000000	-0.525000	26.799999	32.833332	1023.000000	1023.000000	2046.000000
19.299999	-0.081766	-48.323700	-10.393590	-7.952423	-17.854275	-12.123411	0.000000	-10.000000	-0.575000	28.366667	40.666668	1023.000000	1023.000000	2046.000000
19.320000	-0.080639	-47.657631	-10.463421	-7.934399	-17.382410	-11.877403	0.000000	-10.000000	-0.625000	29.450001	49.833332	1023.000000	1023.000000	2046.000000
19.340000	-0.079136	-46.769127	-10.329895	-7.883032	-16.990046	-11.566153	0.000000	-10.000000	-0.691667	30.683334	59.500000	1023.000000	1023.000000	2046.000000
19.360001	-0.077715	-45.929306	-10.238028	-7.875217	-16.592655	-11.223406	0.000000	-10.000000	-0.741667	31.966667	69.500000	1023.000000	1023.000000	2046.000000
19.379999	-0.076171	-45.017208	-10.114359	-7.819534	-16.185606	-10.897711	0.000000	-10.000000	-0.800000	33.100002	80.000000	1023.000000	1023.000000	2046.000000
19.400000	-0.074669	-44.129631	-10.000122	-7.749351	-15.774905	-10.605252	0.000000	-10.000000	-0.850000	34.000000	90.833336	1023.000000	1023.000000	2046.000000
19.420000	-0.073111	-43.208790	-9.855936	-7.715108	-15.368658	-10.269087	0.000000	-10.000000	-0.891667	35.049999	102.000000	1023.000000	1023.000000	2046.000000
19.440001	-0.071668	-42.355701	-9.748344	-7.647754	-14.958371	-10.001234	0.000000	-10.000000	-0.908333	35.816666	113.333336	1023.000000	1023.000000	2046.000000
19.459999	-0.069996	-41.367344	-9.600424	-7.581084	-14.508963	-9.676875	0.000000	-10.000000	-0.925000	36.266666	125.000000	1023.000000	1023.000000	2046.000000
19.480000	-0.068323	-40.378609	-9.419394	-7.495580	-14.090189	-9.373444	0.000000	-10.000000	-0.941667	36.283333	137.166672	1023.000000	1023.000000	2046.000000
19.500000	-0.067080	-39.643993	-9.317036	-7.437634	-13.713367	-9.175955	0.000000	-10.000000	-0.958333	36.433334	149.500000	1023.000000	1023.000000	2046.000000
19.520000	-0.065620	-38.781570	-9.185162	-7.409978	-13.336033	-8.850399	0.000000	-10.000000	-0.958333	36.783333	161.833328	1023.000000	1023.000000	2046.000000
19.540001	-0.064047	-37.851620	-8.979453	-7.364613	-12.939837	-8.567719	0.000000	-10.000000	-0.983333	37.433334	174.000000	1023.000000	1023.000000	2046.000000
19.559999	-0.062981	-37.221989	-8.825887	-7.334177	-12.671385	-8.390538	0.000000	-10.000000	-1.000000	38.233334	186.333328	1023.000000	1023.000000	2046.000000
19.580000	-0.061880	-36.571190	-8.747578	-7.299173	-12.345498	-8.178942	0.000000	-10.000000	-1.050000	38.916668	198.833328	1023.000000	1023.000000	2046.000000
19.600000	-0.060464	-35.734180	-8.460037	-7.247036	-12.070383	-7.956724	0.000000	-10.000000	-1.075000	39.366665	211.833328	1023.000000	1023.000000	2046.000000
19.620001	-0.059080	-34.916523	-8.355993	-7.114381	-11.663743	-7.782404	0.000000	-10.000000	-1.108333	39.900002	224.833328	1023.000000	1023.000000	2046.000000
19.639999	-0.057459	-33.958134	-8.160734	-7.009485	-11.280650	-7.507265	0.000000	-10.000000	-1.108333	40.200001	238.166672	1023.000000	1023.000000	2046.000000
19.660000	-0.055814	-32.985989	-7.985404	-6.864908	-10.933929	-7.201746	0.000000	-10.000000	-1.100000	40.266666	251.500000	1023.000000	1023.000000	2046.000000
19.680000	-0.054390	-32.144409	-7.938457	-6.824454	-10.508755	-6.872742	0.000000	-10.000000	-1.075000	39.950001	265.000000	1023.000000	1023.000000	2046.000000
19.700001	-0.053089	-31.375875	-7.827788	-6.838235	-10.107497	-6.602356	0.000000	-10.000000	-1.066667	40.116669	278.333344	1023.000000	1023.000000	2046.000000
19.719999	-0.051957	-30.706474	-7.620265	-6.846529	-9.880349	-6.359331	0.000000	-10.000000	-1.050000	39.966667	291.666656	1023.000000	1023.000000	2046.000000
19.740000	-0.051782	-30.603233	-7.614507	-6.758489	-9.792058	-6.438181	0.000000	-10.000000	-1.041667	39.950001	305.000000	1023.000000	1023.000000	2046.000000
19.760000	-0.052187	-30.842390	-7.695460	-6.721053	-9.885083	-6.540792	0.000000	-10.000000	-1.016667	39.633335	318.333344	1023.000000	1023.000000	2046.000000
19.780001	-0.052352	-30.939949	-7.688864	-6.629114	-10.013995	-6.607975	0.000000	-10.000000	-1.008333	39.383335	331.500000	1023.000000	1023.000000	2046.000000
19.799999	-0.051754	-30.586866	-7.647969	-6.421165	-9.948771	-6.568961	0.000000	-10.000000	-0.975000	39.183334	344.666656	1023.000000	1023.000000	2046.000000
19.820000	-0.050445	-29.812790	-7.505003	-6.192351	-9.750556	-6.364880	0.000000	-10.000000	-0.950000	38.633331	357.833344	1023.000000	1023.000000	2046.000000
19.840000	-0.048777	-28.827286	-7.387641	-5.921693	-9.378648	-6.139304	0.000000	-10.000000	-0.916667	38.066666	371.000000	1023.000000	1023.000000	2046.000000
19.860001	-0.047128	-27.852404	-7.131091	-5.678278	-9.159749	-5.883286	0.000000	-10.000000	-0.908333	37.316666	383.666656	1023.000000	1023.000000	2046.000000
19.879999	-0.045561	-26.926550	-7.006312	-5.446843	-8.840917	-5.632479	0.000000	-10.000000	-0.908333	37.100002	396.333344	1023.000000	1023.000000	2046.000000
19.900000	-0.043821	-25.898474	-6.824587	-5.197140	-8.514396	-5.362352	0.000000	-10.000000	-0.916667	37.283333	408.666656	1023.000000	1023.000000	2046.000000
19.920000	-0.042378	-25.045269	-6.606489	-5.059483	-8.238648	-5.140648	0.000000	-10.000000	-0.933333	37.633335	421.166656	1023.000000	1023.000000	2046.000000
19.940001	-0.040850	-24.142462	-6.433993	-4.934659	-7.915259	-4.858550	0.000000	-10.000000	-0.941667	37.683334	433.500000	1023.000000	1023.000000	2046.000000
19.959999	-0.039132	-23.127108	-6.208076	-4.834063	-7.533907	-4.551062	0.000000	-10.000000	-0.958333	37.816666	446.166656	1023.000000	1023.000000	2046.000000
19.980000	-0.037620	-22.233406	-5.998939	-4.734455	-7.179091	-4.320920	0.000000	-10.000000	-0.975000	38.083332	458.666656	1023.000000	1023.000000	2046.000000
20.000000	-0.035819	-21.168898	-5.718447	-4.707601	-6.781856	-3.960993	0.000000	-10.000000	-0.991667	38.666668	471.333344	1023.000000	1023.000000	2046.000000
20.020000	-0.034005	-20.096792	-5.466841	-4.649762	-6.267686	-3.712503	0.000000	-10.000000	-1.016667	38.916668	484.000000	1023.000000	1023.000000	2046.000000
20.040001	-0.032364	-19.127018	-5.182223	-4.629111	-5.883465	-3.432220	0.000000	-10.000000	-1.008333	39.233334	497.000000	1023.000000	1023.000000	2046.000000
20.059999	-0.030555	-18.058182	-4.890815	-4.576472	-5.458334	-3.132561	0.000000	-10.000000	-1.008333	39.266666	510.000000	1023.000000	1023.000000	2046.000000
20.080000	-0.028742	-16.986444	-4.584073	-4.544685	-4.959701	-2.897987	0.000000	-10.000000	-0.958333	39.133335	523.166687	1023.000000	1023.000000	2046.000000
20.100000	-0.027078	-16.002819	-4.206965	-4.573896	-4.602604	-2.619353	0.000000	-10.000000	-0.925000	38.350002	536.333313	1023.000000	1023.000000	2046.000000
20.120001	-0.025671	-15.171523	-3.888280	-4.583492	-4.292373	-2.407378	0.000000	-10.000000	-0.841667	37.100002	549.333313	1023.000000	1023.000000	2046.000000
20.139999	-0.024623	-14.551942	-3.607940	-4.671886	-4.009511	-2.262604	0.000000	-10.000000	-0.750000	35.250000	561.833313	1023.000000	1023.000000	2046.000000
20.160000	-0.023969	-14.165834	-3.409204	-4.714777	-3.855158	-2.186696	0.000000	-10.000000	-0.650000	33.550003	573.833313	1023.000000	1023.000000	2046.000000
20.180000	-0.023317	-13.780501	-3.261521	-4.703425	-3.701546	-2.114009	0.000000	-10.000000	-0.566667	31.516668	585.333313	1023.000000	1023.000000	2046.000000
20.200001	-0.022923	-13.547370	-3.156889	-4.853668	-3.562108	-1.974704	0.000000	-10.000000	-0.500000	29.783335	596.166687	1023.000000	1023.000000	2046.000000
20.219999	-0.022749	-13.444401	-3.071338	-4.871783	-3.482647	-2.018633	0.000000	-10.000000	-0.416667	27.516666	606.500000	1023.000000	1023.000000	2046.000000
20.240000	-0.022641	-13.380895	-3.006558	-4.913818	-3.443301	-2.017217	0.000000	-10.000000	-0.333333	24.933334	616.000000	1023.000000	1023.000000	2046.000000
20.260000	-0.022618	-13.366999	-3.020198	-4.990988	-3.342569	-2.013243	0.000000	-10.000000	-0.241667	21.966667	624.833313	1023.000000	1023.000000	2046.000000
20.280001	-0.022586	-13.348385	-2.937042	-5.003354	-3.347769	-2.060220	0.000000	-10.000000	-0.141667	18.200001	632.500000	1023.000000	1023.000000	2046.000000
20.299999	-0.022587	-13.348914	-2.958540	-5.030311	-3.329500	-2.030563	0.000000	-10.000000	-0.058333	14.200000	639.166687	1023.000000	1023.000000	2046.000000
20.320000	-0.022462	-13.274953	-2.981898	-5.036434	-3.274862	-1.981759	0.000000	-10.000000	-0.008333	9.616667	644.500000	1023.000000	1023.000000	2046.000000
20.340000	-0.022220	-13.131986	-2.888663	-4.996459	-3.282869	-1.963996	0.000000	-10.000000	0.016667	4.450000	648.500000	1023.000000	1023.000000	2046.000000
20.360001	-0.022206	-13.123985	-2.891652	-4.970918	-3.298851	-1.962563	0.000000	-10.000000	0.033333	0.016667	650.833313	1023.000000	1023.000000	2046.000000
20.379999	-0.022073	-13.044868	-2.940692	-4.951819	-3.244587	-1.907770	0.000000	-10.000000	0.050000	-3.733333	651.833313	1023.000000	1023.000000	2046.000000
20.400000	-0.021863	-12.921239	-2.812830	-4.892623	-3.299982	-1.915804	0.000000	-10.000000	0.058333	-6.283333	652.000000	1023.000000	1023.000000	2046.000000
20.420000	-0.022052	-13.032525	-2.847006	-4.840224	-3.354357	-1.990938	0.000000	-10.000000	0.075000	-8.533334	652.000000	1023.000000	1023.000000	2046.000000
20.440001	-0.022129	-13.078473	-2.915022	-4.764801	-3.384804	-2.013846	0.000000	-10.000000	0.083333	-10.183333	652.000000	1023.000000	1023.000000	2046.000000
20.459999	-0.022288	-13.172487	-2.900018	-4.733936	-3.469546	-2.068986	0.000000	-10.000000	0.091667	-11.066667	652.000000	1023.000000	1023.000000	2046.000000
20.480000	-0.022656	-13.389544	-2.966038	-4.756052	-3.579833	-2.087621	0.000000	-10.000000	0.091667	-11.866667	652.000000	1023.000000	1023.000000	2046.000000
20.500000	-0.022838	-13.497162	-2.960580	-4.691875	-3.699365	-2.145342	0.000000	-10.000000	0.116667	-12.633333	644.666687	1023.000000	1023.000000	2046.000000
20.520000	-0.023109	-13.657709	-3.007348	-4.642264	-3.785993	-2.222105	0.000000	-10.000000	0.133333	-13.483334	635.833313	1023.000000	1023.000000	2046.000000
20.540001	-0.023629	-13.964931	-3.110022	-4.612192	-3.902263	-2.340453	0.000000	-10.000000	0.166667	-14.233334	625.500000	1023.000000	1023.000000	2046.000000
20.559999	-0.024108	-14.247568	-3.142589	-4.623161	-4.054373	-2.427444	0.000000	-10.000000	0.183333	-14.916667	620.666687	1023.000000	1023.000000	2046.000000
20.580000	-0.024471	-14.462234	-3.180986	-4.584361	-4.161041	-2.535846	0.000000	-10.000000	0.200000	-15.616667	615.666687	1023.000000	1023.000000	2046.000000
20.600000	-0.025155	-14.866864	-3.264159	-4.604370	-4.334073	-2.664264	0.000000	-10.000000	0.216667	-16.433334	610.333313	1023.000000	1023.000000	2046.000000
20.620001	-0.025745	-15.215171	-3.322048	-4.627112	-4.496976	-2.769035	0.000000	-10.000000	0.233333	-17.283333	605.000000	1023.000000	1023.000000	2046.000000
20.639999	-0.026049	-15.395142	-3.369736	-4.600696	-4.543723	-2.880986	0.000000	-10.000000	0.258333	-18.133333	599.333313	1023.000000	1023.000000	2046.000000
20.660000	-0.026331	-15.561349	-3.377566	-4.548113	-4.602962	-3.032708	0.000000	-10.000000	0.266667	-18.783335	593.333313	1023.000000	1023.000000	2046.000000
20.680000	-0.026771	-15.821788	-3.433494	-4.595536	-4.735919	-3.056839	0.000000	-10.000000	0.283333	-19.400002	587.000000	1023.000000	1023.000000	2046.000000
20.700001	-0.026921	-15.910585	-3.407759	-4.501207	-4.863306	-3.138314	0.000000	-10.000000	0.291667	-19.850000	580.500000	1023.000000	1023.000000	2046.000000
20.719999	-0.027299	-16.133453	-3.430801	-4.423064	-5.001677	-3.277912	0.000000	-10.000000	0.325000	-20.433334	573.833313	1023.000000	1023.000000	2046.000000
20.740000	-0.027997	-16.546299	-3.558654	-4.390141	-5.199101	-3.398401	0.000000	-10.000000	0.366667	-21.100000	567.000000	1023.000000	1023.000000	2046.000000
20.760000	-0.028877	-17.066406	-3.649002	-4.347300	-5.594204	-3.475900	0.000000	-10.000000	0.416667	-22.200001	560.000000	1023.000000	1023.000000	2046.000000
20.780001	-0.030474	-18.010368	-3.950891	-4.384218	-5.939205	-3.736054	0.000000	-10.000000	0.458333	-23.350000	552.666687	1023.000000	1023.000000	2046.000000
20.799999	-0.032391	-19.143208	-4.209593	-4.470217	-6.353822	-4.109576	0.000000	-10.000000	0.483333	-24.600000	544.833313	1023.000000	1023.000000	2046.000000
20.820000	-0.034316	-20.280869	-4.376295	-4.670924	-6.727288	-4.506361	0.000000	-10.000000	0.516667	-25.600000	536.500000	1023.000000	1023.000000	2046.000000
20.840000	-0.036779	-21.736320	-4.587030	-4.891371	-7.229286	-5.028634	0.000000	-10.000000	0.533333	-26.366667	527.833313	1023.000000	1023.000000	2046.000000
20.860001	-0.039437	-23.307364	-4.814553	-5.001546	-7.897879	-5.593385	0.000000	-10.000000	0.583333	-27.083334	519.000000	1023.000000	1023.000000	2046.000000
20.879999	-0.041739	-24.667570	-5.078513	-4.996544	-8.489412	-6.103102	0.000000	-10.000000	0.616667	-27.583334	510.000000	1023.000000	1023.000000	2046.000000
20.900000	-0.043451	-25.679441	-5.218064	-4.908649	-9.062757	-6.489970	0.000000	-10.000000	0.658333	-28.366667	500.833344	1023.000000	1023.000000	2046.000000
20.920000	-0.044764	-26.455679	-5.360108	-4.723862	-9.539305	-6.832404	0.000000	-10.000000	0.666667	-29.166666	491.333344	1023.000000	1023.000000	2046.000000
20.940001	-0.045217	-26.723454	-5.455650	-4.527921	-9.750498	-6.989384	0.000000	-10.000000	0.716667	-30.133333	481.500000	1023.000000	1023.000000	2046.000000
20.959999	-0.045670	-26.991041	-5.482263	-4.261914	-10.075442	-7.171423	0.000000	-10.000000	0.750000	-31.016666	471.500000	1023.000000	1023.000000	2046.000000
20.980000	-0.046379	-27.409704	-5.607048	-4.056430	-10.379572	-7.366654	0.000000	-10.000000	0.791667	-31.466667	461.166656	1023.000000	1023.000000	2046.000000
21.000000	-0.047021	-27.789549	-5.713173	-3.836904	-10.688323	-7.551148	0.000000	-10.000000	0.791667	-31.983334	450.666656	1023.000000	1023.000000	2046.000000
21.020000	-0.047548	-28.101110	-5.771231	-3.724099	-10.978882	-7.626900	0.000000	-10.000000	0.800000	-32.166668	440.000000	1023.000000	1023.000000	2046.000000
21.040001	-0.048685	-28.772793	-5.925290	-3.699673	-11.289502	-7.858328	0.000000	-10.000000	0.816667	-32.516666	429.333344	1023.000000	1023.000000	2046.000000
21.059999	-0.049544	-29.280357	-6.011406	-3.691868	-11.635584	-7.941500	0.000000	-10.000000	0.825000	-32.450001	418.500000	1023.000000	1023.000000	2046.000000
21.080000	-0.050381	-29.775442	-6.126038	-3.655645	-11.908620	-8.085139	0.000000	-10.000000	0.825000	-32.350002	407.666656	1023.000000	1023.000000	2046.000000
21.100000	-0.051420	-30.389488	-6.166272	-3.731823	-12.265541	-8.225853	0.000000	-10.000000	0.808333	-32.283333	396.833344	1023.000000	1023.000000	2046.000000
21.120001	-0.052327	-30.924961	-6.160714	-3.858890	-12.597174	-8.308184	0.000000	-10.000000	0.800000	-32.383335	386.166656	1023.000000	1023.000000	2046.000000
21.139999	-0.053243	-31.466450	-6.228015	-4.013531	-12.806330	-8.418573	0.000000	-10.000000	0.808333	-32.850002	375.333344	1023.000000	1023.000000	2046.000000
21.160000	-0.054467	-32.190289	-6.324842	-4.135476	-13.142565	-8.587405	0.000000	-10.000000	0.808333	-33.150002	364.333344	1023.000000	1023.000000	2046.000000
21.180000	-0.055709	-32.924122	-6.445814	-4.348825	-13.462363	-8.667119	0.000000	-10.000000	0.816667	-33.316669	353.166656	1023.000000	1023.000000	2046.000000
21.200001	-0.057135	-33.766682	-6.608887	-4.558564	-13.786408	-8.812823	0.000000	-10.000000	0.808333	-33.233334	342.000000	1023.000000	1023.000000	2046.000000
21.219999	-0.058389	-34.508194	-6.747799	-4.691234	-14.085747	-8.983413	0.000000	-10.000000	0.808333	-33.116669	331.000000	1023.000000	1023.000000	2046.000000
21.240000	-0.059993	-35.455959	-6.843837	-5.006632	-14.455989	-9.149503	0.000000	-10.000000	0.800000	-33.066666	323.666656	1023.000000	1023.000000	2046.000000
21.260000	-0.061693	-36.460800	-6.970210	-5.252471	-14.803121	-9.434999	0.000000	-10.000000	0.808333	-33.116669	312.666656	1023.000000	1023.000000	2046.000000
21.280001	-0.063091	-37.286724	-7.007622	-5.457870	-15.182497	-9.638737	0.000000	-10.000000	0.800000	-33.016666	301.666656	1023.000000	1023.000000	2046.000000
21.299999	-0.064659	-38.213364	-7.054031	-5.689407	-15.509836	-9.960090	0.000000	-10.000000	0.791667	-32.816669	287.000000	1023.000000	1023.000000	2046.000000
21.320000	-0.066243	-39.149879	-7.254117	-5.803363	-15.851362	-10.241037	0.000000	-10.000000	0.783333	-32.333336	276.000000	1023.000000	1023.000000	2046.000000
21.340000	-0.067526	-39.907772	-7.311958	-5.963499	-16.149466	-10.482849	0.000000	-10.000000	0.775000	-32.049999	265.166656	1023.000000	1023.000000	2046.000000
21.360001	-0.068880	-40.708210	-7.472627	-6.074229	-16.433489	-10.727863	0.000000	-10.000000	0.783333	-31.783333	254.333328	1023.000000	1023.000000	2046.000000
21.379999	-0.070299	-41.546864	-7.658187	-6.185718	-16.758955	-10.944006	0.000000	-10.000000	0.775000	-31.616667	243.833328	1023.000000	1023.000000	2046.000000
21.400000	-0.071484	-42.247105	-7.827675	-6.294859	-16.980658	-11.143912	0.000000	-10.000000	0.783333	-31.466667	233.166672	1023.000000	1023.000000	2046.000000
21.420000	-0.072632	-42.925293	-8.001369	-6.451618	-17.172302	-11.300002	0.000000	-10.000000	0.766667	-31.416666	222.833328	1023.000000	1023.000000	2046.000000
21.440001	-0.073593	-43.493729	-8.105953	-6.550360	-17.363247	-11.474170	0.000000	-10.000000	0.758333	-31.150000	212.166672	1023.000000	1023.000000	2046.000000
21.459999	-0.074598	-44.087376	-8.208207	-6.666801	-17.556986	-11.655383	0.000000	-10.000000	0.750000	-30.850000	201.833328	1023.000000	1023.000000	2046.000000
21.480000	-0.075302	-44.503651	-8.322747	-6.779012	-17.656406	-11.745486	0.000000	-10.000000	0.716667	-30.266666	191.500000	1023.000000	1023.000000	2046.000000
21.500000	-0.075930	-44.874348	-8.382193	-6.820345	-17.809624	-11.862186	0.000000	-10.000000	0.683333	-29.950001	181.500000	1023.000000	1023.000000	2046.000000
21.520000	-0.076823	-45.402149	-8.465843	-6.882531	-18.015818	-12.037960	0.000000	-10.000000	0.650000	-29.250000	171.500000	1023.000000	1023.000000	2046.000000
21.540001	-0.077428	-45.760193	-8.600732	-6.960585	-18.117701	-12.081177	0.000000	-10.000000	0.633333	-28.666666	161.666672	1023.000000	1023.000000	2046.000000
21.559999	-0.078024	-46.112419	-8.685883	-6.948071	-18.233973	-12.244493	0.000000	-10.000000	0.616667	-27.866667	152.000000	1023.000000	1023.000000	2046.000000
21.580000	-0.078924	-46.644066	-8.788892	-6.975317	-18.439997	-12.439861	0.000000	-10.000000	0.591667	-27.400000	142.666672	1023.000000	1023.000000	2046.000000
21.600000	-0.079503	-46.986412	-8.902503	-7.031833	-18.580854	-12.471222	0.000000	-10.000000	0.566667	-26.933334	133.500000	1023.000000	1023.000000	2046.000000
21.620001	-0.080162	-47.375675	-8.987037	-7.090012	-18.726709	-12.571916	0.000000	-10.000000	0.533333	-26.516666	124.666664	1023.000000	1023.000000	2046.000000
21.639999	-0.080912	-47.818970	-9.072238	-7.103370	-18.927197	-12.716166	0.000000	-10.000000	0.508333	-25.966667	115.833336	1023.000000	1023.000000	2046.000000
21.660000	-0.081539	-48.189419	-9.225243	-7.120426	-19.034113	-12.809637	0.000000	-10.000000	0.491667	-25.450001	107.166664	1023.000000	1023.000000	2046.000000
21.680000	-0.082091	-48.515835	-9.347498	-7.163361	-19.109261	-12.895714	0.000000	-10.000000	0.475000	-24.950001	98.500000	1023.000000	1023.000000	2046.000000
21.700001	-0.082706	-48.879227	-9.374413	-7.193149	-19.307739	-13.003929	0.000000	-10.000000	0.458333	-24.433334	90.166664	1023.000000	1023.000000	2046.000000
21.719999	-0.083171	-49.153881	-9.426411	-7.237626	-19.450331	-13.039514	0.000000	-10.000000	0.450000	-23.850000	82.000000	1023.000000	1023.000000	2046.000000
21.740000	-0.083704	-49.469002	-9.581861	-7.223012	-19.481094	-13.183034	0.000000	-10.000000	0.416667	-23.233334	74.000000	1023.000000	1023.000000	2046.000000
21.760000	-0.084048	-49.672199	-9.564907	-7.261048	-19.639490	-13.206752	0.000000	-10.000000	0.383333	-22.583334	66.333336	1023.000000	1023.000000	2046.000000
21.780001	-0.084518	-49.949886	-9.681269	-7.311756	-19.699764	-13.257098	0.000000	-10.000000	0.350000	-21.816668	58.833332	1023.000000	1023.000000	2046.000000
21.799999	-0.084892	-50.170959	-9.757181	-7.308750	-19.740173	-13.364854	0.000000	-10.000000	0.341667	-20.933334	51.666668	1023.000000	1023.000000	2046.000000
21.820000	-0.084918	-50.186607	-9.694504	-7.300712	-19.779461	-13.411928	0.000000	-10.000000	0.308333	-20.066668	44.500000	1023.000000	1023.000000	2046.000000
21.840000	-0.085265	-50.391808	-9.787971	-7.367138	-19.837643	-13.399056	0.000000	-10.000000	0.291667	-19.183334	37.833332	1023.000000	1023.000000	2046.000000
21.860001	-0.085351	-50.442177	-9.859088	-7.265516	-19.870707	-13.446868	0.000000	-10.000000	0.258333	-18.316668	31.500000	1023.000000	1023.000000	2046.000000
21.879999	-0.085569	-50.571434	-9.838231	-7.305109	-19.997358	-13.430737	0.000000	-10.000000	0.241667	-17.316668	25.500000	1023.000000	1023.000000	2046.000000
21.900000	-0.085661	-50.625851	-9.893645	-7.270258	-19.996855	-13.465093	0.000000	-10.000000	0.200000	-16.283333	19.666666	1023.000000	1023.000000	2046.000000
21.920000	-0.085602	-50.591022	-9.970713	-7.204748	-19.932972	-13.482593	0.000000	-10.000000	0.175000	-15.116667	14.166667	1023.000000	1023.000000	2046.000000
21.940001	-0.085446	-50.498631	-10.026232	-7.116117	-19.938805	-13.417478	0.000000	-10.000000	0.141667	-13.933333	9.000000	1023.000000	1023.000000	2046.000000
21.959999	-0.085545	-50.557083	-10.154794	-7.104972	-19.923080	-13.374237	0.000000	-10.000000	0.108333	-12.500000	4.500000	1023.000000	1023.000000	2046.000000
21.980000	-0.086042	-50.850834	-10.235360	-7.236536	-19.933359	-13.445579	0.000000	-10.000000	0.066667	-10.750000	0.666667	1023.000000	1023.000000	2046.000000
22.000000	-0.086681	-51.228630	-10.242174	-7.457997	-20.016685	-13.511774	0.000000	-10.000000	0.016667	-6.733334	-2.500000	1023.000000	1023.000000	2046.000000
22.020000	-0.087153	-51.507603	-10.356203	-7.596478	-20.041372	-13.513548	0.000000	-10.000000	-0.050000	-1.066667	-4.666667	1023.000000	1023.000000	2046.000000
22.040001	-0.087559	-51.747124	-10.526231	-7.597110	-20.067261	-13.556522	0.000000	-10.000000	-0.150000	6.433333	-5.833333	1023.000000	1023.000000	2046.000000
22.059999	-0.087288	-51.587444	-10.644302	-7.471508	-19.962921	-13.508714	0.000000	-10.000000	-0.266667	13.516666	-6.000000	1023.000000	1023.000000	2046.000000
22.080000	-0.086599	-51.179760	-10.696845	-7.309598	-19.826649	-13.346668	0.000000	-10.000000	-0.383333	19.133333	-6.000000	1023.000000	1023.000000	2046.000000
22.100000	-0.085440	-50.495316	-10.717908	-7.036040	-19.566854	-13.174513	0.000000	-10.000000	-0.450000	23.133333	-6.000000	1023.000000	1023.000000	2046.000000
22.120001	-0.083789	-49.519520	-10.748224	-6.690150	-19.149311	-12.931833	0.000000	-10.000000	-0.508333	25.383333	5.000000	1023.000000	1023.000000	2046.000000
22.139999	-0.082033	-48.481590	-10.728383	-6.371120	-18.730801	-12.651288	0.000000	-10.000000	-0.558333	27.550001	18.333334	1023.000000	1023.000000	2046.000000
22.160000	-0.080414	-47.524681	-10.675159	-6.169129	-18.369375	-12.311020	0.000000	-10.000000	-0.641667	29.283335	34.833332	1023.000000	1023.000000	2046.000000
22.180000	-0.078973	-46.672916	-10.643507	-5.981803	-18.042917	-12.004689	0.000000	-10.000000	-0.700000	31.083334	43.666668	1023.000000	1023.000000	2046.000000
22.200001	-0.077547	-45.830067	-10.596157	-5.859151	-17.568020	-11.806739	0.000000	-10.000000	-0.766667	32.550003	53.833332	1023.000000	1023.000000	2046.000000
22.219999	-0.076136	-44.996609	-10.476623	-5.861750	-17.206858	-11.451377	0.000000	-10.000000	-0.808333	33.900002	64.500000	1023.000000	1023.000000	2046.000000
22.240000	-0.074854	-44.238857	-10.403797	-5.763571	-16.850475	-11.221012	0.000000	-10.000000	-0.866667	35.000000	75.666664	1023.000000	1023.000000	2046.000000
22.260000	-0.073495	-43.435757	-10.262912	-5.753832	-16.458220	-10.960793	0.000000	-10.000000	-0.908333	36.150002	87.166664	1023.000000	1023.000000	2046.000000
22.280001	-0.072142	-42.636116	-10.085185	-5.836150	-16.093500	-10.621282	0.000000	-10.000000	-0.950000	36.883331	99.000000	1023.000000	1023.000000	2046.000000
22.299999	-0.070665	-41.763184	-9.846537	-5.896625	-15.639795	-10.380228	0.000000	-10.000000	-0.983333	37.683334	111.166664	1023.000000	1023.000000	2046.000000
22.320000	-0.069155	-40.870621	-9.609436	-6.028747	-15.190430	-10.042008	0.000000	-10.000000	-1.000000	38.349998	123.500000	1023.000000	1023.000000	2046.000000
22.340000	-0.067733	-40.029980	-9.404862	-6.121475	-14.737296	-9.766345	0.000000	-10.000000	-1.025000	38.900002	136.166672	1023.000000	1023.000000	2046.000000
22.360001	-0.066183	-39.114212	-9.163342	-6.216632	-14.286592	-9.447645	0.000000	-10.000000	-1.025000	39.133335	149.000000	1023.000000	1023.000000	2046.000000
22.379999	-0.064641	-38.202866	-8.945792	-6.316012	-13.814217	-9.126844	0.000000	-10.000000	-1.025000	38.700001	162.166672	1023.000000	1023.000000	2046.000000
22.400000	-0.063426	-37.484924	-8.773586	-6.400642	-13.409919	-8.900777	0.000000	-10.000000	-1.000000	38.450001	175.166672	1023.000000	1023.000000	2046.000000
22.420000	-0.062374	-36.862938	-8.566075	-6.565540	-13.044244	-8.687078	0.000000	-10.000000	-0.966667	37.766666	188.166672	1023.000000	1023.000000	2046.000000
22.440001	-0.061364	-36.266148	-8.339921	-6.715332	-12.714285	-8.496610	0.000000	-10.000000	-0.966667	37.966667	200.666672	1023.000000	1023.000000	2046.000000
22.459999	-0.060697	-35.872154	-8.178954	-6.860739	-12.447161	-8.385301	0.000000	-10.000000	-0.983333	38.033337	213.333328	1023.000000	1023.000000	2046.000000
22.480000	-0.059922	-35.413658	-8.058560	-6.923872	-12.181816	-8.249409	0.000000	-10.000000	-1.016667	38.783337	226.000000	1023.000000	1023.000000	2046.000000
22.500000	-0.058830	-34.768780	-7.914049	-6.956889	-11.846461	-8.051381	0.000000	-10.000000	-1.008333	39.000000	239.000000	1023.000000	1023.000000	2046.000000
22.520000	-0.058008	-34.282616	-7.827546	-7.045815	-11.549900	-7.859356	0.000000	-10.000000	-1.008333	39.450001	252.000000	1023.000000	1023.000000	2046.000000
22.540001	-0.057015	-33.695908	-7.730508	-7.096545	-11.230707	-7.638149	0.000000	-10.000000	-1.008333	39.416668	265.000000	1023.000000	1023.000000	2046.000000
22.559999	-0.055849	-33.006760	-7.603547	-7.085395	-10.873034	-7.444785	0.000000	-10.000000	-1.033333	39.333332	278.166656	1023.000000	1023.000000	2046.000000
22.580000	-0.054813	-32.394257	-7.482284	-7.105427	-10.587214	-7.219331	0.000000	-10.000000	-1.025000	39.033333	291.333344	1023.000000	1023.000000	2046.000000
22.600000	-0.053365	-31.538628	-7.323314	-7.052066	-10.199029	-6.964218	0.000000	-10.000000	-1.025000	39.049999	304.500000	1023.000000	1023.000000	2046.000000
22.620001	-0.051811	-30.620144	-7.145470	-6.982924	-9.795029	-6.696721	0.000000	-10.000000	-0.991667	38.983334	317.500000	1023.000000	1023.000000	2046.000000
22.639999	-0.050164	-29.646795	-6.933564	-6.936306	-9.443309	-6.333616	0.000000	-10.000000	-0.975000	38.866665	330.500000	1023.000000	1023.000000	2046.000000
22.660000	-0.048418	-28.614973	-6.729844	-6.841065	-8.989996	-6.054069	0.000000	-10.000000	-0.958333	38.549999	343.500000	1023.000000	1023.000000	2046.000000
22.680000	-0.046649	-27.569685	-6.500302	-6.718999	-8.582005	-5.768379	0.000000	-10.000000	-0.966667	38.450001	356.333344	1023.000000	1023.000000	2046.000000
22.700001	-0.044748	-26.446354	-6.187138	-6.655379	-8.218754	-5.385083	0.000000	-10.000000	-0.966667	38.433334	369.166656	1023.000000	1023.000000	2046.000000
22.719999	-0.042872	-25.337103	-5.993601	-6.518367	-7.739247	-5.085887	0.000000	-10.000000	-0.950000	38.183334	382.000000	1023.000000	1023.000000	2046.000000
22.740000	-0.041101	-24.290920	-5.780314	-6.341088	-7.299073	-4.870446	0.000000	-10.000000	-0.933333	37.966667	394.833344	1023.000000	1023.000000	2046.000000
22.760000	-0.039221	-23.179708	-5.454133	-6.307608	-6.962340	-4.455626	0.000000	-10.000000	-0.933333	37.566669	407.500000	1023.000000	1023.000000	2046.000000
22.780001	-0.037311	-22.050556	-5.233548	-6.101413	-6.523731	-4.191864	0.000000	-10.000000	-0.925000	37.533333	420.000000	1023.000000	1023.000000	2046.000000
22.799999	-0.035540	-21.004202	-5.009101	-5.973751	-6.085637	-3.935713	0.000000	-10.000000	-0.916667	37.349998	432.500000	1023.000000	1023.000000	2046.000000
22.820000	-0.033914	-20.043427	-4.815838	-5.880463	-5.694803	-3.652322	0.000000	-10.000000	-0.891667	37.366665	445.000000	1023.000000	1023.000000	2046.000000
22.840000	-0.031894	-18.849144	-4.540857	-5.734890	-5.262254	-3.311142	0.000000	-10.000000	-0.883333	37.133331	457.500000	1023.000000	1023.000000	2046.000000
22.860001	-0.030322	-17.920425	-4.317093	-5.627823	-4.935014	-3.040495	0.000000	-10.000000	-0.866667	36.983334	469.833344	1023.000000	1023.000000	2046.000000
22.879999	-0.028623	-16.916185	-4.115379	-5.515646	-4.535199	-2.749961	0.000000	-10.000000	-0.850000	36.700001	482.333344	1023.000000	1023.000000	2046.000000
22.900000	-0.026917	-15.907853	-3.898806	-5.368188	-4.129765	-2.511094	0.000000	-10.000000	-0.825000	36.450001	494.666656	1023.000000	1023.000000	2046.000000
22.920000	-0.025098	-14.832745	-3.656138	-5.198538	-3.760516	-2.217552	0.000000	-10.000000	-0.800000	35.933334	507.000000	1023.000000	1023.000000	2046.000000
22.940001	-0.023400	-13.829320	-3.411869	-5.113262	-3.402046	-1.902143	0.000000	-10.000000	-0.791667	35.500000	519.000000	1023.000000	1023.000000	2046.000000
22.959999	-0.021952	-12.973698	-3.254592	-4.976632	-3.036460	-1.706014	0.000000	-10.000000	-0.775000	34.850002	531.000000	1023.000000	1023.000000	2046.000000
22.980000	-0.020366	-12.036230	-3.071470	-4.839852	-2.654217	-1.470691	0.000000	-10.000000	-0.750000	34.216667	542.666687	1023.000000	1023.000000	2046.000000
23.000000	-0.019105	-11.290912	-2.873520	-4.780721	-2.384712	-1.251959	0.000000	-10.000000	-0.700000	33.483334	554.166687	1023.000000	1023.000000	2046.000000
23.020000	-0.018160	-10.732706	-2.720741	-4.689969	-2.200784	-1.121212	0.000000	-10.000000	-0.641667	32.850002	565.333313	1023.000000	1023.000000	2046.000000
23.040001	-0.017368	-10.264570	-2.576359	-4.624535	-2.029219	-1.034457	0.000000	-10.000000	-0.608333	32.066666	576.500000	1023.000000	1023.000000	2046.000000
23.059999	-0.016876	-9.973883	-2.493656	-4.556673	-1.886557	-1.036996	0.000000	-10.000000	-0.566667	31.133333	587.333313	1023.000000	1023.000000	2046.000000
23.080000	-0.016143	-9.540771	-2.346723	-4.504463	-1.765600	-0.923986	0.000000	-10.000000	-0.533333	29.800001	598.000000	1023.000000	1023.000000	2046.000000
23.100000	-0.015084	-8.914864	-2.180515	-4.430584	-1.532097	-0.771667	0.000000	-10.000000	-0.466667	28.333334	608.166687	1023.000000	1023.000000	2046.000000
23.120001	-0.014045	-8.300414	-2.004867	-4.312382	-1.361200	-0.621965	0.000000	-10.000000	-0.400000	26.600000	617.833313	1023.000000	1023.000000	2046.000000
23.139999	-0.012743	-7.531350	-1.851946	-4.148118	-1.154585	-0.376699	0.000000	-10.000000	-0.325000	24.650000	627.000000	1023.000000	1023.000000	2046.000000
23.160000	-0.012415	-7.337232	-1.907447	-4.069882	-1.037339	-0.322564	0.000000	-10.000000	-0.250000	22.150000	635.500000	1023.000000	1023.000000	2046.000000
23.180000	-0.012818	-7.575226	-1.965546	-4.100236	-1.083936	-0.425508	0.000000	-10.000000	-0.183333	19.383333	643.333313	1023.000000	1023.000000	2046.000000
23.200001	-0.014128	-8.349665	-2.096347	-4.207617	-1.334863	-0.710837	0.000000	-10.000000	-0.116667	16.400000	650.166687	1023.000000	1023.000000	2046.000000
23.219999	-0.016047	-9.483843	-2.211607	-4.258180	-1.876407	-1.137649	0.000000	-10.000000	-0.058333	13.266666	656.166687	1023.000000	1023.000000	2046.000000
23.240000	-0.017789	-10.513416	-2.387049	-4.205832	-2.385764	-1.534771	0.000000	-10.000000	-0.008333	9.550000	661.166687	1023.000000	1023.000000	2046.000000
23.260000	-0.018904	-11.172077	-2.567760	-4.115070	-2.701588	-1.787660	0.000000	-10.000000	0.016667	4.333333	665.000000	1023.000000	1023.000000	2046.000000
23.280001	-0.019402	-11.466750	-2.639995	-3.916614	-2.916104	-1.994038	0.000000	-10.000000	0.041667	-0.300000	667.166687	1023.000000	1023.000000	2046.000000
23.299999	-0.019733	-11.662391	-2.643390	-3.786540	-3.127174	-2.105287	0.000000	-10.000000	0.058333	-4.983334	668.000000	1023.000000	1023.000000	2046.000000
23.320000	-0.019938	-11.783063	-2.651479	-3.588656	-3.320448	-2.222481	0.000000	-10.000000	0.091667	-8.383333	668.000000	1023.000000	1023.000000	2046.000000
23.340000	-0.020333	-12.016915	-2.752179	-3.412905	-3.500082	-2.351748	0.000000	-10.000000	0.125000	-11.800000	668.000000	1023.000000	1023.000000	2046.000000
23.360001	-0.020754	-12.265352	-2.847276	-3.267004	-3.738334	-2.412739	0.000000	-10.000000	0.175000	-14.250000	668.000000	1023.000000	1023.000000	2046.000000
23.379999	-0.021095	-12.466906	-2.954568	-3.148433	-3.897756	-2.466148	0.000000	-10.000000	0.200000	-15.816667	664.666687	1023.000000	1023.000000	2046.000000
23.400000	-0.021481	-12.695449	-3.031705	-3.052613	-4.059303	-2.551827	0.000000	-10.000000	0.225000	-16.666668	656.500000	1023.000000	1023.000000	2046.000000
23.420000	-0.022004	-13.004644	-3.130642	-3.024319	-4.239350	-2.610333	0.000000	-10.000000	0.216667	-17.150000	646.333313	1023.000000	1023.000000	2046.000000
23.440001	-0.022367	-13.219003	-3.225847	-2.874722	-4.378630	-2.739804	0.000000	-10.000000	0.216667	-17.066668	637.833313	1023.000000	1023.000000	2046.000000
23.459999	-0.022730	-13.433443	-3.225501	-2.909429	-4.548142	-2.750371	0.000000	-10.000000	0.200000	-16.983334	632.166687	1023.000000	1023.000000	2046.000000
23.480000	-0.023033	-13.612299	-3.277982	-2.973809	-4.580514	-2.779993	0.000000	-10.000000	0.216667	-17.000000	626.500000	1023.000000	1023.000000	2046.000000
23.500000	-0.023380	-13.817321	-3.290333	-2.948053	-4.662125	-2.916809	0.000000	-10.000000	0.233333	-17.250000	620.833313	1023.000000	1023.000000	2046.000000
23.520000	-0.023935	-14.145844	-3.360883	-2.999071	-4.784975	-3.000916	0.000000	-10.000000	0.250000	-17.633333	615.166687	1023.000000	1023.000000	2046.000000
23.540001	-0.024596	-14.535945	-3.441325	-3.101064	-4.873123	-3.120432	0.000000	-10.000000	0.258333	-18.049999	609.500000	1023.000000	1023.000000	2046.000000
23.559999	-0.025356	-14.985589	-3.527387	-3.223837	-4.992300	-3.242065	0.000000	-10.000000	0.283333	-18.600000	603.333313	1023.000000	1023.000000	2046.000000
23.580000	-0.026019	-15.377364	-3.555719	-3.339625	-5.099463	-3.382556	0.000000	-10.000000	0.316667	-19.483334	597.000000	1023.000000	1023.000000	2046.000000
23.600000	-0.027001	-15.957819	-3.458708	-3.524632	-5.378553	-3.595926	0.000000	-10.000000	0.358333	-20.433334	590.333313	1023.000000	1023.000000	2046.000000
23.620001	-0.028154	-16.639170	-3.525386	-3.743160	-5.612390	-3.758235	0.000000	-10.000000	0.383333	-21.616667	583.500000	1023.000000	1023.000000	2046.000000
23.639999	-0.029513	-17.442114	-3.536762	-3.909437	-5.929810	-4.066106	0.000000	-10.000000	0.425000	-22.716667	576.333313	1023.000000	1023.000000	2046.000000
23.660000	-0.031045	-18.347448	-3.635413	-4.168380	-6.221861	-4.321795	0.000000	-10.000000	0.466667	-23.983334	568.833313	1023.000000	1023.000000	2046.000000
23.680000	-0.032581	-19.255136	-3.739759	-4.292555	-6.507829	-4.714994	0.000000	-10.000000	0.525000	-25.150002	560.833313	1023.000000	1023.000000	2046.000000
23.700001	-0.034111	-20.159735	-3.841296	-4.481218	-6.880110	-4.957110	0.000000	-10.000000	0.566667	-26.550001	552.333313	1023.000000	1023.000000	2046.000000
23.719999	-0.035676	-21.084639	-4.048872	-4.582567	-7.180982	-5.272217	0.000000	-10.000000	0.633333	-28.266666	540.166687	1023.000000	1023.000000	2046.000000
23.740000	-0.037234	-22.005518	-4.191154	-4.719600	-7.558029	-5.536734	0.000000	-10.000000	0.683333	-29.633333	530.833313	1023.000000	1023.000000	2046.000000
23.760000	-0.038676	-22.857744	-4.363332	-4.827884	-7.881636	-5.784891	0.000000	-10.000000	0.741667	-30.850000	521.166687	1023.000000	1023.000000	2046.000000
23.780001	-0.039905	-23.583765	-4.514386	-4.945777	-8.129937	-5.993665	0.000000	-10.000000	0.766667	-31.333334	514.166687	1023.000000	1023.000000	2046.000000
23.799999	-0.041040	-24.254457	-4.677925	-5.041645	-8.341828	-6.193058	0.000000	-10.000000	0.791667	-32.200001	503.666656	1023.000000	1023.000000	2046.000000
23.820000	-0.042042	-24.846741	-4.701510	-5.108286	-8.653970	-6.382976	0.000000	-10.000000	0.808333	-32.799999	492.833344	1023.000000	1023.000000	2046.000000
23.840000	-0.043279	-25.578096	-4.853837	-5.189775	-8.926551	-6.607933	0.000000	-10.000000	0.833333	-33.450001	482.000000	1023.000000	1023.000000	2046.000000
23.860001	-0.044165	-26.101789	-4.927814	-5.174469	-9.183023	-6.816482	0.000000	-10.000000	0.866667	-33.683334	471.000000	1023.000000	1023.000000	2046.000000
23.879999	-0.045263	-26.750322	-4.995160	-5.278256	-9.508832	-6.968074	0.000000	-10.000000	0.891667	-33.733334	459.833344	1023.000000	1023.000000	2046.000000
23.900000	-0.046371	-27.405201	-5.188348	-5.241357	-9.745691	-7.229805	0.000000	-10.000000	0.900000	-33.933334	448.500000	1023.000000	1023.000000	2046.000000
23.920000	-0.047226	-27.910269	-5.244767	-5.302130	-10.060959	-7.302413	0.000000	-10.000000	0.900000	-34.016666	437.166656	1023.000000	1023.000000	2046.000000
23.940001	-0.048371	-28.587452	-5.395874	-5.294193	-10.365993	-7.531393	0.000000	-10.000000	0.900000	-34.183334	425.833344	1023.000000	1023.000000	2046.000000
23.959999	-0.049387	-29.187815	-5.506495	-5.358813	-10.685015	-7.637492	0.000000	-10.000000	0.900000	-34.049999	414.500000	1023.000000	1023.000000	2046.000000
23.980000	-0.050366	-29.766071	-5.640833	-5.380785	-10.957771	-7.786681	0.000000	-10.000000	0.883333	-33.783333	403.000000	1023.000000	1023.000000	2046.000000
24.000000	-0.051487	-30.428820	-5.740008	-5.429649	-11.291846	-7.967317	0.000000	-10.000000	0.866667	-33.650002	391.666656	1023.000000	1023.000000	2046.000000
24.020000	-0.052544	-31.053482	-5.866590	-5.454044	-11.618196	-8.114654	0.000000	-10.000000	0.833333	-33.266666	380.500000	1023.000000	1023.000000	2046.000000
24.040001	-0.053603	-31.679356	-5.989949	-5.461892	-11.933063	-8.294451	0.000000	-10.000000	0.816667	-33.299999	369.500000	1023.000000	1023.000000	2046.000000
24.059999	-0.054834	-32.406811	-6.199026	-5.564894	-12.261195	-8.381695	0.000000	-10.000000	0.808333	-33.016666	358.333344	1023.000000	1023.000000	2046.000000
24.080000	-0.055773	-32.961956	-6.298517	-5.536658	-12.560493	-8.566287	0.000000	-10.000000	0.816667	-33.116669	347.166656	1023.000000	1023.000000	2046.000000
24.100000	-0.056996	-33.684673	-6.439447	-5.628175	-12.880919	-8.736131	0.000000	-10.000000	0.825000	-33.016666	336.000000	1023.000000	1023.000000	2046.000000
24.120001	-0.057752	-34.131157	-6.564737	-5.595638	-13.085537	-8.885244	0.000000	-10.000000	0.833333	-33.316666	325.000000	1023.000000	1023.000000	2046.000000
24.139999	-0.058450	-34.544155	-6.586358	-5.664554	-13.365553	-8.927689	0.000000	-10.000000	0.825000	-33.066666	314.000000	1023.000000	1023.000000	2046.000000
24.160000	-0.059199	-34.986599	-6.753287	-5.633052	-13.564792	-9.035470	0.000000	-10.000000	0.816667	-32.950001	303.000000	1023.000000	1023.000000	2046.000000
24.180000	-0.059765	-35.320843	-6.774453	-5.650635	-13.851679	-9.044076	0.000000	-10.000000	0.800000	-32.516666	292.000000	1023.000000	1023.000000	2046.000000
24.200001	-0.060314	-35.645687	-6.888441	-5.620292	-14.049855	-9.087100	0.000000	-10.000000	0.791667	-32.383335	281.166656	1023.000000	1023.000000	2046.000000
24.219999	-0.060864	-35.970585	-6.979117	-5.555779	-14.275777	-9.159913	0.000000	-10.000000	0.783333	-32.183334	270.333344	1023.000000	1023.000000	2046.000000
24.240000	-0.061878	-36.569653	-7.171382	-5.491771	-14.661414	-9.245085	0.000000	-10.000000	0.775000	-32.049999	263.166656	1023.000000	1023.000000	2046.000000
24.260000	-0.063222	-37.363995	-7.454933	-5.476786	-14.965507	-9.466768	0.000000	-10.000000	0.783333	-31.883333	252.500000	1023.000000	1023.000000	2046.000000
24.280001	-0.064853	-38.328236	-7.615610	-5.658400	-15.333394	-9.720834	0.000000	-10.000000	0.775000	-31.783333	241.833328	1023.000000	1023.000000	2046.000000
24.299999	-0.066951	-39.568195	-7.839581	-5.848536	-15.658846	-10.221232	0.000000	-10.000000	0.766667	-31.533335	227.666672	1023.000000	1023.000000	2046.000000
24.320000	-0.069225	-40.912212	-8.026372	-6.122536	-16.169464	-10.593840	0.000000	-10.000000	0.733333	-31.116667	217.000000	1023.000000	1023.000000	2046.000000
24.340000	-0.071155	-42.052490	-8.226235	-6.215495	-16.659180	-10.951582	0.000000	-10.000000	0.700000	-30.250000	206.666672	1023.000000	1023.000000	2046.000000
24.360001	-0.073166	-43.241333	-8.505929	-6.161173	-17.180861	-11.393370	0.000000	-10.000000	0.658333	-29.283333	196.500000	1023.000000	1023.000000	2046.000000
24.379999	-0.074642	-44.113174	-8.662676	-6.048997	-17.689098	-11.712404	0.000000	-10.000000	0.641667	-28.566666	186.833328	1023.000000	1023.000000	2046.000000
24.400000	-0.075446	-44.588596	-8.779054	-5.826991	-18.012102	-11.970448	0.000000	-10.000000	0.641667	-28.333334	177.333328	1023.000000	1023.000000	2046.000000
24.420000	-0.075690	-44.732567	-8.900034	-5.572752	-18.203859	-12.055922	0.000000	-10.000000	0.633333	-28.333334	168.000000	1023.000000	1023.000000	2046.000000
24.440001	-0.075634	-44.699551	-8.955462	-5.265415	-18.385838	-12.092836	0.000000	-10.000000	0.616667	-28.416666	158.500000	1023.000000	1023.000000	2046.000000
24.459999	-0.075858	-44.832367	-9.097208	-4.987088	-18.557800	-12.190269	0.000000	-10.000000	0.600000	-28.350000	149.000000	1023.000000	1023.000000	2046.000000
24.480000	-0.075945	-44.883247	-9.190303	-4.783241	-18.700775	-12.208928	0.000000	-10.000000	0.583333	-28.100000	139.500000	1023.000000	1023.000000	2046.000000
24.500000	-0.076121	-44.987804	-9.303374	-4.584613	-18.807833	-12.291983	0.000000	-10.000000	0.550000	-27.650000	130.000000	1023.000000	1023.000000	2046.000000
24.520000	-0.076552	-45.242271	-9.390007	-4.549609	-18.933434	-12.369221	0.000000	-10.000000	0.516667	-26.900000	120.833336	1023.000000	1023.000000	2046.000000
24.540001	-0.076997	-45.505386	-9.443161	-4.517473	-19.064041	-12.480713	0.000000	-10.000000	0.500000	-26.116667	111.833336	1023.000000	1023.000000	2046.000000
24.559999	-0.077710	-45.926327	-9.464077	-4.591993	-19.273834	-12.596422	0.000000	-10.000000	0.483333	-25.216667	103.333336	1023.000000	1023.000000	2046.000000
24.580000	-0.078123	-46.170856	-9.499891	-4.648361	-19.375753	-12.646852	0.000000	-10.000000	0.466667	-24.316668	94.666664	1023.000000	1023.000000	2046.000000
24.600000	-0.078551	-46.423912	-9.451303	-4.805384	-19.440102	-12.727121	0.000000	-10.000000	0.433333	-23.616667	86.666664	1023.000000	1023.000000	2046.000000
24.620001	-0.079043	-46.714428	-9.352130	-5.048372	-19.549347	-12.764580	0.000000	-10.000000	0.416667	-23.183334	78.666664	1023.000000	1023.000000	2046.000000
24.639999	-0.079375	-46.910461	-9.287032	-5.224833	-19.550379	-12.848219	0.000000	-10.000000	0.383333	-22.900002	71.000000	1023.000000	1023.000000	2046.000000
24.660000	-0.080201	-47.398834	-9.347094	-5.483771	-19.608881	-12.959088	0.000000	-10.000000	0.366667	-22.583334	63.333332	1023.000000	1023.000000	2046.000000
24.680000	-0.080574	-47.619362	-9.357141	-5.622582	-19.597311	-13.042328	0.000000	-10.000000	0.350000	-21.966667	55.833332	1023.000000	1023.000000	2046.000000
24.700001	-0.081465	-48.145763	-9.407385	-5.898916	-19.701511	-13.137953	0.000000	-10.000000	0.333333	-21.516666	48.500000	1023.000000	1023.000000	2046.000000
24.719999	-0.082318	-48.649998	-9.487040	-6.089980	-19.773176	-13.299803	0.000000	-10.000000	0.316667	-20.950001	41.166668	1023.000000	1023.000000	2046.000000
24.740000	-0.083207	-49.175591	-9.524057	-6.308998	-19.917213	-13.425323	0.000000	-10.000000	0.308333	-20.500000	34.166668	1023.000000	1023.000000	2046.000000
24.760000	-0.084037	-49.665775	-9.579814	-6.538469	-20.021914	-13.525578	0.000000	-10.000000	0.291667	-19.750000	27.333334	1023.000000	1023.000000	2046.000000
24.780001	-0.084836	-50.138004	-9.603371	-6.766724	-20.116001	-13.651909	0.000000	-10.000000	0.258333	-18.766666	20.833334	1023.000000	1023.000000	2046.000000
24.799999	-0.085821	-50.719982	-9.648862	-6.956720	-20.296484	-13.817917	0.000000	-10.000000	0.216667	-17.800001	14.500000	1023.000000	1023.000000	2046.000000
24.820000	-0.086736	-51.261211	-9.774692	-7.081037	-20.435013	-13.970472	0.000000	-10.000000	0.200000	-16.950001	8.500000	1023.000000	1023.000000	2046.000000
24.840000	-0.087485	-51.703362	-9.860135	-7.201495	-20.552130	-14.089603	0.000000	-10.000000	0.200000	-16.383335	3.166667	1023.000000	1023.000000	2046.000000
24.860001	-0.088291	-52.180031	-9.997021	-7.324018	-20.644495	-14.214499	0.000000	-10.000000	0.183333	-15.833334	-2.000000	1023.000000	1023.000000	2046.000000
24.879999	-0.088880	-52.528294	-10.037669	-7.434391	-20.772564	-14.283668	0.000000	-10.000000	0.175000	-15.416667	-6.833333	1023.000000	1023.000000	2046.000000
24.900000	-0.089581	-52.942596	-10.200555	-7.545791	-20.800974	-14.395279	0.000000	-10.000000	0.166667	-15.083334	-12.000000	1023.000000	1023.000000	2046.000000
24.920000	-0.089781	-53.060352	-10.179038	-7.608958	-20.875513	-14.396844	0.000000	-10.000000	0.175000	-14.700001	-17.000000	1023.000000	1023.000000	2046.000000
24.940001	-0.090130	-53.266712	-10.184031	-7.689132	-20.905666	-14.487883	0.000000	-10.000000	0.166667	-14.333334	-22.000000	1023.000000	1023.000000	2046.000000
24.959999	-0.090200	-53.308052	-10.220762	-7.752953	-20.847685	-14.486652	0.000000	-10.000000	0.158333	-13.600000	-26.833334	1023.000000	1023.000000	2046.000000
24.980000	-0.090475	-53.470825	-10.278380	-7.759586	-20.849211	-14.583647	0.000000	-10.000000	0.133333	-12.916667	-31.500000	1023.000000	1023.000000	2046.000000
25.000000	-0.090522	-53.498417	-10.300740	-7.785520	-20.833311	-14.578845	0.000000	-10.000000	0.108333	-11.883333	-35.833332	1023.000000	1023.000000	2046.000000
25.020000	-0.090708	-53.608139	-10.310235	-7.833384	-20.896996	-14.567525	0.000000	-10.000000	0.083333	-11.066667	-39.666668	1023.000000	1023.000000	2046.000000
25.040001	-0.090875	-53.707191	-10.361429	-7.809279	-20.888243	-14.648241	0.000000	-10.000000	0.066667	-10.133333	-43.333332	1023.000000	1023.000000	2046.000000
25.059999	-0.090878	-53.708939	-10.352159	-7.835706	-20.916079	-14.604996	0.000000	-10.000000	0.058333	-9.183333	-46.666668	1023.000000	1023.000000	2046.000000
25.080000	-0.090857	-53.696655	-10.384830	-7.872984	-20.883614	-14.555226	0.000000	-10.000000	0.050000	-8.166667	-49.833332	1023.000000	1023.000000	2046.000000
25.100000	-0.090946	-53.748940	-10.434037	-7.919788	-20.887789	-14.507324	0.000000	-10.000000	0.033333	-6.833333	-52.500000	1023.000000	1023.000000	2046.000000
25.120001	-0.090376	-53.412193	-10.377535	-7.866466	-20.791122	-14.377070	0.000000	-10.000000	0.016667	-4.366667	-54.666668	1023.000000	1023.000000	2046.000000
25.139999	-0.089902	-53.132275	-10.391307	-7.926655	-20.633078	-14.181235	0.000000	-10.000000	-0.016667	-0.650000	-56.166668	1023.000000	1023.000000	2046.000000
25.160000	-0.089089	-52.651691	-10.396014	-7.909687	-20.413881	-13.932109	0.000000	-10.000000	-0.058333	3.850000	-56.833332	1023.000000	1023.000000	2046.000000
25.180000	-0.087954	-51.981098	-10.306855	-7.893124	-20.145473	-13.635647	0.000000	-10.000000	-0.125000	8.933333	-57.000000	1023.000000	1023.000000	2046.000000
25.200001	-0.086762	-51.276234	-10.296630	-7.833862	-19.788429	-13.357311	0.000000	-10.000000	-0.216667	13.800000	-57.000000	1023.000000	1023.000000	2046.000000
25.219999	-0.085427	-50.487507	-10.242697	-7.814653	-19.392309	-13.037848	0.000000	-10.000000	-0.300000	18.016666	-57.000000	1023.000000	1023.000000	2046.000000
25.240000	-0.084223	-49.775723	-10.247349	-7.756915	-18.975609	-12.795852	0.000000	-10.000000	-0.358333	20.083334	-57.000000	1023.000000	1023.000000	2046.000000
25.260000	-0.082898	-48.992878	-10.150686	-7.723286	-18.607660	-12.511248	0.000000	-10.000000	-0.408333	22.516666	-29.333334	1023.000000	1023.000000	2046.000000
25.280001	-0.081607	-48.230015	-10.108393	-7.705158	-18.211794	-12.204668	0.000000	-10.000000	-0.508333	25.866667	7.166667	1023.000000	1023.000000	2046.000000
25.299999	-0.080141	-47.363228	-10.054487	-7.635933	-17.752008	-11.920799	0.000000	-10.000000	-0.608333	29.216667	43.666668	1023.000000	1023.000000	2046.000000
25.320000	-0.078630	-46.470417	-9.918853	-7.640962	-17.341324	-11.569279	0.000000	-10.000000	-0.675000	30.900000	52.500000	1023.000000	1023.000000	2046.000000
25.340000	-0.077410	-45.749352	-9.860075	-7.637761	-16.953003	-11.298512	0.000000	-10.000000	-0.691667	31.300001	55.833332	1023.000000	1023.000000	2046.000000
25.360001	-0.076136	-44.996185	-9.770600	-7.627389	-16.555866	-11.042327	0.000000	-10.000000	-0.758333	32.466667	62.500000	1023.000000	1023.000000	2046.000000
25.379999	-0.075002	-44.326164	-9.680088	-7.598090	-16.213093	-10.834892	0.000000	-10.000000	-0.825000	33.800003	73.000000	1023.000000	1023.000000	2046.000000
25.400000	-0.073864	-43.653614	-9.661450	-7.552889	-15.830400	-10.608875	0.000000	-10.000000	-0.908333	35.300003	83.833336	1023.000000	1023.000000	2046.000000
25.420000	-0.072241	-42.694355	-9.490962	-7.434574	-15.415824	-10.352997	0.000000	-10.000000	-0.941667	36.366669	95.333336	1023.000000	1023.000000	2046.000000
25.440001	-0.070873	-41.886078	-9.440590	-7.355784	-14.989995	-10.099711	0.000000	-10.000000	-0.975000	37.433334	107.333336	1023.000000	1023.000000	2046.000000
25.459999	-0.069251	-40.927433	-9.360128	-7.214878	-14.552346	-9.800082	0.000000	-10.000000	-1.000000	38.266670	119.833336	1023.000000	1023.000000	2046.000000
25.480000	-0.067924	-40.142803	-9.337917	-7.150571	-14.100371	-9.553942	0.000000	-10.000000	-1.016667	38.966667	132.500000	1023.000000	1023.000000	2046.000000
25.500000	-0.066760	-39.455009	-9.257698	-7.221593	-13.745417	-9.230304	0.000000	-10.000000	-1.041667	39.450001	145.333328	1023.000000	1023.000000	2046.000000
25.520000	-0.065832	-38.906715	-9.218884	-7.304008	-13.392815	-8.991010	0.000000	-10.000000	-1.066667	39.950001	158.333328	1023.000000	1023.000000	2046.000000
25.540001	-0.065507	-38.714924	-9.215095	-7.305815	-13.255519	-8.938496	0.000000	-10.000000	-1.108333	40.533333	171.500000	1023.000000	1023.000000	2046.000000
25.559999	-0.065519	-38.721481	-9.307924	-7.233665	-13.207437	-8.972455	0.000000	-10.000000	-1.141667	41.250000	184.833328	1023.000000	1023.000000	2046.000000
25.580000	-0.065635	-38.790413	-9.371126	-7.108086	-13.257859	-9.053344	0.000000	-10.000000	-1.166667	41.583336	198.500000	1023.000000	1023.000000	2046.000000
25.600000	-0.065060	-38.450550	-9.331284	-6.951717	-13.234828	-8.932721	0.000000	-10.000000	-1.183333	41.650002	212.500000	1023.000000	1023.000000	2046.000000
25.620001	-0.063802	-37.707024	-9.253287	-6.707792	-12.964148	-8.781795	0.000000	-10.000000	-1.183333	41.550003	226.500000	1023.000000	1023.000000	2046.000000
25.639999	-0.062022	-36.654980	-9.112987	-6.464200	-12.582256	-8.495536	0.000000	-10.000000	-1.175000	41.466667	240.500000	1023.000000	1023.000000	2046.000000
25.660000	-0.060195	-35.575451	-8.890038	-6.184828	-12.267886	-8.232698	0.000000	-10.000000	-1.158333	41.250000	254.333328	1023.000000	1023.000000	2046.000000
25.680000	-0.058594	-34.628963	-8.810513	-5.955094	-11.913805	-7.949551	0.000000	-10.000000	-1.166667	41.083336	268.000000	1023.000000	1023.000000	2046.000000
25.700001	-0.056815	-33.577652	-8.624830	-5.768455	-11.578402	-7.605966	0.000000	-10.000000	-1.158333	40.816666	281.666656	1023.000000	1023.000000	2046.000000
25.719999	-0.055475	-32.785713	-8.447536	-5.618527	-11.346366	-7.373285	0.000000	-10.000000	-1.150000	40.716667	295.333344	1023.000000	1023.000000	2046.000000
25.740000	-0.053829	-31.813215	-8.252494	-5.510176	-11.003736	-7.046809	0.000000	-10.000000	-1.133333	40.650002	304.500000	1023.000000	1023.000000	2046.000000
25.760000	-0.052313	-30.916977	-8.040580	-5.416098	-10.662136	-6.798162	0.000000	-10.000000	-1.116667	40.616669	318.000000	1023.000000	1023.000000	2046.000000
25.780001	-0.050820	-30.034649	-7.876128	-5.337908	-10.328517	-6.492096	0.000000	-10.000000	-1.116667	40.450001	331.500000	1023.000000	1023.000000	2046.000000
25.799999	-0.049244	-29.103222	-7.614713	-5.261226	-9.986096	-6.241187	0.000000	-10.000000	-1.100000	40.266666	349.500000	1023.000000	1023.000000	2046.000000
25.820000	-0.047571	-28.114557	-7.378208	-5.294026	-9.549050	-5.893274	0.000000	-10.000000	-1.083333	39.883335	363.000000	1023.000000	1023.000000	2046.000000
25.840000	-0.045989	-27.179432	-7.114237	-5.277776	-9.106458	-5.680961	0.000000	-10.000000	-1.058333	39.766666	376.333344	1023.000000	1023.000000	2046.000000
25.860001	-0.044229	-26.139116	-6.824368	-5.279153	-8.665069	-5.370527	0.000000	-10.000000	-1.041667	39.450001	389.666656	1023.000000	1023.000000	2046.000000
25.879999	-0.042124	-24.895273	-6.384476	-5.256629	-8.219173	-5.034995	0.000000	-10.000000	-1.033333	39.183334	402.833344	1023.000000	1023.000000	2046.000000
25.900000	-0.040727	-24.069622	-6.134988	-5.247511	-7.822123	-4.864999	0.000000	-10.000000	-1.016667	38.416668	416.000000	1023.000000	1023.000000	2046.000000
25.920000	-0.039076	-23.093775	-5.822119	-5.294350	-7.376923	-4.600384	0.000000	-10.000000	-0.991667	37.983334	429.000000	1023.000000	1023.000000	2046.000000
25.940001	-0.037736	-22.301796	-5.521904	-5.399090	-7.028358	-4.352444	0.000000	-10.000000	-0.950000	37.583332	441.833344	1023.000000	1023.000000	2046.000000
25.959999	-0.036865	-21.787018	-5.302474	-5.508233	-6.743572	-4.232738	0.000000	-10.000000	-0.916667	37.350002	454.500000	1023.000000	1023.000000	2046.000000
25.980000	-0.035726	-21.114208	-5.056899	-5.520731	-6.488507	-4.048071	0.000000	-10.000000	-0.908333	37.083336	466.833344	1023.000000	1023.000000	2046.000000
26.000000	-0.034802	-20.567976	-4.938874	-5.543501	-6.200190	-3.885410	0.000000	-10.000000	-0.916667	37.166668	479.333344	1023.000000	1023.000000	2046.000000
26.020000	-0.034059	-20.128929	-4.830463	-5.552597	-5.954755	-3.791114	0.000000	-10.000000	-0.941667	37.299999	491.666656	1023.000000	1023.000000	2046.000000
26.040001	-0.033176	-19.607037	-4.689121	-5.586837	-5.671456	-3.659624	0.000000	-10.000000	-0.958333	37.349998	500.000000	1023.000000	1023.000000	2046.000000
26.059999	-0.032141	-18.995230	-4.568979	-5.631093	-5.333618	-3.461540	0.000000	-10.000000	-0.958333	37.333332	512.333313	1023.000000	1023.000000	2046.000000
26.080000	-0.031107	-18.384434	-4.394412	-5.650152	-5.084980	-3.254890	0.000000	-10.000000	-0.933333	37.316666	524.833313	1023.000000	1023.000000	2046.000000
26.100000	-0.030023	-17.743347	-4.241547	-5.588993	-4.799446	-3.113362	0.000000	-10.000000	-0.875000	36.916668	541.500000	1023.000000	1023.000000	2046.000000
26.120001	-0.028695	-16.958601	-4.086236	-5.524420	-4.445521	-2.902425	0.000000	-10.000000	-0.825000	36.083332	553.833313	1023.000000	1023.000000	2046.000000
26.139999	-0.027188	-16.068363	-3.881764	-5.431629	-4.083298	-2.671671	0.000000	-10.000000	-0.783333	35.349998	562.000000	1023.000000	1023.000000	2046.000000
26.160000	-0.025970	-15.348537	-3.757285	-5.322249	-3.755043	-2.513960	0.000000	-10.000000	-0.750000	34.299999	573.833313	1023.000000	1023.000000	2046.000000
26.180000	-0.024369	-14.402242	-3.504715	-5.240577	-3.386807	-2.270142	0.000000	-10.000000	-0.716667	33.433334	585.500000	1023.000000	1023.000000	2046.000000
26.200001	-0.022890	-13.528181	-3.276623	-5.132072	-3.051040	-2.068446	0.000000	-10.000000	-0.666667	32.533333	600.666687	1023.000000	1023.000000	2046.000000
26.219999	-0.021378	-12.634452	-3.022481	-5.053049	-2.756712	-1.802210	0.000000	-10.000000	-0.625000	31.800001	611.666687	1023.000000	1023.000000	2046.000000
26.240000	-0.019858	-11.736199	-2.775836	-4.927782	-2.452828	-1.579753	0.000000	-10.000000	-0.591667	31.233334	618.833313	1023.000000	1023.000000	2046.000000
26.260000	-0.018542	-10.958499	-2.586576	-4.798693	-2.174823	-1.398407	0.000000	-10.000000	-0.541667	29.483334	629.500000	1023.000000	1023.000000	2046.000000
26.280001	-0.017236	-10.186486	-2.379989	-4.658091	-1.951040	-1.197367	0.000000	-10.000000	-0.475000	27.900002	639.500000	1023.000000	1023.000000	2046.000000
26.299999	-0.016066	-9.495149	-2.236748	-4.517765	-1.690985	-1.049651	0.000000	-10.000000	-0.391667	25.466667	652.333313	1023.000000	1023.000000	2046.000000
26.320000	-0.015043	-8.890313	-2.013418	-4.451107	-1.563121	-0.862667	0.000000	-10.000000	-0.316667	23.500000	661.166687	1023.000000	1023.000000	2046.000000
26.340000	-0.014155	-8.365808	-1.911860	-4.332101	-1.352576	-0.769271	0.000000	-10.000000	-0.258333	21.400000	669.333313	1023.000000	1023.000000	2046.000000
26.360001	-0.013543	-8.003901	-1.841128	-4.216069	-1.246567	-0.700137	0.000000	-10.000000	-0.216667	20.150000	674.666687	1023.000000	1023.000000	2046.000000
26.379999	-0.012768	-7.545829	-1.673258	-4.145635	-1.165510	-0.561426	0.000000	-10.000000	-0.158333	17.383333	681.166687	1023.000000	1023.000000	2046.000000
26.400000	-0.012126	-7.166317	-1.562410	-4.060562	-1.052830	-0.490515	0.000000	-10.000000	-0.100000	14.066667	687.000000	1023.000000	1023.000000	2046.000000
26.420000	-0.011998	-7.090813	-1.560153	-3.996369	-1.046557	-0.487733	0.000000	-10.000000	-0.041667	10.750000	692.833313	1023.000000	1023.000000	2046.000000
26.440001	-0.011757	-6.948447	-1.519948	-3.945332	-1.014347	-0.468819	0.000000	-10.000000	0.000000	6.600000	696.500000	1023.000000	1023.000000	2046.000000
26.459999	-0.011354	-6.710362	-1.429353	-3.894407	-0.952722	-0.433880	0.000000	-10.000000	0.016667	2.366667	699.000000	1023.000000	1023.000000	2046.000000
26.480000	-0.011204	-6.621519	-1.400065	-3.799063	-0.961654	-0.460736	0.000000	-10.000000	0.033333	-1.866667	701.500000	1023.000000	1023.000000	2046.000000
26.500000	-0.011193	-6.615312	-1.367682	-3.765350	-1.000771	-0.481509	0.000000	-10.000000	0.033333	-3.200000	702.000000	1023.000000	1023.000000	2046.000000
26.520000	-0.011311	-6.684732	-1.342757	-3.763255	-1.105595	-0.473125	0.000000	-10.000000	0.041667	-4.216667	702.000000	1023.000000	1023.000000	2046.000000
26.540001	-0.011357	-6.712203	-1.427446	-3.631793	-1.059130	-0.593834	0.000000	-10.000000	0.050000	-5.950000	702.000000	1023.000000	1023.000000	2046.000000
26.559999	-0.011440	-6.760796	-1.401562	-3.650743	-1.145122	-0.563369	0.000000	-10.000000	0.050000	-7.483333	702.000000	1023.000000	1023.000000	2046.000000
26.580000	-0.011875	-7.018385	-1.484710	-3.579912	-1.351951	-0.601812	0.000000	-10.000000	0.066667	-8.866667	702.000000	1023.000000	1023.000000	2046.000000
26.600000	-0.012642	-7.471635	-1.691896	-3.516775	-1.615682	-0.647281	0.000000	-10.000000	0.083333	-9.866667	702.000000	1023.000000	1023.000000	2046.000000
26.620001	-0.013953	-8.246363	-1.947709	-3.612499	-1.847501	-0.838654	0.000000	-10.000000	0.100000	-10.866667	702.000000	1023.000000	1023.000000	2046.000000
26.639999	-0.015674	-9.263069	-2.088363	-3.796543	-2.230634	-1.147530	0.000000	-10.000000	0.100000	-11.650000	694.000000	1023.000000	1023.000000	2046.000000
26.660000	-0.017958	-10.613338	-2.344901	-3.918861	-2.687628	-1.661949	0.000000	-10.000000	0.108333	-12.200000	684.666687	1023.000000	1023.000000	2046.000000
26.680000	-0.020279	-11.984728	-2.596982	-4.019518	-3.275308	-2.092920	0.000000	-10.000000	0.116667	-12.750000	675.333313	1023.000000	1023.000000	2046.000000
26.700001	-0.022448	-13.266741	-2.876839	-3.970842	-3.869416	-2.549644	0.000000	-10.000000	0.133333	-13.366667	672.333313	1023.000000	1023.000000	2046.000000
26.719999	-0.023894	-14.121061	-3.065981	-3.863755	-4.320431	-2.870894	0.000000	-10.000000	0.166667	-14.566668	667.500000	1023.000000	1023.000000	2046.000000
26.740000	-0.024721	-14.610101	-3.187560	-3.804766	-4.580641	-3.037134	0.000000	-10.000000	0.200000	-15.766667	662.666687	1023.000000	1023.000000	2046.000000
26.760000	-0.024994	-14.771334	-3.199278	-3.648947	-4.800332	-3.122777	0.000000	-10.000000	0.216667	-16.433334	657.666687	1023.000000	1023.000000	2046.000000
26.780001	-0.025165	-14.872493	-3.238254	-3.411932	-4.938299	-3.284009	0.000000	-10.000000	0.208333	-16.383333	654.000000	1023.000000	1023.000000	2046.000000
26.799999	-0.025541	-15.094629	-3.272375	-3.306213	-5.158881	-3.357161	0.000000	-10.000000	0.200000	-16.333334	646.666687	1023.000000	1023.000000	2046.000000
26.820000	-0.025831	-15.265874	-3.400767	-3.153858	-5.300130	-3.411119	0.000000	-10.000000	0.208333	-16.666668	639.500000	1023.000000	1023.000000	2046.000000
26.840000	-0.026359	-15.578187	-3.461522	-3.051734	-5.535807	-3.529124	0.000000	-10.000000	0.216667	-17.033333	634.166687	1023.000000	1023.000000	2046.000000
26.860001	-0.026958	-15.932181	-3.575920	-2.992739	-5.729560	-3.633962	0.000000	-10.000000	0.233333	-17.799999	630.500000	1023.000000	1023.000000	2046.000000
26.879999	-0.027499	-16.252020	-3.640339	-2.935218	-5.911528	-3.764935	0.000000	-10.000000	0.275000	-18.683334	626.333313	1023.000000	1023.000000	2046.000000
26.900000	-0.028239	-16.689177	-3.778087	-2.876089	-6.084037	-3.950964	0.000000	-10.000000	0.325000	-20.033335	620.000000	1023.000000	1023.000000	2046.000000
26.920000	-0.028823	-17.034445	-3.810453	-2.864309	-6.321515	-4.038167	0.000000	-10.000000	0.375000	-21.333334	613.166687	1023.000000	1023.000000	2046.000000
26.940001	-0.029472	-17.417955	-3.779018	-2.912580	-6.505069	-4.221287	0.000000	-10.000000	0.441667	-23.266666	603.500000	1023.000000	1023.000000	2046.000000
26.959999	-0.030182	-17.837807	-3.864624	-2.927653	-6.648629	-4.396900	0.000000	-10.000000	0.500000	-24.733334	596.000000	1023.000000	1023.000000	2046.000000
26.980000	-0.030879	-18.249517	-3.891812	-3.029037	-6.849355	-4.479315	0.000000	-10.000000	0.566667	-26.366667	588.000000	1023.000000	1023.000000	2046.000000
27.000000	-0.032040	-18.935555	-3.995919	-3.174789	-7.057891	-4.706954	0.000000	-10.000000	0.608333	-27.233334	582.000000	1023.000000	1023.000000	2046.000000
27.020000	-0.033044	-19.528944	-4.097927	-3.273987	-7.248413	-4.908617	0.000000	-10.000000	0.683333	-29.033333	569.500000	1023.000000	1023.000000	2046.000000
27.040001	-0.034127	-20.169319	-4.124536	-3.446562	-7.487504	-5.110717	0.000000	-10.000000	0.741667	-30.316668	560.000000	1023.000000	1023.000000	2046.000000
27.059999	-0.035533	-21.000177	-4.143221	-3.673213	-7.838471	-5.345272	0.000000	-10.000000	0.783333	-31.483334	550.000000	1023.000000	1023.000000	2046.000000
27.080000	-0.036942	-21.832834	-4.216006	-3.842040	-8.156667	-5.618121	0.000000	-10.000000	0.800000	-32.116669	543.000000	1023.000000	1023.000000	2046.000000
27.100000	-0.038509	-22.758589	-4.302659	-4.018897	-8.487708	-5.949326	0.000000	-10.000000	0.816667	-32.833336	532.333313	1023.000000	1023.000000	2046.000000
27.120001	-0.040227	-23.774023	-4.405699	-4.254824	-8.878028	-6.235473	0.000000	-10.000000	0.833333	-33.433334	521.333313	1023.000000	1023.000000	2046.000000
27.139999	-0.041886	-24.754890	-4.541737	-4.408091	-9.255578	-6.549484	0.000000	-10.000000	0.858333	-33.683334	510.166656	1023.000000	1023.000000	2046.000000
27.160000	-0.043507	-25.712667	-4.687395	-4.535650	-9.631535	-6.858088	0.000000	-10.000000	0.891667	-33.916668	498.833344	1023.000000	1023.000000	2046.000000
27.180000	-0.045106	-26.657892	-4.848934	-4.688336	-10.011337	-7.109286	0.000000	-10.000000	0.908333	-34.366669	487.500000	1023.000000	1023.000000	2046.000000
27.200001	-0.046746	-27.627110	-5.043256	-4.852678	-10.367068	-7.364107	0.000000	-10.000000	0.925000	-34.733334	476.000000	1023.000000	1023.000000	2046.000000
27.219999	-0.048202	-28.487284	-5.171596	-4.956219	-10.745294	-7.614176	0.000000	-10.000000	0.941667	-35.350002	464.500000	1023.000000	1023.000000	2046.000000
27.240000	-0.049651	-29.343512	-5.302972	-5.130227	-11.091539	-7.818773	0.000000	-10.000000	0.958333	-35.433334	452.833344	1023.000000	1023.000000	2046.000000
27.260000	-0.051059	-30.175787	-5.472943	-5.258598	-11.391135	-8.053110	0.000000	-10.000000	0.975000	-35.966667	441.000000	1023.000000	1023.000000	2046.000000
27.280001	-0.052017	-30.741957	-5.526031	-5.303346	-11.651214	-8.261367	0.000000	-10.000000	0.983333	-36.133335	429.000000	1023.000000	1023.000000	2046.000000
27.299999	-0.053268	-31.481359	-5.637157	-5.422088	-11.964136	-8.457979	0.000000	-10.000000	0.983333	-36.216667	417.000000	1023.000000	1023.000000	2046.000000
27.320000	-0.054447	-32.178032	-5.788700	-5.483339	-12.272079	-8.633915	0.000000	-10.000000	0.966667	-36.000000	405.000000	1023.000000	1023.000000	2046.000000
27.340000	-0.055322	-32.695095	-5.862316	-5.520503	-12.552767	-8.759511	0.000000	-10.000000	0.950000	-35.550003	393.000000	1023.000000	1023.000000	2046.000000
27.360001	-0.056454	-33.364372	-5.987672	-5.572139	-12.879145	-8.925417	0.000000	-10.000000	0.941667	-35.400002	381.000000	1023.000000	1023.000000	2046.000000
27.379999	-0.057652	-34.072456	-6.170640	-5.617985	-13.168172	-9.115659	0.000000	-10.000000	0.925000	-34.983334	369.000000	1023.000000	1023.000000	2046.000000
27.400000	-0.058600	-34.632351	-6.280128	-5.664846	-13.445356	-9.242023	0.000000	-10.000000	0.908333	-34.616669	353.333344	1023.000000	1023.000000	2046.000000
27.420000	-0.059763	-35.319786	-6.433684	-5.738603	-13.787814	-9.359685	0.000000	-10.000000	0.900000	-34.233334	341.666656	1023.000000	1023.000000	2046.000000
27.440001	-0.060820	-35.944431	-6.593439	-5.760365	-14.040530	-9.550097	0.000000	-10.000000	0.900000	-33.866669	330.333344	1023.000000	1023.000000	2046.000000
27.459999	-0.062001	-36.642441	-6.766744	-5.791005	-14.348511	-9.736183	0.000000	-10.000000	0.900000	-33.750000	322.833344	1023.000000	1023.000000	2046.000000
27.480000	-0.063051	-37.263298	-6.904964	-5.854362	-14.645136	-9.858837	0.000000	-10.000000	0.866667	-33.483334	311.666656	1023.000000	1023.000000	2046.000000
27.500000	-0.064095	-37.880352	-7.019796	-5.912450	-14.916896	-10.031211	0.000000	-10.000000	0.841667	-33.283333	300.500000	1023.000000	1023.000000	2046.000000
27.520000	-0.065122	-38.486851	-7.157900	-5.967661	-15.201152	-10.160136	0.000000	-10.000000	0.816667	-32.816666	289.500000	1023.000000	1023.000000	2046.000000
27.540001	-0.065693	-38.824795	-7.255671	-5.963006	-15.324046	-10.282071	0.000000	-10.000000	0.816667	-32.400002	278.500000	1023.000000	1023.000000	2046.000000
27.559999	-0.066336	-39.204594	-7.311370	-5.993961	-15.565581	-10.333683	0.000000	-10.000000	0.791667	-31.916668	267.666656	1023.000000	1023.000000	2046.000000
27.580000	-0.066779	-39.466591	-7.408147	-6.011324	-15.714469	-10.332652	0.000000	-10.000000	0.775000	-31.616667	257.000000	1023.000000	1023.000000	2046.000000
27.600000	-0.067125	-39.670879	-7.493472	-5.961434	-15.858501	-10.357471	0.000000	-10.000000	0.758333	-31.250000	246.500000	1023.000000	1023.000000	2046.000000
27.620001	-0.067699	-40.010025	-7.617367	-5.907306	-16.032608	-10.452744	0.000000	-10.000000	0.758333	-31.000000	236.000000	1023.000000	1023.000000	2046.000000
27.639999	-0.068244	-40.332283	-7.724670	-5.890361	-16.233297	-10.483955	0.000000	-10.000000	0.733333	-30.600000	225.666672	1023.000000	1023.000000	2046.000000
27.660000	-0.069002	-40.780083	-7.882852	-5.792515	-16.540802	-10.563915	0.000000	-10.000000	0.708333	-30.183334	215.500000	1023.000000	1023.000000	2046.000000
27.680000	-0.070192	-41.483421	-8.183320	-5.794920	-16.775568	-10.729613	0.000000	-10.000000	0.675000	-29.750000	205.500000	1023.000000	1023.000000	2046.000000
27.700001	-0.071513	-42.264400	-8.317677	-5.991405	-17.042114	-10.913203	0.000000	-10.000000	0.658333	-29.333334	195.500000	1023.000000	1023.000000	2046.000000
27.719999	-0.073429	-43.396393	-8.487660	-6.219980	-17.366491	-11.322261	0.000000	-10.000000	0.641667	-28.966667	185.666672	1023.000000	1023.000000	2046.000000
27.740000	-0.075320	-44.514114	-8.613198	-6.437327	-17.785898	-11.677691	0.000000	-10.000000	0.608333	-28.200001	176.000000	1023.000000	1023.000000	2046.000000
27.760000	-0.077082	-45.555267	-8.860472	-6.534132	-18.158813	-12.001853	0.000000	-10.000000	0.541667	-27.050001	166.666672	1023.000000	1023.000000	2046.000000
27.780001	-0.078683	-46.501923	-9.088243	-6.521477	-18.589849	-12.302353	0.000000	-10.000000	0.483333	-25.483334	157.666672	1023.000000	1023.000000	2046.000000
27.799999	-0.079823	-47.175385	-9.288959	-6.331773	-18.953575	-12.601080	0.000000	-10.000000	0.425000	-23.950001	149.166672	1023.000000	1023.000000	2046.000000
27.820000	-0.080428	-47.532883	-9.402827	-6.113560	-19.242878	-12.773620	0.000000	-10.000000	0.408333	-22.983334	141.000000	1023.000000	1023.000000	2046.000000
27.840000	-0.080559	-47.610119	-9.512531	-5.821965	-19.403753	-12.871869	0.000000	-10.000000	0.383333	-22.616667	133.333328	1023.000000	1023.000000	2046.000000
27.860001	-0.080365	-47.495625	-9.576982	-5.461440	-19.521904	-12.935299	0.000000	-10.000000	0.391667	-22.700001	125.666664	1023.000000	1023.000000	2046.000000
27.879999	-0.080178	-47.385288	-9.607840	-5.187726	-19.649784	-12.939940	0.000000	-10.000000	0.391667	-22.766666	118.333336	1023.000000	1023.000000	2046.000000
27.900000	-0.080227	-47.414104	-9.733329	-4.943548	-19.741993	-12.995234	0.000000	-10.000000	0.391667	-22.700001	110.666664	1023.000000	1023.000000	2046.000000
27.920000	-0.080434	-47.536434	-9.830530	-4.832200	-19.805094	-13.068613	0.000000	-10.000000	0.375000	-22.516666	103.166664	1023.000000	1023.000000	2046.000000
27.940001	-0.080522	-47.588566	-9.820442	-4.774011	-19.891447	-13.102666	0.000000	-10.000000	0.358333	-22.066668	95.500000	1023.000000	1023.000000	2046.000000
27.959999	-0.080840	-47.776230	-9.836475	-4.757491	-19.998186	-13.184079	0.000000	-10.000000	0.350000	-21.433334	88.166664	1023.000000	1023.000000	2046.000000
27.980000	-0.081375	-48.092846	-9.915364	-4.778522	-20.088200	-13.310761	0.000000	-10.000000	0.333333	-20.616667	81.000000	1023.000000	1023.000000	2046.000000
28.000000	-0.081611	-48.232334	-9.926079	-4.824502	-20.128519	-13.353235	0.000000	-10.000000	0.300000	-19.633333	74.166664	1023.000000	1023.000000	2046.000000
28.020000	-0.081806	-48.347607	-9.809224	-4.981724	-20.181141	-13.375518	0.000000	-10.000000	0.258333	-18.783335	67.666664	1023.000000	1023.000000	2046.000000
28.040001	-0.082327	-48.655510	-9.757777	-5.261967	-20.192434	-13.443333	0.000000	-10.000000	0.241667	-18.133333	61.500000	1023.000000	1023.000000	2046.000000
28.059999	-0.082751	-48.905792	-9.741609	-5.382845	-20.166584	-13.614754	0.000000	-10.000000	0.241667	-17.933334	55.500000	1023.000000	1023.000000	2046.000000
28.080000	-0.083111	-49.118374	-9.680964	-5.598408	-20.211546	-13.627457	0.000000	-10.000000	0.241667	-17.766666	49.500000	1023.000000	1023.000000	2046.000000
28.100000	-0.083708	-49.471504	-9.687797	-5.832930	-20.239895	-13.710883	0.000000	-10.000000	0.241667	-17.383333	43.500000	1023.000000	1023.000000	2046.000000
28.120001	-0.084289	-49.814762	-9.762630	-5.971829	-20.244299	-13.836004	0.000000	-10.000000	0.225000	-16.966667	37.500000	1023.000000	1023.000000	2046.000000
28.139999	-0.084954	-50.207592	-9.779895	-6.210321	-20.307394	-13.909981	0.000000	-10.000000	0.216667	-16.450001	31.833334	1023.000000	1023.000000	2046.000000
28.160000	-0.085682	-50.638134	-9.812595	-6.453109	-20.381592	-13.990838	0.000000	-10.000000	0.200000	-16.116667	26.333334	1023.000000	1023.000000	2046.000000
28.180000	-0.086588	-51.173317	-9.844026	-6.705145	-20.520376	-14.103769	0.000000	-10.000000	0.200000	-15.616667	21.000000	1023.000000	1023.000000	2046.000000
28.200001	-0.087432	-51.672215	-9.905683	-6.873006	-20.624189	-14.269338	0.000000	-10.000000	0.183333	-15.100000	15.666667	1023.000000	1023.000000	2046.000000
28.219999	-0.088181	-52.114914	-9.936021	-7.066212	-20.727509	-14.385173	0.000000	-10.000000	0.166667	-14.200000	10.666667	1023.000000	1023.000000	2046.000000
28.240000	-0.089112	-52.665184	-10.065382	-7.248646	-20.864092	-14.487062	0.000000	-10.000000	0.133333	-13.250000	6.000000	1023.000000	1023.000000	2046.000000
28.260000	-0.089822	-53.084652	-10.178396	-7.346170	-20.954985	-14.605101	0.000000	-10.000000	0.116667	-12.416667	1.833333	1023.000000	1023.000000	2046.000000
28.280001	-0.090411	-53.432888	-10.220171	-7.448589	-21.046602	-14.717525	0.000000	-10.000000	0.100000	-11.916667	-2.166667	1023.000000	1023.000000	2046.000000
28.299999	-0.091218	-53.909595	-10.373584	-7.596925	-21.148746	-14.790340	0.000000	-10.000000	0.100000	-11.516666	-5.833333	1023.000000	1023.000000	2046.000000
28.320000	-0.091544	-54.102207	-10.455268	-7.660077	-21.130733	-14.856129	0.000000	-10.000000	0.100000	-11.150001	-9.500000	1023.000000	1023.000000	2046.000000
28.340000	-0.091820	-54.265350	-10.482371	-7.728945	-21.139093	-14.914939	0.000000	-10.000000	0.083333	-10.800000	-13.166667	1023.000000	1023.000000	2046.000000
28.360001	-0.092131	-54.449673	-10.486508	-7.789363	-21.193491	-14.980309	0.000000	-10.000000	0.075000	-10.533334	-16.666666	1023.000000	1023.000000	2046.000000
28.379999	-0.092002	-54.373074	-10.459117	-7.806079	-21.166582	-14.941297	0.000000	-10.000000	0.058333	-10.050000	-20.333334	1023.000000	1023.000000	2046.000000
28.400000	-0.092190	-54.484207	-10.466765	-7.878031	-21.169321	-14.970091	0.000000	-10.000000	0.058333	-9.433333	-23.666666	1023.000000	1023.000000	2046.000000
28.420000	-0.092055	-54.404572	-10.498348	-7.866292	-21.107382	-14.932549	0.000000	-10.000000	0.050000	-8.533334	-27.000000	1023.000000	1023.000000	2046.000000
28.440001	-0.091902	-54.314240	-10.474496	-7.924809	-21.087370	-14.827564	0.000000	-10.000000	0.033333	-7.466667	-29.833334	1023.000000	1023.000000	2046.000000
28.459999	-0.091498	-54.075375	-10.503057	-7.906418	-20.932793	-14.733109	0.000000	-10.000000	0.016667	-5.766667	-32.333332	1023.000000	1023.000000	2046.000000
28.480000	-0.090871	-53.704880	-10.434288	-7.923182	-20.815611	-14.531798	0.000000	-10.000000	-0.008333	-2.483333	-34.000000	1023.000000	1023.000000	2046.000000
28.500000	-0.090201	-53.308647	-10.397493	-7.889986	-20.669739	-14.351430	0.000000	-10.000000	-0.025000	1.166667	-34.833332	1023.000000	1023.000000	2046.000000
28.520000	-0.089494	-52.891151	-10.374612	-7.850389	-20.478502	-14.187645	0.000000	-10.000000	-0.058333	5.550000	-35.000000	1023.000000	1023.000000	2046.000000
28.540001	-0.088587	-52.354752	-10.350056	-7.856220	-20.227613	-13.920862	0.000000	-10.000000	-0.108333	9.466667	-35.000000	1023.000000	1023.000000	2046.000000
28.559999	-0.087647	-51.799667	-10.337972	-7.859262	-19.944628	-13.657805	0.000000	-10.000000	-0.183333	13.633333	-35.000000	1023.000000	1023.000000	2046.000000
28.580000	-0.086399	-51.061703	-10.247920	-7.830974	-19.595589	-13.387219	0.000000	-10.000000	-0.241667	16.833334	-35.000000	1023.000000	1023.000000	2046.000000
28.600000	-0.085423	-50.484787	-10.234557	-7.785030	-19.307171	-13.158031	0.000000	-10.000000	-0.308333	19.100000	-25.166666	1023.000000	1023.000000	2046.000000
28.620001	-0.084241	-49.786644	-10.218199	-7.777446	-18.929325	-12.861674	0.000000	-10.000000	-0.391667	22.266666	0.166667	1023.000000	1023.000000	2046.000000
28.639999	-0.082840	-48.958538	-10.119513	-7.764777	-18.536974	-12.537273	0.000000	-10.000000	-0.475000	24.783333	25.500000	1023.000000	1023.000000	2046.000000
28.660000	-0.081550	-48.196281	-10.050236	-7.718188	-18.146036	-12.281820	0.000000	-10.000000	-0.525000	26.750000	41.000000	1023.000000	1023.000000	2046.000000
28.680000	-0.080429	-47.533394	-10.069367	-7.707390	-17.735445	-12.021194	0.000000	-10.000000	-0.550000	27.266666	43.833332	1023.000000	1023.000000	2046.000000
28.700001	-0.078994	-46.685555	-9.928667	-7.692594	-17.345625	-11.718667	0.000000	-10.000000	-0.600000	28.216667	49.666668	1023.000000	1023.000000	2046.000000
28.719999	-0.077651	-45.891594	-9.871052	-7.675183	-16.926798	-11.418561	0.000000	-10.000000	-0.650000	29.700001	58.833332	1023.000000	1023.000000	2046.000000
28.740000	-0.076517	-45.221294	-9.861303	-7.612078	-16.513273	-11.234638	0.000000	-10.000000	-0.691667	31.050001	68.500000	1023.000000	1023.000000	2046.000000
28.760000	-0.075343	-44.527641	-9.727997	-7.613930	-16.199606	-10.986106	0.000000	-10.000000	-0.733333	32.333336	78.666664	1023.000000	1023.000000	2046.000000
28.780001	-0.073961	-43.711220	-9.552137	-7.574230	-15.866679	-10.718172	0.000000	-10.000000	-0.775000	33.483334	89.166664	1023.000000	1023.000000	2046.000000
28.799999	-0.072544	-42.873589	-9.479805	-7.502509	-15.428766	-10.462505	0.000000	-10.000000	-0.808333	34.233334	100.166664	1023.000000	1023.000000	2046.000000
28.820000	-0.071277	-42.124748	-9.353653	-7.424053	-15.121701	-10.225340	0.000000	-10.000000	-0.816667	34.916668	111.500000	1023.000000	1023.000000	2046.000000
28.840000	-0.069689	-41.186325	-9.265261	-7.276342	-14.692154	-9.952567	0.000000	-10.000000	-0.833333	35.233334	123.166664	1023.000000	1023.000000	2046.000000
28.860001	-0.068206	-40.309875	-9.218836	-7.151433	-14.279983	-9.659626	0.000000	-10.000000	-0.841667	35.866669	134.833328	1023.000000	1023.000000	2046.000000
28.879999	-0.067151	-39.686520	-9.200633	-7.168672	-13.923848	-9.393367	0.000000	-10.000000	-0.850000	36.283333	146.666672	1023.000000	1023.000000	2046.000000
28.900000	-0.066171	-39.106785	-9.112880	-7.208760	-13.605373	-9.179773	0.000000	-10.000000	-0.858333	36.633335	158.666672	1023.000000	1023.000000	2046.000000
28.920000	-0.065692	-38.824078	-9.096523	-7.301895	-13.386489	-9.039170	0.000000	-10.000000	-0.891667	37.016666	170.833328	1023.000000	1023.000000	2046.000000
28.940001	-0.065782	-38.877377	-9.134608	-7.258255	-13.399436	-9.085076	0.000000	-10.000000	-0.925000	37.483334	183.166672	1023.000000	1023.000000	2046.000000
28.959999	-0.066048	-39.034264	-9.194127	-7.212563	-13.508577	-9.118996	0.000000	-10.000000	-0.958333	38.000000	195.500000	1023.000000	1023.000000	2046.000000
28.980000	-0.066028	-39.022499	-9.270242	-7.103457	-13.504300	-9.144498	0.000000	-10.000000	-0.975000	38.466667	208.166672	1023.000000	1023.000000	2046.000000
29.000000	-0.065077	-38.460449	-9.204534	-6.890688	-13.332183	-9.033046	0.000000	-10.000000	-0.958333	38.599998	220.833328	1023.000000	1023.000000	2046.000000
29.020000	-0.063701	-37.647175	-9.108954	-6.650191	-13.061600	-8.826430	0.000000	-10.000000	-0.950000	38.750000	233.666672	1023.000000	1023.000000	2046.000000
29.040001	-0.061844	-36.549606	-8.968694	-6.363182	-12.657172	-8.560557	0.000000	-10.000000	-0.941667	38.650002	246.500000	1023.000000	1023.000000	2046.000000
29.059999	-0.060188	-35.571297	-8.823275	-6.047513	-12.340751	-8.359759	0.000000	-10.000000	-0.975000	38.933334	259.500000	1023.000000	1023.000000	2046.000000
29.080000	-0.058756	-34.724880	-8.737412	-5.884043	-12.023203	-8.080222	0.000000	-10.000000	-1.008333	39.466667	272.500000	1023.000000	1023.000000	2046.000000
29.100000	-0.057076	-33.732048	-8.591418	-5.675354	-11.670980	-7.794296	0.000000	-10.000000	-1.025000	39.900002	285.500000	1023.000000	1023.000000	2046.000000
29.120001	-0.055603	-32.861660	-8.431162	-5.546737	-11.332398	-7.551364	0.000000	-10.000000	-1.058333	40.416668	298.833344	1023.000000	1023.000000	2046.000000
29.139999	-0.054202	-32.033257	-8.310061	-5.417489	-11.017980	-7.287726	0.000000	-10.000000	-1.066667	40.650002	312.166656	1023.000000	1023.000000	2046.000000
29.160000	-0.052552	-31.058231	-8.061350	-5.319290	-10.686425	-6.991167	0.000000	-10.000000	-1.075000	40.750000	325.833344	1023.000000	1023.000000	2046.000000
29.180000	-0.051206	-30.262794	-7.913115	-5.272100	-10.306554	-6.771026	0.000000	-10.000000	-1.050000	40.350002	339.333344	1023.000000	1023.000000	2046.000000
29.200001	-0.049483	-29.244476	-7.588311	-5.274648	-9.986443	-6.395074	0.000000	-10.000000	-1.025000	39.850002	353.000000	1023.000000	1023.000000	2046.000000
29.219999	-0.047798	-28.248392	-7.250723	-5.290933	-9.578057	-6.128680	0.000000	-10.000000	-1.000000	39.483334	366.333344	1023.000000	1023.000000	2046.000000
29.240000	-0.046143	-27.270248	-7.050158	-5.314709	-9.086061	-5.819320	0.000000	-10.000000	-0.983333	39.049999	379.500000	1023.000000	1023.000000	2046.000000
29.260000	-0.044366	-26.220520	-6.724582	-5.312087	-8.635377	-5.548476	0.000000	-10.000000	-0.966667	38.799999	392.500000	1023.000000	1023.000000	2046.000000
29.280001	-0.042578	-25.163418	-6.373966	-5.298190	-8.201582	-5.289679	0.000000	-10.000000	-0.950000	38.316666	405.500000	1023.000000	1023.000000	2046.000000
29.299999	-0.040959	-24.206974	-6.025476	-5.365500	-7.816386	-4.999612	0.000000	-10.000000	-0.908333	37.766666	418.333344	1023.000000	1023.000000	2046.000000
29.320000	-0.039464	-23.323311	-5.738621	-5.422480	-7.405061	-4.757148	0.000000	-10.000000	-0.883333	37.183334	431.166656	1023.000000	1023.000000	2046.000000
29.340000	-0.038359	-22.670086	-5.444054	-5.482346	-7.088740	-4.654945	0.000000	-10.000000	-0.850000	36.416668	443.666656	1023.000000	1023.000000	2046.000000
29.360001	-0.037503	-22.164228	-5.269742	-5.560217	-6.819643	-4.514627	0.000000	-10.000000	-0.850000	35.950001	456.000000	1023.000000	1023.000000	2046.000000
29.379999	-0.036231	-21.412788	-5.011617	-5.613646	-6.497172	-4.290354	0.000000	-10.000000	-0.858333	35.549999	468.000000	1023.000000	1023.000000	2046.000000
29.400000	-0.035461	-20.957382	-4.911493	-5.607002	-6.216035	-4.222851	0.000000	-10.000000	-0.883333	35.733334	480.000000	1023.000000	1023.000000	2046.000000
29.420000	-0.034192	-20.207188	-4.686067	-5.612638	-5.896232	-4.012250	0.000000	-10.000000	-0.908333	35.950001	492.000000	1023.000000	1023.000000	2046.000000
29.440001	-0.033358	-19.714417	-4.571647	-5.651073	-5.596171	-3.895526	0.000000	-10.000000	-0.908333	36.266666	504.000000	1023.000000	1023.000000	2046.000000
29.459999	-0.032252	-19.060726	-4.392786	-5.675991	-5.284672	-3.707277	0.000000	-10.000000	-0.916667	36.266666	516.000000	1023.000000	1023.000000	2046.000000
29.480000	-0.031032	-18.340014	-4.285987	-5.636015	-4.865453	-3.552558	0.000000	-10.000000	-0.883333	36.183334	528.000000	1023.000000	1023.000000	2046.000000
29.500000	-0.029719	-17.564222	-4.128943	-5.554625	-4.507768	-3.372886	0.000000	-10.000000	-0.858333	35.583332	540.000000	1023.000000	1023.000000	2046.000000
29.520000	-0.028340	-16.749218	-3.964967	-5.474047	-4.118243	-3.191961	0.000000	-10.000000	-0.816667	35.216667	552.000000	1023.000000	1023.000000	2046.000000
29.540001	-0.026804	-15.841094	-3.699775	-5.405560	-3.795996	-2.939763	0.000000	-10.000000	-0.783333	34.450001	563.833313	1023.000000	1023.000000	2046.000000
29.559999	-0.025300	-14.952102	-3.491109	-5.303625	-3.422582	-2.734786	0.000000	-10.000000	-0.741667	33.700001	575.500000	1023.000000	1023.000000	2046.000000
29.580000	-0.023560	-13.924041	-3.221717	-5.210701	-3.014714	-2.476910	0.000000	-10.000000	-0.700000	32.466667	586.833313	1023.000000	1023.000000	2046.000000
29.600000	-0.022217	-13.130356	-2.979864	-5.123931	-2.735995	-2.290566	0.000000	-10.000000	-0.650000	31.383333	597.833313	1023.000000	1023.000000	2046.000000
29.620001	-0.020797	-12.290956	-2.776641	-5.016277	-2.397951	-2.100088	0.000000	-10.000000	-0.591667	30.483334	608.333313	1023.000000	1023.000000	2046.000000
29.639999	-0.019501	-11.524804	-2.554229	-4.922875	-2.106000	-1.941700	0.000000	-10.000000	-0.516667	29.216667	618.500000	1023.000000	1023.000000	2046.000000
29.660000	-0.018271	-10.798388	-2.395190	-4.806032	-1.845403	-1.751763	0.000000	-10.000000	-0.458333	27.850000	628.500000	1023.000000	1023.000000	2046.000000
29.680000	-0.017051	-10.077312	-2.142797	-4.715614	-1.631188	-1.587712	0.000000	-10.000000	-0.408333	25.950001	638.166687	1023.000000	1023.000000	2046.000000
29.700001	-0.016029	-9.473379	-1.964281	-4.649024	-1.463068	-1.397007	0.000000	-10.000000	-0.358333	24.383333	647.333313	1023.000000	1023.000000	2046.000000
29.719999	-0.015030	-8.882903	-1.837517	-4.594055	-1.232440	-1.218891	0.000000	-10.000000	-0.291667	22.000000	658.166687	1023.000000	1023.000000	2046.000000
29.740000	-0.014252	-8.422819	-1.686671	-4.481254	-1.118214	-1.136680	0.000000	-10.000000	-0.233333	20.250000	666.000000	1023.000000	1023.000000	2046.000000
29.760000	-0.013358	-7.894365	-1.600204	-4.386230	-0.910667	-0.997264	0.000000	-10.000000	-0.175000	18.133333	673.166687	1023.000000	1023.000000	2046.000000
29.780001	-0.012735	-7.526336	-1.474049	-4.338058	-0.838683	-0.875546	0.000000	-10.000000	-0.141667	16.583334	677.333313	1023.000000	1023.000000	2046.000000
29.799999	-0.012277	-7.255493	-1.456289	-4.285072	-0.716195	-0.797937	0.000000	-10.000000	-0.100000	14.366667	683.166687	1023.000000	1023.000000	2046.000000
29.820000	-0.011534	-6.816331	-1.322372	-4.176688	-0.610366	-0.706905	0.000000	-10.000000	-0.075000	12.200001	688.333313	1023.000000	1023.000000	2046.000000
29.840000	-0.011031	-6.519057	-1.255363	-4.146143	-0.500811	-0.616741	0.000000	-10.000000	-0.041667	10.166667	692.833313	1023.000000	1023.000000	2046.000000
29.860001	-0.010483	-6.195308	-1.226853	-4.030368	-0.366115	-0.571972	0.000000	-10.000000	-0.016667	8.333334	696.666687	1023.000000	1023.000000	2046.000000
29.879999	-0.010073	-5.952926	-1.096582	-3.995789	-0.411086	-0.449468	0.000000	-10.000000	-0.008333	6.833333	699.833313	1023.000000	1023.000000	2046.000000
29.900000	-0.010013	-5.917774	-1.163440	-3.900629	-0.369313	-0.484391	0.000000	-10.000000	-0.008333	5.000000	702.333313	1023.000000	1023.000000	2046.000000
29.920000	-0.010065	-5.948566	-1.134820	-3.786180	-0.458293	-0.569273	0.000000	-10.000000	0.000000	2.033333	704.333313	1023.000000	1023.000000	2046.000000
29.940001	-0.010270	-6.069511	-1.165618	-3.812611	-0.539987	-0.551296	0.000000	-10.000000	0.025000	-1.116667	705.500000	1023.000000	1023.000000	2046.000000
29.959999	-0.010571	-6.247280	-1.231484	-3.693168	-0.728923	-0.593705	0.000000	-10.000000	0.050000	-4.850000	706.000000	1023.000000	1023.000000	2046.000000
29.980000	-0.011395	-6.734637	-1.388432	-3.675478	-1.029284	-0.641443	0.000000	-10.000000	0.075000	-8.250000	706.000000	1023.000000	1023.000000	2046.000000
30.000000	-0.012742	-7.530758	-1.656227	-3.745678	-1.300835	-0.828018	0.000000	-10.000000	0.091667	-11.266666	706.000000	1023.000000	1023.000000	2046.000000
30.020000	-0.014248	-8.420642	-1.824149	-3.871090	-1.591048	-1.134354	0.000000	-10.000000	0.100000	-12.683333	706.000000	1023.000000	1023.000000	2046.000000
30.040001	-0.016188	-9.567073	-2.001527	-4.053288	-2.018017	-1.494241	0.000000	-10.000000	0.100000	-12.450000	706.000000	1023.000000	1023.000000	2046.000000
30.059999	-0.018550	-10.962956	-2.242648	-4.088737	-2.609014	-2.022558	0.000000	-10.000000	0.091667	-11.600000	698.666687	1023.000000	1023.000000	2046.000000
30.080000	-0.020566	-12.154788	-2.472422	-4.066540	-3.180053	-2.435774	0.000000	-10.000000	0.083333	-10.966667	690.333313	1023.000000	1023.000000	2046.000000
30.100000	-0.022190	-13.114574	-2.651261	-4.020786	-3.687350	-2.755177	0.000000	-10.000000	0.083333	-10.883333	680.666687	1023.000000	1023.000000	2046.000000
30.120001	-0.022845	-13.501214	-2.733160	-3.920959	-3.932684	-2.914411	0.000000	-10.000000	0.091667	-11.500000	677.000000	1023.000000	1023.000000	2046.000000
30.139999	-0.023189	-13.704524	-2.764211	-3.804234	-4.121101	-3.014977	0.000000	-10.000000	0.100000	-12.200001	673.000000	1023.000000	1023.000000	2046.000000
30.160000	-0.023642	-13.972572	-2.855772	-3.618003	-4.310687	-3.188110	0.000000	-10.000000	0.100000	-12.850000	669.000000	1023.000000	1023.000000	2046.000000
30.180000	-0.023806	-14.069364	-2.879412	-3.469871	-4.488222	-3.231858	0.000000	-10.000000	0.100000	-13.183333	664.833313	1023.000000	1023.000000	2046.000000
30.200001	-0.024295	-14.358513	-3.019869	-3.324088	-4.651518	-3.363038	0.000000	-10.000000	0.116667	-13.250000	660.500000	1023.000000	1023.000000	2046.000000
30.219999	-0.024451	-14.450388	-3.080735	-3.214900	-4.772809	-3.381943	0.000000	-10.000000	0.125000	-13.366667	656.000000	1023.000000	1023.000000	2046.000000
30.240000	-0.024960	-14.751063	-3.167526	-3.162625	-4.964512	-3.456401	0.000000	-10.000000	0.141667	-13.666667	651.500000	1023.000000	1023.000000	2046.000000
30.260000	-0.025124	-14.848342	-3.179383	-3.081555	-5.102192	-3.485212	0.000000	-10.000000	0.141667	-14.133333	646.833313	1023.000000	1023.000000	2046.000000
30.280001	-0.025559	-15.105635	-3.262347	-3.063971	-5.227828	-3.551489	0.000000	-10.000000	0.166667	-14.550000	642.166687	1023.000000	1023.000000	2046.000000
30.299999	-0.025804	-15.249981	-3.288429	-3.048570	-5.301458	-3.611524	0.000000	-10.000000	0.191667	-14.800000	637.333313	1023.000000	1023.000000	2046.000000
30.320000	-0.026113	-15.432697	-3.282063	-3.131905	-5.354319	-3.664411	0.000000	-10.000000	0.208333	-15.233334	632.500000	1023.000000	1023.000000	2046.000000
30.340000	-0.026485	-15.652348	-3.318623	-3.111155	-5.412601	-3.809968	0.000000	-10.000000	0.216667	-15.833333	627.333313	1023.000000	1023.000000	2046.000000
30.360001	-0.027034	-15.977015	-3.383932	-3.245257	-5.496963	-3.850864	0.000000	-10.000000	0.225000	-16.600000	622.000000	1023.000000	1023.000000	2046.000000
30.379999	-0.027589	-16.305044	-3.468279	-3.318483	-5.528433	-3.989848	0.000000	-10.000000	0.233333	-17.183334	616.333313	1023.000000	1023.000000	2046.000000
30.400000	-0.028148	-16.635759	-3.443978	-3.518036	-5.661100	-4.012645	0.000000	-10.000000	0.241667	-17.883333	610.500000	1023.000000	1023.000000	2046.000000
30.420000	-0.028893	-17.075697	-3.532321	-3.595250	-5.754339	-4.193788	0.000000	-10.000000	0.258333	-18.483334	604.500000	1023.000000	1023.000000	2046.000000
30.440001	-0.029633	-17.513260	-3.488279	-3.783074	-5.941615	-4.300293	0.000000	-10.000000	0.283333	-19.333334	598.500000	1023.000000	1023.000000	2046.000000
30.459999	-0.030736	-18.165232	-3.555776	-3.959712	-6.152647	-4.497096	0.000000	-10.000000	0.316667	-20.083334	592.166687	1023.000000	1023.000000	2046.000000
30.480000	-0.031935	-18.873507	-3.628541	-4.116538	-6.366244	-4.762183	0.000000	-10.000000	0.341667	-20.950001	585.500000	1023.000000	1023.000000	2046.000000
30.500000	-0.033211	-19.627707	-3.704690	-4.324899	-6.607143	-4.990976	0.000000	-10.000000	0.375000	-21.650000	578.333313	1023.000000	1023.000000	2046.000000
30.520000	-0.034472	-20.372971	-3.807822	-4.467708	-6.841870	-5.255570	0.000000	-10.000000	0.391667	-22.233334	571.166687	1023.000000	1023.000000	2046.000000
30.540001	-0.035728	-21.115429	-3.911769	-4.614326	-7.088681	-5.500654	0.000000	-10.000000	0.400000	-22.883333	563.666687	1023.000000	1023.000000	2046.000000
30.559999	-0.036901	-21.808733	-4.016867	-4.746239	-7.340981	-5.704647	0.000000	-10.000000	0.433333	-23.733334	556.000000	1023.000000	1023.000000	2046.000000
30.580000	-0.038019	-22.469406	-4.178606	-4.899116	-7.489539	-5.902145	0.000000	-10.000000	0.466667	-24.666668	548.000000	1023.000000	1023.000000	2046.000000
30.600000	-0.038882	-22.979359	-4.305745	-5.048882	-7.603004	-6.021729	0.000000	-10.000000	0.500000	-25.383333	539.833313	1023.000000	1023.000000	2046.000000
30.620001	-0.039551	-23.374445	-4.402034	-5.143829	-7.707531	-6.121051	0.000000	-10.000000	0.508333	-25.816668	531.500000	1023.000000	1023.000000	2046.000000
30.639999	-0.040240	-23.782110	-4.470877	-5.194813	-7.825844	-6.290576	0.000000	-10.000000	0.508333	-25.916668	522.833313	1023.000000	1023.000000	2046.000000
30.660000	-0.040515	-23.944357	-4.457735	-5.260135	-7.895872	-6.330616	0.000000	-10.000000	0.508333	-25.866667	514.166687	1023.000000	1023.000000	2046.000000
30.680000	-0.040893	-24.167700	-4.494967	-5.310832	-7.951257	-6.410643	0.000000	-10.000000	0.500000	-25.666668	505.500000	1023.000000	1023.000000	2046.000000
30.700001	-0.041205	-24.352093	-4.489478	-5.295630	-8.062321	-6.504664	0.000000	-10.000000	0.491667	-25.416668	497.000000	1023.000000	1023.000000	2046.000000
30.719999	-0.041551	-24.556866	-4.539747	-5.316354	-8.125260	-6.575505	0.000000	-10.000000	0.491667	-25.216667	488.500000	1023.000000	1023.000000	2046.000000
30.740000	-0.042100	-24.881327	-4.622933	-5.284338	-8.266956	-6.707100	0.000000	-10.000000	0.491667	-25.066668	480.166656	1023.000000	1023.000000	2046.000000
30.760000	-0.042604	-25.179247	-4.682656	-5.314322	-8.367822	-6.814448	0.000000	-10.000000	0.500000	-25.216667	471.666656	1023.000000	1023.000000	2046.000000
30.780001	-0.043319	-25.601562	-4.755205	-5.370211	-8.554023	-6.922124	0.000000	-10.000000	0.516667	-25.566668	463.333344	1023.000000	1023.000000	2046.000000
30.799999	-0.044084	-26.053759	-4.869464	-5.308845	-8.704371	-7.171079	0.000000	-10.000000	0.533333	-26.150000	454.666656	1023.000000	1023.000000	2046.000000
30.820000	-0.044870	-26.518414	-4.900857	-5.380842	-8.948163	-7.288552	0.000000	-10.000000	0.550000	-26.716667	446.000000	1023.000000	1023.000000	2046.000000
30.840000	-0.045615	-26.958340	-4.991905	-5.428493	-9.149827	-7.388115	0.000000	-10.000000	0.566667	-27.083334	437.000000	1023.000000	1023.000000	2046.000000
30.860001	-0.046376	-27.408012	-5.082228	-5.438210	-9.339957	-7.547617	0.000000	-10.000000	0.583333	-27.433334	428.000000	1023.000000	1023.000000	2046.000000
30.879999	-0.047164	-27.874184	-5.138973	-5.476822	-9.616213	-7.642176	0.000000	-10.000000	0.583333	-27.650000	418.833344	1023.000000	1023.000000	2046.000000
30.900000	-0.047964	-28.346949	-5.213206	-5.481019	-9.878810	-7.773913	0.000000	-10.000000	0.600000	-28.033333	409.666656	1023.000000	1023.000000	2046.000000
30.920000	-0.048450	-28.633787	-5.266671	-5.502612	-10.031393	-7.833111	0.000000	-10.000000	0.600000	-28.150000	400.333344	1023.000000	1023.000000	2046.000000
30.940001	-0.048874	-28.884382	-5.316352	-5.535023	-10.234487	-7.798520	0.000000	-10.000000	0.625000	-28.266666	391.000000	1023.000000	1023.000000	2046.000000
30.959999	-0.049419	-29.206810	-5.414160	-5.508731	-10.438248	-7.845671	0.000000	-10.000000	0.616667	-28.116667	381.500000	1023.000000	1023.000000	2046.000000
30.980000	-0.049863	-29.468830	-5.496352	-5.482768	-10.673841	-7.815868	0.000000	-10.000000	0.616667	-28.050001	372.000000	1023.000000	1023.000000	2046.000000
31.000000	-0.050479	-29.833069	-5.610126	-5.426064	-10.955428	-7.841453	0.000000	-10.000000	0.616667	-28.033335	362.666656	1023.000000	1023.000000	2046.000000
31.020000	-0.050971	-30.123880	-5.711613	-5.414732	-11.201582	-7.795954	0.000000	-10.000000	0.608333	-27.950001	353.333344	1023.000000	1023.000000	2046.000000
31.040001	-0.051780	-30.602278	-5.847875	-5.320952	-11.633237	-7.800214	0.000000	-10.000000	0.608333	-27.800001	344.000000	1023.000000	1023.000000	2046.000000
31.059999	-0.053406	-31.563066	-6.231709	-5.321027	-12.054337	-7.955995	0.000000	-10.000000	0.600000	-27.666668	334.666656	1023.000000	1023.000000	2046.000000
31.080000	-0.055152	-32.594543	-6.469840	-5.411091	-12.488324	-8.225286	0.000000	-10.000000	0.608333	-27.866667	325.500000	1023.000000	1023.000000	2046.000000
31.100000	-0.057296	-33.862080	-6.625594	-5.699762	-12.970679	-8.566043	0.000000	-10.000000	0.616667	-28.250000	316.166656	1023.000000	1023.000000	2046.000000
31.120001	-0.059581	-35.212311	-6.789587	-5.897490	-13.569601	-8.955631	0.000000	-10.000000	0.616667	-28.200001	306.833344	1023.000000	1023.000000	2046.000000
31.139999	-0.061879	-36.570492	-7.046054	-6.028869	-14.133489	-9.362082	0.000000	-10.000000	0.608333	-27.950001	297.333344	1023.000000	1023.000000	2046.000000
31.160000	-0.064160	-37.918530	-7.326634	-6.024968	-14.771854	-9.795072	0.000000	-10.000000	0.575000	-27.233334	288.166656	1023.000000	1023.000000	2046.000000
31.180000	-0.065959	-38.981487	-7.534031	-5.907948	-15.358061	-10.181447	0.000000	-10.000000	0.558333	-27.066668	279.000000	1023.000000	1023.000000	2046.000000
31.200001	-0.067219	-39.726158	-7.693696	-5.677455	-15.857922	-10.497087	0.000000	-10.000000	0.541667	-26.966667	270.000000	1023.000000	1023.000000	2046.000000
31.219999	-0.067729	-40.028088	-7.789081	-5.470597	-16.178040	-10.590368	0.000000	-10.000000	0.583333	-27.583334	260.833344	1023.000000	1023.000000	2046.000000
31.240000	-0.068150	-40.276814	-7.912867	-5.136545	-16.457964	-10.769439	0.000000	-10.000000	0.616667	-28.200001	251.666672	1023.000000	1023.000000	2046.000000
31.260000	-0.068569	-40.524128	-8.042186	-4.842854	-16.759790	-10.879295	0.000000	-10.000000	0.658333	-28.933334	242.166672	1023.000000	1023.000000	2046.000000
31.280001	-0.069038	-40.801365	-8.144320	-4.668059	-17.064337	-10.924651	0.000000	-10.000000	0.675000	-29.433334	232.500000	1023.000000	1023.000000	2046.000000
31.299999	-0.069612	-41.140652	-8.276419	-4.453527	-17.278206	-11.132499	0.000000	-10.000000	0.683333	-29.850000	222.500000	1023.000000	1023.000000	2046.000000
31.320000	-0.070422	-41.619511	-8.399240	-4.458496	-17.528870	-11.232905	0.000000	-10.000000	0.691667	-30.000000	212.500000	1023.000000	1023.000000	2046.000000
31.340000	-0.071050	-41.990505	-8.469481	-4.426595	-17.737562	-11.356868	0.000000	-10.000000	0.683333	-29.966667	202.500000	1023.000000	1023.000000	2046.000000
31.360001	-0.071974	-42.536358	-8.574249	-4.454381	-17.951576	-11.556153	0.000000	-10.000000	0.675000	-29.650000	192.500000	1023.000000	1023.000000	2046.000000
31.379999	-0.072822	-43.037888	-8.618052	-4.563862	-18.170681	-11.685291	0.000000	-10.000000	0.658333	-29.300001	182.666672	1023.000000	1023.000000	2046.000000
31.400000	-0.073413	-43.387058	-8.587005	-4.674985	-18.288355	-11.836712	0.000000	-10.000000	0.641667	-28.833334	173.000000	1023.000000	1023.000000	2046.000000
31.420000	-0.074114	-43.801495	-8.506074	-4.877480	-18.447931	-11.970009	0.000000	-10.000000	0.641667	-28.483334	163.500000	1023.000000	1023.000000	2046.000000
31.440001	-0.074724	-44.161995	-8.509253	-5.139184	-18.494125	-12.019433	0.000000	-10.000000	0.633333	-28.300001	154.000000	1023.000000	1023.000000	2046.000000
31.459999	-0.075737	-44.760796	-8.619733	-5.308710	-18.576471	-12.255882	0.000000	-10.000000	0.616667	-27.966667	144.500000	1023.000000	1023.000000	2046.000000
31.480000	-0.076709	-45.334892	-8.710943	-5.548945	-18.694597	-12.380406	0.000000	-10.000000	0.583333	-27.550001	135.166672	1023.000000	1023.000000	2046.000000
31.500000	-0.077674	-45.905106	-8.757006	-5.733686	-18.837431	-12.576982	0.000000	-10.000000	0.541667	-26.883333	126.000000	1023.000000	1023.000000	2046.000000
31.520000	-0.078679	-46.499245	-8.837820	-6.013266	-18.927368	-12.720791	0.000000	-10.000000	0.525000	-26.266666	117.000000	1023.000000	1023.000000	2046.000000
31.540001	-0.079762	-47.139278	-8.860614	-6.243009	-19.142881	-12.892773	0.000000	-10.000000	0.508333	-25.766666	108.166664	1023.000000	1023.000000	2046.000000
31.559999	-0.080937	-47.833492	-8.950798	-6.457046	-19.309725	-13.115923	0.000000	-10.000000	0.508333	-25.049999	99.500000	1023.000000	1023.000000	2046.000000
31.580000	-0.081929	-48.419956	-8.941094	-6.656581	-19.521242	-13.301041	0.000000	-10.000000	0.483333	-24.366667	91.166664	1023.000000	1023.000000	2046.000000
31.600000	-0.083121	-49.124481	-9.079744	-6.826420	-19.702116	-13.516201	0.000000	-10.000000	0.441667	-23.366667	83.000000	1023.000000	1023.000000	2046.000000
31.620001	-0.083965	-49.623356	-9.149126	-6.933770	-19.872215	-13.668242	0.000000	-10.000000	0.408333	-22.633333	75.333336	1023.000000	1023.000000	2046.000000
31.639999	-0.084939	-50.198681	-9.291158	-7.072911	-20.027290	-13.807321	0.000000	-10.000000	0.375000	-22.000000	67.666664	1023.000000	1023.000000	2046.000000
31.660000	-0.085732	-50.667454	-9.391242	-7.154433	-20.160007	-13.961771	0.000000	-10.000000	0.366667	-21.450001	60.333332	1023.000000	1023.000000	2046.000000
31.680000	-0.086477	-51.108044	-9.477876	-7.288030	-20.317513	-14.024623	0.000000	-10.000000	0.350000	-21.016666	53.000000	1023.000000	1023.000000	2046.000000
31.700001	-0.087277	-51.580833	-9.628785	-7.332565	-20.408300	-14.211182	0.000000	-10.000000	0.341667	-20.433334	46.166668	1023.000000	1023.000000	2046.000000
31.719999	-0.087750	-51.860233	-9.673462	-7.465764	-20.479179	-14.241826	0.000000	-10.000000	0.333333	-19.966667	39.333332	1023.000000	1023.000000	2046.000000
31.740000	-0.088187	-52.118523	-9.695699	-7.595428	-20.558277	-14.269117	0.000000	-10.000000	0.300000	-19.350000	32.833332	1023.000000	1023.000000	2046.000000
31.760000	-0.088518	-52.313976	-9.745770	-7.634830	-20.579332	-14.354043	0.000000	-10.000000	0.275000	-18.750000	26.166666	1023.000000	1023.000000	2046.000000
31.780001	-0.088867	-52.520233	-9.788898	-7.699130	-20.616726	-14.415481	0.000000	-10.000000	0.241667	-18.066668	19.833334	1023.000000	1023.000000	2046.000000
31.799999	-0.089054	-52.630806	-9.839169	-7.702977	-20.614376	-14.474284	0.000000	-10.000000	0.225000	-17.316668	13.666667	1023.000000	1023.000000	2046.000000
31.820000	-0.089246	-52.744556	-9.832075	-7.759528	-20.672241	-14.480712	0.000000	-10.000000	0.208333	-16.516666	8.000000	1023.000000	1023.000000	2046.000000
31.840000	-0.089288	-52.769070	-9.842414	-7.743255	-20.663757	-14.519642	0.000000	-10.000000	0.200000	-15.650001	3.000000	1023.000000	1023.000000	2046.000000
31.860001	-0.089651	-52.983879	-9.884412	-7.729551	-20.748528	-14.621389	0.000000	-10.000000	0.183333	-14.766667	-1.833333	1023.000000	1023.000000	2046.000000
31.879999	-0.089972	-53.173397	-9.984827	-7.813420	-20.768541	-14.606609	0.000000	-10.000000	0.166667	-14.033334	-6.333333	1023.000000	1023.000000	2046.000000
31.900000	-0.090091	-53.243958	-10.028148	-7.809434	-20.770325	-14.636050	0.000000	-10.000000	0.125000	-13.183333	-11.166667	1023.000000	1023.000000	2046.000000
31.920000	-0.090369	-53.407963	-10.049486	-7.863143	-20.856884	-14.638452	0.000000	-10.000000	0.108333	-12.466667	-15.666667	1023.000000	1023.000000	2046.000000
31.940001	-0.090571	-53.527374	-10.130733	-7.815173	-20.870804	-14.710665	0.000000	-10.000000	0.066667	-11.683333	-20.000000	1023.000000	1023.000000	2046.000000
31.959999	-0.090575	-53.529888	-10.145540	-7.855175	-20.868549	-14.660625	0.000000	-10.000000	0.058333	-10.866667	-23.833334	1023.000000	1023.000000	2046.000000
31.980000	-0.090513	-53.493301	-10.126838	-7.896659	-20.904800	-14.565003	0.000000	-10.000000	0.033333	-9.750000	-27.500000	1023.000000	1023.000000	2046.000000
32.000000	-0.090218	-53.318920	-10.198115	-7.903708	-20.771118	-14.445977	0.000000	-10.000000	0.025000	-7.816667	-30.666666	1023.000000	1023.000000	2046.000000
32.020000	-0.089713	-53.020409	-10.186024	-7.874684	-20.605906	-14.353797	0.000000	-10.000000	0.000000	-4.366667	-33.166668	1023.000000	1023.000000	2046.000000
32.040001	-0.088819	-52.491917	-10.150559	-7.908081	-20.368542	-14.064733	0.000000	-10.000000	-0.041667	0.066667	-34.500000	1023.000000	1023.000000	2046.000000
32.060001	-0.087626	-51.787048	-10.115428	-7.900516	-19.995182	-13.775922	0.000000	-10.000000	-0.091667	5.233334	-35.000000	1023.000000	1023.000000	2046.000000
32.080002	-0.086445	-51.088810	-10.009835	-7.851624	-19.698145	-13.529208	0.000000	-10.000000	-0.158333	10.400001	-35.000000	1023.000000	1023.000000	2046.000000
32.099998	-0.085351	-50.442272	-9.949798	-7.814317	-19.358381	-13.319777	0.000000	-10.000000	-0.241667	15.283334	-35.000000	1023.000000	1023.000000	2046.000000
32.119999	-0.083985	-49.635403	-9.918227	-7.773135	-18.975340	-12.968703	0.000000	-10.000000	-0.325000	19.183334	-35.000000	1023.000000	1023.000000	2046.000000
32.139999	-0.082261	-48.616467	-9.757858	-7.694421	-18.535856	-12.628333	0.000000	-10.000000	-0.408333	21.933334	-24.833334	1023.000000	1023.000000	2046.000000
32.160000	-0.080980	-47.858910	-9.724115	-7.600360	-18.165558	-12.368876	0.000000	-10.000000	-0.466667	24.050001	-3.833333	1023.000000	1023.000000	2046.000000
32.180000	-0.079556	-47.017612	-9.789567	-7.496684	-17.643574	-12.087790	0.000000	-10.000000	-0.516667	25.950001	20.000000	1023.000000	1023.000000	2046.000000
32.200001	-0.078382	-46.323738	-9.740739	-7.499903	-17.260994	-11.822103	0.000000	-10.000000	-0.550000	27.666666	36.666668	1023.000000	1023.000000	2046.000000
32.220001	-0.077957	-46.072624	-9.711166	-7.672994	-17.039320	-11.649143	0.000000	-10.000000	-0.600000	28.983334	45.666668	1023.000000	1023.000000	2046.000000
32.240002	-0.077809	-45.984898	-9.823012	-7.773172	-16.821651	-11.567060	0.000000	-10.000000	-0.675000	30.416668	55.000000	1023.000000	1023.000000	2046.000000
32.259998	-0.077895	-46.036182	-9.889959	-7.796570	-16.786661	-11.562990	0.000000	-10.000000	-0.766667	31.966667	65.000000	1023.000000	1023.000000	2046.000000
32.279999	-0.078005	-46.101032	-10.050774	-7.741340	-16.746176	-11.562742	0.000000	-10.000000	-0.825000	33.800003	75.333336	1023.000000	1023.000000	2046.000000
32.299999	-0.077624	-45.875713	-10.132775	-7.585759	-16.656273	-11.500905	0.000000	-10.000000	-0.866667	35.216667	86.500000	1023.000000	1023.000000	2046.000000
32.320000	-0.076674	-45.314529	-10.132215	-7.373029	-16.463753	-11.345533	0.000000	-10.000000	-0.883333	35.900002	98.000000	1023.000000	1023.000000	2046.000000
32.340000	-0.075071	-44.366909	-10.060990	-7.083183	-16.085033	-11.137701	0.000000	-10.000000	-0.883333	36.283333	110.000000	1023.000000	1023.000000	2046.000000
32.360001	-0.073571	-43.480740	-9.947485	-6.827179	-15.817311	-10.888763	0.000000	-10.000000	-0.883333	36.166668	122.000000	1023.000000	1023.000000	2046.000000
32.380001	-0.071899	-42.492126	-9.860277	-6.532767	-15.476073	-10.623009	0.000000	-10.000000	-0.883333	36.283333	134.000000	1023.000000	1023.000000	2046.000000
32.400002	-0.070511	-41.672005	-9.793898	-6.352312	-15.143778	-10.382019	0.000000	-10.000000	-0.908333	36.500000	146.000000	1023.000000	1023.000000	2046.000000
32.419998	-0.069168	-40.878036	-9.679291	-6.223826	-14.825324	-10.149594	0.000000	-10.000000	-0.925000	37.033333	158.000000	1023.000000	1023.000000	2046.000000
32.439999	-0.067492	-39.887894	-9.477695	-6.096365	-14.472671	-9.841165	0.000000	-10.000000	-0.958333	37.450001	170.333328	1023.000000	1023.000000	2046.000000
32.459999	-0.066335	-39.203888	-9.361191	-6.040410	-14.195645	-9.606644	0.000000	-10.000000	-0.991667	38.083332	182.833328	1023.000000	1023.000000	2046.000000
32.480000	-0.064799	-38.296356	-9.183941	-5.950637	-13.833488	-9.328289	0.000000	-10.000000	-1.025000	38.533333	195.500000	1023.000000	1023.000000	2046.000000
32.500000	-0.063469	-37.510208	-9.032022	-5.973094	-13.462460	-9.042631	0.000000	-10.000000	-1.041667	38.933334	208.166672	1023.000000	1023.000000	2046.000000
32.520000	-0.061853	-36.555080	-8.792970	-5.985935	-13.026449	-8.749726	0.000000	-10.000000	-1.041667	38.933334	221.000000	1023.000000	1023.000000	2046.000000
32.540001	-0.060334	-35.657616	-8.528622	-6.089965	-12.558794	-8.480235	0.000000	-10.000000	-1.025000	39.166668	234.000000	1023.000000	1023.000000	2046.000000
32.560001	-0.058639	-34.655842	-8.258265	-6.105116	-12.103128	-8.189335	0.000000	-10.000000	-1.016667	39.116665	247.166672	1023.000000	1023.000000	2046.000000
32.580002	-0.056950	-33.657452	-7.959085	-6.121367	-11.688312	-7.888689	0.000000	-10.000000	-1.000000	39.183334	260.333344	1023.000000	1023.000000	2046.000000
32.599998	-0.055322	-32.695110	-7.702710	-6.176910	-11.208652	-7.606838	0.000000	-10.000000	-1.000000	38.766666	273.500000	1023.000000	1023.000000	2046.000000
32.619999	-0.053768	-31.777126	-7.411969	-6.229684	-10.808865	-7.326608	0.000000	-10.000000	-0.975000	38.633335	286.333344	1023.000000	1023.000000	2046.000000
32.639999	-0.052326	-30.924400	-7.188112	-6.339603	-10.362785	-7.033900	0.000000	-10.000000	-0.958333	38.183334	299.166656	1023.000000	1023.000000	2046.000000
32.660000	-0.051435	-30.398010	-6.943998	-6.456773	-10.068629	-6.928609	0.000000	-10.000000	-0.941667	37.866669	312.000000	1023.000000	1023.000000	2046.000000
32.680000	-0.050497	-29.843504	-6.765501	-6.541851	-9.794803	-6.741350	0.000000	-10.000000	-0.941667	37.633335	324.666656	1023.000000	1023.000000	2046.000000
32.700001	-0.049481	-29.243502	-6.508186	-6.592190	-9.576788	-6.566338	0.000000	-10.000000	-0.958333	37.566666	337.333344	1023.000000	1023.000000	2046.000000
32.720001	-0.048748	-28.809778	-6.436747	-6.664186	-9.313048	-6.395797	0.000000	-10.000000	-0.958333	38.049999	349.833344	1023.000000	1023.000000	2046.000000
32.740002	-0.047610	-28.137510	-6.335846	-6.663195	-8.913630	-6.224840	0.000000	-10.000000	-0.983333	38.000000	362.500000	1023.000000	1023.000000	2046.000000
32.759998	-0.046844	-27.684885	-6.241202	-6.726884	-8.674911	-6.041887	0.000000	-10.000000	-0.991667	38.166668	375.166656	1023.000000	1023.000000	2046.000000
32.779999	-0.045608	-26.954386	-6.083585	-6.745122	-8.343618	-5.782060	0.000000	-10.000000	-1.008333	37.883335	387.833344	1023.000000	1023.000000	2046.000000
32.799999	-0.044382	-26.229794	-5.891567	-6.739526	-8.039041	-5.559661	0.000000	-10.000000	-0.991667	37.799999	400.500000	1023.000000	1023.000000	2046.000000
32.820000	-0.043125	-25.486721	-5.780856	-6.677528	-7.671733	-5.356603	0.000000	-10.000000	-0.975000	37.633335	413.166656	1023.000000	1023.000000	2046.000000
32.840000	-0.041553	-24.557592	-5.594775	-6.562329	-7.317302	-5.083187	0.000000	-10.000000	-0.950000	37.633335	425.666656	1023.000000	1023.000000	2046.000000
32.860001	-0.040016	-23.649326	-5.361156	-6.511512	-6.952477	-4.824181	0.000000	-10.000000	-0.925000	37.416668	438.333344	1023.000000	1023.000000	2046.000000
32.880001	-0.038255	-22.608795	-5.151395	-6.385321	-6.520572	-4.551508	0.000000	-10.000000	-0.908333	37.066669	450.666656	1023.000000	1023.000000	2046.000000
32.900002	-0.036665	-21.669182	-4.908392	-6.325492	-6.177056	-4.258242	0.000000	-10.000000	-0.891667	36.833336	463.166656	1023.000000	1023.000000	2046.000000
32.919998	-0.034778	-20.554070	-4.673055	-6.202096	-5.703822	-3.975096	0.000000	-10.000000	-0.883333	36.816669	475.500000	1023.000000	1023.000000	2046.000000
32.939999	-0.032929	-19.460838	-4.408573	-6.087648	-5.294324	-3.670293	0.000000	-10.000000	-0.866667	36.566669	487.833344	1023.000000	1023.000000	2046.000000
32.959999	-0.031383	-18.547260	-4.169072	-5.936606	-4.973291	-3.468292	0.000000	-10.000000	-0.858333	35.850002	500.000000	1023.000000	1023.000000	2046.000000
32.980000	-0.029518	-17.445181	-3.940843	-5.813796	-4.520576	-3.169966	0.000000	-10.000000	-0.833333	35.166668	512.000000	1023.000000	1023.000000	2046.000000
33.000000	-0.027914	-16.496948	-3.661279	-5.692671	-4.203673	-2.939325	0.000000	-10.000000	-0.808333	34.516666	524.000000	1023.000000	1023.000000	2046.000000
33.020000	-0.026415	-15.611311	-3.438319	-5.608462	-3.897671	-2.666859	0.000000	-10.000000	-0.766667	33.983334	535.666687	1023.000000	1023.000000	2046.000000
33.040001	-0.024983	-14.765169	-3.269373	-5.471597	-3.561028	-2.463171	0.000000	-10.000000	-0.716667	33.350002	547.166687	1023.000000	1023.000000	2046.000000
33.060001	-0.023610	-13.953650	-3.067724	-5.299952	-3.240837	-2.345137	0.000000	-10.000000	-0.650000	32.200001	558.333313	1023.000000	1023.000000	2046.000000
33.080002	-0.022471	-13.280456	-2.912673	-5.208380	-3.030236	-2.129166	0.000000	-10.000000	-0.558333	30.533335	569.333313	1023.000000	1023.000000	2046.000000
33.099998	-0.021387	-12.639725	-2.717745	-5.099195	-2.826309	-1.996476	0.000000	-10.000000	-0.475000	28.300001	579.666687	1023.000000	1023.000000	2046.000000
33.119999	-0.020434	-12.076600	-2.555151	-5.037691	-2.671035	-1.812724	0.000000	-10.000000	-0.408333	26.316668	589.500000	1023.000000	1023.000000	2046.000000
33.139999	-0.019359	-11.441295	-2.380211	-4.933224	-2.453084	-1.674776	0.000000	-10.000000	-0.341667	24.166668	598.500000	1023.000000	1023.000000	2046.000000
33.160000	-0.018637	-11.014680	-2.249954	-4.829132	-2.359780	-1.575815	0.000000	-10.000000	-0.275000	22.150000	607.000000	1023.000000	1023.000000	2046.000000
33.180000	-0.018130	-10.714730	-2.195712	-4.704498	-2.256122	-1.558399	0.000000	-10.000000	-0.191667	19.650000	614.833313	1023.000000	1023.000000	2046.000000
33.200001	-0.017756	-10.493660	-2.104967	-4.659338	-2.188638	-1.540716	0.000000	-10.000000	-0.125000	17.016666	622.000000	1023.000000	1023.000000	2046.000000
33.220001	-0.017583	-10.391634	-2.045526	-4.629834	-2.232778	-1.483496	0.000000	-10.000000	-0.066667	14.150001	628.166687	1023.000000	1023.000000	2046.000000
33.240002	-0.017137	-10.128063	-2.003076	-4.524617	-2.147082	-1.453289	0.000000	-10.000000	-0.025000	10.750000	633.333313	1023.000000	1023.000000	2046.000000
33.259998	-0.016982	-10.036276	-1.962970	-4.420757	-2.254615	-1.397933	0.000000	-10.000000	0.008333	6.400000	637.333313	1023.000000	1023.000000	2046.000000
33.279999	-0.017616	-10.410851	-2.154584	-4.361151	-2.467706	-1.427410	0.000000	-10.000000	0.033333	1.500000	640.166687	1023.000000	1023.000000	2046.000000
33.299999	-0.018633	-11.011863	-2.379246	-4.371060	-2.685471	-1.576087	0.000000	-10.000000	0.066667	-2.766667	641.500000	1023.000000	1023.000000	2046.000000
33.320000	-0.020264	-11.975976	-2.570979	-4.520446	-2.988882	-1.895668	0.000000	-10.000000	0.083333	-6.666667	642.000000	1023.000000	1023.000000	2046.000000
33.340000	-0.022338	-13.201810	-2.761245	-4.628598	-3.461961	-2.350006	0.000000	-10.000000	0.100000	-9.633333	642.000000	1023.000000	1023.000000	2046.000000
33.360001	-0.024686	-14.589610	-3.025622	-4.681669	-4.008106	-2.874214	0.000000	-10.000000	0.100000	-12.183333	642.000000	1023.000000	1023.000000	2046.000000
33.380001	-0.027072	-15.999652	-3.288763	-4.662331	-4.663879	-3.384678	0.000000	-10.000000	0.133333	-13.566667	642.000000	1023.000000	1023.000000	2046.000000
33.400002	-0.028468	-16.824827	-3.467147	-4.574499	-5.093298	-3.689882	0.000000	-10.000000	0.175000	-14.816668	638.333313	1023.000000	1023.000000	2046.000000
33.419998	-0.029309	-17.321741	-3.590128	-4.452558	-5.370943	-3.908112	0.000000	-10.000000	0.216667	-15.966667	629.833313	1023.000000	1023.000000	2046.000000
33.439999	-0.029741	-17.576979	-3.693811	-4.229180	-5.535304	-4.118685	0.000000	-10.000000	0.241667	-17.216667	619.333313	1023.000000	1023.000000	2046.000000
33.459999	-0.030056	-17.763073	-3.646575	-4.067074	-5.802773	-4.246651	0.000000	-10.000000	0.283333	-18.516668	610.500000	1023.000000	1023.000000	2046.000000
33.480000	-0.030610	-18.090597	-3.770075	-3.879998	-6.031162	-4.409362	0.000000	-10.000000	0.333333	-19.983334	604.333313	1023.000000	1023.000000	2046.000000
33.500000	-0.031253	-18.470774	-3.841293	-3.733573	-6.309549	-4.586358	0.000000	-10.000000	0.383333	-21.566668	597.833313	1023.000000	1023.000000	2046.000000
33.520000	-0.032022	-18.924782	-3.952671	-3.609610	-6.581912	-4.780590	0.000000	-10.000000	0.441667	-23.450001	590.666687	1023.000000	1023.000000	2046.000000
33.540001	-0.032781	-19.373589	-4.004036	-3.548098	-6.890625	-4.930830	0.000000	-10.000000	0.516667	-25.466667	582.833313	1023.000000	1023.000000	2046.000000
33.560001	-0.033624	-19.872017	-4.093971	-3.465343	-7.136079	-5.176623	0.000000	-10.000000	0.600000	-27.383333	574.166687	1023.000000	1023.000000	2046.000000
33.580002	-0.034668	-20.488523	-4.228719	-3.451016	-7.461974	-5.346813	0.000000	-10.000000	0.675000	-29.000000	565.000000	1023.000000	1023.000000	2046.000000
33.599998	-0.035237	-20.825344	-4.222826	-3.459419	-7.647474	-5.495626	0.000000	-10.000000	0.741667	-30.433334	555.333313	1023.000000	1023.000000	2046.000000
33.619999	-0.035868	-21.197861	-4.134481	-3.582053	-7.872842	-5.608486	0.000000	-10.000000	0.791667	-31.700001	545.166687	1023.000000	1023.000000	2046.000000
33.639999	-0.037017	-21.876829	-4.245644	-3.657571	-8.135674	-5.837940	0.000000	-10.000000	0.858333	-32.850002	534.666687	1023.000000	1023.000000	2046.000000
33.660000	-0.037893	-22.394842	-4.291897	-3.727577	-8.367795	-6.007574	0.000000	-10.000000	0.900000	-33.766666	523.666687	1023.000000	1023.000000	2046.000000
33.680000	-0.039140	-23.131674	-4.370683	-3.905530	-8.619940	-6.235520	0.000000	-10.000000	0.941667	-34.416668	512.500000	1023.000000	1023.000000	2046.000000
33.700001	-0.040324	-23.831585	-4.486490	-4.033626	-8.867116	-6.444352	0.000000	-10.000000	0.941667	-34.816666	500.833344	1023.000000	1023.000000	2046.000000
33.720001	-0.041544	-24.552509	-4.504190	-4.202904	-9.197177	-6.648237	0.000000	-10.000000	0.950000	-35.116669	489.333344	1023.000000	1023.000000	2046.000000
33.740002	-0.043085	-25.463308	-4.597227	-4.433706	-9.539445	-6.892930	0.000000	-10.000000	0.958333	-35.466667	477.666656	1023.000000	1023.000000	2046.000000
33.759998	-0.044432	-26.259079	-4.647310	-4.609742	-9.856077	-7.145950	0.000000	-10.000000	0.966667	-35.566669	466.000000	1023.000000	1023.000000	2046.000000
33.779999	-0.046259	-27.338882	-4.746154	-4.827459	-10.315412	-7.449858	0.000000	-10.000000	0.966667	-35.633335	454.000000	1023.000000	1023.000000	2046.000000
33.799999	-0.047855	-28.282545	-4.851123	-5.054259	-10.664379	-7.712784	0.000000	-10.000000	0.958333	-35.533333	442.000000	1023.000000	1023.000000	2046.000000
33.820000	-0.049630	-29.331352	-5.000263	-5.178253	-11.126034	-8.026803	0.000000	-10.000000	0.950000	-35.500000	430.000000	1023.000000	1023.000000	2046.000000
33.840000	-0.051384	-30.367702	-5.147852	-5.398774	-11.603658	-8.217419	0.000000	-10.000000	0.950000	-35.250000	418.166656	1023.000000	1023.000000	2046.000000
33.860001	-0.052927	-31.279692	-5.330196	-5.478539	-11.984587	-8.486368	0.000000	-10.000000	0.958333	-35.016666	406.500000	1023.000000	1023.000000	2046.000000
33.880001	-0.054420	-32.162224	-5.473311	-5.623461	-12.416311	-8.649142	0.000000	-10.000000	0.958333	-35.016666	394.833344	1023.000000	1023.000000	2046.000000
33.900002	-0.056152	-33.186104	-5.715510	-5.749522	-12.824762	-8.896308	0.000000	-10.000000	0.958333	-35.150002	383.000000	1023.000000	1023.000000	2046.000000
33.919998	-0.057531	-34.000748	-5.850709	-5.897497	-13.206086	-9.046455	0.000000	-10.000000	0.950000	-35.283333	371.333344	1023.000000	1023.000000	2046.000000
33.939999	-0.058710	-34.697502	-5.962506	-5.993561	-13.542810	-9.198625	0.000000	-10.000000	0.941667	-35.099998	359.666656	1023.000000	1023.000000	2046.000000
33.959999	-0.059915	-35.409748	-6.077135	-6.092770	-13.855673	-9.384171	0.000000	-10.000000	0.933333	-34.900002	348.000000	1023.000000	1023.000000	2046.000000
33.980000	-0.061198	-36.168262	-6.257793	-6.199802	-14.175511	-9.535154	0.000000	-10.000000	0.916667	-34.533333	336.333344	1023.000000	1023.000000	2046.000000
34.000000	-0.062219	-36.771652	-6.332708	-6.239468	-14.520267	-9.679207	0.000000	-10.000000	0.908333	-34.316669	324.666656	1023.000000	1023.000000	2046.000000
34.020000	-0.063249	-37.380142	-6.449234	-6.343588	-14.786617	-9.800703	0.000000	-10.000000	0.900000	-33.950001	313.333344	1023.000000	1023.000000	2046.000000
34.040001	-0.064377	-38.046902	-6.647607	-6.375286	-15.030540	-9.993470	0.000000	-10.000000	0.900000	-33.666668	302.000000	1023.000000	1023.000000	2046.000000
34.060001	-0.065447	-38.678944	-6.787953	-6.467821	-15.336269	-10.086901	0.000000	-10.000000	0.883333	-33.333336	290.833344	1023.000000	1023.000000	2046.000000
34.080002	-0.066509	-39.307060	-6.956339	-6.440598	-15.572539	-10.337583	0.000000	-10.000000	0.858333	-33.033333	279.666656	1023.000000	1023.000000	2046.000000
34.099998	-0.067448	-39.861553	-7.065150	-6.542253	-15.827928	-10.426225	0.000000	-10.000000	0.825000	-32.600002	268.500000	1023.000000	1023.000000	2046.000000
34.119999	-0.068553	-40.515053	-7.245184	-6.555753	-16.111483	-10.602632	0.000000	-10.000000	0.800000	-32.200001	257.666656	1023.000000	1023.000000	2046.000000
34.139999	-0.069525	-41.089199	-7.401837	-6.636550	-16.337460	-10.713352	0.000000	-10.000000	0.783333	-31.700001	247.000000	1023.000000	1023.000000	2046.000000
34.160000	-0.070352	-41.577961	-7.538400	-6.635046	-16.564857	-10.839658	0.000000	-10.000000	0.766667	-31.516666	236.500000	1023.000000	1023.000000	2046.000000
34.180000	-0.071417	-42.207474	-7.686965	-6.742820	-16.832077	-10.945614	0.000000	-10.000000	0.758333	-30.966667	226.000000	1023.000000	1023.000000	2046.000000
34.200001	-0.072074	-42.595802	-7.824456	-6.721092	-16.927887	-11.122365	0.000000	-10.000000	0.716667	-30.700001	215.666672	1023.000000	1023.000000	2046.000000
34.220001	-0.072349	-42.758205	-7.852801	-6.736412	-17.041613	-11.127379	0.000000	-10.000000	0.683333	-30.116667	205.500000	1023.000000	1023.000000	2046.000000
34.240002	-0.072826	-43.039894	-7.935277	-6.760716	-17.171432	-11.172470	0.000000	-10.000000	0.650000	-29.566668	195.500000	1023.000000	1023.000000	2046.000000
34.259998	-0.073214	-43.269440	-8.052782	-6.699292	-17.292171	-11.225194	0.000000	-10.000000	0.641667	-28.983334	185.500000	1023.000000	1023.000000	2046.000000
34.279999	-0.073290	-43.314121	-8.109029	-6.624669	-17.384615	-11.195809	0.000000	-10.000000	0.625000	-28.299999	175.833328	1023.000000	1023.000000	2046.000000
34.299999	-0.073487	-43.430698	-8.136889	-6.596935	-17.459656	-11.237218	0.000000	-10.000000	0.591667	-27.816666	166.333328	1023.000000	1023.000000	2046.000000
34.320000	-0.074128	-43.809635	-8.272170	-6.552459	-17.717527	-11.267478	0.000000	-10.000000	0.550000	-27.083334	157.166672	1023.000000	1023.000000	2046.000000
34.340000	-0.074913	-44.273350	-8.493022	-6.522212	-17.915890	-11.342227	0.000000	-10.000000	0.516667	-26.416666	148.000000	1023.000000	1023.000000	2046.000000
34.360001	-0.076149	-45.004028	-8.716736	-6.578422	-18.054565	-11.654305	0.000000	-10.000000	0.500000	-25.816668	139.166672	1023.000000	1023.000000	2046.000000
34.380001	-0.077555	-45.834736	-8.811626	-6.786556	-18.351776	-11.884777	0.000000	-10.000000	0.483333	-25.233334	130.500000	1023.000000	1023.000000	2046.000000
34.400002	-0.079323	-46.879776	-8.959680	-7.034907	-18.623568	-12.261622	0.000000	-10.000000	0.458333	-24.383333	122.166664	1023.000000	1023.000000	2046.000000
34.419998	-0.081024	-47.885288	-9.173898	-7.171141	-18.916006	-12.624244	0.000000	-10.000000	0.400000	-23.133333	114.000000	1023.000000	1023.000000	2046.000000
34.439999	-0.082462	-48.735195	-9.404947	-7.184609	-19.266294	-12.879343	0.000000	-10.000000	0.341667	-21.416668	106.333336	1023.000000	1023.000000	2046.000000
34.459999	-0.083664	-49.445400	-9.541181	-7.093209	-19.661531	-13.149481	0.000000	-10.000000	0.283333	-19.783335	99.166664	1023.000000	1023.000000	2046.000000
34.480000	-0.084409	-49.885937	-9.709336	-6.872247	-19.927996	-13.376358	0.000000	-10.000000	0.258333	-18.800001	92.666664	1023.000000	1023.000000	2046.000000
34.500000	-0.084494	-49.936005	-9.753628	-6.585099	-20.105934	-13.491345	0.000000	-10.000000	0.250000	-18.583334	86.166664	1023.000000	1023.000000	2046.000000
34.520000	-0.084403	-49.882420	-9.845319	-6.274087	-20.236681	-13.526332	0.000000	-10.000000	0.250000	-18.883333	79.833336	1023.000000	1023.000000	2046.000000
34.540001	-0.084047	-49.671658	-9.901181	-5.933705	-20.287775	-13.548996	0.000000	-10.000000	0.250000	-18.950001	73.500000	1023.000000	1023.000000	2046.000000
34.560001	-0.083904	-49.587101	-9.944459	-5.733135	-20.384777	-13.524733	0.000000	-10.000000	0.250000	-18.833334	67.333336	1023.000000	1023.000000	2046.000000
34.580002	-0.084006	-49.647655	-10.043756	-5.574449	-20.475218	-13.554232	0.000000	-10.000000	0.233333	-18.416668	61.000000	1023.000000	1023.000000	2046.000000
34.599998	-0.084029	-49.661179	-10.082814	-5.452694	-20.514431	-13.611240	0.000000	-10.000000	0.225000	-17.850000	54.666668	1023.000000	1023.000000	2046.000000
34.619999	-0.084402	-49.881874	-10.124657	-5.457458	-20.625034	-13.674724	0.000000	-10.000000	0.208333	-16.900000	48.666668	1023.000000	1023.000000	2046.000000
34.639999	-0.084707	-50.061684	-10.177768	-5.437819	-20.692064	-13.754032	0.000000	-10.000000	0.200000	-15.766666	43.166668	1023.000000	1023.000000	2046.000000
34.660000	-0.084829	-50.134113	-10.123820	-5.493828	-20.745466	-13.771000	0.000000	-10.000000	0.175000	-14.516666	38.000000	1023.000000	1023.000000	2046.000000
34.680000	-0.085050	-50.264282	-10.108821	-5.606250	-20.741875	-13.807338	0.000000	-10.000000	0.158333	-13.683333	33.166668	1023.000000	1023.000000	2046.000000
34.700001	-0.085223	-50.366905	-10.017733	-5.760010	-20.701496	-13.887666	0.000000	-10.000000	0.150000	-13.266666	28.500000	1023.000000	1023.000000	2046.000000
34.720001	-0.085411	-50.477608	-9.904699	-5.971354	-20.725758	-13.875798	0.000000	-10.000000	0.150000	-13.283333	24.166666	1023.000000	1023.000000	2046.000000
34.740002	-0.085727	-50.664745	-9.854824	-6.179279	-20.712959	-13.917684	0.000000	-10.000000	0.150000	-13.133333	19.666666	1023.000000	1023.000000	2046.000000
34.759998	-0.086159	-50.920017	-9.874589	-6.312425	-20.716352	-14.016651	0.000000	-10.000000	0.150000	-12.983334	15.333333	1023.000000	1023.000000	2046.000000
34.779999	-0.086544	-51.147526	-9.914132	-6.488981	-20.673105	-14.071309	0.000000	-10.000000	0.133333	-12.616667	11.000000	1023.000000	1023.000000	2046.000000
34.799999	-0.087197	-51.533340	-9.949629	-6.711972	-20.712341	-14.159398	0.000000	-10.000000	0.116667	-12.416667	7.000000	1023.000000	1023.000000	2046.000000
34.820000	-0.087844	-51.915928	-9.994249	-6.889366	-20.761946	-14.270369	0.000000	-10.000000	0.100000	-12.233334	3.000000	1023.000000	1023.000000	2046.000000
34.840000	-0.088502	-52.304733	-10.022841	-7.102929	-20.855715	-14.323248	0.000000	-10.000000	0.091667	-12.000000	-1.000000	1023.000000	1023.000000	2046.000000
34.860001	-0.089461	-52.871704	-10.074767	-7.321815	-20.999117	-14.476002	0.000000	-10.000000	0.075000	-11.550000	-4.833333	1023.000000	1023.000000	2046.000000
34.880001	-0.090183	-53.298031	-10.147816	-7.504025	-21.075779	-14.570411	0.000000	-10.000000	0.075000	-10.800000	-8.500000	1023.000000	1023.000000	2046.000000
34.900002	-0.090809	-53.668194	-10.152480	-7.674842	-21.184685	-14.656188	0.000000	-10.000000	0.066667	-10.050000	-12.000000	1023.000000	1023.000000	2046.000000
34.919998	-0.091687	-54.187290	-10.304385	-7.801279	-21.287554	-14.794074	0.000000	-10.000000	0.075000	-9.433333	-15.333333	1023.000000	1023.000000	2046.000000
34.939999	-0.092331	-54.567558	-10.411630	-7.904713	-21.363766	-14.887450	0.000000	-10.000000	0.066667	-9.133333	-18.500000	1023.000000	1023.000000	2046.000000
34.959999	-0.092789	-54.838047	-10.476423	-8.006465	-21.379814	-14.975343	0.000000	-10.000000	0.066667	-8.933333	-21.500000	1023.000000	1023.000000	2046.000000
34.980000	-0.093296	-55.137901	-10.535428	-8.106220	-21.468185	-15.028068	0.000000	-10.000000	0.058333	-8.816667	-24.500000	1023.000000	1023.000000	2046.000000
35.000000	-0.093539	-55.281746	-10.581573	-8.175390	-21.479691	-15.045094	0.000000	-10.000000	0.050000	-8.616667	-27.500000	1023.000000	1023.000000	2046.000000
35.020000	-0.093751	-55.406593	-10.622098	-8.286482	-21.468344	-15.029672	0.000000	-10.000000	0.050000	-8.500000	-30.500000	1023.000000	1023.000000	2046.000000
35.040001	-0.093851	-55.466198	-10.617241	-8.319997	-21.443550	-15.085412	0.000000	-10.000000	0.050000	-8.283333	-33.333332	1023.000000	1023.000000	2046.000000
35.060001	-0.094002	-55.555130	-10.629002	-8.332671	-21.444012	-15.149446	0.000000	-10.000000	0.050000	-7.900000	-36.000000	1023.000000	1023.000000	2046.000000
35.080002	-0.093940	-55.518524	-10.616346	-8.339269	-21.421055	-15.141852	0.000000	-10.000000	0.050000	-7.333333	-38.666668	1023.000000	1023.000000	2046.000000
35.099998	-0.093820	-55.447742	-10.595399	-8.373826	-21.389544	-15.088972	0.000000	-10.000000	0.050000	-6.633333	-41.166668	1023.000000	1023.000000	2046.000000
35.119999	-0.093790	-55.430061	-10.640067	-8.349207	-21.369522	-15.071266	0.000000	-10.000000	0.050000	-5.850000	-43.500000	1023.000000	1023.000000	2046.000000
35.139999	-0.093628	-55.334358	-10.618989	-8.315633	-21.337992	-15.061746	0.000000	-10.000000	0.041667	-4.750000	-45.333332	1023.000000	1023.000000	2046.000000
35.160000	-0.093182	-55.070583	-10.533505	-8.357217	-21.273418	-14.906444	0.000000	-10.000000	0.025000	-2.800000	-46.833332	1023.000000	1023.000000	2046.000000
35.180000	-0.092715	-54.794403	-10.533698	-8.363020	-21.159575	-14.738110	0.000000	-10.000000	-0.008333	-0.083333	-47.666668	1023.000000	1023.000000	2046.000000
35.200001	-0.092137	-54.452930	-10.551766	-8.329083	-20.978230	-14.593848	0.000000	-10.000000	-0.041667	3.200000	-48.000000	1023.000000	1023.000000	2046.000000
35.220001	-0.091287	-53.950851	-10.454019	-8.355605	-20.774235	-14.366992	0.000000	-10.000000	-0.083333	6.866667	-48.000000	1023.000000	1023.000000	2046.000000
35.240002	-0.090357	-53.400982	-10.442696	-8.319956	-20.528397	-14.109935	0.000000	-10.000000	-0.125000	10.483334	-48.000000	1023.000000	1023.000000	2046.000000
35.259998	-0.089374	-52.820263	-10.424544	-8.283047	-20.261087	-13.851583	0.000000	-10.000000	-0.191667	14.033334	-48.000000	1023.000000	1023.000000	2046.000000
35.279999	-0.088249	-52.154896	-10.372587	-8.255994	-19.930593	-13.595720	0.000000	-10.000000	-0.250000	16.816668	-48.000000	1023.000000	1023.000000	2046.000000
35.299999	-0.086941	-51.382206	-10.287856	-8.208938	-19.552097	-13.333314	0.000000	-10.000000	-0.308333	19.316668	-35.833332	1023.000000	1023.000000	2046.000000
35.320000	-0.085843	-50.733181	-10.280689	-8.175432	-19.201828	-13.075233	0.000000	-10.000000	-0.358333	21.550001	-10.833333	1023.000000	1023.000000	2046.000000
35.340000	-0.084436	-49.901958	-10.200593	-8.117378	-18.793121	-12.790866	0.000000	-10.000000	-0.416667	23.566668	16.666666	1023.000000	1023.000000	2046.000000
35.360001	-0.083054	-49.084652	-10.131446	-8.125294	-18.376919	-12.450996	0.000000	-10.000000	-0.483333	25.516666	34.833332	1023.000000	1023.000000	2046.000000
35.380001	-0.081833	-48.363228	-10.141703	-8.028877	-17.921570	-12.271078	0.000000	-10.000000	-0.525000	27.049999	43.000000	1023.000000	1023.000000	2046.000000
35.400002	-0.080435	-47.537292	-10.036979	-8.054246	-17.530773	-11.915294	0.000000	-10.000000	-0.583333	28.583334	51.666668	1023.000000	1023.000000	2046.000000
35.419998	-0.079239	-46.830029	-9.965751	-8.040636	-17.158915	-11.664728	0.000000	-10.000000	-0.633333	29.983334	60.833332	1023.000000	1023.000000	2046.000000
35.439999	-0.077912	-46.045761	-9.871975	-7.985458	-16.781921	-11.406409	0.000000	-10.000000	-0.691667	31.383333	70.500000	1023.000000	1023.000000	2046.000000
35.459999	-0.076636	-45.291729	-9.768042	-8.035335	-16.394207	-11.094147	0.000000	-10.000000	-0.750000	32.733334	80.833336	1023.000000	1023.000000	2046.000000
35.480000	-0.075533	-44.639919	-9.698457	-7.965458	-16.039772	-10.936231	0.000000	-10.000000	-0.791667	33.933334	91.666664	1023.000000	1023.000000	2046.000000
35.500000	-0.073886	-43.666847	-9.521856	-7.880755	-15.635275	-10.628961	0.000000	-10.000000	-0.841667	34.833332	102.833336	1023.000000	1023.000000	2046.000000
35.520000	-0.072436	-42.809654	-9.420876	-7.766894	-15.219603	-10.402283	0.000000	-10.000000	-0.866667	35.683334	114.333336	1023.000000	1023.000000	2046.000000
35.540001	-0.071125	-42.034859	-9.397535	-7.696095	-14.819040	-10.122187	0.000000	-10.000000	-0.891667	36.350002	126.000000	1023.000000	1023.000000	2046.000000
35.560001	-0.069501	-41.075180	-9.275800	-7.590030	-14.419405	-9.789945	0.000000	-10.000000	-0.916667	37.150002	138.000000	1023.000000	1023.000000	2046.000000
35.580002	-0.068261	-40.342159	-9.197064	-7.596250	-14.050802	-9.498044	0.000000	-10.000000	-0.950000	37.866669	150.333328	1023.000000	1023.000000	2046.000000
35.599998	-0.067323	-39.787922	-9.177556	-7.628181	-13.671909	-9.310274	0.000000	-10.000000	-0.991667	38.333336	162.833328	1023.000000	1023.000000	2046.000000
35.619999	-0.066647	-39.388599	-9.114211	-7.706110	-13.428020	-9.140258	0.000000	-10.000000	-1.041667	38.933334	175.666672	1023.000000	1023.000000	2046.000000
35.639999	-0.066410	-39.248314	-9.126802	-7.676562	-13.327105	-9.117847	0.000000	-10.000000	-1.058333	39.300003	188.500000	1023.000000	1023.000000	2046.000000
35.660000	-0.066657	-39.394279	-9.255164	-7.589025	-13.317456	-9.232634	0.000000	-10.000000	-1.083333	39.933334	201.500000	1023.000000	1023.000000	2046.000000
35.680000	-0.066520	-39.313396	-9.278532	-7.424144	-13.349843	-9.260876	0.000000	-10.000000	-1.066667	40.083336	214.666672	1023.000000	1023.000000	2046.000000
35.700001	-0.065785	-38.878654	-9.255782	-7.303410	-13.175212	-9.144250	0.000000	-10.000000	-1.075000	40.250000	228.000000	1023.000000	1023.000000	2046.000000
35.720001	-0.064129	-37.900032	-9.107203	-7.024487	-12.847144	-8.921200	0.000000	-10.000000	-1.066667	40.316669	241.500000	1023.000000	1023.000000	2046.000000
35.740002	-0.062290	-36.813385	-8.897051	-6.730330	-12.515362	-8.670642	0.000000	-10.000000	-1.075000	40.550003	259.500000	1023.000000	1023.000000	2046.000000
35.759998	-0.060681	-35.862446	-8.793666	-6.457331	-12.165357	-8.446094	0.000000	-10.000000	-1.075000	40.633335	273.000000	1023.000000	1023.000000	2046.000000
35.779999	-0.058959	-34.844540	-8.674833	-6.228018	-11.778348	-8.163341	0.000000	-10.000000	-1.083333	40.633335	286.500000	1023.000000	1023.000000	2046.000000
35.799999	-0.057404	-33.925724	-8.472989	-6.069060	-11.520121	-7.863556	0.000000	-10.000000	-1.091667	40.650002	295.666656	1023.000000	1023.000000	2046.000000
35.820000	-0.055938	-33.059116	-8.346110	-5.939715	-11.173756	-7.599534	0.000000	-10.000000	-1.091667	40.650002	309.166656	1023.000000	1023.000000	2046.000000
35.840000	-0.054222	-32.045208	-8.153119	-5.761797	-10.810526	-7.319767	0.000000	-10.000000	-1.075000	40.600002	322.833344	1023.000000	1023.000000	2046.000000
35.860001	-0.052760	-31.180962	-7.925265	-5.735953	-10.494237	-7.025506	0.000000	-10.000000	-1.066667	40.383335	336.166656	1023.000000	1023.000000	2046.000000
35.880001	-0.051087	-30.192593	-7.700003	-5.640308	-10.112104	-6.740179	0.000000	-10.000000	-1.066667	40.166668	349.833344	1023.000000	1023.000000	2046.000000
35.900002	-0.049369	-29.176855	-7.438066	-5.634258	-9.700478	-6.404054	0.000000	-10.000000	-1.075000	40.033333	363.166656	1023.000000	1023.000000	2046.000000
35.919998	-0.047833	-28.269411	-7.164269	-5.680165	-9.286605	-6.138371	0.000000	-10.000000	-1.066667	40.100002	376.666656	1023.000000	1023.000000	2046.000000
35.939999	-0.045924	-27.141125	-6.844881	-5.695409	-8.804547	-5.796288	0.000000	-10.000000	-1.058333	40.150002	390.000000	1023.000000	1023.000000	2046.000000
35.959999	-0.044193	-26.118164	-6.505641	-5.622461	-8.375325	-5.614737	0.000000	-10.000000	-1.025000	40.000000	403.333344	1023.000000	1023.000000	2046.000000
35.980000	-0.042458	-25.092960	-6.225024	-5.655089	-7.919693	-5.293155	0.000000	-10.000000	-1.025000	39.483334	416.833344	1023.000000	1023.000000	2046.000000
36.000000	-0.040685	-24.044987	-5.879773	-5.699584	-7.464547	-5.001083	0.000000	-10.000000	-1.008333	39.066669	430.000000	1023.000000	1023.000000	2046.000000
36.020000	-0.039067	-23.088804	-5.521707	-5.763064	-7.050818	-4.753216	0.000000	-10.000000	-1.033333	38.633335	443.166656	1023.000000	1023.000000	2046.000000
36.040001	-0.037806	-22.343485	-5.196583	-5.853330	-6.751615	-4.541956	0.000000	-10.000000	-1.033333	38.800003	456.000000	1023.000000	1023.000000	2046.000000
36.060001	-0.036673	-21.673468	-5.003884	-5.910234	-6.371006	-4.388344	0.000000	-10.000000	-1.050000	39.166668	469.000000	1023.000000	1023.000000	2046.000000
36.080002	-0.035528	-20.997299	-4.785832	-5.918356	-6.078521	-4.214589	0.000000	-10.000000	-1.050000	39.750000	482.000000	1023.000000	1023.000000	2046.000000
36.099998	-0.034420	-20.342447	-4.609427	-5.903883	-5.784745	-4.044392	0.000000	-10.000000	-1.041667	39.900002	495.166656	1023.000000	1023.000000	2046.000000
36.119999	-0.033534	-19.818834	-4.419084	-5.969843	-5.514574	-3.915332	0.000000	-10.000000	-1.025000	39.866669	508.500000	1023.000000	1023.000000	2046.000000
36.139999	-0.032608	-19.271235	-4.283529	-5.958867	-5.229546	-3.799292	0.000000	-10.000000	-0.975000	39.233334	521.833313	1023.000000	1023.000000	2046.000000
36.160000	-0.031560	-18.652252	-4.114299	-5.961767	-4.947030	-3.629157	0.000000	-10.000000	-0.925000	38.583336	535.000000	1023.000000	1023.000000	2046.000000
36.180000	-0.030560	-18.060997	-3.934670	-5.974951	-4.682332	-3.469045	0.000000	-10.000000	-0.850000	37.233334	548.000000	1023.000000	1023.000000	2046.000000
36.200001	-0.029393	-17.371222	-3.812279	-5.931635	-4.350468	-3.276840	0.000000	-10.000000	-0.783333	36.150002	560.666687	1023.000000	1023.000000	2046.000000
36.220001	-0.028161	-16.643311	-3.614109	-5.796369	-4.029228	-3.203604	0.000000	-10.000000	-0.725000	34.816666	573.000000	1023.000000	1023.000000	2046.000000
36.240002	-0.026808	-15.843526	-3.423714	-5.812494	-3.719604	-2.887714	0.000000	-10.000000	-0.675000	33.700001	584.666687	1023.000000	1023.000000	2046.000000
36.259998	-0.025293	-14.948356	-3.245484	-5.716100	-3.292943	-2.693828	0.000000	-10.000000	-0.641667	32.416668	596.166687	1023.000000	1023.000000	2046.000000
36.279999	-0.023802	-14.066749	-3.007953	-5.597408	-2.946677	-2.514710	0.000000	-10.000000	-0.583333	31.250000	607.166687	1023.000000	1023.000000	2046.000000
36.299999	-0.022412	-13.245784	-2.733789	-5.527144	-2.673774	-2.311077	0.000000	-10.000000	-0.516667	29.950001	618.000000	1023.000000	1023.000000	2046.000000
36.320000	-0.021026	-12.426490	-2.503654	-5.379416	-2.356582	-2.186837	0.000000	-10.000000	-0.458333	28.600000	628.166687	1023.000000	1023.000000	2046.000000
36.340000	-0.019760	-11.678010	-2.273877	-5.279338	-2.119473	-2.005322	0.000000	-10.000000	-0.391667	26.983334	638.000000	1023.000000	1023.000000	2046.000000
36.360001	-0.018535	-10.954021	-2.108760	-5.203676	-1.819483	-1.822102	0.000000	-10.000000	-0.341667	25.050001	647.166687	1023.000000	1023.000000	2046.000000
36.380001	-0.017681	-10.449329	-1.960687	-5.128384	-1.627725	-1.732534	0.000000	-10.000000	-0.258333	22.983334	655.833313	1023.000000	1023.000000	2046.000000
36.400002	-0.016623	-9.824071	-1.766464	-4.998404	-1.457433	-1.601771	0.000000	-10.000000	-0.208333	20.750000	663.833313	1023.000000	1023.000000	2046.000000
36.419998	-0.015821	-9.350246	-1.614542	-4.894451	-1.311968	-1.529286	0.000000	-10.000000	-0.141667	18.466667	671.000000	1023.000000	1023.000000	2046.000000
36.439999	-0.015340	-9.066116	-1.522599	-4.852572	-1.214422	-1.476523	0.000000	-10.000000	-0.100000	15.600000	677.500000	1023.000000	1023.000000	2046.000000
36.459999	-0.014701	-8.688011	-1.442778	-4.757471	-1.064245	-1.423517	0.000000	-10.000000	-0.041667	12.483334	683.000000	1023.000000	1023.000000	2046.000000
36.480000	-0.014102	-8.334572	-1.338159	-4.671700	-0.992504	-1.332208	0.000000	-10.000000	-0.016667	9.150000	687.833313	1023.000000	1023.000000	2046.000000
36.500000	-0.014031	-8.292166	-1.345808	-4.654101	-0.967692	-1.324565	0.000000	-10.000000	0.008333	5.950000	691.500000	1023.000000	1023.000000	2046.000000
36.520000	-0.013841	-8.180132	-1.393083	-4.580972	-0.882396	-1.323681	0.000000	-10.000000	0.025000	2.200000	694.166687	1023.000000	1023.000000	2046.000000
36.540001	-0.013749	-8.125758	-1.326959	-4.530504	-0.935892	-1.332403	0.000000	-10.000000	0.041667	-0.816667	695.500000	1023.000000	1023.000000	2046.000000
36.560001	-0.013820	-8.167912	-1.353461	-4.525427	-0.975949	-1.313074	0.000000	-10.000000	0.058333	-3.600000	696.000000	1023.000000	1023.000000	2046.000000
36.580002	-0.013904	-8.217544	-1.404242	-4.419995	-1.002980	-1.390326	0.000000	-10.000000	0.075000	-5.900000	696.000000	1023.000000	1023.000000	2046.000000
36.599998	-0.014344	-8.477133	-1.502855	-4.340545	-1.156276	-1.477456	0.000000	-10.000000	0.100000	-8.716667	696.000000	1023.000000	1023.000000	2046.000000
36.619999	-0.014866	-8.785614	-1.562745	-4.349340	-1.403003	-1.470525	0.000000	-10.000000	0.141667	-11.666667	696.000000	1023.000000	1023.000000	2046.000000
36.639999	-0.015429	-9.118666	-1.656063	-4.233053	-1.555604	-1.673945	0.000000	-10.000000	0.191667	-14.433333	696.000000	1023.000000	1023.000000	2046.000000
36.660000	-0.016079	-9.502890	-1.731520	-4.222254	-1.860970	-1.688145	0.000000	-10.000000	0.258333	-17.083334	692.166687	1023.000000	1023.000000	2046.000000
36.680000	-0.017111	-10.112787	-1.929719	-4.186193	-2.255265	-1.741611	0.000000	-10.000000	0.308333	-19.116667	683.000000	1023.000000	1023.000000	2046.000000
36.700001	-0.018769	-11.092422	-2.299205	-4.176322	-2.670848	-1.946047	0.000000	-10.000000	0.341667	-20.533335	671.500000	1023.000000	1023.000000	2046.000000
36.720001	-0.020682	-12.222909	-2.639341	-4.231075	-3.044049	-2.308445	0.000000	-10.000000	0.358333	-21.100000	661.500000	1023.000000	1023.000000	2046.000000
36.740002	-0.022817	-13.485120	-2.811310	-4.444457	-3.556166	-2.673187	0.000000	-10.000000	0.375000	-21.600000	654.333313	1023.000000	1023.000000	2046.000000
36.759998	-0.025368	-14.992545	-3.140880	-4.592092	-4.118417	-3.141157	0.000000	-10.000000	0.391667	-21.833334	647.166687	1023.000000	1023.000000	2046.000000
36.779999	-0.027968	-16.528816	-3.417455	-4.633253	-4.804154	-3.673954	0.000000	-10.000000	0.400000	-22.500000	639.666687	1023.000000	1023.000000	2046.000000
36.799999	-0.030430	-17.984341	-3.715096	-4.631267	-5.502251	-4.135727	0.000000	-10.000000	0.416667	-23.000000	632.333313	1023.000000	1023.000000	2046.000000
36.820000	-0.032125	-18.985771	-3.967841	-4.499201	-6.015140	-4.503589	0.000000	-10.000000	0.450000	-23.833334	624.666687	1023.000000	1023.000000	2046.000000
36.840000	-0.033125	-19.576891	-4.093614	-4.336386	-6.399622	-4.747269	0.000000	-10.000000	0.491667	-24.650000	616.833313	1023.000000	1023.000000	2046.000000
36.860001	-0.033897	-20.033028	-4.119083	-4.165886	-6.815595	-4.932463	0.000000	-10.000000	0.533333	-25.683334	608.500000	1023.000000	1023.000000	2046.000000
36.880001	-0.034490	-20.383657	-4.183716	-3.929921	-7.144209	-5.125812	0.000000	-10.000000	0.583333	-26.900002	599.833313	1023.000000	1023.000000	2046.000000
36.900002	-0.035224	-20.817240	-4.243955	-3.751270	-7.510159	-5.311854	0.000000	-10.000000	0.650000	-28.116667	590.833313	1023.000000	1023.000000	2046.000000
36.919998	-0.036066	-21.315083	-4.361353	-3.612715	-7.891369	-5.449646	0.000000	-10.000000	0.716667	-29.533335	581.333313	1023.000000	1023.000000	2046.000000
36.939999	-0.037090	-21.920465	-4.496906	-3.478649	-8.234213	-5.710698	0.000000	-10.000000	0.766667	-30.716667	571.500000	1023.000000	1023.000000	2046.000000
36.959999	-0.038144	-22.543081	-4.616544	-3.430786	-8.619588	-5.876164	0.000000	-10.000000	0.808333	-31.766666	561.166687	1023.000000	1023.000000	2046.000000
36.980000	-0.039367	-23.265833	-4.773449	-3.405833	-8.991910	-6.094640	0.000000	-10.000000	0.841667	-32.750000	550.666687	1023.000000	1023.000000	2046.000000
37.000000	-0.040585	-23.985962	-4.914346	-3.336594	-9.377663	-6.357359	0.000000	-10.000000	0.875000	-33.600002	539.833313	1023.000000	1023.000000	2046.000000
37.020000	-0.041684	-24.635521	-4.928238	-3.452849	-9.750272	-6.504162	0.000000	-10.000000	0.908333	-34.516666	528.666687	1023.000000	1023.000000	2046.000000
37.040001	-0.042898	-25.352446	-5.030429	-3.602335	-10.060372	-6.659310	0.000000	-10.000000	0.950000	-35.083336	517.000000	1023.000000	1023.000000	2046.000000
37.060001	-0.044023	-26.017696	-5.136967	-3.675251	-10.326118	-6.879363	0.000000	-10.000000	0.983333	-35.600002	505.333344	1023.000000	1023.000000	2046.000000
37.080002	-0.045372	-26.815119	-5.260587	-3.861460	-10.650906	-7.042166	0.000000	-10.000000	1.000000	-35.733334	493.666656	1023.000000	1023.000000	2046.000000
37.099998	-0.046413	-27.430098	-5.355153	-3.969747	-10.901855	-7.203344	0.000000	-10.000000	1.000000	-35.816669	482.000000	1023.000000	1023.000000	2046.000000
37.119999	-0.048006	-28.371645	-5.514534	-4.201478	-11.243916	-7.411717	0.000000	-10.000000	1.000000	-35.933334	470.000000	1023.000000	1023.000000	2046.000000
37.139999	-0.049222	-29.089954	-5.606990	-4.362209	-11.531684	-7.589072	0.000000	-10.000000	1.025000	-36.083336	458.000000	1023.000000	1023.000000	2046.000000
37.160000	-0.050599	-29.903770	-5.618065	-4.613095	-11.916212	-7.756398	0.000000	-10.000000	1.041667	-36.200001	446.000000	1023.000000	1023.000000	2046.000000
37.180000	-0.052009	-30.737085	-5.692972	-4.857209	-12.240854	-7.946050	0.000000	-10.000000	1.058333	-36.116669	433.666656	1023.000000	1023.000000	2046.000000
37.200001	-0.053597	-31.675671	-5.717108	-5.040483	-12.679513	-8.238567	0.000000	-10.000000	1.016667	-35.950001	421.333344	1023.000000	1023.000000	2046.000000
37.220001	-0.055307	-32.686192	-5.828005	-5.278415	-13.070274	-8.509499	0.000000	-10.000000	0.983333	-35.766666	409.333344	1023.000000	1023.000000	2046.000000
37.240002	-0.056841	-33.592789	-5.999172	-5.461982	-13.353267	-8.778367	0.000000	-10.000000	0.958333	-35.500000	397.666656	1023.000000	1023.000000	2046.000000
37.259998	-0.058266	-34.435177	-6.099703	-5.569873	-13.742721	-9.022878	0.000000	-10.000000	0.958333	-35.316666	386.000000	1023.000000	1023.000000	2046.000000
37.279999	-0.059717	-35.292820	-6.246600	-5.692017	-14.097072	-9.257132	0.000000	-10.000000	0.958333	-35.299999	374.000000	1023.000000	1023.000000	2046.000000
37.299999	-0.061006	-36.054585	-6.425560	-5.830806	-14.372660	-9.425557	0.000000	-10.000000	0.941667	-35.150002	362.000000	1023.000000	1023.000000	2046.000000
37.320000	-0.062206	-36.763840	-6.553201	-5.942700	-14.695744	-9.572196	0.000000	-10.000000	0.941667	-34.983334	350.333344	1023.000000	1023.000000	2046.000000
37.340000	-0.063581	-37.576569	-6.758331	-6.101181	-14.928091	-9.788965	0.000000	-10.000000	0.925000	-34.533333	338.666656	1023.000000	1023.000000	2046.000000
37.360001	-0.064537	-38.141342	-6.813410	-6.196361	-15.200048	-9.931524	0.000000	-10.000000	0.916667	-34.233334	327.333344	1023.000000	1023.000000	2046.000000
37.380001	-0.065515	-38.719326	-6.865542	-6.301798	-15.450942	-10.101045	0.000000	-10.000000	0.900000	-33.966667	315.833344	1023.000000	1023.000000	2046.000000
37.400002	-0.066441	-39.266464	-7.023470	-6.370959	-15.632049	-10.239987	0.000000	-10.000000	0.891667	-33.700001	304.500000	1023.000000	1023.000000	2046.000000
37.419998	-0.067181	-39.704063	-7.076023	-6.445355	-15.837192	-10.345496	0.000000	-10.000000	0.866667	-33.166668	293.166656	1023.000000	1023.000000	2046.000000
37.439999	-0.068190	-40.300369	-7.246959	-6.495261	-16.040575	-10.517575	0.000000	-10.000000	0.833333	-32.833332	282.000000	1023.000000	1023.000000	2046.000000
37.459999	-0.068971	-40.762096	-7.310143	-6.552379	-16.275650	-10.623927	0.000000	-10.000000	0.800000	-32.349998	271.166656	1023.000000	1023.000000	2046.000000
37.480000	-0.070083	-41.419247	-7.474932	-6.623662	-16.498627	-10.822024	0.000000	-10.000000	0.775000	-32.083332	260.333344	1023.000000	1023.000000	2046.000000
37.500000	-0.070812	-41.850117	-7.564096	-6.661680	-16.695898	-10.928442	0.000000	-10.000000	0.758333	-31.633333	249.666672	1023.000000	1023.000000	2046.000000
37.520000	-0.071690	-42.369003	-7.724662	-6.738455	-16.904758	-11.001127	0.000000	-10.000000	0.750000	-31.266666	239.000000	1023.000000	1023.000000	2046.000000
37.540001	-0.072675	-42.951126	-7.822025	-6.798583	-17.163404	-11.167113	0.000000	-10.000000	0.750000	-30.900000	228.666672	1023.000000	1023.000000	2046.000000
37.560001	-0.073569	-43.479187	-7.996798	-6.817573	-17.358545	-11.306272	0.000000	-10.000000	0.750000	-30.566666	218.500000	1023.000000	1023.000000	2046.000000
37.580002	-0.074318	-43.922207	-8.126721	-6.840613	-17.536102	-11.418769	0.000000	-10.000000	0.725000	-30.116667	208.500000	1023.000000	1023.000000	2046.000000
37.599998	-0.075182	-44.432678	-8.259131	-6.912331	-17.720562	-11.540654	0.000000	-10.000000	0.700000	-29.783333	198.500000	1023.000000	1023.000000	2046.000000
37.619999	-0.075880	-44.845184	-8.370420	-6.970737	-17.897881	-11.606144	0.000000	-10.000000	0.666667	-29.200001	188.500000	1023.000000	1023.000000	2046.000000
37.639999	-0.076637	-45.292751	-8.498073	-6.982151	-18.037844	-11.774686	0.000000	-10.000000	0.658333	-28.750000	178.500000	1023.000000	1023.000000	2046.000000
37.660000	-0.077235	-45.646057	-8.561917	-7.073535	-18.205900	-11.804705	0.000000	-10.000000	0.650000	-28.083334	168.833328	1023.000000	1023.000000	2046.000000
37.680000	-0.077501	-45.802883	-8.641640	-7.063310	-18.241741	-11.856194	0.000000	-10.000000	0.616667	-27.500000	159.333328	1023.000000	1023.000000	2046.000000
37.700001	-0.078033	-46.117714	-8.719278	-7.089181	-18.390301	-11.918954	0.000000	-10.000000	0.583333	-26.866667	150.166672	1023.000000	1023.000000	2046.000000
37.720001	-0.078120	-46.168648	-8.788433	-7.036790	-18.435095	-11.908329	0.000000	-10.000000	0.533333	-26.316668	141.166672	1023.000000	1023.000000	2046.000000
37.740002	-0.078502	-46.394894	-8.835361	-6.999742	-18.568287	-11.991504	0.000000	-10.000000	0.516667	-25.716667	132.500000	1023.000000	1023.000000	2046.000000
37.759998	-0.078705	-46.514729	-8.941172	-6.957421	-18.573149	-12.042988	0.000000	-10.000000	0.491667	-25.000000	124.000000	1023.000000	1023.000000	2046.000000
37.779999	-0.079144	-46.774258	-9.037598	-6.938068	-18.743689	-12.054903	0.000000	-10.000000	0.466667	-24.083334	115.500000	1023.000000	1023.000000	2046.000000
37.799999	-0.079763	-47.139843	-9.256896	-6.835584	-18.870584	-12.176776	0.000000	-10.000000	0.433333	-23.133333	107.500000	1023.000000	1023.000000	2046.000000
37.820000	-0.080736	-47.714947	-9.402202	-6.914440	-19.063023	-12.335282	0.000000	-10.000000	0.408333	-22.416666	99.666664	1023.000000	1023.000000	2046.000000
37.840000	-0.082178	-48.567417	-9.550325	-7.111434	-19.248348	-12.657310	0.000000	-10.000000	0.383333	-21.866667	92.333336	1023.000000	1023.000000	2046.000000
37.860001	-0.083705	-49.469845	-9.632481	-7.302570	-19.536961	-12.997835	0.000000	-10.000000	0.341667	-20.783333	85.000000	1023.000000	1023.000000	2046.000000
37.880001	-0.085274	-50.397060	-9.778030	-7.467895	-19.861908	-13.289228	0.000000	-10.000000	0.275000	-18.933334	78.166664	1023.000000	1023.000000	2046.000000
37.900002	-0.086637	-51.202454	-9.993711	-7.470548	-20.157532	-13.580665	0.000000	-10.000000	0.216667	-16.616667	71.833336	1023.000000	1023.000000	2046.000000
37.919998	-0.087735	-51.851292	-10.165377	-7.355867	-20.498804	-13.831244	0.000000	-10.000000	0.191667	-14.783334	66.166664	1023.000000	1023.000000	2046.000000
37.939999	-0.088417	-52.254566	-10.304420	-7.127071	-20.748312	-14.074764	0.000000	-10.000000	0.191667	-13.816667	61.333332	1023.000000	1023.000000	2046.000000
37.959999	-0.088293	-52.181160	-10.335988	-6.850689	-20.890327	-14.104156	0.000000	-10.000000	0.200000	-13.683333	56.666668	1023.000000	1023.000000	2046.000000
37.980000	-0.088045	-52.034496	-10.450194	-6.514831	-20.931131	-14.138337	0.000000	-10.000000	0.200000	-14.000000	52.166668	1023.000000	1023.000000	2046.000000
38.000000	-0.087862	-51.926575	-10.499193	-6.258499	-21.030508	-14.138375	0.000000	-10.000000	0.191667	-14.333333	47.333332	1023.000000	1023.000000	2046.000000
38.020000	-0.087304	-51.596951	-10.535936	-5.920532	-21.016691	-14.123790	0.000000	-10.000000	0.191667	-14.350000	42.666668	1023.000000	1023.000000	2046.000000
38.040001	-0.087392	-51.648869	-10.610383	-5.790421	-21.100775	-14.147290	0.000000	-10.000000	0.191667	-14.150001	37.833332	1023.000000	1023.000000	2046.000000
38.060001	-0.087305	-51.597248	-10.611135	-5.668191	-21.147402	-14.170522	0.000000	-10.000000	0.183333	-13.600000	33.166668	1023.000000	1023.000000	2046.000000
38.080002	-0.087564	-51.750351	-10.670406	-5.646380	-21.208052	-14.225515	0.000000	-10.000000	0.158333	-12.983334	28.500000	1023.000000	1023.000000	2046.000000
38.099998	-0.087668	-51.811565	-10.684028	-5.655525	-21.220024	-14.251989	0.000000	-10.000000	0.125000	-11.950000	24.166666	1023.000000	1023.000000	2046.000000
38.119999	-0.087909	-51.953938	-10.685674	-5.697707	-21.274519	-14.296036	0.000000	-10.000000	0.108333	-11.033334	20.166666	1023.000000	1023.000000	2046.000000
38.139999	-0.088200	-52.126472	-10.695848	-5.800669	-21.273252	-14.356703	0.000000	-10.000000	0.091667	-10.200000	16.500000	1023.000000	1023.000000	2046.000000
38.160000	-0.088186	-52.117767	-10.531886	-6.007477	-21.269735	-14.308670	0.000000	-10.000000	0.083333	-9.850000	13.166667	1023.000000	1023.000000	2046.000000
38.180000	-0.088247	-52.153809	-10.458254	-6.131909	-21.209105	-14.354541	0.000000	-10.000000	0.083333	-9.866667	9.833333	1023.000000	1023.000000	2046.000000
38.200001	-0.088465	-52.282585	-10.381712	-6.345577	-21.214582	-14.340714	0.000000	-10.000000	0.083333	-9.900000	6.500000	1023.000000	1023.000000	2046.000000
38.220001	-0.088757	-52.455204	-10.431489	-6.483407	-21.167150	-14.373158	0.000000	-10.000000	0.083333	-9.866667	3.333333	1023.000000	1023.000000	2046.000000
38.240002	-0.089280	-52.764534	-10.426382	-6.664976	-21.238455	-14.434719	0.000000	-10.000000	0.075000	-9.450000	0.333333	1023.000000	1023.000000	2046.000000
38.259998	-0.089582	-52.942860	-10.497891	-6.815823	-21.157057	-14.472089	0.000000	-10.000000	0.075000	-9.166667	-1.500000	1023.000000	1023.000000	2046.000000
38.279999	-0.090279	-53.354866	-10.539002	-7.085389	-21.225758	-14.504717	0.000000	-10.000000	0.066667	-8.800000	-4.500000	1023.000000	1023.000000	2046.000000
38.299999	-0.090962	-53.758354	-10.626441	-7.283551	-21.251486	-14.596875	0.000000	-10.000000	0.058333	-8.433333	-7.500000	1023.000000	1023.000000	2046.000000
38.320000	-0.091722	-54.207840	-10.631600	-7.510213	-21.388016	-14.678011	0.000000	-10.000000	0.050000	-7.666667	-11.166667	1023.000000	1023.000000	2046.000000
38.340000	-0.092345	-54.575729	-10.650573	-7.647438	-21.503847	-14.773875	0.000000	-10.000000	0.050000	-6.666667	-13.833333	1023.000000	1023.000000	2046.000000
38.360001	-0.092940	-54.927536	-10.682384	-7.829117	-21.565630	-14.850407	0.000000	-10.000000	0.050000	-5.516667	-16.000000	1023.000000	1023.000000	2046.000000
38.380001	-0.093546	-55.285416	-10.803082	-7.989176	-21.616512	-14.876642	0.000000	-10.000000	0.041667	-4.300000	-18.000000	1023.000000	1023.000000	2046.000000
38.400002	-0.093594	-55.314327	-10.833113	-8.059789	-21.571270	-14.850156	0.000000	-10.000000	0.025000	-2.033333	-19.166666	1023.000000	1023.000000	2046.000000
38.419998	-0.093672	-55.360382	-10.931224	-8.160587	-21.492710	-14.775860	0.000000	-10.000000	-0.008333	0.916667	-19.833334	1023.000000	1023.000000	2046.000000
38.439999	-0.093178	-55.068085	-10.953397	-8.229335	-21.292391	-14.592961	0.000000	-10.000000	-0.050000	4.950000	-20.000000	1023.000000	1023.000000	2046.000000
38.459999	-0.092884	-54.894695	-11.004725	-8.323139	-21.124546	-14.442286	0.000000	-10.000000	-0.108333	9.133333	-20.000000	1023.000000	1023.000000	2046.000000
38.480000	-0.091871	-54.295906	-10.971172	-8.333947	-20.788752	-14.202035	0.000000	-10.000000	-0.183333	13.383334	-20.000000	1023.000000	1023.000000	2046.000000
38.500000	-0.090724	-53.618065	-10.859664	-8.365398	-20.465641	-13.927361	0.000000	-10.000000	-0.241667	16.900000	-20.000000	1023.000000	1023.000000	2046.000000
38.520000	-0.089616	-52.963089	-10.781263	-8.376684	-20.155081	-13.650063	0.000000	-10.000000	-0.308333	19.616667	-12.833333	1023.000000	1023.000000	2046.000000
38.540001	-0.088284	-52.175762	-10.715216	-8.420568	-19.747187	-13.292793	0.000000	-10.000000	-0.383333	22.200001	2.166667	1023.000000	1023.000000	2046.000000
38.560001	-0.087026	-51.432343	-10.705604	-8.332603	-19.317873	-13.076264	0.000000	-10.000000	-0.483333	24.633333	19.833334	1023.000000	1023.000000	2046.000000
38.580002	-0.085489	-50.523762	-10.664938	-8.303670	-18.821302	-12.733850	0.000000	-10.000000	-0.558333	26.966667	33.166668	1023.000000	1023.000000	2046.000000
38.599998	-0.083974	-49.628639	-10.544893	-8.243283	-18.401155	-12.439307	0.000000	-10.000000	-0.633333	29.050001	41.666668	1023.000000	1023.000000	2046.000000
38.619999	-0.082649	-48.845551	-10.507548	-8.197556	-17.985418	-12.155028	0.000000	-10.000000	-0.700000	30.883333	51.000000	1023.000000	1023.000000	2046.000000
38.639999	-0.081034	-47.891216	-10.371786	-8.132838	-17.515686	-11.870905	0.000000	-10.000000	-0.775000	32.650002	61.000000	1023.000000	1023.000000	2046.000000
38.660000	-0.079588	-47.036591	-10.176633	-8.127510	-17.165594	-11.566853	0.000000	-10.000000	-0.825000	34.016666	71.833336	1023.000000	1023.000000	2046.000000
38.680000	-0.077962	-46.075691	-10.130216	-8.069721	-16.654615	-11.221140	0.000000	-10.000000	-0.875000	35.233334	82.833336	1023.000000	1023.000000	2046.000000
38.700001	-0.076408	-45.157284	-9.993802	-8.009722	-16.204020	-10.949739	0.000000	-10.000000	-0.916667	36.133335	94.333336	1023.000000	1023.000000	2046.000000
38.720001	-0.075041	-44.349155	-9.955338	-7.988971	-15.742727	-10.662118	0.000000	-10.000000	-0.941667	36.700001	102.000000	1023.000000	1023.000000	2046.000000
38.740002	-0.073322	-43.333172	-9.754528	-7.937815	-15.313125	-10.327704	0.000000	-10.000000	-0.941667	37.333332	114.333336	1023.000000	1023.000000	2046.000000
38.759998	-0.071772	-42.417160	-9.597217	-7.930887	-14.873087	-10.015971	0.000000	-10.000000	-0.950000	37.766666	126.833336	1023.000000	1023.000000	2046.000000
38.779999	-0.070269	-41.528988	-9.465905	-7.847133	-14.448609	-9.767341	0.000000	-10.000000	-0.975000	38.383335	143.666672	1023.000000	1023.000000	2046.000000
38.799999	-0.068565	-40.522167	-9.241337	-7.793559	-14.024896	-9.462376	0.000000	-10.000000	-1.000000	38.850002	156.333328	1023.000000	1023.000000	2046.000000
38.820000	-0.067205	-39.718155	-9.075891	-7.737088	-13.674861	-9.230316	0.000000	-10.000000	-1.008333	39.283337	169.333328	1023.000000	1023.000000	2046.000000
38.840000	-0.065680	-38.816784	-8.972925	-7.675199	-13.203278	-8.965383	0.000000	-10.000000	-1.016667	39.733334	182.333328	1023.000000	1023.000000	2046.000000
38.860001	-0.064205	-37.944908	-8.769785	-7.644270	-12.833796	-8.697056	0.000000	-10.000000	-1.058333	40.066669	195.500000	1023.000000	1023.000000	2046.000000
38.880001	-0.062721	-37.068226	-8.684321	-7.432846	-12.403349	-8.547709	0.000000	-10.000000	-1.108333	40.666668	208.833328	1023.000000	1023.000000	2046.000000
38.900002	-0.060959	-36.026882	-8.511522	-7.349374	-11.948819	-8.217168	0.000000	-10.000000	-1.116667	41.250000	222.166672	1023.000000	1023.000000	2046.000000
38.919998	-0.059326	-35.061729	-8.288522	-7.210090	-11.631810	-7.931309	0.000000	-10.000000	-1.133333	41.450001	235.833328	1023.000000	1023.000000	2046.000000
38.939999	-0.057840	-34.183323	-8.221852	-7.152070	-11.208014	-7.601389	0.000000	-10.000000	-1.133333	41.366669	249.500000	1023.000000	1023.000000	2046.000000
38.959999	-0.056587	-33.442924	-8.119316	-7.128793	-10.842316	-7.352499	0.000000	-10.000000	-1.141667	41.216667	263.500000	1023.000000	1023.000000	2046.000000
38.980000	-0.055663	-32.896622	-8.003888	-7.159443	-10.591727	-7.141564	0.000000	-10.000000	-1.141667	41.150002	277.500000	1023.000000	1023.000000	2046.000000
39.000000	-0.055418	-32.751934	-8.033195	-7.102829	-10.424257	-7.191652	0.000000	-10.000000	-1.158333	41.433334	291.166656	1023.000000	1023.000000	2046.000000
39.020000	-0.055429	-32.758469	-7.961390	-7.013805	-10.525770	-7.257502	0.000000	-10.000000	-1.166667	41.500000	304.833344	1023.000000	1023.000000	2046.000000
39.040001	-0.055626	-32.874924	-8.047177	-6.907178	-10.573015	-7.347553	0.000000	-10.000000	-1.141667	41.500000	318.500000	1023.000000	1023.000000	2046.000000
39.060001	-0.054758	-32.361954	-7.951690	-6.736752	-10.441769	-7.231745	0.000000	-10.000000	-1.116667	41.066666	332.500000	1023.000000	1023.000000	2046.000000
39.080002	-0.053361	-31.536377	-7.806403	-6.597755	-10.175079	-6.957139	0.000000	-10.000000	-1.108333	40.716667	346.333344	1023.000000	1023.000000	2046.000000
39.099998	-0.051642	-30.520208	-7.614190	-6.290845	-9.857320	-6.757853	0.000000	-10.000000	-1.100000	40.500000	360.000000	1023.000000	1023.000000	2046.000000
39.119999	-0.049807	-29.435783	-7.402244	-6.036737	-9.491934	-6.504868	0.000000	-10.000000	-1.091667	40.300003	373.500000	1023.000000	1023.000000	2046.000000
39.139999	-0.048292	-28.540308	-7.266918	-5.781767	-9.203463	-6.288159	0.000000	-10.000000	-1.091667	40.250000	387.000000	1023.000000	1023.000000	2046.000000
39.160000	-0.046591	-27.535179	-7.075070	-5.572098	-8.877039	-6.010972	0.000000	-10.000000	-1.091667	40.266666	400.500000	1023.000000	1023.000000	2046.000000
39.180000	-0.045114	-26.662643	-6.936303	-5.390762	-8.552588	-5.782990	0.000000	-10.000000	-1.066667	40.100002	414.000000	1023.000000	1023.000000	2046.000000
39.200001	-0.043612	-25.774624	-6.683418	-5.260777	-8.319248	-5.511179	0.000000	-10.000000	-1.033333	39.866669	427.333344	1023.000000	1023.000000	2046.000000
39.220001	-0.042000	-24.822123	-6.451657	-5.170625	-7.981021	-5.218820	0.000000	-10.000000	-1.000000	39.716667	440.666656	1023.000000	1023.000000	2046.000000
39.240002	-0.040650	-24.024036	-6.266567	-5.104131	-7.659463	-4.993874	0.000000	-10.000000	-0.983333	39.483334	454.000000	1023.000000	1023.000000	2046.000000
39.259998	-0.038876	-22.975643	-6.010583	-5.047831	-7.191444	-4.725785	0.000000	-10.000000	-0.975000	39.183334	463.000000	1023.000000	1023.000000	2046.000000
39.279999	-0.037139	-21.948881	-5.697223	-5.051544	-6.798554	-4.401561	0.000000	-10.000000	-0.958333	38.850002	476.166656	1023.000000	1023.000000	2046.000000
39.299999	-0.035504	-20.982744	-5.513889	-4.984428	-6.303308	-4.181120	0.000000	-10.000000	-0.950000	38.850002	489.166656	1023.000000	1023.000000	2046.000000
39.320000	-0.033679	-19.904205	-5.200329	-4.938230	-5.861720	-3.903928	0.000000	-10.000000	-0.916667	38.700001	506.500000	1023.000000	1023.000000	2046.000000
39.340000	-0.032094	-18.967434	-4.890441	-4.918239	-5.509907	-3.648848	0.000000	-10.000000	-0.883333	38.266666	519.500000	1023.000000	1023.000000	2046.000000
39.360001	-0.030231	-17.866615	-4.536011	-4.929012	-5.078301	-3.323292	0.000000	-10.000000	-0.825000	37.350002	532.333313	1023.000000	1023.000000	2046.000000
39.380001	-0.029129	-17.215246	-4.284222	-5.046409	-4.766765	-3.117851	0.000000	-10.000000	-0.775000	35.900002	544.833313	1023.000000	1023.000000	2046.000000
39.400002	-0.028100	-16.607206	-4.029795	-5.087540	-4.525087	-2.964785	0.000000	-10.000000	-0.708333	34.283337	557.000000	1023.000000	1023.000000	2046.000000
39.419998	-0.027240	-16.098703	-3.770922	-5.120002	-4.360353	-2.847427	0.000000	-10.000000	-0.683333	33.166668	568.833313	1023.000000	1023.000000	2046.000000
39.439999	-0.026369	-15.583837	-3.670534	-5.120142	-4.132068	-2.661093	0.000000	-10.000000	-0.666667	32.416668	580.166687	1023.000000	1023.000000	2046.000000
39.459999	-0.025739	-15.211743	-3.509047	-5.188050	-3.930464	-2.584183	0.000000	-10.000000	-0.650000	32.016666	591.166687	1023.000000	1023.000000	2046.000000
39.480000	-0.025219	-14.904719	-3.379466	-5.250339	-3.789743	-2.485171	0.000000	-10.000000	-0.591667	31.100000	601.833313	1023.000000	1023.000000	2046.000000
39.500000	-0.024629	-14.555846	-3.243210	-5.318956	-3.641709	-2.351970	0.000000	-10.000000	-0.541667	30.500000	609.000000	1023.000000	1023.000000	2046.000000
39.520000	-0.023942	-14.149568	-3.136265	-5.300037	-3.440307	-2.272958	0.000000	-10.000000	-0.508333	29.266668	619.166687	1023.000000	1023.000000	2046.000000
39.540001	-0.023243	-13.736384	-3.012778	-5.342546	-3.281361	-2.099698	0.000000	-10.000000	-0.458333	28.000000	628.833313	1023.000000	1023.000000	2046.000000
39.560001	-0.022521	-13.309765	-2.920470	-5.323425	-3.055698	-2.010172	0.000000	-10.000000	-0.383333	26.350000	641.666687	1023.000000	1023.000000	2046.000000
39.580002	-0.021680	-12.813136	-2.784093	-5.273796	-2.871920	-1.883326	0.000000	-10.000000	-0.316667	24.783333	650.500000	1023.000000	1023.000000	2046.000000
39.599998	-0.020892	-12.347027	-2.688991	-5.218049	-2.632799	-1.807187	0.000000	-10.000000	-0.250000	22.900000	659.166687	1023.000000	1023.000000	2046.000000
39.619999	-0.019917	-11.771179	-2.491195	-5.161597	-2.460095	-1.658292	0.000000	-10.000000	-0.208333	20.533333	667.000000	1023.000000	1023.000000	2046.000000
39.639999	-0.019260	-11.382485	-2.384151	-5.073372	-2.314479	-1.610484	0.000000	-10.000000	-0.141667	17.833334	674.500000	1023.000000	1023.000000	2046.000000
39.660000	-0.018318	-10.825642	-2.240680	-4.958688	-2.096168	-1.530105	0.000000	-10.000000	-0.091667	14.800000	680.833313	1023.000000	1023.000000	2046.000000
39.680000	-0.017722	-10.473849	-2.117051	-4.892508	-2.028860	-1.435431	0.000000	-10.000000	-0.025000	11.216667	686.333313	1023.000000	1023.000000	2046.000000
39.700001	-0.017273	-10.208468	-2.043525	-4.812664	-1.923320	-1.428961	0.000000	-10.000000	0.008333	7.033333	690.666687	1023.000000	1023.000000	2046.000000
39.720001	-0.017061	-10.083343	-1.976532	-4.707095	-1.905583	-1.494133	0.000000	-10.000000	0.025000	3.983333	693.333313	1023.000000	1023.000000	2046.000000
39.740002	-0.016927	-10.003672	-1.923833	-4.653890	-1.950570	-1.475380	0.000000	-10.000000	0.033333	0.200000	695.000000	1023.000000	1023.000000	2046.000000
39.759998	-0.016909	-9.993343	-1.875907	-4.640316	-1.995196	-1.481923	0.000000	-10.000000	0.041667	-3.083333	695.500000	1023.000000	1023.000000	2046.000000
39.779999	-0.017175	-10.150556	-2.003164	-4.587042	-1.996451	-1.563898	0.000000	-10.000000	0.075000	-7.233334	696.000000	1023.000000	1023.000000	2046.000000
39.799999	-0.017348	-10.252771	-1.968498	-4.623347	-2.109169	-1.551758	0.000000	-10.000000	0.100000	-9.833334	696.000000	1023.000000	1023.000000	2046.000000
39.820000	-0.017747	-10.488708	-2.011889	-4.546318	-2.231734	-1.698766	0.000000	-10.000000	0.133333	-11.933333	696.000000	1023.000000	1023.000000	2046.000000
39.840000	-0.017969	-10.619915	-2.000283	-4.545463	-2.321460	-1.752709	0.000000	-10.000000	0.141667	-13.166667	696.000000	1023.000000	1023.000000	2046.000000
39.860001	-0.018281	-10.804027	-2.070421	-4.495637	-2.405056	-1.832912	0.000000	-10.000000	0.191667	-15.150001	688.500000	1023.000000	1023.000000	2046.000000
39.880001	-0.018516	-10.942678	-2.103229	-4.427410	-2.541153	-1.870887	0.000000	-10.000000	0.266667	-17.216667	679.000000	1023.000000	1023.000000	2046.000000
39.900002	-0.019019	-11.240498	-2.122315	-4.343148	-2.774847	-2.000187	0.000000	-10.000000	0.358333	-20.116667	667.333313	1023.000000	1023.000000	2046.000000
39.919998	-0.019807	-11.705742	-2.244184	-4.287781	-3.015658	-2.158119	0.000000	-10.000000	0.408333	-21.666666	663.166687	1023.000000	1023.000000	2046.000000
39.939999	-0.020876	-12.337760	-2.370761	-4.254238	-3.337525	-2.375236	0.000000	-10.000000	0.475000	-23.500000	658.666687	1023.000000	1023.000000	2046.000000
39.959999	-0.022469	-13.279012	-2.586180	-4.202788	-3.877233	-2.612811	0.000000	-10.000000	0.583333	-26.250000	650.166687	1023.000000	1023.000000	2046.000000
39.980000	-0.024415	-14.429402	-2.925413	-4.183452	-4.385228	-2.935310	0.000000	-10.000000	0.725000	-29.533335	638.333313	1023.000000	1023.000000	2046.000000
40.000000	-0.026642	-15.745541	-3.242531	-4.308794	-4.830047	-3.364169	0.000000	-10.000000	0.816667	-32.350002	625.166687	1023.000000	1023.000000	2046.000000
40.020000	-0.029201	-17.257721	-3.513126	-4.499807	-5.344153	-3.900634	0.000000	-10.000000	0.850000	-33.416668	618.166687	1023.000000	1023.000000	2046.000000
40.040001	-0.031698	-18.733799	-3.671954	-4.685988	-5.959454	-4.416403	0.000000	-10.000000	0.875000	-33.983334	610.833313	1023.000000	1023.000000	2046.000000
40.060001	-0.034718	-20.518169	-3.955496	-4.745471	-6.676451	-5.140752	0.000000	-10.000000	0.925000	-34.450001	599.333313	1023.000000	1023.000000	2046.000000
40.080002	-0.037143	-21.951593	-4.153552	-4.666158	-7.431247	-5.700635	0.000000	-10.000000	0.983333	-35.133335	584.000000	1023.000000	1023.000000	2046.000000
40.099998	-0.039368	-23.266752	-4.353801	-4.578920	-8.130105	-6.203926	0.000000	-10.000000	1.016667	-35.783333	572.333313	1023.000000	1023.000000	2046.000000
40.119999	-0.040474	-23.920153	-4.465699	-4.400396	-8.561486	-6.492571	0.000000	-10.000000	1.033333	-36.183334	564.333313	1023.000000	1023.000000	2046.000000
40.139999	-0.041243	-24.374670	-4.498241	-4.167595	-8.962159	-6.746674	0.000000	-10.000000	1.050000	-36.533333	552.166687	1023.000000	1023.000000	2046.000000
40.160000	-0.041625	-24.600538	-4.535558	-3.911571	-9.270689	-6.882720	0.000000	-10.000000	1.066667	-36.933334	535.833313	1023.000000	1023.000000	2046.000000
40.180000	-0.042287	-24.991491	-4.638724	-3.661950	-9.594046	-7.096772	0.000000	-10.000000	1.075000	-37.150002	523.666687	1023.000000	1023.000000	2046.000000
40.200001	-0.042982	-25.402403	-4.748658	-3.425453	-9.954699	-7.273592	0.000000	-10.000000	1.058333	-37.049999	515.333313	1023.000000	1023.000000	2046.000000
40.220001	-0.043865	-25.924011	-4.868029	-3.297932	-10.316415	-7.441635	0.000000	-10.000000	1.050000	-36.850002	503.166656	1023.000000	1023.000000	2046.000000
40.240002	-0.044949	-26.565090	-5.007585	-3.226035	-10.706613	-7.624859	0.000000	-10.000000	1.041667	-36.516666	486.833344	1023.000000	1023.000000	2046.000000
40.259998	-0.046141	-27.269503	-5.168375	-3.223239	-11.042953	-7.834937	0.000000	-10.000000	1.050000	-36.333336	474.666656	1023.000000	1023.000000	2046.000000
40.279999	-0.047237	-27.916849	-5.297625	-3.215721	-11.394343	-8.009160	0.000000	-10.000000	1.050000	-36.183334	466.333344	1023.000000	1023.000000	2046.000000
40.299999	-0.048227	-28.502018	-5.315642	-3.261124	-11.751936	-8.173317	0.000000	-10.000000	1.058333	-36.383335	454.166656	1023.000000	1023.000000	2046.000000
40.320000	-0.049213	-29.085159	-5.342490	-3.377584	-12.034641	-8.330444	0.000000	-10.000000	1.066667	-36.583332	442.000000	1023.000000	1023.000000	2046.000000
40.340000	-0.050329	-29.744337	-5.323485	-3.552488	-12.401896	-8.466469	0.000000	-10.000000	1.083333	-36.933334	430.000000	1023.000000	1023.000000	2046.000000
40.360001	-0.051569	-30.477468	-5.460441	-3.723688	-12.701263	-8.592076	0.000000	-10.000000	1.083333	-37.166668	421.833344	1023.000000	1023.000000	2046.000000
40.380001	-0.052987	-31.315426	-5.587159	-3.919177	-13.043114	-8.765975	0.000000	-10.000000	1.075000	-37.049999	409.500000	1023.000000	1023.000000	2046.000000
40.400002	-0.054464	-32.188072	-5.761245	-4.152556	-13.430874	-8.843397	0.000000	-10.000000	1.058333	-37.016666	397.166656	1023.000000	1023.000000	2046.000000
40.419998	-0.055796	-32.975174	-5.843759	-4.309371	-13.790706	-9.031338	0.000000	-10.000000	1.050000	-36.850002	384.833344	1023.000000	1023.000000	2046.000000
40.439999	-0.057348	-33.892895	-5.953168	-4.632400	-14.194327	-9.113000	0.000000	-10.000000	1.016667	-36.733334	368.500000	1023.000000	1023.000000	2046.000000
40.459999	-0.058975	-34.854481	-6.114484	-4.843754	-14.568817	-9.327426	0.000000	-10.000000	0.966667	-35.916668	352.166656	1023.000000	1023.000000	2046.000000
40.480000	-0.060647	-35.842140	-6.220061	-5.091724	-14.965303	-9.565053	0.000000	-10.000000	0.916667	-35.133335	340.000000	1023.000000	1023.000000	2046.000000
40.500000	-0.062193	-36.756062	-6.375236	-5.300072	-15.292221	-9.788534	0.000000	-10.000000	0.908333	-34.566669	332.166656	1023.000000	1023.000000	2046.000000
40.520000	-0.063596	-37.585392	-6.525990	-5.450747	-15.582162	-10.026492	0.000000	-10.000000	0.891667	-34.200001	324.500000	1023.000000	1023.000000	2046.000000
40.540001	-0.065059	-38.449600	-6.668415	-5.622673	-15.953151	-10.205364	0.000000	-10.000000	0.850000	-33.450001	309.500000	1023.000000	1023.000000	2046.000000
40.560001	-0.066287	-39.175507	-6.854258	-5.677205	-16.198277	-10.445770	0.000000	-10.000000	0.800000	-32.783333	298.333344	1023.000000	1023.000000	2046.000000
40.580002	-0.067442	-39.858219	-6.994390	-5.798386	-16.494230	-10.571214	0.000000	-10.000000	0.783333	-32.283333	287.333344	1023.000000	1023.000000	2046.000000
40.599998	-0.068510	-40.489445	-7.149475	-5.889544	-16.688389	-10.762038	0.000000	-10.000000	0.775000	-31.783333	276.500000	1023.000000	1023.000000	2046.000000
40.619999	-0.069514	-41.082546	-7.288665	-5.990685	-16.885038	-10.918159	0.000000	-10.000000	0.766667	-31.283333	265.666656	1023.000000	1023.000000	2046.000000
40.639999	-0.070427	-41.622345	-7.340127	-6.146240	-17.101240	-11.034738	0.000000	-10.000000	0.758333	-30.866667	255.166672	1023.000000	1023.000000	2046.000000
40.660000	-0.071529	-42.273758	-7.538679	-6.256959	-17.232946	-11.245173	0.000000	-10.000000	0.750000	-30.583334	248.500000	1023.000000	1023.000000	2046.000000
40.680000	-0.071973	-42.536186	-7.546306	-6.341165	-17.339745	-11.308972	0.000000	-10.000000	0.733333	-30.233334	238.500000	1023.000000	1023.000000	2046.000000
40.700001	-0.072996	-43.140839	-7.726939	-6.429473	-17.511431	-11.472997	0.000000	-10.000000	0.691667	-29.483334	225.166672	1023.000000	1023.000000	2046.000000
40.720001	-0.073481	-43.427299	-7.725560	-6.512798	-17.642271	-11.546668	0.000000	-10.000000	0.666667	-28.983334	215.166672	1023.000000	1023.000000	2046.000000
40.740002	-0.074387	-43.962513	-7.902015	-6.563894	-17.805595	-11.691008	0.000000	-10.000000	0.641667	-28.483334	205.166672	1023.000000	1023.000000	2046.000000
40.759998	-0.074908	-44.270626	-7.941349	-6.601961	-17.933897	-11.793419	0.000000	-10.000000	0.633333	-28.266666	198.833328	1023.000000	1023.000000	2046.000000
40.779999	-0.075795	-44.794670	-8.069758	-6.648854	-18.106638	-11.969419	0.000000	-10.000000	0.608333	-27.783333	189.333328	1023.000000	1023.000000	2046.000000
40.799999	-0.076453	-45.183472	-8.157739	-6.709014	-18.224754	-12.091965	0.000000	-10.000000	0.583333	-27.233334	180.166672	1023.000000	1023.000000	2046.000000
40.820000	-0.077175	-45.610535	-8.278164	-6.763607	-18.365824	-12.202939	0.000000	-10.000000	0.558333	-26.566668	171.000000	1023.000000	1023.000000	2046.000000
40.840000	-0.077732	-45.939602	-8.398837	-6.769195	-18.450464	-12.321104	0.000000	-10.000000	0.533333	-26.016666	162.166672	1023.000000	1023.000000	2046.000000
40.860001	-0.078372	-46.318039	-8.461974	-6.855940	-18.623039	-12.377088	0.000000	-10.000000	0.516667	-25.600000	153.500000	1023.000000	1023.000000	2046.000000
40.880001	-0.078953	-46.661362	-8.600155	-6.837266	-18.678061	-12.545877	0.000000	-10.000000	0.500000	-25.233334	145.000000	1023.000000	1023.000000	2046.000000
40.900002	-0.079277	-46.852436	-8.642770	-6.868590	-18.723221	-12.617857	0.000000	-10.000000	0.491667	-24.800001	136.500000	1023.000000	1023.000000	2046.000000
40.919998	-0.079555	-47.016846	-8.672906	-6.888814	-18.797855	-12.657271	0.000000	-10.000000	0.475000	-24.366667	128.166672	1023.000000	1023.000000	2046.000000
40.939999	-0.079637	-47.065262	-8.721476	-6.847840	-18.810949	-12.684999	0.000000	-10.000000	0.450000	-23.783333	120.000000	1023.000000	1023.000000	2046.000000
40.959999	-0.079935	-47.241680	-8.778747	-6.885971	-18.905382	-12.671579	0.000000	-10.000000	0.425000	-23.333334	112.000000	1023.000000	1023.000000	2046.000000
40.980000	-0.080123	-47.352474	-8.864658	-6.816924	-18.929775	-12.741117	0.000000	-10.000000	0.408333	-22.600000	104.333336	1023.000000	1023.000000	2046.000000
41.000000	-0.080102	-47.340530	-8.877971	-6.822341	-18.968592	-12.671628	0.000000	-10.000000	0.383333	-22.050001	96.833336	1023.000000	1023.000000	2046.000000
41.020000	-0.080531	-47.593987	-9.026519	-6.733034	-19.086197	-12.748235	0.000000	-10.000000	0.366667	-21.466667	89.666664	1023.000000	1023.000000	2046.000000
41.040001	-0.080970	-47.852978	-9.194960	-6.708224	-19.199564	-12.750232	0.000000	-10.000000	0.341667	-20.800001	82.500000	1023.000000	1023.000000	2046.000000
41.060001	-0.082066	-48.501251	-9.320318	-6.785010	-19.360495	-13.035427	0.000000	-10.000000	0.341667	-20.250000	75.500000	1023.000000	1023.000000	2046.000000
41.080002	-0.083243	-49.196533	-9.376893	-7.002708	-19.540836	-13.276095	0.000000	-10.000000	0.333333	-19.716667	68.666664	1023.000000	1023.000000	2046.000000
41.099998	-0.084705	-50.060833	-9.483956	-7.220192	-19.788374	-13.568310	0.000000	-10.000000	0.300000	-18.950001	62.000000	1023.000000	1023.000000	2046.000000
41.119999	-0.086300	-51.003197	-9.710671	-7.340623	-20.086109	-13.865792	0.000000	-10.000000	0.241667	-17.483334	55.666668	1023.000000	1023.000000	2046.000000
41.139999	-0.087332	-51.613415	-9.852909	-7.292533	-20.395397	-14.072576	0.000000	-10.000000	0.183333	-15.383333	49.833332	1023.000000	1023.000000	2046.000000
41.160000	-0.088498	-52.302174	-10.082974	-7.141953	-20.707249	-14.369995	0.000000	-10.000000	0.141667	-13.300000	44.666668	1023.000000	1023.000000	2046.000000
41.180000	-0.088806	-52.484589	-10.151175	-6.906813	-20.932219	-14.494382	0.000000	-10.000000	0.116667	-11.866667	40.166668	1023.000000	1023.000000	2046.000000
41.200001	-0.088736	-52.442757	-10.221046	-6.632883	-21.036816	-14.552013	0.000000	-10.000000	0.100000	-11.333334	36.166668	1023.000000	1023.000000	2046.000000
41.220001	-0.088299	-52.184425	-10.310700	-6.301227	-21.076925	-14.495572	0.000000	-10.000000	0.100000	-11.616667	32.500000	1023.000000	1023.000000	2046.000000
41.240002	-0.087834	-51.909813	-10.333743	-5.960085	-21.123383	-14.492602	0.000000	-10.000000	0.116667	-12.050000	28.833334	1023.000000	1023.000000	2046.000000
41.259998	-0.087586	-51.763115	-10.406864	-5.757008	-21.152893	-14.446349	0.000000	-10.000000	0.116667	-12.216667	24.666666	1023.000000	1023.000000	2046.000000
41.279999	-0.087425	-51.668018	-10.418305	-5.579336	-21.229021	-14.441357	0.000000	-10.000000	0.116667	-11.816667	20.333334	1023.000000	1023.000000	2046.000000
41.299999	-0.087474	-51.697300	-10.486035	-5.527985	-21.235794	-14.447487	0.000000	-10.000000	0.091667	-11.133333	16.333334	1023.000000	1023.000000	2046.000000
41.320000	-0.087534	-51.732700	-10.463557	-5.553462	-21.280382	-14.435302	0.000000	-10.000000	0.091667	-10.216667	12.666667	1023.000000	1023.000000	2046.000000
41.340000	-0.087712	-51.837780	-10.471268	-5.516459	-21.316008	-14.534044	0.000000	-10.000000	0.075000	-9.300000	9.333333	1023.000000	1023.000000	2046.000000
41.360001	-0.087853	-51.921143	-10.490820	-5.544978	-21.318481	-14.566865	0.000000	-10.000000	0.066667	-8.283334	6.166667	1023.000000	1023.000000	2046.000000
41.380001	-0.087760	-51.866318	-10.367211	-5.688288	-21.263470	-14.547351	0.000000	-10.000000	0.050000	-7.450000	3.500000	1023.000000	1023.000000	2046.000000
41.400002	-0.088037	-52.030006	-10.286582	-5.905958	-21.266968	-14.570498	0.000000	-10.000000	0.050000	-7.050000	1.333333	1023.000000	1023.000000	2046.000000
41.419998	-0.088182	-52.115627	-10.211781	-6.099659	-21.204411	-14.599774	0.000000	-10.000000	0.058333	-7.250000	-0.666667	1023.000000	1023.000000	2046.000000
41.439999	-0.088342	-52.209946	-10.151471	-6.258100	-21.174501	-14.625875	0.000000	-10.000000	0.066667	-7.516666	-2.833333	1023.000000	1023.000000	2046.000000
41.459999	-0.088577	-52.349022	-10.174557	-6.440210	-21.119120	-14.615135	0.000000	-10.000000	0.066667	-7.650000	-5.333333	1023.000000	1023.000000	2046.000000
41.480000	-0.089005	-52.602097	-10.195215	-6.576818	-21.133047	-14.697018	0.000000	-10.000000	0.058333	-7.516667	-8.000000	1023.000000	1023.000000	2046.000000
41.500000	-0.089361	-52.812355	-10.218945	-6.720601	-21.103712	-14.769096	0.000000	-10.000000	0.050000	-7.533333	-10.500000	1023.000000	1023.000000	2046.000000
41.520000	-0.090045	-53.216778	-10.240606	-6.965083	-21.188042	-14.823046	0.000000	-10.000000	0.058333	-7.616667	-13.000000	1023.000000	1023.000000	2046.000000
41.540001	-0.090630	-53.562328	-10.276489	-7.148812	-21.254627	-14.882401	0.000000	-10.000000	0.066667	-7.650000	-15.500000	1023.000000	1023.000000	2046.000000
41.560001	-0.091361	-53.994358	-10.296215	-7.354705	-21.357273	-14.986166	0.000000	-10.000000	0.066667	-7.366667	-18.000000	1023.000000	1023.000000	2046.000000
41.580002	-0.092172	-54.473644	-10.401137	-7.540662	-21.425882	-15.105963	0.000000	-10.000000	0.058333	-6.766667	-20.333334	1023.000000	1023.000000	2046.000000
41.599998	-0.092656	-54.759697	-10.442163	-7.650990	-21.490658	-15.175886	0.000000	-10.000000	0.050000	-6.033333	-22.500000	1023.000000	1023.000000	2046.000000
41.619999	-0.093362	-55.176922	-10.552465	-7.799046	-21.581617	-15.243793	0.000000	-10.000000	0.050000	-5.416667	-24.500000	1023.000000	1023.000000	2046.000000
41.639999	-0.093774	-55.420589	-10.637876	-7.896026	-21.596811	-15.289878	0.000000	-10.000000	0.050000	-5.066667	-26.500000	1023.000000	1023.000000	2046.000000
41.660000	-0.094203	-55.674030	-10.711776	-7.980450	-21.633646	-15.348160	0.000000	-10.000000	0.041667	-4.733334	-28.333334	1023.000000	1023.000000	2046.000000
41.680000	-0.094357	-55.765064	-10.739576	-8.056532	-21.652172	-15.316782	0.000000	-10.000000	0.033333	-4.266666	-30.000000	1023.000000	1023.000000	2046.000000
41.700001	-0.094083	-55.602856	-10.754290	-8.143867	-21.512007	-15.192691	0.000000	-10.000000	0.025000	-3.033333	-31.333334	1023.000000	1023.000000	2046.000000
41.720001	-0.093710	-55.382854	-10.745270	-8.155548	-21.380278	-15.101760	0.000000	-10.000000	-0.008333	0.000000	-32.333332	1023.000000	1023.000000	2046.000000
41.740002	-0.093066	-55.001751	-10.693254	-8.184815	-21.205360	-14.918324	0.000000	-10.000000	-0.050000	4.400000	-32.833332	1023.000000	1023.000000	2046.000000
41.759998	-0.092363	-54.586399	-10.721755	-8.155746	-20.942039	-14.766857	0.000000	-10.000000	-0.091667	8.016667	-33.000000	1023.000000	1023.000000	2046.000000
41.779999	-0.091322	-53.971592	-10.635540	-8.183194	-20.683128	-14.469730	0.000000	-10.000000	-0.125000	11.166667	-33.000000	1023.000000	1023.000000	2046.000000
41.799999	-0.090361	-53.403065	-10.541581	-8.191877	-20.460196	-14.209410	0.000000	-10.000000	-0.183333	13.716667	-33.000000	1023.000000	1023.000000	2046.000000
41.820000	-0.089314	-52.784290	-10.526727	-8.133470	-20.140591	-13.983501	0.000000	-10.000000	-0.241667	16.883333	-33.000000	1023.000000	1023.000000	2046.000000
41.840000	-0.088240	-52.150021	-10.441756	-8.141706	-19.886782	-13.679776	0.000000	-10.000000	-0.308333	19.150000	-23.500000	1023.000000	1023.000000	2046.000000
41.860001	-0.087263	-51.572445	-10.461675	-8.077922	-19.525663	-13.507186	0.000000	-10.000000	-0.375000	21.816668	-1.500000	1023.000000	1023.000000	2046.000000
41.880001	-0.086033	-50.845318	-10.368897	-8.082028	-19.203909	-13.190484	0.000000	-10.000000	-0.441667	23.866667	20.500000	1023.000000	1023.000000	2046.000000
41.900002	-0.084919	-50.187347	-10.394063	-8.087205	-18.790028	-12.916055	0.000000	-10.000000	-0.500000	25.800001	35.666668	1023.000000	1023.000000	2046.000000
41.919998	-0.083511	-49.355286	-10.325384	-8.014091	-18.382071	-12.633739	0.000000	-10.000000	-0.541667	26.833334	41.333332	1023.000000	1023.000000	2046.000000
41.939999	-0.082276	-48.624874	-10.273096	-7.982215	-18.034286	-12.335277	0.000000	-10.000000	-0.591667	28.316668	50.000000	1023.000000	1023.000000	2046.000000
41.959999	-0.080885	-47.803108	-10.173789	-7.886169	-17.624830	-12.118320	0.000000	-10.000000	-0.650000	29.750000	59.166668	1023.000000	1023.000000	2046.000000
41.980000	-0.079449	-46.954315	-10.086445	-7.835900	-17.217291	-11.814680	0.000000	-10.000000	-0.691667	31.116667	68.666664	1023.000000	1023.000000	2046.000000
42.000000	-0.078022	-46.110836	-9.981697	-7.816159	-16.813166	-11.499816	0.000000	-10.000000	-0.741667	32.216667	78.833336	1023.000000	1023.000000	2046.000000
42.020000	-0.076563	-45.248993	-9.880389	-7.768824	-16.377932	-11.221848	0.000000	-10.000000	-0.783333	33.366665	89.500000	1023.000000	1023.000000	2046.000000
42.040001	-0.075127	-44.399902	-9.802641	-7.729882	-15.902900	-10.964480	0.000000	-10.000000	-0.833333	34.366665	100.666664	1023.000000	1023.000000	2046.000000
42.060001	-0.073736	-43.578018	-9.625793	-7.694150	-15.521035	-10.737041	0.000000	-10.000000	-0.883333	35.450001	111.833336	1023.000000	1023.000000	2046.000000
42.080002	-0.072100	-42.610920	-9.492512	-7.645385	-15.048024	-10.424998	0.000000	-10.000000	-0.916667	36.566666	123.333336	1023.000000	1023.000000	2046.000000
42.099998	-0.070694	-41.780106	-9.321100	-7.577661	-14.715901	-10.165442	0.000000	-10.000000	-0.950000	37.500000	135.333328	1023.000000	1023.000000	2046.000000
42.119999	-0.068939	-40.743080	-9.142697	-7.496166	-14.283589	-9.820625	0.000000	-10.000000	-0.983333	38.283333	147.833328	1023.000000	1023.000000	2046.000000
42.139999	-0.067215	-39.724129	-9.024565	-7.324638	-13.795694	-9.579232	0.000000	-10.000000	-1.016667	38.616669	160.666672	1023.000000	1023.000000	2046.000000
42.160000	-0.065727	-38.844738	-8.881891	-7.232722	-13.474733	-9.255391	0.000000	-10.000000	-1.041667	38.800003	173.333328	1023.000000	1023.000000	2046.000000
42.180000	-0.064396	-38.057999	-8.830359	-7.196135	-13.065825	-8.965681	0.000000	-10.000000	-1.050000	38.900002	186.166672	1023.000000	1023.000000	2046.000000
42.200001	-0.063376	-37.455437	-8.743404	-7.168664	-12.758180	-8.785188	0.000000	-10.000000	-1.033333	39.316669	199.000000	1023.000000	1023.000000	2046.000000
42.220001	-0.062997	-37.230953	-8.700984	-7.284771	-12.597544	-8.647653	0.000000	-10.000000	-1.025000	39.500000	212.166672	1023.000000	1023.000000	2046.000000
42.240002	-0.062994	-37.229404	-8.727591	-7.231060	-12.562910	-8.707842	0.000000	-10.000000	-1.033333	40.083336	225.333328	1023.000000	1023.000000	2046.000000
42.259998	-0.063310	-37.416058	-8.791981	-7.180633	-12.642847	-8.800597	0.000000	-10.000000	-1.050000	40.350002	238.666672	1023.000000	1023.000000	2046.000000
42.279999	-0.063142	-37.316757	-8.847826	-7.055729	-12.643637	-8.769566	0.000000	-10.000000	-1.041667	40.233334	256.666656	1023.000000	1023.000000	2046.000000
42.299999	-0.062307	-36.823223	-8.773097	-6.796905	-12.528696	-8.724526	0.000000	-10.000000	-1.016667	39.683334	270.333344	1023.000000	1023.000000	2046.000000
42.320000	-0.060911	-35.998638	-8.648538	-6.551890	-12.278346	-8.519865	0.000000	-10.000000	-1.008333	39.349998	283.833344	1023.000000	1023.000000	2046.000000
42.340000	-0.059150	-34.957512	-8.537156	-6.217109	-11.875832	-8.327415	0.000000	-10.000000	-0.991667	39.316666	292.500000	1023.000000	1023.000000	2046.000000
42.360001	-0.057525	-33.997490	-8.354342	-5.986609	-11.626095	-8.030446	0.000000	-10.000000	-0.966667	39.416668	305.500000	1023.000000	1023.000000	2046.000000
42.380001	-0.056087	-33.147575	-8.209676	-5.753942	-11.380358	-7.803598	0.000000	-10.000000	-0.933333	38.700001	318.500000	1023.000000	1023.000000	2046.000000
42.400002	-0.054581	-32.257282	-8.106413	-5.507880	-11.060044	-7.582945	0.000000	-10.000000	-0.925000	38.416668	331.500000	1023.000000	1023.000000	2046.000000
42.419998	-0.053190	-31.435375	-7.934612	-5.365128	-10.799920	-7.335716	0.000000	-10.000000	-0.916667	37.933334	344.333344	1023.000000	1023.000000	2046.000000
42.439999	-0.051725	-30.569614	-7.817299	-5.231739	-10.464798	-7.055778	0.000000	-10.000000	-0.891667	37.683334	357.166656	1023.000000	1023.000000	2046.000000
42.459999	-0.050284	-29.717571	-7.580914	-5.146121	-10.201199	-6.789338	0.000000	-10.000000	-0.875000	37.400002	369.833344	1023.000000	1023.000000	2046.000000
42.480000	-0.048953	-28.931499	-7.418453	-5.100644	-9.879465	-6.532937	0.000000	-10.000000	-0.866667	37.099998	382.500000	1023.000000	1023.000000	2046.000000
42.500000	-0.047392	-28.008942	-7.157160	-5.070512	-9.534101	-6.247170	0.000000	-10.000000	-0.875000	37.116669	394.833344	1023.000000	1023.000000	2046.000000
42.520000	-0.046004	-27.188419	-6.896230	-5.127300	-9.182687	-5.982202	0.000000	-10.000000	-0.858333	37.016666	407.333344	1023.000000	1023.000000	2046.000000
42.540001	-0.044348	-26.209629	-6.687045	-5.115068	-8.709112	-5.698403	0.000000	-10.000000	-0.841667	36.866669	419.666656	1023.000000	1023.000000	2046.000000
42.560001	-0.042713	-25.243624	-6.346032	-5.104510	-8.335839	-5.457244	0.000000	-10.000000	-0.816667	36.433334	432.000000	1023.000000	1023.000000	2046.000000
42.580002	-0.040990	-24.225273	-6.085920	-5.081279	-7.877267	-5.180808	0.000000	-10.000000	-0.808333	36.183334	444.000000	1023.000000	1023.000000	2046.000000
42.599998	-0.039182	-23.156706	-5.721332	-5.107608	-7.418873	-4.908892	0.000000	-10.000000	-0.791667	35.766666	456.000000	1023.000000	1023.000000	2046.000000
42.619999	-0.037835	-22.360327	-5.445902	-5.211629	-7.038588	-4.664208	0.000000	-10.000000	-0.791667	35.549999	468.000000	1023.000000	1023.000000	2046.000000
42.639999	-0.036738	-21.712347	-5.171921	-5.284336	-6.695392	-4.560698	0.000000	-10.000000	-0.775000	35.250000	480.000000	1023.000000	1023.000000	2046.000000
42.660000	-0.035778	-21.144808	-4.915516	-5.411197	-6.458279	-4.359816	0.000000	-10.000000	-0.766667	35.000000	492.000000	1023.000000	1023.000000	2046.000000
42.680000	-0.034913	-20.633734	-4.762650	-5.399464	-6.201301	-4.270318	0.000000	-10.000000	-0.758333	34.733334	503.833344	1023.000000	1023.000000	2046.000000
42.700001	-0.034324	-20.285275	-4.626735	-5.506999	-6.010969	-4.140572	0.000000	-10.000000	-0.750000	34.333336	515.500000	1023.000000	1023.000000	2046.000000
42.720001	-0.033641	-19.881647	-4.495999	-5.524706	-5.772811	-4.088131	0.000000	-10.000000	-0.725000	33.633335	527.000000	1023.000000	1023.000000	2046.000000
42.740002	-0.032715	-19.334429	-4.307201	-5.563354	-5.522283	-3.941591	0.000000	-10.000000	-0.658333	32.950001	538.333313	1023.000000	1023.000000	2046.000000
42.759998	-0.031990	-18.905916	-4.211462	-5.590475	-5.275736	-3.828243	0.000000	-10.000000	-0.608333	31.833334	549.500000	1023.000000	1023.000000	2046.000000
42.779999	-0.031086	-18.371540	-4.084867	-5.590808	-5.005224	-3.690640	0.000000	-10.000000	-0.550000	30.950001	560.166687	1023.000000	1023.000000	2046.000000
42.799999	-0.030031	-17.748556	-3.892261	-5.561814	-4.744542	-3.549938	0.000000	-10.000000	-0.525000	29.583334	570.500000	1023.000000	1023.000000	2046.000000
42.820000	-0.028961	-17.115816	-3.744547	-5.486110	-4.474035	-3.411123	0.000000	-10.000000	-0.483333	28.483334	580.500000	1023.000000	1023.000000	2046.000000
42.840000	-0.027591	-16.306438	-3.540811	-5.444407	-4.120565	-3.200656	0.000000	-10.000000	-0.458333	27.366667	590.333313	1023.000000	1023.000000	2046.000000
42.860001	-0.026482	-15.650571	-3.374877	-5.417267	-3.793699	-3.064728	0.000000	-10.000000	-0.425000	26.733334	599.833313	1023.000000	1023.000000	2046.000000
42.880001	-0.025126	-14.849319	-3.167841	-5.299568	-3.451735	-2.930176	0.000000	-10.000000	-0.408333	25.966667	608.833313	1023.000000	1023.000000	2046.000000
42.900002	-0.023911	-14.131533	-2.977112	-5.215222	-3.152046	-2.787152	0.000000	-10.000000	-0.391667	25.200001	617.500000	1023.000000	1023.000000	2046.000000
42.919998	-0.022418	-13.248806	-2.727592	-5.099380	-2.810858	-2.610977	0.000000	-10.000000	-0.375000	24.416666	626.000000	1023.000000	1023.000000	2046.000000
42.939999	-0.021334	-12.608688	-2.571672	-5.071940	-2.537474	-2.427601	0.000000	-10.000000	-0.341667	23.683334	634.500000	1023.000000	1023.000000	2046.000000
42.959999	-0.020038	-11.842561	-2.354486	-4.925636	-2.269386	-2.293053	0.000000	-10.000000	-0.308333	23.050001	642.500000	1023.000000	1023.000000	2046.000000
42.980000	-0.019082	-11.277658	-2.171500	-4.837115	-2.123551	-2.145490	0.000000	-10.000000	-0.250000	22.000000	650.333313	1023.000000	1023.000000	2046.000000
43.000000	-0.018137	-10.719248	-2.049569	-4.720945	-1.891330	-2.057405	0.000000	-10.000000	-0.216667	20.566668	657.666687	1023.000000	1023.000000	2046.000000
43.020000	-0.017266	-10.204444	-1.881116	-4.649683	-1.770554	-1.903091	0.000000	-10.000000	-0.166667	18.766666	664.833313	1023.000000	1023.000000	2046.000000
43.040001	-0.016780	-9.916871	-1.864451	-4.568550	-1.604658	-1.879212	0.000000	-10.000000	-0.116667	16.500000	671.333313	1023.000000	1023.000000	2046.000000
43.060001	-0.016300	-9.633106	-1.768933	-4.504386	-1.528526	-1.831260	0.000000	-10.000000	-0.050000	13.950000	677.333313	1023.000000	1023.000000	2046.000000
43.080002	-0.015865	-9.376190	-1.682429	-4.449179	-1.472974	-1.771608	0.000000	-10.000000	0.000000	10.433333	682.500000	1023.000000	1023.000000	2046.000000
43.099998	-0.015539	-9.183345	-1.633566	-4.418353	-1.381047	-1.750379	0.000000	-10.000000	0.025000	6.566667	686.500000	1023.000000	1023.000000	2046.000000
43.119999	-0.015058	-8.899159	-1.522090	-4.347631	-1.349911	-1.679527	0.000000	-10.000000	0.041667	1.966667	689.166687	1023.000000	1023.000000	2046.000000
43.139999	-0.015056	-8.898265	-1.547906	-4.255480	-1.341695	-1.753183	0.000000	-10.000000	0.050000	-1.416667	690.500000	1023.000000	1023.000000	2046.000000
43.160000	-0.014996	-8.862816	-1.568850	-4.201828	-1.380365	-1.711773	0.000000	-10.000000	0.058333	-4.583333	691.000000	1023.000000	1023.000000	2046.000000
43.180000	-0.015165	-8.962443	-1.530734	-4.148566	-1.561625	-1.721518	0.000000	-10.000000	0.075000	-6.800000	691.000000	1023.000000	1023.000000	2046.000000
43.200001	-0.015498	-9.159583	-1.638736	-4.085465	-1.666292	-1.769090	0.000000	-10.000000	0.108333	-9.300000	691.000000	1023.000000	1023.000000	2046.000000
43.220001	-0.015908	-9.401485	-1.718068	-3.997826	-1.896290	-1.789302	0.000000	-10.000000	0.133333	-11.433333	691.000000	1023.000000	1023.000000	2046.000000
43.240002	-0.017072	-10.089759	-1.918938	-3.951756	-2.314899	-1.904165	0.000000	-10.000000	0.175000	-13.416667	691.000000	1023.000000	1023.000000	2046.000000
43.259998	-0.018864	-11.148791	-2.283309	-4.036381	-2.685893	-2.143208	0.000000	-10.000000	0.216667	-15.366667	687.333313	1023.000000	1023.000000	2046.000000
43.279999	-0.020733	-12.253047	-2.477346	-4.151893	-3.052516	-2.571292	0.000000	-10.000000	0.266667	-17.016666	678.500000	1023.000000	1023.000000	2046.000000
43.299999	-0.023059	-13.628160	-2.760037	-4.333251	-3.444130	-3.090741	0.000000	-10.000000	0.316667	-18.750000	667.500000	1023.000000	1023.000000	2046.000000
43.320000	-0.025297	-14.950463	-2.932437	-4.426791	-3.977856	-3.613379	0.000000	-10.000000	0.358333	-20.166668	658.000000	1023.000000	1023.000000	2046.000000
43.340000	-0.027901	-16.489464	-3.191295	-4.476781	-4.585864	-4.235525	0.000000	-10.000000	0.425000	-21.683334	651.166687	1023.000000	1023.000000	2046.000000
43.360001	-0.029737	-17.574638	-3.411510	-4.364771	-5.068979	-4.729378	0.000000	-10.000000	0.483333	-23.066668	643.833313	1023.000000	1023.000000	2046.000000
43.380001	-0.031064	-18.358896	-3.499418	-4.246667	-5.512348	-5.100463	0.000000	-10.000000	0.550000	-24.850000	636.000000	1023.000000	1023.000000	2046.000000
43.400002	-0.031927	-18.869032	-3.578190	-4.037844	-5.806349	-5.446650	0.000000	-10.000000	0.616667	-26.716667	627.833313	1023.000000	1023.000000	2046.000000
43.419998	-0.032615	-19.275715	-3.558101	-3.897387	-6.141465	-5.678762	0.000000	-10.000000	0.700000	-28.800001	619.000000	1023.000000	1023.000000	2046.000000
43.439999	-0.033458	-19.773737	-3.682687	-3.617141	-6.440443	-6.033467	0.000000	-10.000000	0.775000	-30.716667	609.500000	1023.000000	1023.000000	2046.000000
43.459999	-0.034330	-20.289032	-3.698735	-3.456833	-6.863922	-6.269541	0.000000	-10.000000	0.858333	-32.566666	599.166687	1023.000000	1023.000000	2046.000000
43.480000	-0.035396	-20.919033	-3.854892	-3.274547	-7.212564	-6.577029	0.000000	-10.000000	0.925000	-34.166668	588.333313	1023.000000	1023.000000	2046.000000
43.500000	-0.036617	-21.640766	-3.959221	-3.239177	-7.633738	-6.808630	0.000000	-10.000000	1.016667	-35.650002	576.833313	1023.000000	1023.000000	2046.000000
43.520000	-0.037835	-22.360443	-4.068612	-3.157031	-8.057411	-7.077390	0.000000	-10.000000	1.075000	-36.983334	565.000000	1023.000000	1023.000000	2046.000000
43.540001	-0.039366	-23.265564	-4.237521	-3.117900	-8.510706	-7.399438	0.000000	-10.000000	1.141667	-38.049999	552.666687	1023.000000	1023.000000	2046.000000
43.560001	-0.040535	-23.956100	-4.363513	-3.119613	-8.858834	-7.614139	0.000000	-10.000000	1.183333	-38.900002	540.000000	1023.000000	1023.000000	2046.000000
43.580002	-0.041689	-24.638214	-4.327644	-3.208219	-9.275217	-7.827134	0.000000	-10.000000	1.225000	-39.633335	526.833313	1023.000000	1023.000000	2046.000000
43.599998	-0.043040	-25.436466	-4.436256	-3.349794	-9.640343	-8.010073	0.000000	-10.000000	1.241667	-40.283333	513.666687	1023.000000	1023.000000	2046.000000
43.619999	-0.044177	-26.108383	-4.576029	-3.493304	-9.897422	-8.141628	0.000000	-10.000000	1.250000	-40.766666	500.166656	1023.000000	1023.000000	2046.000000
43.639999	-0.045852	-27.098263	-4.833967	-3.648238	-10.284690	-8.331367	0.000000	-10.000000	1.250000	-40.833332	486.666656	1023.000000	1023.000000	2046.000000
43.660000	-0.047254	-27.926979	-4.954316	-3.786238	-10.685499	-8.500926	0.000000	-10.000000	1.233333	-40.750000	473.000000	1023.000000	1023.000000	2046.000000
43.680000	-0.048738	-28.804409	-5.167485	-3.936653	-11.029913	-8.670359	0.000000	-10.000000	1.216667	-40.266666	459.500000	1023.000000	1023.000000	2046.000000
43.700001	-0.050135	-29.629507	-5.234931	-4.167766	-11.448627	-8.778184	0.000000	-10.000000	1.183333	-39.883335	446.000000	1023.000000	1023.000000	2046.000000
43.720001	-0.051672	-30.538168	-5.383695	-4.391662	-11.806387	-8.956424	0.000000	-10.000000	1.158333	-38.850002	432.666656	1023.000000	1023.000000	2046.000000
43.740002	-0.053330	-31.518206	-5.532859	-4.631206	-12.205772	-9.148367	0.000000	-10.000000	1.108333	-38.116669	419.666656	1023.000000	1023.000000	2046.000000
43.759998	-0.054930	-32.463837	-5.663255	-4.781116	-12.567020	-9.452445	0.000000	-10.000000	1.075000	-37.350002	407.000000	1023.000000	1023.000000	2046.000000
43.779999	-0.056472	-33.374966	-5.771190	-4.950322	-12.968276	-9.685177	0.000000	-10.000000	1.033333	-36.783337	394.500000	1023.000000	1023.000000	2046.000000
43.799999	-0.057794	-34.156467	-5.894165	-5.111132	-13.302874	-9.848295	0.000000	-10.000000	1.000000	-36.116669	382.166656	1023.000000	1023.000000	2046.000000
43.820000	-0.059154	-34.959927	-6.101198	-5.208956	-13.602481	-10.047293	0.000000	-10.000000	0.966667	-35.383335	370.000000	1023.000000	1023.000000	2046.000000
43.840000	-0.060727	-35.889458	-6.291092	-5.355840	-14.008538	-10.233990	0.000000	-10.000000	0.950000	-34.866669	358.333344	1023.000000	1023.000000	2046.000000
43.860001	-0.061839	-36.546902	-6.428295	-5.448765	-14.307384	-10.362457	0.000000	-10.000000	0.941667	-34.433334	346.666656	1023.000000	1023.000000	2046.000000
43.880001	-0.063176	-37.336952	-6.604568	-5.604321	-14.621539	-10.506525	0.000000	-10.000000	0.925000	-34.000000	335.333344	1023.000000	1023.000000	2046.000000
43.900002	-0.064163	-37.920528	-6.723645	-5.674082	-14.870316	-10.652485	0.000000	-10.000000	0.883333	-33.600002	324.000000	1023.000000	1023.000000	2046.000000
43.919998	-0.065238	-38.555389	-6.832963	-5.801793	-15.129193	-10.791441	0.000000	-10.000000	0.841667	-33.250000	312.833344	1023.000000	1023.000000	2046.000000
43.939999	-0.066144	-39.091263	-6.994734	-5.875096	-15.330118	-10.891313	0.000000	-10.000000	0.808333	-32.799999	301.666656	1023.000000	1023.000000	2046.000000
43.959999	-0.067001	-39.597645	-7.054599	-5.959502	-15.569699	-11.013844	0.000000	-10.000000	0.800000	-32.366669	290.666656	1023.000000	1023.000000	2046.000000
43.980000	-0.068191	-40.300991	-7.231723	-6.079131	-15.866417	-11.123719	0.000000	-10.000000	0.800000	-31.933334	280.000000	1023.000000	1023.000000	2046.000000
44.000000	-0.068975	-40.764122	-7.379769	-6.096204	-16.052412	-11.235737	0.000000	-10.000000	0.783333	-31.716667	269.333344	1023.000000	1023.000000	2046.000000
44.020000	-0.069938	-41.333107	-7.506649	-6.181518	-16.281639	-11.363301	0.000000	-10.000000	0.766667	-31.333334	258.833344	1023.000000	1023.000000	2046.000000
44.040001	-0.070761	-41.819584	-7.624572	-6.182224	-16.515028	-11.497760	0.000000	-10.000000	0.750000	-30.850000	248.166672	1023.000000	1023.000000	2046.000000
44.060001	-0.071608	-42.320381	-7.770806	-6.291101	-16.706228	-11.552245	0.000000	-10.000000	0.725000	-30.283333	237.833328	1023.000000	1023.000000	2046.000000
44.080002	-0.072528	-42.863983	-7.912922	-6.285611	-16.948181	-11.717268	0.000000	-10.000000	0.700000	-29.816668	227.500000	1023.000000	1023.000000	2046.000000
44.099998	-0.073216	-43.270409	-8.021272	-6.339096	-17.129749	-11.780291	0.000000	-10.000000	0.666667	-29.450001	217.666672	1023.000000	1023.000000	2046.000000
44.119999	-0.074177	-43.838512	-8.193858	-6.371998	-17.314285	-11.958370	0.000000	-10.000000	0.658333	-28.916668	208.000000	1023.000000	1023.000000	2046.000000
44.139999	-0.074882	-44.255131	-8.295646	-6.439062	-17.511202	-12.009220	0.000000	-10.000000	0.650000	-28.683334	198.333328	1023.000000	1023.000000	2046.000000
44.160000	-0.075537	-44.642632	-8.357805	-6.496973	-17.682697	-12.105157	0.000000	-10.000000	0.641667	-28.233334	188.833328	1023.000000	1023.000000	2046.000000
44.180000	-0.076127	-44.990944	-8.464961	-6.521919	-17.789948	-12.214116	0.000000	-10.000000	0.625000	-27.883333	179.333328	1023.000000	1023.000000	2046.000000
44.200001	-0.076425	-45.167286	-8.527113	-6.529169	-17.861856	-12.249147	0.000000	-10.000000	0.591667	-27.150000	170.166672	1023.000000	1023.000000	2046.000000
44.220001	-0.076673	-45.314007	-8.588888	-6.518287	-17.952856	-12.253974	0.000000	-10.000000	0.558333	-26.483334	161.000000	1023.000000	1023.000000	2046.000000
44.240002	-0.076936	-45.469227	-8.682693	-6.467299	-18.035898	-12.283337	0.000000	-10.000000	0.533333	-25.783333	152.166672	1023.000000	1023.000000	2046.000000
44.259998	-0.077166	-45.604992	-8.702538	-6.463999	-18.137325	-12.301128	0.000000	-10.000000	0.516667	-25.250000	143.500000	1023.000000	1023.000000	2046.000000
44.279999	-0.077459	-45.778248	-8.815017	-6.392990	-18.235023	-12.335217	0.000000	-10.000000	0.508333	-24.783333	135.166672	1023.000000	1023.000000	2046.000000
44.299999	-0.077876	-46.024456	-8.945752	-6.341970	-18.393040	-12.343693	0.000000	-10.000000	0.491667	-24.366667	127.000000	1023.000000	1023.000000	2046.000000
44.320000	-0.078805	-46.573978	-9.155541	-6.319892	-18.591290	-12.507254	0.000000	-10.000000	0.483333	-23.799999	119.000000	1023.000000	1023.000000	2046.000000
44.340000	-0.079775	-47.147266	-9.277890	-6.445393	-18.747259	-12.676723	0.000000	-10.000000	0.475000	-23.366667	111.000000	1023.000000	1023.000000	2046.000000
44.360001	-0.081454	-48.139359	-9.414024	-6.713679	-18.973833	-13.037823	0.000000	-10.000000	0.433333	-22.916668	103.000000	1023.000000	1023.000000	2046.000000
44.380001	-0.083012	-49.059982	-9.545924	-6.905339	-19.281424	-13.327295	0.000000	-10.000000	0.383333	-22.016666	95.333336	1023.000000	1023.000000	2046.000000
44.400002	-0.084550	-49.969006	-9.747128	-7.002856	-19.576931	-13.642092	0.000000	-10.000000	0.291667	-20.500000	88.000000	1023.000000	1023.000000	2046.000000
44.419998	-0.085808	-50.712612	-9.964783	-6.916888	-19.910172	-13.920771	0.000000	-10.000000	0.241667	-18.483334	81.166664	1023.000000	1023.000000	2046.000000
44.439999	-0.086680	-51.227940	-10.099322	-6.722531	-20.254950	-14.151135	0.000000	-10.000000	0.200000	-16.733334	74.833336	1023.000000	1023.000000	2046.000000
44.459999	-0.087136	-51.497131	-10.249302	-6.470506	-20.461502	-14.315823	0.000000	-10.000000	0.200000	-15.633333	69.166664	1023.000000	1023.000000	2046.000000
44.480000	-0.087047	-51.444855	-10.287952	-6.167294	-20.620802	-14.368807	0.000000	-10.000000	0.200000	-15.333334	64.000000	1023.000000	1023.000000	2046.000000
44.500000	-0.086584	-51.170910	-10.334141	-5.817788	-20.649059	-14.369920	0.000000	-10.000000	0.200000	-15.633334	58.833332	1023.000000	1023.000000	2046.000000
44.520000	-0.086315	-51.012249	-10.392202	-5.543275	-20.756369	-14.320401	0.000000	-10.000000	0.200000	-15.850000	53.666668	1023.000000	1023.000000	2046.000000
44.540001	-0.086188	-50.937271	-10.495412	-5.310208	-20.792927	-14.338725	0.000000	-10.000000	0.200000	-15.833334	48.333332	1023.000000	1023.000000	2046.000000
44.560001	-0.086072	-50.868652	-10.512174	-5.206901	-20.844099	-14.305480	0.000000	-10.000000	0.191667	-15.466667	43.166668	1023.000000	1023.000000	2046.000000
44.580002	-0.086308	-51.008080	-10.608862	-5.150782	-20.878183	-14.370253	0.000000	-10.000000	0.183333	-14.900000	38.000000	1023.000000	1023.000000	2046.000000
44.599998	-0.086265	-50.982803	-10.573676	-5.104724	-20.908894	-14.395510	0.000000	-10.000000	0.166667	-14.166667	33.000000	1023.000000	1023.000000	2046.000000
44.619999	-0.086632	-51.199318	-10.622748	-5.147441	-20.967047	-14.462081	0.000000	-10.000000	0.141667	-13.200000	28.333334	1023.000000	1023.000000	2046.000000
44.639999	-0.086792	-51.294285	-10.635312	-5.161946	-20.958832	-14.538196	0.000000	-10.000000	0.100000	-12.200000	24.000000	1023.000000	1023.000000	2046.000000
44.660000	-0.086859	-51.333721	-10.477591	-5.335257	-20.952465	-14.568409	0.000000	-10.000000	0.083333	-11.266666	20.000000	1023.000000	1023.000000	2046.000000
44.680000	-0.087327	-51.610146	-10.453243	-5.574017	-20.975073	-14.607814	0.000000	-10.000000	0.083333	-10.750000	16.166666	1023.000000	1023.000000	2046.000000
44.700001	-0.087297	-51.592499	-10.320656	-5.720888	-20.929987	-14.620968	0.000000	-10.000000	0.100000	-10.600000	12.500000	1023.000000	1023.000000	2046.000000
44.720001	-0.087652	-51.802349	-10.307079	-5.948990	-20.891392	-14.654889	0.000000	-10.000000	0.091667	-10.433333	8.833333	1023.000000	1023.000000	2046.000000
44.740002	-0.088125	-52.082069	-10.311364	-6.118909	-20.940966	-14.710832	0.000000	-10.000000	0.091667	-10.300000	5.333333	1023.000000	1023.000000	2046.000000
44.759998	-0.088492	-52.298805	-10.342172	-6.305244	-20.877344	-14.774046	0.000000	-10.000000	0.083333	-9.883333	2.166667	1023.000000	1023.000000	2046.000000
44.779999	-0.089102	-52.659271	-10.358988	-6.539790	-20.972906	-14.787589	0.000000	-10.000000	0.091667	-9.733334	-0.666667	1023.000000	1023.000000	2046.000000
44.799999	-0.089739	-53.035469	-10.440654	-6.728179	-20.986494	-14.880142	0.000000	-10.000000	0.083333	-9.533334	-3.666667	1023.000000	1023.000000	2046.000000
44.820000	-0.090440	-53.449978	-10.438950	-6.959616	-21.093203	-14.958208	0.000000	-10.000000	0.075000	-9.333334	-6.833333	1023.000000	1023.000000	2046.000000
44.840000	-0.091194	-53.895710	-10.489210	-7.134183	-21.213020	-15.059296	0.000000	-10.000000	0.058333	-8.766666	-10.000000	1023.000000	1023.000000	2046.000000
44.860001	-0.091881	-54.301842	-10.573499	-7.315413	-21.245543	-15.167388	0.000000	-10.000000	0.050000	-7.883334	-12.833333	1023.000000	1023.000000	2046.000000
44.880001	-0.092676	-54.771610	-10.705556	-7.452982	-21.358065	-15.255007	0.000000	-10.000000	0.050000	-6.900000	-15.500000	1023.000000	1023.000000	2046.000000
44.900002	-0.093220	-55.093136	-10.770668	-7.570999	-21.437723	-15.313747	0.000000	-10.000000	0.050000	-6.183333	-17.833334	1023.000000	1023.000000	2046.000000
44.919998	-0.093643	-55.343040	-10.846194	-7.672279	-21.461714	-15.362851	0.000000	-10.000000	0.050000	-5.750000	-19.833334	1023.000000	1023.000000	2046.000000
44.939999	-0.094052	-55.584995	-10.916125	-7.761579	-21.511238	-15.396053	0.000000	-10.000000	0.050000	-5.483334	-21.666666	1023.000000	1023.000000	2046.000000
44.959999	-0.094269	-55.713139	-10.988143	-7.905857	-21.466211	-15.352927	0.000000	-10.000000	0.033333	-5.050000	-23.500000	1023.000000	1023.000000	2046.000000
44.980000	-0.094496	-55.846889	-11.038363	-7.957554	-21.481295	-15.369677	0.000000	-10.000000	0.016667	-4.316667	-25.333334	1023.000000	1023.000000	2046.000000
45.000000	-0.094006	-55.557781	-10.956530	-7.981541	-21.369537	-15.250174	0.000000	-10.000000	0.000000	-2.650000	-26.833334	1023.000000	1023.000000	2046.000000
45.020000	-0.093733	-55.396332	-10.959601	-8.008721	-21.226461	-15.201550	0.000000	-10.000000	0.000000	-0.150000	-27.666666	1023.000000	1023.000000	2046.000000
45.040001	-0.092946	-54.931072	-10.935624	-8.016118	-20.985811	-14.993518	0.000000	-10.000000	-0.016667	2.800000	-28.000000	1023.000000	1023.000000	2046.000000
45.060001	-0.092232	-54.509190	-10.875318	-8.043678	-20.777683	-14.812511	0.000000	-10.000000	-0.050000	6.016666	-28.000000	1023.000000	1023.000000	2046.000000
45.080002	-0.091284	-53.948738	-10.780103	-8.014954	-20.585966	-14.567716	0.000000	-10.000000	-0.100000	9.250000	-28.000000	1023.000000	1023.000000	2046.000000
45.099998	-0.090475	-53.470791	-10.755343	-7.973315	-20.308451	-14.433682	0.000000	-10.000000	-0.150000	12.450000	-28.000000	1023.000000	1023.000000	2046.000000
45.119999	-0.089473	-52.878510	-10.706458	-7.979874	-20.053801	-14.138374	0.000000	-10.000000	-0.200000	14.866667	-28.000000	1023.000000	1023.000000	2046.000000
45.139999	-0.088346	-52.212437	-10.605691	-7.951295	-19.752367	-13.903082	0.000000	-10.000000	-0.241667	16.883333	-28.000000	1023.000000	1023.000000	2046.000000
45.160000	-0.087344	-51.620583	-10.590224	-7.917404	-19.411774	-13.701181	0.000000	-10.000000	-0.283333	18.866667	-10.333333	1023.000000	1023.000000	2046.000000
45.180000	-0.086213	-50.951962	-10.520353	-7.925931	-19.108482	-13.397196	0.000000	-10.000000	-0.333333	20.866667	9.166667	1023.000000	1023.000000	2046.000000
45.200001	-0.085017	-50.244877	-10.457259	-7.877380	-18.751261	-13.158978	0.000000	-10.000000	-0.383333	22.800001	31.166666	1023.000000	1023.000000	2046.000000
45.220001	-0.083727	-49.482903	-10.438562	-7.864091	-18.335552	-12.844694	0.000000	-10.000000	-0.450000	24.583334	38.000000	1023.000000	1023.000000	2046.000000
45.240002	-0.082344	-48.665138	-10.360896	-7.812410	-17.951281	-12.540550	0.000000	-10.000000	-0.508333	26.416666	45.833332	1023.000000	1023.000000	2046.000000
45.259998	-0.080922	-47.824818	-10.267619	-7.773286	-17.541248	-12.242661	0.000000	-10.000000	-0.566667	28.133333	54.333332	1023.000000	1023.000000	2046.000000
45.279999	-0.079708	-47.107349	-10.282547	-7.713323	-17.118608	-11.992872	0.000000	-10.000000	-0.616667	29.583334	63.333332	1023.000000	1023.000000	2046.000000
45.299999	-0.078090	-46.151447	-10.113437	-7.623032	-16.701006	-11.713975	0.000000	-10.000000	-0.666667	30.950001	73.000000	1023.000000	1023.000000	2046.000000
45.320000	-0.076743	-45.354919	-9.972996	-7.619461	-16.329838	-11.432625	0.000000	-10.000000	-0.733333	32.150002	83.000000	1023.000000	1023.000000	2046.000000
45.340000	-0.075393	-44.557289	-9.862777	-7.566973	-15.925588	-11.201950	0.000000	-10.000000	-0.766667	33.333336	93.666664	1023.000000	1023.000000	2046.000000
45.360001	-0.074071	-43.776085	-9.741283	-7.535554	-15.545826	-10.953423	0.000000	-10.000000	-0.816667	34.366669	104.666664	1023.000000	1023.000000	2046.000000
45.380001	-0.072360	-42.764889	-9.598651	-7.391764	-15.082505	-10.691967	0.000000	-10.000000	-0.858333	35.333332	115.833336	1023.000000	1023.000000	2046.000000
45.400002	-0.070843	-41.868458	-9.396400	-7.326927	-14.730984	-10.414145	0.000000	-10.000000	-0.933333	36.166668	127.333336	1023.000000	1023.000000	2046.000000
45.419998	-0.069339	-40.979630	-9.290858	-7.190561	-14.345906	-10.152307	0.000000	-10.000000	-0.966667	37.049999	139.166672	1023.000000	1023.000000	2046.000000
45.439999	-0.067883	-40.118626	-9.208508	-7.126730	-13.939595	-9.843795	0.000000	-10.000000	-0.983333	37.583336	151.500000	1023.000000	1023.000000	2046.000000
45.459999	-0.066668	-39.400921	-9.193746	-7.103682	-13.542439	-9.561056	0.000000	-10.000000	-0.983333	37.816669	164.166672	1023.000000	1023.000000	2046.000000
45.480000	-0.065708	-38.833408	-9.106731	-7.135653	-13.216587	-9.374435	0.000000	-10.000000	-0.991667	37.966667	176.666672	1023.000000	1023.000000	2046.000000
45.500000	-0.065337	-38.614407	-9.076141	-7.222113	-13.044786	-9.271367	0.000000	-10.000000	-1.016667	38.366665	189.333328	1023.000000	1023.000000	2046.000000
45.520000	-0.065477	-38.696674	-9.150315	-7.256675	-13.006358	-9.283328	0.000000	-10.000000	-1.041667	38.900002	202.000000	1023.000000	1023.000000	2046.000000
45.540001	-0.065582	-38.758720	-9.173541	-7.141993	-13.048858	-9.394329	0.000000	-10.000000	-1.041667	39.433334	215.000000	1023.000000	1023.000000	2046.000000
45.560001	-0.065576	-38.755268	-9.219716	-6.965264	-13.080848	-9.489438	0.000000	-10.000000	-1.008333	39.500000	228.166672	1023.000000	1023.000000	2046.000000
45.580002	-0.064621	-38.190960	-9.113472	-6.740981	-12.989453	-9.347055	0.000000	-10.000000	-1.000000	39.466667	241.333328	1023.000000	1023.000000	2046.000000
45.599998	-0.063139	-37.315079	-8.983507	-6.466277	-12.685670	-9.179625	0.000000	-10.000000	-0.991667	38.866669	254.500000	1023.000000	1023.000000	2046.000000
45.619999	-0.061372	-36.271122	-8.827534	-6.164465	-12.349688	-8.929437	0.000000	-10.000000	-1.016667	38.483334	267.500000	1023.000000	1023.000000	2046.000000
45.639999	-0.059775	-35.326832	-8.723686	-5.930452	-12.003871	-8.668822	0.000000	-10.000000	-1.008333	38.366669	280.333344	1023.000000	1023.000000	2046.000000
45.660000	-0.058070	-34.319374	-8.578490	-5.663017	-11.673557	-8.404310	0.000000	-10.000000	-0.991667	38.483334	293.166656	1023.000000	1023.000000	2046.000000
45.680000	-0.056508	-33.396015	-8.404333	-5.461488	-11.370931	-8.159265	0.000000	-10.000000	-0.966667	38.866669	306.000000	1023.000000	1023.000000	2046.000000
45.700001	-0.055175	-32.608353	-8.268371	-5.353917	-11.099408	-7.886656	0.000000	-10.000000	-0.941667	38.900002	319.000000	1023.000000	1023.000000	2046.000000
45.720001	-0.053532	-31.637611	-8.048788	-5.215542	-10.752653	-7.620627	0.000000	-10.000000	-0.950000	38.883335	332.000000	1023.000000	1023.000000	2046.000000
45.740002	-0.052316	-30.918785	-7.878841	-5.164313	-10.495839	-7.379792	0.000000	-10.000000	-0.941667	38.733334	345.000000	1023.000000	1023.000000	2046.000000
45.759998	-0.050673	-29.947655	-7.669882	-5.091654	-10.095477	-7.090642	0.000000	-10.000000	-0.950000	38.683334	358.000000	1023.000000	1023.000000	2046.000000
45.779999	-0.049225	-29.091988	-7.441234	-5.137216	-9.694757	-6.818782	0.000000	-10.000000	-0.950000	38.983334	370.833344	1023.000000	1023.000000	2046.000000
45.799999	-0.047582	-28.121147	-7.208716	-5.174642	-9.247658	-6.490131	0.000000	-10.000000	-0.950000	38.766666	383.666656	1023.000000	1023.000000	2046.000000
45.820000	-0.045884	-27.117493	-6.907384	-5.158455	-8.828486	-6.223168	0.000000	-10.000000	-0.933333	38.750000	396.666656	1023.000000	1023.000000	2046.000000
45.840000	-0.044227	-26.138165	-6.542622	-5.170205	-8.453883	-5.971454	0.000000	-10.000000	-0.950000	38.366669	409.666656	1023.000000	1023.000000	2046.000000
45.860001	-0.042404	-25.060974	-6.240028	-5.141855	-7.962193	-5.716897	0.000000	-10.000000	-0.958333	38.299999	422.666656	1023.000000	1023.000000	2046.000000
45.880001	-0.040736	-24.075066	-5.938386	-5.203978	-7.539851	-5.392850	0.000000	-10.000000	-0.966667	37.966667	435.333344	1023.000000	1023.000000	2046.000000
45.900002	-0.039507	-23.348654	-5.663877	-5.284165	-7.207880	-5.192731	0.000000	-10.000000	-0.933333	37.666668	448.166656	1023.000000	1023.000000	2046.000000
45.919998	-0.038421	-22.707092	-5.389423	-5.351544	-6.913514	-5.052610	0.000000	-10.000000	-0.900000	37.233334	460.666656	1023.000000	1023.000000	2046.000000
45.939999	-0.037444	-22.129629	-5.133193	-5.400840	-6.708923	-4.886673	0.000000	-10.000000	-0.875000	36.700001	473.333344	1023.000000	1023.000000	2046.000000
45.959999	-0.036615	-21.639202	-4.968977	-5.442795	-6.502125	-4.725306	0.000000	-10.000000	-0.858333	36.100002	485.666656	1023.000000	1023.000000	2046.000000
45.980000	-0.035908	-21.221460	-4.801343	-5.488975	-6.299047	-4.632096	0.000000	-10.000000	-0.833333	35.433334	498.000000	1023.000000	1023.000000	2046.000000
46.000000	-0.035402	-20.922703	-4.721418	-5.557567	-6.092759	-4.550959	0.000000	-10.000000	-0.775000	34.799999	509.833344	1023.000000	1023.000000	2046.000000
46.020000	-0.034640	-20.472004	-4.561983	-5.582498	-5.892543	-4.434979	0.000000	-10.000000	-0.700000	33.750000	521.500000	1023.000000	1023.000000	2046.000000
46.040001	-0.033926	-20.050406	-4.446955	-5.601252	-5.694762	-4.307436	0.000000	-10.000000	-0.650000	32.533333	532.833313	1023.000000	1023.000000	2046.000000
46.060001	-0.033172	-19.604750	-4.359754	-5.607062	-5.434367	-4.203568	0.000000	-10.000000	-0.583333	31.200001	543.833313	1023.000000	1023.000000	2046.000000
46.080002	-0.032397	-19.146915	-4.285527	-5.601485	-5.219606	-4.040297	0.000000	-10.000000	-0.525000	30.083334	554.333313	1023.000000	1023.000000	2046.000000
46.099998	-0.031315	-18.507147	-4.125166	-5.562151	-4.961013	-3.858816	0.000000	-10.000000	-0.458333	28.816668	564.500000	1023.000000	1023.000000	2046.000000
46.119999	-0.030272	-17.890778	-3.973011	-5.503427	-4.691057	-3.723282	0.000000	-10.000000	-0.416667	27.550001	574.333313	1023.000000	1023.000000	2046.000000
46.139999	-0.028946	-17.107237	-3.763369	-5.447145	-4.370984	-3.525739	0.000000	-10.000000	-0.375000	25.950001	583.833313	1023.000000	1023.000000	2046.000000
46.160000	-0.027874	-16.473568	-3.546428	-5.373511	-4.146039	-3.407590	0.000000	-10.000000	-0.333333	24.650000	592.666687	1023.000000	1023.000000	2046.000000
46.180000	-0.026664	-15.758588	-3.366666	-5.289245	-3.818394	-3.284283	0.000000	-10.000000	-0.283333	23.200001	601.166687	1023.000000	1023.000000	2046.000000
46.200001	-0.025821	-15.260363	-3.264438	-5.184870	-3.582209	-3.228846	0.000000	-10.000000	-0.225000	21.683334	609.166687	1023.000000	1023.000000	2046.000000
46.220001	-0.024945	-14.742413	-3.061232	-5.142806	-3.404192	-3.134182	0.000000	-10.000000	-0.175000	19.799999	616.833313	1023.000000	1023.000000	2046.000000
46.240002	-0.024224	-14.316291	-2.965770	-5.045704	-3.233422	-3.071395	0.000000	-10.000000	-0.116667	17.450001	623.833313	1023.000000	1023.000000	2046.000000
46.259998	-0.023465	-13.868070	-2.796678	-4.996920	-3.127901	-2.946570	0.000000	-10.000000	-0.075000	14.683333	630.000000	1023.000000	1023.000000	2046.000000
46.279999	-0.023066	-13.632192	-2.696487	-4.920295	-3.095948	-2.919461	0.000000	-10.000000	-0.025000	11.166667	635.333313	1023.000000	1023.000000	2046.000000
46.299999	-0.022818	-13.485619	-2.673011	-4.808551	-3.042695	-2.961361	0.000000	-10.000000	0.008333	6.766667	639.666687	1023.000000	1023.000000	2046.000000
46.320000	-0.022729	-13.432845	-2.615379	-4.796834	-3.100109	-2.920523	0.000000	-10.000000	0.041667	1.916667	642.833313	1023.000000	1023.000000	2046.000000
46.340000	-0.022865	-13.513016	-2.668744	-4.736484	-3.144458	-2.963331	0.000000	-10.000000	0.066667	-2.066667	644.500000	1023.000000	1023.000000	2046.000000
46.360001	-0.022869	-13.515738	-2.659768	-4.724111	-3.203566	-2.928294	0.000000	-10.000000	0.075000	-5.516666	645.000000	1023.000000	1023.000000	2046.000000
46.380001	-0.023028	-13.609636	-2.679164	-4.693893	-3.234170	-3.002410	0.000000	-10.000000	0.083333	-7.983334	645.000000	1023.000000	1023.000000	2046.000000
46.400002	-0.022916	-13.543351	-2.709547	-4.589748	-3.199804	-3.044251	0.000000	-10.000000	0.091667	-10.000000	645.000000	1023.000000	1023.000000	2046.000000
46.419998	-0.022952	-13.564390	-2.726777	-4.600508	-3.230476	-3.006629	0.000000	-10.000000	0.091667	-10.766667	645.000000	1023.000000	1023.000000	2046.000000
46.439999	-0.022911	-13.540279	-2.702345	-4.529650	-3.296915	-3.011368	0.000000	-10.000000	0.091667	-10.900001	645.000000	1023.000000	1023.000000	2046.000000
46.459999	-0.022711	-13.422324	-2.735343	-4.449980	-3.256851	-2.980150	0.000000	-10.000000	0.091667	-10.800000	641.500000	1023.000000	1023.000000	2046.000000
46.480000	-0.022718	-13.426344	-2.732088	-4.376764	-3.317066	-3.000427	0.000000	-10.000000	0.100000	-10.850000	632.333313	1023.000000	1023.000000	2046.000000
46.500000	-0.023050	-13.622420	-2.805131	-4.319110	-3.467993	-3.030185	0.000000	-10.000000	0.100000	-10.966667	623.166687	1023.000000	1023.000000	2046.000000
46.520000	-0.023709	-14.012128	-2.953804	-4.253239	-3.753514	-3.051570	0.000000	-10.000000	0.091667	-11.516667	616.333313	1023.000000	1023.000000	2046.000000
46.540001	-0.025000	-14.775292	-3.176847	-4.319173	-4.068276	-3.210996	0.000000	-10.000000	0.091667	-12.050000	613.833313	1023.000000	1023.000000	2046.000000
46.560001	-0.026500	-15.661525	-3.415030	-4.392093	-4.316358	-3.538044	0.000000	-10.000000	0.108333	-12.683333	609.666687	1023.000000	1023.000000	2046.000000
46.580002	-0.028065	-16.586241	-3.556724	-4.585164	-4.624527	-3.819827	0.000000	-10.000000	0.116667	-13.050000	605.333313	1023.000000	1023.000000	2046.000000
46.599998	-0.030105	-17.791809	-3.767672	-4.686286	-5.069660	-4.268190	0.000000	-10.000000	0.125000	-13.283334	600.833313	1023.000000	1023.000000	2046.000000
46.619999	-0.032275	-19.074469	-4.029797	-4.691720	-5.640402	-4.712549	0.000000	-10.000000	0.133333	-13.750000	596.500000	1023.000000	1023.000000	2046.000000
46.639999	-0.034198	-20.211065	-4.261567	-4.623423	-6.191297	-5.134779	0.000000	-10.000000	0.175000	-14.600000	591.833313	1023.000000	1023.000000	2046.000000
46.660000	-0.035415	-20.930162	-4.489379	-4.453146	-6.555498	-5.432138	0.000000	-10.000000	0.225000	-16.000000	586.833313	1023.000000	1023.000000	2046.000000
46.680000	-0.035952	-21.247845	-4.494297	-4.293841	-6.899141	-5.560565	0.000000	-10.000000	0.258333	-17.566666	581.666687	1023.000000	1023.000000	2046.000000
46.700001	-0.036668	-21.670889	-4.587814	-4.080089	-7.173263	-5.829723	0.000000	-10.000000	0.316667	-19.516666	575.833313	1023.000000	1023.000000	2046.000000
46.720001	-0.037114	-21.934591	-4.702259	-3.835816	-7.387115	-6.009399	0.000000	-10.000000	0.375000	-21.533333	569.333313	1023.000000	1023.000000	2046.000000
46.740002	-0.037742	-22.305323	-4.704693	-3.661241	-7.764628	-6.174761	0.000000	-10.000000	0.475000	-23.900000	562.000000	1023.000000	1023.000000	2046.000000
46.759998	-0.038414	-22.702396	-4.801932	-3.516170	-8.052377	-6.331918	0.000000	-10.000000	0.558333	-25.916668	554.000000	1023.000000	1023.000000	2046.000000
46.779999	-0.038959	-23.024515	-4.861310	-3.388777	-8.266063	-6.508366	0.000000	-10.000000	0.641667	-27.700001	545.500000	1023.000000	1023.000000	2046.000000
46.799999	-0.039845	-23.548601	-4.991436	-3.395150	-8.458640	-6.703375	0.000000	-10.000000	0.683333	-28.800001	536.166687	1023.000000	1023.000000	2046.000000
46.820000	-0.040510	-23.941278	-5.069515	-3.360863	-8.594873	-6.916028	0.000000	-10.000000	0.700000	-29.550001	526.500000	1023.000000	1023.000000	2046.000000
46.840000	-0.041250	-24.378460	-5.077502	-3.379285	-8.811752	-7.109921	0.000000	-10.000000	0.700000	-29.983334	516.500000	1023.000000	1023.000000	2046.000000
46.860001	-0.041839	-24.727026	-5.022715	-3.514785	-8.945504	-7.244021	0.000000	-10.000000	0.725000	-30.483334	506.500000	1023.000000	1023.000000	2046.000000
46.880001	-0.042649	-25.205528	-5.002710	-3.579724	-9.101847	-7.521248	0.000000	-10.000000	0.766667	-31.250002	496.500000	1023.000000	1023.000000	2046.000000
46.900002	-0.043690	-25.820518	-4.997342	-3.732629	-9.353379	-7.737169	0.000000	-10.000000	0.816667	-32.233334	486.166656	1023.000000	1023.000000	2046.000000
46.919998	-0.044802	-26.477901	-5.123258	-3.865430	-9.481258	-8.007955	0.000000	-10.000000	0.858333	-33.266666	475.500000	1023.000000	1023.000000	2046.000000
46.939999	-0.046133	-27.264557	-5.210925	-4.028862	-9.729815	-8.294955	0.000000	-10.000000	0.900000	-34.066666	464.333344	1023.000000	1023.000000	2046.000000
46.959999	-0.047289	-27.947872	-5.287296	-4.280404	-9.961382	-8.418791	0.000000	-10.000000	0.933333	-34.650002	453.000000	1023.000000	1023.000000	2046.000000
46.980000	-0.048636	-28.744116	-5.294532	-4.464534	-10.326631	-8.658420	0.000000	-10.000000	0.966667	-35.133335	441.500000	1023.000000	1023.000000	2046.000000
47.000000	-0.050283	-29.717529	-5.382702	-4.692959	-10.692778	-8.949091	0.000000	-10.000000	0.983333	-35.616669	429.833344	1023.000000	1023.000000	2046.000000
47.020000	-0.052069	-30.772936	-5.429644	-4.963024	-11.161421	-9.218845	0.000000	-10.000000	1.016667	-36.016666	418.000000	1023.000000	1023.000000	2046.000000
47.040001	-0.053649	-31.706671	-5.489070	-5.123755	-11.568793	-9.525052	0.000000	-10.000000	1.033333	-36.333332	406.000000	1023.000000	1023.000000	2046.000000
47.060001	-0.055395	-32.738258	-5.621800	-5.352066	-11.980153	-9.784239	0.000000	-10.000000	1.066667	-36.516666	393.833344	1023.000000	1023.000000	2046.000000
47.080002	-0.057128	-33.762577	-5.832068	-5.493414	-12.373697	-10.063397	0.000000	-10.000000	1.066667	-36.583332	381.500000	1023.000000	1023.000000	2046.000000
47.099998	-0.058901	-34.810345	-6.014279	-5.647107	-12.867185	-10.281774	0.000000	-10.000000	1.066667	-36.549999	369.166656	1023.000000	1023.000000	2046.000000
47.119999	-0.060555	-35.788021	-6.204498	-5.738772	-13.323792	-10.520962	0.000000	-10.000000	1.050000	-36.583336	357.000000	1023.000000	1023.000000	2046.000000
47.139999	-0.062182	-36.749603	-6.374262	-5.805327	-13.788332	-10.781683	0.000000	-10.000000	1.050000	-36.783333	345.000000	1023.000000	1023.000000	2046.000000
47.160000	-0.063693	-37.642475	-6.579282	-5.920181	-14.196885	-10.946129	0.000000	-10.000000	1.050000	-36.983334	332.666656	1023.000000	1023.000000	2046.000000
47.180000	-0.064966	-38.394821	-6.716514	-6.053706	-14.544418	-11.080185	0.000000	-10.000000	1.050000	-36.933334	320.333344	1023.000000	1023.000000	2046.000000
47.200001	-0.066223	-39.137646	-6.871149	-6.135894	-14.919386	-11.211218	0.000000	-10.000000	1.033333	-36.700001	308.000000	1023.000000	1023.000000	2046.000000
47.220001	-0.067358	-39.808853	-7.059784	-6.213212	-15.160393	-11.375463	0.000000	-10.000000	1.033333	-36.400002	296.000000	1023.000000	1023.000000	2046.000000
47.240002	-0.068300	-40.365311	-7.137921	-6.279371	-15.493293	-11.454728	0.000000	-10.000000	1.016667	-35.933334	283.833344	1023.000000	1023.000000	2046.000000
47.259998	-0.069334	-40.976368	-7.307166	-6.310114	-15.744081	-11.615008	0.000000	-10.000000	0.991667	-35.350002	271.833344	1023.000000	1023.000000	2046.000000
47.279999	-0.070278	-41.534065	-7.411134	-6.352674	-16.061117	-11.709140	0.000000	-10.000000	0.941667	-34.650002	259.833344	1023.000000	1023.000000	2046.000000
47.299999	-0.071312	-42.145515	-7.609139	-6.437438	-16.286587	-11.812350	0.000000	-10.000000	0.900000	-34.049999	248.333328	1023.000000	1023.000000	2046.000000
47.320000	-0.072286	-42.720806	-7.777150	-6.482785	-16.534002	-11.926869	0.000000	-10.000000	0.875000	-33.500000	236.833328	1023.000000	1023.000000	2046.000000
47.340000	-0.073275	-43.305500	-7.906276	-6.519289	-16.808617	-12.071316	0.000000	-10.000000	0.841667	-32.983334	225.666672	1023.000000	1023.000000	2046.000000
47.360001	-0.074387	-43.962605	-8.100689	-6.581784	-17.047651	-12.232482	0.000000	-10.000000	0.816667	-32.333336	214.500000	1023.000000	1023.000000	2046.000000
47.380001	-0.075069	-44.365524	-8.253402	-6.534894	-17.219675	-12.357552	0.000000	-10.000000	0.783333	-31.766666	203.833328	1023.000000	1023.000000	2046.000000
47.400002	-0.076064	-44.953533	-8.351175	-6.667355	-17.536083	-12.398919	0.000000	-10.000000	0.766667	-31.083334	193.166672	1023.000000	1023.000000	2046.000000
47.419998	-0.076906	-45.451641	-8.543444	-6.666853	-17.674614	-12.566730	0.000000	-10.000000	0.733333	-30.750000	182.833328	1023.000000	1023.000000	2046.000000
47.439999	-0.077481	-45.791126	-8.568007	-6.730301	-17.884005	-12.608813	0.000000	-10.000000	0.700000	-30.016668	172.500000	1023.000000	1023.000000	2046.000000
47.459999	-0.078062	-46.134472	-8.708143	-6.738649	-17.978447	-12.709230	0.000000	-10.000000	0.666667	-29.500000	162.500000	1023.000000	1023.000000	2046.000000
47.480000	-0.078143	-46.182598	-8.722219	-6.713484	-18.095284	-12.651612	0.000000	-10.000000	0.650000	-28.733334	152.666672	1023.000000	1023.000000	2046.000000
47.500000	-0.078623	-46.465992	-8.820004	-6.686045	-18.263214	-12.696730	0.000000	-10.000000	0.633333	-28.316668	143.000000	1023.000000	1023.000000	2046.000000
47.520000	-0.078653	-46.483723	-8.892182	-6.586114	-18.311298	-12.694129	0.000000	-10.000000	0.600000	-27.600000	133.666672	1023.000000	1023.000000	2046.000000
47.540001	-0.079014	-46.697456	-8.988463	-6.546342	-18.421824	-12.740828	0.000000	-10.000000	0.558333	-26.966667	124.500000	1023.000000	1023.000000	2046.000000
47.560001	-0.079584	-47.033920	-9.122915	-6.517088	-18.668194	-12.725722	0.000000	-10.000000	0.525000	-26.166666	115.666664	1023.000000	1023.000000	2046.000000
47.580002	-0.080379	-47.503933	-9.358783	-6.471215	-18.848442	-12.825493	0.000000	-10.000000	0.508333	-25.533333	106.833336	1023.000000	1023.000000	2046.000000
47.599998	-0.081508	-48.171410	-9.572447	-6.549026	-18.989801	-13.060135	0.000000	-10.000000	0.500000	-24.799999	98.333336	1023.000000	1023.000000	2046.000000
47.619999	-0.082814	-48.942841	-9.575791	-6.810153	-19.249168	-13.307728	0.000000	-10.000000	0.483333	-24.166666	90.000000	1023.000000	1023.000000	2046.000000
47.639999	-0.084406	-49.884056	-9.746306	-6.988957	-19.489307	-13.659486	0.000000	-10.000000	0.433333	-23.133333	82.000000	1023.000000	1023.000000	2046.000000
47.660000	-0.085798	-50.706860	-9.918299	-7.114694	-19.795778	-13.878090	0.000000	-10.000000	0.358333	-21.549999	74.166664	1023.000000	1023.000000	2046.000000
47.680000	-0.086988	-51.410172	-10.137282	-7.045212	-20.096182	-14.131494	0.000000	-10.000000	0.283333	-19.533333	67.000000	1023.000000	1023.000000	2046.000000
47.700001	-0.087727	-51.846714	-10.284191	-6.844468	-20.366053	-14.352001	0.000000	-10.000000	0.233333	-17.583334	60.500000	1023.000000	1023.000000	2046.000000
47.720001	-0.088103	-52.069138	-10.362490	-6.631193	-20.636900	-14.438555	0.000000	-10.000000	0.216667	-16.283333	53.000000	1023.000000	1023.000000	2046.000000
47.740002	-0.087909	-51.953979	-10.451926	-6.276429	-20.692291	-14.533333	0.000000	-10.000000	0.208333	-15.666667	45.666668	1023.000000	1023.000000	2046.000000
47.759998	-0.087562	-51.749283	-10.509874	-5.927655	-20.782635	-14.529120	0.000000	-10.000000	0.208333	-15.566667	40.333332	1023.000000	1023.000000	2046.000000
47.779999	-0.087077	-51.462700	-10.592741	-5.606804	-20.763666	-14.499488	0.000000	-10.000000	0.200000	-15.416667	36.833332	1023.000000	1023.000000	2046.000000
47.799999	-0.086784	-51.289108	-10.630519	-5.313922	-20.837049	-14.507617	0.000000	-10.000000	0.200000	-15.133333	33.500000	1023.000000	1023.000000	2046.000000
47.820000	-0.086804	-51.301075	-10.711776	-5.198782	-20.902157	-14.488360	0.000000	-10.000000	0.191667	-14.683333	28.500000	1023.000000	1023.000000	2046.000000
47.840000	-0.086877	-51.344585	-10.729682	-5.137121	-20.935904	-14.541878	0.000000	-10.000000	0.183333	-14.183333	23.666666	1023.000000	1023.000000	2046.000000
47.860001	-0.087026	-51.432468	-10.780959	-5.122504	-20.975433	-14.553573	0.000000	-10.000000	0.158333	-13.500000	18.833334	1023.000000	1023.000000	2046.000000
47.880001	-0.087281	-51.583019	-10.794629	-5.098770	-21.026617	-14.663005	0.000000	-10.000000	0.133333	-12.650000	14.333333	1023.000000	1023.000000	2046.000000
47.900002	-0.087543	-51.737984	-10.759288	-5.162086	-21.099840	-14.716769	0.000000	-10.000000	0.108333	-11.733334	10.000000	1023.000000	1023.000000	2046.000000
47.919998	-0.087740	-51.854279	-10.705046	-5.382618	-21.069706	-14.696911	0.000000	-10.000000	0.091667	-11.000000	6.166667	1023.000000	1023.000000	2046.000000
47.939999	-0.087761	-51.866558	-10.568214	-5.546098	-20.995394	-14.756852	0.000000	-10.000000	0.091667	-10.600000	2.666667	1023.000000	1023.000000	2046.000000
47.959999	-0.088254	-52.158176	-10.581973	-5.793422	-20.972126	-14.810655	0.000000	-10.000000	0.091667	-10.566667	-0.500000	1023.000000	1023.000000	2046.000000
47.980000	-0.088508	-52.308228	-10.513948	-5.988253	-20.954262	-14.851765	0.000000	-10.000000	0.100000	-10.433333	-3.666667	1023.000000	1023.000000	2046.000000
48.000000	-0.089041	-52.622959	-10.493057	-6.239623	-21.003227	-14.887053	0.000000	-10.000000	0.100000	-10.233334	-7.000000	1023.000000	1023.000000	2046.000000
48.020000	-0.089436	-52.856674	-10.523900	-6.355889	-20.969759	-15.007127	0.000000	-10.000000	0.100000	-9.916667	-10.500000	1023.000000	1023.000000	2046.000000
48.040001	-0.090095	-53.246296	-10.564178	-6.644098	-21.050276	-14.987741	0.000000	-10.000000	0.100000	-9.783334	-13.833333	1023.000000	1023.000000	2046.000000
48.060001	-0.090710	-53.609436	-10.584145	-6.813926	-21.108147	-15.103217	0.000000	-10.000000	0.100000	-9.716666	-17.166666	1023.000000	1023.000000	2046.000000
48.080002	-0.091526	-54.091999	-10.631053	-7.076772	-21.219622	-15.164551	0.000000	-10.000000	0.100000	-9.550000	-20.333334	1023.000000	1023.000000	2046.000000
48.099998	-0.092186	-54.482082	-10.671045	-7.223663	-21.297153	-15.290221	0.000000	-10.000000	0.091667	-9.183333	-23.500000	1023.000000	1023.000000	2046.000000
48.119999	-0.092961	-54.939716	-10.744115	-7.434195	-21.383280	-15.378124	0.000000	-10.000000	0.075000	-8.550000	-26.500000	1023.000000	1023.000000	2046.000000
48.139999	-0.093575	-55.302982	-10.806876	-7.546010	-21.466396	-15.483700	0.000000	-10.000000	0.058333	-7.966667	-29.500000	1023.000000	1023.000000	2046.000000
48.160000	-0.094215	-55.680893	-10.902369	-7.668774	-21.566389	-15.543363	0.000000	-10.000000	0.050000	-7.500000	-32.166668	1023.000000	1023.000000	2046.000000
48.180000	-0.094860	-56.062080	-11.024550	-7.798120	-21.630056	-15.609355	0.000000	-10.000000	0.050000	-7.333333	-34.833332	1023.000000	1023.000000	2046.000000
48.200001	-0.095156	-56.237259	-11.079245	-7.849389	-21.673647	-15.634978	0.000000	-10.000000	0.058333	-7.233334	-37.166668	1023.000000	1023.000000	2046.000000
48.220001	-0.095704	-56.560970	-11.171337	-8.004004	-21.724159	-15.661470	0.000000	-10.000000	0.058333	-7.183333	-39.666668	1023.000000	1023.000000	2046.000000
48.240002	-0.096045	-56.762787	-11.225438	-8.021239	-21.765518	-15.750592	0.000000	-10.000000	0.066667	-7.066667	-42.000000	1023.000000	1023.000000	2046.000000
48.259998	-0.096078	-56.782013	-11.219653	-8.084622	-21.727011	-15.750725	0.000000	-10.000000	0.058333	-6.866667	-44.333332	1023.000000	1023.000000	2046.000000
48.279999	-0.096161	-56.831051	-11.194140	-8.132576	-21.766542	-15.737795	0.000000	-10.000000	0.058333	-6.600000	-46.500000	1023.000000	1023.000000	2046.000000
48.299999	-0.096148	-56.823235	-11.207950	-8.129308	-21.717081	-15.768893	0.000000	-10.000000	0.050000	-6.133333	-48.500000	1023.000000	1023.000000	2046.000000
48.320000	-0.096159	-56.829750	-11.220698	-8.142786	-21.703049	-15.763217	0.000000	-10.000000	0.050000	-5.466667	-50.500000	1023.000000	1023.000000	2046.000000
48.340000	-0.095999	-56.735428	-11.184508	-8.195892	-21.679270	-15.675759	0.000000	-10.000000	0.050000	-4.583333	-52.500000	1023.000000	1023.000000	2046.000000
48.360001	-0.095887	-56.669239	-11.223013	-8.174376	-21.619400	-15.652452	0.000000	-10.000000	0.033333	-3.133333	-54.166668	1023.000000	1023.000000	2046.000000
48.380001	-0.095448	-56.409737	-11.131750	-8.173956	-21.551538	-15.552491	0.000000	-10.000000	0.016667	-1.216667	-55.333332	1023.000000	1023.000000	2046.000000
48.400002	-0.095164	-56.241756	-11.182965	-8.163818	-21.403940	-15.491032	0.000000	-10.000000	0.000000	1.150000	-55.833332	1023.000000	1023.000000	2046.000000
48.419998	-0.094525	-55.864178	-11.115277	-8.179449	-21.276381	-15.293071	0.000000	-10.000000	-0.008333	3.800000	-56.000000	1023.000000	1023.000000	2046.000000
48.439999	-0.093766	-55.415852	-11.082314	-8.172964	-21.063156	-15.097419	0.000000	-10.000000	-0.033333	6.916667	-56.000000	1023.000000	1023.000000	2046.000000
48.459999	-0.092944	-54.929718	-10.998862	-8.187744	-20.897795	-14.845315	0.000000	-10.000000	-0.075000	10.200000	-56.000000	1023.000000	1023.000000	2046.000000
48.480000	-0.092153	-54.462612	-11.037112	-8.151977	-20.571114	-14.702410	0.000000	-10.000000	-0.133333	13.216667	-56.000000	1023.000000	1023.000000	2046.000000
48.500000	-0.091020	-53.792599	-10.947078	-8.132683	-20.270872	-14.441968	0.000000	-10.000000	-0.191667	15.716667	-56.000000	1023.000000	1023.000000	2046.000000
48.520000	-0.089659	-52.988483	-10.832119	-8.112055	-19.880770	-14.163541	0.000000	-10.000000	-0.250000	18.049999	-42.666668	1023.000000	1023.000000	2046.000000
48.540001	-0.088248	-52.154636	-10.740023	-8.092486	-19.474916	-13.847212	0.000000	-10.000000	-0.325000	20.300001	-15.333333	1023.000000	1023.000000	2046.000000
48.560001	-0.086480	-51.109810	-10.614977	-8.021084	-18.997288	-13.476463	0.000000	-10.000000	-0.400000	22.750000	14.333333	1023.000000	1023.000000	2046.000000
48.580002	-0.084891	-50.170612	-10.449548	-7.955171	-18.610758	-13.155135	0.000000	-10.000000	-0.500000	25.283335	33.333332	1023.000000	1023.000000	2046.000000
48.599998	-0.083010	-49.058830	-10.369502	-7.801053	-18.046030	-12.842246	0.000000	-10.000000	-0.566667	27.516666	41.333332	1023.000000	1023.000000	2046.000000
48.619999	-0.081603	-48.227253	-10.329641	-7.731165	-17.632803	-12.533643	0.000000	-10.000000	-0.650000	29.266666	50.166668	1023.000000	1023.000000	2046.000000
48.639999	-0.080118	-47.349590	-10.371822	-7.658741	-17.198412	-12.120616	0.000000	-10.000000	-0.700000	30.816668	59.666668	1023.000000	1023.000000	2046.000000
48.660000	-0.079033	-46.708752	-10.325878	-7.639802	-16.857061	-11.886008	0.000000	-10.000000	-0.758333	32.416668	69.666664	1023.000000	1023.000000	2046.000000
48.680000	-0.078275	-46.260540	-10.356694	-7.687519	-16.489468	-11.726858	0.000000	-10.000000	-0.800000	33.799999	80.166664	1023.000000	1023.000000	2046.000000
48.700001	-0.077817	-45.989902	-10.291233	-7.835754	-16.276737	-11.586178	0.000000	-10.000000	-0.875000	35.183334	91.333336	1023.000000	1023.000000	2046.000000
48.720001	-0.077863	-46.016941	-10.450987	-7.873245	-16.111879	-11.580828	0.000000	-10.000000	-0.966667	36.950001	103.000000	1023.000000	1023.000000	2046.000000
48.740002	-0.077558	-45.836922	-10.477175	-7.828326	-16.065647	-11.465773	0.000000	-10.000000	-1.083333	38.950001	115.166664	1023.000000	1023.000000	2046.000000
48.759998	-0.077231	-45.643272	-10.556167	-7.649049	-15.966931	-11.471127	0.000000	-10.000000	-1.133333	40.633335	127.666664	1023.000000	1023.000000	2046.000000
48.779999	-0.076388	-45.145580	-10.541257	-7.412735	-15.863934	-11.327657	0.000000	-10.000000	-1.150000	41.750000	140.833328	1023.000000	1023.000000	2046.000000
48.799999	-0.074809	-44.212395	-10.424140	-7.169270	-15.539053	-11.079931	0.000000	-10.000000	-1.116667	42.200001	154.500000	1023.000000	1023.000000	2046.000000
48.820000	-0.073151	-43.231945	-10.314429	-6.831693	-15.195148	-10.890676	0.000000	-10.000000	-1.108333	42.183334	168.500000	1023.000000	1023.000000	2046.000000
48.840000	-0.071498	-42.255463	-10.218020	-6.580633	-14.835693	-10.621118	0.000000	-10.000000	-1.100000	42.000000	182.500000	1023.000000	1023.000000	2046.000000
48.860001	-0.069758	-41.227249	-10.096254	-6.342090	-14.460065	-10.328838	0.000000	-10.000000	-1.100000	41.766666	196.500000	1023.000000	1023.000000	2046.000000
48.880001	-0.068235	-40.326706	-9.944372	-6.171309	-14.147272	-10.063752	0.000000	-10.000000	-1.125000	41.866669	210.500000	1023.000000	1023.000000	2046.000000
48.900002	-0.066717	-39.429562	-9.792998	-6.032597	-13.783130	-9.820838	0.000000	-10.000000	-1.133333	42.016666	224.500000	1023.000000	1023.000000	2046.000000
48.919998	-0.065284	-38.583069	-9.641741	-5.940385	-13.455420	-9.545523	0.000000	-10.000000	-1.166667	42.483334	238.500000	1023.000000	1023.000000	2046.000000
48.939999	-0.063819	-37.717308	-9.504620	-5.840652	-13.085413	-9.286622	0.000000	-10.000000	-1.158333	42.683334	252.666672	1023.000000	1023.000000	2046.000000
48.959999	-0.062244	-36.786137	-9.247024	-5.845411	-12.717994	-8.975709	0.000000	-10.000000	-1.166667	42.700001	267.000000	1023.000000	1023.000000	2046.000000
48.980000	-0.060854	-35.964500	-9.068108	-5.871248	-12.321775	-8.703369	0.000000	-10.000000	-1.141667	42.650002	281.333344	1023.000000	1023.000000	2046.000000
49.000000	-0.059282	-35.035477	-8.772936	-5.930980	-11.909927	-8.421635	0.000000	-10.000000	-1.125000	42.466667	295.500000	1023.000000	1023.000000	2046.000000
49.020000	-0.057818	-34.170685	-8.534575	-5.963454	-11.498149	-8.174507	0.000000	-10.000000	-1.100000	42.066669	309.500000	1023.000000	1023.000000	2046.000000
49.040001	-0.056098	-33.153778	-8.183234	-6.034637	-11.074324	-7.861583	0.000000	-10.000000	-1.066667	41.516666	323.500000	1023.000000	1023.000000	2046.000000
49.060001	-0.054481	-32.198463	-7.907924	-6.059624	-10.618186	-7.612731	0.000000	-10.000000	-1.025000	40.983334	337.500000	1023.000000	1023.000000	2046.000000
49.080002	-0.052943	-31.289118	-7.639691	-6.082671	-10.182783	-7.383972	0.000000	-10.000000	-0.983333	40.250000	351.500000	1023.000000	1023.000000	2046.000000
49.099998	-0.051528	-30.453270	-7.316709	-6.246555	-9.838800	-7.051206	0.000000	-10.000000	-0.958333	39.633335	365.166656	1023.000000	1023.000000	2046.000000
49.119999	-0.050382	-29.775730	-7.061208	-6.275486	-9.494397	-6.944639	0.000000	-10.000000	-0.933333	38.966667	378.500000	1023.000000	1023.000000	2046.000000
49.139999	-0.049448	-29.223669	-6.843987	-6.331375	-9.247684	-6.800622	0.000000	-10.000000	-0.933333	38.566666	391.500000	1023.000000	1023.000000	2046.000000
49.160000	-0.048325	-28.559929	-6.643743	-6.359247	-8.952814	-6.604125	0.000000	-10.000000	-0.925000	38.233334	404.333344	1023.000000	1023.000000	2046.000000
49.180000	-0.047469	-28.054243	-6.475602	-6.385502	-8.723063	-6.470075	0.000000	-10.000000	-0.925000	37.916668	417.166656	1023.000000	1023.000000	2046.000000
49.200001	-0.046616	-27.550081	-6.335436	-6.474662	-8.481220	-6.258761	0.000000	-10.000000	-0.891667	37.733334	429.833344	1023.000000	1023.000000	2046.000000
49.220001	-0.045579	-26.937263	-6.166172	-6.525457	-8.185524	-6.060111	0.000000	-10.000000	-0.858333	37.266666	442.500000	1023.000000	1023.000000	2046.000000
49.240002	-0.044650	-26.388367	-6.075757	-6.527605	-7.887976	-5.897029	0.000000	-10.000000	-0.816667	36.816666	455.000000	1023.000000	1023.000000	2046.000000
49.259998	-0.043567	-25.747976	-5.962961	-6.517242	-7.575532	-5.692241	0.000000	-10.000000	-0.791667	36.066666	467.500000	1023.000000	1023.000000	2046.000000
49.279999	-0.042556	-25.150440	-5.853459	-6.481441	-7.319026	-5.496514	0.000000	-10.000000	-0.775000	35.400002	479.833344	1023.000000	1023.000000	2046.000000
49.299999	-0.041117	-24.300217	-5.673190	-6.373255	-6.973116	-5.280656	0.000000	-10.000000	-0.750000	34.616669	491.666656	1023.000000	1023.000000	2046.000000
49.320000	-0.039849	-23.550850	-5.522614	-6.380838	-6.618678	-5.028718	0.000000	-10.000000	-0.725000	34.033333	503.333344	1023.000000	1023.000000	2046.000000
49.340000	-0.038347	-22.663244	-5.307807	-6.261818	-6.269436	-4.824182	0.000000	-10.000000	-0.691667	33.266666	514.666687	1023.000000	1023.000000	2046.000000
49.360001	-0.036679	-21.677389	-5.079508	-6.235437	-5.896379	-4.466064	0.000000	-10.000000	-0.683333	32.750000	526.000000	1023.000000	1023.000000	2046.000000
49.380001	-0.035283	-20.852140	-4.851916	-6.110343	-5.563241	-4.326639	0.000000	-10.000000	-0.666667	32.066666	536.833313	1023.000000	1023.000000	2046.000000
49.400002	-0.033667	-19.896925	-4.630790	-6.020726	-5.190507	-4.054901	0.000000	-10.000000	-0.650000	31.650000	547.666687	1023.000000	1023.000000	2046.000000
49.419998	-0.032252	-19.060858	-4.415058	-5.889179	-4.862219	-3.894402	0.000000	-10.000000	-0.616667	31.016666	558.166687	1023.000000	1023.000000	2046.000000
49.439999	-0.031007	-18.324907	-4.219282	-5.798301	-4.591353	-3.715971	0.000000	-10.000000	-0.558333	30.416666	568.833313	1023.000000	1023.000000	2046.000000
49.459999	-0.029640	-17.517485	-3.991582	-5.699157	-4.321876	-3.504870	0.000000	-10.000000	-0.491667	29.533333	579.166687	1023.000000	1023.000000	2046.000000
49.480000	-0.028548	-16.872053	-3.765647	-5.606397	-4.123859	-3.376151	0.000000	-10.000000	-0.425000	27.950001	589.333313	1023.000000	1023.000000	2046.000000
49.500000	-0.027441	-16.217381	-3.655075	-5.513996	-3.838712	-3.209598	0.000000	-10.000000	-0.358333	25.916668	598.833313	1023.000000	1023.000000	2046.000000
49.520000	-0.026419	-15.613344	-3.451386	-5.410736	-3.665803	-3.085419	0.000000	-10.000000	-0.275000	23.533333	607.666687	1023.000000	1023.000000	2046.000000
49.540001	-0.025391	-15.006209	-3.339873	-5.278310	-3.477522	-2.910504	0.000000	-10.000000	-0.191667	20.833334	616.000000	1023.000000	1023.000000	2046.000000
49.560001	-0.024379	-14.408166	-3.113624	-5.194462	-3.389254	-2.710826	0.000000	-10.000000	-0.125000	17.983334	623.500000	1023.000000	1023.000000	2046.000000
49.580002	-0.023957	-14.158523	-3.108339	-5.031463	-3.311256	-2.707464	0.000000	-10.000000	-0.066667	14.600000	630.000000	1023.000000	1023.000000	2046.000000
49.599998	-0.023574	-13.931945	-3.042128	-4.932575	-3.369323	-2.587919	0.000000	-10.000000	-0.025000	10.916667	635.333313	1023.000000	1023.000000	2046.000000
49.619999	-0.024017	-14.194091	-3.130096	-4.839358	-3.589094	-2.635542	0.000000	-10.000000	0.016667	6.533333	639.666687	1023.000000	1023.000000	2046.000000
49.639999	-0.024874	-14.700769	-3.319521	-4.850228	-3.781598	-2.749423	0.000000	-10.000000	0.033333	1.900000	642.500000	1023.000000	1023.000000	2046.000000
49.660000	-0.025990	-15.359933	-3.458020	-4.974187	-3.955235	-2.972490	0.000000	-10.000000	0.050000	-1.600000	643.833313	1023.000000	1023.000000	2046.000000
49.680000	-0.027350	-16.163584	-3.584964	-5.060676	-4.235279	-3.282664	0.000000	-10.000000	0.058333	-4.583333	644.000000	1023.000000	1023.000000	2046.000000
49.700001	-0.029060	-17.174519	-3.743717	-5.108687	-4.620772	-3.701341	0.000000	-10.000000	0.075000	-6.750000	644.000000	1023.000000	1023.000000	2046.000000
49.720001	-0.030995	-18.317957	-4.001474	-5.020278	-5.143007	-4.153196	0.000000	-10.000000	0.091667	-8.966667	644.000000	1023.000000	1023.000000	2046.000000
49.740002	-0.032330	-19.107168	-4.131648	-4.922945	-5.618208	-4.434368	0.000000	-10.000000	0.116667	-10.700001	644.000000	1023.000000	1023.000000	2046.000000
49.759998	-0.033060	-19.538317	-4.217556	-4.706065	-5.917591	-4.697104	0.000000	-10.000000	0.133333	-12.266667	644.000000	1023.000000	1023.000000	2046.000000
49.779999	-0.033634	-19.877748	-4.346213	-4.609979	-6.132780	-4.788776	0.000000	-10.000000	0.175000	-13.750000	640.500000	1023.000000	1023.000000	2046.000000
49.799999	-0.033756	-19.950045	-4.385369	-4.380028	-6.236562	-4.948085	0.000000	-10.000000	0.200000	-14.916667	632.333313	1023.000000	1023.000000	2046.000000
49.820000	-0.034147	-20.181007	-4.464651	-4.194699	-6.460911	-5.060745	0.000000	-10.000000	0.225000	-15.800000	622.333313	1023.000000	1023.000000	2046.000000
49.840000	-0.034433	-20.349646	-4.552501	-4.025163	-6.616244	-5.155739	0.000000	-10.000000	0.241667	-16.383333	614.000000	1023.000000	1023.000000	2046.000000
49.860001	-0.034921	-20.638552	-4.654796	-3.856782	-6.812639	-5.314334	0.000000	-10.000000	0.258333	-16.900000	608.500000	1023.000000	1023.000000	2046.000000
49.880001	-0.035573	-21.023544	-4.768057	-3.762128	-7.087138	-5.406222	0.000000	-10.000000	0.266667	-17.483334	603.000000	1023.000000	1023.000000	2046.000000
49.900002	-0.035917	-21.227077	-4.795128	-3.667759	-7.260893	-5.503298	0.000000	-10.000000	0.283333	-18.283333	597.166687	1023.000000	1023.000000	2046.000000
49.919998	-0.036864	-21.786680	-4.903458	-3.656721	-7.571994	-5.654508	0.000000	-10.000000	0.316667	-19.416666	591.000000	1023.000000	1023.000000	2046.000000
49.939999	-0.037462	-22.139805	-4.860362	-3.707730	-7.794978	-5.776734	0.000000	-10.000000	0.375000	-20.883333	584.333313	1023.000000	1023.000000	2046.000000
49.959999	-0.038297	-22.633274	-4.916519	-3.751750	-7.983380	-5.981626	0.000000	-10.000000	0.458333	-22.883333	577.333313	1023.000000	1023.000000	2046.000000
49.980000	-0.039235	-23.188177	-4.946157	-3.794064	-8.263242	-6.184715	0.000000	-10.000000	0.541667	-25.100000	569.666687	1023.000000	1023.000000	2046.000000
50.000000	-0.040260	-23.793425	-5.032882	-3.884322	-8.452998	-6.423222	0.000000	-10.000000	0.633333	-27.450001	561.333313	1023.000000	1023.000000	2046.000000
50.020000	-0.041541	-24.550827	-5.091435	-4.059487	-8.768767	-6.631138	0.000000	-10.000000	0.708333	-29.500000	552.166687	1023.000000	1023.000000	2046.000000
50.040001	-0.042711	-25.242353	-5.179741	-4.175263	-9.024824	-6.862525	0.000000	-10.000000	0.791667	-31.366667	542.333313	1023.000000	1023.000000	2046.000000
50.060001	-0.043774	-25.870157	-5.155453	-4.375045	-9.318349	-7.021310	0.000000	-10.000000	0.875000	-32.866669	531.833313	1023.000000	1023.000000	2046.000000
50.080002	-0.045173	-26.697063	-5.158250	-4.570346	-9.747398	-7.221069	0.000000	-10.000000	0.925000	-33.950001	521.000000	1023.000000	1023.000000	2046.000000
50.099998	-0.046608	-27.545090	-5.222507	-4.714481	-10.089934	-7.518166	0.000000	-10.000000	0.958333	-34.566669	509.666656	1023.000000	1023.000000	2046.000000
50.119999	-0.048284	-28.535730	-5.303891	-4.929968	-10.511800	-7.790071	0.000000	-10.000000	0.958333	-35.016666	498.166656	1023.000000	1023.000000	2046.000000
50.139999	-0.050228	-29.684591	-5.491544	-5.114905	-10.924182	-8.153961	0.000000	-10.000000	0.958333	-35.200001	486.500000	1023.000000	1023.000000	2046.000000
50.160000	-0.051867	-30.653246	-5.649782	-5.308907	-11.294420	-8.400137	0.000000	-10.000000	0.950000	-35.266666	474.833344	1023.000000	1023.000000	2046.000000
50.180000	-0.053671	-31.719431	-5.803417	-5.393728	-11.753189	-8.769096	0.000000	-10.000000	0.950000	-35.200001	463.000000	1023.000000	1023.000000	2046.000000
50.200001	-0.055480	-32.788609	-6.036958	-5.503051	-12.266139	-8.982459	0.000000	-10.000000	0.966667	-35.416668	451.000000	1023.000000	1023.000000	2046.000000
50.220001	-0.057096	-33.743587	-6.203134	-5.676136	-12.698195	-9.166124	0.000000	-10.000000	1.008333	-35.866669	439.000000	1023.000000	1023.000000	2046.000000
50.240002	-0.058553	-34.604584	-6.323251	-5.787807	-13.118459	-9.375067	0.000000	-10.000000	1.025000	-36.266666	427.000000	1023.000000	1023.000000	2046.000000
50.259998	-0.060029	-35.477360	-6.540316	-5.879039	-13.476320	-9.581685	0.000000	-10.000000	1.041667	-36.366669	415.000000	1023.000000	1023.000000	2046.000000
50.279999	-0.061271	-36.211052	-6.665039	-5.972328	-13.825581	-9.748106	0.000000	-10.000000	1.033333	-36.433334	403.000000	1023.000000	1023.000000	2046.000000
50.299999	-0.062484	-36.928074	-6.757161	-6.057170	-14.174391	-9.939350	0.000000	-10.000000	1.050000	-36.350002	391.000000	1023.000000	1023.000000	2046.000000
50.320000	-0.063633	-37.607033	-6.891447	-6.151136	-14.491788	-10.072663	0.000000	-10.000000	1.050000	-36.216667	379.000000	1023.000000	1023.000000	2046.000000
50.340000	-0.064745	-38.264534	-7.035719	-6.172223	-14.763182	-10.293409	0.000000	-10.000000	1.016667	-35.983334	367.000000	1023.000000	1023.000000	2046.000000
50.360001	-0.065851	-38.917828	-7.177495	-6.276395	-15.069726	-10.394212	0.000000	-10.000000	1.016667	-35.750000	355.000000	1023.000000	1023.000000	2046.000000
[truncated: 1,123,822 more chars]
