# Supplementary material for: Effect of Electrode Belt and Body Positions on Regional Pulmonary Ventilation- and Perfusion-Related Impedance Changes Measured by Electric Impedance Tomography
Source: PLoS One. 2016 Jun 2;11(6):e0155913. doi: 10.1371/journal.pone.0155913 (PMC4890811; doi:10.1371/journal.pone.0155913)
Supplement: S1 Dataset — (ZIP) [file pone.0155913.s001.zip › Dataset/Fp06-stan-2i.txt]

Patient Name:	Fp6
Registry:	Fp6
Investigator:	 
Diagnosys:	 
Notes:	st�ende2i           
Sample Rate [Hz]:	50.10
Time Base 	Pixels Mean 	Pixels Sum 	UPPER RIGHT		UPPER LEFT		LOWER RIGHT		LOWER LEFT		QRS	ETCO2	Paw	Flow (L/min)	Volume	Analog1	Analog2	AnalogSum
0.000000	-0.001093	-0.645978	-1.742780	-2.425940	0.762670	2.760072	0.000000	-10.000000	-0.891667	37.500000	470.333344	1023.000000	1023.000000	2046.000000
0.020000	-0.000317	-0.187309	-1.576221	-2.241861	0.887462	2.743311	0.000000	-10.000000	-0.925000	37.916668	482.833344	1023.000000	1023.000000	2046.000000
0.040000	0.000045	0.026528	-1.520469	-2.118258	0.924308	2.740947	0.000000	-10.000000	-0.958333	38.516666	491.000000	1023.000000	1023.000000	2046.000000
0.060000	-0.000198	-0.116775	-1.645570	-2.117891	0.959613	2.687073	0.000000	-10.000000	-0.950000	39.083336	503.666656	1023.000000	1023.000000	2046.000000
0.080000	-0.000271	-0.159962	-1.772367	-2.004573	1.061429	2.555549	0.000000	-10.000000	-0.933333	38.583336	516.666687	1023.000000	1023.000000	2046.000000
0.100000	-0.000043	-0.025390	-1.763123	-1.877258	1.178130	2.436861	0.000000	-10.000000	-0.941667	38.450001	533.833313	1023.000000	1023.000000	2046.000000
0.120000	0.000803	0.474718	-1.564603	-1.721115	1.275152	2.485284	0.000000	-10.000000	-0.975000	38.400002	546.666687	1023.000000	1023.000000	2046.000000
0.140000	0.001858	1.097966	-1.386780	-1.509967	1.448693	2.546020	0.000000	-10.000000	-0.983333	38.866669	559.500000	1023.000000	1023.000000	2046.000000
0.160000	0.003030	1.790830	-1.135916	-1.281509	1.595702	2.612554	0.000000	-10.000000	-0.950000	38.816669	572.500000	1023.000000	1023.000000	2046.000000
0.180000	0.004138	2.445401	-0.964609	-1.117974	1.822505	2.705479	0.000000	-10.000000	-0.916667	38.566669	585.500000	1023.000000	1023.000000	2046.000000
0.200000	0.005546	3.277709	-0.594926	-0.964469	2.000483	2.836622	0.000000	-10.000000	-0.908333	38.250000	598.333313	1023.000000	1023.000000	2046.000000
0.220000	0.007148	4.224604	-0.325044	-0.762059	2.265072	3.046635	0.000000	-10.000000	-0.925000	38.250000	611.166687	1023.000000	1023.000000	2046.000000
0.240000	0.008961	5.296050	0.092781	-0.497023	2.471889	3.228402	0.000000	-10.000000	-0.941667	38.250000	623.833313	1023.000000	1023.000000	2046.000000
0.260000	0.010547	6.233102	0.458615	-0.305823	2.685939	3.394372	0.000000	-10.000000	-0.916667	38.483334	636.500000	1023.000000	1023.000000	2046.000000
0.280000	0.011987	7.084407	0.636768	-0.145419	3.013440	3.579618	0.000000	-10.000000	-0.900000	37.900002	649.166687	1023.000000	1023.000000	2046.000000
0.300000	0.013436	7.940667	0.917093	-0.016636	3.231905	3.808306	0.000000	-10.000000	-0.891667	38.083336	662.000000	1023.000000	1023.000000	2046.000000
0.320000	0.014809	8.752048	1.111458	0.107657	3.488220	4.044712	0.000000	-10.000000	-0.883333	37.933334	674.833313	1023.000000	1023.000000	2046.000000
0.340000	0.016169	9.555914	1.392304	0.171192	3.698636	4.293782	0.000000	-10.000000	-0.875000	38.049999	687.500000	1023.000000	1023.000000	2046.000000
0.360000	0.017482	10.331677	1.590073	0.230610	3.963651	4.547345	0.000000	-10.000000	-0.866667	37.883335	700.166687	1023.000000	1023.000000	2046.000000
0.380000	0.018605	10.995514	1.806259	0.250148	4.183086	4.756021	0.000000	-10.000000	-0.866667	37.799999	712.833313	1023.000000	1023.000000	2046.000000
0.400000	0.019998	11.818781	2.044759	0.227403	4.466810	5.079810	0.000000	-10.000000	-0.866667	37.816666	725.500000	1023.000000	1023.000000	2046.000000
0.420000	0.021251	12.559113	2.283512	0.239934	4.734007	5.301660	0.000000	-10.000000	-0.841667	37.666668	738.166687	1023.000000	1023.000000	2046.000000
0.440000	0.022502	13.298938	2.480796	0.257294	5.024764	5.536083	0.000000	-10.000000	-0.850000	37.200001	750.666687	1023.000000	1023.000000	2046.000000
0.460000	0.023576	13.933418	2.679986	0.260062	5.275251	5.718120	0.000000	-10.000000	-0.825000	37.000000	763.166687	1023.000000	1023.000000	2046.000000
0.480000	0.024926	14.731265	2.944097	0.359523	5.534764	5.892882	0.000000	-10.000000	-0.816667	36.549999	775.500000	1023.000000	1023.000000	2046.000000
0.500000	0.026265	15.522635	3.086870	0.458804	5.901649	6.075312	0.000000	-10.000000	-0.791667	36.333336	787.833313	1023.000000	1023.000000	2046.000000
0.520000	0.027457	16.226831	3.268020	0.653948	6.136359	6.168504	0.000000	-10.000000	-0.783333	36.116669	800.000000	1023.000000	1023.000000	2046.000000
0.540000	0.028584	16.892900	3.236224	0.847587	6.499789	6.309299	0.000000	-10.000000	-0.758333	36.016666	812.000000	1023.000000	1023.000000	2046.000000
0.560000	0.029515	17.443460	3.270115	0.970753	6.757609	6.444984	0.000000	-10.000000	-0.733333	35.299999	824.000000	1023.000000	1023.000000	2046.000000
0.580000	0.031009	18.326067	3.512562	1.047704	7.074221	6.691579	0.000000	-10.000000	-0.683333	34.233334	836.000000	1023.000000	1023.000000	2046.000000
0.600000	0.032099	18.970627	3.804905	1.157760	7.244134	6.763827	0.000000	-10.000000	-0.675000	33.000000	847.666687	1023.000000	1023.000000	2046.000000
0.620000	0.032715	19.334717	3.918010	1.329557	7.364658	6.722493	0.000000	-10.000000	-0.658333	32.433334	858.833313	1023.000000	1023.000000	2046.000000
0.640000	0.032362	19.125748	3.889847	1.399230	7.280039	6.556632	0.000000	-10.000000	-0.641667	32.250000	869.666687	1023.000000	1023.000000	2046.000000
0.660000	0.031678	18.721519	3.699488	1.327613	7.232542	6.461876	0.000000	-10.000000	-0.575000	31.600000	880.500000	1023.000000	1023.000000	2046.000000
0.680000	0.031152	18.410936	3.614956	1.333352	7.180633	6.281996	0.000000	-10.000000	-0.525000	30.783333	891.166687	1023.000000	1023.000000	2046.000000
0.700000	0.031334	18.518433	3.605474	1.465144	7.265145	6.182669	0.000000	-10.000000	-0.483333	29.750000	901.500000	1023.000000	1023.000000	2046.000000
0.720000	0.031595	18.672905	3.712137	1.635179	7.253371	6.072218	0.000000	-10.000000	-0.458333	28.866667	911.500000	1023.000000	1023.000000	2046.000000
0.740000	0.032397	19.146765	3.924200	1.811105	7.323051	6.088410	0.000000	-10.000000	-0.416667	27.916668	921.333313	1023.000000	1023.000000	2046.000000
0.760000	0.033250	19.650749	4.166673	1.945591	7.409629	6.128857	0.000000	-10.000000	-0.383333	26.666668	930.833313	1023.000000	1023.000000	2046.000000
0.780000	0.034080	20.141197	4.381812	2.047237	7.549246	6.162903	0.000000	-10.000000	-0.350000	25.783335	940.000000	1023.000000	1023.000000	2046.000000
0.800000	0.034998	20.684057	4.570452	2.180156	7.765556	6.167893	0.000000	-10.000000	-0.316667	24.616667	948.666687	1023.000000	1023.000000	2046.000000
0.820000	0.035866	21.196756	4.798849	2.313984	7.895295	6.188628	0.000000	-10.000000	-0.283333	23.700001	957.000000	1023.000000	1023.000000	2046.000000
0.840000	0.037066	21.905823	5.093393	2.470347	8.027002	6.315080	0.000000	-10.000000	-0.258333	22.766666	965.000000	1023.000000	1023.000000	2046.000000
0.860000	0.038260	22.611628	5.383475	2.628320	8.200540	6.399293	0.000000	-10.000000	-0.233333	22.000000	972.833313	1023.000000	1023.000000	2046.000000
0.880000	0.039068	23.089058	5.478121	2.740216	8.423223	6.447497	0.000000	-10.000000	-0.216667	21.316666	980.500000	1023.000000	1023.000000	2046.000000
0.900000	0.040140	23.722994	5.649145	2.834641	8.582035	6.657174	0.000000	-10.000000	-0.200000	21.016666	987.833313	1023.000000	1023.000000	2046.000000
0.920000	0.041002	24.232464	5.769976	2.879752	8.780176	6.802560	0.000000	-10.000000	-0.200000	21.049999	992.666687	1023.000000	1023.000000	2046.000000
0.940000	0.041877	24.749577	5.900589	2.880812	8.949444	7.018732	0.000000	-10.000000	-0.175000	20.750000	999.666687	1023.000000	1023.000000	2046.000000
0.960000	0.042334	25.019672	5.968460	2.859107	9.070400	7.121705	0.000000	-10.000000	-0.158333	19.783333	1006.500000	1023.000000	1023.000000	2046.000000
0.980000	0.043072	25.455557	6.103077	2.860467	9.208264	7.283747	0.000000	-10.000000	-0.116667	18.250000	1015.500000	1023.000000	1023.000000	2046.000000
1.000000	0.043678	25.813536	6.224900	2.792578	9.331958	7.464099	0.000000	-10.000000	-0.091667	16.816666	1021.666687	1023.000000	1023.000000	2046.000000
1.020000	0.044241	26.146244	6.355039	2.779925	9.407124	7.604157	0.000000	-10.000000	-0.041667	15.033333	1027.666626	1023.000000	1023.000000	2046.000000
1.040000	0.044593	26.354658	6.353264	2.788870	9.567185	7.645338	0.000000	-10.000000	-0.016667	13.816667	1031.500000	1023.000000	1023.000000	2046.000000
1.060000	0.045075	26.639380	6.505504	2.769743	9.579540	7.784592	0.000000	-10.000000	0.000000	12.216667	1035.000000	1023.000000	1023.000000	2046.000000
1.080000	0.045584	26.939922	6.499711	2.801768	9.758664	7.879779	0.000000	-10.000000	0.008333	10.016666	1038.833374	1023.000000	1023.000000	2046.000000
1.100000	0.045876	27.112896	6.575136	2.896325	9.771296	7.870139	0.000000	-10.000000	0.025000	7.166667	1043.500000	1023.000000	1023.000000	2046.000000
1.120000	0.046257	27.337990	6.597492	2.989705	9.777332	7.973460	0.000000	-10.000000	0.041667	4.466667	1047.333374	1023.000000	1023.000000	2046.000000
1.140000	0.046183	27.294233	6.405268	3.025502	9.865768	7.997696	0.000000	-10.000000	0.050000	3.183333	1048.833374	1023.000000	1023.000000	2046.000000
1.160000	0.046197	27.302370	6.341445	2.988552	9.891053	8.081320	0.000000	-10.000000	0.066667	0.716667	1049.666626	1023.000000	1023.000000	2046.000000
1.180000	0.046428	27.439148	6.487397	2.975078	9.921967	8.054706	0.000000	-10.000000	0.091667	-2.700000	1049.833374	1023.000000	1023.000000	2046.000000
1.200000	0.046509	27.486757	6.558727	3.000136	9.880301	8.047593	0.000000	-10.000000	0.125000	-6.450000	1050.000000	1023.000000	1023.000000	2046.000000
1.220000	0.045594	26.946136	6.491789	3.066066	9.599807	7.788474	0.000000	-10.000000	0.133333	-8.600000	1050.000000	1023.000000	1023.000000	2046.000000
1.240000	0.044039	26.027090	6.150296	3.017373	9.348064	7.511356	0.000000	-10.000000	0.150000	-10.000000	1050.000000	1023.000000	1023.000000	2046.000000
1.260000	0.042084	24.871397	5.848077	2.869465	8.954518	7.199337	0.000000	-10.000000	0.158333	-11.066668	1050.000000	1023.000000	1023.000000	2046.000000
1.280000	0.040609	24.000048	5.618464	2.817101	8.647550	6.916933	0.000000	-10.000000	0.200000	-12.966667	1050.000000	1023.000000	1023.000000	2046.000000
1.300000	0.039333	23.245884	5.392803	2.822800	8.397825	6.632455	0.000000	-10.000000	0.291667	-15.950001	1041.500000	1023.000000	1023.000000	2046.000000
1.320000	0.038401	22.695162	5.266136	2.910818	8.138312	6.379896	0.000000	-10.000000	0.425000	-20.300001	1030.500000	1023.000000	1023.000000	2046.000000
1.340000	0.037377	22.089867	5.143808	2.918429	7.859547	6.168082	0.000000	-10.000000	0.591667	-24.766666	1016.833313	1023.000000	1023.000000	2046.000000
1.360000	0.036651	21.660456	5.177787	2.859784	7.589698	6.033186	0.000000	-10.000000	0.691667	-27.316668	1011.666687	1023.000000	1023.000000	2046.000000
1.380000	0.035942	21.241829	5.124078	2.806742	7.474962	5.836047	0.000000	-10.000000	0.816667	-30.433332	1002.333313	1023.000000	1023.000000	2046.000000
1.400000	0.035598	21.038269	5.144945	2.765256	7.401054	5.727014	0.000000	-10.000000	0.850000	-32.000000	991.833313	1023.000000	1023.000000	2046.000000
1.420000	0.035356	20.895319	5.228114	2.797468	7.312990	5.556746	0.000000	-10.000000	0.883333	-33.566666	981.333313	1023.000000	1023.000000	2046.000000
1.440000	0.035584	21.030207	5.383640	2.815839	7.278965	5.551761	0.000000	-10.000000	0.783333	-31.650002	970.500000	1023.000000	1023.000000	2046.000000
1.460000	0.035227	20.818926	5.390667	2.776088	7.194489	5.457681	0.000000	-10.000000	0.716667	-29.616667	960.166687	1023.000000	1023.000000	2046.000000
1.480000	0.034958	20.660088	5.311411	2.763453	7.159325	5.425900	0.000000	-10.000000	0.650000	-27.416668	946.833313	1023.000000	1023.000000	2046.000000
1.500000	0.034489	20.383173	5.225528	2.687866	7.073369	5.396411	0.000000	-10.000000	0.658333	-26.866667	937.500000	1023.000000	1023.000000	2046.000000
1.520000	0.033929	20.051813	5.083565	2.531328	6.988289	5.448632	0.000000	-10.000000	0.666667	-26.799999	931.500000	1023.000000	1023.000000	2046.000000
1.540000	0.033202	19.622532	4.917659	2.376413	6.916975	5.411485	0.000000	-10.000000	0.683333	-27.316666	925.500000	1023.000000	1023.000000	2046.000000
1.560000	0.032397	19.146450	4.756531	2.249831	6.811969	5.328120	0.000000	-10.000000	0.716667	-28.366667	919.500000	1023.000000	1023.000000	2046.000000
1.580000	0.031361	18.534081	4.598851	2.054785	6.634918	5.245526	0.000000	-10.000000	0.825000	-30.616667	906.500000	1023.000000	1023.000000	2046.000000
1.600000	0.030509	18.030561	4.427484	1.883874	6.502485	5.216719	0.000000	-10.000000	0.925000	-32.450001	896.500000	1023.000000	1023.000000	2046.000000
1.620000	0.029566	17.473772	4.272607	1.771297	6.331186	5.098681	0.000000	-10.000000	1.000000	-34.133335	885.666687	1023.000000	1023.000000	2046.000000
1.640000	0.028702	16.963131	4.134236	1.649539	6.121936	5.057420	0.000000	-10.000000	1.075000	-35.850002	873.833313	1023.000000	1023.000000	2046.000000
1.660000	0.027922	16.501905	3.999040	1.599025	5.952992	4.950847	0.000000	-10.000000	1.166667	-37.850002	857.833313	1023.000000	1023.000000	2046.000000
1.680000	0.027101	16.016943	3.928306	1.593163	5.688807	4.806667	0.000000	-10.000000	1.266667	-39.566666	841.333313	1023.000000	1023.000000	2046.000000
1.700000	0.026216	15.493477	3.777321	1.611282	5.417889	4.686984	0.000000	-10.000000	1.291667	-40.049999	832.833313	1023.000000	1023.000000	2046.000000
1.720000	0.025344	14.978197	3.533551	1.568259	5.272063	4.604324	0.000000	-10.000000	1.341667	-40.783333	819.166687	1023.000000	1023.000000	2046.000000
1.740000	0.023957	14.158490	3.199411	1.308707	5.101874	4.548498	0.000000	-10.000000	1.391667	-41.600002	805.333313	1023.000000	1023.000000	2046.000000
1.760000	0.023113	13.659865	3.148493	1.145368	4.898910	4.467095	0.000000	-10.000000	1.441667	-42.416668	791.500000	1023.000000	1023.000000	2046.000000
1.780000	0.022190	13.114182	3.124243	1.057947	4.635277	4.296716	0.000000	-10.000000	1.433333	-42.799999	782.166687	1023.000000	1023.000000	2046.000000
1.800000	0.021015	12.419599	3.061649	1.067230	4.203362	4.087358	0.000000	-10.000000	1.408333	-42.433334	772.666687	1023.000000	1023.000000	2046.000000
1.820000	0.019427	11.481179	2.704499	1.010922	3.912920	3.852839	0.000000	-10.000000	1.375000	-41.883335	758.500000	1023.000000	1023.000000	2046.000000
1.840000	0.017543	10.367741	2.325759	0.882262	3.539978	3.619742	0.000000	-10.000000	1.350000	-41.016666	744.500000	1023.000000	1023.000000	2046.000000
1.860000	0.015502	9.161901	1.921781	0.677864	3.164720	3.397537	0.000000	-10.000000	1.325000	-40.650002	730.833313	1023.000000	1023.000000	2046.000000
1.880000	0.013566	8.017687	1.647977	0.476856	2.773814	3.119040	0.000000	-10.000000	1.300000	-40.433334	717.166687	1023.000000	1023.000000	2046.000000
1.900000	0.011962	7.069526	1.332416	0.393944	2.538961	2.804205	0.000000	-10.000000	1.283333	-40.250000	703.833313	1023.000000	1023.000000	2046.000000
1.920000	0.010506	6.209125	1.112825	0.270920	2.264053	2.561326	0.000000	-10.000000	1.283333	-39.966667	690.333313	1023.000000	1023.000000	2046.000000
1.940000	0.009159	5.412966	0.916730	0.189170	1.986764	2.320302	0.000000	-10.000000	1.283333	-39.666668	677.000000	1023.000000	1023.000000	2046.000000
1.960000	0.008020	4.739532	0.799606	0.013835	1.762061	2.164031	0.000000	-10.000000	1.275000	-39.416668	663.666687	1023.000000	1023.000000	2046.000000
1.980000	0.007252	4.285882	0.741098	-0.071872	1.584887	2.031769	0.000000	-10.000000	1.258333	-39.250000	650.500000	1023.000000	1023.000000	2046.000000
2.000000	0.006769	4.000589	0.757301	-0.102542	1.368215	1.977615	0.000000	-10.000000	1.241667	-38.966667	637.500000	1023.000000	1023.000000	2046.000000
2.020000	0.006372	3.765841	0.842544	-0.083223	1.179484	1.827036	0.000000	-10.000000	1.208333	-38.616669	624.500000	1023.000000	1023.000000	2046.000000
2.040000	0.005930	3.504569	0.848953	-0.111695	1.024549	1.742762	0.000000	-10.000000	1.175000	-38.133335	611.666687	1023.000000	1023.000000	2046.000000
2.060000	0.005378	3.178490	0.785262	-0.165798	0.875897	1.683129	0.000000	-10.000000	1.158333	-37.683334	598.833313	1023.000000	1023.000000	2046.000000
2.080000	0.004821	2.849387	0.669822	-0.212464	0.731591	1.660439	0.000000	-10.000000	1.141667	-37.166668	586.333313	1023.000000	1023.000000	2046.000000
2.100000	0.003978	2.351019	0.439280	-0.341459	0.633931	1.619267	0.000000	-10.000000	1.125000	-36.733334	574.000000	1023.000000	1023.000000	2046.000000
2.120000	0.002897	1.712120	0.203657	-0.489107	0.481491	1.516079	0.000000	-10.000000	1.108333	-36.216667	562.000000	1023.000000	1023.000000	2046.000000
2.140000	0.001846	1.091104	-0.028466	-0.697668	0.336295	1.480943	0.000000	-10.000000	1.116667	-36.316666	550.000000	1023.000000	1023.000000	2046.000000
2.160000	0.000712	0.420803	-0.342290	-0.887528	0.233012	1.417609	0.000000	-10.000000	1.133333	-36.650002	537.666687	1023.000000	1023.000000	2046.000000
2.180000	-0.000306	-0.180767	-0.574033	-1.087079	0.082143	1.398201	0.000000	-10.000000	1.141667	-37.383335	525.333313	1023.000000	1023.000000	2046.000000
2.200000	-0.001274	-0.752979	-0.811158	-1.297661	-0.034509	1.390349	0.000000	-10.000000	1.166667	-37.883335	512.666687	1023.000000	1023.000000	2046.000000
2.220000	-0.002359	-1.394274	-1.063320	-1.499514	-0.148205	1.316765	0.000000	-10.000000	1.183333	-38.283333	500.166656	1023.000000	1023.000000	2046.000000
2.240000	-0.003265	-1.929580	-1.246579	-1.601218	-0.286975	1.205193	0.000000	-10.000000	1.191667	-38.183334	487.333344	1023.000000	1023.000000	2046.000000
2.260000	-0.004348	-2.569452	-1.413240	-1.739697	-0.505251	1.088735	0.000000	-10.000000	1.158333	-37.900002	474.666656	1023.000000	1023.000000	2046.000000
2.280000	-0.005103	-3.016044	-1.511789	-1.746108	-0.739832	0.981685	0.000000	-10.000000	1.108333	-37.183334	462.000000	1023.000000	1023.000000	2046.000000
2.300000	-0.005837	-3.449375	-1.764776	-1.843106	-0.814392	0.972897	0.000000	-10.000000	1.033333	-36.266666	449.500000	1023.000000	1023.000000	2046.000000
2.320000	-0.007128	-4.212422	-2.097920	-2.087834	-0.899607	0.872939	0.000000	-10.000000	0.983333	-35.133335	437.500000	1023.000000	1023.000000	2046.000000
2.340000	-0.008026	-4.743108	-2.194824	-2.330479	-1.012175	0.794370	0.000000	-10.000000	0.950000	-34.533333	425.666656	1023.000000	1023.000000	2046.000000
2.360000	-0.009078	-5.365379	-2.354984	-2.509485	-1.159488	0.658578	0.000000	-10.000000	0.950000	-34.366669	414.333344	1023.000000	1023.000000	2046.000000
2.380000	-0.010192	-6.023179	-2.418491	-2.637232	-1.473102	0.505646	0.000000	-10.000000	0.925000	-34.016666	402.666656	1023.000000	1023.000000	2046.000000
2.400000	-0.011244	-6.645210	-2.665945	-2.745364	-1.654220	0.420320	0.000000	-10.000000	0.875000	-32.933334	391.500000	1023.000000	1023.000000	2046.000000
2.420000	-0.012452	-7.359118	-2.976678	-2.795732	-1.842030	0.255322	0.000000	-10.000000	0.825000	-31.750000	380.333344	1023.000000	1023.000000	2046.000000
2.440000	-0.013819	-8.167264	-3.308364	-2.912023	-2.070812	0.123934	0.000000	-10.000000	0.800000	-30.833334	369.833344	1023.000000	1023.000000	2046.000000
2.460000	-0.015211	-8.989816	-3.624995	-3.059907	-2.268947	-0.035966	0.000000	-10.000000	0.766667	-30.233334	359.500000	1023.000000	1023.000000	2046.000000
2.480000	-0.016478	-9.738789	-3.868573	-3.214758	-2.455390	-0.200067	0.000000	-10.000000	0.725000	-29.783333	349.500000	1023.000000	1023.000000	2046.000000
2.500000	-0.017737	-10.482858	-4.133927	-3.350679	-2.634913	-0.363338	0.000000	-10.000000	0.675000	-29.183334	339.500000	1023.000000	1023.000000	2046.000000
2.520000	-0.018805	-11.113750	-4.317344	-3.471948	-2.792807	-0.531650	0.000000	-10.000000	0.658333	-28.716667	329.666656	1023.000000	1023.000000	2046.000000
2.540000	-0.019556	-11.557524	-4.407399	-3.544009	-2.908003	-0.698112	0.000000	-10.000000	0.650000	-28.066668	320.000000	1023.000000	1023.000000	2046.000000
2.560000	-0.019669	-11.624543	-4.342248	-3.521353	-2.983194	-0.777748	0.000000	-10.000000	0.650000	-27.533335	310.666656	1023.000000	1023.000000	2046.000000
2.580000	-0.019905	-11.763637	-4.292757	-3.573190	-3.089778	-0.807912	0.000000	-10.000000	0.608333	-26.666668	301.500000	1023.000000	1023.000000	2046.000000
2.600000	-0.019998	-11.818987	-4.157915	-3.588269	-3.197859	-0.874944	0.000000	-10.000000	0.558333	-25.533333	292.666656	1023.000000	1023.000000	2046.000000
2.620000	-0.020052	-11.850943	-4.159550	-3.646740	-3.205014	-0.839639	0.000000	-10.000000	0.491667	-24.049999	284.166656	1023.000000	1023.000000	2046.000000
2.640000	-0.020273	-11.981065	-4.219078	-3.639264	-3.222435	-0.900288	0.000000	-10.000000	0.450000	-22.350000	276.166656	1023.000000	1023.000000	2046.000000
2.660000	-0.020545	-12.142368	-4.276722	-3.688005	-3.282909	-0.894732	0.000000	-10.000000	0.400000	-20.799999	268.666656	1023.000000	1023.000000	2046.000000
2.680000	-0.020942	-12.376650	-4.383060	-3.800705	-3.298848	-0.894037	0.000000	-10.000000	0.350000	-19.416666	261.833344	1023.000000	1023.000000	2046.000000
2.700000	-0.021160	-12.505593	-4.413494	-3.906818	-3.342495	-0.842786	0.000000	-10.000000	0.316667	-18.366667	255.333328	1023.000000	1023.000000	2046.000000
2.720000	-0.021443	-12.673032	-4.495983	-4.007859	-3.371046	-0.798145	0.000000	-10.000000	0.283333	-17.266666	249.333328	1023.000000	1023.000000	2046.000000
2.740000	-0.021750	-12.853969	-4.620557	-4.092764	-3.343366	-0.797282	0.000000	-10.000000	0.258333	-15.966667	243.500000	1023.000000	1023.000000	2046.000000
2.760000	-0.022021	-13.014570	-4.716108	-4.159045	-3.371617	-0.767800	0.000000	-10.000000	0.216667	-14.450001	238.166672	1023.000000	1023.000000	2046.000000
2.780000	-0.022448	-13.266686	-4.831459	-4.241330	-3.378819	-0.815079	0.000000	-10.000000	0.175000	-12.933333	233.333328	1023.000000	1023.000000	2046.000000
2.800000	-0.022667	-13.396279	-4.809164	-4.333101	-3.494114	-0.759900	0.000000	-10.000000	0.141667	-11.700001	229.000000	1023.000000	1023.000000	2046.000000
2.820000	-0.022550	-13.326880	-4.855161	-4.360072	-3.430007	-0.681640	0.000000	-10.000000	0.116667	-10.450001	225.000000	1023.000000	1023.000000	2046.000000
2.840000	-0.022672	-13.399339	-4.789505	-4.351285	-3.497177	-0.761371	0.000000	-10.000000	0.108333	-9.100000	221.500000	1023.000000	1023.000000	2046.000000
2.860000	-0.022691	-13.410488	-4.812779	-4.286564	-3.543828	-0.767317	0.000000	-10.000000	0.091667	-7.516667	218.333328	1023.000000	1023.000000	2046.000000
2.880000	-0.022834	-13.495069	-4.998879	-4.252895	-3.471680	-0.771614	0.000000	-10.000000	0.075000	-5.616667	215.833328	1023.000000	1023.000000	2046.000000
2.900000	-0.023004	-13.595596	-5.105107	-4.415665	-3.408536	-0.666288	0.000000	-10.000000	0.058333	-3.516667	214.000000	1023.000000	1023.000000	2046.000000
2.920000	-0.022767	-13.455057	-4.994462	-4.547312	-3.317138	-0.596145	0.000000	-10.000000	0.050000	-2.100000	213.166672	1023.000000	1023.000000	2046.000000
2.940000	-0.022532	-13.316227	-4.833751	-4.500722	-3.331276	-0.650477	0.000000	-10.000000	0.058333	-0.983333	213.000000	1023.000000	1023.000000	2046.000000
2.960000	-0.022564	-13.335274	-4.799148	-4.423562	-3.369854	-0.742709	0.000000	-10.000000	0.058333	0.266667	213.000000	1023.000000	1023.000000	2046.000000
2.980000	-0.023048	-13.621539	-4.813975	-4.396712	-3.513621	-0.897231	0.000000	-10.000000	0.041667	2.533333	213.000000	1023.000000	1023.000000	2046.000000
3.000000	-0.023683	-13.996798	-4.994054	-4.416049	-3.605180	-0.981514	0.000000	-10.000000	0.016667	5.383333	213.000000	1023.000000	1023.000000	2046.000000
3.020000	-0.024428	-14.436924	-5.147086	-4.465024	-3.717822	-1.106992	0.000000	-10.000000	0.000000	7.800000	213.000000	1023.000000	1023.000000	2046.000000
3.040000	-0.024889	-14.709569	-5.264073	-4.436033	-3.763477	-1.245986	0.000000	-10.000000	0.000000	9.400000	213.000000	1023.000000	1023.000000	2046.000000
3.060000	-0.025078	-14.820990	-5.316442	-4.342373	-3.760900	-1.401274	0.000000	-10.000000	0.000000	9.933333	213.000000	1023.000000	1023.000000	2046.000000
3.080000	-0.024768	-14.637843	-5.222554	-4.236137	-3.784550	-1.394602	0.000000	-10.000000	-0.008333	10.266666	213.000000	1023.000000	1023.000000	2046.000000
3.100000	-0.024470	-14.461653	-5.132286	-4.146334	-3.767851	-1.415182	0.000000	-10.000000	-0.016667	10.766666	213.000000	1023.000000	1023.000000	2046.000000
3.120000	-0.023858	-14.100252	-4.944741	-4.071140	-3.741429	-1.342943	0.000000	-10.000000	-0.033333	11.666667	181.333328	1023.000000	1023.000000	2046.000000
3.140000	-0.022978	-13.579973	-4.768589	-3.925127	-3.597664	-1.288594	0.000000	-10.000000	-0.058333	12.950000	120.000000	1023.000000	1023.000000	2046.000000
3.160000	-0.021901	-12.943538	-4.399188	-3.697841	-3.599404	-1.247105	0.000000	-10.000000	-0.083333	13.983334	58.666668	1023.000000	1023.000000	2046.000000
3.180000	-0.020499	-12.115188	-3.994934	-3.517693	-3.490511	-1.112050	0.000000	-10.000000	-0.108333	14.983334	30.500000	1023.000000	1023.000000	2046.000000
3.200000	-0.019324	-11.420728	-3.706547	-3.421438	-3.357529	-0.935214	0.000000	-10.000000	-0.125000	15.966667	33.666668	1023.000000	1023.000000	2046.000000
3.220000	-0.018154	-10.729224	-3.554453	-3.309828	-3.128354	-0.736589	0.000000	-10.000000	-0.158333	17.400000	38.833332	1023.000000	1023.000000	2046.000000
3.240000	-0.017274	-10.208828	-3.397402	-3.169442	-2.974813	-0.667171	0.000000	-10.000000	-0.216667	19.100000	44.500000	1023.000000	1023.000000	2046.000000
3.260000	-0.016157	-9.549026	-3.187146	-3.100598	-2.804517	-0.456765	0.000000	-10.000000	-0.275000	20.650000	50.666668	1023.000000	1023.000000	2046.000000
3.280000	-0.015136	-8.945541	-3.041821	-3.072232	-2.579108	-0.252380	0.000000	-10.000000	-0.325000	22.366667	57.166668	1023.000000	1023.000000	2046.000000
3.300000	-0.013981	-8.262503	-2.868928	-3.010325	-2.356363	-0.026887	0.000000	-10.000000	-0.358333	23.750000	64.333336	1023.000000	1023.000000	2046.000000
3.320000	-0.012939	-7.647069	-2.822766	-2.947727	-2.020998	0.144422	0.000000	-10.000000	-0.400000	25.333334	72.000000	1023.000000	1023.000000	2046.000000
3.340000	-0.012064	-7.129696	-2.654544	-2.841058	-1.877966	0.243872	0.000000	-10.000000	-0.441667	26.716667	80.166664	1023.000000	1023.000000	2046.000000
3.360000	-0.010955	-6.474498	-2.476250	-2.790887	-1.655980	0.448618	0.000000	-10.000000	-0.491667	28.116667	88.833336	1023.000000	1023.000000	2046.000000
3.380000	-0.009794	-5.788340	-2.275032	-2.765741	-1.455462	0.707895	0.000000	-10.000000	-0.533333	29.350000	98.000000	1023.000000	1023.000000	2046.000000
3.400000	-0.008638	-5.104939	-2.176880	-2.666554	-1.128708	0.867203	0.000000	-10.000000	-0.558333	30.266666	107.666664	1023.000000	1023.000000	2046.000000
3.420000	-0.007675	-4.536191	-2.010806	-2.525969	-0.923658	0.924242	0.000000	-10.000000	-0.575000	30.866667	117.500000	1023.000000	1023.000000	2046.000000
3.440000	-0.006480	-3.829639	-1.752476	-2.397407	-0.763200	1.083444	0.000000	-10.000000	-0.591667	31.100000	127.666664	1023.000000	1023.000000	2046.000000
3.460000	-0.005123	-3.027520	-1.537017	-2.257421	-0.583867	1.350786	0.000000	-10.000000	-0.633333	31.533335	138.000000	1023.000000	1023.000000	2046.000000
3.480000	-0.004006	-2.367830	-1.557027	-2.195294	-0.196740	1.581230	0.000000	-10.000000	-0.666667	32.216667	148.500000	1023.000000	1023.000000	2046.000000
3.500000	-0.003161	-1.867986	-1.502095	-2.216696	0.118264	1.732541	0.000000	-10.000000	-0.675000	32.916668	159.166672	1023.000000	1023.000000	2046.000000
3.520000	-0.001913	-1.130585	-1.222041	-2.144255	0.362663	1.873047	0.000000	-10.000000	-0.691667	33.316669	170.000000	1023.000000	1023.000000	2046.000000
3.540000	-0.000667	-0.394427	-0.963566	-2.046880	0.546842	2.069177	0.000000	-10.000000	-0.716667	33.666668	181.000000	1023.000000	1023.000000	2046.000000
3.560000	0.000159	0.093733	-0.769785	-1.890717	0.611567	2.142668	0.000000	-10.000000	-0.766667	34.299999	192.166672	1023.000000	1023.000000	2046.000000
3.580000	0.000573	0.338702	-0.871044	-1.748805	0.811381	2.147169	0.000000	-10.000000	-0.808333	35.099998	203.500000	1023.000000	1023.000000	2046.000000
3.600000	0.000577	0.341083	-0.909422	-1.618779	0.841230	2.028054	0.000000	-10.000000	-0.816667	35.683334	215.166672	1023.000000	1023.000000	2046.000000
3.620000	0.000900	0.532153	-0.882972	-1.554238	0.908333	2.061030	0.000000	-10.000000	-0.833333	35.716667	227.000000	1023.000000	1023.000000	2046.000000
3.640000	0.001487	0.878564	-0.743734	-1.478125	1.002215	2.098208	0.000000	-10.000000	-0.841667	35.900002	239.000000	1023.000000	1023.000000	2046.000000
3.660000	0.002436	1.439548	-0.630453	-1.317971	1.179051	2.208921	0.000000	-10.000000	-0.858333	36.083336	251.000000	1023.000000	1023.000000	2046.000000
3.680000	0.003299	1.949669	-0.476852	-1.094936	1.350232	2.171225	0.000000	-10.000000	-0.858333	36.683334	263.000000	1023.000000	1023.000000	2046.000000
3.700000	0.004378	2.587280	-0.250735	-0.955207	1.487983	2.305240	0.000000	-10.000000	-0.883333	36.716667	275.000000	1023.000000	1023.000000	2046.000000
3.720000	0.005735	3.389283	0.060448	-0.831196	1.690556	2.469474	0.000000	-10.000000	-0.891667	37.100002	287.333344	1023.000000	1023.000000	2046.000000
3.740000	0.007428	4.389774	0.404653	-0.655245	1.906633	2.733732	0.000000	-10.000000	-0.891667	37.266666	299.666656	1023.000000	1023.000000	2046.000000
3.760000	0.009255	5.469590	0.802182	-0.407647	2.192637	2.882418	0.000000	-10.000000	-0.875000	37.650002	312.166656	1023.000000	1023.000000	2046.000000
3.780000	0.010712	6.331080	1.138237	-0.227821	2.440388	2.980277	0.000000	-10.000000	-0.883333	37.783333	324.500000	1023.000000	1023.000000	2046.000000
3.800000	0.012109	7.156209	1.398582	-0.068945	2.672289	3.154282	0.000000	-10.000000	-0.891667	37.683334	337.166656	1023.000000	1023.000000	2046.000000
3.820000	0.013593	8.033452	1.609353	0.053939	3.003546	3.366614	0.000000	-10.000000	-0.900000	37.583332	349.666656	1023.000000	1023.000000	2046.000000
3.840000	0.014934	8.826038	1.838296	0.093652	3.284166	3.609925	0.000000	-10.000000	-0.908333	37.566666	362.333344	1023.000000	1023.000000	2046.000000
3.860000	0.016460	9.727880	2.059778	0.161110	3.609672	3.897319	0.000000	-10.000000	-0.933333	37.683334	374.833344	1023.000000	1023.000000	2046.000000
3.880000	0.017709	10.466296	2.187381	0.283403	3.959395	4.036118	0.000000	-10.000000	-0.933333	38.083332	387.500000	1023.000000	1023.000000	2046.000000
3.900000	0.019047	11.256670	2.438430	0.359809	4.205125	4.253306	0.000000	-10.000000	-0.933333	38.383335	400.166656	1023.000000	1023.000000	2046.000000
3.920000	0.020330	12.014863	2.664516	0.397584	4.448047	4.504716	0.000000	-10.000000	-0.916667	38.733334	412.833344	1023.000000	1023.000000	2046.000000
3.940000	0.021497	12.704521	2.785478	0.456431	4.783725	4.678887	0.000000	-10.000000	-0.908333	38.383335	425.666656	1023.000000	1023.000000	2046.000000
3.960000	0.022774	13.459230	2.993984	0.478272	5.056018	4.930956	0.000000	-10.000000	-0.883333	37.933334	438.333344	1023.000000	1023.000000	2046.000000
3.980000	0.023976	14.169895	3.176464	0.543665	5.345311	5.104455	0.000000	-10.000000	-0.866667	37.333332	451.166656	1023.000000	1023.000000	2046.000000
4.000000	0.025168	14.874380	3.328290	0.603486	5.643575	5.299030	0.000000	-10.000000	-0.850000	37.133335	463.666656	1023.000000	1023.000000	2046.000000
4.020000	0.026352	15.573915	3.557489	0.716021	5.849747	5.450659	0.000000	-10.000000	-0.850000	36.783333	476.333344	1023.000000	1023.000000	2046.000000
4.040000	0.027572	16.295231	3.750212	0.879348	6.085233	5.580439	0.000000	-10.000000	-0.841667	36.566669	488.666656	1023.000000	1023.000000	2046.000000
4.060000	0.028814	17.029135	3.901555	1.020561	6.342569	5.764450	0.000000	-10.000000	-0.841667	36.400002	501.000000	1023.000000	1023.000000	2046.000000
4.080000	0.029922	17.683998	3.940249	1.108606	6.642677	5.992466	0.000000	-10.000000	-0.816667	36.350002	513.000000	1023.000000	1023.000000	2046.000000
4.100000	0.030986	18.312569	4.023671	1.131044	6.932661	6.225192	0.000000	-10.000000	-0.775000	35.933334	525.000000	1023.000000	1023.000000	2046.000000
4.120000	0.032183	19.020088	4.347616	1.209547	7.156322	6.306603	0.000000	-10.000000	-0.733333	35.066669	537.000000	1023.000000	1023.000000	2046.000000
4.140000	0.033209	19.626278	4.505765	1.378273	7.378701	6.363539	0.000000	-10.000000	-0.716667	34.549999	548.833313	1023.000000	1023.000000	2046.000000
4.160000	0.033386	19.730970	4.572739	1.520753	7.395383	6.242096	0.000000	-10.000000	-0.716667	34.116665	560.500000	1023.000000	1023.000000	2046.000000
4.180000	0.032853	19.416153	4.437013	1.541712	7.290106	6.147323	0.000000	-10.000000	-0.700000	33.866665	572.000000	1023.000000	1023.000000	2046.000000
4.200000	0.032040	18.935865	4.308810	1.561475	7.120708	5.944873	0.000000	-10.000000	-0.650000	33.066666	583.333313	1023.000000	1023.000000	2046.000000
4.220000	0.031967	18.892363	4.321428	1.617307	7.080354	5.873274	0.000000	-10.000000	-0.608333	32.400002	594.500000	1023.000000	1023.000000	2046.000000
4.240000	0.032248	19.058687	4.380906	1.773107	7.076868	5.827807	0.000000	-10.000000	-0.566667	31.683334	605.500000	1023.000000	1023.000000	2046.000000
4.260000	0.032813	19.392200	4.527990	1.927767	7.153283	5.783160	0.000000	-10.000000	-0.533333	30.666668	616.166687	1023.000000	1023.000000	2046.000000
4.280000	0.033526	19.813652	4.743962	2.042045	7.181112	5.846534	0.000000	-10.000000	-0.500000	29.416668	626.500000	1023.000000	1023.000000	2046.000000
4.300000	0.034125	20.167665	4.871486	2.177021	7.279487	5.839671	0.000000	-10.000000	-0.433333	27.933334	636.500000	1023.000000	1023.000000	2046.000000
4.320000	0.035156	20.777277	5.154355	2.270454	7.374929	5.977538	0.000000	-10.000000	-0.350000	26.266666	646.166687	1023.000000	1023.000000	2046.000000
4.340000	0.035861	21.193995	5.243327	2.396026	7.518115	6.036527	0.000000	-10.000000	-0.258333	24.283333	655.333313	1023.000000	1023.000000	2046.000000
4.360000	0.036789	21.742130	5.542452	2.600389	7.529981	6.069309	0.000000	-10.000000	-0.191667	21.800001	663.833313	1023.000000	1023.000000	2046.000000
4.380000	0.037734	22.300938	5.806203	2.708517	7.591372	6.194846	0.000000	-10.000000	-0.141667	19.166668	671.500000	1023.000000	1023.000000	2046.000000
4.400000	0.038474	22.738184	5.944571	2.802593	7.705624	6.285396	0.000000	-10.000000	-0.083333	16.466667	678.333313	1023.000000	1023.000000	2046.000000
4.420000	0.039145	23.134882	5.979187	2.916091	7.841014	6.398589	0.000000	-10.000000	-0.033333	13.983334	684.166687	1023.000000	1023.000000	2046.000000
4.440000	0.039486	23.335937	6.035857	2.962919	7.903314	6.433849	0.000000	-10.000000	-0.008333	11.600000	689.333313	1023.000000	1023.000000	2046.000000
4.460000	0.039919	23.592281	6.167728	2.925597	7.929436	6.569520	0.000000	-10.000000	0.008333	9.116667	693.666687	1023.000000	1023.000000	2046.000000
4.480000	0.040172	23.741676	6.201344	2.847884	7.998529	6.693919	0.000000	-10.000000	0.025000	6.100000	697.166687	1023.000000	1023.000000	2046.000000
4.500000	0.040478	23.922710	6.233680	2.810474	8.096177	6.782379	0.000000	-10.000000	0.050000	3.000000	699.500000	1023.000000	1023.000000	2046.000000
4.520000	0.040586	23.986475	6.279611	2.798478	8.144547	6.763839	0.000000	-10.000000	0.066667	0.050000	700.666687	1023.000000	1023.000000	2046.000000
4.540000	0.040651	24.024576	6.304595	2.750040	8.139552	6.830389	0.000000	-10.000000	0.075000	-1.816667	701.000000	1023.000000	1023.000000	2046.000000
4.560000	0.040516	23.944981	6.284734	2.635703	8.140603	6.883942	0.000000	-10.000000	0.083333	-3.600000	701.000000	1023.000000	1023.000000	2046.000000
4.580000	0.040527	23.951746	6.245252	2.579464	8.143999	6.983033	0.000000	-10.000000	0.091667	-5.350000	701.000000	1023.000000	1023.000000	2046.000000
4.600000	0.040207	23.762173	6.144043	2.569423	8.182023	6.866683	0.000000	-10.000000	0.100000	-7.300000	701.000000	1023.000000	1023.000000	2046.000000
4.620000	0.040272	23.801027	6.184242	2.508781	8.116327	6.991677	0.000000	-10.000000	0.100000	-8.850000	701.000000	1023.000000	1023.000000	2046.000000
4.640000	0.040128	23.715563	6.161437	2.464307	8.077440	7.012380	0.000000	-10.000000	0.108333	-10.033334	701.000000	1023.000000	1023.000000	2046.000000
4.660000	0.039923	23.594301	6.119796	2.529136	7.994516	6.950853	0.000000	-10.000000	0.125000	-11.200000	701.000000	1023.000000	1023.000000	2046.000000
4.680000	0.039501	23.345007	5.912125	2.575935	7.995691	6.861256	0.000000	-10.000000	0.175000	-12.466667	697.500000	1023.000000	1023.000000	2046.000000
4.700000	0.038808	22.935328	5.642218	2.452053	7.954198	6.886859	0.000000	-10.000000	0.233333	-14.200001	689.333313	1023.000000	1023.000000	2046.000000
4.720000	0.038347	22.663054	5.618616	2.288619	7.885921	6.869897	0.000000	-10.000000	0.300000	-16.400002	679.166687	1023.000000	1023.000000	2046.000000
4.740000	0.038227	22.592117	5.678139	2.275074	7.840917	6.797987	0.000000	-10.000000	0.341667	-18.700001	670.500000	1023.000000	1023.000000	2046.000000
4.760000	0.037419	22.114719	5.638305	2.337721	7.650862	6.487832	0.000000	-10.000000	0.366667	-20.150000	664.166687	1023.000000	1023.000000	2046.000000
4.780000	0.036218	21.404573	5.453380	2.272832	7.360250	6.318112	0.000000	-10.000000	0.383333	-20.566668	657.500000	1023.000000	1023.000000	2046.000000
4.800000	0.034433	20.349632	5.099766	2.178670	7.064802	6.006394	0.000000	-10.000000	0.391667	-20.500000	650.666687	1023.000000	1023.000000	2046.000000
4.820000	0.032411	19.154627	4.664968	2.080297	6.805378	5.603984	0.000000	-10.000000	0.408333	-20.900000	643.833313	1023.000000	1023.000000	2046.000000
4.840000	0.030751	18.173986	4.461353	1.993282	6.413607	5.305745	0.000000	-10.000000	0.425000	-21.683334	637.000000	1023.000000	1023.000000	2046.000000
4.860000	0.029554	17.466633	4.280245	1.900450	6.194760	5.091178	0.000000	-10.000000	0.458333	-22.816668	629.666687	1023.000000	1023.000000	2046.000000
4.880000	0.028722	16.974985	4.166364	1.916528	5.997122	4.894972	0.000000	-10.000000	0.500000	-23.983334	622.000000	1023.000000	1023.000000	2046.000000
4.900000	0.027612	16.318922	4.032011	1.870953	5.775297	4.640661	0.000000	-10.000000	0.558333	-25.333334	613.833313	1023.000000	1023.000000	2046.000000
4.920000	0.026801	15.839275	4.016341	1.827693	5.534087	4.461154	0.000000	-10.000000	0.633333	-26.983334	605.333313	1023.000000	1023.000000	2046.000000
4.940000	0.026204	15.486789	4.031772	1.731667	5.348150	4.375201	0.000000	-10.000000	0.716667	-28.683334	596.500000	1023.000000	1023.000000	2046.000000
4.960000	0.025932	15.325862	4.093641	1.732265	5.154945	4.345010	0.000000	-10.000000	0.783333	-30.233334	587.000000	1023.000000	1023.000000	2046.000000
4.980000	0.025651	15.159613	4.198188	1.867503	4.976154	4.117768	0.000000	-10.000000	0.816667	-31.216667	577.000000	1023.000000	1023.000000	2046.000000
5.000000	0.025424	15.025441	4.314591	1.898978	4.766507	4.045364	0.000000	-10.000000	0.833333	-31.866667	566.500000	1023.000000	1023.000000	2046.000000
5.020000	0.025116	14.843586	4.293324	1.913791	4.641228	3.995243	0.000000	-10.000000	0.841667	-32.200001	555.833313	1023.000000	1023.000000	2046.000000
5.040000	0.024812	14.664117	4.245646	1.997507	4.521249	3.899715	0.000000	-10.000000	0.850000	-32.316669	545.166687	1023.000000	1023.000000	2046.000000
5.060000	0.024131	14.261671	4.192199	1.943485	4.328291	3.797696	0.000000	-10.000000	0.850000	-32.333336	534.333313	1023.000000	1023.000000	2046.000000
5.080000	0.023445	13.856033	4.064054	1.826753	4.213713	3.751513	0.000000	-10.000000	0.858333	-32.333336	523.500000	1023.000000	1023.000000	2046.000000
5.100000	0.022795	13.471824	3.981294	1.727376	4.044174	3.718979	0.000000	-10.000000	0.858333	-32.483334	512.666687	1023.000000	1023.000000	2046.000000
5.120000	0.021879	12.930694	3.830066	1.626039	3.912104	3.562485	0.000000	-10.000000	0.883333	-32.650002	501.833344	1023.000000	1023.000000	2046.000000
5.140000	0.020940	12.375442	3.692017	1.488509	3.719042	3.475875	0.000000	-10.000000	0.908333	-33.233334	491.000000	1023.000000	1023.000000	2046.000000
5.160000	0.020155	11.911326	3.629456	1.324529	3.520763	3.436579	0.000000	-10.000000	0.950000	-34.000000	479.833344	1023.000000	1023.000000	2046.000000
5.180000	0.019097	11.286331	3.422196	1.227651	3.366298	3.270186	0.000000	-10.000000	0.983333	-34.983334	468.500000	1023.000000	1023.000000	2046.000000
5.200000	0.018263	10.793639	3.227489	1.081908	3.203100	3.281142	0.000000	-10.000000	1.033333	-35.816669	456.833344	1023.000000	1023.000000	2046.000000
5.220000	0.017291	10.218991	3.079480	0.909583	3.025048	3.204880	0.000000	-10.000000	1.075000	-36.650002	445.000000	1023.000000	1023.000000	2046.000000
5.240000	0.016560	9.787065	2.893748	0.839367	2.941231	3.112719	0.000000	-10.000000	1.100000	-37.016666	432.666656	1023.000000	1023.000000	2046.000000
5.260000	0.015665	9.257724	2.770909	0.775244	2.722695	2.988876	0.000000	-10.000000	1.100000	-37.150002	420.333344	1023.000000	1023.000000	2046.000000
5.280000	0.014747	8.715245	2.653460	0.720450	2.497589	2.843746	0.000000	-10.000000	1.075000	-36.683334	408.000000	1023.000000	1023.000000	2046.000000
5.300000	0.014148	8.361331	2.500195	0.658410	2.349886	2.852840	0.000000	-10.000000	1.025000	-36.016666	395.833344	1023.000000	1023.000000	2046.000000
5.320000	0.012782	7.553938	2.091463	0.472468	2.304930	2.685077	0.000000	-10.000000	0.983333	-35.183334	383.833344	1023.000000	1023.000000	2046.000000
5.340000	0.011791	6.968524	1.917320	0.225658	2.142472	2.683074	0.000000	-10.000000	0.958333	-34.766666	371.833344	1023.000000	1023.000000	2046.000000
5.360000	0.010867	6.422200	1.801454	0.081428	1.996702	2.542616	0.000000	-10.000000	0.950000	-34.416668	360.333344	1023.000000	1023.000000	2046.000000
5.380000	0.009970	5.892122	1.748349	0.004602	1.710117	2.429054	0.000000	-10.000000	0.891667	-33.600002	348.833344	1023.000000	1023.000000	2046.000000
5.400000	0.008894	5.256404	1.503866	-0.035157	1.540242	2.247454	0.000000	-10.000000	0.833333	-32.116669	337.666656	1023.000000	1023.000000	2046.000000
5.420000	0.007619	4.503117	1.211039	-0.127564	1.301753	2.117890	0.000000	-10.000000	0.750000	-30.583334	326.833344	1023.000000	1023.000000	2046.000000
5.440000	0.006128	3.621773	0.811757	-0.250407	1.130982	1.929442	0.000000	-10.000000	0.716667	-29.566668	316.500000	1023.000000	1023.000000	2046.000000
5.460000	0.004595	2.715857	0.527046	-0.414275	0.899249	1.703837	0.000000	-10.000000	0.691667	-29.066668	306.833344	1023.000000	1023.000000	2046.000000
5.480000	0.002853	1.686325	0.215044	-0.543758	0.674911	1.340128	0.000000	-10.000000	0.691667	-28.733334	297.166656	1023.000000	1023.000000	2046.000000
5.500000	0.001405	0.830186	-0.034246	-0.724952	0.456017	1.133368	0.000000	-10.000000	0.683333	-28.650002	287.666656	1023.000000	1023.000000	2046.000000
5.520000	0.000018	0.010531	-0.329555	-0.866323	0.338248	0.868160	0.000000	-10.000000	0.666667	-28.533335	278.000000	1023.000000	1023.000000	2046.000000
5.540000	-0.000917	-0.541995	-0.383926	-0.997062	0.067734	0.771258	0.000000	-10.000000	0.666667	-28.283335	268.500000	1023.000000	1023.000000	2046.000000
5.560000	-0.001332	-0.786935	-0.391718	-1.036817	-0.042000	0.683600	0.000000	-10.000000	0.658333	-27.783335	259.000000	1023.000000	1023.000000	2046.000000
5.580000	-0.001493	-0.882350	-0.266704	-0.978217	-0.233475	0.596047	0.000000	-10.000000	0.633333	-27.016666	249.666672	1023.000000	1023.000000	2046.000000
5.600000	-0.001690	-0.998670	-0.183261	-1.001575	-0.343707	0.529873	0.000000	-10.000000	0.583333	-26.250000	240.666672	1023.000000	1023.000000	2046.000000
5.620000	-0.001586	-0.937574	-0.078473	-0.979804	-0.469190	0.589894	0.000000	-10.000000	0.525000	-25.266666	231.833328	1023.000000	1023.000000	2046.000000
5.640000	-0.001779	-1.051329	-0.125310	-0.978817	-0.541778	0.594576	0.000000	-10.000000	0.475000	-24.133333	223.333328	1023.000000	1023.000000	2046.000000
5.660000	-0.001952	-1.153743	-0.124202	-0.982176	-0.678446	0.631081	0.000000	-10.000000	0.441667	-22.966667	215.333328	1023.000000	1023.000000	2046.000000
5.680000	-0.002289	-1.352910	-0.256197	-1.063961	-0.676596	0.643843	0.000000	-10.000000	0.408333	-21.883333	207.833328	1023.000000	1023.000000	2046.000000
5.700000	-0.002483	-1.467557	-0.300048	-1.181589	-0.736728	0.750808	0.000000	-10.000000	0.391667	-21.100000	200.666672	1023.000000	1023.000000	2046.000000
5.720000	-0.002875	-1.698984	-0.458887	-1.265555	-0.719727	0.745185	0.000000	-10.000000	0.366667	-20.299999	193.500000	1023.000000	1023.000000	2046.000000
5.740000	-0.003122	-1.845202	-0.555522	-1.358181	-0.732159	0.800660	0.000000	-10.000000	0.341667	-19.383333	186.833328	1023.000000	1023.000000	2046.000000
5.760000	-0.003551	-2.098727	-0.701168	-1.386243	-0.716555	0.705238	0.000000	-10.000000	0.308333	-18.433334	180.166672	1023.000000	1023.000000	2046.000000
5.780000	-0.003896	-2.302251	-0.708945	-1.462535	-0.825444	0.694672	0.000000	-10.000000	0.283333	-17.700001	174.166672	1023.000000	1023.000000	2046.000000
5.800000	-0.004162	-2.459833	-0.747514	-1.589381	-0.910265	0.787326	0.000000	-10.000000	0.275000	-17.150002	168.166672	1023.000000	1023.000000	2046.000000
5.820000	-0.004363	-2.578749	-0.810040	-1.610079	-0.934915	0.776285	0.000000	-10.000000	0.266667	-16.666668	162.500000	1023.000000	1023.000000	2046.000000
5.840000	-0.004775	-2.821802	-0.925016	-1.734947	-0.944660	0.782821	0.000000	-10.000000	0.258333	-16.200001	156.833328	1023.000000	1023.000000	2046.000000
5.860000	-0.005119	-3.025121	-0.993003	-1.762709	-0.981916	0.712508	0.000000	-10.000000	0.233333	-15.583334	151.333328	1023.000000	1023.000000	2046.000000
5.880000	-0.005349	-3.161504	-1.058202	-1.823598	-1.040808	0.761105	0.000000	-10.000000	0.216667	-14.883333	146.166672	1023.000000	1023.000000	2046.000000
5.900000	-0.005688	-3.361514	-0.993088	-1.837283	-1.223994	0.692851	0.000000	-10.000000	0.200000	-13.950000	141.166672	1023.000000	1023.000000	2046.000000
5.920000	-0.005806	-3.431249	-1.121645	-1.797830	-1.233298	0.721525	0.000000	-10.000000	0.183333	-13.066667	136.500000	1023.000000	1023.000000	2046.000000
5.940000	-0.006495	-3.838423	-1.446170	-1.940512	-1.108158	0.656418	0.000000	-10.000000	0.166667	-12.366667	132.166672	1023.000000	1023.000000	2046.000000
5.960000	-0.006929	-4.094948	-1.468216	-2.180733	-1.178012	0.732014	0.000000	-10.000000	0.150000	-12.266666	128.000000	1023.000000	1023.000000	2046.000000
5.980000	-0.007164	-4.233863	-1.424627	-2.289650	-1.226262	0.706676	0.000000	-10.000000	0.141667	-12.366667	124.000000	1023.000000	1023.000000	2046.000000
6.000000	-0.007488	-4.425229	-1.425357	-2.269321	-1.360322	0.629770	0.000000	-10.000000	0.133333	-11.950000	120.000000	1023.000000	1023.000000	2046.000000
6.020000	-0.008084	-4.777510	-1.598548	-2.208035	-1.424071	0.453143	0.000000	-10.000000	0.116667	-10.350000	116.000000	1023.000000	1023.000000	2046.000000
6.040000	-0.009042	-5.343853	-1.794349	-2.275545	-1.621000	0.347041	0.000000	-10.000000	0.108333	-8.133333	112.500000	1023.000000	1023.000000	2046.000000
6.060000	-0.010121	-5.981520	-2.069102	-2.373444	-1.782933	0.243959	0.000000	-10.000000	0.100000	-6.566667	109.666664	1023.000000	1023.000000	2046.000000
6.080000	-0.011089	-6.553701	-2.183778	-2.500237	-2.002988	0.133302	0.000000	-10.000000	0.091667	-6.066667	107.500000	1023.000000	1023.000000	2046.000000
6.100000	-0.011827	-6.989959	-2.379700	-2.532187	-2.038224	-0.039848	0.000000	-10.000000	0.066667	-5.350000	105.500000	1023.000000	1023.000000	2046.000000
6.120000	-0.012227	-7.226041	-2.362604	-2.604541	-2.136858	-0.122038	0.000000	-10.000000	0.025000	-2.100000	104.000000	1023.000000	1023.000000	2046.000000
6.140000	-0.012183	-7.200226	-2.389473	-2.676824	-2.079691	-0.054239	0.000000	-10.000000	0.000000	2.283333	103.166664	1023.000000	1023.000000	2046.000000
6.160000	-0.011851	-7.004066	-2.263622	-2.650499	-2.058584	-0.031361	0.000000	-10.000000	-0.050000	7.816667	103.000000	1023.000000	1023.000000	2046.000000
6.180000	-0.010962	-6.478333	-2.020890	-2.543715	-1.997636	0.083907	0.000000	-10.000000	-0.091667	11.850000	103.000000	1023.000000	1023.000000	2046.000000
6.200000	-0.010003	-5.911969	-1.801603	-2.355583	-1.910987	0.156204	0.000000	-10.000000	-0.125000	15.200001	103.000000	1023.000000	1023.000000	2046.000000
6.220000	-0.008690	-5.135996	-1.327035	-2.147604	-1.928435	0.267077	0.000000	-10.000000	-0.141667	16.650002	103.000000	1023.000000	1023.000000	2046.000000
6.240000	-0.007318	-4.324930	-1.017406	-2.003058	-1.774797	0.470331	0.000000	-10.000000	-0.183333	18.316668	76.000000	1023.000000	1023.000000	2046.000000
6.260000	-0.006110	-3.611166	-0.810022	-1.850668	-1.589941	0.639466	0.000000	-10.000000	-0.266667	20.433332	50.833332	1023.000000	1023.000000	2046.000000
6.280000	-0.004817	-2.846871	-0.595686	-1.694828	-1.433451	0.877094	0.000000	-10.000000	-0.358333	23.200001	28.166666	1023.000000	1023.000000	2046.000000
6.300000	-0.003838	-2.268318	-0.489603	-1.549596	-1.213726	0.984607	0.000000	-10.000000	-0.416667	25.200001	35.166668	1023.000000	1023.000000	2046.000000
6.320000	-0.002793	-1.650512	-0.311568	-1.494513	-1.046834	1.202402	0.000000	-10.000000	-0.475000	27.033333	43.166668	1023.000000	1023.000000	2046.000000
6.340000	-0.001550	-0.916225	-0.154599	-1.451788	-0.801754	1.491917	0.000000	-10.000000	-0.533333	28.633333	51.666668	1023.000000	1023.000000	2046.000000
6.360000	-0.000409	-0.241870	-0.022748	-1.374086	-0.520659	1.675623	0.000000	-10.000000	-0.591667	30.216667	60.833332	1023.000000	1023.000000	2046.000000
6.380000	0.000956	0.564747	0.237348	-1.298516	-0.308093	1.934008	0.000000	-10.000000	-0.641667	31.500000	70.666664	1023.000000	1023.000000	2046.000000
6.400000	0.001987	1.174515	0.347822	-1.169695	-0.038155	2.034543	0.000000	-10.000000	-0.650000	32.299999	81.000000	1023.000000	1023.000000	2046.000000
6.420000	0.003090	1.826291	0.534650	-1.070093	0.147191	2.214543	0.000000	-10.000000	-0.691667	32.650002	91.666664	1023.000000	1023.000000	2046.000000
6.440000	0.004262	2.518921	0.712615	-0.958493	0.367284	2.397515	0.000000	-10.000000	-0.725000	33.366669	102.500000	1023.000000	1023.000000	2046.000000
6.460000	0.005512	3.257574	0.886849	-0.922233	0.690815	2.602143	0.000000	-10.000000	-0.775000	34.000000	113.666664	1023.000000	1023.000000	2046.000000
6.480000	0.006947	4.105621	1.114272	-0.808394	0.947387	2.852357	0.000000	-10.000000	-0.825000	35.183334	124.833336	1023.000000	1023.000000	2046.000000
6.500000	0.008166	4.826110	1.272736	-0.666752	1.222419	2.997707	0.000000	-10.000000	-0.858333	36.033333	136.333328	1023.000000	1023.000000	2046.000000
6.520000	0.009406	5.558983	1.475931	-0.466952	1.431488	3.118516	0.000000	-10.000000	-0.916667	37.350002	148.166672	1023.000000	1023.000000	2046.000000
6.540000	0.010858	6.417026	1.676558	-0.351008	1.631100	3.460377	0.000000	-10.000000	-0.958333	38.366669	160.500000	1023.000000	1023.000000	2046.000000
6.560000	0.011878	7.019755	1.642179	-0.380161	2.050868	3.706868	0.000000	-10.000000	-1.000000	39.299999	173.166672	1023.000000	1023.000000	2046.000000
6.580000	0.013178	7.788244	1.881046	-0.369241	2.305070	3.971369	0.000000	-10.000000	-1.008333	39.816666	186.166672	1023.000000	1023.000000	2046.000000
6.600000	0.014658	8.663155	2.131671	-0.259868	2.642873	4.148479	0.000000	-10.000000	-1.016667	40.183334	199.333328	1023.000000	1023.000000	2046.000000
6.620000	0.015814	9.345850	2.397556	-0.101680	2.780582	4.269392	0.000000	-10.000000	-1.041667	40.466667	212.833328	1023.000000	1023.000000	2046.000000
6.640000	0.016749	9.898894	2.484785	0.085439	2.964719	4.363952	0.000000	-10.000000	-1.083333	41.183334	226.166672	1023.000000	1023.000000	2046.000000
6.660000	0.017336	10.245502	2.524501	0.184702	3.094263	4.442035	0.000000	-10.000000	-1.091667	41.700001	239.833328	1023.000000	1023.000000	2046.000000
6.680000	0.017485	10.333695	2.457075	0.234573	3.202081	4.439967	0.000000	-10.000000	-1.100000	42.150002	253.500000	1023.000000	1023.000000	2046.000000
6.700000	0.017776	10.505770	2.510711	0.321492	3.289151	4.384416	0.000000	-10.000000	-1.091667	42.133335	267.500000	1023.000000	1023.000000	2046.000000
6.720000	0.018187	10.748281	2.598506	0.479656	3.441912	4.228206	0.000000	-10.000000	-1.116667	42.250000	281.500000	1023.000000	1023.000000	2046.000000
6.740000	0.018677	11.037964	2.707863	0.634504	3.652513	4.043083	0.000000	-10.000000	-1.133333	42.400002	295.500000	1023.000000	1023.000000	2046.000000
6.760000	0.019385	11.456600	2.785119	0.901972	3.888899	3.880610	0.000000	-10.000000	-1.150000	42.466667	309.666656	1023.000000	1023.000000	2046.000000
6.780000	0.020234	11.958473	2.996712	0.981554	4.065409	3.914798	0.000000	-10.000000	-1.141667	42.583336	324.000000	1023.000000	1023.000000	2046.000000
6.800000	0.021457	12.681066	3.238849	1.162461	4.345351	3.934404	0.000000	-10.000000	-1.141667	42.750000	338.333344	1023.000000	1023.000000	2046.000000
6.820000	0.022729	13.432826	3.565773	1.344760	4.512703	4.009590	0.000000	-10.000000	-1.141667	42.900002	352.500000	1023.000000	1023.000000	2046.000000
6.840000	0.024269	14.343163	3.912753	1.606333	4.782709	4.041369	0.000000	-10.000000	-1.150000	43.066669	366.833344	1023.000000	1023.000000	2046.000000
6.860000	0.025649	15.158814	4.236485	1.763401	5.017455	4.141474	0.000000	-10.000000	-1.150000	42.883335	381.166656	1023.000000	1023.000000	2046.000000
6.880000	0.027132	16.034937	4.483087	1.908902	5.341275	4.301673	0.000000	-10.000000	-1.166667	42.850002	395.500000	1023.000000	1023.000000	2046.000000
6.900000	0.028503	16.845026	4.662516	2.016368	5.675588	4.490555	0.000000	-10.000000	-1.166667	43.033333	409.666656	1023.000000	1023.000000	2046.000000
6.920000	0.030058	17.764448	4.921313	2.113145	5.959760	4.770230	0.000000	-10.000000	-1.200000	43.266666	424.000000	1023.000000	1023.000000	2046.000000
6.940000	0.031639	18.698776	5.087393	2.183938	6.377597	5.049849	0.000000	-10.000000	-1.183333	43.599998	438.500000	1023.000000	1023.000000	2046.000000
6.960000	0.033311	19.686928	5.348629	2.264590	6.670180	5.403529	0.000000	-10.000000	-1.200000	43.599998	453.000000	1023.000000	1023.000000	2046.000000
6.980000	0.034756	20.540642	5.563417	2.342597	7.026606	5.608023	0.000000	-10.000000	-1.183333	43.916668	467.500000	1023.000000	1023.000000	2046.000000
7.000000	0.036463	21.549662	5.809961	2.404101	7.373279	5.962321	0.000000	-10.000000	-1.183333	43.483334	482.000000	1023.000000	1023.000000	2046.000000
7.020000	0.037943	22.424458	6.035503	2.505086	7.706533	6.177336	0.000000	-10.000000	-1.183333	43.316666	496.666656	1023.000000	1023.000000	2046.000000
7.040000	0.039418	23.295963	6.216207	2.590181	8.036264	6.453311	0.000000	-10.000000	-1.183333	42.799999	511.166656	1023.000000	1023.000000	2046.000000
7.060000	0.040793	24.108768	6.407913	2.659641	8.372756	6.668458	0.000000	-10.000000	-1.200000	43.033333	525.500000	1023.000000	1023.000000	2046.000000
7.080000	0.042184	24.931000	6.645107	2.689396	8.661121	6.935375	0.000000	-10.000000	-1.208333	43.049999	539.833313	1023.000000	1023.000000	2046.000000
7.100000	0.043554	25.740351	6.767959	2.824462	9.052616	7.095313	0.000000	-10.000000	-1.191667	43.450001	554.166687	1023.000000	1023.000000	2046.000000
7.120000	0.044809	26.482397	7.049805	2.981321	9.287983	7.163288	0.000000	-10.000000	-1.200000	43.483334	568.833313	1023.000000	1023.000000	2046.000000
7.140000	0.046161	27.281385	7.255117	3.202389	9.573612	7.250268	0.000000	-10.000000	-1.183333	43.650002	583.166687	1023.000000	1023.000000	2046.000000
7.160000	0.047334	27.974638	7.308004	3.329968	9.906023	7.430642	0.000000	-10.000000	-1.158333	43.133335	597.833313	1023.000000	1023.000000	2046.000000
7.180000	0.048505	28.666512	7.303462	3.430823	10.263514	7.668712	0.000000	-10.000000	-1.100000	42.733334	612.166687	1023.000000	1023.000000	2046.000000
7.200000	0.049750	29.402332	7.566860	3.506782	10.517532	7.811158	0.000000	-10.000000	-1.050000	41.833336	626.500000	1023.000000	1023.000000	2046.000000
7.220000	0.051147	30.227915	7.886498	3.711254	10.729843	7.900320	0.000000	-10.000000	-1.050000	41.616669	640.500000	1023.000000	1023.000000	2046.000000
7.240000	0.051952	30.703871	8.008495	3.836151	10.921920	7.937304	0.000000	-10.000000	-1.091667	41.816666	654.500000	1023.000000	1023.000000	2046.000000
7.260000	0.052135	30.811646	8.025635	3.938373	10.886705	7.960933	0.000000	-10.000000	-1.133333	42.516666	668.500000	1023.000000	1023.000000	2046.000000
7.280000	0.051579	30.483334	7.847412	3.979493	10.855027	7.801402	0.000000	-10.000000	-1.158333	42.916668	682.500000	1023.000000	1023.000000	2046.000000
7.300000	0.051698	30.553581	7.873126	4.078326	10.836304	7.765825	0.000000	-10.000000	-1.158333	43.050003	696.833313	1023.000000	1023.000000	2046.000000
7.320000	0.052195	30.847198	7.982729	4.188502	10.927975	7.747992	0.000000	-10.000000	-1.191667	43.100002	711.166687	1023.000000	1023.000000	2046.000000
7.340000	0.053334	31.520237	8.226112	4.322298	11.047073	7.924754	0.000000	-10.000000	-1.225000	43.416668	725.666687	1023.000000	1023.000000	2046.000000
7.360000	0.054603	32.270649	8.382775	4.534122	11.307022	8.046729	0.000000	-10.000000	-1.241667	43.850002	740.000000	1023.000000	1023.000000	2046.000000
7.380000	0.055947	33.064629	8.678020	4.750234	11.448561	8.187814	0.000000	-10.000000	-1.233333	44.150002	754.500000	1023.000000	1023.000000	2046.000000
7.400000	0.057423	33.937012	8.977041	4.944798	11.675763	8.339411	0.000000	-10.000000	-1.233333	44.266666	769.166687	1023.000000	1023.000000	2046.000000
7.420000	0.058822	34.764053	9.220302	5.071732	11.934808	8.537210	0.000000	-10.000000	-1.225000	44.000000	783.833313	1023.000000	1023.000000	2046.000000
7.440000	0.060485	35.746525	9.506965	5.296593	12.134793	8.808171	0.000000	-10.000000	-1.208333	43.666668	803.500000	1023.000000	1023.000000	2046.000000
7.460000	0.062236	36.781353	9.896873	5.561636	12.310255	9.012589	0.000000	-10.000000	-1.183333	43.333336	818.166687	1023.000000	1023.000000	2046.000000
7.480000	0.063973	37.807793	10.256637	5.769652	12.518033	9.263473	0.000000	-10.000000	-1.166667	42.850002	832.833313	1023.000000	1023.000000	2046.000000
7.500000	0.065472	38.694168	10.479800	5.930715	12.795343	9.488310	0.000000	-10.000000	-1.175000	42.716667	842.333313	1023.000000	1023.000000	2046.000000
7.520000	0.066973	39.580929	10.790870	5.985706	13.004294	9.800057	0.000000	-10.000000	-1.175000	42.466667	856.500000	1023.000000	1023.000000	2046.000000
7.540000	0.068580	40.530937	11.019271	6.080596	13.299046	10.132022	0.000000	-10.000000	-1.191667	42.766666	870.666687	1023.000000	1023.000000	2046.000000
7.560000	0.070032	41.388676	11.261446	6.176357	13.583394	10.367478	0.000000	-10.000000	-1.183333	42.799999	885.000000	1023.000000	1023.000000	2046.000000
7.580000	0.071664	42.353146	11.568295	6.252349	13.835836	10.696666	0.000000	-10.000000	-1.191667	43.000000	899.333313	1023.000000	1023.000000	2046.000000
7.600000	0.073091	43.196861	11.824507	6.343100	14.120085	10.909169	0.000000	-10.000000	-1.200000	42.983334	913.666687	1023.000000	1023.000000	2046.000000
7.620000	0.074517	44.039444	12.129752	6.388038	14.314017	11.207636	0.000000	-10.000000	-1.208333	43.216667	928.000000	1023.000000	1023.000000	2046.000000
7.640000	0.076076	44.961193	12.304658	6.492774	14.651517	11.512246	0.000000	-10.000000	-1.191667	43.450001	942.333313	1023.000000	1023.000000	2046.000000
7.660000	0.077646	45.888920	12.551298	6.617988	14.949554	11.770081	0.000000	-10.000000	-1.166667	43.416668	956.833313	1023.000000	1023.000000	2046.000000
7.680000	0.079140	46.771862	12.820213	6.741326	15.201004	12.009320	0.000000	-10.000000	-1.183333	43.383335	971.166687	1023.000000	1023.000000	2046.000000
7.700000	0.080652	47.665226	13.006684	6.915700	15.547072	12.195768	0.000000	-10.000000	-1.208333	43.450001	985.833313	1023.000000	1023.000000	2046.000000
7.720000	0.082392	48.693432	13.295302	7.056233	15.788002	12.553893	0.000000	-10.000000	-1.225000	43.799999	1000.166687	1023.000000	1023.000000	2046.000000
7.740000	0.084002	49.644962	13.511615	7.316775	16.093262	12.723310	0.000000	-10.000000	-1.225000	43.933334	1014.833313	1023.000000	1023.000000	2046.000000
7.760000	0.085576	50.575577	13.653880	7.520138	16.358395	13.043163	0.000000	-10.000000	-1.191667	43.566669	1029.333374	1023.000000	1023.000000	2046.000000
7.780000	0.086827	51.314892	13.573684	7.700632	16.753880	13.286695	0.000000	-10.000000	-1.158333	42.950001	1044.000000	1023.000000	1023.000000	2046.000000
7.800000	0.088036	52.029011	13.799060	7.825256	16.897995	13.506700	0.000000	-10.000000	-1.091667	42.116669	1058.333374	1023.000000	1023.000000	2046.000000
7.820000	0.089596	52.951500	13.987846	7.978901	17.251934	13.732818	0.000000	-10.000000	-1.083333	41.683334	1072.500000	1023.000000	1023.000000	2046.000000
7.840000	0.090865	53.701214	14.252518	8.198918	17.430193	13.819586	0.000000	-10.000000	-1.075000	41.450001	1086.500000	1023.000000	1023.000000	2046.000000
7.860000	0.091162	53.876621	14.277796	8.381272	17.445723	13.771832	0.000000	-10.000000	-1.083333	41.733334	1100.500000	1023.000000	1023.000000	2046.000000
7.880000	0.090613	53.552074	14.194921	8.444137	17.303175	13.609844	0.000000	-10.000000	-1.041667	41.483334	1114.500000	1023.000000	1023.000000	2046.000000
7.900000	0.090220	53.320278	14.089682	8.490607	17.251719	13.488271	0.000000	-10.000000	-0.991667	41.016666	1128.500000	1023.000000	1023.000000	2046.000000
7.920000	0.090496	53.483265	14.190663	8.581592	17.212336	13.498675	0.000000	-10.000000	-0.950000	40.033333	1142.166626	1023.000000	1023.000000	2046.000000
7.940000	0.091038	53.803574	14.277638	8.784061	17.262131	13.479741	0.000000	-10.000000	-0.908333	39.266666	1155.666626	1023.000000	1023.000000	2046.000000
7.960000	0.091715	54.203274	14.478837	8.935953	17.229839	13.558642	0.000000	-10.000000	-0.825000	37.866665	1168.833374	1023.000000	1023.000000	2046.000000
7.980000	0.092423	54.622143	14.643464	9.116114	17.295774	13.566792	0.000000	-10.000000	-0.691667	35.816666	1181.666626	1023.000000	1023.000000	2046.000000
8.000000	0.093434	55.219776	14.883649	9.182001	17.385721	13.768405	0.000000	-10.000000	-0.541667	33.099998	1194.000000	1023.000000	1023.000000	2046.000000
8.020000	0.094290	55.725269	15.025298	9.302208	17.532858	13.864904	0.000000	-10.000000	-0.408333	30.133333	1205.500000	1023.000000	1023.000000	2046.000000
8.040000	0.095021	56.157524	15.267989	9.362388	17.471848	14.055298	0.000000	-10.000000	-0.291667	26.950001	1216.166626	1023.000000	1023.000000	2046.000000
8.060000	0.095938	56.699593	15.465923	9.507971	17.540697	14.185003	0.000000	-10.000000	-0.208333	23.766666	1225.500000	1023.000000	1023.000000	2046.000000
8.080000	0.096603	57.092247	15.617393	9.566241	17.597939	14.310673	0.000000	-10.000000	-0.141667	20.866667	1234.000000	1023.000000	1023.000000	2046.000000
8.100000	0.097294	57.500866	15.754993	9.531127	17.641226	14.573521	0.000000	-10.000000	-0.083333	17.883335	1241.500000	1023.000000	1023.000000	2046.000000
8.120000	0.097805	57.802692	15.793818	9.513673	17.800508	14.694694	0.000000	-10.000000	-0.041667	15.566668	1248.166626	1023.000000	1023.000000	2046.000000
8.140000	0.098403	58.156128	15.856696	9.406277	17.944582	14.948571	0.000000	-10.000000	-0.016667	13.133334	1253.666626	1023.000000	1023.000000	2046.000000
8.160000	0.098661	58.308880	15.869656	9.311989	18.030832	15.096401	0.000000	-10.000000	0.008333	10.433333	1258.500000	1023.000000	1023.000000	2046.000000
8.180000	0.098799	58.390110	15.837648	9.201391	18.183737	15.167334	0.000000	-10.000000	0.041667	6.133334	1262.333374	1023.000000	1023.000000	2046.000000
8.200000	0.098979	58.496670	15.882120	9.080388	18.231220	15.302942	0.000000	-10.000000	0.075000	1.400000	1265.166626	1023.000000	1023.000000	2046.000000
8.220000	0.098768	58.372154	15.851226	9.024732	18.250488	15.245710	0.000000	-10.000000	0.108333	-2.950000	1266.500000	1023.000000	1023.000000	2046.000000
8.240000	0.098716	58.341404	15.896715	8.929553	18.220776	15.294358	0.000000	-10.000000	0.150000	-7.600000	1267.000000	1023.000000	1023.000000	2046.000000
8.260000	0.098654	58.304745	15.794318	8.883128	18.330769	15.296528	0.000000	-10.000000	0.200000	-11.916667	1267.000000	1023.000000	1023.000000	2046.000000
8.280000	0.098580	58.260685	15.839754	8.744181	18.288950	15.387801	0.000000	-10.000000	0.241667	-15.566667	1267.000000	1023.000000	1023.000000	2046.000000
8.300000	0.098603	58.274612	15.797033	8.726738	18.308741	15.442101	0.000000	-10.000000	0.291667	-17.400000	1263.500000	1023.000000	1023.000000	2046.000000
8.320000	0.098369	58.135941	15.745646	8.739023	18.267740	15.383533	0.000000	-10.000000	0.350000	-18.533333	1255.000000	1023.000000	1023.000000	2046.000000
8.340000	0.098073	57.960987	15.734590	8.730341	18.088682	15.407375	0.000000	-10.000000	0.391667	-19.950001	1244.333374	1023.000000	1023.000000	2046.000000
8.360000	0.097501	57.623318	15.419529	8.715721	18.085316	15.402750	0.000000	-10.000000	0.458333	-21.766666	1234.833374	1023.000000	1023.000000	2046.000000
8.380000	0.096753	57.180866	15.196924	8.536956	17.937836	15.509149	0.000000	-10.000000	0.541667	-24.316668	1227.666626	1023.000000	1023.000000	2046.000000
8.400000	0.096131	56.813705	15.093475	8.459324	17.815899	15.445007	0.000000	-10.000000	0.650000	-26.750000	1219.500000	1023.000000	1023.000000	2046.000000
8.420000	0.095544	56.466537	15.056590	8.419107	17.691401	15.299442	0.000000	-10.000000	0.725000	-28.866667	1210.666626	1023.000000	1023.000000	2046.000000
8.440000	0.094593	55.904598	14.960467	8.434360	17.410067	15.099705	0.000000	-10.000000	0.783333	-30.450001	1201.000000	1023.000000	1023.000000	2046.000000
8.460000	0.092671	54.768646	14.627742	8.391498	17.043491	14.705917	0.000000	-10.000000	0.858333	-32.216667	1191.000000	1023.000000	1023.000000	2046.000000
8.480000	0.090116	53.258316	14.202933	8.134858	16.542311	14.378214	0.000000	-10.000000	0.991667	-34.383331	1180.166626	1023.000000	1023.000000	2046.000000
8.500000	0.087485	51.703426	13.779366	7.923238	16.139345	13.861477	0.000000	-10.000000	1.150000	-37.033333	1168.666626	1023.000000	1023.000000	2046.000000
8.520000	0.085352	50.443211	13.494588	7.768621	15.722182	13.457820	0.000000	-10.000000	1.325000	-39.733334	1156.333374	1023.000000	1023.000000	2046.000000
8.540000	0.083629	49.424458	13.226990	7.693932	15.417019	13.086518	0.000000	-10.000000	1.466667	-42.533333	1143.000000	1023.000000	1023.000000	2046.000000
8.560000	0.081882	48.392521	13.014101	7.565066	15.063401	12.749953	0.000000	-10.000000	1.608333	-44.766666	1128.833374	1023.000000	1023.000000	2046.000000
8.580000	0.080493	47.571259	12.850214	7.467174	14.742355	12.511516	0.000000	-10.000000	1.725000	-46.883335	1113.666626	1023.000000	1023.000000	2046.000000
8.600000	0.079240	46.830997	12.746968	7.364949	14.481703	12.237379	0.000000	-10.000000	1.850000	-48.299999	1098.000000	1023.000000	1023.000000	2046.000000
8.620000	0.078106	46.160877	12.650575	7.273888	14.201453	12.034961	0.000000	-10.000000	1.916667	-49.516666	1082.000000	1023.000000	1023.000000	2046.000000
8.640000	0.077070	45.548130	12.579891	7.225694	13.897403	11.845140	0.000000	-10.000000	1.975000	-50.000000	1065.666626	1023.000000	1023.000000	2046.000000
8.660000	0.076600	45.270866	12.684015	7.214554	13.620303	11.751992	0.000000	-10.000000	1.975000	-50.416668	1049.000000	1023.000000	1023.000000	2046.000000
8.680000	0.075928	44.873257	12.638249	7.231027	13.415561	11.588421	0.000000	-10.000000	1.983333	-50.566666	1032.000000	1023.000000	1023.000000	2046.000000
8.700000	0.075258	44.477665	12.604259	7.236050	13.192638	11.444718	0.000000	-10.000000	1.966667	-50.849998	1015.166687	1023.000000	1023.000000	2046.000000
8.720000	0.074469	44.011028	12.463008	7.165436	13.033627	11.348960	0.000000	-10.000000	1.958333	-50.816666	998.333313	1023.000000	1023.000000	2046.000000
8.740000	0.073364	43.358295	12.304134	7.006479	12.828685	11.218998	0.000000	-10.000000	1.941667	-50.533333	981.500000	1023.000000	1023.000000	2046.000000
8.760000	0.072347	42.757191	12.190104	6.810844	12.604929	11.151314	0.000000	-10.000000	1.925000	-50.066669	964.666687	1023.000000	1023.000000	2046.000000
8.780000	0.071265	42.117657	11.996793	6.624408	12.491452	11.005003	0.000000	-10.000000	1.908333	-49.333336	947.833313	1023.000000	1023.000000	2046.000000
8.800000	0.070297	41.545395	11.853970	6.431391	12.328903	10.931132	0.000000	-10.000000	1.875000	-48.866669	931.333313	1023.000000	1023.000000	2046.000000
8.820000	0.069053	40.810368	11.621202	6.283039	12.171336	10.734792	0.000000	-10.000000	1.841667	-48.483334	915.000000	1023.000000	1023.000000	2046.000000
8.840000	0.068053	40.219456	11.441928	6.033138	12.024073	10.720316	0.000000	-10.000000	1.800000	-48.200001	899.000000	1023.000000	1023.000000	2046.000000
8.860000	0.067058	39.631046	11.258801	5.874247	11.905292	10.592707	0.000000	-10.000000	1.775000	-47.900002	883.000000	1023.000000	1023.000000	2046.000000
8.880000	0.066395	39.239552	11.160907	5.781566	11.802649	10.494430	0.000000	-10.000000	1.741667	-47.400002	867.000000	1023.000000	1023.000000	2046.000000
8.900000	0.065509	38.716106	11.026565	5.670511	11.638318	10.380713	0.000000	-10.000000	1.691667	-46.816666	851.000000	1023.000000	1023.000000	2046.000000
8.920000	0.064328	38.017746	10.834642	5.608067	11.453082	10.121953	0.000000	-10.000000	1.633333	-45.966667	835.333313	1023.000000	1023.000000	2046.000000
8.940000	0.063482	37.517914	10.665186	5.471273	11.287250	10.094205	0.000000	-10.000000	1.600000	-45.066666	820.000000	1023.000000	1023.000000	2046.000000
8.960000	0.062018	36.652737	10.213030	5.207676	11.253174	9.978856	0.000000	-10.000000	1.600000	-44.900002	805.000000	1023.000000	1023.000000	2046.000000
8.980000	0.060655	35.847256	10.004457	4.981597	11.036192	9.825008	0.000000	-10.000000	1.633333	-45.283333	790.000000	1023.000000	1023.000000	2046.000000
9.000000	0.059523	35.178295	9.749702	4.794468	10.952675	9.681449	0.000000	-10.000000	1.666667	-46.049999	774.833313	1023.000000	1023.000000	2046.000000
9.020000	0.057982	34.267586	9.542684	4.684539	10.620336	9.420030	0.000000	-10.000000	1.716667	-46.799999	759.500000	1023.000000	1023.000000	2046.000000
9.040000	0.056299	33.272999	9.378391	4.498340	10.151868	9.244399	0.000000	-10.000000	1.758333	-47.183334	743.833313	1023.000000	1023.000000	2046.000000
9.060000	0.054457	32.184196	9.068468	4.368174	9.758591	8.988966	0.000000	-10.000000	1.791667	-47.450001	733.333313	1023.000000	1023.000000	2046.000000
9.080000	0.052656	31.119549	8.737644	4.201598	9.422506	8.757801	0.000000	-10.000000	1.841667	-48.000000	717.333313	1023.000000	1023.000000	2046.000000
9.100000	0.050711	29.970095	8.391537	4.032085	9.061888	8.484585	0.000000	-10.000000	1.875000	-48.783333	701.166687	1023.000000	1023.000000	2046.000000
9.120000	0.048537	28.685282	7.962293	3.810021	8.789337	8.123632	0.000000	-10.000000	1.908333	-49.466667	679.500000	1023.000000	1023.000000	2046.000000
9.140000	0.046723	27.613348	7.677410	3.499760	8.472714	7.963465	0.000000	-10.000000	1.900000	-49.400002	663.000000	1023.000000	1023.000000	2046.000000
9.160000	0.045028	26.611631	7.393807	3.239005	8.215098	7.763720	0.000000	-10.000000	1.908333	-49.250000	646.500000	1023.000000	1023.000000	2046.000000
9.180000	0.043684	25.816999	7.149407	3.063680	8.042112	7.561801	0.000000	-10.000000	1.891667	-48.816666	630.166687	1023.000000	1023.000000	2046.000000
9.200000	0.043011	25.419737	7.102905	2.977252	7.854010	7.485569	0.000000	-10.000000	1.866667	-48.483334	614.000000	1023.000000	1023.000000	2046.000000
9.220000	0.042104	24.883741	7.039436	2.971352	7.636639	7.236315	0.000000	-10.000000	1.825000	-47.933334	598.000000	1023.000000	1023.000000	2046.000000
9.240000	0.041264	24.387138	7.033803	2.860605	7.387248	7.105483	0.000000	-10.000000	1.791667	-47.666668	582.000000	1023.000000	1023.000000	2046.000000
9.260000	0.040471	23.918507	6.975229	2.816135	7.155502	6.971641	0.000000	-10.000000	1.750000	-47.333336	566.000000	1023.000000	1023.000000	2046.000000
9.280000	0.039665	23.441816	6.816435	2.778342	7.057725	6.789315	0.000000	-10.000000	1.716667	-46.900002	550.000000	1023.000000	1023.000000	2046.000000
9.300000	0.038790	22.925098	6.682528	2.684710	6.855997	6.701864	0.000000	-10.000000	1.691667	-46.666668	534.333313	1023.000000	1023.000000	2046.000000
9.320000	0.037800	22.339531	6.482278	2.589926	6.701001	6.566324	0.000000	-10.000000	1.683333	-46.450001	518.666687	1023.000000	1023.000000	2046.000000
9.340000	0.036617	21.640575	6.217214	2.480233	6.569674	6.373454	0.000000	-10.000000	1.675000	-46.216667	503.333344	1023.000000	1023.000000	2046.000000
9.360000	0.035430	20.939327	6.063687	2.301671	6.281260	6.292709	0.000000	-10.000000	1.666667	-46.050003	487.833344	1023.000000	1023.000000	2046.000000
9.380000	0.034358	20.305365	5.863333	2.134508	6.102087	6.205436	0.000000	-10.000000	1.658333	-45.750000	472.500000	1023.000000	1023.000000	2046.000000
9.400000	0.033204	19.623501	5.624012	1.990735	5.939268	6.069487	0.000000	-10.000000	1.641667	-45.866669	457.166656	1023.000000	1023.000000	2046.000000
9.420000	0.032250	19.059952	5.459797	1.861016	5.732780	6.006360	0.000000	-10.000000	1.641667	-45.816666	442.000000	1023.000000	1023.000000	2046.000000
9.440000	0.031170	18.421715	5.220746	1.776010	5.590752	5.834208	0.000000	-10.000000	1.641667	-45.983334	426.666656	1023.000000	1023.000000	2046.000000
9.460000	0.030102	17.790268	5.052139	1.688349	5.356520	5.693259	0.000000	-10.000000	1.633333	-45.733334	411.333344	1023.000000	1023.000000	2046.000000
9.480000	0.029049	17.168032	5.010200	1.585599	5.017378	5.554855	0.000000	-10.000000	1.600000	-45.383335	396.000000	1023.000000	1023.000000	2046.000000
9.500000	0.027899	16.488226	4.801465	1.520505	4.772339	5.393918	0.000000	-10.000000	1.566667	-45.116669	381.000000	1023.000000	1023.000000	2046.000000
9.520000	0.026626	15.736039	4.425185	1.381905	4.672658	5.256291	0.000000	-10.000000	1.550000	-44.933334	366.000000	1023.000000	1023.000000	2046.000000
9.540000	0.024971	14.758019	4.028898	1.080437	4.505092	5.143592	0.000000	-10.000000	1.583333	-44.933334	351.000000	1023.000000	1023.000000	2046.000000
9.560000	0.023553	13.919592	3.789681	0.817253	4.348834	4.963825	0.000000	-10.000000	1.608333	-45.133335	336.000000	1023.000000	1023.000000	2046.000000
9.580000	0.022384	13.229137	3.688977	0.649145	4.072869	4.818147	0.000000	-10.000000	1.608333	-45.216667	320.833344	1023.000000	1023.000000	2046.000000
9.600000	0.021128	12.486796	3.514167	0.566568	3.753785	4.652277	0.000000	-10.000000	1.558333	-44.866669	305.666656	1023.000000	1023.000000	2046.000000
9.620000	0.019391	11.459898	3.158723	0.546370	3.424555	4.330250	0.000000	-10.000000	1.525000	-44.183334	290.666656	1023.000000	1023.000000	2046.000000
9.640000	0.017363	10.261456	2.699802	0.364727	3.088871	4.108056	0.000000	-10.000000	1.508333	-43.716667	276.000000	1023.000000	1023.000000	2046.000000
9.660000	0.015117	8.934080	2.265478	0.153477	2.676876	3.838250	0.000000	-10.000000	1.508333	-43.650002	261.500000	1023.000000	1023.000000	2046.000000
9.680000	0.013037	7.704975	1.814508	-0.006847	2.407369	3.489945	0.000000	-10.000000	1.500000	-43.733334	247.000000	1023.000000	1023.000000	2046.000000
9.700000	0.011091	6.554501	1.467588	-0.170851	2.106685	3.151078	0.000000	-10.000000	1.508333	-43.700001	232.333328	1023.000000	1023.000000	2046.000000
9.720000	0.009420	5.567088	1.207780	-0.369705	1.775305	2.953708	0.000000	-10.000000	1.508333	-43.600002	217.833328	1023.000000	1023.000000	2046.000000
9.740000	0.007834	4.629792	0.912240	-0.524724	1.532086	2.710190	0.000000	-10.000000	1.475000	-43.116669	203.166672	1023.000000	1023.000000	2046.000000
9.760000	0.006589	3.894279	0.688146	-0.685278	1.355701	2.535711	0.000000	-10.000000	1.450000	-42.816666	188.833328	1023.000000	1023.000000	2046.000000
9.780000	0.005738	3.391416	0.581885	-0.756811	1.144864	2.421478	0.000000	-10.000000	1.408333	-42.333332	174.500000	1023.000000	1023.000000	2046.000000
9.800000	0.005130	3.031836	0.596246	-0.746553	0.886692	2.295451	0.000000	-10.000000	1.391667	-41.866669	160.500000	1023.000000	1023.000000	2046.000000
9.820000	0.004525	2.673993	0.575751	-0.769779	0.750603	2.117418	0.000000	-10.000000	1.325000	-41.083336	146.500000	1023.000000	1023.000000	2046.000000
9.840000	0.003834	2.266186	0.510844	-0.820117	0.561878	2.013581	0.000000	-10.000000	1.291667	-40.316669	132.833328	1023.000000	1023.000000	2046.000000
9.860000	0.003220	1.903146	0.413386	-0.905994	0.399418	1.996336	0.000000	-10.000000	1.250000	-39.566669	119.333336	1023.000000	1023.000000	2046.000000
9.880000	0.002399	1.417776	0.251365	-1.024161	0.264486	1.926085	0.000000	-10.000000	1.241667	-38.883335	106.166664	1023.000000	1023.000000	2046.000000
9.900000	0.001668	0.985649	0.079563	-1.159229	0.177023	1.888292	0.000000	-10.000000	1.200000	-38.083336	93.000000	1023.000000	1023.000000	2046.000000
9.920000	0.000839	0.495729	-0.124988	-1.280784	0.071107	1.830393	0.000000	-10.000000	1.166667	-37.433334	80.333336	1023.000000	1023.000000	2046.000000
9.940000	-0.000060	-0.035259	-0.348386	-1.406006	0.021454	1.697678	0.000000	-10.000000	1.116667	-36.966667	67.833336	1023.000000	1023.000000	2046.000000
9.960000	-0.000951	-0.562286	-0.500157	-1.583906	-0.156502	1.678279	0.000000	-10.000000	1.083333	-36.416668	55.500000	1023.000000	1023.000000	2046.000000
9.980000	-0.001924	-1.137058	-0.761569	-1.724864	-0.230212	1.579587	0.000000	-10.000000	1.033333	-35.916668	43.166668	1023.000000	1023.000000	2046.000000
10.000000	-0.002743	-1.621267	-0.940619	-1.942180	-0.353830	1.615362	0.000000	-10.000000	0.991667	-35.183334	31.333334	1023.000000	1023.000000	2046.000000
10.020000	-0.003607	-2.131998	-1.188026	-2.022378	-0.377421	1.455827	0.000000	-10.000000	0.950000	-34.650002	19.666666	1023.000000	1023.000000	2046.000000
10.040000	-0.004456	-2.633711	-1.280497	-2.159826	-0.606249	1.412860	0.000000	-10.000000	0.925000	-33.983334	8.500000	1023.000000	1023.000000	2046.000000
10.060000	-0.005505	-3.253349	-1.394592	-2.194703	-0.829252	1.165198	0.000000	-10.000000	0.900000	-33.533333	-2.666667	1023.000000	1023.000000	2046.000000
10.080000	-0.006233	-3.683701	-1.536696	-2.308934	-1.031074	1.193003	0.000000	-10.000000	0.891667	-33.049999	-13.500000	1023.000000	1023.000000	2046.000000
10.100000	-0.007453	-4.404657	-1.972433	-2.481199	-1.009890	1.058865	0.000000	-10.000000	0.875000	-32.750000	-24.500000	1023.000000	1023.000000	2046.000000
10.120000	-0.008685	-5.133112	-2.224278	-2.796258	-1.119969	1.007393	0.000000	-10.000000	0.858333	-32.400002	-35.500000	1023.000000	1023.000000	2046.000000
10.140000	-0.009544	-5.640754	-2.291664	-3.062490	-1.258910	0.972310	0.000000	-10.000000	0.825000	-32.016666	-46.333332	1023.000000	1023.000000	2046.000000
10.160000	-0.010288	-6.080052	-2.415252	-3.171675	-1.343344	0.850219	0.000000	-10.000000	0.775000	-31.133333	-57.000000	1023.000000	1023.000000	2046.000000
10.180000	-0.011066	-6.539858	-2.518924	-3.253706	-1.544026	0.776797	0.000000	-10.000000	0.716667	-29.750000	-67.333336	1023.000000	1023.000000	2046.000000
10.200000	-0.012350	-7.299019	-2.838721	-3.306707	-1.680414	0.526823	0.000000	-10.000000	0.633333	-27.933334	-77.333336	1023.000000	1023.000000	2046.000000
10.220000	-0.013814	-8.163869	-3.157526	-3.437177	-1.938853	0.369687	0.000000	-10.000000	0.583333	-26.266666	-86.666664	1023.000000	1023.000000	2046.000000
10.240000	-0.015439	-9.124189	-3.494325	-3.561366	-2.207493	0.138995	0.000000	-10.000000	0.533333	-24.883333	-98.166664	1023.000000	1023.000000	2046.000000
10.260000	-0.016819	-9.940276	-3.778068	-3.679594	-2.404132	-0.078483	0.000000	-10.000000	0.516667	-24.183334	-106.500000	1023.000000	1023.000000	2046.000000
10.280000	-0.017902	-10.580158	-3.981366	-3.760044	-2.616123	-0.222625	0.000000	-10.000000	0.491667	-23.750000	-114.666664	1023.000000	1023.000000	2046.000000
10.300000	-0.018893	-11.165914	-4.201738	-3.817732	-2.752816	-0.393628	0.000000	-10.000000	0.458333	-23.200001	-120.000000	1023.000000	1023.000000	2046.000000
10.320000	-0.019766	-11.681452	-4.324684	-3.872672	-2.984021	-0.500075	0.000000	-10.000000	0.416667	-22.366667	-127.666664	1023.000000	1023.000000	2046.000000
10.340000	-0.020133	-11.898884	-4.290004	-3.957672	-3.166724	-0.484483	0.000000	-10.000000	0.375000	-21.300001	-135.000000	1023.000000	1023.000000	2046.000000
10.360000	-0.020220	-11.949857	-4.224259	-3.889024	-3.311153	-0.525421	0.000000	-10.000000	0.358333	-20.216667	-142.000000	1023.000000	1023.000000	2046.000000
10.380000	-0.019970	-11.801988	-4.010382	-3.886832	-3.433118	-0.471655	0.000000	-10.000000	0.333333	-18.900000	-148.833328	1023.000000	1023.000000	2046.000000
10.400000	-0.019811	-11.708389	-3.902288	-3.915518	-3.472631	-0.417952	0.000000	-10.000000	0.300000	-17.250000	-155.166672	1023.000000	1023.000000	2046.000000
10.420000	-0.019879	-11.748702	-3.913563	-3.957416	-3.454103	-0.423619	0.000000	-10.000000	0.258333	-15.750000	-161.000000	1023.000000	1023.000000	2046.000000
10.440000	-0.019986	-11.811993	-3.904173	-4.030515	-3.495622	-0.381683	0.000000	-10.000000	0.233333	-14.500000	-166.166672	1023.000000	1023.000000	2046.000000
10.460000	-0.020287	-11.989730	-4.024770	-4.042046	-3.470993	-0.451921	0.000000	-10.000000	0.216667	-13.800000	-171.166672	1023.000000	1023.000000	2046.000000
10.480000	-0.020392	-12.051408	-4.084380	-4.126563	-3.423883	-0.416582	0.000000	-10.000000	0.208333	-13.250000	-175.666672	1023.000000	1023.000000	2046.000000
10.500000	-0.020576	-12.160501	-4.207746	-4.155699	-3.382686	-0.414370	0.000000	-10.000000	0.175000	-12.700000	-180.166672	1023.000000	1023.000000	2046.000000
10.520000	-0.020767	-12.273026	-4.311016	-4.212129	-3.310612	-0.439269	0.000000	-10.000000	0.141667	-11.800000	-184.333328	1023.000000	1023.000000	2046.000000
10.540000	-0.020914	-12.360320	-4.323594	-4.305891	-3.403058	-0.327777	0.000000	-10.000000	0.108333	-10.550000	-188.333328	1023.000000	1023.000000	2046.000000
10.560000	-0.021141	-12.494259	-4.403330	-4.351012	-3.385155	-0.354762	0.000000	-10.000000	0.083333	-8.766666	-191.833328	1023.000000	1023.000000	2046.000000
10.580000	-0.021135	-12.490952	-4.414130	-4.421948	-3.414378	-0.240496	0.000000	-10.000000	0.066667	-6.816667	-194.833328	1023.000000	1023.000000	2046.000000
10.600000	-0.021068	-12.450972	-4.472419	-4.420231	-3.359890	-0.198431	0.000000	-10.000000	0.058333	-4.233334	-197.166672	1023.000000	1023.000000	2046.000000
10.620000	-0.020907	-12.355971	-4.402353	-4.454386	-3.364426	-0.134806	0.000000	-10.000000	0.058333	-1.233333	-198.500000	1023.000000	1023.000000	2046.000000
10.640000	-0.020698	-12.232341	-4.277825	-4.406288	-3.429089	-0.119138	0.000000	-10.000000	0.041667	1.533333	-199.000000	1023.000000	1023.000000	2046.000000
10.660000	-0.020553	-12.146908	-4.302776	-4.343131	-3.420964	-0.080037	0.000000	-10.000000	0.016667	4.033333	-199.000000	1023.000000	1023.000000	2046.000000
10.680000	-0.020437	-12.078155	-4.409841	-4.374640	-3.312145	0.018471	0.000000	-10.000000	0.000000	5.866667	-199.000000	1023.000000	1023.000000	2046.000000
10.700000	-0.020369	-12.037793	-4.443011	-4.467396	-3.146766	0.019380	0.000000	-10.000000	0.000000	7.216667	-199.000000	1023.000000	1023.000000	2046.000000
10.720000	-0.019800	-11.701851	-4.175957	-4.519854	-3.119936	0.113896	0.000000	-10.000000	0.000000	8.000000	-199.000000	1023.000000	1023.000000	2046.000000
10.740000	-0.019414	-11.473402	-4.055591	-4.355062	-3.040543	-0.022206	0.000000	-10.000000	-0.008333	8.933333	-199.000000	1023.000000	1023.000000	2046.000000
10.760000	-0.019193	-11.342894	-3.935710	-4.257082	-3.115481	-0.034621	0.000000	-10.000000	-0.033333	10.816667	-199.000000	1023.000000	1023.000000	2046.000000
10.780000	-0.019570	-11.565702	-4.056962	-4.217874	-3.094829	-0.196037	0.000000	-10.000000	-0.075000	12.966667	-199.000000	1023.000000	1023.000000	2046.000000
10.800000	-0.020214	-11.946240	-4.159184	-4.266449	-3.215768	-0.304839	0.000000	-10.000000	-0.108333	15.050000	-125.000000	1023.000000	1023.000000	2046.000000
10.820000	-0.020529	-12.132627	-4.238845	-4.208409	-3.248331	-0.437042	0.000000	-10.000000	-0.166667	16.983334	-49.500000	1023.000000	1023.000000	2046.000000
10.840000	-0.020274	-11.982085	-4.200028	-4.136834	-3.180558	-0.464666	0.000000	-10.000000	-0.233333	19.250000	28.000000	1023.000000	1023.000000	2046.000000
10.860000	-0.019646	-11.610948	-4.071343	-4.002886	-3.107685	-0.429033	0.000000	-10.000000	-0.308333	21.600000	33.666668	1023.000000	1023.000000	2046.000000
10.880000	-0.018883	-11.159967	-3.960188	-3.873943	-2.945352	-0.380483	0.000000	-10.000000	-0.366667	23.900002	40.500000	1023.000000	1023.000000	2046.000000
10.900000	-0.017941	-10.603232	-3.719553	-3.738209	-2.892815	-0.252657	0.000000	-10.000000	-0.400000	25.800001	48.000000	1023.000000	1023.000000	2046.000000
10.920000	-0.016697	-9.867754	-3.433829	-3.568012	-2.690443	-0.175470	0.000000	-10.000000	-0.458333	27.350000	56.333332	1023.000000	1023.000000	2046.000000
10.940000	-0.015099	-8.923319	-3.049477	-3.350401	-2.576162	0.052721	0.000000	-10.000000	-0.508333	28.700001	65.166664	1023.000000	1023.000000	2046.000000
10.960000	-0.013426	-7.934615	-2.691529	-3.143646	-2.324991	0.225550	0.000000	-10.000000	-0.575000	29.916666	74.666664	1023.000000	1023.000000	2046.000000
10.980000	-0.011724	-6.928720	-2.209383	-2.978989	-2.197128	0.456780	0.000000	-10.000000	-0.633333	31.366667	84.500000	1023.000000	1023.000000	2046.000000
11.000000	-0.010072	-5.952667	-1.931455	-2.801774	-1.848026	0.628588	0.000000	-10.000000	-0.691667	32.599998	94.666664	1023.000000	1023.000000	2046.000000
11.020000	-0.008406	-4.967656	-1.637708	-2.682208	-1.587823	0.940083	0.000000	-10.000000	-0.758333	34.116669	105.333336	1023.000000	1023.000000	2046.000000
11.040000	-0.006893	-4.073595	-1.472499	-2.540175	-1.185717	1.124796	0.000000	-10.000000	-0.825000	35.500000	116.500000	1023.000000	1023.000000	2046.000000
11.060000	-0.005417	-3.201344	-1.240909	-2.442527	-0.915643	1.397734	0.000000	-10.000000	-0.875000	36.633335	124.166664	1023.000000	1023.000000	2046.000000
11.080000	-0.003931	-2.323076	-1.049181	-2.314142	-0.564121	1.604369	0.000000	-10.000000	-0.900000	37.583336	136.333328	1023.000000	1023.000000	2046.000000
11.100000	-0.002585	-1.527965	-0.888958	-2.216864	-0.224190	1.802047	0.000000	-10.000000	-0.916667	38.116669	148.833328	1023.000000	1023.000000	2046.000000
11.120000	-0.001161	-0.686085	-0.651226	-2.176008	0.057801	2.083347	0.000000	-10.000000	-0.933333	38.883335	165.666672	1023.000000	1023.000000	2046.000000
11.140000	0.000172	0.101835	-0.498487	-2.037157	0.442994	2.194485	0.000000	-10.000000	-0.950000	39.016666	178.500000	1023.000000	1023.000000	2046.000000
11.160000	0.001502	0.887444	-0.296120	-2.006724	0.709024	2.481265	0.000000	-10.000000	-0.950000	39.216667	191.500000	1023.000000	1023.000000	2046.000000
11.180000	0.002599	1.535872	-0.230590	-1.931696	1.081818	2.616340	0.000000	-10.000000	-0.950000	39.133335	204.500000	1023.000000	1023.000000	2046.000000
11.200000	0.004045	2.390374	-0.011136	-1.831693	1.341737	2.891467	0.000000	-10.000000	-0.975000	39.250000	217.500000	1023.000000	1023.000000	2046.000000
11.220000	0.005335	3.153277	0.144865	-1.676188	1.647467	3.037134	0.000000	-10.000000	-0.975000	39.200001	230.666672	1023.000000	1023.000000	2046.000000
11.240000	0.006589	3.894397	0.403109	-1.488150	1.776437	3.203001	0.000000	-10.000000	-0.958333	38.866669	243.833328	1023.000000	1023.000000	2046.000000
11.260000	0.007858	4.643951	0.478169	-1.318215	2.069218	3.414779	0.000000	-10.000000	-0.933333	38.700001	257.000000	1023.000000	1023.000000	2046.000000
11.280000	0.009139	5.401329	0.508237	-1.234405	2.415349	3.712147	0.000000	-10.000000	-0.891667	38.333332	269.833344	1023.000000	1023.000000	2046.000000
11.300000	0.010304	6.089740	0.722449	-1.194258	2.672754	3.888794	0.000000	-10.000000	-0.866667	37.533333	282.666656	1023.000000	1023.000000	2046.000000
11.320000	0.011722	6.927823	1.019317	-1.096079	2.933813	4.070772	0.000000	-10.000000	-0.841667	36.783333	295.333344	1023.000000	1023.000000	2046.000000
11.340000	0.012914	7.632187	1.279458	-1.000557	3.058858	4.294428	0.000000	-10.000000	-0.875000	36.416668	307.833344	1023.000000	1023.000000	2046.000000
11.360000	0.013324	7.874217	1.255348	-0.827412	3.233705	4.212576	0.000000	-10.000000	-0.925000	37.116669	320.000000	1023.000000	1023.000000	2046.000000
11.380000	0.012982	7.672184	1.201735	-0.789672	3.118407	4.141714	0.000000	-10.000000	-0.941667	37.816669	332.166656	1023.000000	1023.000000	2046.000000
11.400000	0.012570	7.428630	1.085532	-0.820588	3.096805	4.066882	0.000000	-10.000000	-0.950000	38.233334	344.666656	1023.000000	1023.000000	2046.000000
11.420000	0.012883	7.613667	1.072488	-0.661634	3.250055	3.952758	0.000000	-10.000000	-0.933333	38.316669	357.333344	1023.000000	1023.000000	2046.000000
11.440000	0.013730	8.114643	1.280450	-0.511997	3.312236	4.033955	0.000000	-10.000000	-0.950000	38.050003	370.166656	1023.000000	1023.000000	2046.000000
11.460000	0.014630	8.646085	1.438529	-0.340946	3.499443	4.049058	0.000000	-10.000000	-0.966667	38.366669	382.833344	1023.000000	1023.000000	2046.000000
11.480000	0.015766	9.317858	1.639143	-0.113007	3.676472	4.115249	0.000000	-10.000000	-0.975000	38.900002	395.666656	1023.000000	1023.000000	2046.000000
11.500000	0.017077	10.092745	1.960431	0.053100	3.805016	4.274198	0.000000	-10.000000	-0.966667	39.216667	408.500000	1023.000000	1023.000000	2046.000000
11.520000	0.018474	10.918064	2.202604	0.201978	4.084375	4.429107	0.000000	-10.000000	-0.975000	38.933334	421.500000	1023.000000	1023.000000	2046.000000
11.540000	0.020247	11.965693	2.587048	0.393123	4.253747	4.731776	0.000000	-10.000000	-0.991667	38.783333	434.500000	1023.000000	1023.000000	2046.000000
11.560000	0.022018	13.012369	2.984000	0.649627	4.524947	4.853794	0.000000	-10.000000	-1.041667	38.900002	447.500000	1023.000000	1023.000000	2046.000000
11.580000	0.023538	13.910840	3.310286	0.766262	4.731834	5.102458	0.000000	-10.000000	-1.066667	39.766666	460.500000	1023.000000	1023.000000	2046.000000
11.600000	0.024968	14.756057	3.494944	0.852946	5.120348	5.287818	0.000000	-10.000000	-1.100000	40.166668	473.500000	1023.000000	1023.000000	2046.000000
11.620000	0.026585	15.711503	3.786157	0.924214	5.382112	5.619020	0.000000	-10.000000	-1.125000	40.816669	486.833344	1023.000000	1023.000000	2046.000000
11.640000	0.028014	16.556028	3.985893	1.055711	5.750508	5.763917	0.000000	-10.000000	-1.158333	41.133335	500.500000	1023.000000	1023.000000	2046.000000
11.660000	0.029452	17.406317	4.264709	1.111080	5.984583	6.045944	0.000000	-10.000000	-1.175000	41.800003	514.333313	1023.000000	1023.000000	2046.000000
11.680000	0.030703	18.145704	4.408298	1.133380	6.349747	6.254281	0.000000	-10.000000	-1.158333	42.050003	528.333313	1023.000000	1023.000000	2046.000000
11.700000	0.032254	19.062260	4.690736	1.143592	6.668158	6.559774	0.000000	-10.000000	-1.125000	42.200001	542.333313	1023.000000	1023.000000	2046.000000
11.720000	0.033648	19.885897	4.937232	1.306003	6.980996	6.661665	0.000000	-10.000000	-1.108333	42.100002	556.500000	1023.000000	1023.000000	2046.000000
11.740000	0.035014	20.693075	5.167033	1.381972	7.320895	6.823176	0.000000	-10.000000	-1.100000	42.166668	570.500000	1023.000000	1023.000000	2046.000000
11.760000	0.036252	21.424654	5.390094	1.437624	7.549529	7.047408	0.000000	-10.000000	-1.083333	41.816666	584.500000	1023.000000	1023.000000	2046.000000
11.780000	0.037535	22.183308	5.536392	1.518881	7.904519	7.223516	0.000000	-10.000000	-1.066667	41.500000	598.500000	1023.000000	1023.000000	2046.000000
11.800000	0.038903	22.991592	5.781399	1.564150	8.147400	7.498644	0.000000	-10.000000	-1.050000	41.133335	612.333313	1023.000000	1023.000000	2046.000000
11.820000	0.040348	23.845638	5.958546	1.738794	8.510223	7.638075	0.000000	-10.000000	-1.050000	41.233334	626.000000	1023.000000	1023.000000	2046.000000
11.840000	0.041825	24.718855	6.263631	1.898947	8.687869	7.868408	0.000000	-10.000000	-1.025000	41.299999	639.666687	1023.000000	1023.000000	2046.000000
11.860000	0.042914	25.361929	6.434477	2.120927	8.924355	7.882170	0.000000	-10.000000	-1.008333	41.000000	653.500000	1023.000000	1023.000000	2046.000000
11.880000	0.044423	26.254084	6.576034	2.329059	9.225246	8.123744	0.000000	-10.000000	-0.983333	40.450001	667.166687	1023.000000	1023.000000	2046.000000
11.900000	0.045726	27.023775	6.623934	2.571001	9.584261	8.244579	0.000000	-10.000000	-0.975000	39.816666	680.833313	1023.000000	1023.000000	2046.000000
11.920000	0.047155	27.868473	6.977162	2.740131	9.717120	8.434059	0.000000	-10.000000	-0.958333	39.666668	694.166687	1023.000000	1023.000000	2046.000000
11.940000	0.048535	28.684238	7.228062	2.880509	10.024076	8.551592	0.000000	-10.000000	-0.950000	39.333336	707.500000	1023.000000	1023.000000	2046.000000
11.960000	0.049601	29.314312	7.429240	3.124593	10.165949	8.594529	0.000000	-10.000000	-0.950000	39.316669	720.666687	1023.000000	1023.000000	2046.000000
11.980000	0.049597	29.311819	7.442304	3.297835	10.149556	8.422124	0.000000	-10.000000	-0.950000	39.350002	733.833313	1023.000000	1023.000000	2046.000000
12.000000	0.048868	28.881201	7.307536	3.358789	9.971107	8.243769	0.000000	-10.000000	-0.933333	39.350002	747.000000	1023.000000	1023.000000	2046.000000
12.020000	0.048435	28.625015	7.150289	3.471148	10.003492	8.000086	0.000000	-10.000000	-0.925000	39.233334	760.000000	1023.000000	1023.000000	2046.000000
12.040000	0.048842	28.865477	7.283092	3.618783	9.971895	7.991706	0.000000	-10.000000	-0.900000	38.816669	773.000000	1023.000000	1023.000000	2046.000000
12.060000	0.049589	29.307190	7.413696	3.902158	10.097699	7.893636	0.000000	-10.000000	-0.891667	38.666668	781.666687	1023.000000	1023.000000	2046.000000
12.080000	0.050628	29.920938	7.652277	4.116643	10.204910	7.947108	0.000000	-10.000000	-0.858333	38.100002	794.666687	1023.000000	1023.000000	2046.000000
12.100000	0.051524	30.450624	7.786678	4.320194	10.383371	7.960381	0.000000	-10.000000	-0.808333	37.033333	807.333313	1023.000000	1023.000000	2046.000000
12.120000	0.052470	31.009771	7.982130	4.450436	10.541845	8.035360	0.000000	-10.000000	-0.716667	35.650002	824.166687	1023.000000	1023.000000	2046.000000
12.140000	0.053650	31.706968	8.232321	4.590024	10.730555	8.154070	0.000000	-10.000000	-0.625000	33.750000	836.166687	1023.000000	1023.000000	2046.000000
12.160000	0.054742	32.352795	8.456704	4.718653	10.895120	8.282318	0.000000	-10.000000	-0.558333	32.233334	847.833313	1023.000000	1023.000000	2046.000000
12.180000	0.056050	33.125515	8.844225	4.933906	10.953745	8.393640	0.000000	-10.000000	-0.508333	30.516666	858.833313	1023.000000	1023.000000	2046.000000
12.200000	0.056986	33.678982	8.964079	5.086220	11.177103	8.451581	0.000000	-10.000000	-0.441667	28.750000	869.333313	1023.000000	1023.000000	2046.000000
12.220000	0.058119	34.348419	9.178606	5.159435	11.315323	8.695057	0.000000	-10.000000	-0.358333	26.783333	879.333313	1023.000000	1023.000000	2046.000000
12.240000	0.059158	34.962204	9.353680	5.251785	11.517232	8.839506	0.000000	-10.000000	-0.291667	24.816668	888.500000	1023.000000	1023.000000	2046.000000
12.260000	0.060100	35.518902	9.525204	5.304964	11.657750	9.030985	0.000000	-10.000000	-0.216667	22.933334	897.000000	1023.000000	1023.000000	2046.000000
12.280000	0.060640	35.838413	9.579311	5.330913	11.801565	9.126625	0.000000	-10.000000	-0.150000	20.966667	904.833313	1023.000000	1023.000000	2046.000000
12.300000	0.061256	36.202301	9.641847	5.317530	11.969412	9.273514	0.000000	-10.000000	-0.100000	18.700001	912.333313	1023.000000	1023.000000	2046.000000
12.320000	0.061881	36.571941	9.773420	5.259236	12.077725	9.461559	0.000000	-10.000000	-0.066667	16.650000	919.166687	1023.000000	1023.000000	2046.000000
12.340000	0.062409	36.883678	9.851983	5.272798	12.239253	9.519645	0.000000	-10.000000	-0.041667	14.133334	925.166687	1023.000000	1023.000000	2046.000000
12.360000	0.062728	37.072311	9.972739	5.244633	12.230983	9.623957	0.000000	-10.000000	0.008333	11.133333	930.333313	1023.000000	1023.000000	2046.000000
12.380000	0.062799	37.113979	9.970094	5.262360	12.303294	9.578231	0.000000	-10.000000	0.050000	7.016667	934.500000	1023.000000	1023.000000	2046.000000
12.400000	0.062856	37.147915	9.923388	5.209055	12.367023	9.648453	0.000000	-10.000000	0.083333	2.050000	937.666687	1023.000000	1023.000000	2046.000000
12.420000	0.062906	37.177422	9.962160	5.121449	12.347857	9.745956	0.000000	-10.000000	0.100000	-2.183333	939.333313	1023.000000	1023.000000	2046.000000
12.440000	0.062847	37.142422	9.922103	5.038772	12.434175	9.747372	0.000000	-10.000000	0.116667	-6.066667	940.000000	1023.000000	1023.000000	2046.000000
12.460000	0.062963	37.211349	9.923708	5.023827	12.400562	9.863252	0.000000	-10.000000	0.133333	-8.500000	940.000000	1023.000000	1023.000000	2046.000000
12.480000	0.062605	36.999287	9.877298	5.012320	12.354860	9.754810	0.000000	-10.000000	0.150000	-10.700001	940.000000	1023.000000	1023.000000	2046.000000
12.500000	0.062410	36.884121	9.895411	5.008753	12.193916	9.786038	0.000000	-10.000000	0.166667	-11.833334	940.000000	1023.000000	1023.000000	2046.000000
12.520000	0.062260	36.795933	9.696162	5.021437	12.242972	9.835361	0.000000	-10.000000	0.200000	-12.983334	940.000000	1023.000000	1023.000000	2046.000000
12.540000	0.061940	36.606575	9.523798	4.931638	12.223182	9.927958	0.000000	-10.000000	0.241667	-14.266666	932.166687	1023.000000	1023.000000	2046.000000
12.560000	0.061736	36.485924	9.485322	4.890351	12.246431	9.863821	0.000000	-10.000000	0.258333	-15.383333	922.666687	1023.000000	1023.000000	2046.000000
12.580000	0.061462	36.324226	9.572954	4.854976	12.078799	9.817497	0.000000	-10.000000	0.258333	-15.800000	911.333313	1023.000000	1023.000000	2046.000000
12.600000	0.060713	35.881363	9.552320	4.860441	11.832247	9.636355	0.000000	-10.000000	0.250000	-15.616667	906.166687	1023.000000	1023.000000	2046.000000
12.620000	0.059111	34.934334	9.332850	4.762764	11.471936	9.366784	0.000000	-10.000000	0.266667	-15.900001	901.000000	1023.000000	1023.000000	2046.000000
12.640000	0.056805	33.571480	8.945042	4.595986	11.037946	8.992508	0.000000	-10.000000	0.341667	-18.000000	895.666687	1023.000000	1023.000000	2046.000000
12.660000	0.054579	32.256462	8.559175	4.441433	10.661243	8.594609	0.000000	-10.000000	0.483333	-21.600000	889.666687	1023.000000	1023.000000	2046.000000
12.680000	0.052744	31.171444	8.292600	4.360126	10.273006	8.245710	0.000000	-10.000000	0.675000	-26.466667	882.333313	1023.000000	1023.000000	2046.000000
12.700000	0.051060	30.176472	8.054641	4.340077	9.891129	7.890625	0.000000	-10.000000	0.908333	-31.466667	873.500000	1023.000000	1023.000000	2046.000000
12.720000	0.049709	29.378222	7.869812	4.309505	9.594446	7.604459	0.000000	-10.000000	1.150000	-36.666668	863.000000	1023.000000	1023.000000	2046.000000
12.740000	0.048359	28.580362	7.765458	4.282794	9.208121	7.323990	0.000000	-10.000000	1.366667	-40.733334	850.833313	1023.000000	1023.000000	2046.000000
12.760000	0.047209	27.900595	7.617683	4.310495	9.013315	6.959102	0.000000	-10.000000	1.525000	-43.533333	837.333313	1023.000000	1023.000000	2046.000000
12.780000	0.046445	27.449158	7.604124	4.257960	8.771201	6.815873	0.000000	-10.000000	1.675000	-45.733334	822.833313	1023.000000	1023.000000	2046.000000
12.800000	0.045944	27.152697	7.684372	4.360956	8.485671	6.621697	0.000000	-10.000000	1.833333	-47.933334	807.666687	1023.000000	1023.000000	2046.000000
12.820000	0.045606	26.953051	7.803118	4.428189	8.280384	6.441359	0.000000	-10.000000	1.966667	-50.016666	791.666687	1023.000000	1023.000000	2046.000000
12.840000	0.044985	26.585979	7.720641	4.546391	8.144433	6.174514	0.000000	-10.000000	2.033333	-51.049999	774.833313	1023.000000	1023.000000	2046.000000
12.860000	0.044333	26.200689	7.619550	4.562260	7.979791	6.039088	0.000000	-10.000000	2.033333	-51.099998	757.666687	1023.000000	1023.000000	2046.000000
12.880000	0.043502	25.709667	7.478997	4.572125	7.806095	5.852450	0.000000	-10.000000	2.000000	-50.516666	740.666687	1023.000000	1023.000000	2046.000000
12.900000	0.042593	25.172583	7.363937	4.481213	7.593085	5.734346	0.000000	-10.000000	1.958333	-50.066666	723.833313	1023.000000	1023.000000	2046.000000
12.920000	0.041529	24.543646	7.088126	4.426877	7.503590	5.525052	0.000000	-10.000000	1.933333	-49.700001	707.166687	1023.000000	1023.000000	2046.000000
12.940000	0.040386	23.868080	6.882909	4.267065	7.316894	5.401212	0.000000	-10.000000	1.916667	-49.549999	690.500000	1023.000000	1023.000000	2046.000000
12.960000	0.039333	23.245781	6.754989	4.123991	7.052142	5.314660	0.000000	-10.000000	1.883333	-49.233334	674.000000	1023.000000	1023.000000	2046.000000
12.980000	0.038382	22.683855	6.600095	4.022021	6.876357	5.185381	0.000000	-10.000000	1.833333	-48.766666	657.500000	1023.000000	1023.000000	2046.000000
13.000000	0.037634	22.241621	6.537171	3.899940	6.622895	5.181615	0.000000	-10.000000	1.791667	-48.333332	641.166687	1023.000000	1023.000000	2046.000000
13.020000	0.036527	21.587320	6.301720	3.855499	6.443991	4.986111	0.000000	-10.000000	1.750000	-47.700001	625.000000	1023.000000	1023.000000	2046.000000
13.040000	0.035501	20.981226	6.226997	3.640810	6.105686	5.007732	0.000000	-10.000000	1.716667	-47.250000	609.166687	1023.000000	1023.000000	2046.000000
13.060000	0.034543	20.415154	6.019275	3.460965	5.955861	4.979053	0.000000	-10.000000	1.683333	-46.583332	593.500000	1023.000000	1023.000000	2046.000000
13.080000	0.033569	19.839228	5.876953	3.261199	5.758085	4.942989	0.000000	-10.000000	1.666667	-46.083332	578.000000	1023.000000	1023.000000	2046.000000
13.100000	0.032705	19.328560	5.679647	3.220327	5.644385	4.784202	0.000000	-10.000000	1.608333	-45.433334	562.666687	1023.000000	1023.000000	2046.000000
13.120000	0.031516	18.625954	5.515026	3.096070	5.407601	4.607256	0.000000	-10.000000	1.550000	-44.766666	547.500000	1023.000000	1023.000000	2046.000000
13.140000	0.030541	18.049816	5.418126	3.076975	5.066732	4.487983	0.000000	-10.000000	1.491667	-44.133335	532.500000	1023.000000	1023.000000	2046.000000
13.160000	0.029638	17.516350	5.188949	2.962269	4.947872	4.417260	0.000000	-10.000000	1.466667	-43.533333	517.833313	1023.000000	1023.000000	2046.000000
13.180000	0.028246	16.693516	4.807290	2.728326	4.824863	4.333036	0.000000	-10.000000	1.433333	-43.066669	503.166656	1023.000000	1023.000000	2046.000000
13.200000	0.026857	15.872618	4.538992	2.459512	4.693113	4.181000	0.000000	-10.000000	1.400000	-42.783333	488.833344	1023.000000	1023.000000	2046.000000
13.220000	0.025559	15.105538	4.353092	2.249599	4.418927	4.083920	0.000000	-10.000000	1.350000	-42.049999	474.500000	1023.000000	1023.000000	2046.000000
13.240000	0.024276	14.346936	4.144385	2.149111	4.157682	3.895758	0.000000	-10.000000	1.283333	-41.200001	460.500000	1023.000000	1023.000000	2046.000000
13.260000	0.023005	13.596087	3.909454	2.006531	3.857682	3.822419	0.000000	-10.000000	1.225000	-39.849998	446.833344	1023.000000	1023.000000	2046.000000
13.280000	0.021572	12.749273	3.520374	1.854657	3.690147	3.684096	0.000000	-10.000000	1.200000	-39.166668	433.500000	1023.000000	1023.000000	2046.000000
13.300000	0.020143	11.904661	3.251956	1.696268	3.339526	3.616910	0.000000	-10.000000	1.200000	-38.600002	420.500000	1023.000000	1023.000000	2046.000000
13.320000	0.018675	11.037111	2.870275	1.513664	3.205777	3.447395	0.000000	-10.000000	1.183333	-38.533333	407.666656	1023.000000	1023.000000	2046.000000
13.340000	0.017157	10.139512	2.608477	1.367757	2.934841	3.228436	0.000000	-10.000000	1.166667	-38.433334	394.833344	1023.000000	1023.000000	2046.000000
13.360000	0.015618	9.230227	2.261039	1.205186	2.813031	2.950971	0.000000	-10.000000	1.133333	-38.116669	382.000000	1023.000000	1023.000000	2046.000000
13.380000	0.014304	8.453611	2.093409	0.973698	2.519453	2.867052	0.000000	-10.000000	1.100000	-37.433334	369.333344	1023.000000	1023.000000	2046.000000
13.400000	0.013573	8.021433	2.015743	0.891321	2.352604	2.761765	0.000000	-10.000000	1.066667	-36.416668	356.666656	1023.000000	1023.000000	2046.000000
13.420000	0.013312	7.867502	2.076159	0.864353	2.194600	2.732390	0.000000	-10.000000	1.041667	-35.716667	344.666656	1023.000000	1023.000000	2046.000000
13.440000	0.012637	7.468515	1.966149	0.842665	2.137766	2.521934	0.000000	-10.000000	1.033333	-35.316666	336.666656	1023.000000	1023.000000	2046.000000
13.460000	0.012127	7.167287	2.032971	0.731543	1.895773	2.507000	0.000000	-10.000000	0.983333	-34.833332	329.000000	1023.000000	1023.000000	2046.000000
13.480000	0.011471	6.779536	1.910527	0.649033	1.804394	2.415582	0.000000	-10.000000	0.916667	-33.833332	317.500000	1023.000000	1023.000000	2046.000000
13.500000	0.010879	6.429502	1.811359	0.572959	1.663798	2.381385	0.000000	-10.000000	0.850000	-32.766666	302.333344	1023.000000	1023.000000	2046.000000
13.520000	0.010107	5.973197	1.589273	0.554622	1.617711	2.211591	0.000000	-10.000000	0.825000	-31.833334	287.666656	1023.000000	1023.000000	2046.000000
13.540000	0.009415	5.564510	1.513878	0.383236	1.405249	2.262146	0.000000	-10.000000	0.816667	-31.166668	277.000000	1023.000000	1023.000000	2046.000000
13.560000	0.008699	5.141255	1.289046	0.289372	1.365173	2.197663	0.000000	-10.000000	0.783333	-30.416668	266.666656	1023.000000	1023.000000	2046.000000
13.580000	0.008021	4.740176	1.174274	0.137331	1.252537	2.176034	0.000000	-10.000000	0.741667	-29.766666	256.500000	1023.000000	1023.000000	2046.000000
13.600000	0.007287	4.306714	0.990645	0.057338	1.204920	2.053811	0.000000	-10.000000	0.691667	-28.933334	246.500000	1023.000000	1023.000000	2046.000000
13.620000	0.006613	3.908413	0.864221	-0.091519	1.118663	2.017048	0.000000	-10.000000	0.666667	-28.000000	236.833328	1023.000000	1023.000000	2046.000000
13.640000	0.006046	3.573449	0.791607	-0.180018	0.983652	1.978208	0.000000	-10.000000	0.616667	-27.100000	227.500000	1023.000000	1023.000000	2046.000000
13.660000	0.005307	3.136671	0.625355	-0.281867	0.933452	1.859731	0.000000	-10.000000	0.583333	-26.450001	218.500000	1023.000000	1023.000000	2046.000000
13.680000	0.004738	2.800308	0.563759	-0.382595	0.776735	1.842408	0.000000	-10.000000	0.541667	-25.766666	209.666672	1023.000000	1023.000000	2046.000000
13.700000	0.004068	2.404278	0.342139	-0.512827	0.807885	1.767081	0.000000	-10.000000	0.533333	-25.233334	201.166672	1023.000000	1023.000000	2046.000000
13.720000	0.003504	2.070683	0.250645	-0.654856	0.680001	1.794892	0.000000	-10.000000	0.516667	-24.450001	192.666672	1023.000000	1023.000000	2046.000000
13.740000	0.002878	1.700637	0.079867	-0.764438	0.642076	1.743131	0.000000	-10.000000	0.500000	-23.783333	184.500000	1023.000000	1023.000000	2046.000000
13.760000	0.002514	1.485772	-0.063698	-0.841048	0.636042	1.754476	0.000000	-10.000000	0.458333	-22.850000	176.500000	1023.000000	1023.000000	2046.000000
13.780000	0.002106	1.244522	-0.115595	-0.857326	0.542152	1.675291	0.000000	-10.000000	0.425000	-22.050001	169.000000	1023.000000	1023.000000	2046.000000
13.800000	0.001638	0.967866	-0.208225	-0.853665	0.438887	1.590869	0.000000	-10.000000	0.383333	-20.983334	161.666672	1023.000000	1023.000000	2046.000000
13.820000	0.001205	0.712185	-0.392367	-0.860578	0.342061	1.623069	0.000000	-10.000000	0.366667	-19.983334	154.500000	1023.000000	1023.000000	2046.000000
13.840000	0.000463	0.273557	-0.698882	-1.029068	0.418653	1.582854	0.000000	-10.000000	0.350000	-19.233334	147.833328	1023.000000	1023.000000	2046.000000
13.860000	0.000081	0.047639	-0.692498	-1.235064	0.332591	1.642610	0.000000	-10.000000	0.333333	-18.733334	141.500000	1023.000000	1023.000000	2046.000000
13.880000	-0.000241	-0.142313	-0.707361	-1.225033	0.322536	1.467545	0.000000	-10.000000	0.291667	-17.883333	135.500000	1023.000000	1023.000000	2046.000000
13.900000	-0.000838	-0.495235	-0.691371	-1.265108	0.069662	1.391581	0.000000	-10.000000	0.241667	-16.133333	129.500000	1023.000000	1023.000000	2046.000000
13.920000	-0.001752	-1.035201	-0.900328	-1.255842	-0.097293	1.218262	0.000000	-10.000000	0.183333	-13.850000	124.000000	1023.000000	1023.000000	2046.000000
13.940000	-0.003082	-1.821174	-1.195127	-1.351219	-0.340850	1.066021	0.000000	-10.000000	0.150000	-11.900001	119.166664	1023.000000	1023.000000	2046.000000
13.960000	-0.004701	-2.778347	-1.523480	-1.431533	-0.607783	0.784448	0.000000	-10.000000	0.133333	-10.950000	115.166664	1023.000000	1023.000000	2046.000000
13.980000	-0.005991	-3.540518	-1.704730	-1.562196	-0.884629	0.611037	0.000000	-10.000000	0.141667	-10.750000	111.500000	1023.000000	1023.000000	2046.000000
14.000000	-0.006946	-4.105145	-1.918657	-1.568755	-1.000018	0.382284	0.000000	-10.000000	0.133333	-10.600000	107.833336	1023.000000	1023.000000	2046.000000
14.020000	-0.007548	-4.461037	-1.971586	-1.613931	-1.166277	0.290757	0.000000	-10.000000	0.116667	-10.400001	104.333336	1023.000000	1023.000000	2046.000000
14.040000	-0.008035	-4.748884	-2.051412	-1.581699	-1.237763	0.121991	0.000000	-10.000000	0.100000	-10.016666	100.833336	1023.000000	1023.000000	2046.000000
14.060000	-0.008194	-4.842533	-1.957387	-1.655471	-1.395196	0.165521	0.000000	-10.000000	0.100000	-9.850000	98.666664	1023.000000	1023.000000	2046.000000
14.080000	-0.008037	-4.749991	-1.870263	-1.578696	-1.409129	0.108096	0.000000	-10.000000	0.091667	-9.266666	95.500000	1023.000000	1023.000000	2046.000000
14.100000	-0.007644	-4.517878	-1.636737	-1.537346	-1.545636	0.201842	0.000000	-10.000000	0.075000	-8.516666	92.500000	1023.000000	1023.000000	2046.000000
14.120000	-0.007203	-4.256679	-1.441993	-1.437515	-1.532531	0.155361	0.000000	-10.000000	0.058333	-7.166667	88.666664	1023.000000	1023.000000	2046.000000
14.140000	-0.006880	-4.065995	-1.249649	-1.395111	-1.615365	0.194129	0.000000	-10.000000	0.050000	-5.800000	86.333336	1023.000000	1023.000000	2046.000000
14.160000	-0.006632	-3.919590	-1.256687	-1.339692	-1.518834	0.195623	0.000000	-10.000000	0.050000	-4.266667	84.333336	1023.000000	1023.000000	2046.000000
14.180000	-0.006342	-3.748286	-1.169971	-1.343590	-1.566891	0.332166	0.000000	-10.000000	0.050000	-3.033334	83.000000	1023.000000	1023.000000	2046.000000
14.200000	-0.006149	-3.634308	-1.165368	-1.329400	-1.501792	0.362253	0.000000	-10.000000	0.050000	-2.250000	82.166664	1023.000000	1023.000000	2046.000000
14.220000	-0.005845	-3.454556	-1.158925	-1.347852	-1.447784	0.500005	0.000000	-10.000000	0.050000	-1.300000	82.000000	1023.000000	1023.000000	2046.000000
14.240000	-0.005761	-3.404593	-1.232205	-1.310369	-1.351098	0.489079	0.000000	-10.000000	0.050000	-0.650000	82.000000	1023.000000	1023.000000	2046.000000
14.260000	-0.005575	-3.294678	-1.149804	-1.412173	-1.370056	0.637355	0.000000	-10.000000	0.050000	0.316667	82.000000	1023.000000	1023.000000	2046.000000
14.280000	-0.005387	-3.183867	-1.111440	-1.407984	-1.302344	0.637900	0.000000	-10.000000	0.041667	1.183333	82.000000	1023.000000	1023.000000	2046.000000
14.300000	-0.005222	-3.086476	-1.100487	-1.421677	-1.204353	0.640041	0.000000	-10.000000	0.033333	2.050000	82.000000	1023.000000	1023.000000	2046.000000
14.320000	-0.004831	-2.855408	-0.964198	-1.430727	-1.210166	0.749682	0.000000	-10.000000	0.025000	3.250000	82.000000	1023.000000	1023.000000	2046.000000
14.340000	-0.004557	-2.693053	-0.930013	-1.410821	-1.126173	0.773954	0.000000	-10.000000	0.025000	4.066667	82.000000	1023.000000	1023.000000	2046.000000
14.360000	-0.004311	-2.547956	-0.887709	-1.421965	-1.060526	0.822243	0.000000	-10.000000	0.016667	5.033333	82.000000	1023.000000	1023.000000	2046.000000
14.380000	-0.004069	-2.404915	-0.848173	-1.419878	-1.005919	0.869055	0.000000	-10.000000	0.008333	5.516667	82.000000	1023.000000	1023.000000	2046.000000
14.400000	-0.003759	-2.221642	-0.888961	-1.444554	-0.838322	0.950195	0.000000	-10.000000	0.000000	6.100000	82.000000	1023.000000	1023.000000	2046.000000
14.420000	-0.003433	-2.028726	-0.835557	-1.466475	-0.767770	1.041076	0.000000	-10.000000	0.000000	6.966667	82.000000	1023.000000	1023.000000	2046.000000
14.440000	-0.002945	-1.740270	-0.777612	-1.455022	-0.621578	1.113942	0.000000	-10.000000	0.000000	8.200000	82.000000	1023.000000	1023.000000	2046.000000
14.460000	-0.002461	-1.454244	-0.650250	-1.372079	-0.586640	1.154724	0.000000	-10.000000	0.000000	9.166667	82.000000	1023.000000	1023.000000	2046.000000
14.480000	-0.001892	-1.117978	-0.567679	-1.318382	-0.448066	1.216148	0.000000	-10.000000	-0.016667	10.133333	82.000000	1023.000000	1023.000000	2046.000000
14.500000	-0.001235	-0.729723	-0.555381	-1.167154	-0.345670	1.338483	0.000000	-10.000000	-0.066667	12.150000	62.333332	1023.000000	1023.000000	2046.000000
14.520000	-0.000991	-0.585720	-0.756913	-1.215879	-0.029112	1.416184	0.000000	-10.000000	-0.116667	14.416667	44.333332	1023.000000	1023.000000	2046.000000
14.540000	-0.000509	-0.300918	-0.614842	-1.296820	0.036324	1.574420	0.000000	-10.000000	-0.150000	16.250000	26.333334	1023.000000	1023.000000	2046.000000
14.560000	0.000358	0.211502	-0.465957	-1.219175	0.253715	1.642919	0.000000	-10.000000	-0.158333	16.816668	29.833334	1023.000000	1023.000000	2046.000000
14.580000	0.001105	0.653314	-0.245675	-1.074518	0.276902	1.696605	0.000000	-10.000000	-0.216667	18.366667	33.333332	1023.000000	1023.000000	2046.000000
14.600000	0.001616	0.955198	-0.237381	-0.899588	0.417167	1.674999	0.000000	-10.000000	-0.333333	22.066668	41.666668	1023.000000	1023.000000	2046.000000
14.620000	0.001795	1.060646	-0.252125	-0.860083	0.429879	1.742975	0.000000	-10.000000	-0.433333	25.549999	51.000000	1023.000000	1023.000000	2046.000000
14.640000	0.001703	1.006179	-0.316766	-0.825365	0.431805	1.716505	0.000000	-10.000000	-0.483333	27.799999	58.666668	1023.000000	1023.000000	2046.000000
14.660000	0.001801	1.064441	-0.336351	-0.795278	0.510994	1.685076	0.000000	-10.000000	-0.541667	28.733334	67.833336	1023.000000	1023.000000	2046.000000
14.680000	0.002328	1.376008	-0.270148	-0.633730	0.631800	1.648086	0.000000	-10.000000	-0.608333	29.566666	74.166664	1023.000000	1023.000000	2046.000000
14.700000	0.003210	1.897118	-0.089101	-0.538043	0.765646	1.758616	0.000000	-10.000000	-0.708333	31.866667	87.333336	1023.000000	1023.000000	2046.000000
14.720000	0.004110	2.429215	0.096418	-0.404081	0.886003	1.850876	0.000000	-10.000000	-0.741667	33.333332	94.166664	1023.000000	1023.000000	2046.000000
14.740000	0.005268	3.113357	0.307878	-0.292536	1.130732	1.967283	0.000000	-10.000000	-0.808333	35.266666	104.833336	1023.000000	1023.000000	2046.000000
14.760000	0.006959	4.112964	0.692113	-0.122282	1.346605	2.196528	0.000000	-10.000000	-0.875000	36.450001	116.833336	1023.000000	1023.000000	2046.000000
14.780000	0.008598	5.081164	1.007579	0.137774	1.603445	2.332367	0.000000	-10.000000	-0.958333	38.050003	132.833328	1023.000000	1023.000000	2046.000000
14.800000	0.010321	6.099451	1.456156	0.253933	1.805504	2.583858	0.000000	-10.000000	-1.008333	39.183334	145.000000	1023.000000	1023.000000	2046.000000
14.820000	0.011915	7.041879	1.723578	0.442304	2.121837	2.754160	0.000000	-10.000000	-1.025000	40.050003	157.833328	1023.000000	1023.000000	2046.000000
14.840000	0.013384	7.910108	1.942062	0.517511	2.427606	3.022929	0.000000	-10.000000	-1.033333	40.400002	171.333328	1023.000000	1023.000000	2046.000000
14.860000	0.014863	8.783989	2.187727	0.684195	2.675856	3.236211	0.000000	-10.000000	-1.050000	40.916668	189.166672	1023.000000	1023.000000	2046.000000
14.880000	0.016359	9.668047	2.348165	0.794425	3.059689	3.465769	0.000000	-10.000000	-1.066667	40.983334	198.166672	1023.000000	1023.000000	2046.000000
14.900000	0.017839	10.542996	2.542398	0.844560	3.382643	3.773395	0.000000	-10.000000	-1.091667	41.050003	211.666672	1023.000000	1023.000000	2046.000000
14.920000	0.019152	11.318578	2.769595	0.904309	3.665622	3.979052	0.000000	-10.000000	-1.116667	41.166668	225.333328	1023.000000	1023.000000	2046.000000
14.940000	0.020533	12.135279	2.934510	0.949017	4.045123	4.206627	0.000000	-10.000000	-1.141667	41.283333	239.000000	1023.000000	1023.000000	2046.000000
14.960000	0.022035	13.022859	3.221208	0.999874	4.325679	4.476098	0.000000	-10.000000	-1.133333	41.616669	248.166672	1023.000000	1023.000000	2046.000000
14.980000	0.023346	13.797242	3.405329	1.100443	4.673299	4.618171	0.000000	-10.000000	-1.108333	41.600002	262.166656	1023.000000	1023.000000	2046.000000
15.000000	0.024671	14.580577	3.642974	1.120080	4.952048	4.865475	0.000000	-10.000000	-1.091667	41.666668	280.833344	1023.000000	1023.000000	2046.000000
15.020000	0.025968	15.347013	3.827897	1.224673	5.270185	5.024257	0.000000	-10.000000	-1.091667	41.616669	294.833344	1023.000000	1023.000000	2046.000000
15.040000	0.027264	16.112785	3.975245	1.254634	5.636054	5.246852	0.000000	-10.000000	-1.100000	41.750000	308.500000	1023.000000	1023.000000	2046.000000
15.060000	0.028558	16.877724	4.196562	1.325580	5.890595	5.464986	0.000000	-10.000000	-1.100000	41.800003	317.500000	1023.000000	1023.000000	2046.000000
15.080000	0.029819	17.623299	4.327385	1.408764	6.264378	5.622771	0.000000	-10.000000	-1.100000	41.733334	331.166656	1023.000000	1023.000000	2046.000000
15.100000	0.031074	18.364637	4.539746	1.407224	6.531873	5.885795	0.000000	-10.000000	-1.100000	41.616669	340.500000	1023.000000	1023.000000	2046.000000
15.120000	0.032294	19.085588	4.690795	1.447451	6.898640	6.048703	0.000000	-10.000000	-1.116667	41.816666	359.166656	1023.000000	1023.000000	2046.000000
15.140000	0.033711	19.923368	4.892925	1.555523	7.208252	6.266667	0.000000	-10.000000	-1.141667	42.200001	377.833344	1023.000000	1023.000000	2046.000000
15.160000	0.035111	20.750710	5.124987	1.752490	7.474637	6.398595	0.000000	-10.000000	-1.166667	42.583336	391.833344	1023.000000	1023.000000	2046.000000
15.180000	0.036547	21.599146	5.325652	1.922083	7.744824	6.606586	0.000000	-10.000000	-1.158333	42.716667	406.166656	1023.000000	1023.000000	2046.000000
15.200000	0.038025	22.472544	5.449594	2.090216	8.044102	6.888632	0.000000	-10.000000	-1.125000	42.416668	420.500000	1023.000000	1023.000000	2046.000000
15.220000	0.039154	23.140085	5.460077	2.238167	8.411970	7.029871	0.000000	-10.000000	-1.066667	41.900002	439.500000	1023.000000	1023.000000	2046.000000
15.240000	0.040608	23.999100	5.791722	2.313174	8.637511	7.256693	0.000000	-10.000000	-1.025000	41.316669	448.833344	1023.000000	1023.000000	2046.000000
15.260000	0.041965	24.801418	6.028403	2.493414	8.946795	7.332807	0.000000	-10.000000	-1.016667	40.833336	458.166656	1023.000000	1023.000000	2046.000000
15.280000	0.042699	25.234911	6.234366	2.636652	8.964423	7.399470	0.000000	-10.000000	-1.041667	40.816666	471.833344	1023.000000	1023.000000	2046.000000
15.300000	0.042388	25.051071	6.112958	2.769684	8.970116	7.198313	0.000000	-10.000000	-1.066667	40.799999	485.500000	1023.000000	1023.000000	2046.000000
15.320000	0.041851	24.733969	5.987802	2.768458	8.890553	7.087155	0.000000	-10.000000	-1.058333	40.883331	498.833344	1023.000000	1023.000000	2046.000000
15.340000	0.041791	24.698593	5.942628	2.863994	8.905699	6.986272	0.000000	-10.000000	-1.041667	40.500000	507.833344	1023.000000	1023.000000	2046.000000
15.360000	0.042337	25.020969	6.073191	2.985570	8.961813	7.000396	0.000000	-10.000000	-1.033333	40.366669	521.333313	1023.000000	1023.000000	2046.000000
15.380000	0.043034	25.433043	6.254698	3.202790	9.004042	6.971511	0.000000	-10.000000	-1.033333	40.400002	535.000000	1023.000000	1023.000000	2046.000000
15.400000	0.044050	26.033821	6.433663	3.443139	9.187913	6.969105	0.000000	-10.000000	-1.008333	40.250000	553.000000	1023.000000	1023.000000	2046.000000
15.420000	0.045150	26.683424	6.687182	3.560993	9.293448	7.141799	0.000000	-10.000000	-0.958333	39.783333	570.833313	1023.000000	1023.000000	2046.000000
15.440000	0.046460	27.458000	6.978763	3.751124	9.456948	7.271165	0.000000	-10.000000	-0.916667	39.316666	584.166687	1023.000000	1023.000000	2046.000000
15.460000	0.047841	28.274185	7.237013	3.919369	9.707530	7.410272	0.000000	-10.000000	-0.883333	38.766666	592.833313	1023.000000	1023.000000	2046.000000
15.480000	0.049194	29.073654	7.552674	4.095904	9.819173	7.605903	0.000000	-10.000000	-0.858333	38.033333	601.500000	1023.000000	1023.000000	2046.000000
15.500000	0.050786	30.014313	7.850237	4.329766	10.085920	7.748391	0.000000	-10.000000	-0.833333	37.200001	614.333313	1023.000000	1023.000000	2046.000000
15.520000	0.052060	30.767397	8.114619	4.446659	10.298109	7.908011	0.000000	-10.000000	-0.825000	36.716667	626.833313	1023.000000	1023.000000	2046.000000
15.540000	0.053382	31.549030	8.349107	4.621420	10.516019	8.062485	0.000000	-10.000000	-0.833333	36.350002	639.166687	1023.000000	1023.000000	2046.000000
15.560000	0.054674	32.312321	8.489323	4.692101	10.829654	8.301246	0.000000	-10.000000	-0.833333	36.433334	651.500000	1023.000000	1023.000000	2046.000000
15.580000	0.055831	32.996021	8.739553	4.772420	10.989051	8.494995	0.000000	-10.000000	-0.808333	36.333332	663.833313	1023.000000	1023.000000	2046.000000
15.600000	0.056751	33.539867	8.847484	4.813463	11.253115	8.625804	0.000000	-10.000000	-0.783333	35.933334	676.000000	1023.000000	1023.000000	2046.000000
15.620000	0.057930	34.236374	9.110635	4.815537	11.454422	8.855780	0.000000	-10.000000	-0.725000	34.833332	688.000000	1023.000000	1023.000000	2046.000000
15.640000	0.058964	34.847645	9.271358	4.894629	11.691093	8.990566	0.000000	-10.000000	-0.666667	33.483334	699.666687	1023.000000	1023.000000	2046.000000
15.660000	0.059962	35.437256	9.492472	4.894301	11.847249	9.203234	0.000000	-10.000000	-0.583333	32.266666	711.000000	1023.000000	1023.000000	2046.000000
15.680000	0.060833	35.952301	9.652587	4.986715	12.026762	9.286238	0.000000	-10.000000	-0.516667	30.933334	721.833313	1023.000000	1023.000000	2046.000000
15.700000	0.061711	36.471481	9.806503	5.022007	12.191540	9.451432	0.000000	-10.000000	-0.466667	29.550001	732.333313	1023.000000	1023.000000	2046.000000
15.720000	0.062558	36.971603	9.943317	5.131596	12.370383	9.526307	0.000000	-10.000000	-0.416667	28.033335	742.500000	1023.000000	1023.000000	2046.000000
15.740000	0.063389	37.462692	10.100928	5.124764	12.492534	9.744465	0.000000	-10.000000	-0.358333	26.466667	752.166687	1023.000000	1023.000000	2046.000000
15.760000	0.064096	37.880455	10.225938	5.195111	12.628774	9.830632	0.000000	-10.000000	-0.291667	24.883333	761.333313	1023.000000	1023.000000	2046.000000
15.780000	0.064752	38.268234	10.257705	5.195062	12.809283	10.006185	0.000000	-10.000000	-0.241667	23.300001	769.833313	1023.000000	1023.000000	2046.000000
15.800000	0.065417	38.661594	10.356137	5.249791	12.949152	10.106514	0.000000	-10.000000	-0.208333	21.916668	777.833313	1023.000000	1023.000000	2046.000000
15.820000	0.066212	39.131100	10.482241	5.314515	13.069159	10.265185	0.000000	-10.000000	-0.191667	20.733334	785.333313	1023.000000	1023.000000	2046.000000
15.840000	0.066936	39.559372	10.570589	5.434317	13.184030	10.370436	0.000000	-10.000000	-0.150000	19.233334	792.500000	1023.000000	1023.000000	2046.000000
15.860000	0.067329	39.791332	10.588944	5.494719	13.286011	10.421659	0.000000	-10.000000	-0.125000	17.850000	799.166687	1023.000000	1023.000000	2046.000000
15.880000	0.067905	40.131668	10.536783	5.599420	13.419001	10.576463	0.000000	-10.000000	-0.075000	16.250000	805.500000	1023.000000	1023.000000	2046.000000
15.900000	0.068068	40.228092	10.325603	5.616107	13.611395	10.674988	0.000000	-10.000000	-0.041667	14.133333	811.166687	1023.000000	1023.000000	2046.000000
15.920000	0.068226	40.321720	10.335348	5.631897	13.643888	10.710587	0.000000	-10.000000	0.008333	8.700000	817.166687	1023.000000	1023.000000	2046.000000
15.940000	0.068405	40.427082	10.408562	5.564300	13.732220	10.722000	0.000000	-10.000000	0.033333	3.916667	821.166687	1023.000000	1023.000000	2046.000000
15.960000	0.068247	40.334141	10.458915	5.684557	13.608608	10.582064	0.000000	-10.000000	0.050000	0.266667	823.666687	1023.000000	1023.000000	2046.000000
15.980000	0.067166	39.695377	10.333377	5.654951	13.347869	10.359182	0.000000	-10.000000	0.050000	0.133333	823.833313	1023.000000	1023.000000	2046.000000
16.000000	0.065382	38.640759	9.941097	5.586169	13.072587	10.040907	0.000000	-10.000000	0.058333	-0.716667	824.000000	1023.000000	1023.000000	2046.000000
16.020000	0.063706	37.650196	9.705298	5.478449	12.721540	9.744906	0.000000	-10.000000	0.075000	-2.150000	824.000000	1023.000000	1023.000000	2046.000000
16.040001	0.062833	37.134502	9.582468	5.496308	12.504519	9.551209	0.000000	-10.000000	0.075000	-4.133334	824.000000	1023.000000	1023.000000	2046.000000
16.059999	0.062308	36.824299	9.597185	5.541185	12.265786	9.420141	0.000000	-10.000000	0.075000	-5.200000	824.000000	1023.000000	1023.000000	2046.000000
16.080000	0.061893	36.579052	9.538348	5.620825	12.139674	9.280203	0.000000	-10.000000	0.075000	-5.550000	824.000000	1023.000000	1023.000000	2046.000000
16.100000	0.061589	36.398811	9.594970	5.607430	11.949916	9.246496	0.000000	-10.000000	0.091667	-5.800000	824.000000	1023.000000	1023.000000	2046.000000
16.120001	0.061385	36.278305	9.581913	5.684573	11.881569	9.130251	0.000000	-10.000000	0.116667	-7.250000	824.000000	1023.000000	1023.000000	2046.000000
16.139999	0.061273	36.212257	9.643667	5.608168	11.799964	9.160459	0.000000	-10.000000	0.166667	-9.983334	824.000000	1023.000000	1023.000000	2046.000000
16.160000	0.061047	36.078556	9.635611	5.674099	11.704787	9.064059	0.000000	-10.000000	0.233333	-13.366667	824.000000	1023.000000	1023.000000	2046.000000
16.180000	0.061048	36.079540	9.705538	5.733591	11.597178	9.043234	0.000000	-10.000000	0.325000	-16.766666	814.166687	1023.000000	1023.000000	2046.000000
16.200001	0.060774	35.917294	9.760039	5.754442	11.426457	8.976357	0.000000	-10.000000	0.383333	-18.883333	804.333313	1023.000000	1023.000000	2046.000000
16.219999	0.060534	35.775860	9.707220	5.771198	11.344890	8.952551	0.000000	-10.000000	0.441667	-20.900000	792.333313	1023.000000	1023.000000	2046.000000
16.240000	0.059948	35.429195	9.642739	5.710335	11.138265	8.937858	0.000000	-10.000000	0.491667	-22.683332	787.833313	1023.000000	1023.000000	2046.000000
16.260000	0.059121	34.940422	9.469780	5.662008	11.012219	8.796413	0.000000	-10.000000	0.591667	-25.500000	780.333313	1023.000000	1023.000000	2046.000000
16.280001	0.058127	34.353146	9.410846	5.469944	10.705880	8.766477	0.000000	-10.000000	0.750000	-28.799999	771.833313	1023.000000	1023.000000	2046.000000
16.299999	0.057099	33.745621	9.244421	5.381290	10.534311	8.585599	0.000000	-10.000000	0.966667	-32.783333	762.166687	1023.000000	1023.000000	2046.000000
16.320000	0.055998	33.094624	9.181514	5.221579	10.225078	8.466455	0.000000	-10.000000	1.200000	-37.216667	751.333313	1023.000000	1023.000000	2046.000000
16.340000	0.054799	32.386227	9.020346	5.120702	9.991947	8.253232	0.000000	-10.000000	1.425000	-41.200001	739.000000	1023.000000	1023.000000	2046.000000
16.360001	0.053545	31.644896	8.879982	4.959819	9.715240	8.089855	0.000000	-10.000000	1.616667	-44.600002	725.166687	1023.000000	1023.000000	2046.000000
16.379999	0.052418	30.979065	8.744081	4.911914	9.464185	7.858885	0.000000	-10.000000	1.766667	-47.049999	710.333313	1023.000000	1023.000000	2046.000000
16.400000	0.051198	30.258089	8.606209	4.800505	9.184719	7.666657	0.000000	-10.000000	1.908333	-49.049999	694.666687	1023.000000	1023.000000	2046.000000
16.420000	0.049962	29.527473	8.439011	4.715089	8.899059	7.474315	0.000000	-10.000000	2.033333	-50.533333	678.333313	1023.000000	1023.000000	2046.000000
16.440001	0.048594	28.719078	8.177509	4.600378	8.688570	7.252622	0.000000	-10.000000	2.141667	-51.966667	661.333313	1023.000000	1023.000000	2046.000000
16.459999	0.047255	27.927568	8.002148	4.440139	8.356313	7.128969	0.000000	-10.000000	2.208333	-53.100002	644.000000	1023.000000	1023.000000	2046.000000
16.480000	0.046144	27.271332	7.762305	4.348900	8.189221	6.970906	0.000000	-10.000000	2.258333	-54.150002	626.333313	1023.000000	1023.000000	2046.000000
16.500000	0.044976	26.580667	7.649280	4.258700	7.856442	6.816247	0.000000	-10.000000	2.300000	-54.700001	608.333313	1023.000000	1023.000000	2046.000000
16.520000	0.043556	25.741520	7.407864	4.228928	7.556027	6.548700	0.000000	-10.000000	2.308333	-54.833332	590.000000	1023.000000	1023.000000	2046.000000
16.540001	0.042267	24.979712	7.120892	4.097275	7.297224	6.464320	0.000000	-10.000000	2.291667	-54.700001	571.666687	1023.000000	1023.000000	2046.000000
16.559999	0.040546	23.962519	6.628484	3.859368	7.120704	6.353963	0.000000	-10.000000	2.275000	-54.416668	553.500000	1023.000000	1023.000000	2046.000000
16.580000	0.039084	23.098465	6.305540	3.609819	6.958488	6.224618	0.000000	-10.000000	2.266667	-54.116669	535.500000	1023.000000	1023.000000	2046.000000
16.600000	0.037913	22.406433	6.211557	3.498250	6.694568	6.002058	0.000000	-10.000000	2.241667	-53.783337	517.500000	1023.000000	1023.000000	2046.000000
16.620001	0.036390	21.506359	5.989999	3.382938	6.384980	5.748441	0.000000	-10.000000	2.183333	-53.316669	499.500000	1023.000000	1023.000000	2046.000000
16.639999	0.034798	20.565775	5.744138	3.364516	5.967845	5.489276	0.000000	-10.000000	2.100000	-52.466667	481.666656	1023.000000	1023.000000	2046.000000
16.660000	0.032812	19.391926	5.298997	3.221929	5.616404	5.254596	0.000000	-10.000000	2.016667	-51.216667	464.166656	1023.000000	1023.000000	2046.000000
16.680000	0.030525	18.040018	4.846313	3.062750	5.224695	4.906259	0.000000	-10.000000	1.966667	-50.416668	447.000000	1023.000000	1023.000000	2046.000000
16.700001	0.028008	16.552984	4.397628	2.758320	4.840289	4.556747	0.000000	-10.000000	1.941667	-49.633335	430.166656	1023.000000	1023.000000	2046.000000
16.719999	0.025969	15.347483	4.115797	2.547393	4.418439	4.265853	0.000000	-10.000000	1.933333	-49.383335	413.500000	1023.000000	1023.000000	2046.000000
16.740000	0.024235	14.322813	3.791451	2.343980	4.224125	3.963257	0.000000	-10.000000	1.916667	-48.883335	397.166656	1023.000000	1023.000000	2046.000000
16.760000	0.022690	13.410055	3.537315	2.220726	3.951735	3.700279	0.000000	-10.000000	1.891667	-48.666668	380.833344	1023.000000	1023.000000	2046.000000
16.780001	0.021101	12.470606	3.268213	1.980723	3.699713	3.521957	0.000000	-10.000000	1.850000	-48.333336	364.500000	1023.000000	1023.000000	2046.000000
16.799999	0.020019	11.831151	3.177785	1.902091	3.416485	3.334790	0.000000	-10.000000	1.808333	-47.866669	348.166656	1023.000000	1023.000000	2046.000000
16.820000	0.019093	11.283940	3.086596	1.791220	3.202154	3.203970	0.000000	-10.000000	1.766667	-47.583336	332.166656	1023.000000	1023.000000	2046.000000
16.840000	0.018649	11.021756	3.178044	1.814792	2.922524	3.106396	0.000000	-10.000000	1.750000	-47.183334	316.500000	1023.000000	1023.000000	2046.000000
16.860001	0.017961	10.614758	3.090164	1.839750	2.751849	2.932994	0.000000	-10.000000	1.708333	-46.750000	300.833344	1023.000000	1023.000000	2046.000000
16.879999	0.017245	10.191514	2.993753	1.812383	2.524834	2.860544	0.000000	-10.000000	1.691667	-46.433334	285.333344	1023.000000	1023.000000	2046.000000
16.900000	0.016467	9.731822	2.817715	1.824349	2.360184	2.729575	0.000000	-10.000000	1.675000	-46.150002	269.666656	1023.000000	1023.000000	2046.000000
16.920000	0.015637	9.241243	2.660203	1.707358	2.172342	2.701342	0.000000	-10.000000	1.683333	-45.900002	254.333328	1023.000000	1023.000000	2046.000000
16.940001	0.014676	8.673233	2.421886	1.601870	2.052608	2.596869	0.000000	-10.000000	1.650000	-45.650002	239.000000	1023.000000	1023.000000	2046.000000
16.959999	0.013566	8.017571	2.163404	1.442271	1.913622	2.498274	0.000000	-10.000000	1.616667	-45.233334	223.833328	1023.000000	1023.000000	2046.000000
16.980000	0.012613	7.454364	1.961052	1.222322	1.765434	2.505557	0.000000	-10.000000	1.558333	-44.883331	208.666672	1023.000000	1023.000000	2046.000000
17.000000	0.011576	6.841299	1.749753	1.116857	1.626370	2.348320	0.000000	-10.000000	1.533333	-44.166668	193.666672	1023.000000	1023.000000	2046.000000
17.020000	0.010725	6.338678	1.635073	0.914796	1.485290	2.303519	0.000000	-10.000000	1.475000	-43.533333	179.000000	1023.000000	1023.000000	2046.000000
17.040001	0.009806	5.795463	1.473902	0.802374	1.328401	2.190787	0.000000	-10.000000	1.425000	-42.700001	164.666672	1023.000000	1023.000000	2046.000000
17.059999	0.008626	5.097916	1.219922	0.609371	1.180226	2.088398	0.000000	-10.000000	1.366667	-42.033333	150.500000	1023.000000	1023.000000	2046.000000
17.080000	0.007623	4.505086	1.028954	0.473662	0.980455	2.022015	0.000000	-10.000000	1.300000	-40.966667	136.500000	1023.000000	1023.000000	2046.000000
17.100000	0.006741	3.983685	0.807004	0.257029	0.890794	2.028857	0.000000	-10.000000	1.241667	-40.033333	122.666664	1023.000000	1023.000000	2046.000000
17.120001	0.005921	3.499445	0.654064	0.179463	0.740055	1.925863	0.000000	-10.000000	1.166667	-38.666668	109.166664	1023.000000	1023.000000	2046.000000
17.139999	0.004890	2.890200	0.435169	0.037014	0.615653	1.802364	0.000000	-10.000000	1.108333	-37.516666	96.333336	1023.000000	1023.000000	2046.000000
17.160000	0.003945	2.331340	0.351237	-0.019617	0.330808	1.668912	0.000000	-10.000000	1.033333	-36.166668	83.833336	1023.000000	1023.000000	2046.000000
17.180000	0.003346	1.977632	0.197613	-0.063337	0.215607	1.627749	0.000000	-10.000000	0.983333	-35.033333	71.833336	1023.000000	1023.000000	2046.000000
17.200001	0.002301	1.359923	-0.093535	-0.238585	0.152721	1.539322	0.000000	-10.000000	0.933333	-33.850002	60.000000	1023.000000	1023.000000	2046.000000
17.219999	0.001016	0.600390	-0.433958	-0.567780	0.084642	1.517486	0.000000	-10.000000	0.891667	-33.116669	48.666668	1023.000000	1023.000000	2046.000000
17.240000	0.000067	0.039779	-0.619723	-0.733453	-0.031127	1.424082	0.000000	-10.000000	0.841667	-32.416668	37.500000	1023.000000	1023.000000	2046.000000
17.260000	-0.000957	-0.565638	-0.753097	-0.864119	-0.251967	1.303544	0.000000	-10.000000	0.791667	-31.516666	26.833334	1023.000000	1023.000000	2046.000000
17.280001	-0.001978	-1.168914	-0.952736	-0.945606	-0.450271	1.179700	0.000000	-10.000000	0.725000	-29.916668	16.500000	1023.000000	1023.000000	2046.000000
17.299999	-0.003069	-1.813980	-1.280592	-1.072273	-0.608038	1.146923	0.000000	-10.000000	0.658333	-28.200001	6.833333	1023.000000	1023.000000	2046.000000
17.320000	-0.004136	-2.444433	-1.586357	-1.105325	-0.786916	1.034166	0.000000	-10.000000	0.591667	-26.700001	-2.333333	1023.000000	1023.000000	2046.000000
17.340000	-0.005194	-3.069427	-1.820326	-1.260786	-0.964328	0.976013	0.000000	-10.000000	0.566667	-25.866667	-11.166667	1023.000000	1023.000000	2046.000000
17.360001	-0.006414	-3.790893	-2.076476	-1.388195	-1.138991	0.812769	0.000000	-10.000000	0.550000	-25.466667	-19.666666	1023.000000	1023.000000	2046.000000
17.379999	-0.007696	-4.548131	-2.317919	-1.544165	-1.343703	0.657656	0.000000	-10.000000	0.541667	-25.100000	-28.333334	1023.000000	1023.000000	2046.000000
17.400000	-0.008684	-5.132270	-2.470080	-1.617979	-1.533271	0.489060	0.000000	-10.000000	0.525000	-24.566668	-36.666668	1023.000000	1023.000000	2046.000000
17.420000	-0.009375	-5.540343	-2.567203	-1.798410	-1.643921	0.469191	0.000000	-10.000000	0.491667	-23.666666	-45.000000	1023.000000	1023.000000	2046.000000
17.440001	-0.009405	-5.558594	-2.472251	-1.785629	-1.741776	0.441062	0.000000	-10.000000	0.450000	-22.600000	-52.666668	1023.000000	1023.000000	2046.000000
17.459999	-0.009490	-5.608499	-2.396873	-1.786529	-1.813890	0.388793	0.000000	-10.000000	0.408333	-21.400000	-60.166668	1023.000000	1023.000000	2046.000000
17.480000	-0.009516	-5.623850	-2.286196	-1.731371	-1.911594	0.305311	0.000000	-10.000000	0.358333	-20.083334	-67.333336	1023.000000	1023.000000	2046.000000
17.500000	-0.009485	-5.605425	-2.156587	-1.783952	-2.005702	0.340818	0.000000	-10.000000	0.316667	-18.833334	-74.166664	1023.000000	1023.000000	2046.000000
17.520000	-0.009537	-5.636116	-2.198163	-1.790382	-1.981009	0.333439	0.000000	-10.000000	0.275000	-17.416668	-80.500000	1023.000000	1023.000000	2046.000000
17.540001	-0.009772	-5.775129	-2.229333	-1.783393	-2.077324	0.314921	0.000000	-10.000000	0.250000	-16.100000	-86.166664	1023.000000	1023.000000	2046.000000
17.559999	-0.009949	-5.879759	-2.310406	-1.837289	-2.035682	0.303618	0.000000	-10.000000	0.225000	-14.833334	-91.500000	1023.000000	1023.000000	2046.000000
17.580000	-0.010099	-5.968491	-2.315185	-1.865780	-2.101461	0.313935	0.000000	-10.000000	0.200000	-13.733334	-96.333336	1023.000000	1023.000000	2046.000000
17.600000	-0.010343	-6.112999	-2.462168	-1.970812	-2.021555	0.341536	0.000000	-10.000000	0.175000	-12.850000	-100.833336	1023.000000	1023.000000	2046.000000
17.620001	-0.010678	-6.310637	-2.526089	-2.028948	-2.108547	0.352948	0.000000	-10.000000	0.150000	-12.050000	-105.166664	1023.000000	1023.000000	2046.000000
17.639999	-0.010806	-6.386207	-2.611861	-2.103938	-2.031797	0.361390	0.000000	-10.000000	0.133333	-11.300000	-109.166664	1023.000000	1023.000000	2046.000000
17.660000	-0.010880	-6.430075	-2.565059	-2.140356	-2.131576	0.406918	0.000000	-10.000000	0.116667	-10.583333	-113.166664	1023.000000	1023.000000	2046.000000
17.680000	-0.011046	-6.528045	-2.679080	-2.208850	-2.047220	0.407106	0.000000	-10.000000	0.116667	-9.916667	-116.666664	1023.000000	1023.000000	2046.000000
17.700001	-0.011251	-6.649145	-2.682218	-2.262315	-2.122322	0.417710	0.000000	-10.000000	0.108333	-9.350000	-120.000000	1023.000000	1023.000000	2046.000000
17.719999	-0.011345	-6.704638	-2.721258	-2.356010	-2.091776	0.464407	0.000000	-10.000000	0.108333	-8.783334	-123.000000	1023.000000	1023.000000	2046.000000
17.740000	-0.011397	-6.735831	-2.788678	-2.356181	-2.028963	0.437990	0.000000	-10.000000	0.100000	-8.166667	-126.000000	1023.000000	1023.000000	2046.000000
17.760000	-0.011504	-6.798682	-2.762926	-2.396503	-2.110652	0.471399	0.000000	-10.000000	0.091667	-7.266667	-128.833328	1023.000000	1023.000000	2046.000000
17.780001	-0.011529	-6.813844	-2.763148	-2.421330	-2.101606	0.472240	0.000000	-10.000000	0.083333	-5.783333	-131.333328	1023.000000	1023.000000	2046.000000
17.799999	-0.011455	-6.769976	-2.774919	-2.328721	-2.131965	0.465629	0.000000	-10.000000	0.066667	-3.683333	-133.333328	1023.000000	1023.000000	2046.000000
17.820000	-0.011702	-6.915897	-3.002872	-2.448123	-2.020629	0.555727	0.000000	-10.000000	0.066667	-1.666667	-134.500000	1023.000000	1023.000000	2046.000000
17.840000	-0.011964	-7.070823	-3.151366	-2.542658	-1.933440	0.556641	0.000000	-10.000000	0.066667	-0.366667	-135.000000	1023.000000	1023.000000	2046.000000
17.860001	-0.011577	-6.841944	-2.969077	-2.638933	-1.876685	0.642751	0.000000	-10.000000	0.066667	0.000000	-135.000000	1023.000000	1023.000000	2046.000000
17.879999	-0.011335	-6.699004	-2.853011	-2.562357	-1.876688	0.593051	0.000000	-10.000000	0.058333	0.833333	-135.000000	1023.000000	1023.000000	2046.000000
17.900000	-0.011480	-6.784621	-2.801651	-2.463139	-2.053661	0.533829	0.000000	-10.000000	0.025000	2.566667	-135.000000	1023.000000	1023.000000	2046.000000
17.920000	-0.011822	-6.986506	-2.917621	-2.448081	-2.093686	0.472883	0.000000	-10.000000	0.008333	5.566667	-135.000000	1023.000000	1023.000000	2046.000000
17.940001	-0.012518	-7.398408	-3.037361	-2.402478	-2.266515	0.307946	0.000000	-10.000000	-0.008333	8.216667	-135.000000	1023.000000	1023.000000	2046.000000
17.959999	-0.013361	-7.896210	-3.220533	-2.450582	-2.353486	0.128390	0.000000	-10.000000	0.000000	9.900000	-135.000000	1023.000000	1023.000000	2046.000000
17.980000	-0.013705	-8.099512	-3.262117	-2.443534	-2.422199	0.028338	0.000000	-10.000000	0.000000	10.416667	-135.000000	1023.000000	1023.000000	2046.000000
18.000000	-0.013580	-8.025650	-3.186634	-2.342197	-2.454345	-0.042474	0.000000	-10.000000	-0.008333	10.666667	-135.000000	1023.000000	1023.000000	2046.000000
18.020000	-0.013447	-7.947031	-3.122422	-2.307217	-2.441336	-0.076056	0.000000	-10.000000	-0.025000	11.583333	-135.000000	1023.000000	1023.000000	2046.000000
18.040001	-0.013064	-7.721115	-3.015846	-2.156991	-2.436176	-0.112101	0.000000	-10.000000	-0.066667	13.083333	-82.666664	1023.000000	1023.000000	2046.000000
18.059999	-0.012023	-7.105544	-2.698028	-2.116013	-2.351902	0.060400	0.000000	-10.000000	-0.100000	14.966667	-29.000000	1023.000000	1023.000000	2046.000000
18.080000	-0.010958	-6.476085	-2.422812	-1.933967	-2.246536	0.127230	0.000000	-10.000000	-0.150000	16.916668	26.500000	1023.000000	1023.000000	2046.000000
18.100000	-0.009633	-5.693167	-2.042914	-1.746358	-2.210765	0.306870	0.000000	-10.000000	-0.200000	18.683334	31.666666	1023.000000	1023.000000	2046.000000
18.120001	-0.008095	-4.784095	-1.672225	-1.486848	-2.050889	0.425866	0.000000	-10.000000	-0.291667	20.633333	37.666668	1023.000000	1023.000000	2046.000000
18.139999	-0.006706	-3.963340	-1.362442	-1.340216	-1.905919	0.645237	0.000000	-10.000000	-0.358333	22.633333	44.166668	1023.000000	1023.000000	2046.000000
18.160000	-0.005521	-3.262914	-1.224470	-1.150579	-1.680823	0.792958	0.000000	-10.000000	-0.408333	24.616667	51.333332	1023.000000	1023.000000	2046.000000
18.180000	-0.004314	-2.549615	-1.032394	-1.055767	-1.501470	1.040016	0.000000	-10.000000	-0.475000	26.516666	59.166668	1023.000000	1023.000000	2046.000000
18.200001	-0.003004	-1.775525	-0.866898	-0.906000	-1.212370	1.209743	0.000000	-10.000000	-0.541667	28.283333	67.666664	1023.000000	1023.000000	2046.000000
18.219999	-0.001715	-1.013695	-0.633509	-0.800285	-1.011181	1.431280	0.000000	-10.000000	-0.608333	29.766666	76.833336	1023.000000	1023.000000	2046.000000
18.240000	-0.000442	-0.261384	-0.481786	-0.732944	-0.717040	1.670386	0.000000	-10.000000	-0.650000	31.150000	86.500000	1023.000000	1023.000000	2046.000000
18.260000	0.000790	0.466843	-0.277420	-0.603482	-0.486750	1.834495	0.000000	-10.000000	-0.708333	32.216667	96.666664	1023.000000	1023.000000	2046.000000
18.280001	0.002104	1.243268	-0.040976	-0.555246	-0.231467	2.070957	0.000000	-10.000000	-0.766667	33.616669	107.166664	1023.000000	1023.000000	2046.000000
18.299999	0.003451	2.039551	0.125284	-0.462229	0.101279	2.275217	0.000000	-10.000000	-0.808333	34.683334	118.166664	1023.000000	1023.000000	2046.000000
18.320000	0.004624	2.732836	0.306563	-0.395806	0.320054	2.502025	0.000000	-10.000000	-0.833333	36.183334	129.500000	1023.000000	1023.000000	2046.000000
18.340000	0.005959	3.521625	0.482221	-0.353059	0.665313	2.727151	0.000000	-10.000000	-0.875000	37.233334	141.333328	1023.000000	1023.000000	2046.000000
18.360001	0.007437	4.395078	0.722377	-0.184636	0.929002	2.928334	0.000000	-10.000000	-0.900000	38.266670	153.500000	1023.000000	1023.000000	2046.000000
18.379999	0.008754	5.173850	0.921764	-0.084258	1.238673	3.097670	0.000000	-10.000000	-0.933333	38.466667	166.166672	1023.000000	1023.000000	2046.000000
18.400000	0.010167	6.008677	1.168290	0.087716	1.472150	3.280520	0.000000	-10.000000	-0.975000	38.783333	179.000000	1023.000000	1023.000000	2046.000000
18.420000	0.011646	6.882571	1.301434	0.243569	1.806661	3.530907	0.000000	-10.000000	-1.033333	39.516666	192.000000	1023.000000	1023.000000	2046.000000
18.440001	0.012784	7.555516	1.263907	0.258798	2.237434	3.795377	0.000000	-10.000000	-1.066667	40.066666	205.166672	1023.000000	1023.000000	2046.000000
18.459999	0.013793	8.151387	1.431118	0.250463	2.403044	4.066763	0.000000	-10.000000	-1.058333	40.516666	218.500000	1023.000000	1023.000000	2046.000000
18.480000	0.015077	8.910225	1.738319	0.281764	2.633681	4.256461	0.000000	-10.000000	-1.016667	40.033337	232.000000	1023.000000	1023.000000	2046.000000
18.500000	0.016231	9.592760	1.968037	0.455377	2.849358	4.319988	0.000000	-10.000000	-1.008333	40.016666	245.333328	1023.000000	1023.000000	2046.000000
18.520000	0.016961	10.023793	2.196973	0.631260	2.859628	4.335934	0.000000	-10.000000	-1.008333	39.866669	258.666656	1023.000000	1023.000000	2046.000000
18.540001	0.017330	10.242106	2.210664	0.717301	2.983408	4.330734	0.000000	-10.000000	-1.033333	40.099998	272.000000	1023.000000	1023.000000	2046.000000
18.559999	0.017501	10.343067	2.214150	0.841431	3.041471	4.246016	0.000000	-10.000000	-1.033333	39.933334	285.333344	1023.000000	1023.000000	2046.000000
18.580000	0.017707	10.465039	2.277614	0.875426	3.113592	4.198407	0.000000	-10.000000	-1.058333	40.066666	298.666656	1023.000000	1023.000000	2046.000000
18.600000	0.018415	10.883116	2.393464	1.005182	3.235504	4.248966	0.000000	-10.000000	-1.100000	40.383335	312.000000	1023.000000	1023.000000	2046.000000
18.620001	0.019299	11.405804	2.529472	1.187499	3.380830	4.308003	0.000000	-10.000000	-1.133333	41.283333	325.333344	1023.000000	1023.000000	2046.000000
18.639999	0.020468	12.096378	2.714632	1.322457	3.565250	4.494040	0.000000	-10.000000	-1.141667	41.849998	338.833344	1023.000000	1023.000000	2046.000000
18.660000	0.021685	12.815690	2.925575	1.515161	3.746700	4.628253	0.000000	-10.000000	-1.116667	42.250000	352.500000	1023.000000	1023.000000	2046.000000
18.680000	0.023339	13.793497	3.221318	1.663502	4.022274	4.886403	0.000000	-10.000000	-1.108333	42.283333	366.833344	1023.000000	1023.000000	2046.000000
18.700001	0.024964	14.753592	3.508460	1.855262	4.288944	5.100925	0.000000	-10.000000	-1.100000	42.316669	381.166656	1023.000000	1023.000000	2046.000000
18.719999	0.026701	15.780392	3.969204	2.022126	4.438647	5.350415	0.000000	-10.000000	-1.091667	42.183334	395.500000	1023.000000	1023.000000	2046.000000
18.740000	0.028217	16.675974	4.224086	2.170170	4.777281	5.504436	0.000000	-10.000000	-1.083333	42.066666	409.500000	1023.000000	1023.000000	2046.000000
18.760000	0.029602	17.494749	4.466554	2.315984	5.022432	5.689778	0.000000	-10.000000	-1.066667	41.466667	423.500000	1023.000000	1023.000000	2046.000000
18.780001	0.030977	18.307674	4.659672	2.355653	5.361236	5.931114	0.000000	-10.000000	-1.075000	40.983334	437.500000	1023.000000	1023.000000	2046.000000
18.799999	0.032241	19.054483	4.833727	2.439939	5.669354	6.111465	0.000000	-10.000000	-1.100000	40.683334	451.166656	1023.000000	1023.000000	2046.000000
18.820000	0.033543	19.823742	5.001359	2.468122	6.009454	6.344809	0.000000	-10.000000	-1.100000	41.133335	464.833344	1023.000000	1023.000000	2046.000000
18.840000	0.034873	20.610058	5.217026	2.552302	6.333185	6.507545	0.000000	-10.000000	-1.075000	41.316669	478.500000	1023.000000	1023.000000	2046.000000
18.860001	0.036225	21.408747	5.498897	2.547736	6.592833	6.769282	0.000000	-10.000000	-1.050000	41.600002	492.166656	1023.000000	1023.000000	2046.000000
18.879999	0.037544	22.188520	5.704661	2.667062	6.920238	6.896559	0.000000	-10.000000	-1.050000	41.600002	505.833344	1023.000000	1023.000000	2046.000000
18.900000	0.038885	22.981327	5.908196	2.672335	7.249994	7.150802	0.000000	-10.000000	-1.075000	41.299999	519.500000	1023.000000	1023.000000	2046.000000
18.920000	0.040168	23.738998	6.119074	2.717121	7.533021	7.369782	0.000000	-10.000000	-1.108333	41.333332	533.500000	1023.000000	1023.000000	2046.000000
18.940001	0.041431	24.485834	6.351401	2.710850	7.773459	7.650125	0.000000	-10.000000	-1.141667	41.566666	547.500000	1023.000000	1023.000000	2046.000000
18.959999	0.042763	25.272730	6.448127	2.801562	8.159332	7.863708	0.000000	-10.000000	-1.158333	42.316666	561.500000	1023.000000	1023.000000	2046.000000
18.980000	0.044147	26.090679	6.700531	2.898865	8.377684	8.113599	0.000000	-10.000000	-1.141667	42.316666	575.500000	1023.000000	1023.000000	2046.000000
19.000000	0.045499	26.889984	6.896702	3.055900	8.635646	8.301737	0.000000	-10.000000	-1.133333	42.250000	589.500000	1023.000000	1023.000000	2046.000000
19.020000	0.046930	27.735403	7.094348	3.184485	8.877274	8.579296	0.000000	-10.000000	-1.125000	41.966667	603.500000	1023.000000	1023.000000	2046.000000
19.040001	0.048426	28.619720	7.126570	3.374825	9.273389	8.844934	0.000000	-10.000000	-1.100000	41.799999	617.500000	1023.000000	1023.000000	2046.000000
19.059999	0.049570	29.295996	7.258338	3.503440	9.512902	9.021315	0.000000	-10.000000	-1.083333	41.283333	631.500000	1023.000000	1023.000000	2046.000000
19.080000	0.050971	30.123955	7.532633	3.591641	9.849925	9.149755	0.000000	-10.000000	-1.050000	41.033333	645.333313	1023.000000	1023.000000	2046.000000
19.100000	0.052242	30.875217	7.832463	3.691630	10.077417	9.273706	0.000000	-10.000000	-1.075000	40.716667	659.000000	1023.000000	1023.000000	2046.000000
19.120001	0.052504	31.029877	7.797322	3.895447	10.192792	9.144316	0.000000	-10.000000	-1.075000	41.066669	672.666687	1023.000000	1023.000000	2046.000000
19.139999	0.051660	30.530972	7.631650	3.988146	10.054665	8.856513	0.000000	-10.000000	-1.116667	41.616669	686.333313	1023.000000	1023.000000	2046.000000
19.160000	0.050983	30.130743	7.508068	3.981498	9.951420	8.689758	0.000000	-10.000000	-1.116667	42.233334	700.166687	1023.000000	1023.000000	2046.000000
19.180000	0.051280	30.306326	7.585829	4.042117	9.978265	8.700115	0.000000	-10.000000	-1.133333	42.233334	714.166687	1023.000000	1023.000000	2046.000000
19.200001	0.051942	30.697552	7.675128	4.231653	10.118510	8.672261	0.000000	-10.000000	-1.125000	41.966667	728.333313	1023.000000	1023.000000	2046.000000
19.219999	0.052802	31.206129	7.884508	4.399721	10.187861	8.734039	0.000000	-10.000000	-1.133333	42.033333	742.500000	1023.000000	1023.000000	2046.000000
19.240000	0.053992	31.909082	8.133912	4.610278	10.349778	8.815114	0.000000	-10.000000	-1.158333	42.466667	756.500000	1023.000000	1023.000000	2046.000000
19.260000	0.055417	32.751553	8.467291	4.734335	10.481750	9.068177	0.000000	-10.000000	-1.175000	42.950001	770.500000	1023.000000	1023.000000	2046.000000
19.280001	0.056830	33.586796	8.700336	4.883996	10.741103	9.261361	0.000000	-10.000000	-1.150000	42.750000	784.666687	1023.000000	1023.000000	2046.000000
19.299999	0.058026	34.293522	8.964289	5.059811	10.862537	9.406884	0.000000	-10.000000	-1.091667	42.016666	799.000000	1023.000000	1023.000000	2046.000000
19.320000	0.059448	35.133629	9.230481	5.252655	11.056250	9.594244	0.000000	-10.000000	-1.041667	41.566666	813.166687	1023.000000	1023.000000	2046.000000
19.340000	0.061005	36.053658	9.562284	5.500786	11.209713	9.780874	0.000000	-10.000000	-1.000000	41.016666	827.000000	1023.000000	1023.000000	2046.000000
19.360001	0.062230	36.778103	9.767752	5.641956	11.379154	9.989242	0.000000	-10.000000	-0.966667	40.683334	840.666687	1023.000000	1023.000000	2046.000000
19.379999	0.063495	37.525391	9.966052	5.824057	11.593819	10.141464	0.000000	-10.000000	-0.933333	39.600002	854.333313	1023.000000	1023.000000	2046.000000
19.400000	0.064782	38.286072	10.171555	5.855630	11.852805	10.406081	0.000000	-10.000000	-0.958333	39.633335	867.833313	1023.000000	1023.000000	2046.000000
19.420000	0.065934	38.967186	10.402749	5.910344	12.023603	10.630490	0.000000	-10.000000	-0.991667	39.866669	881.166687	1023.000000	1023.000000	2046.000000
19.440001	0.067159	39.691231	10.546681	5.924539	12.332947	10.887063	0.000000	-10.000000	-1.000000	40.183334	898.833313	1023.000000	1023.000000	2046.000000
19.459999	0.068421	40.436836	10.780859	5.976348	12.588612	11.091017	0.000000	-10.000000	-0.975000	39.866665	912.166687	1023.000000	1023.000000	2046.000000
19.480000	0.069539	41.097717	10.981050	5.919640	12.873819	11.323210	0.000000	-10.000000	-0.941667	39.583332	925.500000	1023.000000	1023.000000	2046.000000
19.500000	0.070798	41.841763	11.218195	5.969041	13.095368	11.559156	0.000000	-10.000000	-0.916667	39.383335	934.333313	1023.000000	1023.000000	2046.000000
19.520000	0.071926	42.508396	11.371677	5.952713	13.387319	11.796689	0.000000	-10.000000	-0.908333	38.916668	947.500000	1023.000000	1023.000000	2046.000000
19.540001	0.073155	43.234653	11.543806	5.963467	13.684062	12.043319	0.000000	-10.000000	-0.891667	38.633335	960.500000	1023.000000	1023.000000	2046.000000
19.559999	0.074431	43.988720	11.738803	5.934780	13.961299	12.353837	0.000000	-10.000000	-0.908333	38.450001	973.500000	1023.000000	1023.000000	2046.000000
19.580000	0.075827	44.813820	11.912840	6.060432	14.247259	12.593288	0.000000	-10.000000	-0.916667	38.799999	986.333313	1023.000000	1023.000000	2046.000000
19.600000	0.077044	45.532959	12.074130	6.213959	14.474457	12.770412	0.000000	-10.000000	-0.941667	38.933334	999.166687	1023.000000	1023.000000	2046.000000
19.620001	0.078334	46.295403	12.090413	6.358026	14.818941	13.028023	0.000000	-10.000000	-0.933333	39.016666	1012.000000	1023.000000	1023.000000	2046.000000
19.639999	0.079850	47.191422	12.134969	6.541720	15.137176	13.377555	0.000000	-10.000000	-0.916667	38.850002	1025.000000	1023.000000	1023.000000	2046.000000
19.660000	0.081056	47.904034	12.119759	6.770793	15.501566	13.511915	0.000000	-10.000000	-0.883333	38.166668	1038.000000	1023.000000	1023.000000	2046.000000
19.680000	0.082477	48.744087	12.399592	6.896148	15.786012	13.662336	0.000000	-10.000000	-0.891667	38.016666	1051.000000	1023.000000	1023.000000	2046.000000
19.700001	0.083334	49.250217	12.496103	7.060291	16.039015	13.654806	0.000000	-10.000000	-0.916667	37.950001	1063.666626	1023.000000	1023.000000	2046.000000
19.719999	0.082881	48.982853	12.439060	7.105040	15.934944	13.503809	0.000000	-10.000000	-0.950000	38.683334	1076.333374	1023.000000	1023.000000	2046.000000
19.740000	0.081728	48.301041	12.171926	7.152453	15.819464	13.157197	0.000000	-10.000000	-0.933333	38.866669	1089.000000	1023.000000	1023.000000	2046.000000
19.760000	0.081087	47.922512	12.073818	7.176551	15.712368	12.959773	0.000000	-10.000000	-0.883333	38.500000	1102.000000	1023.000000	1023.000000	2046.000000
19.780001	0.081021	47.883503	12.016994	7.309021	15.734364	12.823127	0.000000	-10.000000	-0.825000	37.466667	1115.000000	1023.000000	1023.000000	2046.000000
19.799999	0.081424	48.121643	12.133142	7.439505	15.709376	12.839622	0.000000	-10.000000	-0.758333	35.966667	1127.666626	1023.000000	1023.000000	2046.000000
19.820000	0.081896	48.400623	12.221937	7.631045	15.795104	12.752535	0.000000	-10.000000	-0.650000	34.250000	1140.000000	1023.000000	1023.000000	2046.000000
19.840000	0.082205	48.582947	12.346124	7.718207	15.791020	12.727595	0.000000	-10.000000	-0.525000	31.733334	1151.666626	1023.000000	1023.000000	2046.000000
19.860001	0.082571	48.799511	12.429714	7.751475	15.862926	12.755396	0.000000	-10.000000	-0.358333	28.383333	1162.833374	1023.000000	1023.000000	2046.000000
19.879999	0.082936	49.014977	12.634586	7.782530	15.806759	12.791101	0.000000	-10.000000	-0.183333	23.366667	1172.833374	1023.000000	1023.000000	2046.000000
19.900000	0.083133	49.131695	12.627779	7.854892	15.861163	12.787862	0.000000	-10.000000	-0.008333	16.133333	1181.500000	1023.000000	1023.000000	2046.000000
19.920000	0.083409	49.294853	12.855554	7.947251	15.702178	12.789869	0.000000	-10.000000	0.100000	6.400000	1188.166626	1023.000000	1023.000000	2046.000000
19.940001	0.083650	49.437305	12.905642	8.007653	15.693811	12.830198	0.000000	-10.000000	0.141667	-2.416667	1192.166626	1023.000000	1023.000000	2046.000000
19.959999	0.083714	49.475082	12.944438	8.030967	15.655231	12.844446	0.000000	-10.000000	0.200000	-10.333333	1193.833374	1023.000000	1023.000000	2046.000000
19.980000	0.083605	49.410362	12.906046	8.023496	15.641156	12.839666	0.000000	-10.000000	0.241667	-14.533334	1194.000000	1023.000000	1023.000000	2046.000000
20.000000	0.083457	49.323147	12.905612	7.992449	15.570953	12.854132	0.000000	-10.000000	0.283333	-17.250000	1194.000000	1023.000000	1023.000000	2046.000000
20.020000	0.083112	49.119198	12.869450	7.834365	15.524247	12.891135	0.000000	-10.000000	0.275000	-17.433334	1186.666626	1023.000000	1023.000000	2046.000000
20.040001	0.082842	48.959553	12.814502	7.733444	15.530481	12.881124	0.000000	-10.000000	0.275000	-17.433334	1177.500000	1023.000000	1023.000000	2046.000000
20.059999	0.082446	48.725769	12.841072	7.594899	15.407370	12.882428	0.000000	-10.000000	0.283333	-17.616667	1166.333374	1023.000000	1023.000000	2046.000000
20.080000	0.081964	48.440590	12.736644	7.405869	15.408827	12.889250	0.000000	-10.000000	0.325000	-18.300001	1160.500000	1023.000000	1023.000000	2046.000000
20.100000	0.081363	48.085331	12.693007	7.211488	15.282638	12.898198	0.000000	-10.000000	0.375000	-19.383333	1154.333374	1023.000000	1023.000000	2046.000000
20.120001	0.080779	47.740231	12.585365	7.090633	15.203073	12.861160	0.000000	-10.000000	0.441667	-20.983334	1147.833374	1023.000000	1023.000000	2046.000000
20.139999	0.080063	47.317154	12.451237	6.915866	15.119072	12.830978	0.000000	-10.000000	0.508333	-22.966667	1140.666626	1023.000000	1023.000000	2046.000000
20.160000	0.079513	46.992077	12.353599	6.832733	14.993225	12.812520	0.000000	-10.000000	0.600000	-25.283335	1133.000000	1023.000000	1023.000000	2046.000000
20.180000	0.078696	46.509541	12.280429	6.755270	14.722875	12.750969	0.000000	-10.000000	0.700000	-27.916668	1124.500000	1023.000000	1023.000000	2046.000000
20.200001	0.077816	45.989296	12.106808	6.775960	14.515523	12.591007	0.000000	-10.000000	0.816667	-30.600000	1115.333374	1023.000000	1023.000000	2046.000000
20.219999	0.076748	45.357948	11.781252	6.638716	14.334537	12.603444	0.000000	-10.000000	0.975000	-33.583336	1105.000000	1023.000000	1023.000000	2046.000000
20.240000	0.075546	44.647514	11.406652	6.534890	14.195884	12.510089	0.000000	-10.000000	1.175000	-36.883335	1093.833374	1023.000000	1023.000000	2046.000000
20.260000	0.074484	44.020042	11.396852	6.455961	13.880417	12.286813	0.000000	-10.000000	1.416667	-40.549999	1081.500000	1023.000000	1023.000000	2046.000000
20.280001	0.073486	43.430500	11.350988	6.407539	13.647447	12.024526	0.000000	-10.000000	1.608333	-43.933334	1068.000000	1023.000000	1023.000000	2046.000000
20.299999	0.071722	42.387547	11.256182	6.357478	13.082238	11.691650	0.000000	-10.000000	1.758333	-46.116669	1053.333374	1023.000000	1023.000000	2046.000000
20.320000	0.068840	40.684669	10.725659	6.204913	12.568473	11.185622	0.000000	-10.000000	1.816667	-47.733334	1037.833374	1023.000000	1023.000000	2046.000000
20.340000	0.065749	38.857399	10.291080	5.957603	11.936848	10.671869	0.000000	-10.000000	1.900000	-48.933334	1022.000000	1023.000000	1023.000000	2046.000000
20.360001	0.063160	37.327503	9.873805	5.716424	11.482898	10.254375	0.000000	-10.000000	1.975000	-50.350002	1005.666687	1023.000000	1023.000000	2046.000000
20.379999	0.061115	36.119194	9.623665	5.623937	11.049273	9.822321	0.000000	-10.000000	2.050000	-51.116669	989.000000	1023.000000	1023.000000	2046.000000
20.400000	0.059394	35.101654	9.315612	5.507568	10.778612	9.499864	0.000000	-10.000000	2.083333	-51.566669	971.833313	1023.000000	1023.000000	2046.000000
20.420000	0.057916	34.228466	9.163615	5.467427	10.445480	9.151944	0.000000	-10.000000	2.091667	-51.816669	954.666687	1023.000000	1023.000000	2046.000000
20.440001	0.056461	33.368160	9.020965	5.336567	10.130870	8.879757	0.000000	-10.000000	2.100000	-52.000000	937.333313	1023.000000	1023.000000	2046.000000
20.459999	0.055351	32.712257	8.966618	5.233131	9.850637	8.661872	0.000000	-10.000000	2.091667	-52.200001	920.000000	1023.000000	1023.000000	2046.000000
20.480000	0.054169	32.013889	8.874355	5.119984	9.599648	8.419901	0.000000	-10.000000	2.091667	-52.283333	902.500000	1023.000000	1023.000000	2046.000000
20.500000	0.053278	31.487532	8.820125	5.136034	9.337935	8.193437	0.000000	-10.000000	2.083333	-52.350002	885.000000	1023.000000	1023.000000	2046.000000
20.520000	0.052903	31.265461	8.957134	5.149384	9.072180	8.086762	0.000000	-10.000000	2.058333	-51.833336	867.666687	1023.000000	1023.000000	2046.000000
20.540001	0.052290	30.903111	8.851949	5.146516	8.949685	7.954961	0.000000	-10.000000	2.008333	-51.183334	850.333313	1023.000000	1023.000000	2046.000000
20.559999	0.051480	30.424467	8.830527	5.149630	8.661100	7.783209	0.000000	-10.000000	1.966667	-50.350002	833.333313	1023.000000	1023.000000	2046.000000
20.580000	0.050874	30.066692	8.740539	5.054228	8.523477	7.748448	0.000000	-10.000000	1.916667	-49.600002	816.500000	1023.000000	1023.000000	2046.000000
20.600000	0.050090	29.603296	8.672553	4.929561	8.318094	7.683089	0.000000	-10.000000	1.875000	-48.966667	800.166687	1023.000000	1023.000000	2046.000000
20.620001	0.049160	29.053604	8.475226	4.804351	8.217616	7.556411	0.000000	-10.000000	1.816667	-48.366669	783.666687	1023.000000	1023.000000	2046.000000
20.639999	0.048086	28.418861	8.275530	4.639509	8.074137	7.429686	0.000000	-10.000000	1.800000	-48.200001	767.333313	1023.000000	1023.000000	2046.000000
20.660000	0.046997	27.775063	8.134710	4.485387	7.896089	7.258876	0.000000	-10.000000	1.783333	-47.766666	751.000000	1023.000000	1023.000000	2046.000000
20.680000	0.046071	27.227779	7.961385	4.275134	7.759822	7.231440	0.000000	-10.000000	1.775000	-47.833336	735.333313	1023.000000	1023.000000	2046.000000
20.700001	0.045038	26.617231	7.834109	4.145346	7.534868	7.102910	0.000000	-10.000000	1.750000	-47.383335	719.666687	1023.000000	1023.000000	2046.000000
20.719999	0.044026	26.019369	7.602254	3.944907	7.440658	7.031550	0.000000	-10.000000	1.725000	-47.133335	704.000000	1023.000000	1023.000000	2046.000000
20.740000	0.042957	25.387341	7.445832	3.869476	7.203660	6.868371	0.000000	-10.000000	1.691667	-46.533333	688.166687	1023.000000	1023.000000	2046.000000
20.760000	0.041914	24.771006	7.368190	3.790495	6.916420	6.695902	0.000000	-10.000000	1.675000	-46.483334	672.500000	1023.000000	1023.000000	2046.000000
20.780001	0.040918	24.182819	7.233604	3.718048	6.651452	6.579715	0.000000	-10.000000	1.675000	-46.683334	656.833313	1023.000000	1023.000000	2046.000000
20.799999	0.039896	23.578279	7.065623	3.658399	6.401250	6.453008	0.000000	-10.000000	1.708333	-47.033333	641.333313	1023.000000	1023.000000	2046.000000
20.820000	0.038313	22.642773	6.556759	3.338885	6.404687	6.342442	0.000000	-10.000000	1.775000	-47.783333	625.666687	1023.000000	1023.000000	2046.000000
20.840000	0.036788	21.741709	6.359791	3.104545	6.123435	6.153938	0.000000	-10.000000	1.875000	-48.866669	609.833313	1023.000000	1023.000000	2046.000000
20.860001	0.035388	20.914343	6.216216	2.949268	5.835852	5.913007	0.000000	-10.000000	1.966667	-50.033333	593.500000	1023.000000	1023.000000	2046.000000
20.879999	0.033830	19.993650	6.041782	2.799397	5.452663	5.699808	0.000000	-10.000000	2.033333	-50.866669	576.833313	1023.000000	1023.000000	2046.000000
20.900000	0.032157	19.004902	5.724384	2.702986	5.124838	5.452693	0.000000	-10.000000	2.033333	-51.066669	559.833313	1023.000000	1023.000000	2046.000000
20.920000	0.030342	17.931908	5.275939	2.515190	4.877520	5.263258	0.000000	-10.000000	2.041667	-51.233334	542.666687	1023.000000	1023.000000	2046.000000
20.940001	0.028454	16.816280	4.936632	2.291948	4.542364	5.045337	0.000000	-10.000000	2.016667	-51.083336	525.500000	1023.000000	1023.000000	2046.000000
20.959999	0.026524	15.675956	4.603988	2.090006	4.237422	4.744539	0.000000	-10.000000	2.000000	-51.066669	508.500000	1023.000000	1023.000000	2046.000000
20.980000	0.024749	14.626624	4.304233	1.813827	3.983709	4.524856	0.000000	-10.000000	1.966667	-50.666668	491.500000	1023.000000	1023.000000	2046.000000
21.000000	0.023017	13.603127	4.002318	1.611912	3.710934	4.277965	0.000000	-10.000000	1.933333	-50.100002	474.666656	1023.000000	1023.000000	2046.000000
21.020000	0.021346	12.615228	3.679021	1.380494	3.514195	4.041517	0.000000	-10.000000	1.900000	-49.549999	458.000000	1023.000000	1023.000000	2046.000000
21.040001	0.020033	11.839333	3.567339	1.235420	3.229155	3.807418	0.000000	-10.000000	1.841667	-48.833332	441.500000	1023.000000	1023.000000	2046.000000
21.059999	0.019445	11.492045	3.570102	1.200416	3.024952	3.696576	0.000000	-10.000000	1.791667	-48.333332	425.166656	1023.000000	1023.000000	2046.000000
21.080000	0.018956	11.203150	3.610987	1.092787	2.845963	3.653413	0.000000	-10.000000	1.741667	-47.599998	409.000000	1023.000000	1023.000000	2046.000000
21.100000	0.018230	10.773672	3.602768	0.984796	2.625555	3.560552	0.000000	-10.000000	1.700000	-46.983334	393.000000	1023.000000	1023.000000	2046.000000
21.120001	0.017581	10.390583	3.503035	0.957225	2.480569	3.449754	0.000000	-10.000000	1.633333	-46.000000	377.333344	1023.000000	1023.000000	2046.000000
21.139999	0.016651	9.840707	3.293690	0.821477	2.347907	3.377633	0.000000	-10.000000	1.566667	-44.799999	362.000000	1023.000000	1023.000000	2046.000000
21.160000	0.015705	9.281789	3.139125	0.697838	2.157948	3.286879	0.000000	-10.000000	1.491667	-43.650002	347.166656	1023.000000	1023.000000	2046.000000
21.180000	0.014901	8.806298	2.967938	0.548943	2.056055	3.233362	0.000000	-10.000000	1.441667	-42.666668	332.666656	1023.000000	1023.000000	2046.000000
21.200001	0.014029	8.290893	2.767583	0.345684	1.960151	3.217474	0.000000	-10.000000	1.391667	-42.066669	318.500000	1023.000000	1023.000000	2046.000000
21.219999	0.013159	7.776983	2.597405	0.202083	1.843586	3.133909	0.000000	-10.000000	1.350000	-41.516670	304.500000	1023.000000	1023.000000	2046.000000
21.240000	0.012038	7.114467	2.294877	0.024775	1.775964	3.018850	0.000000	-10.000000	1.300000	-40.883335	290.500000	1023.000000	1023.000000	2046.000000
21.260000	0.010911	6.448667	2.086217	-0.152181	1.588850	2.925782	0.000000	-10.000000	1.258333	-40.066669	276.833344	1023.000000	1023.000000	2046.000000
21.280001	0.010105	5.971982	1.892539	-0.354825	1.493653	2.940615	0.000000	-10.000000	1.216667	-39.283333	263.500000	1023.000000	1023.000000	2046.000000
21.299999	0.009219	5.448525	1.711852	-0.479864	1.371334	2.845203	0.000000	-10.000000	1.183333	-38.566666	250.500000	1023.000000	1023.000000	2046.000000
21.320000	0.008422	4.977535	1.497246	-0.521608	1.303532	2.698365	0.000000	-10.000000	1.141667	-38.016666	237.666672	1023.000000	1023.000000	2046.000000
21.340000	0.007343	4.339900	1.380496	-0.621450	1.032333	2.548522	0.000000	-10.000000	1.116667	-37.516666	224.833328	1023.000000	1023.000000	2046.000000
21.360001	0.006633	3.920332	1.255664	-0.628157	0.828773	2.464051	0.000000	-10.000000	1.083333	-36.983334	212.333328	1023.000000	1023.000000	2046.000000
21.379999	0.005745	3.395205	0.886472	-0.769383	0.820469	2.457647	0.000000	-10.000000	1.066667	-36.350002	200.000000	1023.000000	1023.000000	2046.000000
21.400000	0.004621	2.730801	0.632260	-1.022062	0.724125	2.396477	0.000000	-10.000000	1.041667	-35.750000	188.000000	1023.000000	1023.000000	2046.000000
21.420000	0.003938	2.327335	0.510055	-1.182988	0.706352	2.293916	0.000000	-10.000000	1.016667	-35.383335	176.000000	1023.000000	1023.000000	2046.000000
21.440001	0.002972	1.756621	0.408326	-1.303584	0.526175	2.125704	0.000000	-10.000000	0.966667	-34.883335	164.000000	1023.000000	1023.000000	2046.000000
21.459999	0.001753	1.036163	0.303981	-1.371369	0.175485	1.928065	0.000000	-10.000000	0.916667	-33.883335	152.333328	1023.000000	1023.000000	2046.000000
21.480000	0.000392	0.231498	-0.020899	-1.505194	-0.057586	1.815177	0.000000	-10.000000	0.858333	-32.683334	141.000000	1023.000000	1023.000000	2046.000000
21.500000	-0.001400	-0.827316	-0.422832	-1.631109	-0.348122	1.574747	0.000000	-10.000000	0.825000	-31.833334	130.166672	1023.000000	1023.000000	2046.000000
21.520000	-0.003358	-1.984516	-0.810899	-1.734912	-0.656420	1.217715	0.000000	-10.000000	0.808333	-31.433334	119.500000	1023.000000	1023.000000	2046.000000
21.540001	-0.005017	-2.965054	-1.184455	-1.926370	-0.849199	0.994969	0.000000	-10.000000	0.800000	-31.266666	109.000000	1023.000000	1023.000000	2046.000000
21.559999	-0.006464	-3.820112	-1.420194	-2.062151	-1.105288	0.767521	0.000000	-10.000000	0.775000	-30.716667	98.666664	1023.000000	1023.000000	2046.000000
21.580000	-0.007506	-4.436097	-1.595252	-2.130723	-1.295092	0.584970	0.000000	-10.000000	0.733333	-30.150000	88.500000	1023.000000	1023.000000	2046.000000
21.600000	-0.008502	-5.024720	-1.732211	-2.245704	-1.496018	0.449212	0.000000	-10.000000	0.691667	-29.433334	78.500000	1023.000000	1023.000000	2046.000000
21.620001	-0.009042	-5.343916	-1.732807	-2.301568	-1.671913	0.362371	0.000000	-10.000000	0.666667	-28.800001	68.500000	1023.000000	1023.000000	2046.000000
21.639999	-0.009388	-5.548267	-1.806358	-2.301245	-1.756789	0.316124	0.000000	-10.000000	0.650000	-27.983334	58.833332	1023.000000	1023.000000	2046.000000
21.660000	-0.009630	-5.691181	-1.662517	-2.259496	-1.980186	0.211018	0.000000	-10.000000	0.616667	-27.166666	49.500000	1023.000000	1023.000000	2046.000000
21.680000	-0.009802	-5.792964	-1.607770	-2.322685	-2.055716	0.193207	0.000000	-10.000000	0.566667	-26.200001	40.500000	1023.000000	1023.000000	2046.000000
21.700001	-0.010058	-5.944378	-1.627763	-2.370647	-2.104557	0.158589	0.000000	-10.000000	0.516667	-25.049999	31.666666	1023.000000	1023.000000	2046.000000
21.719999	-0.010363	-6.124339	-1.732755	-2.443449	-2.112438	0.164303	0.000000	-10.000000	0.483333	-23.766666	23.166666	1023.000000	1023.000000	2046.000000
21.740000	-0.010930	-6.459829	-1.847113	-2.556007	-2.198723	0.142014	0.000000	-10.000000	0.450000	-22.733334	15.333333	1023.000000	1023.000000	2046.000000
21.760000	-0.011179	-6.606961	-1.904281	-2.648862	-2.238703	0.184885	0.000000	-10.000000	0.416667	-22.100000	8.000000	1023.000000	1023.000000	2046.000000
21.780001	-0.011509	-6.801931	-2.043188	-2.772620	-2.214091	0.227967	0.000000	-10.000000	0.391667	-21.450001	1.000000	1023.000000	1023.000000	2046.000000
21.799999	-0.011959	-7.067776	-2.158983	-2.871419	-2.258718	0.221344	0.000000	-10.000000	0.375000	-20.616667	-5.833333	1023.000000	1023.000000	2046.000000
21.820000	-0.012334	-7.289229	-2.260266	-2.959682	-2.272100	0.202819	0.000000	-10.000000	0.358333	-19.483334	-12.666667	1023.000000	1023.000000	2046.000000
21.840000	-0.012761	-7.541841	-2.447295	-3.069752	-2.225132	0.200338	0.000000	-10.000000	0.316667	-18.233334	-19.166666	1023.000000	1023.000000	2046.000000
21.860001	-0.013272	-7.843667	-2.570271	-3.193918	-2.284791	0.205313	0.000000	-10.000000	0.283333	-17.166668	-25.333334	1023.000000	1023.000000	2046.000000
21.879999	-0.013599	-8.037244	-2.648059	-3.323192	-2.339034	0.273042	0.000000	-10.000000	0.250000	-16.150002	-31.000000	1023.000000	1023.000000	2046.000000
21.900000	-0.013906	-8.218313	-2.729133	-3.368565	-2.360065	0.239449	0.000000	-10.000000	0.233333	-15.200001	-36.333332	1023.000000	1023.000000	2046.000000
21.920000	-0.013965	-8.253121	-2.807205	-3.419345	-2.311704	0.285134	0.000000	-10.000000	0.200000	-13.950000	-41.333332	1023.000000	1023.000000	2046.000000
21.940001	-0.014201	-8.392683	-2.783280	-3.386415	-2.416558	0.193571	0.000000	-10.000000	0.150000	-12.466667	-45.833332	1023.000000	1023.000000	2046.000000
21.959999	-0.014168	-8.373183	-2.807685	-3.305365	-2.466762	0.206629	0.000000	-10.000000	0.125000	-10.783334	-50.000000	1023.000000	1023.000000	2046.000000
21.980000	-0.014547	-8.597267	-3.081493	-3.411875	-2.351051	0.247151	0.000000	-10.000000	0.108333	-9.183333	-53.666668	1023.000000	1023.000000	2046.000000
22.000000	-0.014761	-8.723598	-3.115951	-3.581475	-2.339953	0.313781	0.000000	-10.000000	0.108333	-8.066667	-56.833332	1023.000000	1023.000000	2046.000000
22.020000	-0.014658	-8.663118	-3.029140	-3.597998	-2.295709	0.259729	0.000000	-10.000000	0.091667	-7.483334	-59.666668	1023.000000	1023.000000	2046.000000
22.040001	-0.014563	-8.606681	-2.926378	-3.569899	-2.357756	0.247352	0.000000	-10.000000	0.075000	-6.166667	-62.166668	1023.000000	1023.000000	2046.000000
22.059999	-0.014850	-8.776532	-2.865917	-3.519451	-2.511984	0.120819	0.000000	-10.000000	0.041667	-2.750000	-64.333336	1023.000000	1023.000000	2046.000000
22.080000	-0.015547	-9.188514	-3.081998	-3.585345	-2.585284	0.064113	0.000000	-10.000000	0.016667	0.916667	-65.500000	1023.000000	1023.000000	2046.000000
22.100000	-0.016577	-9.797237	-3.278131	-3.611305	-2.770873	-0.136927	0.000000	-10.000000	0.000000	4.216667	-66.000000	1023.000000	1023.000000	2046.000000
22.120001	-0.017190	-10.159210	-3.425690	-3.663426	-2.851629	-0.218464	0.000000	-10.000000	0.000000	5.550000	-66.000000	1023.000000	1023.000000	2046.000000
22.139999	-0.017574	-10.386210	-3.516591	-3.637624	-2.888388	-0.343607	0.000000	-10.000000	0.000000	6.716667	-66.000000	1023.000000	1023.000000	2046.000000
22.160000	-0.017578	-10.388891	-3.504964	-3.530445	-2.896836	-0.456647	0.000000	-10.000000	0.000000	7.683333	-66.000000	1023.000000	1023.000000	2046.000000
22.180000	-0.017218	-10.175747	-3.437964	-3.414425	-2.854110	-0.469247	0.000000	-10.000000	-0.016667	9.166667	-66.000000	1023.000000	1023.000000	2046.000000
22.200001	-0.016792	-9.924180	-3.287441	-3.355953	-2.834332	-0.446453	0.000000	-10.000000	-0.041667	11.300000	-66.000000	1023.000000	1023.000000	2046.000000
22.219999	-0.015868	-9.377775	-3.022580	-3.256965	-2.753964	-0.344267	0.000000	-10.000000	-0.100000	13.683333	-66.000000	1023.000000	1023.000000	2046.000000
22.240000	-0.014779	-8.734176	-2.776949	-3.068372	-2.650194	-0.238660	0.000000	-10.000000	-0.141667	16.100000	-36.000000	1023.000000	1023.000000	2046.000000
22.260000	-0.013411	-7.926031	-2.433300	-2.889274	-2.491496	-0.111960	0.000000	-10.000000	-0.200000	18.216667	-4.666667	1023.000000	1023.000000	2046.000000
22.280001	-0.012311	-7.276025	-2.085613	-2.755618	-2.396855	-0.037939	0.000000	-10.000000	-0.250000	20.216667	28.833334	1023.000000	1023.000000	2046.000000
22.299999	-0.011161	-6.596262	-1.878151	-2.740079	-2.186339	0.208307	0.000000	-10.000000	-0.316667	22.050001	34.666668	1023.000000	1023.000000	2046.000000
22.320000	-0.010002	-5.911289	-1.671176	-2.684935	-2.001119	0.445940	0.000000	-10.000000	-0.366667	23.866667	41.666668	1023.000000	1023.000000	2046.000000
22.340000	-0.008844	-5.226746	-1.522584	-2.545456	-1.739595	0.580889	0.000000	-10.000000	-0.425000	25.316668	49.333332	1023.000000	1023.000000	2046.000000
22.360001	-0.007604	-4.494238	-1.382926	-2.472485	-1.426641	0.787813	0.000000	-10.000000	-0.466667	26.816668	57.500000	1023.000000	1023.000000	2046.000000
22.379999	-0.006354	-3.755228	-1.219758	-2.367136	-1.116871	0.948537	0.000000	-10.000000	-0.533333	28.200001	66.333336	1023.000000	1023.000000	2046.000000
22.400000	-0.005192	-3.068713	-1.112033	-2.329899	-0.810336	1.183555	0.000000	-10.000000	-0.608333	29.716667	75.500000	1023.000000	1023.000000	2046.000000
22.420000	-0.004013	-2.371476	-0.945460	-2.296296	-0.554765	1.425045	0.000000	-10.000000	-0.691667	31.150000	85.333336	1023.000000	1023.000000	2046.000000
22.440001	-0.002735	-1.616106	-0.777342	-2.228339	-0.266065	1.655639	0.000000	-10.000000	-0.766667	32.599998	95.500000	1023.000000	1023.000000	2046.000000
22.459999	-0.001532	-0.905229	-0.654025	-2.142774	0.049186	1.842384	0.000000	-10.000000	-0.808333	34.299999	106.166664	1023.000000	1023.000000	2046.000000
22.480000	-0.000448	-0.264613	-0.469067	-2.083153	0.300994	1.986613	0.000000	-10.000000	-0.850000	35.416668	117.333336	1023.000000	1023.000000	2046.000000
22.500000	0.000671	0.396705	-0.300180	-2.017911	0.572186	2.142611	0.000000	-10.000000	-0.883333	36.400002	129.000000	1023.000000	1023.000000	2046.000000
22.520000	0.001843	1.089477	-0.146733	-2.019129	0.862566	2.392772	0.000000	-10.000000	-0.891667	36.833336	141.000000	1023.000000	1023.000000	2046.000000
22.540001	0.002925	1.728604	-0.016190	-1.977944	1.141323	2.581415	0.000000	-10.000000	-0.883333	36.983334	153.166672	1023.000000	1023.000000	2046.000000
22.559999	0.004122	2.436265	0.137051	-1.913654	1.458946	2.753922	0.000000	-10.000000	-0.866667	37.083332	165.500000	1023.000000	1023.000000	2046.000000
22.580000	0.005369	3.173166	0.270259	-1.768527	1.777017	2.894417	0.000000	-10.000000	-0.866667	36.799999	177.833328	1023.000000	1023.000000	2046.000000
22.600000	0.006490	3.835397	0.477980	-1.570998	1.962575	2.965840	0.000000	-10.000000	-0.883333	36.950001	190.000000	1023.000000	1023.000000	2046.000000
22.620001	0.008142	4.811799	0.677182	-1.365169	2.242166	3.257620	0.000000	-10.000000	-0.891667	37.183334	202.333328	1023.000000	1023.000000	2046.000000
22.639999	0.009251	5.467097	0.725937	-1.278865	2.564065	3.455960	0.000000	-10.000000	-0.875000	37.383335	214.666672	1023.000000	1023.000000	2046.000000
22.660000	0.010559	6.240631	0.920946	-1.172825	2.836537	3.655973	0.000000	-10.000000	-0.833333	36.750000	227.333328	1023.000000	1023.000000	2046.000000
22.680000	0.011879	7.020433	1.214463	-1.045222	3.079937	3.771255	0.000000	-10.000000	-0.816667	35.833336	239.666672	1023.000000	1023.000000	2046.000000
22.700001	0.012834	7.584946	1.459155	-0.872184	3.160591	3.837384	0.000000	-10.000000	-0.833333	35.683334	251.666672	1023.000000	1023.000000	2046.000000
22.719999	0.013117	7.752088	1.446578	-0.835882	3.238367	3.903026	0.000000	-10.000000	-0.875000	36.600002	263.500000	1023.000000	1023.000000	2046.000000
22.740000	0.012721	7.517897	1.343052	-0.841097	3.166683	3.849259	0.000000	-10.000000	-0.883333	37.500000	275.500000	1023.000000	1023.000000	2046.000000
22.760000	0.012300	7.269123	1.132144	-0.791612	3.228924	3.699667	0.000000	-10.000000	-0.850000	37.533337	288.000000	1023.000000	1023.000000	2046.000000
22.780001	0.012268	7.250455	1.184909	-0.712712	3.200633	3.577626	0.000000	-10.000000	-0.816667	37.266666	300.500000	1023.000000	1023.000000	2046.000000
22.799999	0.012853	7.596231	1.259445	-0.602282	3.309432	3.629636	0.000000	-10.000000	-0.783333	36.600002	312.833344	1023.000000	1023.000000	2046.000000
22.820000	0.013575	8.022957	1.399044	-0.448633	3.396942	3.675604	0.000000	-10.000000	-0.766667	36.100002	325.333344	1023.000000	1023.000000	2046.000000
22.840000	0.014526	8.584787	1.536382	-0.263141	3.547588	3.763959	0.000000	-10.000000	-0.733333	35.083336	337.333344	1023.000000	1023.000000	2046.000000
22.860001	0.015361	9.078099	1.764615	-0.111630	3.624939	3.800174	0.000000	-10.000000	-0.700000	34.216667	349.333344	1023.000000	1023.000000	2046.000000
22.879999	0.016633	9.830032	2.001446	0.002076	3.832271	3.994239	0.000000	-10.000000	-0.650000	33.099998	360.666656	1023.000000	1023.000000	2046.000000
22.900000	0.017798	10.518744	2.212902	0.132298	3.933620	4.239924	0.000000	-10.000000	-0.608333	32.000000	372.000000	1023.000000	1023.000000	2046.000000
22.920000	0.019120	11.299679	2.490307	0.354933	4.076778	4.377660	0.000000	-10.000000	-0.583333	31.116667	382.833344	1023.000000	1023.000000	2046.000000
22.940001	0.020134	11.899385	2.623398	0.440822	4.288566	4.546600	0.000000	-10.000000	-0.575000	30.650000	393.333344	1023.000000	1023.000000	2046.000000
22.959999	0.021097	12.468536	2.757456	0.557659	4.459158	4.694263	0.000000	-10.000000	-0.583333	30.616667	403.666656	1023.000000	1023.000000	2046.000000
22.980000	0.022353	13.210580	2.898931	0.633486	4.697203	4.980960	0.000000	-10.000000	-0.583333	30.750000	414.000000	1023.000000	1023.000000	2046.000000
23.000000	0.023534	13.908450	3.086238	0.682685	4.915811	5.223715	0.000000	-10.000000	-0.608333	31.033335	424.333344	1023.000000	1023.000000	2046.000000
23.020000	0.024797	14.654857	3.282709	0.760844	5.177384	5.433920	0.000000	-10.000000	-0.641667	31.450001	434.666656	1023.000000	1023.000000	2046.000000
23.040001	0.025893	15.302839	3.398328	0.788735	5.484745	5.631032	0.000000	-10.000000	-0.666667	31.800001	445.000000	1023.000000	1023.000000	2046.000000
23.059999	0.026948	15.926555	3.588498	0.825559	5.716733	5.795764	0.000000	-10.000000	-0.700000	32.116669	455.500000	1023.000000	1023.000000	2046.000000
23.080000	0.028056	16.581352	3.748079	0.826303	5.978008	6.028962	0.000000	-10.000000	-0.708333	32.300003	462.500000	1023.000000	1023.000000	2046.000000
23.100000	0.029197	17.255222	3.897093	0.787037	6.262263	6.308829	0.000000	-10.000000	-0.716667	32.333336	473.166656	1023.000000	1023.000000	2046.000000
23.120001	0.030152	17.819805	4.079012	0.839480	6.438518	6.462794	0.000000	-10.000000	-0.708333	32.516666	484.000000	1023.000000	1023.000000	2046.000000
23.139999	0.031225	18.453960	4.230353	0.906251	6.688806	6.628551	0.000000	-10.000000	-0.683333	32.633335	498.500000	1023.000000	1023.000000	2046.000000
23.160000	0.032108	18.975906	4.328371	0.957198	6.958670	6.731668	0.000000	-10.000000	-0.658333	32.466667	509.500000	1023.000000	1023.000000	2046.000000
23.180000	0.032998	19.501804	4.505455	0.983487	7.131008	6.881855	0.000000	-10.000000	-0.633333	31.816668	520.333313	1023.000000	1023.000000	2046.000000
23.200001	0.033893	20.030979	4.669575	0.998498	7.335271	7.027636	0.000000	-10.000000	-0.600000	31.000000	531.000000	1023.000000	1023.000000	2046.000000
23.219999	0.034762	20.544329	4.759961	1.017353	7.573699	7.193316	0.000000	-10.000000	-0.558333	30.050001	541.333313	1023.000000	1023.000000	2046.000000
23.240000	0.035562	21.017149	4.907754	1.076145	7.749369	7.283882	0.000000	-10.000000	-0.508333	29.100000	551.500000	1023.000000	1023.000000	2046.000000
23.260000	0.036422	21.525541	4.992976	1.112585	7.991182	7.428797	0.000000	-10.000000	-0.466667	28.100000	561.333313	1023.000000	1023.000000	2046.000000
23.280001	0.037288	22.037197	5.130226	1.138834	8.197971	7.570166	0.000000	-10.000000	-0.433333	27.383333	571.000000	1023.000000	1023.000000	2046.000000
23.299999	0.038247	22.603746	5.241794	1.146589	8.445706	7.769656	0.000000	-10.000000	-0.400000	26.533335	580.333313	1023.000000	1023.000000	2046.000000
23.320000	0.039219	23.178522	5.321279	1.269950	8.694858	7.892436	0.000000	-10.000000	-0.400000	25.983334	589.333313	1023.000000	1023.000000	2046.000000
23.340000	0.040162	23.735987	5.515451	1.438186	8.790754	7.991596	0.000000	-10.000000	-0.375000	25.416666	598.166687	1023.000000	1023.000000	2046.000000
23.360001	0.041083	24.279778	5.559961	1.632102	8.945926	8.141789	0.000000	-10.000000	-0.341667	24.750000	606.666687	1023.000000	1023.000000	2046.000000
23.379999	0.041641	24.609634	5.440065	1.777555	9.133273	8.258741	0.000000	-10.000000	-0.250000	23.133333	615.000000	1023.000000	1023.000000	2046.000000
23.400000	0.042234	24.960440	5.546440	1.862535	9.204855	8.346609	0.000000	-10.000000	-0.166667	20.616667	623.000000	1023.000000	1023.000000	2046.000000
23.420000	0.042882	25.343359	5.739934	1.904783	9.323215	8.375426	0.000000	-10.000000	-0.100000	17.850000	630.500000	1023.000000	1023.000000	2046.000000
23.440001	0.042832	25.313644	5.848700	2.042853	9.218709	8.203382	0.000000	-10.000000	-0.075000	15.516667	637.000000	1023.000000	1023.000000	2046.000000
23.459999	0.041740	24.668509	5.702653	2.083228	8.969237	7.913391	0.000000	-10.000000	-0.058333	13.800000	642.500000	1023.000000	1023.000000	2046.000000
23.480000	0.040003	23.641716	5.348080	1.979842	8.709600	7.604193	0.000000	-10.000000	-0.025000	11.583334	647.333313	1023.000000	1023.000000	2046.000000
23.500000	0.038577	22.798784	5.092854	1.948265	8.452178	7.305489	0.000000	-10.000000	0.008333	8.400001	651.666687	1023.000000	1023.000000	2046.000000
23.520000	0.037765	22.319126	5.023225	1.961883	8.183489	7.150531	0.000000	-10.000000	0.041667	4.600000	655.000000	1023.000000	1023.000000	2046.000000
23.540001	0.037333	22.064009	4.907713	2.042176	8.111894	7.002226	0.000000	-10.000000	0.058333	1.383333	657.000000	1023.000000	1023.000000	2046.000000
23.559999	0.037189	21.978710	5.009619	2.151729	7.916256	6.901107	0.000000	-10.000000	0.075000	-0.783333	657.833313	1023.000000	1023.000000	2046.000000
23.580000	0.037134	21.946440	5.046933	2.192738	7.848103	6.858666	0.000000	-10.000000	0.075000	-2.433333	658.000000	1023.000000	1023.000000	2046.000000
23.600000	0.036905	21.810671	5.158829	2.232655	7.671136	6.748050	0.000000	-10.000000	0.091667	-4.383333	658.000000	1023.000000	1023.000000	2046.000000
23.620001	0.037037	21.888668	5.204255	2.253078	7.706267	6.725067	0.000000	-10.000000	0.108333	-6.800000	658.000000	1023.000000	1023.000000	2046.000000
23.639999	0.036945	21.834686	5.259237	2.247380	7.601661	6.726407	0.000000	-10.000000	0.133333	-9.466667	658.000000	1023.000000	1023.000000	2046.000000
23.660000	0.037226	22.000467	5.446531	2.334909	7.475897	6.743130	0.000000	-10.000000	0.175000	-11.833333	658.000000	1023.000000	1023.000000	2046.000000
23.680000	0.037238	22.007647	5.528669	2.374817	7.393251	6.710908	0.000000	-10.000000	0.225000	-13.750000	658.000000	1023.000000	1023.000000	2046.000000
23.700001	0.037145	21.952499	5.517889	2.389946	7.315815	6.728850	0.000000	-10.000000	0.275000	-15.416667	654.166687	1023.000000	1023.000000	2046.000000
23.719999	0.036935	21.828444	5.438961	2.420817	7.291199	6.677466	0.000000	-10.000000	0.291667	-16.850000	645.000000	1023.000000	1023.000000	2046.000000
23.740000	0.036787	21.741280	5.442072	2.386669	7.210252	6.702286	0.000000	-10.000000	0.325000	-18.416668	633.833313	1023.000000	1023.000000	2046.000000
23.760000	0.036505	21.574717	5.364260	2.308383	7.183800	6.718274	0.000000	-10.000000	0.366667	-19.866667	624.333313	1023.000000	1023.000000	2046.000000
23.780001	0.036032	21.294771	5.324103	2.221106	7.060800	6.688763	0.000000	-10.000000	0.408333	-21.466667	617.833313	1023.000000	1023.000000	2046.000000
23.799999	0.035557	21.013969	5.194425	2.130080	7.028656	6.660808	0.000000	-10.000000	0.466667	-22.866667	610.666687	1023.000000	1023.000000	2046.000000
23.820000	0.034857	20.600393	5.078473	2.030366	6.947385	6.544168	0.000000	-10.000000	0.516667	-24.333334	603.000000	1023.000000	1023.000000	2046.000000
23.840000	0.034162	20.189514	5.068820	1.930373	6.757995	6.432327	0.000000	-10.000000	0.616667	-26.066668	594.833313	1023.000000	1023.000000	2046.000000
23.860001	0.033417	19.749296	4.991300	1.792582	6.609865	6.355550	0.000000	-10.000000	0.708333	-28.300001	586.333313	1023.000000	1023.000000	2046.000000
23.879999	0.032516	19.216736	4.899939	1.754093	6.405161	6.157543	0.000000	-10.000000	0.833333	-30.866667	577.000000	1023.000000	1023.000000	2046.000000
23.900000	0.031644	18.701445	4.776485	1.681857	6.233637	6.009466	0.000000	-10.000000	0.958333	-33.683334	566.833313	1023.000000	1023.000000	2046.000000
23.920000	0.030563	18.062624	4.643683	1.594400	6.026683	5.797857	0.000000	-10.000000	1.100000	-36.500000	555.500000	1023.000000	1023.000000	2046.000000
23.940001	0.029592	17.488905	4.558221	1.499805	5.779889	5.650990	0.000000	-10.000000	1.258333	-39.366669	543.333313	1023.000000	1023.000000	2046.000000
23.959999	0.028577	16.888788	4.459840	1.359373	5.538295	5.531281	0.000000	-10.000000	1.391667	-41.400002	530.166687	1023.000000	1023.000000	2046.000000
23.980000	0.027456	16.226603	4.287911	1.306518	5.327641	5.304532	0.000000	-10.000000	1.491667	-43.183334	516.333313	1023.000000	1023.000000	2046.000000
24.000000	0.026245	15.510721	4.049953	1.202500	5.178380	5.079889	0.000000	-10.000000	1.550000	-44.166668	502.000000	1023.000000	1023.000000	2046.000000
24.020000	0.025149	14.862851	3.943978	1.115382	4.906350	4.897141	0.000000	-10.000000	1.591667	-45.016666	487.166656	1023.000000	1023.000000	2046.000000
24.040001	0.024229	14.319434	3.776801	0.974783	4.751563	4.816288	0.000000	-10.000000	1.608333	-45.299999	472.166656	1023.000000	1023.000000	2046.000000
24.059999	0.023112	13.659395	3.647858	0.851472	4.485142	4.674923	0.000000	-10.000000	1.625000	-45.566669	457.000000	1023.000000	1023.000000	2046.000000
24.080000	0.022084	13.051752	3.421110	0.749164	4.338273	4.543205	0.000000	-10.000000	1.633333	-45.783333	441.833344	1023.000000	1023.000000	2046.000000
24.100000	0.020975	12.396449	3.146444	0.605589	4.242401	4.402016	0.000000	-10.000000	1.641667	-45.866669	426.500000	1023.000000	1023.000000	2046.000000
24.120001	0.019761	11.678584	2.945115	0.430042	4.047951	4.255477	0.000000	-10.000000	1.633333	-45.883335	411.166656	1023.000000	1023.000000	2046.000000
24.139999	0.018773	11.094880	2.783601	0.336310	3.848590	4.126379	0.000000	-10.000000	1.608333	-45.650002	395.833344	1023.000000	1023.000000	2046.000000
24.160000	0.017910	10.584773	2.623010	0.260275	3.636505	4.064983	0.000000	-10.000000	1.583333	-45.299999	380.666656	1023.000000	1023.000000	2046.000000
24.180000	0.017109	10.111489	2.518850	0.269064	3.345619	3.977956	0.000000	-10.000000	1.541667	-44.650002	365.500000	1023.000000	1023.000000	2046.000000
24.200001	0.016035	9.476506	2.213869	0.302325	3.165641	3.794672	0.000000	-10.000000	1.508333	-44.100002	350.666656	1023.000000	1023.000000	2046.000000
24.219999	0.014494	8.566073	1.770976	0.087592	3.056194	3.651310	0.000000	-10.000000	1.491667	-43.666668	336.000000	1023.000000	1023.000000	2046.000000
24.240000	0.013580	8.025743	1.789699	-0.108681	2.828214	3.516510	0.000000	-10.000000	1.466667	-43.266666	321.500000	1023.000000	1023.000000	2046.000000
24.260000	0.012751	7.535842	1.789281	-0.176697	2.571188	3.352069	0.000000	-10.000000	1.408333	-42.483334	307.000000	1023.000000	1023.000000	2046.000000
24.280001	0.011430	6.755302	1.684929	-0.275079	2.221740	3.123712	0.000000	-10.000000	1.316667	-41.299999	292.666656	1023.000000	1023.000000	2046.000000
24.299999	0.009500	5.614721	1.233655	-0.364229	1.932121	2.813174	0.000000	-10.000000	1.241667	-40.000000	278.833344	1023.000000	1023.000000	2046.000000
24.320000	0.007041	4.161009	0.735355	-0.533479	1.508424	2.450708	0.000000	-10.000000	1.216667	-39.166668	265.500000	1023.000000	1023.000000	2046.000000
24.340000	0.004717	2.787985	0.336771	-0.763120	1.064793	2.149541	0.000000	-10.000000	1.233333	-39.083336	252.500000	1023.000000	1023.000000	2046.000000
24.360001	0.002820	1.666871	-0.019627	-0.954898	0.773131	1.868265	0.000000	-10.000000	1.250000	-39.366669	239.500000	1023.000000	1023.000000	2046.000000
24.379999	0.001250	0.738830	-0.290347	-1.051458	0.507276	1.573359	0.000000	-10.000000	1.250000	-39.500000	226.500000	1023.000000	1023.000000	2046.000000
24.400000	-0.000099	-0.058649	-0.621369	-1.102635	0.345508	1.319847	0.000000	-10.000000	1.225000	-39.083336	213.333328	1023.000000	1023.000000	2046.000000
24.420000	-0.001496	-0.884119	-0.829190	-1.182426	0.079992	1.047505	0.000000	-10.000000	1.191667	-38.566669	200.333328	1023.000000	1023.000000	2046.000000
24.440001	-0.002616	-1.545901	-0.934699	-1.353066	-0.179021	0.920885	0.000000	-10.000000	1.158333	-38.050003	187.333328	1023.000000	1023.000000	2046.000000
24.459999	-0.003227	-1.907112	-0.975840	-1.481978	-0.366509	0.917215	0.000000	-10.000000	1.133333	-37.883335	174.666672	1023.000000	1023.000000	2046.000000
24.480000	-0.003860	-2.281203	-1.023006	-1.469771	-0.614800	0.826374	0.000000	-10.000000	1.133333	-37.916668	162.000000	1023.000000	1023.000000	2046.000000
24.500000	-0.004288	-2.534308	-1.028310	-1.467390	-0.798211	0.759603	0.000000	-10.000000	1.125000	-37.933334	149.333328	1023.000000	1023.000000	2046.000000
24.520000	-0.005056	-2.988162	-1.141190	-1.522686	-0.960603	0.636316	0.000000	-10.000000	1.116667	-37.683334	136.666672	1023.000000	1023.000000	2046.000000
24.540001	-0.005694	-3.364916	-1.214211	-1.593780	-1.188163	0.631238	0.000000	-10.000000	1.091667	-37.133335	124.166664	1023.000000	1023.000000	2046.000000
24.559999	-0.006337	-3.745254	-1.382583	-1.740865	-1.314726	0.692920	0.000000	-10.000000	1.083333	-36.533337	111.833336	1023.000000	1023.000000	2046.000000
24.580000	-0.006967	-4.117748	-1.542304	-1.839477	-1.422914	0.686946	0.000000	-10.000000	1.066667	-35.983334	99.666664	1023.000000	1023.000000	2046.000000
24.600000	-0.007802	-4.610751	-1.783685	-1.948027	-1.504183	0.625144	0.000000	-10.000000	1.058333	-35.633335	87.666664	1023.000000	1023.000000	2046.000000
24.620001	-0.008844	-5.226686	-2.063650	-2.148243	-1.558619	0.543826	0.000000	-10.000000	1.050000	-35.733334	75.833336	1023.000000	1023.000000	2046.000000
24.639999	-0.009690	-5.726912	-2.191062	-2.356638	-1.699861	0.520648	0.000000	-10.000000	1.050000	-35.900002	64.000000	1023.000000	1023.000000	2046.000000
24.660000	-0.010598	-6.263362	-2.383756	-2.583864	-1.795914	0.500172	0.000000	-10.000000	1.033333	-35.850002	52.000000	1023.000000	1023.000000	2046.000000
24.680000	-0.011389	-6.731058	-2.515732	-2.777332	-1.895524	0.457530	0.000000	-10.000000	1.000000	-35.266666	40.000000	1023.000000	1023.000000	2046.000000
24.700001	-0.012268	-7.250644	-2.712975	-2.954054	-1.995302	0.411686	0.000000	-10.000000	0.950000	-34.400002	28.166666	1023.000000	1023.000000	2046.000000
24.719999	-0.013250	-7.830784	-2.898137	-3.107651	-2.144949	0.319953	0.000000	-10.000000	0.900000	-33.583336	16.666666	1023.000000	1023.000000	2046.000000
24.740000	-0.014102	-8.334087	-2.972332	-3.273347	-2.332539	0.244131	0.000000	-10.000000	0.866667	-32.883335	5.833333	1023.000000	1023.000000	2046.000000
24.760000	-0.014850	-8.776304	-3.187917	-3.481673	-2.387968	0.281254	0.000000	-10.000000	0.850000	-32.616669	-4.833333	1023.000000	1023.000000	2046.000000
24.780001	-0.015741	-9.302691	-3.298021	-3.618796	-2.566921	0.181046	0.000000	-10.000000	0.841667	-32.466667	-15.500000	1023.000000	1023.000000	2046.000000
24.799999	-0.016565	-9.789821	-3.542214	-3.688246	-2.635228	0.075867	0.000000	-10.000000	0.825000	-32.233334	-26.500000	1023.000000	1023.000000	2046.000000
24.820000	-0.017394	-10.279613	-3.721598	-3.825954	-2.755618	0.023557	0.000000	-10.000000	0.808333	-31.583334	-37.166668	1023.000000	1023.000000	2046.000000
24.840000	-0.018158	-10.731148	-3.850310	-3.991882	-2.903680	0.014724	0.000000	-10.000000	0.766667	-30.533333	-47.500000	1023.000000	1023.000000	2046.000000
24.860001	-0.018740	-11.075205	-3.975426	-4.143651	-3.022185	0.066058	0.000000	-10.000000	0.733333	-29.666668	-57.500000	1023.000000	1023.000000	2046.000000
24.879999	-0.019392	-11.460676	-4.103859	-4.274847	-3.120581	0.038611	0.000000	-10.000000	0.691667	-28.700001	-67.500000	1023.000000	1023.000000	2046.000000
24.900000	-0.020164	-11.916863	-4.324277	-4.356191	-3.192384	-0.044013	0.000000	-10.000000	0.675000	-27.950001	-77.166664	1023.000000	1023.000000	2046.000000
24.920000	-0.021004	-12.413196	-4.453736	-4.477715	-3.344704	-0.137041	0.000000	-10.000000	0.625000	-26.900000	-86.666664	1023.000000	1023.000000	2046.000000
24.940001	-0.021625	-12.780568	-4.553488	-4.626041	-3.473715	-0.127323	0.000000	-10.000000	0.583333	-26.133333	-95.666664	1023.000000	1023.000000	2046.000000
24.959999	-0.022183	-13.110024	-4.702130	-4.783880	-3.538799	-0.085216	0.000000	-10.000000	0.533333	-25.049999	-104.500000	1023.000000	1023.000000	2046.000000
24.980000	-0.022752	-13.446522	-4.798640	-4.876696	-3.627309	-0.143878	0.000000	-10.000000	0.475000	-23.483334	-112.833336	1023.000000	1023.000000	2046.000000
25.000000	-0.023303	-13.772012	-5.023307	-4.997964	-3.572371	-0.178371	0.000000	-10.000000	0.408333	-21.400000	-120.666664	1023.000000	1023.000000	2046.000000
25.020000	-0.023933	-14.144364	-5.127117	-5.096914	-3.644646	-0.275686	0.000000	-10.000000	0.366667	-19.783333	-127.833336	1023.000000	1023.000000	2046.000000
25.040001	-0.024266	-14.341038	-5.206765	-5.117026	-3.696790	-0.320457	0.000000	-10.000000	0.383333	-19.466667	-134.333328	1023.000000	1023.000000	2046.000000
25.059999	-0.024696	-14.595164	-5.268074	-5.100869	-3.849693	-0.376528	0.000000	-10.000000	0.400000	-20.166666	-140.833328	1023.000000	1023.000000	2046.000000
25.080000	-0.025007	-14.779346	-5.389524	-4.982977	-3.975335	-0.431510	0.000000	-10.000000	0.400000	-20.533333	-147.500000	1023.000000	1023.000000	2046.000000
25.100000	-0.025890	-15.300714	-5.784079	-5.080897	-3.931977	-0.503760	0.000000	-10.000000	0.375000	-20.100000	-154.500000	1023.000000	1023.000000	2046.000000
25.120001	-0.026478	-15.648275	-5.858206	-5.244270	-3.997055	-0.548744	0.000000	-10.000000	0.358333	-19.250000	-161.166672	1023.000000	1023.000000	2046.000000
25.139999	-0.026798	-15.837582	-5.854233	-5.348709	-4.070672	-0.563968	0.000000	-10.000000	0.316667	-18.016666	-167.500000	1023.000000	1023.000000	2046.000000
25.160000	-0.027430	-16.211386	-5.774208	-5.376817	-4.345126	-0.715235	0.000000	-10.000000	0.258333	-16.549999	-173.500000	1023.000000	1023.000000	2046.000000
25.180000	-0.028337	-16.747089	-5.959165	-5.441403	-4.505760	-0.840762	0.000000	-10.000000	0.191667	-14.433333	-179.000000	1023.000000	1023.000000	2046.000000
25.200001	-0.029763	-17.589766	-6.347609	-5.480221	-4.674934	-1.087001	0.000000	-10.000000	0.158333	-12.883333	-183.833328	1023.000000	1023.000000	2046.000000
25.219999	-0.031276	-18.484079	-6.650033	-5.556720	-4.935696	-1.341630	0.000000	-10.000000	0.150000	-11.916667	-188.000000	1023.000000	1023.000000	2046.000000
25.240000	-0.032481	-19.196487	-6.886128	-5.666321	-5.132093	-1.511945	0.000000	-10.000000	0.141667	-11.733334	-192.000000	1023.000000	1023.000000	2046.000000
25.260000	-0.033413	-19.746922	-7.044805	-5.688000	-5.282170	-1.731946	0.000000	-10.000000	0.125000	-11.516667	-196.000000	1023.000000	1023.000000	2046.000000
25.280001	-0.033983	-20.083725	-7.205426	-5.638674	-5.333761	-1.905864	0.000000	-10.000000	0.108333	-11.050000	-200.000000	1023.000000	1023.000000	2046.000000
25.299999	-0.034450	-20.359867	-7.302824	-5.607474	-5.397280	-2.052290	0.000000	-10.000000	0.100000	-10.066667	-203.666672	1023.000000	1023.000000	2046.000000
25.320000	-0.034788	-20.559710	-7.233878	-5.611156	-5.563717	-2.150958	0.000000	-10.000000	0.091667	-8.683333	-207.166672	1023.000000	1023.000000	2046.000000
25.340000	-0.034671	-20.490824	-7.153528	-5.667991	-5.533981	-2.135323	0.000000	-10.000000	0.083333	-7.066667	-210.000000	1023.000000	1023.000000	2046.000000
25.360001	-0.034344	-20.297541	-6.972239	-5.610372	-5.618076	-2.096855	0.000000	-10.000000	0.066667	-5.766667	-212.500000	1023.000000	1023.000000	2046.000000
25.379999	-0.033800	-19.975946	-6.749220	-5.497148	-5.650388	-2.079191	0.000000	-10.000000	0.058333	-4.950000	-214.333328	1023.000000	1023.000000	2046.000000
25.400000	-0.033384	-19.729973	-6.527335	-5.455838	-5.691614	-2.055187	0.000000	-10.000000	0.050000	-4.083333	-216.000000	1023.000000	1023.000000	2046.000000
25.420000	-0.033054	-19.535019	-6.431853	-5.497387	-5.653986	-1.951794	0.000000	-10.000000	0.050000	-2.633333	-217.166672	1023.000000	1023.000000	2046.000000
25.440001	-0.032794	-19.381168	-6.328095	-5.499300	-5.650436	-1.903338	0.000000	-10.000000	0.050000	-0.166667	-217.833328	1023.000000	1023.000000	2046.000000
25.459999	-0.032445	-19.174709	-6.348800	-5.503020	-5.517010	-1.805879	0.000000	-10.000000	0.050000	1.733333	-218.000000	1023.000000	1023.000000	2046.000000
25.480000	-0.032150	-19.000843	-6.261155	-5.480265	-5.480767	-1.778655	0.000000	-10.000000	0.050000	2.900000	-218.000000	1023.000000	1023.000000	2046.000000
25.500000	-0.031697	-18.732830	-6.221437	-5.506053	-5.363767	-1.641574	0.000000	-10.000000	0.050000	3.483333	-218.000000	1023.000000	1023.000000	2046.000000
25.520000	-0.031332	-18.517252	-6.173026	-5.493032	-5.260440	-1.590754	0.000000	-10.000000	0.033333	4.733334	-218.000000	1023.000000	1023.000000	2046.000000
25.540001	-0.030884	-18.252460	-6.153824	-5.484823	-5.136131	-1.477682	0.000000	-10.000000	0.016667	6.700000	-218.000000	1023.000000	1023.000000	2046.000000
25.559999	-0.030585	-18.075960	-6.074324	-5.456228	-5.103747	-1.441660	0.000000	-10.000000	-0.016667	8.650000	-218.000000	1023.000000	1023.000000	2046.000000
25.580000	-0.030133	-17.808321	-6.003448	-5.431304	-5.000746	-1.372822	0.000000	-10.000000	-0.058333	11.050000	-218.000000	1023.000000	1023.000000	2046.000000
25.600000	-0.029315	-17.325216	-5.788266	-5.469234	-4.891523	-1.176193	0.000000	-10.000000	-0.141667	14.133334	-218.000000	1023.000000	1023.000000	2046.000000
25.620001	-0.028569	-16.884428	-5.535264	-5.466962	-4.787318	-1.094883	0.000000	-10.000000	-0.225000	17.800001	-177.833328	1023.000000	1023.000000	2046.000000
25.639999	-0.027720	-16.382267	-5.332162	-5.412790	-4.647470	-0.989846	0.000000	-10.000000	-0.300000	20.600000	-96.833336	1023.000000	1023.000000	2046.000000
25.660000	-0.026873	-15.881964	-5.190732	-5.351400	-4.421093	-0.918738	0.000000	-10.000000	-0.325000	22.350000	-13.333333	1023.000000	1023.000000	2046.000000
25.680000	-0.026095	-15.422245	-5.043056	-5.194503	-4.237953	-0.946733	0.000000	-10.000000	-0.358333	23.516666	32.500000	1023.000000	1023.000000	2046.000000
25.700001	-0.025172	-14.876466	-4.881975	-5.071763	-4.023510	-0.899217	0.000000	-10.000000	-0.383333	24.616667	40.166668	1023.000000	1023.000000	2046.000000
25.719999	-0.024277	-14.347621	-4.723028	-4.965214	-3.807970	-0.851409	0.000000	-10.000000	-0.425000	25.983334	48.166668	1023.000000	1023.000000	2046.000000
25.740000	-0.023219	-13.722272	-4.560197	-4.810876	-3.580429	-0.770769	0.000000	-10.000000	-0.433333	26.583334	56.666668	1023.000000	1023.000000	2046.000000
25.760000	-0.022262	-13.156684	-4.436750	-4.677432	-3.324905	-0.717596	0.000000	-10.000000	-0.458333	27.300001	65.500000	1023.000000	1023.000000	2046.000000
25.780001	-0.021164	-12.507973	-4.266053	-4.536240	-3.106223	-0.599457	0.000000	-10.000000	-0.500000	27.766668	74.500000	1023.000000	1023.000000	2046.000000
25.799999	-0.020065	-11.858554	-4.105756	-4.442850	-2.833541	-0.476408	0.000000	-10.000000	-0.566667	28.966667	83.666664	1023.000000	1023.000000	2046.000000
25.820000	-0.018873	-11.153940	-3.859134	-4.331643	-2.620338	-0.342825	0.000000	-10.000000	-0.616667	30.433334	93.000000	1023.000000	1023.000000	2046.000000
25.840000	-0.017660	-10.436788	-3.726469	-4.202422	-2.309326	-0.198571	0.000000	-10.000000	-0.666667	31.816668	103.000000	1023.000000	1023.000000	2046.000000
25.860001	-0.016672	-9.853355	-3.593344	-4.107470	-2.049603	-0.102939	0.000000	-10.000000	-0.708333	32.816669	113.333336	1023.000000	1023.000000	2046.000000
25.879999	-0.015458	-9.135655	-3.394854	-4.019017	-1.825961	0.104177	0.000000	-10.000000	-0.741667	33.416668	124.166664	1023.000000	1023.000000	2046.000000
25.900000	-0.014292	-8.446281	-3.226551	-3.923158	-1.530678	0.234104	0.000000	-10.000000	-0.766667	33.950001	135.166672	1023.000000	1023.000000	2046.000000
25.920000	-0.012994	-7.679480	-3.001099	-3.903439	-1.261364	0.486423	0.000000	-10.000000	-0.783333	34.466667	146.500000	1023.000000	1023.000000	2046.000000
25.940001	-0.011599	-6.854722	-2.796125	-3.727988	-0.985558	0.654949	0.000000	-10.000000	-0.825000	35.266666	158.000000	1023.000000	1023.000000	2046.000000
25.959999	-0.010383	-6.136476	-2.587004	-3.478770	-0.807503	0.736802	0.000000	-10.000000	-0.841667	35.766666	169.500000	1023.000000	1023.000000	2046.000000
25.980000	-0.008822	-5.213620	-2.355940	-3.221672	-0.640820	1.004812	0.000000	-10.000000	-0.866667	36.450001	181.166672	1023.000000	1023.000000	2046.000000
26.000000	-0.007641	-4.515786	-2.252738	-3.075416	-0.381936	1.194304	0.000000	-10.000000	-0.858333	36.566666	193.333328	1023.000000	1023.000000	2046.000000
26.020000	-0.006357	-3.756833	-2.113856	-3.049761	-0.063966	1.470750	0.000000	-10.000000	-0.858333	36.716667	205.666672	1023.000000	1023.000000	2046.000000
26.040001	-0.005059	-2.989800	-1.732018	-2.923109	0.111892	1.553435	0.000000	-10.000000	-0.866667	36.733334	218.000000	1023.000000	1023.000000	2046.000000
26.059999	-0.003909	-2.310092	-1.437585	-2.747082	0.221624	1.652950	0.000000	-10.000000	-0.916667	37.283333	230.000000	1023.000000	1023.000000	2046.000000
26.080000	-0.003241	-1.915298	-1.270790	-2.598618	0.248048	1.706062	0.000000	-10.000000	-0.983333	38.400002	242.333328	1023.000000	1023.000000	2046.000000
26.100000	-0.003111	-1.838503	-1.305066	-2.536213	0.239398	1.763378	0.000000	-10.000000	-1.033333	39.500000	255.000000	1023.000000	1023.000000	2046.000000
26.120001	-0.003308	-1.954756	-1.408641	-2.517113	0.179435	1.791564	0.000000	-10.000000	-1.041667	40.100002	268.166656	1023.000000	1023.000000	2046.000000
26.139999	-0.003256	-1.924139	-1.353124	-2.405861	0.115232	1.719614	0.000000	-10.000000	-1.041667	40.333336	281.333344	1023.000000	1023.000000	2046.000000
26.160000	-0.002569	-1.518191	-1.169926	-2.226383	0.140852	1.737267	0.000000	-10.000000	-1.025000	40.633335	294.833344	1023.000000	1023.000000	2046.000000
26.180000	-0.001562	-0.923417	-0.990879	-2.062310	0.274989	1.854784	0.000000	-10.000000	-1.050000	40.799999	308.333344	1023.000000	1023.000000	2046.000000
26.200001	-0.000433	-0.255941	-0.712688	-1.860470	0.347196	1.970021	0.000000	-10.000000	-1.025000	40.966667	322.000000	1023.000000	1023.000000	2046.000000
26.219999	0.000943	0.557341	-0.399612	-1.658953	0.510339	2.105568	0.000000	-10.000000	-1.033333	40.516666	335.666656	1023.000000	1023.000000	2046.000000
26.240000	0.002314	1.367368	-0.097795	-1.540780	0.691191	2.314753	0.000000	-10.000000	-1.000000	40.483334	349.166656	1023.000000	1023.000000	2046.000000
26.260000	0.003925	2.319896	0.242991	-1.344515	0.917989	2.503431	0.000000	-10.000000	-0.991667	39.983334	362.833344	1023.000000	1023.000000	2046.000000
26.280001	0.005504	3.252600	0.574116	-1.111351	1.091465	2.698370	0.000000	-10.000000	-0.966667	39.950001	376.166656	1023.000000	1023.000000	2046.000000
26.299999	0.007195	4.252428	0.970483	-0.923135	1.280677	2.924402	0.000000	-10.000000	-0.950000	39.533333	389.500000	1023.000000	1023.000000	2046.000000
26.320000	0.008579	5.070322	1.218367	-0.817214	1.539550	3.129619	0.000000	-10.000000	-0.950000	39.716667	402.666656	1023.000000	1023.000000	2046.000000
26.340000	0.010086	5.960937	1.447533	-0.725151	1.847311	3.391244	0.000000	-10.000000	-0.958333	39.400002	415.833344	1023.000000	1023.000000	2046.000000
26.360001	0.011462	6.774114	1.647227	-0.613951	2.126812	3.614026	0.000000	-10.000000	-0.958333	39.416668	429.166656	1023.000000	1023.000000	2046.000000
26.379999	0.012838	7.587474	1.823591	-0.443247	2.442636	3.764494	0.000000	-10.000000	-0.950000	39.083336	442.333344	1023.000000	1023.000000	2046.000000
26.400000	0.014188	8.385199	2.019526	-0.380871	2.718649	4.027895	0.000000	-10.000000	-0.925000	38.799999	455.500000	1023.000000	1023.000000	2046.000000
26.420000	0.015536	9.181493	2.188347	-0.285633	3.066552	4.212227	0.000000	-10.000000	-0.916667	38.333336	468.333344	1023.000000	1023.000000	2046.000000
26.440001	0.016818	9.939319	2.393846	-0.273320	3.363470	4.455323	0.000000	-10.000000	-0.908333	38.033333	481.166656	1023.000000	1023.000000	2046.000000
26.459999	0.018176	10.742295	2.622861	-0.221377	3.652741	4.688071	0.000000	-10.000000	-0.908333	38.033333	493.833344	1023.000000	1023.000000	2046.000000
26.480000	0.019326	11.421866	2.763785	-0.132703	3.947403	4.843381	0.000000	-10.000000	-0.916667	38.116669	506.666656	1023.000000	1023.000000	2046.000000
26.500000	0.020556	12.148808	2.997476	-0.043274	4.213451	4.981156	0.000000	-10.000000	-0.933333	38.133335	519.333313	1023.000000	1023.000000	2046.000000
26.520000	0.021782	12.873031	3.163306	0.065541	4.493591	5.150592	0.000000	-10.000000	-0.950000	38.383335	532.166687	1023.000000	1023.000000	2046.000000
26.540001	0.023028	13.609681	3.316400	0.143056	4.820973	5.329253	0.000000	-10.000000	-0.950000	38.466667	544.833313	1023.000000	1023.000000	2046.000000
26.559999	0.024325	14.376206	3.554909	0.172294	5.067391	5.581612	0.000000	-10.000000	-0.975000	38.900002	557.666687	1023.000000	1023.000000	2046.000000
26.580000	0.025625	15.144191	3.698349	0.227408	5.416922	5.801511	0.000000	-10.000000	-0.983333	39.250000	570.500000	1023.000000	1023.000000	2046.000000
26.600000	0.026637	15.742396	3.821923	0.290584	5.673900	5.955989	0.000000	-10.000000	-1.000000	39.483334	583.500000	1023.000000	1023.000000	2046.000000
26.620001	0.027864	16.467327	4.010603	0.432055	5.944767	6.079902	0.000000	-10.000000	-0.975000	39.500000	596.666687	1023.000000	1023.000000	2046.000000
26.639999	0.028917	17.090055	4.125195	0.524727	6.235396	6.204736	0.000000	-10.000000	-0.983333	39.150002	609.833313	1023.000000	1023.000000	2046.000000
26.660000	0.030249	17.877007	4.371193	0.541818	6.492404	6.471592	0.000000	-10.000000	-0.983333	39.200001	623.000000	1023.000000	1023.000000	2046.000000
26.680000	0.031589	18.669239	4.551565	0.620799	6.804231	6.692645	0.000000	-10.000000	-0.991667	39.133335	636.000000	1023.000000	1023.000000	2046.000000
26.700001	0.032813	19.392351	4.748027	0.755676	7.075968	6.812679	0.000000	-10.000000	-0.975000	39.316666	649.166687	1023.000000	1023.000000	2046.000000
26.719999	0.033920	20.046858	4.896780	0.841431	7.350771	6.957875	0.000000	-10.000000	-0.941667	39.266666	662.333313	1023.000000	1023.000000	2046.000000
26.740000	0.035076	20.730000	5.059816	0.890238	7.624948	7.154998	0.000000	-10.000000	-0.916667	38.966667	675.500000	1023.000000	1023.000000	2046.000000
26.760000	0.036361	21.489527	5.252984	0.960154	7.857962	7.418427	0.000000	-10.000000	-0.908333	38.533333	688.500000	1023.000000	1023.000000	2046.000000
26.780001	0.037596	22.218988	5.394699	1.100402	8.205750	7.518138	0.000000	-10.000000	-0.916667	38.166668	701.333313	1023.000000	1023.000000	2046.000000
26.799999	0.038853	22.962385	5.548964	1.116560	8.510273	7.786588	0.000000	-10.000000	-0.925000	38.000000	714.166687	1023.000000	1023.000000	2046.000000
26.820000	0.040247	23.785959	5.792497	1.221253	8.760715	8.011495	0.000000	-10.000000	-0.908333	38.066666	726.833313	1023.000000	1023.000000	2046.000000
26.840000	0.041546	24.553736	5.937196	1.405647	9.012947	8.197945	0.000000	-10.000000	-0.908333	38.016666	739.666687	1023.000000	1023.000000	2046.000000
26.860001	0.042777	25.281170	6.099819	1.651703	9.177813	8.351835	0.000000	-10.000000	-0.875000	37.900002	752.333313	1023.000000	1023.000000	2046.000000
26.879999	0.044099	26.062304	6.089306	1.864162	9.500679	8.608157	0.000000	-10.000000	-0.833333	37.166668	765.000000	1023.000000	1023.000000	2046.000000
26.900000	0.044861	26.512560	6.133623	2.020192	9.654884	8.703861	0.000000	-10.000000	-0.741667	36.000000	777.500000	1023.000000	1023.000000	2046.000000
26.920000	0.046177	27.290686	6.448260	2.116474	9.840964	8.884987	0.000000	-10.000000	-0.675000	34.333336	789.666687	1023.000000	1023.000000	2046.000000
26.940001	0.047097	27.834185	6.730957	2.281885	9.916278	8.905066	0.000000	-10.000000	-0.625000	33.266666	801.333313	1023.000000	1023.000000	2046.000000
26.959999	0.047123	27.849901	6.753951	2.438785	9.889539	8.767626	0.000000	-10.000000	-0.583333	32.549999	812.500000	1023.000000	1023.000000	2046.000000
26.980000	0.046154	27.276730	6.584926	2.466826	9.708344	8.516633	0.000000	-10.000000	-0.541667	31.833334	823.500000	1023.000000	1023.000000	2046.000000
27.000000	0.045236	26.734234	6.391178	2.447127	9.561256	8.334673	0.000000	-10.000000	-0.491667	30.766666	834.333313	1023.000000	1023.000000	2046.000000
27.020000	0.044746	26.444836	6.310122	2.505231	9.441643	8.187840	0.000000	-10.000000	-0.458333	29.366667	845.000000	1023.000000	1023.000000	2046.000000
27.040001	0.044775	26.462000	6.333162	2.708872	9.383733	8.036234	0.000000	-10.000000	-0.408333	28.016666	855.000000	1023.000000	1023.000000	2046.000000
27.059999	0.045118	26.664627	6.401783	2.865602	9.400543	7.996699	0.000000	-10.000000	-0.350000	26.350000	864.666687	1023.000000	1023.000000	2046.000000
27.080000	0.045558	26.924622	6.589197	3.050655	9.343446	7.941323	0.000000	-10.000000	-0.283333	24.383333	873.500000	1023.000000	1023.000000	2046.000000
27.100000	0.046166	27.284031	6.749716	3.168728	9.373718	7.991869	0.000000	-10.000000	-0.200000	21.883333	882.000000	1023.000000	1023.000000	2046.000000
27.120001	0.046583	27.530611	6.874988	3.303058	9.391710	7.960856	0.000000	-10.000000	-0.133333	19.216667	889.666687	1023.000000	1023.000000	2046.000000
27.139999	0.047306	27.957769	7.116541	3.422395	9.429969	7.988865	0.000000	-10.000000	-0.066667	16.283333	896.666687	1023.000000	1023.000000	2046.000000
27.160000	0.047760	28.226101	7.155769	3.487151	9.532083	8.051099	0.000000	-10.000000	-0.033333	13.516667	902.666687	1023.000000	1023.000000	2046.000000
27.180000	0.048533	28.683270	7.388082	3.662604	9.528392	8.104191	0.000000	-10.000000	-0.008333	10.700001	907.666687	1023.000000	1023.000000	2046.000000
27.200001	0.049212	29.084406	7.597157	3.704011	9.534129	8.249109	0.000000	-10.000000	0.008333	8.166667	911.666687	1023.000000	1023.000000	2046.000000
27.219999	0.049542	29.279461	7.604402	3.786522	9.619318	8.269218	0.000000	-10.000000	0.025000	4.916667	914.833313	1023.000000	1023.000000	2046.000000
27.240000	0.049856	29.465151	7.679562	3.858464	9.626800	8.300326	0.000000	-10.000000	0.050000	1.883333	916.833313	1023.000000	1023.000000	2046.000000
27.260000	0.050042	29.575111	7.644235	3.854309	9.718920	8.357647	0.000000	-10.000000	0.075000	-1.133333	917.833313	1023.000000	1023.000000	2046.000000
27.280001	0.050033	29.569544	7.654423	3.799075	9.733075	8.382971	0.000000	-10.000000	0.091667	-3.416667	918.000000	1023.000000	1023.000000	2046.000000
27.299999	0.049987	29.542437	7.634621	3.673461	9.757459	8.476896	0.000000	-10.000000	0.116667	-6.116667	918.000000	1023.000000	1023.000000	2046.000000
27.320000	0.049790	29.426157	7.601299	3.579673	9.767510	8.477675	0.000000	-10.000000	0.125000	-8.616667	918.000000	1023.000000	1023.000000	2046.000000
27.340000	0.049566	29.293755	7.618643	3.482004	9.732285	8.460823	0.000000	-10.000000	0.141667	-10.683333	918.000000	1023.000000	1023.000000	2046.000000
27.360001	0.049438	29.217922	7.599439	3.389945	9.734587	8.493952	0.000000	-10.000000	0.141667	-12.083334	918.000000	1023.000000	1023.000000	2046.000000
27.379999	0.049097	29.016376	7.524013	3.314715	9.721311	8.456339	0.000000	-10.000000	0.183333	-13.250000	918.000000	1023.000000	1023.000000	2046.000000
27.400000	0.048673	28.765816	7.481677	3.244075	9.637455	8.402610	0.000000	-10.000000	0.225000	-14.400001	910.166687	1023.000000	1023.000000	2046.000000
27.420000	0.048372	28.588051	7.425181	3.139385	9.606750	8.416733	0.000000	-10.000000	0.275000	-15.666667	900.666687	1023.000000	1023.000000	2046.000000
27.440001	0.047931	28.327066	7.371716	3.052695	9.524522	8.378133	0.000000	-10.000000	0.308333	-16.983334	889.166687	1023.000000	1023.000000	2046.000000
27.459999	0.047493	28.068075	7.301260	2.997037	9.432492	8.337285	0.000000	-10.000000	0.350000	-18.383335	883.500000	1023.000000	1023.000000	2046.000000
27.480000	0.046974	27.761787	7.174460	2.934788	9.355006	8.297534	0.000000	-10.000000	0.391667	-19.816668	877.333313	1023.000000	1023.000000	2046.000000
27.500000	0.046331	27.381702	7.095305	2.855477	9.242558	8.188362	0.000000	-10.000000	0.425000	-21.383333	870.833313	1023.000000	1023.000000	2046.000000
27.520000	0.045794	27.064287	7.027473	2.781040	9.103693	8.152081	0.000000	-10.000000	0.483333	-23.233334	863.666687	1023.000000	1023.000000	2046.000000
27.540001	0.045126	26.669495	6.925118	2.661358	8.969432	8.113585	0.000000	-10.000000	0.583333	-25.333334	855.833313	1023.000000	1023.000000	2046.000000
27.559999	0.044402	26.241879	6.834510	2.593018	8.810889	8.003463	0.000000	-10.000000	0.691667	-27.783333	847.333313	1023.000000	1023.000000	2046.000000
27.580000	0.043692	25.822016	6.689693	2.495183	8.694242	7.942895	0.000000	-10.000000	0.800000	-30.266666	838.166687	1023.000000	1023.000000	2046.000000
27.600000	0.042768	25.275820	6.549298	2.384341	8.537802	7.804379	0.000000	-10.000000	0.900000	-32.650002	828.166687	1023.000000	1023.000000	2046.000000
27.620001	0.042037	24.844051	6.432643	2.322654	8.346900	7.741854	0.000000	-10.000000	1.016667	-34.816666	817.333313	1023.000000	1023.000000	2046.000000
27.639999	0.041012	24.237803	6.341564	2.336419	8.052203	7.507618	0.000000	-10.000000	1.133333	-36.883335	805.666687	1023.000000	1023.000000	2046.000000
27.660000	0.040114	23.707186	6.159444	2.372593	7.795406	7.379743	0.000000	-10.000000	1.241667	-38.933334	793.333313	1023.000000	1023.000000	2046.000000
27.680000	0.038775	22.916185	5.800136	2.332886	7.620405	7.162760	0.000000	-10.000000	1.358333	-41.233334	780.166687	1023.000000	1023.000000	2046.000000
27.700001	0.037425	22.118402	5.550952	2.168664	7.364181	7.034606	0.000000	-10.000000	1.491667	-43.299999	766.333313	1023.000000	1023.000000	2046.000000
27.719999	0.036470	21.554062	5.544092	2.043874	7.116519	6.849576	0.000000	-10.000000	1.608333	-45.166668	751.833313	1023.000000	1023.000000	2046.000000
27.740000	0.035485	20.971447	5.561608	2.044170	6.764925	6.600744	0.000000	-10.000000	1.683333	-46.099998	742.000000	1023.000000	1023.000000	2046.000000
27.760000	0.033981	20.083031	5.373942	2.049357	6.366819	6.292912	0.000000	-10.000000	1.683333	-46.633331	731.833313	1023.000000	1023.000000	2046.000000
27.780001	0.031683	18.724907	5.000102	1.979705	5.877348	5.867752	0.000000	-10.000000	1.675000	-46.500000	716.333313	1023.000000	1023.000000	2046.000000
27.799999	0.029005	17.142189	4.535360	1.789907	5.362969	5.453953	0.000000	-10.000000	1.675000	-46.483334	695.666687	1023.000000	1023.000000	2046.000000
27.820000	0.026496	15.659307	4.117924	1.620173	4.896872	5.024337	0.000000	-10.000000	1.683333	-46.350002	675.166687	1023.000000	1023.000000	2046.000000
27.840000	0.024516	14.488846	3.811841	1.471105	4.522155	4.683746	0.000000	-10.000000	1.683333	-46.433334	665.000000	1023.000000	1023.000000	2046.000000
27.860001	0.022915	13.542662	3.585934	1.376678	4.196567	4.383483	0.000000	-10.000000	1.658333	-46.266666	649.666687	1023.000000	1023.000000	2046.000000
27.879999	0.021431	12.665602	3.332680	1.271279	3.935488	4.126154	0.000000	-10.000000	1.633333	-45.783333	634.166687	1023.000000	1023.000000	2046.000000
27.900000	0.020101	11.879559	3.140673	1.180755	3.669952	3.888179	0.000000	-10.000000	1.591667	-45.416668	613.666687	1023.000000	1023.000000	2046.000000
27.920000	0.018892	11.165197	2.973677	1.106307	3.419418	3.665796	0.000000	-10.000000	1.566667	-44.883335	598.500000	1023.000000	1023.000000	2046.000000
27.940001	0.018135	10.717567	2.949735	0.962283	3.214645	3.590905	0.000000	-10.000000	1.533333	-44.516666	583.500000	1023.000000	1023.000000	2046.000000
27.959999	0.017150	10.135543	2.893297	0.884068	2.965321	3.392856	0.000000	-10.000000	1.516667	-43.800003	568.666687	1023.000000	1023.000000	2046.000000
27.980000	0.016801	9.929134	2.945471	0.870588	2.707122	3.405954	0.000000	-10.000000	1.458333	-43.000000	554.000000	1023.000000	1023.000000	2046.000000
28.000000	0.016228	9.590533	2.975315	0.886441	2.496126	3.232650	0.000000	-10.000000	1.416667	-42.383335	544.333313	1023.000000	1023.000000	2046.000000
28.020000	0.015738	9.301205	2.897555	0.874151	2.352428	3.177071	0.000000	-10.000000	1.350000	-41.616669	530.166687	1023.000000	1023.000000	2046.000000
28.040001	0.014931	8.824305	2.773965	0.833218	2.168624	3.048497	0.000000	-10.000000	1.300000	-40.683334	516.333313	1023.000000	1023.000000	2046.000000
28.059999	0.014290	8.445297	2.655614	0.762108	2.007025	3.020550	0.000000	-10.000000	1.241667	-39.700001	498.166656	1023.000000	1023.000000	2046.000000
28.080000	0.013592	8.032801	2.475258	0.680794	1.943580	2.933169	0.000000	-10.000000	1.208333	-39.099998	489.333344	1023.000000	1023.000000	2046.000000
28.100000	0.012906	7.627432	2.316914	0.518599	1.860296	2.931623	0.000000	-10.000000	1.191667	-38.633331	480.666656	1023.000000	1023.000000	2046.000000
28.120001	0.011949	7.061648	2.179306	0.362603	1.668379	2.851361	0.000000	-10.000000	1.166667	-38.116665	472.166656	1023.000000	1023.000000	2046.000000
28.139999	0.011152	6.590816	1.978920	0.254824	1.580017	2.777054	0.000000	-10.000000	1.116667	-37.233334	455.333344	1023.000000	1023.000000	2046.000000
28.160000	0.010209	6.033674	1.828363	0.148184	1.427851	2.629276	0.000000	-10.000000	1.075000	-36.516666	438.666656	1023.000000	1023.000000	2046.000000
28.180000	0.009473	5.598614	1.690384	0.020376	1.302899	2.584955	0.000000	-10.000000	1.041667	-35.833336	422.333344	1023.000000	1023.000000	2046.000000
28.200001	0.008497	5.021539	1.542060	-0.143371	1.156608	2.466242	0.000000	-10.000000	1.033333	-35.516666	414.333344	1023.000000	1023.000000	2046.000000
28.219999	0.007726	4.566337	1.420104	-0.213430	1.023433	2.336230	0.000000	-10.000000	1.008333	-35.283333	406.666656	1023.000000	1023.000000	2046.000000
28.240000	0.006941	4.102239	1.243569	-0.373886	0.925796	2.306760	0.000000	-10.000000	0.983333	-35.049999	398.833344	1023.000000	1023.000000	2046.000000
28.260000	0.005970	3.528359	1.087242	-0.458725	0.786251	2.113591	0.000000	-10.000000	0.950000	-34.450001	383.333344	1023.000000	1023.000000	2046.000000
28.280001	0.005178	3.059941	0.950223	-0.592064	0.655998	2.045784	0.000000	-10.000000	0.933333	-33.950001	368.000000	1023.000000	1023.000000	2046.000000
28.299999	0.004385	2.591579	0.765476	-0.748590	0.566360	2.008332	0.000000	-10.000000	0.925000	-33.516666	356.666656	1023.000000	1023.000000	2046.000000
28.320000	0.003567	2.108258	0.618664	-0.946025	0.451310	1.984310	0.000000	-10.000000	0.891667	-33.049999	349.166656	1023.000000	1023.000000	2046.000000
28.340000	0.002812	1.661830	0.468763	-1.045692	0.340573	1.898187	0.000000	-10.000000	0.850000	-32.400002	341.666656	1023.000000	1023.000000	2046.000000
28.360001	0.002113	1.248595	0.333825	-1.079962	0.225347	1.769384	0.000000	-10.000000	0.800000	-31.566668	330.833344	1023.000000	1023.000000	2046.000000
28.379999	0.001385	0.818626	0.251868	-1.088207	-0.024018	1.678983	0.000000	-10.000000	0.750000	-30.550001	317.000000	1023.000000	1023.000000	2046.000000
28.400000	0.000750	0.443348	0.111719	-1.161425	-0.182277	1.675331	0.000000	-10.000000	0.700000	-29.266666	303.666656	1023.000000	1023.000000	2046.000000
28.420000	-0.000448	-0.264926	-0.198330	-1.399292	-0.278943	1.611640	0.000000	-10.000000	0.658333	-28.066668	290.500000	1023.000000	1023.000000	2046.000000
28.440001	-0.001586	-0.937570	-0.435668	-1.748446	-0.400878	1.647421	0.000000	-10.000000	0.650000	-27.450001	284.166656	1023.000000	1023.000000	2046.000000
28.459999	-0.002609	-1.541866	-0.622267	-1.889815	-0.504923	1.475139	0.000000	-10.000000	0.650000	-27.550001	278.000000	1023.000000	1023.000000	2046.000000
28.480000	-0.003815	-2.254765	-0.782112	-2.036412	-0.767213	1.330973	0.000000	-10.000000	0.633333	-27.650000	271.833344	1023.000000	1023.000000	2046.000000
28.500000	-0.005053	-2.986253	-1.004196	-2.146918	-1.006186	1.171047	0.000000	-10.000000	0.633333	-27.516666	262.666656	1023.000000	1023.000000	2046.000000
28.520000	-0.005904	-3.489182	-1.268208	-2.288963	-1.177117	1.245107	0.000000	-10.000000	0.633333	-27.066668	253.500000	1023.000000	1023.000000	2046.000000
28.540001	-0.007007	-4.141377	-1.609868	-2.313650	-1.305847	1.087989	0.000000	-10.000000	0.633333	-26.800001	241.500000	1023.000000	1023.000000	2046.000000
28.559999	-0.008163	-4.824235	-1.878621	-2.419910	-1.516596	0.990892	0.000000	-10.000000	0.616667	-26.766666	232.500000	1023.000000	1023.000000	2046.000000
28.580000	-0.009442	-5.580455	-2.156023	-2.535027	-1.699180	0.809774	0.000000	-10.000000	0.600000	-26.700001	223.500000	1023.000000	1023.000000	2046.000000
28.600000	-0.010629	-6.281565	-2.362854	-2.623858	-1.897293	0.602440	0.000000	-10.000000	0.575000	-25.966667	214.666672	1023.000000	1023.000000	2046.000000
28.620001	-0.011542	-6.821215	-2.561445	-2.755410	-2.034546	0.530187	0.000000	-10.000000	0.550000	-25.133333	203.166672	1023.000000	1023.000000	2046.000000
28.639999	-0.012459	-7.363563	-2.793318	-2.821370	-2.120087	0.371212	0.000000	-10.000000	0.525000	-24.450001	194.666672	1023.000000	1023.000000	2046.000000
28.660000	-0.012848	-7.593343	-2.807142	-2.830718	-2.242296	0.286812	0.000000	-10.000000	0.516667	-24.133333	189.333328	1023.000000	1023.000000	2046.000000
28.680000	-0.012764	-7.543678	-2.691355	-2.815460	-2.321627	0.284764	0.000000	-10.000000	0.491667	-23.750000	184.000000	1023.000000	1023.000000	2046.000000
28.700001	-0.012905	-7.627152	-2.619179	-2.823956	-2.410394	0.226377	0.000000	-10.000000	0.441667	-22.916668	176.000000	1023.000000	1023.000000	2046.000000
28.719999	-0.012842	-7.589489	-2.482132	-2.845509	-2.519578	0.257729	0.000000	-10.000000	0.391667	-21.883333	168.333328	1023.000000	1023.000000	2046.000000
28.740000	-0.012935	-7.644376	-2.458771	-2.900282	-2.555667	0.270345	0.000000	-10.000000	0.316667	-19.833334	161.000000	1023.000000	1023.000000	2046.000000
28.760000	-0.012934	-7.643767	-2.464307	-2.885559	-2.546893	0.252992	0.000000	-10.000000	0.258333	-17.533333	154.500000	1023.000000	1023.000000	2046.000000
28.780001	-0.013002	-7.684091	-2.455436	-2.882411	-2.561161	0.214917	0.000000	-10.000000	0.183333	-14.650001	148.500000	1023.000000	1023.000000	2046.000000
28.799999	-0.012918	-7.634602	-2.434500	-2.973846	-2.522783	0.296527	0.000000	-10.000000	0.133333	-12.016666	143.500000	1023.000000	1023.000000	2046.000000
28.820000	-0.012945	-7.650293	-2.407091	-3.048199	-2.512154	0.317150	0.000000	-10.000000	0.083333	-8.450000	139.500000	1023.000000	1023.000000	2046.000000
28.840000	-0.012759	-7.540366	-2.339521	-3.125466	-2.508320	0.432941	0.000000	-10.000000	0.041667	-3.666667	136.833328	1023.000000	1023.000000	2046.000000
28.860001	-0.012451	-7.358613	-2.300061	-3.155403	-2.437805	0.534657	0.000000	-10.000000	0.008333	0.783333	135.500000	1023.000000	1023.000000	2046.000000
28.879999	-0.012094	-7.147373	-2.261486	-3.109064	-2.362615	0.585792	0.000000	-10.000000	-0.016667	4.966667	135.000000	1023.000000	1023.000000	2046.000000
28.900000	-0.011637	-6.877746	-2.152746	-3.050618	-2.302436	0.628055	0.000000	-10.000000	-0.033333	8.050000	135.000000	1023.000000	1023.000000	2046.000000
28.920000	-0.011078	-6.547254	-2.025698	-2.998742	-2.233953	0.711139	0.000000	-10.000000	-0.058333	11.150001	135.000000	1023.000000	1023.000000	2046.000000
28.940001	-0.010612	-6.271788	-1.921533	-3.000365	-2.160009	0.810120	0.000000	-10.000000	-0.083333	12.883333	135.000000	1023.000000	1023.000000	2046.000000
28.959999	-0.010036	-5.931127	-1.775076	-2.956236	-2.116133	0.916318	0.000000	-10.000000	-0.100000	13.750000	135.000000	1023.000000	1023.000000	2046.000000
28.980000	-0.009354	-5.527987	-1.653224	-2.952141	-2.010837	1.088215	0.000000	-10.000000	-0.108333	14.150000	116.333336	1023.000000	1023.000000	2046.000000
29.000000	-0.008866	-5.239548	-1.605894	-2.923985	-1.874040	1.164371	0.000000	-10.000000	-0.108333	14.666667	79.333336	1023.000000	1023.000000	2046.000000
29.020000	-0.008298	-4.904255	-1.536216	-2.896617	-1.721519	1.250097	0.000000	-10.000000	-0.133333	15.066667	44.000000	1023.000000	1023.000000	2046.000000
29.040001	-0.007611	-4.498064	-1.425782	-2.773515	-1.611944	1.313177	0.000000	-10.000000	-0.133333	15.733334	29.166666	1023.000000	1023.000000	2046.000000
29.059999	-0.006966	-4.117072	-1.286796	-2.702226	-1.548888	1.420839	0.000000	-10.000000	-0.166667	16.650002	34.333332	1023.000000	1023.000000	2046.000000
29.080000	-0.006100	-3.605377	-1.199510	-2.558775	-1.414834	1.567742	0.000000	-10.000000	-0.183333	17.766668	39.833332	1023.000000	1023.000000	2046.000000
29.100000	-0.005319	-3.143468	-1.237135	-2.575346	-1.159143	1.828156	0.000000	-10.000000	-0.225000	19.066668	45.500000	1023.000000	1023.000000	2046.000000
29.120001	-0.004771	-2.819475	-1.237329	-2.553965	-0.925369	1.897188	0.000000	-10.000000	-0.241667	20.033335	51.666668	1023.000000	1023.000000	2046.000000
29.139999	-0.003862	-2.282335	-0.961910	-2.455646	-0.802347	1.937568	0.000000	-10.000000	-0.275000	20.816668	58.166668	1023.000000	1023.000000	2046.000000
29.160000	-0.002969	-1.754542	-0.778968	-2.318920	-0.681651	2.024997	0.000000	-10.000000	-0.333333	21.766666	65.000000	1023.000000	1023.000000	2046.000000
29.180000	-0.002370	-1.400380	-0.666585	-2.133512	-0.659290	2.059007	0.000000	-10.000000	-0.416667	23.683334	72.000000	1023.000000	1023.000000	2046.000000
29.200001	-0.002163	-1.278374	-0.672661	-2.060092	-0.660343	2.114722	0.000000	-10.000000	-0.508333	26.250000	79.500000	1023.000000	1023.000000	2046.000000
29.219999	-0.002194	-1.296446	-0.776251	-2.038615	-0.638923	2.157343	0.000000	-10.000000	-0.583333	28.866667	87.833336	1023.000000	1023.000000	2046.000000
29.240000	-0.002190	-1.294041	-0.829100	-1.919873	-0.552105	2.007038	0.000000	-10.000000	-0.641667	30.700001	97.166664	1023.000000	1023.000000	2046.000000
29.260000	-0.001841	-1.088282	-0.746515	-1.793148	-0.481211	1.932593	0.000000	-10.000000	-0.700000	32.183334	107.166664	1023.000000	1023.000000	2046.000000
29.280001	-0.001115	-0.658799	-0.640867	-1.661007	-0.338568	1.981643	0.000000	-10.000000	-0.725000	33.099998	117.666664	1023.000000	1023.000000	2046.000000
29.299999	-0.000173	-0.102030	-0.431443	-1.496614	-0.224675	2.050702	0.000000	-10.000000	-0.766667	34.083332	128.500000	1023.000000	1023.000000	2046.000000
29.320000	0.000977	0.577662	-0.218124	-1.356781	-0.084641	2.237208	0.000000	-10.000000	-0.783333	34.966667	139.666672	1023.000000	1023.000000	2046.000000
29.340000	0.002260	1.335706	0.031918	-1.137122	0.134469	2.306440	0.000000	-10.000000	-0.858333	35.866669	151.166672	1023.000000	1023.000000	2046.000000
29.360001	0.003739	2.209528	0.311106	-0.943987	0.343643	2.498766	0.000000	-10.000000	-0.908333	36.783333	163.000000	1023.000000	1023.000000	2046.000000
29.379999	0.005298	3.131329	0.629414	-0.790449	0.562009	2.730355	0.000000	-10.000000	-0.975000	37.916668	175.166672	1023.000000	1023.000000	2046.000000
29.400000	0.007147	4.224072	1.037647	-0.592315	0.750942	3.027798	0.000000	-10.000000	-1.000000	38.900002	187.666672	1023.000000	1023.000000	2046.000000
29.420000	0.008735	5.162605	1.271897	-0.376074	1.070223	3.196559	0.000000	-10.000000	-1.041667	40.000000	200.500000	1023.000000	1023.000000	2046.000000
29.440001	0.010177	6.014458	1.522196	-0.219557	1.301341	3.410478	0.000000	-10.000000	-1.066667	40.566666	213.666672	1023.000000	1023.000000	2046.000000
29.459999	0.011518	6.807197	1.673515	-0.160377	1.608423	3.685636	0.000000	-10.000000	-1.100000	41.183334	227.000000	1023.000000	1023.000000	2046.000000
29.480000	0.013141	7.766461	1.965395	-0.104428	1.881389	4.024104	0.000000	-10.000000	-1.125000	41.566666	240.666672	1023.000000	1023.000000	2046.000000
29.500000	0.014479	8.557372	2.102362	-0.033451	2.219577	4.268883	0.000000	-10.000000	-1.133333	41.950001	254.500000	1023.000000	1023.000000	2046.000000
29.520000	0.015806	9.341638	2.294458	0.092838	2.539366	4.414975	0.000000	-10.000000	-1.150000	42.250000	268.500000	1023.000000	1023.000000	2046.000000
29.540001	0.017162	10.142478	2.546341	0.081373	2.820788	4.693976	0.000000	-10.000000	-1.158333	42.366669	282.500000	1023.000000	1023.000000	2046.000000
29.559999	0.018680	11.040042	2.825882	0.128458	3.126479	4.959223	0.000000	-10.000000	-1.191667	42.600002	296.500000	1023.000000	1023.000000	2046.000000
29.580000	0.020243	11.963590	3.038513	0.216073	3.475219	5.233785	0.000000	-10.000000	-1.200000	42.866669	310.666656	1023.000000	1023.000000	2046.000000
29.600000	0.021519	12.717860	3.233139	0.335538	3.787951	5.361232	0.000000	-10.000000	-1.208333	43.200001	325.000000	1023.000000	1023.000000	2046.000000
29.620001	0.022868	13.514812	3.393537	0.373754	4.116148	5.631374	0.000000	-10.000000	-1.208333	43.200001	339.500000	1023.000000	1023.000000	2046.000000
29.639999	0.024146	14.270410	3.609865	0.413966	4.382702	5.863877	0.000000	-10.000000	-1.208333	43.383335	354.000000	1023.000000	1023.000000	2046.000000
29.660000	0.025707	15.192595	3.798107	0.457481	4.760633	6.176373	0.000000	-10.000000	-1.233333	43.299999	368.333344	1023.000000	1023.000000	2046.000000
29.680000	0.027036	15.978374	4.023455	0.614864	5.044128	6.295927	0.000000	-10.000000	-1.241667	43.766666	382.833344	1023.000000	1023.000000	2046.000000
29.700001	0.028574	16.887003	4.229600	0.747586	5.353900	6.555917	0.000000	-10.000000	-1.258333	43.799999	397.333344	1023.000000	1023.000000	2046.000000
29.719999	0.029984	17.720291	4.489614	0.912846	5.605662	6.712169	0.000000	-10.000000	-1.250000	44.299999	412.000000	1023.000000	1023.000000	2046.000000
29.740000	0.031731	18.752823	4.648191	1.079334	5.961676	7.063622	0.000000	-10.000000	-1.250000	44.233334	426.666656	1023.000000	1023.000000	2046.000000
29.760000	0.032990	19.496815	4.652675	1.235097	6.381204	7.227839	0.000000	-10.000000	-1.241667	44.166668	441.333344	1023.000000	1023.000000	2046.000000
29.780001	0.034169	20.194130	4.823453	1.369303	6.629300	7.372074	0.000000	-10.000000	-1.216667	43.366669	456.000000	1023.000000	1023.000000	2046.000000
29.799999	0.035549	21.009691	5.113688	1.473394	6.932071	7.490537	0.000000	-10.000000	-1.166667	42.799999	470.666656	1023.000000	1023.000000	2046.000000
29.820000	0.036759	21.724747	5.362003	1.652982	7.125160	7.584602	0.000000	-10.000000	-1.108333	41.966667	485.166656	1023.000000	1023.000000	2046.000000
29.840000	0.037179	21.972960	5.401757	1.804511	7.218321	7.548372	0.000000	-10.000000	-1.100000	41.616669	499.500000	1023.000000	1023.000000	2046.000000
29.860001	0.036753	21.721043	5.303884	1.920149	7.165669	7.331341	0.000000	-10.000000	-1.100000	41.299999	513.333313	1023.000000	1023.000000	2046.000000
29.879999	0.036445	21.539047	5.218589	1.932184	7.174127	7.214146	0.000000	-10.000000	-1.125000	41.516666	527.000000	1023.000000	1023.000000	2046.000000
29.900000	0.036889	21.801605	5.344703	2.024619	7.237023	7.195259	0.000000	-10.000000	-1.133333	42.016666	540.666687	1023.000000	1023.000000	2046.000000
29.920000	0.037727	22.296545	5.473979	2.189932	7.439125	7.193510	0.000000	-10.000000	-1.166667	42.450001	554.500000	1023.000000	1023.000000	2046.000000
29.940001	0.038688	22.864742	5.706314	2.445323	7.548716	7.164389	0.000000	-10.000000	-1.208333	42.816666	568.833313	1023.000000	1023.000000	2046.000000
29.959999	0.039712	23.469639	5.937979	2.566767	7.698899	7.265994	0.000000	-10.000000	-1.233333	43.233334	583.166687	1023.000000	1023.000000	2046.000000
29.980000	0.041115	24.298977	6.157265	2.732930	7.931772	7.477009	0.000000	-10.000000	-1.241667	43.549999	597.666687	1023.000000	1023.000000	2046.000000
30.000000	0.042545	25.144297	6.433800	2.982919	8.172120	7.555457	0.000000	-10.000000	-1.216667	43.533333	612.000000	1023.000000	1023.000000	2046.000000
30.020000	0.044076	26.048773	6.641721	3.124703	8.489971	7.792378	0.000000	-10.000000	-1.183333	42.866669	626.500000	1023.000000	1023.000000	2046.000000
30.040001	0.045443	26.856564	6.924230	3.336097	8.645833	7.950403	0.000000	-10.000000	-1.141667	42.183334	641.000000	1023.000000	1023.000000	2046.000000
30.059999	0.047366	27.993145	7.324983	3.538130	8.879434	8.250598	0.000000	-10.000000	-1.116667	41.683334	655.333313	1023.000000	1023.000000	2046.000000
30.080000	0.048734	28.802059	7.536708	3.766222	9.148458	8.350670	0.000000	-10.000000	-1.083333	41.316669	669.333313	1023.000000	1023.000000	2046.000000
30.100000	0.050203	29.670248	7.714307	3.929719	9.472994	8.553228	0.000000	-10.000000	-1.075000	41.100002	683.000000	1023.000000	1023.000000	2046.000000
30.120001	0.051423	30.391045	7.891818	3.982868	9.751439	8.764921	0.000000	-10.000000	-1.058333	40.833336	696.666687	1023.000000	1023.000000	2046.000000
30.139999	0.052956	31.297176	8.158189	4.021283	10.027886	9.089819	0.000000	-10.000000	-1.066667	40.766666	710.333313	1023.000000	1023.000000	2046.000000
30.160000	0.054235	32.053024	8.374427	4.090985	10.326378	9.261232	0.000000	-10.000000	-1.058333	40.600002	724.000000	1023.000000	1023.000000	2046.000000
30.180000	0.055743	32.943832	8.585744	4.166604	10.669443	9.522043	0.000000	-10.000000	-1.066667	40.549999	737.666687	1023.000000	1023.000000	2046.000000
30.200001	0.057000	33.686829	8.832762	4.197161	10.938011	9.718893	0.000000	-10.000000	-1.066667	40.616669	751.166687	1023.000000	1023.000000	2046.000000
30.219999	0.058692	34.686962	9.140772	4.262748	11.234722	10.048719	0.000000	-10.000000	-1.083333	40.700001	764.833313	1023.000000	1023.000000	2046.000000
30.240000	0.060103	35.520668	9.393430	4.400611	11.534310	10.192315	0.000000	-10.000000	-1.091667	40.983334	778.166687	1023.000000	1023.000000	2046.000000
30.260000	0.061381	36.276379	9.584266	4.418667	11.813961	10.459483	0.000000	-10.000000	-1.108333	41.216667	791.833313	1023.000000	1023.000000	2046.000000
30.280001	0.062713	37.063568	9.786165	4.511470	12.127584	10.638349	0.000000	-10.000000	-1.100000	41.316666	805.500000	1023.000000	1023.000000	2046.000000
30.299999	0.064054	37.855721	9.952332	4.566771	12.443027	10.893590	0.000000	-10.000000	-1.100000	41.566666	819.500000	1023.000000	1023.000000	2046.000000
30.320000	0.065553	38.741970	10.197233	4.744228	12.720880	11.079630	0.000000	-10.000000	-1.100000	41.650002	833.166687	1023.000000	1023.000000	2046.000000
30.340000	0.066980	39.585361	10.361524	4.917440	13.049328	11.257071	0.000000	-10.000000	-1.133333	42.299999	847.166687	1023.000000	1023.000000	2046.000000
30.360001	0.068515	40.492157	10.635897	5.051501	13.256295	11.548465	0.000000	-10.000000	-1.141667	42.416668	861.166687	1023.000000	1023.000000	2046.000000
30.379999	0.069952	41.341469	10.663699	5.285964	13.626807	11.764999	0.000000	-10.000000	-1.150000	42.516666	875.500000	1023.000000	1023.000000	2046.000000
30.400000	0.071049	41.989983	10.622987	5.502379	13.946429	11.918188	0.000000	-10.000000	-1.108333	42.233334	889.500000	1023.000000	1023.000000	2046.000000
30.420000	0.072326	42.744633	10.833826	5.598843	14.182578	12.129387	0.000000	-10.000000	-1.075000	41.933334	903.500000	1023.000000	1023.000000	2046.000000
30.440001	0.073859	43.650921	11.095787	5.750978	14.479241	12.324913	0.000000	-10.000000	-1.033333	41.483334	917.500000	1023.000000	1023.000000	2046.000000
30.459999	0.074746	44.175117	11.248505	5.964583	14.632346	12.329686	0.000000	-10.000000	-1.033333	41.299999	931.500000	1023.000000	1023.000000	2046.000000
30.480000	0.074549	44.058537	11.195507	6.098942	14.585762	12.178326	0.000000	-10.000000	-1.041667	41.083336	945.333313	1023.000000	1023.000000	2046.000000
30.500000	0.074018	43.744343	11.122336	6.126244	14.432584	12.063178	0.000000	-10.000000	-1.041667	41.266670	959.000000	1023.000000	1023.000000	2046.000000
30.520000	0.073896	43.672287	11.113317	6.223860	14.378232	11.956879	0.000000	-10.000000	-1.008333	41.050003	972.666687	1023.000000	1023.000000	2046.000000
30.540001	0.074329	43.928673	11.192387	6.396716	14.401629	11.937941	0.000000	-10.000000	-0.991667	40.533333	986.500000	1023.000000	1023.000000	2046.000000
30.559999	0.075150	44.413647	11.331749	6.589230	14.535930	11.956738	0.000000	-10.000000	-0.983333	40.083332	1000.166687	1023.000000	1023.000000	2046.000000
30.580000	0.076347	45.120998	11.683022	6.779121	14.552104	12.106750	0.000000	-10.000000	-1.008333	39.833332	1013.666687	1023.000000	1023.000000	2046.000000
30.600000	0.077579	45.849056	11.911191	7.019077	14.724877	12.193913	0.000000	-10.000000	-1.033333	40.316666	1027.000000	1023.000000	1023.000000	2046.000000
30.620001	0.078807	46.575127	12.157232	7.215137	14.885850	12.316909	0.000000	-10.000000	-1.033333	40.299999	1040.333374	1023.000000	1023.000000	2046.000000
30.639999	0.080028	47.296379	12.374763	7.351611	15.111250	12.458756	0.000000	-10.000000	-1.016667	40.233334	1053.833374	1023.000000	1023.000000	2046.000000
30.660000	0.081412	48.114738	12.626311	7.480861	15.276706	12.730861	0.000000	-10.000000	-0.941667	39.533333	1067.166626	1023.000000	1023.000000	2046.000000
30.680000	0.082938	49.016537	12.969667	7.774015	15.411886	12.860968	0.000000	-10.000000	-0.883333	38.683334	1080.500000	1023.000000	1023.000000	2046.000000
30.700001	0.084430	49.897842	13.237047	7.974350	15.641337	13.045107	0.000000	-10.000000	-0.833333	37.633335	1093.500000	1023.000000	1023.000000	2046.000000
30.719999	0.085447	50.499252	13.375429	8.135796	15.829649	13.158378	0.000000	-10.000000	-0.783333	36.283337	1106.333374	1023.000000	1023.000000	2046.000000
30.740000	0.086784	51.289413	13.622446	8.234184	15.996323	13.436460	0.000000	-10.000000	-0.716667	34.716667	1118.833374	1023.000000	1023.000000	2046.000000
30.760000	0.087847	51.917564	13.784693	8.336631	16.217657	13.578585	0.000000	-10.000000	-0.616667	32.966667	1130.666626	1023.000000	1023.000000	2046.000000
30.780001	0.088661	52.398827	13.908014	8.390862	16.382767	13.717185	0.000000	-10.000000	-0.508333	30.933334	1141.833374	1023.000000	1023.000000	2046.000000
30.799999	0.089229	52.734264	13.966882	8.350788	16.591970	13.824626	0.000000	-10.000000	-0.375000	28.416666	1152.333374	1023.000000	1023.000000	2046.000000
30.820000	0.089775	53.056999	14.095088	8.329041	16.701885	13.930985	0.000000	-10.000000	-0.233333	24.766666	1162.333374	1023.000000	1023.000000	2046.000000
30.840000	0.090443	53.451561	14.228367	8.307944	16.825928	14.089324	0.000000	-10.000000	-0.108333	20.633333	1171.333374	1023.000000	1023.000000	2046.000000
30.860001	0.090684	53.594418	14.284257	8.312386	16.917650	14.080126	0.000000	-10.000000	-0.033333	16.083334	1179.000000	1023.000000	1023.000000	2046.000000
30.879999	0.090904	53.724079	14.251793	8.276842	17.059263	14.136183	0.000000	-10.000000	0.008333	11.466667	1185.000000	1023.000000	1023.000000	2046.000000
30.900000	0.090896	53.719704	14.277055	8.203951	17.067659	14.171037	0.000000	-10.000000	0.050000	5.533333	1189.666626	1023.000000	1023.000000	2046.000000
30.920000	0.090999	53.780308	14.286745	8.107838	17.117096	14.268631	0.000000	-10.000000	0.083333	0.166667	1192.500000	1023.000000	1023.000000	2046.000000
30.940001	0.090892	53.717186	14.243839	8.150750	17.122757	14.199840	0.000000	-10.000000	0.125000	-5.250000	1193.833374	1023.000000	1023.000000	2046.000000
30.959999	0.090615	53.553246	14.169286	8.114337	17.083069	14.186552	0.000000	-10.000000	0.166667	-9.233334	1194.000000	1023.000000	1023.000000	2046.000000
30.980000	0.090326	53.382790	14.145454	8.130399	16.963436	14.143502	0.000000	-10.000000	0.216667	-12.983334	1194.000000	1023.000000	1023.000000	2046.000000
31.000000	0.089907	53.134842	13.856790	8.095654	16.989679	14.192719	0.000000	-10.000000	0.258333	-15.783334	1194.000000	1023.000000	1023.000000	2046.000000
31.020000	0.089303	52.778328	13.640698	8.019730	16.925175	14.192726	0.000000	-10.000000	0.308333	-17.900000	1190.166626	1023.000000	1023.000000	2046.000000
31.040001	0.088713	52.429657	13.521168	7.924121	16.919329	14.065039	0.000000	-10.000000	0.375000	-20.116667	1180.833374	1023.000000	1023.000000	2046.000000
31.059999	0.088429	52.261581	13.558057	7.863731	16.765804	14.073988	0.000000	-10.000000	0.433333	-21.799999	1169.000000	1023.000000	1023.000000	2046.000000
31.080000	0.087590	51.765789	13.514439	7.897355	16.503252	13.850743	0.000000	-10.000000	0.450000	-22.866667	1158.500000	1023.000000	1023.000000	2046.000000
31.100000	0.085986	50.817455	13.214009	7.844927	16.167704	13.590816	0.000000	-10.000000	0.450000	-23.033333	1150.833374	1023.000000	1023.000000	2046.000000
31.120001	0.083626	49.423069	12.780741	7.667068	15.767032	13.208228	0.000000	-10.000000	0.466667	-23.450001	1143.000000	1023.000000	1023.000000	2046.000000
31.139999	0.081603	48.227436	12.497624	7.439661	15.336569	12.953583	0.000000	-10.000000	0.516667	-24.500000	1135.000000	1023.000000	1023.000000	2046.000000
31.160000	0.080009	47.285164	12.274651	7.330686	15.002929	12.676900	0.000000	-10.000000	0.558333	-25.783333	1126.833374	1023.000000	1023.000000	2046.000000
31.180000	0.078803	46.572475	12.121006	7.316494	14.729621	12.405354	0.000000	-10.000000	0.608333	-26.833334	1118.333374	1023.000000	1023.000000	2046.000000
31.200001	0.077655	45.894283	11.952444	7.291286	14.485659	12.164896	0.000000	-10.000000	0.650000	-27.683334	1109.500000	1023.000000	1023.000000	2046.000000
31.219999	0.076754	45.361534	11.895972	7.198453	14.203249	12.063857	0.000000	-10.000000	0.708333	-28.816668	1100.166626	1023.000000	1023.000000	2046.000000
31.240000	0.075809	44.803314	11.788726	7.142625	13.983386	11.888577	0.000000	-10.000000	0.775000	-30.350000	1090.500000	1023.000000	1023.000000	2046.000000
31.260000	0.075197	44.441517	11.794146	7.051076	13.791647	11.804646	0.000000	-10.000000	0.841667	-31.966667	1080.333374	1023.000000	1023.000000	2046.000000
31.280001	0.074302	43.912743	11.652227	7.012689	13.619355	11.628472	0.000000	-10.000000	0.916667	-33.666668	1069.833374	1023.000000	1023.000000	2046.000000
31.299999	0.073927	43.690578	11.757618	7.046977	13.364759	11.521224	0.000000	-10.000000	0.975000	-35.066669	1058.666626	1023.000000	1023.000000	2046.000000
31.320000	0.073624	43.512024	11.773277	7.005166	13.228974	11.504608	0.000000	-10.000000	1.033333	-36.083336	1047.000000	1023.000000	1023.000000	2046.000000
31.340000	0.073085	43.193287	11.720173	7.031365	13.081387	11.360360	0.000000	-10.000000	1.075000	-36.583336	1035.000000	1023.000000	1023.000000	2046.000000
31.360001	0.072443	42.813980	11.594744	6.984508	12.951826	11.282902	0.000000	-10.000000	1.100000	-37.116669	1022.666687	1023.000000	1023.000000	2046.000000
31.379999	0.071633	42.334938	11.532736	6.867043	12.763829	11.171329	0.000000	-10.000000	1.116667	-37.466667	1010.333313	1023.000000	1023.000000	2046.000000
31.400000	0.071014	41.969040	11.451091	6.727777	12.606415	11.183759	0.000000	-10.000000	1.125000	-37.733334	997.666687	1023.000000	1023.000000	2046.000000
31.420000	0.070202	41.489174	11.330131	6.612563	12.497141	11.049341	0.000000	-10.000000	1.158333	-38.050003	985.166687	1023.000000	1023.000000	2046.000000
31.440001	0.069345	40.983166	11.164473	6.485406	12.399549	10.933739	0.000000	-10.000000	1.175000	-38.600002	968.166687	1023.000000	1023.000000	2046.000000
31.459999	0.068315	40.374107	11.021481	6.324514	12.244848	10.783263	0.000000	-10.000000	1.225000	-39.366669	951.000000	1023.000000	1023.000000	2046.000000
31.480000	0.067569	39.933353	10.892704	6.166229	12.118103	10.756319	0.000000	-10.000000	1.250000	-39.799999	938.000000	1023.000000	1023.000000	2046.000000
31.500000	0.066714	39.427933	10.792060	6.069203	11.958744	10.607927	0.000000	-10.000000	1.266667	-40.100002	929.166687	1023.000000	1023.000000	2046.000000
31.520000	0.065824	38.901939	10.566750	5.913285	11.894648	10.527258	0.000000	-10.000000	1.275000	-40.400002	920.166687	1023.000000	1023.000000	2046.000000
31.540001	0.065150	38.503815	10.495090	5.827067	11.714984	10.466674	0.000000	-10.000000	1.283333	-40.666668	906.833313	1023.000000	1023.000000	2046.000000
31.559999	0.064298	38.000252	10.405676	5.741433	11.501404	10.351740	0.000000	-10.000000	1.300000	-40.750000	893.166687	1023.000000	1023.000000	2046.000000
31.580000	0.063414	37.477821	10.286427	5.746782	11.318236	10.126377	0.000000	-10.000000	1.316667	-40.583336	879.666687	1023.000000	1023.000000	2046.000000
31.600000	0.062424	36.892876	9.982863	5.633999	11.222861	10.053151	0.000000	-10.000000	1.333333	-40.633335	866.000000	1023.000000	1023.000000	2046.000000
31.620001	0.060996	36.048817	9.639667	5.391907	11.069040	9.948204	0.000000	-10.000000	1.366667	-41.000000	852.500000	1023.000000	1023.000000	2046.000000
31.639999	0.060055	35.492321	9.504934	5.152410	10.906706	9.928272	0.000000	-10.000000	1.408333	-41.866669	838.833313	1023.000000	1023.000000	2046.000000
31.660000	0.059033	34.888214	9.440461	5.075578	10.660168	9.712007	0.000000	-10.000000	1.458333	-42.750000	824.833313	1023.000000	1023.000000	2046.000000
31.680000	0.057855	34.192410	9.301252	5.041459	10.335619	9.514080	0.000000	-10.000000	1.483333	-43.233334	810.666687	1023.000000	1023.000000	2046.000000
31.700001	0.056322	33.286419	9.021154	4.982860	10.032286	9.250120	0.000000	-10.000000	1.475000	-43.200001	796.166687	1023.000000	1023.000000	2046.000000
31.719999	0.054813	32.394386	8.722807	4.831390	9.698700	9.141488	0.000000	-10.000000	1.475000	-42.950001	781.833313	1023.000000	1023.000000	2046.000000
31.740000	0.052909	31.269373	8.393466	4.687065	9.356171	8.832671	0.000000	-10.000000	1.483333	-42.716667	767.500000	1023.000000	1023.000000	2046.000000
31.760000	0.050898	30.080961	8.046852	4.510973	9.029771	8.493364	0.000000	-10.000000	1.466667	-42.566666	753.333313	1023.000000	1023.000000	2046.000000
31.780001	0.048959	28.934982	7.725744	4.348675	8.726498	8.134066	0.000000	-10.000000	1.433333	-42.466667	739.000000	1023.000000	1023.000000	2046.000000
31.799999	0.047522	28.085522	7.511171	4.174799	8.432103	7.967447	0.000000	-10.000000	1.391667	-42.466667	724.666687	1023.000000	1023.000000	2046.000000
31.820000	0.046166	27.283840	7.314708	4.083755	8.201317	7.684059	0.000000	-10.000000	1.375000	-42.233334	710.500000	1023.000000	1023.000000	2046.000000
31.840000	0.044988	26.588165	7.168121	3.940389	7.943388	7.536268	0.000000	-10.000000	1.358333	-41.850002	696.500000	1023.000000	1023.000000	2046.000000
31.860001	0.044013	26.011711	7.083645	3.843759	7.752882	7.331425	0.000000	-10.000000	1.358333	-41.283333	682.500000	1023.000000	1023.000000	2046.000000
31.879999	0.043472	25.692215	7.121483	3.795269	7.480361	7.295102	0.000000	-10.000000	1.325000	-40.983334	668.833313	1023.000000	1023.000000	2046.000000
31.900000	0.043126	25.487375	7.218337	3.832248	7.307649	7.129142	0.000000	-10.000000	1.283333	-40.500000	655.166687	1023.000000	1023.000000	2046.000000
31.920000	0.042740	25.259293	7.243916	3.803543	7.148667	7.063165	0.000000	-10.000000	1.225000	-39.816666	641.833313	1023.000000	1023.000000	2046.000000
31.940001	0.042230	24.958204	7.120861	3.801513	7.071773	6.964059	0.000000	-10.000000	1.175000	-38.700001	628.500000	1023.000000	1023.000000	2046.000000
31.959999	0.041736	24.665865	7.121168	3.710936	6.855959	6.977801	0.000000	-10.000000	1.108333	-37.383335	615.666687	1023.000000	1023.000000	2046.000000
31.980000	0.041092	24.285250	7.019613	3.615387	6.759489	6.890762	0.000000	-10.000000	1.025000	-36.416668	603.166687	1023.000000	1023.000000	2046.000000
32.000000	0.040535	23.956213	6.938488	3.483118	6.667199	6.867408	0.000000	-10.000000	1.008333	-35.766666	591.000000	1023.000000	1023.000000	2046.000000
32.020000	0.039657	23.437149	6.725102	3.359832	6.616058	6.736156	0.000000	-10.000000	1.000000	-35.549999	579.000000	1023.000000	1023.000000	2046.000000
32.040001	0.038940	23.013283	6.673097	3.186626	6.443636	6.709924	0.000000	-10.000000	1.016667	-35.416668	567.000000	1023.000000	1023.000000	2046.000000
32.060001	0.038156	22.550392	6.505400	3.087938	6.376586	6.580468	0.000000	-10.000000	0.991667	-35.416668	555.000000	1023.000000	1023.000000	2046.000000
32.080002	0.037412	22.110575	6.341599	2.975630	6.265023	6.528324	0.000000	-10.000000	0.983333	-35.266666	543.333313	1023.000000	1023.000000	2046.000000
32.099998	0.036426	21.528023	6.205624	2.821259	6.111086	6.390054	0.000000	-10.000000	0.966667	-34.833336	531.666687	1023.000000	1023.000000	2046.000000
32.119999	0.036024	21.290165	6.172331	2.628172	5.966336	6.523325	0.000000	-10.000000	0.958333	-34.366669	520.166687	1023.000000	1023.000000	2046.000000
32.139999	0.035335	20.882690	6.093954	2.641808	5.854100	6.292828	0.000000	-10.000000	0.950000	-34.133335	508.500000	1023.000000	1023.000000	2046.000000
32.160000	0.034619	20.459696	5.969190	2.614109	5.728418	6.147980	0.000000	-10.000000	0.950000	-34.116669	497.166656	1023.000000	1023.000000	2046.000000
32.180000	0.033778	19.962921	5.832858	2.617846	5.553977	5.958241	0.000000	-10.000000	0.958333	-34.033337	485.833344	1023.000000	1023.000000	2046.000000
32.200001	0.032928	19.460588	5.553370	2.422260	5.504892	5.980066	0.000000	-10.000000	0.975000	-34.133335	474.500000	1023.000000	1023.000000	2046.000000
32.220001	0.031669	18.716648	5.307681	2.166591	5.380959	5.861417	0.000000	-10.000000	0.991667	-34.616669	463.000000	1023.000000	1023.000000	2046.000000
32.240002	0.030938	18.284544	5.227593	1.935367	5.289541	5.832043	0.000000	-10.000000	1.025000	-35.349998	451.500000	1023.000000	1023.000000	2046.000000
32.259998	0.029896	17.668652	5.083147	1.886698	5.118524	5.580283	0.000000	-10.000000	1.041667	-35.766666	439.833344	1023.000000	1023.000000	2046.000000
32.279999	0.028911	17.086132	5.048679	1.797966	4.770228	5.469259	0.000000	-10.000000	1.033333	-35.549999	428.000000	1023.000000	1023.000000	2046.000000
32.299999	0.027694	16.367395	4.820384	1.776425	4.550503	5.220085	0.000000	-10.000000	0.991667	-35.133335	416.000000	1023.000000	1023.000000	2046.000000
32.320000	0.026222	15.497088	4.404237	1.686860	4.366695	5.039297	0.000000	-10.000000	0.950000	-34.600002	404.166656	1023.000000	1023.000000	2046.000000
32.340000	0.024573	14.522595	4.092246	1.552498	4.074347	4.803504	0.000000	-10.000000	0.941667	-34.433334	392.500000	1023.000000	1023.000000	2046.000000
32.360001	0.023028	13.609517	3.861219	1.338859	3.800838	4.608601	0.000000	-10.000000	0.925000	-34.133335	381.166656	1023.000000	1023.000000	2046.000000
32.380001	0.021638	12.787927	3.609075	1.219991	3.585632	4.373229	0.000000	-10.000000	0.908333	-33.783333	369.833344	1023.000000	1023.000000	2046.000000
32.400002	0.020178	11.925143	3.330034	1.114139	3.405654	4.075315	0.000000	-10.000000	0.866667	-33.133335	358.666656	1023.000000	1023.000000	2046.000000
32.419998	0.019091	11.283043	3.199751	0.948632	3.179056	3.955603	0.000000	-10.000000	0.841667	-32.466667	347.500000	1023.000000	1023.000000	2046.000000
32.439999	0.018276	10.800983	3.153708	0.832316	3.007088	3.807871	0.000000	-10.000000	0.816667	-31.766666	336.500000	1023.000000	1023.000000	2046.000000
32.459999	0.017808	10.524440	3.071024	0.860519	2.872356	3.720541	0.000000	-10.000000	0.808333	-31.383333	325.833344	1023.000000	1023.000000	2046.000000
32.480000	0.017408	10.288070	3.188104	0.884232	2.646528	3.569206	0.000000	-10.000000	0.783333	-30.916668	315.333344	1023.000000	1023.000000	2046.000000
32.500000	0.017206	10.168538	3.247983	0.854197	2.512237	3.554121	0.000000	-10.000000	0.766667	-30.650000	305.000000	1023.000000	1023.000000	2046.000000
32.520000	0.016830	9.946663	3.233066	0.831689	2.382973	3.498935	0.000000	-10.000000	0.725000	-29.916666	294.666656	1023.000000	1023.000000	2046.000000
32.540001	0.016341	9.657520	3.086022	0.797953	2.329855	3.443690	0.000000	-10.000000	0.700000	-29.466667	284.833344	1023.000000	1023.000000	2046.000000
32.560001	0.015795	9.335084	3.007468	0.712662	2.188323	3.426630	0.000000	-10.000000	0.675000	-28.900000	275.166656	1023.000000	1023.000000	2046.000000
32.580002	0.015238	9.005766	2.924335	0.574837	2.071331	3.435263	0.000000	-10.000000	0.683333	-28.716667	265.500000	1023.000000	1023.000000	2046.000000
32.599998	0.014591	8.623404	2.747801	0.502212	2.041599	3.331792	0.000000	-10.000000	0.691667	-28.600000	255.833328	1023.000000	1023.000000	2046.000000
32.619999	0.013772	8.139101	2.512609	0.364352	2.005611	3.256528	0.000000	-10.000000	0.700000	-28.816668	246.166672	1023.000000	1023.000000	2046.000000
32.639999	0.012898	7.622660	2.358258	0.204586	1.839830	3.219986	0.000000	-10.000000	0.700000	-29.050001	236.666672	1023.000000	1023.000000	2046.000000
32.660000	0.011826	6.989083	2.145889	0.064555	1.708915	3.069724	0.000000	-10.000000	0.733333	-29.633333	227.000000	1023.000000	1023.000000	2046.000000
32.680000	0.010829	6.399746	1.851187	-0.093687	1.624336	3.017910	0.000000	-10.000000	0.816667	-30.916668	217.166672	1023.000000	1023.000000	2046.000000
32.700001	0.009414	5.563952	1.577549	-0.294086	1.447947	2.832543	0.000000	-10.000000	0.958333	-33.516666	206.833328	1023.000000	1023.000000	2046.000000
32.720001	0.008604	5.085179	1.394873	-0.444718	1.318448	2.816576	0.000000	-10.000000	1.116667	-36.883335	195.500000	1023.000000	1023.000000	2046.000000
32.740002	0.007712	4.558043	1.217477	-0.514847	1.183257	2.672157	0.000000	-10.000000	1.216667	-39.666668	183.333328	1023.000000	1023.000000	2046.000000
32.759998	0.006699	3.959080	1.100659	-0.545846	0.935009	2.469257	0.000000	-10.000000	1.258333	-40.783333	170.166672	1023.000000	1023.000000	2046.000000
32.779999	0.005749	3.397567	0.761255	-0.648252	0.867608	2.416955	0.000000	-10.000000	1.250000	-40.483334	156.666672	1023.000000	1023.000000	2046.000000
32.799999	0.004075	2.408533	0.271166	-0.923241	0.806856	2.253752	0.000000	-10.000000	1.250000	-39.616669	143.000000	1023.000000	1023.000000	2046.000000
32.820000	0.002891	1.708734	0.048459	-1.287923	0.685432	2.262766	0.000000	-10.000000	1.250000	-39.433334	129.666672	1023.000000	1023.000000	2046.000000
32.840000	0.001884	1.113443	-0.072445	-1.490545	0.545051	2.131382	0.000000	-10.000000	1.241667	-39.083336	116.500000	1023.000000	1023.000000	2046.000000
32.860001	0.000993	0.586687	-0.196371	-1.542416	0.317658	2.007816	0.000000	-10.000000	1.208333	-38.700001	103.500000	1023.000000	1023.000000	2046.000000
32.880001	-0.000373	-0.220414	-0.459803	-1.618431	0.028930	1.828890	0.000000	-10.000000	1.141667	-37.666668	90.666664	1023.000000	1023.000000	2046.000000
32.900002	-0.001999	-1.181548	-0.797461	-1.729658	-0.263087	1.608658	0.000000	-10.000000	1.050000	-36.533333	78.166664	1023.000000	1023.000000	2046.000000
32.919998	-0.003698	-2.185281	-1.159461	-1.930208	-0.585476	1.489864	0.000000	-10.000000	0.983333	-35.616665	66.000000	1023.000000	1023.000000	2046.000000
32.939999	-0.005523	-3.264385	-1.528426	-2.107434	-0.842533	1.214009	0.000000	-10.000000	0.958333	-34.783333	54.000000	1023.000000	1023.000000	2046.000000
32.959999	-0.007105	-4.198885	-1.780702	-2.273486	-1.128120	0.983423	0.000000	-10.000000	0.958333	-34.150002	42.333332	1023.000000	1023.000000	2046.000000
32.980000	-0.008374	-4.949098	-2.054892	-2.428837	-1.292732	0.827364	0.000000	-10.000000	0.941667	-33.549999	30.833334	1023.000000	1023.000000	2046.000000
33.000000	-0.009629	-5.690732	-2.285183	-2.529400	-1.498394	0.622245	0.000000	-10.000000	0.891667	-32.716667	19.666666	1023.000000	1023.000000	2046.000000
33.020000	-0.010501	-6.205876	-2.420397	-2.684515	-1.683640	0.582676	0.000000	-10.000000	0.825000	-31.950001	8.833333	1023.000000	1023.000000	2046.000000
33.040001	-0.010972	-6.484178	-2.388373	-2.771065	-1.852053	0.527314	0.000000	-10.000000	0.766667	-30.750000	-1.500000	1023.000000	1023.000000	2046.000000
33.060001	-0.011188	-6.612153	-2.378976	-2.729476	-1.980467	0.476767	0.000000	-10.000000	0.691667	-29.450001	-11.333333	1023.000000	1023.000000	2046.000000
33.080002	-0.011199	-6.618546	-2.297989	-2.701357	-2.052437	0.433237	0.000000	-10.000000	0.608333	-27.616667	-21.000000	1023.000000	1023.000000	2046.000000
33.099998	-0.011508	-6.801290	-2.293204	-2.698503	-2.132940	0.323358	0.000000	-10.000000	0.516667	-25.716667	-30.166666	1023.000000	1023.000000	2046.000000
33.119999	-0.011545	-6.822909	-2.268126	-2.739311	-2.219793	0.404321	0.000000	-10.000000	0.433333	-23.466667	-38.833332	1023.000000	1023.000000	2046.000000
33.139999	-0.011674	-6.899131	-2.327289	-2.778992	-2.251638	0.458788	0.000000	-10.000000	0.358333	-21.133333	-46.666668	1023.000000	1023.000000	2046.000000
33.160000	-0.011761	-6.950703	-2.357542	-2.815515	-2.285295	0.507649	0.000000	-10.000000	0.283333	-18.716667	-53.833332	1023.000000	1023.000000	2046.000000
33.180000	-0.011829	-6.990724	-2.435652	-2.885480	-2.261426	0.591834	0.000000	-10.000000	0.225000	-16.400002	-60.000000	1023.000000	1023.000000	2046.000000
33.200001	-0.012097	-7.149341	-2.500929	-2.953795	-2.264672	0.570055	0.000000	-10.000000	0.158333	-13.966667	-65.333336	1023.000000	1023.000000	2046.000000
33.220001	-0.011849	-7.002955	-2.455874	-3.043669	-2.248938	0.745526	0.000000	-10.000000	0.100000	-11.016666	-69.833336	1023.000000	1023.000000	2046.000000
33.240002	-0.011844	-6.999694	-2.429235	-3.084364	-2.217025	0.730930	0.000000	-10.000000	0.050000	-7.016667	-73.500000	1023.000000	1023.000000	2046.000000
33.259998	-0.011626	-6.870816	-2.438243	-3.128113	-2.105055	0.800594	0.000000	-10.000000	0.025000	-2.233333	-75.833336	1023.000000	1023.000000	2046.000000
33.279999	-0.011620	-6.867167	-2.452668	-3.124685	-2.034079	0.744265	0.000000	-10.000000	0.008333	1.633333	-76.833336	1023.000000	1023.000000	2046.000000
33.299999	-0.011176	-6.605093	-2.359635	-3.135432	-1.974835	0.864810	0.000000	-10.000000	0.000000	4.666667	-77.000000	1023.000000	1023.000000	2046.000000
33.320000	-0.010793	-6.378946	-2.286104	-3.176626	-1.897355	0.981139	0.000000	-10.000000	0.000000	6.650000	-77.000000	1023.000000	1023.000000	2046.000000
33.340000	-0.010226	-6.043391	-2.174053	-3.070821	-1.785379	0.986862	0.000000	-10.000000	-0.016667	8.850000	-77.000000	1023.000000	1023.000000	2046.000000
33.360001	-0.009783	-5.781462	-2.104112	-2.951790	-1.709427	0.983866	0.000000	-10.000000	-0.058333	11.083334	-77.000000	1023.000000	1023.000000	2046.000000
33.380001	-0.008949	-5.288709	-1.961362	-2.830080	-1.596289	1.099023	0.000000	-10.000000	-0.133333	13.566668	-77.000000	1023.000000	1023.000000	2046.000000
33.400002	-0.008505	-5.026296	-2.043434	-2.826231	-1.375103	1.218472	0.000000	-10.000000	-0.200000	16.316668	-77.000000	1023.000000	1023.000000	2046.000000
33.419998	-0.007894	-4.665613	-1.965043	-2.886129	-1.196086	1.381645	0.000000	-10.000000	-0.241667	18.733334	-59.833332	1023.000000	1023.000000	2046.000000
33.439999	-0.006939	-4.100928	-1.763542	-2.882433	-0.983597	1.528645	0.000000	-10.000000	-0.275000	20.683334	-24.000000	1023.000000	1023.000000	2046.000000
33.459999	-0.005993	-3.541705	-1.537391	-2.749422	-0.892048	1.637155	0.000000	-10.000000	-0.358333	22.666668	14.333333	1023.000000	1023.000000	2046.000000
33.480000	-0.005285	-3.123347	-1.400418	-2.583301	-0.828856	1.689228	0.000000	-10.000000	-0.475000	25.033335	38.166668	1023.000000	1023.000000	2046.000000
33.500000	-0.004870	-2.877986	-1.380037	-2.462025	-0.777609	1.741686	0.000000	-10.000000	-0.583333	28.083334	46.166668	1023.000000	1023.000000	2046.000000
33.520000	-0.004925	-2.910936	-1.532994	-2.420845	-0.691563	1.734466	0.000000	-10.000000	-0.641667	30.450001	55.000000	1023.000000	1023.000000	2046.000000
33.540001	-0.005008	-2.959990	-1.541040	-2.348789	-0.704380	1.634219	0.000000	-10.000000	-0.691667	32.316666	64.666664	1023.000000	1023.000000	2046.000000
33.560001	-0.004547	-2.687526	-1.446833	-2.288071	-0.648641	1.696020	0.000000	-10.000000	-0.725000	33.133335	75.166664	1023.000000	1023.000000	2046.000000
33.580002	-0.003677	-2.173115	-1.295837	-2.124004	-0.488124	1.734850	0.000000	-10.000000	-0.758333	34.100002	86.000000	1023.000000	1023.000000	2046.000000
33.599998	-0.002782	-1.644337	-1.205220	-1.937339	-0.307211	1.805434	0.000000	-10.000000	-0.783333	34.700001	97.333336	1023.000000	1023.000000	2046.000000
33.619999	-0.001834	-1.083807	-0.993889	-1.751891	-0.178464	1.840437	0.000000	-10.000000	-0.816667	35.266666	108.666664	1023.000000	1023.000000	2046.000000
33.639999	-0.000388	-0.229310	-0.687546	-1.634918	0.014020	2.079134	0.000000	-10.000000	-0.850000	35.816669	120.333336	1023.000000	1023.000000	2046.000000
33.660000	0.001123	0.663601	-0.396110	-1.438579	0.226114	2.272176	0.000000	-10.000000	-0.866667	36.450001	132.000000	1023.000000	1023.000000	2046.000000
33.680000	0.002733	1.615179	-0.005994	-1.193270	0.368422	2.446021	0.000000	-10.000000	-0.875000	37.016666	144.166672	1023.000000	1023.000000	2046.000000
33.700001	0.004213	2.489701	0.284538	-1.050356	0.632647	2.622872	0.000000	-10.000000	-0.883333	37.433334	156.500000	1023.000000	1023.000000	2046.000000
33.720001	0.005636	3.331128	0.541835	-0.928364	0.833694	2.883963	0.000000	-10.000000	-0.883333	37.566666	169.000000	1023.000000	1023.000000	2046.000000
33.740002	0.007029	4.154299	0.776745	-0.831458	1.118550	3.090462	0.000000	-10.000000	-0.891667	37.583336	181.500000	1023.000000	1023.000000	2046.000000
33.759998	0.008474	5.008038	0.923068	-0.718754	1.470019	3.333705	0.000000	-10.000000	-0.891667	37.700001	194.166672	1023.000000	1023.000000	2046.000000
33.779999	0.009653	5.704956	1.067621	-0.593444	1.798540	3.432238	0.000000	-10.000000	-0.900000	37.650002	206.666672	1023.000000	1023.000000	2046.000000
33.799999	0.011080	6.548009	1.289520	-0.541703	2.081224	3.718967	0.000000	-10.000000	-0.900000	37.716667	219.333328	1023.000000	1023.000000	2046.000000
33.820000	0.012369	7.310124	1.523908	-0.511722	2.340851	3.957088	0.000000	-10.000000	-0.916667	37.650002	231.833328	1023.000000	1023.000000	2046.000000
33.840000	0.013622	8.050808	1.698945	-0.405949	2.624645	4.133167	0.000000	-10.000000	-0.933333	37.750000	244.500000	1023.000000	1023.000000	2046.000000
33.860001	0.014875	8.791175	1.839128	-0.350762	2.951427	4.351382	0.000000	-10.000000	-0.933333	38.183334	257.000000	1023.000000	1023.000000	2046.000000
33.880001	0.016014	9.464388	2.059742	-0.319160	3.190538	4.533268	0.000000	-10.000000	-0.925000	38.466667	269.666656	1023.000000	1023.000000	2046.000000
33.900002	0.017281	10.212979	2.270293	-0.279972	3.414768	4.807891	0.000000	-10.000000	-0.908333	38.900002	282.500000	1023.000000	1023.000000	2046.000000
33.919998	0.018464	10.912515	2.428715	-0.231434	3.721913	4.993320	0.000000	-10.000000	-0.916667	38.600002	295.500000	1023.000000	1023.000000	2046.000000
33.939999	0.019667	11.623278	2.611573	-0.188954	3.981189	5.219471	0.000000	-10.000000	-0.916667	38.400002	308.333344	1023.000000	1023.000000	2046.000000
33.959999	0.021002	12.412453	2.712649	-0.125587	4.373868	5.451522	0.000000	-10.000000	-0.941667	38.150002	321.166656	1023.000000	1023.000000	2046.000000
33.980000	0.022166	13.100138	2.967428	0.048057	4.555992	5.528661	0.000000	-10.000000	-0.958333	38.433334	333.833344	1023.000000	1023.000000	2046.000000
34.000000	0.023591	13.942575	3.169495	0.204362	4.818602	5.750117	0.000000	-10.000000	-0.966667	38.716667	346.666656	1023.000000	1023.000000	2046.000000
34.020000	0.025078	14.821048	3.304483	0.344123	5.144132	6.028309	0.000000	-10.000000	-0.958333	38.883335	359.500000	1023.000000	1023.000000	2046.000000
34.040001	0.026221	15.496825	3.347826	0.435522	5.471850	6.241628	0.000000	-10.000000	-0.933333	38.716667	372.500000	1023.000000	1023.000000	2046.000000
34.060001	0.027402	16.194567	3.528104	0.502197	5.789693	6.374573	0.000000	-10.000000	-0.925000	38.133335	385.500000	1023.000000	1023.000000	2046.000000
34.080002	0.028739	16.984821	3.862909	0.605446	5.990550	6.525917	0.000000	-10.000000	-0.925000	37.849998	398.333344	1023.000000	1023.000000	2046.000000
34.099998	0.029527	17.450577	3.966460	0.748397	6.165153	6.570567	0.000000	-10.000000	-0.941667	37.816666	411.000000	1023.000000	1023.000000	2046.000000
34.119999	0.029312	17.323204	3.896411	0.829457	6.131065	6.466270	0.000000	-10.000000	-0.950000	37.883335	423.500000	1023.000000	1023.000000	2046.000000
34.139999	0.028549	16.872519	3.642362	0.881268	6.130794	6.218096	0.000000	-10.000000	-0.925000	37.816669	436.166656	1023.000000	1023.000000	2046.000000
34.160000	0.028322	16.738363	3.555980	0.911140	6.133919	6.137325	0.000000	-10.000000	-0.900000	37.516666	448.833344	1023.000000	1023.000000	2046.000000
34.180000	0.028704	16.964024	3.680202	1.001088	6.149820	6.132914	0.000000	-10.000000	-0.900000	37.633335	461.500000	1023.000000	1023.000000	2046.000000
34.200001	0.029535	17.455379	3.825151	1.169590	6.294705	6.165932	0.000000	-10.000000	-0.916667	37.750000	474.000000	1023.000000	1023.000000	2046.000000
34.220001	0.030474	18.009977	3.994630	1.349758	6.471226	6.194363	0.000000	-10.000000	-0.941667	38.116669	486.500000	1023.000000	1023.000000	2046.000000
34.240002	0.031406	18.561150	4.233892	1.541408	6.570592	6.215258	0.000000	-10.000000	-0.933333	38.066669	499.166656	1023.000000	1023.000000	2046.000000
34.259998	0.032710	19.331806	4.463126	1.659911	6.824988	6.383780	0.000000	-10.000000	-0.916667	37.750000	511.833344	1023.000000	1023.000000	2046.000000
34.279999	0.034108	20.157915	4.771872	1.769440	7.021630	6.594973	0.000000	-10.000000	-0.875000	37.133335	524.500000	1023.000000	1023.000000	2046.000000
34.299999	0.035422	20.934616	4.967103	1.976046	7.225090	6.766376	0.000000	-10.000000	-0.825000	36.866665	536.833313	1023.000000	1023.000000	2046.000000
34.320000	0.036746	21.716940	5.291931	2.201612	7.385890	6.837506	0.000000	-10.000000	-0.825000	36.383331	549.333313	1023.000000	1023.000000	2046.000000
34.340000	0.038109	22.522339	5.590537	2.315493	7.529099	7.087211	0.000000	-10.000000	-0.800000	36.066666	561.666687	1023.000000	1023.000000	2046.000000
34.360001	0.039276	23.211884	5.762928	2.442040	7.787507	7.219409	0.000000	-10.000000	-0.791667	35.416668	574.000000	1023.000000	1023.000000	2046.000000
34.380001	0.040575	23.979595	5.898862	2.556700	8.071715	7.452316	0.000000	-10.000000	-0.758333	34.983334	585.666687	1023.000000	1023.000000	2046.000000
34.400002	0.041561	24.562653	6.053397	2.631505	8.317854	7.559896	0.000000	-10.000000	-0.741667	34.233334	597.333313	1023.000000	1023.000000	2046.000000
34.419998	0.042752	25.266567	6.235048	2.688010	8.545698	7.797812	0.000000	-10.000000	-0.716667	33.799999	608.833313	1023.000000	1023.000000	2046.000000
34.439999	0.043846	25.913040	6.425638	2.673021	8.756529	8.057852	0.000000	-10.000000	-0.666667	33.200001	620.333313	1023.000000	1023.000000	2046.000000
34.459999	0.044792	26.472282	6.598029	2.741401	8.944945	8.187906	0.000000	-10.000000	-0.616667	32.483334	631.500000	1023.000000	1023.000000	2046.000000
34.480000	0.045748	27.037281	6.732942	2.776215	9.137177	8.390947	0.000000	-10.000000	-0.550000	31.416668	642.500000	1023.000000	1023.000000	2046.000000
34.500000	0.046426	27.437992	6.848193	2.877125	9.259803	8.452871	0.000000	-10.000000	-0.466667	29.833334	653.166687	1023.000000	1023.000000	2046.000000
34.520000	0.047031	27.795162	6.998206	2.889021	9.335772	8.572165	0.000000	-10.000000	-0.366667	27.616667	663.500000	1023.000000	1023.000000	2046.000000
34.540001	0.047557	28.106247	7.104355	2.899353	9.405029	8.697508	0.000000	-10.000000	-0.250000	24.483334	673.000000	1023.000000	1023.000000	2046.000000
34.560001	0.048171	28.469261	7.185685	2.951470	9.501826	8.830280	0.000000	-10.000000	-0.133333	20.550001	681.666687	1023.000000	1023.000000	2046.000000
34.580002	0.048640	28.746462	7.181767	2.942189	9.632733	8.989774	0.000000	-10.000000	-0.041667	16.283333	689.000000	1023.000000	1023.000000	2046.000000
34.599998	0.048746	28.808661	7.179804	3.012824	9.669893	8.946140	0.000000	-10.000000	0.008333	11.550000	695.333313	1023.000000	1023.000000	2046.000000
34.619999	0.049056	28.992062	7.219665	3.038497	9.664056	9.069844	0.000000	-10.000000	0.041667	6.350000	700.000000	1023.000000	1023.000000	2046.000000
34.639999	0.049043	28.984295	7.284191	3.124295	9.585023	8.990785	0.000000	-10.000000	0.075000	0.983333	703.166687	1023.000000	1023.000000	2046.000000
34.660000	0.049119	29.029139	7.204596	3.196726	9.575438	9.052381	0.000000	-10.000000	0.125000	-4.250000	704.500000	1023.000000	1023.000000	2046.000000
34.680000	0.048548	28.692148	6.891193	3.239194	9.600010	8.961750	0.000000	-10.000000	0.200000	-9.650000	705.000000	1023.000000	1023.000000	2046.000000
34.700001	0.047931	28.327181	6.750844	3.165884	9.445025	8.965427	0.000000	-10.000000	0.291667	-15.016667	705.000000	1023.000000	1023.000000	2046.000000
34.720001	0.047628	28.148207	6.815614	3.101463	9.330397	8.900733	0.000000	-10.000000	0.416667	-20.050001	705.000000	1023.000000	1023.000000	2046.000000
34.740002	0.047110	27.841936	6.869092	3.109810	9.103220	8.759813	0.000000	-10.000000	0.516667	-23.500000	696.666687	1023.000000	1023.000000	2046.000000
34.759998	0.045608	26.954235	6.619588	3.131461	8.818480	8.384706	0.000000	-10.000000	0.591667	-25.850000	685.500000	1023.000000	1023.000000	2046.000000
34.779999	0.043067	25.452333	6.189260	3.105875	8.313143	7.844056	0.000000	-10.000000	0.650000	-27.433334	671.333313	1023.000000	1023.000000	2046.000000
34.799999	0.040409	23.881790	5.756343	2.903703	7.790127	7.431616	0.000000	-10.000000	0.733333	-29.083334	662.166687	1023.000000	1023.000000	2046.000000
34.820000	0.038254	22.607910	5.392724	2.747131	7.422886	7.045169	0.000000	-10.000000	0.825000	-30.950001	652.500000	1023.000000	1023.000000	2046.000000
34.840000	0.036776	21.734409	5.118412	2.665969	7.143878	6.806149	0.000000	-10.000000	0.900000	-32.666668	642.166687	1023.000000	1023.000000	2046.000000
34.860001	0.035348	20.890787	4.920717	2.683485	6.848274	6.438310	0.000000	-10.000000	0.950000	-33.900002	631.333313	1023.000000	1023.000000	2046.000000
34.880001	0.034235	20.233154	4.807230	2.651511	6.566880	6.207533	0.000000	-10.000000	0.975000	-34.483334	620.000000	1023.000000	1023.000000	2046.000000
34.900002	0.033307	19.684427	4.746543	2.538739	6.317625	6.081520	0.000000	-10.000000	0.983333	-35.016666	608.500000	1023.000000	1023.000000	2046.000000
34.919998	0.032597	19.265051	4.772315	2.445744	6.095638	5.951355	0.000000	-10.000000	0.975000	-35.366669	596.833313	1023.000000	1023.000000	2046.000000
34.939999	0.031951	18.882881	4.673553	2.418155	6.001775	5.789397	0.000000	-10.000000	0.983333	-35.599998	585.000000	1023.000000	1023.000000	2046.000000
34.959999	0.031282	18.487694	4.664545	2.436624	5.779463	5.607063	0.000000	-10.000000	1.000000	-35.716667	573.000000	1023.000000	1023.000000	2046.000000
34.980000	0.031072	18.363697	4.812503	2.476106	5.514900	5.560188	0.000000	-10.000000	1.033333	-35.650002	561.000000	1023.000000	1023.000000	2046.000000
35.000000	0.030790	18.196808	4.853276	2.476648	5.329755	5.537128	0.000000	-10.000000	1.033333	-35.633335	549.000000	1023.000000	1023.000000	2046.000000
35.020000	0.030434	17.986710	4.816780	2.472752	5.196417	5.500762	0.000000	-10.000000	1.025000	-35.616669	537.333313	1023.000000	1023.000000	2046.000000
35.040001	0.029932	17.689732	4.743507	2.447543	5.043760	5.454920	0.000000	-10.000000	1.016667	-35.666668	525.666687	1023.000000	1023.000000	2046.000000
35.060001	0.029040	17.162846	4.546809	2.428665	4.942639	5.244732	0.000000	-10.000000	1.050000	-36.150002	514.000000	1023.000000	1023.000000	2046.000000
35.080002	0.028153	16.638586	4.434510	2.327904	4.787019	5.089154	0.000000	-10.000000	1.083333	-36.616669	501.666656	1023.000000	1023.000000	2046.000000
35.099998	0.027416	16.202812	4.333956	2.200101	4.631912	5.036842	0.000000	-10.000000	1.116667	-37.466667	489.333344	1023.000000	1023.000000	2046.000000
35.119999	0.026582	15.710071	4.216062	2.042019	4.515048	4.936942	0.000000	-10.000000	1.150000	-38.083332	476.666656	1023.000000	1023.000000	2046.000000
35.139999	0.025692	15.183790	4.123654	1.912682	4.334798	4.812656	0.000000	-10.000000	1.183333	-38.633335	464.166656	1023.000000	1023.000000	2046.000000
35.160000	0.024706	14.601295	3.960721	1.824534	4.232080	4.583960	0.000000	-10.000000	1.200000	-38.833332	451.333344	1023.000000	1023.000000	2046.000000
35.180000	0.023702	14.007823	3.871813	1.767500	4.061451	4.307058	0.000000	-10.000000	1.200000	-38.750000	438.500000	1023.000000	1023.000000	2046.000000
35.200001	0.022887	13.526066	3.758885	1.653363	3.939985	4.173832	0.000000	-10.000000	1.200000	-38.416668	425.500000	1023.000000	1023.000000	2046.000000
35.220001	0.021975	12.987425	3.601989	1.531414	3.823034	4.030987	0.000000	-10.000000	1.183333	-38.400002	412.666656	1023.000000	1023.000000	2046.000000
35.240002	0.021195	12.526349	3.406670	1.408126	3.730982	3.980571	0.000000	-10.000000	1.150000	-38.216667	399.833344	1023.000000	1023.000000	2046.000000
35.259998	0.020133	11.898746	3.179257	1.306371	3.626112	3.787007	0.000000	-10.000000	1.150000	-38.216667	387.000000	1023.000000	1023.000000	2046.000000
35.279999	0.019217	11.357098	3.051246	1.148580	3.435216	3.722055	0.000000	-10.000000	1.141667	-37.866669	374.166656	1023.000000	1023.000000	2046.000000
35.299999	0.018485	10.924592	2.935133	1.064672	3.271938	3.652848	0.000000	-10.000000	1.133333	-37.633335	361.500000	1023.000000	1023.000000	2046.000000
35.320000	0.017768	10.500756	2.891187	0.993632	3.072958	3.542979	0.000000	-10.000000	1.100000	-37.333332	349.000000	1023.000000	1023.000000	2046.000000
35.340000	0.017243	10.190555	2.747983	0.951618	2.949265	3.541688	0.000000	-10.000000	1.083333	-36.833332	336.500000	1023.000000	1023.000000	2046.000000
35.360001	0.015912	9.403986	2.337220	0.793669	2.899821	3.373275	0.000000	-10.000000	1.075000	-36.400002	324.166656	1023.000000	1023.000000	2046.000000
35.380001	0.014565	8.608097	2.071524	0.515074	2.690678	3.330821	0.000000	-10.000000	1.066667	-36.233334	312.000000	1023.000000	1023.000000	2046.000000
35.400002	0.013558	8.012531	1.935202	0.252388	2.556233	3.268708	0.000000	-10.000000	1.058333	-36.266666	300.000000	1023.000000	1023.000000	2046.000000
35.419998	0.012410	7.334322	1.813956	0.089400	2.300307	3.130658	0.000000	-10.000000	1.041667	-36.016666	288.000000	1023.000000	1023.000000	2046.000000
35.439999	0.011054	6.532893	1.600110	0.020948	2.008463	2.903373	0.000000	-10.000000	0.991667	-35.049999	276.000000	1023.000000	1023.000000	2046.000000
35.459999	0.009590	5.667565	1.283976	-0.089061	1.789507	2.683143	0.000000	-10.000000	0.950000	-34.216667	264.333344	1023.000000	1023.000000	2046.000000
35.480000	0.008306	4.909049	1.024499	-0.223317	1.488363	2.619504	0.000000	-10.000000	0.900000	-33.416668	252.833328	1023.000000	1023.000000	2046.000000
35.500000	0.006733	3.978954	0.732841	-0.387797	1.217771	2.416139	0.000000	-10.000000	0.875000	-32.983334	241.666672	1023.000000	1023.000000	2046.000000
35.520000	0.005265	3.111614	0.468758	-0.549369	0.960901	2.231324	0.000000	-10.000000	0.833333	-32.400002	230.500000	1023.000000	1023.000000	2046.000000
35.540001	0.003788	2.238919	0.159313	-0.710430	0.779187	2.010850	0.000000	-10.000000	0.816667	-31.949999	219.666672	1023.000000	1023.000000	2046.000000
35.560001	0.002425	1.433205	-0.036146	-0.836143	0.551760	1.753734	0.000000	-10.000000	0.783333	-31.166666	209.000000	1023.000000	1023.000000	2046.000000
35.580002	0.001424	0.841770	-0.165667	-1.047483	0.365288	1.689632	0.000000	-10.000000	0.750000	-30.133333	198.666672	1023.000000	1023.000000	2046.000000
35.599998	0.000689	0.407361	-0.193682	-1.184896	0.195114	1.590824	0.000000	-10.000000	0.700000	-28.966667	188.666672	1023.000000	1023.000000	2046.000000
35.619999	0.000542	0.320072	-0.247531	-1.168145	0.158149	1.577599	0.000000	-10.000000	0.666667	-28.033333	179.000000	1023.000000	1023.000000	2046.000000
35.639999	0.000143	0.084453	-0.173559	-1.139693	-0.038998	1.436704	0.000000	-10.000000	0.616667	-27.466667	169.666672	1023.000000	1023.000000	2046.000000
35.660000	-0.000182	-0.107582	-0.113872	-1.166967	-0.224143	1.397400	0.000000	-10.000000	0.583333	-26.850000	160.500000	1023.000000	1023.000000	2046.000000
35.680000	-0.000498	-0.294486	-0.153114	-1.209242	-0.327440	1.395310	0.000000	-10.000000	0.550000	-26.400000	151.500000	1023.000000	1023.000000	2046.000000
35.700001	-0.000901	-0.532495	-0.193983	-1.286912	-0.493516	1.441916	0.000000	-10.000000	0.550000	-25.900000	142.666672	1023.000000	1023.000000	2046.000000
35.720001	-0.001219	-0.720723	-0.312208	-1.356822	-0.520809	1.469116	0.000000	-10.000000	0.550000	-25.633333	134.000000	1023.000000	1023.000000	2046.000000
35.740002	-0.001885	-1.113990	-0.485065	-1.428909	-0.559589	1.359574	0.000000	-10.000000	0.541667	-25.283333	125.500000	1023.000000	1023.000000	2046.000000
35.759998	-0.002397	-1.416597	-0.561745	-1.548047	-0.647640	1.340835	0.000000	-10.000000	0.525000	-24.766666	117.166664	1023.000000	1023.000000	2046.000000
35.779999	-0.002952	-1.744464	-0.709528	-1.707578	-0.707482	1.380125	0.000000	-10.000000	0.508333	-24.300001	109.000000	1023.000000	1023.000000	2046.000000
35.799999	-0.003486	-2.060499	-0.813134	-1.863052	-0.782871	1.398559	0.000000	-10.000000	0.483333	-23.666668	101.000000	1023.000000	1023.000000	2046.000000
35.820000	-0.003964	-2.342666	-0.933069	-1.970982	-0.826345	1.387730	0.000000	-10.000000	0.450000	-22.983334	93.000000	1023.000000	1023.000000	2046.000000
35.840000	-0.004535	-2.680007	-1.090171	-2.060815	-0.869571	1.340550	0.000000	-10.000000	0.416667	-22.116667	85.166664	1023.000000	1023.000000	2046.000000
35.860001	-0.005056	-2.988055	-1.167442	-2.122043	-0.936149	1.237579	0.000000	-10.000000	0.383333	-21.333334	77.666664	1023.000000	1023.000000	2046.000000
35.880001	-0.005450	-3.220775	-1.225864	-2.204196	-1.015174	1.224458	0.000000	-10.000000	0.366667	-20.483334	70.500000	1023.000000	1023.000000	2046.000000
35.900002	-0.005812	-3.435114	-1.279045	-2.335062	-1.076384	1.255377	0.000000	-10.000000	0.350000	-19.616667	63.666668	1023.000000	1023.000000	2046.000000
35.919998	-0.006179	-3.651705	-1.391850	-2.449067	-1.092930	1.282143	0.000000	-10.000000	0.333333	-18.766666	57.000000	1023.000000	1023.000000	2046.000000
35.939999	-0.006537	-3.863250	-1.526246	-2.532022	-1.068783	1.263801	0.000000	-10.000000	0.300000	-17.966667	50.666668	1023.000000	1023.000000	2046.000000
35.959999	-0.007082	-4.185265	-1.642568	-2.614213	-1.097905	1.169422	0.000000	-10.000000	0.266667	-17.000000	44.666668	1023.000000	1023.000000	2046.000000
35.980000	-0.007325	-4.329366	-1.681609	-2.706102	-1.132568	1.190912	0.000000	-10.000000	0.233333	-15.866667	39.000000	1023.000000	1023.000000	2046.000000
36.000000	-0.007464	-4.411275	-1.693592	-2.722553	-1.151517	1.156386	0.000000	-10.000000	0.216667	-14.566667	33.833332	1023.000000	1023.000000	2046.000000
36.020000	-0.007535	-4.453171	-1.673239	-2.692742	-1.263728	1.176538	0.000000	-10.000000	0.175000	-12.966667	28.833334	1023.000000	1023.000000	2046.000000
36.040001	-0.007644	-4.517428	-1.880503	-2.671399	-1.174469	1.208943	0.000000	-10.000000	0.133333	-11.300000	24.666666	1023.000000	1023.000000	2046.000000
36.060001	-0.008289	-4.899076	-2.085413	-2.768702	-1.152410	1.107449	0.000000	-10.000000	0.100000	-9.883333	20.833334	1023.000000	1023.000000	2046.000000
36.080002	-0.008343	-4.930947	-2.022326	-2.904240	-1.175873	1.171492	0.000000	-10.000000	0.091667	-9.083334	17.666666	1023.000000	1023.000000	2046.000000
36.099998	-0.008279	-4.893136	-1.935152	-2.917023	-1.203773	1.162813	0.000000	-10.000000	0.083333	-7.850000	14.500000	1023.000000	1023.000000	2046.000000
36.119999	-0.008216	-4.855575	-1.882625	-2.846591	-1.278757	1.152398	0.000000	-10.000000	0.050000	-4.616667	12.000000	1023.000000	1023.000000	2046.000000
36.139999	-0.008663	-5.120085	-2.032668	-2.781075	-1.344211	1.037869	0.000000	-10.000000	0.016667	-0.216667	10.500000	1023.000000	1023.000000	2046.000000
36.160000	-0.009307	-5.500299	-2.221950	-2.770328	-1.475456	0.967435	0.000000	-10.000000	-0.008333	4.766667	10.000000	1023.000000	1023.000000	2046.000000
36.180000	-0.009884	-5.841218	-2.363339	-2.863726	-1.653177	1.039024	0.000000	-10.000000	-0.058333	9.266667	10.000000	1023.000000	1023.000000	2046.000000
36.200001	-0.010195	-6.025264	-2.451804	-2.872275	-1.758222	1.057037	0.000000	-10.000000	-0.141667	13.666667	10.000000	1023.000000	1023.000000	2046.000000
36.220001	-0.009997	-5.908439	-2.414176	-2.864578	-1.823433	1.193748	0.000000	-10.000000	-0.241667	17.666668	10.000000	1023.000000	1023.000000	2046.000000
36.240002	-0.009636	-5.694637	-2.399590	-2.780252	-1.797494	1.282699	0.000000	-10.000000	-0.341667	21.066668	12.333333	1023.000000	1023.000000	2046.000000
36.259998	-0.009313	-5.503957	-2.267331	-2.627086	-1.880785	1.271245	0.000000	-10.000000	-0.400000	24.066668	17.666666	1023.000000	1023.000000	2046.000000
36.279999	-0.008597	-5.080825	-2.032873	-2.543065	-1.912401	1.407513	0.000000	-10.000000	-0.425000	25.850000	26.000000	1023.000000	1023.000000	2046.000000
36.299999	-0.007454	-4.405032	-1.751418	-2.419356	-1.829076	1.594818	0.000000	-10.000000	-0.425000	26.783333	34.833332	1023.000000	1023.000000	2046.000000
36.320000	-0.006078	-3.591899	-1.448477	-2.243550	-1.735204	1.835332	0.000000	-10.000000	-0.458333	27.233334	43.666668	1023.000000	1023.000000	2046.000000
36.340000	-0.004435	-2.621336	-1.063557	-2.049826	-1.620406	2.112454	0.000000	-10.000000	-0.541667	28.483334	52.500000	1023.000000	1023.000000	2046.000000
36.360001	-0.003057	-1.806813	-0.866789	-1.879332	-1.381907	2.321215	0.000000	-10.000000	-0.633333	30.150002	61.833332	1023.000000	1023.000000	2046.000000
36.380001	-0.001823	-1.077178	-0.684096	-1.740001	-1.159405	2.506324	0.000000	-10.000000	-0.700000	31.916668	71.666664	1023.000000	1023.000000	2046.000000
36.400002	-0.000531	-0.313951	-0.544350	-1.569680	-0.894779	2.694857	0.000000	-10.000000	-0.775000	33.900002	85.833336	1023.000000	1023.000000	2046.000000
36.419998	0.000789	0.466227	-0.308678	-1.483425	-0.693083	2.951414	0.000000	-10.000000	-0.825000	35.233334	96.666664	1023.000000	1023.000000	2046.000000
36.439999	0.002225	1.315154	-0.037420	-1.484239	-0.438540	3.275353	0.000000	-10.000000	-0.900000	36.500000	108.000000	1023.000000	1023.000000	2046.000000
36.459999	0.003571	2.110409	0.132003	-1.444266	-0.111800	3.534474	0.000000	-10.000000	-0.925000	36.916668	116.000000	1023.000000	1023.000000	2046.000000
36.480000	0.005047	2.982848	0.315581	-1.402708	0.239385	3.830590	0.000000	-10.000000	-0.991667	37.900002	128.333328	1023.000000	1023.000000	2046.000000
36.500000	0.006468	3.822823	0.495841	-1.340779	0.589009	4.078753	0.000000	-10.000000	-1.033333	38.933334	140.833328	1023.000000	1023.000000	2046.000000
36.520000	0.007747	4.578372	0.654538	-1.256240	0.946714	4.233360	0.000000	-10.000000	-1.108333	40.166668	153.666672	1023.000000	1023.000000	2046.000000
36.540001	0.008979	5.306657	0.896318	-1.160958	1.195346	4.375952	0.000000	-10.000000	-1.141667	41.166668	166.833328	1023.000000	1023.000000	2046.000000
36.560001	0.010312	6.094643	1.088553	-1.088478	1.505461	4.589106	0.000000	-10.000000	-1.166667	41.850002	180.500000	1023.000000	1023.000000	2046.000000
36.580002	0.011708	6.919664	1.320431	-1.041255	1.837414	4.803073	0.000000	-10.000000	-1.175000	42.450001	194.500000	1023.000000	1023.000000	2046.000000
36.599998	0.013100	7.742037	1.494263	-0.957324	2.162139	5.042960	0.000000	-10.000000	-1.191667	42.900002	208.500000	1023.000000	1023.000000	2046.000000
36.619999	0.014354	8.483315	1.595473	-0.826667	2.555447	5.159061	0.000000	-10.000000	-1.216667	43.433334	222.666672	1023.000000	1023.000000	2046.000000
36.639999	0.015608	9.224092	1.819972	-0.754958	2.823781	5.335297	0.000000	-10.000000	-1.216667	43.750000	237.000000	1023.000000	1023.000000	2046.000000
36.660000	0.016859	9.963473	2.000113	-0.790883	3.149826	5.604417	0.000000	-10.000000	-1.208333	44.166668	251.500000	1023.000000	1023.000000	2046.000000
36.680000	0.018438	10.896872	2.201255	-0.673219	3.517893	5.850942	0.000000	-10.000000	-1.183333	44.000000	266.166656	1023.000000	1023.000000	2046.000000
36.700001	0.019854	11.733781	2.407659	-0.463138	3.833126	5.956134	0.000000	-10.000000	-1.183333	43.966667	280.833344	1023.000000	1023.000000	2046.000000
36.720001	0.021138	12.492425	2.609946	-0.257961	4.056797	6.083643	0.000000	-10.000000	-1.150000	43.500000	295.666656	1023.000000	1023.000000	2046.000000
36.740002	0.022490	13.291867	2.696545	-0.106323	4.393867	6.307778	0.000000	-10.000000	-1.133333	42.933334	310.166656	1023.000000	1023.000000	2046.000000
36.759998	0.023733	14.026081	2.820584	-0.046034	4.705843	6.545688	0.000000	-10.000000	-1.075000	42.200001	324.500000	1023.000000	1023.000000	2046.000000
36.779999	0.025374	14.996112	3.107017	0.033494	5.057393	6.798209	0.000000	-10.000000	-1.058333	41.533333	338.500000	1023.000000	1023.000000	2046.000000
36.799999	0.026366	15.582505	3.269771	0.267255	5.314176	6.731304	0.000000	-10.000000	-1.075000	41.400002	352.500000	1023.000000	1023.000000	2046.000000
36.820000	0.026808	15.843528	3.371802	0.401267	5.333779	6.736681	0.000000	-10.000000	-1.091667	41.583336	366.500000	1023.000000	1023.000000	2046.000000
36.840000	0.026547	15.689245	3.237830	0.431850	5.362671	6.656894	0.000000	-10.000000	-1.091667	41.683334	380.500000	1023.000000	1023.000000	2046.000000
36.860001	0.026244	15.510379	3.134254	0.443508	5.348626	6.583990	0.000000	-10.000000	-1.066667	41.600002	394.500000	1023.000000	1023.000000	2046.000000
36.880001	0.026220	15.496037	3.076757	0.562071	5.439893	6.417316	0.000000	-10.000000	-1.091667	41.216667	408.500000	1023.000000	1023.000000	2046.000000
36.900002	0.026807	15.843163	3.236911	0.732637	5.494002	6.379613	0.000000	-10.000000	-1.116667	41.033333	422.166656	1023.000000	1023.000000	2046.000000
36.919998	0.027748	16.398867	3.419360	0.873102	5.656377	6.450027	0.000000	-10.000000	-1.116667	41.150002	435.833344	1023.000000	1023.000000	2046.000000
36.939999	0.028929	17.097078	3.703352	1.049894	5.775294	6.568539	0.000000	-10.000000	-1.083333	41.049999	449.500000	1023.000000	1023.000000	2046.000000
36.959999	0.030012	17.736866	3.845212	1.268586	6.026306	6.596762	0.000000	-10.000000	-1.050000	40.783333	463.333344	1023.000000	1023.000000	2046.000000
36.980000	0.031261	18.475315	4.196791	1.487152	6.118271	6.673100	0.000000	-10.000000	-1.025000	40.233334	477.000000	1023.000000	1023.000000	2046.000000
37.000000	0.032697	19.324060	4.422969	1.591613	6.409704	6.899774	0.000000	-10.000000	-0.991667	39.750000	490.333344	1023.000000	1023.000000	2046.000000
37.020000	0.034393	20.326151	4.736654	1.809815	6.634715	7.144967	0.000000	-10.000000	-0.975000	39.433334	503.666656	1023.000000	1023.000000	2046.000000
37.040001	0.035995	21.273153	5.056236	2.081146	6.883701	7.252071	0.000000	-10.000000	-0.958333	39.233334	516.833313	1023.000000	1023.000000	2046.000000
37.060001	0.037354	22.076456	5.356213	2.233160	7.065499	7.421585	0.000000	-10.000000	-0.975000	39.000000	530.000000	1023.000000	1023.000000	2046.000000
37.080002	0.038619	22.823774	5.533551	2.329989	7.341232	7.619002	0.000000	-10.000000	-0.983333	38.716667	543.000000	1023.000000	1023.000000	2046.000000
37.099998	0.040148	23.727243	5.737350	2.400849	7.671313	7.917733	0.000000	-10.000000	-0.983333	38.516666	556.000000	1023.000000	1023.000000	2046.000000
37.119999	0.041349	24.437338	5.957047	2.501424	7.962813	8.016052	0.000000	-10.000000	-0.966667	38.533333	569.000000	1023.000000	1023.000000	2046.000000
37.139999	0.042642	25.201597	6.184060	2.550370	8.213561	8.253606	0.000000	-10.000000	-0.958333	38.500000	581.833313	1023.000000	1023.000000	2046.000000
37.160000	0.044010	26.009916	6.395231	2.534828	8.560137	8.519720	0.000000	-10.000000	-0.958333	38.433334	594.666687	1023.000000	1023.000000	2046.000000
37.180000	0.045415	26.840471	6.593679	2.585506	8.897191	8.764095	0.000000	-10.000000	-0.958333	38.133335	607.333313	1023.000000	1023.000000	2046.000000
37.200001	0.046511	27.487965	6.808072	2.697073	9.164039	8.818781	0.000000	-10.000000	-0.950000	38.200001	620.166687	1023.000000	1023.000000	2046.000000
37.220001	0.047747	28.218262	7.024946	2.768868	9.406720	9.017727	0.000000	-10.000000	-0.950000	38.066666	632.833313	1023.000000	1023.000000	2046.000000
37.240002	0.048912	28.906704	7.209129	2.778824	9.680340	9.238411	0.000000	-10.000000	-0.950000	38.116665	645.666687	1023.000000	1023.000000	2046.000000
37.259998	0.050227	29.684021	7.444120	2.837876	9.942478	9.459546	0.000000	-10.000000	-0.941667	37.783333	658.333313	1023.000000	1023.000000	2046.000000
37.279999	0.051341	30.342770	7.569554	2.923268	10.259817	9.590130	0.000000	-10.000000	-0.933333	37.533333	671.166687	1023.000000	1023.000000	2046.000000
37.299999	0.052420	30.979969	7.748697	3.057666	10.511104	9.662502	0.000000	-10.000000	-0.925000	37.566666	683.666687	1023.000000	1023.000000	2046.000000
37.320000	0.053666	31.716410	7.941522	3.113849	10.778274	9.882764	0.000000	-10.000000	-0.900000	37.383335	696.166687	1023.000000	1023.000000	2046.000000
37.340000	0.054781	32.375782	8.147377	3.115927	11.015724	10.096755	0.000000	-10.000000	-0.875000	37.299999	708.500000	1023.000000	1023.000000	2046.000000
37.360001	0.056289	33.266636	8.299994	3.229017	11.372709	10.364918	0.000000	-10.000000	-0.841667	36.916668	721.000000	1023.000000	1023.000000	2046.000000
37.380001	0.057454	33.955502	8.457515	3.455712	11.610518	10.431757	0.000000	-10.000000	-0.808333	36.349998	733.500000	1023.000000	1023.000000	2046.000000
37.400002	0.058454	34.546597	8.628618	3.692585	11.749667	10.475724	0.000000	-10.000000	-0.775000	35.966667	745.833313	1023.000000	1023.000000	2046.000000
37.419998	0.059676	35.268303	8.647193	3.842099	12.018018	10.760991	0.000000	-10.000000	-0.733333	35.200001	758.000000	1023.000000	1023.000000	2046.000000
37.439999	0.060475	35.740646	8.645411	3.961757	12.217205	10.916272	0.000000	-10.000000	-0.716667	34.200001	773.666687	1023.000000	1023.000000	2046.000000
37.459999	0.061723	36.478012	8.893120	4.025343	12.429133	11.130417	0.000000	-10.000000	-0.691667	33.000000	788.833313	1023.000000	1023.000000	2046.000000
37.480000	0.062850	37.144417	9.084777	4.123950	12.674916	11.260773	0.000000	-10.000000	-0.683333	32.266666	800.000000	1023.000000	1023.000000	2046.000000
37.500000	0.063139	37.315109	9.154275	4.266979	12.704606	11.189249	0.000000	-10.000000	-0.658333	32.166668	807.166687	1023.000000	1023.000000	2046.000000
37.520000	0.062417	36.888248	9.033617	4.367121	12.571054	10.916457	0.000000	-10.000000	-0.625000	31.850000	814.333313	1023.000000	1023.000000	2046.000000
37.540001	0.061488	36.339119	8.928339	4.325045	12.359807	10.725927	0.000000	-10.000000	-0.591667	30.983334	825.000000	1023.000000	1023.000000	2046.000000
37.560001	0.060936	36.013004	8.834213	4.363777	12.248619	10.566398	0.000000	-10.000000	-0.558333	30.150000	835.333313	1023.000000	1023.000000	2046.000000
37.580002	0.061209	36.174625	8.876675	4.468719	12.289573	10.539660	0.000000	-10.000000	-0.541667	29.283333	845.500000	1023.000000	1023.000000	2046.000000
37.599998	0.061757	36.498123	9.037252	4.605822	12.267272	10.587775	0.000000	-10.000000	-0.491667	28.833334	855.500000	1023.000000	1023.000000	2046.000000
37.619999	0.062449	36.907257	9.208743	4.813391	12.293238	10.591887	0.000000	-10.000000	-0.441667	27.883333	865.333313	1023.000000	1023.000000	2046.000000
37.639999	0.063098	37.290920	9.386528	4.966017	12.396464	10.541909	0.000000	-10.000000	-0.383333	26.566668	874.833313	1023.000000	1023.000000	2046.000000
37.660000	0.063760	37.682095	9.616503	5.103878	12.426177	10.535537	0.000000	-10.000000	-0.333333	25.116667	884.000000	1023.000000	1023.000000	2046.000000
37.680000	0.064781	38.285717	9.854678	5.200406	12.583899	10.646732	0.000000	-10.000000	-0.283333	23.566668	892.666687	1023.000000	1023.000000	2046.000000
37.700001	0.065590	38.763630	9.985476	5.336441	12.730397	10.711316	0.000000	-10.000000	-0.233333	22.266666	900.833313	1023.000000	1023.000000	2046.000000
37.720001	0.066806	39.482487	10.310699	5.511090	12.832897	10.827799	0.000000	-10.000000	-0.208333	20.850000	908.333313	1023.000000	1023.000000	2046.000000
37.740002	0.067919	40.140400	10.546102	5.612878	12.980556	11.000863	0.000000	-10.000000	-0.183333	19.916668	915.500000	1023.000000	1023.000000	2046.000000
37.759998	0.068726	40.616875	10.680735	5.692223	13.121703	11.122214	0.000000	-10.000000	-0.158333	18.716667	922.333313	1023.000000	1023.000000	2046.000000
37.779999	0.069418	41.025757	10.792750	5.806024	13.276525	11.150458	0.000000	-10.000000	-0.133333	17.783333	929.000000	1023.000000	1023.000000	2046.000000
37.799999	0.070103	41.430851	10.934112	5.833866	13.400827	11.262046	0.000000	-10.000000	-0.100000	16.366667	935.000000	1023.000000	1023.000000	2046.000000
37.820000	0.070513	41.673355	10.988734	5.771033	13.530850	11.382736	0.000000	-10.000000	-0.058333	15.183333	940.666687	1023.000000	1023.000000	2046.000000
37.840000	0.070972	41.944359	11.042889	5.725236	13.686050	11.490183	0.000000	-10.000000	-0.016667	13.083333	945.833313	1023.000000	1023.000000	2046.000000
37.860001	0.071463	42.234650	11.128846	5.687912	13.795145	11.622747	0.000000	-10.000000	0.008333	10.600000	950.666687	1023.000000	1023.000000	2046.000000
37.880001	0.071754	42.406830	11.173577	5.649109	13.880310	11.703834	0.000000	-10.000000	0.033333	6.633334	954.666687	1023.000000	1023.000000	2046.000000
37.900002	0.071871	42.475994	11.201757	5.691502	13.929509	11.653228	0.000000	-10.000000	0.066667	2.233333	957.666687	1023.000000	1023.000000	2046.000000
37.919998	0.071859	42.468765	11.279864	5.623704	13.867703	11.697494	0.000000	-10.000000	0.100000	-1.833333	959.333313	1023.000000	1023.000000	2046.000000
37.939999	0.071553	42.287560	11.187588	5.548082	13.882802	11.669086	0.000000	-10.000000	0.116667	-5.566667	960.000000	1023.000000	1023.000000	2046.000000
37.959999	0.071344	42.164402	11.101212	5.467330	13.910830	11.685030	0.000000	-10.000000	0.166667	-9.233334	960.000000	1023.000000	1023.000000	2046.000000
37.980000	0.071212	42.086002	11.033636	5.396584	13.923605	11.732175	0.000000	-10.000000	0.225000	-13.083334	960.000000	1023.000000	1023.000000	2046.000000
38.000000	0.070733	41.803482	10.938930	5.302053	13.857620	11.704879	0.000000	-10.000000	0.316667	-16.150000	960.000000	1023.000000	1023.000000	2046.000000
38.020000	0.070354	41.579044	10.849604	5.298052	13.789474	11.641913	0.000000	-10.000000	0.383333	-18.616667	952.500000	1023.000000	1023.000000	2046.000000
38.040001	0.069856	41.284607	10.837952	5.306247	13.584193	11.556215	0.000000	-10.000000	0.466667	-21.150000	942.833313	1023.000000	1023.000000	2046.000000
38.060001	0.069215	40.905788	10.661954	5.285611	13.474441	11.483782	0.000000	-10.000000	0.550000	-23.866667	930.500000	1023.000000	1023.000000	2046.000000
38.080002	0.068527	40.499512	10.396609	5.216485	13.375820	11.510597	0.000000	-10.000000	0.666667	-26.916666	922.500000	1023.000000	1023.000000	2046.000000
38.099998	0.067449	39.862370	10.087887	5.041148	13.213154	11.520183	0.000000	-10.000000	0.816667	-30.383333	913.333313	1023.000000	1023.000000	2046.000000
38.119999	0.066571	39.343239	10.018405	4.988680	13.018911	11.317243	0.000000	-10.000000	0.983333	-33.783333	903.000000	1023.000000	1023.000000	2046.000000
38.139999	0.065738	38.851307	10.048808	4.919936	12.735766	11.146797	0.000000	-10.000000	1.125000	-36.533333	891.833313	1023.000000	1023.000000	2046.000000
38.160000	0.064394	38.056953	9.906347	4.919257	12.352484	10.878865	0.000000	-10.000000	1.208333	-38.616669	879.666687	1023.000000	1023.000000	2046.000000
38.180000	0.062331	36.837872	9.579268	4.835554	11.914117	10.508932	0.000000	-10.000000	1.275000	-39.950001	866.833313	1023.000000	1023.000000	2046.000000
38.200001	0.059749	35.311775	9.139718	4.659811	11.391382	10.120862	0.000000	-10.000000	1.366667	-41.516666	853.500000	1023.000000	1023.000000	2046.000000
38.220001	0.057124	33.760120	8.671007	4.456786	10.961807	9.670523	0.000000	-10.000000	1.475000	-43.000000	839.666687	1023.000000	1023.000000	2046.000000
38.240002	0.054910	32.451599	8.371081	4.320844	10.497184	9.262491	0.000000	-10.000000	1.591667	-44.650002	825.333313	1023.000000	1023.000000	2046.000000
38.259998	0.053177	31.427429	8.145382	4.232045	10.081138	8.968865	0.000000	-10.000000	1.658333	-45.750000	810.500000	1023.000000	1023.000000	2046.000000
38.279999	0.051670	30.536821	7.913692	4.171475	9.768595	8.683061	0.000000	-10.000000	1.716667	-46.600002	795.333313	1023.000000	1023.000000	2046.000000
38.299999	0.050294	29.723621	7.754146	4.081865	9.438066	8.449545	0.000000	-10.000000	1.750000	-47.150002	779.833313	1023.000000	1023.000000	2046.000000
38.320000	0.049071	29.000782	7.636757	3.946194	9.145267	8.272563	0.000000	-10.000000	1.783333	-47.799999	764.000000	1023.000000	1023.000000	2046.000000
38.340000	0.048136	28.448214	7.550480	3.858139	8.945504	8.094090	0.000000	-10.000000	1.816667	-47.916668	748.000000	1023.000000	1023.000000	2046.000000
38.360001	0.047237	27.916935	7.496731	3.828285	8.682436	7.909482	0.000000	-10.000000	1.808333	-48.083336	732.000000	1023.000000	1023.000000	2046.000000
38.380001	0.046743	27.625151	7.594616	3.892379	8.364929	7.773226	0.000000	-10.000000	1.808333	-47.783333	716.000000	1023.000000	1023.000000	2046.000000
38.400002	0.046122	27.258018	7.572094	3.895651	8.150870	7.639404	0.000000	-10.000000	1.775000	-47.483334	700.000000	1023.000000	1023.000000	2046.000000
38.419998	0.045459	26.865990	7.495277	3.926311	7.976079	7.468324	0.000000	-10.000000	1.758333	-47.083336	684.166687	1023.000000	1023.000000	2046.000000
38.439999	0.044880	26.523985	7.462877	3.897626	7.750144	7.413339	0.000000	-10.000000	1.716667	-46.616669	668.500000	1023.000000	1023.000000	2046.000000
38.459999	0.044093	26.059237	7.339332	3.811842	7.593419	7.314644	0.000000	-10.000000	1.666667	-46.049999	653.000000	1023.000000	1023.000000	2046.000000
38.480000	0.043143	25.497610	7.208143	3.760232	7.382315	7.146921	0.000000	-10.000000	1.616667	-45.616665	637.666687	1023.000000	1023.000000	2046.000000
38.500000	0.042190	24.934425	7.060484	3.603664	7.205680	7.064597	0.000000	-10.000000	1.575000	-45.133335	622.500000	1023.000000	1023.000000	2046.000000
38.520000	0.041193	24.345055	6.865370	3.438603	7.076707	6.964374	0.000000	-10.000000	1.591667	-45.183334	607.500000	1023.000000	1023.000000	2046.000000
38.540001	0.040214	23.766422	6.770275	3.268685	6.865702	6.861761	0.000000	-10.000000	1.583333	-44.833336	592.500000	1023.000000	1023.000000	2046.000000
38.560001	0.039218	23.177553	6.625344	3.095641	6.693879	6.762688	0.000000	-10.000000	1.591667	-44.866669	577.500000	1023.000000	1023.000000	2046.000000
38.580002	0.038108	22.521925	6.522004	3.020444	6.453956	6.525522	0.000000	-10.000000	1.558333	-44.566666	562.500000	1023.000000	1023.000000	2046.000000
38.599998	0.037239	22.008251	6.373041	2.878443	6.292870	6.463898	0.000000	-10.000000	1.558333	-44.450001	547.500000	1023.000000	1023.000000	2046.000000
38.619999	0.036229	21.411489	6.196591	2.713703	6.138982	6.362213	0.000000	-10.000000	1.550000	-44.466667	532.666687	1023.000000	1023.000000	2046.000000
38.639999	0.035077	20.730253	6.011707	2.541829	5.953684	6.223033	0.000000	-10.000000	1.541667	-44.633335	517.833313	1023.000000	1023.000000	2046.000000
38.660000	0.034252	20.243013	5.828930	2.406737	5.827167	6.180181	0.000000	-10.000000	1.541667	-44.799999	503.000000	1023.000000	1023.000000	2046.000000
38.680000	0.033076	19.547861	5.703603	2.345274	5.552512	5.946471	0.000000	-10.000000	1.558333	-44.916668	488.000000	1023.000000	1023.000000	2046.000000
38.700001	0.032055	18.944592	5.641322	2.325354	5.237469	5.740447	0.000000	-10.000000	1.583333	-45.050003	473.000000	1023.000000	1023.000000	2046.000000
38.720001	0.031114	18.388182	5.440511	2.179340	5.089929	5.678402	0.000000	-10.000000	1.616667	-45.266666	458.000000	1023.000000	1023.000000	2046.000000
38.740002	0.029567	17.473991	5.040661	1.928522	5.011140	5.493668	0.000000	-10.000000	1.641667	-45.683334	443.000000	1023.000000	1023.000000	2046.000000
38.759998	0.028426	16.799938	4.865651	1.680514	4.855685	5.398088	0.000000	-10.000000	1.658333	-45.950001	427.666656	1023.000000	1023.000000	2046.000000
38.779999	0.027378	16.180662	4.722771	1.498921	4.674550	5.284421	0.000000	-10.000000	1.650000	-46.183334	412.333344	1023.000000	1023.000000	2046.000000
38.799999	0.025986	15.357886	4.530684	1.442962	4.384107	5.000134	0.000000	-10.000000	1.608333	-45.716667	396.833344	1023.000000	1023.000000	2046.000000
38.820000	0.024732	14.616669	4.285820	1.345298	4.131021	4.854529	0.000000	-10.000000	1.558333	-45.083332	381.666656	1023.000000	1023.000000	2046.000000
38.840000	0.023233	13.730807	3.865064	1.195520	4.013026	4.657198	0.000000	-10.000000	1.516667	-44.200001	366.500000	1023.000000	1023.000000	2046.000000
38.860001	0.021881	12.931561	3.515305	1.046765	3.869278	4.500213	0.000000	-10.000000	1.500000	-43.716667	351.833344	1023.000000	1023.000000	2046.000000
38.880001	0.020466	12.095675	3.218597	0.885514	3.665656	4.325908	0.000000	-10.000000	1.500000	-43.466667	337.166656	1023.000000	1023.000000	2046.000000
38.900002	0.018888	11.162585	2.864854	0.698793	3.491439	4.107499	0.000000	-10.000000	1.491667	-43.633335	322.833344	1023.000000	1023.000000	2046.000000
38.919998	0.017359	10.259217	2.636127	0.573967	3.208110	3.841013	0.000000	-10.000000	1.491667	-43.600002	308.166656	1023.000000	1023.000000	2046.000000
38.939999	0.015997	9.454176	2.353702	0.386433	2.997023	3.717018	0.000000	-10.000000	1.475000	-43.350002	293.833344	1023.000000	1023.000000	2046.000000
38.959999	0.014877	8.792426	2.138521	0.285155	2.832432	3.536318	0.000000	-10.000000	1.450000	-42.833332	279.166656	1023.000000	1023.000000	2046.000000
38.980000	0.014207	8.396478	2.067998	0.238362	2.683901	3.406217	0.000000	-10.000000	1.408333	-42.450001	264.833344	1023.000000	1023.000000	2046.000000
39.000000	0.013378	7.906649	2.026350	0.119922	2.442402	3.317975	0.000000	-10.000000	1.391667	-42.133335	250.500000	1023.000000	1023.000000	2046.000000
39.020000	0.012462	7.365096	1.943223	0.094268	2.237473	3.090132	0.000000	-10.000000	1.383333	-41.883335	236.500000	1023.000000	1023.000000	2046.000000
39.040001	0.011737	6.936295	1.900135	-0.000213	2.015584	3.020789	0.000000	-10.000000	1.375000	-41.350002	222.500000	1023.000000	1023.000000	2046.000000
39.060001	0.010903	6.443415	1.733572	-0.088848	1.859079	2.939611	0.000000	-10.000000	1.358333	-40.900002	208.833328	1023.000000	1023.000000	2046.000000
39.080002	0.009913	5.858801	1.467510	-0.207716	1.767377	2.831629	0.000000	-10.000000	1.316667	-40.316666	195.166672	1023.000000	1023.000000	2046.000000
39.099998	0.008975	5.304143	1.318347	-0.413003	1.573140	2.825660	0.000000	-10.000000	1.283333	-40.033333	186.166672	1023.000000	1023.000000	2046.000000
39.119999	0.007900	4.669147	1.144201	-0.582447	1.382248	2.725146	0.000000	-10.000000	1.241667	-39.816666	172.833328	1023.000000	1023.000000	2046.000000
39.139999	0.006771	4.001370	0.968207	-0.758462	1.199679	2.591946	0.000000	-10.000000	1.225000	-39.316666	159.666672	1023.000000	1023.000000	2046.000000
39.160000	0.005823	3.441568	0.801852	-0.940284	1.041260	2.538740	0.000000	-10.000000	1.208333	-38.983334	142.166672	1023.000000	1023.000000	2046.000000
39.180000	0.004764	2.815379	0.560058	-1.089570	0.939534	2.405357	0.000000	-10.000000	1.200000	-38.416668	129.000000	1023.000000	1023.000000	2046.000000
39.200001	0.003710	2.192852	0.365850	-1.226415	0.791240	2.262177	0.000000	-10.000000	1.200000	-38.483334	116.166664	1023.000000	1023.000000	2046.000000
39.220001	0.002764	1.633518	0.199651	-1.393261	0.612524	2.214604	0.000000	-10.000000	1.175000	-38.083336	103.500000	1023.000000	1023.000000	2046.000000
39.240002	0.001829	1.080994	-0.012363	-1.592265	0.494187	2.191436	0.000000	-10.000000	1.133333	-38.066669	90.833336	1023.000000	1023.000000	2046.000000
39.259998	0.000811	0.479477	-0.256138	-1.775063	0.356535	2.154142	0.000000	-10.000000	1.100000	-37.416668	78.166664	1023.000000	1023.000000	2046.000000
39.279999	-0.000009	-0.005376	-0.531504	-1.856433	0.300524	2.082036	0.000000	-10.000000	1.075000	-37.250000	65.500000	1023.000000	1023.000000	2046.000000
39.299999	-0.000917	-0.541792	-0.681461	-1.918106	0.057313	2.000462	0.000000	-10.000000	1.075000	-36.700001	53.166668	1023.000000	1023.000000	2046.000000
39.320000	-0.001776	-1.049571	-0.909892	-1.938721	-0.156138	1.955181	0.000000	-10.000000	1.066667	-36.616669	41.000000	1023.000000	1023.000000	2046.000000
39.340000	-0.002835	-1.675468	-1.370804	-2.029505	-0.173820	1.898660	0.000000	-10.000000	1.083333	-36.283333	29.000000	1023.000000	1023.000000	2046.000000
39.360001	-0.004122	-2.435966	-1.731176	-2.318165	-0.269851	1.883227	0.000000	-10.000000	1.075000	-36.333336	16.833334	1023.000000	1023.000000	2046.000000
39.380001	-0.005052	-2.985447	-1.790285	-2.585810	-0.466211	1.856859	0.000000	-10.000000	1.066667	-36.366669	4.833333	1023.000000	1023.000000	2046.000000
39.400002	-0.005949	-3.515740	-1.906731	-2.724284	-0.650929	1.766203	0.000000	-10.000000	1.016667	-36.283337	-7.166667	1023.000000	1023.000000	2046.000000
39.419998	-0.007086	-4.187751	-2.042463	-2.756241	-0.957601	1.568554	0.000000	-10.000000	0.975000	-35.433334	-19.000000	1023.000000	1023.000000	2046.000000
39.439999	-0.008570	-5.065047	-2.316787	-2.855579	-1.294421	1.401739	0.000000	-10.000000	0.925000	-34.400002	-30.666666	1023.000000	1023.000000	2046.000000
39.459999	-0.010570	-6.246961	-2.779633	-2.997422	-1.592517	1.122611	0.000000	-10.000000	0.883333	-33.299999	-42.166668	1023.000000	1023.000000	2046.000000
39.480000	-0.012710	-7.511462	-3.145279	-3.219799	-1.952286	0.805903	0.000000	-10.000000	0.841667	-32.566666	-53.166668	1023.000000	1023.000000	2046.000000
39.500000	-0.014614	-8.637007	-3.438898	-3.445131	-2.243748	0.490770	0.000000	-10.000000	0.800000	-31.516666	-64.000000	1023.000000	1023.000000	2046.000000
39.520000	-0.016198	-9.572865	-3.718049	-3.593081	-2.444625	0.182889	0.000000	-10.000000	0.750000	-30.216667	-74.333336	1023.000000	1023.000000	2046.000000
39.540001	-0.017468	-10.323435	-3.925100	-3.710203	-2.646367	-0.041765	0.000000	-10.000000	0.691667	-28.766666	-84.500000	1023.000000	1023.000000	2046.000000
39.560001	-0.018683	-11.041771	-4.183561	-3.764722	-2.791639	-0.301849	0.000000	-10.000000	0.625000	-27.683332	-94.166664	1023.000000	1023.000000	2046.000000
39.580002	-0.019617	-11.593922	-4.353115	-3.826848	-2.929118	-0.484840	0.000000	-10.000000	0.583333	-26.799999	-103.500000	1023.000000	1023.000000	2046.000000
39.599998	-0.020030	-11.837807	-4.337594	-3.882452	-3.107948	-0.509812	0.000000	-10.000000	0.550000	-26.133333	-112.333336	1023.000000	1023.000000	2046.000000
39.619999	-0.020239	-11.960988	-4.343991	-3.860411	-3.235808	-0.520778	0.000000	-10.000000	0.525000	-25.266666	-121.166664	1023.000000	1023.000000	2046.000000
39.639999	-0.020095	-11.875932	-4.159914	-3.797671	-3.448627	-0.469720	0.000000	-10.000000	0.483333	-24.033335	-129.666672	1023.000000	1023.000000	2046.000000
39.660000	-0.019980	-11.808128	-4.122157	-3.789112	-3.505934	-0.390925	0.000000	-10.000000	0.433333	-22.450001	-137.833328	1023.000000	1023.000000	2046.000000
39.680000	-0.020253	-11.969551	-4.201685	-3.771821	-3.562483	-0.433562	0.000000	-10.000000	0.366667	-20.800001	-145.333328	1023.000000	1023.000000	2046.000000
39.700001	-0.020466	-12.095150	-4.234074	-3.824177	-3.655332	-0.381567	0.000000	-10.000000	0.308333	-19.216667	-152.166672	1023.000000	1023.000000	2046.000000
39.720001	-0.020704	-12.236039	-4.299661	-3.946411	-3.704171	-0.285796	0.000000	-10.000000	0.258333	-17.433334	-158.500000	1023.000000	1023.000000	2046.000000
39.740002	-0.020942	-12.376842	-4.307596	-4.071088	-3.746621	-0.251538	0.000000	-10.000000	0.216667	-15.216667	-164.166672	1023.000000	1023.000000	2046.000000
39.759998	-0.021182	-12.518615	-4.399516	-4.183724	-3.730265	-0.205109	0.000000	-10.000000	0.175000	-12.833334	-169.333328	1023.000000	1023.000000	2046.000000
39.779999	-0.021431	-12.665966	-4.457930	-4.230416	-3.695449	-0.282171	0.000000	-10.000000	0.125000	-10.383333	-173.666672	1023.000000	1023.000000	2046.000000
39.799999	-0.021735	-12.845621	-4.453081	-4.312881	-3.778693	-0.300966	0.000000	-10.000000	0.083333	-8.100000	-177.333328	1023.000000	1023.000000	2046.000000
39.820000	-0.021757	-12.858290	-4.498068	-4.442208	-3.725621	-0.192392	0.000000	-10.000000	0.058333	-5.933333	-180.166672	1023.000000	1023.000000	2046.000000
39.840000	-0.021701	-12.825256	-4.531157	-4.488551	-3.698945	-0.106603	0.000000	-10.000000	0.033333	-3.583333	-182.166672	1023.000000	1023.000000	2046.000000
39.860001	-0.021773	-12.867609	-4.518725	-4.574735	-3.733247	-0.040902	0.000000	-10.000000	0.025000	-1.333333	-183.333328	1023.000000	1023.000000	2046.000000
39.880001	-0.021586	-12.757318	-4.580515	-4.568332	-3.671478	0.063007	0.000000	-10.000000	0.025000	0.800000	-183.833328	1023.000000	1023.000000	2046.000000
39.900002	-0.021596	-12.763282	-4.678319	-4.469234	-3.635918	0.020190	0.000000	-10.000000	0.025000	2.483333	-184.000000	1023.000000	1023.000000	2046.000000
39.919998	-0.021479	-12.693902	-4.674980	-4.378549	-3.733388	0.093015	0.000000	-10.000000	0.016667	4.216667	-184.000000	1023.000000	1023.000000	2046.000000
39.939999	-0.021231	-12.547394	-4.799493	-4.304480	-3.677145	0.233724	0.000000	-10.000000	0.000000	5.966667	-184.000000	1023.000000	1023.000000	2046.000000
39.959999	-0.021191	-12.524073	-4.977098	-4.391187	-3.555892	0.400104	0.000000	-10.000000	0.000000	7.533333	-184.000000	1023.000000	1023.000000	2046.000000
39.980000	-0.020848	-12.321304	-5.004087	-4.398737	-3.413575	0.495095	0.000000	-10.000000	0.000000	8.616667	-184.000000	1023.000000	1023.000000	2046.000000
40.000000	-0.020416	-12.066096	-4.897878	-4.336665	-3.324420	0.492867	0.000000	-10.000000	-0.008333	9.566667	-184.000000	1023.000000	1023.000000	2046.000000
40.020000	-0.019935	-11.781787	-4.735661	-4.162385	-3.383435	0.499694	0.000000	-10.000000	-0.025000	10.650001	-184.000000	1023.000000	1023.000000	2046.000000
40.040001	-0.019873	-11.744898	-4.672786	-4.068874	-3.500458	0.497220	0.000000	-10.000000	-0.066667	12.233334	-184.000000	1023.000000	1023.000000	2046.000000
40.060001	-0.020260	-11.973659	-4.735305	-4.085549	-3.588706	0.435901	0.000000	-10.000000	-0.116667	14.283334	-114.666664	1023.000000	1023.000000	2046.000000
40.080002	-0.020649	-12.203675	-4.799658	-4.151149	-3.691008	0.438140	0.000000	-10.000000	-0.150000	16.250000	-44.166668	1023.000000	1023.000000	2046.000000
40.099998	-0.020731	-12.251839	-4.867114	-4.111573	-3.608379	0.335228	0.000000	-10.000000	-0.191667	17.966667	28.333334	1023.000000	1023.000000	2046.000000
40.119999	-0.020555	-12.147951	-4.808679	-4.022877	-3.558973	0.242578	0.000000	-10.000000	-0.258333	19.750000	33.500000	1023.000000	1023.000000	2046.000000
40.139999	-0.019949	-11.789943	-4.674725	-3.976646	-3.474729	0.336157	0.000000	-10.000000	-0.366667	22.066668	39.833332	1023.000000	1023.000000	2046.000000
40.160000	-0.019206	-11.350496	-4.532811	-3.884205	-3.338877	0.405397	0.000000	-10.000000	-0.458333	24.800001	46.666668	1023.000000	1023.000000	2046.000000
40.180000	-0.018185	-10.747108	-4.385017	-3.731464	-3.149506	0.518879	0.000000	-10.000000	-0.500000	26.866667	54.500000	1023.000000	1023.000000	2046.000000
40.200001	-0.016860	-9.964382	-4.120933	-3.575399	-2.910176	0.642125	0.000000	-10.000000	-0.541667	28.616667	63.166668	1023.000000	1023.000000	2046.000000
40.220001	-0.015572	-9.203029	-3.807199	-3.339180	-2.759795	0.703145	0.000000	-10.000000	-0.591667	30.100000	72.666664	1023.000000	1023.000000	2046.000000
40.240002	-0.013804	-8.158238	-3.280087	-3.122499	-2.659987	0.904335	0.000000	-10.000000	-0.691667	31.783335	82.500000	1023.000000	1023.000000	2046.000000
40.259998	-0.012215	-7.218902	-2.894472	-2.993753	-2.465135	1.134458	0.000000	-10.000000	-0.775000	33.750000	92.833336	1023.000000	1023.000000	2046.000000
40.279999	-0.010790	-6.376688	-2.641092	-2.930808	-2.214343	1.409555	0.000000	-10.000000	-0.841667	35.150002	103.666664	1023.000000	1023.000000	2046.000000
40.299999	-0.009385	-5.546563	-2.412538	-2.844457	-1.979900	1.690332	0.000000	-10.000000	-0.891667	36.400002	115.166664	1023.000000	1023.000000	2046.000000
40.320000	-0.007923	-4.682331	-2.167701	-2.819331	-1.726244	2.030946	0.000000	-10.000000	-0.925000	36.916668	127.000000	1023.000000	1023.000000	2046.000000
40.340000	-0.006489	-3.835109	-1.966283	-2.768065	-1.383802	2.283041	0.000000	-10.000000	-0.966667	37.783333	139.333328	1023.000000	1023.000000	2046.000000
40.360001	-0.005228	-3.089480	-1.764177	-2.673820	-1.082873	2.431391	0.000000	-10.000000	-1.008333	38.566666	151.833328	1023.000000	1023.000000	2046.000000
40.380001	-0.003824	-2.260276	-1.511415	-2.669659	-0.777629	2.698427	0.000000	-10.000000	-1.050000	39.416668	164.666672	1023.000000	1023.000000	2046.000000
40.400002	-0.002366	-1.398434	-1.310825	-2.597687	-0.416296	2.926374	0.000000	-10.000000	-1.075000	39.800003	177.500000	1023.000000	1023.000000	2046.000000
40.419998	-0.001031	-0.609277	-1.092690	-2.555381	-0.111109	3.149904	0.000000	-10.000000	-1.091667	40.333336	190.666672	1023.000000	1023.000000	2046.000000
40.439999	0.000453	0.267442	-0.888152	-2.485953	0.200032	3.441515	0.000000	-10.000000	-1.125000	40.866669	204.000000	1023.000000	1023.000000	2046.000000
40.459999	0.001753	1.035917	-0.767483	-2.407122	0.582286	3.628235	0.000000	-10.000000	-1.141667	41.700001	217.666672	1023.000000	1023.000000	2046.000000
40.480000	0.003105	1.835176	-0.559768	-2.244732	0.855563	3.784113	0.000000	-10.000000	-1.150000	42.066669	231.500000	1023.000000	1023.000000	2046.000000
40.500000	0.004547	2.687469	-0.326380	-2.050844	1.101454	3.963239	0.000000	-10.000000	-1.141667	42.133335	245.500000	1023.000000	1023.000000	2046.000000
40.520000	0.006047	3.573692	-0.098691	-1.920734	1.324128	4.268989	0.000000	-10.000000	-1.141667	42.100002	259.500000	1023.000000	1023.000000	2046.000000
40.540001	0.007592	4.486820	-0.032269	-1.847967	1.748540	4.618515	0.000000	-10.000000	-1.150000	42.150002	273.500000	1023.000000	1023.000000	2046.000000
40.560001	0.009100	5.377984	0.114737	-1.761905	2.105247	4.919905	0.000000	-10.000000	-1.158333	42.333332	287.500000	1023.000000	1023.000000	2046.000000
40.580002	0.010839	6.406057	0.492320	-1.742286	2.410950	5.245073	0.000000	-10.000000	-1.233333	42.883335	301.500000	1023.000000	1023.000000	2046.000000
40.599998	0.012362	7.306066	0.768730	-1.642813	2.747748	5.432401	0.000000	-10.000000	-1.325000	44.116669	315.833344	1023.000000	1023.000000	2046.000000
40.619999	0.013152	7.773030	0.893395	-1.480382	2.912566	5.447451	0.000000	-10.000000	-1.391667	45.650002	330.333344	1023.000000	1023.000000	2046.000000
40.639999	0.012997	7.681485	0.853318	-1.429197	2.894512	5.362852	0.000000	-10.000000	-1.358333	46.333332	345.500000	1023.000000	1023.000000	2046.000000
40.660000	0.012557	7.421298	0.723138	-1.433730	2.864701	5.267190	0.000000	-10.000000	-1.275000	45.616669	360.666656	1023.000000	1023.000000	2046.000000
40.680000	0.012675	7.490658	0.746198	-1.398403	2.905566	5.237296	0.000000	-10.000000	-1.208333	44.483334	376.166656	1023.000000	1023.000000	2046.000000
40.700001	0.013498	7.977535	0.852869	-1.240648	3.084745	5.280569	0.000000	-10.000000	-1.183333	43.650002	391.000000	1023.000000	1023.000000	2046.000000
40.720001	0.014409	8.515481	1.006991	-1.025174	3.271259	5.262405	0.000000	-10.000000	-1.150000	43.233334	405.833344	1023.000000	1023.000000	2046.000000
40.740002	0.015614	9.228043	1.263678	-0.800601	3.434957	5.330009	0.000000	-10.000000	-1.133333	42.800003	420.166656	1023.000000	1023.000000	2046.000000
40.759998	0.016871	9.971040	1.506072	-0.637213	3.607222	5.494959	0.000000	-10.000000	-1.100000	42.200001	434.500000	1023.000000	1023.000000	2046.000000
40.779999	0.018412	10.881485	1.771253	-0.446199	3.853999	5.702433	0.000000	-10.000000	-1.091667	41.816669	448.500000	1023.000000	1023.000000	2046.000000
40.799999	0.020131	11.897291	2.087068	-0.283613	4.122055	5.971782	0.000000	-10.000000	-1.075000	41.533333	462.500000	1023.000000	1023.000000	2046.000000
40.820000	0.021801	12.884534	2.367144	-0.014525	4.384671	6.147243	0.000000	-10.000000	-1.083333	41.616669	476.500000	1023.000000	1023.000000	2046.000000
40.840000	0.023440	13.852850	2.777016	0.260713	4.566335	6.248786	0.000000	-10.000000	-1.083333	41.616669	490.500000	1023.000000	1023.000000	2046.000000
40.860001	0.025015	14.783997	3.042862	0.396406	4.833862	6.510867	0.000000	-10.000000	-1.108333	41.716667	504.500000	1023.000000	1023.000000	2046.000000
40.880001	0.026442	15.627315	3.309045	0.538877	5.106947	6.672445	0.000000	-10.000000	-1.133333	41.566666	518.500000	1023.000000	1023.000000	2046.000000
40.900002	0.028060	16.583475	3.533279	0.611941	5.496913	6.941340	0.000000	-10.000000	-1.183333	42.000000	532.500000	1023.000000	1023.000000	2046.000000
40.919998	0.029719	17.563711	3.805463	0.663632	5.871095	7.223521	0.000000	-10.000000	-1.208333	42.533333	546.500000	1023.000000	1023.000000	2046.000000
40.939999	0.031131	18.398287	4.007717	0.725703	6.259283	7.405584	0.000000	-10.000000	-1.216667	43.016666	560.500000	1023.000000	1023.000000	2046.000000
40.959999	0.032547	19.235291	4.183206	0.801550	6.683238	7.567297	0.000000	-10.000000	-1.200000	43.200001	574.666687	1023.000000	1023.000000	2046.000000
40.980000	0.033893	20.030766	4.396076	0.859021	7.053432	7.722236	0.000000	-10.000000	-1.166667	42.816666	589.000000	1023.000000	1023.000000	2046.000000
41.000000	0.035322	20.875494	4.618067	0.927461	7.374674	7.955292	0.000000	-10.000000	-1.133333	42.599998	603.333313	1023.000000	1023.000000	2046.000000
41.020000	0.036704	21.692141	4.838343	0.959161	7.699565	8.195072	0.000000	-10.000000	-1.108333	42.083332	617.500000	1023.000000	1023.000000	2046.000000
41.040001	0.037924	22.413118	5.034432	0.988238	7.973778	8.416670	0.000000	-10.000000	-1.100000	41.799999	631.500000	1023.000000	1023.000000	2046.000000
41.060001	0.039431	23.303637	5.247450	1.099325	8.297255	8.659607	0.000000	-10.000000	-1.100000	41.516666	640.833313	1023.000000	1023.000000	2046.000000
41.080002	0.041023	24.244308	5.487986	1.243797	8.625403	8.887121	0.000000	-10.000000	-1.108333	41.483334	650.166687	1023.000000	1023.000000	2046.000000
41.099998	0.042492	25.112644	5.702398	1.378397	8.911064	9.120786	0.000000	-10.000000	-1.108333	41.733334	659.500000	1023.000000	1023.000000	2046.000000
41.119999	0.044081	26.052097	5.771639	1.584426	9.304539	9.391493	0.000000	-10.000000	-1.116667	42.000000	678.166687	1023.000000	1023.000000	2046.000000
41.139999	0.045226	26.728357	5.794061	1.735380	9.626789	9.572128	0.000000	-10.000000	-1.075000	41.766666	696.833313	1023.000000	1023.000000	2046.000000
41.160000	0.046588	27.533363	6.087443	1.870988	9.845873	9.729059	0.000000	-10.000000	-1.075000	41.366669	715.500000	1023.000000	1023.000000	2046.000000
41.180000	0.048014	28.376213	6.311495	1.969201	10.171054	9.924462	0.000000	-10.000000	-1.091667	41.150002	729.500000	1023.000000	1023.000000	2046.000000
41.200001	0.048581	28.711618	6.462097	2.154271	10.213472	9.881777	0.000000	-10.000000	-1.125000	41.549999	743.166687	1023.000000	1023.000000	2046.000000
41.220001	0.048411	28.611156	6.421231	2.218077	10.140337	9.831512	0.000000	-10.000000	-1.108333	41.700001	756.833313	1023.000000	1023.000000	2046.000000
41.240002	0.047857	28.283398	6.281787	2.243235	10.089119	9.669255	0.000000	-10.000000	-1.058333	41.350002	770.500000	1023.000000	1023.000000	2046.000000
41.259998	0.047776	28.235853	6.291480	2.389377	10.028566	9.526429	0.000000	-10.000000	-1.058333	40.633335	784.500000	1023.000000	1023.000000	2046.000000
41.279999	0.048381	28.593235	6.415457	2.525293	10.108802	9.543683	0.000000	-10.000000	-1.066667	40.366669	798.333313	1023.000000	1023.000000	2046.000000
41.299999	0.049207	29.081383	6.569754	2.731265	10.229678	9.550686	0.000000	-10.000000	-1.091667	40.316669	812.000000	1023.000000	1023.000000	2046.000000
41.320000	0.050237	29.690065	6.828256	2.933603	10.338905	9.589300	0.000000	-10.000000	-1.066667	40.450001	825.333313	1023.000000	1023.000000	2046.000000
41.340000	0.051534	30.456528	7.108194	3.096565	10.499722	9.752048	0.000000	-10.000000	-1.050000	40.383335	834.166687	1023.000000	1023.000000	2046.000000
41.360001	0.052566	31.066292	7.303168	3.289012	10.660495	9.813617	0.000000	-10.000000	-0.983333	39.850002	847.500000	1023.000000	1023.000000	2046.000000
41.380001	0.053649	31.706352	7.598817	3.481334	10.706122	9.920078	0.000000	-10.000000	-0.916667	38.850002	861.000000	1023.000000	1023.000000	2046.000000
41.400002	0.054858	32.421337	7.888257	3.773371	10.685326	10.074384	0.000000	-10.000000	-0.850000	37.133335	878.666687	1023.000000	1023.000000	2046.000000
41.419998	0.056476	33.377228	8.311315	4.102422	10.737547	10.225944	0.000000	-10.000000	-0.833333	36.166668	891.500000	1023.000000	1023.000000	2046.000000
41.439999	0.058099	34.336327	8.671135	4.318189	10.874798	10.472205	0.000000	-10.000000	-0.841667	35.650002	899.833313	1023.000000	1023.000000	2046.000000
41.459999	0.059670	35.264988	8.999704	4.501198	10.973175	10.790910	0.000000	-10.000000	-0.883333	36.400002	912.000000	1023.000000	1023.000000	2046.000000
41.480000	0.061091	36.105003	9.278084	4.721840	11.140718	10.964363	0.000000	-10.000000	-0.925000	37.066669	924.000000	1023.000000	1023.000000	2046.000000
41.500000	0.062446	36.905483	9.566825	4.862485	11.259545	11.216629	0.000000	-10.000000	-0.975000	38.083336	940.166687	1023.000000	1023.000000	2046.000000
41.520000	0.063766	37.685791	9.828625	4.912557	11.430744	11.513865	0.000000	-10.000000	-0.966667	38.666668	952.500000	1023.000000	1023.000000	2046.000000
41.540001	0.065116	38.483757	10.106327	4.956349	11.614349	11.806731	0.000000	-10.000000	-0.950000	38.950001	965.333313	1023.000000	1023.000000	2046.000000
41.560001	0.066489	39.295158	10.310268	4.977044	11.853580	12.154265	0.000000	-10.000000	-0.908333	38.633335	978.333313	1023.000000	1023.000000	2046.000000
41.580002	0.067630	39.969261	10.524227	5.050639	12.055631	12.338764	0.000000	-10.000000	-0.891667	37.900002	991.333313	1023.000000	1023.000000	2046.000000
41.599998	0.068732	40.620529	10.664968	5.125144	12.360560	12.469855	0.000000	-10.000000	-0.875000	37.349998	999.833313	1023.000000	1023.000000	2046.000000
41.619999	0.069450	41.045128	10.815654	5.099720	12.607508	12.522247	0.000000	-10.000000	-0.850000	36.866665	1008.333313	1023.000000	1023.000000	2046.000000
41.639999	0.070516	41.675056	11.042561	5.152532	12.869670	12.610294	0.000000	-10.000000	-0.800000	36.116665	1016.666687	1023.000000	1023.000000	2046.000000
41.660000	0.071735	42.395573	11.235727	5.259406	13.134508	12.765932	0.000000	-10.000000	-0.716667	34.683334	1032.666626	1023.000000	1023.000000	2046.000000
41.680000	0.072610	42.912487	11.352971	5.381643	13.332784	12.845088	0.000000	-10.000000	-0.641667	32.766666	1048.166626	1023.000000	1023.000000	2046.000000
41.700001	0.073444	43.405582	11.272993	5.556490	13.593745	12.982352	0.000000	-10.000000	-0.550000	31.066668	1063.166626	1023.000000	1023.000000	2046.000000
41.720001	0.074072	43.776558	11.239363	5.628364	13.783287	13.125544	0.000000	-10.000000	-0.458333	29.116667	1074.000000	1023.000000	1023.000000	2046.000000
41.740002	0.074919	44.277084	11.489452	5.741418	13.866018	13.180197	0.000000	-10.000000	-0.383333	26.883333	1084.000000	1023.000000	1023.000000	2046.000000
41.759998	0.076014	44.923992	11.796954	5.793935	13.920014	13.413088	0.000000	-10.000000	-0.350000	25.000000	1090.500000	1023.000000	1023.000000	2046.000000
41.779999	0.076355	45.125771	11.962783	5.939165	13.869467	13.354357	0.000000	-10.000000	-0.316667	23.616667	1099.000000	1023.000000	1023.000000	2046.000000
41.799999	0.075573	44.663689	11.916107	5.950887	13.649246	13.147448	0.000000	-10.000000	-0.258333	22.700001	1107.166626	1023.000000	1023.000000	2046.000000
41.820000	0.074331	43.929684	11.792342	5.886249	13.356851	12.894240	0.000000	-10.000000	-0.183333	20.733334	1117.833374	1023.000000	1023.000000	2046.000000
41.840000	0.073591	43.492378	11.663672	5.894545	13.222592	12.711570	0.000000	-10.000000	-0.133333	18.783333	1125.166626	1023.000000	1023.000000	2046.000000
41.860001	0.073355	43.352737	11.717191	6.019547	13.052235	12.563766	0.000000	-10.000000	-0.108333	17.316666	1129.833374	1023.000000	1023.000000	2046.000000
41.880001	0.073636	43.518818	11.865849	6.103446	12.931669	12.617855	0.000000	-10.000000	-0.075000	15.366667	1135.833374	1023.000000	1023.000000	2046.000000
41.900002	0.073916	43.684216	11.937381	6.257478	12.943507	12.545851	0.000000	-10.000000	-0.041667	13.016666	1141.166626	1023.000000	1023.000000	2046.000000
41.919998	0.074014	43.742012	12.059588	6.369308	12.881302	12.431813	0.000000	-10.000000	-0.008333	9.966667	1147.666626	1023.000000	1023.000000	2046.000000
41.939999	0.074170	43.834526	12.183820	6.445533	12.840565	12.364609	0.000000	-10.000000	0.000000	8.450000	1150.333374	1023.000000	1023.000000	2046.000000
41.959999	0.074413	43.978294	12.171061	6.514534	12.948513	12.344187	0.000000	-10.000000	0.016667	6.416667	1152.500000	1023.000000	1023.000000	2046.000000
41.980000	0.074713	44.155373	12.276855	6.608829	12.925169	12.344522	0.000000	-10.000000	0.033333	3.283333	1154.166626	1023.000000	1023.000000	2046.000000
42.000000	0.075188	44.436234	12.467706	6.628086	12.914479	12.425963	0.000000	-10.000000	0.050000	-0.133333	1156.000000	1023.000000	1023.000000	2046.000000
42.020000	0.075439	44.584553	12.492283	6.613691	12.966771	12.511807	0.000000	-10.000000	0.050000	-2.916667	1156.833374	1023.000000	1023.000000	2046.000000
42.040001	0.075738	44.760899	12.501068	6.619634	13.030156	12.610040	0.000000	-10.000000	0.050000	-4.066667	1157.000000	1023.000000	1023.000000	2046.000000
42.060001	0.076056	44.949295	12.561378	6.618449	13.058014	12.711455	0.000000	-10.000000	0.050000	-4.933333	1157.000000	1023.000000	1023.000000	2046.000000
42.080002	0.076233	45.053864	12.610918	6.530926	13.080318	12.831700	0.000000	-10.000000	0.058333	-4.983333	1157.000000	1023.000000	1023.000000	2046.000000
42.099998	0.076376	45.138058	12.577718	6.449936	13.190783	12.919623	0.000000	-10.000000	0.075000	-5.233333	1157.000000	1023.000000	1023.000000	2046.000000
42.119999	0.076434	45.172684	12.532681	6.352677	13.315943	12.971385	0.000000	-10.000000	0.075000	-5.583333	1157.000000	1023.000000	1023.000000	2046.000000
42.139999	0.076458	45.186562	12.570722	6.252015	13.326976	13.036848	0.000000	-10.000000	0.066667	-6.050000	1157.000000	1023.000000	1023.000000	2046.000000
42.160000	0.076523	45.225048	12.580194	6.127616	13.381215	13.136022	0.000000	-10.000000	0.066667	-6.733334	1157.000000	1023.000000	1023.000000	2046.000000
42.180000	0.076586	45.262081	12.531596	6.013054	13.458206	13.259225	0.000000	-10.000000	0.083333	-7.316667	1157.000000	1023.000000	1023.000000	2046.000000
42.200001	0.076432	45.171574	12.511931	5.958973	13.441254	13.259417	0.000000	-10.000000	0.108333	-8.483334	1157.000000	1023.000000	1023.000000	2046.000000
42.220001	0.076547	45.239067	12.504129	5.933473	13.461488	13.339978	0.000000	-10.000000	0.108333	-9.466667	1149.666626	1023.000000	1023.000000	2046.000000
42.240002	0.076348	45.121799	12.485646	5.950877	13.381100	13.304175	0.000000	-10.000000	0.158333	-11.600000	1139.833374	1023.000000	1023.000000	2046.000000
42.259998	0.076003	44.917862	12.359334	5.987276	13.306904	13.264346	0.000000	-10.000000	0.200000	-13.150001	1130.000000	1023.000000	1023.000000	2046.000000
42.279999	0.075397	44.559544	12.094090	5.919289	13.282825	13.263340	0.000000	-10.000000	0.316667	-16.300001	1124.166626	1023.000000	1023.000000	2046.000000
42.299999	0.074873	44.249722	12.012764	5.755521	13.173656	13.307780	0.000000	-10.000000	0.383333	-18.300001	1120.833374	1023.000000	1023.000000	2046.000000
42.320000	0.074632	44.107628	12.007403	5.623710	13.144091	13.332426	0.000000	-10.000000	0.458333	-21.300001	1115.166626	1023.000000	1023.000000	2046.000000
42.340000	0.073945	43.701294	11.956736	5.664034	12.971759	13.108764	0.000000	-10.000000	0.500000	-23.000000	1110.166626	1023.000000	1023.000000	2046.000000
42.360001	0.072655	42.939308	11.815683	5.666924	12.654475	12.802224	0.000000	-10.000000	0.558333	-25.200001	1102.333374	1023.000000	1023.000000	2046.000000
42.380001	0.070732	41.802494	11.454270	5.645134	12.317266	12.385823	0.000000	-10.000000	0.633333	-26.866667	1093.833374	1023.000000	1023.000000	2046.000000
42.400002	0.068278	40.352589	10.978781	5.543623	11.962247	11.867939	0.000000	-10.000000	0.708333	-28.700001	1084.833374	1023.000000	1023.000000	2046.000000
42.419998	0.065876	38.932804	10.612668	5.498689	11.563833	11.257615	0.000000	-10.000000	0.808333	-30.900000	1075.333374	1023.000000	1023.000000	2046.000000
42.439999	0.064222	37.955303	10.381328	5.445580	11.202656	10.925740	0.000000	-10.000000	0.908333	-33.216667	1065.000000	1023.000000	1023.000000	2046.000000
42.459999	0.062893	37.170010	10.189977	5.437157	10.922430	10.620447	0.000000	-10.000000	1.008333	-35.299999	1049.833374	1023.000000	1023.000000	2046.000000
42.480000	0.061800	36.524078	10.090088	5.450409	10.634235	10.349347	0.000000	-10.000000	1.066667	-36.516666	1038.000000	1023.000000	1023.000000	2046.000000
42.500000	0.060670	35.855831	9.943416	5.450193	10.399743	10.062478	0.000000	-10.000000	1.116667	-37.133335	1026.000000	1023.000000	1023.000000	2046.000000
42.520000	0.059830	35.359486	9.870914	5.386951	10.221649	9.879970	0.000000	-10.000000	1.141667	-37.483334	1017.833313	1023.000000	1023.000000	2046.000000
42.540001	0.059031	34.887161	9.789717	5.412043	10.008804	9.676597	0.000000	-10.000000	1.191667	-38.216667	1005.500000	1023.000000	1023.000000	2046.000000
42.560001	0.058600	34.632454	9.912794	5.397600	9.712175	9.609886	0.000000	-10.000000	1.225000	-39.283333	992.666687	1023.000000	1023.000000	2046.000000
42.580002	0.058049	34.307083	9.952526	5.388098	9.486585	9.479876	0.000000	-10.000000	1.258333	-40.233334	979.666687	1023.000000	1023.000000	2046.000000
42.599998	0.057477	33.969013	9.872221	5.391955	9.366852	9.337986	0.000000	-10.000000	1.300000	-40.966667	966.166687	1023.000000	1023.000000	2046.000000
42.619999	0.056876	33.613880	9.823680	5.371014	9.178772	9.240416	0.000000	-10.000000	1.350000	-41.766666	952.500000	1023.000000	1023.000000	2046.000000
42.639999	0.056168	33.195580	9.720821	5.308684	9.034390	9.131683	0.000000	-10.000000	1.408333	-42.266666	938.500000	1023.000000	1023.000000	2046.000000
42.660000	0.055177	32.609459	9.559879	5.222331	8.899086	8.928164	0.000000	-10.000000	1.433333	-42.666668	924.500000	1023.000000	1023.000000	2046.000000
42.680000	0.054175	32.017570	9.441309	5.107975	8.708915	8.759372	0.000000	-10.000000	1.466667	-42.933334	910.333313	1023.000000	1023.000000	2046.000000
42.700001	0.053327	31.516222	9.284483	4.922821	8.573613	8.735305	0.000000	-10.000000	1.483333	-43.416668	896.000000	1023.000000	1023.000000	2046.000000
42.720001	0.052290	30.903303	9.092554	4.766506	8.452304	8.591940	0.000000	-10.000000	1.500000	-43.866669	881.333313	1023.000000	1023.000000	2046.000000
42.740002	0.051492	30.431480	8.955626	4.642795	8.321512	8.511548	0.000000	-10.000000	1.508333	-44.166668	866.666687	1023.000000	1023.000000	2046.000000
42.759998	0.050485	29.836475	8.840098	4.478369	8.128684	8.389323	0.000000	-10.000000	1.516667	-44.233334	852.000000	1023.000000	1023.000000	2046.000000
42.779999	0.049526	29.269676	8.665915	4.462994	7.978717	8.162050	0.000000	-10.000000	1.533333	-44.333336	837.333313	1023.000000	1023.000000	2046.000000
42.799999	0.048743	28.807392	8.635922	4.403379	7.698046	8.070045	0.000000	-10.000000	1.525000	-44.416668	822.500000	1023.000000	1023.000000	2046.000000
42.820000	0.047887	28.301352	8.528621	4.361396	7.460537	7.950798	0.000000	-10.000000	1.533333	-44.616669	807.666687	1023.000000	1023.000000	2046.000000
42.840000	0.047102	27.837021	8.347874	4.247090	7.353004	7.889054	0.000000	-10.000000	1.533333	-44.700001	792.833313	1023.000000	1023.000000	2046.000000
42.860001	0.045745	27.035131	7.999674	4.012791	7.244998	7.777669	0.000000	-10.000000	1.575000	-44.950001	778.000000	1023.000000	1023.000000	2046.000000
42.880001	0.044551	26.329903	7.825967	3.748446	7.096893	7.658597	0.000000	-10.000000	1.608333	-45.416668	763.000000	1023.000000	1023.000000	2046.000000
42.900002	0.043242	25.555792	7.657225	3.649792	6.895126	7.353650	0.000000	-10.000000	1.641667	-46.016666	747.833313	1023.000000	1023.000000	2046.000000
42.919998	0.041901	24.763372	7.530429	3.517109	6.539879	7.175956	0.000000	-10.000000	1.650000	-46.400002	732.500000	1023.000000	1023.000000	2046.000000
42.939999	0.040286	23.809084	7.240989	3.370814	6.245495	6.951786	0.000000	-10.000000	1.658333	-46.483334	716.833313	1023.000000	1023.000000	2046.000000
42.959999	0.038675	22.856796	6.874388	3.216136	6.002972	6.763299	0.000000	-10.000000	1.675000	-46.549999	701.333313	1023.000000	1023.000000	2046.000000
42.980000	0.036725	21.704342	6.495031	3.006860	5.695565	6.506884	0.000000	-10.000000	1.683333	-46.549999	685.666687	1023.000000	1023.000000	2046.000000
43.000000	0.034654	20.480375	6.081844	2.766926	5.441975	6.189631	0.000000	-10.000000	1.691667	-46.533333	670.333313	1023.000000	1023.000000	2046.000000
43.020000	0.032640	19.290445	5.753831	2.529844	5.095877	5.910892	0.000000	-10.000000	1.691667	-46.616669	654.666687	1023.000000	1023.000000	2046.000000
43.040001	0.030913	18.269459	5.510516	2.287175	4.748920	5.722847	0.000000	-10.000000	1.683333	-46.383335	639.333313	1023.000000	1023.000000	2046.000000
43.060001	0.029296	17.314096	5.231363	2.052434	4.522132	5.508166	0.000000	-10.000000	1.666667	-46.550003	623.666687	1023.000000	1023.000000	2046.000000
43.080002	0.027977	16.534576	5.051105	1.871518	4.309027	5.302927	0.000000	-10.000000	1.650000	-46.200001	608.333313	1023.000000	1023.000000	2046.000000
43.099998	0.027309	16.139421	5.035408	1.781657	4.089215	5.233141	0.000000	-10.000000	1.650000	-46.116669	592.833313	1023.000000	1023.000000	2046.000000
43.119999	0.026696	15.777541	4.993708	1.747271	3.949660	5.086901	0.000000	-10.000000	1.633333	-45.683334	577.500000	1023.000000	1023.000000	2046.000000
43.139999	0.025910	15.312547	5.013291	1.741299	3.716451	4.841505	0.000000	-10.000000	1.608333	-45.416668	562.166687	1023.000000	1023.000000	2046.000000
43.160000	0.025239	14.916224	5.006418	1.618569	3.488464	4.802774	0.000000	-10.000000	1.558333	-44.850002	547.000000	1023.000000	1023.000000	2046.000000
43.180000	0.024469	14.461236	4.844182	1.544948	3.396347	4.675760	0.000000	-10.000000	1.525000	-44.233334	532.166687	1023.000000	1023.000000	2046.000000
43.200001	0.023567	13.928173	4.688545	1.439493	3.232587	4.567547	0.000000	-10.000000	1.491667	-43.633335	517.333313	1023.000000	1023.000000	2046.000000
43.220001	0.022781	13.463843	4.511747	1.312800	3.123515	4.515781	0.000000	-10.000000	1.475000	-43.299999	502.833344	1023.000000	1023.000000	2046.000000
43.240002	0.021768	12.864706	4.331282	1.146111	2.977338	4.409976	0.000000	-10.000000	1.433333	-43.000000	488.166656	1023.000000	1023.000000	2046.000000
43.259998	0.020627	12.190525	4.090803	1.009535	2.861848	4.228339	0.000000	-10.000000	1.400000	-42.600002	473.833344	1023.000000	1023.000000	2046.000000
43.279999	0.019505	11.527508	3.889632	0.863745	2.673817	4.100314	0.000000	-10.000000	1.366667	-42.216667	459.500000	1023.000000	1023.000000	2046.000000
43.299999	0.018398	10.872981	3.694675	0.663719	2.493923	4.020664	0.000000	-10.000000	1.350000	-41.916668	445.500000	1023.000000	1023.000000	2046.000000
43.320000	0.017411	10.289648	3.434241	0.562070	2.388011	3.905327	0.000000	-10.000000	1.333333	-41.549999	431.500000	1023.000000	1023.000000	2046.000000
43.340000	0.016422	9.705227	3.302122	0.370582	2.179987	3.852536	0.000000	-10.000000	1.316667	-41.316666	417.666656	1023.000000	1023.000000	2046.000000
43.360001	0.015669	9.260547	3.142273	0.303480	2.045857	3.768937	0.000000	-10.000000	1.291667	-40.716667	404.000000	1023.000000	1023.000000	2046.000000
43.380001	0.014825	8.761475	2.996036	0.270739	1.864991	3.629708	0.000000	-10.000000	1.258333	-40.400002	390.500000	1023.000000	1023.000000	2046.000000
43.400002	0.013857	8.189545	2.822457	0.273097	1.650792	3.443198	0.000000	-10.000000	1.225000	-39.700001	377.000000	1023.000000	1023.000000	2046.000000
43.419998	0.012722	7.518930	2.488639	0.117016	1.526065	3.387210	0.000000	-10.000000	1.200000	-39.166668	363.666656	1023.000000	1023.000000	2046.000000
43.439999	0.011154	6.592306	2.099778	-0.186822	1.385806	3.293544	0.000000	-10.000000	1.208333	-38.950001	346.166656	1023.000000	1023.000000	2046.000000
43.459999	0.010074	5.953694	1.916667	-0.417844	1.286409	3.168462	0.000000	-10.000000	1.208333	-39.049999	328.833344	1023.000000	1023.000000	2046.000000
43.480000	0.009051	5.348878	1.823143	-0.601724	1.056497	3.070962	0.000000	-10.000000	1.216667	-39.283333	315.833344	1023.000000	1023.000000	2046.000000
43.500000	0.007883	4.658879	1.624613	-0.665950	0.802500	2.897716	0.000000	-10.000000	1.200000	-39.166668	307.166656	1023.000000	1023.000000	2046.000000
43.520000	0.006261	3.700054	1.307451	-0.803507	0.524771	2.671339	0.000000	-10.000000	1.200000	-38.883335	298.500000	1023.000000	1023.000000	2046.000000
43.540001	0.004560	2.694937	0.961127	-0.991591	0.189114	2.536286	0.000000	-10.000000	1.183333	-38.466667	285.500000	1023.000000	1023.000000	2046.000000
43.560001	0.002594	1.533162	0.516880	-1.150837	-0.076432	2.243551	0.000000	-10.000000	1.166667	-37.983334	272.666656	1023.000000	1023.000000	2046.000000
43.580002	0.000715	0.422696	0.171698	-1.343736	-0.355704	1.950439	0.000000	-10.000000	1.125000	-37.633335	260.000000	1023.000000	1023.000000	2046.000000
43.599998	-0.000672	-0.397126	-0.074641	-1.510232	-0.599036	1.786782	0.000000	-10.000000	1.091667	-37.100002	247.500000	1023.000000	1023.000000	2046.000000
43.619999	-0.001894	-1.119163	-0.320416	-1.583229	-0.764788	1.549270	0.000000	-10.000000	1.033333	-36.366669	235.166672	1023.000000	1023.000000	2046.000000
43.639999	-0.002972	-1.756220	-0.414184	-1.679859	-1.027184	1.365006	0.000000	-10.000000	0.975000	-35.200001	223.000000	1023.000000	1023.000000	2046.000000
43.660000	-0.003550	-2.098040	-0.426835	-1.770699	-1.230895	1.330389	0.000000	-10.000000	0.875000	-33.550003	211.166672	1023.000000	1023.000000	2046.000000
43.680000	-0.003899	-2.304406	-0.448516	-1.766107	-1.349062	1.259279	0.000000	-10.000000	0.791667	-31.600000	200.000000	1023.000000	1023.000000	2046.000000
43.700001	-0.003930	-2.322740	-0.315393	-1.760789	-1.508838	1.262280	0.000000	-10.000000	0.708333	-29.733334	189.500000	1023.000000	1023.000000	2046.000000
43.720001	-0.004124	-2.437237	-0.212216	-1.781485	-1.651982	1.208447	0.000000	-10.000000	0.666667	-28.183334	179.666672	1023.000000	1023.000000	2046.000000
43.740002	-0.004467	-2.640175	-0.205663	-1.788180	-1.732585	1.086253	0.000000	-10.000000	0.600000	-26.866667	170.166672	1023.000000	1023.000000	2046.000000
43.759998	-0.004687	-2.770267	-0.205148	-1.901677	-1.822041	1.158599	0.000000	-10.000000	0.541667	-25.616667	161.166672	1023.000000	1023.000000	2046.000000
43.779999	-0.004911	-2.902255	-0.326883	-1.942538	-1.755164	1.122330	0.000000	-10.000000	0.483333	-24.300001	152.500000	1023.000000	1023.000000	2046.000000
43.799999	-0.005251	-3.103189	-0.383151	-2.077509	-1.797621	1.155092	0.000000	-10.000000	0.433333	-23.050001	144.333328	1023.000000	1023.000000	2046.000000
43.820000	-0.005514	-3.258917	-0.494710	-2.168859	-1.777411	1.182064	0.000000	-10.000000	0.391667	-21.550001	136.666672	1023.000000	1023.000000	2046.000000
43.840000	-0.006008	-3.550841	-0.582497	-2.275267	-1.798035	1.104958	0.000000	-10.000000	0.358333	-20.133333	129.500000	1023.000000	1023.000000	2046.000000
43.860001	-0.006268	-3.704324	-0.592462	-2.424479	-1.857876	1.170493	0.000000	-10.000000	0.316667	-18.583334	122.833336	1023.000000	1023.000000	2046.000000
43.880001	-0.006642	-3.925197	-0.694498	-2.507245	-1.839559	1.116105	0.000000	-10.000000	0.275000	-17.166666	116.500000	1023.000000	1023.000000	2046.000000
43.900002	-0.006937	-4.099822	-0.765917	-2.604479	-1.872136	1.142711	0.000000	-10.000000	0.225000	-16.016666	110.833336	1023.000000	1023.000000	2046.000000
43.919998	-0.007067	-4.176383	-0.847305	-2.692870	-1.863723	1.227515	0.000000	-10.000000	0.208333	-14.933333	105.500000	1023.000000	1023.000000	2046.000000
43.939999	-0.007499	-4.431999	-0.846842	-2.782525	-1.958586	1.155954	0.000000	-10.000000	0.200000	-14.050000	100.666664	1023.000000	1023.000000	2046.000000
43.959999	-0.007583	-4.481733	-0.916316	-2.767695	-1.958043	1.160320	0.000000	-10.000000	0.175000	-13.066667	95.833336	1023.000000	1023.000000	2046.000000
43.980000	-0.007812	-4.616936	-0.939892	-2.768927	-1.958616	1.050499	0.000000	-10.000000	0.150000	-12.283334	91.333336	1023.000000	1023.000000	2046.000000
44.000000	-0.007815	-4.618395	-0.914420	-2.718358	-2.057983	1.072366	0.000000	-10.000000	0.116667	-11.266666	87.166664	1023.000000	1023.000000	2046.000000
44.020000	-0.007969	-4.709849	-1.135153	-2.734394	-1.929624	1.089322	0.000000	-10.000000	0.108333	-10.183333	83.500000	1023.000000	1023.000000	2046.000000
44.040001	-0.008550	-5.052984	-1.304295	-2.881194	-1.914366	1.046870	0.000000	-10.000000	0.100000	-9.066667	80.166664	1023.000000	1023.000000	2046.000000
44.060001	-0.008488	-5.016474	-1.247993	-3.031129	-1.874531	1.137178	0.000000	-10.000000	0.091667	-8.516666	77.166664	1023.000000	1023.000000	2046.000000
44.080002	-0.008561	-5.059645	-1.207253	-2.983960	-1.881139	1.012707	0.000000	-10.000000	0.083333	-8.050000	74.333336	1023.000000	1023.000000	2046.000000
44.099998	-0.008681	-5.130361	-1.161979	-2.949065	-1.973590	0.954274	0.000000	-10.000000	0.075000	-6.950000	71.666664	1023.000000	1023.000000	2046.000000
44.119999	-0.009234	-5.457045	-1.295743	-2.919062	-2.043726	0.801486	0.000000	-10.000000	0.066667	-4.250000	69.500000	1023.000000	1023.000000	2046.000000
44.139999	-0.010104	-5.971392	-1.511955	-2.949151	-2.177466	0.667181	0.000000	-10.000000	0.058333	-1.216667	68.333336	1023.000000	1023.000000	2046.000000
44.160000	-0.011008	-6.505877	-1.762150	-2.973436	-2.273500	0.503209	0.000000	-10.000000	0.041667	0.416667	68.000000	1023.000000	1023.000000	2046.000000
44.180000	-0.011984	-7.082792	-1.903332	-2.978160	-2.443618	0.242317	0.000000	-10.000000	0.041667	0.516667	68.000000	1023.000000	1023.000000	2046.000000
44.200001	-0.012371	-7.311086	-1.971005	-2.974043	-2.521316	0.155279	0.000000	-10.000000	0.041667	0.000000	68.000000	1023.000000	1023.000000	2046.000000
44.220001	-0.012518	-7.398044	-2.054559	-2.914719	-2.503336	0.074571	0.000000	-10.000000	0.050000	0.000000	68.000000	1023.000000	1023.000000	2046.000000
44.240002	-0.012524	-7.401552	-2.005743	-2.850110	-2.548331	0.002631	0.000000	-10.000000	0.050000	0.300000	68.000000	1023.000000	1023.000000	2046.000000
44.259998	-0.012014	-7.099988	-1.829316	-2.797658	-2.564293	0.091279	0.000000	-10.000000	0.025000	1.550000	68.000000	1023.000000	1023.000000	2046.000000
44.279999	-0.011302	-6.679406	-1.715722	-2.658998	-2.441936	0.137251	0.000000	-10.000000	-0.008333	4.416667	68.000000	1023.000000	1023.000000	2046.000000
44.299999	-0.010114	-5.977314	-1.379790	-2.523371	-2.410474	0.336321	0.000000	-10.000000	-0.091667	8.933333	68.000000	1023.000000	1023.000000	2046.000000
44.320000	-0.008874	-5.244606	-1.063505	-2.439247	-2.289759	0.547905	0.000000	-10.000000	-0.200000	14.033334	68.000000	1023.000000	1023.000000	2046.000000
44.340000	-0.007681	-4.539277	-0.869860	-2.319028	-2.040900	0.690512	0.000000	-10.000000	-0.325000	18.850000	68.000000	1023.000000	1023.000000	2046.000000
44.360001	-0.006437	-3.804355	-0.630111	-2.241211	-1.874523	0.941489	0.000000	-10.000000	-0.433333	22.966667	60.833332	1023.000000	1023.000000	2046.000000
44.380001	-0.005343	-3.157546	-0.525058	-2.142069	-1.599553	1.109135	0.000000	-10.000000	-0.525000	26.733334	50.333332	1023.000000	1023.000000	2046.000000
44.400002	-0.004263	-2.519394	-0.376781	-2.091423	-1.372002	1.320812	0.000000	-10.000000	-0.591667	29.166668	39.833332	1023.000000	1023.000000	2046.000000
44.419998	-0.003016	-1.782387	-0.263592	-2.044083	-1.048340	1.573628	0.000000	-10.000000	-0.641667	30.500000	39.833332	1023.000000	1023.000000	2046.000000
44.439999	-0.001833	-1.083562	-0.114742	-1.938460	-0.765110	1.734751	0.000000	-10.000000	-0.675000	31.450001	46.500000	1023.000000	1023.000000	2046.000000
44.459999	-0.000591	-0.349245	0.035072	-1.915003	-0.477501	2.008187	0.000000	-10.000000	-0.733333	32.500000	56.666668	1023.000000	1023.000000	2046.000000
44.480000	0.000445	0.263268	0.187026	-1.837444	-0.224892	2.138577	0.000000	-10.000000	-0.791667	33.783333	67.333336	1023.000000	1023.000000	2046.000000
44.500000	0.001643	0.971109	0.357778	-1.799647	0.022893	2.390085	0.000000	-10.000000	-0.816667	34.566666	78.500000	1023.000000	1023.000000	2046.000000
44.520000	0.002832	1.673886	0.500530	-1.691069	0.316804	2.547621	0.000000	-10.000000	-0.825000	35.250000	90.000000	1023.000000	1023.000000	2046.000000
44.540001	0.004103	2.424844	0.711725	-1.662530	0.559621	2.816028	0.000000	-10.000000	-0.825000	35.549999	101.500000	1023.000000	1023.000000	2046.000000
44.560001	0.005203	3.074858	0.818651	-1.587754	0.857812	2.986149	0.000000	-10.000000	-0.858333	35.583332	113.166664	1023.000000	1023.000000	2046.000000
44.580002	0.006388	3.775292	0.962221	-1.553228	1.165296	3.201003	0.000000	-10.000000	-0.891667	35.850002	125.000000	1023.000000	1023.000000	2046.000000
44.599998	0.007516	4.441697	1.159927	-1.539441	1.383213	3.437998	0.000000	-10.000000	-0.891667	36.250000	137.000000	1023.000000	1023.000000	2046.000000
44.619999	0.008788	5.193906	1.314170	-1.401502	1.716604	3.564635	0.000000	-10.000000	-0.908333	36.450001	149.000000	1023.000000	1023.000000	2046.000000
44.639999	0.010325	6.101951	1.550555	-1.221484	1.987943	3.784937	0.000000	-10.000000	-0.916667	36.833332	161.000000	1023.000000	1023.000000	2046.000000
44.660000	0.011884	7.023183	1.730115	-1.002477	2.299224	3.996321	0.000000	-10.000000	-0.966667	37.349998	173.333328	1023.000000	1023.000000	2046.000000
44.680000	0.012943	7.649143	1.768111	-0.914436	2.634387	4.161081	0.000000	-10.000000	-0.950000	38.083332	185.833328	1023.000000	1023.000000	2046.000000
44.700001	0.014239	8.415437	1.938919	-0.868074	2.942957	4.401635	0.000000	-10.000000	-0.933333	38.083332	198.500000	1023.000000	1023.000000	2046.000000
44.720001	0.015556	9.193542	2.230904	-0.780551	3.213699	4.529491	0.000000	-10.000000	-0.900000	37.850002	211.166672	1023.000000	1023.000000	2046.000000
44.740002	0.016742	9.894260	2.455659	-0.609041	3.378596	4.669046	0.000000	-10.000000	-0.925000	37.700001	223.833328	1023.000000	1023.000000	2046.000000
44.759998	0.017122	10.118981	2.424919	-0.456485	3.540687	4.609860	0.000000	-10.000000	-0.958333	38.066669	236.500000	1023.000000	1023.000000	2046.000000
44.779999	0.016924	10.002335	2.342580	-0.422295	3.514183	4.567867	0.000000	-10.000000	-0.966667	38.533333	249.166672	1023.000000	1023.000000	2046.000000
44.799999	0.016671	9.852616	2.230747	-0.386719	3.516040	4.492548	0.000000	-10.000000	-0.958333	38.683334	262.000000	1023.000000	1023.000000	2046.000000
44.820000	0.016854	9.960876	2.266181	-0.305775	3.571326	4.429144	0.000000	-10.000000	-0.941667	38.683334	274.833344	1023.000000	1023.000000	2046.000000
44.840000	0.017580	10.389797	2.396248	-0.171633	3.669141	4.496041	0.000000	-10.000000	-0.966667	38.500000	287.666656	1023.000000	1023.000000	2046.000000
44.860001	0.018439	10.897446	2.543956	0.003678	3.863341	4.486471	0.000000	-10.000000	-0.991667	38.700001	300.500000	1023.000000	1023.000000	2046.000000
44.880001	0.019318	11.417123	2.763048	0.204916	3.943325	4.505834	0.000000	-10.000000	-1.008333	39.083332	313.500000	1023.000000	1023.000000	2046.000000
44.900002	0.020684	12.224079	2.999060	0.313248	4.176431	4.735340	0.000000	-10.000000	-1.016667	39.483334	326.500000	1023.000000	1023.000000	2046.000000
44.919998	0.022005	13.004855	3.263258	0.517032	4.411479	4.813085	0.000000	-10.000000	-1.000000	39.549999	339.500000	1023.000000	1023.000000	2046.000000
44.939999	0.023624	13.961497	3.538545	0.676982	4.620519	5.125451	0.000000	-10.000000	-0.975000	39.416668	352.666656	1023.000000	1023.000000	2046.000000
44.959999	0.025202	14.894165	3.913921	0.903144	4.831068	5.246033	0.000000	-10.000000	-0.950000	39.266666	365.833344	1023.000000	1023.000000	2046.000000
44.980000	0.026555	15.693728	4.193931	0.984408	5.064351	5.451039	0.000000	-10.000000	-0.941667	39.216667	379.000000	1023.000000	1023.000000	2046.000000
45.000000	0.027936	16.510382	4.402379	1.098239	5.361749	5.648015	0.000000	-10.000000	-0.950000	39.150002	392.000000	1023.000000	1023.000000	2046.000000
45.020000	0.029178	17.244251	4.570705	1.195102	5.670932	5.807513	0.000000	-10.000000	-0.933333	38.950001	405.166656	1023.000000	1023.000000	2046.000000
45.040001	0.030576	18.070312	4.769676	1.254295	5.988366	6.057975	0.000000	-10.000000	-0.908333	38.716667	418.166656	1023.000000	1023.000000	2046.000000
45.060001	0.031916	18.862144	4.989952	1.272376	6.260566	6.339250	0.000000	-10.000000	-0.891667	38.316669	431.166656	1023.000000	1023.000000	2046.000000
45.080002	0.033073	19.546234	5.097489	1.347378	6.613983	6.487383	0.000000	-10.000000	-0.883333	38.000000	444.000000	1023.000000	1023.000000	2046.000000
45.099998	0.034215	20.220793	5.293943	1.386692	6.859792	6.680365	0.000000	-10.000000	-0.858333	37.433334	456.833344	1023.000000	1023.000000	2046.000000
45.119999	0.035449	20.950256	5.546663	1.448109	7.054552	6.900932	0.000000	-10.000000	-0.800000	36.700001	469.500000	1023.000000	1023.000000	2046.000000
45.139999	0.036418	21.523104	5.657075	1.523944	7.312459	7.029627	0.000000	-10.000000	-0.733333	35.533333	481.833344	1023.000000	1023.000000	2046.000000
45.160000	0.037362	22.080851	5.838235	1.564197	7.506358	7.172061	0.000000	-10.000000	-0.691667	34.616669	493.833344	1023.000000	1023.000000	2046.000000
45.180000	0.038586	22.804293	6.063804	1.610009	7.721076	7.409406	0.000000	-10.000000	-0.641667	33.416668	505.500000	1023.000000	1023.000000	2046.000000
45.200001	0.039715	23.471443	6.229963	1.642289	8.017976	7.581213	0.000000	-10.000000	-0.591667	32.216667	516.833313	1023.000000	1023.000000	2046.000000
45.220001	0.040773	24.096809	6.399660	1.619436	8.332170	7.745543	0.000000	-10.000000	-0.550000	30.800001	527.833313	1023.000000	1023.000000	2046.000000
45.240002	0.041904	24.765238	6.618530	1.573121	8.650765	7.922821	0.000000	-10.000000	-0.608333	30.550001	538.333313	1023.000000	1023.000000	2046.000000
45.259998	0.043185	25.522604	6.770525	1.578925	9.080812	8.092342	0.000000	-10.000000	-0.741667	32.000000	548.500000	1023.000000	1023.000000	2046.000000
45.279999	0.044050	26.033363	6.875239	1.619507	9.411204	8.127413	0.000000	-10.000000	-0.875000	34.650002	559.000000	1023.000000	1023.000000	2046.000000
45.299999	0.045195	26.709976	7.067230	1.634223	9.686410	8.322112	0.000000	-10.000000	-0.925000	36.650002	570.166687	1023.000000	1023.000000	2046.000000
45.320000	0.046373	27.406557	7.229566	1.727544	9.959737	8.489710	0.000000	-10.000000	-0.883333	37.166668	582.166687	1023.000000	1023.000000	2046.000000
45.340000	0.047341	27.978371	7.364415	1.914873	10.170922	8.528160	0.000000	-10.000000	-0.800000	36.366669	594.500000	1023.000000	1023.000000	2046.000000
45.360001	0.048438	28.626753	7.407169	2.126683	10.376635	8.716267	0.000000	-10.000000	-0.683333	34.866669	606.833313	1023.000000	1023.000000	2046.000000
45.380001	0.048875	28.885172	7.284894	2.261530	10.560571	8.778177	0.000000	-10.000000	-0.541667	32.533333	618.666687	1023.000000	1023.000000	2046.000000
45.400002	0.049436	29.216417	7.384318	2.326601	10.686353	8.819144	0.000000	-10.000000	-0.383333	29.183334	629.833313	1023.000000	1023.000000	2046.000000
45.419998	0.050175	29.653334	7.521133	2.383649	10.851295	8.897257	0.000000	-10.000000	-0.250000	25.050001	640.166687	1023.000000	1023.000000	2046.000000
45.439999	0.050156	29.641941	7.555947	2.536329	10.765115	8.784550	0.000000	-10.000000	-0.141667	21.133333	649.333313	1023.000000	1023.000000	2046.000000
45.459999	0.048852	28.871609	7.308156	2.615457	10.499188	8.448807	0.000000	-10.000000	-0.058333	17.283333	657.000000	1023.000000	1023.000000	2046.000000
45.480000	0.047293	27.949986	7.051106	2.653051	10.118385	8.127443	0.000000	-10.000000	0.008333	12.866667	663.333313	1023.000000	1023.000000	2046.000000
45.500000	0.045935	27.147680	6.843752	2.677866	9.795742	7.830320	0.000000	-10.000000	0.041667	7.300000	668.333313	1023.000000	1023.000000	2046.000000
45.520000	0.045386	26.823223	6.840127	2.698109	9.508253	7.776735	0.000000	-10.000000	0.050000	1.866667	671.833313	1023.000000	1023.000000	2046.000000
45.540001	0.045204	26.715328	6.819599	2.830511	9.393059	7.672160	0.000000	-10.000000	0.058333	-1.433333	673.500000	1023.000000	1023.000000	2046.000000
45.560001	0.045094	26.650450	6.912411	2.957682	9.213176	7.567180	0.000000	-10.000000	0.066667	-3.083333	674.000000	1023.000000	1023.000000	2046.000000
45.580002	0.045013	26.602818	6.988650	3.025164	9.073367	7.515636	0.000000	-10.000000	0.066667	-3.900000	674.000000	1023.000000	1023.000000	2046.000000
45.599998	0.044862	26.513376	7.022156	3.049620	8.999349	7.442252	0.000000	-10.000000	0.058333	-4.866667	674.000000	1023.000000	1023.000000	2046.000000
45.619999	0.045092	26.649475	7.128472	2.997860	8.971956	7.551187	0.000000	-10.000000	0.066667	-5.816667	674.000000	1023.000000	1023.000000	2046.000000
45.639999	0.045079	26.641954	7.166363	3.086662	8.909187	7.479743	0.000000	-10.000000	0.083333	-7.083333	674.000000	1023.000000	1023.000000	2046.000000
45.660000	0.045580	26.937845	7.360852	3.182307	8.864206	7.530480	0.000000	-10.000000	0.108333	-8.800000	674.000000	1023.000000	1023.000000	2046.000000
45.680000	0.045590	26.943478	7.442233	3.207052	8.788772	7.505422	0.000000	-10.000000	0.133333	-10.600000	674.000000	1023.000000	1023.000000	2046.000000
45.700001	0.045591	26.944540	7.458724	3.247648	8.772843	7.465326	0.000000	-10.000000	0.150000	-12.050000	670.500000	1023.000000	1023.000000	2046.000000
45.720001	0.045598	26.948273	7.397551	3.219468	8.782906	7.548349	0.000000	-10.000000	0.158333	-12.983334	659.500000	1023.000000	1023.000000	2046.000000
45.740002	0.045563	26.927874	7.339269	3.218947	8.832532	7.537126	0.000000	-10.000000	0.150000	-13.416667	648.500000	1023.000000	1023.000000	2046.000000
45.759998	0.045419	26.842340	7.289989	3.159451	8.820762	7.572139	0.000000	-10.000000	0.150000	-13.500000	641.000000	1023.000000	1023.000000	2046.000000
45.779999	0.045120	26.665640	7.234971	3.037219	8.800669	7.592782	0.000000	-10.000000	0.150000	-13.733334	639.500000	1023.000000	1023.000000	2046.000000
45.799999	0.044701	26.418499	7.163284	2.940536	8.751249	7.563430	0.000000	-10.000000	0.183333	-14.150000	636.500000	1023.000000	1023.000000	2046.000000
45.820000	0.044449	26.269379	7.185688	2.787852	8.667777	7.628061	0.000000	-10.000000	0.225000	-14.950000	631.833313	1023.000000	1023.000000	2046.000000
45.840000	0.044037	26.025597	7.062972	2.701759	8.700967	7.559899	0.000000	-10.000000	0.291667	-16.100000	626.833313	1023.000000	1023.000000	2046.000000
45.860001	0.043621	25.779842	7.018657	2.619864	8.618756	7.522566	0.000000	-10.000000	0.350000	-17.966667	621.333313	1023.000000	1023.000000	2046.000000
45.880001	0.043003	25.414549	6.901889	2.572918	8.524908	7.414834	0.000000	-10.000000	0.408333	-20.133333	615.333313	1023.000000	1023.000000	2046.000000
45.900002	0.042249	24.969269	6.806355	2.521583	8.359039	7.282292	0.000000	-10.000000	0.483333	-22.616667	608.500000	1023.000000	1023.000000	2046.000000
45.919998	0.041712	24.651865	6.776877	2.448243	8.170563	7.256183	0.000000	-10.000000	0.558333	-24.966667	601.000000	1023.000000	1023.000000	2046.000000
45.939999	0.041046	24.257982	6.639389	2.388373	8.085237	7.144983	0.000000	-10.000000	0.650000	-27.333334	592.500000	1023.000000	1023.000000	2046.000000
45.959999	0.040379	23.864237	6.542471	2.313379	7.941865	7.066522	0.000000	-10.000000	0.741667	-29.500000	583.333313	1023.000000	1023.000000	2046.000000
45.980000	0.039601	23.403969	6.417128	2.229860	7.781111	6.975871	0.000000	-10.000000	0.816667	-31.516666	573.500000	1023.000000	1023.000000	2046.000000
46.000000	0.038609	22.817699	6.290434	2.153173	7.590495	6.783597	0.000000	-10.000000	0.908333	-33.483334	563.000000	1023.000000	1023.000000	2046.000000
46.020000	0.037973	22.442167	6.222765	2.084002	7.380340	6.755061	0.000000	-10.000000	1.000000	-35.216667	551.833313	1023.000000	1023.000000	2046.000000
46.040001	0.037240	22.008858	6.136734	2.080283	7.130956	6.660884	0.000000	-10.000000	1.091667	-36.816666	540.000000	1023.000000	1023.000000	2046.000000
46.060001	0.036460	21.547625	5.996986	2.113990	6.902287	6.534362	0.000000	-10.000000	1.166667	-37.950001	527.833313	1023.000000	1023.000000	2046.000000
46.080002	0.035281	20.851015	5.654789	2.066216	6.696435	6.433576	0.000000	-10.000000	1.225000	-39.183334	515.333313	1023.000000	1023.000000	2046.000000
46.099998	0.033847	20.003485	5.388827	1.862090	6.473413	6.279155	0.000000	-10.000000	1.308333	-40.266666	502.333344	1023.000000	1023.000000	2046.000000
46.119999	0.032978	19.490059	5.413711	1.684812	6.200670	6.190867	0.000000	-10.000000	1.383333	-41.666668	489.000000	1023.000000	1023.000000	2046.000000
46.139999	0.031914	18.861288	5.334816	1.692814	5.872902	5.960755	0.000000	-10.000000	1.433333	-42.366669	475.000000	1023.000000	1023.000000	2046.000000
46.160000	0.030508	18.030455	5.120644	1.646835	5.524671	5.738306	0.000000	-10.000000	1.450000	-42.850002	460.833344	1023.000000	1023.000000	2046.000000
46.180000	0.028362	16.761694	4.714723	1.588037	5.030659	5.428277	0.000000	-10.000000	1.433333	-42.633335	446.500000	1023.000000	1023.000000	2046.000000
46.200001	0.025652	15.160334	4.210018	1.448659	4.537221	4.964437	0.000000	-10.000000	1.416667	-42.500000	432.500000	1023.000000	1023.000000	2046.000000
46.220001	0.023410	13.835279	3.859289	1.256755	4.074666	4.644570	0.000000	-10.000000	1.400000	-42.283333	418.333344	1023.000000	1023.000000	2046.000000
46.240002	0.021591	12.760282	3.587265	1.135176	3.720750	4.317090	0.000000	-10.000000	1.400000	-42.200001	404.000000	1023.000000	1023.000000	2046.000000
46.259998	0.020233	11.957993	3.349894	1.046956	3.486979	4.074164	0.000000	-10.000000	1.391667	-42.049999	389.666656	1023.000000	1023.000000	2046.000000
46.279999	0.019146	11.315223	3.185446	0.959390	3.251499	3.918887	0.000000	-10.000000	1.375000	-41.633335	375.500000	1023.000000	1023.000000	2046.000000
46.299999	0.017887	10.571488	2.999009	0.909451	2.994723	3.668306	0.000000	-10.000000	1.333333	-41.250000	361.833344	1023.000000	1023.000000	2046.000000
46.320000	0.016898	9.986789	2.939848	0.814119	2.761272	3.471550	0.000000	-10.000000	1.275000	-40.383335	348.166656	1023.000000	1023.000000	2046.000000
46.340000	0.016042	9.480592	2.925055	0.691166	2.485343	3.379028	0.000000	-10.000000	1.241667	-39.983334	334.833344	1023.000000	1023.000000	2046.000000
46.360001	0.015496	9.158034	2.954622	0.661015	2.232980	3.309417	0.000000	-10.000000	1.233333	-39.600002	321.500000	1023.000000	1023.000000	2046.000000
46.380001	0.014983	8.854891	3.020255	0.623205	2.032320	3.179111	0.000000	-10.000000	1.233333	-39.750000	308.333344	1023.000000	1023.000000	2046.000000
46.400002	0.014430	8.527995	2.987769	0.589013	1.835211	3.116003	0.000000	-10.000000	1.225000	-39.716667	295.000000	1023.000000	1023.000000	2046.000000
46.419998	0.013729	8.113652	2.828636	0.558589	1.703501	3.022925	0.000000	-10.000000	1.225000	-39.866669	281.666656	1023.000000	1023.000000	2046.000000
46.439999	0.012983	7.673117	2.699001	0.506749	1.534668	2.932698	0.000000	-10.000000	1.241667	-40.000000	268.333344	1023.000000	1023.000000	2046.000000
46.459999	0.012276	7.254878	2.601968	0.368474	1.339258	2.945177	0.000000	-10.000000	1.241667	-39.816666	255.000000	1023.000000	1023.000000	2046.000000
46.480000	0.011461	6.773249	2.403498	0.179343	1.269643	2.920765	0.000000	-10.000000	1.225000	-39.533333	241.666672	1023.000000	1023.000000	2046.000000
46.500000	0.010604	6.267172	2.172227	0.031419	1.200667	2.862860	0.000000	-10.000000	1.191667	-39.016666	228.500000	1023.000000	1023.000000	2046.000000
46.520000	0.009808	5.796740	2.030563	-0.124224	1.056057	2.834344	0.000000	-10.000000	1.150000	-38.366669	215.666672	1023.000000	1023.000000	2046.000000
46.540001	0.008987	5.311420	1.874817	-0.273102	0.899720	2.809985	0.000000	-10.000000	1.100000	-37.483334	202.833328	1023.000000	1023.000000	2046.000000
46.560001	0.008022	4.740835	1.711961	-0.372816	0.761683	2.640006	0.000000	-10.000000	1.066667	-36.533333	190.333328	1023.000000	1023.000000	2046.000000
46.580002	0.007201	4.255607	1.624238	-0.525205	0.562146	2.594428	0.000000	-10.000000	1.025000	-35.850002	178.000000	1023.000000	1023.000000	2046.000000
46.599998	0.006405	3.785307	1.470610	-0.641918	0.457675	2.498940	0.000000	-10.000000	1.000000	-35.266666	166.000000	1023.000000	1023.000000	2046.000000
46.619999	0.005488	3.243418	1.296238	-0.786201	0.334497	2.398883	0.000000	-10.000000	0.983333	-34.950001	154.166672	1023.000000	1023.000000	2046.000000
46.639999	0.004636	2.740141	1.174043	-0.912153	0.176987	2.301265	0.000000	-10.000000	0.983333	-34.783333	142.500000	1023.000000	1023.000000	2046.000000
46.660000	0.003677	2.173118	0.954437	-1.046613	0.105739	2.159555	0.000000	-10.000000	0.975000	-34.633335	131.000000	1023.000000	1023.000000	2046.000000
46.680000	0.002940	1.737402	0.858927	-1.218941	-0.061498	2.158915	0.000000	-10.000000	0.950000	-34.433334	119.500000	1023.000000	1023.000000	2046.000000
46.700001	0.001918	1.133289	0.663358	-1.435059	-0.153618	2.058608	0.000000	-10.000000	0.933333	-34.200001	108.000000	1023.000000	1023.000000	2046.000000
46.720001	0.001201	0.709561	0.540102	-1.555761	-0.311283	2.036503	0.000000	-10.000000	0.900000	-33.566666	96.500000	1023.000000	1023.000000	2046.000000
46.740002	0.000578	0.341569	0.380470	-1.548645	-0.338789	1.848534	0.000000	-10.000000	0.875000	-32.966667	85.333336	1023.000000	1023.000000	2046.000000
46.759998	-0.000182	-0.107370	0.380863	-1.580111	-0.662408	1.754287	0.000000	-10.000000	0.841667	-32.066666	74.333336	1023.000000	1023.000000	2046.000000
46.779999	-0.000871	-0.514556	0.164875	-1.633825	-0.728847	1.683241	0.000000	-10.000000	0.816667	-31.566668	63.833332	1023.000000	1023.000000	2046.000000
46.799999	-0.001924	-1.137374	-0.164848	-1.849730	-0.735602	1.612805	0.000000	-10.000000	0.791667	-30.916668	53.166668	1023.000000	1023.000000	2046.000000
46.820000	-0.002770	-1.637182	-0.348240	-2.088385	-0.819304	1.618747	0.000000	-10.000000	0.775000	-30.550001	42.833332	1023.000000	1023.000000	2046.000000
46.840000	-0.003646	-2.154826	-0.485579	-2.152873	-0.909945	1.393571	0.000000	-10.000000	0.733333	-29.750000	32.500000	1023.000000	1023.000000	2046.000000
46.860001	-0.004545	-2.686244	-0.563571	-2.248899	-1.165189	1.291414	0.000000	-10.000000	0.666667	-28.516666	22.666666	1023.000000	1023.000000	2046.000000
46.880001	-0.005429	-3.208492	-0.747186	-2.298133	-1.338481	1.175307	0.000000	-10.000000	0.575000	-26.766666	13.166667	1023.000000	1023.000000	2046.000000
46.900002	-0.006400	-3.782630	-1.038413	-2.383817	-1.457904	1.097504	0.000000	-10.000000	0.525000	-25.116667	4.666667	1023.000000	1023.000000	2046.000000
46.919998	-0.007522	-4.445255	-1.312279	-2.426287	-1.652810	0.946120	0.000000	-10.000000	0.491667	-23.916668	-3.333333	1023.000000	1023.000000	2046.000000
46.939999	-0.008896	-5.257595	-1.590881	-2.489479	-1.858864	0.681629	0.000000	-10.000000	0.458333	-23.100000	-11.000000	1023.000000	1023.000000	2046.000000
46.959999	-0.010021	-5.922226	-1.768350	-2.642348	-2.069330	0.557801	0.000000	-10.000000	0.425000	-22.516666	-18.833334	1023.000000	1023.000000	2046.000000
46.980000	-0.011135	-6.580696	-2.001958	-2.700445	-2.221057	0.342765	0.000000	-10.000000	0.400000	-21.750000	-26.500000	1023.000000	1023.000000	2046.000000
47.000000	-0.012042	-7.116677	-2.179051	-2.767359	-2.341792	0.171524	0.000000	-10.000000	0.383333	-20.683334	-33.666668	1023.000000	1023.000000	2046.000000
47.020000	-0.012704	-7.508241	-2.276511	-2.834640	-2.436794	0.039705	0.000000	-10.000000	0.350000	-19.433334	-40.666668	1023.000000	1023.000000	2046.000000
47.040001	-0.012783	-7.554550	-2.184253	-2.869045	-2.558733	0.057481	0.000000	-10.000000	0.308333	-18.266668	-47.166668	1023.000000	1023.000000	2046.000000
47.060001	-0.012662	-7.483144	-2.070693	-2.767710	-2.652746	0.008006	0.000000	-10.000000	0.275000	-17.366667	-53.333332	1023.000000	1023.000000	2046.000000
47.080002	-0.012459	-7.363158	-1.892598	-2.733935	-2.715442	-0.021182	0.000000	-10.000000	0.241667	-16.383333	-59.000000	1023.000000	1023.000000	2046.000000
47.099998	-0.012381	-7.316952	-1.768717	-2.756571	-2.817690	0.026026	0.000000	-10.000000	0.216667	-15.200001	-64.333336	1023.000000	1023.000000	2046.000000
47.119999	-0.012309	-7.274836	-1.789798	-2.754497	-2.785513	0.054972	0.000000	-10.000000	0.191667	-13.800000	-69.333336	1023.000000	1023.000000	2046.000000
47.139999	-0.012431	-7.346627	-1.839323	-2.762285	-2.794465	0.049446	0.000000	-10.000000	0.166667	-12.566668	-73.833336	1023.000000	1023.000000	2046.000000
47.160000	-0.012461	-7.364385	-1.862112	-2.801984	-2.792943	0.092655	0.000000	-10.000000	0.141667	-11.666667	-78.000000	1023.000000	1023.000000	2046.000000
47.180000	-0.012468	-7.368604	-1.893097	-2.878125	-2.762872	0.165490	0.000000	-10.000000	0.116667	-11.116667	-82.000000	1023.000000	1023.000000	2046.000000
47.200001	-0.012768	-7.545778	-1.999584	-2.940313	-2.747533	0.141652	0.000000	-10.000000	0.108333	-10.500000	-85.833336	1023.000000	1023.000000	2046.000000
47.220001	-0.012896	-7.621354	-2.064603	-3.042469	-2.713159	0.198876	0.000000	-10.000000	0.100000	-9.683333	-89.500000	1023.000000	1023.000000	2046.000000
47.240002	-0.012986	-7.674452	-2.067497	-3.163965	-2.741521	0.298532	0.000000	-10.000000	0.083333	-8.416667	-92.666664	1023.000000	1023.000000	2046.000000
47.259998	-0.013117	-7.752264	-2.114179	-3.193321	-2.727912	0.283148	0.000000	-10.000000	0.066667	-7.116667	-95.666664	1023.000000	1023.000000	2046.000000
47.279999	-0.013089	-7.735888	-2.150321	-3.233262	-2.674539	0.322234	0.000000	-10.000000	0.050000	-5.850000	-98.000000	1023.000000	1023.000000	2046.000000
47.299999	-0.013074	-7.726789	-2.099275	-3.276356	-2.713422	0.362264	0.000000	-10.000000	0.050000	-4.766667	-100.000000	1023.000000	1023.000000	2046.000000
47.320000	-0.013205	-7.804196	-2.103626	-3.328844	-2.712806	0.341082	0.000000	-10.000000	0.050000	-3.666667	-101.500000	1023.000000	1023.000000	2046.000000
47.340000	-0.013048	-7.711148	-2.068822	-3.379758	-2.702779	0.440211	0.000000	-10.000000	0.041667	-2.683333	-102.833336	1023.000000	1023.000000	2046.000000
47.360001	-0.012998	-7.681699	-2.118954	-3.365071	-2.611936	0.414262	0.000000	-10.000000	0.041667	-1.616667	-103.666664	1023.000000	1023.000000	2046.000000
47.380001	-0.012947	-7.651562	-2.116772	-3.389549	-2.577209	0.431968	0.000000	-10.000000	0.041667	-0.750000	-104.000000	1023.000000	1023.000000	2046.000000
47.400002	-0.012723	-7.519018	-2.102802	-3.452390	-2.518073	0.554247	0.000000	-10.000000	0.050000	-0.166667	-104.000000	1023.000000	1023.000000	2046.000000
47.419998	-0.012818	-7.575449	-2.114311	-3.452904	-2.504763	0.496528	0.000000	-10.000000	0.058333	0.616667	-104.000000	1023.000000	1023.000000	2046.000000
47.439999	-0.012386	-7.320388	-2.043840	-3.439108	-2.418592	0.581153	0.000000	-10.000000	0.041667	1.600000	-104.000000	1023.000000	1023.000000	2046.000000
47.459999	-0.012043	-7.117146	-1.955326	-3.331174	-2.418202	0.587555	0.000000	-10.000000	0.033333	3.133333	-104.000000	1023.000000	1023.000000	2046.000000
47.480000	-0.011567	-6.835980	-1.933004	-3.176594	-2.340202	0.613820	0.000000	-10.000000	0.000000	4.783333	-104.000000	1023.000000	1023.000000	2046.000000
47.500000	-0.011384	-6.727763	-2.021058	-3.182773	-2.220253	0.696322	0.000000	-10.000000	0.000000	6.800000	-104.000000	1023.000000	1023.000000	2046.000000
47.520000	-0.011256	-6.652485	-2.052411	-3.248754	-2.112517	0.761196	0.000000	-10.000000	-0.025000	8.883333	-104.000000	1023.000000	1023.000000	2046.000000
47.540001	-0.010705	-6.326928	-1.882081	-3.254855	-2.008009	0.818017	0.000000	-10.000000	-0.066667	11.166667	-104.000000	1023.000000	1023.000000	2046.000000
47.560001	-0.010080	-5.957295	-1.667911	-3.117614	-2.022873	0.851103	0.000000	-10.000000	-0.158333	13.816668	-104.000000	1023.000000	1023.000000	2046.000000
47.580002	-0.009671	-5.715717	-1.606662	-2.984983	-1.972795	0.848723	0.000000	-10.000000	-0.275000	17.183334	-82.833336	1023.000000	1023.000000	2046.000000
47.599998	-0.009627	-5.689726	-1.636434	-2.834806	-1.989725	0.771239	0.000000	-10.000000	-0.375000	20.633333	-39.833332	1023.000000	1023.000000	2046.000000
47.619999	-0.009799	-5.790921	-1.712718	-2.761117	-2.063693	0.746607	0.000000	-10.000000	-0.458333	23.983334	5.500000	1023.000000	1023.000000	2046.000000
47.639999	-0.009801	-5.792142	-1.739996	-2.711950	-2.071386	0.731190	0.000000	-10.000000	-0.500000	26.483334	32.666668	1023.000000	1023.000000	2046.000000
47.660000	-0.009574	-5.658027	-1.653296	-2.622396	-2.073844	0.691510	0.000000	-10.000000	-0.575000	28.750000	41.000000	1023.000000	1023.000000	2046.000000
47.680000	-0.008924	-5.273863	-1.506622	-2.542565	-1.993793	0.769118	0.000000	-10.000000	-0.641667	30.616669	50.333332	1023.000000	1023.000000	2046.000000
47.700001	-0.007998	-4.726537	-1.285911	-2.375623	-1.916348	0.851345	0.000000	-10.000000	-0.708333	32.500000	60.166668	1023.000000	1023.000000	2046.000000
47.720001	-0.007084	-4.186842	-1.108434	-2.184991	-1.768363	0.874946	0.000000	-10.000000	-0.750000	33.783337	70.833336	1023.000000	1023.000000	2046.000000
47.740002	-0.005748	-3.397081	-0.741503	-2.057172	-1.620516	1.022110	0.000000	-10.000000	-0.775000	34.733334	81.833336	1023.000000	1023.000000	2046.000000
47.759998	-0.004318	-2.551752	-0.447595	-1.880854	-1.416093	1.192790	0.000000	-10.000000	-0.800000	35.033333	93.333336	1023.000000	1023.000000	2046.000000
47.779999	-0.002699	-1.595040	-0.085780	-1.661254	-1.221916	1.373911	0.000000	-10.000000	-0.825000	35.366669	105.000000	1023.000000	1023.000000	2046.000000
47.799999	-0.000809	-0.478091	0.374103	-1.492877	-1.040674	1.681357	0.000000	-10.000000	-0.866667	35.666668	116.666664	1023.000000	1023.000000	2046.000000
47.820000	0.000702	0.415038	0.621763	-1.290639	-0.775295	1.859208	0.000000	-10.000000	-0.908333	36.633335	128.333328	1023.000000	1023.000000	2046.000000
47.840000	0.002175	1.285443	0.843648	-1.136285	-0.497198	2.075278	0.000000	-10.000000	-0.941667	37.533337	140.333328	1023.000000	1023.000000	2046.000000
47.860001	0.003581	2.116218	1.075764	-0.999312	-0.246264	2.286030	0.000000	-10.000000	-0.966667	38.316669	152.833328	1023.000000	1023.000000	2046.000000
47.880001	0.004951	2.926051	1.280089	-0.900595	0.036058	2.510499	0.000000	-10.000000	-0.983333	38.783333	165.666672	1023.000000	1023.000000	2046.000000
47.900002	0.006293	3.719105	1.456881	-0.886760	0.371748	2.777236	0.000000	-10.000000	-0.991667	39.133335	178.500000	1023.000000	1023.000000	2046.000000
47.919998	0.007663	4.528771	1.626906	-0.838673	0.684675	3.055864	0.000000	-10.000000	-1.016667	39.299999	191.500000	1023.000000	1023.000000	2046.000000
47.939999	0.009155	5.410751	1.886299	-0.808946	0.963945	3.369453	0.000000	-10.000000	-1.033333	39.566669	204.500000	1023.000000	1023.000000	2046.000000
47.959999	0.010520	6.217179	2.063929	-0.728897	1.303938	3.578208	0.000000	-10.000000	-1.033333	39.666668	217.666672	1023.000000	1023.000000	2046.000000
47.980000	0.011737	6.936433	2.323792	-0.641673	1.496914	3.757401	0.000000	-10.000000	-0.991667	39.600002	231.000000	1023.000000	1023.000000	2046.000000
48.000000	0.013007	7.686879	2.533288	-0.574878	1.762087	3.966382	0.000000	-10.000000	-0.983333	39.116669	244.333328	1023.000000	1023.000000	2046.000000
48.020000	0.014137	8.354799	2.692489	-0.536229	2.064943	4.133595	0.000000	-10.000000	-0.966667	38.950001	257.500000	1023.000000	1023.000000	2046.000000
48.040001	0.015428	9.117803	2.866557	-0.508265	2.377620	4.381891	0.000000	-10.000000	-0.958333	38.733334	270.500000	1023.000000	1023.000000	2046.000000
48.060001	0.016692	9.864788	3.050381	-0.461467	2.671876	4.603998	0.000000	-10.000000	-0.933333	38.650002	283.333344	1023.000000	1023.000000	2046.000000
48.080002	0.017982	10.627448	3.165375	-0.390345	3.073862	4.778555	0.000000	-10.000000	-0.941667	38.083336	296.166656	1023.000000	1023.000000	2046.000000
48.099998	0.019157	11.321677	3.336775	-0.388538	3.374144	4.999296	0.000000	-10.000000	-0.958333	38.033333	309.000000	1023.000000	1023.000000	2046.000000
48.119999	0.020151	11.909386	3.536220	-0.273812	3.593833	5.053144	0.000000	-10.000000	-0.983333	38.016666	321.833344	1023.000000	1023.000000	2046.000000
48.139999	0.021392	12.642535	3.648865	-0.090814	3.934734	5.149750	0.000000	-10.000000	-0.991667	38.450001	334.500000	1023.000000	1023.000000	2046.000000
48.160000	0.022869	13.515676	3.887733	0.053204	4.198575	5.376164	0.000000	-10.000000	-1.000000	38.450001	347.166656	1023.000000	1023.000000	2046.000000
48.180000	0.024521	14.491902	4.062684	0.257081	4.498343	5.673795	0.000000	-10.000000	-0.983333	38.616669	360.000000	1023.000000	1023.000000	2046.000000
48.200001	0.025843	15.273268	4.000168	0.384938	4.991572	5.896589	0.000000	-10.000000	-0.958333	38.116669	372.833344	1023.000000	1023.000000	2046.000000
48.220001	0.026956	15.930732	4.199953	0.459934	5.165496	6.105349	0.000000	-10.000000	-0.908333	37.683334	385.666656	1023.000000	1023.000000	2046.000000
48.240002	0.028193	16.661974	4.440242	0.579404	5.416664	6.225666	0.000000	-10.000000	-0.858333	36.733334	398.333344	1023.000000	1023.000000	2046.000000
48.259998	0.029100	17.198347	4.605634	0.727984	5.601064	6.263666	0.000000	-10.000000	-0.825000	36.433334	410.833344	1023.000000	1023.000000	2046.000000
48.279999	0.029388	17.368132	4.700906	0.844129	5.558484	6.264613	0.000000	-10.000000	-0.808333	36.233334	423.000000	1023.000000	1023.000000	2046.000000
48.299999	0.028944	17.105721	4.510353	0.896212	5.600428	6.098728	0.000000	-10.000000	-0.800000	36.216667	435.000000	1023.000000	1023.000000	2046.000000
48.320000	0.028441	16.808632	4.407560	0.873449	5.538455	5.989168	0.000000	-10.000000	-0.775000	35.766666	447.000000	1023.000000	1023.000000	2046.000000
48.340000	0.028416	16.794086	4.448184	0.971927	5.465989	5.907988	0.000000	-10.000000	-0.775000	35.566666	459.000000	1023.000000	1023.000000	2046.000000
48.360001	0.028840	17.044584	4.523700	1.109926	5.527539	5.883419	0.000000	-10.000000	-0.758333	35.400002	471.000000	1023.000000	1023.000000	2046.000000
48.380001	0.029577	17.480246	4.697152	1.290975	5.610823	5.881295	0.000000	-10.000000	-0.750000	35.416668	483.000000	1023.000000	1023.000000	2046.000000
48.400002	0.030599	18.083872	4.953998	1.434795	5.712206	5.982873	0.000000	-10.000000	-0.725000	34.750000	494.833344	1023.000000	1023.000000	2046.000000
48.419998	0.031626	18.691252	5.195529	1.566853	5.856172	6.072697	0.000000	-10.000000	-0.708333	34.166668	506.500000	1023.000000	1023.000000	2046.000000
48.439999	0.032929	19.461239	5.421703	1.754608	6.129863	6.155065	0.000000	-10.000000	-0.700000	33.683334	517.833313	1023.000000	1023.000000	2046.000000
48.459999	0.034212	20.218996	5.648731	1.863649	6.380861	6.325755	0.000000	-10.000000	-0.691667	33.766666	529.166687	1023.000000	1023.000000	2046.000000
48.480000	0.035495	20.977825	5.935580	2.115978	6.512666	6.413601	0.000000	-10.000000	-0.691667	33.950001	540.500000	1023.000000	1023.000000	2046.000000
48.500000	0.036981	21.856010	6.226631	2.335061	6.750354	6.543964	0.000000	-10.000000	-0.691667	34.000000	551.833313	1023.000000	1023.000000	2046.000000
48.520000	0.038123	22.530766	6.410882	2.496750	7.007077	6.616056	0.000000	-10.000000	-0.683333	33.799999	563.166687	1023.000000	1023.000000	2046.000000
48.540001	0.039475	23.329472	6.610957	2.568546	7.281081	6.868887	0.000000	-10.000000	-0.691667	33.566666	574.333313	1023.000000	1023.000000	2046.000000
48.560001	0.040782	24.102009	6.862258	2.657255	7.505470	7.077025	0.000000	-10.000000	-0.708333	33.666668	585.666687	1023.000000	1023.000000	2046.000000
48.580002	0.041958	24.797344	6.990315	2.716708	7.850883	7.239439	0.000000	-10.000000	-0.725000	33.916668	596.833313	1023.000000	1023.000000	2046.000000
48.599998	0.043209	25.536316	7.218534	2.720937	8.098286	7.498559	0.000000	-10.000000	-0.725000	34.000000	608.166687	1023.000000	1023.000000	2046.000000
48.619999	0.044451	26.270561	7.464005	2.745435	8.352820	7.708301	0.000000	-10.000000	-0.716667	33.916668	619.500000	1023.000000	1023.000000	2046.000000
48.639999	0.045573	26.933413	7.658638	2.810307	8.630053	7.834414	0.000000	-10.000000	-0.741667	34.283333	630.833313	1023.000000	1023.000000	2046.000000
48.660000	0.046702	27.600597	7.831811	2.880691	8.917858	7.970238	0.000000	-10.000000	-0.775000	34.650002	642.333313	1023.000000	1023.000000	2046.000000
48.680000	0.047942	28.333889	8.065801	2.912422	9.167672	8.187995	0.000000	-10.000000	-0.791667	35.049999	653.666687	1023.000000	1023.000000	2046.000000
48.700001	0.049172	29.060932	8.272968	2.987491	9.430349	8.370123	0.000000	-10.000000	-0.783333	34.916668	665.333313	1023.000000	1023.000000	2046.000000
48.720001	0.050293	29.722950	8.395535	3.064903	9.729428	8.533083	0.000000	-10.000000	-0.775000	35.016666	677.000000	1023.000000	1023.000000	2046.000000
48.740002	0.051416	30.386637	8.559590	3.129212	9.971806	8.726028	0.000000	-10.000000	-0.758333	34.816666	688.666687	1023.000000	1023.000000	2046.000000
48.759998	0.052694	31.141872	8.747619	3.219654	10.252013	8.922586	0.000000	-10.000000	-0.741667	34.650002	700.333313	1023.000000	1023.000000	2046.000000
48.779999	0.053665	31.716225	8.821986	3.310185	10.547482	9.036571	0.000000	-10.000000	-0.708333	34.083332	711.833313	1023.000000	1023.000000	2046.000000
48.799999	0.054534	32.229729	8.948377	3.407255	10.752767	9.121331	0.000000	-10.000000	-0.675000	33.533333	723.500000	1023.000000	1023.000000	2046.000000
48.820000	0.055683	32.908501	9.144449	3.533619	10.937344	9.293087	0.000000	-10.000000	-0.616667	32.583332	734.833313	1023.000000	1023.000000	2046.000000
48.840000	0.056716	33.518875	9.334888	3.650428	11.077698	9.455862	0.000000	-10.000000	-0.550000	31.333334	745.833313	1023.000000	1023.000000	2046.000000
48.860001	0.057606	34.045212	9.375683	3.775124	11.252173	9.642232	0.000000	-10.000000	-0.466667	29.800001	756.333313	1023.000000	1023.000000	2046.000000
48.880001	0.058282	34.444786	9.242005	3.913205	11.517540	9.772034	0.000000	-10.000000	-0.383333	27.600000	766.500000	1023.000000	1023.000000	2046.000000
48.900002	0.058799	34.750233	9.277997	3.956647	11.626823	9.888764	0.000000	-10.000000	-0.291667	25.050001	776.000000	1023.000000	1023.000000	2046.000000
48.919998	0.059519	35.175529	9.469932	4.026459	11.729105	9.950032	0.000000	-10.000000	-0.208333	22.066668	784.833313	1023.000000	1023.000000	2046.000000
48.939999	0.059681	35.271568	9.538117	4.110655	11.699806	9.922991	0.000000	-10.000000	-0.125000	19.183334	792.666687	1023.000000	1023.000000	2046.000000
48.959999	0.058880	34.798210	9.428308	4.277143	11.459991	9.632770	0.000000	-10.000000	-0.050000	15.633333	799.666687	1023.000000	1023.000000	2046.000000
48.980000	0.057083	33.735970	9.090216	4.227260	11.101096	9.317396	0.000000	-10.000000	0.016667	10.200000	805.666687	1023.000000	1023.000000	2046.000000
49.000000	0.055430	32.759293	8.814900	4.145094	10.724902	9.074397	0.000000	-10.000000	0.075000	2.850000	810.000000	1023.000000	1023.000000	2046.000000
49.020000	0.054237	32.053772	8.656227	4.113603	10.378820	8.905121	0.000000	-10.000000	0.125000	-4.650000	812.333313	1023.000000	1023.000000	2046.000000
49.040001	0.053418	31.569803	8.544563	4.145764	10.140511	8.738966	0.000000	-10.000000	0.183333	-11.050000	813.000000	1023.000000	1023.000000	2046.000000
49.060001	0.052871	31.246548	8.493433	4.230588	9.984633	8.537894	0.000000	-10.000000	0.225000	-14.783334	813.000000	1023.000000	1023.000000	2046.000000
49.080002	0.052259	30.885189	8.485184	4.270763	9.733758	8.395486	0.000000	-10.000000	0.266667	-17.000000	813.000000	1023.000000	1023.000000	2046.000000
49.099998	0.051801	30.614563	8.506746	4.264920	9.540292	8.302606	0.000000	-10.000000	0.300000	-17.566668	805.500000	1023.000000	1023.000000	2046.000000
49.119999	0.051483	30.426464	8.538214	4.248992	9.417840	8.221417	0.000000	-10.000000	0.350000	-18.266666	796.000000	1023.000000	1023.000000	2046.000000
49.139999	0.051158	30.234400	8.469895	4.265178	9.362786	8.136539	0.000000	-10.000000	0.375000	-19.083334	784.333313	1023.000000	1023.000000	2046.000000
49.160000	0.051010	30.146727	8.550450	4.313448	9.192570	8.090258	0.000000	-10.000000	0.400000	-20.350000	777.833313	1023.000000	1023.000000	2046.000000
49.180000	0.051000	30.140944	8.660707	4.382682	9.033264	8.064290	0.000000	-10.000000	0.433333	-21.766666	771.000000	1023.000000	1023.000000	2046.000000
49.200001	0.050764	30.001513	8.678895	4.394099	8.881694	8.046824	0.000000	-10.000000	0.491667	-23.450001	763.666687	1023.000000	1023.000000	2046.000000
49.220001	0.050425	29.801188	8.630118	4.410190	8.774012	7.986869	0.000000	-10.000000	0.550000	-25.216667	755.833313	1023.000000	1023.000000	2046.000000
49.240002	0.050076	29.594837	8.570046	4.372834	8.668817	7.983140	0.000000	-10.000000	0.616667	-26.683334	747.333313	1023.000000	1023.000000	2046.000000
49.259998	0.049693	29.368662	8.502625	4.317821	8.595235	7.952982	0.000000	-10.000000	0.650000	-27.833334	738.500000	1023.000000	1023.000000	2046.000000
49.279999	0.049271	29.119253	8.391240	4.269580	8.577956	7.880476	0.000000	-10.000000	0.650000	-28.000000	729.166687	1023.000000	1023.000000	2046.000000
49.299999	0.048916	28.909073	8.331853	4.210531	8.528932	7.837758	0.000000	-10.000000	0.566667	-26.883333	720.000000	1023.000000	1023.000000	2046.000000
49.320000	0.048608	28.727312	8.213136	4.148650	8.547935	7.817593	0.000000	-10.000000	0.491667	-25.016668	710.833313	1023.000000	1023.000000	2046.000000
49.340000	0.048214	28.494223	8.122327	4.132691	8.534279	7.704926	0.000000	-10.000000	0.425000	-23.033335	702.666687	1023.000000	1023.000000	2046.000000
49.360001	0.047843	28.275080	8.030986	4.082391	8.494907	7.666794	0.000000	-10.000000	0.408333	-22.116667	694.833313	1023.000000	1023.000000	2046.000000
49.380001	0.047373	27.997643	7.953256	4.002847	8.431780	7.609760	0.000000	-10.000000	0.408333	-21.783335	687.500000	1023.000000	1023.000000	2046.000000
49.400002	0.046808	27.663492	7.866386	3.930924	8.317702	7.548481	0.000000	-10.000000	0.425000	-22.266668	680.166687	1023.000000	1023.000000	2046.000000
49.419998	0.046336	27.384768	7.782402	3.879903	8.244699	7.477765	0.000000	-10.000000	0.475000	-23.150002	672.666687	1023.000000	1023.000000	2046.000000
49.439999	0.045623	26.963409	7.614575	3.799515	8.168243	7.381074	0.000000	-10.000000	0.575000	-25.383333	662.166687	1023.000000	1023.000000	2046.000000
49.459999	0.044997	26.592949	7.506760	3.728926	8.065209	7.292054	0.000000	-10.000000	0.691667	-28.200001	650.666687	1023.000000	1023.000000	2046.000000
49.480000	0.044300	26.181545	7.428720	3.680294	7.868236	7.204296	0.000000	-10.000000	0.775000	-30.583334	641.833313	1023.000000	1023.000000	2046.000000
49.500000	0.043426	25.664783	7.359544	3.673488	7.585883	7.045868	0.000000	-10.000000	0.850000	-32.250000	635.000000	1023.000000	1023.000000	2046.000000
49.520000	0.042533	25.137253	7.159098	3.605730	7.391402	6.981022	0.000000	-10.000000	0.941667	-33.683334	627.833313	1023.000000	1023.000000	2046.000000
49.540001	0.041178	24.335995	6.730920	3.407956	7.341575	6.855543	0.000000	-10.000000	1.091667	-36.166668	616.666687	1023.000000	1023.000000	2046.000000
49.560001	0.039849	23.550817	6.522814	3.179931	7.146672	6.701401	0.000000	-10.000000	1.233333	-38.633335	604.666687	1023.000000	1023.000000	2046.000000
49.580002	0.038741	22.895935	6.423115	3.030347	6.910974	6.531500	0.000000	-10.000000	1.358333	-40.850002	591.833313	1023.000000	1023.000000	2046.000000
49.599998	0.037252	22.015768	6.255105	2.961671	6.514572	6.284419	0.000000	-10.000000	1.441667	-42.350002	578.166687	1023.000000	1023.000000	2046.000000
49.619999	0.035617	21.049501	5.903384	2.920191	6.178240	6.047686	0.000000	-10.000000	1.483333	-43.266666	564.000000	1023.000000	1023.000000	2046.000000
49.639999	0.033705	19.919689	5.412518	2.780779	5.856462	5.869930	0.000000	-10.000000	1.508333	-43.850002	549.500000	1023.000000	1023.000000	2046.000000
49.660000	0.031676	18.720621	4.894615	2.603353	5.584444	5.638209	0.000000	-10.000000	1.525000	-44.383335	534.833313	1023.000000	1023.000000	2046.000000
49.680000	0.029566	17.473644	4.493890	2.374223	5.215635	5.389895	0.000000	-10.000000	1.541667	-44.700001	520.000000	1023.000000	1023.000000	2046.000000
49.700001	0.027632	16.330242	4.151710	2.195768	4.874400	5.108364	0.000000	-10.000000	1.550000	-44.750000	505.000000	1023.000000	1023.000000	2046.000000
49.720001	0.025888	15.299721	3.870687	1.999221	4.558197	4.871615	0.000000	-10.000000	1.533333	-44.500000	490.166656	1023.000000	1023.000000	2046.000000
49.740002	0.024324	14.375461	3.618249	1.823317	4.283628	4.650267	0.000000	-10.000000	1.508333	-44.299999	475.333344	1023.000000	1023.000000	2046.000000
49.759998	0.022969	13.574628	3.420361	1.707561	4.025231	4.421475	0.000000	-10.000000	1.483333	-44.183334	460.666656	1023.000000	1023.000000	2046.000000
49.779999	0.022107	13.065166	3.389848	1.489569	3.820092	4.365658	0.000000	-10.000000	1.475000	-43.799999	446.000000	1023.000000	1023.000000	2046.000000
49.799999	0.021212	12.536275	3.343189	1.369774	3.565568	4.257742	0.000000	-10.000000	1.450000	-43.183334	431.333344	1023.000000	1023.000000	2046.000000
49.820000	0.020676	12.219626	3.475717	1.323184	3.259574	4.161151	0.000000	-10.000000	1.408333	-42.383335	416.833344	1023.000000	1023.000000	2046.000000
49.840000	0.020189	11.931787	3.490751	1.306203	3.100883	4.033949	0.000000	-10.000000	1.350000	-41.483334	402.500000	1023.000000	1023.000000	2046.000000
49.860001	0.019593	11.579476	3.405724	1.250546	2.980854	3.942352	0.000000	-10.000000	1.300000	-41.000000	388.833344	1023.000000	1023.000000	2046.000000
49.880001	0.018987	11.221148	3.388046	1.144692	2.741910	3.946499	0.000000	-10.000000	1.266667	-40.316666	375.166656	1023.000000	1023.000000	2046.000000
49.900002	0.018323	10.828756	3.252826	1.026501	2.642357	3.907073	0.000000	-10.000000	1.233333	-39.900002	361.833344	1023.000000	1023.000000	2046.000000
49.919998	0.017527	10.358635	3.059312	0.886559	2.568136	3.844629	0.000000	-10.000000	1.208333	-39.033333	348.500000	1023.000000	1023.000000	2046.000000
49.939999	0.016679	9.857510	2.917726	0.712263	2.425467	3.802055	0.000000	-10.000000	1.166667	-38.250000	335.500000	1023.000000	1023.000000	2046.000000
49.959999	0.015682	9.268020	2.728275	0.587253	2.293803	3.658689	0.000000	-10.000000	1.125000	-37.433334	322.666656	1023.000000	1023.000000	2046.000000
49.980000	0.014725	8.702207	2.503819	0.428592	2.211192	3.558604	0.000000	-10.000000	1.083333	-36.566666	310.166656	1023.000000	1023.000000	2046.000000
50.000000	0.013955	8.247678	2.412912	0.281786	2.040308	3.512672	0.000000	-10.000000	1.066667	-36.216667	298.000000	1023.000000	1023.000000	2046.000000
50.020000	0.013053	7.714216	2.295069	0.135928	1.874529	3.408689	0.000000	-10.000000	1.058333	-35.850002	286.000000	1023.000000	1023.000000	2046.000000
50.040001	0.012116	7.160581	2.073807	0.019155	1.761650	3.305968	0.000000	-10.000000	1.058333	-36.050003	274.000000	1023.000000	1023.000000	2046.000000
50.060001	0.011250	6.648880	1.889602	-0.153483	1.634178	3.278582	0.000000	-10.000000	1.041667	-35.783337	262.000000	1023.000000	1023.000000	2046.000000
50.080002	0.010346	6.114625	1.715612	-0.287087	1.472810	3.213290	0.000000	-10.000000	1.016667	-35.733334	250.000000	1023.000000	1023.000000	2046.000000
50.099998	0.009341	5.520412	1.524658	-0.367444	1.319040	3.044158	0.000000	-10.000000	0.991667	-35.216667	238.000000	1023.000000	1023.000000	2046.000000
50.119999	0.008347	4.933105	1.336467	-0.433610	1.158418	2.871830	0.000000	-10.000000	0.975000	-35.033333	230.000000	1023.000000	1023.000000	2046.000000
50.139999	0.007670	4.533267	1.293049	-0.568263	0.911114	2.897367	0.000000	-10.000000	0.966667	-34.366665	218.333328	1023.000000	1023.000000	2046.000000
50.160000	0.006629	3.917586	0.985001	-0.726845	0.813942	2.845488	0.000000	-10.000000	0.958333	-34.000000	207.000000	1023.000000	1023.000000	2046.000000
50.180000	0.005266	3.112238	0.588991	-1.002996	0.779087	2.747155	0.000000	-10.000000	0.966667	-33.816666	191.833328	1023.000000	1023.000000	2046.000000
50.200001	0.004266	2.521326	0.424662	-1.251531	0.657910	2.690285	0.000000	-10.000000	0.966667	-34.266666	180.500000	1023.000000	1023.000000	2046.000000
50.220001	0.003228	1.907925	0.291618	-1.367248	0.448766	2.534789	0.000000	-10.000000	0.966667	-34.433334	169.000000	1023.000000	1023.000000	2046.000000
50.240002	0.001961	1.158988	0.087178	-1.411343	0.176992	2.306161	0.000000	-10.000000	0.941667	-34.200001	157.500000	1023.000000	1023.000000	2046.000000
50.259998	0.000568	0.335789	-0.229804	-1.448407	-0.076538	2.090539	0.000000	-10.000000	0.900000	-33.483334	146.166672	1023.000000	1023.000000	2046.000000
50.279999	-0.000895	-0.528738	-0.648475	-1.572840	-0.263074	1.955651	0.000000	-10.000000	0.858333	-32.766666	135.000000	1023.000000	1023.000000	2046.000000
50.299999	-0.002495	-1.474284	-0.944777	-1.740707	-0.586767	1.797967	0.000000	-10.000000	0.808333	-32.083332	124.166664	1023.000000	1023.000000	2046.000000
50.320000	-0.004056	-2.397279	-1.225102	-1.904325	-0.857512	1.589660	0.000000	-10.000000	0.800000	-31.533333	113.333336	1023.000000	1023.000000	2046.000000
50.340000	-0.005481	-3.239163	-1.505182	-2.064146	-1.073684	1.403849	0.000000	-10.000000	0.791667	-31.000000	102.833336	1023.000000	1023.000000	2046.000000
50.360001	-0.006760	-3.995057	-1.795882	-2.201795	-1.216799	1.219419	0.000000	-10.000000	0.766667	-30.350000	92.500000	1023.000000	1023.000000	2046.000000
50.380001	-0.007874	-4.653518	-1.999616	-2.353962	-1.393393	1.093453	0.000000	-10.000000	0.733333	-29.783335	82.500000	1023.000000	1023.000000	2046.000000
50.400002	-0.008730	-5.159160	-2.106712	-2.517398	-1.584957	1.049907	0.000000	-10.000000	0.683333	-28.850000	72.500000	1023.000000	1023.000000	2046.000000
50.419998	-0.009165	-5.416752	-2.089752	-2.604666	-1.735341	1.013007	0.000000	-10.000000	0.650000	-27.850000	62.833332	1023.000000	1023.000000	2046.000000
50.439999	-0.009406	-5.559166	-1.977114	-2.601047	-1.959855	0.978850	0.000000	-10.000000	0.591667	-26.600000	53.500000	1023.000000	1023.000000	2046.000000
50.459999	-0.009427	-5.571428	-1.863032	-2.568213	-2.073139	0.932956	0.000000	-10.000000	0.541667	-25.350000	44.666668	1023.000000	1023.000000	2046.000000
50.480000	-0.009717	-5.742691	-1.878762	-2.600771	-2.146701	0.883542	0.000000	-10.000000	0.475000	-23.950001	36.166668	1023.000000	1023.000000	2046.000000
50.500000	-0.009829	-5.809159	-1.906373	-2.659371	-2.194252	0.950837	0.000000	-10.000000	0.433333	-22.733334	28.166666	1023.000000	1023.000000	2046.000000
50.520000	-0.010187	-6.020766	-1.962591	-2.715390	-2.301405	0.958620	0.000000	-10.000000	0.383333	-21.833334	20.500000	1023.000000	1023.000000	2046.000000
50.540001	-0.010502	-6.206854	-2.048551	-2.808755	-2.341421	0.991873	0.000000	-10.000000	0.375000	-21.350000	13.166667	1023.000000	1023.000000	2046.000000
50.560001	-0.010892	-6.436944	-2.197645	-2.885804	-2.331088	0.977593	0.000000	-10.000000	0.358333	-20.750000	6.166667	1023.000000	1023.000000	2046.000000
50.580002	-0.011217	-6.629247	-2.282201	-3.018175	-2.347330	1.018459	0.000000	-10.000000	0.341667	-20.200001	-0.333333	1023.000000	1023.000000	2046.000000
50.599998	-0.011607	-6.859834	-2.368997	-3.133483	-2.389508	1.032154	0.000000	-10.000000	0.300000	-19.100000	-6.666667	1023.000000	1023.000000	2046.000000
50.619999	-0.012040	-7.115869	-2.456856	-3.222020	-2.433237	0.996244	0.000000	-10.000000	0.258333	-17.783335	-12.833333	1023.000000	1023.000000	2046.000000
50.639999	-0.012439	-7.351378	-2.568478	-3.273904	-2.446088	0.937091	0.000000	-10.000000	0.233333	-16.216667	-18.833334	1023.000000	1023.000000	2046.000000
50.660000	-0.012754	-7.537901	-2.679692	-3.353824	-2.437297	0.932912	0.000000	-10.000000	0.208333	-14.683333	-24.166666	1023.000000	1023.000000	2046.000000
50.680000	-0.012954	-7.655767	-2.729203	-3.483046	-2.465557	1.022039	0.000000	-10.000000	0.175000	-13.116667	-29.166666	1023.000000	1023.000000	2046.000000
50.700001	-0.013148	-7.770540	-2.758722	-3.553902	-2.508323	1.050407	0.000000	-10.000000	0.141667	-11.333333	-33.500000	1023.000000	1023.000000	2046.000000
50.720001	-0.013190	-7.795088	-2.702271	-3.604321	-2.549793	1.061297	0.000000	-10.000000	0.116667	-9.516666	-37.333332	1023.000000	1023.000000	2046.000000
50.740002	-0.013228	-7.817917	-2.674715	-3.521514	-2.588768	0.967080	0.000000	-10.000000	0.091667	-7.400000	-40.500000	1023.000000	1023.000000	2046.000000
50.759998	-0.013142	-7.766858	-2.683021	-3.518754	-2.596528	1.031445	0.000000	-10.000000	0.066667	-5.233334	-43.000000	1023.000000	1023.000000	2046.000000
50.779999	-0.013257	-7.834743	-2.866364	-3.545963	-2.446326	1.023911	0.000000	-10.000000	0.050000	-3.033333	-44.833332	1023.000000	1023.000000	2046.000000
50.799999	-0.013327	-7.876295	-2.963376	-3.684731	-2.306695	1.078508	0.000000	-10.000000	0.050000	-1.316667	-45.666668	1023.000000	1023.000000	2046.000000
50.820000	-0.013014	-7.691125	-2.819072	-3.721977	-2.227823	1.077747	0.000000	-10.000000	0.041667	0.533333	-46.000000	1023.000000	1023.000000	2046.000000
50.840000	-0.012610	-7.452351	-2.613368	-3.651452	-2.243729	1.056198	0.000000	-10.000000	0.016667	2.733333	-46.000000	1023.000000	1023.000000	2046.000000
50.860001	-0.012448	-7.356688	-2.522627	-3.496791	-2.318898	0.981628	0.000000	-10.000000	-0.033333	6.216667	-46.000000	1023.000000	1023.000000	2046.000000
50.880001	-0.012762	-7.542377	-2.583007	-3.446397	-2.400466	0.887493	0.000000	-10.000000	-0.083333	9.983334	-46.000000	1023.000000	1023.000000	2046.000000
50.900002	-0.013194	-7.797642	-2.733783	-3.423735	-2.436965	0.796841	0.000000	-10.000000	-0.125000	13.216667	-46.000000	1023.000000	1023.000000	2046.000000
50.919998	-0.013650	-8.067081	-2.857024	-3.396959	-2.466345	0.653246	0.000000	-10.000000	-0.150000	14.866667	-46.000000	1023.000000	1023.000000	2046.000000
50.939999	-0.013702	-8.098178	-2.843902	-3.380237	-2.461960	0.587921	0.000000	-10.000000	-0.166667	15.783334	-46.000000	1023.000000	1023.000000	2046.000000
50.959999	-0.013407	-7.923828	-2.731134	-3.313983	-2.461979	0.583267	0.000000	-10.000000	-0.191667	16.816668	-22.333334	1023.000000	1023.000000	2046.000000
50.980000	-0.012915	-7.632545	-2.615144	-3.211065	-2.372635	0.566298	0.000000	-10.000000	-0.241667	19.266666	5.000000	1023.000000	1023.000000	2046.000000
51.000000	-0.012264	-7.247755	-2.443655	-3.096980	-2.287589	0.580469	0.000000	-10.000000	-0.291667	21.316668	32.333332	1023.000000	1023.000000	2046.000000
51.020000	-0.011179	-6.607072	-2.162779	-2.971504	-2.122778	0.649990	0.000000	-10.000000	-0.333333	23.183334	38.333332	1023.000000	1023.000000	2046.000000
51.040001	-0.009904	-5.853214	-1.870474	-2.806913	-1.921811	0.745984	0.000000	-10.000000	-0.366667	23.966667	43.333332	1023.000000	1023.000000	2046.000000
51.060001	-0.008440	-4.987942	-1.478048	-2.629770	-1.782694	0.902569	0.000000	-10.000000	-0.433333	25.733334	51.000000	1023.000000	1023.000000	2046.000000
51.080002	-0.006756	-3.992896	-1.074606	-2.366366	-1.567413	1.015489	0.000000	-10.000000	-0.525000	27.750000	59.500000	1023.000000	1023.000000	2046.000000
51.099998	-0.005320	-3.144091	-0.739598	-2.179222	-1.387907	1.162636	0.000000	-10.000000	-0.591667	29.850000	68.333336	1023.000000	1023.000000	2046.000000
51.119999	-0.003940	-2.328748	-0.512380	-1.996484	-1.153045	1.333161	0.000000	-10.000000	-0.650000	31.366667	78.166664	1023.000000	1023.000000	2046.000000
51.139999	-0.002656	-1.569823	-0.387313	-1.861733	-0.864860	1.544083	0.000000	-10.000000	-0.691667	32.533333	88.333336	1023.000000	1023.000000	2046.000000
51.160000	-0.001336	-0.789816	-0.221032	-1.747748	-0.575511	1.754475	0.000000	-10.000000	-0.733333	33.516670	99.166664	1023.000000	1023.000000	2046.000000
51.180000	0.000061	0.036265	0.042752	-1.699283	-0.376129	2.068925	0.000000	-10.000000	-0.766667	34.283337	110.000000	1023.000000	1023.000000	2046.000000
51.200001	0.001519	0.898019	0.237662	-1.579275	-0.063312	2.302945	0.000000	-10.000000	-0.808333	35.100002	121.333336	1023.000000	1023.000000	2046.000000
51.220001	0.002817	1.664797	0.456430	-1.513090	0.186881	2.534577	0.000000	-10.000000	-0.850000	36.066666	133.000000	1023.000000	1023.000000	2046.000000
51.240002	0.004110	2.429048	0.620983	-1.427384	0.503538	2.731911	0.000000	-10.000000	-0.900000	37.033333	145.000000	1023.000000	1023.000000	2046.000000
51.259998	0.005426	3.206973	0.801077	-1.344586	0.792109	2.958373	0.000000	-10.000000	-0.925000	37.916668	157.166672	1023.000000	1023.000000	2046.000000
51.279999	0.006789	4.012086	1.026131	-1.271233	1.060587	3.196602	0.000000	-10.000000	-0.950000	38.633335	169.500000	1023.000000	1023.000000	2046.000000
51.299999	0.008129	4.804322	1.209395	-1.185428	1.364096	3.416259	0.000000	-10.000000	-0.941667	39.000000	182.333328	1023.000000	1023.000000	2046.000000
51.320000	0.009357	5.529795	1.447575	-1.032777	1.586128	3.528868	0.000000	-10.000000	-0.941667	39.300003	195.333328	1023.000000	1023.000000	2046.000000
51.340000	0.010656	6.297977	1.632450	-0.864106	1.853426	3.676207	0.000000	-10.000000	-0.941667	39.400002	208.500000	1023.000000	1023.000000	2046.000000
51.360001	0.012092	7.146245	1.852216	-0.659964	2.080473	3.873521	0.000000	-10.000000	-0.966667	39.533333	221.500000	1023.000000	1023.000000	2046.000000
51.380001	0.013491	7.973467	1.935666	-0.551105	2.437683	4.151222	0.000000	-10.000000	-0.983333	39.566666	234.666672	1023.000000	1023.000000	2046.000000
51.400002	0.014672	8.670996	2.055847	-0.534333	2.738791	4.410690	0.000000	-10.000000	-0.966667	39.266666	247.833328	1023.000000	1023.000000	2046.000000
51.419998	0.016033	9.475754	2.322850	-0.475656	3.045625	4.582933	0.000000	-10.000000	-0.966667	39.150002	261.000000	1023.000000	1023.000000	2046.000000
51.439999	0.017450	10.312875	2.601678	-0.302103	3.314389	4.698912	0.000000	-10.000000	-0.975000	38.750000	274.000000	1023.000000	1023.000000	2046.000000
51.459999	0.018590	10.986930	2.797890	-0.137329	3.473624	4.852744	0.000000	-10.000000	-1.008333	39.133335	287.000000	1023.000000	1023.000000	2046.000000
51.480000	0.018920	11.181707	2.858308	-0.010842	3.496741	4.837501	0.000000	-10.000000	-1.025000	39.450001	300.000000	1023.000000	1023.000000	2046.000000
51.500000	0.018737	11.073816	2.761837	0.045400	3.501771	4.764808	0.000000	-10.000000	-1.025000	40.116669	313.166656	1023.000000	1023.000000	2046.000000
51.520000	0.018692	11.047130	2.739575	0.071723	3.514781	4.721051	0.000000	-10.000000	-1.008333	39.850002	326.333344	1023.000000	1023.000000	2046.000000
51.540001	0.019099	11.287219	2.813518	0.174886	3.607210	4.691605	0.000000	-10.000000	-0.991667	39.633335	339.666656	1023.000000	1023.000000	2046.000000
51.560001	0.019847	11.729725	2.938916	0.333147	3.764379	4.693283	0.000000	-10.000000	-0.983333	39.100002	352.833344	1023.000000	1023.000000	2046.000000
51.580002	0.020926	12.367508	3.121470	0.488613	3.942026	4.815399	0.000000	-10.000000	-1.016667	39.266666	366.166656	1023.000000	1023.000000	2046.000000
51.599998	0.022140	13.084695	3.387324	0.641900	4.080738	4.974733	0.000000	-10.000000	-1.033333	39.766666	379.333344	1023.000000	1023.000000	2046.000000
51.619999	0.023614	13.955683	3.634094	0.799659	4.338822	5.183108	0.000000	-10.000000	-1.033333	39.983334	392.500000	1023.000000	1023.000000	2046.000000
51.639999	0.025017	14.784820	3.852982	0.968834	4.597823	5.365181	0.000000	-10.000000	-1.025000	40.000000	405.833344	1023.000000	1023.000000	2046.000000
51.660000	0.026593	15.716539	4.129749	1.174240	4.848628	5.563922	0.000000	-10.000000	-1.008333	39.616669	419.166656	1023.000000	1023.000000	2046.000000
51.680000	0.028120	16.618992	4.467256	1.382452	5.046574	5.722710	0.000000	-10.000000	-1.008333	39.666668	432.500000	1023.000000	1023.000000	2046.000000
51.700001	0.029482	17.423800	4.696284	1.536764	5.304922	5.885830	0.000000	-10.000000	-0.975000	39.550003	445.666656	1023.000000	1023.000000	2046.000000
51.720001	0.030790	18.197168	4.903047	1.659129	5.578669	6.056323	0.000000	-10.000000	-0.950000	39.200001	458.833344	1023.000000	1023.000000	2046.000000
51.740002	0.032009	18.917179	5.053834	1.755436	5.876515	6.231394	0.000000	-10.000000	-0.950000	38.750000	472.000000	1023.000000	1023.000000	2046.000000
51.759998	0.033312	19.687637	5.258950	1.840710	6.165830	6.422147	0.000000	-10.000000	-0.958333	38.516666	485.000000	1023.000000	1023.000000	2046.000000
51.779999	0.034672	20.490953	5.459983	1.853026	6.495224	6.682722	0.000000	-10.000000	-0.941667	38.500000	498.000000	1023.000000	1023.000000	2046.000000
51.799999	0.036005	21.278706	5.723771	1.886550	6.752079	6.916306	0.000000	-10.000000	-0.925000	38.299999	510.833344	1023.000000	1023.000000	2046.000000
51.820000	0.037346	22.071754	5.929957	1.948335	7.095778	7.097685	0.000000	-10.000000	-0.925000	38.200001	523.500000	1023.000000	1023.000000	2046.000000
51.840000	0.038560	22.788847	6.129710	1.981038	7.373881	7.304218	0.000000	-10.000000	-0.908333	38.150002	536.166687	1023.000000	1023.000000	2046.000000
51.860001	0.039810	23.527443	6.293992	2.037884	7.701423	7.494144	0.000000	-10.000000	-0.883333	38.150002	549.000000	1023.000000	1023.000000	2046.000000
51.880001	0.040907	24.176189	6.393021	2.080967	7.992544	7.709657	0.000000	-10.000000	-0.858333	37.933334	561.833313	1023.000000	1023.000000	2046.000000
51.900002	0.042071	24.863909	6.565449	2.106994	8.256036	7.935430	0.000000	-10.000000	-0.858333	37.383335	574.500000	1023.000000	1023.000000	2046.000000
51.919998	0.043194	25.527422	6.798816	2.257005	8.415193	8.056408	0.000000	-10.000000	-0.825000	36.900002	587.000000	1023.000000	1023.000000	2046.000000
51.939999	0.044292	26.176273	6.980960	2.365428	8.621462	8.208424	0.000000	-10.000000	-0.783333	36.233334	599.500000	1023.000000	1023.000000	2046.000000
51.959999	0.045509	26.895723	7.048663	2.481451	8.898360	8.467250	0.000000	-10.000000	-0.750000	35.533333	611.833313	1023.000000	1023.000000	2046.000000
51.980000	0.046628	27.556898	7.055477	2.548650	9.205250	8.747521	0.000000	-10.000000	-0.733333	34.983334	623.833313	1023.000000	1023.000000	2046.000000
52.000000	0.047686	28.182692	7.166566	2.585611	9.437114	8.993402	0.000000	-10.000000	-0.708333	34.183334	635.500000	1023.000000	1023.000000	2046.000000
52.020000	0.048821	28.853075	7.433027	2.665466	9.656746	9.097835	0.000000	-10.000000	-0.716667	33.733334	647.000000	1023.000000	1023.000000	2046.000000
52.040001	0.049850	29.461615	7.629052	2.740736	9.873846	9.217981	0.000000	-10.000000	-0.716667	33.483334	658.333313	1023.000000	1023.000000	2046.000000
52.060001	0.050055	29.582649	7.578764	2.892011	9.984535	9.127337	0.000000	-10.000000	-0.725000	33.750000	669.666687	1023.000000	1023.000000	2046.000000
52.080002	0.049215	29.086134	7.409694	2.898705	9.857521	8.920213	0.000000	-10.000000	-0.708333	33.916668	680.833313	1023.000000	1023.000000	2046.000000
52.099998	0.048419	28.615782	7.253354	2.903435	9.754150	8.704842	0.000000	-10.000000	-0.691667	33.566669	692.166687	1023.000000	1023.000000	2046.000000
52.119999	0.048247	28.513750	7.234780	2.991972	9.738323	8.548675	0.000000	-10.000000	-0.675000	32.733334	703.333313	1023.000000	1023.000000	2046.000000
[truncated: 1,141,077 more chars]
