# Supplementary material for: Effect of Electrode Belt and Body Positions on Regional Pulmonary Ventilation- and Perfusion-Related Impedance Changes Measured by Electric Impedance Tomography
Source: PLoS One. 2016 Jun 2;11(6):e0155913. doi: 10.1371/journal.pone.0155913 (PMC4890811; doi:10.1371/journal.pone.0155913)
Supplement: S1 Dataset — (ZIP) [file pone.0155913.s001.zip › Dataset/Fp06-stan-4i.txt]

Patient Name:	Fp6
Registry:	Fp6
Investigator:	 
Diagnosys:	 
Notes:	st�ende4i           
Sample Rate [Hz]:	50.07
Time Base 	Pixels Mean 	Pixels Sum 	UPPER RIGHT		UPPER LEFT		LOWER RIGHT		LOWER LEFT		QRS	ETCO2	Paw	Flow (L/min)	Volume	Analog1	Analog2	AnalogSum
0.000000	-0.021081	-12.458876	-5.855092	-0.085429	-2.054167	-4.464188	0.000000	-10.000000	1.016667	-40.049999	141.000000	1023.000000	1023.000000	2046.000000
0.020000	-0.022505	-13.300632	-6.098731	-0.108895	-2.346457	-4.746550	0.000000	-10.000000	0.975000	-39.033333	127.666664	1023.000000	1023.000000	2046.000000
0.040000	-0.023658	-13.981764	-6.305548	-0.155050	-2.554970	-4.966196	0.000000	-10.000000	0.916667	-37.816666	114.666664	1023.000000	1023.000000	2046.000000
0.060000	-0.024874	-14.700743	-6.543275	-0.216953	-2.776110	-5.164405	0.000000	-10.000000	0.866667	-36.849998	102.166664	1023.000000	1023.000000	2046.000000
0.080000	-0.026189	-15.477568	-6.794463	-0.339617	-2.965287	-5.378200	0.000000	-10.000000	0.808333	-35.849998	90.000000	1023.000000	1023.000000	2046.000000
0.100000	-0.027259	-16.110193	-6.916145	-0.430481	-3.141499	-5.622067	0.000000	-10.000000	0.758333	-34.916668	78.000000	1023.000000	1023.000000	2046.000000
0.120000	-0.028126	-16.622587	-6.989128	-0.606857	-3.289840	-5.736762	0.000000	-10.000000	0.708333	-34.016666	66.166664	1023.000000	1023.000000	2046.000000
0.140000	-0.028954	-17.111549	-7.040895	-0.700663	-3.471756	-5.898236	0.000000	-10.000000	0.650000	-33.016666	54.666668	1023.000000	1023.000000	2046.000000
0.160000	-0.029779	-17.599379	-7.138362	-0.783064	-3.629545	-6.048408	0.000000	-10.000000	0.591667	-31.983334	43.500000	1023.000000	1023.000000	2046.000000
0.180000	-0.030701	-18.144352	-7.284708	-0.942852	-3.784734	-6.132058	0.000000	-10.000000	0.541667	-30.516666	32.833332	1023.000000	1023.000000	2046.000000
0.200000	-0.031577	-18.662180	-7.422461	-1.084754	-3.946677	-6.208288	0.000000	-10.000000	0.491667	-29.383333	22.666666	1023.000000	1023.000000	2046.000000
0.220000	-0.032491	-19.202301	-7.540127	-1.286482	-4.097817	-6.277874	0.000000	-10.000000	0.441667	-28.250000	13.000000	1023.000000	1023.000000	2046.000000
0.240000	-0.033413	-19.747099	-7.635830	-1.549703	-4.260405	-6.301161	0.000000	-10.000000	0.391667	-27.466667	4.000000	1023.000000	1023.000000	2046.000000
0.260000	-0.034207	-20.216557	-7.691840	-1.830339	-4.383832	-6.310545	0.000000	-10.000000	0.341667	-26.083334	-4.833333	1023.000000	1023.000000	2046.000000
0.280000	-0.035022	-20.698132	-7.781314	-2.070998	-4.481348	-6.364471	0.000000	-10.000000	0.291667	-24.883333	-13.333333	1023.000000	1023.000000	2046.000000
0.300000	-0.035782	-21.147095	-7.841061	-2.270332	-4.594464	-6.441238	0.000000	-10.000000	0.225000	-23.150000	-21.666666	1023.000000	1023.000000	2046.000000
0.320000	-0.036513	-21.579332	-7.889603	-2.496181	-4.712145	-6.481403	0.000000	-10.000000	0.158333	-21.750000	-29.333334	1023.000000	1023.000000	2046.000000
0.340000	-0.037175	-21.970284	-7.930927	-2.679755	-4.838871	-6.520730	0.000000	-10.000000	0.100000	-19.950001	-36.500000	1023.000000	1023.000000	2046.000000
0.360000	-0.037758	-22.315105	-7.973500	-2.855109	-4.918537	-6.567959	0.000000	-10.000000	0.058333	-18.233334	-43.166668	1023.000000	1023.000000	2046.000000
0.380000	-0.038323	-22.649042	-7.977616	-2.994036	-5.020834	-6.656557	0.000000	-10.000000	0.025000	-16.366667	-49.333332	1023.000000	1023.000000	2046.000000
0.400000	-0.038849	-22.959566	-8.023592	-3.120903	-5.096730	-6.718342	0.000000	-10.000000	0.008333	-14.600000	-54.833332	1023.000000	1023.000000	2046.000000
0.420000	-0.039289	-23.219730	-8.043990	-3.225819	-5.170598	-6.779323	0.000000	-10.000000	-0.008333	-13.150001	-59.666668	1023.000000	1023.000000	2046.000000
0.440000	-0.039541	-23.368795	-8.077158	-3.325570	-5.173715	-6.792352	0.000000	-10.000000	-0.008333	-11.766667	-64.000000	1023.000000	1023.000000	2046.000000
0.460000	-0.039907	-23.585247	-8.101388	-3.480756	-5.175709	-6.827394	0.000000	-10.000000	-0.050000	-10.500000	-68.000000	1023.000000	1023.000000	2046.000000
0.480000	-0.040284	-23.808069	-8.119775	-3.604846	-5.244511	-6.838939	0.000000	-10.000000	-0.083333	-8.850000	-71.500000	1023.000000	1023.000000	2046.000000
0.500000	-0.040283	-23.807512	-8.149972	-3.581245	-5.139556	-6.936740	0.000000	-10.000000	-0.133333	-6.666667	-74.666664	1023.000000	1023.000000	2046.000000
0.520000	-0.040107	-23.703529	-8.138060	-3.436127	-5.155556	-6.973787	0.000000	-10.000000	-0.150000	-3.633333	-76.666664	1023.000000	1023.000000	2046.000000
0.540000	-0.039728	-23.479038	-8.273747	-3.285743	-4.990188	-6.929359	0.000000	-10.000000	-0.166667	-0.533333	-77.833336	1023.000000	1023.000000	2046.000000
0.560000	-0.039786	-23.513248	-8.372068	-3.313133	-4.884064	-6.943983	0.000000	-10.000000	-0.166667	1.883333	-78.000000	1023.000000	1023.000000	2046.000000
0.580000	-0.039830	-23.539354	-8.367002	-3.506418	-4.793408	-6.872526	0.000000	-10.000000	-0.175000	3.583333	-78.000000	1023.000000	1023.000000	2046.000000
0.600000	-0.039700	-23.462614	-8.355074	-3.522563	-4.666923	-6.918055	0.000000	-10.000000	-0.191667	5.333333	-78.000000	1023.000000	1023.000000	2046.000000
0.620000	-0.039416	-23.295065	-8.371548	-3.451716	-4.618804	-6.852996	0.000000	-10.000000	-0.241667	7.816667	-78.000000	1023.000000	1023.000000	2046.000000
0.640000	-0.039187	-23.159477	-8.470542	-3.146660	-4.616262	-6.926013	0.000000	-10.000000	-0.316667	10.983334	-78.000000	1023.000000	1023.000000	2046.000000
0.660000	-0.038809	-22.936390	-8.570189	-2.886892	-4.582291	-6.897017	0.000000	-10.000000	-0.383333	14.316667	-78.000000	1023.000000	1023.000000	2046.000000
0.680000	-0.038462	-22.731297	-8.610371	-2.618443	-4.606847	-6.895635	0.000000	-10.000000	-0.441667	17.250000	-78.000000	1023.000000	1023.000000	2046.000000
0.700000	-0.037690	-22.274944	-8.515231	-2.394774	-4.546232	-6.818707	0.000000	-10.000000	-0.475000	19.716667	-43.666668	1023.000000	1023.000000	2046.000000
0.720000	-0.036523	-21.585123	-8.399649	-2.111144	-4.344219	-6.730112	0.000000	-10.000000	-0.550000	22.000000	-7.666667	1023.000000	1023.000000	2046.000000
0.740000	-0.035167	-20.783964	-8.260483	-1.839730	-4.123909	-6.559842	0.000000	-10.000000	-0.675000	24.650000	31.000000	1023.000000	1023.000000	2046.000000
0.760000	-0.033651	-19.887470	-8.070290	-1.585788	-3.869861	-6.361533	0.000000	-10.000000	-0.825000	27.900000	38.166668	1023.000000	1023.000000	2046.000000
0.780000	-0.032268	-19.070616	-7.881093	-1.360628	-3.587440	-6.241456	0.000000	-10.000000	-1.000000	31.483334	47.000000	1023.000000	1023.000000	2046.000000
0.800000	-0.030230	-17.865896	-7.451895	-1.217744	-3.265263	-5.930994	0.000000	-10.000000	-1.250000	36.916668	61.166668	1023.000000	1023.000000	2046.000000
0.820000	-0.028100	-16.607237	-7.036192	-1.045218	-2.903039	-5.622787	0.000000	-10.000000	-1.458333	40.933334	72.500000	1023.000000	1023.000000	2046.000000
0.840000	-0.025830	-15.265353	-6.635737	-0.914239	-2.512627	-5.202750	0.000000	-10.000000	-1.683333	45.000000	85.166664	1023.000000	1023.000000	2046.000000
0.860000	-0.023350	-13.799729	-6.266827	-0.715687	-2.023646	-4.793570	0.000000	-10.000000	-1.850000	47.400002	94.666664	1023.000000	1023.000000	2046.000000
0.880000	-0.021065	-12.449559	-5.933692	-0.583816	-1.549197	-4.382856	0.000000	-10.000000	-2.041667	50.833336	109.833336	1023.000000	1023.000000	2046.000000
0.900000	-0.018711	-11.058152	-5.597870	-0.500868	-1.072858	-3.886556	0.000000	-10.000000	-2.225000	53.583336	126.166664	1023.000000	1023.000000	2046.000000
0.920000	-0.016370	-9.674401	-5.184588	-0.443710	-0.590815	-3.455288	0.000000	-10.000000	-2.358333	56.283337	143.666672	1023.000000	1023.000000	2046.000000
0.940000	-0.013976	-8.260073	-4.786331	-0.437632	-0.086524	-2.949586	0.000000	-10.000000	-2.491667	58.166668	162.000000	1023.000000	1023.000000	2046.000000
0.960000	-0.011409	-6.742498	-4.352750	-0.423979	0.463325	-2.429095	0.000000	-10.000000	-2.558333	59.883335	181.166672	1023.000000	1023.000000	2046.000000
0.980000	-0.008930	-5.277569	-3.919995	-0.373943	0.978440	-1.962072	0.000000	-10.000000	-2.625000	61.000000	201.000000	1023.000000	1023.000000	2046.000000
1.000000	-0.006373	-3.766707	-3.469511	-0.347167	1.525643	-1.475672	0.000000	-10.000000	-2.683333	62.016666	221.166672	1023.000000	1023.000000	2046.000000
1.020000	-0.003874	-2.289300	-2.970233	-0.298471	1.992927	-1.013523	0.000000	-10.000000	-2.741667	63.016666	241.666672	1023.000000	1023.000000	2046.000000
1.040000	-0.001364	-0.806283	-2.559777	-0.249077	2.572076	-0.569506	0.000000	-10.000000	-2.775000	63.266666	262.500000	1023.000000	1023.000000	2046.000000
1.060000	0.001106	0.653848	-2.093105	-0.159109	3.033070	-0.127007	0.000000	-10.000000	-2.791667	63.583332	283.500000	1023.000000	1023.000000	2046.000000
1.080000	0.003661	2.163708	-1.647937	-0.036084	3.560006	0.287723	0.000000	-10.000000	-2.800000	63.549999	304.500000	1023.000000	1023.000000	2046.000000
1.100000	0.006116	3.614297	-1.179124	0.057571	4.026380	0.709471	0.000000	-10.000000	-2.808333	63.516666	325.666656	1023.000000	1023.000000	2046.000000
1.120000	0.008727	5.157759	-0.742482	0.221089	4.551391	1.127762	0.000000	-10.000000	-2.791667	63.750004	346.833344	1023.000000	1023.000000	2046.000000
1.140000	0.011448	6.766000	-0.281819	0.374202	5.088029	1.585588	0.000000	-10.000000	-2.783333	63.716671	368.166656	1023.000000	1023.000000	2046.000000
1.160000	0.013787	8.148316	0.162246	0.525153	5.439954	2.020964	0.000000	-10.000000	-2.783333	64.033340	389.500000	1023.000000	1023.000000	2046.000000
1.180000	0.016734	9.889947	0.589924	0.857339	5.977294	2.465389	0.000000	-10.000000	-2.783333	63.750004	410.833344	1023.000000	1023.000000	2046.000000
1.200000	0.019456	11.498591	0.972437	1.221187	6.343240	2.961729	0.000000	-10.000000	-2.750000	63.700001	432.166656	1023.000000	1023.000000	2046.000000
1.220000	0.022436	13.259589	1.245955	1.646052	6.890126	3.477456	0.000000	-10.000000	-2.683333	62.983334	453.333344	1023.000000	1023.000000	2046.000000
1.240000	0.024590	14.532722	1.432573	1.918605	7.311039	3.870506	0.000000	-10.000000	-2.625000	62.400002	474.500000	1023.000000	1023.000000	2046.000000
1.260000	0.027210	16.081104	1.834867	2.113973	7.804584	4.327681	0.000000	-10.000000	-2.591667	61.516666	495.333344	1023.000000	1023.000000	2046.000000
1.280000	0.030020	17.741646	2.187407	2.448898	8.366162	4.739179	0.000000	-10.000000	-2.608333	61.633335	516.000000	1023.000000	1023.000000	2046.000000
1.300000	0.032224	19.044542	2.415285	2.879070	8.755439	4.994749	0.000000	-10.000000	-2.616667	61.599998	536.500000	1023.000000	1023.000000	2046.000000
1.320000	0.033912	20.041744	2.532995	3.324729	9.024734	5.159286	0.000000	-10.000000	-2.583333	61.433334	557.166687	1023.000000	1023.000000	2046.000000
1.340000	0.035403	20.923243	2.710473	3.715467	9.196849	5.300454	0.000000	-10.000000	-2.516667	60.633335	577.666687	1023.000000	1023.000000	2046.000000
1.360000	0.037320	22.056227	2.995425	4.105766	9.450275	5.504760	0.000000	-10.000000	-2.441667	60.166668	598.000000	1023.000000	1023.000000	2046.000000
1.380000	0.039436	23.306538	3.356769	4.517542	9.741554	5.690672	0.000000	-10.000000	-2.416667	59.633335	618.000000	1023.000000	1023.000000	2046.000000
1.400000	0.041720	24.656464	3.722367	4.944292	10.046374	5.943432	0.000000	-10.000000	-2.366667	59.400002	638.000000	1023.000000	1023.000000	2046.000000
1.420000	0.044069	26.044718	4.100789	5.339220	10.390122	6.214587	0.000000	-10.000000	-2.316667	58.150002	658.000000	1023.000000	1023.000000	2046.000000
1.440000	0.046225	27.318729	4.441773	5.717704	10.708758	6.450494	0.000000	-10.000000	-2.225000	57.300003	677.666687	1023.000000	1023.000000	2046.000000
1.460000	0.048423	28.618141	4.817187	6.021544	11.048839	6.730572	0.000000	-10.000000	-2.125000	56.150002	696.833313	1023.000000	1023.000000	2046.000000
1.480000	0.050592	29.899712	5.267830	6.239902	11.351594	7.040385	0.000000	-10.000000	-2.016667	55.233334	715.666687	1023.000000	1023.000000	2046.000000
1.500000	0.052700	31.145914	5.709717	6.465083	11.632976	7.338137	0.000000	-10.000000	-1.891667	53.850002	734.166687	1023.000000	1023.000000	2046.000000
1.520000	0.054748	32.355942	6.062439	6.744884	11.924764	7.623853	0.000000	-10.000000	-1.783333	52.116669	752.500000	1023.000000	1023.000000	2046.000000
1.540000	0.056685	33.501053	6.381351	6.937420	12.219978	7.962305	0.000000	-10.000000	-1.641667	50.299999	770.166687	1023.000000	1023.000000	2046.000000
1.560000	0.058594	34.629261	6.656024	7.133146	12.554578	8.285512	0.000000	-10.000000	-1.508333	48.316666	787.333313	1023.000000	1023.000000	2046.000000
1.580000	0.060300	35.637409	6.962443	7.219840	12.838160	8.616966	0.000000	-10.000000	-1.366667	46.483334	803.833313	1023.000000	1023.000000	2046.000000
1.600000	0.061963	36.620422	7.234918	7.299611	13.148356	8.937538	0.000000	-10.000000	-1.233333	44.516666	819.666687	1023.000000	1023.000000	2046.000000
1.620000	0.063311	37.416573	7.560494	7.260101	13.376128	9.219849	0.000000	-10.000000	-1.108333	42.416668	834.833313	1023.000000	1023.000000	2046.000000
1.640000	0.064425	38.075279	7.810762	7.123330	13.598102	9.543086	0.000000	-10.000000	-0.941667	39.833332	849.333313	1023.000000	1023.000000	2046.000000
1.660000	0.065448	38.679733	8.083183	7.083659	13.765536	9.747356	0.000000	-10.000000	-0.800000	37.450001	863.000000	1023.000000	1023.000000	2046.000000
1.680000	0.066394	39.238983	8.330539	6.970429	13.952640	9.985375	0.000000	-10.000000	-0.633333	34.966667	875.833313	1023.000000	1023.000000	2046.000000
1.700000	0.067314	39.782341	8.563884	6.911862	14.152708	10.153889	0.000000	-10.000000	-0.500000	32.066666	887.833313	1023.000000	1023.000000	2046.000000
1.720000	0.068074	40.231762	8.724431	6.920866	14.292721	10.293744	0.000000	-10.000000	-0.366667	28.516666	899.000000	1023.000000	1023.000000	2046.000000
1.740000	0.068824	40.675083	8.919624	6.893970	14.414159	10.447329	0.000000	-10.000000	-0.266667	25.050001	909.333313	1023.000000	1023.000000	2046.000000
1.760000	0.069534	41.094761	9.036768	6.923111	14.576084	10.558797	0.000000	-10.000000	-0.175000	21.950001	918.333313	1023.000000	1023.000000	2046.000000
1.780000	0.070094	41.425331	9.155814	6.851906	14.656097	10.761513	0.000000	-10.000000	-0.116667	19.216667	926.333313	1023.000000	1023.000000	2046.000000
1.800000	0.070572	41.708073	9.190467	6.894733	14.797371	10.825503	0.000000	-10.000000	-0.058333	16.450001	933.166687	1023.000000	1023.000000	2046.000000
1.820000	0.071184	42.069954	9.241144	7.015544	14.873635	10.939631	0.000000	-10.000000	-0.025000	13.550000	939.000000	1023.000000	1023.000000	2046.000000
1.840000	0.071630	42.333355	9.275609	7.173279	14.902625	10.981843	0.000000	-10.000000	0.016667	9.916667	943.833313	1023.000000	1023.000000	2046.000000
1.860000	0.071943	42.518456	9.134745	7.357180	14.879935	11.146596	0.000000	-10.000000	0.050000	5.300000	947.833313	1023.000000	1023.000000	2046.000000
1.880000	0.071655	42.348255	8.818265	7.498787	14.930461	11.100742	0.000000	-10.000000	0.091667	0.033333	950.500000	1023.000000	1023.000000	2046.000000
1.900000	0.071149	42.049259	8.653609	7.443174	14.850791	11.101685	0.000000	-10.000000	0.125000	-5.350000	951.833313	1023.000000	1023.000000	2046.000000
1.920000	0.070741	41.807785	8.594653	7.362478	14.792070	11.058582	0.000000	-10.000000	0.175000	-10.500000	952.000000	1023.000000	1023.000000	2046.000000
1.940000	0.070155	41.461803	8.425151	7.407451	14.707594	10.921606	0.000000	-10.000000	0.216667	-14.633333	952.000000	1023.000000	1023.000000	2046.000000
1.960000	0.068839	40.683620	8.156838	7.501139	14.373808	10.651834	0.000000	-10.000000	0.275000	-17.666666	952.000000	1023.000000	1023.000000	2046.000000
1.980000	0.067261	39.751499	7.719594	7.682988	14.076710	10.272205	0.000000	-10.000000	0.325000	-19.549999	944.166687	1023.000000	1023.000000	2046.000000
2.000000	0.065644	38.795856	7.416507	7.743680	13.688387	9.947281	0.000000	-10.000000	0.383333	-21.633333	934.166687	1023.000000	1023.000000	2046.000000
2.020000	0.064450	38.089912	7.163151	7.890581	13.395539	9.640642	0.000000	-10.000000	0.441667	-23.250000	921.500000	1023.000000	1023.000000	2046.000000
2.040000	0.063320	37.422104	6.978889	8.032314	13.107641	9.303260	0.000000	-10.000000	0.500000	-24.983334	913.833313	1023.000000	1023.000000	2046.000000
2.060000	0.062177	36.746613	6.768057	8.142163	12.823420	9.012972	0.000000	-10.000000	0.591667	-26.666668	905.333313	1023.000000	1023.000000	2046.000000
2.080000	0.060856	35.965794	6.589093	8.208801	12.484620	8.683280	0.000000	-10.000000	0.700000	-29.300001	896.166687	1023.000000	1023.000000	2046.000000
2.100000	0.059328	35.062836	6.371561	8.163076	12.194800	8.333399	0.000000	-10.000000	0.850000	-32.100002	886.333313	1023.000000	1023.000000	2046.000000
2.120000	0.057856	34.192822	6.209814	8.056856	11.863894	8.062259	0.000000	-10.000000	1.025000	-35.416668	875.500000	1023.000000	1023.000000	2046.000000
2.140000	0.056350	33.302795	6.073464	7.946561	11.534531	7.748240	0.000000	-10.000000	1.158333	-37.583336	868.000000	1023.000000	1023.000000	2046.000000
2.160000	0.054876	32.431828	5.877918	7.969571	11.176876	7.407463	0.000000	-10.000000	1.408333	-41.550003	855.000000	1023.000000	1023.000000	2046.000000
2.180000	0.053211	31.447880	5.719217	8.001642	10.685912	7.041108	0.000000	-10.000000	1.691667	-45.283337	840.833313	1023.000000	1023.000000	2046.000000
2.200000	0.051466	30.416637	5.417167	7.961025	10.353535	6.684912	0.000000	-10.000000	2.075000	-50.450001	821.000000	1023.000000	1023.000000	2046.000000
2.220000	0.049498	29.253199	5.111321	7.949159	9.901117	6.291601	0.000000	-10.000000	2.350000	-53.900002	804.166687	1023.000000	1023.000000	2046.000000
2.240000	0.047161	27.871861	4.808527	7.771578	9.422026	5.869730	0.000000	-10.000000	2.608333	-56.783333	786.166687	1023.000000	1023.000000	2046.000000
2.260000	0.044605	26.361622	4.483309	7.494633	8.963586	5.420095	0.000000	-10.000000	2.816667	-59.100002	767.333313	1023.000000	1023.000000	2046.000000
2.280000	0.041868	24.743919	4.134904	7.131039	8.460853	5.017124	0.000000	-10.000000	2.966667	-60.866669	747.666687	1023.000000	1023.000000	2046.000000
2.300000	0.039166	23.147261	3.796372	6.780056	8.043118	4.527714	0.000000	-10.000000	3.066667	-62.583336	727.333313	1023.000000	1023.000000	2046.000000
2.320000	0.036629	21.647591	3.515450	6.461244	7.543320	4.127576	0.000000	-10.000000	3.141667	-64.050003	706.500000	1023.000000	1023.000000	2046.000000
2.340000	0.034211	20.218891	3.189707	6.196389	7.126380	3.706416	0.000000	-10.000000	3.225000	-65.200005	685.166687	1023.000000	1023.000000	2046.000000
2.360000	0.031876	18.838552	2.874688	5.907429	6.703437	3.352999	0.000000	-10.000000	3.283333	-65.816666	663.500000	1023.000000	1023.000000	2046.000000
2.380000	0.029661	17.529871	2.542305	5.699614	6.339318	2.948633	0.000000	-10.000000	3.325000	-66.166672	641.500000	1023.000000	1023.000000	2046.000000
2.400000	0.027454	16.225611	2.210170	5.470011	5.975566	2.569863	0.000000	-10.000000	3.333333	-66.183334	619.500000	1023.000000	1023.000000	2046.000000
2.420000	0.025218	14.904012	1.865251	5.212881	5.552167	2.273712	0.000000	-10.000000	3.341667	-66.400002	597.500000	1023.000000	1023.000000	2046.000000
2.440000	0.022741	13.439647	1.415701	5.045069	5.121758	1.857118	0.000000	-10.000000	3.333333	-66.099998	575.500000	1023.000000	1023.000000	2046.000000
2.460000	0.020576	12.160368	1.093114	4.911690	4.614456	1.541107	0.000000	-10.000000	3.325000	-66.033333	553.500000	1023.000000	1023.000000	2046.000000
2.480000	0.018458	10.908847	0.848098	4.814899	3.987444	1.258405	0.000000	-10.000000	3.316667	-65.950005	531.500000	1023.000000	1023.000000	2046.000000
2.500000	0.016523	9.764992	0.514118	4.647607	3.517524	1.085742	0.000000	-10.000000	3.308333	-66.250000	509.333344	1023.000000	1023.000000	2046.000000
2.520000	0.013930	8.232434	0.193537	4.124726	3.066468	0.847704	0.000000	-10.000000	3.308333	-66.366669	487.000000	1023.000000	1023.000000	2046.000000
2.540000	0.011635	6.876532	-0.037718	3.554269	2.725904	0.634076	0.000000	-10.000000	3.258333	-66.116669	464.666656	1023.000000	1023.000000	2046.000000
2.560000	0.009574	5.658207	-0.175427	3.080575	2.355189	0.397871	0.000000	-10.000000	3.150000	-64.849998	442.666656	1023.000000	1023.000000	2046.000000
2.580000	0.007412	4.380756	-0.491057	2.844467	1.979656	0.047689	0.000000	-10.000000	2.983333	-63.416668	421.166656	1023.000000	1023.000000	2046.000000
2.600000	0.005594	3.306155	-0.844831	2.733288	1.601210	-0.183512	0.000000	-10.000000	2.825000	-61.566669	400.000000	1023.000000	1023.000000	2046.000000
2.620000	0.003669	2.168453	-1.237399	2.698135	1.219440	-0.511724	0.000000	-10.000000	2.700000	-60.183334	379.333344	1023.000000	1023.000000	2046.000000
2.640000	0.001912	1.130190	-1.627318	2.695030	0.926493	-0.864015	0.000000	-10.000000	2.616667	-59.150002	359.333344	1023.000000	1023.000000	2046.000000
2.660000	-0.000014	-0.008082	-1.937343	2.653343	0.513883	-1.237966	0.000000	-10.000000	2.533333	-58.366669	339.666656	1023.000000	1023.000000	2046.000000
2.680000	-0.001791	-1.058228	-2.284948	2.537829	0.254991	-1.566101	0.000000	-10.000000	2.433333	-57.516666	320.333344	1023.000000	1023.000000	2046.000000
2.700000	-0.003544	-2.094784	-2.658019	2.463454	0.023685	-1.923904	0.000000	-10.000000	2.350000	-56.500000	301.000000	1023.000000	1023.000000	2046.000000
2.720000	-0.005411	-3.197927	-3.006737	2.295465	-0.246654	-2.240002	0.000000	-10.000000	2.283333	-55.483334	282.166656	1023.000000	1023.000000	2046.000000
2.740000	-0.007396	-4.371157	-3.375351	2.107330	-0.498655	-2.604481	0.000000	-10.000000	2.233333	-54.600002	263.666656	1023.000000	1023.000000	2046.000000
2.760000	-0.008829	-5.218176	-3.566308	1.891037	-0.712003	-2.830902	0.000000	-10.000000	2.150000	-53.366669	245.500000	1023.000000	1023.000000	2046.000000
2.780000	-0.010361	-6.123425	-3.738438	1.676620	-0.955871	-3.105736	0.000000	-10.000000	2.050000	-52.150002	227.666672	1023.000000	1023.000000	2046.000000
2.800000	-0.011620	-6.867503	-3.881179	1.519954	-1.221073	-3.285205	0.000000	-10.000000	1.941667	-50.883335	210.166672	1023.000000	1023.000000	2046.000000
2.820000	-0.012835	-7.585473	-3.980838	1.337324	-1.458357	-3.483601	0.000000	-10.000000	1.833333	-49.716667	193.333328	1023.000000	1023.000000	2046.000000
2.840000	-0.014009	-8.279215	-4.163509	1.139339	-1.671831	-3.583214	0.000000	-10.000000	1.716667	-48.316669	176.666672	1023.000000	1023.000000	2046.000000
2.860000	-0.015183	-8.973067	-4.318988	0.968745	-1.884282	-3.738542	0.000000	-10.000000	1.633333	-47.016666	160.666672	1023.000000	1023.000000	2046.000000
2.880000	-0.016287	-9.625874	-4.404815	0.691421	-2.109603	-3.802877	0.000000	-10.000000	1.541667	-45.483334	144.833328	1023.000000	1023.000000	2046.000000
2.900000	-0.017419	-10.294863	-4.532609	0.383214	-2.229995	-3.915473	0.000000	-10.000000	1.433333	-44.116669	129.666672	1023.000000	1023.000000	2046.000000
2.920000	-0.018307	-10.819352	-4.626245	0.108585	-2.351066	-3.950626	0.000000	-10.000000	1.308333	-41.983334	114.833336	1023.000000	1023.000000	2046.000000
2.940000	-0.019316	-11.415779	-4.705807	-0.157618	-2.513218	-4.039137	0.000000	-10.000000	1.150000	-39.683334	100.833336	1023.000000	1023.000000	2046.000000
2.960000	-0.020123	-11.892699	-4.789750	-0.373375	-2.613488	-4.116086	0.000000	-10.000000	1.000000	-36.683334	87.666664	1023.000000	1023.000000	2046.000000
2.980000	-0.021066	-12.449717	-4.888235	-0.611757	-2.707907	-4.241817	0.000000	-10.000000	0.841667	-33.916668	75.500000	1023.000000	1023.000000	2046.000000
3.000000	-0.021892	-12.938376	-4.999436	-0.743781	-2.830140	-4.365020	0.000000	-10.000000	0.725000	-31.299999	64.166664	1023.000000	1023.000000	2046.000000
3.020000	-0.022535	-13.318225	-5.059489	-0.883033	-2.952559	-4.423144	0.000000	-10.000000	0.633333	-29.166666	53.833332	1023.000000	1023.000000	2046.000000
3.040000	-0.023406	-13.833145	-5.225414	-1.044387	-3.045040	-4.518303	0.000000	-10.000000	0.550000	-27.350000	44.166668	1023.000000	1023.000000	2046.000000
3.060000	-0.024253	-14.333410	-5.357651	-1.158467	-3.157935	-4.659358	0.000000	-10.000000	0.475000	-25.416668	35.000000	1023.000000	1023.000000	2046.000000
3.080000	-0.024975	-14.760148	-5.450805	-1.302732	-3.266518	-4.740094	0.000000	-10.000000	0.400000	-23.566668	26.500000	1023.000000	1023.000000	2046.000000
3.100000	-0.025533	-15.090079	-5.542545	-1.268204	-3.434169	-4.845161	0.000000	-10.000000	0.325000	-21.550001	18.500000	1023.000000	1023.000000	2046.000000
3.120000	-0.026054	-15.397925	-5.776258	-1.241456	-3.463699	-4.916512	0.000000	-10.000000	0.258333	-19.783335	11.333333	1023.000000	1023.000000	2046.000000
3.140000	-0.026828	-15.855477	-5.944942	-1.430579	-3.453296	-5.026661	0.000000	-10.000000	0.216667	-18.616667	6.666667	1023.000000	1023.000000	2046.000000
3.160000	-0.028031	-16.566607	-6.113291	-1.868464	-3.485761	-5.099090	0.000000	-10.000000	0.200000	-17.733334	0.833333	1023.000000	1023.000000	2046.000000
3.180000	-0.028629	-16.919949	-6.147857	-2.149324	-3.473540	-5.149228	0.000000	-10.000000	0.183333	-16.833334	-4.666667	1023.000000	1023.000000	2046.000000
3.200000	-0.029350	-17.345989	-6.311328	-2.221399	-3.530340	-5.282923	0.000000	-10.000000	0.166667	-15.933333	-10.166667	1023.000000	1023.000000	2046.000000
3.220000	-0.029723	-17.566484	-6.462931	-2.082175	-3.603242	-5.418137	0.000000	-10.000000	0.133333	-14.333334	-13.666667	1023.000000	1023.000000	2046.000000
3.240000	-0.029989	-17.723627	-6.616020	-1.898713	-3.742219	-5.466674	0.000000	-10.000000	0.091667	-11.433333	-17.833334	1023.000000	1023.000000	2046.000000
3.260000	-0.030319	-17.918583	-6.793997	-1.694762	-3.828654	-5.601169	0.000000	-10.000000	0.041667	-8.016666	-22.666666	1023.000000	1023.000000	2046.000000
3.280000	-0.030643	-18.110222	-6.910291	-1.504373	-3.961031	-5.734525	0.000000	-10.000000	0.008333	-5.583333	-26.500000	1023.000000	1023.000000	2046.000000
3.300000	-0.030737	-18.165831	-6.966897	-1.346164	-4.023641	-5.829128	0.000000	-10.000000	0.008333	-4.833333	-28.333334	1023.000000	1023.000000	2046.000000
3.320000	-0.030834	-18.222937	-7.053588	-1.154755	-4.105042	-5.909550	0.000000	-10.000000	0.008333	-4.333333	-30.000000	1023.000000	1023.000000	2046.000000
3.340000	-0.030859	-18.237391	-7.176853	-1.034135	-4.027904	-5.998500	0.000000	-10.000000	0.008333	-3.450000	-31.333334	1023.000000	1023.000000	2046.000000
3.360000	-0.031143	-18.405230	-7.198578	-0.967917	-4.119768	-6.118966	0.000000	-10.000000	0.000000	-2.266667	-32.333332	1023.000000	1023.000000	2046.000000
3.380000	-0.031045	-18.347677	-7.151886	-1.016761	-4.093279	-6.085751	0.000000	-10.000000	0.000000	-0.783333	-32.833332	1023.000000	1023.000000	2046.000000
3.400000	-0.030906	-18.265474	-7.047591	-1.039533	-4.086236	-6.092115	0.000000	-10.000000	-0.016667	0.850000	-33.000000	1023.000000	1023.000000	2046.000000
3.420000	-0.030561	-18.061440	-6.903697	-0.981081	-4.074205	-6.102456	0.000000	-10.000000	-0.033333	1.983333	-33.000000	1023.000000	1023.000000	2046.000000
3.440000	-0.030144	-17.815022	-6.816939	-0.945006	-3.996825	-6.056251	0.000000	-10.000000	-0.050000	3.350000	-33.000000	1023.000000	1023.000000	2046.000000
3.460000	-0.029821	-17.624113	-6.727723	-0.989016	-3.947598	-5.959774	0.000000	-10.000000	-0.058333	5.633334	-33.000000	1023.000000	1023.000000	2046.000000
3.480000	-0.029534	-17.454592	-6.706224	-1.051542	-3.834224	-5.862600	0.000000	-10.000000	-0.083333	8.416667	-33.000000	1023.000000	1023.000000	2046.000000
3.500000	-0.029172	-17.240936	-6.612792	-1.106188	-3.763205	-5.758752	0.000000	-10.000000	-0.108333	10.800000	-33.000000	1023.000000	1023.000000	2046.000000
3.520000	-0.028736	-16.983164	-6.551640	-1.178126	-3.618147	-5.635252	0.000000	-10.000000	-0.116667	11.766667	-33.000000	1023.000000	1023.000000	2046.000000
3.540000	-0.028430	-16.801943	-6.463751	-1.248983	-3.554792	-5.534417	0.000000	-10.000000	-0.116667	12.416667	-33.000000	1023.000000	1023.000000	2046.000000
3.560000	-0.028053	-16.579483	-6.389413	-1.285925	-3.445783	-5.458361	0.000000	-10.000000	-0.116667	12.666667	-33.000000	1023.000000	1023.000000	2046.000000
3.580000	-0.027401	-16.194126	-6.232699	-1.319317	-3.323014	-5.319096	0.000000	-10.000000	-0.133333	13.000000	-14.333333	1023.000000	1023.000000	2046.000000
3.600000	-0.026877	-15.884417	-6.158884	-1.314241	-3.151974	-5.259318	0.000000	-10.000000	-0.183333	14.300000	7.000000	1023.000000	1023.000000	2046.000000
3.620000	-0.026052	-15.396768	-6.004987	-1.282580	-3.007917	-5.101284	0.000000	-10.000000	-0.291667	16.733334	30.000000	1023.000000	1023.000000	2046.000000
3.640000	-0.025151	-14.864120	-5.910291	-1.272551	-2.774861	-4.906417	0.000000	-10.000000	-0.408333	20.166666	36.333332	1023.000000	1023.000000	2046.000000
3.660000	-0.023889	-14.118626	-5.801130	-1.159789	-2.500027	-4.657679	0.000000	-10.000000	-0.525000	23.766666	42.333332	1023.000000	1023.000000	2046.000000
3.680000	-0.022931	-13.552088	-5.697953	-1.117397	-2.268302	-4.468436	0.000000	-10.000000	-0.583333	26.233334	46.666668	1023.000000	1023.000000	2046.000000
3.700000	-0.021516	-12.715796	-5.480635	-1.026411	-2.012927	-4.195824	0.000000	-10.000000	-0.691667	28.666668	52.000000	1023.000000	1023.000000	2046.000000
3.720000	-0.019666	-11.622718	-5.266507	-0.739361	-1.704013	-3.912837	0.000000	-10.000000	-0.850000	32.083332	62.000000	1023.000000	1023.000000	2046.000000
3.740000	-0.017596	-10.399142	-5.100343	-0.518869	-1.290504	-3.489426	0.000000	-10.000000	-1.058333	36.316666	76.000000	1023.000000	1023.000000	2046.000000
3.760000	-0.016072	-9.498458	-4.926429	-0.503069	-0.905443	-3.163516	0.000000	-10.000000	-1.233333	40.233334	91.166664	1023.000000	1023.000000	2046.000000
3.780000	-0.014303	-8.452806	-4.634524	-0.625811	-0.455761	-2.736710	0.000000	-10.000000	-1.383333	42.583336	104.000000	1023.000000	1023.000000	2046.000000
3.800000	-0.012344	-7.295358	-4.287406	-0.670481	0.032849	-2.370320	0.000000	-10.000000	-1.483333	44.116669	112.833336	1023.000000	1023.000000	2046.000000
3.820000	-0.010268	-6.068104	-4.081496	-0.473245	0.530326	-2.043689	0.000000	-10.000000	-1.658333	47.033337	127.666664	1023.000000	1023.000000	2046.000000
3.840000	-0.008185	-4.837282	-3.830498	-0.129448	0.937419	-1.814755	0.000000	-10.000000	-1.766667	49.216667	137.833328	1023.000000	1023.000000	2046.000000
3.860000	-0.006208	-3.669170	-3.648524	0.170844	1.312214	-1.503703	0.000000	-10.000000	-1.891667	51.733334	153.500000	1023.000000	1023.000000	2046.000000
3.880000	-0.004367	-2.580840	-3.442193	0.507916	1.665745	-1.312308	0.000000	-10.000000	-1.975000	53.183334	170.666672	1023.000000	1023.000000	2046.000000
3.900000	-0.002194	-1.296568	-3.129253	0.851164	2.043942	-1.062421	0.000000	-10.000000	-2.058333	54.633335	187.833328	1023.000000	1023.000000	2046.000000
3.920000	0.000134	0.079325	-2.721847	1.178490	2.403190	-0.780508	0.000000	-10.000000	-2.150000	56.099998	205.666672	1023.000000	1023.000000	2046.000000
3.940000	0.002658	1.570601	-2.364055	1.570047	2.886668	-0.522059	0.000000	-10.000000	-2.216667	56.983334	218.166672	1023.000000	1023.000000	2046.000000
3.960000	0.005026	2.970525	-1.939112	1.841804	3.251336	-0.183503	0.000000	-10.000000	-2.333333	58.466667	243.666672	1023.000000	1023.000000	2046.000000
3.980000	0.007317	4.324072	-1.542547	2.090573	3.678859	0.097188	0.000000	-10.000000	-2.425000	59.600002	263.000000	1023.000000	1023.000000	2046.000000
4.000000	0.009975	5.895037	-1.018177	2.295812	4.121397	0.496004	0.000000	-10.000000	-2.458333	60.299999	282.666656	1023.000000	1023.000000	2046.000000
4.020000	0.012359	7.303883	-0.609176	2.473469	4.595218	0.844372	0.000000	-10.000000	-2.466667	60.783333	302.666656	1023.000000	1023.000000	2046.000000
4.040000	0.014827	8.762905	-0.188363	2.685277	5.026787	1.239205	0.000000	-10.000000	-2.458333	61.400002	329.666656	1023.000000	1023.000000	2046.000000
4.060000	0.017181	10.153986	0.212075	2.783913	5.489837	1.668161	0.000000	-10.000000	-2.466667	61.916668	350.000000	1023.000000	1023.000000	2046.000000
4.080000	0.019643	11.609046	0.571566	2.935506	6.003328	2.098647	0.000000	-10.000000	-2.425000	61.583332	363.833344	1023.000000	1023.000000	2046.000000
4.100000	0.022017	13.012064	0.973953	3.048708	6.465168	2.524235	0.000000	-10.000000	-2.450000	61.466667	377.500000	1023.000000	1023.000000	2046.000000
4.120000	0.024543	14.505003	1.441275	3.156067	6.896889	3.010771	0.000000	-10.000000	-2.425000	61.049999	404.833344	1023.000000	1023.000000	2046.000000
4.140000	0.026958	15.931966	1.862449	3.266135	7.356684	3.446697	0.000000	-10.000000	-2.425000	61.099998	425.333344	1023.000000	1023.000000	2046.000000
4.160000	0.029260	17.292616	2.315169	3.298096	7.781753	3.897598	0.000000	-10.000000	-2.366667	60.416668	445.666656	1023.000000	1023.000000	2046.000000
4.180000	0.031550	18.645889	2.756565	3.390663	8.225163	4.273497	0.000000	-10.000000	-2.358333	60.200001	459.166656	1023.000000	1023.000000	2046.000000
4.200000	0.033856	20.008835	3.257586	3.408978	8.622498	4.719773	0.000000	-10.000000	-2.350000	59.600002	479.166656	1023.000000	1023.000000	2046.000000
4.220000	0.036082	21.324257	3.701370	3.493456	9.057419	5.072012	0.000000	-10.000000	-2.325000	59.650002	499.166656	1023.000000	1023.000000	2046.000000
4.240000	0.038268	22.616615	4.099716	3.581034	9.479270	5.456596	0.000000	-10.000000	-2.275000	59.233334	525.666687	1023.000000	1023.000000	2046.000000
4.260000	0.040482	23.924892	4.547207	3.710020	9.847078	5.820588	0.000000	-10.000000	-2.225000	59.200001	545.666687	1023.000000	1023.000000	2046.000000
4.280000	0.042895	25.350769	4.910535	3.872156	10.325198	6.242880	0.000000	-10.000000	-2.208333	58.800003	565.500000	1023.000000	1023.000000	2046.000000
4.300000	0.044983	26.584696	5.283137	4.067220	10.644230	6.590109	0.000000	-10.000000	-2.183333	58.300003	578.500000	1023.000000	1023.000000	2046.000000
4.320000	0.047297	27.952360	5.638686	4.328922	10.998223	6.986530	0.000000	-10.000000	-2.158333	57.483334	598.000000	1023.000000	1023.000000	2046.000000
4.340000	0.049526	29.269880	5.953607	4.678746	11.319640	7.317887	0.000000	-10.000000	-2.100000	56.883335	617.333313	1023.000000	1023.000000	2046.000000
4.360000	0.051860	30.649534	6.104060	5.053782	11.726508	7.765185	0.000000	-10.000000	-2.025000	56.549999	636.500000	1023.000000	1023.000000	2046.000000
4.380000	0.053436	31.580502	6.195007	5.338031	12.012709	8.034754	0.000000	-10.000000	-1.916667	55.700001	655.500000	1023.000000	1023.000000	2046.000000
4.400000	0.055347	32.709862	6.423933	5.462636	12.437388	8.385902	0.000000	-10.000000	-1.791667	54.300003	674.166687	1023.000000	1023.000000	2046.000000
4.420000	0.057458	33.957790	6.736054	5.682482	12.886360	8.652894	0.000000	-10.000000	-1.716667	52.533337	692.500000	1023.000000	1023.000000	2046.000000
4.440000	0.059308	35.050903	6.950708	6.022831	13.210013	8.867350	0.000000	-10.000000	-1.666667	51.566669	710.166687	1023.000000	1023.000000	2046.000000
4.460000	0.060375	35.681587	7.049721	6.454562	13.322262	8.855042	0.000000	-10.000000	-1.616667	50.516666	727.500000	1023.000000	1023.000000	2046.000000
4.480000	0.061082	36.099720	7.083036	6.844350	13.369651	8.802684	0.000000	-10.000000	-1.541667	49.566666	744.500000	1023.000000	1023.000000	2046.000000
4.500000	0.062302	36.820328	7.230408	7.321105	13.484294	8.784520	0.000000	-10.000000	-1.433333	48.049999	761.333313	1023.000000	1023.000000	2046.000000
4.520000	0.063647	37.615082	7.395994	7.761263	13.643505	8.814321	0.000000	-10.000000	-1.350000	46.683334	777.666687	1023.000000	1023.000000	2046.000000
4.540000	0.065183	38.523411	7.712971	8.168476	13.702192	8.939772	0.000000	-10.000000	-1.258333	45.283333	793.500000	1023.000000	1023.000000	2046.000000
4.560000	0.066769	39.460335	7.965445	8.500957	13.914227	9.079706	0.000000	-10.000000	-1.166667	43.683334	808.666687	1023.000000	1023.000000	2046.000000
4.580000	0.068146	40.274273	8.236710	8.810758	14.067626	9.159181	0.000000	-10.000000	-1.058333	41.733334	823.666687	1023.000000	1023.000000	2046.000000
4.600000	0.069356	40.989346	8.466917	9.023870	14.227506	9.271053	0.000000	-10.000000	-0.950000	39.750000	837.833313	1023.000000	1023.000000	2046.000000
4.620000	0.070889	41.895176	8.820556	9.170854	14.422890	9.480876	0.000000	-10.000000	-0.841667	37.549999	851.500000	1023.000000	1023.000000	2046.000000
4.640000	0.072129	42.628441	9.106146	9.324890	14.564350	9.633055	0.000000	-10.000000	-0.750000	35.233334	864.333313	1023.000000	1023.000000	2046.000000
4.660000	0.073481	43.427242	9.367559	9.524707	14.705792	9.829184	0.000000	-10.000000	-0.675000	33.000000	876.500000	1023.000000	1023.000000	2046.000000
4.680000	0.074653	44.119949	9.555753	9.614415	14.852899	10.096882	0.000000	-10.000000	-0.600000	31.216667	887.833313	1023.000000	1023.000000	2046.000000
4.700000	0.075814	44.806255	9.725525	9.730012	15.043271	10.307446	0.000000	-10.000000	-0.508333	29.400000	898.333313	1023.000000	1023.000000	2046.000000
4.720000	0.076923	45.461681	9.909305	9.815556	15.202070	10.534750	0.000000	-10.000000	-0.433333	27.516666	908.500000	1023.000000	1023.000000	2046.000000
4.740000	0.078113	46.164883	10.093220	9.858820	15.436412	10.776431	0.000000	-10.000000	-0.400000	25.783333	918.000000	1023.000000	1023.000000	2046.000000
4.760000	0.078860	46.606133	10.234360	9.822034	15.594896	10.954842	0.000000	-10.000000	-0.375000	24.600000	927.166687	1023.000000	1023.000000	2046.000000
4.780000	0.079701	47.103409	10.461600	9.694187	15.747596	11.200025	0.000000	-10.000000	-0.350000	23.466667	935.666687	1023.000000	1023.000000	2046.000000
4.800000	0.080242	47.422756	10.615894	9.566839	15.886456	11.353565	0.000000	-10.000000	-0.308333	22.300001	943.666687	1023.000000	1023.000000	2046.000000
4.820000	0.080880	47.800312	10.847476	9.407958	16.004036	11.540842	0.000000	-10.000000	-0.283333	20.950001	951.166687	1023.000000	1023.000000	2046.000000
4.840000	0.081395	48.104382	10.946122	9.380704	16.179520	11.598035	0.000000	-10.000000	-0.233333	19.533333	958.333313	1023.000000	1023.000000	2046.000000
4.860000	0.082021	48.474686	11.136729	9.311771	16.279139	11.747047	0.000000	-10.000000	-0.175000	17.833334	965.166687	1023.000000	1023.000000	2046.000000
4.880000	0.082495	48.754646	11.234782	9.310827	16.424690	11.784346	0.000000	-10.000000	-0.116667	15.900001	971.500000	1023.000000	1023.000000	2046.000000
4.900000	0.083169	49.153111	11.399665	9.228608	16.553625	11.971213	0.000000	-10.000000	-0.091667	14.233334	977.000000	1023.000000	1023.000000	2046.000000
4.920000	0.083713	49.474335	11.468083	9.293670	16.666628	12.045955	0.000000	-10.000000	-0.083333	12.966667	982.166687	1023.000000	1023.000000	2046.000000
4.940000	0.084319	49.832489	11.612900	9.308660	16.729548	12.181383	0.000000	-10.000000	-0.091667	12.083334	986.666687	1023.000000	1023.000000	2046.000000
4.960000	0.084817	50.127048	11.653026	9.499466	16.741903	12.232655	0.000000	-10.000000	-0.066667	11.283334	991.000000	1023.000000	1023.000000	2046.000000
4.980000	0.085244	50.379463	11.550368	9.701898	16.728197	12.398998	0.000000	-10.000000	-0.041667	10.100000	994.666687	1023.000000	1023.000000	2046.000000
5.000000	0.084945	50.202354	11.248732	9.768023	16.753283	12.432317	0.000000	-10.000000	0.000000	7.766667	998.166687	1023.000000	1023.000000	2046.000000
5.020000	0.084147	49.731045	11.054413	9.615223	16.615168	12.446241	0.000000	-10.000000	0.041667	2.583333	1001.166687	1023.000000	1023.000000	2046.000000
5.040000	0.083196	49.168846	10.832936	9.480154	16.551264	12.304494	0.000000	-10.000000	0.100000	-4.000000	1003.166687	1023.000000	1023.000000	2046.000000
5.060000	0.081675	48.269875	10.476082	9.410335	16.317511	12.065948	0.000000	-10.000000	0.233333	-12.300000	1004.000000	1023.000000	1023.000000	2046.000000
5.080000	0.079391	46.920025	9.988633	9.500163	15.850102	11.581126	0.000000	-10.000000	0.450000	-20.250000	1004.000000	1023.000000	1023.000000	2046.000000
5.100000	0.076135	44.995800	9.386365	9.557803	15.125192	10.926441	0.000000	-10.000000	0.808333	-29.100000	999.833313	1023.000000	1023.000000	2046.000000
5.120000	0.072788	43.017494	8.731450	9.643378	14.433928	10.208738	0.000000	-10.000000	1.741667	-43.616669	970.333313	1023.000000	1023.000000	2046.000000
5.140000	0.069753	41.223965	8.230547	9.768980	13.748692	9.475748	0.000000	-10.000000	2.566667	-55.516666	940.833313	1023.000000	1023.000000	2046.000000
5.160000	0.067263	39.752689	7.908383	9.878728	13.138598	8.826979	0.000000	-10.000000	3.225000	-64.400002	915.500000	1023.000000	1023.000000	2046.000000
5.180000	0.064936	38.377300	7.608752	10.007448	12.560206	8.200891	0.000000	-10.000000	3.225000	-64.400002	915.500000	1023.000000	1023.000000	2046.000000
5.200000	0.062879	37.161713	7.329482	10.055225	12.104885	7.672121	0.000000	-10.000000	3.283334	-64.983337	908.500000	1023.000000	1023.000000	2046.000000
5.220000	0.060682	35.863312	7.093072	10.026513	11.594768	7.148959	0.000000	-10.000000	3.383333	-66.316666	894.000000	1023.000000	1023.000000	2046.000000
5.240000	0.058712	34.698818	6.902444	9.863027	11.180621	6.752728	0.000000	-10.000000	3.516667	-67.833336	872.000000	1023.000000	1023.000000	2046.000000
5.260000	0.057016	33.696350	6.770089	9.736437	10.797984	6.391840	0.000000	-10.000000	3.616667	-68.950005	849.333313	1023.000000	1023.000000	2046.000000
5.280000	0.055224	32.637402	6.588060	9.656242	10.372473	6.020628	0.000000	-10.000000	3.666667	-69.466667	826.333313	1023.000000	1023.000000	2046.000000
5.300000	0.053763	31.773935	6.451025	9.591315	10.015486	5.716109	0.000000	-10.000000	3.658333	-69.500000	803.166687	1023.000000	1023.000000	2046.000000
5.320000	0.052141	30.815382	6.156676	9.520305	9.702516	5.435885	0.000000	-10.000000	3.600000	-69.033333	780.000000	1023.000000	1023.000000	2046.000000
5.340000	0.050671	29.946320	5.924427	9.463991	9.409221	5.148681	0.000000	-10.000000	3.508333	-68.150002	757.000000	1023.000000	1023.000000	2046.000000
5.360000	0.048830	28.858425	5.675087	9.263475	9.015383	4.904480	0.000000	-10.000000	3.400000	-66.983337	734.166687	1023.000000	1023.000000	2046.000000
5.380000	0.046997	27.775364	5.410523	8.993922	8.720811	4.650108	0.000000	-10.000000	3.250000	-65.716667	711.666687	1023.000000	1023.000000	2046.000000
5.400000	0.044729	26.434807	5.055997	8.566142	8.420931	4.391737	0.000000	-10.000000	3.083333	-64.033333	689.833313	1023.000000	1023.000000	2046.000000
5.420000	0.042724	25.250128	4.751506	8.182559	8.189214	4.126849	0.000000	-10.000000	2.933333	-62.566669	668.500000	1023.000000	1023.000000	2046.000000
5.440000	0.040628	24.011114	4.392622	7.806251	7.946470	3.865771	0.000000	-10.000000	2.800000	-60.966667	647.666687	1023.000000	1023.000000	2046.000000
5.460000	0.038831	22.949274	4.101096	7.464449	7.749656	3.634073	0.000000	-10.000000	2.683333	-59.766666	627.166687	1023.000000	1023.000000	2046.000000
5.480000	0.037077	21.912304	3.791541	7.194947	7.507706	3.418111	0.000000	-10.000000	2.550000	-58.216667	607.333313	1023.000000	1023.000000	2046.000000
5.500000	0.035567	21.020309	3.534651	6.953203	7.337687	3.194771	0.000000	-10.000000	2.416667	-56.683334	588.000000	1023.000000	1023.000000	2046.000000
5.520000	0.033926	20.050514	3.211569	6.664891	7.082599	3.091454	0.000000	-10.000000	2.300000	-55.200001	569.166687	1023.000000	1023.000000	2046.000000
5.540000	0.032353	19.120768	2.940574	6.445301	6.871522	2.863369	0.000000	-10.000000	2.191667	-54.033333	550.666687	1023.000000	1023.000000	2046.000000
5.560000	0.030541	18.049801	2.624603	6.178057	6.565599	2.681543	0.000000	-10.000000	2.100000	-53.016666	532.666687	1023.000000	1023.000000	2046.000000
5.580000	0.028731	16.980005	2.374591	5.945687	6.265246	2.394480	0.000000	-10.000000	2.008333	-51.700001	515.000000	1023.000000	1023.000000	2046.000000
5.600000	0.027128	16.032488	2.092488	5.903631	5.896383	2.139986	0.000000	-10.000000	1.925000	-50.283333	497.833344	1023.000000	1023.000000	2046.000000
5.620000	0.025674	15.173263	1.790930	5.838545	5.624078	1.919709	0.000000	-10.000000	1.841667	-49.416668	481.000000	1023.000000	1023.000000	2046.000000
5.640000	0.023274	13.755064	1.408949	5.392802	5.332843	1.620469	0.000000	-10.000000	1.791667	-48.766666	464.500000	1023.000000	1023.000000	2046.000000
5.660000	0.021081	12.458769	1.117129	4.838701	5.077877	1.425063	0.000000	-10.000000	1.758333	-48.450001	448.166656	1023.000000	1023.000000	2046.000000
5.680000	0.019079	11.275399	0.921772	4.380231	4.778333	1.195063	0.000000	-10.000000	1.733333	-47.866665	432.000000	1023.000000	1023.000000	2046.000000
5.700000	0.017072	10.089456	0.664401	4.156618	4.427538	0.840898	0.000000	-10.000000	1.675000	-47.483334	416.000000	1023.000000	1023.000000	2046.000000
5.720000	0.015457	9.135222	0.355911	4.043483	4.118727	0.617101	0.000000	-10.000000	1.600000	-46.533333	400.166656	1023.000000	1023.000000	2046.000000
5.740000	0.014030	8.291824	0.008197	4.065149	3.854919	0.363559	0.000000	-10.000000	1.516667	-45.416668	384.666656	1023.000000	1023.000000	2046.000000
5.760000	0.012666	7.485560	-0.336360	4.088859	3.606339	0.126723	0.000000	-10.000000	1.433333	-43.650002	369.500000	1023.000000	1023.000000	2046.000000
5.780000	0.011380	6.725834	-0.586893	4.080655	3.346254	-0.114182	0.000000	-10.000000	1.358333	-42.666668	354.833344	1023.000000	1023.000000	2046.000000
5.800000	0.010084	5.959496	-0.821837	3.984625	3.084002	-0.287293	0.000000	-10.000000	1.291667	-41.583336	340.500000	1023.000000	1023.000000	2046.000000
5.820000	0.008713	5.149098	-1.085212	3.912315	2.893520	-0.571526	0.000000	-10.000000	1.233333	-40.983334	326.833344	1023.000000	1023.000000	2046.000000
5.840000	0.007289	4.307665	-1.336075	3.751781	2.667349	-0.775390	0.000000	-10.000000	1.175000	-40.066666	313.333344	1023.000000	1023.000000	2046.000000
5.860000	0.005840	3.451439	-1.535304	3.534168	2.431958	-0.979383	0.000000	-10.000000	1.108333	-38.983334	300.166656	1023.000000	1023.000000	2046.000000
5.880000	0.004674	2.762075	-1.687847	3.308338	2.300660	-1.159076	0.000000	-10.000000	1.050000	-37.783333	287.000000	1023.000000	1023.000000	2046.000000
5.900000	0.003537	2.090194	-1.824055	3.122332	2.128704	-1.336787	0.000000	-10.000000	0.991667	-36.549999	274.333344	1023.000000	1023.000000	2046.000000
5.920000	0.002276	1.344856	-1.954780	2.916707	1.914424	-1.531495	0.000000	-10.000000	0.933333	-35.433334	262.000000	1023.000000	1023.000000	2046.000000
5.940000	0.001192	0.704450	-2.052650	2.711411	1.731052	-1.685362	0.000000	-10.000000	0.866667	-34.216667	250.166672	1023.000000	1023.000000	2046.000000
5.960000	-0.000007	-0.003871	-2.212099	2.542888	1.509901	-1.844561	0.000000	-10.000000	0.800000	-32.883331	238.666672	1023.000000	1023.000000	2046.000000
5.980000	-0.001093	-0.645782	-2.377005	2.381754	1.330667	-1.981197	0.000000	-10.000000	0.733333	-31.583334	227.833328	1023.000000	1023.000000	2046.000000
6.000000	-0.002175	-1.285637	-2.560492	2.227861	1.187425	-2.140432	0.000000	-10.000000	0.683333	-30.583334	217.500000	1023.000000	1023.000000	2046.000000
6.020000	-0.003251	-1.921406	-2.695230	2.006257	0.969646	-2.202079	0.000000	-10.000000	0.633333	-29.483334	207.500000	1023.000000	1023.000000	2046.000000
6.040000	-0.004389	-2.593848	-2.842982	1.750836	0.794523	-2.296226	0.000000	-10.000000	0.616667	-28.550001	197.500000	1023.000000	1023.000000	2046.000000
6.060000	-0.005682	-3.358153	-3.011611	1.537358	0.592697	-2.476596	0.000000	-10.000000	0.566667	-27.600000	187.833328	1023.000000	1023.000000	2046.000000
6.080000	-0.006653	-3.931880	-3.175668	1.295490	0.489073	-2.540775	0.000000	-10.000000	0.525000	-26.716667	178.500000	1023.000000	1023.000000	2046.000000
6.100000	-0.007830	-4.627769	-3.318220	1.119789	0.297499	-2.726837	0.000000	-10.000000	0.475000	-25.800001	169.666672	1023.000000	1023.000000	2046.000000
6.120000	-0.008663	-5.119618	-3.449962	0.920416	0.203723	-2.793795	0.000000	-10.000000	0.458333	-24.700001	161.166672	1023.000000	1023.000000	2046.000000
6.140000	-0.009684	-5.723287	-3.581076	0.769165	0.035894	-2.947270	0.000000	-10.000000	0.416667	-23.850000	153.000000	1023.000000	1023.000000	2046.000000
6.160000	-0.010388	-6.139452	-3.686803	0.613722	-0.074114	-2.992258	0.000000	-10.000000	0.383333	-23.000000	145.000000	1023.000000	1023.000000	2046.000000
6.180000	-0.011341	-6.702390	-3.854856	0.471861	-0.187799	-3.131595	0.000000	-10.000000	0.350000	-22.416668	137.166672	1023.000000	1023.000000	2046.000000
6.200000	-0.011857	-7.007310	-3.957190	0.348175	-0.224011	-3.174284	0.000000	-10.000000	0.341667	-21.683334	129.500000	1023.000000	1023.000000	2046.000000
6.220000	-0.012747	-7.533640	-4.064036	0.159626	-0.419570	-3.209660	0.000000	-10.000000	0.325000	-21.049999	122.333336	1023.000000	1023.000000	2046.000000
6.240000	-0.013438	-7.941591	-4.212311	0.083825	-0.481829	-3.331276	0.000000	-10.000000	0.300000	-20.200001	115.333336	1023.000000	1023.000000	2046.000000
6.260000	-0.013982	-8.263551	-4.348856	0.131977	-0.656172	-3.390499	0.000000	-10.000000	0.275000	-19.433334	108.666664	1023.000000	1023.000000	2046.000000
6.280000	-0.014420	-8.522214	-4.577285	0.106625	-0.675637	-3.375918	0.000000	-10.000000	0.241667	-18.583334	102.000000	1023.000000	1023.000000	2046.000000
6.300000	-0.015511	-9.166945	-4.783462	-0.183391	-0.742320	-3.457772	0.000000	-10.000000	0.216667	-17.933334	95.666664	1023.000000	1023.000000	2046.000000
6.320000	-0.016283	-9.623548	-4.829704	-0.463119	-0.806223	-3.524501	0.000000	-10.000000	0.191667	-17.216667	87.833336	1023.000000	1023.000000	2046.000000
6.340000	-0.016911	-9.994266	-4.902505	-0.613418	-0.861401	-3.616941	0.000000	-10.000000	0.183333	-16.733334	82.166664	1023.000000	1023.000000	2046.000000
6.360000	-0.017401	-10.284171	-5.069791	-0.565978	-0.938798	-3.709604	0.000000	-10.000000	0.166667	-15.666666	76.500000	1023.000000	1023.000000	2046.000000
6.380000	-0.017961	-10.614869	-5.251564	-0.338428	-1.094452	-3.930425	0.000000	-10.000000	0.116667	-13.983334	73.000000	1023.000000	1023.000000	2046.000000
6.400000	-0.018585	-10.983937	-5.465031	-0.145172	-1.278100	-4.095634	0.000000	-10.000000	0.075000	-11.616667	68.166664	1023.000000	1023.000000	2046.000000
6.420000	-0.019195	-11.344255	-5.629674	0.097801	-1.483394	-4.328989	0.000000	-10.000000	0.041667	-9.783334	64.333336	1023.000000	1023.000000	2046.000000
6.440000	-0.019501	-11.524874	-5.707927	0.246114	-1.584884	-4.478177	0.000000	-10.000000	0.050000	-8.850000	61.000000	1023.000000	1023.000000	2046.000000
6.460000	-0.019613	-11.591142	-5.760735	0.437660	-1.678667	-4.589400	0.000000	-10.000000	0.050000	-8.450000	58.000000	1023.000000	1023.000000	2046.000000
6.480000	-0.019544	-11.550555	-5.842116	0.599822	-1.641327	-4.666934	0.000000	-10.000000	0.033333	-7.816667	55.166668	1023.000000	1023.000000	2046.000000
6.500000	-0.019797	-11.700038	-5.871398	0.690808	-1.741763	-4.777685	0.000000	-10.000000	0.016667	-6.733334	52.666668	1023.000000	1023.000000	2046.000000
6.520000	-0.019841	-11.725781	-5.813622	0.687772	-1.777802	-4.822130	0.000000	-10.000000	-0.008333	-5.150000	50.500000	1023.000000	1023.000000	2046.000000
6.540000	-0.019637	-11.605385	-5.675511	0.712028	-1.791275	-4.850627	0.000000	-10.000000	-0.008333	-3.500000	48.833332	1023.000000	1023.000000	2046.000000
6.560000	-0.019446	-11.492744	-5.609486	0.730771	-1.785718	-4.828311	0.000000	-10.000000	-0.016667	-1.733333	47.666668	1023.000000	1023.000000	2046.000000
6.580000	-0.019060	-11.264717	-5.461821	0.769924	-1.796508	-4.776312	0.000000	-10.000000	-0.025000	-0.316667	47.166668	1023.000000	1023.000000	2046.000000
6.600000	-0.018824	-11.124992	-5.393724	0.774776	-1.797941	-4.708104	0.000000	-10.000000	-0.041667	1.283333	47.000000	1023.000000	1023.000000	2046.000000
6.620000	-0.018560	-10.969062	-5.398230	0.752582	-1.699116	-4.624299	0.000000	-10.000000	-0.050000	2.966667	47.000000	1023.000000	1023.000000	2046.000000
6.640000	-0.018164	-10.734962	-5.363395	0.725598	-1.606668	-4.490497	0.000000	-10.000000	-0.066667	5.066667	47.000000	1023.000000	1023.000000	2046.000000
6.660000	-0.017788	-10.512654	-5.276809	0.692058	-1.539557	-4.388346	0.000000	-10.000000	-0.075000	7.033334	47.000000	1023.000000	1023.000000	2046.000000
6.680000	-0.017294	-10.220911	-5.233518	0.645875	-1.413393	-4.219875	0.000000	-10.000000	-0.083333	8.550000	47.000000	1023.000000	1023.000000	2046.000000
6.700000	-0.016933	-10.007646	-5.146906	0.601662	-1.342939	-4.119463	0.000000	-10.000000	-0.091667	9.866667	47.000000	1023.000000	1023.000000	2046.000000
6.720000	-0.016300	-9.633503	-5.068761	0.538079	-1.179943	-3.922878	0.000000	-10.000000	-0.116667	11.033334	47.000000	1023.000000	1023.000000	2046.000000
6.740000	-0.015704	-9.281011	-4.938080	0.473497	-1.069817	-3.746612	0.000000	-10.000000	-0.158333	12.933333	47.000000	1023.000000	1023.000000	2046.000000
6.760000	-0.014876	-8.791500	-4.831144	0.470540	-0.885093	-3.545803	0.000000	-10.000000	-0.216667	15.383333	39.000000	1023.000000	1023.000000	2046.000000
6.780000	-0.013926	-8.230230	-4.677846	0.447275	-0.691800	-3.307860	0.000000	-10.000000	-0.291667	18.466667	32.166668	1023.000000	1023.000000	2046.000000
6.800000	-0.012752	-7.536502	-4.512034	0.477617	-0.411041	-3.091044	0.000000	-10.000000	-0.433333	22.366667	30.166666	1023.000000	1023.000000	2046.000000
6.820000	-0.011491	-6.791463	-4.295520	0.459740	-0.165700	-2.789983	0.000000	-10.000000	-0.616667	26.516666	39.000000	1023.000000	1023.000000	2046.000000
6.840000	-0.010119	-5.980241	-4.099711	0.466671	0.165532	-2.512733	0.000000	-10.000000	-0.775000	29.633333	46.666668	1023.000000	1023.000000	2046.000000
6.860000	-0.008447	-4.991926	-3.853348	0.503931	0.530364	-2.172873	0.000000	-10.000000	-0.883333	32.333336	52.833332	1023.000000	1023.000000	2046.000000
6.880000	-0.006637	-3.922436	-3.540644	0.584416	0.960856	-1.927064	0.000000	-10.000000	-0.950000	34.366669	59.666668	1023.000000	1023.000000	2046.000000
6.900000	-0.004685	-2.768893	-3.189392	0.573083	1.349408	-1.501991	0.000000	-10.000000	-1.050000	37.283333	70.666664	1023.000000	1023.000000	2046.000000
6.920000	-0.002855	-1.687325	-2.923803	0.758253	1.775387	-1.297162	0.000000	-10.000000	-1.158333	39.416668	82.666664	1023.000000	1023.000000	2046.000000
6.940000	-0.000554	-0.327655	-2.594274	1.036720	2.158181	-0.928283	0.000000	-10.000000	-1.275000	41.900002	95.500000	1023.000000	1023.000000	2046.000000
6.960000	0.001804	1.065879	-2.337210	1.344421	2.634380	-0.575712	0.000000	-10.000000	-1.391667	43.950001	109.000000	1023.000000	1023.000000	2046.000000
6.980000	0.003753	2.218092	-2.083054	1.360765	3.159710	-0.219329	0.000000	-10.000000	-1.466667	46.150002	123.166664	1023.000000	1023.000000	2046.000000
7.000000	0.005511	3.256726	-1.781796	1.305257	3.595560	0.137704	0.000000	-10.000000	-1.541667	47.450001	138.333328	1023.000000	1023.000000	2046.000000
7.020000	0.007670	4.533085	-1.446385	1.308491	4.150751	0.520229	0.000000	-10.000000	-1.633333	48.833336	154.000000	1023.000000	1023.000000	2046.000000
7.040000	0.009675	5.718107	-1.226160	1.550907	4.580302	0.813058	0.000000	-10.000000	-1.775000	50.166668	170.166672	1023.000000	1023.000000	2046.000000
7.060000	0.011723	6.928431	-1.006471	1.878400	4.917319	1.139182	0.000000	-10.000000	-1.891667	52.016666	186.666672	1023.000000	1023.000000	2046.000000
7.080000	0.013562	8.015103	-0.814467	2.236350	5.222143	1.371078	0.000000	-10.000000	-1.975000	53.466667	203.833328	1023.000000	1023.000000	2046.000000
7.100000	0.015447	9.129041	-0.524219	2.612025	5.515748	1.525486	0.000000	-10.000000	-2.033333	54.600002	221.500000	1023.000000	1023.000000	2046.000000
7.120000	0.017670	10.443192	-0.205434	2.980246	5.912878	1.755503	0.000000	-10.000000	-2.091667	55.483334	239.500000	1023.000000	1023.000000	2046.000000
7.140000	0.019948	11.789326	0.186119	3.364171	6.273560	1.965476	0.000000	-10.000000	-2.150000	56.616669	257.833344	1023.000000	1023.000000	2046.000000
7.160000	0.022319	13.190383	0.572256	3.747798	6.656025	2.214304	0.000000	-10.000000	-2.166667	57.400002	276.500000	1023.000000	1023.000000	2046.000000
7.180000	0.024520	14.491160	0.969266	4.076269	7.028084	2.417541	0.000000	-10.000000	-2.175000	57.799999	295.500000	1023.000000	1023.000000	2046.000000
7.200000	0.026989	15.950585	1.439394	4.343254	7.396223	2.771716	0.000000	-10.000000	-2.175000	57.799999	314.666656	1023.000000	1023.000000	2046.000000
7.220000	0.029552	17.465284	1.911246	4.598479	7.862464	3.093095	0.000000	-10.000000	-2.183333	57.933334	333.833344	1023.000000	1023.000000	2046.000000
7.240000	0.032003	18.914036	2.399754	4.798728	8.256104	3.459449	0.000000	-10.000000	-2.175000	58.066666	353.166656	1023.000000	1023.000000	2046.000000
7.260000	0.034439	20.353516	2.820567	5.047352	8.629415	3.856182	0.000000	-10.000000	-2.158333	58.033333	372.500000	1023.000000	1023.000000	2046.000000
7.280000	0.036684	21.680380	3.191544	5.154275	9.069882	4.264678	0.000000	-10.000000	-2.125000	57.716667	391.833344	1023.000000	1023.000000	2046.000000
7.300000	0.038991	23.043900	3.540356	5.310350	9.524159	4.669032	0.000000	-10.000000	-2.116667	57.416668	411.166656	1023.000000	1023.000000	2046.000000
7.320000	0.041373	24.451492	3.943878	5.451517	9.960223	5.095874	0.000000	-10.000000	-2.108333	57.349998	430.333344	1023.000000	1023.000000	2046.000000
7.340000	0.043765	25.864895	4.355103	5.549962	10.415540	5.544289	0.000000	-10.000000	-2.125000	57.266666	449.666656	1023.000000	1023.000000	2046.000000
7.360000	0.045966	27.165939	4.774180	5.581561	10.800477	6.009721	0.000000	-10.000000	-2.116667	57.166668	468.833344	1023.000000	1023.000000	2046.000000
7.380000	0.047955	28.341503	5.183256	5.603749	11.163503	6.390995	0.000000	-10.000000	-2.075000	56.599998	488.000000	1023.000000	1023.000000	2046.000000
7.400000	0.050005	29.553097	5.573808	5.588205	11.561568	6.829515	0.000000	-10.000000	-2.033333	56.233334	506.833344	1023.000000	1023.000000	2046.000000
7.420000	0.051868	30.653753	5.957748	5.631630	11.938935	7.125440	0.000000	-10.000000	-1.983333	55.600002	525.666687	1023.000000	1023.000000	2046.000000
7.440000	0.053919	31.866323	6.358473	5.713488	12.291834	7.502529	0.000000	-10.000000	-1.941667	55.233334	544.166687	1023.000000	1023.000000	2046.000000
7.460000	0.055887	33.029266	6.707134	5.838852	12.668614	7.814668	0.000000	-10.000000	-1.933333	54.800003	562.833313	1023.000000	1023.000000	2046.000000
7.480000	0.057963	34.256176	7.077009	5.964719	13.007489	8.206958	0.000000	-10.000000	-1.925000	54.750000	581.166687	1023.000000	1023.000000	2046.000000
7.500000	0.059910	35.406727	7.408336	6.058010	13.386188	8.554194	0.000000	-10.000000	-1.950000	54.533333	599.500000	1023.000000	1023.000000	2046.000000
7.520000	0.061878	36.569954	7.750717	6.192681	13.730544	8.896010	0.000000	-10.000000	-1.941667	54.400002	617.500000	1023.000000	1023.000000	2046.000000
7.540000	0.063918	37.775246	8.084805	6.327310	14.123404	9.239726	0.000000	-10.000000	-1.916667	54.283333	635.500000	1023.000000	1023.000000	2046.000000
7.560000	0.066047	39.033775	8.467865	6.513642	14.454818	9.597452	0.000000	-10.000000	-1.850000	53.566669	653.833313	1023.000000	1023.000000	2046.000000
7.580000	0.068294	40.361496	8.890629	6.638453	14.772109	10.060308	0.000000	-10.000000	-1.758333	52.766670	671.833313	1023.000000	1023.000000	2046.000000
7.600000	0.070592	41.719654	9.170731	6.898205	15.125582	10.525138	0.000000	-10.000000	-1.691667	51.433334	689.666687	1023.000000	1023.000000	2046.000000
7.620000	0.073116	43.211582	9.479046	7.253077	15.397823	11.081636	0.000000	-10.000000	-1.650000	50.883335	706.833313	1023.000000	1023.000000	2046.000000
7.640000	0.075219	44.454330	9.571362	7.714010	15.587226	11.581732	0.000000	-10.000000	-1.641667	50.200001	724.000000	1023.000000	1023.000000	2046.000000
7.660000	0.077490	45.796532	9.580297	8.175322	15.896711	12.144201	0.000000	-10.000000	-1.608333	50.083332	740.833313	1023.000000	1023.000000	2046.000000
7.680000	0.078553	46.424915	9.448191	8.419648	16.059391	12.497685	0.000000	-10.000000	-1.550000	49.533333	757.666687	1023.000000	1023.000000	2046.000000
7.700000	0.080381	47.505192	9.644639	8.579434	16.393709	12.887410	0.000000	-10.000000	-1.450000	48.466667	774.333313	1023.000000	1023.000000	2046.000000
7.720000	0.082282	48.628922	9.827676	8.781531	16.770695	13.249020	0.000000	-10.000000	-1.366667	47.150002	790.833313	1023.000000	1023.000000	2046.000000
7.740000	0.083775	49.511143	9.959625	9.208838	16.981077	13.361604	0.000000	-10.000000	-1.308333	45.816666	806.666687	1023.000000	1023.000000	2046.000000
7.760000	0.084312	49.828175	9.936000	9.633998	16.984505	13.273672	0.000000	-10.000000	-1.233333	44.750000	822.166687	1023.000000	1023.000000	2046.000000
7.780000	0.084948	50.204414	9.908889	10.015785	17.042980	13.236760	0.000000	-10.000000	-1.125000	42.866669	837.166687	1023.000000	1023.000000	2046.000000
7.800000	0.085612	50.596642	10.004777	10.425335	17.025444	13.141087	0.000000	-10.000000	-1.008333	40.716667	851.833313	1023.000000	1023.000000	2046.000000
7.820000	0.086681	51.228176	10.146996	10.861134	17.094204	13.125843	0.000000	-10.000000	-0.925000	38.350002	865.666687	1023.000000	1023.000000	2046.000000
7.840000	0.087654	51.803596	10.344780	11.238436	17.108454	13.111929	0.000000	-10.000000	-0.841667	36.750000	879.000000	1023.000000	1023.000000	2046.000000
7.860000	0.088641	52.386971	10.590754	11.528932	17.152752	13.114535	0.000000	-10.000000	-0.708333	34.850002	891.666687	1023.000000	1023.000000	2046.000000
7.880000	0.089387	52.827747	10.788572	11.750117	17.188749	13.100309	0.000000	-10.000000	-0.566667	32.133335	903.666687	1023.000000	1023.000000	2046.000000
7.900000	0.090070	53.231499	11.068380	11.805557	17.193766	13.163794	0.000000	-10.000000	-0.416667	28.300001	914.833313	1023.000000	1023.000000	2046.000000
7.920000	0.090855	53.695278	11.325818	11.876937	17.292252	13.200274	0.000000	-10.000000	-0.291667	23.900000	924.833313	1023.000000	1023.000000	2046.000000
7.940000	0.091562	54.112961	11.579665	11.934166	17.338486	13.260646	0.000000	-10.000000	-0.166667	19.383333	933.666687	1023.000000	1023.000000	2046.000000
7.960000	0.092311	54.555782	11.786532	12.055471	17.404543	13.309236	0.000000	-10.000000	-0.091667	15.383334	940.833313	1023.000000	1023.000000	2046.000000
7.980000	0.092915	54.912479	11.866693	12.137119	17.541706	13.366961	0.000000	-10.000000	-0.041667	12.033334	946.500000	1023.000000	1023.000000	2046.000000
8.000000	0.093482	55.247696	11.957076	12.188541	17.638672	13.463408	0.000000	-10.000000	-0.016667	8.750000	951.000000	1023.000000	1023.000000	2046.000000
8.020000	0.093980	55.542015	12.076349	12.185042	17.702282	13.578341	0.000000	-10.000000	-0.008333	5.800000	954.500000	1023.000000	1023.000000	2046.000000
8.040000	0.094311	55.737572	12.195221	12.111141	17.794125	13.637086	0.000000	-10.000000	-0.008333	3.616667	957.000000	1023.000000	1023.000000	2046.000000
8.060000	0.094392	55.785583	12.287022	11.931554	17.858191	13.708817	0.000000	-10.000000	-0.016667	2.633333	958.500000	1023.000000	1023.000000	2046.000000
8.080000	0.094200	55.672459	12.358688	11.747459	17.882500	13.683813	0.000000	-10.000000	-0.008333	1.466667	959.333313	1023.000000	1023.000000	2046.000000
8.100000	0.094041	55.578472	12.400151	11.464090	17.963432	13.750798	0.000000	-10.000000	-0.008333	0.233333	959.833313	1023.000000	1023.000000	2046.000000
8.120000	0.093737	55.398754	12.429052	11.230837	18.001892	13.736975	0.000000	-10.000000	0.008333	-1.266667	960.000000	1023.000000	1023.000000	2046.000000
8.140000	0.093414	55.207451	12.487470	11.032852	18.042938	13.644191	0.000000	-10.000000	0.016667	-2.833333	960.000000	1023.000000	1023.000000	2046.000000
8.160000	0.092741	54.810013	12.487739	10.872660	17.977749	13.471868	0.000000	-10.000000	0.050000	-5.400000	960.000000	1023.000000	1023.000000	2046.000000
8.180000	0.091778	54.240597	12.433325	10.661031	17.896206	13.250034	0.000000	-10.000000	0.116667	-9.116667	960.000000	1023.000000	1023.000000	2046.000000
8.200000	0.090409	53.431995	12.303041	10.429097	17.723616	12.976243	0.000000	-10.000000	0.250000	-14.483334	960.000000	1023.000000	1023.000000	2046.000000
8.220000	0.088433	52.263874	12.104982	10.196527	17.452358	12.510006	0.000000	-10.000000	0.500000	-21.500000	960.000000	1023.000000	1023.000000	2046.000000
8.240000	0.086225	50.958767	11.846341	9.927690	17.142981	12.041756	0.000000	-10.000000	0.875000	-30.400000	951.000000	1023.000000	1023.000000	2046.000000
8.260000	0.083375	49.274612	11.514728	9.652328	16.680244	11.427314	0.000000	-10.000000	1.400000	-40.049999	937.333313	1023.000000	1023.000000	2046.000000
8.280000	0.080729	47.711117	11.217361	9.493127	16.191257	10.809371	0.000000	-10.000000	1.983333	-49.166668	918.166687	1023.000000	1023.000000	2046.000000
8.300000	0.078132	46.175938	10.772759	9.571419	15.718825	10.112935	0.000000	-10.000000	2.525000	-56.216667	901.833313	1023.000000	1023.000000	2046.000000
8.320000	0.075661	44.715473	10.364872	9.687840	15.144572	9.518189	0.000000	-10.000000	2.975000	-61.650002	883.166687	1023.000000	1023.000000	2046.000000
8.340000	0.073240	43.284775	9.785148	9.829264	14.584236	9.086126	0.000000	-10.000000	3.250000	-65.133331	862.666687	1023.000000	1023.000000	2046.000000
8.360000	0.070839	41.865562	9.219747	9.712997	14.198631	8.734186	0.000000	-10.000000	3.241667	-66.416672	840.833313	1023.000000	1023.000000	2046.000000
8.380000	0.068674	40.586582	8.900500	9.517612	13.745758	8.422710	0.000000	-10.000000	2.508333	-58.900002	818.833313	1023.000000	1023.000000	2046.000000
8.400000	0.067079	39.643688	8.737671	9.338384	13.409488	8.158145	0.000000	-10.000000	1.875000	-48.466667	799.333313	1023.000000	1023.000000	2046.000000
8.420000	0.065770	38.869930	8.470124	9.407537	13.077127	7.915143	0.000000	-10.000000	1.408333	-43.016666	783.166687	1023.000000	1023.000000	2046.000000
8.440000	0.064000	37.824005	8.084788	9.590250	12.628191	7.520774	0.000000	-10.000000	1.591667	-43.166668	768.833313	1023.000000	1023.000000	2046.000000
8.460000	0.061564	36.384064	7.600744	9.742722	12.017086	7.023512	0.000000	-10.000000	1.800000	-48.450001	754.333313	1023.000000	1023.000000	2046.000000
8.480000	0.058918	34.820618	7.102114	9.756385	11.449453	6.512668	0.000000	-10.000000	2.225000	-51.650002	738.166687	1023.000000	1023.000000	2046.000000
8.500000	0.056354	33.305244	6.789563	9.701296	10.873588	5.940796	0.000000	-10.000000	2.800000	-59.150002	720.833313	1023.000000	1023.000000	2046.000000
8.520000	0.054119	31.984102	6.451213	9.576937	10.414327	5.541625	0.000000	-10.000000	3.316667	-65.166672	701.000000	1023.000000	1023.000000	2046.000000
8.540000	0.051936	30.693939	6.130096	9.500531	9.974730	5.088582	0.000000	-10.000000	3.558333	-68.750000	679.333313	1023.000000	1023.000000	2046.000000
8.560000	0.049820	29.443609	5.784546	9.373988	9.582376	4.702698	0.000000	-10.000000	3.591667	-69.550003	656.333313	1023.000000	1023.000000	2046.000000
8.580000	0.047393	28.009518	5.420731	9.174753	9.141799	4.272235	0.000000	-10.000000	3.508333	-68.700005	633.333313	1023.000000	1023.000000	2046.000000
8.600000	0.045380	26.819824	5.185515	8.934818	8.756037	3.943454	0.000000	-10.000000	3.441667	-67.716667	610.333313	1023.000000	1023.000000	2046.000000
8.620000	0.043317	25.600199	4.950558	8.689921	8.362072	3.597647	0.000000	-10.000000	3.341667	-66.416672	587.833313	1023.000000	1023.000000	2046.000000
8.640000	0.041419	24.478514	4.699017	8.553596	7.981453	3.244447	0.000000	-10.000000	3.208333	-65.216667	565.500000	1023.000000	1023.000000	2046.000000
8.660000	0.039510	23.350506	4.432039	8.393162	7.578011	2.947295	0.000000	-10.000000	3.091667	-64.033333	543.833313	1023.000000	1023.000000	2046.000000
8.680000	0.037682	22.269892	4.109133	8.249055	7.245415	2.666289	0.000000	-10.000000	3.000000	-63.033333	522.500000	1023.000000	1023.000000	2046.000000
8.700000	0.035771	21.140469	3.756627	8.068382	6.904865	2.410594	0.000000	-10.000000	2.900000	-62.016666	501.666656	1023.000000	1023.000000	2046.000000
8.720000	0.033743	19.942009	3.425359	7.814314	6.559791	2.142546	0.000000	-10.000000	2.775000	-60.683334	480.833344	1023.000000	1023.000000	2046.000000
8.740000	0.031634	18.695614	3.161531	7.438659	6.159670	1.935754	0.000000	-10.000000	2.641667	-59.549999	460.666656	1023.000000	1023.000000	2046.000000
8.760000	0.029466	17.414194	2.810537	7.128778	5.845647	1.629232	0.000000	-10.000000	2.566667	-58.583332	440.666656	1023.000000	1023.000000	2046.000000
8.780000	0.027312	16.141220	2.523858	6.764407	5.485383	1.367573	0.000000	-10.000000	2.500000	-58.033333	421.333344	1023.000000	1023.000000	2046.000000
8.800000	0.025366	14.991446	2.277271	6.475044	5.112454	1.126678	0.000000	-10.000000	2.441667	-57.250000	401.833344	1023.000000	1023.000000	2046.000000
8.820000	0.023405	13.832356	2.017179	6.171861	4.765012	0.878305	0.000000	-10.000000	2.358333	-56.166668	382.666656	1023.000000	1023.000000	2046.000000
8.840000	0.021682	12.813797	1.838255	5.934022	4.369203	0.672317	0.000000	-10.000000	2.266667	-55.066669	363.833344	1023.000000	1023.000000	2046.000000
8.860000	0.019897	11.759206	1.622888	5.665241	4.029419	0.441657	0.000000	-10.000000	2.191667	-54.100002	345.500000	1023.000000	1023.000000	2046.000000
8.880000	0.018134	10.717183	1.365130	5.386359	3.710569	0.255124	0.000000	-10.000000	2.116667	-53.066666	327.500000	1023.000000	1023.000000	2046.000000
8.900000	0.016258	9.608312	1.155256	5.076684	3.308370	0.068002	0.000000	-10.000000	2.066667	-52.133331	309.833344	1023.000000	1023.000000	2046.000000
8.920000	0.014570	8.611062	0.900260	4.829715	3.053261	-0.172174	0.000000	-10.000000	1.991667	-51.150002	292.333344	1023.000000	1023.000000	2046.000000
8.940000	0.012617	7.456829	0.635848	4.448003	2.660216	-0.287238	0.000000	-10.000000	1.925000	-50.400002	275.333344	1023.000000	1023.000000	2046.000000
8.960000	0.010863	6.419914	0.347020	4.114624	2.404413	-0.446142	0.000000	-10.000000	1.858333	-49.750000	258.500000	1023.000000	1023.000000	2046.000000
8.980000	0.009198	5.436146	0.065398	4.014053	2.162413	-0.805718	0.000000	-10.000000	1.783333	-48.866669	241.833328	1023.000000	1023.000000	2046.000000
9.000000	0.007604	4.493691	-0.169158	3.874417	1.817810	-1.029378	0.000000	-10.000000	1.700000	-48.150002	225.333328	1023.000000	1023.000000	2046.000000
9.020000	0.006264	3.702212	-0.486955	3.856855	1.534758	-1.202446	0.000000	-10.000000	1.633333	-47.033333	209.333328	1023.000000	1023.000000	2046.000000
9.040000	0.004388	2.593011	-0.883346	3.457655	1.396915	-1.378213	0.000000	-10.000000	1.591667	-46.266666	193.666672	1023.000000	1023.000000	2046.000000
9.060000	0.002214	1.308526	-1.184877	2.943273	1.168719	-1.618588	0.000000	-10.000000	1.558333	-45.233334	178.500000	1023.000000	1023.000000	2046.000000
9.080000	0.000355	0.209909	-1.409755	2.479782	0.962620	-1.822739	0.000000	-10.000000	1.508333	-44.433334	163.333328	1023.000000	1023.000000	2046.000000
9.100000	-0.001514	-0.894739	-1.702335	2.231293	0.681325	-2.105023	0.000000	-10.000000	1.425000	-43.283333	148.500000	1023.000000	1023.000000	2046.000000
9.120000	-0.002935	-1.734469	-2.039634	2.109636	0.465032	-2.269502	0.000000	-10.000000	1.316667	-41.916668	133.833328	1023.000000	1023.000000	2046.000000
9.140000	-0.004255	-2.514724	-2.369617	2.106708	0.224071	-2.475885	0.000000	-10.000000	1.208333	-40.400002	119.833336	1023.000000	1023.000000	2046.000000
9.160000	-0.005266	-3.112238	-2.678532	2.137820	0.032086	-2.603612	0.000000	-10.000000	1.116667	-38.783333	106.500000	1023.000000	1023.000000	2046.000000
9.180000	-0.006488	-3.834224	-2.967759	2.142456	-0.184302	-2.824619	0.000000	-10.000000	1.050000	-37.316666	93.666664	1023.000000	1023.000000	2046.000000
9.200000	-0.007610	-4.497698	-3.162705	2.090099	-0.410073	-3.015019	0.000000	-10.000000	0.975000	-36.116669	81.166664	1023.000000	1023.000000	2046.000000
9.220000	-0.008788	-5.193683	-3.373219	2.004822	-0.618676	-3.206610	0.000000	-10.000000	0.908333	-35.133335	69.000000	1023.000000	1023.000000	2046.000000
9.240000	-0.009882	-5.840515	-3.604295	1.903059	-0.736334	-3.402946	0.000000	-10.000000	0.858333	-34.116669	57.333332	1023.000000	1023.000000	2046.000000
9.260000	-0.011207	-6.623253	-3.832988	1.714197	-0.924146	-3.580316	0.000000	-10.000000	0.800000	-32.700001	46.000000	1023.000000	1023.000000	2046.000000
9.280000	-0.012152	-7.181831	-3.920850	1.528206	-1.055204	-3.733983	0.000000	-10.000000	0.733333	-31.216667	35.166668	1023.000000	1023.000000	2046.000000
9.300000	-0.013003	-7.684752	-3.950534	1.315630	-1.201595	-3.848254	0.000000	-10.000000	0.658333	-29.783335	24.666666	1023.000000	1023.000000	2046.000000
9.320000	-0.013700	-8.096708	-4.026202	1.173543	-1.278550	-3.965500	0.000000	-10.000000	0.583333	-28.350000	14.666667	1023.000000	1023.000000	2046.000000
9.340000	-0.014419	-8.521338	-4.055885	1.028695	-1.400656	-4.093492	0.000000	-10.000000	0.508333	-26.533333	5.500000	1023.000000	1023.000000	2046.000000
9.360000	-0.015060	-8.900430	-4.164458	0.893991	-1.471866	-4.158096	0.000000	-10.000000	0.425000	-24.616667	-3.000000	1023.000000	1023.000000	2046.000000
9.380000	-0.015707	-9.282578	-4.255252	0.740693	-1.545871	-4.222147	0.000000	-10.000000	0.358333	-22.483334	-10.833333	1023.000000	1023.000000	2046.000000
9.400000	-0.016335	-9.654273	-4.353804	0.591355	-1.610729	-4.281096	0.000000	-10.000000	0.291667	-20.600000	-18.333334	1023.000000	1023.000000	2046.000000
9.420000	-0.016787	-9.921285	-4.370389	0.412433	-1.683657	-4.279671	0.000000	-10.000000	0.233333	-18.616667	-25.166666	1023.000000	1023.000000	2046.000000
9.440000	-0.017531	-10.361038	-4.462243	0.213478	-1.766121	-4.346152	0.000000	-10.000000	0.183333	-16.833334	-31.500000	1023.000000	1023.000000	2046.000000
9.460000	-0.018162	-10.733767	-4.511349	0.017029	-1.853703	-4.385744	0.000000	-10.000000	0.158333	-15.216667	-37.166668	1023.000000	1023.000000	2046.000000
9.480000	-0.018927	-11.185713	-4.635228	-0.152179	-1.919274	-4.479032	0.000000	-10.000000	0.141667	-13.833334	-42.333332	1023.000000	1023.000000	2046.000000
9.500000	-0.019478	-11.511426	-4.695966	-0.318296	-1.986603	-4.510562	0.000000	-10.000000	0.125000	-12.800000	-46.833332	1023.000000	1023.000000	2046.000000
9.520000	-0.020018	-11.830489	-4.773767	-0.450084	-2.010813	-4.595826	0.000000	-10.000000	0.108333	-12.133333	-51.000000	1023.000000	1023.000000	2046.000000
9.540000	-0.020466	-12.095672	-4.840486	-0.542624	-2.073291	-4.639271	0.000000	-10.000000	0.083333	-11.566667	-55.000000	1023.000000	1023.000000	2046.000000
9.560000	-0.020926	-12.367112	-4.890919	-0.653482	-2.082906	-4.739805	0.000000	-10.000000	0.066667	-10.916667	-59.000000	1023.000000	1023.000000	2046.000000
9.580000	-0.021372	-12.630985	-4.934864	-0.756714	-2.148398	-4.791009	0.000000	-10.000000	0.058333	-10.133334	-62.666668	1023.000000	1023.000000	2046.000000
9.600000	-0.021602	-12.766978	-4.983910	-0.857598	-2.106794	-4.818677	0.000000	-10.000000	0.058333	-9.683333	-66.000000	1023.000000	1023.000000	2046.000000
9.620000	-0.022062	-13.038848	-5.063735	-0.968560	-2.151106	-4.855446	0.000000	-10.000000	0.058333	-9.283334	-69.166664	1023.000000	1023.000000	2046.000000
9.640000	-0.022511	-13.303775	-5.122363	-1.122489	-2.191709	-4.867214	0.000000	-10.000000	0.050000	-9.066667	-72.333336	1023.000000	1023.000000	2046.000000
9.660000	-0.022776	-13.460523	-5.196963	-1.089887	-2.199972	-4.973701	0.000000	-10.000000	0.050000	-8.666667	-75.500000	1023.000000	1023.000000	2046.000000
9.680000	-0.022842	-13.499396	-5.260321	-1.005159	-2.255560	-4.978357	0.000000	-10.000000	0.041667	-8.266666	-78.333336	1023.000000	1023.000000	2046.000000
9.700000	-0.023040	-13.616666	-5.407110	-1.000186	-2.281492	-4.927878	0.000000	-10.000000	0.033333	-7.666667	-81.000000	1023.000000	1023.000000	2046.000000
9.720000	-0.023649	-13.976533	-5.621007	-1.204911	-2.206780	-4.943835	0.000000	-10.000000	0.033333	-7.366667	-83.500000	1023.000000	1023.000000	2046.000000
9.740000	-0.024148	-14.271584	-5.647177	-1.433310	-2.244885	-4.946211	0.000000	-10.000000	0.041667	-7.433333	-86.000000	1023.000000	1023.000000	2046.000000
9.760000	-0.024282	-14.350858	-5.626488	-1.564803	-2.234565	-4.925001	0.000000	-10.000000	0.033333	-7.416667	-88.666664	1023.000000	1023.000000	2046.000000
9.780000	-0.024537	-14.501303	-5.730357	-1.426399	-2.318945	-5.025601	0.000000	-10.000000	0.016667	-6.316667	-91.166664	1023.000000	1023.000000	2046.000000
9.800000	-0.024607	-14.542525	-5.845337	-1.215956	-2.397776	-5.083456	0.000000	-10.000000	0.000000	-3.400000	-93.333336	1023.000000	1023.000000	2046.000000
9.820000	-0.024828	-14.673495	-6.022321	-0.956296	-2.464999	-5.229879	0.000000	-10.000000	0.000000	-0.883333	-94.500000	1023.000000	1023.000000	2046.000000
9.840000	-0.025118	-14.844486	-6.123284	-0.751055	-2.622569	-5.347579	0.000000	-10.000000	0.000000	0.500000	-95.000000	1023.000000	1023.000000	2046.000000
9.860000	-0.025165	-14.872437	-6.172576	-0.563530	-2.662973	-5.473358	0.000000	-10.000000	0.000000	-0.050000	-95.000000	1023.000000	1023.000000	2046.000000
9.880000	-0.025258	-14.927248	-6.219001	-0.352026	-2.799199	-5.557022	0.000000	-10.000000	0.000000	-0.750000	-95.000000	1023.000000	1023.000000	2046.000000
9.900000	-0.024995	-14.771755	-6.269161	-0.170875	-2.720208	-5.611512	0.000000	-10.000000	0.000000	-1.333333	-95.000000	1023.000000	1023.000000	2046.000000
9.920000	-0.025120	-14.845691	-6.327739	-0.042053	-2.791564	-5.684335	0.000000	-10.000000	0.000000	-1.750000	-95.000000	1023.000000	1023.000000	2046.000000
9.940000	-0.025178	-14.880349	-6.320416	0.002674	-2.829110	-5.733497	0.000000	-10.000000	0.000000	-1.983333	-95.333336	1023.000000	1023.000000	2046.000000
9.960000	-0.025125	-14.849008	-6.205844	0.070096	-2.859412	-5.853847	0.000000	-10.000000	0.000000	-2.033333	-95.666664	1023.000000	1023.000000	2046.000000
9.980000	-0.024874	-14.700416	-6.142001	0.110256	-2.824236	-5.844435	0.000000	-10.000000	0.000000	-1.850000	-96.166664	1023.000000	1023.000000	2046.000000
10.000000	-0.024748	-14.626189	-6.021240	0.177935	-2.911793	-5.871092	0.000000	-10.000000	0.000000	-1.333333	-96.500000	1023.000000	1023.000000	2046.000000
10.020000	-0.024530	-14.496965	-5.990013	0.195952	-2.863229	-5.839677	0.000000	-10.000000	0.000000	-0.700000	-96.833336	1023.000000	1023.000000	2046.000000
10.040000	-0.024428	-14.436962	-5.940927	0.187641	-2.882813	-5.800864	0.000000	-10.000000	-0.008333	-0.200000	-97.000000	1023.000000	1023.000000	2046.000000
10.060000	-0.024340	-14.385172	-5.927062	0.120420	-2.838285	-5.740245	0.000000	-10.000000	-0.016667	0.683333	-97.000000	1023.000000	1023.000000	2046.000000
10.080000	-0.024176	-14.287876	-5.853000	0.009116	-2.810859	-5.633132	0.000000	-10.000000	-0.016667	1.750000	-97.000000	1023.000000	1023.000000	2046.000000
10.100000	-0.024054	-14.215836	-5.843050	-0.072005	-2.736181	-5.564600	0.000000	-10.000000	-0.008333	3.100000	-97.000000	1023.000000	1023.000000	2046.000000
10.120000	-0.023996	-14.181473	-5.790174	-0.210544	-2.700040	-5.480715	0.000000	-10.000000	-0.016667	3.883333	-97.000000	1023.000000	1023.000000	2046.000000
10.140000	-0.023878	-14.111629	-5.756148	-0.296306	-2.655355	-5.403821	0.000000	-10.000000	-0.016667	4.250000	-97.000000	1023.000000	1023.000000	2046.000000
10.160000	-0.023695	-14.003745	-5.675176	-0.376555	-2.603075	-5.348940	0.000000	-10.000000	-0.025000	4.250000	-97.000000	1023.000000	1023.000000	2046.000000
10.180000	-0.023644	-13.973413	-5.641390	-0.467378	-2.564452	-5.300194	0.000000	-10.000000	-0.008333	3.983334	-97.000000	1023.000000	1023.000000	2046.000000
10.200000	-0.023484	-13.878840	-5.579337	-0.509717	-2.539316	-5.250471	0.000000	-10.000000	-0.008333	3.650000	-97.000000	1023.000000	1023.000000	2046.000000
10.220000	-0.023381	-13.817988	-5.538125	-0.565070	-2.478771	-5.236022	0.000000	-10.000000	-0.008333	3.316667	-97.000000	1023.000000	1023.000000	2046.000000
10.240000	-0.023219	-13.722601	-5.467287	-0.630480	-2.446831	-5.178003	0.000000	-10.000000	-0.016667	3.100000	-97.000000	1023.000000	1023.000000	2046.000000
10.260000	-0.022807	-13.478909	-5.392708	-0.625875	-2.335231	-5.125095	0.000000	-10.000000	-0.016667	3.250000	-97.000000	1023.000000	1023.000000	2046.000000
10.280000	-0.022565	-13.335630	-5.323000	-0.717941	-2.326032	-4.968657	0.000000	-10.000000	-0.025000	4.133333	-97.000000	1023.000000	1023.000000	2046.000000
10.300000	-0.022051	-13.032268	-5.205223	-0.767770	-2.188552	-4.870723	0.000000	-10.000000	-0.050000	6.116667	-97.000000	1023.000000	1023.000000	2046.000000
10.320000	-0.021351	-12.618361	-5.166768	-0.648359	-2.015671	-4.787562	0.000000	-10.000000	-0.108333	9.166667	-97.000000	1023.000000	1023.000000	2046.000000
10.340000	-0.020396	-12.053894	-5.020540	-0.526281	-1.925980	-4.581092	0.000000	-10.000000	-0.175000	12.666667	-77.000000	1023.000000	1023.000000	2046.000000
10.360000	-0.019415	-11.474483	-5.001274	-0.349654	-1.748878	-4.374678	0.000000	-10.000000	-0.250000	16.250000	-36.500000	1023.000000	1023.000000	2046.000000
10.380000	-0.018626	-11.007673	-4.967096	-0.394470	-1.494851	-4.151258	0.000000	-10.000000	-0.308333	19.300001	6.000000	1023.000000	1023.000000	2046.000000
10.400000	-0.018061	-10.674070	-4.901621	-0.521266	-1.355815	-3.895368	0.000000	-10.000000	-0.358333	21.450001	30.666666	1023.000000	1023.000000	2046.000000
10.420000	-0.017070	-10.088338	-4.701358	-0.625061	-1.109847	-3.652072	0.000000	-10.000000	-0.391667	22.683334	37.500000	1023.000000	1023.000000	2046.000000
10.440000	-0.015959	-9.431731	-4.586191	-0.472820	-0.959156	-3.413564	0.000000	-10.000000	-0.441667	23.633333	44.666668	1023.000000	1023.000000	2046.000000
10.460000	-0.014454	-8.542580	-4.483300	-0.128648	-0.706667	-3.223964	0.000000	-10.000000	-0.558333	25.733334	52.500000	1023.000000	1023.000000	2046.000000
10.480000	-0.012948	-7.652090	-4.348990	0.185221	-0.517322	-2.970998	0.000000	-10.000000	-0.725000	29.000000	60.666668	1023.000000	1023.000000	2046.000000
10.500000	-0.011310	-6.684402	-4.216267	0.515727	-0.221363	-2.762499	0.000000	-10.000000	-0.933333	33.200001	70.000000	1023.000000	1023.000000	2046.000000
10.520000	-0.009467	-5.594893	-3.981480	0.805599	0.094590	-2.513601	0.000000	-10.000000	-1.125000	37.150002	80.333336	1023.000000	1023.000000	2046.000000
10.540000	-0.007359	-4.349089	-3.647776	1.107045	0.458533	-2.266890	0.000000	-10.000000	-1.333333	40.983334	92.000000	1023.000000	1023.000000	2046.000000
10.560000	-0.004970	-2.937421	-3.326970	1.478169	0.874002	-1.962621	0.000000	-10.000000	-1.550000	44.450001	105.000000	1023.000000	1023.000000	2046.000000
10.580000	-0.002738	-1.617947	-3.034046	1.787835	1.273818	-1.645554	0.000000	-10.000000	-1.741667	47.850002	119.166664	1023.000000	1023.000000	2046.000000
10.600000	-0.000513	-0.302932	-2.711028	2.078388	1.696740	-1.367032	0.000000	-10.000000	-1.908333	50.733334	134.666672	1023.000000	1023.000000	2046.000000
10.620000	0.002005	1.185009	-2.181133	2.268392	2.035239	-0.937490	0.000000	-10.000000	-2.016667	53.349998	151.166672	1023.000000	1023.000000	2046.000000
10.640000	0.004640	2.742186	-1.687968	2.510541	2.498739	-0.579125	0.000000	-10.000000	-2.125000	55.200001	168.666672	1023.000000	1023.000000	2046.000000
10.660000	0.007273	4.298491	-1.179206	2.714903	2.876166	-0.113372	0.000000	-10.000000	-2.175000	56.500000	186.666672	1023.000000	1023.000000	2046.000000
10.680000	0.010016	5.919361	-0.746380	2.931202	3.417881	0.316657	0.000000	-10.000000	-2.250000	57.299999	205.166672	1023.000000	1023.000000	2046.000000
10.700000	0.012570	7.428627	-0.333014	3.122623	3.867773	0.771245	0.000000	-10.000000	-2.291667	58.299999	224.166672	1023.000000	1023.000000	2046.000000
10.720000	0.015094	8.920598	0.098676	3.268252	4.368415	1.185255	0.000000	-10.000000	-2.333333	58.833332	243.500000	1023.000000	1023.000000	2046.000000
10.740000	0.017535	10.363307	0.545904	3.364470	4.793144	1.659790	0.000000	-10.000000	-2.375000	59.599998	263.166656	1023.000000	1023.000000	2046.000000
10.760000	0.019916	11.770329	1.008356	3.428939	5.278287	2.054748	0.000000	-10.000000	-2.408333	60.133335	283.000000	1023.000000	1023.000000	2046.000000
10.780000	0.022117	13.070944	1.428057	3.450719	5.722824	2.469343	0.000000	-10.000000	-2.458333	61.033333	303.000000	1023.000000	1023.000000	2046.000000
10.800000	0.024347	14.388813	1.935387	3.489094	6.143785	2.820547	0.000000	-10.000000	-2.475000	61.450001	323.166656	1023.000000	1023.000000	2046.000000
10.820000	0.026697	15.777864	2.438026	3.572314	6.585425	3.182098	0.000000	-10.000000	-2.533333	61.500000	343.500000	1023.000000	1023.000000	2046.000000
10.840000	0.029230	17.274649	2.924374	3.743741	7.035506	3.571027	0.000000	-10.000000	-2.591667	61.966667	364.000000	1023.000000	1023.000000	2046.000000
10.860000	0.031549	18.645571	3.340091	3.940904	7.451108	3.913466	0.000000	-10.000000	-2.658333	62.350002	384.500000	1023.000000	1023.000000	2046.000000
10.880000	0.033873	20.019232	3.753933	4.106494	7.870864	4.287942	0.000000	-10.000000	-2.675000	62.766666	405.166656	1023.000000	1023.000000	2046.000000
10.900000	0.036200	21.394478	4.177345	4.289152	8.243521	4.684460	0.000000	-10.000000	-2.650000	63.250000	426.000000	1023.000000	1023.000000	2046.000000
10.920000	0.038581	22.801533	4.573124	4.454063	8.666366	5.107980	0.000000	-10.000000	-2.616667	63.200001	447.166656	1023.000000	1023.000000	2046.000000
10.940000	0.040837	24.134384	4.982157	4.637102	9.006666	5.508459	0.000000	-10.000000	-2.575000	63.400002	468.333344	1023.000000	1023.000000	2046.000000
10.960000	0.043011	25.419630	5.297546	4.816861	9.422812	5.882411	0.000000	-10.000000	-2.558333	62.950001	489.500000	1023.000000	1023.000000	2046.000000
10.980000	0.045658	26.983727	5.744120	5.185974	9.759177	6.294455	0.000000	-10.000000	-2.508333	62.733334	510.500000	1023.000000	1023.000000	2046.000000
11.000000	0.048182	28.475500	6.118766	5.427872	10.095416	6.833445	0.000000	-10.000000	-2.475000	62.216667	531.500000	1023.000000	1023.000000	2046.000000
11.020000	0.050828	30.039253	6.339702	5.838205	10.548837	7.312510	0.000000	-10.000000	-2.433333	61.750000	552.333313	1023.000000	1023.000000	2046.000000
11.040000	0.052822	31.218042	6.416149	6.098301	11.009699	7.693893	0.000000	-10.000000	-2.400000	61.533337	573.000000	1023.000000	1023.000000	2046.000000
11.060000	0.054959	32.481003	6.753297	6.274589	11.408397	8.044718	0.000000	-10.000000	-2.333333	61.083336	593.500000	1023.000000	1023.000000	2046.000000
11.080000	0.057628	34.057903	7.125835	6.503207	11.984818	8.444041	0.000000	-10.000000	-2.308333	60.500000	613.833313	1023.000000	1023.000000	2046.000000
11.100000	0.060042	35.484924	7.397632	6.967452	12.448298	8.671541	0.000000	-10.000000	-2.283333	59.850002	634.000000	1023.000000	1023.000000	2046.000000
11.120000	0.061884	36.573235	7.561483	7.436680	12.724579	8.850492	0.000000	-10.000000	-2.283333	59.616669	654.000000	1023.000000	1023.000000	2046.000000
11.140000	0.063287	37.402729	7.737169	7.872154	12.844390	8.949017	0.000000	-10.000000	-2.233333	59.150002	674.000000	1023.000000	1023.000000	2046.000000
11.160000	0.065061	38.450882	7.958322	8.311607	13.073078	9.107874	0.000000	-10.000000	-2.225000	58.933334	694.000000	1023.000000	1023.000000	2046.000000
11.180000	0.067031	39.615074	8.268372	8.769243	13.325893	9.251566	0.000000	-10.000000	-2.241667	58.750000	713.666687	1023.000000	1023.000000	2046.000000
11.200000	0.069359	40.991333	8.679452	9.183513	13.622552	9.505816	0.000000	-10.000000	-2.300000	59.000000	733.333313	1023.000000	1023.000000	2046.000000
11.220000	0.071581	42.304424	9.090125	9.621994	13.865326	9.726979	0.000000	-10.000000	-2.300000	59.250000	753.000000	1023.000000	1023.000000	2046.000000
11.240000	0.073863	43.653149	9.475978	9.953988	14.197742	10.025442	0.000000	-10.000000	-2.250000	59.133335	772.833313	1023.000000	1023.000000	2046.000000
11.260000	0.075954	44.888813	9.892585	10.251985	14.435458	10.308784	0.000000	-10.000000	-2.183333	58.883335	792.500000	1023.000000	1023.000000	2046.000000
11.280000	0.078476	46.379288	10.359851	10.510520	14.841760	10.667156	0.000000	-10.000000	-2.100000	57.750000	812.166687	1023.000000	1023.000000	2046.000000
11.300000	0.080657	47.668468	10.799802	10.737403	15.132298	10.998967	0.000000	-10.000000	-2.016667	56.633335	831.666687	1023.000000	1023.000000	2046.000000
11.320000	0.083046	49.080353	11.260051	11.016391	15.439799	11.364114	0.000000	-10.000000	-1.933333	55.350002	850.833313	1023.000000	1023.000000	2046.000000
11.340000	0.085186	50.345161	11.603106	11.286928	15.775265	11.679862	0.000000	-10.000000	-1.808333	54.200001	869.333313	1023.000000	1023.000000	2046.000000
11.360000	0.087276	51.580345	11.963424	11.512386	16.085726	12.018808	0.000000	-10.000000	-1.691667	52.500000	887.500000	1023.000000	1023.000000	2046.000000
11.380000	0.089300	52.776260	12.267636	11.662673	16.461002	12.384949	0.000000	-10.000000	-1.525000	50.416668	905.333313	1023.000000	1023.000000	2046.000000
11.400000	0.091054	53.812637	12.626430	11.760695	16.752174	12.673341	0.000000	-10.000000	-1.391667	48.050003	922.500000	1023.000000	1023.000000	2046.000000
11.420000	0.092586	54.718117	12.910587	11.734604	17.025314	13.047612	0.000000	-10.000000	-1.225000	45.683334	939.000000	1023.000000	1023.000000	2046.000000
11.440000	0.093704	55.379192	13.182261	11.683865	17.237793	13.275272	0.000000	-10.000000	-1.058333	42.666668	954.500000	1023.000000	1023.000000	2046.000000
11.460000	0.094770	56.008904	13.461825	11.560861	17.393208	13.593011	0.000000	-10.000000	-0.875000	39.633335	969.333313	1023.000000	1023.000000	2046.000000
11.480000	0.095641	56.523823	13.692204	11.531123	17.596373	13.704123	0.000000	-10.000000	-0.691667	35.750000	983.000000	1023.000000	1023.000000	2046.000000
11.500000	0.096448	57.000664	13.942066	11.453394	17.737215	13.867988	0.000000	-10.000000	-0.500000	31.700001	995.666687	1023.000000	1023.000000	2046.000000
11.520000	0.096945	57.294346	14.123973	11.436049	17.852335	13.881992	0.000000	-10.000000	-0.333333	26.750000	1007.000000	1023.000000	1023.000000	2046.000000
11.540000	0.097530	57.640255	14.303721	11.404599	17.949657	13.982278	0.000000	-10.000000	-0.191667	21.883333	1016.833313	1023.000000	1023.000000	2046.000000
11.560000	0.097953	57.890411	14.421431	11.375903	18.033358	14.059721	0.000000	-10.000000	-0.091667	16.650000	1025.000000	1023.000000	1023.000000	2046.000000
11.580000	0.098498	58.212479	14.450205	11.415119	18.177834	14.169322	0.000000	-10.000000	-0.033333	12.150001	1031.500000	1023.000000	1023.000000	2046.000000
11.600000	0.098510	58.219498	14.472781	11.406046	18.170570	14.170102	0.000000	-10.000000	-0.008333	7.733334	1036.333374	1023.000000	1023.000000	2046.000000
11.620000	0.098908	58.454498	14.518786	11.500828	18.141485	14.293400	0.000000	-10.000000	0.008333	3.050000	1039.666626	1023.000000	1023.000000	2046.000000
11.640000	0.098840	58.414467	14.373049	11.648282	18.117008	14.276126	0.000000	-10.000000	0.025000	-1.050000	1041.333374	1023.000000	1023.000000	2046.000000
11.660000	0.098599	58.272251	14.056047	11.813149	18.055824	14.347232	0.000000	-10.000000	0.066667	-5.366667	1042.000000	1023.000000	1023.000000	2046.000000
11.680000	0.097591	57.676411	13.695321	11.809264	17.942156	14.229670	0.000000	-10.000000	0.133333	-9.800000	1042.000000	1023.000000	1023.000000	2046.000000
11.700000	0.096778	57.196053	13.539543	11.706187	17.790291	14.160029	0.000000	-10.000000	0.233333	-15.200001	1042.000000	1023.000000	1023.000000	2046.000000
11.720000	0.095863	56.654995	13.377622	11.570732	17.680801	14.025843	0.000000	-10.000000	0.358333	-20.016666	1042.000000	1023.000000	1023.000000	2046.000000
11.740000	0.094426	55.805584	13.083334	11.594424	17.350033	13.777793	0.000000	-10.000000	0.533333	-24.466667	1033.666626	1023.000000	1023.000000	2046.000000
11.760000	0.091733	54.214397	12.635563	11.587582	16.770571	13.220682	0.000000	-10.000000	0.841667	-30.233334	1022.000000	1023.000000	1023.000000	2046.000000
11.780000	0.088620	52.374653	12.149032	11.558764	16.068878	12.597976	0.000000	-10.000000	1.308333	-38.100002	1006.166687	1023.000000	1023.000000	2046.000000
11.800000	0.085381	50.460396	11.680968	11.534650	15.347919	11.896858	0.000000	-10.000000	1.883333	-47.150002	993.333313	1023.000000	1023.000000	2046.000000
11.820000	0.082678	48.862961	11.320215	11.589108	14.716254	11.237384	0.000000	-10.000000	2.433333	-55.200001	977.666687	1023.000000	1023.000000	2046.000000
11.840000	0.079963	47.258163	11.001939	11.595107	14.070477	10.590639	0.000000	-10.000000	2.883333	-61.200001	959.333313	1023.000000	1023.000000	2046.000000
11.860000	0.077626	45.877079	10.767133	11.573208	13.511896	10.024844	0.000000	-10.000000	3.200000	-64.766663	939.000000	1023.000000	1023.000000	2046.000000
11.880000	0.075035	44.345711	10.466656	11.435770	13.000941	9.442343	0.000000	-10.000000	3.408333	-67.000000	917.500000	1023.000000	1023.000000	2046.000000
11.900000	0.072545	42.874226	10.194859	11.320290	12.492765	8.866314	0.000000	-10.000000	3.533333	-68.216667	895.166687	1023.000000	1023.000000	2046.000000
11.920000	0.070405	41.609558	9.938686	11.076434	12.159160	8.435278	0.000000	-10.000000	3.625000	-69.016670	872.500000	1023.000000	1023.000000	2046.000000
11.940000	0.068316	40.374744	9.674570	11.019856	11.737131	7.943187	0.000000	-10.000000	3.700000	-69.466667	849.333313	1023.000000	1023.000000	2046.000000
11.960000	0.066357	39.217266	9.439642	11.001437	11.263237	7.512951	0.000000	-10.000000	3.741667	-69.800003	826.166687	1023.000000	1023.000000	2046.000000
11.980000	0.064773	38.280785	9.183448	11.025480	10.931386	7.140471	0.000000	-10.000000	3.741667	-69.933334	802.833313	1023.000000	1023.000000	2046.000000
12.000000	0.062850	37.144634	8.835315	11.003443	10.566916	6.738959	0.000000	-10.000000	3.700000	-69.766670	779.500000	1023.000000	1023.000000	2046.000000
12.020000	0.060977	36.037296	8.490068	10.965330	10.200928	6.380971	0.000000	-10.000000	3.641667	-69.366669	756.166687	1023.000000	1023.000000	2046.000000
12.040000	0.058589	34.626305	8.196127	10.664675	9.738540	6.026962	0.000000	-10.000000	3.558333	-68.616669	733.000000	1023.000000	1023.000000	2046.000000
12.060000	0.056351	33.303291	7.858011	10.377087	9.367545	5.700648	0.000000	-10.000000	3.483333	-67.666664	710.166687	1023.000000	1023.000000	2046.000000
12.080000	0.053799	31.795439	7.464058	9.979284	9.011802	5.340296	0.000000	-10.000000	3.383333	-66.700005	687.666687	1023.000000	1023.000000	2046.000000
12.100000	0.051471	30.419153	7.153204	9.646971	8.635665	4.983315	0.000000	-10.000000	3.291667	-65.983337	665.500000	1023.000000	1023.000000	2046.000000
12.120000	0.049353	29.167900	6.869334	9.320730	8.317315	4.660522	0.000000	-10.000000	3.175000	-65.233337	643.500000	1023.000000	1023.000000	2046.000000
12.140000	0.047262	27.931595	6.611554	9.067177	7.946909	4.305955	0.000000	-10.000000	3.066667	-64.199997	621.666687	1023.000000	1023.000000	2046.000000
12.160000	0.045354	26.804213	6.345968	8.804494	7.639949	4.013802	0.000000	-10.000000	2.958333	-63.166668	600.166687	1023.000000	1023.000000	2046.000000
12.180000	0.043304	25.592863	6.140735	8.540103	7.207609	3.704417	0.000000	-10.000000	2.866667	-61.950001	579.000000	1023.000000	1023.000000	2046.000000
12.200000	0.041591	24.580347	5.859878	8.315744	6.956935	3.447791	0.000000	-10.000000	2.775000	-60.900002	558.333313	1023.000000	1023.000000	2046.000000
12.220000	0.039579	23.391237	5.643108	8.089636	6.531414	3.127079	0.000000	-10.000000	2.675000	-59.733334	538.000000	1023.000000	1023.000000	2046.000000
12.240000	0.037777	22.326080	5.414170	7.876928	6.167850	2.867132	0.000000	-10.000000	2.575000	-58.666668	518.166687	1023.000000	1023.000000	2046.000000
12.260000	0.035917	21.226992	5.163223	7.737063	5.766369	2.560336	0.000000	-10.000000	2.458333	-57.633335	498.666656	1023.000000	1023.000000	2046.000000
12.280000	0.034276	20.256926	4.811742	7.562738	5.504395	2.378051	0.000000	-10.000000	2.375000	-56.400002	479.500000	1023.000000	1023.000000	2046.000000
12.300000	0.031767	18.774166	4.363378	7.075811	5.255259	2.079720	0.000000	-10.000000	2.283333	-55.250000	460.833344	1023.000000	1023.000000	2046.000000
12.320000	0.029365	17.354475	4.028322	6.524781	4.967891	1.833480	0.000000	-10.000000	2.216667	-54.216667	442.500000	1023.000000	1023.000000	2046.000000
12.340000	0.027309	16.139654	3.743912	6.079357	4.676888	1.639496	0.000000	-10.000000	2.133333	-53.216667	424.500000	1023.000000	1023.000000	2046.000000
12.360000	0.025302	14.953671	3.414761	5.865472	4.345463	1.327974	0.000000	-10.000000	2.033333	-52.133335	406.666656	1023.000000	1023.000000	2046.000000
12.380000	0.023355	13.803042	3.006599	5.738765	3.989529	1.068149	0.000000	-10.000000	1.916667	-50.483334	389.166656	1023.000000	1023.000000	2046.000000
12.400000	0.021808	12.888699	2.640539	5.681055	3.676251	0.890854	0.000000	-10.000000	1.800000	-48.883335	372.333344	1023.000000	1023.000000	2046.000000
12.420000	0.020117	11.889331	2.251147	5.590735	3.380066	0.667383	0.000000	-10.000000	1.691667	-47.250000	356.000000	1023.000000	1023.000000	2046.000000
12.440000	0.018660	11.027770	1.984153	5.449728	3.091510	0.502379	0.000000	-10.000000	1.600000	-45.816666	340.166656	1023.000000	1023.000000	2046.000000
12.460000	0.017061	10.083220	1.677600	5.267013	2.805194	0.333414	0.000000	-10.000000	1.508333	-44.366665	324.666656	1023.000000	1023.000000	2046.000000
12.480000	0.015565	9.198791	1.395417	5.087115	2.571756	0.144501	0.000000	-10.000000	1.408333	-42.983334	309.833344	1023.000000	1023.000000	2046.000000
12.500000	0.014032	8.292819	1.124995	4.850338	2.344915	-0.027429	0.000000	-10.000000	1.308333	-41.383335	295.500000	1023.000000	1023.000000	2046.000000
12.520000	0.012593	7.442264	0.912715	4.631291	2.131172	-0.232914	0.000000	-10.000000	1.216667	-40.250000	281.833344	1023.000000	1023.000000	2046.000000
12.540000	0.011329	6.695681	0.759588	4.358563	1.950982	-0.373451	0.000000	-10.000000	1.125000	-38.850002	268.333344	1023.000000	1023.000000	2046.000000
12.560000	0.010243	6.053803	0.639013	4.162570	1.767200	-0.514979	0.000000	-10.000000	1.041667	-37.833336	255.500000	1023.000000	1023.000000	2046.000000
12.580000	0.009057	5.352484	0.493385	3.994498	1.582732	-0.718131	0.000000	-10.000000	0.958333	-36.216667	243.000000	1023.000000	1023.000000	2046.000000
12.600000	0.008043	4.753634	0.404122	3.825300	1.399386	-0.875173	0.000000	-10.000000	0.908333	-34.900002	231.000000	1023.000000	1023.000000	2046.000000
12.620000	0.006841	4.042810	0.162285	3.656765	1.292138	-1.068377	0.000000	-10.000000	0.850000	-33.516666	219.166672	1023.000000	1023.000000	2046.000000
12.640000	0.005729	3.385690	0.013644	3.445561	1.124604	-1.198120	0.000000	-10.000000	0.791667	-32.333332	207.833328	1023.000000	1023.000000	2046.000000
12.660000	0.004555	2.691846	-0.171915	3.237158	0.988082	-1.361480	0.000000	-10.000000	0.716667	-31.133333	197.000000	1023.000000	1023.000000	2046.000000
12.680000	0.003316	1.959493	-0.325075	2.967739	0.800112	-1.483283	0.000000	-10.000000	0.666667	-29.966667	186.666672	1023.000000	1023.000000	2046.000000
12.700000	0.002177	1.286905	-0.501464	2.694536	0.690381	-1.596548	0.000000	-10.000000	0.616667	-28.850000	176.666672	1023.000000	1023.000000	2046.000000
12.720000	0.001092	0.645399	-0.661294	2.445615	0.558850	-1.697771	0.000000	-10.000000	0.566667	-27.633333	167.000000	1023.000000	1023.000000	2046.000000
12.740000	0.000080	0.047013	-0.800274	2.236131	0.439211	-1.828055	0.000000	-10.000000	0.525000	-26.600000	157.833328	1023.000000	1023.000000	2046.000000
12.760000	-0.000900	-0.531836	-0.956688	2.030245	0.311038	-1.916430	0.000000	-10.000000	0.491667	-25.650000	148.833328	1023.000000	1023.000000	2046.000000
12.780000	-0.001888	-1.116056	-1.081676	1.876896	0.162270	-2.073547	0.000000	-10.000000	0.475000	-25.000000	140.333328	1023.000000	1023.000000	2046.000000
12.800000	-0.002759	-1.630467	-1.225882	1.677968	0.027142	-2.109694	0.000000	-10.000000	0.458333	-24.283335	132.000000	1023.000000	1023.000000	2046.000000
12.820000	-0.003446	-2.036633	-1.423076	1.615413	-0.012780	-2.216191	0.000000	-10.000000	0.450000	-23.716667	124.000000	1023.000000	1023.000000	2046.000000
12.840000	-0.004519	-2.670522	-1.577511	1.405405	-0.176838	-2.321579	0.000000	-10.000000	0.425000	-23.033333	116.000000	1023.000000	1023.000000	2046.000000
12.860000	-0.005376	-3.177061	-1.724542	1.306008	-0.337015	-2.421511	0.000000	-10.000000	0.391667	-22.566668	108.333336	1023.000000	1023.000000	2046.000000
12.880000	-0.006002	-3.547137	-1.918658	1.273692	-0.446423	-2.455750	0.000000	-10.000000	0.358333	-21.933334	100.833336	1023.000000	1023.000000	2046.000000
12.900000	-0.006964	-4.115522	-2.232793	1.126993	-0.484208	-2.525514	0.000000	-10.000000	0.350000	-21.600000	93.500000	1023.000000	1023.000000	2046.000000
12.920000	-0.008227	-4.862106	-2.479670	0.758736	-0.551237	-2.589935	0.000000	-10.000000	0.350000	-21.333334	86.166664	1023.000000	1023.000000	2046.000000
12.940000	-0.009043	-5.344197	-2.529392	0.432201	-0.603107	-2.643899	0.000000	-10.000000	0.333333	-21.183334	79.000000	1023.000000	1023.000000	2046.000000
12.960000	-0.009738	-5.754992	-2.688454	0.317400	-0.613054	-2.770884	0.000000	-10.000000	0.316667	-20.816668	72.000000	1023.000000	1023.000000	2046.000000
12.980000	-0.010389	-6.139760	-2.875222	0.424140	-0.767986	-2.920692	0.000000	-10.000000	0.275000	-19.666666	65.166664	1023.000000	1023.000000	2046.000000
13.000000	-0.011036	-6.522481	-3.121418	0.622707	-0.899034	-3.124736	0.000000	-10.000000	0.241667	-18.066668	58.666668	1023.000000	1023.000000	2046.000000
13.020000	-0.011968	-7.072840	-3.374976	0.771215	-1.133263	-3.335817	0.000000	-10.000000	0.208333	-16.633333	52.666668	1023.000000	1023.000000	2046.000000
13.040000	-0.012879	-7.611373	-3.629223	0.909398	-1.325580	-3.565969	0.000000	-10.000000	0.200000	-15.883334	47.000000	1023.000000	1023.000000	2046.000000
13.060000	-0.013719	-8.107720	-3.794569	1.009392	-1.514675	-3.807868	0.000000	-10.000000	0.200000	-15.733334	41.666668	1023.000000	1023.000000	2046.000000
13.080000	-0.014304	-8.453937	-3.921074	1.045255	-1.641936	-3.936182	0.000000	-10.000000	0.200000	-15.600000	36.333332	1023.000000	1023.000000	2046.000000
13.100000	-0.014856	-8.779933	-4.135005	1.144354	-1.699758	-4.089524	0.000000	-10.000000	0.191667	-15.616667	31.166666	1023.000000	1023.000000	2046.000000
13.120000	-0.015519	-9.171678	-4.258640	1.145080	-1.805900	-4.252217	0.000000	-10.000000	0.191667	-15.550000	25.833334	1023.000000	1023.000000	2046.000000
13.140000	-0.015914	-9.404943	-4.331178	1.145066	-1.886306	-4.332524	0.000000	-10.000000	0.175000	-15.433333	20.666666	1023.000000	1023.000000	2046.000000
13.160000	-0.016284	-9.623829	-4.300166	1.081526	-1.970412	-4.434777	0.000000	-10.000000	0.166667	-15.050000	15.500000	1023.000000	1023.000000	2046.000000
13.180000	-0.016665	-9.849086	-4.310874	1.088552	-2.089858	-4.536908	0.000000	-10.000000	0.150000	-14.433333	10.500000	1023.000000	1023.000000	2046.000000
13.200000	-0.016934	-10.008077	-4.309317	1.066993	-2.175992	-4.589761	0.000000	-10.000000	0.125000	-13.700000	5.666667	1023.000000	1023.000000	2046.000000
13.220000	-0.017224	-10.179633	-4.340453	0.991546	-2.210783	-4.619945	0.000000	-10.000000	0.108333	-12.566667	1.500000	1023.000000	1023.000000	2046.000000
13.240000	-0.017620	-10.413603	-4.426515	0.943847	-2.252929	-4.678007	0.000000	-10.000000	0.083333	-11.533334	-2.333333	1023.000000	1023.000000	2046.000000
13.260000	-0.018019	-10.649365	-4.446404	0.789806	-2.343113	-4.649654	0.000000	-10.000000	0.075000	-10.316667	-5.833333	1023.000000	1023.000000	2046.000000
13.280000	-0.018316	-10.824993	-4.463502	0.655548	-2.354172	-4.662868	0.000000	-10.000000	0.058333	-9.500000	-9.333333	1023.000000	1023.000000	2046.000000
13.300000	-0.018641	-11.017115	-4.493555	0.473880	-2.386910	-4.610530	0.000000	-10.000000	0.041667	-8.700000	-12.500000	1023.000000	1023.000000	2046.000000
13.320000	-0.018950	-11.199343	-4.537549	0.328078	-2.344515	-4.645356	0.000000	-10.000000	0.041667	-8.150000	-15.500000	1023.000000	1023.000000	2046.000000
13.340000	-0.019312	-11.413500	-4.522665	0.179128	-2.401464	-4.668499	0.000000	-10.000000	0.033333	-7.766666	-18.166666	1023.000000	1023.000000	2046.000000
13.360000	-0.019510	-11.530570	-4.517438	0.029371	-2.400221	-4.642282	0.000000	-10.000000	0.025000	-7.433333	-20.833334	1023.000000	1023.000000	2046.000000
13.380000	-0.019865	-11.739959	-4.510614	-0.062352	-2.445372	-4.721622	0.000000	-10.000000	0.016667	-7.316667	-23.166666	1023.000000	1023.000000	2046.000000
13.400000	-0.020148	-11.907687	-4.506281	-0.197534	-2.514636	-4.689236	0.000000	-10.000000	0.008333	-7.083333	-25.833334	1023.000000	1023.000000	2046.000000
13.420000	-0.020225	-11.952732	-4.550965	-0.209898	-2.469661	-4.722207	0.000000	-10.000000	0.025000	-6.983334	-28.166666	1023.000000	1023.000000	2046.000000
13.440000	-0.020627	-12.190785	-4.601055	-0.345890	-2.498653	-4.745186	0.000000	-10.000000	0.025000	-6.766667	-30.500000	1023.000000	1023.000000	2046.000000
13.460000	-0.020856	-12.325958	-4.620419	-0.381163	-2.571854	-4.752522	0.000000	-10.000000	0.025000	-6.583333	-32.666668	1023.000000	1023.000000	2046.000000
13.480000	-0.020993	-12.406903	-4.652915	-0.281439	-2.642097	-4.830451	0.000000	-10.000000	0.016667	-6.300000	-35.000000	1023.000000	1023.000000	2046.000000
13.500000	-0.021231	-12.547687	-4.844652	-0.295252	-2.628372	-4.779409	0.000000	-10.000000	0.025000	-6.216667	-37.333332	1023.000000	1023.000000	2046.000000
13.520000	-0.021919	-12.954269	-4.989198	-0.519835	-2.637897	-4.807338	0.000000	-10.000000	0.041667	-6.583333	-39.500000	1023.000000	1023.000000	2046.000000
13.540000	-0.022638	-13.379184	-5.105013	-0.809593	-2.629030	-4.835548	0.000000	-10.000000	0.050000	-7.366667	-41.500000	1023.000000	1023.000000	2046.000000
13.560000	-0.022865	-13.513078	-5.092999	-1.012913	-2.632563	-4.774602	0.000000	-10.000000	0.041667	-7.750000	-43.833332	1023.000000	1023.000000	2046.000000
13.580000	-0.022994	-13.589409	-5.204340	-0.950746	-2.581172	-4.853151	0.000000	-10.000000	0.025000	-7.216667	-46.333332	1023.000000	1023.000000	2046.000000
13.600000	-0.023231	-13.729403	-5.280275	-0.796813	-2.708712	-4.943603	0.000000	-10.000000	0.008333	-5.516666	-48.833332	1023.000000	1023.000000	2046.000000
13.620000	-0.023504	-13.890876	-5.420821	-0.599179	-2.816836	-5.054040	0.000000	-10.000000	0.008333	-3.716667	-50.666668	1023.000000	1023.000000	2046.000000
13.640000	-0.023979	-14.171328	-5.588043	-0.446718	-2.941247	-5.195321	0.000000	-10.000000	0.025000	-2.733333	-51.833332	1023.000000	1023.000000	2046.000000
13.660000	-0.024372	-14.403890	-5.682047	-0.334030	-3.085171	-5.302641	0.000000	-10.000000	0.033333	-2.816667	-52.666668	1023.000000	1023.000000	2046.000000
13.680000	-0.024494	-14.475965	-5.751163	-0.214259	-3.117474	-5.393068	0.000000	-10.000000	0.033333	-3.533333	-53.500000	1023.000000	1023.000000	2046.000000
13.700000	-0.024694	-14.593908	-5.805501	-0.103948	-3.191691	-5.492768	0.000000	-10.000000	0.016667	-4.283333	-54.666668	1023.000000	1023.000000	2046.000000
13.720000	-0.024891	-14.710611	-5.897917	-0.014083	-3.232496	-5.566114	0.000000	-10.000000	0.016667	-4.916667	-56.000000	1023.000000	1023.000000	2046.000000
13.740000	-0.025058	-14.809413	-5.950767	-0.017624	-3.236005	-5.605017	0.000000	-10.000000	0.025000	-5.466667	-57.666668	1023.000000	1023.000000	2046.000000
13.760000	-0.025121	-14.846295	-5.851186	-0.044941	-3.298676	-5.651493	0.000000	-10.000000	0.033333	-5.816667	-59.500000	1023.000000	1023.000000	2046.000000
13.780000	-0.025141	-14.858496	-5.781045	-0.007515	-3.350840	-5.719096	0.000000	-10.000000	0.033333	-5.900000	-61.500000	1023.000000	1023.000000	2046.000000
13.800000	-0.025135	-14.854564	-5.723250	-0.012371	-3.374324	-5.744618	0.000000	-10.000000	0.016667	-5.383333	-63.500000	1023.000000	1023.000000	2046.000000
13.820000	-0.025038	-14.797293	-5.655463	-0.014138	-3.387779	-5.739912	0.000000	-10.000000	0.008333	-4.133333	-65.333336	1023.000000	1023.000000	2046.000000
13.840000	-0.024984	-14.765338	-5.639132	-0.076958	-3.343376	-5.705873	0.000000	-10.000000	0.000000	-2.233333	-66.500000	1023.000000	1023.000000	2046.000000
13.860000	-0.025081	-14.822888	-5.701478	-0.150095	-3.325534	-5.645781	0.000000	-10.000000	0.000000	-0.133333	-67.000000	1023.000000	1023.000000	2046.000000
13.880000	-0.024944	-14.741896	-5.714695	-0.249860	-3.233207	-5.544132	0.000000	-10.000000	-0.016667	1.666667	-67.000000	1023.000000	1023.000000	2046.000000
13.900000	-0.024984	-14.765314	-5.754411	-0.340667	-3.234735	-5.435502	0.000000	-10.000000	-0.033333	2.966667	-67.000000	1023.000000	1023.000000	2046.000000
13.920000	-0.024787	-14.648923	-5.715529	-0.441654	-3.194980	-5.296759	0.000000	-10.000000	-0.050000	3.700000	-67.000000	1023.000000	1023.000000	2046.000000
13.940000	-0.024688	-14.590548	-5.629519	-0.590986	-3.215275	-5.154768	0.000000	-10.000000	-0.050000	4.066667	-67.000000	1023.000000	1023.000000	2046.000000
13.960000	-0.024423	-14.433986	-5.554673	-0.634369	-3.162296	-5.082647	0.000000	-10.000000	-0.050000	4.016667	-67.000000	1023.000000	1023.000000	2046.000000
13.980000	-0.024117	-14.253221	-5.473909	-0.725019	-3.103382	-4.950911	0.000000	-10.000000	-0.033333	3.816667	-67.000000	1023.000000	1023.000000	2046.000000
14.000000	-0.024052	-14.214640	-5.417297	-0.785025	-3.076548	-4.935770	0.000000	-10.000000	-0.033333	3.516667	-67.000000	1023.000000	1023.000000	2046.000000
14.020000	-0.023515	-13.897106	-5.310502	-0.809446	-2.970177	-4.806982	0.000000	-10.000000	-0.033333	3.500000	-67.000000	1023.000000	1023.000000	2046.000000
14.040000	-0.023312	-13.777610	-5.304563	-0.807158	-2.892920	-4.772969	0.000000	-10.000000	-0.050000	3.800000	-67.000000	1023.000000	1023.000000	2046.000000
14.060000	-0.022910	-13.539525	-5.208905	-0.836439	-2.832651	-4.661530	0.000000	-10.000000	-0.050000	4.650000	-67.000000	1023.000000	1023.000000	2046.000000
14.080000	-0.022358	-13.213669	-5.140715	-0.689939	-2.765960	-4.617055	0.000000	-10.000000	-0.066667	5.966667	-67.000000	1023.000000	1023.000000	2046.000000
14.100000	-0.021782	-12.873442	-5.198560	-0.614448	-2.647844	-4.412589	0.000000	-10.000000	-0.066667	7.516667	-67.000000	1023.000000	1023.000000	2046.000000
14.120000	-0.021568	-12.746567	-5.304630	-0.638857	-2.487537	-4.315542	0.000000	-10.000000	-0.075000	8.900000	-67.000000	1023.000000	1023.000000	2046.000000
14.140000	-0.021362	-12.624785	-5.252077	-0.825647	-2.412793	-4.134268	0.000000	-10.000000	-0.075000	9.950000	-37.666668	1023.000000	1023.000000	2046.000000
14.160000	-0.020465	-12.094530	-5.105472	-0.922929	-2.218946	-3.847184	0.000000	-10.000000	-0.116667	11.316667	-7.333333	1023.000000	1023.000000	2046.000000
14.180000	-0.019378	-11.452354	-5.028708	-0.771641	-1.996346	-3.655660	0.000000	-10.000000	-0.191667	13.700000	24.333334	1023.000000	1023.000000	2046.000000
14.200000	-0.017922	-10.592081	-4.937232	-0.470150	-1.823953	-3.360747	0.000000	-10.000000	-0.350000	17.366667	28.500000	1023.000000	1023.000000	2046.000000
14.220000	-0.016246	-9.601326	-4.896080	-0.146599	-1.575685	-2.982962	0.000000	-10.000000	-0.533333	22.250000	33.666668	1023.000000	1023.000000	2046.000000
14.240000	-0.014913	-8.813604	-4.819180	0.170038	-1.447072	-2.717390	0.000000	-10.000000	-0.716667	27.200001	40.333332	1023.000000	1023.000000	2046.000000
14.260000	-0.013350	-7.889662	-4.668498	0.432808	-1.229012	-2.424960	0.000000	-10.000000	-0.850000	31.733334	48.500000	1023.000000	1023.000000	2046.000000
14.280000	-0.011667	-6.895413	-4.421066	0.726046	-1.008515	-2.191877	0.000000	-10.000000	-0.950000	34.816669	58.333332	1023.000000	1023.000000	2046.000000
14.300000	-0.009744	-5.758750	-4.188967	0.997861	-0.716580	-1.851065	0.000000	-10.000000	-1.041667	37.300003	69.333336	1023.000000	1023.000000	2046.000000
14.320000	-0.007803	-4.611458	-3.910958	1.280288	-0.392453	-1.588335	0.000000	-10.000000	-1.116667	39.266666	81.333336	1023.000000	1023.000000	2046.000000
14.340000	-0.005809	-3.433151	-3.618611	1.451751	0.007516	-1.273807	0.000000	-10.000000	-1.241667	41.366669	94.166664	1023.000000	1023.000000	2046.000000
14.360000	-0.003455	-2.041985	-3.199864	1.658444	0.454494	-0.955059	0.000000	-10.000000	-1.366667	43.383335	107.666664	1023.000000	1023.000000	2046.000000
14.380000	-0.001230	-0.726686	-2.799765	1.819933	0.882263	-0.629117	0.000000	-10.000000	-1.508333	45.733334	121.833336	1023.000000	1023.000000	2046.000000
14.400000	0.001287	0.760878	-2.322214	2.040919	1.321899	-0.279726	0.000000	-10.000000	-1.641667	47.916668	136.666672	1023.000000	1023.000000	2046.000000
14.420000	0.003622	2.140771	-1.940107	2.180561	1.811848	0.088469	0.000000	-10.000000	-1.783333	50.266666	152.333328	1023.000000	1023.000000	2046.000000
14.440000	0.006078	3.592131	-1.552003	2.341510	2.338702	0.463922	0.000000	-10.000000	-1.891667	51.983334	168.666672	1023.000000	1023.000000	2046.000000
14.460000	0.008379	4.951971	-1.192615	2.429142	2.847790	0.867654	0.000000	-10.000000	-2.000000	53.833332	185.833328	1023.000000	1023.000000	2046.000000
14.480000	0.010968	6.482209	-0.727453	2.529215	3.388593	1.291854	0.000000	-10.000000	-2.108333	55.216667	203.500000	1023.000000	1023.000000	2046.000000
14.500000	0.013280	7.848640	-0.338586	2.567487	3.914579	1.705160	0.000000	-10.000000	-2.216667	56.966667	221.666672	1023.000000	1023.000000	2046.000000
14.520000	0.015816	9.347135	0.134695	2.584636	4.486048	2.141756	0.000000	-10.000000	-2.275000	58.100002	240.333328	1023.000000	1023.000000	2046.000000
14.540000	0.018261	10.792259	0.578965	2.585594	5.069108	2.558592	0.000000	-10.000000	-2.316667	58.883335	259.500000	1023.000000	1023.000000	2046.000000
14.560000	0.020707	12.237674	1.091954	2.589228	5.609750	2.946741	0.000000	-10.000000	-2.358333	59.250000	279.166656	1023.000000	1023.000000	2046.000000
14.580000	0.023155	13.684762	1.576119	2.643214	6.129174	3.336256	0.000000	-10.000000	-2.383333	59.633335	299.000000	1023.000000	1023.000000	2046.000000
14.600000	0.025547	15.098305	2.082283	2.682899	6.618620	3.714502	0.000000	-10.000000	-2.375000	59.933334	319.000000	1023.000000	1023.000000	2046.000000
14.620000	0.027865	16.467920	2.537497	2.735118	7.079988	4.115317	0.000000	-10.000000	-2.350000	59.700001	339.000000	1023.000000	1023.000000	2046.000000
14.640000	0.030422	17.979439	3.010450	2.917970	7.527690	4.523330	0.000000	-10.000000	-2.341667	59.500000	358.833344	1023.000000	1023.000000	2046.000000
14.660000	0.032811	19.391584	3.445391	3.097691	7.937249	4.911254	0.000000	-10.000000	-2.308333	59.066669	378.500000	1023.000000	1023.000000	2046.000000
14.680000	0.035136	20.765614	3.870997	3.379755	8.238216	5.276645	0.000000	-10.000000	-2.258333	58.866669	398.166656	1023.000000	1023.000000	2046.000000
14.700000	0.037738	22.303205	4.122218	3.789534	8.738562	5.652892	0.000000	-10.000000	-2.166667	58.116669	417.833344	1023.000000	1023.000000	2046.000000
14.720000	0.039989	23.633411	4.342098	4.084452	9.146228	6.060634	0.000000	-10.000000	-2.091667	57.083332	437.500000	1023.000000	1023.000000	2046.000000
14.740000	0.042000	24.821976	4.560627	4.268838	9.584037	6.408474	0.000000	-10.000000	-2.041667	56.133335	456.666656	1023.000000	1023.000000	2046.000000
14.760000	0.044262	26.158981	4.898821	4.482803	10.006866	6.770491	0.000000	-10.000000	-2.033333	55.533333	475.666656	1023.000000	1023.000000	2046.000000
14.780000	0.046831	27.677216	5.167717	4.855758	10.551751	7.101989	0.000000	-10.000000	-2.041667	55.633335	494.166656	1023.000000	1023.000000	2046.000000
14.800000	0.048755	28.814028	5.321293	5.352678	10.854961	7.285095	0.000000	-10.000000	-2.000000	55.616669	512.833313	1023.000000	1023.000000	2046.000000
14.820000	0.050177	29.654356	5.452945	5.808922	11.038506	7.353984	0.000000	-10.000000	-1.950000	55.216667	531.166687	1023.000000	1023.000000	2046.000000
14.840000	0.051375	30.362638	5.653575	6.201692	11.138590	7.368782	0.000000	-10.000000	-1.891667	54.450001	549.833313	1023.000000	1023.000000	2046.000000
14.860000	0.053117	31.391911	5.891168	6.641831	11.406747	7.452165	0.000000	-10.000000	-1.900000	53.666668	568.166687	1023.000000	1023.000000	2046.000000
14.880000	0.055024	32.519020	6.256145	7.047266	11.614027	7.601582	0.000000	-10.000000	-1.900000	53.400002	586.166687	1023.000000	1023.000000	2046.000000
14.900000	0.056988	33.680161	6.586080	7.463722	11.902950	7.727408	0.000000	-10.000000	-1.883333	53.283333	603.833313	1023.000000	1023.000000	2046.000000
14.920000	0.058977	34.855698	6.965693	7.784781	12.144006	7.961217	0.000000	-10.000000	-1.825000	52.700001	621.500000	1023.000000	1023.000000	2046.000000
14.940000	0.060963	36.028881	7.317066	8.087217	12.457679	8.166920	0.000000	-10.000000	-1.750000	52.283333	639.333313	1023.000000	1023.000000	2046.000000
14.960000	0.063027	37.249088	7.789646	8.318239	12.717934	8.423268	0.000000	-10.000000	-1.700000	51.333332	657.000000	1023.000000	1023.000000	2046.000000
14.980000	0.065122	38.487019	8.192860	8.536148	13.054373	8.703637	0.000000	-10.000000	-1.666667	51.100002	674.333313	1023.000000	1023.000000	2046.000000
15.000000	0.067117	39.665993	8.610278	8.772921	13.279723	9.003071	0.000000	-10.000000	-1.658333	50.283333	691.333313	1023.000000	1023.000000	2046.000000
15.020000	0.069201	40.898033	9.010394	8.973382	13.586975	9.327280	0.000000	-10.000000	-1.616667	50.016666	708.166687	1023.000000	1023.000000	2046.000000
15.040000	0.071153	42.051689	9.343904	9.142441	13.903031	9.662313	0.000000	-10.000000	-1.566667	49.233334	724.833313	1023.000000	1023.000000	2046.000000
15.060000	0.073112	43.208981	9.664367	9.330901	14.223132	9.990579	0.000000	-10.000000	-1.483333	48.533333	741.500000	1023.000000	1023.000000	2046.000000
15.080000	0.074998	44.323708	10.037545	9.457824	14.512877	10.315463	0.000000	-10.000000	-1.425000	47.450001	757.833313	1023.000000	1023.000000	2046.000000
15.100000	0.076599	45.269730	10.344969	9.515856	14.769608	10.639297	0.000000	-10.000000	-1.341667	46.483334	773.833313	1023.000000	1023.000000	2046.000000
15.120000	0.078046	46.125416	10.687680	9.483869	14.996038	10.957829	0.000000	-10.000000	-1.258333	45.250000	789.500000	1023.000000	1023.000000	2046.000000
15.140000	0.079492	46.979904	10.987459	9.465295	15.275753	11.251396	0.000000	-10.000000	-1.158333	43.850002	804.666687	1023.000000	1023.000000	2046.000000
15.160000	0.080748	47.722012	11.277061	9.449415	15.495706	11.499831	0.000000	-10.000000	-1.075000	42.350002	819.666687	1023.000000	1023.000000	2046.000000
15.180000	0.082148	48.549278	11.580300	9.435914	15.767184	11.765878	0.000000	-10.000000	-0.983333	40.466667	834.000000	1023.000000	1023.000000	2046.000000
15.200000	0.083456	49.322334	11.839321	9.480349	16.010202	11.992463	0.000000	-10.000000	-0.916667	38.866669	847.833313	1023.000000	1023.000000	2046.000000
15.220000	0.084741	50.081875	12.101110	9.536700	16.261068	12.182997	0.000000	-10.000000	-0.833333	36.700001	861.000000	1023.000000	1023.000000	2046.000000
15.240000	0.085961	50.803093	12.373007	9.620371	16.439779	12.369934	0.000000	-10.000000	-0.766667	34.950001	873.666687	1023.000000	1023.000000	2046.000000
15.260000	0.087316	51.603645	12.594891	9.670941	16.641369	12.696445	0.000000	-10.000000	-0.633333	32.983334	885.666687	1023.000000	1023.000000	2046.000000
15.280000	0.088303	52.187145	12.747755	9.858316	16.787725	12.793348	0.000000	-10.000000	-0.516667	30.650000	897.000000	1023.000000	1023.000000	2046.000000
15.300000	0.089307	52.780510	12.811911	10.124459	16.909756	12.934384	0.000000	-10.000000	-0.366667	27.833334	907.500000	1023.000000	1023.000000	2046.000000
15.320000	0.089950	53.160210	12.696088	10.376882	16.984968	13.102271	0.000000	-10.000000	-0.233333	23.483334	917.333313	1023.000000	1023.000000	2046.000000
15.340000	0.089957	53.164883	12.521770	10.390660	17.093603	13.158850	0.000000	-10.000000	-0.100000	18.216667	925.833313	1023.000000	1023.000000	2046.000000
15.360000	0.090089	53.242474	12.547949	10.322536	17.155472	13.216516	0.000000	-10.000000	-0.025000	12.266667	933.000000	1023.000000	1023.000000	2046.000000
15.380000	0.090474	53.470146	12.575744	10.285415	17.306091	13.302897	0.000000	-10.000000	0.008333	6.466667	938.000000	1023.000000	1023.000000	2046.000000
15.400000	0.090523	53.498928	12.527646	10.482856	17.268549	13.219878	0.000000	-10.000000	0.016667	1.550000	941.166687	1023.000000	1023.000000	2046.000000
15.420000	0.090022	53.202995	12.376936	10.723160	17.122580	12.980322	0.000000	-10.000000	0.033333	-2.000000	942.500000	1023.000000	1023.000000	2046.000000
15.440000	0.088905	52.543015	12.142859	10.851340	16.860157	12.688659	0.000000	-10.000000	0.041667	-4.716667	943.000000	1023.000000	1023.000000	2046.000000
15.460000	0.088248	52.154507	11.997621	11.039063	16.659870	12.457952	0.000000	-10.000000	0.050000	-6.650000	943.000000	1023.000000	1023.000000	2046.000000
15.480000	0.087741	51.854836	11.896377	11.226820	16.475685	12.255952	0.000000	-10.000000	0.050000	-8.133333	943.000000	1023.000000	1023.000000	2046.000000
15.500000	0.087648	51.800056	11.840900	11.453370	16.382507	12.123279	0.000000	-10.000000	0.050000	-8.383333	943.000000	1023.000000	1023.000000	2046.000000
15.520000	0.087277	51.580681	11.805732	11.550631	16.241096	11.983225	0.000000	-10.000000	0.050000	-8.150001	943.000000	1023.000000	1023.000000	2046.000000
15.540000	0.086909	51.363281	11.760018	11.640702	16.127695	11.834864	0.000000	-10.000000	0.058333	-8.516666	943.000000	1023.000000	1023.000000	2046.000000
15.560000	0.086381	51.051147	11.755610	11.564749	16.004795	11.725994	0.000000	-10.000000	0.091667	-9.900001	939.666687	1023.000000	1023.000000	2046.000000
15.580000	0.085970	50.808018	11.801037	11.457219	15.903055	11.646707	0.000000	-10.000000	0.158333	-12.316667	932.000000	1023.000000	1023.000000	2046.000000
15.600000	0.085353	50.443394	11.749305	11.453937	15.726507	11.513645	0.000000	-10.000000	0.233333	-15.383334	922.500000	1023.000000	1023.000000	2046.000000
15.620000	0.085018	50.245663	11.711868	11.475453	15.602715	11.455625	0.000000	-10.000000	0.308333	-18.433334	914.333313	1023.000000	1023.000000	2046.000000
15.640000	0.084298	49.820381	11.569197	11.416601	15.441844	11.392740	0.000000	-10.000000	0.366667	-21.283335	908.000000	1023.000000	1023.000000	2046.000000
15.660000	0.083725	49.481606	11.396616	11.411481	15.362884	11.310625	0.000000	-10.000000	0.450000	-23.766666	900.833313	1023.000000	1023.000000	2046.000000
15.680000	0.082580	48.804585	11.215342	11.308238	15.119867	11.161139	0.000000	-10.000000	0.550000	-26.299999	892.833313	1023.000000	1023.000000	2046.000000
15.700000	0.081224	48.003132	10.950921	11.147639	14.939526	10.965048	0.000000	-10.000000	0.716667	-29.449999	884.000000	1023.000000	1023.000000	2046.000000
15.720000	0.079527	47.000732	10.692637	10.890240	14.671508	10.746346	0.000000	-10.000000	0.900000	-33.083332	874.333313	1023.000000	1023.000000	2046.000000
15.740000	0.077441	45.767475	10.396312	10.561332	14.383992	10.425841	0.000000	-10.000000	1.116667	-37.000000	863.333313	1023.000000	1023.000000	2046.000000
15.760000	0.075126	44.399635	10.087530	10.253551	13.996248	10.062304	0.000000	-10.000000	1.325000	-40.883335	851.000000	1023.000000	1023.000000	2046.000000
15.780000	0.072650	42.936287	9.705323	10.018262	13.608874	9.603828	0.000000	-10.000000	1.600000	-45.049999	837.333313	1023.000000	1023.000000	2046.000000
15.800000	0.070023	41.383499	9.356232	9.808867	13.179876	9.038522	0.000000	-10.000000	1.916667	-49.716667	822.333313	1023.000000	1023.000000	2046.000000
15.820000	0.067295	39.771236	8.934706	9.689578	12.740138	8.406816	0.000000	-10.000000	2.291667	-54.100002	805.833313	1023.000000	1023.000000	2046.000000
15.840000	0.064542	38.144276	8.506868	9.647059	12.294269	7.696080	0.000000	-10.000000	2.658333	-58.566669	787.833313	1023.000000	1023.000000	2046.000000
15.860000	0.062222	36.773422	8.053470	9.658743	11.929597	7.131614	0.000000	-10.000000	3.000000	-62.216667	768.166687	1023.000000	1023.000000	2046.000000
15.880000	0.059474	35.149242	7.574538	9.599610	11.481513	6.493581	0.000000	-10.000000	3.250000	-65.433334	747.333313	1023.000000	1023.000000	2046.000000
15.900000	0.057153	33.777351	7.067790	9.713257	11.097939	5.898367	0.000000	-10.000000	3.433333	-67.333336	725.500000	1023.000000	1023.000000	2046.000000
15.920000	0.054775	32.372211	6.510237	9.791058	10.695806	5.375111	0.000000	-10.000000	3.541667	-68.333336	703.166687	1023.000000	1023.000000	2046.000000
15.940000	0.051952	30.703928	5.880681	9.547058	10.293252	4.982937	0.000000	-10.000000	3.625000	-68.883331	680.500000	1023.000000	1023.000000	2046.000000
15.960000	0.048837	28.862511	5.294051	9.051218	9.905841	4.611400	0.000000	-10.000000	3.666667	-69.166664	657.500000	1023.000000	1023.000000	2046.000000
15.980000	0.046422	27.435345	4.982801	8.521308	9.528797	4.402439	0.000000	-10.000000	3.683333	-69.666664	634.333313	1023.000000	1023.000000	2046.000000
16.000000	0.044247	26.149818	4.589273	8.274055	9.207641	4.078850	0.000000	-10.000000	3.650000	-69.483330	611.166687	1023.000000	1023.000000	2046.000000
16.020000	0.042037	24.843782	4.215164	8.124969	8.712619	3.791030	0.000000	-10.000000	3.550000	-68.849998	588.000000	1023.000000	1023.000000	2046.000000
16.040001	0.039424	23.299299	3.734788	8.014913	8.182150	3.367449	0.000000	-10.000000	3.425000	-67.449997	565.166687	1023.000000	1023.000000	2046.000000
16.059999	0.036912	21.814873	3.262015	7.856205	7.725598	2.971056	0.000000	-10.000000	3.325000	-66.566666	542.666687	1023.000000	1023.000000	2046.000000
16.080000	0.034125	20.167616	2.877286	7.671611	7.154547	2.464171	0.000000	-10.000000	3.250000	-65.650002	520.500000	1023.000000	1023.000000	2046.000000
16.100000	0.031775	18.779264	2.570833	7.457987	6.689542	2.060901	0.000000	-10.000000	3.191667	-65.099998	498.500000	1023.000000	1023.000000	2046.000000
16.120001	0.029672	17.536245	2.210504	7.326806	6.355881	1.643054	0.000000	-10.000000	3.100000	-64.116669	476.833344	1023.000000	1023.000000	2046.000000
16.139999	0.027684	16.361351	1.875870	7.116975	6.021852	1.346654	0.000000	-10.000000	3.016667	-63.083332	455.333344	1023.000000	1023.000000	2046.000000
16.160000	0.025401	15.012021	1.511619	6.916635	5.641258	0.942509	0.000000	-10.000000	2.950000	-62.250000	441.166656	1023.000000	1023.000000	2046.000000
16.180000	0.023568	13.928850	1.297024	6.663901	5.354423	0.613503	0.000000	-10.000000	2.816667	-60.866669	420.333344	1023.000000	1023.000000	2046.000000
16.200001	0.021585	12.756924	1.019897	6.518223	5.057431	0.161373	0.000000	-10.000000	2.658333	-59.400002	400.166656	1023.000000	1023.000000	2046.000000
16.219999	0.019767	11.682485	0.794950	6.422670	4.677654	-0.212789	0.000000	-10.000000	2.458333	-57.533337	373.666656	1023.000000	1023.000000	2046.000000
16.240000	0.017903	10.580688	0.520636	6.426482	4.297999	-0.664430	0.000000	-10.000000	2.316667	-55.883335	354.500000	1023.000000	1023.000000	2046.000000
16.260000	0.016237	9.596092	0.228403	6.349628	3.975626	-0.957565	0.000000	-10.000000	2.183333	-54.333336	335.833344	1023.000000	1023.000000	2046.000000
16.280001	0.014493	8.565629	-0.077441	6.237708	3.655567	-1.250204	0.000000	-10.000000	2.058333	-52.416668	317.666656	1023.000000	1023.000000	2046.000000
16.299999	0.012769	7.546205	-0.392057	6.037570	3.382022	-1.481330	0.000000	-10.000000	1.941667	-50.866669	300.166656	1023.000000	1023.000000	2046.000000
16.320000	0.010947	6.469491	-0.645066	5.738141	3.047342	-1.670926	0.000000	-10.000000	1.841667	-49.616669	283.333344	1023.000000	1023.000000	2046.000000
16.340000	0.009305	5.499468	-0.875326	5.372817	2.809830	-1.807853	0.000000	-10.000000	1.741667	-48.683334	266.666656	1023.000000	1023.000000	2046.000000
16.360001	0.007667	4.531329	-1.133453	5.072869	2.603324	-2.011412	0.000000	-10.000000	1.658333	-47.516666	250.500000	1023.000000	1023.000000	2046.000000
16.379999	0.006157	3.638571	-1.293621	4.720558	2.361479	-2.149845	0.000000	-10.000000	1.550000	-46.183334	234.500000	1023.000000	1023.000000	2046.000000
16.400000	0.004946	2.923028	-1.384442	4.467312	2.119191	-2.279033	0.000000	-10.000000	1.458333	-44.750000	219.333328	1023.000000	1023.000000	2046.000000
16.420000	0.003637	2.149579	-1.451771	4.208385	1.836680	-2.443714	0.000000	-10.000000	1.358333	-43.049999	204.333328	1023.000000	1023.000000	2046.000000
16.440001	0.002631	1.554917	-1.485333	4.001582	1.549656	-2.510988	0.000000	-10.000000	1.258333	-41.150002	190.000000	1023.000000	1023.000000	2046.000000
16.459999	0.001690	0.999039	-1.612484	3.836630	1.396229	-2.621336	0.000000	-10.000000	1.141667	-39.150002	176.166672	1023.000000	1023.000000	2046.000000
16.480000	0.000830	0.490827	-1.665954	3.646646	1.192724	-2.682589	0.000000	-10.000000	1.008333	-37.200001	163.333328	1023.000000	1023.000000	2046.000000
16.500000	-0.000323	-0.191163	-1.813647	3.422014	0.955332	-2.754862	0.000000	-10.000000	0.916667	-35.183334	151.000000	1023.000000	1023.000000	2046.000000
16.520000	-0.001262	-0.745946	-1.932292	3.347248	0.736457	-2.897359	0.000000	-10.000000	0.816667	-33.266666	139.166672	1023.000000	1023.000000	2046.000000
16.540001	-0.001963	-1.160373	-2.042932	3.394693	0.500437	-3.012572	0.000000	-10.000000	0.741667	-31.366667	128.000000	1023.000000	1023.000000	2046.000000
16.559999	-0.002857	-1.688373	-2.224253	3.238604	0.333854	-3.036578	0.000000	-10.000000	0.675000	-30.016666	117.500000	1023.000000	1023.000000	2046.000000
16.580000	-0.004359	-2.576194	-2.456721	2.778451	0.242878	-3.140802	0.000000	-10.000000	0.641667	-29.083334	107.500000	1023.000000	1023.000000	2046.000000
16.600000	-0.005651	-3.339502	-2.570110	2.341246	0.123763	-3.234401	0.000000	-10.000000	0.591667	-28.516666	97.666664	1023.000000	1023.000000	2046.000000
16.620001	-0.006740	-3.983616	-2.693082	2.057488	0.001558	-3.349580	0.000000	-10.000000	0.525000	-27.100000	88.166664	1023.000000	1023.000000	2046.000000
16.639999	-0.007766	-4.589898	-2.860397	1.970474	-0.192465	-3.507509	0.000000	-10.000000	0.441667	-25.116667	79.333336	1023.000000	1023.000000	2046.000000
16.660000	-0.008406	-4.968136	-3.032204	2.019122	-0.374661	-3.580393	0.000000	-10.000000	0.375000	-22.733334	71.000000	1023.000000	1023.000000	2046.000000
16.680000	-0.008960	-5.295219	-3.269502	2.160450	-0.528857	-3.657310	0.000000	-10.000000	0.300000	-20.733334	63.333332	1023.000000	1023.000000	2046.000000
16.700001	-0.009419	-5.566470	-3.404463	2.303021	-0.712185	-3.752843	0.000000	-10.000000	0.250000	-19.116667	56.166668	1023.000000	1023.000000	2046.000000
16.719999	-0.010049	-5.938680	-3.568120	2.385594	-0.849469	-3.906686	0.000000	-10.000000	0.216667	-18.216667	49.666668	1023.000000	1023.000000	2046.000000
16.740000	-0.010692	-6.318693	-3.709187	2.457683	-1.011556	-4.055634	0.000000	-10.000000	0.208333	-17.716667	43.500000	1023.000000	1023.000000	2046.000000
16.760000	-0.011411	-6.743872	-3.841566	2.447660	-1.190880	-4.159086	0.000000	-10.000000	0.200000	-17.533333	39.500000	1023.000000	1023.000000	2046.000000
16.780001	-0.012192	-7.205363	-3.972369	2.389179	-1.299177	-4.322996	0.000000	-10.000000	0.200000	-16.833332	33.833332	1023.000000	1023.000000	2046.000000
16.799999	-0.012755	-7.538477	-4.064588	2.275954	-1.372083	-4.377759	0.000000	-10.000000	0.183333	-15.816667	28.500000	1023.000000	1023.000000	2046.000000
16.820000	-0.013100	-7.742260	-4.036938	2.207469	-1.431484	-4.481308	0.000000	-10.000000	0.150000	-14.300000	21.500000	1023.000000	1023.000000	2046.000000
16.840000	-0.013324	-7.874416	-4.009974	2.116148	-1.472392	-4.508198	0.000000	-10.000000	0.100000	-12.733334	16.666666	1023.000000	1023.000000	2046.000000
16.860001	-0.013533	-7.998016	-3.926821	2.016572	-1.546380	-4.541386	0.000000	-10.000000	0.066667	-11.616667	13.500000	1023.000000	1023.000000	2046.000000
16.879999	-0.013443	-7.944565	-3.906751	1.963007	-1.488305	-4.512516	0.000000	-10.000000	0.041667	-9.166667	9.833333	1023.000000	1023.000000	2046.000000
16.900000	-0.013552	-8.009480	-3.889688	1.887330	-1.496583	-4.510540	0.000000	-10.000000	0.033333	-7.333333	7.666667	1023.000000	1023.000000	2046.000000
16.920000	-0.013597	-8.036118	-3.845784	1.774597	-1.504809	-4.460122	0.000000	-10.000000	0.016667	-3.666667	5.000000	1023.000000	1023.000000	2046.000000
16.940001	-0.013737	-8.118308	-3.844181	1.672543	-1.515232	-4.431437	0.000000	-10.000000	0.008333	-1.833333	4.500000	1023.000000	1023.000000	2046.000000
16.959999	-0.013761	-8.132786	-3.794410	1.484181	-1.496469	-4.326087	0.000000	-10.000000	0.008333	-0.333333	4.000000	1023.000000	1023.000000	2046.000000
16.980000	-0.014035	-8.294584	-3.839472	1.340047	-1.500088	-4.295073	0.000000	-10.000000	0.008333	-1.133333	3.666667	1023.000000	1023.000000	2046.000000
17.000000	-0.014210	-8.398148	-3.836755	1.168855	-1.468082	-4.262165	0.000000	-10.000000	0.016667	-2.183333	3.166667	1023.000000	1023.000000	2046.000000
17.020000	-0.014495	-8.566578	-3.855298	1.000160	-1.511088	-4.200352	0.000000	-10.000000	0.016667	-3.366667	2.333333	1023.000000	1023.000000	2046.000000
17.040001	-0.014867	-8.786389	-3.856680	0.873043	-1.581909	-4.220843	0.000000	-10.000000	0.033333	-4.366667	1.333333	1023.000000	1023.000000	2046.000000
17.059999	-0.015015	-8.874050	-3.852708	0.771857	-1.574272	-4.218927	0.000000	-10.000000	0.041667	-5.116667	0.500000	1023.000000	1023.000000	2046.000000
17.080000	-0.015253	-9.014643	-3.849610	0.664728	-1.618323	-4.211438	0.000000	-10.000000	0.033333	-5.400000	-0.833333	1023.000000	1023.000000	2046.000000
17.100000	-0.015220	-8.995315	-3.861543	0.587299	-1.547906	-4.173165	0.000000	-10.000000	0.016667	-5.183333	-2.333333	1023.000000	1023.000000	2046.000000
17.120001	-0.015519	-9.171577	-3.862770	0.465107	-1.620415	-4.153499	0.000000	-10.000000	0.000000	-4.650000	-4.500000	1023.000000	1023.000000	2046.000000
17.139999	-0.015589	-9.213326	-3.872042	0.380417	-1.638497	-4.083203	0.000000	-10.000000	0.000000	-4.116667	-5.833333	1023.000000	1023.000000	2046.000000
17.160000	-0.015742	-9.303582	-3.912082	0.422814	-1.667991	-4.146323	0.000000	-10.000000	0.000000	-3.350000	-6.833333	1023.000000	1023.000000	2046.000000
17.180000	-0.015510	-9.166667	-3.953086	0.556043	-1.658275	-4.111348	0.000000	-10.000000	0.000000	-2.083333	-7.333333	1023.000000	1023.000000	2046.000000
17.200001	-0.015383	-9.091127	-4.054482	0.582836	-1.621924	-3.997558	0.000000	-10.000000	0.000000	-0.816667	-7.833333	1023.000000	1023.000000	2046.000000
17.219999	-0.015739	-9.301596	-4.196631	0.421320	-1.542448	-3.983837	0.000000	-10.000000	0.000000	-0.300000	-8.000000	1023.000000	1023.000000	2046.000000
17.240000	-0.015923	-9.410723	-4.181562	0.158989	-1.489414	-3.898735	0.000000	-10.000000	0.000000	-0.600000	-8.000000	1023.000000	1023.000000	2046.000000
17.260000	-0.015852	-9.368509	-4.162021	0.065128	-1.405648	-3.865968	0.000000	-10.000000	-0.016667	0.383333	-8.000000	1023.000000	1023.000000	2046.000000
17.280001	-0.015619	-9.230649	-4.201481	0.208393	-1.362372	-3.875189	0.000000	-10.000000	-0.050000	2.833333	-8.000000	1023.000000	1023.000000	2046.000000
17.299999	-0.015311	-9.048749	-4.283742	0.526185	-1.357581	-3.933610	0.000000	-10.000000	-0.083333	5.283334	-8.000000	1023.000000	1023.000000	2046.000000
17.320000	-0.015143	-8.949329	-4.409122	0.790548	-1.368855	-3.961902	0.000000	-10.000000	-0.100000	7.800000	-8.000000	1023.000000	1023.000000	2046.000000
17.340000	-0.014986	-8.856492	-4.472472	1.039206	-1.437852	-3.985374	0.000000	-10.000000	-0.100000	9.600000	-8.000000	1023.000000	1023.000000	2046.000000
17.360001	-0.014653	-8.659644	-4.453407	1.302542	-1.468989	-4.039791	0.000000	-10.000000	-0.116667	11.566667	-8.000000	1023.000000	1023.000000	2046.000000
17.379999	-0.013804	-8.157997	-4.391920	1.516259	-1.353050	-3.929287	0.000000	-10.000000	-0.133333	12.183333	-8.000000	1023.000000	1023.000000	2046.000000
17.400000	-0.013024	-7.697332	-4.378204	1.771900	-1.203795	-3.887233	0.000000	-10.000000	-0.158333	13.000000	-8.000000	1023.000000	1023.000000	2046.000000
17.420000	-0.012164	-7.189112	-4.258080	1.933454	-1.083569	-3.780917	0.000000	-10.000000	-0.191667	14.383333	-2.666667	1023.000000	1023.000000	2046.000000
17.440001	-0.011341	-6.702757	-4.105946	2.054071	-0.986647	-3.664235	0.000000	-10.000000	-0.266667	17.500000	10.500000	1023.000000	1023.000000	2046.000000
17.459999	-0.010043	-5.935412	-3.866773	2.141636	-0.720022	-3.490254	0.000000	-10.000000	-0.366667	20.516666	26.000000	1023.000000	1023.000000	2046.000000
17.480000	-0.008854	-5.232483	-3.587140	2.259627	-0.581189	-3.323781	0.000000	-10.000000	-0.441667	22.800001	36.166668	1023.000000	1023.000000	2046.000000
17.500000	-0.007384	-4.364115	-3.331469	2.364212	-0.323365	-3.073493	0.000000	-10.000000	-0.500000	23.950001	41.000000	1023.000000	1023.000000	2046.000000
17.520000	-0.005843	-3.453016	-3.115511	2.485538	-0.052297	-2.770745	0.000000	-10.000000	-0.550000	25.533333	46.166668	1023.000000	1023.000000	2046.000000
17.540001	-0.004236	-2.503746	-2.870608	2.570332	0.264494	-2.467964	0.000000	-10.000000	-0.683333	28.800001	57.500000	1023.000000	1023.000000	2046.000000
17.559999	-0.002436	-1.439439	-2.557765	2.631848	0.597772	-2.111295	0.000000	-10.000000	-0.791667	31.466667	66.333336	1023.000000	1023.000000	2046.000000
17.580000	-0.000460	-0.271838	-2.292238	2.659798	1.057154	-1.696552	0.000000	-10.000000	-0.916667	34.250000	76.166664	1023.000000	1023.000000	2046.000000
17.600000	0.001485	0.877575	-1.961611	2.614262	1.524331	-1.299406	0.000000	-10.000000	-1.000000	36.083336	83.666664	1023.000000	1023.000000	2046.000000
17.620001	0.003414	2.017882	-1.593697	2.588010	1.919206	-0.895637	0.000000	-10.000000	-1.125000	38.450001	95.333336	1023.000000	1023.000000	2046.000000
17.639999	0.005542	3.275281	-1.238782	2.592609	2.402378	-0.480924	0.000000	-10.000000	-1.250000	40.783333	107.666664	1023.000000	1023.000000	2046.000000
17.660000	0.007568	4.472813	-0.825516	2.545300	2.810318	-0.057290	0.000000	-10.000000	-1.408333	43.833332	126.000000	1023.000000	1023.000000	2046.000000
17.680000	0.009769	5.773210	-0.405885	2.551293	3.279305	0.348497	0.000000	-10.000000	-1.525000	46.349998	140.166672	1023.000000	1023.000000	2046.000000
17.700001	0.011947	7.060794	0.025070	2.601543	3.703870	0.730312	0.000000	-10.000000	-1.633333	48.433334	155.000000	1023.000000	1023.000000	2046.000000
17.719999	0.014287	8.443628	0.444167	2.589397	4.198880	1.211184	0.000000	-10.000000	-1.691667	49.383335	165.500000	1023.000000	1023.000000	2046.000000
17.740000	0.016470	9.734017	0.852081	2.636493	4.653988	1.591456	0.000000	-10.000000	-1.775000	50.833336	181.666672	1023.000000	1023.000000	2046.000000
17.760000	0.018841	11.135177	1.292957	2.705393	5.124597	2.012230	0.000000	-10.000000	-1.866667	52.116669	198.500000	1023.000000	1023.000000	2046.000000
17.780001	0.021026	12.426172	1.663450	2.734656	5.593398	2.434668	0.000000	-10.000000	-1.925000	53.500000	221.833328	1023.000000	1023.000000	2046.000000
17.799999	0.023386	13.821320	2.192850	2.772839	5.971817	2.883814	0.000000	-10.000000	-1.958333	54.383331	239.500000	1023.000000	1023.000000	2046.000000
17.820000	0.025945	15.333690	2.623948	2.975494	6.459652	3.274595	0.000000	-10.000000	-1.991667	55.166668	257.500000	1023.000000	1023.000000	2046.000000
17.840000	0.028576	16.888327	3.045858	3.247802	6.914637	3.680030	0.000000	-10.000000	-2.075000	56.150002	275.833344	1023.000000	1023.000000	2046.000000
17.860001	0.031410	18.563023	3.419039	3.606826	7.357656	4.179502	0.000000	-10.000000	-2.158333	57.133335	294.166656	1023.000000	1023.000000	2046.000000
17.879999	0.034000	20.094196	3.710858	3.884183	7.920217	4.578939	0.000000	-10.000000	-2.216667	57.916668	313.000000	1023.000000	1023.000000	2046.000000
17.900000	0.036173	21.378096	4.020571	4.016832	8.390970	4.949722	0.000000	-10.000000	-2.225000	58.133335	325.833344	1023.000000	1023.000000	2046.000000
17.920000	0.038766	22.910458	4.484042	4.171653	8.954656	5.300107	0.000000	-10.000000	-2.258333	58.383335	345.166656	1023.000000	1023.000000	2046.000000
17.940001	0.041392	24.462654	4.874523	4.524629	9.505996	5.557506	0.000000	-10.000000	-2.333333	59.166668	364.500000	1023.000000	1023.000000	2046.000000
17.959999	0.043566	25.747412	5.123439	5.024254	9.852741	5.746976	0.000000	-10.000000	-2.416667	60.066669	384.166656	1023.000000	1023.000000	2046.000000
17.980000	0.045231	26.731230	5.309735	5.531815	10.132661	5.757019	0.000000	-10.000000	-2.458333	61.150002	404.000000	1023.000000	1023.000000	2046.000000
18.000000	0.046866	27.697737	5.514398	5.974868	10.406000	5.802471	0.000000	-10.000000	-2.425000	61.299999	424.333344	1023.000000	1023.000000	2046.000000
18.020000	0.048815	28.849522	5.885011	6.405897	10.662692	5.895921	0.000000	-10.000000	-2.408333	60.900002	444.666656	1023.000000	1023.000000	2046.000000
18.040001	0.050973	30.125050	6.276495	6.834680	10.970271	6.043604	0.000000	-10.000000	-2.366667	60.549999	465.000000	1023.000000	1023.000000	2046.000000
18.059999	0.053196	31.439051	6.698050	7.271797	11.252054	6.217150	0.000000	-10.000000	-2.341667	60.066669	485.166656	1023.000000	1023.000000	2046.000000
18.080000	0.055483	32.790440	7.147182	7.649542	11.579439	6.414278	0.000000	-10.000000	-2.266667	59.816669	505.333344	1023.000000	1023.000000	2046.000000
18.100000	0.057535	34.003307	7.609946	7.941282	11.889942	6.562139	0.000000	-10.000000	-2.216667	58.916668	525.333313	1023.000000	1023.000000	2046.000000
18.120001	0.059815	35.350925	8.101582	8.190664	12.235720	6.822960	0.000000	-10.000000	-2.125000	58.133335	545.166687	1023.000000	1023.000000	2046.000000
18.139999	0.062015	36.650723	8.606492	8.418843	12.529670	7.095716	0.000000	-10.000000	-2.025000	56.983334	564.666687	1023.000000	1023.000000	2046.000000
18.160000	0.064198	37.941055	9.072220	8.682946	12.801059	7.384830	0.000000	-10.000000	-1.933333	55.866669	584.000000	1023.000000	1023.000000	2046.000000
18.180000	0.066336	39.204662	9.452728	8.897693	13.148603	7.705637	0.000000	-10.000000	-1.858333	54.750000	602.833313	1023.000000	1023.000000	2046.000000
18.200001	0.068174	40.290783	9.742994	9.089587	13.437720	8.020482	0.000000	-10.000000	-1.758333	53.533333	621.333313	1023.000000	1023.000000	2046.000000
18.219999	0.070131	41.447552	10.065686	9.253199	13.769721	8.358947	0.000000	-10.000000	-1.641667	52.266666	639.333313	1023.000000	1023.000000	2046.000000
18.240000	0.071778	42.420624	10.361378	9.377901	14.023561	8.657784	0.000000	-10.000000	-1.525000	50.866669	657.000000	1023.000000	1023.000000	2046.000000
18.260000	0.073409	43.384995	10.647125	9.375800	14.367550	8.994519	0.000000	-10.000000	-1.441667	49.233334	674.166687	1023.000000	1023.000000	2046.000000
18.280001	0.074704	44.150074	10.913154	9.350885	14.587793	9.298243	0.000000	-10.000000	-1.350000	47.350002	690.833313	1023.000000	1023.000000	2046.000000
18.299999	0.075915	44.866013	11.136315	9.291340	14.852324	9.586036	0.000000	-10.000000	-1.275000	45.333336	706.833313	1023.000000	1023.000000	2046.000000
18.320000	0.077068	45.547020	11.397778	9.267806	15.089274	9.792162	0.000000	-10.000000	-1.191667	43.833336	722.333313	1023.000000	1023.000000	2046.000000
18.340000	0.078128	46.173870	11.575581	9.235304	15.342026	10.020960	0.000000	-10.000000	-1.100000	42.300003	737.166687	1023.000000	1023.000000	2046.000000
18.360001	0.079281	46.855350	11.771083	9.288801	15.574372	10.221096	0.000000	-10.000000	-0.983333	40.733334	751.500000	1023.000000	1023.000000	2046.000000
18.379999	0.080244	47.424473	11.902512	9.317402	15.800265	10.404294	0.000000	-10.000000	-0.850000	38.500000	765.333313	1023.000000	1023.000000	2046.000000
18.400000	0.081173	47.973446	12.054245	9.390259	15.976316	10.552626	0.000000	-10.000000	-0.750000	36.216667	778.500000	1023.000000	1023.000000	2046.000000
18.420000	0.082220	48.592228	12.207069	9.477868	16.184084	10.723207	0.000000	-10.000000	-0.658333	33.666668	791.000000	1023.000000	1023.000000	2046.000000
18.440001	0.083239	49.194221	12.289793	9.625493	16.412537	10.866400	0.000000	-10.000000	-0.566667	31.250000	802.666687	1023.000000	1023.000000	2046.000000
18.459999	0.083834	49.545696	12.403921	9.586264	16.479425	11.076085	0.000000	-10.000000	-0.458333	28.500000	813.666687	1023.000000	1023.000000	2046.000000
18.480000	0.084535	49.960102	12.522416	9.650423	16.538177	11.249084	0.000000	-10.000000	-0.333333	25.600000	823.666687	1023.000000	1023.000000	2046.000000
18.500000	0.085434	50.491688	12.568583	9.832735	16.696198	11.394171	0.000000	-10.000000	-0.258333	22.266666	832.666687	1023.000000	1023.000000	2046.000000
18.520000	0.085841	50.731750	12.597641	10.048132	16.651169	11.434811	0.000000	-10.000000	-0.166667	19.000000	840.666687	1023.000000	1023.000000	2046.000000
18.540001	0.086556	51.154778	12.499285	10.246538	16.734228	11.674727	0.000000	-10.000000	-0.091667	15.100000	847.500000	1023.000000	1023.000000	2046.000000
18.559999	0.086304	51.005947	12.233914	10.323110	16.761805	11.687117	0.000000	-10.000000	-0.025000	10.500000	853.166687	1023.000000	1023.000000	2046.000000
18.580000	0.086025	50.840630	12.184356	10.175611	16.716433	11.764229	0.000000	-10.000000	0.008333	4.433333	857.333313	1023.000000	1023.000000	2046.000000
18.600000	0.086136	50.906559	12.189202	10.061472	16.807749	11.848135	0.000000	-10.000000	0.016667	-0.233333	859.833313	1023.000000	1023.000000	2046.000000
18.620001	0.086114	50.893433	12.138571	10.138042	16.788588	11.828231	0.000000	-10.000000	0.016667	-3.200000	860.833313	1023.000000	1023.000000	2046.000000
18.639999	0.085678	50.635841	11.981101	10.323848	16.646776	11.684116	0.000000	-10.000000	0.016667	-3.933333	861.000000	1023.000000	1023.000000	2046.000000
18.660000	0.084775	50.102024	11.753830	10.494322	16.402386	11.451488	0.000000	-10.000000	0.025000	-4.450000	861.000000	1023.000000	1023.000000	2046.000000
18.680000	0.084049	49.673130	11.563829	10.697223	16.213644	11.198435	0.000000	-10.000000	0.041667	-4.950000	861.000000	1023.000000	1023.000000	2046.000000
18.700001	0.083483	49.338615	11.504577	10.900266	15.946831	10.986940	0.000000	-10.000000	0.033333	-5.216667	861.000000	1023.000000	1023.000000	2046.000000
18.719999	0.083399	49.288872	11.434239	11.134493	15.856573	10.863565	0.000000	-10.000000	0.025000	-5.300000	861.000000	1023.000000	1023.000000	2046.000000
18.740000	0.083057	49.086582	11.392252	11.347779	15.664914	10.681635	0.000000	-10.000000	0.008333	-5.016667	861.000000	1023.000000	1023.000000	2046.000000
18.760000	0.082556	48.790470	11.347871	11.403907	15.526822	10.511868	0.000000	-10.000000	0.025000	-5.050000	861.000000	1023.000000	1023.000000	2046.000000
18.780001	0.081856	48.376652	11.320043	11.366989	15.360695	10.328923	0.000000	-10.000000	0.050000	-6.350000	861.000000	1023.000000	1023.000000	2046.000000
18.799999	0.081315	48.057301	11.309675	11.319837	15.251942	10.175845	0.000000	-10.000000	0.175000	-11.400001	853.500000	1023.000000	1023.000000	2046.000000
18.820000	0.080519	47.586975	11.222532	11.289645	15.088422	9.986375	0.000000	-10.000000	0.350000	-17.850000	843.833313	1023.000000	1023.000000	2046.000000
18.840000	0.079504	46.986824	11.112236	11.270658	14.799432	9.804499	0.000000	-10.000000	0.508333	-23.233334	834.166687	1023.000000	1023.000000	2046.000000
18.860001	0.078262	46.252625	10.838019	11.263459	14.562834	9.588313	0.000000	-10.000000	0.650000	-26.816668	829.166687	1023.000000	1023.000000	2046.000000
18.879999	0.076804	45.391056	10.476864	11.286957	14.344187	9.283051	0.000000	-10.000000	0.816667	-30.666668	823.000000	1023.000000	1023.000000	2046.000000
18.900000	0.074912	44.272827	10.121082	11.252560	13.950367	8.948817	0.000000	-10.000000	1.083333	-36.083336	812.666687	1023.000000	1023.000000	2046.000000
18.920000	0.072897	43.082264	9.738940	11.124518	13.572181	8.646626	0.000000	-10.000000	1.391667	-41.250000	800.666687	1023.000000	1023.000000	2046.000000
18.940001	0.070427	41.622219	9.320438	10.903708	13.144584	8.253487	0.000000	-10.000000	1.716667	-46.150002	786.833313	1023.000000	1023.000000	2046.000000
18.959999	0.067798	40.068844	8.922882	10.625722	12.657830	7.862410	0.000000	-10.000000	2.066667	-51.099998	771.666687	1023.000000	1023.000000	2046.000000
18.980000	0.064962	38.392315	8.499374	10.305317	12.154969	7.432655	0.000000	-10.000000	2.383333	-55.566666	754.666687	1023.000000	1023.000000	2046.000000
19.000000	0.061681	36.453205	7.951982	9.998151	11.506859	6.996212	0.000000	-10.000000	2.666667	-59.066666	736.333313	1023.000000	1023.000000	2046.000000
19.020000	0.057892	34.214108	7.279838	9.575542	10.881925	6.476801	0.000000	-10.000000	2.916667	-62.049999	716.500000	1023.000000	1023.000000	2046.000000
19.040001	0.053424	31.573730	6.422778	9.065112	10.178487	5.907353	0.000000	-10.000000	3.158333	-64.449997	695.833313	1023.000000	1023.000000	2046.000000
19.059999	0.049067	28.998539	5.579709	8.533668	9.521441	5.363721	0.000000	-10.000000	3.441667	-67.200005	674.166687	1023.000000	1023.000000	2046.000000
19.080000	0.044811	26.483503	4.829342	8.019044	8.797915	4.837202	0.000000	-10.000000	3.725000	-69.500000	651.833313	1023.000000	1023.000000	2046.000000
19.100000	0.041405	24.470446	4.177283	7.577286	8.247299	4.468578	0.000000	-10.000000	4.091667	-72.666672	628.666687	1023.000000	1023.000000	2046.000000
19.120001	0.038344	22.661392	3.577567	7.240521	7.736629	4.106676	0.000000	-10.000000	4.408333	-75.566666	604.500000	1023.000000	1023.000000	2046.000000
19.139999	0.035498	20.979330	3.021473	6.880891	7.253180	3.823786	0.000000	-10.000000	4.683333	-78.150002	579.333313	1023.000000	1023.000000	2046.000000
19.160000	0.032472	19.190685	2.513062	6.528618	6.690979	3.458025	0.000000	-10.000000	4.783333	-79.099998	553.166687	1023.000000	1023.000000	2046.000000
19.180000	0.029851	17.641939	2.092717	6.315826	6.199014	3.034382	0.000000	-10.000000	4.766667	-78.900002	526.833313	1023.000000	1023.000000	2046.000000
19.200001	0.027436	16.214739	1.737376	6.209799	5.593390	2.674173	0.000000	-10.000000	4.650000	-77.800003	500.500000	1023.000000	1023.000000	2046.000000
19.219999	0.025149	14.863338	1.247873	6.059258	5.170868	2.385338	0.000000	-10.000000	4.466667	-76.500000	474.500000	1023.000000	1023.000000	2046.000000
19.240000	0.022254	13.152367	0.825975	5.620328	4.719849	1.986214	0.000000	-10.000000	4.275000	-74.983330	449.000000	1023.000000	1023.000000	2046.000000
19.260000	0.019825	11.716425	0.569705	5.062156	4.338393	1.746170	0.000000	-10.000000	4.058333	-73.300003	423.833344	1023.000000	1023.000000	2046.000000
19.280001	0.017787	10.511921	0.345089	4.704048	3.995589	1.467195	0.000000	-10.000000	3.866667	-71.700005	399.500000	1023.000000	1023.000000	2046.000000
19.299999	0.015670	9.260907	0.025107	4.482367	3.585726	1.167707	0.000000	-10.000000	3.650000	-69.733337	375.500000	1023.000000	1023.000000	2046.000000
19.320000	0.013769	8.137309	-0.341890	4.476081	3.202729	0.800388	0.000000	-10.000000	3.441667	-68.000000	352.333344	1023.000000	1023.000000	2046.000000
19.340000	0.011844	6.999913	-0.805620	4.473415	2.880223	0.451895	0.000000	-10.000000	3.208333	-65.483330	329.666656	1023.000000	1023.000000	2046.000000
19.360001	0.009753	5.764047	-1.202012	4.456970	2.482570	0.026519	0.000000	-10.000000	3.016667	-63.650002	307.833344	1023.000000	1023.000000	2046.000000
19.379999	0.007612	4.498457	-1.463687	4.305078	2.020807	-0.363739	0.000000	-10.000000	2.858333	-61.733334	286.666656	1023.000000	1023.000000	2046.000000
19.400000	0.005787	3.419960	-1.744025	4.168273	1.706067	-0.710355	0.000000	-10.000000	2.750000	-60.550003	266.166656	1023.000000	1023.000000	2046.000000
19.420000	0.003866	2.284891	-2.017066	4.000193	1.381934	-1.080170	0.000000	-10.000000	2.641667	-59.216667	246.000000	1023.000000	1023.000000	2046.000000
19.440001	0.002010	1.187656	-2.359763	3.803099	1.090271	-1.345950	0.000000	-10.000000	2.508333	-57.666668	226.166672	1023.000000	1023.000000	2046.000000
19.459999	0.000115	0.067999	-2.593963	3.598645	0.778427	-1.715110	0.000000	-10.000000	2.358333	-56.100002	206.833328	1023.000000	1023.000000	2046.000000
19.480000	-0.001219	-0.720209	-2.737717	3.345490	0.562984	-1.890966	0.000000	-10.000000	2.200000	-54.000000	188.000000	1023.000000	1023.000000	2046.000000
19.500000	-0.002805	-1.657705	-2.888762	3.194373	0.294173	-2.257489	0.000000	-10.000000	2.008333	-51.633335	164.333328	1023.000000	1023.000000	2046.000000
19.520000	-0.003932	-2.323623	-3.029424	3.044535	0.097150	-2.435885	0.000000	-10.000000	1.866667	-49.666668	146.833328	1023.000000	1023.000000	2046.000000
19.540001	-0.005186	-3.064759	-3.193030	2.925924	-0.113225	-2.684428	0.000000	-10.000000	1.733333	-48.200001	130.000000	1023.000000	1023.000000	2046.000000
19.559999	-0.006591	-3.895324	-3.460994	2.754126	-0.292785	-2.895669	0.000000	-10.000000	1.650000	-47.333336	119.333336	1023.000000	1023.000000	2046.000000
19.580000	-0.007979	-4.715589	-3.648725	2.539818	-0.495935	-3.110747	0.000000	-10.000000	1.550000	-45.950001	103.500000	1023.000000	1023.000000	2046.000000
19.600000	-0.009359	-5.530968	-3.895265	2.291592	-0.668032	-3.259263	0.000000	-10.000000	1.441667	-44.350002	88.333336	1023.000000	1023.000000	2046.000000
19.620001	-0.010745	-6.350213	-4.049165	1.998473	-0.867483	-3.432037	0.000000	-10.000000	1.341667	-42.700001	73.666664	1023.000000	1023.000000	2046.000000
19.639999	-0.012105	-7.154241	-4.231382	1.658780	-1.024177	-3.557463	0.000000	-10.000000	1.241667	-41.116669	59.500000	1023.000000	1023.000000	2046.000000
19.660000	-0.013380	-7.907518	-4.357023	1.375416	-1.170655	-3.755256	0.000000	-10.000000	1.150000	-39.783333	45.666668	1023.000000	1023.000000	2046.000000
19.680000	-0.014666	-8.667521	-4.523911	1.153707	-1.344861	-3.952457	0.000000	-10.000000	1.091667	-38.266666	32.166668	1023.000000	1023.000000	2046.000000
19.700001	-0.015804	-9.340174	-4.611239	0.939783	-1.539953	-4.128764	0.000000	-10.000000	1.000000	-36.833336	19.333334	1023.000000	1023.000000	2046.000000
19.719999	-0.016933	-10.007429	-4.786307	0.743604	-1.684022	-4.280704	0.000000	-10.000000	0.941667	-35.266666	7.333333	1023.000000	1023.000000	2046.000000
19.740000	-0.018134	-10.717186	-4.915725	0.551230	-1.871764	-4.480927	0.000000	-10.000000	0.866667	-34.116669	-4.000000	1023.000000	1023.000000	2046.000000
19.760000	-0.019109	-11.293514	-5.022445	0.353039	-2.001773	-4.622335	0.000000	-10.000000	0.816667	-32.966667	-15.000000	1023.000000	1023.000000	2046.000000
19.780001	-0.020093	-11.874712	-5.132253	0.210025	-2.197466	-4.755018	0.000000	-10.000000	0.750000	-32.016666	-25.833334	1023.000000	1023.000000	2046.000000
19.799999	-0.020997	-12.409425	-5.227064	-0.034030	-2.331488	-4.816843	0.000000	-10.000000	0.691667	-30.916668	-36.666668	1023.000000	1023.000000	2046.000000
19.820000	-0.022084	-13.051631	-5.434474	-0.169256	-2.424758	-5.023144	0.000000	-10.000000	0.641667	-29.816668	-47.000000	1023.000000	1023.000000	2046.000000
19.840000	-0.023034	-13.613194	-5.562014	-0.268806	-2.590089	-5.192286	0.000000	-10.000000	0.600000	-28.600000	-57.000000	1023.000000	1023.000000	2046.000000
19.860001	-0.023895	-14.121963	-5.677390	-0.331725	-2.783379	-5.329469	0.000000	-10.000000	0.550000	-27.516666	-66.333336	1023.000000	1023.000000	2046.000000
19.879999	-0.024519	-14.490560	-5.876274	-0.305834	-2.928034	-5.380418	0.000000	-10.000000	0.500000	-26.233334	-75.500000	1023.000000	1023.000000	2046.000000
19.900000	-0.025622	-15.142797	-6.142929	-0.547961	-2.942953	-5.508954	0.000000	-10.000000	0.475000	-25.233334	-84.333336	1023.000000	1023.000000	2046.000000
19.920000	-0.026927	-15.913633	-6.327310	-0.937789	-3.047948	-5.600586	0.000000	-10.000000	0.441667	-24.366667	-92.833336	1023.000000	1023.000000	2046.000000
19.940001	-0.027993	-16.544048	-6.391613	-1.335153	-3.161850	-5.655432	0.000000	-10.000000	0.408333	-23.983334	-101.000000	1023.000000	1023.000000	2046.000000
19.959999	-0.028979	-17.126688	-6.534425	-1.491015	-3.325754	-5.775496	0.000000	-10.000000	0.366667	-23.166666	-109.000000	1023.000000	1023.000000	2046.000000
19.980000	-0.029820	-17.623486	-6.725594	-1.531082	-3.527310	-5.839500	0.000000	-10.000000	0.316667	-21.783333	-116.666664	1023.000000	1023.000000	2046.000000
20.000000	-0.030354	-17.939274	-6.903059	-1.457306	-3.653534	-5.925376	0.000000	-10.000000	0.266667	-19.916668	-123.833336	1023.000000	1023.000000	2046.000000
20.020000	-0.031132	-18.398884	-7.121576	-1.350147	-3.851878	-6.075283	0.000000	-10.000000	0.225000	-18.433334	-130.333328	1023.000000	1023.000000	2046.000000
20.040001	-0.031911	-18.859337	-7.280827	-1.347388	-4.032363	-6.198758	0.000000	-10.000000	0.225000	-17.716667	-136.500000	1023.000000	1023.000000	2046.000000
20.059999	-0.032645	-19.293188	-7.408593	-1.302459	-4.188461	-6.393674	0.000000	-10.000000	0.233333	-17.616667	-142.500000	1023.000000	1023.000000	2046.000000
20.080000	-0.033211	-19.627949	-7.559891	-1.269857	-4.270516	-6.527684	0.000000	-10.000000	0.225000	-17.783333	-148.500000	1023.000000	1023.000000	2046.000000
20.100000	-0.033958	-20.069450	-7.669071	-1.264190	-4.450856	-6.685333	0.000000	-10.000000	0.208333	-17.766666	-154.500000	1023.000000	1023.000000	2046.000000
20.120001	-0.034688	-20.500376	-7.844605	-1.311736	-4.502770	-6.841264	0.000000	-10.000000	0.200000	-17.733334	-160.500000	1023.000000	1023.000000	2046.000000
20.139999	-0.035215	-20.811775	-7.849566	-1.372330	-4.618601	-6.971278	0.000000	-10.000000	0.200000	-17.316668	-166.500000	1023.000000	1023.000000	2046.000000
20.160000	-0.035507	-20.984856	-7.814580	-1.470907	-4.661592	-7.037776	0.000000	-10.000000	0.200000	-16.766666	-172.333328	1023.000000	1023.000000	2046.000000
20.180000	-0.035833	-21.177250	-7.758007	-1.493676	-4.808135	-7.117432	0.000000	-10.000000	0.183333	-15.700000	-178.000000	1023.000000	1023.000000	2046.000000
20.200001	-0.036041	-21.300045	-7.736148	-1.569128	-4.823124	-7.171645	0.000000	-10.000000	0.141667	-14.266666	-183.166672	1023.000000	1023.000000	2046.000000
20.219999	-0.036318	-21.463661	-7.779240	-1.641383	-4.849649	-7.193388	0.000000	-10.000000	0.091667	-12.583333	-187.833328	1023.000000	1023.000000	2046.000000
20.240000	-0.036511	-21.577845	-7.788205	-1.790523	-4.862711	-7.136407	0.000000	-10.000000	0.058333	-10.733334	-192.000000	1023.000000	1023.000000	2046.000000
20.260000	-0.036708	-21.694584	-7.757865	-1.909025	-4.869543	-7.158151	0.000000	-10.000000	0.033333	-8.916667	-195.500000	1023.000000	1023.000000	2046.000000
20.280001	-0.036954	-21.840073	-7.775297	-2.073013	-4.881117	-7.110644	0.000000	-10.000000	0.016667	-7.166667	-198.666672	1023.000000	1023.000000	2046.000000
20.299999	-0.037212	-21.992128	-7.783648	-2.217793	-4.875106	-7.115582	0.000000	-10.000000	0.000000	-5.650000	-201.000000	1023.000000	1023.000000	2046.000000
20.320000	-0.037348	-22.072939	-7.780673	-2.333060	-4.856894	-7.102312	0.000000	-10.000000	0.000000	-4.483333	-203.000000	1023.000000	1023.000000	2046.000000
20.340000	-0.037435	-22.123966	-7.728727	-2.449868	-4.869002	-7.076369	0.000000	-10.000000	-0.008333	-3.650000	-204.333328	1023.000000	1023.000000	2046.000000
20.360001	-0.037621	-22.234051	-7.727692	-2.545581	-4.867938	-7.092841	0.000000	-10.000000	-0.008333	-3.216667	-205.666672	1023.000000	1023.000000	2046.000000
20.379999	-0.037630	-22.239519	-7.675301	-2.651889	-4.864925	-7.047406	0.000000	-10.000000	-0.008333	-2.933333	-206.833328	1023.000000	1023.000000	2046.000000
20.400000	-0.037702	-22.281914	-7.646723	-2.714479	-4.840703	-7.080009	0.000000	-10.000000	0.000000	-2.600000	-207.833328	1023.000000	1023.000000	2046.000000
20.420000	-0.037686	-22.272163	-7.656528	-2.786262	-4.779200	-7.050174	0.000000	-10.000000	0.000000	-1.766667	-208.500000	1023.000000	1023.000000	2046.000000
20.440001	-0.037764	-22.318758	-7.658832	-2.831902	-4.767045	-7.060979	0.000000	-10.000000	0.000000	-0.883333	-208.833328	1023.000000	1023.000000	2046.000000
20.459999	-0.037884	-22.389242	-7.655987	-2.896805	-4.808606	-7.027843	0.000000	-10.000000	0.000000	-0.183333	-209.000000	1023.000000	1023.000000	2046.000000
20.480000	-0.037915	-22.407511	-7.754403	-2.868758	-4.718836	-7.065514	0.000000	-10.000000	-0.016667	0.000000	-209.000000	1023.000000	1023.000000	2046.000000
20.500000	-0.037806	-22.343618	-7.701637	-2.855693	-4.757516	-7.028771	0.000000	-10.000000	-0.033333	0.833333	-209.000000	1023.000000	1023.000000	2046.000000
20.520000	-0.037567	-22.201963	-7.640807	-2.759189	-4.799646	-7.002322	0.000000	-10.000000	-0.050000	2.233333	-209.000000	1023.000000	1023.000000	2046.000000
20.540001	-0.037054	-21.898947	-7.685055	-2.558352	-4.722515	-6.933026	0.000000	-10.000000	-0.050000	4.250000	-209.000000	1023.000000	1023.000000	2046.000000
20.559999	-0.036867	-21.788652	-7.823253	-2.591331	-4.496386	-6.877683	0.000000	-10.000000	-0.050000	5.716667	-209.000000	1023.000000	1023.000000	2046.000000
20.580000	-0.036768	-21.729734	-7.803425	-2.717364	-4.375279	-6.833666	0.000000	-10.000000	-0.050000	6.583333	-209.000000	1023.000000	1023.000000	2046.000000
20.600000	-0.036221	-21.406584	-7.685163	-2.847767	-4.181015	-6.692640	0.000000	-10.000000	-0.075000	7.216667	-209.000000	1023.000000	1023.000000	2046.000000
20.620001	-0.035540	-21.004311	-7.604793	-2.722457	-4.039751	-6.637309	0.000000	-10.000000	-0.125000	8.850000	-209.000000	1023.000000	1023.000000	2046.000000
20.639999	-0.034547	-20.417248	-7.555167	-2.469227	-3.862379	-6.530475	0.000000	-10.000000	-0.208333	12.066668	-209.000000	1023.000000	1023.000000	2046.000000
20.660000	-0.033517	-19.808775	-7.509493	-2.094642	-3.764198	-6.440442	0.000000	-10.000000	-0.300000	16.133333	-209.000000	1023.000000	1023.000000	2046.000000
20.680000	-0.032381	-19.137030	-7.443822	-1.770928	-3.644543	-6.277737	0.000000	-10.000000	-0.391667	19.866667	-131.000000	1023.000000	1023.000000	2046.000000
20.700001	-0.031258	-18.473459	-7.351512	-1.421157	-3.508809	-6.191982	0.000000	-10.000000	-0.475000	22.916666	-51.000000	1023.000000	1023.000000	2046.000000
20.719999	-0.029691	-17.547358	-7.131224	-1.105068	-3.310407	-6.000659	0.000000	-10.000000	-0.558333	25.600000	31.666666	1023.000000	1023.000000	2046.000000
20.740000	-0.028022	-16.561062	-6.915228	-0.757177	-3.063096	-5.825562	0.000000	-10.000000	-0.675000	28.316668	39.333332	1023.000000	1023.000000	2046.000000
20.760000	-0.026149	-15.454248	-6.677874	-0.439041	-2.821556	-5.515777	0.000000	-10.000000	-0.833333	31.516666	48.333332	1023.000000	1023.000000	2046.000000
20.780001	-0.024416	-14.430138	-6.405453	-0.177108	-2.558618	-5.288960	0.000000	-10.000000	-1.016667	35.099998	58.333332	1023.000000	1023.000000	2046.000000
20.799999	-0.022261	-13.156406	-6.018346	0.012587	-2.249311	-4.901336	0.000000	-10.000000	-1.175000	38.433334	69.500000	1023.000000	1023.000000	2046.000000
20.820000	-0.020180	-11.926614	-5.555593	0.229006	-1.968332	-4.631695	0.000000	-10.000000	-1.300000	41.299999	81.666664	1023.000000	1023.000000	2046.000000
20.840000	-0.017772	-10.503182	-5.122729	0.454636	-1.598448	-4.236641	0.000000	-10.000000	-1.400000	44.016666	95.000000	1023.000000	1023.000000	2046.000000
20.860001	-0.015408	-9.105929	-4.730937	0.669680	-1.202180	-3.842493	0.000000	-10.000000	-1.500000	46.500000	109.166664	1023.000000	1023.000000	2046.000000
20.879999	-0.012998	-7.681742	-4.315367	0.859533	-0.824488	-3.401420	0.000000	-10.000000	-1.633333	48.783337	124.333336	1023.000000	1023.000000	2046.000000
20.900000	-0.010802	-6.384136	-4.002699	0.991571	-0.368097	-3.004910	0.000000	-10.000000	-1.750000	50.383335	140.166672	1023.000000	1023.000000	2046.000000
20.920000	-0.008476	-5.009030	-3.582974	1.076075	0.055297	-2.557428	0.000000	-10.000000	-1.850000	52.050003	156.666672	1023.000000	1023.000000	2046.000000
20.940001	-0.006283	-3.712992	-3.231940	1.144531	0.519245	-2.144828	0.000000	-10.000000	-1.891667	53.116669	173.833328	1023.000000	1023.000000	2046.000000
20.959999	-0.003878	-2.292086	-2.777213	1.192797	0.945902	-1.653573	0.000000	-10.000000	-1.925000	53.966667	191.500000	1023.000000	1023.000000	2046.000000
20.980000	-0.001680	-0.992658	-2.349100	1.220983	1.385135	-1.249676	0.000000	-10.000000	-1.941667	54.350002	209.500000	1023.000000	1023.000000	2046.000000
21.000000	0.000762	0.450448	-1.877033	1.284601	1.876152	-0.833272	0.000000	-10.000000	-1.958333	54.833332	227.500000	1023.000000	1023.000000	2046.000000
21.020000	0.002970	1.755252	-1.452368	1.341977	2.347896	-0.482253	0.000000	-10.000000	-1.975000	55.183334	245.666672	1023.000000	1023.000000	2046.000000
21.040001	0.005388	3.184369	-0.959400	1.443451	2.809754	-0.109436	0.000000	-10.000000	-2.008333	55.483334	264.000000	1023.000000	1023.000000	2046.000000
21.059999	0.007806	4.613437	-0.555928	1.515786	3.359303	0.294275	0.000000	-10.000000	-2.041667	55.466667	282.500000	1023.000000	1023.000000	2046.000000
21.080000	0.010163	6.006137	-0.106585	1.623747	3.840907	0.648068	0.000000	-10.000000	-2.066667	55.566666	301.000000	1023.000000	1023.000000	2046.000000
21.100000	0.012554	7.419596	0.329265	1.711774	4.315404	1.063152	0.000000	-10.000000	-2.083333	55.799999	319.500000	1023.000000	1023.000000	2046.000000
21.120001	0.015146	8.951509	0.732840	1.946465	4.881316	1.390887	0.000000	-10.000000	-2.108333	56.116669	338.000000	1023.000000	1023.000000	2046.000000
21.139999	0.017655	10.434114	1.151517	2.110813	5.344167	1.827617	0.000000	-10.000000	-2.158334	56.683334	356.666656	1023.000000	1023.000000	2046.000000
21.160000	0.020217	11.948389	1.621292	2.405582	5.720965	2.200549	0.000000	-10.000000	-2.191667	57.016666	375.500000	1023.000000	1023.000000	2046.000000
21.180000	0.022928	13.550546	1.964899	2.731059	6.177175	2.677413	0.000000	-10.000000	-2.200000	57.616669	394.500000	1023.000000	1023.000000	2046.000000
21.200001	0.025544	15.096267	2.222093	3.102520	6.685412	3.086242	0.000000	-10.000000	-2.166667	57.833336	413.666656	1023.000000	1023.000000	2046.000000
21.219999	0.027613	16.319408	2.396848	3.316909	7.167363	3.438289	0.000000	-10.000000	-2.100000	57.650002	432.833344	1023.000000	1023.000000	2046.000000
21.240000	0.029983	17.719984	2.829305	3.478817	7.557171	3.854690	0.000000	-10.000000	-2.058333	57.100002	452.166656	1023.000000	1023.000000	2046.000000
21.260000	0.032651	19.296736	3.170167	3.790734	8.136308	4.199527	0.000000	-10.000000	-2.041667	56.533333	471.333344	1023.000000	1023.000000	2046.000000
21.280001	0.034919	20.637150	3.433936	4.268214	8.513054	4.421946	0.000000	-10.000000	-2.100000	56.650002	490.333344	1023.000000	1023.000000	2046.000000
21.299999	0.036636	21.652121	3.622871	4.753054	8.740498	4.535698	0.000000	-10.000000	-2.125000	56.766666	509.166656	1023.000000	1023.000000	2046.000000
21.320000	0.038198	22.574850	3.818746	5.132797	8.953968	4.669339	0.000000	-10.000000	-2.133333	57.033333	528.000000	1023.000000	1023.000000	2046.000000
21.340000	0.039983	23.630230	4.137021	5.564929	9.171974	4.756306	0.000000	-10.000000	-2.116667	56.716667	547.000000	1023.000000	1023.000000	2046.000000
21.360001	0.042123	24.894712	4.489223	5.952696	9.496408	4.956385	0.000000	-10.000000	-2.125000	56.916668	566.000000	1023.000000	1023.000000	2046.000000
21.379999	0.044234	26.142361	4.873580	6.366628	9.781995	5.120159	0.000000	-10.000000	-2.141667	56.849998	585.000000	1023.000000	1023.000000	2046.000000
21.400000	0.046521	27.493723	5.305145	6.773436	10.052993	5.362149	0.000000	-10.000000	-2.141667	57.116665	604.000000	1023.000000	1023.000000	2046.000000
21.420000	0.048772	28.824314	5.688892	7.114130	10.413482	5.607810	0.000000	-10.000000	-2.141667	56.983334	623.000000	1023.000000	1023.000000	2046.000000
21.440001	0.051185	30.250088	6.174019	7.398864	10.734055	5.943151	0.000000	-10.000000	-2.141667	57.016666	642.000000	1023.000000	1023.000000	2046.000000
21.459999	0.053719	31.747749	6.659732	7.646637	11.162092	6.279288	0.000000	-10.000000	-2.133333	56.816669	661.000000	1023.000000	1023.000000	2046.000000
21.480000	0.056153	33.186344	7.163167	7.944496	11.474809	6.603873	0.000000	-10.000000	-2.133333	56.850002	680.000000	1023.000000	1023.000000	2046.000000
21.500000	0.058616	34.641850	7.577411	8.229347	11.877508	6.957582	0.000000	-10.000000	-2.133333	56.816666	699.000000	1023.000000	1023.000000	2046.000000
21.520000	0.060971	36.033592	7.985183	8.443517	12.244412	7.360482	0.000000	-10.000000	-2.141667	57.066666	718.000000	1023.000000	1023.000000	2046.000000
21.540001	0.063354	37.442223	8.343243	8.669779	12.656858	7.772342	0.000000	-10.000000	-2.116667	56.850002	737.000000	1023.000000	1023.000000	2046.000000
21.559999	0.065641	38.793816	8.736774	8.847980	13.049767	8.159293	0.000000	-10.000000	-2.091667	56.683334	756.000000	1023.000000	1023.000000	2046.000000
21.580000	0.067867	40.109348	9.114386	8.988280	13.437998	8.568684	0.000000	-10.000000	-2.066667	56.516666	774.833313	1023.000000	1023.000000	2046.000000
21.600000	0.069973	41.353954	9.522093	9.046133	13.821468	8.964260	0.000000	-10.000000	-2.066667	56.616669	793.666687	1023.000000	1023.000000	2046.000000
21.620001	0.072162	42.647823	9.894221	9.125564	14.234508	9.393529	0.000000	-10.000000	-2.058333	56.333336	812.500000	1023.000000	1023.000000	2046.000000
21.639999	0.074176	43.837891	10.287169	9.182425	14.609733	9.758562	0.000000	-10.000000	-2.058333	56.083336	831.500000	1023.000000	1023.000000	2046.000000
21.660000	0.076374	45.137165	10.786437	9.255473	14.917731	10.177524	0.000000	-10.000000	-2.050000	55.716667	850.333313	1023.000000	1023.000000	2046.000000
21.680000	0.078497	46.391815	11.197002	9.393223	15.291559	10.510032	0.000000	-10.000000	-2.016667	55.783333	869.000000	1023.000000	1023.000000	2046.000000
21.700001	0.080646	47.661625	11.620501	9.525621	15.619721	10.895782	0.000000	-10.000000	-1.958333	55.150002	887.500000	1023.000000	1023.000000	2046.000000
21.719999	0.082761	48.911713	11.985488	9.723445	15.974316	11.228464	0.000000	-10.000000	-1.908333	54.750000	906.000000	1023.000000	1023.000000	2046.000000
21.740000	0.085106	50.297367	12.388880	9.930546	16.353439	11.624502	0.000000	-10.000000	-1.883333	53.866669	924.333313	1023.000000	1023.000000	2046.000000
21.760000	0.087295	51.591415	12.738265	10.143266	16.665905	12.043981	0.000000	-10.000000	-1.875000	53.700001	942.500000	1023.000000	1023.000000	2046.000000
21.780001	0.089639	52.976631	13.198163	10.442800	16.870476	12.465193	0.000000	-10.000000	-1.858333	53.233334	960.500000	1023.000000	1023.000000	2046.000000
21.799999	0.091915	54.321899	13.504241	10.802311	17.137571	12.877776	0.000000	-10.000000	-1.808333	52.966667	978.333313	1023.000000	1023.000000	2046.000000
21.820000	0.094014	55.562115	13.628477	11.273111	17.413273	13.247252	0.000000	-10.000000	-1.758333	52.233334	996.000000	1023.000000	1023.000000	2046.000000
21.840000	0.095690	56.553055	13.699492	11.564347	17.669477	13.619736	0.000000	-10.000000	-1.641667	51.066666	1013.500000	1023.000000	1023.000000	2046.000000
21.860001	0.097246	57.472313	13.947456	11.720140	17.904831	13.899886	0.000000	-10.000000	-1.525000	49.266666	1030.833374	1023.000000	1023.000000	2046.000000
21.879999	0.099107	58.572399	14.242854	11.874958	18.257908	14.196680	0.000000	-10.000000	-1.391667	47.583332	1047.666626	1023.000000	1023.000000	2046.000000
21.900000	0.100932	59.650776	14.469630	12.215329	18.546827	14.418989	0.000000	-10.000000	-1.308333	45.866665	1063.833374	1023.000000	1023.000000	2046.000000
21.920000	0.102198	60.399273	14.606113	12.661365	18.665495	14.466299	0.000000	-10.000000	-1.200000	44.466667	1079.333374	1023.000000	1023.000000	2046.000000
21.940001	0.102728	60.712234	14.635376	12.996771	18.676788	14.403298	0.000000	-10.000000	-1.075000	42.316666	1094.333374	1023.000000	1023.000000	2046.000000
21.959999	0.103196	60.988850	14.671522	13.347523	18.650721	14.319086	0.000000	-10.000000	-0.925000	39.850002	1108.666626	1023.000000	1023.000000	2046.000000
21.980000	0.104230	61.600132	14.814942	13.730504	18.702965	14.351722	0.000000	-10.000000	-0.833333	37.133335	1122.500000	1023.000000	1023.000000	2046.000000
22.000000	0.105243	62.198391	15.012749	14.096915	18.727243	14.361484	0.000000	-10.000000	-0.741667	34.966667	1135.333374	1023.000000	1023.000000	2046.000000
22.020000	0.106239	62.787537	15.190548	14.457931	18.770580	14.368477	0.000000	-10.000000	-0.658333	33.133331	1147.500000	1023.000000	1023.000000	2046.000000
22.040001	0.107242	63.380314	15.438138	14.710563	18.807690	14.423924	0.000000	-10.000000	-0.541667	30.966667	1158.666626	1023.000000	1023.000000	2046.000000
22.059999	0.107909	63.774117	15.615189	14.859488	18.848730	14.450711	0.000000	-10.000000	-0.433333	28.116667	1169.333374	1023.000000	1023.000000	2046.000000
22.080000	0.108784	64.291153	15.862120	14.946733	18.937965	14.544337	0.000000	-10.000000	-0.300000	24.583334	1179.166626	1023.000000	1023.000000	2046.000000
22.100000	0.109416	64.664581	16.045893	15.021181	18.999344	14.598166	0.000000	-10.000000	-0.200000	20.883333	1188.000000	1023.000000	1023.000000	2046.000000
22.120001	0.110224	65.142189	16.300524	15.183515	18.990086	14.668066	0.000000	-10.000000	-0.108333	16.766666	1195.666626	1023.000000	1023.000000	2046.000000
22.139999	0.110868	65.523262	16.410667	15.304981	19.091885	14.715727	0.000000	-10.000000	-0.058333	12.733334	1201.833374	1023.000000	1023.000000	2046.000000
22.160000	0.111460	65.872841	16.492510	15.380008	19.166153	14.834172	0.000000	-10.000000	-0.016667	7.450000	1206.833374	1023.000000	1023.000000	2046.000000
22.180000	0.111899	66.132164	16.538498	15.455934	19.291571	14.846159	0.000000	-10.000000	0.000000	2.633333	1210.333374	1023.000000	1023.000000	2046.000000
22.200001	0.111962	66.169258	16.582869	15.388256	19.331039	14.867095	0.000000	-10.000000	0.008333	-1.116667	1212.333374	1023.000000	1023.000000	2046.000000
22.219999	0.111845	66.100288	16.579967	15.214313	19.409792	14.896212	0.000000	-10.000000	0.016667	-3.100000	1213.000000	1023.000000	1023.000000	2046.000000
22.240000	0.111390	65.831635	16.574682	14.974735	19.370865	14.911351	0.000000	-10.000000	0.033333	-4.950000	1213.000000	1023.000000	1023.000000	2046.000000
22.260000	0.111021	65.613327	16.607193	14.765638	19.317099	14.923397	0.000000	-10.000000	0.041667	-7.266667	1213.000000	1023.000000	1023.000000	2046.000000
22.280001	0.110406	65.250229	16.593557	14.496315	19.220274	14.940085	0.000000	-10.000000	0.075000	-9.433333	1213.000000	1023.000000	1023.000000	2046.000000
22.299999	0.109768	64.872719	16.570450	14.281782	19.147940	14.872544	0.000000	-10.000000	0.108333	-11.500000	1213.000000	1023.000000	1023.000000	2046.000000
22.320000	0.109070	64.460457	16.457321	14.114386	19.098164	14.790588	0.000000	-10.000000	0.175000	-13.833333	1213.000000	1023.000000	1023.000000	2046.000000
22.340000	0.108305	64.008080	16.409204	13.921391	19.002121	14.675364	0.000000	-10.000000	0.216667	-16.200001	1205.500000	1023.000000	1023.000000	2046.000000
22.360001	0.107693	63.646381	16.272888	13.853697	18.937990	14.581804	0.000000	-10.000000	0.283333	-18.383333	1196.000000	1023.000000	1023.000000	2046.000000
22.379999	0.106665	63.039169	16.116116	13.752684	18.768429	14.401941	0.000000	-10.000000	0.341667	-20.650002	1184.166626	1023.000000	1023.000000	2046.000000
22.400000	0.105537	62.372150	15.900778	13.734385	18.513508	14.223480	0.000000	-10.000000	0.450000	-23.350000	1177.333374	1023.000000	1023.000000	2046.000000
22.420000	0.104383	61.690273	15.604386	13.798839	18.225742	14.061304	0.000000	-10.000000	0.583333	-26.566668	1169.500000	1023.000000	1023.000000	2046.000000
22.440001	0.102624	60.650932	15.069337	13.754807	17.992844	13.833943	0.000000	-10.000000	0.758333	-30.350000	1160.666626	1023.000000	1023.000000	2046.000000
22.459999	0.100042	59.124676	14.532486	13.442648	17.592047	13.557494	0.000000	-10.000000	0.991667	-34.883335	1150.333374	1023.000000	1023.000000	2046.000000
22.480000	0.097382	57.552670	14.096493	13.087747	17.222584	13.145848	0.000000	-10.000000	1.291667	-40.100002	1138.666626	1023.000000	1023.000000	2046.000000
22.500000	0.094990	56.138966	13.702235	12.864482	16.806028	12.766219	0.000000	-10.000000	1.658333	-45.583336	1125.333374	1023.000000	1023.000000	2046.000000
22.520000	0.092500	54.667370	13.240387	12.907993	16.309654	12.209337	0.000000	-10.000000	2.066667	-51.166668	1110.166626	1023.000000	1023.000000	2046.000000
22.540001	0.089738	53.035198	12.724701	13.012671	15.688642	11.609185	0.000000	-10.000000	2.491667	-56.549999	1093.166626	1023.000000	1023.000000	2046.000000
22.559999	0.086572	51.164242	12.127924	13.085056	15.019880	10.931381	0.000000	-10.000000	2.908333	-61.349998	1074.333374	1023.000000	1023.000000	2046.000000
22.580000	0.083486	49.340080	11.704442	13.050006	14.314420	10.271213	0.000000	-10.000000	3.275000	-65.466667	1054.000000	1023.000000	1023.000000	2046.000000
22.600000	0.080598	47.633251	11.292253	12.981734	13.731170	9.628095	0.000000	-10.000000	3.550000	-68.416664	1032.166626	1023.000000	1023.000000	2046.000000
22.620001	0.077991	46.092545	11.016745	12.864198	13.089834	9.121770	0.000000	-10.000000	3.766667	-70.783333	1009.333313	1023.000000	1023.000000	2046.000000
22.639999	0.075708	44.743370	10.713412	12.800602	12.624173	8.605184	0.000000	-10.000000	3.891667	-71.916664	985.833313	1023.000000	1023.000000	2046.000000
22.660000	0.073350	43.349827	10.465562	12.652043	12.090494	8.141728	0.000000	-10.000000	3.966667	-72.433334	961.666687	1023.000000	1023.000000	2046.000000
22.680000	0.071204	42.081753	10.239489	12.483965	11.663831	7.694469	0.000000	-10.000000	3.975000	-72.450005	937.333313	1023.000000	1023.000000	2046.000000
22.700001	0.069332	40.975311	10.093104	12.308127	11.283359	7.290722	0.000000	-10.000000	3.908334	-71.916672	913.000000	1023.000000	1023.000000	2046.000000
22.719999	0.067411	39.839607	9.898769	12.137112	10.871814	6.931913	0.000000	-10.000000	3.816667	-71.000000	889.166687	1023.000000	1023.000000	2046.000000
22.740000	0.065836	38.909195	9.771961	12.125283	10.470321	6.541632	0.000000	-10.000000	3.675000	-69.633339	865.666687	1023.000000	1023.000000	2046.000000
22.760000	0.064110	37.889088	9.500624	12.026050	10.124507	6.237906	0.000000	-10.000000	3.558333	-68.483337	842.500000	1023.000000	1023.000000	2046.000000
22.780001	0.062495	36.934673	9.242699	11.990558	9.803422	5.897995	0.000000	-10.000000	3.400000	-67.133339	819.666687	1023.000000	1023.000000	2046.000000
22.799999	0.060723	35.887478	8.929250	11.844365	9.494587	5.619277	0.000000	-10.000000	3.233333	-65.650002	797.166687	1023.000000	1023.000000	2046.000000
22.820000	0.058824	34.765110	8.625383	11.608897	9.186660	5.344172	0.000000	-10.000000	3.050000	-63.833332	775.166687	1023.000000	1023.000000	2046.000000
22.840000	0.056765	33.547943	8.321336	11.245840	8.845380	5.135386	0.000000	-10.000000	2.891667	-62.500000	753.833313	1023.000000	1023.000000	2046.000000
22.860001	0.054733	32.347031	8.026216	10.871534	8.585175	4.864107	0.000000	-10.000000	2.750000	-60.850002	733.166687	1023.000000	1023.000000	2046.000000
22.879999	0.052745	31.172491	7.740395	10.543566	8.331915	4.556615	0.000000	-10.000000	2.633333	-59.616669	713.000000	1023.000000	1023.000000	2046.000000
22.900000	0.050890	30.076014	7.512007	10.249468	8.042796	4.271743	0.000000	-10.000000	2.533333	-58.166668	693.166687	1023.000000	1023.000000	2046.000000
22.920000	0.048944	28.925646	7.220372	10.025896	7.774271	3.905107	0.000000	-10.000000	2.441667	-57.216667	673.666687	1023.000000	1023.000000	2046.000000
22.940001	0.047175	27.880426	6.981663	9.754965	7.479260	3.664538	0.000000	-10.000000	2.366667	-56.133331	654.500000	1023.000000	1023.000000	2046.000000
22.959999	0.045484	26.880955	6.670345	9.621240	7.234436	3.354934	0.000000	-10.000000	2.266667	-55.000000	635.833313	1023.000000	1023.000000	2046.000000
22.980000	0.043560	25.743902	6.338833	9.357694	6.954517	3.092859	0.000000	-10.000000	2.183333	-53.866669	617.500000	1023.000000	1023.000000	2046.000000
23.000000	0.041625	24.600130	6.055495	9.184314	6.568279	2.792043	0.000000	-10.000000	2.083333	-52.850002	599.500000	1023.000000	1023.000000	2046.000000
23.020000	0.040003	23.642048	5.773006	9.065823	6.223740	2.579479	0.000000	-10.000000	2.016667	-51.900002	581.833313	1023.000000	1023.000000	2046.000000
23.040001	0.038082	22.506437	5.396497	8.807641	6.015732	2.286567	0.000000	-10.000000	1.941667	-50.883335	564.500000	1023.000000	1023.000000	2046.000000
23.059999	0.035729	21.115770	5.018857	8.214169	5.763070	2.119674	0.000000	-10.000000	1.891667	-50.216667	547.666687	1023.000000	1023.000000	2046.000000
23.080000	0.033448	19.767977	4.676728	7.758185	5.482491	1.850573	0.000000	-10.000000	1.841667	-49.700001	530.833313	1023.000000	1023.000000	2046.000000
23.100000	0.031604	18.678085	4.462716	7.332663	5.160022	1.722684	0.000000	-10.000000	1.783333	-49.150002	514.333313	1023.000000	1023.000000	2046.000000
23.120001	0.029757	17.586407	4.153215	7.157224	4.825252	1.450717	0.000000	-10.000000	1.683333	-48.000000	498.000000	1023.000000	1023.000000	2046.000000
23.139999	0.027975	16.533432	3.820408	7.016726	4.480157	1.216141	0.000000	-10.000000	1.591667	-46.533333	482.000000	1023.000000	1023.000000	2046.000000
23.160000	0.026289	15.536955	3.425973	6.902322	4.250003	0.958656	0.000000	-10.000000	1.500000	-45.166668	466.333344	1023.000000	1023.000000	2046.000000
23.180000	0.024792	14.652316	3.102522	6.812838	3.996981	0.739976	0.000000	-10.000000	1.433333	-43.966667	451.166656	1023.000000	1023.000000	2046.000000
23.200001	0.023228	13.727500	2.804000	6.625227	3.791730	0.506544	0.000000	-10.000000	1.375000	-43.250000	436.500000	1023.000000	1023.000000	2046.000000
23.219999	0.021941	12.967426	2.511595	6.519181	3.659721	0.276930	0.000000	-10.000000	1.341667	-42.666668	422.000000	1023.000000	1023.000000	2046.000000
23.240000	0.020455	12.088893	2.234879	6.328207	3.458905	0.066903	0.000000	-10.000000	1.316667	-42.150002	407.666656	1023.000000	1023.000000	2046.000000
23.260000	0.018799	11.110309	1.917174	6.172125	3.259239	-0.238230	0.000000	-10.000000	1.275000	-41.400002	393.500000	1023.000000	1023.000000	2046.000000
23.280001	0.017162	10.142777	1.634982	5.930919	3.024859	-0.447983	0.000000	-10.000000	1.233333	-40.366669	379.833344	1023.000000	1023.000000	2046.000000
23.299999	0.015902	9.398306	1.427510	5.746644	2.906239	-0.682089	0.000000	-10.000000	1.191667	-39.666668	366.333344	1023.000000	1023.000000	2046.000000
23.320000	0.014402	8.511352	1.258996	5.543374	2.614728	-0.905746	0.000000	-10.000000	1.150000	-38.866665	353.166656	1023.000000	1023.000000	2046.000000
23.340000	0.013156	7.775407	1.131537	5.314014	2.407721	-1.077865	0.000000	-10.000000	1.091667	-38.116665	340.000000	1023.000000	1023.000000	2046.000000
23.360001	0.011866	7.013071	0.939895	5.135099	2.230855	-1.292779	0.000000	-10.000000	1.025000	-36.799999	327.333344	1023.000000	1023.000000	2046.000000
23.379999	0.010538	6.227882	0.727199	4.914408	2.068666	-1.482391	0.000000	-10.000000	0.950000	-35.466667	315.000000	1023.000000	1023.000000	2046.000000
23.400000	0.009234	5.457249	0.596546	4.622650	1.862190	-1.624136	0.000000	-10.000000	0.858333	-33.983334	303.333344	1023.000000	1023.000000	2046.000000
23.420000	0.007880	4.657074	0.426391	4.360206	1.679116	-1.808638	0.000000	-10.000000	0.783333	-32.766666	292.000000	1023.000000	1023.000000	2046.000000
23.440001	0.006490	3.835734	0.181417	4.043462	1.579266	-1.968411	0.000000	-10.000000	0.725000	-31.650000	281.166656	1023.000000	1023.000000	2046.000000
23.459999	0.005005	2.957761	-0.033090	3.779809	1.386857	-2.175814	0.000000	-10.000000	0.708333	-30.700001	270.666656	1023.000000	1023.000000	2046.000000
23.480000	0.003656	2.160573	-0.266005	3.507151	1.254464	-2.335036	0.000000	-10.000000	0.683333	-29.933334	260.500000	1023.000000	1023.000000	2046.000000
23.500000	0.002566	1.516308	-0.441288	3.333023	1.127455	-2.502881	0.000000	-10.000000	0.658333	-29.400000	250.500000	1023.000000	1023.000000	2046.000000
23.520000	0.001387	0.819902	-0.667021	3.127503	1.000427	-2.641008	0.000000	-10.000000	0.633333	-29.150000	240.500000	1023.000000	1023.000000	2046.000000
23.540001	0.000488	0.288446	-0.862266	2.961858	0.899898	-2.711044	0.000000	-10.000000	0.616667	-28.600000	230.666672	1023.000000	1023.000000	2046.000000
23.559999	-0.000485	-0.286366	-1.082163	2.835447	0.786233	-2.825883	0.000000	-10.000000	0.575000	-27.766666	221.166672	1023.000000	1023.000000	2046.000000
23.580000	-0.001432	-0.846158	-1.282775	2.648315	0.683187	-2.894885	0.000000	-10.000000	0.516667	-26.633333	212.000000	1023.000000	1023.000000	2046.000000
23.600000	-0.002284	-1.349694	-1.351802	2.552259	0.479751	-3.029902	0.000000	-10.000000	0.450000	-25.466667	203.000000	1023.000000	1023.000000	2046.000000
23.620001	-0.003027	-1.788983	-1.555051	2.455918	0.344928	-3.034779	0.000000	-10.000000	0.433333	-24.250000	194.333328	1023.000000	1023.000000	2046.000000
23.639999	-0.004073	-2.407044	-1.788388	2.158002	0.295073	-3.071730	0.000000	-10.000000	0.400000	-23.250000	186.166672	1023.000000	1023.000000	2046.000000
23.660000	-0.005392	-3.186881	-2.018516	1.765223	0.233248	-3.166837	0.000000	-10.000000	0.391667	-22.600000	178.500000	1023.000000	1023.000000	2046.000000
23.680000	-0.006355	-3.755701	-2.078260	1.387346	0.162075	-3.226862	0.000000	-10.000000	0.358333	-22.283335	171.000000	1023.000000	1023.000000	2046.000000
23.700001	-0.006916	-4.087081	-2.172940	1.275198	0.100677	-3.290015	0.000000	-10.000000	0.341667	-21.683334	163.500000	1023.000000	1023.000000	2046.000000
23.719999	-0.007488	-4.425249	-2.306949	1.369114	-0.051503	-3.435910	0.000000	-10.000000	0.283333	-20.416666	156.333328	1023.000000	1023.000000	2046.000000
23.740000	-0.008146	-4.814362	-2.569385	1.542293	-0.165360	-3.621911	0.000000	-10.000000	0.225000	-18.549999	149.666672	1023.000000	1023.000000	2046.000000
23.760000	-0.009048	-5.347316	-2.812053	1.704074	-0.400541	-3.838796	0.000000	-10.000000	0.166667	-16.666666	143.500000	1023.000000	1023.000000	2046.000000
23.780001	-0.010042	-5.934853	-3.044318	1.821340	-0.618583	-4.093291	0.000000	-10.000000	0.166667	-15.416667	137.833328	1023.000000	1023.000000	2046.000000
23.799999	-0.010720	-6.335550	-3.206165	1.921311	-0.788452	-4.262243	0.000000	-10.000000	0.166667	-14.750000	132.500000	1023.000000	1023.000000	2046.000000
23.820000	-0.011215	-6.628009	-3.307365	1.957715	-0.913502	-4.364857	0.000000	-10.000000	0.175000	-14.316667	127.666664	1023.000000	1023.000000	2046.000000
23.840000	-0.011538	-6.818793	-3.447325	2.054958	-0.923560	-4.502865	0.000000	-10.000000	0.158333	-13.750000	122.833336	1023.000000	1023.000000	2046.000000
23.860001	-0.012053	-7.123290	-3.550737	2.077265	-1.064205	-4.585612	0.000000	-10.000000	0.125000	-13.000000	118.333336	1023.000000	1023.000000	2046.000000
23.879999	-0.012077	-7.137572	-3.496713	2.068814	-1.069517	-4.640156	0.000000	-10.000000	0.100000	-11.933333	114.000000	1023.000000	1023.000000	2046.000000
23.900000	-0.012294	-7.265471	-3.418047	2.015023	-1.174047	-4.688401	0.000000	-10.000000	0.066667	-10.650001	110.000000	1023.000000	1023.000000	2046.000000
23.920000	-0.012331	-7.287437	-3.364045	2.054195	-1.224078	-4.753510	0.000000	-10.000000	0.050000	-8.966667	106.500000	1023.000000	1023.000000	2046.000000
23.940001	-0.012332	-7.288132	-3.316820	2.027207	-1.249955	-4.748563	0.000000	-10.000000	0.033333	-6.816667	103.333336	1023.000000	1023.000000	2046.000000
23.959999	-0.012200	-7.210401	-3.294927	2.021961	-1.194924	-4.742512	0.000000	-10.000000	0.008333	-4.083333	101.166664	1023.000000	1023.000000	2046.000000
23.980000	-0.012052	-7.122707	-3.256008	1.962543	-1.172915	-4.656327	0.000000	-10.000000	-0.016667	-0.933333	99.666664	1023.000000	1023.000000	2046.000000
24.000000	-0.011778	-6.960557	-3.233754	1.919106	-1.061086	-4.584823	0.000000	-10.000000	-0.041667	1.600000	99.166664	1023.000000	1023.000000	2046.000000
24.020000	-0.011568	-6.836525	-3.143606	1.860613	-1.046048	-4.507483	0.000000	-10.000000	-0.050000	3.750000	99.000000	1023.000000	1023.000000	2046.000000
24.040001	-0.011046	-6.528366	-3.047470	1.803952	-0.895222	-4.389626	0.000000	-10.000000	-0.058333	5.316667	99.000000	1023.000000	1023.000000	2046.000000
24.059999	-0.010660	-6.300050	-2.949205	1.710029	-0.771348	-4.289525	0.000000	-10.000000	-0.066667	7.083333	99.000000	1023.000000	1023.000000	2046.000000
24.080000	-0.010181	-6.016815	-2.805504	1.614518	-0.651093	-4.174736	0.000000	-10.000000	-0.091667	8.866667	99.000000	1023.000000	1023.000000	2046.000000
24.100000	-0.009622	-5.686331	-2.673422	1.582046	-0.525808	-4.069147	0.000000	-10.000000	-0.125000	11.283334	99.000000	1023.000000	1023.000000	2046.000000
24.120001	-0.008910	-5.265785	-2.532061	1.586804	-0.349089	-3.971439	0.000000	-10.000000	-0.191667	13.950000	99.000000	1023.000000	1023.000000	2046.000000
24.139999	-0.008050	-4.757272	-2.380841	1.563965	-0.190234	-3.750163	0.000000	-10.000000	-0.250000	16.866667	86.500000	1023.000000	1023.000000	2046.000000
24.160000	-0.006838	-4.041411	-2.207038	1.603029	0.018921	-3.456323	0.000000	-10.000000	-0.341667	19.483334	62.000000	1023.000000	1023.000000	2046.000000
24.180000	-0.005766	-3.407663	-2.039620	1.708342	0.227106	-3.303491	0.000000	-10.000000	-0.400000	21.283333	37.500000	1023.000000	1023.000000	2046.000000
24.200001	-0.004290	-2.535635	-1.795968	1.902517	0.427926	-3.070109	0.000000	-10.000000	-0.550000	24.816666	30.666666	1023.000000	1023.000000	2046.000000
24.219999	-0.002446	-1.445595	-1.639706	2.103644	0.778000	-2.687533	0.000000	-10.000000	-0.675000	28.383333	39.000000	1023.000000	1023.000000	2046.000000
24.240000	-0.001023	-0.604601	-1.565004	2.084423	1.194446	-2.318465	0.000000	-10.000000	-0.841667	32.700001	50.833332	1023.000000	1023.000000	2046.000000
24.260000	0.000218	0.128990	-1.370187	1.956643	1.523008	-1.980474	0.000000	-10.000000	-0.941667	34.916668	61.166668	1023.000000	1023.000000	2046.000000
24.280001	0.002010	1.188102	-1.049407	1.908724	1.906988	-1.578203	0.000000	-10.000000	-1.058333	36.833336	72.333336	1023.000000	1023.000000	2046.000000
24.299999	0.004120	2.434757	-0.760854	2.091162	2.334961	-1.230513	0.000000	-10.000000	-1.175000	38.900002	84.166664	1023.000000	1023.000000	2046.000000
24.320000	0.005954	3.518641	-0.554636	2.446570	2.638937	-1.012229	0.000000	-10.000000	-1.300000	41.316666	96.833336	1023.000000	1023.000000	2046.000000
24.340000	0.007621	4.504239	-0.419385	2.815343	2.911833	-0.803552	0.000000	-10.000000	-1.400000	43.849998	110.333336	1023.000000	1023.000000	2046.000000
24.360001	0.008927	5.276032	-0.244278	3.125277	3.060782	-0.665749	0.000000	-10.000000	-1.466667	46.066666	124.500000	1023.000000	1023.000000	2046.000000
24.379999	0.010470	6.188051	0.011268	3.387279	3.240847	-0.451342	0.000000	-10.000000	-1.550000	47.783333	139.500000	1023.000000	1023.000000	2046.000000
24.400000	0.012156	7.184473	0.312822	3.654611	3.489010	-0.271970	0.000000	-10.000000	-1.625000	48.950001	155.000000	1023.000000	1023.000000	2046.000000
24.420000	0.014326	8.466610	0.627333	3.954620	3.845822	0.038834	0.000000	-10.000000	-1.733333	49.933334	171.333328	1023.000000	1023.000000	2046.000000
24.440001	0.016410	9.698124	0.957158	4.260649	4.181776	0.298541	0.000000	-10.000000	-1.791667	50.833336	187.833328	1023.000000	1023.000000	2046.000000
24.459999	0.018654	11.024560	1.312496	4.516701	4.532783	0.662580	0.000000	-10.000000	-1.866667	51.866669	204.666672	1023.000000	1023.000000	2046.000000
24.480000	0.020976	12.396798	1.760168	4.714959	4.880412	1.041260	0.000000	-10.000000	-1.908333	52.533333	221.833328	1023.000000	1023.000000	2046.000000
24.500000	0.023198	13.710225	2.149527	4.887757	5.235316	1.437625	0.000000	-10.000000	-1.925000	53.150002	239.166672	1023.000000	1023.000000	2046.000000
24.520000	0.025408	15.016397	2.519527	5.122097	5.585073	1.789700	0.000000	-10.000000	-1.916667	53.516666	256.833344	1023.000000	1023.000000	2046.000000
24.540001	0.027525	16.267267	2.870426	5.294022	5.935900	2.166919	0.000000	-10.000000	-1.908333	53.766666	274.500000	1023.000000	1023.000000	2046.000000
24.559999	0.029853	17.643385	3.195704	5.427084	6.373897	2.646700	0.000000	-10.000000	-1.908333	53.816669	292.500000	1023.000000	1023.000000	2046.000000
24.580000	0.031940	18.876432	3.573680	5.529202	6.765532	3.008019	0.000000	-10.000000	-1.916667	53.633335	310.500000	1023.000000	1023.000000	2046.000000
24.600000	0.034297	20.269510	4.002968	5.642600	7.158698	3.465245	0.000000	-10.000000	-1.916667	53.816669	328.500000	1023.000000	1023.000000	2046.000000
24.620001	0.036349	21.482367	4.440628	5.697995	7.522315	3.821429	0.000000	-10.000000	-1.916667	54.016666	346.500000	1023.000000	1023.000000	2046.000000
24.639999	0.038470	22.736006	4.849485	5.691057	7.954589	4.240875	0.000000	-10.000000	-1.908333	54.266666	364.500000	1023.000000	1023.000000	2046.000000
24.660000	0.040514	23.944050	5.303746	5.708070	8.324638	4.607596	0.000000	-10.000000	-1.916667	54.466667	382.500000	1023.000000	1023.000000	2046.000000
24.680000	0.042443	25.084030	5.705813	5.717523	8.723049	4.937644	0.000000	-10.000000	-1.925000	54.316666	400.500000	1023.000000	1023.000000	2046.000000
24.700001	0.044395	26.237370	6.104756	5.773032	9.099854	5.259727	0.000000	-10.000000	-1.933333	54.283333	418.500000	1023.000000	1023.000000	2046.000000
24.719999	0.046384	27.412937	6.457162	5.856858	9.474140	5.624778	0.000000	-10.000000	-1.916667	53.933334	436.500000	1023.000000	1023.000000	2046.000000
24.740000	0.048410	28.610395	6.819039	5.960918	9.857596	5.972842	0.000000	-10.000000	-1.908333	53.716667	454.500000	1023.000000	1023.000000	2046.000000
24.760000	0.050578	29.891552	7.231098	6.151566	10.229911	6.278977	0.000000	-10.000000	-1.883333	53.283333	472.500000	1023.000000	1023.000000	2046.000000
24.780001	0.052814	31.213217	7.603743	6.299512	10.622945	6.687017	0.000000	-10.000000	-1.908333	52.933334	490.500000	1023.000000	1023.000000	2046.000000
24.799999	0.055008	32.509682	7.897035	6.616051	10.951691	7.044906	0.000000	-10.000000	-1.891667	52.900002	514.166687	1023.000000	1023.000000	2046.000000
24.820000	0.057282	33.853466	8.195031	6.948163	11.313841	7.396430	0.000000	-10.000000	-1.891667	53.099998	531.833313	1023.000000	1023.000000	2046.000000
24.840000	0.059489	35.158092	8.290949	7.325177	11.715595	7.826373	0.000000	-10.000000	-1.825000	52.766666	549.500000	1023.000000	1023.000000	2046.000000
24.860001	0.061173	36.153469	8.361278	7.564924	12.132645	8.094625	0.000000	-10.000000	-1.783333	51.933334	561.333313	1023.000000	1023.000000	2046.000000
24.879999	0.063114	37.300190	8.705295	7.699839	12.449704	8.445352	0.000000	-10.000000	-1.741667	51.099998	578.833313	1023.000000	1023.000000	2046.000000
24.900000	0.065447	38.679287	9.048826	7.907460	12.973207	8.749794	0.000000	-10.000000	-1.733333	50.700001	596.000000	1023.000000	1023.000000	2046.000000
24.920000	0.067550	39.921970	9.302968	8.332832	13.358732	8.927439	0.000000	-10.000000	-1.750000	50.683334	613.000000	1023.000000	1023.000000	2046.000000
24.940001	0.068950	40.749432	9.430680	8.823429	13.525309	8.970016	0.000000	-10.000000	-1.741667	50.849998	630.000000	1023.000000	1023.000000	2046.000000
24.959999	0.070054	41.401802	9.534577	9.242325	13.664342	8.960556	0.000000	-10.000000	-1.691667	50.666668	646.833313	1023.000000	1023.000000	2046.000000
24.980000	0.071404	42.199795	9.725189	9.608889	13.815050	9.050665	0.000000	-10.000000	-1.658333	50.333332	663.833313	1023.000000	1023.000000	2046.000000
25.000000	0.073078	43.188824	9.996133	10.067697	14.028502	9.096494	0.000000	-10.000000	-1.641667	50.049999	680.500000	1023.000000	1023.000000	2046.000000
25.020000	0.074984	44.315464	10.316822	10.419915	14.282587	9.296139	0.000000	-10.000000	-1.625000	49.750000	697.333313	1023.000000	1023.000000	2046.000000
25.040001	0.076749	45.358856	10.652060	10.772746	14.502650	9.431402	0.000000	-10.000000	-1.550000	49.250000	714.000000	1023.000000	1023.000000	2046.000000
25.059999	0.078368	46.315407	10.955584	11.051037	14.735065	9.573721	0.000000	-10.000000	-1.441667	48.216667	730.666687	1023.000000	1023.000000	2046.000000
25.080000	0.080045	47.306797	11.332926	11.225404	14.963813	9.784655	0.000000	-10.000000	-1.333333	46.683334	747.000000	1023.000000	1023.000000	2046.000000
25.100000	0.081639	48.248817	11.659739	11.374540	15.251786	9.962749	0.000000	-10.000000	-1.216667	44.866669	762.666687	1023.000000	1023.000000	2046.000000
25.120001	0.083188	49.163860	12.028156	11.573382	15.348351	10.213969	0.000000	-10.000000	-1.100000	42.849998	777.833313	1023.000000	1023.000000	2046.000000
25.139999	0.084706	50.061508	12.306077	11.769310	15.519958	10.466163	0.000000	-10.000000	-0.966667	40.783333	792.333313	1023.000000	1023.000000	2046.000000
25.160000	0.085931	50.784950	12.495857	11.941378	15.664663	10.683051	0.000000	-10.000000	-0.808333	38.033333	806.333313	1023.000000	1023.000000	2046.000000
25.180000	0.087243	51.560558	12.640337	12.072331	15.889834	10.958056	0.000000	-10.000000	-0.666667	34.866669	819.500000	1023.000000	1023.000000	2046.000000
25.200001	0.088276	52.170914	12.802258	12.200384	16.047718	11.120552	0.000000	-10.000000	-0.541667	32.033333	831.833313	1023.000000	1023.000000	2046.000000
25.219999	0.089173	52.701237	12.979549	12.196626	16.166063	11.359000	0.000000	-10.000000	-0.433333	29.066668	843.000000	1023.000000	1023.000000	2046.000000
25.240000	0.089795	53.068581	13.108987	12.116855	16.297306	11.545433	0.000000	-10.000000	-0.308333	25.866667	853.333313	1023.000000	1023.000000	2046.000000
25.260000	0.089992	53.185524	13.173950	12.002944	16.353756	11.654874	0.000000	-10.000000	-0.191667	21.883333	862.500000	1023.000000	1023.000000	2046.000000
25.280001	0.090265	53.346901	13.320014	11.822214	16.418085	11.786588	0.000000	-10.000000	-0.091667	17.700001	870.500000	1023.000000	1023.000000	2046.000000
25.299999	0.090061	53.225838	13.327941	11.714641	16.404428	11.778827	0.000000	-10.000000	-0.025000	12.750000	877.166687	1023.000000	1023.000000	2046.000000
25.320000	0.090019	53.201340	13.408040	11.508153	16.404833	11.880316	0.000000	-10.000000	0.025000	6.550000	882.333313	1023.000000	1023.000000	2046.000000
25.340000	0.089769	53.053417	13.381508	11.402186	16.420988	11.848736	0.000000	-10.000000	0.041667	0.766667	885.500000	1023.000000	1023.000000	2046.000000
25.360001	0.089471	52.877327	13.345214	11.304793	16.392889	11.834430	0.000000	-10.000000	0.050000	-4.050000	886.833313	1023.000000	1023.000000	2046.000000
25.379999	0.089218	52.728035	13.284252	11.205997	16.385271	11.852513	0.000000	-10.000000	0.058333	-7.116667	887.000000	1023.000000	1023.000000	2046.000000
25.400000	0.089023	52.612385	13.289165	11.102244	16.353603	11.867373	0.000000	-10.000000	0.058333	-8.916667	887.000000	1023.000000	1023.000000	2046.000000
25.420000	0.088883	52.529709	13.228704	11.051532	16.355896	11.893577	0.000000	-10.000000	0.058333	-9.583334	887.000000	1023.000000	1023.000000	2046.000000
25.440001	0.088625	52.377487	13.153155	11.134603	16.243217	11.846513	0.000000	-10.000000	0.050000	-9.083334	887.000000	1023.000000	1023.000000	2046.000000
25.459999	0.088499	52.302765	12.939649	11.263658	16.203035	11.896422	0.000000	-10.000000	0.058333	-8.766666	887.000000	1023.000000	1023.000000	2046.000000
25.480000	0.088022	52.020939	12.604975	11.267912	16.198732	11.949321	0.000000	-10.000000	0.075000	-9.150000	883.500000	1023.000000	1023.000000	2046.000000
25.500000	0.087424	51.667435	12.433482	11.163623	16.160450	11.909881	0.000000	-10.000000	0.075000	-9.950000	874.500000	1023.000000	1023.000000	2046.000000
25.520000	0.087455	51.685654	12.445445	11.041975	16.250736	11.947497	0.000000	-10.000000	0.066667	-10.683333	865.500000	1023.000000	1023.000000	2046.000000
25.540001	0.087412	51.660477	12.403299	11.076007	16.252249	11.928921	0.000000	-10.000000	0.041667	-10.150001	858.833313	1023.000000	1023.000000	2046.000000
25.559999	0.087024	51.430943	12.285670	11.252902	16.090876	11.801496	0.000000	-10.000000	0.025000	-8.500000	856.666687	1023.000000	1023.000000	2046.000000
25.580000	0.086020	50.837574	12.038467	11.406175	15.835428	11.557504	0.000000	-10.000000	0.016667	-6.716667	853.833313	1023.000000	1023.000000	2046.000000
25.600000	0.084939	50.199196	11.754682	11.528588	15.684633	11.231292	0.000000	-10.000000	0.025000	-6.183333	851.500000	1023.000000	1023.000000	2046.000000
25.620001	0.084207	49.766521	11.660948	11.661304	15.450549	10.993722	0.000000	-10.000000	0.041667	-7.033333	849.500000	1023.000000	1023.000000	2046.000000
25.639999	0.083490	49.342674	11.509045	11.777924	15.307723	10.747984	0.000000	-10.000000	0.066667	-8.850000	847.166687	1023.000000	1023.000000	2046.000000
25.660000	0.082840	48.958302	11.382729	11.901902	15.167922	10.505750	0.000000	-10.000000	0.116667	-11.466667	844.333313	1023.000000	1023.000000	2046.000000
25.680000	0.081773	48.327644	11.208161	11.906830	14.955365	10.257288	0.000000	-10.000000	0.216667	-15.233334	840.333313	1023.000000	1023.000000	2046.000000
25.700001	0.080241	47.422428	11.011775	11.791101	14.742916	9.876637	0.000000	-10.000000	0.375000	-20.066668	835.166687	1023.000000	1023.000000	2046.000000
25.719999	0.078965	46.668427	10.934665	11.622621	14.468734	9.642406	0.000000	-10.000000	0.591667	-25.750000	828.333313	1023.000000	1023.000000	2046.000000
25.740000	0.077448	45.772049	10.806827	11.486517	14.191843	9.286862	0.000000	-10.000000	0.833333	-31.283335	819.833313	1023.000000	1023.000000	2046.000000
25.760000	0.076032	44.934753	10.677120	11.505008	13.806361	8.946264	0.000000	-10.000000	1.091667	-36.549999	809.333313	1023.000000	1023.000000	2046.000000
25.780001	0.074472	44.013157	10.485412	11.527076	13.411494	8.589174	0.000000	-10.000000	1.350000	-40.916668	797.166687	1023.000000	1023.000000	2046.000000
25.799999	0.072869	43.065685	10.199302	11.556875	13.050397	8.259113	0.000000	-10.000000	1.641667	-45.349998	783.500000	1023.000000	1023.000000	2046.000000
25.820000	0.070845	41.869122	9.920169	11.483953	12.571301	7.893699	0.000000	-10.000000	1.916667	-49.266666	768.500000	1023.000000	1023.000000	2046.000000
25.840000	0.068385	40.415489	9.549457	11.359080	12.079243	7.427711	0.000000	-10.000000	2.250000	-53.383335	752.000000	1023.000000	1023.000000	2046.000000
25.860001	0.065813	38.895306	9.205644	11.098292	11.554629	7.036742	0.000000	-10.000000	2.566667	-56.950001	734.166687	1023.000000	1023.000000	2046.000000
25.879999	0.062891	37.168461	8.761780	10.768623	11.071081	6.566976	0.000000	-10.000000	2.908333	-60.866669	715.166687	1023.000000	1023.000000	2046.000000
25.900000	0.060069	35.500736	8.360991	10.402757	10.576179	6.160809	0.000000	-10.000000	3.183333	-64.366669	694.833313	1023.000000	1023.000000	2046.000000
25.920000	0.057290	33.858456	7.942656	10.040058	10.153055	5.722686	0.000000	-10.000000	3.416667	-67.300003	673.333313	1023.000000	1023.000000	2046.000000
25.940001	0.054736	32.348839	7.596281	9.721073	9.693426	5.338060	0.000000	-10.000000	3.591667	-68.783333	650.833313	1023.000000	1023.000000	2046.000000
25.959999	0.052411	30.975031	7.233123	9.410570	9.320375	5.010962	0.000000	-10.000000	3.683333	-69.666672	628.000000	1023.000000	1023.000000	2046.000000
25.980000	0.050110	29.615059	6.863575	9.154426	8.928135	4.668923	0.000000	-10.000000	3.733333	-69.933334	604.833313	1023.000000	1023.000000	2046.000000
26.000000	0.047973	28.352060	6.513719	8.847404	8.568802	4.422136	0.000000	-10.000000	3.716667	-70.166672	581.500000	1023.000000	1023.000000	2046.000000
26.020000	0.045755	27.041094	6.124016	8.606453	8.223553	4.087072	0.000000	-10.000000	3.691667	-69.500000	558.166687	1023.000000	1023.000000	2046.000000
26.040001	0.043639	25.790699	5.829754	8.265326	7.847481	3.848136	0.000000	-10.000000	3.616667	-68.850006	535.000000	1023.000000	1023.000000	2046.000000
26.059999	0.041381	24.456057	5.459015	8.021582	7.456377	3.519083	0.000000	-10.000000	3.533333	-68.050003	512.166687	1023.000000	1023.000000	2046.000000
26.080000	0.039306	23.229702	5.117962	7.849827	7.064460	3.197453	0.000000	-10.000000	3.400000	-67.316666	489.333344	1023.000000	1023.000000	2046.000000
26.100000	0.037257	22.018959	4.780422	7.785342	6.602434	2.850761	0.000000	-10.000000	3.275000	-66.400002	466.833344	1023.000000	1023.000000	2046.000000
26.120001	0.035212	20.810266	4.327702	7.533785	6.340492	2.608288	0.000000	-10.000000	3.158333	-65.116669	444.500000	1023.000000	1023.000000	2046.000000
26.139999	0.032456	19.181231	3.872449	6.996002	5.988063	2.324715	0.000000	-10.000000	3.050000	-63.833336	422.833344	1023.000000	1023.000000	2046.000000
26.160000	0.030025	17.744612	3.610357	6.456894	5.657143	2.020218	0.000000	-10.000000	2.933333	-62.683334	401.500000	1023.000000	1023.000000	2046.000000
26.180000	0.028019	16.559231	3.313106	6.103632	5.368178	1.774315	0.000000	-10.000000	2.783333	-61.316669	380.666656	1023.000000	1023.000000	2046.000000
26.200001	0.026095	15.421930	2.920265	6.005927	5.040843	1.454895	0.000000	-10.000000	2.625000	-59.766670	360.166656	1023.000000	1023.000000	2046.000000
26.219999	0.024353	14.392787	2.565291	6.006040	4.691432	1.130024	0.000000	-10.000000	2.458333	-57.566669	340.333344	1023.000000	1023.000000	2046.000000
26.240000	0.022651	13.386650	2.137409	6.086049	4.357386	0.805806	0.000000	-10.000000	2.308333	-55.783333	321.166656	1023.000000	1023.000000	2046.000000
26.260000	0.020630	12.192245	1.761490	6.041839	4.005246	0.383669	0.000000	-10.000000	2.166667	-53.883335	302.666656	1023.000000	1023.000000	2046.000000
26.280001	0.018759	11.086853	1.484912	5.932866	3.634522	0.034553	0.000000	-10.000000	2.075000	-52.799999	284.666656	1023.000000	1023.000000	2046.000000
26.299999	0.016858	9.963140	1.131281	5.812459	3.357496	-0.338095	0.000000	-10.000000	1.991667	-51.533333	267.000000	1023.000000	1023.000000	2046.000000
26.320000	0.015126	8.939436	0.811073	5.677409	3.057459	-0.606505	0.000000	-10.000000	1.916667	-50.750000	249.833328	1023.000000	1023.000000	2046.000000
26.340000	0.013234	7.821502	0.489127	5.496239	2.761371	-0.925235	0.000000	-10.000000	1.816667	-49.516666	232.833328	1023.000000	1023.000000	2046.000000
26.360001	0.011436	6.758795	0.254956	5.257914	2.449844	-1.203919	0.000000	-10.000000	1.708333	-48.333332	216.333328	1023.000000	1023.000000	2046.000000
26.379999	0.010027	5.925868	0.101743	5.076668	2.208026	-1.460569	0.000000	-10.000000	1.625000	-46.900002	200.000000	1023.000000	1023.000000	2046.000000
26.400000	0.008645	5.108966	-0.051990	4.918290	1.939406	-1.696740	0.000000	-10.000000	1.533333	-45.283333	184.333328	1023.000000	1023.000000	2046.000000
26.420000	0.007424	4.387566	-0.161168	4.734185	1.669720	-1.855171	0.000000	-10.000000	1.450000	-43.733334	169.166672	1023.000000	1023.000000	2046.000000
26.440001	0.006159	3.640195	-0.373580	4.582270	1.461291	-2.029785	0.000000	-10.000000	1.350000	-42.400002	154.666672	1023.000000	1023.000000	2046.000000
26.459999	0.004828	2.853469	-0.602424	4.402326	1.232919	-2.179352	0.000000	-10.000000	1.275000	-41.216667	140.500000	1023.000000	1023.000000	2046.000000
26.480000	0.003474	2.052944	-0.820792	4.224236	1.008660	-2.359160	0.000000	-10.000000	1.208333	-40.183334	126.833336	1023.000000	1023.000000	2046.000000
26.500000	0.002107	1.245436	-1.032039	3.933964	0.813794	-2.470284	0.000000	-10.000000	1.141667	-38.966667	113.500000	1023.000000	1023.000000	2046.000000
26.520000	0.000646	0.382028	-1.208315	3.604922	0.609042	-2.623621	0.000000	-10.000000	1.075000	-37.766666	100.666664	1023.000000	1023.000000	2046.000000
26.540001	-0.000630	-0.372394	-1.405463	3.293136	0.461113	-2.721181	0.000000	-10.000000	1.008333	-36.666668	88.166664	1023.000000	1023.000000	2046.000000
26.559999	-0.001917	-1.132992	-1.567031	3.017151	0.299574	-2.882686	0.000000	-10.000000	0.950000	-35.466667	76.000000	1023.000000	1023.000000	2046.000000
26.580000	-0.003163	-1.869522	-1.692959	2.769435	0.119867	-3.065864	0.000000	-10.000000	0.891667	-34.466667	64.000000	1023.000000	1023.000000	2046.000000
26.600000	-0.004204	-2.484684	-1.819819	2.530378	-0.011900	-3.183342	0.000000	-10.000000	0.825000	-33.166668	52.333332	1023.000000	1023.000000	2046.000000
26.620001	-0.005454	-3.223601	-1.940368	2.336597	-0.243360	-3.376470	0.000000	-10.000000	0.783333	-32.183334	41.166668	1023.000000	1023.000000	2046.000000
26.639999	-0.006389	-3.775773	-2.103577	2.153155	-0.326608	-3.498742	0.000000	-10.000000	0.733333	-31.000000	30.500000	1023.000000	1023.000000	2046.000000
26.660000	-0.007392	-4.368824	-2.241066	1.976373	-0.465641	-3.638490	0.000000	-10.000000	0.691667	-30.100000	20.166666	1023.000000	1023.000000	2046.000000
26.680000	-0.008338	-4.927861	-2.411300	1.837694	-0.588534	-3.765721	0.000000	-10.000000	0.625000	-28.916666	10.333333	1023.000000	1023.000000	2046.000000
26.700001	-0.009374	-5.540297	-2.505210	1.559842	-0.781379	-3.813550	0.000000	-10.000000	0.558333	-27.983334	1.000000	1023.000000	1023.000000	2046.000000
26.719999	-0.010334	-6.107642	-2.636240	1.379689	-0.932834	-3.918257	0.000000	-10.000000	0.508333	-26.800001	-8.000000	1023.000000	1023.000000	2046.000000
26.740000	-0.011176	-6.605183	-2.777420	1.320297	-1.024890	-4.123170	0.000000	-10.000000	0.483333	-25.683334	-16.833334	1023.000000	1023.000000	2046.000000
26.760000	-0.011792	-6.969156	-2.927347	1.389341	-1.225939	-4.205212	0.000000	-10.000000	0.450000	-24.450001	-25.500000	1023.000000	1023.000000	2046.000000
26.780001	-0.012483	-7.377196	-3.145956	1.286646	-1.275032	-4.242855	0.000000	-10.000000	0.408333	-23.316668	-33.666668	1023.000000	1023.000000	2046.000000
26.799999	-0.013628	-8.054277	-3.397351	0.964862	-1.296754	-4.325035	0.000000	-10.000000	0.366667	-22.500000	-41.500000	1023.000000	1023.000000	2046.000000
26.820000	-0.014864	-8.784612	-3.494985	0.546294	-1.410078	-4.425842	0.000000	-10.000000	0.341667	-21.850000	-48.833332	1023.000000	1023.000000	2046.000000
26.840000	-0.015636	-9.240966	-3.611284	0.287991	-1.448033	-4.469641	0.000000	-10.000000	0.291667	-20.800001	-56.166668	1023.000000	1023.000000	2046.000000
26.860001	-0.016490	-9.745439	-3.797270	0.297616	-1.647979	-4.597806	0.000000	-10.000000	0.233333	-18.916668	-63.000000	1023.000000	1023.000000	2046.000000
26.879999	-0.016883	-9.978072	-3.954838	0.429197	-1.748049	-4.704382	0.000000	-10.000000	0.175000	-16.450001	-69.333336	1023.000000	1023.000000	2046.000000
26.900000	-0.017268	-10.205106	-4.141798	0.602860	-1.892499	-4.773669	0.000000	-10.000000	0.141667	-14.150001	-74.833336	1023.000000	1023.000000	2046.000000
26.920000	-0.017913	-10.586799	-4.343691	0.728272	-2.043699	-4.927681	0.000000	-10.000000	0.116667	-12.583334	-79.666664	1023.000000	1023.000000	2046.000000
26.940001	-0.018428	-10.891183	-4.470956	0.834248	-2.200859	-5.053617	0.000000	-10.000000	0.091667	-11.800000	-84.000000	1023.000000	1023.000000	2046.000000
26.959999	-0.018886	-11.161370	-4.614696	0.968767	-2.258612	-5.256830	0.000000	-10.000000	0.075000	-11.316667	-88.000000	1023.000000	1023.000000	2046.000000
26.980000	-0.019273	-11.390246	-4.742469	1.057892	-2.335353	-5.370317	0.000000	-10.000000	0.058333	-10.783334	-91.666664	1023.000000	1023.000000	2046.000000
27.000000	-0.019778	-11.688741	-4.855570	1.057111	-2.423897	-5.466385	0.000000	-10.000000	0.050000	-10.000000	-95.166664	1023.000000	1023.000000	2046.000000
27.020000	-0.020150	-11.908502	-4.839082	1.000948	-2.521835	-5.548533	0.000000	-10.000000	0.041667	-9.066667	-98.333336	1023.000000	1023.000000	2046.000000
27.040001	-0.020256	-11.971181	-4.794039	0.998366	-2.533389	-5.642118	0.000000	-10.000000	0.025000	-8.066667	-101.500000	1023.000000	1023.000000	2046.000000
27.059999	-0.020312	-12.004211	-4.742681	0.974255	-2.561106	-5.674680	0.000000	-10.000000	0.016667	-7.066667	-104.166664	1023.000000	1023.000000	2046.000000
27.080000	-0.020295	-11.994489	-4.662777	0.966927	-2.581341	-5.717299	0.000000	-10.000000	0.008333	-5.966667	-106.500000	1023.000000	1023.000000	2046.000000
27.100000	-0.020265	-11.976682	-4.648533	0.925119	-2.579275	-5.673992	0.000000	-10.000000	0.008333	-4.666667	-108.500000	1023.000000	1023.000000	2046.000000
27.120001	-0.020327	-12.013292	-4.651830	0.872478	-2.603577	-5.630364	0.000000	-10.000000	-0.008333	-3.083333	-110.000000	1023.000000	1023.000000	2046.000000
27.139999	-0.020383	-12.046427	-4.653694	0.783955	-2.572562	-5.604125	0.000000	-10.000000	-0.016667	-1.516667	-110.833336	1023.000000	1023.000000	2046.000000
27.160000	-0.020340	-12.020859	-4.593719	0.680935	-2.560106	-5.547968	0.000000	-10.000000	-0.016667	-0.483333	-111.000000	1023.000000	1023.000000	2046.000000
27.180000	-0.020276	-11.983159	-4.551666	0.557865	-2.522646	-5.466712	0.000000	-10.000000	-0.008333	0.000000	-111.000000	1023.000000	1023.000000	2046.000000
27.200001	-0.020267	-11.977564	-4.553967	0.434430	-2.451914	-5.406114	0.000000	-10.000000	-0.008333	0.750000	-111.000000	1023.000000	1023.000000	2046.000000
27.219999	-0.020237	-11.960134	-4.505477	0.336440	-2.438919	-5.352178	0.000000	-10.000000	-0.008333	1.583333	-111.000000	1023.000000	1023.000000	2046.000000
27.240000	-0.020098	-11.877754	-4.452202	0.232147	-2.371835	-5.285864	0.000000	-10.000000	-0.008333	2.516667	-111.000000	1023.000000	1023.000000	2046.000000
27.260000	-0.019985	-11.811328	-4.379488	0.165939	-2.338671	-5.259107	0.000000	-10.000000	-0.008333	2.766667	-111.000000	1023.000000	1023.000000	2046.000000
27.280001	-0.019753	-11.673774	-4.293002	0.137200	-2.284921	-5.233050	0.000000	-10.000000	-0.025000	3.233333	-111.000000	1023.000000	1023.000000	2046.000000
27.299999	-0.019550	-11.553782	-4.249603	0.109209	-2.203364	-5.210022	0.000000	-10.000000	-0.041667	3.883333	-111.000000	1023.000000	1023.000000	2046.000000
27.320000	-0.019199	-11.346341	-4.166004	0.068817	-2.115706	-5.133448	0.000000	-10.000000	-0.050000	4.900000	-111.000000	1023.000000	1023.000000	2046.000000
27.340000	-0.018756	-11.085037	-4.132605	0.043797	-1.968898	-5.027331	0.000000	-10.000000	-0.066667	6.533333	-111.000000	1023.000000	1023.000000	2046.000000
27.360001	-0.018220	-10.768000	-4.079793	0.054834	-1.849456	-4.893585	0.000000	-10.000000	-0.108333	9.066667	-111.000000	1023.000000	1023.000000	2046.000000
27.379999	-0.017454	-10.315037	-3.989627	0.012927	-1.684351	-4.653986	0.000000	-10.000000	-0.183333	12.466667	-111.000000	1023.000000	1023.000000	2046.000000
27.400000	-0.016447	-9.720419	-3.843704	0.174984	-1.513267	-4.538433	0.000000	-10.000000	-0.283333	16.100000	-111.000000	1023.000000	1023.000000	2046.000000
27.420000	-0.015078	-8.911047	-3.728551	0.348414	-1.292136	-4.238773	0.000000	-10.000000	-0.416667	20.250000	-65.333336	1023.000000	1023.000000	2046.000000
27.440001	-0.013670	-8.078778	-3.692976	0.473195	-0.972339	-3.886659	0.000000	-10.000000	-0.550000	24.650002	-18.000000	1023.000000	1023.000000	2046.000000
27.459999	-0.012486	-7.379105	-3.599643	0.444898	-0.628692	-3.595669	0.000000	-10.000000	-0.666667	28.633333	32.500000	1023.000000	1023.000000	2046.000000
27.480000	-0.011164	-6.598096	-3.414161	0.444645	-0.344672	-3.283909	0.000000	-10.000000	-0.766667	31.500000	40.666668	1023.000000	1023.000000	2046.000000
27.500000	-0.009364	-5.534298	-3.188495	0.551193	0.048632	-2.945629	0.000000	-10.000000	-0.925000	34.200001	50.833332	1023.000000	1023.000000	2046.000000
27.520000	-0.007541	-4.457003	-3.019269	0.926991	0.369260	-2.733985	0.000000	-10.000000	-1.116667	37.333332	61.666668	1023.000000	1023.000000	2046.000000
27.540001	-0.005388	-3.184080	-2.784190	1.326960	0.705672	-2.432521	0.000000	-10.000000	-1.291667	41.000000	73.666664	1023.000000	1023.000000	2046.000000
27.559999	-0.003513	-2.076359	-2.624084	1.750392	1.035396	-2.238064	0.000000	-10.000000	-1.400000	43.733334	86.666664	1023.000000	1023.000000	2046.000000
27.580000	-0.001604	-0.947783	-2.448815	2.085855	1.448895	-2.033718	0.000000	-10.000000	-1.491667	45.933334	101.000000	1023.000000	1023.000000	2046.000000
27.600000	0.000516	0.305191	-2.135452	2.455044	1.842234	-1.856634	0.000000	-10.000000	-1.575000	47.549999	115.833336	1023.000000	1023.000000	2046.000000
27.620001	0.002893	1.709763	-1.773537	2.786377	2.302842	-1.605919	0.000000	-10.000000	-1.666667	48.866669	131.500000	1023.000000	1023.000000	2046.000000
27.639999	0.005133	3.033321	-1.460333	3.131072	2.708631	-1.346049	0.000000	-10.000000	-1.741667	50.150002	147.500000	1023.000000	1023.000000	2046.000000
27.660000	0.007398	4.371997	-1.066292	3.383297	3.112979	-1.057988	0.000000	-10.000000	-1.816667	51.216667	164.166672	1023.000000	1023.000000	2046.000000
27.680000	0.009527	5.630394	-0.701617	3.644160	3.498009	-0.810158	0.000000	-10.000000	-1.858333	52.299999	181.166672	1023.000000	1023.000000	2046.000000
27.700001	0.011997	7.090263	-0.220776	3.808989	3.987982	-0.485931	0.000000	-10.000000	-1.883333	52.583336	198.333328	1023.000000	1023.000000	2046.000000
27.719999	0.014149	8.361899	0.205688	4.028965	4.311182	-0.183936	0.000000	-10.000000	-1.916667	52.966667	215.833328	1023.000000	1023.000000	2046.000000
27.740000	0.016438	9.715074	0.582263	4.195610	4.721205	0.215996	0.000000	-10.000000	-1.941667	53.316669	233.333328	1023.000000	1023.000000	2046.000000
27.760000	0.018705	11.054779	0.939978	4.352997	5.173319	0.588485	0.000000	-10.000000	-1.950000	53.833336	251.333328	1023.000000	1023.000000	2046.000000
27.780001	0.020977	12.397325	1.312945	4.440608	5.636383	1.007389	0.000000	-10.000000	-1.950000	53.683334	269.000000	1023.000000	1023.000000	2046.000000
27.799999	0.023281	13.759170	1.714526	4.559980	6.085858	1.398805	0.000000	-10.000000	-1.966667	53.683334	286.833344	1023.000000	1023.000000	2046.000000
27.820000	0.025487	15.062692	2.137305	4.589526	6.501191	1.834669	0.000000	-10.000000	-2.016667	53.783333	304.500000	1023.000000	1023.000000	2046.000000
27.840000	0.027626	16.327242	2.552846	4.592821	6.936522	2.245053	0.000000	-10.000000	-2.033333	54.500000	322.500000	1023.000000	1023.000000	2046.000000
27.860001	0.029515	17.443409	2.920074	4.559582	7.329302	2.634451	0.000000	-10.000000	-2.016667	54.700001	340.666656	1023.000000	1023.000000	2046.000000
27.879999	0.031574	18.660501	3.344903	4.538922	7.746511	3.030165	0.000000	-10.000000	-1.975000	54.766666	359.000000	1023.000000	1023.000000	2046.000000
27.900000	0.033522	19.811264	3.765311	4.527371	8.130204	3.388379	0.000000	-10.000000	-1.933333	54.416668	377.333344	1023.000000	1023.000000	2046.000000
27.920000	0.035811	21.164583	4.224912	4.571920	8.568971	3.798780	0.000000	-10.000000	-1.916667	54.250000	395.500000	1023.000000	1023.000000	2046.000000
27.940001	0.037910	22.404823	4.628170	4.630444	8.978411	4.167799	0.000000	-10.000000	-1.891667	53.783333	413.500000	1023.000000	1023.000000	2046.000000
27.959999	0.039903	23.582949	5.028774	4.766819	9.300986	4.486369	0.000000	-10.000000	-1.883333	53.633335	431.500000	1023.000000	1023.000000	2046.000000
27.980000	0.041977	24.808161	5.402200	4.871694	9.700630	4.833636	0.000000	-10.000000	-1.850000	53.266666	449.500000	1023.000000	1023.000000	2046.000000
28.000000	0.044282	26.170509	5.829826	5.015947	10.153545	5.171189	0.000000	-10.000000	-1.816667	52.983334	467.500000	1023.000000	1023.000000	2046.000000
28.020000	0.046205	27.307323	6.169720	5.102979	10.533304	5.501320	0.000000	-10.000000	-1.775000	52.233334	485.166656	1023.000000	1023.000000	2046.000000
28.040001	0.048117	28.437241	6.590565	5.194441	10.809710	5.842525	0.000000	-10.000000	-1.733333	51.400002	502.666656	1023.000000	1023.000000	2046.000000
28.059999	0.050284	29.718056	6.856688	5.485980	11.206614	6.168774	0.000000	-10.000000	-1.683333	50.933334	519.833313	1023.000000	1023.000000	2046.000000
28.080000	0.052365	30.947504	7.169514	5.775269	11.519166	6.483557	0.000000	-10.000000	-1.600000	50.183334	537.000000	1023.000000	1023.000000	2046.000000
28.100000	0.054540	32.233246	7.285095	6.182305	11.891638	6.874209	0.000000	-10.000000	-1.491667	49.283333	554.000000	1023.000000	1023.000000	2046.000000
28.120001	0.055832	32.996784	7.285795	6.418938	12.142110	7.149943	0.000000	-10.000000	-1.341667	47.299999	570.666687	1023.000000	1023.000000	2046.000000
28.139999	0.057291	33.859222	7.491371	6.501342	12.405120	7.461390	0.000000	-10.000000	-1.225000	45.016666	586.833313	1023.000000	1023.000000	2046.000000
28.160000	0.058924	34.824078	7.713581	6.674455	12.757462	7.678581	0.000000	-10.000000	-1.125000	42.816666	602.000000	1023.000000	1023.000000	2046.000000
28.180000	0.060310	35.643436	7.841285	7.050985	12.963358	7.787807	0.000000	-10.000000	-1.050000	41.150002	616.500000	1023.000000	1023.000000	2046.000000
28.200001	0.060798	35.931828	7.833298	7.456430	12.882409	7.759692	0.000000	-10.000000	-0.900000	39.183334	630.500000	1023.000000	1023.000000	2046.000000
28.219999	0.061080	36.098030	7.784063	7.856616	12.821289	7.636062	0.000000	-10.000000	-0.741667	36.416668	644.000000	1023.000000	1023.000000	2046.000000
28.240000	0.061329	36.245258	7.786928	8.173982	12.711396	7.572952	0.000000	-10.000000	-0.583333	33.133335	656.833313	1023.000000	1023.000000	2046.000000
28.260000	0.061921	36.595589	7.868342	8.527624	12.680820	7.518800	0.000000	-10.000000	-0.475000	29.850000	668.500000	1023.000000	1023.000000	2046.000000
28.280001	0.062775	37.099895	7.986518	8.849435	12.730829	7.533113	0.000000	-10.000000	-0.383333	26.766666	679.000000	1023.000000	1023.000000	2046.000000
28.299999	0.063224	37.365303	8.129234	9.118776	12.637962	7.479331	0.000000	-10.000000	-0.291667	23.683334	688.333313	1023.000000	1023.000000	2046.000000
28.320000	0.063720	37.658749	8.192255	9.330853	12.687497	7.448143	0.000000	-10.000000	-0.208333	20.166666	696.666687	1023.000000	1023.000000	2046.000000
28.340000	0.063894	37.761501	8.306227	9.393232	12.601796	7.460246	0.000000	-10.000000	-0.116667	16.400000	704.000000	1023.000000	1023.000000	2046.000000
28.360001	0.064409	38.065845	8.464194	9.459128	12.649012	7.493511	0.000000	-10.000000	-0.041667	11.250000	710.000000	1023.000000	1023.000000	2046.000000
28.379999	0.064577	38.165237	8.556904	9.551542	12.584187	7.472605	0.000000	-10.000000	0.016667	5.400000	714.666687	1023.000000	1023.000000	2046.000000
28.400000	0.064956	38.389107	8.663295	9.732656	12.499887	7.493271	0.000000	-10.000000	0.033333	0.050000	717.500000	1023.000000	1023.000000	2046.000000
28.420000	0.065053	38.446159	8.661842	9.819608	12.457704	7.507006	0.000000	-10.000000	0.041667	-3.833333	718.833313	1023.000000	1023.000000	2046.000000
28.440001	0.065130	38.491879	8.653157	9.866636	12.422464	7.549621	0.000000	-10.000000	0.050000	-6.633333	719.000000	1023.000000	1023.000000	2046.000000
28.459999	0.065041	38.439358	8.580698	9.866648	12.444954	7.547058	0.000000	-10.000000	0.075000	-9.283334	719.000000	1023.000000	1023.000000	2046.000000
28.480000	0.064592	38.173859	8.469972	9.765148	12.367830	7.570910	0.000000	-10.000000	0.100000	-11.683333	719.000000	1023.000000	1023.000000	2046.000000
28.500000	0.063964	37.802715	8.380423	9.578024	12.325203	7.519065	0.000000	-10.000000	0.141667	-13.716667	719.000000	1023.000000	1023.000000	2046.000000
28.520000	0.063151	37.322529	8.264885	9.351298	12.228977	7.477366	0.000000	-10.000000	0.191667	-15.650001	715.333313	1023.000000	1023.000000	2046.000000
28.540001	0.062378	36.865406	8.211533	9.113959	12.163765	7.376148	0.000000	-10.000000	0.250000	-17.500000	706.500000	1023.000000	1023.000000	2046.000000
28.559999	0.061483	36.336620	8.127383	8.873968	12.037924	7.297347	0.000000	-10.000000	0.266667	-18.983334	695.333313	1023.000000	1023.000000	2046.000000
28.580000	0.060591	35.809444	8.037978	8.715314	11.936132	7.120018	0.000000	-10.000000	0.291667	-20.049999	685.666687	1023.000000	1023.000000	2046.000000
28.600000	0.059764	35.320740	7.960936	8.533053	11.846259	6.980492	0.000000	-10.000000	0.300000	-20.500000	678.833313	1023.000000	1023.000000	2046.000000
28.620001	0.058971	34.851730	7.888472	8.345911	11.729440	6.887909	0.000000	-10.000000	0.333333	-20.733334	672.000000	1023.000000	1023.000000	2046.000000
28.639999	0.058010	34.283699	7.753139	8.265520	11.537212	6.727827	0.000000	-10.000000	0.350000	-21.066668	665.000000	1023.000000	1023.000000	2046.000000
28.660000	0.057377	33.909725	7.689631	8.129062	11.456529	6.634502	0.000000	-10.000000	0.358333	-21.566668	658.000000	1023.000000	1023.000000	2046.000000
28.680000	0.056462	33.369320	7.607903	7.964520	11.273451	6.523446	0.000000	-10.000000	0.366667	-22.133333	650.833313	1023.000000	1023.000000	2046.000000
28.700001	0.055611	32.866123	7.443762	7.854620	11.166514	6.401225	0.000000	-10.000000	0.366667	-22.516666	643.500000	1023.000000	1023.000000	2046.000000
28.719999	0.054868	32.427048	7.348798	7.839375	10.971838	6.267036	0.000000	-10.000000	0.375000	-22.883333	635.833313	1023.000000	1023.000000	2046.000000
28.740000	0.054188	32.025162	7.183434	7.898235	10.785103	6.158391	0.000000	-10.000000	0.391667	-23.233334	628.333313	1023.000000	1023.000000	2046.000000
28.760000	0.053236	31.462744	6.863173	7.898258	10.639741	6.061573	0.000000	-10.000000	0.441667	-24.166668	620.666687	1023.000000	1023.000000	2046.000000
28.780001	0.051830	30.631464	6.537268	7.682257	10.482370	5.929569	0.000000	-10.000000	0.525000	-25.833334	612.666687	1023.000000	1023.000000	2046.000000
28.799999	0.050496	29.843208	6.358461	7.447648	10.307125	5.729974	0.000000	-10.000000	0.608333	-27.966667	603.833313	1023.000000	1023.000000	2046.000000
28.820000	0.049462	29.231977	6.230416	7.274674	10.150719	5.576169	0.000000	-10.000000	0.691667	-29.983334	594.333313	1023.000000	1023.000000	2046.000000
28.840000	0.048273	28.529358	5.994423	7.358301	9.885572	5.291061	0.000000	-10.000000	0.758333	-31.549999	584.333313	1023.000000	1023.000000	2046.000000
28.860001	0.046760	27.635248	5.680649	7.540911	9.514741	4.898949	0.000000	-10.000000	0.825000	-32.833332	573.833313	1023.000000	1023.000000	2046.000000
28.879999	0.045007	26.598867	5.241569	7.716788	9.109234	4.531277	0.000000	-10.000000	0.883333	-34.000000	563.000000	1023.000000	1023.000000	2046.000000
28.900000	0.043073	25.456373	4.882659	7.825592	8.695327	4.052796	0.000000	-10.000000	0.916667	-34.883335	551.666687	1023.000000	1023.000000	2046.000000
28.920000	0.041339	24.431082	4.588473	7.878212	8.295713	3.668683	0.000000	-10.000000	0.916667	-34.766666	540.000000	1023.000000	1023.000000	2046.000000
28.940001	0.039829	23.538746	4.312713	7.919159	8.026138	3.280735	0.000000	-10.000000	0.866667	-33.900002	528.333313	1023.000000	1023.000000	2046.000000
28.959999	0.038531	22.772043	4.054608	7.911765	7.731802	3.073869	0.000000	-10.000000	0.816667	-32.416668	517.166687	1023.000000	1023.000000	2046.000000
28.980000	0.037268	22.025654	3.813038	7.887107	7.465814	2.859694	0.000000	-10.000000	0.775000	-31.299999	506.333344	1023.000000	1023.000000	2046.000000
29.000000	0.036117	21.345345	3.643410	7.787681	7.196565	2.717688	0.000000	-10.000000	0.725000	-30.266666	495.833344	1023.000000	1023.000000	2046.000000
29.020000	0.035183	20.793022	3.547976	7.685365	6.965676	2.594005	0.000000	-10.000000	0.675000	-29.650000	485.500000	1023.000000	1023.000000	2046.000000
29.040001	0.034484	20.379925	3.457342	7.646060	6.779458	2.497065	0.000000	-10.000000	0.633333	-28.783333	475.833344	1023.000000	1023.000000	2046.000000
29.059999	0.033806	19.979317	3.393227	7.706599	6.500340	2.379151	0.000000	-10.000000	0.616667	-28.116667	466.333344	1023.000000	1023.000000	2046.000000
29.080000	0.033016	19.512281	3.260006	7.666089	6.276783	2.309404	0.000000	-10.000000	0.608333	-27.616667	457.000000	1023.000000	1023.000000	2046.000000
29.100000	0.032156	19.004107	3.025386	7.681889	6.114384	2.182447	0.000000	-10.000000	0.616667	-27.883333	447.666656	1023.000000	1023.000000	2046.000000
29.120001	0.031093	18.376255	2.891884	7.540140	5.876479	2.067751	0.000000	-10.000000	0.641667	-28.600000	438.333344	1023.000000	1023.000000	2046.000000
29.139999	0.030038	17.752670	2.692531	7.391464	5.715812	1.952865	0.000000	-10.000000	0.708333	-29.950001	428.833344	1023.000000	1023.000000	2046.000000
29.160000	0.028961	17.116137	2.575503	7.124578	5.572834	1.843221	0.000000	-10.000000	0.775000	-31.633335	418.833344	1023.000000	1023.000000	2046.000000
29.180000	0.028402	16.785690	2.589708	6.831860	5.542959	1.821163	0.000000	-10.000000	0.833333	-32.966667	412.000000	1023.000000	1023.000000	2046.000000
29.200001	0.028010	16.553638	2.603461	6.518456	5.640302	1.791421	0.000000	-10.000000	0.791667	-32.733334	401.000000	1023.000000	1023.000000	2046.000000
29.219999	0.027637	16.333595	2.588989	6.218050	5.730798	1.795757	0.000000	-10.000000	0.691667	-30.866667	390.000000	1023.000000	1023.000000	2046.000000
29.240000	0.027224	16.089106	2.616926	5.974252	5.795311	1.702617	0.000000	-10.000000	0.558333	-27.900000	376.000000	1023.000000	1023.000000	2046.000000
29.260000	0.026753	15.811148	2.622325	5.701050	5.781675	1.706098	0.000000	-10.000000	0.483333	-25.566668	366.666656	1023.000000	1023.000000	2046.000000
29.280001	0.026102	15.426515	2.569005	5.465731	5.751050	1.640729	0.000000	-10.000000	0.450000	-24.316668	358.166656	1023.000000	1023.000000	2046.000000
29.299999	0.025352	14.983027	2.473422	5.246313	5.671838	1.591454	0.000000	-10.000000	0.466667	-24.299999	350.000000	1023.000000	1023.000000	2046.000000
29.320000	0.024445	14.446941	2.339950	5.046010	5.551036	1.509945	0.000000	-10.000000	0.483333	-24.799999	342.000000	1023.000000	1023.000000	2046.000000
29.340000	0.023421	13.841653	2.235125	4.730662	5.365566	1.510300	0.000000	-10.000000	0.500000	-25.466667	333.666656	1023.000000	1023.000000	2046.000000
29.360001	0.022031	13.020115	2.013470	4.489999	5.167082	1.349563	0.000000	-10.000000	0.516667	-26.450001	325.166656	1023.000000	1023.000000	2046.000000
29.379999	0.020992	12.406151	1.852481	4.368143	4.990211	1.195316	0.000000	-10.000000	0.558333	-27.600000	316.333344	1023.000000	1023.000000	2046.000000
29.400000	0.019949	11.790000	1.647390	4.372122	4.756067	1.014420	0.000000	-10.000000	0.608333	-28.783335	307.166656	1023.000000	1023.000000	2046.000000
29.420000	0.018778	11.097597	1.357533	4.292653	4.512320	0.935092	0.000000	-10.000000	0.691667	-30.050001	297.500000	1023.000000	1023.000000	2046.000000
29.440001	0.017179	10.152696	1.052234	3.966434	4.364146	0.769881	0.000000	-10.000000	0.750000	-31.350000	287.333344	1023.000000	1023.000000	2046.000000
29.459999	0.015407	9.105473	0.854407	3.512041	4.099092	0.639933	0.000000	-10.000000	0.825000	-32.766666	276.833344	1023.000000	1023.000000	2046.000000
29.480000	0.014114	8.341571	0.722843	3.266741	3.933486	0.418502	0.000000	-10.000000	0.850000	-33.783333	266.000000	1023.000000	1023.000000	2046.000000
29.500000	0.012915	7.632566	0.555898	3.167785	3.646453	0.262430	0.000000	-10.000000	0.858333	-33.950001	254.666672	1023.000000	1023.000000	2046.000000
29.520000	0.012008	7.096748	0.342576	3.307663	3.386495	0.060015	0.000000	-10.000000	0.816667	-33.400002	243.333328	1023.000000	1023.000000	2046.000000
29.540001	0.011107	6.564241	0.071771	3.487848	3.119704	-0.115082	0.000000	-10.000000	0.758333	-32.216667	232.166672	1023.000000	1023.000000	2046.000000
29.559999	0.010146	5.996194	-0.214053	3.652632	2.926897	-0.369281	0.000000	-10.000000	0.700000	-31.150000	221.666672	1023.000000	1023.000000	2046.000000
29.580000	0.008993	5.315038	-0.427533	3.729929	2.639304	-0.626662	0.000000	-10.000000	0.650000	-30.049999	211.500000	1023.000000	1023.000000	2046.000000
29.600000	0.008045	4.754402	-0.612786	3.810272	2.471313	-0.914397	0.000000	-10.000000	0.616667	-29.333334	201.500000	1023.000000	1023.000000	2046.000000
29.620001	0.006979	4.124485	-0.781369	3.782453	2.256324	-1.132923	0.000000	-10.000000	0.600000	-28.533333	191.500000	1023.000000	1023.000000	2046.000000
29.639999	0.005845	3.454388	-0.958819	3.761945	2.034479	-1.383217	0.000000	-10.000000	0.600000	-27.916666	181.833328	1023.000000	1023.000000	2046.000000
29.660000	0.004603	2.720196	-1.136405	3.659521	1.850687	-1.653607	0.000000	-10.000000	0.583333	-27.366667	172.500000	1023.000000	1023.000000	2046.000000
29.680000	0.003771	2.228806	-1.182766	3.558939	1.689345	-1.836713	0.000000	-10.000000	0.550000	-26.900000	163.500000	1023.000000	1023.000000	2046.000000
29.700001	0.002756	1.628694	-1.230116	3.458116	1.426169	-2.025475	0.000000	-10.000000	0.516667	-26.516666	154.500000	1023.000000	1023.000000	2046.000000
29.719999	0.001970	1.164524	-1.277587	3.420942	1.242249	-2.221079	0.000000	-10.000000	0.491667	-25.716667	145.666672	1023.000000	1023.000000	2046.000000
29.740000	0.001204	0.711348	-1.364120	3.336070	1.080717	-2.341319	0.000000	-10.000000	0.475000	-25.133333	137.000000	1023.000000	1023.000000	2046.000000
29.760000	0.000381	0.225086	-1.519205	3.259625	0.940153	-2.455487	0.000000	-10.000000	0.458333	-24.216667	128.500000	1023.000000	1023.000000	2046.000000
29.780001	-0.000336	-0.198771	-1.661961	3.166533	0.837415	-2.540757	0.000000	-10.000000	0.416667	-23.633333	120.333336	1023.000000	1023.000000	2046.000000
29.799999	-0.001059	-0.625765	-1.765114	3.044860	0.696569	-2.602080	0.000000	-10.000000	0.383333	-22.666668	112.500000	1023.000000	1023.000000	2046.000000
29.820000	-0.001779	-1.051680	-1.867622	2.865052	0.583812	-2.632922	0.000000	-10.000000	0.333333	-21.866667	105.000000	1023.000000	1023.000000	2046.000000
29.840000	-0.002455	-1.451025	-1.946195	2.660686	0.529921	-2.695438	0.000000	-10.000000	0.325000	-20.883333	97.666664	1023.000000	1023.000000	2046.000000
29.860001	-0.003108	-1.836753	-2.038650	2.503063	0.444084	-2.745250	0.000000	-10.000000	0.291667	-19.950001	90.666664	1023.000000	1023.000000	2046.000000
29.879999	-0.003732	-2.205829	-2.093483	2.362246	0.355407	-2.829999	0.000000	-10.000000	0.258333	-18.700001	84.000000	1023.000000	1023.000000	2046.000000
29.900000	-0.004200	-2.482485	-2.142208	2.195848	0.316159	-2.852284	0.000000	-10.000000	0.208333	-17.250000	77.666664	1023.000000	1023.000000	2046.000000
29.920000	-0.004707	-2.781575	-2.180147	2.113318	0.262982	-2.977727	0.000000	-10.000000	0.175000	-15.583334	71.833336	1023.000000	1023.000000	2046.000000
29.940001	-0.005099	-3.013251	-2.186567	1.966132	0.171886	-2.964702	0.000000	-10.000000	0.150000	-13.900001	66.666664	1023.000000	1023.000000	2046.000000
29.959999	-0.005433	-3.210879	-2.217008	1.891842	0.159954	-3.045667	0.000000	-10.000000	0.108333	-12.066668	62.166668	1023.000000	1023.000000	2046.000000
29.980000	-0.005617	-3.319481	-2.229993	1.842550	0.143542	-3.075580	0.000000	-10.000000	0.058333	-10.100000	58.166668	1023.000000	1023.000000	2046.000000
30.000000	-0.005625	-3.324107	-2.217207	1.724952	0.148357	-2.980209	0.000000	-10.000000	0.008333	-7.366667	54.666668	1023.000000	1023.000000	2046.000000
30.020000	-0.005550	-3.280102	-2.270598	1.714252	0.234169	-2.957925	0.000000	-10.000000	-0.033333	-2.733333	52.333332	1023.000000	1023.000000	2046.000000
30.040001	-0.005063	-2.992095	-2.178825	1.672688	0.326596	-2.812555	0.000000	-10.000000	-0.100000	2.850000	51.166668	1023.000000	1023.000000	2046.000000
30.059999	-0.004218	-2.493030	-2.027522	1.787113	0.428929	-2.681549	0.000000	-10.000000	-0.241667	10.566667	51.000000	1023.000000	1023.000000	2046.000000
30.080000	-0.002611	-1.543377	-1.903567	1.979928	0.716792	-2.336530	0.000000	-10.000000	-0.366667	15.716667	51.000000	1023.000000	1023.000000	2046.000000
30.100000	-0.001460	-0.863064	-1.794495	1.943628	1.089052	-2.101250	0.000000	-10.000000	-0.625000	23.150002	51.000000	1023.000000	1023.000000	2046.000000
30.120001	-0.000171	-0.101273	-1.625726	1.781682	1.522153	-1.779383	0.000000	-10.000000	-0.900000	29.850000	42.666668	1023.000000	1023.000000	2046.000000
30.139999	0.001585	0.936920	-1.247012	1.603766	1.972757	-1.392592	0.000000	-10.000000	-1.241667	37.700001	37.500000	1023.000000	1023.000000	2046.000000
30.160000	0.003457	2.043008	-0.995663	1.715268	2.415286	-1.091882	0.000000	-10.000000	-1.500000	43.316666	37.000000	1023.000000	1023.000000	2046.000000
30.180000	0.005633	3.328917	-0.697872	1.949450	2.786234	-0.708894	0.000000	-10.000000	-1.658333	46.183334	44.833332	1023.000000	1023.000000	2046.000000
30.200001	0.008030	4.745603	-0.403121	2.319719	3.214910	-0.385905	0.000000	-10.000000	-1.850000	49.900002	60.000000	1023.000000	1023.000000	2046.000000
30.219999	0.010319	6.098270	-0.094336	2.647261	3.590149	-0.044803	0.000000	-10.000000	-1.991667	52.533333	76.333336	1023.000000	1023.000000	2046.000000
30.240000	0.012476	7.373116	0.238590	3.001807	3.960230	0.172489	0.000000	-10.000000	-2.133333	55.166668	92.666664	1023.000000	1023.000000	2046.000000
30.260000	0.014742	8.712722	0.560720	3.345998	4.392436	0.413567	0.000000	-10.000000	-2.183333	56.250000	104.500000	1023.000000	1023.000000	2046.000000
30.280001	0.017029	10.064381	0.923363	3.729626	4.753885	0.657506	0.000000	-10.000000	-2.191667	57.216667	123.333336	1023.000000	1023.000000	2046.000000
30.299999	0.019281	11.395262	1.262944	4.067544	5.195363	0.869411	0.000000	-10.000000	-2.191667	57.850002	148.500000	1023.000000	1023.000000	2046.000000
30.320000	0.021296	12.585949	1.656128	4.360244	5.500585	1.068992	0.000000	-10.000000	-2.166667	58.016666	174.166672	1023.000000	1023.000000	2046.000000
30.340000	0.023723	14.020206	2.058052	4.626295	5.989812	1.346048	0.000000	-10.000000	-2.125000	57.466667	193.500000	1023.000000	1023.000000	2046.000000
30.360001	0.026173	15.468337	2.512079	4.851804	6.400014	1.704439	0.000000	-10.000000	-2.075000	56.833332	212.833328	1023.000000	1023.000000	2046.000000
30.379999	0.028544	16.869690	2.947343	5.088389	6.775591	2.058367	0.000000	-10.000000	-2.058333	56.349998	232.000000	1023.000000	1023.000000	2046.000000
30.400000	0.030790	18.196962	3.347998	5.239635	7.172007	2.437323	0.000000	-10.000000	-2.058333	56.066666	244.666672	1023.000000	1023.000000	2046.000000
30.420000	0.032985	19.494318	3.677213	5.420644	7.596183	2.800277	0.000000	-10.000000	-2.016667	55.666668	257.166656	1023.000000	1023.000000	2046.000000
30.440001	0.035150	20.773829	4.051569	5.501148	8.016481	3.204631	0.000000	-10.000000	-1.916667	54.683334	275.666656	1023.000000	1023.000000	2046.000000
30.459999	0.037357	22.078259	4.387052	5.637025	8.474832	3.579351	0.000000	-10.000000	-1.833333	53.516666	300.166656	1023.000000	1023.000000	2046.000000
30.480000	0.039428	23.301750	4.752657	5.687051	8.898660	3.963381	0.000000	-10.000000	-1.808333	52.883335	318.500000	1023.000000	1023.000000	2046.000000
30.500000	0.041481	24.515091	5.111149	5.725237	9.309098	4.369606	0.000000	-10.000000	-1.816667	52.516666	336.166656	1023.000000	1023.000000	2046.000000
30.520000	0.043354	25.622078	5.533035	5.706245	9.636610	4.746187	0.000000	-10.000000	-1.791667	52.100002	353.500000	1023.000000	1023.000000	2046.000000
30.540001	0.045419	26.842499	5.936347	5.705852	10.013783	5.186517	0.000000	-10.000000	-1.766667	51.683334	370.833344	1023.000000	1023.000000	2046.000000
30.559999	0.047211	27.901901	6.372031	5.738330	10.296980	5.494562	0.000000	-10.000000	-1.758333	51.150002	382.333344	1023.000000	1023.000000	2046.000000
30.580000	0.049178	29.064425	6.815763	5.754983	10.581827	5.911850	0.000000	-10.000000	-1.741667	51.033333	393.833344	1023.000000	1023.000000	2046.000000
30.600000	0.051018	30.151897	7.167046	5.819956	10.947207	6.217688	0.000000	-10.000000	-1.666667	50.433334	416.666656	1023.000000	1023.000000	2046.000000
30.620001	0.052749	31.174503	7.519695	5.856546	11.228737	6.569524	0.000000	-10.000000	-1.558333	49.816669	439.000000	1023.000000	1023.000000	2046.000000
30.639999	0.054404	32.152931	7.839161	5.943272	11.522758	6.847740	0.000000	-10.000000	-1.475000	49.016666	455.666656	1023.000000	1023.000000	2046.000000
30.660000	0.056286	33.265285	8.244018	6.016141	11.803224	7.201904	0.000000	-10.000000	-1.433333	48.250000	466.666656	1023.000000	1023.000000	2046.000000
30.680000	0.057996	34.275852	8.472631	6.188253	12.182223	7.432744	0.000000	-10.000000	-1.391667	47.166668	482.833344	1023.000000	1023.000000	2046.000000
30.700001	0.059882	35.390385	8.806810	6.322553	12.440172	7.820849	0.000000	-10.000000	-1.333333	45.783333	504.166656	1023.000000	1023.000000	2046.000000
30.719999	0.061723	36.478283	9.117203	6.598145	12.677258	8.085677	0.000000	-10.000000	-1.258333	44.650002	524.666687	1023.000000	1023.000000	2046.000000
30.740000	0.063671	37.629639	9.292150	6.925518	12.933457	8.478516	0.000000	-10.000000	-1.158333	43.383335	539.666687	1023.000000	1023.000000	2046.000000
30.760000	0.065236	38.554737	9.287013	7.235408	13.306396	8.725920	0.000000	-10.000000	-1.075000	42.416668	549.500000	1023.000000	1023.000000	2046.000000
30.780001	0.066376	39.228294	9.394475	7.289146	13.509461	9.035212	0.000000	-10.000000	-0.983333	40.766666	559.166687	1023.000000	1023.000000	2046.000000
30.799999	0.067987	40.180355	9.609431	7.412123	13.853189	9.305609	0.000000	-10.000000	-0.925000	39.100002	572.666687	1023.000000	1023.000000	2046.000000
30.820000	0.069606	41.137085	9.840342	7.664487	14.119905	9.512351	0.000000	-10.000000	-0.833333	36.900002	590.166687	1023.000000	1023.000000	2046.000000
30.840000	0.070821	41.855278	9.902592	8.091395	14.314898	9.546393	0.000000	-10.000000	-0.766667	35.333332	607.000000	1023.000000	1023.000000	2046.000000
30.860001	0.071133	42.039623	9.868791	8.465272	14.271441	9.434121	0.000000	-10.000000	-0.716667	34.549999	615.000000	1023.000000	1023.000000	2046.000000
30.879999	0.071505	42.259293	9.841177	8.829412	14.259092	9.329611	0.000000	-10.000000	-0.658333	33.383331	623.000000	1023.000000	1023.000000	2046.000000
30.900000	0.071932	42.511688	9.886236	9.158177	14.262564	9.204712	0.000000	-10.000000	-0.575000	30.916666	634.166687	1023.000000	1023.000000	2046.000000
30.920000	0.072792	43.019806	10.040461	9.536720	14.293261	9.149363	0.000000	-10.000000	-0.491667	28.450001	645.333313	1023.000000	1023.000000	2046.000000
30.940001	0.073486	43.430508	10.180408	9.842914	14.309103	9.098084	0.000000	-10.000000	-0.425000	26.833334	655.500000	1023.000000	1023.000000	2046.000000
30.959999	0.074291	43.906250	10.330483	10.128327	14.344038	9.103401	0.000000	-10.000000	-0.400000	25.866667	661.500000	1023.000000	1023.000000	2046.000000
30.980000	0.074744	44.173805	10.406623	10.294976	14.380069	9.092137	0.000000	-10.000000	-0.308333	22.966667	672.833313	1023.000000	1023.000000	2046.000000
31.000000	0.075519	44.631660	10.602104	10.410515	14.426280	9.192760	0.000000	-10.000000	-0.208333	18.966667	683.500000	1023.000000	1023.000000	2046.000000
31.020000	0.076212	45.041576	10.792516	10.522757	14.477632	9.248672	0.000000	-10.000000	-0.108333	15.866667	691.166687	1023.000000	1023.000000	2046.000000
31.040001	0.076847	45.416382	10.964183	10.681977	14.460593	9.309629	0.000000	-10.000000	-0.075000	13.350000	695.166687	1023.000000	1023.000000	2046.000000
31.059999	0.077577	45.847717	11.081480	10.855244	14.516267	9.394727	0.000000	-10.000000	-0.050000	11.100000	698.333313	1023.000000	1023.000000	2046.000000
31.080000	0.077908	46.043468	11.103878	10.913016	14.537773	9.488801	0.000000	-10.000000	-0.025000	6.533334	703.333313	1023.000000	1023.000000	2046.000000
31.100000	0.078224	46.230434	11.132026	10.953092	14.569306	9.576012	0.000000	-10.000000	0.000000	3.316667	706.666687	1023.000000	1023.000000	2046.000000
31.120001	0.078367	46.314785	11.109436	10.951782	14.595648	9.657921	0.000000	-10.000000	0.000000	-0.233333	708.666687	1023.000000	1023.000000	2046.000000
31.139999	0.078313	46.283058	11.127866	10.821223	14.599064	9.734907	0.000000	-10.000000	0.000000	-1.750000	708.833313	1023.000000	1023.000000	2046.000000
31.160000	0.077969	46.079716	11.112884	10.616469	14.556477	9.793885	0.000000	-10.000000	0.016667	-4.700000	709.000000	1023.000000	1023.000000	2046.000000
31.180000	0.077538	45.824924	11.136075	10.362518	14.496716	9.829616	0.000000	-10.000000	0.033333	-6.416667	709.000000	1023.000000	1023.000000	2046.000000
31.200001	0.076959	45.482880	11.107286	10.123461	14.442957	9.809175	0.000000	-10.000000	0.050000	-8.433333	709.000000	1023.000000	1023.000000	2046.000000
31.219999	0.076434	45.172707	11.063740	9.880753	14.433221	9.794995	0.000000	-10.000000	0.066667	-9.850000	709.000000	1023.000000	1023.000000	2046.000000
31.240000	0.075744	44.764458	11.011812	9.700528	14.346605	9.705512	0.000000	-10.000000	0.100000	-12.016667	709.000000	1023.000000	1023.000000	2046.000000
31.260000	0.075051	44.354919	10.929802	9.547256	14.271086	9.606775	0.000000	-10.000000	0.158333	-14.316667	705.666687	1023.000000	1023.000000	2046.000000
31.280001	0.074088	43.785866	10.793366	9.391495	14.148426	9.452579	0.000000	-10.000000	0.258333	-17.483334	695.500000	1023.000000	1023.000000	2046.000000
31.299999	0.072949	43.112751	10.612217	9.251116	13.931324	9.318095	0.000000	-10.000000	0.341667	-19.900000	685.333313	1023.000000	1023.000000	2046.000000
31.320000	0.071494	42.252670	10.419992	9.095294	13.620559	9.116826	0.000000	-10.000000	0.458333	-23.050001	676.000000	1023.000000	1023.000000	2046.000000
31.340000	0.069989	41.363636	10.154099	9.065938	13.302080	8.841520	0.000000	-10.000000	0.600000	-26.183334	670.666687	1023.000000	1023.000000	2046.000000
31.360001	0.067849	40.098759	9.921877	8.907250	12.766991	8.502640	0.000000	-10.000000	0.841667	-31.183334	662.000000	1023.000000	1023.000000	2046.000000
31.379999	0.065910	38.952991	9.703558	8.891836	12.177414	8.180182	0.000000	-10.000000	1.266667	-38.616669	647.000000	1023.000000	1023.000000	2046.000000
31.400000	0.063837	37.727459	9.307828	8.967206	11.625593	7.826834	0.000000	-10.000000	1.608333	-44.366669	634.833313	1023.000000	1023.000000	2046.000000
31.420000	0.061545	36.372959	8.804790	8.905321	11.153361	7.509484	0.000000	-10.000000	1.958333	-49.849998	620.500000	1023.000000	1023.000000	2046.000000
31.440001	0.058595	34.629528	8.334941	8.633156	10.576179	7.085254	0.000000	-10.000000	2.150000	-52.483334	609.166687	1023.000000	1023.000000	2046.000000
31.459999	0.056339	33.296082	8.085039	8.289329	10.128797	6.792914	0.000000	-10.000000	2.400000	-56.116669	591.500000	1023.000000	1023.000000	2046.000000
31.480000	0.054147	32.000645	7.724562	8.108369	9.776269	6.391445	0.000000	-10.000000	2.558333	-58.283333	573.000000	1023.000000	1023.000000	2046.000000
31.500000	0.052087	30.783424	7.353552	8.160086	9.326498	5.943288	0.000000	-10.000000	2.625000	-59.416668	553.666687	1023.000000	1023.000000	2046.000000
31.520000	0.049473	29.238741	6.770991	8.282298	8.821469	5.363984	0.000000	-10.000000	2.625000	-59.533333	534.000000	1023.000000	1023.000000	2046.000000
31.540001	0.046971	27.760136	6.273852	8.369718	8.293907	4.822660	0.000000	-10.000000	2.608333	-59.183334	514.000000	1023.000000	1023.000000	2046.000000
31.559999	0.044350	26.210791	5.805140	8.378609	7.838840	4.188202	0.000000	-10.000000	2.591667	-58.966667	494.166656	1023.000000	1023.000000	2046.000000
31.580000	0.042369	25.040226	5.528688	8.315031	7.498399	3.698109	0.000000	-10.000000	2.583333	-58.700001	474.500000	1023.000000	1023.000000	2046.000000
31.600000	0.040394	23.872721	5.146049	8.270909	7.246481	3.209280	0.000000	-10.000000	2.550000	-58.600002	454.833344	1023.000000	1023.000000	2046.000000
31.620001	0.038660	22.848265	4.875776	8.252839	6.929457	2.790192	0.000000	-10.000000	2.516667	-58.000000	435.333344	1023.000000	1023.000000	2046.000000
31.639999	0.036779	21.736412	4.469658	8.212539	6.738150	2.316066	0.000000	-10.000000	2.466667	-57.300003	416.000000	1023.000000	1023.000000	2046.000000
31.660000	0.034933	20.645588	4.180130	8.062315	6.440317	1.962825	0.000000	-10.000000	2.408333	-56.516670	397.000000	1023.000000	1023.000000	2046.000000
31.680000	0.033362	19.716871	3.941389	7.949193	6.220531	1.605759	0.000000	-10.000000	2.333333	-55.900002	378.166656	1023.000000	1023.000000	2046.000000
31.700001	0.031776	18.779617	3.748920	7.822434	5.906503	1.301760	0.000000	-10.000000	2.233333	-54.816669	359.333344	1023.000000	1023.000000	2046.000000
31.719999	0.030447	17.993998	3.530251	7.788147	5.607474	1.068127	0.000000	-10.000000	2.116667	-53.633335	341.000000	1023.000000	1023.000000	2046.000000
31.740000	0.029094	17.194752	3.333386	7.685091	5.283062	0.893213	0.000000	-10.000000	2.008333	-52.216667	323.000000	1023.000000	1023.000000	2046.000000
31.760000	0.027752	16.401569	3.031942	7.593616	5.023463	0.752549	0.000000	-10.000000	1.916667	-50.750000	305.666656	1023.000000	1023.000000	2046.000000
31.780001	0.026239	15.507217	2.789416	7.408574	4.696023	0.613204	0.000000	-10.000000	1.833333	-49.316666	288.666656	1023.000000	1023.000000	2046.000000
31.799999	0.024653	14.569789	2.584855	7.097424	4.354943	0.532568	0.000000	-10.000000	1.716667	-47.766666	272.166656	1023.000000	1023.000000	2046.000000
31.820000	0.022951	13.564101	2.374345	6.739021	4.044794	0.405942	0.000000	-10.000000	1.600000	-46.500000	256.333344	1023.000000	1023.000000	2046.000000
31.840000	0.021302	12.589356	2.141984	6.340348	3.780401	0.326623	0.000000	-10.000000	1.508333	-44.950001	240.833328	1023.000000	1023.000000	2046.000000
31.860001	0.019572	11.567216	2.028465	5.977827	3.429443	0.131482	0.000000	-10.000000	1.425000	-43.666668	226.000000	1023.000000	1023.000000	2046.000000
31.879999	0.017968	10.618829	1.840170	5.634037	3.173207	-0.028584	0.000000	-10.000000	1.358333	-42.650002	211.333328	1023.000000	1023.000000	2046.000000
31.900000	0.016371	9.675236	1.741298	5.324739	2.860908	-0.251711	0.000000	-10.000000	1.291667	-41.733334	197.166672	1023.000000	1023.000000	2046.000000
31.920000	0.014874	8.790318	1.522964	5.098876	2.643333	-0.474857	0.000000	-10.000000	1.250000	-41.000000	183.166672	1023.000000	1023.000000	2046.000000
31.940001	0.013422	7.932675	1.403184	4.815615	2.374274	-0.660398	0.000000	-10.000000	1.216667	-40.200001	169.500000	1023.000000	1023.000000	2046.000000
31.959999	0.012115	7.159772	1.200673	4.593994	2.200363	-0.835258	0.000000	-10.000000	1.183333	-39.783333	156.000000	1023.000000	1023.000000	2046.000000
31.980000	0.010862	6.419330	1.075842	4.287563	1.976278	-0.920354	0.000000	-10.000000	1.166667	-39.250000	142.666672	1023.000000	1023.000000	2046.000000
32.000000	0.009678	5.719991	0.823269	4.106201	1.913286	-1.122764	0.000000	-10.000000	1.125000	-38.700001	129.500000	1023.000000	1023.000000	2046.000000
32.020000	0.008141	4.811549	0.616185	3.845020	1.689036	-1.338693	0.000000	-10.000000	1.083333	-37.866669	116.666664	1023.000000	1023.000000	2046.000000
32.040001	0.006854	4.050493	0.421875	3.638630	1.527100	-1.537112	0.000000	-10.000000	1.041667	-37.016666	104.166664	1023.000000	1023.000000	2046.000000
32.060001	0.005639	3.332394	0.184919	3.640635	1.276457	-1.769617	0.000000	-10.000000	0.991667	-36.166668	92.000000	1023.000000	1023.000000	2046.000000
32.080002	0.004562	2.695966	-0.169790	3.527571	1.258292	-1.920108	0.000000	-10.000000	0.958333	-35.549999	80.000000	1023.000000	1023.000000	2046.000000
32.099998	0.002678	1.582783	-0.511334	3.146966	1.117611	-2.170459	0.000000	-10.000000	0.933333	-35.349998	68.000000	1023.000000	1023.000000	2046.000000
32.119999	0.001001	0.591819	-0.803304	2.703686	1.056506	-2.365068	0.000000	-10.000000	0.933333	-35.316666	56.000000	1023.000000	1023.000000	2046.000000
32.139999	-0.000531	-0.314035	-1.009738	2.353763	0.884070	-2.542130	0.000000	-10.000000	0.916667	-35.433334	44.000000	1023.000000	1023.000000	2046.000000
32.160000	-0.001911	-1.129141	-1.317269	2.226950	0.721852	-2.760674	0.000000	-10.000000	0.875000	-34.566669	32.333332	1023.000000	1023.000000	2046.000000
32.180000	-0.003236	-1.912644	-1.638671	2.214520	0.474408	-2.962901	0.000000	-10.000000	0.816667	-33.283333	20.833334	1023.000000	1023.000000	2046.000000
32.200001	-0.004188	-2.474923	-1.966895	2.259575	0.301732	-3.069335	0.000000	-10.000000	0.741667	-31.500000	10.166667	1023.000000	1023.000000	2046.000000
32.220001	-0.005379	-3.178931	-2.236967	2.306847	0.011309	-3.260120	0.000000	-10.000000	0.683333	-30.300001	0.000000	1023.000000	1023.000000	2046.000000
32.240002	-0.006438	-3.804923	-2.502339	2.316098	-0.171150	-3.447532	0.000000	-10.000000	0.650000	-29.733334	-9.666667	1023.000000	1023.000000	2046.000000
32.259998	-0.007636	-4.512683	-2.730428	2.214215	-0.390979	-3.605490	0.000000	-10.000000	0.658333	-29.933334	-19.500000	1023.000000	1023.000000	2046.000000
32.279999	-0.008795	-5.197760	-2.999672	2.142858	-0.540552	-3.800395	0.000000	-10.000000	0.691667	-30.500000	-29.666666	1023.000000	1023.000000	2046.000000
32.299999	-0.010199	-6.027715	-3.298943	1.997080	-0.724391	-4.001461	0.000000	-10.000000	0.725000	-31.100000	-40.000000	1023.000000	1023.000000	2046.000000
32.320000	-0.011568	-6.836576	-3.556305	1.762915	-0.881140	-4.162047	0.000000	-10.000000	0.750000	-31.283333	-50.333332	1023.000000	1023.000000	2046.000000
32.340000	-0.012548	-7.415787	-3.683783	1.544985	-1.022905	-4.254084	0.000000	-10.000000	0.741667	-31.299999	-60.833332	1023.000000	1023.000000	2046.000000
32.360001	-0.013643	-8.063096	-3.789912	1.372774	-1.231697	-4.414260	0.000000	-10.000000	0.716667	-31.016666	-71.166664	1023.000000	1023.000000	2046.000000
32.380001	-0.014689	-8.681146	-3.903992	1.183581	-1.382013	-4.578721	0.000000	-10.000000	0.683333	-30.716667	-81.500000	1023.000000	1023.000000	2046.000000
32.400002	-0.015561	-9.196666	-4.017467	1.032213	-1.527512	-4.683900	0.000000	-10.000000	0.641667	-30.000000	-91.500000	1023.000000	1023.000000	2046.000000
32.419998	-0.016581	-9.799543	-4.180778	0.816869	-1.662516	-4.773120	0.000000	-10.000000	0.616667	-29.133333	-101.500000	1023.000000	1023.000000	2046.000000
32.439999	-0.017510	-10.348421	-4.318735	0.656944	-1.798866	-4.887764	0.000000	-10.000000	0.566667	-28.066668	-111.333336	1023.000000	1023.000000	2046.000000
32.459999	-0.018533	-10.952960	-4.468483	0.433119	-1.924187	-4.993408	0.000000	-10.000000	0.533333	-27.166668	-120.833336	1023.000000	1023.000000	2046.000000
32.480000	-0.019521	-11.536903	-4.579827	0.198912	-2.097695	-5.058292	0.000000	-10.000000	0.500000	-26.483334	-130.000000	1023.000000	1023.000000	2046.000000
32.500000	-0.020543	-12.140774	-4.738410	-0.033745	-2.218675	-5.149944	0.000000	-10.000000	0.483333	-25.716667	-138.833328	1023.000000	1023.000000	2046.000000
32.520000	-0.021550	-12.736130	-4.855288	-0.300210	-2.369098	-5.211533	0.000000	-10.000000	0.466667	-25.049999	-147.500000	1023.000000	1023.000000	2046.000000
32.540001	-0.022601	-13.357225	-4.996499	-0.487540	-2.527124	-5.346062	0.000000	-10.000000	0.450000	-24.166666	-155.833328	1023.000000	1023.000000	2046.000000
32.560001	-0.023481	-13.877514	-5.146885	-0.668957	-2.625678	-5.435994	0.000000	-10.000000	0.416667	-23.483334	-164.000000	1023.000000	1023.000000	2046.000000
32.580002	-0.024416	-14.429836	-5.269208	-0.832806	-2.763437	-5.564385	0.000000	-10.000000	0.375000	-22.750000	-171.666672	1023.000000	1023.000000	2046.000000
32.599998	-0.025180	-14.881527	-5.319667	-1.014053	-2.879810	-5.667998	0.000000	-10.000000	0.333333	-21.900002	-179.166672	1023.000000	1023.000000	2046.000000
32.619999	-0.025978	-15.353285	-5.439649	-1.129580	-2.994840	-5.789216	0.000000	-10.000000	0.316667	-20.833334	-188.666672	1023.000000	1023.000000	2046.000000
32.639999	-0.026635	-15.741526	-5.510572	-1.320872	-3.084760	-5.825321	0.000000	-10.000000	0.308333	-19.983334	-195.833328	1023.000000	1023.000000	2046.000000
32.660000	-0.027042	-15.981794	-5.622394	-1.374108	-3.094466	-5.890826	0.000000	-10.000000	0.275000	-19.150000	-202.666672	1023.000000	1023.000000	2046.000000
32.680000	-0.027889	-16.482161	-5.705144	-1.580804	-3.220882	-5.975331	0.000000	-10.000000	0.233333	-18.316668	-207.000000	1023.000000	1023.000000	2046.000000
32.700001	-0.028520	-16.855080	-5.824309	-1.643245	-3.300323	-6.087203	0.000000	-10.000000	0.183333	-16.883333	-213.000000	1023.000000	1023.000000	2046.000000
32.720001	-0.028764	-16.999743	-5.925457	-1.578192	-3.399874	-6.096220	0.000000	-10.000000	0.125000	-15.250000	-218.666672	1023.000000	1023.000000	2046.000000
32.740002	-0.029089	-17.191647	-6.072671	-1.624824	-3.407687	-6.086464	0.000000	-10.000000	0.083333	-13.383333	-223.500000	1023.000000	1023.000000	2046.000000
32.759998	-0.029719	-17.563675	-6.286034	-1.757057	-3.373639	-6.146945	0.000000	-10.000000	0.050000	-11.916667	-228.000000	1023.000000	1023.000000	2046.000000
32.779999	-0.030045	-17.756845	-6.215265	-2.000238	-3.379765	-6.161578	0.000000	-10.000000	0.041667	-10.616667	-232.000000	1023.000000	1023.000000	2046.000000
32.799999	-0.030115	-17.797802	-6.237538	-2.059225	-3.333506	-6.167532	0.000000	-10.000000	0.016667	-9.150001	-235.666672	1023.000000	1023.000000	2046.000000
32.820000	-0.030042	-17.754642	-6.285092	-1.884899	-3.344267	-6.240384	0.000000	-10.000000	-0.016667	-5.733334	-238.833328	1023.000000	1023.000000	2046.000000
32.840000	-0.030046	-17.757311	-6.383907	-1.619080	-3.411418	-6.342905	0.000000	-10.000000	-0.041667	-1.133333	-240.833328	1023.000000	1023.000000	2046.000000
32.860001	-0.029979	-17.717422	-6.473261	-1.354257	-3.454102	-6.435802	0.000000	-10.000000	-0.066667	3.716667	-241.833328	1023.000000	1023.000000	2046.000000
32.880001	-0.029941	-17.694988	-6.498133	-1.072736	-3.573771	-6.550348	0.000000	-10.000000	-0.075000	7.500000	-242.000000	1023.000000	1023.000000	2046.000000
32.900002	-0.029455	-17.407770	-6.437930	-0.801085	-3.586984	-6.581771	0.000000	-10.000000	-0.100000	9.850000	-242.000000	1023.000000	1023.000000	2046.000000
32.919998	-0.028906	-17.083673	-6.381812	-0.579185	-3.550156	-6.572522	0.000000	-10.000000	-0.100000	11.333333	-242.000000	1023.000000	1023.000000	2046.000000
32.939999	-0.028197	-16.664406	-6.298987	-0.284738	-3.496059	-6.584621	0.000000	-10.000000	-0.125000	11.966666	-242.000000	1023.000000	1023.000000	2046.000000
32.959999	-0.027549	-16.281534	-6.222858	-0.085491	-3.447466	-6.525718	0.000000	-10.000000	-0.125000	12.666667	-242.000000	1023.000000	1023.000000	2046.000000
32.980000	-0.026930	-15.915771	-6.054637	0.043653	-3.429112	-6.475676	0.000000	-10.000000	-0.150000	13.300000	-154.000000	1023.000000	1023.000000	2046.000000
33.000000	-0.026071	-15.408122	-5.778677	0.145771	-3.403336	-6.371880	0.000000	-10.000000	-0.150000	13.783334	-64.666664	1023.000000	1023.000000	2046.000000
33.020000	-0.025173	-14.877135	-5.531976	0.252261	-3.349662	-6.247758	0.000000	-10.000000	-0.166667	14.150001	26.166666	1023.000000	1023.000000	2046.000000
33.040001	-0.024250	-14.331564	-5.364624	0.364444	-3.241610	-6.089775	0.000000	-10.000000	-0.175000	14.500000	30.666666	1023.000000	1023.000000	2046.000000
33.060001	-0.023230	-13.729144	-5.217908	0.502439	-3.072401	-5.941274	0.000000	-10.000000	-0.200000	15.233334	35.500000	1023.000000	1023.000000	2046.000000
33.080002	-0.022246	-13.147308	-5.100039	0.551499	-2.897563	-5.701205	0.000000	-10.000000	-0.225000	16.483334	40.500000	1023.000000	1023.000000	2046.000000
33.099998	-0.021248	-12.557509	-5.008105	0.620356	-2.655739	-5.514022	0.000000	-10.000000	-0.266667	18.049999	45.833332	1023.000000	1023.000000	2046.000000
33.119999	-0.019997	-11.818216	-4.807996	0.622122	-2.424331	-5.208011	0.000000	-10.000000	-0.341667	20.400000	51.500000	1023.000000	1023.000000	2046.000000
33.139999	-0.018702	-11.052983	-4.650049	0.646642	-2.134212	-4.915365	0.000000	-10.000000	-0.441667	23.033333	58.000000	1023.000000	1023.000000	2046.000000
33.160000	-0.017046	-10.074107	-4.418725	0.693780	-1.749868	-4.599295	0.000000	-10.000000	-0.566667	26.133333	65.166664	1023.000000	1023.000000	2046.000000
33.180000	-0.015442	-9.126014	-4.154888	0.740787	-1.432304	-4.279609	0.000000	-10.000000	-0.683333	29.166668	73.500000	1023.000000	1023.000000	2046.000000
33.200001	-0.013596	-8.035086	-3.803141	0.779565	-1.092476	-3.919033	0.000000	-10.000000	-0.825000	32.250000	82.666664	1023.000000	1023.000000	2046.000000
33.220001	-0.011778	-6.960679	-3.491117	0.836192	-0.702486	-3.603267	0.000000	-10.000000	-0.958333	35.266666	93.000000	1023.000000	1023.000000	2046.000000
33.240002	-0.009707	-5.736930	-3.046634	0.894796	-0.345765	-3.239327	0.000000	-10.000000	-1.083333	37.700001	104.166664	1023.000000	1023.000000	2046.000000
33.259998	-0.007653	-4.523147	-2.689285	1.005324	0.069764	-2.908949	0.000000	-10.000000	-1.216667	40.033333	116.333336	1023.000000	1023.000000	2046.000000
33.279999	-0.005396	-3.189118	-2.217812	1.070687	0.453038	-2.495030	0.000000	-10.000000	-1.325000	42.466667	129.166672	1023.000000	1023.000000	2046.000000
33.299999	-0.003132	-1.850796	-1.784639	1.208248	0.912457	-2.186862	0.000000	-10.000000	-1.441667	44.799999	142.833328	1023.000000	1023.000000	2046.000000
33.320000	-0.000981	-0.579761	-1.404510	1.273831	1.349422	-1.798504	0.000000	-10.000000	-1.533333	46.799999	157.500000	1023.000000	1023.000000	2046.000000
33.340000	0.001256	0.742150	-1.017534	1.469722	1.799082	-1.509119	0.000000	-10.000000	-1.616667	47.866665	172.833328	1023.000000	1023.000000	2046.000000
33.360001	0.003604	2.129992	-0.589277	1.665020	2.155767	-1.101519	0.000000	-10.000000	-1.658333	48.866665	188.833328	1023.000000	1023.000000	2046.000000
33.380001	0.006236	3.685295	-0.305622	2.001404	2.685545	-0.696032	0.000000	-10.000000	-1.675000	49.316666	204.833328	1023.000000	1023.000000	2046.000000
33.400002	0.008273	4.889395	-0.000968	2.089453	3.160812	-0.359903	0.000000	-10.000000	-1.691667	49.883335	221.333328	1023.000000	1023.000000	2046.000000
33.419998	0.010215	6.037310	0.273832	2.145602	3.676890	-0.059014	0.000000	-10.000000	-1.708333	50.000000	237.833328	1023.000000	1023.000000	2046.000000
33.439999	0.012579	7.434353	0.698024	2.211805	4.189291	0.335233	0.000000	-10.000000	-1.733333	50.183334	254.500000	1023.000000	1023.000000	2046.000000
33.459999	0.014894	8.802515	0.982293	2.480894	4.716982	0.622346	0.000000	-10.000000	-1.783333	50.833336	271.166656	1023.000000	1023.000000	2046.000000
33.480000	0.017211	10.171770	1.292379	2.854210	5.082916	0.942265	0.000000	-10.000000	-1.875000	51.700001	287.833344	1023.000000	1023.000000	2046.000000
33.500000	0.019096	11.285482	1.505125	3.294145	5.375844	1.110368	0.000000	-10.000000	-1.916667	52.700001	305.000000	1023.000000	1023.000000	2046.000000
33.520000	0.020933	12.371665	1.763989	3.637006	5.636039	1.334630	0.000000	-10.000000	-1.941667	53.233334	322.333344	1023.000000	1023.000000	2046.000000
33.540001	0.022933	13.553596	2.130278	3.986608	5.913835	1.522874	0.000000	-10.000000	-1.950000	53.783333	340.000000	1023.000000	1023.000000	2046.000000
33.560001	0.025064	14.813004	2.510283	4.305401	6.199611	1.797708	0.000000	-10.000000	-1.983333	54.133335	357.666656	1023.000000	1023.000000	2046.000000
33.580002	0.027160	16.051823	2.855625	4.694183	6.505283	1.996730	0.000000	-10.000000	-2.008333	54.516666	375.666656	1023.000000	1023.000000	2046.000000
33.599998	0.029412	17.382624	3.250188	4.992311	6.832754	2.307370	0.000000	-10.000000	-2.008333	55.133335	394.000000	1023.000000	1023.000000	2046.000000
33.619999	0.031613	18.683393	3.616008	5.312100	7.187192	2.568093	0.000000	-10.000000	-2.008333	55.383335	412.333344	1023.000000	1023.000000	2046.000000
33.639999	0.033987	20.086557	4.138034	5.503840	7.490956	2.953728	0.000000	-10.000000	-2.000000	55.400002	430.833344	1023.000000	1023.000000	2046.000000
33.660000	0.036407	21.516266	4.601195	5.756783	7.867928	3.290360	0.000000	-10.000000	-1.991667	55.000000	449.166656	1023.000000	1023.000000	2046.000000
33.680000	0.038715	22.880449	5.017888	6.009067	8.182645	3.670849	0.000000	-10.000000	-1.966667	54.716667	467.666656	1023.000000	1023.000000	2046.000000
33.700001	0.040915	24.180536	5.394389	6.190292	8.565073	4.030783	0.000000	-10.000000	-1.941667	54.716667	486.000000	1023.000000	1023.000000	2046.000000
33.720001	0.043009	25.418055	5.706451	6.340181	8.959299	4.412125	0.000000	-10.000000	-1.891667	54.016666	504.333344	1023.000000	1023.000000	2046.000000
33.740002	0.045185	26.704464	6.039626	6.457503	9.385355	4.821980	0.000000	-10.000000	-1.891667	53.750000	522.500000	1023.000000	1023.000000	2046.000000
33.759998	0.047195	27.892481	6.380661	6.539766	9.763078	5.208976	0.000000	-10.000000	-1.866667	53.033333	540.500000	1023.000000	1023.000000	2046.000000
33.779999	0.049241	29.101583	6.789002	6.556024	10.122164	5.634395	0.000000	-10.000000	-1.841667	52.683334	558.166687	1023.000000	1023.000000	2046.000000
33.799999	0.051050	30.170498	7.131374	6.554335	10.494171	5.990619	0.000000	-10.000000	-1.783333	52.000000	575.833313	1023.000000	1023.000000	2046.000000
33.820000	0.053096	31.379559	7.556444	6.555691	10.874020	6.393404	0.000000	-10.000000	-1.733333	51.250000	593.166687	1023.000000	1023.000000	2046.000000
33.840000	0.054922	32.459126	7.911619	6.598135	11.214393	6.734982	0.000000	-10.000000	-1.708333	50.766666	610.500000	1023.000000	1023.000000	2046.000000
33.860001	0.056854	33.600552	8.321539	6.624484	11.546141	7.108390	0.000000	-10.000000	-1.658333	50.349998	627.500000	1023.000000	1023.000000	2046.000000
33.880001	0.058574	34.617306	8.661577	6.711698	11.818500	7.425530	0.000000	-10.000000	-1.625000	50.066666	644.333313	1023.000000	1023.000000	2046.000000
33.900002	0.060371	35.679028	8.981197	6.804102	12.172307	7.721420	0.000000	-10.000000	-1.583333	49.383335	661.166687	1023.000000	1023.000000	2046.000000
33.919998	0.062111	36.707512	9.328249	6.858811	12.453110	8.067342	0.000000	-10.000000	-1.541667	48.850002	677.666687	1023.000000	1023.000000	2046.000000
33.939999	0.063940	37.788563	9.684999	6.980382	12.752792	8.370389	0.000000	-10.000000	-1.491667	47.666668	694.000000	1023.000000	1023.000000	2046.000000
33.959999	0.065658	38.803879	9.943374	7.129353	13.035486	8.695666	0.000000	-10.000000	-1.433333	47.133335	710.000000	1023.000000	1023.000000	2046.000000
33.980000	0.067541	39.916832	10.221895	7.368815	13.292579	9.033543	0.000000	-10.000000	-1.366667	46.216667	725.833313	1023.000000	1023.000000	2046.000000
34.000000	0.069224	40.911266	10.476287	7.622861	13.466822	9.345296	0.000000	-10.000000	-1.291667	45.466667	741.500000	1023.000000	1023.000000	2046.000000
34.020000	0.070921	41.914021	10.517929	7.984302	13.736262	9.675529	0.000000	-10.000000	-1.200000	44.016666	756.833313	1023.000000	1023.000000	2046.000000
34.040001	0.071966	42.532112	10.495446	8.192249	13.930017	9.914400	0.000000	-10.000000	-1.075000	42.049999	771.833313	1023.000000	1023.000000	2046.000000
34.060001	0.073113	43.209782	10.639211	8.300858	14.128870	10.140841	0.000000	-10.000000	-0.941667	39.849998	786.333313	1023.000000	1023.000000	2046.000000
34.080002	0.074414	43.978725	10.848804	8.410611	14.383837	10.335475	0.000000	-10.000000	-0.808333	37.466667	800.000000	1023.000000	1023.000000	2046.000000
34.099998	0.075372	44.545094	10.893803	8.710246	14.587231	10.353816	0.000000	-10.000000	-0.700000	34.799999	812.833313	1023.000000	1023.000000	2046.000000
34.119999	0.075365	44.540527	10.820642	9.030020	14.475702	10.214166	0.000000	-10.000000	-0.550000	32.099998	824.833313	1023.000000	1023.000000	2046.000000
34.139999	0.074897	44.264187	10.657393	9.351444	14.328408	9.926942	0.000000	-10.000000	-0.391667	28.316668	836.000000	1023.000000	1023.000000	2046.000000
34.160000	0.074392	43.965492	10.582273	9.593631	14.092113	9.697477	0.000000	-10.000000	-0.216667	23.516666	846.000000	1023.000000	1023.000000	2046.000000
34.180000	0.074046	43.760971	10.443602	9.907527	13.996453	9.413391	0.000000	-10.000000	-0.083333	17.383333	854.666687	1023.000000	1023.000000	2046.000000
34.200001	0.073616	43.507027	10.421265	10.093684	13.831949	9.160130	0.000000	-10.000000	0.016667	9.266666	861.500000	1023.000000	1023.000000	2046.000000
34.220001	0.073007	43.147171	10.362132	10.256268	13.642472	8.886299	0.000000	-10.000000	0.066667	1.400000	866.166687	1023.000000	1023.000000	2046.000000
34.240002	0.072329	42.746571	10.339253	10.310241	13.449880	8.647198	0.000000	-10.000000	0.108333	-6.583333	868.333313	1023.000000	1023.000000	2046.000000
34.259998	0.071696	42.372166	10.301682	10.292661	13.294693	8.483128	0.000000	-10.000000	0.158333	-12.100000	869.000000	1023.000000	1023.000000	2046.000000
34.279999	0.071333	42.157520	10.388026	10.234532	13.196711	8.338253	0.000000	-10.000000	0.191667	-15.583334	869.000000	1023.000000	1023.000000	2046.000000
34.299999	0.071102	42.021095	10.452992	10.239619	13.077498	8.250984	0.000000	-10.000000	0.200000	-16.316668	869.000000	1023.000000	1023.000000	2046.000000
34.320000	0.071032	41.979912	10.512291	10.323900	12.978643	8.165078	0.000000	-10.000000	0.175000	-15.266666	861.333313	1023.000000	1023.000000	2046.000000
34.340000	0.070815	41.851402	10.487267	10.361909	12.906475	8.095750	0.000000	-10.000000	0.158333	-14.016667	852.000000	1023.000000	1023.000000	2046.000000
34.360001	0.070543	41.690998	10.352449	10.424850	12.877093	8.036607	0.000000	-10.000000	0.150000	-13.350000	841.333313	1023.000000	1023.000000	2046.000000
34.380001	0.069878	41.297970	10.200468	10.377544	12.776301	7.943655	0.000000	-10.000000	0.166667	-13.666667	836.833313	1023.000000	1023.000000	2046.000000
34.400002	0.068874	40.704651	9.957818	10.310264	12.629681	7.806890	0.000000	-10.000000	0.208333	-15.033334	832.333313	1023.000000	1023.000000	2046.000000
34.419998	0.067298	39.773407	9.668252	10.079971	12.353554	7.671629	0.000000	-10.000000	0.308333	-17.966667	827.166687	1023.000000	1023.000000	2046.000000
34.439999	0.065416	38.660683	9.381084	9.819136	12.020204	7.440261	0.000000	-10.000000	0.483333	-22.633333	821.000000	1023.000000	1023.000000	2046.000000
34.459999	0.063275	37.395416	9.064807	9.559059	11.611651	7.159899	0.000000	-10.000000	0.733333	-28.650000	813.333313	1023.000000	1023.000000	2046.000000
34.480000	0.061028	36.067402	8.738857	9.326958	11.218202	6.783383	0.000000	-10.000000	1.016667	-35.016666	803.833313	1023.000000	1023.000000	2046.000000
34.500000	0.058746	34.718651	8.408909	9.132801	10.746707	6.430233	0.000000	-10.000000	1.325000	-40.783333	792.333313	1023.000000	1023.000000	2046.000000
34.520000	0.056623	33.463947	8.091771	8.956985	10.361245	6.053944	0.000000	-10.000000	1.616667	-45.333332	778.833313	1023.000000	1023.000000	2046.000000
34.540001	0.054501	32.210163	7.799548	8.755679	9.948041	5.706894	0.000000	-10.000000	1.883333	-48.933334	763.666687	1023.000000	1023.000000	2046.000000
34.560001	0.052358	30.943384	7.479588	8.546895	9.527484	5.389420	0.000000	-10.000000	2.100000	-51.966667	747.333313	1023.000000	1023.000000	2046.000000
34.580002	0.050473	29.829370	7.183500	8.407040	9.151509	5.087320	0.000000	-10.000000	2.291667	-54.616669	730.000000	1023.000000	1023.000000	2046.000000
34.599998	0.048247	28.513897	6.830009	8.161928	8.734462	4.787497	0.000000	-10.000000	2.433333	-56.516666	711.833313	1023.000000	1023.000000	2046.000000
34.619999	0.046212	27.311249	6.504259	8.106426	8.290858	4.409705	0.000000	-10.000000	2.541667	-57.883335	693.000000	1023.000000	1023.000000	2046.000000
34.639999	0.044126	26.078432	6.078277	7.958751	7.841774	4.199631	0.000000	-10.000000	2.616667	-58.916668	673.666687	1023.000000	1023.000000	2046.000000
34.660000	0.041730	24.662220	5.554952	7.657155	7.512341	3.937771	0.000000	-10.000000	2.691667	-59.616669	654.000000	1023.000000	1023.000000	2046.000000
34.680000	0.039194	23.163414	5.108037	7.201419	7.180147	3.673811	0.000000	-10.000000	2.750000	-60.299999	634.000000	1023.000000	1023.000000	2046.000000
34.700001	0.037144	21.951859	4.912540	6.731926	6.881845	3.425547	0.000000	-10.000000	2.766667	-60.750000	614.000000	1023.000000	1023.000000	2046.000000
34.720001	0.035547	21.008472	4.606001	6.515474	6.681745	3.205253	0.000000	-10.000000	2.733333	-60.683334	593.666687	1023.000000	1023.000000	2046.000000
34.740002	0.033811	19.982012	4.288519	6.477602	6.394770	2.821120	0.000000	-10.000000	2.641667	-59.616669	573.500000	1023.000000	1023.000000	2046.000000
34.759998	0.031895	18.849733	3.859460	6.484406	6.022101	2.483766	0.000000	-10.000000	2.525000	-58.116669	553.500000	1023.000000	1023.000000	2046.000000
34.779999	0.029673	17.536606	3.386884	6.448992	5.657903	2.042827	0.000000	-10.000000	2.416667	-56.866669	534.166687	1023.000000	1023.000000	2046.000000
34.799999	0.027321	16.146564	2.994421	6.324914	5.265762	1.561468	0.000000	-10.000000	2.333333	-55.833336	515.166687	1023.000000	1023.000000	2046.000000
34.820000	0.025241	14.917410	2.687214	6.174393	4.935986	1.119817	0.000000	-10.000000	2.275000	-55.033333	496.666656	1023.000000	1023.000000	2046.000000
34.840000	0.023177	13.697444	2.368666	6.018333	4.567500	0.742945	0.000000	-10.000000	2.225000	-54.333332	478.500000	1023.000000	1023.000000	2046.000000
34.860001	0.021345	12.614782	1.987458	5.919075	4.335382	0.372868	0.000000	-10.000000	2.166667	-53.716667	460.500000	1023.000000	1023.000000	2046.000000
34.880001	0.019158	11.322455	1.637625	5.732530	3.950694	0.001607	0.000000	-10.000000	2.125000	-53.333332	442.500000	1023.000000	1023.000000	2046.000000
34.900002	0.017435	10.304054	1.408399	5.553949	3.652071	-0.310365	0.000000	-10.000000	2.083333	-52.983334	424.500000	1023.000000	1023.000000	2046.000000
34.919998	0.015747	9.306734	1.224218	5.357142	3.340387	-0.615013	0.000000	-10.000000	2.050000	-52.616665	406.666656	1023.000000	1023.000000	2046.000000
34.939999	0.014258	8.426315	1.034323	5.200710	3.041551	-0.850269	0.000000	-10.000000	2.000000	-51.833332	389.000000	1023.000000	1023.000000	2046.000000
34.959999	0.012828	7.581086	0.879022	5.079815	2.677127	-1.054878	0.000000	-10.000000	1.933333	-50.866669	371.833344	1023.000000	1023.000000	2046.000000
34.980000	0.011350	6.707927	0.635209	4.960889	2.385058	-1.273229	0.000000	-10.000000	1.866667	-49.750000	354.833344	1023.000000	1023.000000	2046.000000
35.000000	0.009775	5.777036	0.423811	4.743320	2.026178	-1.416274	0.000000	-10.000000	1.783333	-49.000000	338.333344	1023.000000	1023.000000	2046.000000
35.020000	0.008101	4.787961	0.221335	4.477491	1.672268	-1.583135	0.000000	-10.000000	1.708333	-47.916668	322.000000	1023.000000	1023.000000	2046.000000
35.040001	0.006273	3.707289	-0.048900	4.122494	1.398671	-1.764977	0.000000	-10.000000	1.633333	-46.950001	306.000000	1023.000000	1023.000000	2046.000000
35.060001	0.004540	2.683189	-0.306797	3.812748	1.102706	-1.925467	0.000000	-10.000000	1.558333	-45.733334	290.333344	1023.000000	1023.000000	2046.000000
35.080002	0.002976	1.758548	-0.505198	3.441378	0.842781	-2.020413	0.000000	-10.000000	1.508333	-44.883331	275.000000	1023.000000	1023.000000	2046.000000
35.099998	0.001271	0.750961	-0.691079	3.119597	0.556262	-2.233819	0.000000	-10.000000	1.450000	-44.133331	260.166656	1023.000000	1023.000000	2046.000000
35.119999	-0.000019	-0.011273	-0.888829	2.851117	0.376944	-2.350505	0.000000	-10.000000	1.416667	-43.383331	245.333328	1023.000000	1023.000000	2046.000000
35.139999	-0.001562	-0.923417	-1.023687	2.592094	0.079637	-2.571461	0.000000	-10.000000	1.358333	-42.400002	230.833328	1023.000000	1023.000000	2046.000000
35.160000	-0.002833	-1.674394	-1.240513	2.349174	-0.063841	-2.719213	0.000000	-10.000000	1.291667	-41.350002	216.500000	1023.000000	1023.000000	2046.000000
35.180000	-0.004187	-2.474770	-1.460343	2.157054	-0.267142	-2.904339	0.000000	-10.000000	1.225000	-40.150002	202.833328	1023.000000	1023.000000	2046.000000
35.200001	-0.005206	-3.077032	-1.592037	1.970948	-0.442052	-3.013891	0.000000	-10.000000	1.141667	-39.200001	189.500000	1023.000000	1023.000000	2046.000000
35.220001	-0.006730	-3.977703	-1.879825	1.776825	-0.654612	-3.220090	0.000000	-10.000000	1.083333	-38.100002	176.500000	1023.000000	1023.000000	2046.000000
35.240002	-0.007915	-4.677810	-2.115264	1.684948	-0.829074	-3.418420	0.000000	-10.000000	1.025000	-37.183334	163.666672	1023.000000	1023.000000	2046.000000
35.259998	-0.008822	-5.213532	-2.357825	1.711829	-1.042715	-3.524821	0.000000	-10.000000	0.983333	-36.033333	151.166672	1023.000000	1023.000000	2046.000000
35.279999	-0.009994	-5.906733	-2.675539	1.558546	-1.126288	-3.663453	0.000000	-10.000000	0.933333	-35.083332	139.166672	1023.000000	1023.000000	2046.000000
35.299999	-0.011466	-6.776414	-3.009245	1.223760	-1.185369	-3.805559	0.000000	-10.000000	0.891667	-34.183334	127.500000	1023.000000	1023.000000	2046.000000
35.320000	-0.012862	-7.601518	-3.209412	0.787972	-1.286388	-3.893689	0.000000	-10.000000	0.841667	-33.416668	116.166664	1023.000000	1023.000000	2046.000000
35.340000	-0.014111	-8.339363	-3.405396	0.536874	-1.428463	-4.042377	0.000000	-10.000000	0.791667	-32.400002	105.000000	1023.000000	1023.000000	2046.000000
35.360001	-0.015311	-9.048987	-3.686643	0.486694	-1.667786	-4.181252	0.000000	-10.000000	0.691667	-30.633333	94.166664	1023.000000	1023.000000	2046.000000
35.380001	-0.016213	-9.581745	-3.958803	0.579473	-1.851049	-4.351367	0.000000	-10.000000	0.600000	-28.733334	84.000000	1023.000000	1023.000000	2046.000000
35.400002	-0.017157	-10.139837	-4.220228	0.668818	-2.106924	-4.481503	0.000000	-10.000000	0.516667	-26.866667	74.333336	1023.000000	1023.000000	2046.000000
35.419998	-0.018205	-10.759225	-4.458769	0.734963	-2.343170	-4.692249	0.000000	-10.000000	0.483333	-25.800001	65.500000	1023.000000	1023.000000	2046.000000
35.439999	-0.019262	-11.383567	-4.646259	0.765204	-2.609430	-4.893081	0.000000	-10.000000	0.475000	-25.116667	56.666668	1023.000000	1023.000000	2046.000000
35.459999	-0.020135	-11.899961	-4.793165	0.729402	-2.788512	-5.047685	0.000000	-10.000000	0.483333	-24.766666	48.333332	1023.000000	1023.000000	2046.000000
35.480000	-0.021164	-12.508092	-5.022853	0.751509	-2.934993	-5.301754	0.000000	-10.000000	0.475000	-24.616667	40.000000	1023.000000	1023.000000	2046.000000
35.500000	-0.022166	-13.100162	-5.222357	0.645774	-3.080586	-5.442992	0.000000	-10.000000	0.466667	-24.166668	32.000000	1023.000000	1023.000000	2046.000000
35.520000	-0.023176	-13.697042	-5.307949	0.503005	-3.256194	-5.635903	0.000000	-10.000000	0.425000	-23.400000	24.000000	1023.000000	1023.000000	2046.000000
35.540001	-0.023789	-14.059416	-5.341036	0.344558	-3.352033	-5.710905	0.000000	-10.000000	0.383333	-22.533333	16.166666	1023.000000	1023.000000	2046.000000
35.560001	-0.024303	-14.363272	-5.339566	0.280776	-3.449184	-5.855298	0.000000	-10.000000	0.341667	-21.483334	8.666667	1023.000000	1023.000000	2046.000000
35.580002	-0.024794	-14.653064	-5.333028	0.160802	-3.551441	-5.929397	0.000000	-10.000000	0.300000	-20.500000	1.833333	1023.000000	1023.000000	2046.000000
35.599998	-0.025223	-14.906830	-5.355888	0.053333	-3.634038	-5.970237	0.000000	-10.000000	0.258333	-19.066668	-4.666667	1023.000000	1023.000000	2046.000000
35.619999	-0.025872	-15.290453	-5.471869	-0.071954	-3.654075	-6.092554	0.000000	-10.000000	0.208333	-17.583334	-10.833333	1023.000000	1023.000000	2046.000000
35.639999	-0.026273	-15.527443	-5.491236	-0.264865	-3.710061	-6.061281	0.000000	-10.000000	0.183333	-15.933333	-16.666666	1023.000000	1023.000000	2046.000000
35.660000	-0.026725	-15.794238	-5.531922	-0.439790	-3.748084	-6.074442	0.000000	-10.000000	0.166667	-14.500000	-22.000000	1023.000000	1023.000000	2046.000000
35.680000	-0.027048	-15.985255	-5.564539	-0.580137	-3.760222	-6.080357	0.000000	-10.000000	0.133333	-13.116667	-26.833334	1023.000000	1023.000000	2046.000000
35.700001	-0.027301	-16.135046	-5.580324	-0.751093	-3.733229	-6.070400	0.000000	-10.000000	0.091667	-11.666667	-31.166666	1023.000000	1023.000000	2046.000000
35.720001	-0.027575	-16.296925	-5.573453	-0.862158	-3.757108	-6.104205	0.000000	-10.000000	0.058333	-9.900001	-35.000000	1023.000000	1023.000000	2046.000000
35.740002	-0.027604	-16.313963	-5.573284	-0.984599	-3.725299	-6.030781	0.000000	-10.000000	0.033333	-8.033334	-38.333332	1023.000000	1023.000000	2046.000000
35.759998	-0.027800	-16.429684	-5.561899	-1.082947	-3.740366	-6.044473	0.000000	-10.000000	0.016667	-6.000000	-41.166668	1023.000000	1023.000000	2046.000000
35.779999	-0.027920	-16.500456	-5.533003	-1.150951	-3.771612	-6.044890	0.000000	-10.000000	0.000000	-4.016667	-43.166668	1023.000000	1023.000000	2046.000000
35.799999	-0.027974	-16.532711	-5.509768	-1.279446	-3.794054	-5.949442	0.000000	-10.000000	0.000000	-2.000000	-44.333332	1023.000000	1023.000000	2046.000000
35.820000	-0.027944	-16.514750	-5.492639	-1.265678	-3.751374	-6.005058	0.000000	-10.000000	-0.008333	-0.333333	-44.833332	1023.000000	1023.000000	2046.000000
35.840000	-0.027996	-16.545530	-5.444337	-1.445016	-3.808920	-5.847259	0.000000	-10.000000	-0.016667	1.433333	-45.000000	1023.000000	1023.000000	2046.000000
35.860001	-0.027943	-16.514191	-5.413691	-1.401039	-3.798927	-5.900535	0.000000	-10.000000	-0.033333	3.000000	-45.000000	1023.000000	1023.000000	2046.000000
35.880001	-0.027618	-16.322100	-5.367938	-1.254451	-3.819010	-5.880702	0.000000	-10.000000	-0.041667	4.666667	-45.000000	1023.000000	1023.000000	2046.000000
35.900002	-0.027210	-16.081171	-5.394380	-1.226641	-3.720593	-5.739556	0.000000	-10.000000	-0.050000	5.850000	-45.000000	1023.000000	1023.000000	2046.000000
35.919998	-0.027370	-16.175722	-5.447180	-1.363349	-3.614084	-5.751110	0.000000	-10.000000	-0.050000	6.366667	-45.000000	1023.000000	1023.000000	2046.000000
35.939999	-0.027074	-16.000523	-5.309585	-1.592960	-3.481982	-5.615998	0.000000	-10.000000	-0.058333	6.616667	-45.000000	1023.000000	1023.000000	2046.000000
35.959999	-0.026779	-15.826522	-5.237988	-1.637986	-3.371124	-5.579424	0.000000	-10.000000	-0.075000	7.716667	-45.000000	1023.000000	1023.000000	2046.000000
35.980000	-0.026102	-15.426260	-5.230779	-1.452523	-3.197742	-5.545215	0.000000	-10.000000	-0.133333	10.466667	-45.000000	1023.000000	1023.000000	2046.000000
36.000000	-0.025289	-14.945834	-5.218561	-1.131068	-3.104759	-5.491446	0.000000	-10.000000	-0.233333	14.600000	-45.000000	1023.000000	1023.000000	2046.000000
36.020000	-0.024521	-14.492025	-5.273466	-0.747774	-2.984391	-5.486394	0.000000	-10.000000	-0.325000	18.616667	-22.000000	1023.000000	1023.000000	2046.000000
36.040001	-0.023542	-13.913100	-5.239119	-0.411273	-2.868365	-5.394342	0.000000	-10.000000	-0.400000	21.866667	2.833333	1023.000000	1023.000000	2046.000000
36.060001	-0.022506	-13.300977	-5.114823	-0.114496	-2.770255	-5.301403	0.000000	-10.000000	-0.433333	23.816668	30.166666	1023.000000	1023.000000	2046.000000
36.080002	-0.020997	-12.408941	-4.972189	0.182254	-2.521706	-5.097301	0.000000	-10.000000	-0.500000	25.550001	37.333332	1023.000000	1023.000000	2046.000000
36.099998	-0.019513	-11.532125	-4.775037	0.542488	-2.335421	-4.964155	0.000000	-10.000000	-0.591667	27.133333	45.666668	1023.000000	1023.000000	2046.000000
36.119999	-0.018169	-10.737612	-4.592111	0.758771	-2.081945	-4.822327	0.000000	-10.000000	-0.716667	29.483334	54.500000	1023.000000	1023.000000	2046.000000
36.139999	-0.016600	-9.810408	-4.321269	0.988686	-1.902941	-4.574883	0.000000	-10.000000	-0.833333	32.033333	64.000000	1023.000000	1023.000000	2046.000000
36.160000	-0.014814	-8.754918	-3.958550	1.157164	-1.608809	-4.344723	0.000000	-10.000000	-0.916667	34.650002	74.166664	1023.000000	1023.000000	2046.000000
36.180000	-0.013016	-7.692264	-3.586719	1.294261	-1.377520	-4.022286	0.000000	-10.000000	-0.991667	36.816669	85.333336	1023.000000	1023.000000	2046.000000
36.200001	-0.010976	-6.486969	-3.204214	1.434134	-1.079957	-3.636931	0.000000	-10.000000	-1.100000	38.733334	97.166664	1023.000000	1023.000000	2046.000000
36.220001	-0.008847	-5.228839	-2.885355	1.579861	-0.702118	-3.221227	0.000000	-10.000000	-1.250000	40.866669	109.666664	1023.000000	1023.000000	2046.000000
36.240002	-0.006680	-3.947866	-2.643854	1.706057	-0.226852	-2.783217	0.000000	-10.000000	-1.416667	43.516666	122.833336	1023.000000	1023.000000	2046.000000
36.259998	-0.004429	-2.617461	-2.303813	1.737648	0.168077	-2.219373	0.000000	-10.000000	-1.566667	46.200001	137.000000	1023.000000	1023.000000	2046.000000
36.279999	-0.002267	-1.339980	-2.049429	1.856543	0.622921	-1.770016	0.000000	-10.000000	-1.691667	48.666668	152.166672	1023.000000	1023.000000	2046.000000
36.299999	-0.000154	-0.090988	-1.699143	1.834997	0.989220	-1.216061	0.000000	-10.000000	-1.750000	50.033333	168.166672	1023.000000	1023.000000	2046.000000
36.320000	0.001896	1.120500	-1.355620	1.876121	1.350618	-0.750619	0.000000	-10.000000	-1.766667	51.066669	184.666672	1023.000000	1023.000000	2046.000000
36.340000	0.003894	2.301171	-0.975489	1.887564	1.733994	-0.344897	0.000000	-10.000000	-1.750000	51.383335	201.500000	1023.000000	1023.000000	2046.000000
36.360001	0.005871	3.470007	-0.564955	1.887708	2.052544	0.094710	0.000000	-10.000000	-1.750000	51.550003	218.500000	1023.000000	1023.000000	2046.000000
36.380001	0.007738	4.572914	-0.213354	1.895954	2.471798	0.418516	0.000000	-10.000000	-1.750000	51.416668	235.500000	1023.000000	1023.000000	2046.000000
36.400002	0.009797	5.789742	0.212735	1.969120	2.797799	0.810089	0.000000	-10.000000	-1.741667	51.450001	252.666672	1023.000000	1023.000000	2046.000000
36.419998	0.011804	6.976225	0.581381	2.037435	3.195798	1.161611	0.000000	-10.000000	-1.725000	51.466667	269.833344	1023.000000	1023.000000	2046.000000
36.439999	0.013843	8.181064	0.944992	2.135111	3.631445	1.469516	0.000000	-10.000000	-1.716667	51.400002	287.166656	1023.000000	1023.000000	2046.000000
36.459999	0.016127	9.531056	1.372245	2.242487	4.067162	1.849163	0.000000	-10.000000	-1.733333	51.400002	304.333344	1023.000000	1023.000000	2046.000000
36.480000	0.018295	10.812595	1.739404	2.417658	4.449405	2.206128	0.000000	-10.000000	-1.750000	51.483334	321.500000	1023.000000	1023.000000	2046.000000
36.500000	0.020666	12.213544	2.155911	2.718118	4.780722	2.558793	0.000000	-10.000000	-1.800000	51.966667	338.500000	1023.000000	1023.000000	2046.000000
36.520000	0.023221	13.723759	2.414734	3.052883	5.261427	2.994714	0.000000	-10.000000	-1.816667	52.083332	355.666656	1023.000000	1023.000000	2046.000000
36.540001	0.025333	14.971811	2.660187	3.266111	5.678444	3.367069	0.000000	-10.000000	-1.833333	52.416668	373.000000	1023.000000	1023.000000	2046.000000
36.560001	0.027187	16.067535	2.875652	3.396363	6.112052	3.683469	0.000000	-10.000000	-1.783333	51.916668	390.500000	1023.000000	1023.000000	2046.000000
36.580002	0.029233	17.276836	3.213365	3.522033	6.569015	3.972423	0.000000	-10.000000	-1.766667	51.733334	408.000000	1023.000000	1023.000000	2046.000000
36.599998	0.031543	18.641733	3.489010	3.867766	7.026374	4.258583	0.000000	-10.000000	-1.766667	51.799999	425.333344	1023.000000	1023.000000	2046.000000
36.619999	0.033057	19.536909	3.606139	4.292375	7.280253	4.358143	0.000000	-10.000000	-1.791667	52.166668	442.500000	1023.000000	1023.000000	2046.000000
36.639999	0.034333	20.290644	3.691410	4.681774	7.461526	4.455934	0.000000	-10.000000	-1.783333	51.950001	459.833344	1023.000000	1023.000000	2046.000000
36.660000	0.035623	21.053465	3.858514	5.039875	7.646052	4.509025	0.000000	-10.000000	-1.775000	51.650002	477.166656	1023.000000	1023.000000	2046.000000
36.680000	0.037356	22.077393	4.163705	5.399350	7.881186	4.633151	0.000000	-10.000000	-1.750000	51.299999	494.500000	1023.000000	1023.000000	2046.000000
36.700001	0.039230	23.184933	4.488273	5.735072	8.181348	4.780241	0.000000	-10.000000	-1.733333	51.700001	511.666656	1023.000000	1023.000000	2046.000000
36.720001	0.041116	24.299416	4.835471	6.085228	8.478541	4.900175	0.000000	-10.000000	-1.691667	51.349998	528.833313	1023.000000	1023.000000	2046.000000
36.740002	0.043118	25.482592	5.220685	6.302571	8.851786	5.107550	0.000000	-10.000000	-1.658333	50.966667	546.166687	1023.000000	1023.000000	2046.000000
36.759998	0.045032	26.613968	5.623236	6.526958	9.207344	5.256429	0.000000	-10.000000	-1.633333	50.083336	563.166687	1023.000000	1023.000000	2046.000000
36.779999	0.047455	28.045996	6.158321	6.707717	9.634241	5.545717	0.000000	-10.000000	-1.625000	49.716667	580.166687	1023.000000	1023.000000	2046.000000
36.799999	0.049735	29.393562	6.664057	6.856840	10.018422	5.854244	0.000000	-10.000000	-1.658333	49.900002	602.333313	1023.000000	1023.000000	2046.000000
36.820000	0.051963	30.710268	7.135628	7.046962	10.372496	6.155182	0.000000	-10.000000	-1.708333	50.650002	624.666687	1023.000000	1023.000000	2046.000000
36.840000	0.054322	32.104507	7.589114	7.198462	10.774730	6.542202	0.000000	-10.000000	-1.758333	51.316669	641.333313	1023.000000	1023.000000	2046.000000
36.860001	0.056410	33.338047	7.890103	7.361320	11.176674	6.909949	0.000000	-10.000000	-1.775000	51.733334	652.666687	1023.000000	1023.000000	2046.000000
36.880001	0.058458	34.548805	8.237934	7.517778	11.609775	7.183320	0.000000	-10.000000	-1.741667	51.766666	664.000000	1023.000000	1023.000000	2046.000000
36.900002	0.060375	35.681442	8.562194	7.594135	11.985504	7.539607	0.000000	-10.000000	-1.700000	51.500000	681.166687	1023.000000	1023.000000	2046.000000
36.919998	0.062331	36.837425	8.902507	7.650686	12.386650	7.897584	0.000000	-10.000000	-1.641667	50.733334	698.333313	1023.000000	1023.000000	2046.000000
36.939999	0.064105	37.886173	9.252084	7.631943	12.713577	8.288568	0.000000	-10.000000	-1.583333	49.700001	715.333313	1023.000000	1023.000000	2046.000000
36.959999	0.065847	38.915390	9.609130	7.635620	13.057267	8.613372	0.000000	-10.000000	-1.508333	48.750000	732.166687	1023.000000	1023.000000	2046.000000
36.980000	0.067606	39.955280	9.972960	7.632982	13.374367	8.974971	0.000000	-10.000000	-1.416667	47.700001	748.666687	1023.000000	1023.000000	2046.000000
37.000000	0.069087	40.830235	10.324468	7.653937	13.618772	9.233060	0.000000	-10.000000	-1.333333	46.299999	765.000000	1023.000000	1023.000000	2046.000000
37.020000	0.070613	41.732395	10.640815	7.656365	13.881878	9.553337	0.000000	-10.000000	-1.241667	44.833336	780.500000	1023.000000	1023.000000	2046.000000
37.040001	0.072011	42.558449	10.921641	7.710197	14.110710	9.815900	0.000000	-10.000000	-1.158333	43.183334	795.666687	1023.000000	1023.000000	2046.000000
37.060001	0.073487	43.430645	11.242803	7.770295	14.358685	10.058862	0.000000	-10.000000	-1.041667	41.583336	810.166687	1023.000000	1023.000000	2046.000000
37.080002	0.074717	44.157566	11.548065	7.749696	14.526502	10.333303	0.000000	-10.000000	-0.916667	38.950001	824.500000	1023.000000	1023.000000	2046.000000
37.099998	0.076039	44.938854	11.765330	7.895137	14.752934	10.525453	0.000000	-10.000000	-0.775000	36.216667	838.000000	1023.000000	1023.000000	2046.000000
37.119999	0.077156	45.599239	11.893105	8.123184	14.933019	10.649932	0.000000	-10.000000	-0.633333	33.000000	850.666687	1023.000000	1023.000000	2046.000000
37.139999	0.078092	46.152195	11.980868	8.361684	14.994196	10.815447	0.000000	-10.000000	-0.483333	29.750000	862.000000	1023.000000	1023.000000	2046.000000
37.160000	0.078756	46.544636	11.858925	8.579488	15.166009	10.940214	0.000000	-10.000000	-0.325000	25.800001	872.333313	1023.000000	1023.000000	2046.000000
37.180000	0.078875	46.615231	11.741134	8.633912	15.243546	10.996639	0.000000	-10.000000	-0.175000	20.783333	881.500000	1023.000000	1023.000000	2046.000000
37.200001	0.079228	46.823605	11.835653	8.556772	15.380373	11.050805	0.000000	-10.000000	-0.075000	15.533334	889.500000	1023.000000	1023.000000	2046.000000
37.220001	0.079710	47.108459	11.884726	8.638066	15.520352	11.065313	0.000000	-10.000000	-0.016667	10.466666	895.666687	1023.000000	1023.000000	2046.000000
37.240002	0.079606	47.047417	11.812843	8.846140	15.462665	10.925770	0.000000	-10.000000	-0.016667	6.750000	900.166687	1023.000000	1023.000000	2046.000000
37.259998	0.078995	46.686184	11.581204	9.077923	15.314960	10.712097	0.000000	-10.000000	-0.008333	3.066667	903.000000	1023.000000	1023.000000	2046.000000
37.279999	0.078138	46.179329	11.347903	9.278446	15.101467	10.451512	0.000000	-10.000000	0.008333	0.066667	904.500000	1023.000000	1023.000000	2046.000000
37.299999	0.077631	45.879780	11.222148	9.484863	14.939048	10.233721	0.000000	-10.000000	0.016667	-2.383333	905.000000	1023.000000	1023.000000	2046.000000
37.320000	0.077435	45.764267	11.184135	9.704910	14.780106	10.095115	0.000000	-10.000000	0.016667	-3.566667	905.000000	1023.000000	1023.000000	2046.000000
37.340000	0.077402	45.744541	11.170357	9.958516	14.676223	9.939445	0.000000	-10.000000	0.000000	-4.133333	905.000000	1023.000000	1023.000000	2046.000000
37.360001	0.077288	45.677361	11.132516	10.092537	14.585262	9.867046	0.000000	-10.000000	0.016667	-4.383334	905.000000	1023.000000	1023.000000	2046.000000
37.380001	0.076831	45.407139	11.143490	10.164411	14.412683	9.686554	0.000000	-10.000000	0.025000	-4.733334	905.000000	1023.000000	1023.000000	2046.000000
37.400002	0.076549	45.240292	11.202131	10.098696	14.301174	9.638289	0.000000	-10.000000	0.041667	-5.983334	905.000000	1023.000000	1023.000000	2046.000000
37.419998	0.076202	45.035130	11.222357	10.074767	14.194549	9.543455	0.000000	-10.000000	0.066667	-8.600000	905.000000	1023.000000	1023.000000	2046.000000
37.439999	0.075869	44.838535	11.206723	10.088322	14.058538	9.484952	0.000000	-10.000000	0.125000	-11.916667	905.000000	1023.000000	1023.000000	2046.000000
37.459999	0.075327	44.518375	11.099020	10.126897	13.882311	9.410149	0.000000	-10.000000	0.191667	-14.916667	901.333313	1023.000000	1023.000000	2046.000000
37.480000	0.074610	44.094631	10.849992	10.162829	13.746804	9.335006	0.000000	-10.000000	0.241667	-17.066668	892.500000	1023.000000	1023.000000	2046.000000
37.500000	0.073765	43.594822	10.589291	10.189545	13.519214	9.296773	0.000000	-10.000000	0.300000	-18.916668	881.666687	1023.000000	1023.000000	2046.000000
37.520000	0.072782	43.014309	10.296649	10.186131	13.259788	9.271740	0.000000	-10.000000	0.375000	-21.400000	872.333313	1023.000000	1023.000000	2046.000000
37.540001	0.071344	42.164200	9.934067	10.051551	12.917565	9.261017	0.000000	-10.000000	0.483333	-24.300001	865.333313	1023.000000	1023.000000	2046.000000
37.560001	0.069553	41.106022	9.576152	9.836349	12.479237	9.214285	0.000000	-10.000000	0.583333	-27.500000	857.333313	1023.000000	1023.000000	2046.000000
37.580002	0.067739	40.033936	9.241672	9.590246	12.079473	9.122546	0.000000	-10.000000	0.725000	-30.466667	848.000000	1023.000000	1023.000000	2046.000000
37.599998	0.065834	38.907787	8.894423	9.395374	11.620651	8.997340	0.000000	-10.000000	0.875000	-33.500000	837.833313	1023.000000	1023.000000	2046.000000
37.619999	0.063772	37.689457	8.581420	9.189175	11.193027	8.725836	0.000000	-10.000000	1.058333	-36.716667	826.666687	1023.000000	1023.000000	2046.000000
37.639999	0.061701	36.465012	8.241756	9.074517	10.735222	8.413516	0.000000	-10.000000	1.250000	-40.216667	814.500000	1023.000000	1023.000000	2046.000000
37.660000	0.059628	35.240128	7.974375	8.916601	10.295415	8.053735	0.000000	-10.000000	1.491667	-43.849998	801.000000	1023.000000	1023.000000	2046.000000
37.680000	0.057789	34.153194	7.658998	8.880245	9.975415	7.638537	0.000000	-10.000000	1.741667	-47.266666	786.333313	1023.000000	1023.000000	2046.000000
37.700001	0.055620	32.871143	7.393502	8.666394	9.538654	7.272593	0.000000	-10.000000	1.966667	-50.366669	770.500000	1023.000000	1023.000000	2046.000000
37.720001	0.053817	31.805893	7.147863	8.496075	9.224075	6.937880	0.000000	-10.000000	2.158333	-53.083336	753.833313	1023.000000	1023.000000	2046.000000
37.740002	0.052073	30.775263	6.871774	8.462017	8.953705	6.487769	0.000000	-10.000000	2.333333	-55.250000	736.000000	1023.000000	1023.000000	2046.000000
37.759998	0.050271	29.710056	6.663635	8.440651	8.561176	6.044594	0.000000	-10.000000	2.475000	-56.883335	717.666687	1023.000000	1023.000000	2046.000000
37.779999	0.048475	28.648638	6.324531	8.344247	8.274640	5.705220	0.000000	-10.000000	2.583333	-58.183334	698.500000	1023.000000	1023.000000	2046.000000
37.799999	0.045957	27.160791	5.931835	7.978052	7.968383	5.282521	0.000000	-10.000000	2.658333	-59.116669	679.333313	1023.000000	1023.000000	2046.000000
37.820000	0.043571	25.750383	5.636805	7.444108	7.736211	4.933260	0.000000	-10.000000	2.733333	-60.083336	659.666687	1023.000000	1023.000000	2046.000000
37.840000	0.041520	24.538473	5.446236	7.057635	7.498606	4.535995	0.000000	-10.000000	2.758333	-60.483334	639.666687	1023.000000	1023.000000	2046.000000
37.860001	0.039854	23.553900	5.182839	6.905372	7.298877	4.166811	0.000000	-10.000000	2.758333	-60.533333	619.333313	1023.000000	1023.000000	2046.000000
37.880001	0.038131	22.535448	4.848555	6.953752	7.064481	3.668660	0.000000	-10.000000	2.675000	-59.866669	599.000000	1023.000000	1023.000000	2046.000000
37.900002	0.036514	21.579767	4.512690	6.940529	6.820483	3.306065	0.000000	-10.000000	2.583333	-58.850002	579.166687	1023.000000	1023.000000	2046.000000
37.919998	0.034596	20.446320	4.223054	6.892473	6.514917	2.815875	0.000000	-10.000000	2.458333	-57.516666	559.500000	1023.000000	1023.000000	2046.000000
37.939999	0.032817	19.394936	4.032413	6.766196	6.206645	2.389681	0.000000	-10.000000	2.366667	-56.233334	540.333313	1023.000000	1023.000000	2046.000000
37.959999	0.031132	18.399273	3.809369	6.640247	5.923389	2.026268	0.000000	-10.000000	2.258333	-55.000000	521.666687	1023.000000	1023.000000	2046.000000
37.980000	0.029396	17.373272	3.558260	6.474529	5.636859	1.703624	0.000000	-10.000000	2.166667	-53.849998	503.500000	1023.000000	1023.000000	2046.000000
38.000000	0.027630	16.329201	3.294978	6.349834	5.351357	1.333032	0.000000	-10.000000	2.075000	-52.566666	485.500000	1023.000000	1023.000000	2046.000000
38.020000	0.025744	15.214924	3.031406	6.161452	5.067209	0.954857	0.000000	-10.000000	2.000000	-51.583336	467.833344	1023.000000	1023.000000	2046.000000
38.040001	0.024230	14.319887	2.884365	5.979026	4.811924	0.644572	0.000000	-10.000000	1.933333	-50.750000	450.500000	1023.000000	1023.000000	2046.000000
38.060001	0.022587	13.349055	2.685216	5.788213	4.515484	0.360142	0.000000	-10.000000	1.883333	-50.133335	433.666656	1023.000000	1023.000000	2046.000000
38.080002	0.021085	12.461349	2.491372	5.676151	4.203137	0.090691	0.000000	-10.000000	1.825000	-49.366669	416.833344	1023.000000	1023.000000	2046.000000
38.099998	0.019556	11.557504	2.248159	5.515435	3.939186	-0.145277	0.000000	-10.000000	1.783333	-48.750000	400.333344	1023.000000	1023.000000	2046.000000
38.119999	0.017934	10.599257	1.957983	5.355175	3.633060	-0.346960	0.000000	-10.000000	1.716667	-47.950001	384.000000	1023.000000	1023.000000	2046.000000
38.139999	0.016234	9.594113	1.653963	5.169014	3.339548	-0.568411	0.000000	-10.000000	1.666667	-47.333336	368.000000	1023.000000	1023.000000	2046.000000
38.160000	0.014488	8.562487	1.349950	4.860799	3.055205	-0.703468	0.000000	-10.000000	1.616667	-46.816666	352.333344	1023.000000	1023.000000	2046.000000
38.180000	0.012650	7.476274	1.105060	4.536035	2.748534	-0.913355	0.000000	-10.000000	1.591667	-46.400002	336.666656	1023.000000	1023.000000	2046.000000
38.200001	0.010855	6.415379	0.827524	4.169397	2.489824	-1.071366	0.000000	-10.000000	1.566667	-46.000000	321.333344	1023.000000	1023.000000	2046.000000
38.220001	0.009053	5.350509	0.555549	3.849957	2.216072	-1.271069	0.000000	-10.000000	1.525000	-45.316666	305.833344	1023.000000	1023.000000	2046.000000
38.240002	0.007393	4.369422	0.347847	3.557758	1.944599	-1.480782	0.000000	-10.000000	1.491667	-44.650002	290.833344	1023.000000	1023.000000	2046.000000
38.259998	0.005679	3.356293	0.105058	3.284288	1.669028	-1.702080	0.000000	-10.000000	1.450000	-43.900002	276.000000	1023.000000	1023.000000	2046.000000
38.279999	0.004244	2.508498	-0.086408	3.057045	1.444061	-1.906200	0.000000	-10.000000	1.408333	-43.150002	261.333344	1023.000000	1023.000000	2046.000000
38.299999	0.002654	1.568677	-0.348531	2.833696	1.223751	-2.140239	0.000000	-10.000000	1.350000	-42.483334	246.833328	1023.000000	1023.000000	2046.000000
38.320000	0.001174	0.693740	-0.610218	2.669541	0.995962	-2.361545	0.000000	-10.000000	1.308333	-41.783333	232.500000	1023.000000	1023.000000	2046.000000
38.340000	-0.000520	-0.307157	-0.876513	2.350685	0.714249	-2.495579	0.000000	-10.000000	1.258333	-41.216667	218.666672	1023.000000	1023.000000	2046.000000
38.360001	-0.002015	-1.190830	-1.109256	2.095688	0.436776	-2.614039	0.000000	-10.000000	1.225000	-40.516666	205.000000	1023.000000	1023.000000	2046.000000
38.380001	-0.003445	-2.036034	-1.413805	2.101309	0.281712	-3.005250	0.000000	-10.000000	1.191667	-39.900002	191.500000	1023.000000	1023.000000	2046.000000
38.400002	-0.004622	-2.731808	-1.623987	2.040038	-0.005724	-3.142134	0.000000	-10.000000	1.175000	-39.266666	178.166672	1023.000000	1023.000000	2046.000000
38.419998	-0.005747	-3.396381	-1.939761	1.986830	-0.153523	-3.289927	0.000000	-10.000000	1.141667	-38.683334	165.000000	1023.000000	1023.000000	2046.000000
38.439999	-0.007391	-4.368125	-2.230932	1.586131	-0.271022	-3.452303	0.000000	-10.000000	1.108333	-38.150002	152.166672	1023.000000	1023.000000	2046.000000
38.459999	-0.009036	-5.340394	-2.387860	1.126652	-0.455098	-3.624088	0.000000	-10.000000	1.066667	-37.750000	139.500000	1023.000000	1023.000000	2046.000000
38.480000	-0.010357	-6.120925	-2.500506	0.745923	-0.572584	-3.793758	0.000000	-10.000000	0.991667	-36.733334	126.833336	1023.000000	1023.000000	2046.000000
38.500000	-0.011649	-6.884800	-2.673975	0.585916	-0.776280	-4.020462	0.000000	-10.000000	0.891667	-34.983334	114.500000	1023.000000	1023.000000	2046.000000
38.520000	-0.012709	-7.511036	-2.938605	0.576649	-0.926460	-4.222620	0.000000	-10.000000	0.766667	-32.250000	102.666664	1023.000000	1023.000000	2046.000000
38.540001	-0.013284	-7.850838	-3.130820	0.674241	-1.071844	-4.322416	0.000000	-10.000000	0.675000	-29.716667	92.000000	1023.000000	1023.000000	2046.000000
38.560001	-0.014210	-8.398265	-3.366101	0.773664	-1.303496	-4.502332	0.000000	-10.000000	0.583333	-27.516666	82.166664	1023.000000	1023.000000	2046.000000
38.580002	-0.015020	-8.876747	-3.544700	0.809138	-1.450947	-4.690238	0.000000	-10.000000	0.525000	-26.200001	73.000000	1023.000000	1023.000000	2046.000000
38.599998	-0.015981	-9.444556	-3.734687	0.845914	-1.648994	-4.906789	0.000000	-10.000000	0.491667	-25.383333	64.333336	1023.000000	1023.000000	2046.000000
38.619999	-0.016917	-9.998106	-3.913190	0.842615	-1.799655	-5.127877	0.000000	-10.000000	0.475000	-24.783335	55.833332	1023.000000	1023.000000	2046.000000
38.639999	-0.017837	-10.541628	-4.083313	0.773352	-1.946046	-5.285621	0.000000	-10.000000	0.450000	-24.216667	47.500000	1023.000000	1023.000000	2046.000000
38.660000	-0.018954	-11.201665	-4.304832	0.642702	-2.052890	-5.486645	0.000000	-10.000000	0.400000	-23.300001	39.333332	1023.000000	1023.000000	2046.000000
38.680000	-0.019528	-11.540773	-4.318964	0.452441	-2.140533	-5.533717	0.000000	-10.000000	0.358333	-22.216667	31.500000	1023.000000	1023.000000	2046.000000
38.700001	-0.020075	-11.864487	-4.338007	0.380482	-2.250485	-5.656477	0.000000	-10.000000	0.316667	-20.816668	24.166666	1023.000000	1023.000000	2046.000000
38.720001	-0.020582	-12.164095	-4.323768	0.239212	-2.353381	-5.726158	0.000000	-10.000000	0.275000	-19.316668	17.166666	1023.000000	1023.000000	2046.000000
38.740002	-0.020935	-12.372334	-4.332821	0.131812	-2.408259	-5.763066	0.000000	-10.000000	0.225000	-17.733334	10.666667	1023.000000	1023.000000	2046.000000
38.759998	-0.021452	-12.678019	-4.403929	0.054827	-2.463162	-5.865754	0.000000	-10.000000	0.175000	-16.100000	5.000000	1023.000000	1023.000000	2046.000000
38.779999	-0.021746	-12.852104	-4.407442	-0.094131	-2.496788	-5.853744	0.000000	-10.000000	0.133333	-14.500000	0.000000	1023.000000	1023.000000	2046.000000
38.799999	-0.022051	-13.032327	-4.427706	-0.228882	-2.522351	-5.853387	0.000000	-10.000000	0.091667	-12.933333	-4.500000	1023.000000	1023.000000	2046.000000
38.820000	-0.022391	-13.233308	-4.410521	-0.408077	-2.583774	-5.830936	0.000000	-10.000000	0.066667	-11.416667	-8.666667	1023.000000	1023.000000	2046.000000
38.840000	-0.022484	-13.288325	-4.380861	-0.560354	-2.595816	-5.751295	0.000000	-10.000000	0.041667	-9.816667	-12.500000	1023.000000	1023.000000	2046.000000
38.860001	-0.022745	-13.442052	-4.402985	-0.619431	-2.609830	-5.809806	0.000000	-10.000000	0.033333	-8.133333	-15.666667	1023.000000	1023.000000	2046.000000
38.880001	-0.022861	-13.510854	-4.323917	-0.766544	-2.677332	-5.743061	0.000000	-10.000000	0.016667	-5.800000	-18.333334	1023.000000	1023.000000	2046.000000
38.900002	-0.023027	-13.609249	-4.310375	-0.831047	-2.726669	-5.741158	0.000000	-10.000000	-0.008333	-2.583333	-20.000000	1023.000000	1023.000000	2046.000000
38.919998	-0.023082	-13.641722	-4.202969	-0.946937	-2.798719	-5.693096	0.000000	-10.000000	-0.025000	0.266667	-20.833334	1023.000000	1023.000000	2046.000000
38.939999	-0.023245	-13.737655	-4.115448	-0.994051	-2.929992	-5.698163	0.000000	-10.000000	-0.041667	2.583333	-21.000000	1023.000000	1023.000000	2046.000000
38.959999	-0.022985	-13.584268	-3.990931	-1.034380	-2.928403	-5.630554	0.000000	-10.000000	-0.041667	3.866667	-21.000000	1023.000000	1023.000000	2046.000000
38.980000	-0.022777	-13.461469	-3.930417	-1.064863	-2.883564	-5.582625	0.000000	-10.000000	-0.058333	5.233333	-21.000000	1023.000000	1023.000000	2046.000000
39.000000	-0.022375	-13.223349	-3.790151	-1.122745	-2.858970	-5.451482	0.000000	-10.000000	-0.066667	6.316667	-21.000000	1023.000000	1023.000000	2046.000000
39.020000	-0.022043	-13.027248	-3.740836	-1.132666	-2.743941	-5.409806	0.000000	-10.000000	-0.075000	7.500000	-21.000000	1023.000000	1023.000000	2046.000000
39.040001	-0.021370	-12.629586	-3.629868	-0.984599	-2.623126	-5.391994	0.000000	-10.000000	-0.083333	9.000000	-21.000000	1023.000000	1023.000000	2046.000000
39.060001	-0.020443	-12.081865	-3.579674	-0.798467	-2.480293	-5.223431	0.000000	-10.000000	-0.116667	11.133334	-21.000000	1023.000000	1023.000000	2046.000000
39.080002	-0.019704	-11.644834	-3.584922	-0.770725	-2.220369	-5.068817	0.000000	-10.000000	-0.166667	13.483334	-21.000000	1023.000000	1023.000000	2046.000000
39.099998	-0.019304	-11.408783	-3.537730	-0.893763	-2.043919	-4.933371	0.000000	-10.000000	-0.216667	15.800000	-6.333333	1023.000000	1023.000000	2046.000000
39.119999	-0.018469	-10.915243	-3.344126	-1.018303	-1.792834	-4.759981	0.000000	-10.000000	-0.333333	19.216667	11.833333	1023.000000	1023.000000	2046.000000
39.139999	-0.017571	-10.384201	-3.235524	-0.904763	-1.610952	-4.632962	0.000000	-10.000000	-0.433333	21.866667	30.000000	1023.000000	1023.000000	2046.000000
39.160000	-0.016419	-9.703889	-3.182613	-0.573621	-1.422534	-4.525121	0.000000	-10.000000	-0.558333	25.266666	36.000000	1023.000000	1023.000000	2046.000000
39.180000	-0.015096	-8.921731	-3.138312	-0.198856	-1.283785	-4.300777	0.000000	-10.000000	-0.608333	27.450001	41.333332	1023.000000	1023.000000	2046.000000
39.200001	-0.013690	-8.090493	-3.142202	0.236450	-1.093016	-4.091726	0.000000	-10.000000	-0.691667	30.133333	50.000000	1023.000000	1023.000000	2046.000000
39.220001	-0.011905	-7.035607	-3.056322	0.573017	-0.940261	-3.612041	0.000000	-10.000000	-0.808333	32.350002	59.500000	1023.000000	1023.000000	2046.000000
39.240002	-0.009578	-5.660696	-2.901196	0.908401	-0.656854	-3.011046	0.000000	-10.000000	-1.016667	35.616669	70.000000	1023.000000	1023.000000	2046.000000
39.259998	-0.007030	-4.154459	-2.798919	1.276616	-0.240102	-2.392054	0.000000	-10.000000	-1.258333	39.883335	81.333336	1023.000000	1023.000000	2046.000000
39.279999	-0.004870	-2.877979	-2.636993	1.647848	-0.001000	-1.887834	0.000000	-10.000000	-1.483333	44.066666	94.000000	1023.000000	1023.000000	2046.000000
39.299999	-0.002899	-1.713030	-2.424986	1.900915	0.284250	-1.473210	0.000000	-10.000000	-1.608333	47.049999	108.000000	1023.000000	1023.000000	2046.000000
39.320000	-0.000777	-0.459325	-2.097983	2.142510	0.571188	-1.075041	0.000000	-10.000000	-1.650000	48.633335	123.166664	1023.000000	1023.000000	2046.000000
39.340000	0.001211	0.715958	-1.759599	2.263595	0.875002	-0.663039	0.000000	-10.000000	-1.658333	49.600002	139.000000	1023.000000	1023.000000	2046.000000
39.360001	0.003469	2.050225	-1.432144	2.457170	1.230719	-0.205520	0.000000	-10.000000	-1.666667	50.100002	155.333328	1023.000000	1023.000000	2046.000000
39.380001	0.005586	3.301237	-1.116686	2.654208	1.588071	0.175643	0.000000	-10.000000	-1.700000	50.616669	172.000000	1023.000000	1023.000000	2046.000000
39.400002	0.007754	4.582343	-0.785925	2.798630	1.974382	0.595256	0.000000	-10.000000	-1.733333	51.066666	189.000000	1023.000000	1023.000000	2046.000000
39.419998	0.009973	5.894273	-0.437725	2.923165	2.387785	1.021048	0.000000	-10.000000	-1.775000	51.549999	206.000000	1023.000000	1023.000000	2046.000000
39.439999	0.012284	7.259875	-0.054917	2.981346	2.878786	1.454660	0.000000	-10.000000	-1.850000	52.133335	223.166672	1023.000000	1023.000000	2046.000000
39.459999	0.014725	8.702502	0.403755	3.008318	3.387899	1.902529	0.000000	-10.000000	-1.900000	52.783333	240.333328	1023.000000	1023.000000	2046.000000
39.480000	0.016898	9.986554	0.834343	3.034296	3.826551	2.291364	0.000000	-10.000000	-1.950000	53.416668	257.833344	1023.000000	1023.000000	2046.000000
39.500000	0.019159	11.323183	1.283317	2.986166	4.346047	2.707652	0.000000	-10.000000	-1.950000	54.166668	275.500000	1023.000000	1023.000000	2046.000000
39.520000	0.021206	12.532694	1.738011	2.970816	4.768298	3.055569	0.000000	-10.000000	-1.975000	54.599998	293.500000	1023.000000	1023.000000	2046.000000
39.540001	0.023436	13.850419	2.202565	2.986440	5.263096	3.398318	0.000000	-10.000000	-2.033333	55.133335	311.500000	1023.000000	1023.000000	2046.000000
39.560001	0.025714	15.196767	2.695845	3.076077	5.685060	3.739785	0.000000	-10.000000	-2.066667	55.333336	329.833344	1023.000000	1023.000000	2046.000000
39.580002	0.027940	16.512522	3.153105	3.218615	6.116388	4.024414	0.000000	-10.000000	-2.100000	55.850002	348.166656	1023.000000	1023.000000	2046.000000
39.599998	0.030194	17.844807	3.658010	3.295288	6.519364	4.372144	0.000000	-10.000000	-2.083333	56.066666	366.833344	1023.000000	1023.000000	2046.000000
39.619999	0.032352	19.119915	4.093718	3.490992	6.921822	4.613383	0.000000	-10.000000	-2.100000	56.166668	385.500000	1023.000000	1023.000000	2046.000000
39.639999	0.034820	20.578485	4.576190	3.668733	7.389515	4.944046	0.000000	-10.000000	-2.100000	56.299999	404.333344	1023.000000	1023.000000	2046.000000
39.660000	0.037114	21.934326	5.040086	3.799652	7.789658	5.304931	0.000000	-10.000000	-2.091667	56.066669	423.000000	1023.000000	1023.000000	2046.000000
39.680000	0.039292	23.221853	5.465665	3.970145	8.228255	5.557789	0.000000	-10.000000	-2.050000	56.016666	441.666656	1023.000000	1023.000000	2046.000000
39.700001	0.041731	24.662853	5.866964	4.307111	8.641542	5.847236	0.000000	-10.000000	-2.008333	55.466667	460.333344	1023.000000	1023.000000	2046.000000
39.720001	0.044295	26.178251	6.198287	4.740484	9.069994	6.169487	0.000000	-10.000000	-1.941667	55.183334	479.000000	1023.000000	1023.000000	2046.000000
39.740002	0.046709	27.604778	6.314145	5.145428	9.614271	6.530934	0.000000	-10.000000	-1.858333	54.083332	497.333344	1023.000000	1023.000000	2046.000000
39.759998	0.048393	28.600258	6.406037	5.388519	9.966264	6.839439	0.000000	-10.000000	-1.750000	53.000000	515.500000	1023.000000	1023.000000	2046.000000
39.779999	0.050545	29.871908	6.674187	5.565054	10.456496	7.176171	0.000000	-10.000000	-1.683333	51.333332	533.333313	1023.000000	1023.000000	2046.000000
39.799999	0.052618	31.097216	6.963311	5.802155	10.852218	7.479532	0.000000	-10.000000	-1.666667	50.633335	550.833313	1023.000000	1023.000000	2046.000000
39.820000	0.054453	32.181442	7.100632	6.252642	11.189302	7.638867	0.000000	-10.000000	-1.633333	50.166668	567.833313	1023.000000	1023.000000	2046.000000
39.840000	0.055620	32.871506	7.193276	6.754897	11.224794	7.698537	0.000000	-10.000000	-1.533333	49.633335	584.666687	1023.000000	1023.000000	2046.000000
39.860001	0.056562	33.428185	7.277302	7.120470	11.330242	7.700171	0.000000	-10.000000	-1.416667	48.316669	601.333313	1023.000000	1023.000000	2046.000000
39.880001	0.057615	34.050243	7.450405	7.473907	11.378489	7.747441	0.000000	-10.000000	-1.316667	46.783333	617.833313	1023.000000	1023.000000	2046.000000
39.900002	0.058776	34.736626	7.671462	7.826974	11.425363	7.812827	0.000000	-10.000000	-1.241667	45.283333	633.666687	1023.000000	1023.000000	2046.000000
39.919998	0.059998	35.458595	7.953619	8.129428	11.488130	7.887417	0.000000	-10.000000	-1.125000	43.566666	649.000000	1023.000000	1023.000000	2046.000000
39.939999	0.061022	36.064125	8.221423	8.361661	11.528029	7.953012	0.000000	-10.000000	-0.966667	40.933334	663.833313	1023.000000	1023.000000	2046.000000
39.959999	0.061978	36.628975	8.475089	8.528612	11.622715	8.002558	0.000000	-10.000000	-0.791667	38.100002	678.000000	1023.000000	1023.000000	2046.000000
39.980000	0.062993	37.228668	8.795478	8.617705	11.649067	8.166417	0.000000	-10.000000	-0.625000	34.666668	691.333313	1023.000000	1023.000000	2046.000000
40.000000	0.064087	37.875305	9.104225	8.734028	11.833928	8.203125	0.000000	-10.000000	-0.491667	31.050001	703.333313	1023.000000	1023.000000	2046.000000
40.020000	0.064986	38.406887	9.397624	8.880597	11.800351	8.328315	0.000000	-10.000000	-0.358333	27.083334	714.333313	1023.000000	1023.000000	2046.000000
40.040001	0.065911	38.953468	9.646821	9.015150	11.877442	8.414054	0.000000	-10.000000	-0.250000	23.116667	724.000000	1023.000000	1023.000000	2046.000000
40.060001	0.066581	39.349186	9.829065	9.126809	11.964946	8.428365	0.000000	-10.000000	-0.133333	18.816668	732.333313	1023.000000	1023.000000	2046.000000
40.080002	0.066598	39.359310	9.917528	9.230508	11.969779	8.241496	0.000000	-10.000000	-0.066667	14.600000	739.333313	1023.000000	1023.000000	2046.000000
40.099998	0.066613	39.368145	10.035401	9.320763	11.977954	8.034029	0.000000	-10.000000	-0.016667	10.250000	744.833313	1023.000000	1023.000000	2046.000000
40.119999	0.066345	39.209652	10.104935	9.286378	11.974819	7.843521	0.000000	-10.000000	-0.008333	6.050000	749.166687	1023.000000	1023.000000	2046.000000
40.139999	0.065967	38.986458	10.134359	9.207476	12.029546	7.615075	0.000000	-10.000000	0.016667	1.716667	751.666687	1023.000000	1023.000000	2046.000000
40.160000	0.065421	38.663849	10.129312	9.074562	12.031471	7.428503	0.000000	-10.000000	0.033333	-1.533333	752.833313	1023.000000	1023.000000	2046.000000
40.180000	0.064921	38.368229	10.081288	8.967194	12.066023	7.253723	0.000000	-10.000000	0.050000	-4.133333	753.000000	1023.000000	1023.000000	2046.000000
40.200001	0.064382	38.050007	10.012921	8.849106	12.073637	7.114344	0.000000	-10.000000	0.050000	-5.433333	753.000000	1023.000000	1023.000000	2046.000000
40.220001	0.063818	37.716225	9.965083	8.717061	12.050276	6.983804	0.000000	-10.000000	0.075000	-7.983334	753.000000	1023.000000	1023.000000	2046.000000
40.240002	0.063151	37.322300	9.835842	8.576433	12.001975	6.908049	0.000000	-10.000000	0.108333	-10.550000	753.000000	1023.000000	1023.000000	2046.000000
40.259998	0.062351	36.849178	9.703042	8.422106	11.914987	6.809046	0.000000	-10.000000	0.175000	-14.150001	753.000000	1023.000000	1023.000000	2046.000000
40.279999	0.061610	36.411232	9.540546	8.247263	11.860900	6.762525	0.000000	-10.000000	0.241667	-17.150000	749.166687	1023.000000	1023.000000	2046.000000
40.299999	0.060733	35.893326	9.426184	8.092946	11.719969	6.654225	0.000000	-10.000000	0.333333	-20.150000	739.666687	1023.000000	1023.000000	2046.000000
40.320000	0.059843	35.367500	9.262261	7.934217	11.607727	6.563293	0.000000	-10.000000	0.408333	-23.000000	727.666687	1023.000000	1023.000000	2046.000000
40.340000	0.058620	34.644321	9.006102	7.813260	11.397212	6.427748	0.000000	-10.000000	0.508333	-25.583334	716.666687	1023.000000	1023.000000	2046.000000
40.360001	0.057716	34.110317	8.880797	7.733446	11.172647	6.323429	0.000000	-10.000000	0.608333	-27.916666	708.166687	1023.000000	1023.000000	2046.000000
40.380001	0.056406	33.336212	8.594754	7.700606	10.836136	6.204718	0.000000	-10.000000	0.741667	-30.433334	698.833313	1023.000000	1023.000000	2046.000000
40.400002	0.054669	32.309586	8.119403	7.612609	10.570390	6.007185	0.000000	-10.000000	0.891667	-33.333332	688.666687	1023.000000	1023.000000	2046.000000
40.419998	0.052440	30.992245	7.697029	7.387076	10.237185	5.670955	0.000000	-10.000000	1.100000	-37.133335	677.500000	1023.000000	1023.000000	2046.000000
40.439999	0.050368	29.767632	7.429300	7.147939	9.896805	5.293588	0.000000	-10.000000	1.325000	-41.066666	665.000000	1023.000000	1023.000000	2046.000000
40.459999	0.048590	28.716425	7.160835	7.026491	9.615468	4.913631	0.000000	-10.000000	1.525000	-44.583336	651.333313	1023.000000	1023.000000	2046.000000
40.480000	0.046505	27.484282	6.727859	7.152804	9.212270	4.391348	0.000000	-10.000000	1.675000	-47.133335	636.500000	1023.000000	1023.000000	2046.000000
40.500000	0.043947	25.972855	6.202557	7.362190	8.669846	3.738262	0.000000	-10.000000	1.816667	-48.850002	621.000000	1023.000000	1023.000000	2046.000000
40.520000	0.041278	24.395454	5.645440	7.485315	8.106039	3.158661	0.000000	-10.000000	1.941667	-50.333332	604.666687	1023.000000	1023.000000	2046.000000
40.540001	0.038765	22.910112	5.173253	7.560679	7.620093	2.556088	0.000000	-10.000000	2.050000	-51.799999	587.833313	1023.000000	1023.000000	2046.000000
40.560001	0.036499	21.571177	4.831072	7.561392	7.181361	1.997351	0.000000	-10.000000	2.125000	-53.099998	570.333313	1023.000000	1023.000000	2046.000000
40.580002	0.034441	20.354681	4.480365	7.509995	6.802092	1.562229	0.000000	-10.000000	2.216667	-54.016666	552.500000	1023.000000	1023.000000	2046.000000
40.599998	0.032549	19.236528	4.178210	7.439179	6.458578	1.160560	0.000000	-10.000000	2.283333	-54.750000	534.500000	1023.000000	1023.000000	2046.000000
40.619999	0.030182	17.837278	3.767231	7.272963	6.089920	0.707166	0.000000	-10.000000	2.366667	-55.549999	510.166656	1023.000000	1023.000000	2046.000000
40.639999	0.028018	16.558592	3.432708	7.046868	5.690566	0.388451	0.000000	-10.000000	2.408333	-56.183334	491.833344	1023.000000	1023.000000	2046.000000
40.660000	0.025978	15.353057	3.162858	6.835855	5.334846	0.019498	0.000000	-10.000000	2.450000	-56.650002	473.166656	1023.000000	1023.000000	2046.000000
40.680000	0.023861	14.102135	2.854671	6.652470	4.940605	-0.345610	0.000000	-10.000000	2.483333	-57.133335	460.500000	1023.000000	1023.000000	2046.000000
40.700001	0.022075	13.046193	2.626015	6.546448	4.496961	-0.623230	0.000000	-10.000000	2.500000	-57.566666	441.333344	1023.000000	1023.000000	2046.000000
40.720001	0.020189	11.931714	2.237566	6.405089	4.138441	-0.849382	0.000000	-10.000000	2.516667	-57.883335	422.166656	1023.000000	1023.000000	2046.000000
40.740002	0.018191	10.751038	1.875371	6.242333	3.756037	-1.122704	0.000000	-10.000000	2.533333	-57.799999	402.833344	1023.000000	1023.000000	2046.000000
40.759998	0.016204	9.576634	1.489779	5.989132	3.438534	-1.340810	0.000000	-10.000000	2.516667	-57.500000	383.666656	1023.000000	1023.000000	2046.000000
40.779999	0.014193	8.387778	1.190333	5.630351	3.056145	-1.489049	0.000000	-10.000000	2.491667	-57.033337	364.500000	1023.000000	1023.000000	2046.000000
40.799999	0.012202	7.211191	0.897660	5.234379	2.732594	-1.653442	0.000000	-10.000000	2.383333	-56.250000	345.500000	1023.000000	1023.000000	2046.000000
40.820000	0.010487	6.197689	0.649788	4.824226	2.466444	-1.742770	0.000000	-10.000000	2.291667	-55.133335	326.833344	1023.000000	1023.000000	2046.000000
40.840000	0.008786	5.192411	0.487317	4.486748	2.134352	-1.916005	0.000000	-10.000000	2.158333	-53.733334	308.500000	1023.000000	1023.000000	2046.000000
40.860001	0.007243	4.280384	0.325340	4.149265	1.877234	-2.071454	0.000000	-10.000000	2.033333	-52.116669	290.666656	1023.000000	1023.000000	2046.000000
40.880001	0.005830	3.445462	0.151047	3.859389	1.663682	-2.228656	0.000000	-10.000000	1.891667	-50.483334	273.166656	1023.000000	1023.000000	2046.000000
40.900002	0.004275	2.526641	-0.018641	3.599320	1.405534	-2.459572	0.000000	-10.000000	1.750000	-48.583336	256.333344	1023.000000	1023.000000	2046.000000
40.919998	0.002905	1.716646	-0.210982	3.302117	1.234219	-2.608707	0.000000	-10.000000	1.633333	-47.016666	240.000000	1023.000000	1023.000000	2046.000000
40.939999	0.001497	0.884579	-0.368149	3.059285	0.998269	-2.804827	0.000000	-10.000000	1.533333	-45.416668	224.333328	1023.000000	1023.000000	2046.000000
40.959999	0.000256	0.151217	-0.582639	2.834841	0.859083	-2.960068	0.000000	-10.000000	1.450000	-44.083332	209.166672	1023.000000	1023.000000	2046.000000
40.980000	-0.000906	-0.535603	-0.820917	2.650887	0.761334	-3.126906	0.000000	-10.000000	1.358333	-42.450001	194.666672	1023.000000	1023.000000	2046.000000
41.000000	-0.002377	-1.404573	-1.027634	2.423865	0.534448	-3.335252	0.000000	-10.000000	1.266667	-41.150002	180.500000	1023.000000	1023.000000	2046.000000
41.020000	-0.003550	-2.097972	-1.171337	2.289597	0.326935	-3.543167	0.000000	-10.000000	1.166667	-39.466667	166.666672	1023.000000	1023.000000	2046.000000
41.040001	-0.004498	-2.658423	-1.386069	2.258535	0.105581	-3.636470	0.000000	-10.000000	1.083333	-38.000000	153.333328	1023.000000	1023.000000	2046.000000
41.060001	-0.005766	-3.407995	-1.738017	2.095273	0.011161	-3.776412	0.000000	-10.000000	1.000000	-36.566669	140.500000	1023.000000	1023.000000	2046.000000
41.080002	-0.007420	-4.384994	-2.032635	1.689748	-0.072323	-3.969783	0.000000	-10.000000	0.950000	-35.450001	128.333328	1023.000000	1023.000000	2046.000000
41.099998	-0.008777	-5.187362	-2.156708	1.253735	-0.217879	-4.066509	0.000000	-10.000000	0.883333	-34.450001	116.500000	1023.000000	1023.000000	2046.000000
41.119999	-0.010182	-6.017702	-2.340557	1.026460	-0.412445	-4.291160	0.000000	-10.000000	0.816667	-33.066666	105.166664	1023.000000	1023.000000	2046.000000
41.139999	-0.011355	-6.710909	-2.626929	0.970606	-0.586154	-4.468432	0.000000	-10.000000	0.725000	-31.366667	94.166664	1023.000000	1023.000000	2046.000000
41.160000	-0.012166	-7.190024	-2.865916	1.039953	-0.753403	-4.610658	0.000000	-10.000000	0.633333	-29.400002	83.666664	1023.000000	1023.000000	2046.000000
41.180000	-0.012951	-7.654072	-3.127488	1.178899	-0.929899	-4.775583	0.000000	-10.000000	0.558333	-27.516668	73.833336	1023.000000	1023.000000	2046.000000
41.200001	-0.013650	-8.067275	-3.333344	1.241816	-1.091217	-4.884530	0.000000	-10.000000	0.500000	-26.033335	64.666664	1023.000000	1023.000000	2046.000000
41.220001	-0.014575	-8.613813	-3.487470	1.300295	-1.316112	-5.110527	0.000000	-10.000000	0.466667	-24.950001	56.166668	1023.000000	1023.000000	2046.000000
41.240002	-0.015405	-9.104396	-3.642832	1.339838	-1.500736	-5.300666	0.000000	-10.000000	0.433333	-24.083334	47.833332	1023.000000	1023.000000	2046.000000
41.259998	-0.016301	-9.633669	-3.843821	1.302942	-1.634555	-5.458234	0.000000	-10.000000	0.400000	-22.883333	39.833332	1023.000000	1023.000000	2046.000000
41.279999	-0.017199	-10.164700	-4.009305	1.205022	-1.775617	-5.584799	0.000000	-10.000000	0.366667	-21.650000	32.000000	1023.000000	1023.000000	2046.000000
41.299999	-0.017917	-10.588791	-4.090060	1.088522	-1.883893	-5.703360	0.000000	-10.000000	0.325000	-20.350000	24.833334	1023.000000	1023.000000	2046.000000
41.320000	-0.018544	-10.959597	-4.094451	0.982381	-1.991221	-5.856305	0.000000	-10.000000	0.283333	-19.300001	18.000000	1023.000000	1023.000000	2046.000000
41.340000	-0.018988	-11.221965	-4.077474	0.901258	-2.131209	-5.914540	0.000000	-10.000000	0.241667	-17.950001	11.666667	1023.000000	1023.000000	2046.000000
41.360001	-0.019477	-11.511120	-4.121131	0.810516	-2.197001	-6.003503	0.000000	-10.000000	0.216667	-16.733334	5.666667	1023.000000	1023.000000	2046.000000
41.380001	-0.019905	-11.764112	-4.170561	0.728117	-2.262899	-6.058769	0.000000	-10.000000	0.208333	-15.616668	0.333333	1023.000000	1023.000000	2046.000000
41.400002	-0.020351	-12.027647	-4.266223	0.630909	-2.301940	-6.090393	0.000000	-10.000000	0.183333	-14.733334	-4.500000	1023.000000	1023.000000	2046.000000
41.419998	-0.020857	-12.326447	-4.335633	0.491540	-2.370654	-6.111699	0.000000	-10.000000	0.175000	-13.850000	-9.166667	1023.000000	1023.000000	2046.000000
41.439999	-0.021357	-12.621872	-4.365499	0.327872	-2.443246	-6.140999	0.000000	-10.000000	0.150000	-13.166667	-13.666667	1023.000000	1023.000000	2046.000000
41.459999	-0.021873	-12.927089	-4.410711	0.126718	-2.490014	-6.153082	0.000000	-10.000000	0.133333	-12.550000	-18.166666	1023.000000	1023.000000	2046.000000
41.480000	-0.022316	-13.188509	-4.452695	-0.004536	-2.516032	-6.215245	0.000000	-10.000000	0.108333	-12.100000	-22.500000	1023.000000	1023.000000	2046.000000
41.500000	-0.022721	-13.427858	-4.480862	-0.189341	-2.578680	-6.178977	0.000000	-10.000000	0.091667	-11.433333	-26.500000	1023.000000	1023.000000	2046.000000
41.520000	-0.023231	-13.729702	-4.529244	-0.333088	-2.634653	-6.232717	0.000000	-10.000000	0.083333	-10.733334	-30.333334	1023.000000	1023.000000	2046.000000
41.540001	-0.023589	-13.941019	-4.547776	-0.443117	-2.671910	-6.278217	0.000000	-10.000000	0.066667	-9.950000	-33.666668	1023.000000	1023.000000	2046.000000
41.560001	-0.023942	-14.149472	-4.595603	-0.551547	-2.684923	-6.317399	0.000000	-10.000000	0.058333	-9.400000	-37.166668	1023.000000	1023.000000	2046.000000
41.580002	-0.024342	-14.386030	-4.624601	-0.643125	-2.762679	-6.355625	0.000000	-10.000000	0.050000	-8.833333	-40.333332	1023.000000	1023.000000	2046.000000
41.599998	-0.024479	-14.467350	-4.659657	-0.749761	-2.719458	-6.338472	0.000000	-10.000000	0.050000	-8.183333	-43.500000	1023.000000	1023.000000	2046.000000
41.619999	-0.024813	-14.664702	-4.638926	-0.864880	-2.834149	-6.326747	0.000000	-10.000000	0.050000	-7.300000	-46.166668	1023.000000	1023.000000	2046.000000
41.639999	-0.025231	-14.911647	-4.718465	-0.963180	-2.839866	-6.390135	0.000000	-10.000000	0.041667	-6.433333	-48.500000	1023.000000	1023.000000	2046.000000
41.660000	-0.025330	-14.970198	-4.701991	-1.026620	-2.887026	-6.354562	0.000000	-10.000000	0.041667	-5.383334	-50.500000	1023.000000	1023.000000	2046.000000
41.680000	-0.025387	-15.003965	-4.744316	-0.943784	-2.951879	-6.363987	0.000000	-10.000000	0.025000	-4.416667	-52.333332	1023.000000	1023.000000	2046.000000
41.700001	-0.025317	-14.962639	-4.804893	-0.922555	-2.937129	-6.298061	0.000000	-10.000000	0.016667	-3.400000	-53.833332	1023.000000	1023.000000	2046.000000
41.720001	-0.025706	-15.192207	-4.930219	-1.083575	-2.906227	-6.272186	0.000000	-10.000000	0.000000	-2.850000	-55.000000	1023.000000	1023.000000	2046.000000
41.740002	-0.026007	-15.370214	-4.914138	-1.362756	-2.865812	-6.227508	0.000000	-10.000000	0.000000	-2.050000	-56.000000	1023.000000	1023.000000	2046.000000
41.759998	-0.025922	-15.320025	-4.866951	-1.480837	-2.791893	-6.180345	0.000000	-10.000000	-0.016667	-0.283333	-56.666668	1023.000000	1023.000000	2046.000000
41.779999	-0.025804	-15.250444	-4.841426	-1.403551	-2.843581	-6.161886	0.000000	-10.000000	-0.050000	2.616667	-57.000000	1023.000000	1023.000000	2046.000000
41.799999	-0.025471	-15.053267	-4.871983	-1.128983	-2.845659	-6.206642	0.000000	-10.000000	-0.083333	6.633333	-57.000000	1023.000000	1023.000000	2046.000000
41.820000	-0.024999	-14.774336	-4.950913	-0.837003	-2.841367	-6.145052	0.000000	-10.000000	-0.116667	10.316667	-57.000000	1023.000000	1023.000000	2046.000000
41.840000	-0.024788	-14.649649	-5.008529	-0.555618	-2.875293	-6.210208	0.000000	-10.000000	-0.158333	13.366667	-57.000000	1023.000000	1023.000000	2046.000000
41.860001	-0.024114	-14.251389	-4.932351	-0.315595	-2.854630	-6.148811	0.000000	-10.000000	-0.200000	15.283334	-57.000000	1023.000000	1023.000000	2046.000000
41.880001	-0.023301	-13.771134	-4.855792	-0.058986	-2.781033	-6.075324	0.000000	-10.000000	-0.241667	16.950001	-57.000000	1023.000000	1023.000000	2046.000000
41.900002	-0.022389	-13.232178	-4.769213	0.156028	-2.661965	-5.957028	0.000000	-10.000000	-0.225000	15.300000	-34.166668	1023.000000	1023.000000	2046.000000
41.919998	-0.021302	-12.589683	-4.673162	0.439092	-2.485193	-5.870420	0.000000	-10.000000	-0.150000	9.700000	-15.166667	1023.000000	1023.000000	2046.000000
41.939999	-0.020244	-11.964164	-4.521189	0.615845	-2.327673	-5.731146	0.000000	-10.000000	-0.058333	3.450000	3.833333	1023.000000	1023.000000	2046.000000
41.959999	-0.018763	-11.089190	-4.228174	0.732648	-2.097836	-5.495829	0.000000	-10.000000	0.000000	0.000000	0.000000	1023.000000	1023.000000	2046.000000
41.980000	-0.017158	-10.140637	-3.890884	0.924526	-1.889423	-5.284856	0.000000	-10.000000	0.000000	0.000000	0.000000	1023.000000	1023.000000	2046.000000
42.000000	-0.015398	-9.100143	-3.590775	1.074911	-1.623480	-4.960799	0.000000	-10.000000	0.000000	0.000000	0.000000	1023.000000	1023.000000	2046.000000
42.020000	-0.013679	-8.084493	-3.300737	1.273182	-1.368061	-4.688878	0.000000	-10.000000	0.000000	0.000000	0.000000	1023.000000	1023.000000	2046.000000
42.040001	-0.011880	-7.021208	-3.085801	1.362604	-0.992311	-4.305700	0.000000	-10.000000	0.000000	0.000000	0.000000	1023.000000	1023.000000	2046.000000
42.060001	-0.010072	-5.952577	-2.835989	1.412344	-0.626119	-3.902812	0.000000	-10.000000	0.000000	0.000000	0.000000	1023.000000	1023.000000	2046.000000
42.080002	-0.008098	-4.785796	-2.529933	1.486782	-0.205685	-3.536960	0.000000	-10.000000	0.000000	0.000000	0.000000	1023.000000	1023.000000	2046.000000
42.099998	-0.005933	-3.506629	-2.161788	1.434183	0.250559	-3.029582	0.000000	-10.000000	0.000000	0.000000	0.000000	1023.000000	1023.000000	2046.000000
42.119999	-0.003888	-2.297638	-1.794652	1.400945	0.679673	-2.583605	0.000000	-10.000000	0.000000	0.000000	0.000000	1023.000000	1023.000000	2046.000000
42.139999	-0.001544	-0.912570	-1.401167	1.431850	1.195239	-2.138492	0.000000	-10.000000	0.000000	0.000000	0.000000	1023.000000	1023.000000	2046.000000
42.160000	0.000817	0.482583	-0.994176	1.426228	1.710585	-1.660055	0.000000	-10.000000	0.000000	0.000000	0.000000	1023.000000	1023.000000	2046.000000
42.180000	0.003161	1.868112	-0.525816	1.441406	2.197121	-1.244599	0.000000	-10.000000	0.000000	0.000000	0.000000	1023.000000	1023.000000	2046.000000
42.200001	0.005648	3.337683	-0.113960	1.489106	2.750836	-0.788299	0.000000	-10.000000	0.000000	0.000000	0.000000	1023.000000	1023.000000	2046.000000
42.220001	0.007870	4.650953	0.299169	1.507671	3.217394	-0.373281	0.000000	-10.000000	0.000000	0.000000	0.000000	1023.000000	1023.000000	2046.000000
42.240002	0.010283	6.077376	0.765828	1.583331	3.659862	0.068356	0.000000	-10.000000	0.000000	0.000000	0.000000	1023.000000	1023.000000	2046.000000
42.259998	0.012751	7.536083	1.135743	1.680380	4.206818	0.513143	0.000000	-10.000000	0.000000	0.000000	0.000000	1023.000000	1023.000000	2046.000000
42.279999	0.014952	8.836595	1.553676	1.808905	4.606030	0.867984	0.000000	-10.000000	0.000000	0.000000	0.000000	1023.000000	1023.000000	2046.000000
42.299999	0.017626	10.416961	2.026683	2.031721	5.041018	1.317537	0.000000	-10.000000	0.000000	0.000000	0.000000	1023.000000	1023.000000	2046.000000
42.320000	0.020152	11.909746	2.417882	2.288054	5.436331	1.767478	0.000000	-10.000000	0.000000	0.000000	0.000000	1023.000000	1023.000000	2046.000000
42.340000	0.022868	13.515053	2.731959	2.658558	5.878656	2.245880	0.000000	-10.000000	0.000000	0.000000	0.000000	1023.000000	1023.000000	2046.000000
42.360001	0.025076	14.819886	2.952725	2.861578	6.343740	2.661844	0.000000	-10.000000	0.000000	0.000000	0.000000	1023.000000	1023.000000	2046.000000
42.380001	0.027073	16.000368	3.221564	2.995432	6.735473	3.047899	0.000000	-10.000000	0.000000	0.000000	0.000000	1023.000000	1023.000000	2046.000000
42.400002	0.029563	17.471504	3.576920	3.211342	7.263369	3.419873	0.000000	-10.000000	0.000000	0.000000	0.000000	1023.000000	1023.000000	2046.000000
42.419998	0.031953	18.884264	3.856054	3.554136	7.691847	3.782227	0.000000	-10.000000	0.000000	0.000000	0.000000	1023.000000	1023.000000	2046.000000
42.439999	0.033758	19.950724	4.026231	4.057502	7.973295	3.893696	0.000000	-10.000000	0.000000	0.000000	0.000000	1023.000000	1023.000000	2046.000000
42.459999	0.035407	20.925623	4.205134	4.493143	8.160344	4.067001	0.000000	-10.000000	0.000000	0.000000	0.000000	1023.000000	1023.000000	2046.000000
42.480000	0.037111	21.932404	4.441005	4.941772	8.381489	4.168138	0.000000	-10.000000	0.000000	0.000000	0.000000	1023.000000	1023.000000	2046.000000
42.500000	0.039164	23.145952	4.726725	5.366365	8.754942	4.297922	0.000000	-10.000000	0.000000	0.000000	0.000000	1023.000000	1023.000000	2046.000000
42.520000	0.041222	24.362059	5.100299	5.752517	9.007008	4.502236	0.000000	-10.000000	0.000000	0.000000	0.000000	1023.000000	1023.000000	2046.000000
42.540001	0.043423	25.662878	5.462615	6.161212	9.352745	4.686306	0.000000	-10.000000	0.000000	0.000000	0.000000	1023.000000	1023.000000	2046.000000
42.560001	0.045758	27.042929	5.877569	6.504179	9.697695	4.963487	0.000000	-10.000000	0.000000	0.000000	0.000000	1023.000000	1023.000000	2046.000000
42.580002	0.048048	28.396292	6.311240	6.872174	10.012381	5.200497	0.000000	-10.000000	0.000000	0.000000	0.000000	1023.000000	1023.000000	2046.000000
42.599998	0.050676	29.949743	6.818932	7.185473	10.419844	5.525494	0.000000	-10.000000	0.000000	0.000000	0.000000	1023.000000	1023.000000	2046.000000
42.619999	0.053273	31.484436	7.324032	7.485548	10.774561	5.900294	0.000000	-10.000000	0.000000	0.000000	0.000000	1023.000000	1023.000000	2046.000000
42.639999	0.055919	33.047924	7.773178	7.800434	11.137292	6.337019	0.000000	-10.000000	0.000000	0.000000	0.000000	1023.000000	1023.000000	2046.000000
42.660000	0.058467	34.553783	8.210607	8.093565	11.525412	6.724200	0.000000	-10.000000	0.000000	0.000000	0.000000	1023.000000	1023.000000	2046.000000
42.680000	0.060912	35.999043	8.639239	8.341674	11.885220	7.132911	0.000000	-10.000000	0.000000	0.000000	0.000000	1023.000000	1023.000000	2046.000000
42.700001	0.063416	37.478874	8.985023	8.467492	12.357545	7.668815	0.000000	-10.000000	0.000000	0.000000	0.000000	1023.000000	1023.000000	2046.000000
42.720001	0.065801	38.888515	9.394459	8.626801	12.785914	8.081343	0.000000	-10.000000	0.000000	0.000000	0.000000	1023.000000	1023.000000	2046.000000
42.740002	0.068224	40.320538	9.855145	8.689772	13.167509	8.608112	0.000000	-10.000000	0.000000	0.000000	0.000000	1023.000000	1023.000000	2046.000000
42.759998	0.070422	41.619278	10.215712	8.790635	13.581436	9.031495	0.000000	-10.000000	0.000000	0.000000	0.000000	1023.000000	1023.000000	2046.000000
42.779999	0.072841	43.049156	10.676256	8.878319	13.921393	9.573190	0.000000	-10.000000	0.000000	0.000000	0.000000	1023.000000	1023.000000	2046.000000
42.799999	0.075028	44.341660	11.089707	8.986594	14.289979	9.975378	0.000000	-10.000000	0.000000	0.000000	0.000000	1023.000000	1023.000000	2046.000000
42.820000	0.077342	45.709370	11.582078	9.126402	14.620185	10.380707	0.000000	-10.000000	0.000000	0.000000	0.000000	1023.000000	1023.000000	2046.000000
42.840000	0.079644	47.069412	12.022206	9.267880	15.016604	10.762719	0.000000	-10.000000	0.000000	0.000000	0.000000	1023.000000	1023.000000	2046.000000
42.860001	0.081868	48.384045	12.434384	9.443130	15.381132	11.125398	0.000000	-10.000000	0.000000	0.000000	0.000000	1023.000000	1023.000000	2046.000000
42.880001	0.084290	49.815418	12.860192	9.653913	15.772101	11.529212	0.000000	-10.000000	0.000000	0.000000	0.000000	1023.000000	1023.000000	2046.000000
42.900002	0.086891	51.352379	13.233970	9.991083	16.234751	11.892576	0.000000	-10.000000	0.000000	0.000000	0.000000	1023.000000	1023.000000	2046.000000
42.919998	0.089186	52.708672	13.646968	10.255067	16.491484	12.315155	0.000000	-10.000000	0.000000	0.000000	0.000000	1023.000000	1023.000000	2046.000000
42.939999	0.091605	54.138470	13.963400	10.628248	16.823086	12.723734	0.000000	-10.000000	0.000000	0.000000	0.000000	1023.000000	1023.000000	2046.000000
42.959999	0.094169	55.653641	14.237017	11.115481	17.127613	13.173532	0.000000	-10.000000	0.000000	0.000000	0.000000	1023.000000	1023.000000	2046.000000
42.980000	0.096559	57.066513	14.309906	11.624747	17.505463	13.626397	0.000000	-10.000000	0.000000	0.000000	0.000000	1023.000000	1023.000000	2046.000000
43.000000	0.098318	58.105942	14.456841	11.913888	17.727863	14.007351	0.000000	-10.000000	0.000000	0.000000	0.000000	1023.000000	1023.000000	2046.000000
43.020000	0.100545	59.422073	14.831266	12.124833	18.095924	14.370049	0.000000	-10.000000	0.000000	0.000000	0.000000	1023.000000	1023.000000	2046.000000
43.040001	0.103024	60.887032	15.217170	12.399026	18.480665	14.790172	0.000000	-10.000000	0.000000	0.000000	0.000000	1023.000000	1023.000000	2046.000000
43.060001	0.105099	62.113567	15.587926	12.844222	18.655462	15.025957	0.000000	-10.000000	0.000000	0.000000	0.000000	1023.000000	1023.000000	2046.000000
43.080002	0.106696	63.057354	15.771988	13.319031	18.738276	15.228061	0.000000	-10.000000	0.000000	0.000000	0.000000	1023.000000	1023.000000	2046.000000
43.099998	0.107901	63.769489	15.903900	13.762126	18.801687	15.301776	0.000000	-10.000000	0.000000	0.000000	0.000000	1023.000000	1023.000000	2046.000000
43.119999	0.109636	64.794975	16.145195	14.218769	18.908346	15.522668	0.000000	-10.000000	0.000000	0.000000	0.000000	1023.000000	1023.000000	2046.000000
43.139999	0.111520	65.908493	16.465267	14.686636	19.033979	15.722610	0.000000	-10.000000	0.000000	0.000000	0.000000	1023.000000	1023.000000	2046.000000
43.160000	0.113692	67.192184	16.820892	15.178143	19.191395	16.001755	0.000000	-10.000000	0.000000	0.000000	0.000000	1023.000000	1023.000000	2046.000000
43.180000	0.115756	68.412094	17.220728	15.610540	19.358414	16.222414	0.000000	-10.000000	0.000000	0.000000	0.000000	1023.000000	1023.000000	2046.000000
43.200001	0.117778	69.606659	17.555544	15.940072	19.603924	16.507122	0.000000	-10.000000	0.000000	0.000000	0.000000	1023.000000	1023.000000	2046.000000
43.220001	0.119918	70.871452	18.007980	16.224474	19.832079	16.806919	0.000000	-10.000000	0.000000	0.000000	0.000000	1023.000000	1023.000000	2046.000000
43.240002	0.122010	72.108040	18.440186	16.420914	20.115295	17.131647	0.000000	-10.000000	0.000000	0.000000	0.000000	1023.000000	1023.000000	2046.000000
43.259998	0.124079	73.330414	18.836979	16.714298	20.395592	17.383543	0.000000	-10.000000	0.000000	0.000000	0.000000	1023.000000	1023.000000	2046.000000
43.279999	0.126295	74.640396	19.246214	17.025280	20.685762	17.683142	0.000000	-10.000000	0.000000	0.000000	0.000000	1023.000000	1023.000000	2046.000000
43.299999	0.128380	75.872551	19.537886	17.282990	21.040024	18.011650	0.000000	-10.000000	0.000000	0.000000	0.000000	1023.000000	1023.000000	2046.000000
43.320000	0.130396	77.063972	19.858519	17.489649	21.355707	18.360102	0.000000	-10.000000	0.000000	0.000000	0.000000	1023.000000	1023.000000	2046.000000
43.340000	0.132309	78.194809	20.173885	17.653969	21.709730	18.657223	0.000000	-10.000000	0.000000	0.000000	0.000000	1023.000000	1023.000000	2046.000000
43.360001	0.133924	79.149223	20.502155	17.697067	21.960133	18.989872	0.000000	-10.000000	0.000000	0.000000	0.000000	1023.000000	1023.000000	2046.000000
43.380001	0.135171	79.886261	20.764400	17.652710	22.216562	19.252590	0.000000	-10.000000	0.000000	0.000000	0.000000	1023.000000	1023.000000	2046.000000
43.400002	0.136397	80.610359	21.054489	17.585814	22.470615	19.499437	0.000000	-10.000000	0.000000	0.000000	0.000000	1023.000000	1023.000000	2046.000000
43.419998	0.137310	81.150345	21.293329	17.532806	22.654873	19.669336	0.000000	-10.000000	0.000000	0.000000	0.000000	1023.000000	1023.000000	2046.000000
43.439999	0.138103	81.618927	21.466253	17.454403	22.825985	19.872286	0.000000	-10.000000	0.000000	0.000000	0.000000	1023.000000	1023.000000	2046.000000
43.459999	0.138723	81.985161	21.676922	17.381557	22.910816	20.015867	0.000000	-10.000000	0.000000	0.000000	0.000000	1023.000000	1023.000000	2046.000000
43.480000	0.139292	82.321495	21.852459	17.313015	23.013348	20.142673	0.000000	-10.000000	0.000000	0.000000	0.000000	1023.000000	1023.000000	2046.000000
43.500000	0.139904	82.683144	21.991053	17.281132	23.150269	20.260689	0.000000	-10.000000	0.000000	0.000000	0.000000	1023.000000	1023.000000	2046.000000
43.520000	0.140374	82.960785	22.048960	17.395971	23.290375	20.225477	0.000000	-10.000000	0.000000	0.000000	0.000000	1023.000000	1023.000000	2046.000000
43.540001	0.140677	83.139900	22.131132	17.375498	23.292658	20.340612	0.000000	-10.000000	0.000000	0.000000	0.000000	1023.000000	1023.000000	2046.000000
43.560001	0.140727	83.169571	22.130568	17.479134	23.227350	20.332516	0.000000	-10.000000	0.000000	0.000000	0.000000	1023.000000	1023.000000	2046.000000
43.580002	0.140807	83.216873	22.021963	17.668045	23.220018	20.306850	0.000000	-10.000000	0.000000	0.000000	0.000000	1023.000000	1023.000000	2046.000000
43.599998	0.140056	82.773216	21.673161	17.628868	23.182781	20.288403	0.000000	-10.000000	0.000000	0.000000	0.000000	1023.000000	1023.000000	2046.000000
43.619999	0.138843	82.056023	21.436081	17.428892	23.039272	20.151775	0.000000	-10.000000	0.000000	0.000000	0.000000	1023.000000	1023.000000	2046.000000
43.639999	0.138088	81.610291	21.263494	17.199142	23.019474	20.128180	0.000000	-10.000000	0.000000	0.000000	0.000000	1023.000000	1023.000000	2046.000000
43.660000	0.137410	81.209114	21.169434	17.160881	22.906952	19.971848	0.000000	-10.000000	0.000000	0.000000	0.000000	1023.000000	1023.000000	2046.000000
43.680000	0.136572	80.714119	20.988634	17.199432	22.737328	19.788723	0.000000	-10.000000	0.000000	0.000000	0.000000	1023.000000	1023.000000	2046.000000
43.700001	0.134909	79.731461	20.677824	17.239485	22.431654	19.382498	0.000000	-10.000000	0.000000	0.000000	0.000000	1023.000000	1023.000000	2046.000000
43.720001	0.132827	78.500900	20.317894	17.167671	22.025288	18.990049	0.000000	-10.000000	0.000000	0.000000	0.000000	1023.000000	1023.000000	2046.000000
43.740002	0.130577	77.170891	19.920040	17.100042	21.642458	18.508354	0.000000	-10.000000	0.000000	0.000000	0.000000	1023.000000	1023.000000	2046.000000
43.759998	0.128338	75.847542	19.571106	17.005276	21.215103	18.056055	0.000000	-10.000000	0.000000	0.000000	0.000000	1023.000000	1023.000000	2046.000000
43.779999	0.125808	74.352562	19.152828	16.926348	20.742292	17.531094	0.000000	-10.000000	0.000000	0.000000	0.000000	1023.000000	1023.000000	2046.000000
43.799999	0.123170	72.793419	18.756907	16.842958	20.245815	16.947741	0.000000	-10.000000	0.000000	0.000000	0.000000	1023.000000	1023.000000	2046.000000
43.820000	0.120010	70.926147	18.330364	16.649353	19.693117	16.253313	0.000000	-10.000000	0.000000	0.000000	0.000000	1023.000000	1023.000000	2046.000000
43.840000	0.117098	69.204643	18.002663	16.429106	19.162153	15.610716	0.000000	-10.000000	0.000000	0.000000	0.000000	1023.000000	1023.000000	2046.000000
43.860001	0.114235	67.512878	17.677870	16.256435	18.641600	14.936972	0.000000	-10.000000	0.000000	0.000000	0.000000	1023.000000	1023.000000	2046.000000
43.880001	0.111863	66.111107	17.416447	16.264977	18.075750	14.353930	0.000000	-10.000000	0.000000	0.000000	0.000000	1023.000000	1023.000000	2046.000000
43.900002	0.109663	64.810738	17.118059	16.323893	17.609816	13.758967	0.000000	-10.000000	0.000000	0.000000	0.000000	1023.000000	1023.000000	2046.000000
43.919998	0.107639	63.614613	16.698660	16.501369	17.209236	13.205348	0.000000	-10.000000	0.000000	0.000000	0.000000	1023.000000	1023.000000	2046.000000
43.939999	0.105724	62.483074	16.314922	16.622612	16.825018	12.720524	0.000000	-10.000000	0.000000	0.000000	0.000000	1023.000000	1023.000000	2046.000000
43.959999	0.103586	61.219044	15.916499	16.617790	16.398033	12.286722	0.000000	-10.000000	0.000000	0.000000	0.000000	1023.000000	1023.000000	2046.000000
43.980000	0.101180	59.797623	15.482384	16.356901	16.015326	11.943013	0.000000	-10.000000	1.350000	-25.916666	0.000000	1023.000000	1023.000000	2046.000000
44.000000	0.098827	58.406872	15.119745	15.956978	15.637091	11.693057	0.000000	-10.000000	2.775000	-51.566669	0.000000	1023.000000	1023.000000	2046.000000
44.020000	0.096287	56.905678	14.774386	15.530726	15.256607	11.343958	0.000000	-10.000000	4.200000	-77.216667	0.000000	1023.000000	1023.000000	2046.000000
44.040001	0.094008	55.558640	14.487267	15.130834	14.905386	11.035151	0.000000	-10.000000	4.250000	-76.250000	0.000000	1023.000000	1023.000000	2046.000000
44.060001	0.091606	54.139050	14.182056	14.743463	14.504877	10.708655	0.000000	-10.000000	4.183333	-75.416672	0.000000	1023.000000	1023.000000	2046.000000
44.080002	0.089573	52.937832	13.880972	14.416430	14.204988	10.435439	0.000000	-10.000000	4.083333	-74.166672	0.000000	1023.000000	1023.000000	2046.000000
44.099998	0.087432	51.672314	13.642050	14.108834	13.805668	10.115763	0.000000	-10.000000	4.008334	-73.616669	0.000000	1023.000000	1023.000000	2046.000000
44.119999	0.085523	50.544151	13.320323	13.881030	13.553248	9.789551	0.000000	-10.000000	3.850000	-72.016670	0.000000	1023.000000	1023.000000	2046.000000
44.139999	0.083369	49.271336	13.005789	13.571996	13.172451	9.521101	0.000000	-10.000000	3.675000	-70.383339	0.000000	1023.000000	1023.000000	2046.000000
44.160000	0.081357	48.082096	12.691170	13.428505	12.816113	9.146310	0.000000	-10.000000	3.450000	-68.450005	0.000000	1023.000000	1023.000000	2046.000000
44.180000	0.079503	46.986340	12.345498	13.301660	12.472651	8.866531	0.000000	-10.000000	3.333333	-67.416672	0.000000	1023.000000	1023.000000	2046.000000
44.200001	0.077301	45.684845	11.932828	12.902308	12.244018	8.605693	0.000000	-10.000000	3.266667	-66.833336	0.000000	1023.000000	1023.000000	2046.000000
44.220001	0.074643	44.113960	11.511838	12.360948	11.959455	8.281719	0.000000	-10.000000	3.200000	-66.216667	0.000000	1023.000000	1023.000000	2046.000000
44.240002	0.072373	42.772549	11.206924	11.867547	11.665629	8.032450	0.000000	-10.000000	3.133333	-65.366669	0.000000	1023.000000	1023.000000	2046.000000
44.259998	0.070459	41.641476	10.877849	11.577709	11.435826	7.750090	0.000000	-10.000000	2.983333	-63.700001	0.000000	1023.000000	1023.000000	2046.000000
44.279999	0.068419	40.435574	10.430484	11.474909	11.132935	7.397245	0.000000	-10.000000	2.833333	-61.900002	0.000000	1023.000000	1023.000000	2046.000000
44.299999	0.066380	39.230297	9.954452	11.375233	10.822055	7.078559	0.000000	-10.000000	2.675000	-60.350002	0.000000	1023.000000	1023.000000	2046.000000
44.320000	0.064444	38.086330	9.528154	11.274091	10.502789	6.781295	0.000000	-10.000000	2.583333	-59.533337	0.000000	1023.000000	1023.000000	2046.000000
44.340000	0.062445	36.904972	9.140692	11.115001	10.206141	6.443139	0.000000	-10.000000	2.541667	-59.183334	0.000000	1023.000000	1023.000000	2046.000000
44.360001	0.060480	35.743572	8.801847	10.909133	9.898819	6.133774	0.000000	-10.000000	2.500000	-58.650002	0.000000	1023.000000	1023.000000	2046.000000
44.380001	0.058412	34.521774	8.410316	10.681379	9.604989	5.825090	0.000000	-10.000000	2.458333	-57.900002	0.000000	1023.000000	1023.000000	2046.000000
44.400002	0.056312	33.280151	8.056961	10.393804	9.270763	5.558623	0.000000	-10.000000	2.400000	-57.083336	0.000000	1023.000000	1023.000000	2046.000000
44.419998	0.054131	31.991207	7.663579	10.101548	8.967681	5.258399	0.000000	-10.000000	2.358333	-56.466667	0.000000	1023.000000	1023.000000	2046.000000
44.439999	0.052340	30.932798	7.436839	9.805034	8.687898	5.003029	0.000000	-10.000000	2.333333	-56.150002	0.000000	1023.000000	1023.000000	2046.000000
44.459999	0.050688	29.956432	7.259746	9.517161	8.436046	4.743479	0.000000	-10.000000	2.300000	-55.733334	0.000000	1023.000000	1023.000000	2046.000000
44.480000	0.048914	28.908400	7.020631	9.328722	8.123887	4.435158	0.000000	-10.000000	2.216667	-54.983334	0.000000	1023.000000	1023.000000	2046.000000
44.500000	0.047324	27.968714	6.853972	9.096062	7.803852	4.214827	0.000000	-10.000000	2.108333	-54.016666	0.000000	1023.000000	1023.000000	2046.000000
44.520000	0.045885	27.118120	6.637070	8.919170	7.587554	3.974326	0.000000	-10.000000	2.025000	-53.216667	0.000000	1023.000000	1023.000000	2046.000000
44.540001	0.044173	26.106535	6.360972	8.733385	7.334365	3.677811	0.000000	-10.000000	1.991667	-52.599998	0.000000	1023.000000	1023.000000	2046.000000
44.560001	0.042409	25.063494	6.133413	8.473421	7.076037	3.380622	0.000000	-10.000000	1.925000	-51.616665	0.000000	1023.000000	1023.000000	2046.000000
44.580002	0.040620	24.006235	5.842760	8.193236	6.867731	3.102508	0.000000	-10.000000	1.850000	-50.466667	0.000000	1023.000000	1023.000000	2046.000000
44.599998	0.038727	22.887726	5.640731	7.821051	6.556509	2.869434	0.000000	-10.000000	1.783333	-49.716667	0.000000	1023.000000	1023.000000	2046.000000
44.619999	0.036938	21.830538	5.397502	7.488925	6.298594	2.645519	0.000000	-10.000000	1.766667	-49.433334	0.000000	1023.000000	1023.000000	2046.000000
44.639999	0.035070	20.726616	5.148398	7.178186	6.018401	2.381631	0.000000	-10.000000	1.750000	-49.083332	0.000000	1023.000000	1023.000000	2046.000000
44.660000	0.033272	19.663939	4.846707	6.907137	5.790827	2.119266	0.000000	-10.000000	1.691667	-48.166668	0.000000	1023.000000	1023.000000	2046.000000
44.680000	0.031591	18.670023	4.610097	6.663820	5.515275	1.880831	0.000000	-10.000000	1.641667	-47.366665	0.000000	1023.000000	1023.000000	2046.000000
44.700001	0.030014	17.738258	4.388374	6.436973	5.228599	1.684313	0.000000	-10.000000	1.600000	-46.700001	0.000000	1023.000000	1023.000000	2046.000000
44.720001	0.028354	16.757078	4.127405	6.180866	4.979299	1.469508	0.000000	-10.000000	1.575000	-46.183334	0.000000	1023.000000	1023.000000	2046.000000
44.740002	0.026717	15.789731	3.884613	6.015218	4.685978	1.203921	0.000000	-10.000000	1.533333	-45.500000	0.000000	1023.000000	1023.000000	2046.000000
44.759998	0.025312	14.959612	3.643929	5.883445	4.374042	1.058196	0.000000	-10.000000	1.483333	-44.783333	0.000000	1023.000000	1023.000000	2046.000000
44.779999	0.023751	14.036737	3.280052	5.683777	4.151888	0.921019	0.000000	-10.000000	1.441667	-44.100002	0.000000	1023.000000	1023.000000	2046.000000
44.799999	0.021641	12.790052	2.896924	5.233834	3.934190	0.725104	0.000000	-10.000000	1.400000	-43.466667	0.000000	1023.000000	1023.000000	2046.000000
44.820000	0.019668	11.623524	2.634891	4.710063	3.759873	0.518696	0.000000	-10.000000	1.366667	-42.783333	0.000000	1023.000000	1023.000000	2046.000000
44.840000	0.018329	10.832142	2.523465	4.406907	3.538175	0.363595	0.000000	-10.000000	1.341667	-42.350002	0.000000	1023.000000	1023.000000	2046.000000
44.860001	0.017060	10.082313	2.219600	4.323981	3.388949	0.149783	0.000000	-10.000000	1.291667	-41.666668	0.000000	1023.000000	1023.000000	2046.000000
44.880001	0.016087	9.507298	1.977287	4.454921	3.150098	-0.075009	0.000000	-10.000000	1.208333	-40.616669	0.000000	1023.000000	1023.000000	2046.000000
44.900002	0.014666	8.667627	1.610643	4.589396	2.813092	-0.345504	0.000000	-10.000000	1.108333	-39.016666	0.000000	1023.000000	1023.000000	2046.000000
44.919998	0.013186	7.793102	1.250090	4.660206	2.559116	-0.676310	0.000000	-10.000000	1.033333	-37.466667	0.000000	1023.000000	1023.000000	2046.000000
44.939999	0.011514	6.804494	0.985331	4.638402	2.209432	-1.028670	0.000000	-10.000000	0.966667	-36.116669	0.000000	1023.000000	1023.000000	2046.000000
44.959999	0.010166	6.007983	0.726963	4.585340	1.989528	-1.293848	0.000000	-10.000000	0.925000	-35.300003	0.000000	1023.000000	1023.000000	2046.000000
44.980000	0.009029	5.335863	0.477973	4.600310	1.825926	-1.568346	0.000000	-10.000000	0.875000	-34.450001	0.000000	1023.000000	1023.000000	2046.000000
45.000000	0.007815	4.618677	0.196541	4.534875	1.655225	-1.767965	0.000000	-10.000000	0.841667	-33.683334	0.000000	1023.000000	1023.000000	2046.000000
45.020000	0.006727	3.975680	0.054979	4.467040	1.437338	-1.983677	0.000000	-10.000000	0.791667	-32.666668	0.000000	1023.000000	1023.000000	2046.000000
45.040001	0.005898	3.485430	-0.017841	4.348464	1.276055	-2.121248	0.000000	-10.000000	0.733333	-31.716667	0.000000	1023.000000	1023.000000	2046.000000
45.060001	0.004881	2.884871	-0.154951	4.275887	1.094013	-2.330077	0.000000	-10.000000	0.675000	-30.583334	0.000000	1023.000000	1023.000000	2046.000000
45.080002	0.004165	2.461400	-0.222355	4.231369	0.927373	-2.474986	0.000000	-10.000000	0.608333	-29.383333	0.000000	1023.000000	1023.000000	2046.000000
45.099998	0.003398	2.007948	-0.301863	4.103947	0.783736	-2.577871	0.000000	-10.000000	0.558333	-28.083334	0.000000	1023.000000	1023.000000	2046.000000
45.119999	0.002648	1.565009	-0.431899	3.957616	0.700042	-2.660751	0.000000	-10.000000	0.508333	-26.716667	0.000000	1023.000000	1023.000000	2046.000000
45.139999	0.001791	1.058530	-0.510066	3.793344	0.535857	-2.760606	0.000000	-10.000000	0.475000	-25.316668	0.000000	1023.000000	1023.000000	2046.000000
45.160000	0.001027	0.606864	-0.667337	3.625226	0.491495	-2.842520	0.000000	-10.000000	0.425000	-23.933334	0.000000	1023.000000	1023.000000	2046.000000
45.180000	0.000305	0.180216	-0.728448	3.403700	0.372482	-2.867518	0.000000	-10.000000	0.375000	-22.783335	0.000000	1023.000000	1023.000000	2046.000000
45.200001	-0.000461	-0.272208	-0.776186	3.156729	0.262081	-2.914832	0.000000	-10.000000	0.325000	-21.650000	0.000000	1023.000000	1023.000000	2046.000000
45.220001	-0.001137	-0.672188	-0.844285	2.948433	0.192818	-2.969155	0.000000	-10.000000	0.308333	-20.683334	0.000000	1023.000000	1023.000000	2046.000000
45.240002	-0.001945	-1.149205	-0.932880	2.760139	0.089304	-3.065767	0.000000	-10.000000	0.283333	-19.700001	0.000000	1023.000000	1023.000000	2046.000000
45.259998	-0.002567	-1.517263	-1.004692	2.590312	0.045658	-3.148541	0.000000	-10.000000	0.250000	-19.116667	0.000000	1023.000000	1023.000000	2046.000000
45.279999	-0.003182	-1.880465	-1.028304	2.422923	-0.084095	-3.190990	0.000000	-10.000000	0.225000	-18.299999	0.000000	1023.000000	1023.000000	2046.000000
45.299999	-0.003639	-2.150851	-1.155164	2.357673	-0.103031	-3.250329	0.000000	-10.000000	0.216667	-17.783333	0.000000	1023.000000	1023.000000	2046.000000
45.320000	-0.004510	-2.665471	-1.241456	2.264903	-0.290413	-3.398506	0.000000	-10.000000	0.216667	-17.150000	0.000000	1023.000000	1023.000000	2046.000000
45.340000	-0.004913	-2.903594	-1.318687	2.260081	-0.368611	-3.476377	0.000000	-10.000000	0.208333	-16.633333	0.000000	1023.000000	1023.000000	2046.000000
45.360001	-0.005248	-3.101296	-1.466278	2.235149	-0.462411	-3.407757	0.000000	-10.000000	0.183333	-15.833333	0.000000	1023.000000	1023.000000	2046.000000
45.380001	-0.006247	-3.692012	-1.738278	1.936379	-0.419596	-3.470517	0.000000	-10.000000	0.175000	-15.100000	0.000000	1023.000000	1023.000000	2046.000000
45.400002	-0.007244	-4.281186	-1.875019	1.585681	-0.463539	-3.528310	0.000000	-10.000000	0.175000	-14.783334	0.000000	1023.000000	1023.000000	2046.000000
45.419998	-0.007963	-4.705898	-1.942943	1.238342	-0.508033	-3.493264	0.000000	-10.000000	0.183333	-14.716667	0.000000	1023.000000	1023.000000	2046.000000
45.439999	-0.008292	-4.900605	-2.052477	1.227834	-0.474592	-3.601370	0.000000	-10.000000	0.175000	-14.633333	0.000000	1023.000000	1023.000000	2046.000000
45.459999	-0.008585	-5.073692	-2.133480	1.290775	-0.590640	-3.640348	0.000000	-10.000000	0.125000	-13.733334	0.000000	1023.000000	1023.000000	2046.000000
45.480000	-0.008729	-5.158815	-2.238331	1.507416	-0.682252	-3.745648	0.000000	-10.000000	0.083333	-11.966667	0.000000	1023.000000	1023.000000	2046.000000
45.500000	-0.009273	-5.480411	-2.427472	1.681988	-0.825681	-3.909246	0.000000	-10.000000	0.041667	-9.550000	0.000000	1023.000000	1023.000000	2046.000000
45.520000	-0.009622	-5.686333	-2.542725	1.792365	-0.922641	-4.013331	0.000000	-10.000000	0.033333	-7.616667	0.000000	1023.000000	1023.000000	2046.000000
45.540001	-0.009823	-5.805133	-2.609393	1.937488	-0.990281	-4.142946	0.000000	-10.000000	0.016667	-5.650000	0.000000	1023.000000	1023.000000	2046.000000
45.560001	-0.009738	-5.754879	-2.677265	2.043446	-0.958298	-4.162762	0.000000	-10.000000	0.008333	-4.483333	0.000000	1023.000000	1023.000000	2046.000000
45.580002	-0.009564	-5.652093	-2.691250	2.160227	-0.958438	-4.162632	0.000000	-10.000000	-0.016667	-1.950000	0.000000	1023.000000	1023.000000	2046.000000
45.599998	-0.009279	-5.483753	-2.666685	2.194829	-0.942318	-4.069580	0.000000	-10.000000	-0.041667	0.616667	0.000000	1023.000000	1023.000000	2046.000000
45.619999	-0.008362	-4.942046	-2.536610	2.256764	-0.735217	-3.926982	0.000000	-10.000000	-0.075000	4.766667	0.000000	1023.000000	1023.000000	2046.000000
45.639999	-0.007424	-4.387844	-2.339713	2.322592	-0.600853	-3.769870	0.000000	-10.000000	-0.133333	9.316668	0.000000	1023.000000	1023.000000	2046.000000
45.660000	-0.006144	-3.631125	-2.096194	2.391198	-0.382061	-3.544069	0.000000	-10.000000	-0.258333	14.666667	0.000000	1023.000000	1023.000000	2046.000000
45.680000	-0.004612	-2.725719	-1.837828	2.456610	-0.052382	-3.292119	0.000000	-10.000000	-0.500000	22.050001	3.666667	1023.000000	1023.000000	2046.000000
45.700001	-0.003084	-1.822620	-1.613847	2.505077	0.269905	-2.983755	0.000000	-10.000000	-0.700000	27.433334	7.333333	1023.000000	1023.000000	2046.000000
45.720001	-0.001346	-0.795246	-1.387019	2.550905	0.694230	-2.653362	0.000000	-10.000000	-0.875000	32.116669	17.166666	1023.000000	1023.000000	2046.000000
45.740002	0.000376	0.221965	-1.086052	2.575389	0.997276	-2.264649	0.000000	-10.000000	-0.975000	34.216667	27.166666	1023.000000	1023.000000	2046.000000
45.759998	0.002317	1.369141	-0.781866	2.620461	1.424675	-1.894129	0.000000	-10.000000	-1.108333	37.266666	41.166668	1023.000000	1023.000000	2046.000000
45.779999	0.004345	2.567670	-0.412080	2.691311	1.844260	-1.555821	0.000000	-10.000000	-1.216667	39.783333	53.166668	1023.000000	1023.000000	2046.000000
45.799999	0.006360	3.758482	-0.033116	2.688452	2.244876	-1.141730	0.000000	-10.000000	-1.333333	42.166668	66.000000	1023.000000	1023.000000	2046.000000
45.820000	0.008463	5.001632	0.375031	2.715770	2.663344	-0.752513	0.000000	-10.000000	-1.441667	44.166668	79.500000	1023.000000	1023.000000	2046.000000
45.840000	0.010568	6.245850	0.764044	2.729344	3.087739	-0.335277	0.000000	-10.000000	-1.575000	46.316666	94.000000	1023.000000	1023.000000	2046.000000
45.860001	0.012697	7.503639	1.144160	2.772370	3.549424	0.037685	0.000000	-10.000000	-1.666667	48.283333	109.166664	1023.000000	1023.000000	2046.000000
45.880001	0.015186	8.975130	1.679288	2.859227	3.975813	0.460802	0.000000	-10.000000	-1.725000	50.083336	125.000000	1023.000000	1023.000000	2046.000000
45.900002	0.017449	10.312271	2.079387	2.907289	4.438735	0.886860	0.000000	-10.000000	-1.775000	51.250000	141.333328	1023.000000	1023.000000	2046.000000
45.919998	0.019736	11.663774	2.502438	3.123173	4.804906	1.233257	0.000000	-10.000000	-1.841667	52.316669	158.166672	1023.000000	1023.000000	2046.000000
45.939999	0.022444	13.264672	2.858624	3.460742	5.281781	1.663526	0.000000	-10.000000	-1.900000	53.350002	175.333328	1023.000000	1023.000000	2046.000000
45.959999	0.024811	14.663252	3.141990	3.643102	5.778254	2.099905	0.000000	-10.000000	-1.925000	53.950001	193.000000	1023.000000	1023.000000	2046.000000
45.980000	0.026615	15.729519	3.344948	3.656532	6.232729	2.495311	0.000000	-10.000000	-1.883333	53.983334	211.000000	1023.000000	1023.000000	2046.000000
46.000000	0.028807	17.025194	3.742180	3.698889	6.674088	2.910037	0.000000	-10.000000	-1.866667	53.083332	229.333328	1023.000000	1023.000000	2046.000000
46.020000	0.031241	18.463320	4.079213	3.869848	7.196836	3.317423	0.000000	-10.000000	-1.875000	53.033333	247.166672	1023.000000	1023.000000	2046.000000
46.040001	0.033483	19.788664	4.297746	4.246823	7.614469	3.629626	0.000000	-10.000000	-1.916667	53.183334	264.833344	1023.000000	1023.000000	2046.000000
46.060001	0.035196	20.800579	4.479449	4.638076	7.869221	3.813834	0.000000	-10.000000	-1.950000	53.700001	282.500000	1023.000000	1023.000000	2046.000000
46.080002	0.036682	21.678890	4.656444	4.992046	8.061845	3.968556	0.000000	-10.000000	-1.950000	54.049999	300.500000	1023.000000	1023.000000	2046.000000
46.099998	0.038340	22.658972	4.903420	5.383451	8.292767	4.079336	0.000000	-10.000000	-1.966667	54.066666	318.500000	1023.000000	1023.000000	2046.000000
46.119999	0.040395	23.873720	5.227499	5.752401	8.600437	4.293383	0.000000	-10.000000	-1.991667	54.283333	336.500000	1023.000000	1023.000000	2046.000000
46.139999	0.042380	25.046453	5.614548	6.095964	8.851315	4.484627	0.000000	-10.000000	-2.008333	54.366669	354.500000	1023.000000	1023.000000	2046.000000
46.160000	0.044419	26.251368	5.973646	6.424480	9.135155	4.718087	0.000000	-10.000000	-1.983333	54.166668	372.500000	1023.000000	1023.000000	2046.000000
46.180000	0.046356	27.396160	6.313681	6.714067	9.438493	4.929920	0.000000	-10.000000	-1.950000	54.016666	390.500000	1023.000000	1023.000000	2046.000000
46.200001	0.048438	28.626774	6.769899	6.965305	9.694417	5.197152	0.000000	-10.000000	-1.875000	53.366669	408.500000	1023.000000	1023.000000	2046.000000
46.220001	0.050489	29.839149	7.198532	7.144953	10.009784	5.485880	0.000000	-10.000000	-1.783333	52.650002	426.500000	1023.000000	1023.000000	2046.000000
46.240002	0.052276	30.895010	7.554980	7.361832	10.229266	5.748932	0.000000	-10.000000	-1.675000	51.266666	444.166656	1023.000000	1023.000000	2046.000000
46.259998	0.054178	32.019196	7.883110	7.517275	10.581388	6.037422	0.000000	-10.000000	-1.600000	49.900002	461.500000	1023.000000	1023.000000	2046.000000
46.279999	0.055934	33.057274	8.165958	7.636006	10.906790	6.348520	0.000000	-10.000000	-1.541667	48.550003	478.333344	1023.000000	1023.000000	2046.000000
46.299999	0.057747	34.128490	8.462423	7.751563	11.211379	6.703126	0.000000	-10.000000	-1.500000	47.366669	494.833344	1023.000000	1023.000000	2046.000000
46.320000	0.059583	35.213520	8.788739	7.863576	11.554399	7.006809	0.000000	-10.000000	-1.458333	46.799999	510.833344	1023.000000	1023.000000	2046.000000
46.340000	0.061197	36.167309	9.078139	7.892744	11.843061	7.353364	0.000000	-10.000000	-1.425000	46.150002	526.500000	1023.000000	1023.000000	2046.000000
46.360001	0.062779	37.102234	9.365400	7.910244	12.138383	7.688206	0.000000	-10.000000	-1.400000	46.100002	542.000000	1023.000000	1023.000000	2046.000000
46.380001	0.064173	37.926472	9.649819	7.859154	12.370716	8.046781	0.000000	-10.000000	-1.400000	45.633335	557.333313	1023.000000	1023.000000	2046.000000
46.400002	0.065607	38.773632	9.944064	7.871318	12.630518	8.327730	0.000000	-10.000000	-1.375000	45.466667	572.666687	1023.000000	1023.000000	2046.000000
46.419998	0.066969	39.578747	10.217192	7.816981	12.883958	8.660617	0.000000	-10.000000	-1.316667	44.783333	587.833313	1023.000000	1023.000000	2046.000000
46.439999	0.068210	40.312088	10.461070	7.862945	13.114157	8.873918	0.000000	-10.000000	-1.216667	43.483334	602.833313	1023.000000	1023.000000	2046.000000
46.459999	0.069384	41.006195	10.673871	7.909366	13.326774	9.096184	0.000000	-10.000000	-1.108333	41.683334	617.666687	1023.000000	1023.000000	2046.000000
46.480000	0.070623	41.738213	10.910181	8.002747	13.531916	9.293367	0.000000	-10.000000	-0.975000	39.633335	631.833313	1023.000000	1023.000000	2046.000000
46.500000	0.071608	42.320202	11.074975	8.103889	13.634220	9.507118	0.000000	-10.000000	-0.808333	37.616669	645.500000	1023.000000	1023.000000	2046.000000
46.520000	0.072567	42.887325	11.210692	8.365588	13.720146	9.590898	0.000000	-10.000000	-0.625000	34.583336	658.333313	1023.000000	1023.000000	2046.000000
46.540001	0.073415	43.388004	11.184020	8.624987	13.794534	9.784465	0.000000	-10.000000	-0.416667	30.200001	670.333313	1023.000000	1023.000000	2046.000000
46.560001	0.073686	43.548462	10.980125	8.791158	13.900336	9.876842	0.000000	-10.000000	-0.225000	24.333334	681.166687	1023.000000	1023.000000	2046.000000
46.580002	0.073584	43.488194	10.840051	8.812133	13.960999	9.875013	0.000000	-10.000000	-0.083333	17.066668	690.333313	1023.000000	1023.000000	2046.000000
46.599998	0.073550	43.468033	10.759801	8.742969	14.083512	9.881749	0.000000	-10.000000	0.000000	8.033334	697.333313	1023.000000	1023.000000	2046.000000
46.619999	0.073468	43.419857	10.614171	8.815248	14.176981	9.813457	0.000000	-10.000000	0.041667	0.200000	701.333313	1023.000000	1023.000000	2046.000000
46.639999	0.072625	42.921177	10.350115	8.988659	13.968310	9.614094	0.000000	-10.000000	0.108333	-6.933333	702.833313	1023.000000	1023.000000	2046.000000
46.660000	0.070740	41.807381	9.932351	9.197781	13.555850	9.121398	0.000000	-10.000000	0.191667	-12.166667	703.000000	1023.000000	1023.000000	2046.000000
46.680000	0.068969	40.760571	9.617255	9.321497	13.097813	8.724007	0.000000	-10.000000	0.300000	-17.549999	703.000000	1023.000000	1023.000000	2046.000000
46.700001	0.067603	39.953392	9.395358	9.451144	12.766151	8.340737	0.000000	-10.000000	0.375000	-21.083334	699.333313	1023.000000	1023.000000	2046.000000
46.720001	0.066949	39.567017	9.326567	9.581778	12.552904	8.105767	0.000000	-10.000000	0.408333	-22.799999	690.166687	1023.000000	1023.000000	2046.000000
46.740002	0.066473	39.285507	9.277713	9.674156	12.412750	7.920890	0.000000	-10.000000	0.416667	-23.283333	678.500000	1023.000000	1023.000000	2046.000000
46.759998	0.065806	38.891094	9.176295	9.745574	12.285230	7.683995	0.000000	-10.000000	0.408333	-23.266666	667.833313	1023.000000	1023.000000	2046.000000
46.779999	0.065002	38.416298	9.038066	9.711555	12.187275	7.479403	0.000000	-10.000000	0.425000	-23.300001	660.000000	1023.000000	1023.000000	2046.000000
46.799999	0.064235	37.962608	8.993319	9.638530	12.041636	7.289123	0.000000	-10.000000	0.450000	-24.083334	652.000000	1023.000000	1023.000000	2046.000000
46.820000	0.063475	37.513927	8.919710	9.584291	11.916576	7.093348	0.000000	-10.000000	0.491667	-25.366667	644.000000	1023.000000	1023.000000	2046.000000
46.840000	0.062545	36.964268	8.869280	9.620441	11.620198	6.854348	0.000000	-10.000000	0.566667	-27.183334	635.500000	1023.000000	1023.000000	2046.000000
46.860001	0.061758	36.498959	8.746648	9.642997	11.427006	6.682308	0.000000	-10.000000	0.675000	-29.333334	626.500000	1023.000000	1023.000000	2046.000000
46.880001	0.060509	35.760525	8.546791	9.627926	11.159197	6.426611	0.000000	-10.000000	0.825000	-31.916668	616.666687	1023.000000	1023.000000	2046.000000
46.900002	0.059145	34.954941	8.355927	9.578000	10.835074	6.185940	0.000000	-10.000000	0.966667	-34.650002	606.166687	1023.000000	1023.000000	2046.000000
46.919998	0.057303	33.865799	8.111629	9.454182	10.414779	5.885209	0.000000	-10.000000	1.116667	-37.283333	594.500000	1023.000000	1023.000000	2046.000000
46.939999	0.055462	32.778187	7.923343	9.203442	10.018525	5.632876	0.000000	-10.000000	1.266667	-39.933334	582.000000	1023.000000	1023.000000	2046.000000
46.959999	0.053419	31.570383	7.648009	8.933414	9.665865	5.323094	0.000000	-10.000000	1.425000	-42.483334	568.500000	1023.000000	1023.000000	2046.000000
46.980000	0.051642	30.520176	7.449756	8.618505	9.388556	5.063360	0.000000	-10.000000	1.583333	-45.049999	554.500000	1023.000000	1023.000000	2046.000000
47.000000	0.049687	29.365253	7.184997	8.356260	9.070034	4.753961	0.000000	-10.000000	1.716667	-47.233334	539.500000	1023.000000	1023.000000	2046.000000
47.020000	0.047826	28.265308	6.928065	8.119283	8.765454	4.452506	0.000000	-10.000000	1.841667	-49.083336	523.833313	1023.000000	1023.000000	2046.000000
47.040001	0.045725	27.023304	6.640079	7.893250	8.413562	4.076414	0.000000	-10.000000	1.966667	-50.466667	507.333344	1023.000000	1023.000000	2046.000000
47.060001	0.043568	25.748428	6.312142	7.661198	8.025321	3.749767	0.000000	-10.000000	2.091667	-51.666668	490.500000	1023.000000	1023.000000	2046.000000
47.080002	0.041346	24.435728	5.984323	7.415236	7.659211	3.376959	0.000000	-10.000000	2.208333	-53.183334	473.166656	1023.000000	1023.000000	2046.000000
47.099998	0.039087	23.100454	5.635883	7.189878	7.190182	3.084512	0.000000	-10.000000	2.316667	-54.933334	455.500000	1023.000000	1023.000000	2046.000000
47.119999	0.036740	21.713404	5.191730	7.073152	6.772408	2.676113	0.000000	-10.000000	2.441667	-56.700001	437.166656	1023.000000	1023.000000	2046.000000
47.139999	0.034682	20.496784	4.805022	6.988384	6.287031	2.416347	0.000000	-10.000000	2.575000	-58.266666	418.333344	1023.000000	1023.000000	2046.000000
47.160000	0.032261	19.066412	4.238431	6.799345	5.930054	2.098580	0.000000	-10.000000	2.683333	-59.333336	398.833344	1023.000000	1023.000000	2046.000000
47.180000	0.029216	17.266850	3.693155	6.259081	5.516720	1.797893	0.000000	-10.000000	2.750000	-60.116669	379.000000	1023.000000	1023.000000	2046.000000
47.200001	0.026298	15.542132	3.280101	5.679200	5.102843	1.479988	0.000000	-10.000000	2.808333	-60.750000	359.000000	1023.000000	1023.000000	2046.000000
47.220001	0.023935	14.145580	2.930225	5.269718	4.723112	1.222525	0.000000	-10.000000	2.825000	-61.083336	338.833344	1023.000000	1023.000000	2046.000000
47.240002	0.021683	12.814569	2.512905	5.126797	4.289603	0.885263	0.000000	-10.000000	2.816667	-61.016666	318.500000	1023.000000	1023.000000	2046.000000
47.259998	0.019657	11.617542	2.058071	5.105076	3.910267	0.544128	0.000000	-10.000000	2.758333	-60.633335	298.166656	1023.000000	1023.000000	2046.000000
47.279999	0.017583	10.391400	1.592762	5.097013	3.491643	0.209983	0.000000	-10.000000	2.691667	-59.966667	278.000000	1023.000000	1023.000000	2046.000000
47.299999	0.015425	9.115951	1.154126	5.028237	3.120906	-0.187318	0.000000	-10.000000	2.608333	-59.133335	258.000000	1023.000000	1023.000000	2046.000000
47.320000	0.013349	7.889253	0.814860	4.893664	2.737684	-0.556955	0.000000	-10.000000	2.533333	-58.150002	238.166672	1023.000000	1023.000000	2046.000000
47.340000	0.011316	6.687962	0.462973	4.718575	2.387044	-0.880631	0.000000	-10.000000	2.450000	-57.216667	218.666672	1023.000000	1023.000000	2046.000000
47.360001	0.009439	5.578381	0.059449	4.586313	2.135485	-1.202866	0.000000	-10.000000	2.383333	-56.366669	199.500000	1023.000000	1023.000000	2046.000000
47.380001	0.007273	4.298064	-0.350768	4.342876	1.853761	-1.547805	0.000000	-10.000000	2.300000	-55.350002	180.833328	1023.000000	1023.000000	2046.000000
47.400002	0.005456	3.224458	-0.641993	4.120127	1.576940	-1.830616	0.000000	-10.000000	2.225000	-54.416668	162.500000	1023.000000	1023.000000	2046.000000
47.419998	0.003695	2.183976	-0.851430	3.853378	1.292016	-2.109988	0.000000	-10.000000	2.166667	-53.700001	144.500000	1023.000000	1023.000000	2046.000000
47.439999	0.001935	1.143350	-1.098037	3.679166	0.987072	-2.424850	0.000000	-10.000000	2.091667	-52.783333	126.500000	1023.000000	1023.000000	2046.000000
47.459999	0.000386	0.228043	-1.293491	3.470517	0.704331	-2.653314	0.000000	-10.000000	2.016667	-51.783333	108.833336	1023.000000	1023.000000	2046.000000
47.480000	-0.001254	-0.741107	-1.538136	3.265021	0.375006	-2.842998	0.000000	-10.000000	1.908333	-50.400002	91.500000	1023.000000	1023.000000	2046.000000
47.500000	-0.002787	-1.646855	-1.855028	3.042045	0.178948	-3.012820	0.000000	-10.000000	1.816667	-49.150002	74.666664	1023.000000	1023.000000	2046.000000
47.520000	-0.004446	-2.627766	-2.118944	2.819832	-0.093057	-3.235597	0.000000	-10.000000	1.716667	-47.916668	58.166668	1023.000000	1023.000000	2046.000000
47.540001	-0.005912	-3.494180	-2.320510	2.541107	-0.348536	-3.366241	0.000000	-10.000000	1.641667	-46.866669	42.166668	1023.000000	1023.000000	2046.000000
47.560001	-0.007441	-4.397919	-2.573295	2.219825	-0.543547	-3.500902	0.000000	-10.000000	1.550000	-45.583332	26.500000	1023.000000	1023.000000	2046.000000
47.580002	-0.008862	-5.237298	-2.798726	1.895562	-0.715363	-3.618770	0.000000	-10.000000	1.475000	-44.350002	11.500000	1023.000000	1023.000000	2046.000000
47.599998	-0.010248	-6.056584	-2.994458	1.564597	-0.899901	-3.726823	0.000000	-10.000000	1.400000	-42.966667	-2.833333	1023.000000	1023.000000	2046.000000
47.619999	-0.011773	-6.957556	-3.169005	1.285790	-1.121641	-3.952700	0.000000	-10.000000	1.350000	-41.966667	-16.666666	1023.000000	1023.000000	2046.000000
47.639999	-0.013068	-7.723462	-3.318941	0.992040	-1.313694	-4.082867	0.000000	-10.000000	1.275000	-40.666668	-30.500000	1023.000000	1023.000000	2046.000000
47.660000	-0.014367	-8.491042	-3.496508	0.791917	-1.528091	-4.258360	0.000000	-10.000000	1.200000	-39.500000	-44.166668	1023.000000	1023.000000	2046.000000
47.680000	-0.015556	-9.193386	-3.679886	0.575328	-1.682454	-4.406374	0.000000	-10.000000	1.108333	-38.133335	-57.500000	1023.000000	1023.000000	2046.000000
47.700001	-0.016868	-9.968945	-3.863953	0.343317	-1.913800	-4.534509	0.000000	-10.000000	1.041667	-37.049999	-70.333336	1023.000000	1023.000000	2046.000000
47.720001	-0.018076	-10.683019	-4.060835	0.135356	-2.077860	-4.679680	0.000000	-10.000000	0.958333	-35.549999	-82.833336	1023.000000	1023.000000	2046.000000
47.740002	-0.019366	-11.445266	-4.288994	-0.001938	-2.280135	-4.874198	0.000000	-10.000000	0.891667	-34.183334	-94.666664	1023.000000	1023.000000	2046.000000
47.759998	-0.020381	-12.045312	-4.466732	-0.011129	-2.554772	-5.012678	0.000000	-10.000000	0.808333	-32.533333	-106.000000	1023.000000	1023.000000	2046.000000
47.779999	-0.021297	-12.586752	-4.681946	-0.118232	-2.726134	-5.060441	0.000000	-10.000000	0.716667	-30.933332	-116.833336	1023.000000	1023.000000	2046.000000
47.799999	-0.022559	-13.332170	-4.929014	-0.411649	-2.807060	-5.184446	0.000000	-10.000000	0.575000	-28.616667	-127.166664	1023.000000	1023.000000	2046.000000
47.820000	-0.023583	-13.937455	-4.952195	-0.819069	-2.906672	-5.259519	0.000000	-10.000000	0.400000	-24.316668	-136.666672	1023.000000	1023.000000	2046.000000
47.840000	-0.024409	-14.425933	-5.036306	-1.098403	-2.967372	-5.323851	0.000000	-10.000000	0.266667	-19.400000	-144.666672	1023.000000	1023.000000	2046.000000
47.860001	-0.025146	-14.861546	-5.195516	-1.109368	-3.072099	-5.484562	0.000000	-10.000000	0.200000	-16.133333	-151.166672	1023.000000	1023.000000	2046.000000
47.880001	-0.025658	-15.163719	-5.419003	-0.957244	-3.154652	-5.632822	0.000000	-10.000000	0.191667	-15.300000	-156.500000	1023.000000	1023.000000	2046.000000
47.900002	-0.026283	-15.533082	-5.651538	-0.819713	-3.293668	-5.768163	0.000000	-10.000000	0.216667	-16.516666	-161.666672	1023.000000	1023.000000	2046.000000
47.919998	-0.027066	-15.996257	-5.889000	-0.643747	-3.494404	-5.969105	0.000000	-10.000000	0.266667	-18.033333	-167.166672	1023.000000	1023.000000	2046.000000
47.939999	-0.027722	-16.383589	-6.080112	-0.529406	-3.618910	-6.155161	0.000000	-10.000000	0.316667	-19.883333	-173.333328	1023.000000	1023.000000	2046.000000
47.959999	-0.028253	-16.697445	-6.227839	-0.440877	-3.743940	-6.284790	0.000000	-10.000000	0.316667	-20.416666	-180.000000	1023.000000	1023.000000	2046.000000
47.980000	-0.028662	-16.939251	-6.366370	-0.360927	-3.802408	-6.409547	0.000000	-10.000000	0.266667	-19.183332	-186.833328	1023.000000	1023.000000	2046.000000
48.000000	-0.029354	-17.348244	-6.513242	-0.360829	-3.919764	-6.554407	0.000000	-10.000000	0.208333	-17.266666	-193.166672	1023.000000	1023.000000	2046.000000
48.020000	-0.029686	-17.544483	-6.533600	-0.380037	-3.990773	-6.640071	0.000000	-10.000000	0.166667	-15.283334	-198.833328	1023.000000	1023.000000	2046.000000
48.040001	-0.029895	-17.667717	-6.434234	-0.464935	-4.086122	-6.682426	0.000000	-10.000000	0.133333	-13.583334	-204.000000	1023.000000	1023.000000	2046.000000
48.060001	-0.029949	-17.700043	-6.321181	-0.515317	-4.144812	-6.718734	0.000000	-10.000000	0.100000	-11.833334	-208.666672	1023.000000	1023.000000	2046.000000
48.080002	-0.030122	-17.802340	-6.275801	-0.561042	-4.205734	-6.759763	0.000000	-10.000000	0.066667	-9.883333	-212.666672	1023.000000	1023.000000	2046.000000
48.099998	-0.030177	-17.834568	-6.243958	-0.653135	-4.219178	-6.718297	0.000000	-10.000000	0.041667	-7.733334	-215.833328	1023.000000	1023.000000	2046.000000
48.119999	-0.030480	-18.013878	-6.305434	-0.735697	-4.257691	-6.715055	0.000000	-10.000000	0.025000	-5.500000	-218.333328	1023.000000	1023.000000	2046.000000
48.139999	-0.030479	-18.013096	-6.314365	-0.856085	-4.228145	-6.614501	0.000000	-10.000000	0.008333	-3.500000	-220.166672	1023.000000	1023.000000	2046.000000
48.160000	-0.030632	-18.103432	-6.319282	-0.998023	-4.221919	-6.564209	0.000000	-10.000000	0.000000	-1.716667	-221.333328	1023.000000	1023.000000	2046.000000
48.180000	-0.030529	-18.042591	-6.268069	-1.132380	-4.196124	-6.446020	0.000000	-10.000000	0.000000	-0.566667	-221.833328	1023.000000	1023.000000	2046.000000
48.200001	-0.030666	-18.123877	-6.249555	-1.244707	-4.180692	-6.448924	0.000000	-10.000000	0.000000	0.000000	-222.000000	1023.000000	1023.000000	2046.000000
48.220001	-0.030487	-18.017611	-6.200780	-1.358972	-4.110738	-6.347119	0.000000	-10.000000	-0.008333	0.700000	-222.000000	1023.000000	1023.000000	2046.000000
48.240002	-0.030475	-18.010481	-6.123318	-1.437684	-4.078406	-6.371071	0.000000	-10.000000	-0.025000	1.766667	-222.000000	1023.000000	1023.000000	2046.000000
48.259998	-0.030226	-17.863703	-6.060516	-1.529644	-3.954031	-6.319512	0.000000	-10.000000	-0.041667	3.250000	-222.000000	1023.000000	1023.000000	2046.000000
48.279999	-0.030207	-17.852352	-6.016242	-1.564233	-3.946838	-6.325040	0.000000	-10.000000	-0.050000	4.383333	-222.000000	1023.000000	1023.000000	2046.000000
48.299999	-0.029897	-17.669405	-5.940063	-1.600100	-3.832441	-6.296800	0.000000	-10.000000	-0.058333	5.483334	-222.000000	1023.000000	1023.000000	2046.000000
48.320000	-0.029691	-17.547323	-5.927662	-1.601618	-3.775257	-6.242785	0.000000	-10.000000	-0.066667	6.366667	-222.000000	1023.000000	1023.000000	2046.000000
48.340000	-0.029368	-17.356541	-5.802260	-1.702480	-3.758065	-6.093735	0.000000	-10.000000	-0.066667	7.083333	-222.000000	1023.000000	1023.000000	2046.000000
48.360001	-0.029066	-17.178293	-5.804290	-1.623468	-3.651300	-6.099236	0.000000	-10.000000	-0.058333	7.683333	-222.000000	1023.000000	1023.000000	2046.000000
48.380001	-0.028620	-16.914671	-5.702026	-1.504023	-3.652740	-6.055882	0.000000	-10.000000	-0.050000	8.366667	-222.000000	1023.000000	1023.000000	2046.000000
48.400002	-0.027962	-16.525784	-5.749384	-1.249165	-3.578469	-5.948765	0.000000	-10.000000	-0.050000	9.100000	-222.000000	1023.000000	1023.000000	2046.000000
48.419998	-0.027688	-16.363890	-5.774626	-1.263255	-3.476072	-5.849937	0.000000	-10.000000	-0.058333	9.650001	-181.333328	1023.000000	1023.000000	2046.000000
48.439999	-0.027744	-16.396578	-5.787393	-1.400114	-3.423461	-5.785611	0.000000	-10.000000	-0.058333	9.650001	-99.833336	1023.000000	1023.000000	2046.000000
48.459999	-0.027361	-16.170385	-5.641777	-1.568282	-3.308709	-5.651618	0.000000	-10.000000	-0.058333	9.383333	-17.333334	1023.000000	1023.000000	2046.000000
48.480000	-0.027096	-16.013891	-5.561832	-1.502736	-3.279918	-5.669405	0.000000	-10.000000	-0.066667	9.633333	25.500000	1023.000000	1023.000000	2046.000000
48.500000	-0.026574	-15.705271	-5.588895	-1.306715	-3.212422	-5.597240	0.000000	-10.000000	-0.100000	10.650000	28.666666	1023.000000	1023.000000	2046.000000
48.520000	-0.026276	-15.528970	-5.658685	-1.000656	-3.197680	-5.671948	0.000000	-10.000000	-0.133333	12.433333	32.166668	1023.000000	1023.000000	2046.000000
48.540001	-0.026013	-15.373878	-5.741106	-0.729828	-3.224729	-5.678216	0.000000	-10.000000	-0.150000	13.766666	36.000000	1023.000000	1023.000000	2046.000000
48.560001	-0.025614	-15.137773	-5.751641	-0.439086	-3.212951	-5.734095	0.000000	-10.000000	-0.150000	14.500000	40.333332	1023.000000	1023.000000	2046.000000
48.580002	-0.024721	-14.609991	-5.610190	-0.185786	-3.166625	-5.647389	0.000000	-10.000000	-0.175000	14.983334	45.000000	1023.000000	1023.000000	2046.000000
48.599998	-0.023568	-13.928816	-5.524218	0.092732	-2.991444	-5.505886	0.000000	-10.000000	-0.225000	16.266666	50.000000	1023.000000	1023.000000	2046.000000
48.619999	-0.022404	-13.240983	-5.390649	0.344069	-2.798455	-5.395948	0.000000	-10.000000	-0.316667	18.683334	55.166668	1023.000000	1023.000000	2046.000000
48.639999	-0.021238	-12.551950	-5.233127	0.510546	-2.588231	-5.241138	0.000000	-10.000000	-0.433333	22.100000	61.000000	1023.000000	1023.000000	2046.000000
48.660000	-0.019601	-11.584434	-4.883636	0.633905	-2.335031	-4.999671	0.000000	-10.000000	-0.575000	25.883333	67.833336	1023.000000	1023.000000	2046.000000
48.680000	-0.017891	-10.573508	-4.513626	0.748248	-2.061681	-4.746449	0.000000	-10.000000	-0.725000	29.966667	75.833336	1023.000000	1023.000000	2046.000000
48.700001	-0.016135	-9.535951	-4.152132	0.884667	-1.828417	-4.440068	0.000000	-10.000000	-0.891667	33.800003	85.166664	1023.000000	1023.000000	2046.000000
48.720001	-0.014146	-8.360226	-3.838457	1.038530	-1.477360	-4.082939	0.000000	-10.000000	-1.058333	37.233334	95.666664	1023.000000	1023.000000	2046.000000
48.740002	-0.012343	-7.294495	-3.599399	1.117007	-1.107764	-3.704339	0.000000	-10.000000	-1.200000	40.316669	107.666664	1023.000000	1023.000000	2046.000000
48.759998	-0.010402	-6.147576	-3.331504	1.267076	-0.664765	-3.418382	0.000000	-10.000000	-1.291667	42.616669	120.666664	1023.000000	1023.000000	2046.000000
48.779999	-0.008314	-4.913550	-2.967274	1.301068	-0.263031	-2.984313	0.000000	-10.000000	-1.358333	44.416668	134.666672	1023.000000	1023.000000	2046.000000
48.799999	-0.006139	-3.628347	-2.626179	1.375821	0.206564	-2.584553	0.000000	-10.000000	-1.483333	46.716667	159.500000	1023.000000	1023.000000	2046.000000
48.820000	-0.004043	-2.389195	-2.263195	1.390042	0.656510	-2.172552	0.000000	-10.000000	-1.591667	48.566666	179.666672	1023.000000	1023.000000	2046.000000
48.840000	-0.001740	-1.028203	-1.849815	1.439484	1.155086	-1.772958	0.000000	-10.000000	-1.675000	50.049999	195.000000	1023.000000	1023.000000	2046.000000
48.860001	0.000467	0.276021	-1.389196	1.482187	1.599953	-1.416923	0.000000	-10.000000	-1.716667	50.216667	200.666672	1023.000000	1023.000000	2046.000000
48.880001	0.002630	1.554584	-0.994549	1.539473	2.081619	-1.071959	0.000000	-10.000000	-1.775000	51.166668	212.000000	1023.000000	1023.000000	2046.000000
48.900002	0.004943	2.921371	-0.528147	1.582555	2.550436	-0.683474	0.000000	-10.000000	-1.850000	52.000000	229.000000	1023.000000	1023.000000	2046.000000
48.919998	0.007060	4.172341	-0.156713	1.647920	3.001195	-0.320060	0.000000	-10.000000	-1.891667	53.200001	246.166672	1023.000000	1023.000000	2046.000000
48.939999	0.009289	5.489740	0.201508	1.734391	3.466473	0.087368	0.000000	-10.000000	-1.925000	53.466667	263.666656	1023.000000	1023.000000	2046.000000
48.959999	0.011513	6.804399	0.608907	1.837843	3.905667	0.451982	0.000000	-10.000000	-1.933333	54.166668	281.500000	1023.000000	1023.000000	2046.000000
48.980000	0.013823	8.169189	1.043949	1.906191	4.298781	0.920269	0.000000	-10.000000	-2.000000	54.466667	299.500000	1023.000000	1023.000000	2046.000000
49.000000	0.015958	9.431364	1.457002	2.004097	4.701479	1.268785	0.000000	-10.000000	-2.050000	55.266666	317.500000	1023.000000	1023.000000	2046.000000
49.020000	0.018229	10.773386	1.793567	2.315822	5.112769	1.551228	0.000000	-10.000000	-2.075000	55.933334	335.833344	1023.000000	1023.000000	2046.000000
49.040001	0.020814	12.301201	2.130444	2.602896	5.528485	2.039376	0.000000	-10.000000	-2.025000	56.433334	354.333344	1023.000000	1023.000000	2046.000000
49.060001	0.023087	13.644508	2.362035	2.884761	5.958868	2.438844	0.000000	-10.000000	-1.950000	56.200001	373.166656	1023.000000	1023.000000	2046.000000
49.080002	0.024842	14.681381	2.555308	2.984010	6.288026	2.854038	0.000000	-10.000000	-1.916667	55.516666	391.833344	1023.000000	1023.000000	2046.000000
49.099998	0.026919	15.909148	2.953873	3.095694	6.659054	3.200527	0.000000	-10.000000	-1.875000	54.666668	410.500000	1023.000000	1023.000000	2046.000000
49.119999	0.029178	17.244303	3.227606	3.351106	7.132113	3.533478	0.000000	-10.000000	-1.883333	54.350002	429.000000	1023.000000	1023.000000	2046.000000
49.139999	0.031090	18.373913	3.438218	3.766755	7.414014	3.754927	0.000000	-10.000000	-1.891667	53.983334	447.333344	1023.000000	1023.000000	2046.000000
49.160000	0.032504	19.210106	3.535858	4.187539	7.583693	3.903016	0.000000	-10.000000	-1.908333	54.100002	465.500000	1023.000000	1023.000000	2046.000000
49.180000	0.033804	19.978422	3.690015	4.536442	7.760423	3.991543	0.000000	-10.000000	-1.883333	53.549999	483.500000	1023.000000	1023.000000	2046.000000
49.200001	0.035483	20.970726	3.943810	4.934258	7.989485	4.103173	0.000000	-10.000000	-1.875000	53.816666	501.333344	1023.000000	1023.000000	2046.000000
49.220001	0.037387	22.095987	4.277879	5.285934	8.226722	4.305452	0.000000	-10.000000	-1.866667	53.766666	519.000000	1023.000000	1023.000000	2046.000000
49.240002	0.039410	23.291407	4.617997	5.723700	8.509791	4.439918	0.000000	-10.000000	-1.883333	54.150002	536.833313	1023.000000	1023.000000	2046.000000
49.259998	0.041527	24.542496	4.983288	6.029027	8.834044	4.696137	0.000000	-10.000000	-1.866667	54.049999	555.000000	1023.000000	1023.000000	2046.000000
49.279999	0.043561	25.744415	5.400178	6.310552	9.109286	4.924400	0.000000	-10.000000	-1.875000	53.950001	573.333313	1023.000000	1023.000000	2046.000000
49.299999	0.045871	27.109789	5.839311	6.535591	9.522868	5.212019	0.000000	-10.000000	-1.833333	53.616669	591.500000	1023.000000	1023.000000	2046.000000
49.320000	0.048212	28.493347	6.312298	6.778630	9.872144	5.530276	0.000000	-10.000000	-1.825000	53.133335	609.166687	1023.000000	1023.000000	2046.000000
49.340000	0.050477	29.831886	6.794006	6.992514	10.132228	5.913139	0.000000	-10.000000	-1.825000	52.616669	626.833313	1023.000000	1023.000000	2046.000000
49.360001	0.052603	31.088427	7.135340	7.204257	10.475252	6.273578	0.000000	-10.000000	-1.875000	52.716667	644.333313	1023.000000	1023.000000	2046.000000
49.380001	0.054725	32.342438	7.454990	7.311107	10.867624	6.708717	0.000000	-10.000000	-1.875000	52.833336	662.000000	1023.000000	1023.000000	2046.000000
49.400002	0.056761	33.545891	7.745879	7.482293	11.264392	7.053328	0.000000	-10.000000	-1.850000	53.133335	679.666687	1023.000000	1023.000000	2046.000000
49.419998	0.058804	34.753040	8.060368	7.570428	11.673180	7.449064	0.000000	-10.000000	-1.783333	52.733334	697.333313	1023.000000	1023.000000	2046.000000
49.439999	0.060581	35.803375	8.343592	7.614809	12.016245	7.828732	0.000000	-10.000000	-1.741667	52.233334	715.000000	1023.000000	1023.000000	2046.000000
49.459999	0.062298	36.818249	8.661444	7.594920	12.363629	8.198256	0.000000	-10.000000	-1.675000	51.250000	732.500000	1023.000000	1023.000000	2046.000000
49.480000	0.063869	37.746597	8.969487	7.610085	12.646965	8.520061	0.000000	-10.000000	-1.608333	50.383335	749.833313	1023.000000	1023.000000	2046.000000
49.500000	0.065208	38.537914	9.253991	7.584399	12.890082	8.809443	0.000000	-10.000000	-1.516667	49.299999	766.833313	1023.000000	1023.000000	2046.000000
49.520000	0.066449	39.271442	9.540619	7.598258	13.095490	9.037077	0.000000	-10.000000	-1.391667	47.783333	783.500000	1023.000000	1023.000000	2046.000000
49.540001	0.067380	39.821644	9.784554	7.592990	13.236880	9.207216	0.000000	-10.000000	-1.241667	45.616669	799.666687	1023.000000	1023.000000	2046.000000
49.560001	0.068292	40.360622	9.985295	7.578628	13.421843	9.374857	0.000000	-10.000000	-1.033333	42.716667	815.333313	1023.000000	1023.000000	2046.000000
49.580002	0.069033	40.798794	10.176843	7.573093	13.519042	9.529816	0.000000	-10.000000	-0.825000	39.016666	830.000000	1023.000000	1023.000000	2046.000000
49.599998	0.070043	41.395470	10.357921	7.709255	13.693587	9.634705	0.000000	-10.000000	-0.650000	35.416668	843.500000	1023.000000	1023.000000	2046.000000
49.619999	0.070779	41.830563	10.506409	7.724989	13.751729	9.847437	0.000000	-10.000000	-0.500000	31.350000	855.833313	1023.000000	1023.000000	2046.000000
49.639999	0.071557	42.290356	10.660172	7.784588	13.831911	10.013686	0.000000	-10.000000	-0.383333	27.900002	867.000000	1023.000000	1023.000000	2046.000000
49.660000	0.072374	42.773247	10.695673	8.077716	13.868554	10.131304	0.000000	-10.000000	-0.275000	24.133333	877.000000	1023.000000	1023.000000	2046.000000
49.680000	0.073041	43.167183	10.734435	8.305965	13.845520	10.281263	0.000000	-10.000000	-0.200000	20.666668	885.666687	1023.000000	1023.000000	2046.000000
49.700001	0.073550	43.468163	10.566249	8.549962	13.877731	10.474218	0.000000	-10.000000	-0.108333	16.683334	893.000000	1023.000000	1023.000000	2046.000000
49.720001	0.073387	43.371727	10.352839	8.582655	13.871938	10.564294	0.000000	-10.000000	-0.033333	11.366667	899.333313	1023.000000	1023.000000	2046.000000
49.740002	0.073252	43.291660	10.321507	8.533663	13.864560	10.571930	0.000000	-10.000000	0.025000	4.500000	904.000000	1023.000000	1023.000000	2046.000000
49.759998	0.073308	43.325138	10.271559	8.489476	13.951962	10.612141	0.000000	-10.000000	0.041667	-1.083333	906.833313	1023.000000	1023.000000	2046.000000
49.779999	0.072765	43.004284	10.090957	8.658007	13.788710	10.466609	0.000000	-10.000000	0.058333	-5.583333	907.833313	1023.000000	1023.000000	2046.000000
49.799999	0.071788	42.426502	9.803978	8.838143	13.548491	10.235890	0.000000	-10.000000	0.083333	-8.200001	908.000000	1023.000000	1023.000000	2046.000000
49.820000	0.069990	41.363895	9.333920	9.043039	13.150728	9.836210	0.000000	-10.000000	0.133333	-11.966667	908.000000	1023.000000	1023.000000	2046.000000
49.840000	0.068388	40.417580	9.007796	9.162820	12.717283	9.529681	0.000000	-10.000000	0.225000	-15.916667	908.000000	1023.000000	1023.000000	2046.000000
49.860001	0.066739	39.442944	8.720739	9.295144	12.303534	9.123527	0.000000	-10.000000	0.358333	-20.333334	904.166687	1023.000000	1023.000000	2046.000000
49.880001	0.065417	38.661613	8.461967	9.404749	11.932705	8.862194	0.000000	-10.000000	0.516667	-24.700001	894.333313	1023.000000	1023.000000	2046.000000
49.900002	0.063754	37.678463	8.214000	9.484943	11.489004	8.490514	0.000000	-10.000000	0.683333	-28.733334	881.166687	1023.000000	1023.000000	2046.000000
49.919998	0.062058	36.676476	7.958579	9.526011	11.075410	8.116475	0.000000	-10.000000	0.833333	-32.116669	868.333313	1023.000000	1023.000000	2046.000000
49.939999	0.060300	35.637165	7.745427	9.488774	10.651457	7.751506	0.000000	-10.000000	0.991667	-35.383335	857.500000	1023.000000	1023.000000	2046.000000
49.959999	0.058703	34.693226	7.601860	9.440828	10.260896	7.389643	0.000000	-10.000000	1.166667	-38.416668	845.833313	1023.000000	1023.000000	2046.000000
49.980000	0.056961	33.664200	7.390098	9.481332	9.799813	6.992956	0.000000	-10.000000	1.366667	-41.700001	833.000000	1023.000000	1023.000000	2046.000000
50.000000	0.055219	32.634399	7.164957	9.578629	9.337089	6.553724	0.000000	-10.000000	1.625000	-45.500000	819.000000	1023.000000	1023.000000	2046.000000
50.020000	0.053451	31.589769	6.870336	9.593084	8.947398	6.178951	0.000000	-10.000000	1.916667	-49.416668	803.666687	1023.000000	1023.000000	2046.000000
50.040001	0.051447	30.404972	6.535505	9.631066	8.537350	5.701051	0.000000	-10.000000	2.250000	-53.850002	787.166687	1023.000000	1023.000000	2046.000000
50.060001	0.049245	29.104071	6.232761	9.535802	8.077148	5.258359	0.000000	-10.000000	2.550000	-57.450001	769.500000	1023.000000	1023.000000	2046.000000
50.080002	0.046945	27.744247	5.897943	9.320092	7.685361	4.840852	0.000000	-10.000000	2.800000	-60.783333	750.333313	1023.000000	1023.000000	2046.000000
50.099998	0.044622	26.371693	5.606102	9.009180	7.281286	4.475125	0.000000	-10.000000	3.025000	-62.833336	730.166687	1023.000000	1023.000000	2046.000000
50.119999	0.042286	24.991241	5.300792	8.641630	6.897550	4.151269	0.000000	-10.000000	3.166667	-64.166672	709.000000	1023.000000	1023.000000	2046.000000
50.139999	0.040084	23.689541	5.019822	8.309301	6.583535	3.776883	0.000000	-10.000000	3.258333	-65.216667	687.833313	1023.000000	1023.000000	2046.000000
50.160000	0.038000	22.458254	4.809774	7.962957	6.222497	3.463026	0.000000	-10.000000	3.258333	-65.583336	665.833313	1023.000000	1023.000000	2046.000000
50.180000	0.036095	21.331968	4.687637	7.601395	5.873036	3.169901	0.000000	-10.000000	3.241667	-65.683334	644.166687	1023.000000	1023.000000	2046.000000
50.200001	0.034387	20.322763	4.580043	7.208787	5.668274	2.865659	0.000000	-10.000000	3.191667	-64.833336	622.166687	1023.000000	1023.000000	2046.000000
50.220001	0.032814	19.393326	4.544577	6.837715	5.501045	2.509988	0.000000	-10.000000	3.108333	-64.150002	600.666687	1023.000000	1023.000000	2046.000000
50.240002	0.031345	18.525053	4.479695	6.449395	5.355692	2.240270	0.000000	-10.000000	2.991667	-63.183334	579.166687	1023.000000	1023.000000	2046.000000
50.259998	0.029821	17.624462	4.403412	6.086342	5.213914	1.920794	0.000000	-10.000000	2.850000	-61.800003	558.000000	1023.000000	1023.000000	2046.000000
50.279999	0.027920	16.500502	4.257181	5.734192	4.934883	1.574247	0.000000	-10.000000	2.708333	-60.133335	537.333313	1023.000000	1023.000000	2046.000000
50.299999	0.026300	15.543078	4.150224	5.508249	4.666207	1.218398	0.000000	-10.000000	2.575000	-58.333336	517.333313	1023.000000	1023.000000	2046.000000
50.320000	0.024716	14.607068	3.884789	5.384397	4.364960	0.972922	0.000000	-10.000000	2.441667	-56.833336	497.833344	1023.000000	1023.000000	2046.000000
50.340000	0.022795	13.472126	3.537429	5.030541	4.174152	0.730003	0.000000	-10.000000	2.341667	-55.750000	479.000000	1023.000000	1023.000000	2046.000000
50.360001	0.020289	11.990764	3.129306	4.472543	3.906259	0.482656	0.000000	-10.000000	2.258333	-55.100002	460.333344	1023.000000	1023.000000	2046.000000
50.380001	0.018101	10.697401	2.866657	3.976376	3.671496	0.182871	0.000000	-10.000000	2.175000	-54.250000	442.000000	1023.000000	1023.000000	2046.000000
50.400002	0.016057	9.489729	2.516798	3.647530	3.411045	-0.085644	0.000000	-10.000000	2.091667	-53.433334	423.833344	1023.000000	1023.000000	2046.000000
50.419998	0.014161	8.369081	2.143557	3.532331	3.054538	-0.361345	0.000000	-10.000000	2.000000	-51.983334	406.000000	1023.000000	1023.000000	2046.000000
50.439999	0.012373	7.312712	1.639047	3.532040	2.757906	-0.616281	0.000000	-10.000000	1.933333	-50.750000	388.833344	1023.000000	1023.000000	2046.000000
50.459999	0.010821	6.395477	1.199309	3.572517	2.456638	-0.832988	0.000000	-10.000000	1.850000	-49.200001	371.833344	1023.000000	1023.000000	2046.000000
50.480000	0.009130	5.396113	0.818238	3.533794	2.090855	-1.046774	0.000000	-10.000000	1.775000	-48.150002	355.333344	1023.000000	1023.000000	2046.000000
50.500000	0.007512	4.439332	0.485889	3.507548	1.784400	-1.338505	0.000000	-10.000000	1.700000	-47.416668	339.166656	1023.000000	1023.000000	2046.000000
50.520000	0.005799	3.427016	0.133089	3.443774	1.485364	-1.635211	0.000000	-10.000000	1.633333	-46.800003	323.500000	1023.000000	1023.000000	2046.000000
50.540001	0.004200	2.482418	-0.192349	3.301321	1.204478	-1.831032	0.000000	-10.000000	1.575000	-45.716667	308.000000	1023.000000	1023.000000	2046.000000
50.560001	0.002305	1.362235	-0.584688	3.125021	0.912869	-2.090966	0.000000	-10.000000	1.500000	-44.500000	292.666656	1023.000000	1023.000000	2046.000000
50.580002	0.000743	0.439024	-0.798004	2.866205	0.662824	-2.292000	0.000000	-10.000000	1.425000	-43.283333	277.833344	1023.000000	1023.000000	2046.000000
50.599998	-0.000481	-0.284274	-0.968660	2.689345	0.408592	-2.413552	0.000000	-10.000000	1.350000	-42.383335	263.500000	1023.000000	1023.000000	2046.000000
50.619999	-0.001854	-1.095625	-1.129959	2.512467	0.175217	-2.653351	0.000000	-10.000000	1.283333	-41.383335	249.500000	1023.000000	1023.000000	2046.000000
50.639999	-0.003150	-1.861392	-1.319886	2.298194	-0.089553	-2.750148	0.000000	-10.000000	1.200000	-40.299999	235.666672	1023.000000	1023.000000	2046.000000
50.660000	-0.004396	-2.597869	-1.462847	2.148494	-0.335140	-2.948375	0.000000	-10.000000	1.116667	-39.216667	222.166672	1023.000000	1023.000000	2046.000000
50.680000	-0.005616	-3.318781	-1.705752	1.974886	-0.520116	-3.067799	0.000000	-10.000000	1.050000	-38.000000	209.000000	1023.000000	1023.000000	2046.000000
50.700001	-0.006832	-4.037789	-1.847529	1.786721	-0.753433	-3.223549	0.000000	-10.000000	1.008333	-36.933334	196.333328	1023.000000	1023.000000	2046.000000
50.720001	-0.008193	-4.841883	-2.041369	1.500172	-0.989013	-3.311672	0.000000	-10.000000	0.958333	-35.916668	184.000000	1023.000000	1023.000000	2046.000000
50.740002	-0.009570	-5.655818	-2.258467	1.241756	-1.173316	-3.465792	0.000000	-10.000000	0.925000	-34.966667	172.000000	1023.000000	1023.000000	2046.000000
50.759998	-0.010904	-6.444507	-2.441447	0.989403	-1.374331	-3.618132	0.000000	-10.000000	0.883333	-34.266666	160.333328	1023.000000	1023.000000	2046.000000
50.779999	-0.012221	-7.222347	-2.597870	0.735264	-1.589986	-3.769755	0.000000	-10.000000	0.850000	-33.450001	148.833328	1023.000000	1023.000000	2046.000000
50.799999	-0.013317	-7.870157	-2.804136	0.525145	-1.705126	-3.886040	0.000000	-10.000000	0.808333	-32.816666	137.666672	1023.000000	1023.000000	2046.000000
50.820000	-0.014401	-8.511017	-2.929790	0.330241	-1.908202	-4.003266	0.000000	-10.000000	0.775000	-31.783335	126.666664	1023.000000	1023.000000	2046.000000
50.840000	-0.015485	-9.151573	-3.136204	0.151222	-2.009756	-4.156836	0.000000	-10.000000	0.733333	-30.900000	116.000000	1023.000000	1023.000000	2046.000000
50.860001	-0.016438	-9.714734	-3.247368	-0.026574	-2.196200	-4.244592	0.000000	-10.000000	0.691667	-30.083334	105.666664	1023.000000	1023.000000	2046.000000
50.880001	-0.017341	-10.248577	-3.383336	-0.245816	-2.335913	-4.283511	0.000000	-10.000000	0.650000	-29.500000	95.500000	1023.000000	1023.000000	2046.000000
50.900002	-0.018546	-10.960899	-3.541800	-0.438549	-2.492352	-4.488199	0.000000	-10.000000	0.633333	-28.816668	85.833336	1023.000000	1023.000000	2046.000000
50.919998	-0.019323	-11.419676	-3.666443	-0.567424	-2.626797	-4.559012	0.000000	-10.000000	0.600000	-28.000000	76.333336	1023.000000	1023.000000	2046.000000
50.939999	-0.020177	-11.924456	-3.798398	-0.612450	-2.823823	-4.689785	0.000000	-10.000000	0.550000	-26.733334	67.166664	1023.000000	1023.000000	2046.000000
50.959999	-0.020764	-12.271398	-4.028803	-0.622384	-2.906752	-4.713459	0.000000	-10.000000	0.500000	-25.433334	58.000000	1023.000000	1023.000000	2046.000000
50.980000	-0.021865	-12.922304	-4.250526	-0.880693	-2.979060	-4.812025	0.000000	-10.000000	0.466667	-24.200001	49.333332	1023.000000	1023.000000	2046.000000
51.000000	-0.022957	-13.567320	-4.402455	-1.257805	-3.042990	-4.864069	0.000000	-10.000000	0.425000	-23.333334	41.166668	1023.000000	1023.000000	2046.000000
51.020000	-0.023745	-14.033067	-4.471121	-1.456352	-3.124438	-4.981157	0.000000	-10.000000	0.366667	-22.383333	33.500000	1023.000000	1023.000000	2046.000000
51.040001	-0.024389	-14.413615	-4.653751	-1.453772	-3.208503	-5.097589	0.000000	-10.000000	0.283333	-20.883333	26.166666	1023.000000	1023.000000	2046.000000
51.060001	-0.024962	-14.752409	-4.803895	-1.293666	-3.396437	-5.258411	0.000000	-10.000000	0.216667	-18.483334	19.166666	1023.000000	1023.000000	2046.000000
51.080002	-0.025513	-15.078352	-5.071065	-1.112913	-3.500382	-5.393992	0.000000	-10.000000	0.166667	-16.016666	13.000000	1023.000000	1023.000000	2046.000000
51.099998	-0.026398	-15.601422	-5.278735	-0.934454	-3.734537	-5.653697	0.000000	-10.000000	0.141667	-13.916667	7.666667	1023.000000	1023.000000	2046.000000
51.119999	-0.026959	-15.932894	-5.419310	-0.819844	-3.888980	-5.804760	0.000000	-10.000000	0.125000	-12.733334	3.333333	1023.000000	1023.000000	2046.000000
51.139999	-0.027407	-16.197699	-5.472508	-0.679142	-4.064776	-5.981273	0.000000	-10.000000	0.100000	-11.850000	-0.500000	1023.000000	1023.000000	2046.000000
51.160000	-0.027640	-16.335369	-5.587060	-0.531813	-4.118166	-6.098330	0.000000	-10.000000	0.075000	-10.933333	-4.166667	1023.000000	1023.000000	2046.000000
51.180000	-0.027977	-16.534441	-5.654679	-0.432118	-4.206273	-6.241372	0.000000	-10.000000	0.050000	-9.783334	-7.833333	1023.000000	1023.000000	2046.000000
51.200001	-0.028128	-16.623732	-5.691225	-0.379532	-4.272970	-6.280004	0.000000	-10.000000	0.033333	-8.466667	-11.166667	1023.000000	1023.000000	2046.000000
51.220001	-0.028087	-16.599419	-5.558114	-0.365687	-4.321982	-6.353635	0.000000	-10.000000	0.016667	-6.900000	-14.000000	1023.000000	1023.000000	2046.000000
51.240002	-0.027914	-16.497200	-5.459986	-0.323188	-4.354059	-6.359966	0.000000	-10.000000	0.008333	-4.816667	-16.166666	1023.000000	1023.000000	2046.000000
51.259998	-0.027674	-16.355295	-5.351328	-0.257943	-4.378985	-6.367038	0.000000	-10.000000	-0.008333	-1.766667	-17.500000	1023.000000	1023.000000	2046.000000
51.279999	-0.027269	-16.115875	-5.274115	-0.225893	-4.326395	-6.289473	0.000000	-10.000000	-0.008333	1.050000	-18.000000	1023.000000	1023.000000	2046.000000
51.299999	-0.027048	-15.985110	-5.242712	-0.202748	-4.261257	-6.278393	0.000000	-10.000000	-0.025000	3.633333	-18.000000	1023.000000	1023.000000	2046.000000
51.320000	-0.026725	-15.794381	-5.208493	-0.230283	-4.206355	-6.149251	0.000000	-10.000000	-0.050000	5.666667	-18.000000	1023.000000	1023.000000	2046.000000
51.340000	-0.026481	-15.650098	-5.124975	-0.288460	-4.124165	-6.112498	0.000000	-10.000000	-0.066667	7.666667	-18.000000	1023.000000	1023.000000	2046.000000
51.360001	-0.026229	-15.501460	-5.078871	-0.381852	-4.025301	-6.015437	0.000000	-10.000000	-0.075000	9.183333	-18.000000	1023.000000	1023.000000	2046.000000
51.380001	-0.025855	-15.280571	-4.975477	-0.453588	-3.927181	-5.924325	0.000000	-10.000000	-0.066667	10.216667	-18.000000	1023.000000	1023.000000	2046.000000
51.400002	-0.025364	-14.989945	-4.870740	-0.505749	-3.793068	-5.820388	0.000000	-10.000000	-0.083333	10.983334	-18.000000	1023.000000	1023.000000	2046.000000
51.419998	-0.024890	-14.709813	-4.797368	-0.463766	-3.627032	-5.821647	0.000000	-10.000000	-0.100000	11.750000	-18.000000	1023.000000	1023.000000	2046.000000
51.439999	-0.024338	-14.383729	-4.684480	-0.487673	-3.472189	-5.739388	0.000000	-10.000000	-0.141667	13.133333	-4.333333	1023.000000	1023.000000	2046.000000
51.459999	-0.023608	-13.952201	-4.579208	-0.442945	-3.263623	-5.666425	0.000000	-10.000000	-0.200000	15.183333	10.500000	1023.000000	1023.000000	2046.000000
51.480000	-0.022708	-13.420675	-4.441595	-0.398418	-3.062679	-5.517985	0.000000	-10.000000	-0.283333	18.266666	27.333334	1023.000000	1023.000000	2046.000000
51.500000	-0.021762	-12.861427	-4.295346	-0.366422	-2.847676	-5.351983	0.000000	-10.000000	-0.391667	21.299999	32.666668	1023.000000	1023.000000	2046.000000
51.520000	-0.020644	-12.200431	-4.197418	-0.274121	-2.569630	-5.159262	0.000000	-10.000000	-0.508333	24.400000	39.166668	1023.000000	1023.000000	2046.000000
51.540001	-0.019299	-11.405983	-3.956379	-0.180655	-2.341071	-4.927876	0.000000	-10.000000	-0.641667	27.366667	46.666668	1023.000000	1023.000000	2046.000000
51.560001	-0.017778	-10.506639	-3.713023	-0.063500	-2.063524	-4.666591	0.000000	-10.000000	-0.775000	30.650000	55.166668	1023.000000	1023.000000	2046.000000
51.580002	-0.015920	-9.408469	-3.555477	0.151893	-1.689984	-4.314900	0.000000	-10.000000	-0.900000	33.849998	65.000000	1023.000000	1023.000000	2046.000000
51.599998	-0.014236	-8.413543	-3.405293	0.202415	-1.219937	-3.990728	0.000000	-10.000000	-1.025000	36.933334	75.666664	1023.000000	1023.000000	2046.000000
51.619999	-0.012811	-7.571179	-3.155392	0.078818	-0.850576	-3.644028	0.000000	-10.000000	-1.133333	39.450001	87.500000	1023.000000	1023.000000	2046.000000
51.639999	-0.010970	-6.483424	-2.751934	0.018037	-0.467667	-3.281859	0.000000	-10.000000	-1.266667	41.833332	100.166664	1023.000000	1023.000000	2046.000000
51.660000	-0.009006	-5.322721	-2.473552	0.140454	-0.076968	-2.912656	0.000000	-10.000000	-1.400000	44.016666	113.833336	1023.000000	1023.000000	2046.000000
51.680000	-0.006910	-4.084096	-2.219474	0.522761	0.298753	-2.686137	0.000000	-10.000000	-1.533333	46.250000	128.166672	1023.000000	1023.000000	2046.000000
51.700001	-0.004864	-2.874439	-1.998858	0.884425	0.641351	-2.401357	0.000000	-10.000000	-1.633333	48.099998	143.333328	1023.000000	1023.000000	2046.000000
51.720001	-0.003146	-1.859450	-1.834297	1.247234	0.914983	-2.187370	0.000000	-10.000000	-1.708333	49.716667	159.000000	1023.000000	1023.000000	2046.000000
51.740002	-0.001166	-0.689002	-1.628150	1.587610	1.341372	-1.989834	0.000000	-10.000000	-1.775000	50.833336	175.333328	1023.000000	1023.000000	2046.000000
51.759998	0.000906	0.535706	-1.277320	1.916061	1.679182	-1.782217	0.000000	-10.000000	-1.858333	52.083336	192.166672	1023.000000	1023.000000	2046.000000
51.779999	0.003156	1.865452	-0.941041	2.233833	2.087450	-1.514789	0.000000	-10.000000	-1.941667	53.200001	209.333328	1023.000000	1023.000000	2046.000000
51.799999	0.005498	3.249301	-0.596467	2.583544	2.490905	-1.228681	0.000000	-10.000000	-2.041667	54.599998	226.833328	1023.000000	1023.000000	2046.000000
51.820000	0.007628	4.508385	-0.274841	2.866064	2.915389	-0.998226	0.000000	-10.000000	-2.116667	55.583332	244.833328	1023.000000	1023.000000	2046.000000
51.840000	0.010198	6.026829	0.178334	3.106956	3.355840	-0.614301	0.000000	-10.000000	-2.183333	56.766666	263.333344	1023.000000	1023.000000	2046.000000
51.860001	0.012604	7.449044	0.628985	3.304442	3.807520	-0.291902	0.000000	-10.000000	-2.233333	57.400002	282.166656	1023.000000	1023.000000	2046.000000
51.880001	0.015202	8.984124	1.076515	3.516281	4.235256	0.156073	0.000000	-10.000000	-2.308333	58.349998	301.000000	1023.000000	1023.000000	2046.000000
51.900002	0.017614	10.409936	1.492994	3.676019	4.708359	0.532563	0.000000	-10.000000	-2.350000	58.750000	320.333344	1023.000000	1023.000000	2046.000000
51.919998	0.020138	11.901825	1.865070	3.784842	5.178669	1.073244	0.000000	-10.000000	-2.375000	59.633335	340.000000	1023.000000	1023.000000	2046.000000
[truncated: 1,065,495 more chars]
