# Supplementary material for: Effect of Electrode Belt and Body Positions on Regional Pulmonary Ventilation- and Perfusion-Related Impedance Changes Measured by Electric Impedance Tomography
Source: PLoS One. 2016 Jun 2;11(6):e0155913. doi: 10.1371/journal.pone.0155913 (PMC4890811; doi:10.1371/journal.pone.0155913)
Supplement: S1 Dataset — (ZIP) [file pone.0155913.s001.zip › Dataset/Fp06-stan-6i.txt]

Patient Name:	Fp6
Registry:	Fp6
Investigator:	 
Diagnosys:	 
Notes:	st�ende6i           
Sample Rate [Hz]:	50.07
Time Base 	Pixels Mean 	Pixels Sum 	UPPER RIGHT		UPPER LEFT		LOWER RIGHT		LOWER LEFT		QRS	ETCO2	Paw	Flow (L/min)	Volume	Analog1	Analog2	AnalogSum
0.000000	-0.000676	-0.399252	-0.209605	3.384838	-1.329977	-2.244508	0.000000	-10.000000	1.366667	-42.549999	389.833344	1023.000000	1023.000000	2046.000000
0.020000	-0.002082	-1.230315	-0.334129	3.224558	-1.676433	-2.444310	0.000000	-10.000000	1.333333	-41.833336	375.500000	1023.000000	1023.000000	2046.000000
0.040000	-0.003473	-2.052638	-0.423273	3.048695	-2.038273	-2.639788	0.000000	-10.000000	1.300000	-41.183334	361.666656	1023.000000	1023.000000	2046.000000
0.060000	-0.004848	-2.865039	-0.531113	2.910727	-2.407670	-2.836984	0.000000	-10.000000	1.258333	-40.950001	348.000000	1023.000000	1023.000000	2046.000000
0.080000	-0.006314	-3.731434	-0.682391	2.792686	-2.734162	-3.107567	0.000000	-10.000000	1.216667	-40.383335	334.333344	1023.000000	1023.000000	2046.000000
0.100000	-0.007709	-4.555828	-0.795252	2.620789	-3.096245	-3.285119	0.000000	-10.000000	1.183333	-39.816669	320.833344	1023.000000	1023.000000	2046.000000
0.120000	-0.008742	-5.166618	-0.886295	2.502882	-3.408916	-3.374290	0.000000	-10.000000	1.125000	-38.983334	307.500000	1023.000000	1023.000000	2046.000000
0.140000	-0.009946	-5.878032	-0.960711	2.449600	-3.772703	-3.594218	0.000000	-10.000000	1.083333	-38.266666	294.666656	1023.000000	1023.000000	2046.000000
0.160000	-0.011058	-6.535537	-0.981048	2.298704	-4.187805	-3.665388	0.000000	-10.000000	1.041667	-37.433334	281.833344	1023.000000	1023.000000	2046.000000
0.180000	-0.011975	-7.076948	-1.053178	2.185771	-4.473833	-3.735708	0.000000	-10.000000	0.975000	-36.316669	269.333344	1023.000000	1023.000000	2046.000000
0.200000	-0.012822	-7.577828	-1.069440	2.144210	-4.771436	-3.881162	0.000000	-10.000000	0.841667	-33.950001	257.166656	1023.000000	1023.000000	2046.000000
0.220000	-0.013882	-8.204236	-1.080553	2.028416	-5.105052	-4.047047	0.000000	-10.000000	0.700000	-30.800001	246.000000	1023.000000	1023.000000	2046.000000
0.240000	-0.014790	-8.741169	-1.156861	1.872323	-5.373276	-4.083355	0.000000	-10.000000	0.616667	-28.433332	235.666672	1023.000000	1023.000000	2046.000000
0.260000	-0.015829	-9.354986	-1.335196	1.663959	-5.493160	-4.190589	0.000000	-10.000000	0.566667	-27.133333	226.166672	1023.000000	1023.000000	2046.000000
0.280000	-0.016709	-9.875125	-1.370968	1.482492	-5.662190	-4.324458	0.000000	-10.000000	0.550000	-27.100000	217.000000	1023.000000	1023.000000	2046.000000
0.300000	-0.017451	-10.313498	-1.282315	1.229052	-5.814885	-4.445351	0.000000	-10.000000	0.525000	-26.766666	208.000000	1023.000000	1023.000000	2046.000000
0.320000	-0.018100	-10.697042	-1.269563	1.089045	-5.964928	-4.551596	0.000000	-10.000000	0.525000	-26.666668	199.000000	1023.000000	1023.000000	2046.000000
0.340000	-0.018929	-11.187050	-1.407873	1.142344	-6.175658	-4.745862	0.000000	-10.000000	0.508333	-26.250000	190.000000	1023.000000	1023.000000	2046.000000
0.360000	-0.019515	-11.533233	-1.593544	1.283513	-6.355021	-4.868179	0.000000	-10.000000	0.533333	-26.333334	181.166672	1023.000000	1023.000000	2046.000000
0.380000	-0.019950	-11.790157	-1.747529	1.488677	-6.578770	-4.952536	0.000000	-10.000000	0.591667	-27.183334	172.333328	1023.000000	1023.000000	2046.000000
0.400000	-0.020308	-12.002289	-1.921959	1.723977	-6.722271	-5.082036	0.000000	-10.000000	0.658333	-28.683334	163.500000	1023.000000	1023.000000	2046.000000
0.420000	-0.020894	-12.348231	-2.083245	1.873184	-6.940798	-5.197372	0.000000	-10.000000	0.691667	-29.533335	154.166672	1023.000000	1023.000000	2046.000000
0.440000	-0.021432	-12.666536	-2.170415	2.020398	-7.152241	-5.364278	0.000000	-10.000000	0.716667	-29.883335	144.500000	1023.000000	1023.000000	2046.000000
0.460000	-0.022251	-13.150612	-2.324288	2.016472	-7.316883	-5.525914	0.000000	-10.000000	0.725000	-30.100000	134.500000	1023.000000	1023.000000	2046.000000
0.480000	-0.023098	-13.650814	-2.442986	1.950292	-7.516901	-5.641219	0.000000	-10.000000	0.750000	-30.616667	124.166664	1023.000000	1023.000000	2046.000000
0.500000	-0.024097	-14.241228	-2.530573	1.764401	-7.703717	-5.771340	0.000000	-10.000000	0.733333	-31.083334	113.833336	1023.000000	1023.000000	2046.000000
0.520000	-0.025050	-14.804558	-2.566329	1.516121	-7.866803	-5.887546	0.000000	-10.000000	0.725000	-30.933334	103.333336	1023.000000	1023.000000	2046.000000
0.540000	-0.025947	-15.334558	-2.631809	1.370445	-8.003793	-6.069402	0.000000	-10.000000	0.691667	-30.383333	93.000000	1023.000000	1023.000000	2046.000000
0.560000	-0.026992	-15.952257	-2.608157	1.154956	-8.275760	-6.223296	0.000000	-10.000000	0.658333	-29.566668	82.833336	1023.000000	1023.000000	2046.000000
0.580000	-0.027926	-16.504169	-2.657828	1.047823	-8.493896	-6.400268	0.000000	-10.000000	0.625000	-28.766666	73.000000	1023.000000	1023.000000	2046.000000
0.600000	-0.028485	-16.834709	-2.683898	0.900049	-8.634027	-6.416832	0.000000	-10.000000	0.591667	-28.000000	63.500000	1023.000000	1023.000000	2046.000000
0.620000	-0.029094	-17.194368	-2.685030	0.814356	-8.796857	-6.526838	0.000000	-10.000000	0.558333	-27.266666	54.166668	1023.000000	1023.000000	2046.000000
0.640000	-0.029697	-17.551111	-2.735218	0.688144	-8.928812	-6.575225	0.000000	-10.000000	0.525000	-26.350000	45.000000	1023.000000	1023.000000	2046.000000
0.660000	-0.030198	-17.846809	-2.749535	0.577404	-9.066980	-6.607699	0.000000	-10.000000	0.491667	-25.450001	36.333332	1023.000000	1023.000000	2046.000000
0.680000	-0.030534	-18.045849	-2.810109	0.539042	-9.093304	-6.681478	0.000000	-10.000000	0.475000	-24.533335	27.833334	1023.000000	1023.000000	2046.000000
0.700000	-0.031284	-18.488821	-2.857561	0.382717	-9.277393	-6.736583	0.000000	-10.000000	0.441667	-23.716667	19.666666	1023.000000	1023.000000	2046.000000
0.720000	-0.031900	-18.852715	-2.944347	0.294330	-9.362183	-6.840516	0.000000	-10.000000	0.400000	-23.000000	11.666667	1023.000000	1023.000000	2046.000000
0.740000	-0.032570	-19.248974	-3.025290	0.170170	-9.501980	-6.891874	0.000000	-10.000000	0.375000	-22.200001	4.333333	1023.000000	1023.000000	2046.000000
0.760000	-0.033224	-19.635141	-3.115328	0.092554	-9.614416	-6.997951	0.000000	-10.000000	0.350000	-21.533333	-2.666667	1023.000000	1023.000000	2046.000000
0.780000	-0.033786	-19.967405	-3.215773	0.045183	-9.689188	-7.107629	0.000000	-10.000000	0.341667	-20.850000	-9.500000	1023.000000	1023.000000	2046.000000
0.800000	-0.034508	-20.394241	-3.390309	0.038746	-9.782595	-7.260085	0.000000	-10.000000	0.325000	-20.450001	-16.500000	1023.000000	1023.000000	2046.000000
0.820000	-0.035335	-20.882858	-3.544312	-0.003597	-9.914425	-7.420525	0.000000	-10.000000	0.316667	-20.083334	-23.500000	1023.000000	1023.000000	2046.000000
0.840000	-0.036276	-21.439060	-3.701925	-0.072121	-10.092486	-7.572529	0.000000	-10.000000	0.308333	-19.816668	-30.166666	1023.000000	1023.000000	2046.000000
0.860000	-0.037168	-21.966261	-3.903407	-0.076003	-10.228098	-7.758752	0.000000	-10.000000	0.325000	-20.050001	-36.833332	1023.000000	1023.000000	2046.000000
0.880000	-0.038175	-22.561697	-4.062419	-0.126553	-10.474861	-7.897863	0.000000	-10.000000	0.341667	-20.766666	-43.500000	1023.000000	1023.000000	2046.000000
0.900000	-0.038900	-22.989653	-4.251329	-0.231711	-10.589683	-7.916930	0.000000	-10.000000	0.358333	-21.666666	-50.500000	1023.000000	1023.000000	2046.000000
0.920000	-0.039593	-23.399725	-4.473020	-0.306762	-10.649374	-7.970569	0.000000	-10.000000	0.350000	-21.966667	-57.666668	1023.000000	1023.000000	2046.000000
0.940000	-0.040269	-23.799009	-4.568972	-0.414571	-10.770745	-8.044722	0.000000	-10.000000	0.341667	-21.766666	-64.833336	1023.000000	1023.000000	2046.000000
0.960000	-0.040783	-24.103024	-4.526388	-0.539775	-10.880589	-8.156272	0.000000	-10.000000	0.333333	-21.200001	-72.166664	1023.000000	1023.000000	2046.000000
0.980000	-0.040904	-24.173990	-4.415016	-0.641127	-10.988833	-8.129015	0.000000	-10.000000	0.308333	-20.283335	-79.333336	1023.000000	1023.000000	2046.000000
1.000000	-0.041097	-24.288412	-4.463864	-0.553772	-11.074975	-8.195801	0.000000	-10.000000	0.258333	-18.650002	-86.166664	1023.000000	1023.000000	2046.000000
1.020000	-0.041292	-24.403700	-4.516260	-0.406880	-11.231971	-8.248590	0.000000	-10.000000	0.200000	-16.550001	-92.333336	1023.000000	1023.000000	2046.000000
1.040000	-0.041466	-24.506252	-4.652862	-0.137678	-11.332194	-8.383519	0.000000	-10.000000	0.158333	-14.550000	-97.833336	1023.000000	1023.000000	2046.000000
1.060000	-0.041505	-24.529692	-4.760059	0.107001	-11.408469	-8.468165	0.000000	-10.000000	0.133333	-13.150001	-102.666664	1023.000000	1023.000000	2046.000000
1.080000	-0.041611	-24.591900	-4.849341	0.284932	-11.500136	-8.527354	0.000000	-10.000000	0.108333	-12.333333	-107.000000	1023.000000	1023.000000	2046.000000
1.100000	-0.041536	-24.547516	-4.915834	0.451512	-11.511172	-8.572021	0.000000	-10.000000	0.083333	-11.650000	-111.000000	1023.000000	1023.000000	2046.000000
1.120000	-0.041640	-24.609137	-5.042011	0.592592	-11.503318	-8.656400	0.000000	-10.000000	0.066667	-10.966666	-115.000000	1023.000000	1023.000000	2046.000000
1.140000	-0.041834	-24.723976	-5.084239	0.578943	-11.571418	-8.647262	0.000000	-10.000000	0.066667	-10.383333	-118.666664	1023.000000	1023.000000	2046.000000
1.160000	-0.042199	-24.939489	-5.141075	0.552608	-11.595656	-8.755365	0.000000	-10.000000	0.058333	-9.900000	-122.166664	1023.000000	1023.000000	2046.000000
1.180000	-0.042416	-25.067955	-5.085049	0.441456	-11.656760	-8.767603	0.000000	-10.000000	0.058333	-9.466667	-125.500000	1023.000000	1023.000000	2046.000000
1.200000	-0.042727	-25.251835	-5.072151	0.354854	-11.714340	-8.820197	0.000000	-10.000000	0.041667	-8.933333	-128.833328	1023.000000	1023.000000	2046.000000
1.220000	-0.042938	-25.376396	-5.076937	0.290672	-11.728721	-8.861410	0.000000	-10.000000	0.041667	-8.083334	-131.833328	1023.000000	1023.000000	2046.000000
1.240000	-0.043123	-25.485842	-5.095189	0.253180	-11.746727	-8.897106	0.000000	-10.000000	0.025000	-7.016667	-134.333328	1023.000000	1023.000000	2046.000000
1.260000	-0.043274	-25.575151	-5.057276	0.221728	-11.834539	-8.905064	0.000000	-10.000000	0.025000	-5.750000	-136.500000	1023.000000	1023.000000	2046.000000
1.280000	-0.043486	-25.700062	-5.053615	0.133895	-11.846891	-8.933449	0.000000	-10.000000	0.008333	-4.650000	-138.500000	1023.000000	1023.000000	2046.000000
1.300000	-0.043556	-25.741842	-5.038403	0.074665	-11.886976	-8.891127	0.000000	-10.000000	0.008333	-3.716667	-140.166672	1023.000000	1023.000000	2046.000000
1.320000	-0.043512	-25.715385	-5.022895	0.029825	-11.849356	-8.872958	0.000000	-10.000000	0.000000	-2.533333	-141.333328	1023.000000	1023.000000	2046.000000
1.340000	-0.043392	-25.644695	-5.024850	-0.011641	-11.757428	-8.850777	0.000000	-10.000000	-0.016667	-0.916667	-141.833328	1023.000000	1023.000000	2046.000000
1.360000	-0.043364	-25.628342	-4.978145	-0.068615	-11.737733	-8.843848	0.000000	-10.000000	-0.016667	1.000000	-142.000000	1023.000000	1023.000000	2046.000000
1.380000	-0.043423	-25.662998	-4.996291	-0.119997	-11.700336	-8.846375	0.000000	-10.000000	-0.033333	2.916667	-142.000000	1023.000000	1023.000000	2046.000000
1.400000	-0.043466	-25.688597	-4.998619	-0.210346	-11.652316	-8.827316	0.000000	-10.000000	-0.033333	4.116667	-142.000000	1023.000000	1023.000000	2046.000000
1.420000	-0.043430	-25.667393	-4.998901	-0.291236	-11.593935	-8.783319	0.000000	-10.000000	-0.066667	5.616667	-142.000000	1023.000000	1023.000000	2046.000000
1.440000	-0.043307	-25.594299	-5.010952	-0.354146	-11.534346	-8.694856	0.000000	-10.000000	-0.066667	6.750000	-142.000000	1023.000000	1023.000000	2046.000000
1.460000	-0.043206	-25.534985	-5.041569	-0.400427	-11.434709	-8.658280	0.000000	-10.000000	-0.066667	8.250000	-142.000000	1023.000000	1023.000000	2046.000000
1.480000	-0.042857	-25.328382	-4.995035	-0.394260	-11.338111	-8.600977	0.000000	-10.000000	-0.058333	9.183333	-142.000000	1023.000000	1023.000000	2046.000000
1.500000	-0.042728	-25.252010	-4.970035	-0.413374	-11.277010	-8.591592	0.000000	-10.000000	-0.075000	10.166667	-142.000000	1023.000000	1023.000000	2046.000000
1.520000	-0.042379	-25.046087	-4.905065	-0.472776	-11.238538	-8.429709	0.000000	-10.000000	-0.100000	11.150001	-142.000000	1023.000000	1023.000000	2046.000000
1.540000	-0.041779	-24.691326	-4.879667	-0.434200	-11.040123	-8.337337	0.000000	-10.000000	-0.133333	12.550000	-87.000000	1023.000000	1023.000000	2046.000000
1.560000	-0.041508	-24.531509	-4.841783	-0.532797	-10.934132	-8.222799	0.000000	-10.000000	-0.175000	14.133333	-30.833334	1023.000000	1023.000000	2046.000000
1.580000	-0.041110	-24.295847	-4.939047	-0.563574	-10.726772	-8.066454	0.000000	-10.000000	-0.216667	15.833334	27.000000	1023.000000	1023.000000	2046.000000
1.600000	-0.040577	-23.981026	-4.954315	-0.612469	-10.525755	-7.888487	0.000000	-10.000000	-0.241667	17.300001	31.666666	1023.000000	1023.000000	2046.000000
1.620000	-0.040129	-23.716421	-4.885027	-0.654649	-10.391406	-7.785339	0.000000	-10.000000	-0.258333	18.466667	37.166668	1023.000000	1023.000000	2046.000000
1.640000	-0.039336	-23.247486	-4.683282	-0.721107	-10.238935	-7.604161	0.000000	-10.000000	-0.283333	19.633333	43.166668	1023.000000	1023.000000	2046.000000
1.660000	-0.038331	-22.653708	-4.588965	-0.709021	-9.985302	-7.370420	0.000000	-10.000000	-0.341667	20.966667	49.500000	1023.000000	1023.000000	2046.000000
1.680000	-0.037340	-22.068153	-4.562107	-0.510142	-9.812410	-7.183495	0.000000	-10.000000	-0.408333	22.800001	56.166668	1023.000000	1023.000000	2046.000000
1.700000	-0.036405	-21.515060	-4.670751	-0.213529	-9.609119	-7.021660	0.000000	-10.000000	-0.491667	24.966667	63.333332	1023.000000	1023.000000	2046.000000
1.720000	-0.035366	-20.901451	-4.762315	0.129592	-9.420448	-6.848279	0.000000	-10.000000	-0.558333	27.033335	71.333336	1023.000000	1023.000000	2046.000000
1.740000	-0.034063	-20.131161	-4.744014	0.376847	-9.195808	-6.568186	0.000000	-10.000000	-0.616667	28.650002	80.166664	1023.000000	1023.000000	2046.000000
1.760000	-0.032516	-19.217012	-4.687849	0.619239	-8.866663	-6.281740	0.000000	-10.000000	-0.675000	30.000000	89.666664	1023.000000	1023.000000	2046.000000
1.780000	-0.031036	-18.342085	-4.595181	0.839075	-8.542005	-6.043975	0.000000	-10.000000	-0.733333	31.183334	99.500000	1023.000000	1023.000000	2046.000000
1.800000	-0.029662	-17.530460	-4.488489	0.978924	-8.193703	-5.827192	0.000000	-10.000000	-0.783333	32.383331	109.666664	1023.000000	1023.000000	2046.000000
1.820000	-0.028619	-16.913887	-4.462695	1.074861	-7.851907	-5.674146	0.000000	-10.000000	-0.808333	32.966667	120.166664	1023.000000	1023.000000	2046.000000
1.840000	-0.027664	-16.349545	-4.356706	1.082979	-7.549827	-5.525990	0.000000	-10.000000	-0.808333	33.166668	131.000000	1023.000000	1023.000000	2046.000000
1.860000	-0.026594	-15.717311	-4.250811	1.001453	-7.194328	-5.273625	0.000000	-10.000000	-0.808333	33.383335	142.000000	1023.000000	1023.000000	2046.000000
1.880000	-0.025359	-14.987029	-4.112506	1.028452	-6.853870	-5.049105	0.000000	-10.000000	-0.816667	34.000000	153.166672	1023.000000	1023.000000	2046.000000
1.900000	-0.024196	-14.300016	-3.970866	1.000373	-6.551413	-4.778111	0.000000	-10.000000	-0.841667	34.883335	164.500000	1023.000000	1023.000000	2046.000000
1.920000	-0.022877	-13.520296	-3.824704	1.054957	-6.184323	-4.566226	0.000000	-10.000000	-0.866667	35.566666	176.166672	1023.000000	1023.000000	2046.000000
1.940000	-0.021399	-12.646779	-3.723710	1.072399	-5.745791	-4.249677	0.000000	-10.000000	-0.891667	35.966667	188.000000	1023.000000	1023.000000	2046.000000
1.960000	-0.020002	-11.821091	-3.544987	1.078460	-5.351276	-4.003288	0.000000	-10.000000	-0.925000	36.350002	200.000000	1023.000000	1023.000000	2046.000000
1.980000	-0.018830	-11.128270	-3.381583	1.056696	-5.053534	-3.749849	0.000000	-10.000000	-0.941667	36.700001	212.000000	1023.000000	1023.000000	2046.000000
2.000000	-0.017612	-10.408734	-3.215156	0.998384	-4.699824	-3.492138	0.000000	-10.000000	-0.933333	36.916668	224.000000	1023.000000	1023.000000	2046.000000
2.020000	-0.016278	-9.620552	-3.002259	0.892068	-4.355459	-3.154902	0.000000	-10.000000	-0.900000	36.966667	236.333328	1023.000000	1023.000000	2046.000000
2.040000	-0.015228	-8.999767	-2.836565	0.863715	-4.033041	-2.993876	0.000000	-10.000000	-0.891667	36.983334	248.666672	1023.000000	1023.000000	2046.000000
2.060000	-0.014114	-8.341139	-2.650327	0.757534	-3.721073	-2.727272	0.000000	-10.000000	-0.883333	36.950001	261.000000	1023.000000	1023.000000	2046.000000
2.080000	-0.012967	-7.663271	-2.526272	0.691849	-3.333970	-2.494879	0.000000	-10.000000	-0.908333	36.750000	273.333344	1023.000000	1023.000000	2046.000000
2.100000	-0.011807	-6.977928	-2.322955	0.626645	-3.024392	-2.257225	0.000000	-10.000000	-0.900000	36.383335	285.666656	1023.000000	1023.000000	2046.000000
2.120000	-0.010843	-6.408073	-2.236386	0.594652	-2.696443	-2.069896	0.000000	-10.000000	-0.900000	36.083332	298.000000	1023.000000	1023.000000	2046.000000
2.140000	-0.009687	-5.725225	-2.034625	0.591136	-2.434223	-1.847513	0.000000	-10.000000	-0.858333	35.650002	310.000000	1023.000000	1023.000000	2046.000000
2.160000	-0.008605	-5.085808	-1.896267	0.592344	-2.161533	-1.620352	0.000000	-10.000000	-0.833333	35.133335	322.000000	1023.000000	1023.000000	2046.000000
2.180000	-0.007285	-4.305610	-1.731884	0.646220	-1.832378	-1.387568	0.000000	-10.000000	-0.816667	34.933334	333.666656	1023.000000	1023.000000	2046.000000
2.200000	-0.006130	-3.622782	-1.516115	0.563986	-1.618461	-1.052192	0.000000	-10.000000	-0.800000	34.799999	345.333344	1023.000000	1023.000000	2046.000000
2.220000	-0.004746	-2.804971	-1.355194	0.608074	-1.240138	-0.817714	0.000000	-10.000000	-0.800000	34.866669	357.000000	1023.000000	1023.000000	2046.000000
2.240000	-0.003942	-2.329746	-1.294053	0.574358	-0.964856	-0.645195	0.000000	-10.000000	-0.783333	34.633335	368.666656	1023.000000	1023.000000	2046.000000
2.260000	-0.002801	-1.655357	-1.296843	0.585611	-0.607790	-0.336335	0.000000	-10.000000	-0.758333	34.266666	380.333344	1023.000000	1023.000000	2046.000000
2.280000	-0.001735	-1.025580	-1.271456	0.544163	-0.238918	-0.059368	0.000000	-10.000000	-0.716667	33.433334	391.666656	1023.000000	1023.000000	2046.000000
2.300000	-0.000250	-0.147699	-1.108888	0.522599	0.225192	0.213398	0.000000	-10.000000	-0.700000	32.516666	403.000000	1023.000000	1023.000000	2046.000000
2.320000	0.001458	0.861610	-0.813668	0.487466	0.704127	0.483686	0.000000	-10.000000	-0.758333	32.666668	413.833344	1023.000000	1023.000000	2046.000000
2.340000	0.003290	1.944501	-0.542741	0.574554	1.201078	0.711611	0.000000	-10.000000	-0.866667	34.016666	424.833344	1023.000000	1023.000000	2046.000000
2.360000	0.004885	2.887267	-0.435448	0.777675	1.699589	0.845451	0.000000	-10.000000	-0.941667	35.983334	435.833344	1023.000000	1023.000000	2046.000000
2.380000	0.006055	3.578215	-0.371643	1.060577	1.967050	0.922231	0.000000	-10.000000	-0.966667	36.966667	447.666656	1023.000000	1023.000000	2046.000000
2.400000	0.007335	4.335131	-0.218612	1.317335	2.237308	0.999100	0.000000	-10.000000	-0.933333	37.266666	459.666656	1023.000000	1023.000000	2046.000000
2.420000	0.008836	5.221988	0.026082	1.558407	2.517963	1.119536	0.000000	-10.000000	-0.916667	37.083336	472.333344	1023.000000	1023.000000	2046.000000
2.440000	0.010118	5.979681	0.233135	1.755946	2.793960	1.196640	0.000000	-10.000000	-0.883333	37.166668	484.666656	1023.000000	1023.000000	2046.000000
2.460000	0.011236	6.640347	0.454609	1.975793	2.968288	1.241657	0.000000	-10.000000	-0.850000	36.783333	497.166656	1023.000000	1023.000000	2046.000000
2.480000	0.012241	7.234431	0.619417	2.097832	3.200292	1.316890	0.000000	-10.000000	-0.791667	36.000000	509.500000	1023.000000	1023.000000	2046.000000
2.500000	0.013034	7.702964	0.739266	2.221059	3.380229	1.362410	0.000000	-10.000000	-0.716667	34.483334	521.666687	1023.000000	1023.000000	2046.000000
2.520000	0.013820	8.167786	0.917183	2.301051	3.539536	1.410015	0.000000	-10.000000	-0.641667	32.700001	533.333313	1023.000000	1023.000000	2046.000000
2.540000	0.014674	8.672400	1.070708	2.320751	3.743289	1.537652	0.000000	-10.000000	-0.550000	30.700001	544.500000	1023.000000	1023.000000	2046.000000
2.560000	0.015220	8.995190	1.178152	2.380420	3.838395	1.598222	0.000000	-10.000000	-0.450000	28.533333	555.166687	1023.000000	1023.000000	2046.000000
2.580000	0.015731	9.296852	1.260439	2.433598	3.959591	1.643225	0.000000	-10.000000	-0.341667	25.799999	565.166687	1023.000000	1023.000000	2046.000000
2.600000	0.016235	9.594745	1.312313	2.454170	4.035140	1.793122	0.000000	-10.000000	-0.233333	22.783333	574.166687	1023.000000	1023.000000	2046.000000
2.620000	0.016651	9.840708	1.412189	2.512904	4.071866	1.843749	0.000000	-10.000000	-0.158333	19.350000	582.166687	1023.000000	1023.000000	2046.000000
2.640000	0.017163	10.143271	1.493883	2.527046	4.130885	1.991457	0.000000	-10.000000	-0.075000	16.416668	589.166687	1023.000000	1023.000000	2046.000000
2.660000	0.017592	10.397084	1.576817	2.480700	4.176283	2.163285	0.000000	-10.000000	-0.041667	13.233334	595.166687	1023.000000	1023.000000	2046.000000
2.680000	0.017791	10.514673	1.670787	2.409490	4.149833	2.284564	0.000000	-10.000000	-0.008333	10.466667	600.166687	1023.000000	1023.000000	2046.000000
2.700000	0.017809	10.525316	1.698786	2.339559	4.175690	2.311281	0.000000	-10.000000	-0.008333	7.766667	604.166687	1023.000000	1023.000000	2046.000000
2.720000	0.017794	10.516551	1.784897	2.213400	4.125525	2.392728	0.000000	-10.000000	0.000000	5.433333	607.166687	1023.000000	1023.000000	2046.000000
2.740000	0.017654	10.433572	1.821792	2.124173	4.098008	2.389599	0.000000	-10.000000	0.000000	2.550000	609.333313	1023.000000	1023.000000	2046.000000
2.760000	0.017322	10.237311	1.840520	2.002661	3.993067	2.401063	0.000000	-10.000000	0.016667	-0.233333	610.500000	1023.000000	1023.000000	2046.000000
2.780000	0.016971	10.029592	1.804482	1.940627	3.922672	2.361811	0.000000	-10.000000	0.033333	-2.783333	611.000000	1023.000000	1023.000000	2046.000000
2.800000	0.016517	9.761813	1.770549	1.882921	3.818978	2.289366	0.000000	-10.000000	0.050000	-4.983334	611.000000	1023.000000	1023.000000	2046.000000
2.820000	0.016078	9.501828	1.691468	1.861724	3.738052	2.210585	0.000000	-10.000000	0.058333	-7.366667	611.000000	1023.000000	1023.000000	2046.000000
2.840000	0.015630	9.237108	1.638912	1.851486	3.626523	2.120187	0.000000	-10.000000	0.075000	-9.666667	611.000000	1023.000000	1023.000000	2046.000000
2.860000	0.015090	8.917994	1.576290	1.824940	3.500752	2.016012	0.000000	-10.000000	0.091667	-11.333334	611.000000	1023.000000	1023.000000	2046.000000
2.880000	0.014438	8.533008	1.519137	1.752073	3.278970	1.982828	0.000000	-10.000000	0.108333	-12.600000	611.000000	1023.000000	1023.000000	2046.000000
2.900000	0.014167	8.372745	1.425371	1.767518	3.205057	1.974799	0.000000	-10.000000	0.133333	-13.650001	604.000000	1023.000000	1023.000000	2046.000000
2.920000	0.013473	7.962275	1.290684	1.712076	3.120862	1.838653	0.000000	-10.000000	0.166667	-14.500000	595.333313	1023.000000	1023.000000	2046.000000
2.940000	0.012924	7.637982	1.116778	1.663128	3.013055	1.845021	0.000000	-10.000000	0.191667	-15.133333	585.000000	1023.000000	1023.000000	2046.000000
2.960000	0.012084	7.141714	0.958063	1.656017	2.867186	1.660448	0.000000	-10.000000	0.216667	-15.966667	579.833313	1023.000000	1023.000000	2046.000000
2.980000	0.011363	6.715555	0.907304	1.549188	2.707294	1.551769	0.000000	-10.000000	0.225000	-16.883333	574.666687	1023.000000	1023.000000	2046.000000
3.000000	0.010828	6.399180	0.897861	1.442383	2.570491	1.488445	0.000000	-10.000000	0.233333	-17.566668	569.166687	1023.000000	1023.000000	2046.000000
3.020000	0.010286	6.079117	0.794365	1.465115	2.440603	1.379035	0.000000	-10.000000	0.233333	-17.583334	563.500000	1023.000000	1023.000000	2046.000000
3.040000	0.009645	5.700382	0.591190	1.688842	2.263497	1.156852	0.000000	-10.000000	0.233333	-17.200001	557.500000	1023.000000	1023.000000	2046.000000
3.060000	0.009023	5.332499	0.409204	1.894026	2.037576	0.991693	0.000000	-10.000000	0.241667	-16.833334	551.666687	1023.000000	1023.000000	2046.000000
3.080000	0.008363	4.942625	0.249757	2.162350	1.790303	0.740216	0.000000	-10.000000	0.233333	-16.916666	546.000000	1023.000000	1023.000000	2046.000000
3.100000	0.007849	4.638873	0.160541	2.364257	1.561266	0.552808	0.000000	-10.000000	0.241667	-17.083334	540.333313	1023.000000	1023.000000	2046.000000
3.120000	0.007469	4.414421	0.101097	2.559135	1.395970	0.358219	0.000000	-10.000000	0.241667	-17.450001	534.500000	1023.000000	1023.000000	2046.000000
3.140000	0.006974	4.121421	0.055760	2.650748	1.189219	0.225694	0.000000	-10.000000	0.275000	-18.000000	528.500000	1023.000000	1023.000000	2046.000000
3.160000	0.006224	3.678148	-0.035722	2.756150	0.976693	-0.018973	0.000000	-10.000000	0.316667	-19.200001	522.500000	1023.000000	1023.000000	2046.000000
3.180000	0.005141	3.038116	-0.127700	2.712330	0.680243	-0.226758	0.000000	-10.000000	0.375000	-20.950001	516.166687	1023.000000	1023.000000	2046.000000
3.200000	0.004011	2.370263	-0.214384	2.649396	0.419809	-0.484558	0.000000	-10.000000	0.441667	-22.950001	509.333344	1023.000000	1023.000000	2046.000000
3.220000	0.002756	1.628521	-0.296616	2.556371	0.128351	-0.759585	0.000000	-10.000000	0.516667	-25.150000	501.666656	1023.000000	1023.000000	2046.000000
3.240000	0.001371	0.810489	-0.386671	2.496417	-0.277418	-1.021838	0.000000	-10.000000	0.600000	-27.283333	493.333344	1023.000000	1023.000000	2046.000000
3.260000	0.000037	0.021827	-0.547160	2.448843	-0.614194	-1.265662	0.000000	-10.000000	0.675000	-29.233334	484.166656	1023.000000	1023.000000	2046.000000
3.280000	-0.001398	-0.826186	-0.694474	2.415211	-1.018772	-1.528150	0.000000	-10.000000	0.741667	-30.800001	474.500000	1023.000000	1023.000000	2046.000000
3.300000	-0.002762	-1.632613	-0.817008	2.354757	-1.408723	-1.761638	0.000000	-10.000000	0.800000	-32.250000	460.500000	1023.000000	1023.000000	2046.000000
3.320000	-0.004178	-2.468922	-0.956804	2.268703	-1.771884	-2.008938	0.000000	-10.000000	0.833333	-33.216667	449.833344	1023.000000	1023.000000	2046.000000
3.340000	-0.005517	-3.260278	-1.090675	2.156694	-2.083472	-2.242825	0.000000	-10.000000	0.866667	-33.849998	438.666656	1023.000000	1023.000000	2046.000000
3.360000	-0.006856	-4.052055	-1.150808	2.014365	-2.464976	-2.450637	0.000000	-10.000000	0.883333	-33.900002	431.166656	1023.000000	1023.000000	2046.000000
3.380000	-0.008093	-4.782727	-1.202195	1.885546	-2.782825	-2.683252	0.000000	-10.000000	0.900000	-34.100002	419.833344	1023.000000	1023.000000	2046.000000
3.400000	-0.009236	-5.458589	-1.239459	1.759250	-3.096726	-2.881654	0.000000	-10.000000	0.900000	-34.083336	408.500000	1023.000000	1023.000000	2046.000000
3.420000	-0.010579	-6.252178	-1.307724	1.623935	-3.413887	-3.154502	0.000000	-10.000000	0.883333	-34.000000	397.166656	1023.000000	1023.000000	2046.000000
3.440000	-0.011844	-6.999980	-1.390937	1.447921	-3.718877	-3.338088	0.000000	-10.000000	0.875000	-33.816666	385.833344	1023.000000	1023.000000	2046.000000
3.460000	-0.013130	-7.760095	-1.475531	1.353351	-4.036186	-3.601729	0.000000	-10.000000	0.850000	-33.500000	374.500000	1023.000000	1023.000000	2046.000000
3.480000	-0.014053	-8.305054	-1.594355	1.213683	-4.224949	-3.699433	0.000000	-10.000000	0.825000	-33.116665	363.166656	1023.000000	1023.000000	2046.000000
3.500000	-0.015269	-9.023751	-1.718838	1.183786	-4.514875	-3.973823	0.000000	-10.000000	0.791667	-32.533333	352.166656	1023.000000	1023.000000	2046.000000
3.520000	-0.016101	-9.515423	-1.798699	1.123864	-4.740650	-4.099938	0.000000	-10.000000	0.775000	-32.083332	341.333344	1023.000000	1023.000000	2046.000000
3.540000	-0.017405	-10.286511	-1.948582	0.992066	-5.047517	-4.282479	0.000000	-10.000000	0.766667	-31.566668	330.666656	1023.000000	1023.000000	2046.000000
3.560000	-0.018270	-10.797378	-2.034375	0.973775	-5.273640	-4.463138	0.000000	-10.000000	0.741667	-31.000000	320.000000	1023.000000	1023.000000	2046.000000
3.580000	-0.019296	-11.403817	-2.113643	0.877287	-5.517181	-4.650280	0.000000	-10.000000	0.700000	-30.400000	309.666656	1023.000000	1023.000000	2046.000000
3.600000	-0.020374	-12.040751	-2.274221	0.772725	-5.786892	-4.752362	0.000000	-10.000000	0.658333	-29.833334	299.500000	1023.000000	1023.000000	2046.000000
3.620000	-0.021262	-12.566033	-2.519463	0.641419	-5.842474	-4.845515	0.000000	-10.000000	0.633333	-29.200001	289.666656	1023.000000	1023.000000	2046.000000
3.640000	-0.022370	-13.220877	-2.576343	0.465652	-6.100314	-5.009872	0.000000	-10.000000	0.616667	-28.666668	280.000000	1023.000000	1023.000000	2046.000000
3.660000	-0.023142	-13.677015	-2.546362	0.325554	-6.248575	-5.207633	0.000000	-10.000000	0.608333	-28.383333	270.500000	1023.000000	1023.000000	2046.000000
3.680000	-0.023852	-14.096292	-2.509163	0.170190	-6.424803	-5.332516	0.000000	-10.000000	0.600000	-28.066668	261.000000	1023.000000	1023.000000	2046.000000
3.700000	-0.024627	-14.554718	-2.629848	0.193822	-6.644346	-5.474346	0.000000	-10.000000	0.575000	-27.466667	251.666672	1023.000000	1023.000000	2046.000000
3.720000	-0.024913	-14.723847	-2.740072	0.317306	-6.777106	-5.523974	0.000000	-10.000000	0.533333	-26.516666	242.500000	1023.000000	1023.000000	2046.000000
3.740000	-0.025251	-14.923126	-2.813623	0.496116	-6.996650	-5.608969	0.000000	-10.000000	0.491667	-25.383333	233.666672	1023.000000	1023.000000	2046.000000
3.760000	-0.025553	-15.101580	-2.888354	0.682631	-7.205586	-5.690270	0.000000	-10.000000	0.466667	-24.600000	225.166672	1023.000000	1023.000000	2046.000000
3.780000	-0.025995	-15.363220	-3.042511	0.875597	-7.347367	-5.848939	0.000000	-10.000000	0.458333	-24.066668	217.000000	1023.000000	1023.000000	2046.000000
3.800000	-0.026314	-15.551651	-3.140481	0.986314	-7.491345	-5.906139	0.000000	-10.000000	0.450000	-23.900000	209.000000	1023.000000	1023.000000	2046.000000
3.820000	-0.026941	-15.921903	-3.206077	1.005393	-7.680825	-6.040394	0.000000	-10.000000	0.450000	-23.766666	201.000000	1023.000000	1023.000000	2046.000000
3.840000	-0.027678	-16.357548	-3.372548	1.007938	-7.806706	-6.186232	0.000000	-10.000000	0.458333	-23.950001	193.000000	1023.000000	1023.000000	2046.000000
3.860000	-0.028635	-16.923151	-3.516117	0.954497	-7.971271	-6.390260	0.000000	-10.000000	0.475000	-24.466667	185.000000	1023.000000	1023.000000	2046.000000
3.880000	-0.029434	-17.395359	-3.557681	0.782173	-8.142407	-6.477444	0.000000	-10.000000	0.508333	-25.516666	176.833328	1023.000000	1023.000000	2046.000000
3.900000	-0.030388	-17.959080	-3.641912	0.655174	-8.334085	-6.638257	0.000000	-10.000000	0.566667	-26.883333	168.333328	1023.000000	1023.000000	2046.000000
3.920000	-0.031355	-18.531084	-3.736265	0.541487	-8.562267	-6.774038	0.000000	-10.000000	0.641667	-28.616667	159.166672	1023.000000	1023.000000	2046.000000
3.940000	-0.032223	-19.043966	-3.840465	0.446568	-8.727255	-6.922814	0.000000	-10.000000	0.725000	-30.300001	149.500000	1023.000000	1023.000000	2046.000000
3.960000	-0.033240	-19.644651	-3.925572	0.328810	-8.985347	-7.062543	0.000000	-10.000000	0.783333	-32.066666	139.333328	1023.000000	1023.000000	2046.000000
3.980000	-0.034091	-20.147743	-4.022672	0.194651	-9.168876	-7.150846	0.000000	-10.000000	0.850000	-33.683334	128.833328	1023.000000	1023.000000	2046.000000
4.000000	-0.035053	-20.716078	-4.061946	0.041169	-9.424570	-7.270732	0.000000	-10.000000	0.891667	-34.866669	117.666664	1023.000000	1023.000000	2046.000000
4.020000	-0.035905	-21.219788	-4.141377	-0.101292	-9.638288	-7.338830	0.000000	-10.000000	0.925000	-35.433334	106.000000	1023.000000	1023.000000	2046.000000
4.040000	-0.036658	-21.664881	-4.188869	-0.250071	-9.844412	-7.381529	0.000000	-10.000000	0.933333	-35.666668	94.000000	1023.000000	1023.000000	2046.000000
4.060000	-0.037784	-22.330313	-4.308781	-0.392629	-10.048869	-7.580033	0.000000	-10.000000	0.933333	-35.750000	82.000000	1023.000000	1023.000000	2046.000000
4.080000	-0.038750	-22.901125	-4.413667	-0.567034	-10.236327	-7.684097	0.000000	-10.000000	0.925000	-35.483334	70.000000	1023.000000	1023.000000	2046.000000
4.100000	-0.039675	-23.448013	-4.478321	-0.681580	-10.434405	-7.853706	0.000000	-10.000000	0.908333	-35.000000	58.333332	1023.000000	1023.000000	2046.000000
4.120000	-0.040814	-24.121208	-4.661703	-0.773610	-10.598299	-8.087596	0.000000	-10.000000	0.875000	-33.883335	46.833332	1023.000000	1023.000000	2046.000000
4.140000	-0.041585	-24.576876	-4.714924	-0.895985	-10.754945	-8.211020	0.000000	-10.000000	0.816667	-32.933334	35.666668	1023.000000	1023.000000	2046.000000
4.160000	-0.042516	-25.126844	-4.812715	-0.929958	-10.928512	-8.455661	0.000000	-10.000000	0.725000	-31.450001	24.500000	1023.000000	1023.000000	2046.000000
4.180000	-0.042953	-25.385294	-4.900224	-0.943021	-11.026649	-8.515401	0.000000	-10.000000	0.633333	-29.900000	13.833333	1023.000000	1023.000000	2046.000000
4.200000	-0.043670	-25.809162	-4.956141	-1.077330	-11.181891	-8.593800	0.000000	-10.000000	0.550000	-27.850000	4.166667	1023.000000	1023.000000	2046.000000
4.220000	-0.044324	-26.195364	-5.066272	-1.124854	-11.306447	-8.697792	0.000000	-10.000000	0.475000	-25.733334	-4.666667	1023.000000	1023.000000	2046.000000
4.240000	-0.044684	-26.408224	-5.064205	-1.182860	-11.425451	-8.735708	0.000000	-10.000000	0.408333	-23.816668	-12.833333	1023.000000	1023.000000	2046.000000
4.260000	-0.045373	-26.815283	-5.210753	-1.257645	-11.520792	-8.826092	0.000000	-10.000000	0.350000	-21.866667	-20.833334	1023.000000	1023.000000	2046.000000
4.280000	-0.046045	-27.212879	-5.396160	-1.373248	-11.570879	-8.872591	0.000000	-10.000000	0.300000	-20.133333	-28.166666	1023.000000	1023.000000	2046.000000
4.300000	-0.046452	-27.452997	-5.506346	-1.437459	-11.571344	-8.937847	0.000000	-10.000000	0.258333	-18.733334	-35.000000	1023.000000	1023.000000	2046.000000
4.320000	-0.046677	-27.586269	-5.361486	-1.566892	-11.654457	-9.003433	0.000000	-10.000000	0.225000	-17.816668	-41.333332	1023.000000	1023.000000	2046.000000
4.340000	-0.046978	-27.764168	-5.335008	-1.708466	-11.693553	-9.027141	0.000000	-10.000000	0.200000	-16.933334	-47.166668	1023.000000	1023.000000	2046.000000
4.360000	-0.047077	-27.822752	-5.317653	-1.697997	-11.812312	-8.994790	0.000000	-10.000000	0.158333	-15.466667	-52.666668	1023.000000	1023.000000	2046.000000
4.380000	-0.047113	-27.843536	-5.353829	-1.560053	-11.928357	-9.001296	0.000000	-10.000000	0.108333	-13.366667	-57.666668	1023.000000	1023.000000	2046.000000
4.400000	-0.047220	-27.906744	-5.498301	-1.339662	-12.015770	-9.053012	0.000000	-10.000000	0.083333	-11.716667	-62.166668	1023.000000	1023.000000	2046.000000
4.420000	-0.047227	-27.911444	-5.648859	-1.155571	-12.099567	-9.007447	0.000000	-10.000000	0.083333	-11.100000	-66.166664	1023.000000	1023.000000	2046.000000
4.440000	-0.047187	-27.887304	-5.756343	-0.964697	-12.148540	-9.017723	0.000000	-10.000000	0.100000	-11.550000	-70.000000	1023.000000	1023.000000	2046.000000
4.460000	-0.047290	-27.948305	-5.880810	-0.808291	-12.192149	-9.067056	0.000000	-10.000000	0.100000	-12.050000	-74.000000	1023.000000	1023.000000	2046.000000
4.480000	-0.047307	-27.958330	-5.959944	-0.738690	-12.255546	-9.004150	0.000000	-10.000000	0.091667	-12.250000	-78.000000	1023.000000	1023.000000	2046.000000
4.500000	-0.047440	-28.037178	-6.096760	-0.690412	-12.203279	-9.046726	0.000000	-10.000000	0.091667	-12.183333	-82.000000	1023.000000	1023.000000	2046.000000
4.520000	-0.047983	-28.357718	-6.196670	-0.748077	-12.243273	-9.169698	0.000000	-10.000000	0.091667	-12.216667	-86.000000	1023.000000	1023.000000	2046.000000
4.540000	-0.048266	-28.525406	-6.223979	-0.828227	-12.263625	-9.209574	0.000000	-10.000000	0.100000	-12.333333	-90.000000	1023.000000	1023.000000	2046.000000
4.560000	-0.048744	-28.807783	-6.245390	-0.934946	-12.289805	-9.337641	0.000000	-10.000000	0.100000	-12.400000	-94.000000	1023.000000	1023.000000	2046.000000
4.580000	-0.049135	-29.038555	-6.223843	-0.986954	-12.416701	-9.411057	0.000000	-10.000000	0.091667	-12.100000	-98.000000	1023.000000	1023.000000	2046.000000
4.600000	-0.049550	-29.284290	-6.229859	-1.090873	-12.489606	-9.473953	0.000000	-10.000000	0.075000	-11.466667	-102.000000	1023.000000	1023.000000	2046.000000
4.620000	-0.049816	-29.441160	-6.247299	-1.143815	-12.568948	-9.481098	0.000000	-10.000000	0.066667	-10.766667	-106.000000	1023.000000	1023.000000	2046.000000
4.640000	-0.049960	-29.526495	-6.252743	-1.201723	-12.590076	-9.481952	0.000000	-10.000000	0.050000	-10.100000	-109.666664	1023.000000	1023.000000	2046.000000
4.660000	-0.050322	-29.740046	-6.253791	-1.260965	-12.659045	-9.566243	0.000000	-10.000000	0.050000	-9.383333	-113.166664	1023.000000	1023.000000	2046.000000
4.680000	-0.050607	-29.908733	-6.220329	-1.329193	-12.761492	-9.597720	0.000000	-10.000000	0.041667	-8.633333	-116.333336	1023.000000	1023.000000	2046.000000
4.700000	-0.050666	-29.943680	-6.216470	-1.364839	-12.757885	-9.604486	0.000000	-10.000000	0.041667	-7.716667	-119.333336	1023.000000	1023.000000	2046.000000
4.720000	-0.050874	-30.066319	-6.198405	-1.415544	-12.795936	-9.656433	0.000000	-10.000000	0.025000	-6.766667	-122.000000	1023.000000	1023.000000	2046.000000
4.740000	-0.051147	-30.227837	-6.194571	-1.506299	-12.804114	-9.722852	0.000000	-10.000000	0.008333	-5.833333	-124.333336	1023.000000	1023.000000	2046.000000
4.760000	-0.051463	-30.414738	-6.195790	-1.620531	-12.837961	-9.760457	0.000000	-10.000000	0.008333	-5.116667	-126.166664	1023.000000	1023.000000	2046.000000
4.780000	-0.051790	-30.607859	-6.229193	-1.697310	-12.846806	-9.834552	0.000000	-10.000000	0.008333	-4.666667	-127.833336	1023.000000	1023.000000	2046.000000
4.800000	-0.051994	-30.728315	-6.251791	-1.790729	-12.854810	-9.830986	0.000000	-10.000000	0.016667	-4.300000	-129.333328	1023.000000	1023.000000	2046.000000
4.820000	-0.052211	-30.856518	-6.278631	-1.862711	-12.851757	-9.863420	0.000000	-10.000000	0.008333	-4.183333	-131.000000	1023.000000	1023.000000	2046.000000
4.840000	-0.052308	-30.914143	-6.265179	-1.904538	-12.870313	-9.874114	0.000000	-10.000000	0.008333	-4.366667	-132.333328	1023.000000	1023.000000	2046.000000
4.860000	-0.052744	-31.171696	-6.349815	-2.053292	-12.886370	-9.882220	0.000000	-10.000000	0.008333	-4.750000	-133.833328	1023.000000	1023.000000	2046.000000
4.880000	-0.052977	-31.309282	-6.384202	-2.012015	-12.929415	-9.983650	0.000000	-10.000000	0.008333	-4.983334	-135.333328	1023.000000	1023.000000	2046.000000
4.900000	-0.053201	-31.441559	-6.423842	-2.099329	-12.951486	-9.966903	0.000000	-10.000000	0.016667	-4.833333	-137.000000	1023.000000	1023.000000	2046.000000
4.920000	-0.053417	-31.569334	-6.524725	-2.146309	-12.939815	-9.958486	0.000000	-10.000000	0.008333	-4.183333	-138.500000	1023.000000	1023.000000	2046.000000
4.940000	-0.053710	-31.742422	-6.645802	-2.224099	-12.915327	-9.957194	0.000000	-10.000000	0.016667	-3.583333	-139.833328	1023.000000	1023.000000	2046.000000
4.960000	-0.053914	-31.863298	-6.685740	-2.254658	-12.934202	-9.988699	0.000000	-10.000000	0.016667	-3.533334	-141.166672	1023.000000	1023.000000	2046.000000
4.980000	-0.054006	-31.917309	-6.575299	-2.383426	-12.944481	-10.014103	0.000000	-10.000000	0.025000	-4.066667	-142.333328	1023.000000	1023.000000	2046.000000
5.000000	-0.053971	-31.896681	-6.441726	-2.462240	-12.942410	-10.050305	0.000000	-10.000000	0.016667	-4.483334	-143.833328	1023.000000	1023.000000	2046.000000
5.020000	-0.053939	-31.877979	-6.417081	-2.410539	-13.010694	-10.039666	0.000000	-10.000000	0.008333	-3.916667	-145.166672	1023.000000	1023.000000	2046.000000
5.040000	-0.053871	-31.837679	-6.457912	-2.234625	-13.046581	-10.098559	0.000000	-10.000000	0.000000	-1.800000	-146.333328	1023.000000	1023.000000	2046.000000
5.060000	-0.053809	-31.801161	-6.468074	-2.083887	-13.135391	-10.113808	0.000000	-10.000000	0.000000	-0.133333	-146.833328	1023.000000	1023.000000	2046.000000
5.080000	-0.053795	-31.792788	-6.573803	-1.867805	-13.171831	-10.179349	0.000000	-10.000000	0.000000	0.700000	-147.000000	1023.000000	1023.000000	2046.000000
5.100000	-0.053420	-31.571136	-6.583385	-1.699050	-13.212914	-10.075788	0.000000	-10.000000	0.000000	0.183333	-147.000000	1023.000000	1023.000000	2046.000000
5.120000	-0.053201	-31.441608	-6.653034	-1.523008	-13.131986	-10.133581	0.000000	-10.000000	0.000000	0.000000	-147.000000	1023.000000	1023.000000	2046.000000
5.140000	-0.053068	-31.363462	-6.726731	-1.369926	-13.153334	-10.113471	0.000000	-10.000000	0.000000	0.000000	-147.000000	1023.000000	1023.000000	2046.000000
5.160000	-0.052968	-31.304111	-6.766164	-1.300737	-13.109872	-10.127338	0.000000	-10.000000	0.000000	0.000000	-147.000000	1023.000000	1023.000000	2046.000000
5.180000	-0.053251	-31.471104	-6.801335	-1.319792	-13.147293	-10.202683	0.000000	-10.000000	0.000000	0.000000	-147.000000	1023.000000	1023.000000	2046.000000
5.200000	-0.053302	-31.501299	-6.755141	-1.433958	-13.141168	-10.171034	0.000000	-10.000000	0.000000	0.000000	-147.000000	1023.000000	1023.000000	2046.000000
5.220000	-0.053275	-31.485758	-6.722668	-1.486796	-13.107251	-10.169042	0.000000	-10.000000	-0.008333	0.266667	-147.000000	1023.000000	1023.000000	2046.000000
5.240000	-0.053381	-31.547941	-6.695201	-1.558945	-13.107239	-10.186557	0.000000	-10.000000	-0.016667	1.150000	-147.000000	1023.000000	1023.000000	2046.000000
5.260000	-0.053336	-31.521492	-6.695955	-1.561903	-13.054252	-10.209382	0.000000	-10.000000	-0.033333	2.550000	-147.000000	1023.000000	1023.000000	2046.000000
5.280000	-0.053252	-31.471636	-6.713029	-1.573139	-12.989349	-10.196117	0.000000	-10.000000	-0.041667	4.283333	-147.000000	1023.000000	1023.000000	2046.000000
5.300000	-0.053354	-31.532352	-6.695766	-1.639261	-12.982144	-10.215180	0.000000	-10.000000	-0.050000	5.933333	-147.000000	1023.000000	1023.000000	2046.000000
5.320000	-0.053361	-31.536123	-6.753394	-1.672866	-12.923917	-10.185946	0.000000	-10.000000	-0.050000	7.233334	-147.000000	1023.000000	1023.000000	2046.000000
5.340000	-0.053095	-31.379162	-6.728399	-1.724933	-12.892916	-10.032915	0.000000	-10.000000	-0.058333	8.216667	-147.000000	1023.000000	1023.000000	2046.000000
5.360000	-0.052762	-31.182129	-6.719012	-1.734106	-12.862132	-9.866878	0.000000	-10.000000	-0.083333	9.583333	-147.000000	1023.000000	1023.000000	2046.000000
5.380000	-0.051993	-30.728054	-6.699199	-1.693607	-12.742751	-9.592498	0.000000	-10.000000	-0.141667	12.033333	-147.000000	1023.000000	1023.000000	2046.000000
5.400000	-0.051368	-30.358503	-6.707039	-1.717102	-12.622386	-9.311975	0.000000	-10.000000	-0.208333	15.166667	-118.666664	1023.000000	1023.000000	2046.000000
5.420000	-0.050678	-29.950876	-6.638064	-1.741945	-12.533764	-9.037104	0.000000	-10.000000	-0.250000	17.833334	-61.500000	1023.000000	1023.000000	2046.000000
5.440000	-0.050271	-29.709909	-6.613451	-1.760681	-12.460885	-8.874893	0.000000	-10.000000	-0.283333	19.550001	0.000000	1023.000000	1023.000000	2046.000000
5.460000	-0.049918	-29.501322	-6.652245	-1.786695	-12.332802	-8.729578	0.000000	-10.000000	-0.300000	20.300001	33.166668	1023.000000	1023.000000	2046.000000
5.480000	-0.049359	-29.171345	-6.581823	-1.841176	-12.203382	-8.544964	0.000000	-10.000000	-0.333333	21.133333	39.833332	1023.000000	1023.000000	2046.000000
5.500000	-0.048969	-28.940863	-6.468336	-1.929353	-12.205850	-8.337323	0.000000	-10.000000	-0.341667	21.600000	44.500000	1023.000000	1023.000000	2046.000000
5.520000	-0.048566	-28.702507	-6.458670	-2.022425	-12.038400	-8.183012	0.000000	-10.000000	-0.358333	22.483334	51.666668	1023.000000	1023.000000	2046.000000
5.540000	-0.047979	-28.355623	-6.417222	-2.002582	-11.880656	-8.055163	0.000000	-10.000000	-0.366667	23.066668	59.000000	1023.000000	1023.000000	2046.000000
5.560000	-0.047553	-28.103592	-6.373800	-2.039121	-11.704759	-7.985913	0.000000	-10.000000	-0.408333	24.150000	66.500000	1023.000000	1023.000000	2046.000000
5.580000	-0.046884	-27.708670	-6.382242	-2.094242	-11.449449	-7.782737	0.000000	-10.000000	-0.458333	25.433334	74.333336	1023.000000	1023.000000	2046.000000
5.600000	-0.046042	-27.211113	-6.372657	-2.088200	-11.130000	-7.620256	0.000000	-10.000000	-0.508333	26.633333	82.666664	1023.000000	1023.000000	2046.000000
5.620000	-0.045098	-26.652636	-6.232249	-2.136373	-10.884178	-7.399836	0.000000	-10.000000	-0.533333	27.633333	91.500000	1023.000000	1023.000000	2046.000000
5.640000	-0.044094	-26.059486	-6.013544	-2.211605	-10.623048	-7.211289	0.000000	-10.000000	-0.550000	28.283335	100.500000	1023.000000	1023.000000	2046.000000
5.660000	-0.043036	-25.434483	-5.826274	-2.255404	-10.368441	-6.984365	0.000000	-10.000000	-0.583333	29.016666	109.833336	1023.000000	1023.000000	2046.000000
5.680000	-0.042071	-24.863800	-5.770031	-2.085616	-10.158125	-6.850029	0.000000	-10.000000	-0.625000	30.066668	119.500000	1023.000000	1023.000000	2046.000000
5.700000	-0.041279	-24.395933	-5.829461	-1.851025	-9.951878	-6.763569	0.000000	-10.000000	-0.666667	31.100000	129.500000	1023.000000	1023.000000	2046.000000
5.720000	-0.040212	-23.765057	-5.839269	-1.593279	-9.713723	-6.618786	0.000000	-10.000000	-0.691667	32.016666	139.666672	1023.000000	1023.000000	2046.000000
5.740000	-0.039091	-23.103064	-5.754567	-1.359899	-9.494790	-6.493808	0.000000	-10.000000	-0.725000	32.566666	150.000000	1023.000000	1023.000000	2046.000000
5.760000	-0.037850	-22.369328	-5.610810	-1.130073	-9.251595	-6.376849	0.000000	-10.000000	-0.741667	33.150002	160.666672	1023.000000	1023.000000	2046.000000
5.780000	-0.036408	-21.516903	-5.477358	-0.939572	-8.938456	-6.161518	0.000000	-10.000000	-0.783333	33.733334	171.666672	1023.000000	1023.000000	2046.000000
5.800000	-0.035124	-20.758202	-5.380231	-0.833377	-8.599067	-5.945526	0.000000	-10.000000	-0.808333	34.400002	182.833328	1023.000000	1023.000000	2046.000000
5.820000	-0.034077	-20.139566	-5.323382	-0.733268	-8.261181	-5.821734	0.000000	-10.000000	-0.850000	34.966667	194.333328	1023.000000	1023.000000	2046.000000
5.840000	-0.032984	-19.493675	-5.204564	-0.781846	-7.930163	-5.577103	0.000000	-10.000000	-0.875000	35.866669	206.000000	1023.000000	1023.000000	2046.000000
5.860000	-0.031984	-18.902790	-5.112292	-0.759126	-7.599462	-5.431911	0.000000	-10.000000	-0.908333	36.166668	218.000000	1023.000000	1023.000000	2046.000000
5.880000	-0.031154	-18.412180	-5.034679	-0.731205	-7.350891	-5.295405	0.000000	-10.000000	-0.900000	36.583336	230.000000	1023.000000	1023.000000	2046.000000
5.900000	-0.030036	-17.751244	-4.864491	-0.772070	-7.049558	-5.065125	0.000000	-10.000000	-0.883333	36.466667	242.000000	1023.000000	1023.000000	2046.000000
5.920000	-0.028939	-17.103151	-4.695657	-0.792253	-6.806581	-4.808661	0.000000	-10.000000	-0.833333	36.533337	254.000000	1023.000000	1023.000000	2046.000000
5.940000	-0.027770	-16.411953	-4.501497	-0.809253	-6.509920	-4.591284	0.000000	-10.000000	-0.850000	36.150002	266.000000	1023.000000	1023.000000	2046.000000
5.960000	-0.026543	-15.686881	-4.362425	-0.813756	-6.179412	-4.331287	0.000000	-10.000000	-0.858333	35.983334	278.000000	1023.000000	1023.000000	2046.000000
5.980000	-0.025412	-15.018579	-4.243382	-0.854063	-5.835681	-4.085452	0.000000	-10.000000	-0.883333	35.950001	290.000000	1023.000000	1023.000000	2046.000000
6.000000	-0.024377	-14.407026	-4.078456	-0.900697	-5.541728	-3.886145	0.000000	-10.000000	-0.875000	36.016666	302.000000	1023.000000	1023.000000	2046.000000
6.020000	-0.023211	-13.717582	-3.853054	-0.978414	-5.251956	-3.634158	0.000000	-10.000000	-0.883333	35.983334	314.000000	1023.000000	1023.000000	2046.000000
6.040000	-0.022091	-13.055523	-3.683961	-1.073962	-4.930405	-3.367195	0.000000	-10.000000	-0.875000	35.866669	326.000000	1023.000000	1023.000000	2046.000000
6.060000	-0.021023	-12.424659	-3.512468	-1.158719	-4.585764	-3.167707	0.000000	-10.000000	-0.900000	36.133335	338.000000	1023.000000	1023.000000	2046.000000
6.080000	-0.019896	-11.758826	-3.346066	-1.239189	-4.244394	-2.929177	0.000000	-10.000000	-0.891667	36.366669	350.166656	1023.000000	1023.000000	2046.000000
6.100000	-0.018793	-11.106591	-3.225266	-1.246061	-3.868867	-2.766397	0.000000	-10.000000	-0.925000	36.683334	362.500000	1023.000000	1023.000000	2046.000000
6.120000	-0.017448	-10.311871	-3.067382	-1.245702	-3.493801	-2.504985	0.000000	-10.000000	-0.933333	37.166668	374.833344	1023.000000	1023.000000	2046.000000
6.140000	-0.016078	-9.502223	-2.857271	-1.271859	-3.155592	-2.217500	0.000000	-10.000000	-0.958333	37.500000	387.166656	1023.000000	1023.000000	2046.000000
6.160000	-0.014974	-8.849845	-2.689531	-1.292423	-2.877954	-1.989937	0.000000	-10.000000	-0.966667	38.049999	399.500000	1023.000000	1023.000000	2046.000000
6.180000	-0.013666	-8.076348	-2.520738	-1.242417	-2.565858	-1.747336	0.000000	-10.000000	-0.966667	38.083332	412.166656	1023.000000	1023.000000	2046.000000
6.200000	-0.012574	-7.431280	-2.414118	-1.220562	-2.264128	-1.532471	0.000000	-10.000000	-0.958333	38.233334	424.833344	1023.000000	1023.000000	2046.000000
6.220000	-0.011486	-6.788093	-2.361135	-1.174092	-1.962145	-1.290721	0.000000	-10.000000	-0.916667	37.716667	437.500000	1023.000000	1023.000000	2046.000000
6.240000	-0.010266	-6.067369	-2.335835	-1.084922	-1.597784	-1.048829	0.000000	-10.000000	-0.866667	36.866669	450.166656	1023.000000	1023.000000	2046.000000
6.260000	-0.009338	-5.519024	-2.285917	-1.082204	-1.319290	-0.831614	0.000000	-10.000000	-0.800000	35.650002	462.666656	1023.000000	1023.000000	2046.000000
6.280000	-0.008170	-4.828693	-2.072857	-1.014780	-1.071012	-0.670043	0.000000	-10.000000	-0.750000	34.450001	474.833344	1023.000000	1023.000000	2046.000000
6.300000	-0.007078	-4.183135	-1.984529	-0.897638	-0.792150	-0.508817	0.000000	-10.000000	-0.691667	33.200001	486.500000	1023.000000	1023.000000	2046.000000
6.320000	-0.006229	-3.681527	-1.950370	-0.695123	-0.641605	-0.394428	0.000000	-10.000000	-0.641667	31.666668	497.666656	1023.000000	1023.000000	2046.000000
6.340000	-0.005710	-3.374852	-2.019399	-0.406353	-0.548473	-0.400627	0.000000	-10.000000	-0.575000	30.233334	508.666656	1023.000000	1023.000000	2046.000000
6.360000	-0.005071	-2.996670	-2.000180	-0.095136	-0.495510	-0.405844	0.000000	-10.000000	-0.508333	28.500000	518.833313	1023.000000	1023.000000	2046.000000
6.380000	-0.004277	-2.527979	-1.911964	0.172435	-0.411702	-0.376747	0.000000	-10.000000	-0.450000	27.166666	528.666687	1023.000000	1023.000000	2046.000000
6.400000	-0.003236	-1.912203	-1.805354	0.461755	-0.251629	-0.316975	0.000000	-10.000000	-0.416667	25.950001	537.833313	1023.000000	1023.000000	2046.000000
6.420000	-0.002430	-1.436331	-1.657238	0.649087	-0.166773	-0.261407	0.000000	-10.000000	-0.375000	24.683334	546.833313	1023.000000	1023.000000	2046.000000
6.440000	-0.001772	-1.047539	-1.554353	0.812631	-0.055366	-0.250452	0.000000	-10.000000	-0.316667	23.100000	555.333313	1023.000000	1023.000000	2046.000000
6.460000	-0.001428	-0.843766	-1.501128	0.887773	0.012370	-0.242781	0.000000	-10.000000	-0.225000	20.700001	563.333313	1023.000000	1023.000000	2046.000000
6.480000	-0.001108	-0.654534	-1.422297	0.951156	0.049253	-0.232646	0.000000	-10.000000	-0.133333	17.850000	570.666687	1023.000000	1023.000000	2046.000000
6.500000	-0.001016	-0.600315	-1.325981	0.956623	0.046594	-0.277551	0.000000	-10.000000	-0.066667	14.416667	577.166687	1023.000000	1023.000000	2046.000000
6.520000	-0.001031	-0.609542	-1.291684	0.992194	0.050426	-0.360477	0.000000	-10.000000	-0.025000	10.866667	582.500000	1023.000000	1023.000000	2046.000000
6.540000	-0.001082	-0.639292	-1.325241	1.005232	0.039785	-0.359068	0.000000	-10.000000	-0.008333	7.683333	586.833313	1023.000000	1023.000000	2046.000000
6.560000	-0.001251	-0.739182	-1.336281	1.022688	-0.034077	-0.391512	0.000000	-10.000000	0.000000	3.983333	590.000000	1023.000000	1023.000000	2046.000000
6.580000	-0.001391	-0.821849	-1.349819	1.009568	-0.059816	-0.421781	0.000000	-10.000000	0.016667	0.683333	592.000000	1023.000000	1023.000000	2046.000000
6.600000	-0.001674	-0.989064	-1.410397	0.970322	-0.094245	-0.454744	0.000000	-10.000000	0.025000	-2.066667	592.833313	1023.000000	1023.000000	2046.000000
6.620000	-0.001931	-1.141262	-1.361802	0.912429	-0.191822	-0.500068	0.000000	-10.000000	0.033333	-3.750000	593.000000	1023.000000	1023.000000	2046.000000
6.640000	-0.002027	-1.197684	-1.361791	0.810647	-0.171671	-0.474870	0.000000	-10.000000	0.033333	-5.033333	593.000000	1023.000000	1023.000000	2046.000000
6.660000	-0.002267	-1.340009	-1.318806	0.689125	-0.207963	-0.502366	0.000000	-10.000000	0.041667	-6.083333	593.000000	1023.000000	1023.000000	2046.000000
6.680000	-0.002540	-1.501084	-1.235531	0.611959	-0.280008	-0.597504	0.000000	-10.000000	0.041667	-6.466667	593.000000	1023.000000	1023.000000	2046.000000
6.700000	-0.002780	-1.642862	-1.283406	0.506318	-0.232532	-0.633242	0.000000	-10.000000	0.033333	-6.333333	593.000000	1023.000000	1023.000000	2046.000000
6.720000	-0.003041	-1.797073	-1.257633	0.408758	-0.266690	-0.681509	0.000000	-10.000000	0.025000	-6.100000	593.000000	1023.000000	1023.000000	2046.000000
6.740000	-0.003311	-1.956817	-1.276588	0.302934	-0.243165	-0.739998	0.000000	-10.000000	0.033333	-5.850000	593.000000	1023.000000	1023.000000	2046.000000
6.760000	-0.003495	-2.065546	-1.264895	0.202516	-0.265900	-0.737267	0.000000	-10.000000	0.033333	-5.750000	593.000000	1023.000000	1023.000000	2046.000000
6.780000	-0.003636	-2.149076	-1.292928	0.137237	-0.284129	-0.709255	0.000000	-10.000000	0.025000	-5.650000	593.000000	1023.000000	1023.000000	2046.000000
6.800000	-0.003875	-2.290259	-1.319679	0.042776	-0.296533	-0.716824	0.000000	-10.000000	0.008333	-5.600000	593.000000	1023.000000	1023.000000	2046.000000
6.820000	-0.003922	-2.318004	-1.331211	0.049149	-0.302470	-0.733472	0.000000	-10.000000	0.016667	-5.216667	585.500000	1023.000000	1023.000000	2046.000000
6.840000	-0.004415	-2.609485	-1.329517	-0.104851	-0.398785	-0.776332	0.000000	-10.000000	0.025000	-4.733334	577.666687	1023.000000	1023.000000	2046.000000
6.860000	-0.004513	-2.666922	-1.455166	-0.167648	-0.342129	-0.701979	0.000000	-10.000000	0.033333	-4.333333	569.166687	1023.000000	1023.000000	2046.000000
6.880000	-0.004654	-2.750787	-1.571647	-0.218918	-0.244635	-0.715587	0.000000	-10.000000	0.033333	-4.766666	567.833313	1023.000000	1023.000000	2046.000000
6.900000	-0.005021	-2.967326	-1.531999	-0.313020	-0.311180	-0.811127	0.000000	-10.000000	0.041667	-5.866667	566.166687	1023.000000	1023.000000	2046.000000
6.920000	-0.005144	-3.040245	-1.433461	-0.416899	-0.325731	-0.864153	0.000000	-10.000000	0.041667	-6.833333	564.333313	1023.000000	1023.000000	2046.000000
6.940000	-0.005041	-2.979251	-1.390114	-0.422728	-0.320557	-0.845852	0.000000	-10.000000	0.041667	-6.716667	562.000000	1023.000000	1023.000000	2046.000000
6.960000	-0.005137	-3.035671	-1.446363	-0.278258	-0.421898	-0.889152	0.000000	-10.000000	0.025000	-5.250000	559.666687	1023.000000	1023.000000	2046.000000
6.980000	-0.005205	-3.076283	-1.594071	-0.012230	-0.494743	-0.975238	0.000000	-10.000000	0.016667	-3.283333	558.000000	1023.000000	1023.000000	2046.000000
7.000000	-0.005367	-3.172187	-1.705101	0.256169	-0.645257	-1.077998	0.000000	-10.000000	0.000000	-2.216667	557.166687	1023.000000	1023.000000	2046.000000
7.020000	-0.005318	-3.143099	-1.743096	0.521586	-0.746196	-1.175393	0.000000	-10.000000	0.000000	-1.983333	557.000000	1023.000000	1023.000000	2046.000000
7.040000	-0.005130	-3.032071	-1.717191	0.681326	-0.828890	-1.167316	0.000000	-10.000000	0.000000	-2.450000	556.333313	1023.000000	1023.000000	2046.000000
7.060000	-0.004964	-2.933705	-1.629907	0.846704	-0.913485	-1.237017	0.000000	-10.000000	0.000000	-2.600000	555.333313	1023.000000	1023.000000	2046.000000
7.080000	-0.004769	-2.818603	-1.594525	0.985881	-0.919700	-1.290260	0.000000	-10.000000	0.000000	-2.383333	554.000000	1023.000000	1023.000000	2046.000000
7.100000	-0.004749	-2.806602	-1.658607	1.068597	-0.897755	-1.318837	0.000000	-10.000000	-0.008333	-1.466667	553.333313	1023.000000	1023.000000	2046.000000
7.120000	-0.005011	-2.961531	-1.661835	1.042451	-0.938307	-1.403840	0.000000	-10.000000	-0.008333	-0.550000	553.000000	1023.000000	1023.000000	2046.000000
7.140000	-0.005012	-2.962280	-1.584060	0.970208	-0.945345	-1.403083	0.000000	-10.000000	-0.008333	0.000000	553.000000	1023.000000	1023.000000	2046.000000
7.160000	-0.005225	-3.087921	-1.613487	0.989794	-0.952154	-1.512074	0.000000	-10.000000	0.000000	-0.700000	553.000000	1023.000000	1023.000000	2046.000000
7.180000	-0.005338	-3.154787	-1.588006	0.960285	-1.040950	-1.486116	0.000000	-10.000000	0.008333	-1.416667	552.833313	1023.000000	1023.000000	2046.000000
7.200000	-0.005329	-3.149678	-1.594137	0.979789	-1.032304	-1.503027	0.000000	-10.000000	0.008333	-2.300000	552.333313	1023.000000	1023.000000	2046.000000
7.220000	-0.005262	-3.109797	-1.682249	0.992037	-0.970559	-1.449025	0.000000	-10.000000	0.008333	-1.950000	551.666687	1023.000000	1023.000000	2046.000000
7.240000	-0.005228	-3.089665	-1.628978	0.928507	-0.999587	-1.389606	0.000000	-10.000000	0.000000	-1.233333	551.166687	1023.000000	1023.000000	2046.000000
7.260000	-0.005167	-3.053813	-1.600024	0.925875	-0.986657	-1.393007	0.000000	-10.000000	-0.008333	-0.350000	551.000000	1023.000000	1023.000000	2046.000000
7.280000	-0.005164	-3.051805	-1.572276	0.835160	-0.945756	-1.368934	0.000000	-10.000000	-0.008333	0.000000	551.000000	1023.000000	1023.000000	2046.000000
7.300000	-0.005166	-3.052951	-1.532636	0.738475	-0.899124	-1.359666	0.000000	-10.000000	-0.008333	0.000000	551.000000	1023.000000	1023.000000	2046.000000
7.320000	-0.005066	-2.993749	-1.512684	0.640848	-0.837354	-1.284557	0.000000	-10.000000	0.000000	0.000000	551.000000	1023.000000	1023.000000	2046.000000
7.340000	-0.005321	-3.144529	-1.478295	0.526887	-0.833041	-1.360080	0.000000	-10.000000	0.016667	0.000000	551.000000	1023.000000	1023.000000	2046.000000
7.360000	-0.005475	-3.235973	-1.497951	0.427041	-0.790849	-1.374213	0.000000	-10.000000	0.025000	-0.333333	551.000000	1023.000000	1023.000000	2046.000000
7.380000	-0.005719	-3.380199	-1.532189	0.338955	-0.791314	-1.395652	0.000000	-10.000000	0.033333	-1.316667	550.666687	1023.000000	1023.000000	2046.000000
7.400000	-0.006106	-3.608791	-1.541113	0.255309	-0.882983	-1.440005	0.000000	-10.000000	0.025000	-2.300000	550.333313	1023.000000	1023.000000	2046.000000
7.420000	-0.006371	-3.765293	-1.545079	0.196919	-0.947879	-1.469255	0.000000	-10.000000	0.025000	-4.350000	549.166687	1023.000000	1023.000000	2046.000000
7.440000	-0.006650	-3.929870	-1.633336	0.133872	-0.916429	-1.513977	0.000000	-10.000000	0.033333	-6.150000	547.500000	1023.000000	1023.000000	2046.000000
7.460000	-0.006869	-4.059302	-1.631507	0.198358	-0.976918	-1.649235	0.000000	-10.000000	0.041667	-8.083334	545.000000	1023.000000	1023.000000	2046.000000
7.480000	-0.007342	-4.339281	-1.676023	0.084881	-1.062234	-1.685905	0.000000	-10.000000	0.050000	-8.616667	543.333313	1023.000000	1023.000000	2046.000000
7.500000	-0.007642	-4.516542	-1.774319	0.024113	-1.104736	-1.661599	0.000000	-10.000000	0.050000	-8.800000	540.500000	1023.000000	1023.000000	2046.000000
7.520000	-0.007869	-4.650419	-1.858951	-0.043434	-1.112890	-1.635145	0.000000	-10.000000	0.058333	-9.150001	537.500000	1023.000000	1023.000000	2046.000000
7.540000	-0.008449	-4.993482	-1.830478	-0.118259	-1.271282	-1.773463	0.000000	-10.000000	0.075000	-9.916667	533.333313	1023.000000	1023.000000	2046.000000
7.560000	-0.008859	-5.235902	-1.759111	-0.271619	-1.333081	-1.872092	0.000000	-10.000000	0.091667	-10.733334	529.833313	1023.000000	1023.000000	2046.000000
7.580000	-0.009268	-5.477161	-1.696440	-0.333526	-1.482205	-1.964990	0.000000	-10.000000	0.083333	-11.150001	526.333313	1023.000000	1023.000000	2046.000000
7.600000	-0.009754	-5.764776	-1.791501	-0.240097	-1.622922	-2.110256	0.000000	-10.000000	0.075000	-11.033334	522.666687	1023.000000	1023.000000	2046.000000
7.620000	-0.010331	-6.105877	-1.945260	0.016258	-1.873981	-2.302895	0.000000	-10.000000	0.075000	-11.200000	519.000000	1023.000000	1023.000000	2046.000000
7.640000	-0.010834	-6.402994	-2.110333	0.275842	-2.088519	-2.479985	0.000000	-10.000000	0.116667	-12.250000	515.000000	1023.000000	1023.000000	2046.000000
7.660000	-0.011483	-6.786487	-2.155304	0.483782	-2.432205	-2.682760	0.000000	-10.000000	0.175000	-14.216667	510.833344	1023.000000	1023.000000	2046.000000
7.680000	-0.011769	-6.955775	-2.232638	0.742932	-2.617688	-2.848381	0.000000	-10.000000	0.225000	-16.500000	506.333344	1023.000000	1023.000000	2046.000000
7.700000	-0.012345	-7.295918	-2.322106	0.926654	-2.801078	-3.099389	0.000000	-10.000000	0.283333	-18.583334	500.833344	1023.000000	1023.000000	2046.000000
7.720000	-0.012788	-7.557469	-2.343693	1.041726	-2.973259	-3.282243	0.000000	-10.000000	0.325000	-20.316668	494.666656	1023.000000	1023.000000	2046.000000
7.740000	-0.013721	-8.109252	-2.459447	1.066312	-3.175949	-3.540168	0.000000	-10.000000	0.375000	-21.650002	487.833344	1023.000000	1023.000000	2046.000000
7.760000	-0.014625	-8.643670	-2.463767	1.022259	-3.450313	-3.751849	0.000000	-10.000000	0.391667	-22.400002	483.333344	1023.000000	1023.000000	2046.000000
7.780000	-0.015297	-9.040430	-2.448997	0.939624	-3.663538	-3.867519	0.000000	-10.000000	0.400000	-22.933334	478.333344	1023.000000	1023.000000	2046.000000
7.800000	-0.016242	-9.598815	-2.522340	0.889391	-3.892761	-4.073105	0.000000	-10.000000	0.416667	-23.500000	470.333344	1023.000000	1023.000000	2046.000000
7.820000	-0.017071	-10.088852	-2.607808	0.827623	-4.098571	-4.210095	0.000000	-10.000000	0.433333	-23.933332	459.666656	1023.000000	1023.000000	2046.000000
7.840000	-0.018095	-10.694039	-2.644185	0.755017	-4.446722	-4.358150	0.000000	-10.000000	0.450000	-24.150000	449.000000	1023.000000	1023.000000	2046.000000
7.860000	-0.018766	-11.090775	-2.720319	0.762690	-4.641228	-4.491919	0.000000	-10.000000	0.450000	-23.883333	441.000000	1023.000000	1023.000000	2046.000000
7.880000	-0.019787	-11.694326	-2.857202	0.701584	-4.871421	-4.667287	0.000000	-10.000000	0.450000	-23.683334	433.000000	1023.000000	1023.000000	2046.000000
7.900000	-0.020419	-12.067513	-2.919436	0.606668	-5.071295	-4.683451	0.000000	-10.000000	0.450000	-23.466667	427.666656	1023.000000	1023.000000	2046.000000
7.920000	-0.021279	-12.575654	-2.945142	0.514058	-5.337351	-4.807218	0.000000	-10.000000	0.433333	-23.200001	420.000000	1023.000000	1023.000000	2046.000000
7.940000	-0.021877	-12.929585	-2.970282	0.475899	-5.492513	-4.942689	0.000000	-10.000000	0.408333	-22.850000	412.333344	1023.000000	1023.000000	2046.000000
7.960000	-0.022432	-13.257570	-2.993013	0.351133	-5.609306	-5.006384	0.000000	-10.000000	0.383333	-22.466667	402.166656	1023.000000	1023.000000	2046.000000
7.980000	-0.023258	-13.745257	-3.014904	0.211682	-5.825660	-5.116376	0.000000	-10.000000	0.366667	-22.116667	394.500000	1023.000000	1023.000000	2046.000000
8.000000	-0.024120	-14.254745	-3.087270	0.096604	-5.989029	-5.275050	0.000000	-10.000000	0.358333	-21.900000	387.166656	1023.000000	1023.000000	2046.000000
8.020000	-0.024919	-14.727177	-3.175939	0.055647	-6.116774	-5.490110	0.000000	-10.000000	0.350000	-21.650000	379.833344	1023.000000	1023.000000	2046.000000
8.040000	-0.025627	-15.145557	-3.271507	-0.000467	-6.277990	-5.595593	0.000000	-10.000000	0.350000	-21.466667	372.666656	1023.000000	1023.000000	2046.000000
8.060000	-0.026111	-15.431310	-3.357797	-0.045347	-6.386299	-5.641866	0.000000	-10.000000	0.358333	-21.266666	365.500000	1023.000000	1023.000000	2046.000000
8.080000	-0.026869	-15.879385	-3.419086	-0.111361	-6.589279	-5.759658	0.000000	-10.000000	0.366667	-21.133333	360.833344	1023.000000	1023.000000	2046.000000
8.100000	-0.027281	-16.123116	-3.440627	-0.117858	-6.729809	-5.834821	0.000000	-10.000000	0.358333	-20.900000	353.833344	1023.000000	1023.000000	2046.000000
8.120000	-0.028105	-16.610111	-3.522313	-0.190022	-6.887584	-6.010192	0.000000	-10.000000	0.333333	-20.516666	346.833344	1023.000000	1023.000000	2046.000000
8.140000	-0.028821	-17.033110	-3.676577	-0.247431	-7.003946	-6.105157	0.000000	-10.000000	0.308333	-20.016666	337.666656	1023.000000	1023.000000	2046.000000
8.160000	-0.029314	-17.324669	-3.825938	-0.357959	-7.049707	-6.091065	0.000000	-10.000000	0.300000	-19.716667	333.166656	1023.000000	1023.000000	2046.000000
8.180000	-0.029987	-17.722279	-3.949337	-0.429930	-7.091132	-6.251880	0.000000	-10.000000	0.283333	-19.416668	328.833344	1023.000000	1023.000000	2046.000000
8.200000	-0.030466	-18.005625	-3.841553	-0.599350	-7.221801	-6.342921	0.000000	-10.000000	0.258333	-19.166668	322.333344	1023.000000	1023.000000	2046.000000
8.220000	-0.030853	-18.234060	-3.713973	-0.737883	-7.309961	-6.472245	0.000000	-10.000000	0.233333	-18.916668	315.833344	1023.000000	1023.000000	2046.000000
8.240000	-0.031223	-18.452900	-3.729940	-0.801322	-7.399560	-6.522077	0.000000	-10.000000	0.225000	-18.333334	309.500000	1023.000000	1023.000000	2046.000000
8.260000	-0.031550	-18.645870	-3.811488	-0.649951	-7.565672	-6.618760	0.000000	-10.000000	0.208333	-17.283333	305.500000	1023.000000	1023.000000	2046.000000
8.280000	-0.031704	-18.736864	-3.934488	-0.433620	-7.657127	-6.711629	0.000000	-10.000000	0.183333	-15.350000	298.166656	1023.000000	1023.000000	2046.000000
8.300000	-0.031772	-18.777298	-4.022575	-0.190943	-7.794685	-6.769096	0.000000	-10.000000	0.158333	-13.933333	292.833344	1023.000000	1023.000000	2046.000000
8.320000	-0.031957	-18.886862	-4.107599	0.017714	-7.946122	-6.850854	0.000000	-10.000000	0.150000	-13.100000	288.000000	1023.000000	1023.000000	2046.000000
8.340000	-0.031848	-18.822399	-4.199922	0.236081	-7.990237	-6.868322	0.000000	-10.000000	0.150000	-13.200000	285.166656	1023.000000	1023.000000	2046.000000
8.360000	-0.032069	-18.952553	-4.269756	0.352615	-8.066569	-6.968843	0.000000	-10.000000	0.125000	-12.883333	279.333344	1023.000000	1023.000000	2046.000000
8.380000	-0.032322	-19.102095	-4.388637	0.432924	-8.097008	-7.049374	0.000000	-10.000000	0.091667	-12.200001	273.666656	1023.000000	1023.000000	2046.000000
8.400000	-0.032678	-19.312645	-4.496096	0.410276	-8.157103	-7.069723	0.000000	-10.000000	0.058333	-11.466667	269.333344	1023.000000	1023.000000	2046.000000
8.420000	-0.032948	-19.472221	-4.483119	0.332835	-8.202216	-7.119721	0.000000	-10.000000	0.058333	-10.766667	266.666656	1023.000000	1023.000000	2046.000000
8.440000	-0.033260	-19.656897	-4.455544	0.267895	-8.253350	-7.215898	0.000000	-10.000000	0.066667	-10.016667	264.333344	1023.000000	1023.000000	2046.000000
8.460000	-0.033514	-19.806690	-4.424702	0.171563	-8.317963	-7.235589	0.000000	-10.000000	0.066667	-9.083334	261.000000	1023.000000	1023.000000	2046.000000
8.480000	-0.033774	-19.960279	-4.419886	0.150426	-8.372655	-7.318164	0.000000	-10.000000	0.050000	-8.266667	258.000000	1023.000000	1023.000000	2046.000000
8.500000	-0.033871	-20.018030	-4.388833	0.124732	-8.428826	-7.325103	0.000000	-10.000000	0.041667	-7.416667	255.166672	1023.000000	1023.000000	2046.000000
8.520000	-0.033888	-20.027847	-4.378546	0.125550	-8.467690	-7.307160	0.000000	-10.000000	0.033333	-6.433333	252.666672	1023.000000	1023.000000	2046.000000
8.540000	-0.034047	-20.121719	-4.398833	0.076387	-8.489684	-7.309589	0.000000	-10.000000	0.033333	-5.350000	250.500000	1023.000000	1023.000000	2046.000000
8.560000	-0.034170	-20.194672	-4.420390	0.035451	-8.509248	-7.300484	0.000000	-10.000000	0.016667	-4.600000	248.833328	1023.000000	1023.000000	2046.000000
8.580000	-0.034124	-20.167528	-4.369749	-0.027112	-8.529142	-7.241524	0.000000	-10.000000	0.008333	-4.000000	247.333328	1023.000000	1023.000000	2046.000000
8.600000	-0.034383	-20.320629	-4.381311	-0.106626	-8.562375	-7.270316	0.000000	-10.000000	0.008333	-3.716667	246.000000	1023.000000	1023.000000	2046.000000
8.620000	-0.034567	-20.428936	-4.359238	-0.183521	-8.597656	-7.288522	0.000000	-10.000000	0.016667	-3.466667	244.666672	1023.000000	1023.000000	2046.000000
8.640000	-0.034671	-20.490269	-4.388301	-0.237491	-8.564828	-7.299649	0.000000	-10.000000	0.025000	-3.316667	243.500000	1023.000000	1023.000000	2046.000000
8.660000	-0.034957	-20.659731	-4.432600	-0.321705	-8.582366	-7.323060	0.000000	-10.000000	0.016667	-3.200000	242.500000	1023.000000	1023.000000	2046.000000
8.680000	-0.035203	-20.804962	-4.472769	-0.397696	-8.604205	-7.330294	0.000000	-10.000000	0.016667	-3.150000	241.000000	1023.000000	1023.000000	2046.000000
8.700000	-0.035378	-20.908165	-4.498328	-0.426680	-8.633859	-7.349298	0.000000	-10.000000	0.016667	-3.166667	239.833328	1023.000000	1023.000000	2046.000000
8.720000	-0.035461	-20.957592	-4.521756	-0.435143	-8.637223	-7.363471	0.000000	-10.000000	0.033333	-3.250000	238.666672	1023.000000	1023.000000	2046.000000
8.740000	-0.035624	-21.053911	-4.534300	-0.466024	-8.669463	-7.384124	0.000000	-10.000000	0.033333	-3.350000	238.000000	1023.000000	1023.000000	2046.000000
8.760000	-0.035673	-21.082979	-4.569662	-0.473284	-8.656947	-7.383086	0.000000	-10.000000	0.025000	-3.450000	236.833328	1023.000000	1023.000000	2046.000000
8.780000	-0.035747	-21.126724	-4.565078	-0.465361	-8.698964	-7.397320	0.000000	-10.000000	0.016667	-3.416667	235.666672	1023.000000	1023.000000	2046.000000
8.800000	-0.036000	-21.276108	-4.571778	-0.529070	-8.754481	-7.420780	0.000000	-10.000000	0.008333	-3.216667	234.500000	1023.000000	1023.000000	2046.000000
8.820000	-0.036244	-21.420469	-4.667086	-0.575899	-8.753271	-7.424213	0.000000	-10.000000	0.008333	-2.950000	233.500000	1023.000000	1023.000000	2046.000000
8.840000	-0.036353	-21.484793	-4.792241	-0.621229	-8.690926	-7.380397	0.000000	-10.000000	0.000000	-2.766667	232.500000	1023.000000	1023.000000	2046.000000
8.860000	-0.036585	-21.621801	-4.795675	-0.703125	-8.666233	-7.456769	0.000000	-10.000000	0.008333	-3.000000	231.500000	1023.000000	1023.000000	2046.000000
8.880000	-0.036603	-21.632475	-4.641265	-0.803880	-8.722147	-7.465183	0.000000	-10.000000	0.008333	-3.550000	230.500000	1023.000000	1023.000000	2046.000000
8.900000	-0.036588	-21.623686	-4.553094	-0.844597	-8.757262	-7.468734	0.000000	-10.000000	0.008333	-3.916667	229.333328	1023.000000	1023.000000	2046.000000
8.920000	-0.036693	-21.685844	-4.567781	-0.733661	-8.836309	-7.548093	0.000000	-10.000000	0.000000	-3.066667	228.166672	1023.000000	1023.000000	2046.000000
8.940000	-0.036400	-21.512394	-4.628701	-0.477832	-8.912371	-7.493490	0.000000	-10.000000	0.000000	-0.800000	227.333328	1023.000000	1023.000000	2046.000000
8.960000	-0.036213	-21.401724	-4.728836	-0.203546	-8.933774	-7.535569	0.000000	-10.000000	-0.008333	1.416667	227.000000	1023.000000	1023.000000	2046.000000
8.980000	-0.035970	-21.258278	-4.797115	0.076596	-8.958141	-7.579618	0.000000	-10.000000	-0.008333	2.750000	227.000000	1023.000000	1023.000000	2046.000000
9.000000	-0.035781	-21.146376	-4.858766	0.325999	-9.000836	-7.612772	0.000000	-10.000000	0.000000	2.550000	227.000000	1023.000000	1023.000000	2046.000000
9.020000	-0.035403	-20.923435	-4.914549	0.523939	-8.936066	-7.596759	0.000000	-10.000000	0.008333	1.966667	227.000000	1023.000000	1023.000000	2046.000000
9.040000	-0.035108	-20.748827	-4.914834	0.684894	-8.929780	-7.589108	0.000000	-10.000000	0.008333	0.983333	227.000000	1023.000000	1023.000000	2046.000000
9.060000	-0.035104	-20.746439	-4.980370	0.724218	-8.890628	-7.599659	0.000000	-10.000000	0.000000	0.366667	227.000000	1023.000000	1023.000000	2046.000000
9.080000	-0.035160	-20.779316	-4.972907	0.721981	-8.893943	-7.634448	0.000000	-10.000000	0.000000	0.000000	227.000000	1023.000000	1023.000000	2046.000000
9.100000	-0.034972	-20.668341	-4.875556	0.622728	-8.863754	-7.551757	0.000000	-10.000000	-0.008333	0.666667	227.000000	1023.000000	1023.000000	2046.000000
9.120000	-0.035166	-20.782972	-4.799565	0.550328	-8.932208	-7.601526	0.000000	-10.000000	-0.008333	1.433333	227.000000	1023.000000	1023.000000	2046.000000
9.140000	-0.035073	-20.727987	-4.801910	0.567188	-8.889136	-7.604130	0.000000	-10.000000	-0.008333	2.416667	227.000000	1023.000000	1023.000000	2046.000000
9.160000	-0.034811	-20.573183	-4.788135	0.597134	-8.813938	-7.568244	0.000000	-10.000000	0.000000	3.083333	227.000000	1023.000000	1023.000000	2046.000000
9.180000	-0.034455	-20.363096	-4.749322	0.602715	-8.769393	-7.447097	0.000000	-10.000000	-0.008333	3.950000	227.000000	1023.000000	1023.000000	2046.000000
9.200000	-0.034226	-20.227463	-4.730040	0.608736	-8.724217	-7.381941	0.000000	-10.000000	-0.025000	4.983334	227.000000	1023.000000	1023.000000	2046.000000
9.220000	-0.033833	-19.995483	-4.654297	0.632629	-8.677970	-7.295846	0.000000	-10.000000	-0.033333	5.983334	227.000000	1023.000000	1023.000000	2046.000000
9.240000	-0.033202	-19.622505	-4.605680	0.614556	-8.516932	-7.114449	0.000000	-10.000000	-0.058333	7.033333	227.000000	1023.000000	1023.000000	2046.000000
9.260000	-0.032827	-19.400608	-4.560643	0.612951	-8.426260	-7.026657	0.000000	-10.000000	-0.058333	8.133333	227.000000	1023.000000	1023.000000	2046.000000
9.280000	-0.032381	-19.136932	-4.514154	0.533418	-8.272663	-6.883533	0.000000	-10.000000	-0.108333	10.483334	158.666672	1023.000000	1023.000000	2046.000000
9.300000	-0.031950	-18.882223	-4.485727	0.499008	-8.102507	-6.792997	0.000000	-10.000000	-0.133333	12.483334	90.333336	1023.000000	1023.000000	2046.000000
9.320000	-0.031482	-18.605865	-4.450771	0.487169	-7.947498	-6.694766	0.000000	-10.000000	-0.175000	14.050000	22.000000	1023.000000	1023.000000	2046.000000
9.340000	-0.031170	-18.421436	-4.485727	0.427343	-7.740720	-6.622333	0.000000	-10.000000	-0.175000	14.466667	23.000000	1023.000000	1023.000000	2046.000000
9.360000	-0.030683	-18.133911	-4.454047	0.361813	-7.559475	-6.482203	0.000000	-10.000000	-0.183333	15.100000	25.666666	1023.000000	1023.000000	2046.000000
9.380000	-0.030136	-17.810335	-4.420045	0.368107	-7.381216	-6.377181	0.000000	-10.000000	-0.191667	15.766667	30.000000	1023.000000	1023.000000	2046.000000
9.400000	-0.029553	-17.466093	-4.405534	0.334367	-7.197576	-6.197349	0.000000	-10.000000	-0.183333	16.283333	35.166668	1023.000000	1023.000000	2046.000000
9.420000	-0.028878	-17.066645	-4.348637	0.313865	-6.978753	-6.053121	0.000000	-10.000000	-0.183333	16.283333	40.500000	1023.000000	1023.000000	2046.000000
9.440000	-0.028178	-16.653158	-4.302474	0.321093	-6.738271	-5.933506	0.000000	-10.000000	-0.183333	16.416668	46.000000	1023.000000	1023.000000	2046.000000
9.460000	-0.027563	-16.289923	-4.212451	0.291106	-6.539435	-5.829143	0.000000	-10.000000	-0.183333	16.233334	51.333332	1023.000000	1023.000000	2046.000000
9.480000	-0.026898	-15.896754	-4.115792	0.258316	-6.328096	-5.711182	0.000000	-10.000000	-0.183333	16.133335	56.833332	1023.000000	1023.000000	2046.000000
9.500000	-0.026092	-15.420525	-4.052164	0.264887	-6.042796	-5.590452	0.000000	-10.000000	-0.183333	15.850000	62.166668	1023.000000	1023.000000	2046.000000
9.520000	-0.025624	-15.143837	-4.003784	0.277574	-5.877282	-5.540345	0.000000	-10.000000	-0.200000	15.700001	67.666664	1023.000000	1023.000000	2046.000000
9.540000	-0.025072	-14.817547	-3.982903	0.231633	-5.668991	-5.397286	0.000000	-10.000000	-0.208333	15.966667	72.833336	1023.000000	1023.000000	2046.000000
9.560000	-0.024305	-14.364267	-4.036479	0.196915	-5.371765	-5.152938	0.000000	-10.000000	-0.225000	16.533335	78.166664	1023.000000	1023.000000	2046.000000
9.580000	-0.023767	-14.046321	-4.020653	0.182578	-5.156845	-5.051402	0.000000	-10.000000	-0.241667	17.016668	83.666664	1023.000000	1023.000000	2046.000000
9.600000	-0.023201	-13.711513	-3.890675	0.094940	-4.966886	-4.948893	0.000000	-10.000000	-0.216667	17.066668	89.333336	1023.000000	1023.000000	2046.000000
9.620000	-0.022384	-13.228800	-3.714195	0.054580	-4.743968	-4.825217	0.000000	-10.000000	-0.200000	16.750000	95.000000	1023.000000	1023.000000	2046.000000
9.640000	-0.021633	-12.785387	-3.658220	0.094294	-4.543916	-4.677546	0.000000	-10.000000	-0.191667	16.683334	100.500000	1023.000000	1023.000000	2046.000000
9.660000	-0.020744	-12.259807	-3.661285	0.324635	-4.371357	-4.551799	0.000000	-10.000000	-0.225000	17.416668	106.000000	1023.000000	1023.000000	2046.000000
9.680000	-0.020142	-11.904220	-3.747186	0.655851	-4.260831	-4.552053	0.000000	-10.000000	-0.241667	18.433334	111.666664	1023.000000	1023.000000	2046.000000
9.700000	-0.019428	-11.481818	-3.723704	0.880546	-4.171204	-4.467456	0.000000	-10.000000	-0.233333	18.783333	117.833336	1023.000000	1023.000000	2046.000000
9.720000	-0.018387	-10.866747	-3.640337	1.154749	-4.017493	-4.363666	0.000000	-10.000000	-0.216667	18.549999	124.166664	1023.000000	1023.000000	2046.000000
9.740000	-0.017454	-10.315352	-3.605146	1.381602	-3.805595	-4.286213	0.000000	-10.000000	-0.191667	18.083334	130.500000	1023.000000	1023.000000	2046.000000
9.760000	-0.016567	-9.791274	-3.481549	1.530138	-3.640963	-4.198900	0.000000	-10.000000	-0.191667	17.933334	136.500000	1023.000000	1023.000000	2046.000000
9.780000	-0.015954	-9.428968	-3.397936	1.659370	-3.499187	-4.191215	0.000000	-10.000000	-0.191667	17.733334	142.500000	1023.000000	1023.000000	2046.000000
9.800000	-0.015448	-9.130011	-3.362414	1.660673	-3.297166	-4.131104	0.000000	-10.000000	-0.191667	17.483334	148.500000	1023.000000	1023.000000	2046.000000
9.820000	-0.015085	-8.915409	-3.262263	1.639705	-3.178884	-4.113968	0.000000	-10.000000	-0.191667	17.383333	154.500000	1023.000000	1023.000000	2046.000000
9.840000	-0.014376	-8.496267	-3.121876	1.624220	-2.979611	-4.019001	0.000000	-10.000000	-0.183333	17.116667	160.166672	1023.000000	1023.000000	2046.000000
9.860000	-0.013806	-8.159393	-3.033263	1.585652	-2.813356	-3.898427	0.000000	-10.000000	-0.183333	16.633333	165.833328	1023.000000	1023.000000	2046.000000
9.880000	-0.013179	-7.788948	-2.957912	1.610891	-2.636982	-3.804945	0.000000	-10.000000	-0.183333	16.133333	171.333328	1023.000000	1023.000000	2046.000000
9.900000	-0.012616	-7.456253	-2.840343	1.622158	-2.541575	-3.696492	0.000000	-10.000000	-0.191667	15.800000	177.000000	1023.000000	1023.000000	2046.000000
9.920000	-0.011975	-7.076963	-2.783696	1.634894	-2.378785	-3.549376	0.000000	-10.000000	-0.175000	15.516666	182.333328	1023.000000	1023.000000	2046.000000
9.940000	-0.011229	-6.636075	-2.671739	1.562191	-2.202360	-3.324167	0.000000	-10.000000	-0.158333	15.366667	187.500000	1023.000000	1023.000000	2046.000000
9.960000	-0.010958	-6.476220	-2.582721	1.531801	-2.111787	-3.313514	0.000000	-10.000000	-0.141667	14.866667	192.666672	1023.000000	1023.000000	2046.000000
9.980000	-0.010405	-6.149123	-2.516802	1.510009	-1.961542	-3.180788	0.000000	-10.000000	-0.141667	14.300000	197.833328	1023.000000	1023.000000	2046.000000
10.000000	-0.010264	-6.065733	-2.493737	1.451257	-1.861859	-3.161394	0.000000	-10.000000	-0.116667	12.950000	202.666672	1023.000000	1023.000000	2046.000000
10.020000	-0.010072	-5.952741	-2.419932	1.394548	-1.799877	-3.127480	0.000000	-10.000000	-0.083333	11.633333	207.166672	1023.000000	1023.000000	2046.000000
10.040000	-0.009980	-5.898280	-2.337847	1.309689	-1.799160	-3.070963	0.000000	-10.000000	-0.050000	10.083334	211.166672	1023.000000	1023.000000	2046.000000
10.060000	-0.010262	-6.064615	-2.387167	1.225864	-1.800567	-3.102744	0.000000	-10.000000	-0.025000	8.500000	215.000000	1023.000000	1023.000000	2046.000000
10.080000	-0.010277	-6.073436	-2.319303	1.131235	-1.847771	-3.037596	0.000000	-10.000000	-0.008333	6.816667	218.000000	1023.000000	1023.000000	2046.000000
10.100000	-0.010347	-6.115039	-2.335253	1.062118	-1.847723	-2.994181	0.000000	-10.000000	0.000000	4.800000	220.500000	1023.000000	1023.000000	2046.000000
10.120000	-0.010422	-6.159482	-2.382859	1.073437	-1.845013	-3.005047	0.000000	-10.000000	0.000000	2.583333	222.333328	1023.000000	1023.000000	2046.000000
10.140000	-0.010655	-6.297207	-2.423033	1.041806	-1.897068	-3.018913	0.000000	-10.000000	0.000000	0.550000	223.500000	1023.000000	1023.000000	2046.000000
10.160000	-0.010745	-6.350540	-2.424712	1.010950	-1.923775	-3.013003	0.000000	-10.000000	0.000000	-1.033333	224.000000	1023.000000	1023.000000	2046.000000
10.180000	-0.010870	-6.424125	-2.443824	0.977956	-1.944117	-3.014139	0.000000	-10.000000	0.008333	-2.100000	224.000000	1023.000000	1023.000000	2046.000000
10.200000	-0.010922	-6.454928	-2.474619	0.968106	-1.958078	-2.990337	0.000000	-10.000000	0.016667	-3.333333	224.000000	1023.000000	1023.000000	2046.000000
10.220000	-0.011050	-6.530701	-2.484148	0.939238	-2.002908	-2.982883	0.000000	-10.000000	0.033333	-4.416667	224.000000	1023.000000	1023.000000	2046.000000
10.240000	-0.011236	-6.640735	-2.452567	0.900357	-2.071164	-3.017360	0.000000	-10.000000	0.041667	-5.300000	224.000000	1023.000000	1023.000000	2046.000000
10.260000	-0.011373	-6.721430	-2.436060	0.894284	-2.146172	-3.033481	0.000000	-10.000000	0.050000	-5.750000	224.000000	1023.000000	1023.000000	2046.000000
10.280000	-0.011392	-6.732897	-2.399689	0.790704	-2.182149	-2.941763	0.000000	-10.000000	0.033333	-5.883333	224.000000	1023.000000	1023.000000	2046.000000
10.300000	-0.011535	-6.817098	-2.425495	0.850373	-2.262739	-2.979237	0.000000	-10.000000	0.025000	-5.816667	224.000000	1023.000000	1023.000000	2046.000000
10.320000	-0.011834	-6.994118	-2.482399	0.801960	-2.321882	-2.991796	0.000000	-10.000000	0.016667	-5.716667	224.000000	1023.000000	1023.000000	2046.000000
10.340000	-0.012232	-7.229332	-2.564864	0.821611	-2.472899	-3.013179	0.000000	-10.000000	0.025000	-5.700000	224.000000	1023.000000	1023.000000	2046.000000
10.360000	-0.012729	-7.523017	-2.728433	0.803358	-2.512312	-3.085630	0.000000	-10.000000	0.033333	-5.850000	224.000000	1023.000000	1023.000000	2046.000000
10.380000	-0.013018	-7.693564	-2.792852	0.760571	-2.574860	-3.086423	0.000000	-10.000000	0.041667	-6.333333	224.000000	1023.000000	1023.000000	2046.000000
10.400000	-0.013375	-7.904529	-2.742907	0.710263	-2.678374	-3.193511	0.000000	-10.000000	0.050000	-7.083333	216.833328	1023.000000	1023.000000	2046.000000
10.420000	-0.013380	-7.907402	-2.665483	0.652012	-2.706606	-3.187325	0.000000	-10.000000	0.041667	-7.550000	208.666672	1023.000000	1023.000000	2046.000000
10.440000	-0.013576	-8.023600	-2.687742	0.771144	-2.824135	-3.282868	0.000000	-10.000000	0.025000	-7.033333	199.833328	1023.000000	1023.000000	2046.000000
10.460000	-0.013925	-8.229950	-2.799295	1.026713	-3.030317	-3.427051	0.000000	-10.000000	0.016667	-5.566667	197.500000	1023.000000	1023.000000	2046.000000
10.480000	-0.014205	-8.395078	-2.907320	1.313754	-3.218429	-3.583083	0.000000	-10.000000	0.025000	-4.383333	195.666672	1023.000000	1023.000000	2046.000000
10.500000	-0.014385	-8.501725	-2.947793	1.584405	-3.445716	-3.692621	0.000000	-10.000000	0.041667	-4.433333	194.000000	1023.000000	1023.000000	2046.000000
10.520000	-0.014386	-8.502043	-2.975850	1.824109	-3.588910	-3.761392	0.000000	-10.000000	0.041667	-5.616667	192.333328	1023.000000	1023.000000	2046.000000
10.540000	-0.014468	-8.550634	-3.015965	2.025357	-3.696518	-3.863508	0.000000	-10.000000	0.041667	-7.166667	190.500000	1023.000000	1023.000000	2046.000000
10.560000	-0.014710	-8.693423	-2.996101	2.131906	-3.882347	-3.946881	0.000000	-10.000000	0.058333	-8.650001	188.166672	1023.000000	1023.000000	2046.000000
10.580000	-0.015172	-8.966771	-3.010700	2.210887	-4.017020	-4.149938	0.000000	-10.000000	0.083333	-10.200001	185.333328	1023.000000	1023.000000	2046.000000
10.600000	-0.016116	-9.524329	-3.053109	2.174088	-4.304536	-4.340772	0.000000	-10.000000	0.116667	-11.950001	181.833328	1023.000000	1023.000000	2046.000000
10.620000	-0.016680	-9.857882	-2.997435	2.048159	-4.466531	-4.442074	0.000000	-10.000000	0.158333	-13.616667	177.833328	1023.000000	1023.000000	2046.000000
10.640000	-0.017527	-10.358687	-3.044380	2.056312	-4.715016	-4.655603	0.000000	-10.000000	0.191667	-15.100000	173.333328	1023.000000	1023.000000	2046.000000
10.660000	-0.018170	-10.738419	-3.055933	2.035159	-4.972540	-4.745104	0.000000	-10.000000	0.216667	-16.283333	168.500000	1023.000000	1023.000000	2046.000000
10.680000	-0.018722	-11.064936	-3.101769	2.064711	-5.207983	-4.819895	0.000000	-10.000000	0.208333	-16.916668	163.166672	1023.000000	1023.000000	2046.000000
10.700000	-0.019488	-11.517352	-3.198313	2.052465	-5.436740	-4.934764	0.000000	-10.000000	0.216667	-17.150000	157.500000	1023.000000	1023.000000	2046.000000
10.720000	-0.020083	-11.869182	-3.292062	2.067320	-5.615080	-5.029361	0.000000	-10.000000	0.208333	-16.966667	151.666672	1023.000000	1023.000000	2046.000000
10.740000	-0.020745	-12.260443	-3.317721	2.027434	-5.837577	-5.132579	0.000000	-10.000000	0.208333	-16.766666	146.000000	1023.000000	1023.000000	2046.000000
10.760000	-0.021139	-12.492900	-3.325944	1.974737	-5.956883	-5.184810	0.000000	-10.000000	0.200000	-16.583334	140.333328	1023.000000	1023.000000	2046.000000
10.780000	-0.021709	-12.829919	-3.337237	1.916091	-6.147308	-5.261465	0.000000	-10.000000	0.200000	-16.316668	134.833328	1023.000000	1023.000000	2046.000000
10.800000	-0.022261	-13.156250	-3.254050	1.751992	-6.372032	-5.282160	0.000000	-10.000000	0.191667	-16.216667	129.333328	1023.000000	1023.000000	2046.000000
10.820000	-0.022784	-13.465199	-3.301830	1.672724	-6.468205	-5.367887	0.000000	-10.000000	0.191667	-16.033333	124.000000	1023.000000	1023.000000	2046.000000
10.840000	-0.023465	-13.867528	-3.317046	1.572089	-6.662468	-5.460103	0.000000	-10.000000	0.183333	-15.750000	118.666664	1023.000000	1023.000000	2046.000000
10.860000	-0.024107	-14.247017	-3.352560	1.449239	-6.808649	-5.535047	0.000000	-10.000000	0.183333	-15.333334	113.333336	1023.000000	1023.000000	2046.000000
10.880000	-0.024680	-14.586083	-3.424024	1.379175	-6.895091	-5.646143	0.000000	-10.000000	0.166667	-14.933333	108.166664	1023.000000	1023.000000	2046.000000
10.900000	-0.025307	-14.956250	-3.500064	1.334830	-7.040254	-5.750762	0.000000	-10.000000	0.166667	-14.733334	103.166664	1023.000000	1023.000000	2046.000000
10.920000	-0.025842	-15.272443	-3.562928	1.278412	-7.170073	-5.817854	0.000000	-10.000000	0.166667	-14.550000	98.333336	1023.000000	1023.000000	2046.000000
10.940000	-0.026180	-15.472104	-3.601845	1.225636	-7.209540	-5.886354	0.000000	-10.000000	0.166667	-14.233334	93.500000	1023.000000	1023.000000	2046.000000
10.960000	-0.026599	-15.720252	-3.616504	1.164487	-7.340731	-5.927505	0.000000	-10.000000	0.158333	-13.866667	88.666664	1023.000000	1023.000000	2046.000000
10.980000	-0.027006	-15.960810	-3.662279	1.149724	-7.445266	-6.002988	0.000000	-10.000000	0.150000	-13.483334	84.000000	1023.000000	1023.000000	2046.000000
11.000000	-0.027401	-16.193762	-3.713506	1.118616	-7.531241	-6.067631	0.000000	-10.000000	0.141667	-13.050000	79.500000	1023.000000	1023.000000	2046.000000
11.020000	-0.027570	-16.293625	-3.727276	1.065568	-7.551879	-6.080036	0.000000	-10.000000	0.116667	-12.433333	75.166664	1023.000000	1023.000000	2046.000000
11.040000	-0.027927	-16.504894	-3.732224	1.017496	-7.653474	-6.136692	0.000000	-10.000000	0.083333	-11.550000	71.000000	1023.000000	1023.000000	2046.000000
11.060000	-0.028314	-16.733608	-3.755255	0.955433	-7.759706	-6.174080	0.000000	-10.000000	0.058333	-10.783334	67.166664	1023.000000	1023.000000	2046.000000
11.080000	-0.028571	-16.885294	-3.763456	0.922923	-7.826237	-6.218524	0.000000	-10.000000	0.050000	-10.183333	63.500000	1023.000000	1023.000000	2046.000000
11.100000	-0.028678	-16.948652	-3.758225	0.859574	-7.873632	-6.176370	0.000000	-10.000000	0.050000	-9.900001	60.166668	1023.000000	1023.000000	2046.000000
11.120000	-0.028989	-17.132792	-3.764577	0.832336	-7.982634	-6.217917	0.000000	-10.000000	0.050000	-9.683333	56.833332	1023.000000	1023.000000	2046.000000
11.140000	-0.029248	-17.285812	-3.827275	0.824504	-8.031362	-6.251678	0.000000	-10.000000	0.050000	-9.450000	53.666668	1023.000000	1023.000000	2046.000000
11.160000	-0.029517	-17.444710	-3.885246	0.765257	-8.073936	-6.250785	0.000000	-10.000000	0.050000	-9.050000	50.500000	1023.000000	1023.000000	2046.000000
11.180000	-0.029809	-17.617249	-4.000932	0.720440	-8.102755	-6.234003	0.000000	-10.000000	0.058333	-8.533334	47.500000	1023.000000	1023.000000	2046.000000
11.200000	-0.030196	-17.845758	-4.108145	0.613618	-8.076468	-6.274764	0.000000	-10.000000	0.058333	-8.016666	44.500000	1023.000000	1023.000000	2046.000000
11.220000	-0.030649	-18.113811	-4.052692	0.471269	-8.149696	-6.382693	0.000000	-10.000000	0.041667	-7.866667	41.833332	1023.000000	1023.000000	2046.000000
11.240000	-0.030850	-18.232630	-3.938424	0.299177	-8.189891	-6.403491	0.000000	-10.000000	0.033333	-7.883333	39.166668	1023.000000	1023.000000	2046.000000
11.260000	-0.031127	-18.395809	-3.951170	0.267383	-8.259851	-6.452172	0.000000	-10.000000	0.033333	-7.600000	36.500000	1023.000000	1023.000000	2046.000000
11.280000	-0.031223	-18.453062	-3.995756	0.396514	-8.416082	-6.437737	0.000000	-10.000000	0.033333	-6.733334	33.833332	1023.000000	1023.000000	2046.000000
11.300000	-0.031115	-18.388687	-4.083366	0.645606	-8.493240	-6.457687	0.000000	-10.000000	0.016667	-5.266667	31.500000	1023.000000	1023.000000	2046.000000
11.320000	-0.030957	-18.295347	-4.180529	0.955795	-8.559059	-6.511556	0.000000	-10.000000	0.000000	-4.283333	29.833334	1023.000000	1023.000000	2046.000000
11.340000	-0.030816	-18.212139	-4.255982	1.263270	-8.640736	-6.578691	0.000000	-10.000000	0.008333	-3.833333	28.500000	1023.000000	1023.000000	2046.000000
11.360000	-0.030785	-18.194082	-4.340417	1.490369	-8.705305	-6.638730	0.000000	-10.000000	0.008333	-4.200000	27.333334	1023.000000	1023.000000	2046.000000
11.380000	-0.030649	-18.113832	-4.390805	1.674418	-8.736810	-6.660636	0.000000	-10.000000	0.008333	-4.466667	26.000000	1023.000000	1023.000000	2046.000000
11.400000	-0.030537	-18.047516	-4.424524	1.744496	-8.721968	-6.645521	0.000000	-10.000000	0.000000	-4.516667	24.333334	1023.000000	1023.000000	2046.000000
11.420000	-0.030763	-18.180727	-4.493818	1.751556	-8.743151	-6.695314	0.000000	-10.000000	0.000000	-4.333333	22.833334	1023.000000	1023.000000	2046.000000
11.440000	-0.031038	-18.343163	-4.498913	1.705922	-8.784774	-6.765398	0.000000	-10.000000	0.000000	-4.000000	21.333334	1023.000000	1023.000000	2046.000000
11.460000	-0.031247	-18.466738	-4.482457	1.628523	-8.793048	-6.819756	0.000000	-10.000000	0.000000	-3.600000	20.000000	1023.000000	1023.000000	2046.000000
11.480000	-0.031338	-18.520847	-4.423223	1.576572	-8.819079	-6.855116	0.000000	-10.000000	0.000000	-3.283333	18.666666	1023.000000	1023.000000	2046.000000
11.500000	-0.031663	-18.712593	-4.403242	1.540834	-8.915769	-6.934416	0.000000	-10.000000	0.000000	-3.033333	17.500000	1023.000000	1023.000000	2046.000000
11.520000	-0.031782	-18.782930	-4.428048	1.509822	-8.963844	-6.900860	0.000000	-10.000000	0.000000	-2.833333	16.500000	1023.000000	1023.000000	2046.000000
11.540000	-0.031726	-18.749805	-4.429198	1.530373	-8.972280	-6.878702	0.000000	-10.000000	0.000000	-2.516667	15.666667	1023.000000	1023.000000	2046.000000
11.560000	-0.031821	-18.806070	-4.445570	1.509411	-8.974648	-6.895264	0.000000	-10.000000	0.000000	-2.000000	14.833333	1023.000000	1023.000000	2046.000000
11.580000	-0.031931	-18.871044	-4.432025	1.432452	-8.991576	-6.879894	0.000000	-10.000000	0.000000	-1.183333	14.333333	1023.000000	1023.000000	2046.000000
11.600000	-0.031958	-18.887169	-4.416874	1.399194	-9.004009	-6.865481	0.000000	-10.000000	-0.008333	-0.433333	14.000000	1023.000000	1023.000000	2046.000000
11.620000	-0.032028	-18.928335	-4.399846	1.318133	-9.004654	-6.841969	0.000000	-10.000000	-0.008333	0.000000	14.000000	1023.000000	1023.000000	2046.000000
11.640000	-0.032101	-18.971689	-4.400832	1.259337	-9.006213	-6.823980	0.000000	-10.000000	-0.008333	0.000000	14.000000	1023.000000	1023.000000	2046.000000
11.660000	-0.032195	-19.027382	-4.385256	1.170176	-9.001912	-6.810390	0.000000	-10.000000	0.008333	0.000000	14.000000	1023.000000	1023.000000	2046.000000
11.680000	-0.032340	-19.113123	-4.436699	1.101660	-8.968940	-6.809144	0.000000	-10.000000	0.008333	0.000000	14.000000	1023.000000	1023.000000	2046.000000
11.700000	-0.032531	-19.225767	-4.471407	1.042022	-8.948707	-6.847675	0.000000	-10.000000	0.008333	0.000000	14.000000	1023.000000	1023.000000	2046.000000
11.720000	-0.032893	-19.439947	-4.521246	0.972646	-8.998823	-6.892524	0.000000	-10.000000	0.000000	0.000000	14.000000	1023.000000	1023.000000	2046.000000
11.740000	-0.033067	-19.542423	-4.583454	0.889798	-8.980946	-6.867820	0.000000	-10.000000	0.000000	0.000000	14.000000	1023.000000	1023.000000	2046.000000
11.760000	-0.033309	-19.685488	-4.610562	0.857580	-9.029306	-6.903199	0.000000	-10.000000	0.000000	0.000000	14.000000	1023.000000	1023.000000	2046.000000
11.780000	-0.033467	-19.778996	-4.641095	0.806527	-9.034246	-6.910182	0.000000	-10.000000	0.000000	-0.616667	14.000000	1023.000000	1023.000000	2046.000000
11.800000	-0.033566	-19.837715	-4.638587	0.755124	-9.077471	-6.876780	0.000000	-10.000000	0.008333	-1.416667	14.000000	1023.000000	1023.000000	2046.000000
11.820000	-0.033804	-19.977993	-4.667405	0.699186	-9.116669	-6.893106	0.000000	-10.000000	0.008333	-2.416667	13.666667	1023.000000	1023.000000	2046.000000
11.840000	-0.034135	-20.173632	-4.693401	0.598989	-9.149457	-6.929762	0.000000	-10.000000	0.016667	-2.966667	13.000000	1023.000000	1023.000000	2046.000000
11.860000	-0.034067	-20.133522	-4.704968	0.568503	-9.100366	-6.896692	0.000000	-10.000000	0.016667	-3.516667	11.833333	1023.000000	1023.000000	2046.000000
11.880000	-0.034135	-20.173717	-4.715651	0.563912	-9.079639	-6.942340	0.000000	-10.000000	0.025000	-4.033333	10.666667	1023.000000	1023.000000	2046.000000
11.900000	-0.034178	-20.199125	-4.695280	0.523888	-9.114835	-6.912897	0.000000	-10.000000	0.016667	-4.466667	9.166667	1023.000000	1023.000000	2046.000000
11.920000	-0.034212	-20.219511	-4.708324	0.487454	-9.127910	-6.870731	0.000000	-10.000000	0.008333	-4.650000	7.833333	1023.000000	1023.000000	2046.000000
11.940000	-0.034280	-20.259708	-4.691053	0.469144	-9.131119	-6.906681	0.000000	-10.000000	0.000000	-4.500000	6.166667	1023.000000	1023.000000	2046.000000
11.960000	-0.034610	-20.454771	-4.726152	0.420122	-9.194619	-6.954123	0.000000	-10.000000	0.000000	-4.016666	4.833333	1023.000000	1023.000000	2046.000000
11.980000	-0.034787	-20.559225	-4.801559	0.388706	-9.222291	-6.924082	0.000000	-10.000000	0.000000	-3.383333	3.333333	1023.000000	1023.000000	2046.000000
12.000000	-0.035068	-20.725307	-4.950861	0.295426	-9.167468	-6.902405	0.000000	-10.000000	0.000000	-2.916667	2.166667	1023.000000	1023.000000	2046.000000
12.020000	-0.035379	-20.908978	-4.996988	0.230312	-9.187256	-6.955046	0.000000	-10.000000	0.008333	-2.983333	1.166667	1023.000000	1023.000000	2046.000000
12.040000	-0.035551	-21.010916	-4.938086	0.136597	-9.182935	-7.026492	0.000000	-10.000000	0.016667	-3.600000	0.500000	1023.000000	1023.000000	2046.000000
12.060000	-0.035625	-21.054146	-4.827560	0.005338	-9.221913	-7.010010	0.000000	-10.000000	0.016667	-4.083333	-0.333333	1023.000000	1023.000000	2046.000000
12.080000	-0.035575	-21.024549	-4.839532	0.068286	-9.229686	-7.023619	0.000000	-10.000000	0.008333	-3.683333	-1.500000	1023.000000	1023.000000	2046.000000
12.100000	-0.035712	-21.105928	-4.848307	0.224880	-9.387033	-7.095469	0.000000	-10.000000	0.000000	-1.883333	-2.500000	1023.000000	1023.000000	2046.000000
12.120000	-0.035545	-21.007212	-4.930699	0.494399	-9.468630	-7.102281	0.000000	-10.000000	0.000000	0.000000	-3.000000	1023.000000	1023.000000	2046.000000
12.140000	-0.035305	-20.865330	-5.047630	0.777095	-9.471693	-7.123101	0.000000	-10.000000	0.000000	0.783333	-3.000000	1023.000000	1023.000000	2046.000000
12.160000	-0.035065	-20.723606	-5.089670	1.038138	-9.507070	-7.165005	0.000000	-10.000000	0.000000	0.500000	-3.000000	1023.000000	1023.000000	2046.000000
12.180000	-0.034885	-20.616989	-5.157436	1.217231	-9.526375	-7.150410	0.000000	-10.000000	0.000000	0.000000	-3.000000	1023.000000	1023.000000	2046.000000
12.200000	-0.034534	-20.409489	-5.201495	1.356413	-9.476952	-7.087454	0.000000	-10.000000	0.000000	0.000000	-3.000000	1023.000000	1023.000000	2046.000000
12.220000	-0.034397	-20.328354	-5.247144	1.537326	-9.460074	-7.158461	0.000000	-10.000000	0.008333	0.000000	-3.000000	1023.000000	1023.000000	2046.000000
12.240000	-0.034626	-20.463955	-5.274261	1.519086	-9.513524	-7.195257	0.000000	-10.000000	0.008333	0.000000	-3.000000	1023.000000	1023.000000	2046.000000
12.260000	-0.034544	-20.415773	-5.228577	1.479384	-9.514123	-7.152457	0.000000	-10.000000	0.008333	0.000000	-3.000000	1023.000000	1023.000000	2046.000000
12.280000	-0.034577	-20.435055	-5.146155	1.430273	-9.553070	-7.166103	0.000000	-10.000000	0.000000	0.000000	-3.000000	1023.000000	1023.000000	2046.000000
12.300000	-0.034691	-20.502518	-5.141682	1.408921	-9.546185	-7.223571	0.000000	-10.000000	0.000000	0.000000	-3.000000	1023.000000	1023.000000	2046.000000
12.320000	-0.034781	-20.555613	-5.153493	1.413998	-9.572028	-7.244089	0.000000	-10.000000	-0.008333	0.350000	-3.000000	1023.000000	1023.000000	2046.000000
12.340000	-0.034495	-20.386307	-5.089245	1.378070	-9.554755	-7.120377	0.000000	-10.000000	-0.008333	1.083333	-3.000000	1023.000000	1023.000000	2046.000000
12.360000	-0.034377	-20.317091	-5.064972	1.370237	-9.522020	-7.100335	0.000000	-10.000000	-0.016667	2.066667	-3.000000	1023.000000	1023.000000	2046.000000
12.380000	-0.034289	-20.264692	-5.010189	1.315341	-9.514322	-7.055521	0.000000	-10.000000	-0.008333	2.933333	-3.000000	1023.000000	1023.000000	2046.000000
12.400000	-0.034192	-20.207617	-4.936623	1.300215	-9.541878	-7.029330	0.000000	-10.000000	-0.008333	3.516667	-3.000000	1023.000000	1023.000000	2046.000000
12.420000	-0.034117	-20.163197	-4.914752	1.242925	-9.522395	-6.968974	0.000000	-10.000000	0.000000	3.983333	-3.000000	1023.000000	1023.000000	2046.000000
12.440000	-0.033937	-20.056522	-4.886725	1.157399	-9.429589	-6.897607	0.000000	-10.000000	-0.016667	4.366667	-3.000000	1023.000000	1023.000000	2046.000000
12.460000	-0.033878	-20.021933	-4.826613	1.133109	-9.419544	-6.908884	0.000000	-10.000000	-0.025000	4.750000	-3.000000	1023.000000	1023.000000	2046.000000
12.480000	-0.033981	-20.082735	-4.820801	1.076970	-9.395494	-6.943411	0.000000	-10.000000	-0.041667	5.083333	-3.000000	1023.000000	1023.000000	2046.000000
12.500000	-0.034016	-20.103716	-4.843670	0.994564	-9.334790	-6.919820	0.000000	-10.000000	-0.033333	5.350000	-3.000000	1023.000000	1023.000000	2046.000000
12.520000	-0.033922	-20.047617	-4.812967	0.951694	-9.312753	-6.873590	0.000000	-10.000000	-0.041667	5.683333	-3.000000	1023.000000	1023.000000	2046.000000
12.540000	-0.033777	-19.962208	-4.854538	0.912702	-9.221722	-6.798652	0.000000	-10.000000	-0.041667	6.116667	-3.000000	1023.000000	1023.000000	2046.000000
12.560000	-0.033411	-19.746181	-4.806258	0.890844	-9.126728	-6.704040	0.000000	-10.000000	-0.050000	6.850000	-3.000000	1023.000000	1023.000000	2046.000000
12.580000	-0.033127	-19.578293	-4.792001	0.809711	-9.011810	-6.584193	0.000000	-10.000000	-0.050000	7.900000	-3.000000	1023.000000	1023.000000	2046.000000
12.600000	-0.032831	-19.402960	-4.818744	0.801642	-8.879529	-6.506328	0.000000	-10.000000	-0.050000	9.116667	5.333333	1023.000000	1023.000000	2046.000000
12.620000	-0.032492	-19.202557	-4.760953	0.729561	-8.748443	-6.422721	0.000000	-10.000000	-0.066667	10.300000	14.333333	1023.000000	1023.000000	2046.000000
12.640000	-0.031826	-18.809038	-4.695251	0.695572	-8.585520	-6.223839	0.000000	-10.000000	-0.091667	11.333334	24.666666	1023.000000	1023.000000	2046.000000
12.660000	-0.031131	-18.398571	-4.613574	0.683743	-8.369481	-6.099260	0.000000	-10.000000	-0.108333	12.350000	28.000000	1023.000000	1023.000000	2046.000000
12.680000	-0.030574	-18.069160	-4.557028	0.690346	-8.223422	-5.979056	0.000000	-10.000000	-0.133333	13.250000	32.000000	1023.000000	1023.000000	2046.000000
12.700000	-0.029920	-17.682878	-4.487923	0.604521	-8.021085	-5.778392	0.000000	-10.000000	-0.158333	14.400001	36.333332	1023.000000	1023.000000	2046.000000
12.720000	-0.029355	-17.348627	-4.360238	0.567190	-7.899663	-5.655915	0.000000	-10.000000	-0.191667	15.533334	40.833332	1023.000000	1023.000000	2046.000000
12.740000	-0.028684	-16.951950	-4.323047	0.567990	-7.647417	-5.549476	0.000000	-10.000000	-0.200000	16.583334	46.000000	1023.000000	1023.000000	2046.000000
12.760000	-0.028288	-16.718452	-4.334782	0.543206	-7.441627	-5.485250	0.000000	-10.000000	-0.200000	17.266666	51.166668	1023.000000	1023.000000	2046.000000
12.780000	-0.027708	-16.375448	-4.326298	0.486119	-7.241346	-5.293923	0.000000	-10.000000	-0.208333	17.700001	56.833332	1023.000000	1023.000000	2046.000000
12.800000	-0.026883	-15.887730	-4.303140	0.468305	-6.929836	-5.123058	0.000000	-10.000000	-0.216667	17.966667	62.500000	1023.000000	1023.000000	2046.000000
12.820000	-0.026324	-15.557496	-4.217797	0.445902	-6.749954	-5.035647	0.000000	-10.000000	-0.225000	17.900000	68.500000	1023.000000	1023.000000	2046.000000
12.840000	-0.025622	-15.142357	-4.026123	0.385825	-6.574675	-4.927384	0.000000	-10.000000	-0.208333	17.633333	74.500000	1023.000000	1023.000000	2046.000000
12.860000	-0.024887	-14.708336	-3.971614	0.352124	-6.323669	-4.765177	0.000000	-10.000000	-0.208333	17.916666	80.500000	1023.000000	1023.000000	2046.000000
12.880000	-0.024096	-14.240612	-3.977747	0.510455	-6.121961	-4.651359	0.000000	-10.000000	-0.216667	18.133333	86.500000	1023.000000	1023.000000	2046.000000
12.900000	-0.023409	-13.834839	-4.062132	0.773219	-5.995056	-4.550870	0.000000	-10.000000	-0.241667	18.700001	92.500000	1023.000000	1023.000000	2046.000000
12.920000	-0.022830	-13.492387	-4.087440	1.041729	-5.915476	-4.531200	0.000000	-10.000000	-0.233333	18.583334	98.666664	1023.000000	1023.000000	2046.000000
12.940000	-0.021934	-12.962955	-4.009966	1.286864	-5.801067	-4.438785	0.000000	-10.000000	-0.225000	18.450001	105.000000	1023.000000	1023.000000	2046.000000
12.960000	-0.020938	-12.374474	-3.889116	1.466226	-5.655676	-4.295907	0.000000	-10.000000	-0.208333	18.383333	111.333336	1023.000000	1023.000000	2046.000000
12.980000	-0.020202	-11.939268	-3.855876	1.639833	-5.485577	-4.237648	0.000000	-10.000000	-0.208333	18.216667	117.500000	1023.000000	1023.000000	2046.000000
13.000000	-0.019310	-11.412353	-3.734980	1.709736	-5.291521	-4.095588	0.000000	-10.000000	-0.200000	18.250000	123.500000	1023.000000	1023.000000	2046.000000
13.020000	-0.018572	-10.976069	-3.599902	1.754328	-5.125772	-4.004725	0.000000	-10.000000	-0.216667	18.483334	129.500000	1023.000000	1023.000000	2046.000000
13.040000	-0.017998	-10.636958	-3.531579	1.733365	-4.921659	-3.917085	0.000000	-10.000000	-0.258333	19.283333	135.666672	1023.000000	1023.000000	2046.000000
13.060000	-0.017268	-10.205647	-3.363273	1.690763	-4.743958	-3.789178	0.000000	-10.000000	-0.300000	20.450001	142.000000	1023.000000	1023.000000	2046.000000
13.080000	-0.016743	-9.894866	-3.236320	1.669115	-4.545954	-3.781707	0.000000	-10.000000	-0.333333	21.183332	148.666672	1023.000000	1023.000000	2046.000000
13.100000	-0.016147	-9.542933	-3.162624	1.677814	-4.393084	-3.665039	0.000000	-10.000000	-0.341667	21.616667	155.666672	1023.000000	1023.000000	2046.000000
13.120000	-0.015516	-9.169724	-3.051853	1.653294	-4.245140	-3.526026	0.000000	-10.000000	-0.350000	21.816668	162.833328	1023.000000	1023.000000	2046.000000
13.140000	-0.014982	-8.854608	-2.967310	1.631171	-4.084867	-3.433602	0.000000	-10.000000	-0.350000	21.783335	170.166672	1023.000000	1023.000000	2046.000000
13.160000	-0.014143	-8.358539	-2.843736	1.562573	-3.859429	-3.217947	0.000000	-10.000000	-0.333333	21.716667	177.333328	1023.000000	1023.000000	2046.000000
13.180000	-0.013512	-7.985709	-2.723107	1.491498	-3.661718	-3.092383	0.000000	-10.000000	-0.325000	21.300001	184.666672	1023.000000	1023.000000	2046.000000
13.200000	-0.012888	-7.616735	-2.628452	1.414011	-3.458051	-2.944243	0.000000	-10.000000	-0.308333	21.066668	191.833328	1023.000000	1023.000000	2046.000000
13.220000	-0.012126	-7.166617	-2.474741	1.323979	-3.260283	-2.755572	0.000000	-10.000000	-0.316667	20.916668	199.000000	1023.000000	1023.000000	2046.000000
13.240000	-0.011632	-6.874583	-2.385783	1.204331	-3.093078	-2.600052	0.000000	-10.000000	-0.316667	21.000000	206.000000	1023.000000	1023.000000	2046.000000
13.260000	-0.011189	-6.612735	-2.305273	1.091052	-2.940885	-2.457630	0.000000	-10.000000	-0.316667	20.983334	213.000000	1023.000000	1023.000000	2046.000000
13.280000	-0.010655	-6.296825	-2.230074	0.962609	-2.744635	-2.284725	0.000000	-10.000000	-0.291667	20.583334	220.000000	1023.000000	1023.000000	2046.000000
13.300000	-0.010383	-6.136591	-2.195940	0.863855	-2.619214	-2.185292	0.000000	-10.000000	-0.266667	20.416668	226.833328	1023.000000	1023.000000	2046.000000
13.320000	-0.010060	-5.945541	-2.161397	0.822016	-2.493715	-2.112445	0.000000	-10.000000	-0.241667	19.883333	233.666672	1023.000000	1023.000000	2046.000000
13.340000	-0.009937	-5.872759	-2.150802	0.718613	-2.386637	-2.053932	0.000000	-10.000000	-0.233333	19.450001	240.500000	1023.000000	1023.000000	2046.000000
13.360000	-0.009507	-5.618680	-2.081997	0.663048	-2.266544	-1.933187	0.000000	-10.000000	-0.216667	18.583334	247.166672	1023.000000	1023.000000	2046.000000
13.380000	-0.009270	-5.478768	-2.021215	0.657090	-2.213213	-1.901430	0.000000	-10.000000	-0.191667	17.783335	253.500000	1023.000000	1023.000000	2046.000000
13.400000	-0.008927	-5.275565	-1.997556	0.621545	-2.114965	-1.784588	0.000000	-10.000000	-0.166667	17.016666	259.500000	1023.000000	1023.000000	2046.000000
13.420000	-0.008419	-4.975868	-1.931560	0.650442	-1.997274	-1.697477	0.000000	-10.000000	-0.141667	16.216667	265.166656	1023.000000	1023.000000	2046.000000
13.440000	-0.007921	-4.681319	-1.835516	0.644725	-1.886662	-1.603866	0.000000	-10.000000	-0.141667	15.500000	270.666656	1023.000000	1023.000000	2046.000000
13.460000	-0.007720	-4.562245	-1.770217	0.534175	-1.880346	-1.445857	0.000000	-10.000000	-0.125000	14.633334	275.833344	1023.000000	1023.000000	2046.000000
13.480000	-0.007244	-4.280956	-1.670278	0.545938	-1.821733	-1.334884	0.000000	-10.000000	-0.116667	13.650001	281.000000	1023.000000	1023.000000	2046.000000
13.500000	-0.007409	-4.378769	-1.728684	0.523139	-1.818472	-1.354753	0.000000	-10.000000	-0.083333	12.583334	285.666656	1023.000000	1023.000000	2046.000000
13.520000	-0.007455	-4.405614	-1.745279	0.535051	-1.899261	-1.296124	0.000000	-10.000000	-0.058333	11.350000	290.000000	1023.000000	1023.000000	2046.000000
13.540000	-0.007564	-4.470294	-1.896644	0.502487	-1.889693	-1.186444	0.000000	-10.000000	-0.025000	9.633333	294.000000	1023.000000	1023.000000	2046.000000
13.560000	-0.007674	-4.535509	-1.999425	0.504667	-1.920439	-1.120312	0.000000	-10.000000	-0.008333	7.450000	297.666656	1023.000000	1023.000000	2046.000000
13.580000	-0.007825	-4.624659	-1.970446	0.481654	-1.985737	-1.150130	0.000000	-10.000000	0.000000	4.550000	300.666656	1023.000000	1023.000000	2046.000000
13.600000	-0.007845	-4.636671	-1.912071	0.445767	-2.035058	-1.135309	0.000000	-10.000000	0.008333	1.450000	302.666656	1023.000000	1023.000000	2046.000000
13.620000	-0.007613	-4.499078	-1.937524	0.546547	-2.033218	-1.074883	0.000000	-10.000000	0.008333	-0.750000	303.666656	1023.000000	1023.000000	2046.000000
13.640000	-0.008028	-4.744346	-2.080852	0.749468	-2.170770	-1.242192	0.000000	-10.000000	0.008333	-1.950000	304.000000	1023.000000	1023.000000	2046.000000
13.660000	-0.008291	-4.899861	-2.209628	1.004250	-2.316445	-1.378037	0.000000	-10.000000	0.016667	-2.550000	304.000000	1023.000000	1023.000000	2046.000000
13.680000	-0.008434	-4.984709	-2.281206	1.270717	-2.477896	-1.496323	0.000000	-10.000000	0.025000	-3.833333	304.000000	1023.000000	1023.000000	2046.000000
13.700000	-0.008242	-4.870779	-2.298007	1.527097	-2.559179	-1.540690	0.000000	-10.000000	0.041667	-5.166667	304.000000	1023.000000	1023.000000	2046.000000
13.720000	-0.007929	-4.685905	-2.217607	1.719633	-2.612517	-1.575414	0.000000	-10.000000	0.041667	-6.166667	304.000000	1023.000000	1023.000000	2046.000000
13.740000	-0.007937	-4.690509	-2.220767	1.887754	-2.697521	-1.659975	0.000000	-10.000000	0.050000	-6.600000	304.000000	1023.000000	1023.000000	2046.000000
13.760000	-0.007914	-4.677283	-2.174318	2.017011	-2.781102	-1.738874	0.000000	-10.000000	0.041667	-6.916667	304.000000	1023.000000	1023.000000	2046.000000
13.780000	-0.008313	-4.912928	-2.201034	2.051587	-2.890930	-1.872551	0.000000	-10.000000	0.041667	-7.283333	304.000000	1023.000000	1023.000000	2046.000000
13.800000	-0.008394	-4.960834	-2.162179	2.062047	-2.960452	-1.900250	0.000000	-10.000000	0.041667	-7.683333	304.000000	1023.000000	1023.000000	2046.000000
13.820000	-0.008781	-5.189463	-2.167902	2.037528	-3.047057	-2.012032	0.000000	-10.000000	0.050000	-8.083334	304.000000	1023.000000	1023.000000	2046.000000
13.840000	-0.008858	-5.235202	-2.184777	2.005963	-3.085753	-1.970634	0.000000	-10.000000	0.050000	-8.400001	296.833344	1023.000000	1023.000000	2046.000000
13.860000	-0.009262	-5.473732	-2.222754	2.003878	-3.226323	-2.028532	0.000000	-10.000000	0.050000	-8.483334	288.833344	1023.000000	1023.000000	2046.000000
13.880000	-0.009506	-5.617748	-2.289555	1.978406	-3.277653	-2.028946	0.000000	-10.000000	0.050000	-8.266666	279.833344	1023.000000	1023.000000	2046.000000
13.900000	-0.009945	-5.877317	-2.365481	1.925198	-3.367474	-2.069561	0.000000	-10.000000	0.050000	-8.150000	277.166656	1023.000000	1023.000000	2046.000000
13.920000	-0.010042	-5.934996	-2.374096	1.871422	-3.415073	-2.017249	0.000000	-10.000000	0.050000	-7.933333	274.333344	1023.000000	1023.000000	2046.000000
13.940000	-0.010489	-6.198991	-2.408447	1.809824	-3.490039	-2.110329	0.000000	-10.000000	0.041667	-7.850000	271.666656	1023.000000	1023.000000	2046.000000
13.960000	-0.010994	-6.497456	-2.384324	1.699512	-3.665523	-2.147120	0.000000	-10.000000	0.041667	-7.683333	269.000000	1023.000000	1023.000000	2046.000000
13.980000	-0.011640	-6.879077	-2.446214	1.577198	-3.785361	-2.224700	0.000000	-10.000000	0.041667	-7.966667	266.500000	1023.000000	1023.000000	2046.000000
14.000000	-0.012099	-7.150450	-2.386670	1.475614	-3.947196	-2.292198	0.000000	-10.000000	0.050000	-8.666667	263.833344	1023.000000	1023.000000	2046.000000
14.020000	-0.012685	-7.496699	-2.426312	1.373392	-4.097724	-2.346054	0.000000	-10.000000	0.058333	-9.633333	261.000000	1023.000000	1023.000000	2046.000000
14.040000	-0.013413	-7.927359	-2.459382	1.252292	-4.257081	-2.463189	0.000000	-10.000000	0.083333	-10.716666	257.666656	1023.000000	1023.000000	2046.000000
14.060000	-0.013940	-8.238726	-2.467028	1.173417	-4.376427	-2.568687	0.000000	-10.000000	0.091667	-11.666667	254.000000	1023.000000	1023.000000	2046.000000
14.080000	-0.014760	-8.723294	-2.548036	1.079639	-4.522605	-2.732292	0.000000	-10.000000	0.100000	-12.566667	250.000000	1023.000000	1023.000000	2046.000000
14.100000	-0.015315	-9.051414	-2.607924	0.987515	-4.629786	-2.801220	0.000000	-10.000000	0.108333	-13.416667	245.833328	1023.000000	1023.000000	2046.000000
14.120000	-0.016040	-9.479930	-2.659111	0.938711	-4.808403	-2.951126	0.000000	-10.000000	0.150000	-14.200001	241.500000	1023.000000	1023.000000	2046.000000
14.140000	-0.016504	-9.754011	-2.685755	0.904024	-4.932671	-3.039609	0.000000	-10.000000	0.183333	-15.083334	236.833328	1023.000000	1023.000000	2046.000000
14.160000	-0.017275	-10.209604	-2.755639	0.879938	-5.118212	-3.215691	0.000000	-10.000000	0.208333	-15.966667	231.833328	1023.000000	1023.000000	2046.000000
14.180000	-0.018015	-10.646983	-2.782475	0.695921	-5.328718	-3.231711	0.000000	-10.000000	0.216667	-16.883333	226.333328	1023.000000	1023.000000	2046.000000
14.200000	-0.018579	-10.980272	-2.811405	0.699757	-5.471513	-3.397112	0.000000	-10.000000	0.233333	-17.466667	220.500000	1023.000000	1023.000000	2046.000000
14.220000	-0.019453	-11.496767	-2.929934	0.641771	-5.595143	-3.613462	0.000000	-10.000000	0.233333	-17.766666	214.500000	1023.000000	1023.000000	2046.000000
14.240000	-0.020165	-11.917436	-3.088335	0.528048	-5.739128	-3.618021	0.000000	-10.000000	0.241667	-18.083334	208.500000	1023.000000	1023.000000	2046.000000
14.260000	-0.020927	-12.367700	-3.217340	0.470549	-5.880960	-3.739948	0.000000	-10.000000	0.241667	-18.600000	202.500000	1023.000000	1023.000000	2046.000000
14.280000	-0.021490	-12.700620	-3.246804	0.368135	-5.979215	-3.842736	0.000000	-10.000000	0.250000	-19.250000	196.500000	1023.000000	1023.000000	2046.000000
14.300000	-0.022162	-13.097547	-3.188209	0.251341	-6.166381	-3.994297	0.000000	-10.000000	0.283333	-19.766666	190.166672	1023.000000	1023.000000	2046.000000
14.320000	-0.022727	-13.431921	-3.152148	0.166276	-6.349786	-4.096263	0.000000	-10.000000	0.283333	-20.000000	183.666672	1023.000000	1023.000000	2046.000000
14.340000	-0.023121	-13.664435	-3.223564	0.276449	-6.496928	-4.220393	0.000000	-10.000000	0.275000	-19.866667	177.000000	1023.000000	1023.000000	2046.000000
14.360000	-0.023564	-13.926357	-3.372208	0.450431	-6.681357	-4.323223	0.000000	-10.000000	0.241667	-19.416668	170.333328	1023.000000	1023.000000	2046.000000
14.380000	-0.024338	-14.383880	-3.520251	0.648519	-6.968648	-4.543500	0.000000	-10.000000	0.241667	-19.050001	163.833328	1023.000000	1023.000000	2046.000000
14.400000	-0.024451	-14.450359	-3.550211	0.857384	-7.178213	-4.579319	0.000000	-10.000000	0.250000	-18.950001	157.500000	1023.000000	1023.000000	2046.000000
14.420000	-0.024701	-14.598350	-3.667975	1.068018	-7.306484	-4.691909	0.000000	-10.000000	0.250000	-19.216667	151.166672	1023.000000	1023.000000	2046.000000
14.440000	-0.024867	-14.696268	-3.772073	1.240138	-7.373700	-4.790634	0.000000	-10.000000	0.250000	-19.416668	144.833328	1023.000000	1023.000000	2046.000000
14.460000	-0.025095	-14.831305	-3.882113	1.382833	-7.420499	-4.911524	0.000000	-10.000000	0.250000	-19.450001	138.166672	1023.000000	1023.000000	2046.000000
14.480000	-0.025725	-15.203553	-3.978797	1.439556	-7.585571	-5.078741	0.000000	-10.000000	0.250000	-19.300001	131.833328	1023.000000	1023.000000	2046.000000
14.500000	-0.026044	-15.392278	-4.046672	1.428914	-7.672981	-5.101538	0.000000	-10.000000	0.250000	-19.083334	125.166664	1023.000000	1023.000000	2046.000000
14.520000	-0.026598	-15.719378	-4.108278	1.379785	-7.752271	-5.238614	0.000000	-10.000000	0.250000	-18.900000	118.833336	1023.000000	1023.000000	2046.000000
14.540000	-0.027142	-16.041128	-4.136734	1.321771	-7.854413	-5.371753	0.000000	-10.000000	0.241667	-18.716667	112.500000	1023.000000	1023.000000	2046.000000
14.560000	-0.027554	-16.284637	-4.160039	1.269948	-7.968303	-5.426242	0.000000	-10.000000	0.225000	-18.600000	106.500000	1023.000000	1023.000000	2046.000000
14.580000	-0.028163	-16.644308	-4.204710	1.199311	-8.133286	-5.505622	0.000000	-10.000000	0.208333	-18.350000	100.333336	1023.000000	1023.000000	2046.000000
14.600000	-0.028451	-16.814386	-4.260440	1.172616	-8.195298	-5.531264	0.000000	-10.000000	0.200000	-18.016666	94.166664	1023.000000	1023.000000	2046.000000
14.620000	-0.029227	-17.272955	-4.334454	1.066740	-8.343527	-5.661715	0.000000	-10.000000	0.191667	-17.600000	88.166664	1023.000000	1023.000000	2046.000000
14.640000	-0.029573	-17.477625	-4.352413	1.013064	-8.451386	-5.686889	0.000000	-10.000000	0.191667	-17.216667	82.333336	1023.000000	1023.000000	2046.000000
14.660000	-0.030226	-17.863651	-4.375409	0.969955	-8.615619	-5.842579	0.000000	-10.000000	0.191667	-16.933334	76.500000	1023.000000	1023.000000	2046.000000
14.680000	-0.030530	-18.043436	-4.363084	0.864728	-8.729036	-5.816044	0.000000	-10.000000	0.200000	-16.683334	70.833336	1023.000000	1023.000000	2046.000000
14.700000	-0.031151	-18.410040	-4.383676	0.804335	-8.873184	-5.957515	0.000000	-10.000000	0.200000	-16.500000	65.166664	1023.000000	1023.000000	2046.000000
14.720000	-0.031511	-18.622984	-4.431059	0.743208	-8.909067	-6.026064	0.000000	-10.000000	0.200000	-16.183334	59.833332	1023.000000	1023.000000	2046.000000
14.740000	-0.032154	-19.002773	-4.482994	0.618669	-9.002747	-6.135703	0.000000	-10.000000	0.191667	-15.900001	54.333332	1023.000000	1023.000000	2046.000000
14.760000	-0.032597	-19.264875	-4.515681	0.528644	-9.085593	-6.192245	0.000000	-10.000000	0.183333	-15.616667	49.000000	1023.000000	1023.000000	2046.000000
14.780000	-0.033092	-19.557280	-4.600430	0.434402	-9.158451	-6.232801	0.000000	-10.000000	0.166667	-15.566667	43.666668	1023.000000	1023.000000	2046.000000
14.800000	-0.033446	-19.766621	-4.633524	0.373539	-9.220318	-6.286317	0.000000	-10.000000	0.166667	-15.433333	38.500000	1023.000000	1023.000000	2046.000000
14.820000	-0.033799	-19.974964	-4.702393	0.355571	-9.280117	-6.348025	0.000000	-10.000000	0.166667	-15.416667	33.333332	1023.000000	1023.000000	2046.000000
14.840000	-0.034101	-20.153406	-4.717822	0.324306	-9.357500	-6.402390	0.000000	-10.000000	0.175000	-15.150001	28.166666	1023.000000	1023.000000	2046.000000
14.860000	-0.034895	-20.622940	-4.812111	0.180205	-9.506909	-6.484125	0.000000	-10.000000	0.166667	-14.966667	23.000000	1023.000000	1023.000000	2046.000000
14.880000	-0.035037	-20.707090	-4.862398	0.246316	-9.500393	-6.590615	0.000000	-10.000000	0.158333	-14.583334	18.000000	1023.000000	1023.000000	2046.000000
14.900000	-0.035705	-21.101788	-4.908059	0.109809	-9.621131	-6.682407	0.000000	-10.000000	0.150000	-14.383333	13.166667	1023.000000	1023.000000	2046.000000
14.920000	-0.036220	-21.406210	-5.092584	0.056234	-9.663490	-6.706369	0.000000	-10.000000	0.150000	-14.000000	8.500000	1023.000000	1023.000000	2046.000000
14.940000	-0.036785	-21.739693	-5.311094	0.044261	-9.646535	-6.826325	0.000000	-10.000000	0.150000	-13.933333	4.000000	1023.000000	1023.000000	2046.000000
14.960000	-0.037308	-22.048756	-5.348410	-0.061477	-9.736490	-6.902378	0.000000	-10.000000	0.150000	-13.966667	-0.333333	1023.000000	1023.000000	2046.000000
14.980000	-0.037471	-22.145086	-5.234521	-0.184019	-9.790116	-6.936430	0.000000	-10.000000	0.133333	-14.066667	-4.833333	1023.000000	1023.000000	2046.000000
15.000000	-0.037820	-22.351698	-5.208961	-0.294315	-9.864573	-6.983850	0.000000	-10.000000	0.116667	-13.800000	-9.333333	1023.000000	1023.000000	2046.000000
15.020000	-0.038058	-22.492176	-5.279307	-0.229521	-9.942241	-7.041107	0.000000	-10.000000	0.083333	-13.116667	-13.833333	1023.000000	1023.000000	2046.000000
15.040000	-0.038108	-22.522083	-5.329657	-0.042591	-10.044143	-7.105694	0.000000	-10.000000	0.066667	-12.266667	-18.000000	1023.000000	1023.000000	2046.000000
15.060000	-0.038317	-22.645235	-5.444247	0.178014	-10.211642	-7.167359	0.000000	-10.000000	0.050000	-11.500000	-22.000000	1023.000000	1023.000000	2046.000000
15.080000	-0.038373	-22.678167	-5.501151	0.411044	-10.315679	-7.272381	0.000000	-10.000000	0.050000	-10.966667	-26.000000	1023.000000	1023.000000	2046.000000
15.100000	-0.038418	-22.704832	-5.621177	0.617575	-10.369040	-7.332190	0.000000	-10.000000	0.050000	-10.533334	-29.833334	1023.000000	1023.000000	2046.000000
15.120000	-0.038444	-22.720119	-5.671526	0.768988	-10.443753	-7.373828	0.000000	-10.000000	0.050000	-10.166667	-33.500000	1023.000000	1023.000000	2046.000000
15.140000	-0.038528	-22.770214	-5.731037	0.835916	-10.473390	-7.401703	0.000000	-10.000000	0.050000	-9.800000	-36.833332	1023.000000	1023.000000	2046.000000
15.160000	-0.038819	-22.942171	-5.832889	0.864918	-10.505127	-7.469072	0.000000	-10.000000	0.041667	-9.683333	-40.166668	1023.000000	1023.000000	2046.000000
15.180000	-0.039053	-23.080193	-5.894417	0.856859	-10.544745	-7.497889	0.000000	-10.000000	0.041667	-9.633333	-43.333332	1023.000000	1023.000000	2046.000000
15.200000	-0.039328	-23.242914	-5.877219	0.799838	-10.592800	-7.572734	0.000000	-10.000000	0.025000	-9.550000	-46.666668	1023.000000	1023.000000	2046.000000
15.220000	-0.039469	-23.326462	-5.833232	0.717061	-10.605889	-7.604402	0.000000	-10.000000	0.033333	-9.316667	-49.833332	1023.000000	1023.000000	2046.000000
15.240000	-0.039664	-23.441442	-5.822200	0.639435	-10.616514	-7.642163	0.000000	-10.000000	0.025000	-8.900001	-53.000000	1023.000000	1023.000000	2046.000000
15.260000	-0.040020	-23.651880	-5.850086	0.603306	-10.681050	-7.724050	0.000000	-10.000000	0.041667	-8.266666	-55.833332	1023.000000	1023.000000	2046.000000
15.280000	-0.040285	-23.808542	-5.844777	0.537998	-10.747783	-7.753981	0.000000	-10.000000	0.025000	-7.150000	-60.000000	1023.000000	1023.000000	2046.000000
15.300000	-0.040310	-23.823156	-5.832856	0.477559	-10.741257	-7.726603	0.000000	-10.000000	0.016667	-6.250000	-63.166668	1023.000000	1023.000000	2046.000000
15.320000	-0.040564	-23.973104	-5.821868	0.414640	-10.817649	-7.748228	0.000000	-10.000000	0.000000	-5.650000	-65.500000	1023.000000	1023.000000	2046.000000
15.340000	-0.040723	-24.067316	-5.813916	0.404462	-10.854490	-7.803373	0.000000	-10.000000	0.000000	-5.250000	-66.166664	1023.000000	1023.000000	2046.000000
15.360000	-0.040764	-24.091640	-5.785016	0.324725	-10.879756	-7.751593	0.000000	-10.000000	0.000000	-4.400000	-67.333336	1023.000000	1023.000000	2046.000000
15.380000	-0.040893	-24.167585	-5.793045	0.268346	-10.857648	-7.785239	0.000000	-10.000000	-0.008333	-3.216667	-68.833336	1023.000000	1023.000000	2046.000000
15.400000	-0.041104	-24.292337	-5.797394	0.164162	-10.871689	-7.787416	0.000000	-10.000000	-0.008333	-2.316667	-69.666664	1023.000000	1023.000000	2046.000000
15.420000	-0.041173	-24.333080	-5.743507	0.054255	-10.891041	-7.752788	0.000000	-10.000000	-0.016667	-1.500000	-70.000000	1023.000000	1023.000000	2046.000000
15.440000	-0.041397	-24.465700	-5.771286	-0.041113	-10.887121	-7.766180	0.000000	-10.000000	-0.016667	-0.800000	-70.000000	1023.000000	1023.000000	2046.000000
15.460000	-0.041734	-24.664732	-5.777820	-0.111848	-10.949239	-7.825825	0.000000	-10.000000	-0.033333	0.383333	-70.000000	1023.000000	1023.000000	2046.000000
15.480000	-0.041747	-24.672752	-5.750535	-0.175172	-10.956284	-7.790762	0.000000	-10.000000	-0.033333	1.483333	-70.000000	1023.000000	1023.000000	2046.000000
15.500000	-0.041731	-24.662815	-5.741282	-0.252904	-10.916472	-7.752157	0.000000	-10.000000	-0.041667	2.816667	-70.000000	1023.000000	1023.000000	2046.000000
15.520000	-0.041940	-24.786346	-5.802145	-0.304614	-10.873773	-7.805815	0.000000	-10.000000	-0.041667	3.933333	-70.000000	1023.000000	1023.000000	2046.000000
15.540000	-0.041705	-24.647608	-5.757390	-0.292740	-10.823764	-7.773714	0.000000	-10.000000	-0.050000	5.100000	-70.000000	1023.000000	1023.000000	2046.000000
15.560000	-0.041829	-24.720957	-5.780497	-0.405601	-10.811007	-7.723852	0.000000	-10.000000	-0.066667	6.150000	-70.000000	1023.000000	1023.000000	2046.000000
15.580000	-0.041843	-24.728991	-5.852748	-0.470402	-10.764862	-7.640978	0.000000	-10.000000	-0.075000	7.350000	-70.000000	1023.000000	1023.000000	2046.000000
15.600000	-0.041610	-24.591682	-5.903451	-0.513806	-10.602378	-7.572048	0.000000	-10.000000	-0.091667	8.683333	-70.000000	1023.000000	1023.000000	2046.000000
15.620000	-0.041370	-24.449909	-5.835677	-0.559649	-10.518507	-7.536076	0.000000	-10.000000	-0.100000	10.166667	-70.000000	1023.000000	1023.000000	2046.000000
15.640000	-0.041024	-24.244923	-5.717025	-0.683976	-10.398947	-7.444974	0.000000	-10.000000	-0.141667	11.600000	-70.000000	1023.000000	1023.000000	2046.000000
15.660000	-0.040481	-23.924107	-5.590230	-0.668864	-10.293275	-7.371737	0.000000	-10.000000	-0.175000	13.483334	-54.333332	1023.000000	1023.000000	2046.000000
15.680000	-0.039879	-23.568644	-5.548378	-0.549825	-10.180215	-7.290225	0.000000	-10.000000	-0.233333	15.266667	-22.500000	1023.000000	1023.000000	2046.000000
15.700000	-0.039187	-23.159267	-5.542138	-0.344232	-10.119252	-7.153644	0.000000	-10.000000	-0.283333	17.433334	11.000000	1023.000000	1023.000000	2046.000000
15.720000	-0.038693	-22.867300	-5.610536	-0.141776	-10.051596	-7.063393	0.000000	-10.000000	-0.350000	19.116667	30.833334	1023.000000	1023.000000	2046.000000
15.740000	-0.037995	-22.455130	-5.604854	0.052495	-9.988388	-6.914382	0.000000	-10.000000	-0.391667	20.833334	36.833332	1023.000000	1023.000000	2046.000000
15.760000	-0.037202	-21.986088	-5.619961	0.256713	-9.803155	-6.819685	0.000000	-10.000000	-0.425000	22.100000	43.666668	1023.000000	1023.000000	2046.000000
15.780000	-0.036222	-21.407490	-5.605808	0.417474	-9.573857	-6.645299	0.000000	-10.000000	-0.441667	23.216667	50.833332	1023.000000	1023.000000	2046.000000
15.800000	-0.034995	-20.681835	-5.528614	0.588328	-9.304133	-6.437414	0.000000	-10.000000	-0.458333	24.133333	58.333332	1023.000000	1023.000000	2046.000000
15.820000	-0.034134	-20.173223	-5.469755	0.696433	-9.078691	-6.321210	0.000000	-10.000000	-0.475000	24.866667	66.166664	1023.000000	1023.000000	2046.000000
15.840000	-0.033156	-19.595493	-5.352221	0.671291	-8.837234	-6.077328	0.000000	-10.000000	-0.508333	25.583334	74.500000	1023.000000	1023.000000	2046.000000
15.860000	-0.032418	-19.158781	-5.219365	0.582341	-8.626434	-5.895324	0.000000	-10.000000	-0.550000	26.550001	83.000000	1023.000000	1023.000000	2046.000000
15.880000	-0.031706	-18.738153	-5.167407	0.570174	-8.372393	-5.768528	0.000000	-10.000000	-0.566667	27.350000	91.666664	1023.000000	1023.000000	2046.000000
15.900000	-0.030734	-18.164022	-5.022492	0.538170	-8.151130	-5.528570	0.000000	-10.000000	-0.566667	27.983334	100.666664	1023.000000	1023.000000	2046.000000
15.920000	-0.029812	-17.618877	-4.927130	0.545708	-7.909341	-5.328113	0.000000	-10.000000	-0.550000	28.200001	110.000000	1023.000000	1023.000000	2046.000000
15.940000	-0.028747	-16.989277	-4.824773	0.505883	-7.621886	-5.048500	0.000000	-10.000000	-0.566667	28.500000	119.333336	1023.000000	1023.000000	2046.000000
15.960000	-0.027738	-16.393251	-4.719356	0.539784	-7.319529	-4.894151	0.000000	-10.000000	-0.583333	28.600000	128.833328	1023.000000	1023.000000	2046.000000
15.980000	-0.026784	-15.829495	-4.621227	0.508964	-7.039809	-4.677423	0.000000	-10.000000	-0.616667	29.000000	138.166672	1023.000000	1023.000000	2046.000000
16.000000	-0.025757	-15.222607	-4.455819	0.427167	-6.775347	-4.418608	0.000000	-10.000000	-0.633333	29.316668	147.833328	1023.000000	1023.000000	2046.000000
16.020000	-0.024906	-14.719162	-4.400129	0.357757	-6.470043	-4.206747	0.000000	-10.000000	-0.641667	29.983334	157.500000	1023.000000	1023.000000	2046.000000
16.040001	-0.023939	-14.148151	-4.286961	0.256259	-6.139427	-3.978024	0.000000	-10.000000	-0.625000	30.400002	167.500000	1023.000000	1023.000000	2046.000000
16.059999	-0.022968	-13.573819	-4.139916	0.213761	-5.883675	-3.763988	0.000000	-10.000000	-0.608333	30.683334	177.500000	1023.000000	1023.000000	2046.000000
16.080000	-0.022036	-13.023361	-4.062035	0.174746	-5.546380	-3.589693	0.000000	-10.000000	-0.608333	30.549999	187.833328	1023.000000	1023.000000	2046.000000
16.100000	-0.021179	-12.516497	-3.971812	0.112511	-5.269942	-3.387254	0.000000	-10.000000	-0.625000	30.350000	198.166672	1023.000000	1023.000000	2046.000000
16.120001	-0.020163	-11.916296	-3.818703	0.025074	-4.986207	-3.136459	0.000000	-10.000000	-0.641667	30.250000	208.500000	1023.000000	1023.000000	2046.000000
16.139999	-0.019082	-11.277442	-3.677467	-0.016614	-4.709578	-2.873784	0.000000	-10.000000	-0.658333	30.250000	218.500000	1023.000000	1023.000000	2046.000000
16.160000	-0.018350	-10.844555	-3.674285	-0.041446	-4.439023	-2.689801	0.000000	-10.000000	-0.650000	30.266666	228.500000	1023.000000	1023.000000	2046.000000
16.180000	-0.017297	-10.222709	-3.530295	-0.013727	-4.174546	-2.504142	0.000000	-10.000000	-0.650000	30.033333	238.500000	1023.000000	1023.000000	2046.000000
16.200001	-0.016383	-9.682303	-3.367661	-0.074950	-3.955643	-2.284049	0.000000	-10.000000	-0.658333	30.233334	248.500000	1023.000000	1023.000000	2046.000000
16.219999	-0.015278	-9.029556	-3.350936	-0.079607	-3.643688	-1.955325	0.000000	-10.000000	-0.666667	30.416666	258.500000	1023.000000	1023.000000	2046.000000
16.240000	-0.014307	-8.455297	-3.334453	-0.124799	-3.317099	-1.678945	0.000000	-10.000000	-0.666667	30.800001	268.666656	1023.000000	1023.000000	2046.000000
16.260000	-0.013494	-7.974928	-3.243033	-0.129421	-3.040089	-1.562384	0.000000	-10.000000	-0.641667	30.766666	279.000000	1023.000000	1023.000000	2046.000000
16.280001	-0.012389	-7.321832	-3.067811	-0.173891	-2.756748	-1.323382	0.000000	-10.000000	-0.641667	30.533333	289.333344	1023.000000	1023.000000	2046.000000
16.299999	-0.011318	-6.688896	-2.921339	-0.195885	-2.485758	-1.085913	0.000000	-10.000000	-0.666667	30.700001	299.500000	1023.000000	1023.000000	2046.000000
16.320000	-0.010263	-6.065509	-2.856521	-0.033808	-2.255135	-0.920045	0.000000	-10.000000	-0.691667	30.966667	309.666656	1023.000000	1023.000000	2046.000000
16.340000	-0.009326	-5.511615	-2.857481	0.200858	-2.091715	-0.763276	0.000000	-10.000000	-0.708333	31.400002	320.000000	1023.000000	1023.000000	2046.000000
16.360001	-0.008297	-4.903586	-2.820620	0.491999	-1.932019	-0.642945	0.000000	-10.000000	-0.700000	31.600000	330.500000	1023.000000	1023.000000	2046.000000
16.379999	-0.007159	-4.231012	-2.658161	0.714721	-1.758839	-0.528733	0.000000	-10.000000	-0.700000	31.666666	341.000000	1023.000000	1023.000000	2046.000000
16.400000	-0.005915	-3.495723	-2.512107	0.905077	-1.530062	-0.358631	0.000000	-10.000000	-0.716667	31.916666	351.500000	1023.000000	1023.000000	2046.000000
16.420000	-0.004730	-2.795428	-2.384137	1.112130	-1.309138	-0.214283	0.000000	-10.000000	-0.741667	32.416668	362.000000	1023.000000	1023.000000	2046.000000
16.440001	-0.003514	-2.076858	-2.234544	1.295100	-1.112994	-0.024419	0.000000	-10.000000	-0.775000	32.916668	372.666656	1023.000000	1023.000000	2046.000000
16.459999	-0.002389	-1.411825	-2.081125	1.401429	-0.880730	0.148601	0.000000	-10.000000	-0.783333	33.316669	383.666656	1023.000000	1023.000000	2046.000000
16.480000	-0.001373	-0.811182	-1.947088	1.470174	-0.676420	0.342152	0.000000	-10.000000	-0.766667	33.416668	394.833344	1023.000000	1023.000000	2046.000000
16.500000	-0.000256	-0.151280	-1.756329	1.446635	-0.429943	0.588357	0.000000	-10.000000	-0.741667	33.466667	406.000000	1023.000000	1023.000000	2046.000000
16.520000	0.000751	0.443867	-1.664260	1.455540	-0.137640	0.790226	0.000000	-10.000000	-0.733333	33.349998	417.166656	1023.000000	1023.000000	2046.000000
16.540001	0.001735	1.025655	-1.550396	1.470588	0.100395	1.005067	0.000000	-10.000000	-0.758333	33.133331	428.333344	1023.000000	1023.000000	2046.000000
16.559999	0.002810	1.660930	-1.410401	1.487379	0.303016	1.280936	0.000000	-10.000000	-0.775000	33.099998	439.500000	1023.000000	1023.000000	2046.000000
16.580000	0.003950	2.334288	-1.249823	1.510240	0.529082	1.544788	0.000000	-10.000000	-0.783333	33.183334	450.500000	1023.000000	1023.000000	2046.000000
16.600000	0.005254	3.104969	-1.043557	1.527969	0.725110	1.895447	0.000000	-10.000000	-0.775000	33.166668	461.500000	1023.000000	1023.000000	2046.000000
16.620001	0.006296	3.721015	-0.911959	1.499278	0.993967	2.139729	0.000000	-10.000000	-0.750000	32.816666	472.500000	1023.000000	1023.000000	2046.000000
16.639999	0.007350	4.343608	-0.731262	1.479099	1.233119	2.362652	0.000000	-10.000000	-0.708333	32.266666	483.500000	1023.000000	1023.000000	2046.000000
16.660000	0.008294	4.901660	-0.565484	1.453247	1.475500	2.538398	0.000000	-10.000000	-0.658333	31.550001	494.500000	1023.000000	1023.000000	2046.000000
16.680000	0.008934	5.280247	-0.409226	1.369796	1.626904	2.692774	0.000000	-10.000000	-0.616667	30.450001	505.166656	1023.000000	1023.000000	2046.000000
16.700001	0.009287	5.488903	-0.286933	1.234669	1.709591	2.831576	0.000000	-10.000000	-0.550000	28.900000	515.500000	1023.000000	1023.000000	2046.000000
16.719999	0.009572	5.656895	-0.195264	1.172023	1.770181	2.909954	0.000000	-10.000000	-0.433333	26.483334	525.333313	1023.000000	1023.000000	2046.000000
16.740000	0.009798	5.790469	-0.133834	1.159768	1.857768	2.906767	0.000000	-10.000000	-0.300000	23.600000	534.500000	1023.000000	1023.000000	2046.000000
16.760000	0.009950	5.880242	-0.096571	1.066454	1.883175	3.027184	0.000000	-10.000000	-0.175000	19.550001	542.833313	1023.000000	1023.000000	2046.000000
16.780001	0.009868	5.832230	-0.092047	1.054724	1.885505	2.984048	0.000000	-10.000000	-0.083333	14.966667	550.000000	1023.000000	1023.000000	2046.000000
16.799999	0.009756	5.765888	-0.069347	0.969144	1.849725	3.016367	0.000000	-10.000000	-0.025000	9.633333	556.000000	1023.000000	1023.000000	2046.000000
16.820000	0.009489	5.608133	-0.166613	0.990080	1.882001	2.902666	0.000000	-10.000000	0.016667	3.616667	560.166687	1023.000000	1023.000000	2046.000000
16.840000	0.009229	5.454383	-0.242088	0.971895	1.913255	2.811321	0.000000	-10.000000	0.033333	-1.316667	562.333313	1023.000000	1023.000000	2046.000000
16.860001	0.008673	5.125813	-0.361709	0.942143	1.824794	2.720584	0.000000	-10.000000	0.066667	-5.983334	563.000000	1023.000000	1023.000000	2046.000000
16.879999	0.008270	4.887376	-0.513261	0.928137	1.796347	2.676153	0.000000	-10.000000	0.100000	-9.450001	563.000000	1023.000000	1023.000000	2046.000000
16.900000	0.007775	4.594904	-0.612906	0.856695	1.686912	2.664203	0.000000	-10.000000	0.150000	-13.150001	563.000000	1023.000000	1023.000000	2046.000000
16.920000	0.007198	4.254254	-0.672975	0.798768	1.571483	2.556978	0.000000	-10.000000	0.183333	-15.766667	563.000000	1023.000000	1023.000000	2046.000000
16.940001	0.006838	4.040979	-0.712113	0.795733	1.548026	2.409334	0.000000	-10.000000	0.216667	-17.216667	555.833313	1023.000000	1023.000000	2046.000000
16.959999	0.006499	3.840750	-0.797222	0.848934	1.484038	2.305001	0.000000	-10.000000	0.225000	-17.816668	546.666687	1023.000000	1023.000000	2046.000000
16.980000	0.005759	3.403323	-0.938634	0.981245	1.264330	2.096383	0.000000	-10.000000	0.233333	-18.016666	535.500000	1023.000000	1023.000000	2046.000000
17.000000	0.005004	2.957206	-1.100656	1.179141	1.005515	1.873206	0.000000	-10.000000	0.250000	-18.366667	529.500000	1023.000000	1023.000000	2046.000000
17.020000	0.004209	2.487334	-1.253280	1.436684	0.701485	1.602445	0.000000	-10.000000	0.291667	-19.366667	523.500000	1023.000000	1023.000000	2046.000000
17.040001	0.003802	2.246721	-1.348287	1.669086	0.516783	1.409140	0.000000	-10.000000	0.333333	-20.600000	517.166687	1023.000000	1023.000000	2046.000000
17.059999	0.003320	1.961942	-1.350356	1.841556	0.281235	1.189507	0.000000	-10.000000	0.366667	-22.033335	510.333344	1023.000000	1023.000000	2046.000000
17.080000	0.002813	1.662579	-1.426823	2.067114	0.080630	0.941658	0.000000	-10.000000	0.425000	-23.483334	502.833344	1023.000000	1023.000000	2046.000000
17.100000	0.002093	1.237255	-1.504616	2.171658	-0.143099	0.713312	0.000000	-10.000000	0.491667	-25.116667	495.000000	1023.000000	1023.000000	2046.000000
17.120001	0.001062	0.627570	-1.622776	2.166268	-0.386000	0.470078	0.000000	-10.000000	0.575000	-26.916668	486.666656	1023.000000	1023.000000	2046.000000
17.139999	-0.000040	-0.023708	-1.683953	2.128089	-0.665192	0.197347	0.000000	-10.000000	0.641667	-28.650000	477.833344	1023.000000	1023.000000	2046.000000
17.160000	-0.001147	-0.677833	-1.687732	2.024939	-0.963040	-0.052001	0.000000	-10.000000	0.725000	-30.600000	468.333344	1023.000000	1023.000000	2046.000000
17.180000	-0.002376	-1.404038	-1.820964	1.996166	-1.214469	-0.364771	0.000000	-10.000000	0.791667	-32.233334	458.166656	1023.000000	1023.000000	2046.000000
17.200001	-0.003751	-2.216694	-1.903699	1.942063	-1.581847	-0.673211	0.000000	-10.000000	0.850000	-33.566669	447.333344	1023.000000	1023.000000	2046.000000
17.219999	-0.004993	-2.950797	-2.050112	1.893518	-1.872030	-0.922173	0.000000	-10.000000	0.891667	-34.283337	436.166656	1023.000000	1023.000000	2046.000000
17.240000	-0.006490	-3.835398	-2.202839	1.851627	-2.243229	-1.240957	0.000000	-10.000000	0.925000	-34.950001	424.666656	1023.000000	1023.000000	2046.000000
17.260000	-0.007723	-4.564260	-2.289811	1.811119	-2.582442	-1.503126	0.000000	-10.000000	0.933333	-35.500000	413.000000	1023.000000	1023.000000	2046.000000
17.280001	-0.008811	-5.207337	-2.386991	1.776677	-2.866894	-1.730130	0.000000	-10.000000	0.941667	-35.866669	401.000000	1023.000000	1023.000000	2046.000000
17.299999	-0.009932	-5.869933	-2.411044	1.683713	-3.156547	-1.986055	0.000000	-10.000000	0.941667	-35.849998	389.000000	1023.000000	1023.000000	2046.000000
17.320000	-0.011055	-6.533756	-2.493100	1.556667	-3.389284	-2.208039	0.000000	-10.000000	0.941667	-35.866669	377.000000	1023.000000	1023.000000	2046.000000
17.340000	-0.012488	-7.380413	-2.560624	1.420799	-3.703300	-2.537288	0.000000	-10.000000	0.941667	-35.799999	365.000000	1023.000000	1023.000000	2046.000000
17.360001	-0.013625	-8.052155	-2.576374	1.327270	-3.990697	-2.812353	0.000000	-10.000000	0.933333	-35.683334	353.000000	1023.000000	1023.000000	2046.000000
17.379999	-0.014761	-8.723738	-2.636199	1.216329	-4.283082	-3.020786	0.000000	-10.000000	0.925000	-35.216667	341.166656	1023.000000	1023.000000	2046.000000
17.400000	-0.015627	-9.235510	-2.713315	1.147246	-4.500106	-3.169335	0.000000	-10.000000	0.908333	-34.916668	329.500000	1023.000000	1023.000000	2046.000000
17.420000	-0.016611	-9.817125	-2.749729	1.072667	-4.748882	-3.391182	0.000000	-10.000000	0.900000	-34.550003	317.833344	1023.000000	1023.000000	2046.000000
17.440001	-0.017715	-10.469845	-2.899929	0.970695	-4.989033	-3.551578	0.000000	-10.000000	0.883333	-34.233334	306.333344	1023.000000	1023.000000	2046.000000
17.459999	-0.018910	-11.175540	-3.016291	0.869906	-5.237462	-3.791693	0.000000	-10.000000	0.841667	-33.650002	295.000000	1023.000000	1023.000000	2046.000000
17.480000	-0.019804	-11.704122	-3.082332	0.937146	-5.523970	-4.034966	0.000000	-10.000000	0.808333	-33.150002	283.833344	1023.000000	1023.000000	2046.000000
17.500000	-0.020687	-12.226002	-3.143711	0.851163	-5.808045	-4.125409	0.000000	-10.000000	0.775000	-32.800003	272.666656	1023.000000	1023.000000	2046.000000
17.520000	-0.021483	-12.696231	-3.224862	0.710387	-6.008350	-4.173406	0.000000	-10.000000	0.766667	-32.300003	261.666656	1023.000000	1023.000000	2046.000000
17.540001	-0.022482	-13.286972	-3.418419	0.552878	-6.122567	-4.298864	0.000000	-10.000000	0.741667	-31.950001	251.000000	1023.000000	1023.000000	2046.000000
17.559999	-0.023530	-13.906124	-3.458401	0.476260	-6.348398	-4.575585	0.000000	-10.000000	0.733333	-31.416668	240.333328	1023.000000	1023.000000	2046.000000
17.580000	-0.024111	-14.249714	-3.428990	0.318878	-6.460502	-4.679100	0.000000	-10.000000	0.725000	-31.066668	229.833328	1023.000000	1023.000000	2046.000000
17.600000	-0.024766	-14.636596	-3.378085	0.197922	-6.636813	-4.819621	0.000000	-10.000000	0.700000	-30.300001	219.500000	1023.000000	1023.000000	2046.000000
17.620001	-0.025455	-15.044195	-3.413754	0.193458	-6.902606	-4.921294	0.000000	-10.000000	0.658333	-29.416668	209.500000	1023.000000	1023.000000	2046.000000
17.639999	-0.026074	-15.409474	-3.547174	0.340007	-7.104015	-5.098293	0.000000	-10.000000	0.600000	-28.400000	199.666672	1023.000000	1023.000000	2046.000000
17.660000	-0.026640	-15.744225	-3.688063	0.529148	-7.340484	-5.244826	0.000000	-10.000000	0.550000	-27.633333	190.000000	1023.000000	1023.000000	2046.000000
17.680000	-0.027050	-15.986541	-3.890490	0.759120	-7.461435	-5.393736	0.000000	-10.000000	0.508333	-26.916668	180.833328	1023.000000	1023.000000	2046.000000
17.700001	-0.027506	-16.255867	-3.994278	0.893975	-7.649419	-5.506145	0.000000	-10.000000	0.491667	-26.450001	171.833328	1023.000000	1023.000000	2046.000000
17.719999	-0.027738	-16.393114	-4.055947	1.032269	-7.814525	-5.554911	0.000000	-10.000000	0.475000	-25.766666	163.000000	1023.000000	1023.000000	2046.000000
17.740000	-0.028269	-16.707178	-4.190398	1.109523	-7.919821	-5.706483	0.000000	-10.000000	0.466667	-25.266666	154.333328	1023.000000	1023.000000	2046.000000
17.760000	-0.028747	-16.989513	-4.320856	1.113861	-7.981882	-5.800637	0.000000	-10.000000	0.450000	-24.550001	146.000000	1023.000000	1023.000000	2046.000000
17.780001	-0.029540	-17.458162	-4.441238	1.119102	-8.139260	-5.996765	0.000000	-10.000000	0.433333	-23.983334	138.000000	1023.000000	1023.000000	2046.000000
17.799999	-0.030035	-17.750713	-4.462809	1.001275	-8.197902	-6.091277	0.000000	-10.000000	0.400000	-23.300001	130.000000	1023.000000	1023.000000	2046.000000
17.820000	-0.030737	-18.165758	-4.551095	0.904304	-8.280163	-6.238806	0.000000	-10.000000	0.358333	-22.700001	122.000000	1023.000000	1023.000000	2046.000000
17.840000	-0.031144	-18.406195	-4.528414	0.836136	-8.398964	-6.314953	0.000000	-10.000000	0.333333	-22.066668	114.333336	1023.000000	1023.000000	2046.000000
17.860001	-0.031573	-18.659586	-4.554342	0.757722	-8.527637	-6.335327	0.000000	-10.000000	0.316667	-21.200001	107.000000	1023.000000	1023.000000	2046.000000
17.879999	-0.031978	-18.898766	-4.569945	0.705125	-8.632883	-6.401062	0.000000	-10.000000	0.291667	-20.266666	100.000000	1023.000000	1023.000000	2046.000000
17.900000	-0.032554	-19.239174	-4.602517	0.650132	-8.780821	-6.505970	0.000000	-10.000000	0.258333	-19.299999	93.166664	1023.000000	1023.000000	2046.000000
17.920000	-0.032858	-19.419207	-4.644725	0.631154	-8.856640	-6.548994	0.000000	-10.000000	0.241667	-18.716667	86.666664	1023.000000	1023.000000	2046.000000
17.940001	-0.033167	-19.601942	-4.710258	0.612299	-8.889295	-6.614689	0.000000	-10.000000	0.225000	-18.200001	80.500000	1023.000000	1023.000000	2046.000000
17.959999	-0.033637	-19.879276	-4.727993	0.505957	-8.964740	-6.692500	0.000000	-10.000000	0.216667	-17.750000	74.500000	1023.000000	1023.000000	2046.000000
17.980000	-0.033972	-20.077539	-4.736539	0.446731	-9.076309	-6.711422	0.000000	-10.000000	0.200000	-17.066668	68.500000	1023.000000	1023.000000	2046.000000
18.000000	-0.034647	-20.476088	-4.807097	0.349966	-9.187402	-6.831554	0.000000	-10.000000	0.200000	-16.583334	62.833332	1023.000000	1023.000000	2046.000000
18.020000	-0.035209	-20.808224	-4.913585	0.281361	-9.242976	-6.933024	0.000000	-10.000000	0.200000	-16.116667	57.166668	1023.000000	1023.000000	2046.000000
18.040001	-0.035800	-21.157597	-4.932478	0.145175	-9.378006	-6.992287	0.000000	-10.000000	0.191667	-15.816667	51.833332	1023.000000	1023.000000	2046.000000
18.059999	-0.036242	-21.419289	-4.997859	0.087596	-9.447356	-7.061670	0.000000	-10.000000	0.191667	-15.400001	46.500000	1023.000000	1023.000000	2046.000000
18.080000	-0.036531	-21.589937	-5.025718	0.021871	-9.523086	-7.063003	0.000000	-10.000000	0.183333	-15.200000	41.333332	1023.000000	1023.000000	2046.000000
18.100000	-0.037029	-21.884033	-5.117568	-0.018446	-9.568055	-7.179965	0.000000	-10.000000	0.175000	-14.966667	36.166668	1023.000000	1023.000000	2046.000000
18.120001	-0.037391	-22.098143	-5.202489	-0.055232	-9.598167	-7.242255	0.000000	-10.000000	0.158333	-14.700000	31.000000	1023.000000	1023.000000	2046.000000
18.139999	-0.038065	-22.496235	-5.242539	-0.105197	-9.755694	-7.392805	0.000000	-10.000000	0.133333	-14.366667	26.166666	1023.000000	1023.000000	2046.000000
18.160000	-0.038498	-22.752424	-5.320280	-0.142586	-9.829897	-7.459663	0.000000	-10.000000	0.133333	-13.833334	21.500000	1023.000000	1023.000000	2046.000000
18.180000	-0.039017	-23.059000	-5.458174	-0.243787	-9.855283	-7.501757	0.000000	-10.000000	0.116667	-13.183333	16.833334	1023.000000	1023.000000	2046.000000
18.200001	-0.039283	-23.216494	-5.532446	-0.291909	-9.852617	-7.539520	0.000000	-10.000000	0.108333	-12.633334	12.333333	1023.000000	1023.000000	2046.000000
18.219999	-0.039646	-23.430515	-5.529842	-0.440973	-9.876748	-7.582953	0.000000	-10.000000	0.083333	-12.283334	8.000000	1023.000000	1023.000000	2046.000000
18.240000	-0.039957	-23.614811	-5.385146	-0.538958	-9.989097	-7.701611	0.000000	-10.000000	0.066667	-11.766667	4.166667	1023.000000	1023.000000	2046.000000
18.260000	-0.040082	-23.688753	-5.339698	-0.616822	-10.022311	-7.709922	0.000000	-10.000000	0.041667	-10.333334	0.666667	1023.000000	1023.000000	2046.000000
18.280001	-0.040295	-23.814310	-5.426908	-0.467417	-10.113314	-7.806670	0.000000	-10.000000	0.008333	-7.883334	-2.500000	1023.000000	1023.000000	2046.000000
18.299999	-0.040266	-23.797140	-5.493152	-0.278368	-10.238405	-7.787216	0.000000	-10.000000	-0.016667	-4.633334	-5.000000	1023.000000	1023.000000	2046.000000
18.320000	-0.040228	-23.774534	-5.612120	0.073303	-10.300273	-7.935445	0.000000	-10.000000	-0.033333	-1.933333	-6.500000	1023.000000	1023.000000	2046.000000
18.340000	-0.039883	-23.570646	-5.648043	0.282686	-10.334640	-7.870649	0.000000	-10.000000	-0.033333	0.333333	-7.000000	1023.000000	1023.000000	2046.000000
18.360001	-0.039781	-23.510622	-5.651867	0.442654	-10.398922	-7.902489	0.000000	-10.000000	-0.033333	1.700000	-7.000000	1023.000000	1023.000000	2046.000000
18.379999	-0.039342	-23.251055	-5.674377	0.653325	-10.332885	-7.897116	0.000000	-10.000000	-0.033333	3.316667	-7.000000	1023.000000	1023.000000	2046.000000
18.400000	-0.039018	-23.059521	-5.715313	0.734341	-10.238482	-7.840067	0.000000	-10.000000	-0.033333	4.866667	-7.000000	1023.000000	1023.000000	2046.000000
18.420000	-0.038836	-22.952333	-5.686370	0.765645	-10.215621	-7.815988	0.000000	-10.000000	-0.066667	6.916667	-7.000000	1023.000000	1023.000000	2046.000000
18.440001	-0.038424	-22.708420	-5.605440	0.721129	-10.123116	-7.700993	0.000000	-10.000000	-0.091667	9.233334	-7.000000	1023.000000	1023.000000	2046.000000
18.459999	-0.037961	-22.434940	-5.484331	0.648882	-9.995142	-7.604349	0.000000	-10.000000	-0.166667	12.083333	-7.000000	1023.000000	1023.000000	2046.000000
18.480000	-0.037524	-22.176559	-5.387721	0.636297	-9.842731	-7.582404	0.000000	-10.000000	-0.241667	15.316667	-7.000000	1023.000000	1023.000000	2046.000000
18.500000	-0.036785	-21.739729	-5.294550	0.597464	-9.684691	-7.357951	0.000000	-10.000000	-0.333333	18.750000	-1.666667	1023.000000	1023.000000	2046.000000
18.520000	-0.036029	-21.293247	-5.206728	0.629377	-9.541976	-7.173920	0.000000	-10.000000	-0.391667	21.683334	9.666667	1023.000000	1023.000000	2046.000000
18.540001	-0.035124	-20.758028	-5.106600	0.638442	-9.388348	-6.901522	0.000000	-10.000000	-0.450000	23.783335	23.666666	1023.000000	1023.000000	2046.000000
18.559999	-0.033976	-20.079845	-5.013393	0.652332	-9.116776	-6.602007	0.000000	-10.000000	-0.508333	25.533335	35.000000	1023.000000	1023.000000	2046.000000
18.580000	-0.032920	-19.455500	-4.870103	0.632949	-8.903063	-6.315283	0.000000	-10.000000	-0.575000	27.233334	43.333332	1023.000000	1023.000000	2046.000000
18.600000	-0.031900	-18.852840	-4.785637	0.587873	-8.595854	-6.059222	0.000000	-10.000000	-0.650000	29.016666	52.166668	1023.000000	1023.000000	2046.000000
18.620001	-0.031053	-18.352409	-4.664240	0.556723	-8.410174	-5.834717	0.000000	-10.000000	-0.716667	30.583334	61.666668	1023.000000	1023.000000	2046.000000
18.639999	-0.030085	-17.780052	-4.576249	0.519239	-8.164698	-5.558344	0.000000	-10.000000	-0.775000	31.816668	71.500000	1023.000000	1023.000000	2046.000000
18.660000	-0.029008	-17.143581	-4.482713	0.434596	-7.841601	-5.253863	0.000000	-10.000000	-0.825000	32.783333	81.833336	1023.000000	1023.000000	2046.000000
18.680000	-0.028150	-16.636776	-4.394720	0.379965	-7.601207	-5.020814	0.000000	-10.000000	-0.850000	33.766666	92.500000	1023.000000	1023.000000	2046.000000
18.700001	-0.027199	-16.074764	-4.358108	0.365314	-7.269355	-4.812616	0.000000	-10.000000	-0.883333	34.666668	103.666664	1023.000000	1023.000000	2046.000000
18.719999	-0.026065	-15.404641	-4.281686	0.308006	-6.927235	-4.503727	0.000000	-10.000000	-0.883333	35.400002	115.166664	1023.000000	1023.000000	2046.000000
18.740000	-0.025051	-14.805344	-4.197573	0.289887	-6.620304	-4.277353	0.000000	-10.000000	-0.925000	36.016666	127.000000	1023.000000	1023.000000	2046.000000
18.760000	-0.023879	-14.112431	-4.094387	0.321470	-6.298609	-4.040905	0.000000	-10.000000	-0.941667	36.400002	139.000000	1023.000000	1023.000000	2046.000000
18.780001	-0.022816	-13.484419	-3.965615	0.294924	-6.062680	-3.751048	0.000000	-10.000000	-0.958333	36.783333	151.000000	1023.000000	1023.000000	2046.000000
18.799999	-0.021572	-12.749060	-3.807843	0.288969	-5.749753	-3.480433	0.000000	-10.000000	-0.950000	36.783333	163.000000	1023.000000	1023.000000	2046.000000
18.820000	-0.020785	-12.284089	-3.690212	0.241486	-5.555478	-3.279884	0.000000	-10.000000	-0.966667	36.850002	175.333328	1023.000000	1023.000000	2046.000000
18.840000	-0.019910	-11.766848	-3.690637	0.237140	-5.257291	-3.056060	0.000000	-10.000000	-0.991667	37.016666	187.666672	1023.000000	1023.000000	2046.000000
18.860001	-0.018644	-11.018823	-3.657208	0.204924	-4.894099	-2.672440	0.000000	-10.000000	-0.991667	37.016666	200.000000	1023.000000	1023.000000	2046.000000
18.879999	-0.017561	-10.378797	-3.541010	0.170289	-4.581329	-2.426748	0.000000	-10.000000	-0.966667	36.916668	212.333328	1023.000000	1023.000000	2046.000000
18.900000	-0.016492	-9.746972	-3.325913	0.096171	-4.348054	-2.169176	0.000000	-10.000000	-0.950000	36.516670	224.666672	1023.000000	1023.000000	2046.000000
18.920000	-0.015240	-9.006660	-3.088444	0.062405	-4.083199	-1.897421	0.000000	-10.000000	-0.966667	36.966667	237.000000	1023.000000	1023.000000	2046.000000
18.940001	-0.013914	-8.223259	-2.994250	0.102896	-3.794504	-1.537402	0.000000	-10.000000	-1.000000	37.466667	249.166672	1023.000000	1023.000000	2046.000000
18.959999	-0.012904	-7.626562	-2.940643	0.335540	-3.635758	-1.385701	0.000000	-10.000000	-1.016667	38.283333	261.500000	1023.000000	1023.000000	2046.000000
18.980000	-0.011782	-6.963348	-2.909441	0.640665	-3.465637	-1.228935	0.000000	-10.000000	-1.025000	38.416668	274.166656	1023.000000	1023.000000	2046.000000
19.000000	-0.010365	-6.125662	-2.758754	0.897387	-3.262651	-1.001644	0.000000	-10.000000	-1.033333	38.866669	287.000000	1023.000000	1023.000000	2046.000000
19.020000	-0.008812	-5.207959	-2.647988	1.192652	-2.938656	-0.813967	0.000000	-10.000000	-1.041667	39.016666	300.000000	1023.000000	1023.000000	2046.000000
19.040001	-0.007485	-4.423783	-2.486731	1.379749	-2.663162	-0.653640	0.000000	-10.000000	-1.041667	39.416668	313.000000	1023.000000	1023.000000	2046.000000
19.059999	-0.006065	-3.584141	-2.298059	1.555338	-2.439487	-0.401933	0.000000	-10.000000	-1.025000	39.483334	326.000000	1023.000000	1023.000000	2046.000000
19.080000	-0.004597	-2.716920	-2.059198	1.610027	-2.160806	-0.106942	0.000000	-10.000000	-1.033333	39.716667	339.166656	1023.000000	1023.000000	2046.000000
19.100000	-0.003452	-2.039865	-1.840808	1.621884	-1.982977	0.162036	0.000000	-10.000000	-1.041667	39.799999	352.333344	1023.000000	1023.000000	2046.000000
19.120001	-0.002001	-1.182371	-1.535350	1.656354	-1.758558	0.455183	0.000000	-10.000000	-1.058333	40.033333	365.666656	1023.000000	1023.000000	2046.000000
19.139999	-0.000510	-0.301395	-1.228184	1.636193	-1.530515	0.821111	0.000000	-10.000000	-1.066667	40.266666	379.000000	1023.000000	1023.000000	2046.000000
19.160000	0.000682	0.403149	-1.006356	1.562151	-1.364969	1.212323	0.000000	-10.000000	-1.091667	40.566669	392.333344	1023.000000	1023.000000	2046.000000
19.180000	0.001989	1.175546	-0.767210	1.540109	-1.179388	1.582036	0.000000	-10.000000	-1.116667	40.666668	405.833344	1023.000000	1023.000000	2046.000000
19.200001	0.003658	2.161864	-0.498992	1.540017	-0.930490	2.051329	0.000000	-10.000000	-1.133333	40.633335	419.333344	1023.000000	1023.000000	2046.000000
19.219999	0.005240	3.096980	-0.215692	1.557122	-0.668383	2.423932	0.000000	-10.000000	-1.133333	40.466667	433.000000	1023.000000	1023.000000	2046.000000
19.240000	0.007022	4.149862	0.142803	1.538175	-0.392897	2.861781	0.000000	-10.000000	-1.108333	40.216667	446.500000	1023.000000	1023.000000	2046.000000
19.260000	0.008435	4.984939	0.429061	1.512532	-0.166504	3.209850	0.000000	-10.000000	-1.075000	40.116669	460.000000	1023.000000	1023.000000	2046.000000
19.280001	0.009801	5.792132	0.666195	1.467214	0.178806	3.479918	0.000000	-10.000000	-1.025000	39.850002	473.333344	1023.000000	1023.000000	2046.000000
19.299999	0.011157	6.593836	0.894647	1.412453	0.545908	3.740827	0.000000	-10.000000	-0.983333	39.483334	486.666656	1023.000000	1023.000000	2046.000000
19.320000	0.012374	7.312997	1.131916	1.335032	0.885786	3.960263	0.000000	-10.000000	-0.933333	38.516666	499.833344	1023.000000	1023.000000	2046.000000
19.340000	0.013462	7.956111	1.292099	1.293528	1.265742	4.104742	0.000000	-10.000000	-0.883333	37.333336	513.000000	1023.000000	1023.000000	2046.000000
19.360001	0.014646	8.655951	1.442339	1.292867	1.710461	4.210285	0.000000	-10.000000	-0.858333	36.433334	525.666687	1023.000000	1023.000000	2046.000000
19.379999	0.015936	9.417914	1.665687	1.266928	2.094107	4.391192	0.000000	-10.000000	-0.841667	35.883335	538.000000	1023.000000	1023.000000	2046.000000
19.400000	0.017094	10.102811	1.803711	1.278177	2.522303	4.498619	0.000000	-10.000000	-0.866667	35.800003	550.000000	1023.000000	1023.000000	2046.000000
19.420000	0.018292	10.810750	1.960673	1.295235	2.954977	4.599864	0.000000	-10.000000	-0.866667	35.483334	562.000000	1023.000000	1023.000000	2046.000000
19.440001	0.019886	11.752921	2.216899	1.333375	3.364784	4.837863	0.000000	-10.000000	-0.900000	35.650002	574.000000	1023.000000	1023.000000	2046.000000
19.459999	0.021501	12.707284	2.505610	1.355919	3.771538	5.074218	0.000000	-10.000000	-0.933333	35.783333	586.000000	1023.000000	1023.000000	2046.000000
19.480000	0.022906	13.537287	2.738911	1.387339	4.138885	5.272151	0.000000	-10.000000	-0.975000	36.549999	598.000000	1023.000000	1023.000000	2046.000000
19.500000	0.024502	14.480620	2.982962	1.462704	4.503738	5.531218	0.000000	-10.000000	-0.983333	37.266666	610.000000	1023.000000	1023.000000	2046.000000
19.520000	0.025670	15.171007	3.182939	1.512512	4.778975	5.696580	0.000000	-10.000000	-0.966667	37.666668	622.166687	1023.000000	1023.000000	2046.000000
19.540001	0.026869	15.879644	3.245212	1.605762	5.066169	5.962501	0.000000	-10.000000	-0.950000	37.316669	634.500000	1023.000000	1023.000000	2046.000000
19.559999	0.027986	16.539770	3.234917	1.697673	5.406005	6.201176	0.000000	-10.000000	-0.900000	36.683334	647.000000	1023.000000	1023.000000	2046.000000
19.580000	0.028760	16.997450	3.310714	1.739097	5.578712	6.368927	0.000000	-10.000000	-0.833333	35.616669	659.500000	1023.000000	1023.000000	2046.000000
19.600000	0.029672	17.535870	3.442065	1.726847	5.784148	6.582811	0.000000	-10.000000	-0.733333	34.383335	671.666687	1023.000000	1023.000000	2046.000000
19.620001	0.030456	17.999662	3.497556	1.748500	5.995837	6.757771	0.000000	-10.000000	-0.625000	32.599998	683.333313	1023.000000	1023.000000	2046.000000
19.639999	0.030876	18.247423	3.449984	1.990903	6.054985	6.751553	0.000000	-10.000000	-0.491667	29.950001	694.500000	1023.000000	1023.000000	2046.000000
19.660000	0.030944	18.288126	3.326425	2.261418	5.977650	6.722633	0.000000	-10.000000	-0.341667	26.216667	705.000000	1023.000000	1023.000000	2046.000000
19.680000	0.030817	18.212618	3.208062	2.608972	5.878550	6.517034	0.000000	-10.000000	-0.191667	21.133333	714.500000	1023.000000	1023.000000	2046.000000
19.700001	0.030972	18.304714	3.166430	2.970234	5.830122	6.337927	0.000000	-10.000000	-0.075000	15.916667	722.333313	1023.000000	1023.000000	2046.000000
19.719999	0.031212	18.446417	3.200271	3.271864	5.784940	6.189342	0.000000	-10.000000	-0.016667	10.616667	728.333313	1023.000000	1023.000000	2046.000000
19.740000	0.031498	18.615505	3.271597	3.517182	5.743572	6.083155	0.000000	-10.000000	0.008333	5.366667	732.833313	1023.000000	1023.000000	2046.000000
19.760000	0.031632	18.694624	3.279808	3.679049	5.729352	6.006416	0.000000	-10.000000	0.025000	0.533333	735.500000	1023.000000	1023.000000	2046.000000
19.780001	0.031137	18.401859	3.245087	3.778564	5.601060	5.777148	0.000000	-10.000000	0.041667	-3.683333	736.833313	1023.000000	1023.000000	2046.000000
19.799999	0.030701	18.144369	3.106266	3.837795	5.589531	5.610776	0.000000	-10.000000	0.066667	-7.550000	737.000000	1023.000000	1023.000000	2046.000000
19.820000	0.030078	17.776207	3.089338	3.782015	5.473049	5.431807	0.000000	-10.000000	0.108333	-11.283334	737.000000	1023.000000	1023.000000	2046.000000
19.840000	0.029453	17.406946	3.008172	3.765083	5.365238	5.268454	0.000000	-10.000000	0.183333	-14.983334	737.000000	1023.000000	1023.000000	2046.000000
19.860001	0.028793	17.016941	2.942298	3.774086	5.175411	5.125145	0.000000	-10.000000	0.266667	-17.850000	733.500000	1023.000000	1023.000000	2046.000000
19.879999	0.028107	16.611229	2.852506	3.745315	5.007982	5.005426	0.000000	-10.000000	0.325000	-19.900000	725.000000	1023.000000	1023.000000	2046.000000
19.900000	0.027474	16.236862	2.726125	3.747618	4.882675	4.880443	0.000000	-10.000000	0.350000	-21.183334	714.000000	1023.000000	1023.000000	2046.000000
19.920000	0.026876	15.883447	2.622541	3.746015	4.760692	4.754200	0.000000	-10.000000	0.350000	-21.616667	704.166687	1023.000000	1023.000000	2046.000000
19.940001	0.026393	15.598064	2.554544	3.733860	4.669743	4.639918	0.000000	-10.000000	0.350000	-21.833334	697.000000	1023.000000	1023.000000	2046.000000
19.959999	0.025639	15.152751	2.503931	3.602565	4.510336	4.535920	0.000000	-10.000000	0.366667	-21.983334	689.833313	1023.000000	1023.000000	2046.000000
19.980000	0.024805	14.659895	2.463899	3.495598	4.365704	4.334694	0.000000	-10.000000	0.383333	-22.416668	682.500000	1023.000000	1023.000000	2046.000000
20.000000	0.024154	14.275254	2.463697	3.353779	4.225099	4.232680	0.000000	-10.000000	0.400000	-22.950001	674.833313	1023.000000	1023.000000	2046.000000
20.020000	0.023105	13.655308	2.420154	3.200586	4.046454	3.988115	0.000000	-10.000000	0.400000	-23.216667	667.000000	1023.000000	1023.000000	2046.000000
20.040001	0.022179	13.107883	2.352660	3.070899	3.881185	3.803139	0.000000	-10.000000	0.425000	-23.566668	659.333313	1023.000000	1023.000000	2046.000000
20.059999	0.021399	12.646772	2.286484	2.966994	3.736536	3.656759	0.000000	-10.000000	0.441667	-23.750000	651.666687	1023.000000	1023.000000	2046.000000
20.080000	0.020380	12.044687	2.160157	2.821308	3.585621	3.477602	0.000000	-10.000000	0.466667	-24.183334	644.000000	1023.000000	1023.000000	2046.000000
20.100000	0.019333	11.425917	2.091920	2.743912	3.316114	3.273970	0.000000	-10.000000	0.475000	-24.683334	635.666687	1023.000000	1023.000000	2046.000000
20.120001	0.018449	10.903378	2.010842	2.705189	3.143460	3.043887	0.000000	-10.000000	0.508333	-25.450001	627.333313	1023.000000	1023.000000	2046.000000
20.139999	0.017612	10.408537	1.946935	2.659875	2.954166	2.847561	0.000000	-10.000000	0.550000	-26.383333	618.666687	1023.000000	1023.000000	2046.000000
20.160000	0.016553	9.782561	1.865414	2.624221	2.667933	2.624994	0.000000	-10.000000	0.575000	-27.216667	610.000000	1023.000000	1023.000000	2046.000000
20.180000	0.015450	9.131183	1.792634	2.489249	2.407855	2.441445	0.000000	-10.000000	0.608333	-28.183334	600.833313	1023.000000	1023.000000	2046.000000
20.200001	0.014311	8.457962	1.649532	2.416688	2.175810	2.215933	0.000000	-10.000000	0.625000	-28.916668	591.333313	1023.000000	1023.000000	2046.000000
20.219999	0.012812	7.571641	1.492062	2.295809	1.845014	1.938757	0.000000	-10.000000	0.683333	-29.883333	581.666687	1023.000000	1023.000000	2046.000000
20.240000	0.011444	6.763471	1.336210	2.217604	1.490950	1.718707	0.000000	-10.000000	0.733333	-30.783333	571.666687	1023.000000	1023.000000	2046.000000
20.260000	0.010116	5.978534	1.099381	2.187346	1.263752	1.428054	0.000000	-10.000000	0.791667	-32.049999	561.500000	1023.000000	1023.000000	2046.000000
20.280001	0.008676	5.127225	0.918704	2.127264	1.007154	1.074103	0.000000	-10.000000	0.841667	-33.116669	550.833313	1023.000000	1023.000000	2046.000000
20.299999	0.007421	4.385884	0.907484	1.960019	0.745285	0.773095	0.000000	-10.000000	0.875000	-34.100002	539.833313	1023.000000	1023.000000	2046.000000
20.320000	0.006162	3.641644	0.859728	1.811594	0.446869	0.523453	0.000000	-10.000000	0.900000	-34.466667	528.500000	1023.000000	1023.000000	2046.000000
20.340000	0.004912	2.903130	0.710333	1.830695	0.099678	0.262423	0.000000	-10.000000	0.900000	-34.633335	517.000000	1023.000000	1023.000000	2046.000000
20.360001	0.003673	2.170831	0.484896	2.017420	-0.269166	-0.062319	0.000000	-10.000000	0.891667	-34.383335	505.500000	1023.000000	1023.000000	2046.000000
20.379999	0.002795	1.651796	0.302682	2.262788	-0.631823	-0.281851	0.000000	-10.000000	0.891667	-34.400002	494.000000	1023.000000	1023.000000	2046.000000
20.400000	0.001995	1.178870	0.106368	2.511484	-0.893648	-0.545335	0.000000	-10.000000	0.891667	-34.616669	482.500000	1023.000000	1023.000000	2046.000000
20.420000	0.001312	0.775529	-0.002682	2.753690	-1.167754	-0.807726	0.000000	-10.000000	0.900000	-35.000000	474.833344	1023.000000	1023.000000	2046.000000
20.440001	0.000575	0.340106	-0.152342	2.939594	-1.397485	-1.049661	0.000000	-10.000000	0.908333	-35.150002	463.166656	1023.000000	1023.000000	2046.000000
20.459999	-0.000086	-0.050806	-0.295716	3.076473	-1.543538	-1.288026	0.000000	-10.000000	0.916667	-35.116669	451.500000	1023.000000	1023.000000	2046.000000
20.480000	-0.001153	-0.681349	-0.454263	3.098074	-1.746640	-1.578521	0.000000	-10.000000	0.916667	-35.150002	435.833344	1023.000000	1023.000000	2046.000000
20.500000	-0.002415	-1.427090	-0.590797	3.081743	-2.034849	-1.883186	0.000000	-10.000000	0.908333	-35.233334	424.000000	1023.000000	1023.000000	2046.000000
20.520000	-0.003308	-1.954775	-0.680913	3.006099	-2.230224	-2.049737	0.000000	-10.000000	0.900000	-35.200001	412.333344	1023.000000	1023.000000	2046.000000
20.540001	-0.004436	-2.621855	-0.737710	2.919678	-2.526600	-2.277224	0.000000	-10.000000	0.908333	-35.016666	400.666656	1023.000000	1023.000000	2046.000000
20.559999	-0.005535	-3.271384	-0.874633	2.927576	-2.776968	-2.547359	0.000000	-10.000000	0.908333	-34.883331	389.000000	1023.000000	1023.000000	2046.000000
20.580000	-0.006553	-3.872664	-1.028215	2.872064	-3.005832	-2.710681	0.000000	-10.000000	0.916667	-34.866665	377.333344	1023.000000	1023.000000	2046.000000
20.600000	-0.007698	-4.549239	-1.174827	2.882799	-3.327691	-2.929520	0.000000	-10.000000	0.916667	-35.116665	365.666656	1023.000000	1023.000000	2046.000000
20.620001	-0.008772	-5.184187	-1.410176	2.940814	-3.509671	-3.205155	0.000000	-10.000000	0.916667	-35.166668	354.000000	1023.000000	1023.000000	2046.000000
20.639999	-0.009791	-5.786661	-1.533693	2.898807	-3.773710	-3.378065	0.000000	-10.000000	0.900000	-34.916668	342.166656	1023.000000	1023.000000	2046.000000
20.660000	-0.010757	-6.357428	-1.635516	2.880700	-4.000930	-3.601683	0.000000	-10.000000	0.883333	-34.350002	330.500000	1023.000000	1023.000000	2046.000000
20.680000	-0.011925	-7.047804	-1.789296	2.794282	-4.249355	-3.803436	0.000000	-10.000000	0.850000	-33.633335	319.166656	1023.000000	1023.000000	2046.000000
20.700001	-0.013041	-7.707240	-1.902277	2.680540	-4.473082	-4.012422	0.000000	-10.000000	0.816667	-33.083336	308.000000	1023.000000	1023.000000	2046.000000
20.719999	-0.014115	-8.342005	-2.023300	2.568725	-4.683605	-4.203825	0.000000	-10.000000	0.791667	-32.700001	297.000000	1023.000000	1023.000000	2046.000000
20.740000	-0.015320	-9.054102	-2.149990	2.492160	-4.936251	-4.460021	0.000000	-10.000000	0.791667	-32.433334	286.000000	1023.000000	1023.000000	2046.000000
20.760000	-0.016151	-9.545202	-2.201083	2.400146	-5.140641	-4.603625	0.000000	-10.000000	0.800000	-32.299999	275.166656	1023.000000	1023.000000	2046.000000
20.780001	-0.016983	-10.036692	-2.333184	2.343591	-5.249407	-4.797692	0.000000	-10.000000	0.791667	-31.916668	264.333344	1023.000000	1023.000000	2046.000000
20.799999	-0.017899	-10.578184	-2.462094	2.296538	-5.401770	-5.010859	0.000000	-10.000000	0.775000	-31.683334	253.833328	1023.000000	1023.000000	2046.000000
20.820000	-0.018612	-10.999469	-2.505349	2.189985	-5.588902	-5.095202	0.000000	-10.000000	0.758333	-31.233334	243.166672	1023.000000	1023.000000	2046.000000
20.840000	-0.019572	-11.566876	-2.621894	2.138697	-5.808631	-5.275048	0.000000	-10.000000	0.733333	-30.850000	232.833328	1023.000000	1023.000000	2046.000000
20.860001	-0.020372	-12.040069	-2.704910	2.063544	-6.014956	-5.383747	0.000000	-10.000000	0.700000	-30.516666	222.500000	1023.000000	1023.000000	2046.000000
20.879999	-0.021161	-12.505997	-2.790130	1.982364	-6.165570	-5.532661	0.000000	-10.000000	0.683333	-30.516666	212.500000	1023.000000	1023.000000	2046.000000
20.900000	-0.021888	-12.935957	-2.898501	1.927677	-6.323219	-5.641915	0.000000	-10.000000	0.683333	-30.450001	202.166672	1023.000000	1023.000000	2046.000000
20.920000	-0.022890	-13.528244	-3.027215	1.809148	-6.493744	-5.816433	0.000000	-10.000000	0.683333	-30.333334	191.833328	1023.000000	1023.000000	2046.000000
20.940001	-0.023923	-14.138690	-3.101339	1.686732	-6.759798	-5.964285	0.000000	-10.000000	0.666667	-29.866667	181.500000	1023.000000	1023.000000	2046.000000
20.959999	-0.024772	-14.640139	-3.292013	1.532155	-6.817413	-6.062868	0.000000	-10.000000	0.650000	-29.616667	171.500000	1023.000000	1023.000000	2046.000000
20.980000	-0.025805	-15.250794	-3.438478	1.413649	-6.954555	-6.271412	0.000000	-10.000000	0.658333	-29.483334	161.833328	1023.000000	1023.000000	2046.000000
21.000000	-0.026447	-15.630028	-3.417877	1.231535	-7.059266	-6.384420	0.000000	-10.000000	0.658333	-29.533335	152.166672	1023.000000	1023.000000	2046.000000
21.020000	-0.027228	-16.091822	-3.377474	1.093576	-7.256215	-6.551710	0.000000	-10.000000	0.658333	-29.316668	142.500000	1023.000000	1023.000000	2046.000000
21.040001	-0.027897	-16.487234	-3.431962	1.033930	-7.435557	-6.653645	0.000000	-10.000000	0.633333	-28.716667	132.500000	1023.000000	1023.000000	2046.000000
21.059999	-0.028541	-16.867750	-3.567480	1.097022	-7.664339	-6.732953	0.000000	-10.000000	0.616667	-28.100000	125.833336	1023.000000	1023.000000	2046.000000
21.080000	-0.028840	-17.044680	-3.686369	1.302651	-7.852705	-6.808255	0.000000	-10.000000	0.575000	-27.366667	116.500000	1023.000000	1023.000000	2046.000000
21.100000	-0.029271	-17.299452	-3.859697	1.493279	-8.064587	-6.868447	0.000000	-10.000000	0.550000	-26.983334	110.500000	1023.000000	1023.000000	2046.000000
21.120001	-0.029482	-17.424065	-3.969335	1.679909	-8.224401	-6.910237	0.000000	-10.000000	0.516667	-26.516666	98.666664	1023.000000	1023.000000	2046.000000
21.139999	-0.030003	-17.732023	-4.106530	1.812560	-8.414231	-7.023822	0.000000	-10.000000	0.500000	-26.150000	89.833336	1023.000000	1023.000000	2046.000000
21.160000	-0.030219	-17.859423	-4.181549	1.918333	-8.514900	-7.081305	0.000000	-10.000000	0.483333	-25.533333	78.166664	1023.000000	1023.000000	2046.000000
21.180000	-0.030768	-18.183731	-4.373514	1.937601	-8.538962	-7.208855	0.000000	-10.000000	0.466667	-24.866667	69.500000	1023.000000	1023.000000	2046.000000
21.200001	-0.031525	-18.631100	-4.450006	1.870594	-8.709390	-7.342298	0.000000	-10.000000	0.441667	-24.000000	61.166668	1023.000000	1023.000000	2046.000000
21.219999	-0.032047	-18.939493	-4.498997	1.761661	-8.777962	-7.424195	0.000000	-10.000000	0.400000	-23.283333	53.166668	1023.000000	1023.000000	2046.000000
21.240000	-0.032722	-19.338781	-4.544384	1.645915	-8.910878	-7.529433	0.000000	-10.000000	0.366667	-22.416666	45.500000	1023.000000	1023.000000	2046.000000
21.260000	-0.033311	-19.686586	-4.587321	1.507480	-9.003503	-7.603244	0.000000	-10.000000	0.333333	-21.700001	38.000000	1023.000000	1023.000000	2046.000000
21.280001	-0.034013	-20.101915	-4.651091	1.443559	-9.161515	-7.732867	0.000000	-10.000000	0.300000	-20.200001	28.666666	1023.000000	1023.000000	2046.000000
21.299999	-0.034451	-20.360395	-4.694861	1.394613	-9.240412	-7.819736	0.000000	-10.000000	0.266667	-18.983334	21.833334	1023.000000	1023.000000	2046.000000
21.320000	-0.035189	-20.796793	-4.754362	1.321874	-9.405952	-7.958353	0.000000	-10.000000	0.233333	-17.816668	15.500000	1023.000000	1023.000000	2046.000000
21.340000	-0.035829	-21.174690	-4.840361	1.221725	-9.525829	-8.030225	0.000000	-10.000000	0.216667	-17.316668	11.500000	1023.000000	1023.000000	2046.000000
21.360001	-0.036461	-21.548691	-4.901162	1.112549	-9.660346	-8.099732	0.000000	-10.000000	0.200000	-16.816668	7.500000	1023.000000	1023.000000	2046.000000
21.379999	-0.037040	-21.890781	-4.990307	1.065130	-9.752221	-8.213385	0.000000	-10.000000	0.183333	-16.116667	2.166667	1023.000000	1023.000000	2046.000000
21.400000	-0.037383	-22.093489	-5.031853	1.016001	-9.833428	-8.244207	0.000000	-10.000000	0.133333	-14.933333	-2.833333	1023.000000	1023.000000	2046.000000
21.420000	-0.037943	-22.424294	-5.061501	0.966885	-9.974797	-8.354879	0.000000	-10.000000	0.083333	-13.750000	-7.833333	1023.000000	1023.000000	2046.000000
21.440001	-0.038122	-22.529905	-5.109656	0.912025	-9.974098	-8.358175	0.000000	-10.000000	0.050000	-12.066667	-11.000000	1023.000000	1023.000000	2046.000000
21.459999	-0.038387	-22.686459	-5.127009	0.857576	-10.021066	-8.395960	0.000000	-10.000000	0.033333	-9.533334	-13.666667	1023.000000	1023.000000	2046.000000
21.480000	-0.038560	-22.789097	-5.106933	0.786389	-10.067543	-8.401009	0.000000	-10.000000	-0.016667	-3.333333	-16.833334	1023.000000	1023.000000	2046.000000
21.500000	-0.038403	-22.696251	-5.023991	0.696910	-10.078686	-8.290483	0.000000	-10.000000	-0.083333	3.783333	-18.500000	1023.000000	1023.000000	2046.000000
21.520000	-0.038152	-22.547691	-4.964443	0.644732	-10.028464	-8.199516	0.000000	-10.000000	-0.166667	10.950001	-19.000000	1023.000000	1023.000000	2046.000000
21.540001	-0.037628	-22.237873	-4.846076	0.621027	-9.946252	-8.066572	0.000000	-10.000000	-0.216667	14.450001	-19.000000	1023.000000	1023.000000	2046.000000
21.559999	-0.037040	-21.890503	-4.776010	0.600399	-9.786082	-7.928810	0.000000	-10.000000	-0.308333	18.116667	-19.000000	1023.000000	1023.000000	2046.000000
21.580000	-0.035943	-21.242105	-4.652227	0.567198	-9.548030	-7.609046	0.000000	-10.000000	-0.425000	21.100000	-5.000000	1023.000000	1023.000000	2046.000000
21.600000	-0.035062	-20.721836	-4.556494	0.622209	-9.355201	-7.432349	0.000000	-10.000000	-0.541667	24.083334	9.000000	1023.000000	1023.000000	2046.000000
21.620001	-0.033992	-20.089468	-4.415321	0.559036	-9.116392	-7.116791	0.000000	-10.000000	-0.633333	26.200001	25.166666	1023.000000	1023.000000	2046.000000
21.639999	-0.033247	-19.649101	-4.442986	0.507707	-8.916624	-6.797199	0.000000	-10.000000	-0.708333	29.316668	33.666668	1023.000000	1023.000000	2046.000000
21.660000	-0.032289	-19.082588	-4.464560	0.436243	-8.586490	-6.467782	0.000000	-10.000000	-0.783333	32.433334	42.166668	1023.000000	1023.000000	2046.000000
21.680000	-0.031525	-18.631021	-4.426434	0.404509	-8.309457	-6.299641	0.000000	-10.000000	-0.866667	34.933334	56.000000	1023.000000	1023.000000	2046.000000
21.700001	-0.030228	-17.864643	-4.141033	0.271191	-8.058328	-5.936472	0.000000	-10.000000	-0.925000	36.216667	67.500000	1023.000000	1023.000000	2046.000000
21.719999	-0.028877	-17.066364	-3.936679	0.277754	-7.741311	-5.666129	0.000000	-10.000000	-1.033333	38.216667	83.166664	1023.000000	1023.000000	2046.000000
21.740000	-0.027409	-16.198904	-3.848397	0.425395	-7.404990	-5.370911	0.000000	-10.000000	-1.100000	39.633335	91.333336	1023.000000	1023.000000	2046.000000
21.760000	-0.026022	-15.379052	-3.811519	0.655099	-7.145369	-5.077263	0.000000	-10.000000	-1.191667	40.816669	99.833336	1023.000000	1023.000000	2046.000000
21.780001	-0.024372	-14.403657	-3.780958	0.994960	-6.859040	-4.758618	0.000000	-10.000000	-1.250000	41.716667	113.500000	1023.000000	1023.000000	2046.000000
21.799999	-0.022809	-13.480059	-3.728243	1.281893	-6.555935	-4.477774	0.000000	-10.000000	-1.333333	42.883335	132.000000	1023.000000	1023.000000	2046.000000
21.820000	-0.021256	-12.562176	-3.615531	1.600581	-6.269471	-4.277755	0.000000	-10.000000	-1.375000	43.750000	151.000000	1023.000000	1023.000000	2046.000000
21.840000	-0.019599	-11.583028	-3.493204	1.898779	-5.930935	-4.057668	0.000000	-10.000000	-1.400000	44.183334	160.666672	1023.000000	1023.000000	2046.000000
21.860001	-0.017762	-10.497359	-3.294988	2.104100	-5.559990	-3.746481	0.000000	-10.000000	-1.416667	44.766670	170.333328	1023.000000	1023.000000	2046.000000
21.879999	-0.016437	-9.713970	-3.196571	2.224067	-5.228846	-3.512619	0.000000	-10.000000	-1.441667	45.333336	180.166672	1023.000000	1023.000000	2046.000000
21.900000	-0.015230	-9.000672	-3.051159	2.263997	-4.939767	-3.273744	0.000000	-10.000000	-1.458333	46.133335	195.166672	1023.000000	1023.000000	2046.000000
21.920000	-0.013694	-8.093300	-2.772625	2.235143	-4.601217	-2.954600	0.000000	-10.000000	-1.441667	46.483334	210.500000	1023.000000	1023.000000	2046.000000
21.940001	-0.012497	-7.385761	-2.623517	2.199735	-4.258277	-2.703701	0.000000	-10.000000	-1.425000	46.650002	226.000000	1023.000000	1023.000000	2046.000000
21.959999	-0.010938	-6.464576	-2.391575	2.187230	-3.904719	-2.355513	0.000000	-10.000000	-1.441667	46.766666	246.833328	1023.000000	1023.000000	2046.000000
21.980000	-0.009423	-5.568947	-2.203792	2.198045	-3.539048	-2.024152	0.000000	-10.000000	-1.491667	47.150002	267.666656	1023.000000	1023.000000	2046.000000
22.000000	-0.007940	-4.692379	-2.020176	2.236074	-3.156104	-1.752174	0.000000	-10.000000	-1.516667	47.883335	288.500000	1023.000000	1023.000000	2046.000000
22.020000	-0.006076	-3.591181	-1.817912	2.257726	-2.682127	-1.348868	0.000000	-10.000000	-1.533333	48.366665	304.166656	1023.000000	1023.000000	2046.000000
22.040001	-0.004464	-2.638398	-1.581864	2.282151	-2.315410	-1.023274	0.000000	-10.000000	-1.533333	48.616665	314.666656	1023.000000	1023.000000	2046.000000
22.059999	-0.002866	-1.693960	-1.326439	2.238996	-1.924182	-0.682335	0.000000	-10.000000	-1.558333	48.650002	325.666656	1023.000000	1023.000000	2046.000000
22.080000	-0.001210	-0.714903	-1.061882	2.198199	-1.508499	-0.342721	0.000000	-10.000000	-1.566667	48.833336	336.666656	1023.000000	1023.000000	2046.000000
22.100000	0.000581	0.343282	-0.772213	2.175124	-1.080495	0.020866	0.000000	-10.000000	-1.575000	48.900002	353.000000	1023.000000	1023.000000	2046.000000
22.120001	0.002127	1.256811	-0.538794	2.131263	-0.679590	0.343932	0.000000	-10.000000	-1.583333	49.183334	369.166656	1023.000000	1023.000000	2046.000000
22.139999	0.003914	2.313270	-0.290539	2.118238	-0.264479	0.750050	0.000000	-10.000000	-1.600000	49.450001	385.500000	1023.000000	1023.000000	2046.000000
22.160000	0.005426	3.206715	-0.052137	2.103780	0.099889	1.055183	0.000000	-10.000000	-1.616667	49.933334	402.000000	1023.000000	1023.000000	2046.000000
22.180000	0.007289	4.308070	0.260562	2.096139	0.509623	1.441746	0.000000	-10.000000	-1.625000	50.133335	418.500000	1023.000000	1023.000000	2046.000000
22.200001	0.008883	5.249700	0.531673	2.098333	0.834318	1.785376	0.000000	-10.000000	-1.625000	50.316666	435.166656	1023.000000	1023.000000	2046.000000
22.219999	0.010473	6.189727	0.762562	2.145523	1.212072	2.069571	0.000000	-10.000000	-1.641667	49.983334	452.000000	1023.000000	1023.000000	2046.000000
22.240000	0.012076	7.136951	1.017812	2.208673	1.540887	2.369578	0.000000	-10.000000	-1.658333	50.066666	468.833344	1023.000000	1023.000000	2046.000000
22.260000	0.013534	7.998647	1.287868	2.150116	1.816631	2.744031	0.000000	-10.000000	-1.675000	49.883335	491.166656	1023.000000	1023.000000	2046.000000
22.280001	0.015233	9.002792	1.505820	2.215042	2.228715	3.053216	0.000000	-10.000000	-1.675000	50.116669	507.833344	1023.000000	1023.000000	2046.000000
22.299999	0.016600	9.810704	1.690658	2.276276	2.538326	3.305444	0.000000	-10.000000	-1.658333	49.566669	524.500000	1023.000000	1023.000000	2046.000000
22.320000	0.017940	10.602407	1.837796	2.317270	2.836351	3.610990	0.000000	-10.000000	-1.641667	49.366669	535.500000	1023.000000	1023.000000	2046.000000
22.340000	0.019594	11.579826	1.908873	2.462802	3.251394	3.956757	0.000000	-10.000000	-1.600000	48.950001	552.000000	1023.000000	1023.000000	2046.000000
22.360001	0.020708	12.238518	1.975101	2.539245	3.546049	4.178123	0.000000	-10.000000	-1.533333	48.650002	568.500000	1023.000000	1023.000000	2046.000000
22.379999	0.022069	13.042696	2.117525	2.607131	3.838541	4.479499	0.000000	-10.000000	-1.466667	47.866669	584.833313	1023.000000	1023.000000	2046.000000
22.400000	0.023740	14.030332	2.248102	2.685953	4.312994	4.783282	0.000000	-10.000000	-1.433333	47.316666	601.000000	1023.000000	1023.000000	2046.000000
22.420000	0.025618	15.140373	2.352894	2.933971	4.755638	5.097870	0.000000	-10.000000	-1.441667	46.950001	616.666687	1023.000000	1023.000000	2046.000000
22.440001	0.026759	15.814435	2.352159	3.211232	4.983973	5.267071	0.000000	-10.000000	-1.441667	47.200001	632.333313	1023.000000	1023.000000	2046.000000
22.459999	0.028162	16.643866	2.456450	3.528309	5.201665	5.457441	0.000000	-10.000000	-1.416667	47.016666	648.000000	1023.000000	1023.000000	2046.000000
22.480000	0.030131	17.807646	2.695315	3.792492	5.528102	5.791736	0.000000	-10.000000	-1.400000	46.833336	663.833313	1023.000000	1023.000000	2046.000000
22.500000	0.031798	18.792509	2.940863	4.055139	5.785380	6.011127	0.000000	-10.000000	-1.450000	46.750000	679.500000	1023.000000	1023.000000	2046.000000
22.520000	0.033835	19.996687	3.281542	4.288633	6.082057	6.344455	0.000000	-10.000000	-1.516667	47.316669	695.166687	1023.000000	1023.000000	2046.000000
22.540001	0.035495	20.977644	3.517140	4.558289	6.376680	6.525535	0.000000	-10.000000	-1.583333	48.083336	711.000000	1023.000000	1023.000000	2046.000000
22.559999	0.037376	22.088961	3.780622	4.811572	6.688380	6.808386	0.000000	-10.000000	-1.583333	48.800003	727.000000	1023.000000	1023.000000	2046.000000
22.580000	0.038865	22.969503	3.960659	5.032792	6.969065	7.006989	0.000000	-10.000000	-1.608333	49.316669	743.000000	1023.000000	1023.000000	2046.000000
22.600000	0.040820	24.124882	4.319699	5.176100	7.256986	7.372096	0.000000	-10.000000	-1.600000	49.566669	759.333313	1023.000000	1023.000000	2046.000000
22.620001	0.042455	25.090977	4.570846	5.288411	7.544146	7.687574	0.000000	-10.000000	-1.608333	49.450001	775.666687	1023.000000	1023.000000	2046.000000
22.639999	0.044205	26.125031	4.833262	5.404592	7.781765	8.105412	0.000000	-10.000000	-1.583333	49.316666	792.333313	1023.000000	1023.000000	2046.000000
22.660000	0.045953	27.157955	5.074912	5.484469	8.071189	8.527386	0.000000	-10.000000	-1.608333	49.250000	808.666687	1023.000000	1023.000000	2046.000000
22.680000	0.047715	28.199320	5.284961	5.530773	8.448983	8.934604	0.000000	-10.000000	-1.608333	49.416668	825.166687	1023.000000	1023.000000	2046.000000
22.700001	0.049588	29.306541	5.564072	5.644903	8.777875	9.319692	0.000000	-10.000000	-1.633333	49.483334	841.500000	1023.000000	1023.000000	2046.000000
22.719999	0.051621	30.508003	5.895419	5.741754	9.087479	9.783351	0.000000	-10.000000	-1.616667	49.750000	858.166687	1023.000000	1023.000000	2046.000000
22.740000	0.053859	31.830879	6.340723	5.818375	9.271032	10.400750	0.000000	-10.000000	-1.616667	49.466667	874.666687	1023.000000	1023.000000	2046.000000
22.760000	0.055768	32.959045	6.763746	5.798980	9.464466	10.931854	0.000000	-10.000000	-1.625000	49.483334	891.333313	1023.000000	1023.000000	2046.000000
22.780001	0.057619	34.052776	7.240522	5.720557	9.574079	11.517621	0.000000	-10.000000	-1.633333	49.316666	907.666687	1023.000000	1023.000000	2046.000000
22.799999	0.059790	35.335758	7.737070	5.626900	9.776919	12.194869	0.000000	-10.000000	-1.683333	49.683334	924.333313	1023.000000	1023.000000	2046.000000
22.820000	0.061691	36.459381	8.188193	5.517419	9.921373	12.832395	0.000000	-10.000000	-1.708333	50.150002	940.666687	1023.000000	1023.000000	2046.000000
22.840000	0.063656	37.620529	8.641049	5.485260	10.055792	13.438427	0.000000	-10.000000	-1.750000	50.583332	957.333313	1023.000000	1023.000000	2046.000000
22.860001	0.065710	38.834484	9.079122	5.494596	10.234124	14.026641	0.000000	-10.000000	-1.741667	51.000000	974.000000	1023.000000	1023.000000	2046.000000
22.879999	0.067731	40.029285	9.456222	5.554033	10.449451	14.569579	0.000000	-10.000000	-1.741667	51.266666	991.000000	1023.000000	1023.000000	2046.000000
22.900000	0.069724	41.207050	9.754000	5.648597	10.781674	15.022779	0.000000	-10.000000	-1.725000	51.183334	1008.166687	1023.000000	1023.000000	2046.000000
22.920000	0.071577	42.302158	10.056707	5.737592	11.047126	15.460732	0.000000	-10.000000	-1.733333	51.316666	1025.333374	1023.000000	1023.000000	2046.000000
22.940001	0.073840	43.639381	10.345683	5.955103	11.502275	15.836318	0.000000	-10.000000	-1.741667	51.366669	1042.500000	1023.000000	1023.000000	2046.000000
22.959999	0.075798	44.796440	10.618047	6.092008	11.879443	16.206942	0.000000	-10.000000	-1.783333	51.783333	1059.500000	1023.000000	1023.000000	2046.000000
22.980000	0.077639	45.884712	10.798867	6.276505	12.207514	16.601824	0.000000	-10.000000	-1.800000	51.833332	1076.666626	1023.000000	1023.000000	2046.000000
23.000000	0.079499	46.983883	10.901725	6.519896	12.619813	16.942448	0.000000	-10.000000	-1.800000	51.700001	1094.000000	1023.000000	1023.000000	2046.000000
23.020000	0.080937	47.833813	10.977873	6.693135	12.968910	17.193893	0.000000	-10.000000	-1.766667	51.500000	1111.333374	1023.000000	1023.000000	2046.000000
23.040001	0.082652	48.847153	11.187213	6.831736	13.347145	17.481058	0.000000	-10.000000	-1.733333	51.183334	1128.500000	1023.000000	1023.000000	2046.000000
23.059999	0.084675	50.042736	11.457226	6.960925	13.761146	17.863438	0.000000	-10.000000	-1.708333	50.900002	1145.500000	1023.000000	1023.000000	2046.000000
23.080000	0.086440	51.085987	11.643151	7.252134	14.120411	18.070290	0.000000	-10.000000	-1.725000	50.933334	1162.500000	1023.000000	1023.000000	2046.000000
23.100000	0.087889	51.942604	11.705556	7.522440	14.428443	18.286165	0.000000	-10.000000	-1.725000	50.966667	1179.500000	1023.000000	1023.000000	2046.000000
23.120001	0.089772	53.055317	11.865247	7.846184	14.757115	18.586767	0.000000	-10.000000	-1.725000	50.950001	1196.500000	1023.000000	1023.000000	2046.000000
23.139999	0.092339	54.572121	12.110785	8.281420	15.247925	18.931990	0.000000	-10.000000	-1.725000	50.866669	1213.500000	1023.000000	1023.000000	2046.000000
23.160000	0.095649	56.528469	12.466701	8.607400	15.885441	19.568928	0.000000	-10.000000	-1.858333	51.700001	1230.500000	1023.000000	1023.000000	2046.000000
23.180000	0.098474	58.198338	12.814107	8.971731	16.392530	20.019970	0.000000	-10.000000	-2.066667	53.683334	1247.500000	1023.000000	1023.000000	2046.000000
23.200001	0.100955	59.664394	13.131281	9.269625	16.810968	20.452518	0.000000	-10.000000	-2.233333	56.233334	1265.000000	1023.000000	1023.000000	2046.000000
23.219999	0.103249	61.019974	13.384269	9.481615	17.290361	20.863729	0.000000	-10.000000	-2.266667	57.599998	1283.333374	1023.000000	1023.000000	2046.000000
23.240000	0.104907	62.000271	13.538084	9.705942	17.643482	21.112762	0.000000	-10.000000	-2.183333	57.666668	1302.500000	1023.000000	1023.000000	2046.000000
23.260000	0.106821	63.131355	13.833483	9.866936	17.959932	21.471004	0.000000	-10.000000	-2.075000	56.700001	1321.833374	1023.000000	1023.000000	2046.000000
23.280001	0.108688	64.234657	14.122265	9.998152	18.289900	21.824339	0.000000	-10.000000	-1.950000	55.450001	1340.833374	1023.000000	1023.000000	2046.000000
23.299999	0.110676	65.409637	14.430007	10.238713	18.568975	22.171942	0.000000	-10.000000	-1.833333	54.166668	1359.666626	1023.000000	1023.000000	2046.000000
23.320000	0.112685	66.597046	14.690918	10.383272	18.905994	22.616865	0.000000	-10.000000	-1.741667	52.616669	1377.833374	1023.000000	1023.000000	2046.000000
23.340000	0.114593	67.724380	15.007974	10.459984	19.213608	23.042812	0.000000	-10.000000	-1.675000	51.600002	1395.666626	1023.000000	1023.000000	2046.000000
23.360001	0.116331	68.751488	15.339939	10.521952	19.484734	23.404865	0.000000	-10.000000	-1.633333	50.383335	1412.833374	1023.000000	1023.000000	2046.000000
23.379999	0.117776	69.605545	15.731389	10.555820	19.635084	23.683254	0.000000	-10.000000	-1.591667	49.566666	1430.000000	1023.000000	1023.000000	2046.000000
23.400000	0.119397	70.563881	16.086090	10.528725	19.844351	24.104713	0.000000	-10.000000	-1.575000	48.799999	1446.666626	1023.000000	1023.000000	2046.000000
23.420000	0.121178	71.616234	16.571198	10.510427	19.996828	24.537785	0.000000	-10.000000	-1.566667	48.416668	1463.000000	1023.000000	1023.000000	2046.000000
23.440001	0.122948	72.662041	16.995581	10.493155	20.217524	24.955782	0.000000	-10.000000	-1.558333	47.866669	1479.166626	1023.000000	1023.000000	2046.000000
23.459999	0.124804	73.759064	17.409105	10.498721	20.430500	25.420734	0.000000	-10.000000	-1.533333	47.700001	1495.166626	1023.000000	1023.000000	2046.000000
23.480000	0.126269	74.624962	17.747454	10.483578	20.615896	25.778032	0.000000	-10.000000	-1.500000	47.349998	1511.166626	1023.000000	1023.000000	2046.000000
23.500000	0.128106	75.710503	18.076244	10.569301	20.857862	26.207096	0.000000	-10.000000	-1.475000	47.150002	1527.000000	1023.000000	1023.000000	2046.000000
23.520000	0.129909	76.776108	18.370459	10.667076	21.130085	26.608488	0.000000	-10.000000	-1.450000	46.766666	1543.000000	1023.000000	1023.000000	2046.000000
23.540001	0.131620	77.787148	18.610537	10.829998	21.401384	26.945227	0.000000	-10.000000	-1.466667	46.900002	1558.666626	1023.000000	1023.000000	2046.000000
23.559999	0.133654	78.989395	19.020660	10.889013	21.621433	27.458284	0.000000	-10.000000	-1.500000	47.133335	1574.333374	1023.000000	1023.000000	2046.000000
23.580000	0.136085	80.426491	19.360357	11.126987	22.043667	27.895477	0.000000	-10.000000	-1.541667	47.549999	1590.000000	1023.000000	1023.000000	2046.000000
23.600000	0.137912	81.505959	19.743473	11.253169	22.328564	28.180756	0.000000	-10.000000	-1.583333	47.916668	1606.000000	1023.000000	1023.000000	2046.000000
23.620001	0.140288	82.910027	20.023834	11.523661	22.687828	28.674706	0.000000	-10.000000	-1.591667	48.466667	1622.000000	1023.000000	1023.000000	2046.000000
23.639999	0.142269	84.081070	20.214035	11.762919	23.031000	29.073112	0.000000	-10.000000	-1.600000	48.416668	1638.000000	1023.000000	1023.000000	2046.000000
23.660000	0.143913	85.052635	20.444721	11.907185	23.298952	29.401779	0.000000	-10.000000	-1.575000	48.116669	1654.000000	1023.000000	1023.000000	2046.000000
23.680000	0.146070	86.327095	20.753765	12.023043	23.708811	29.841476	0.000000	-10.000000	-1.591667	47.900002	1670.000000	1023.000000	1023.000000	2046.000000
23.700001	0.148468	87.744362	21.076336	12.252945	24.193983	30.221096	0.000000	-10.000000	-1.583333	48.283333	1686.000000	1023.000000	1023.000000	2046.000000
23.719999	0.150685	89.054794	21.471096	12.494924	24.493238	30.595535	0.000000	-10.000000	-1.575000	48.633335	1702.000000	1023.000000	1023.000000	2046.000000
23.740000	0.152666	90.225586	21.776234	12.869500	24.803331	30.776522	0.000000	-10.000000	-1.566667	48.866669	1718.333374	1023.000000	1023.000000	2046.000000
23.760000	0.154771	91.469788	22.112591	13.257018	25.118902	30.981276	0.000000	-10.000000	-1.600000	48.933334	1734.666626	1023.000000	1023.000000	2046.000000
23.780001	0.156926	92.742996	22.429144	13.600543	25.481657	31.231651	0.000000	-10.000000	-1.683333	49.716667	1751.000000	1023.000000	1023.000000	2046.000000
23.799999	0.158817	93.860733	22.829739	13.969341	25.671883	31.389774	0.000000	-10.000000	-1.775000	50.883335	1767.333374	1023.000000	1023.000000	2046.000000
23.820000	0.160992	95.146385	23.183969	14.321050	26.026556	31.614811	0.000000	-10.000000	-1.816667	51.950001	1789.833374	1023.000000	1023.000000	2046.000000
23.840000	0.163157	96.425850	23.580790	14.673653	26.348391	31.823017	0.000000	-10.000000	-1.808333	52.416668	1807.000000	1023.000000	1023.000000	2046.000000
23.860001	0.165030	97.532768	23.920803	14.940662	26.651985	32.019314	0.000000	-10.000000	-1.766667	52.350002	1824.500000	1023.000000	1023.000000	2046.000000
23.879999	0.167082	98.745361	24.322872	15.193568	26.999622	32.229298	0.000000	-10.000000	-1.733333	51.916668	1836.333374	1023.000000	1023.000000	2046.000000
23.900000	0.169406	100.118919	24.766739	15.368583	27.432520	32.551079	0.000000	-10.000000	-1.708333	51.566669	1854.000000	1023.000000	1023.000000	2046.000000
23.920000	0.171608	101.420395	25.242289	15.558882	27.770973	32.848255	0.000000	-10.000000	-1.691667	51.083336	1871.333374	1023.000000	1023.000000	2046.000000
23.940001	0.174017	102.843880	25.730597	15.765413	28.147818	33.200050	0.000000	-10.000000	-1.700000	51.100002	1888.500000	1023.000000	1023.000000	2046.000000
23.959999	0.176577	104.356995	26.192236	15.961332	28.584316	33.619110	0.000000	-10.000000	-1.675000	50.683334	1905.500000	1023.000000	1023.000000	2046.000000
23.980000	0.179281	105.955070	26.692503	16.194637	29.022722	34.045212	0.000000	-10.000000	-1.666667	50.549999	1922.333374	1023.000000	1023.000000	2046.000000
24.000000	0.181810	107.449799	27.142488	16.375593	29.454769	34.476952	0.000000	-10.000000	-1.700000	50.366669	1939.166626	1023.000000	1023.000000	2046.000000
24.020000	0.184237	108.884155	27.608189	16.551714	29.858028	34.866226	0.000000	-10.000000	-1.758333	50.966667	1956.000000	1023.000000	1023.000000	2046.000000
24.040001	0.186527	110.237396	28.111723	16.639296	30.192999	35.293377	0.000000	-10.000000	-1.791667	51.416668	1973.000000	1023.000000	1023.000000	2046.000000
24.059999	0.188548	111.432083	28.583654	16.754110	30.499170	35.595154	0.000000	-10.000000	-1.766667	51.750000	1990.166626	1023.000000	1023.000000	2046.000000
24.080000	0.191003	112.883011	29.081928	16.880707	30.879042	36.041336	0.000000	-10.000000	-1.758333	51.500000	2007.333374	1023.000000	1023.000000	2046.000000
24.100000	0.193352	114.271011	29.496763	17.043224	31.329519	36.401508	0.000000	-10.000000	-1.758333	51.383335	2024.500000	1023.000000	1023.000000	2046.000000
24.120001	0.195545	115.566887	29.944351	17.200996	31.683044	36.738495	0.000000	-10.000000	-1.766667	51.250000	2041.500000	1023.000000	1023.000000	2046.000000
24.139999	0.198054	117.050087	30.334166	17.400131	32.149277	37.166515	0.000000	-10.000000	-1.775000	51.483334	2058.666748	1023.000000	1023.000000	2046.000000
24.160000	0.200276	118.362831	30.776365	17.528963	32.443069	37.614433	0.000000	-10.000000	-1.791667	51.900002	2075.833252	1023.000000	1023.000000	2046.000000
24.180000	0.202759	119.830742	31.186499	17.821350	32.869362	37.953537	0.000000	-10.000000	-1.825000	52.083332	2093.166748	1023.000000	1023.000000	2046.000000
24.200001	0.205247	121.300919	31.661747	18.036634	33.308727	38.293808	0.000000	-10.000000	-1.816667	52.099998	2110.333252	1023.000000	1023.000000	2046.000000
24.219999	0.208036	122.949249	32.170254	18.326889	33.718639	38.733467	0.000000	-10.000000	-1.791667	51.566666	2127.833252	1023.000000	1023.000000	2046.000000
24.240000	0.210597	124.463104	32.453613	18.622562	34.210888	39.176041	0.000000	-10.000000	-1.783333	51.833336	2145.166748	1023.000000	1023.000000	2046.000000
24.260000	0.212811	125.771194	32.800297	18.821108	34.595230	39.554558	0.000000	-10.000000	-1.783333	51.850002	2162.500000	1023.000000	1023.000000	2046.000000
24.280001	0.215220	127.195183	33.165051	18.967670	35.049568	40.012897	0.000000	-10.000000	-1.808333	52.216667	2179.666748	1023.000000	1023.000000	2046.000000
24.299999	0.217827	128.735535	33.548008	19.183355	35.532440	40.471729	0.000000	-10.000000	-1.883333	52.583332	2197.000000	1023.000000	1023.000000	2046.000000
24.320000	0.220326	130.212875	33.996120	19.414345	35.917576	40.884830	0.000000	-10.000000	-1.950000	53.450001	2214.333252	1023.000000	1023.000000	2046.000000
24.340000	0.223014	131.801437	34.379978	19.792070	36.375488	41.253895	0.000000	-10.000000	-1.983333	54.050003	2232.166748	1023.000000	1023.000000	2046.000000
24.360001	0.225048	133.003571	34.724194	20.186556	36.569721	41.523090	0.000000	-10.000000	-1.916667	54.350002	2250.166748	1023.000000	1023.000000	2046.000000
24.379999	0.226528	133.878250	34.900311	20.548151	36.732582	41.697201	0.000000	-10.000000	-1.866667	54.150002	2268.500000	1023.000000	1023.000000	2046.000000
24.400000	0.227985	134.738998	35.135033	20.990271	36.810936	41.802761	0.000000	-10.000000	-1.791667	53.516666	2286.500000	1023.000000	1023.000000	2046.000000
24.420000	0.229882	135.860550	35.439594	21.412481	37.010101	41.998367	0.000000	-10.000000	-1.766667	52.733334	2304.333252	1023.000000	1023.000000	2046.000000
24.440001	0.231810	136.999725	35.776703	21.774294	37.224834	42.223904	0.000000	-10.000000	-1.725000	52.133335	2322.000000	1023.000000	1023.000000	2046.000000
24.459999	0.233762	138.153564	36.156010	22.119198	37.439636	42.438725	0.000000	-10.000000	-1.700000	51.850002	2339.500000	1023.000000	1023.000000	2046.000000
24.480000	0.235766	139.337738	36.537495	22.435297	37.678169	42.686771	0.000000	-10.000000	-1.633333	51.183334	2356.833252	1023.000000	1023.000000	2046.000000
24.500000	0.237773	140.523865	36.976635	22.688547	37.931156	42.927517	0.000000	-10.000000	-1.575000	50.049999	2374.000000	1023.000000	1023.000000	2046.000000
24.520000	0.240180	141.946640	37.413792	23.006123	38.243031	43.283691	0.000000	-10.000000	-1.508333	48.916668	2390.833252	1023.000000	1023.000000	2046.000000
24.540001	0.242507	143.321533	37.840630	23.321032	38.559681	43.600197	0.000000	-10.000000	-1.425000	47.700001	2407.500000	1023.000000	1023.000000	2046.000000
24.559999	0.244918	144.746735	38.265701	23.661507	38.865917	43.953609	0.000000	-10.000000	-1.308333	46.500000	2423.500000	1023.000000	1023.000000	2046.000000
24.580000	0.247320	146.166199	38.631634	24.032436	39.176125	44.326012	0.000000	-10.000000	-1.208333	44.950001	2439.166748	1023.000000	1023.000000	2046.000000
24.600000	0.249814	147.639923	39.048618	24.342819	39.494038	44.754440	0.000000	-10.000000	-1.108333	42.916668	2454.333252	1023.000000	1023.000000	2046.000000
24.620001	0.252076	148.976700	39.452576	24.583715	39.778591	45.161812	0.000000	-10.000000	-1.075000	41.366665	2469.166748	1023.000000	1023.000000	2046.000000
24.639999	0.253854	150.027573	39.805473	24.753912	40.048119	45.420074	0.000000	-10.000000	-1.041667	40.283333	2483.166748	1023.000000	1023.000000	2046.000000
24.660000	0.255467	150.980804	40.211594	24.810125	40.292217	45.666862	0.000000	-10.000000	-1.000000	39.766666	2496.833252	1023.000000	1023.000000	2046.000000
24.680000	0.256777	151.755295	40.541306	24.870741	40.563107	45.780140	0.000000	-10.000000	-0.900000	38.566666	2510.166748	1023.000000	1023.000000	2046.000000
24.700001	0.257598	152.240204	40.760693	24.845453	40.802551	45.831501	0.000000	-10.000000	-0.750000	36.450001	2523.333252	1023.000000	1023.000000	2046.000000
24.719999	0.258030	152.495575	40.941181	24.791273	40.931908	45.831207	0.000000	-10.000000	-0.533333	33.033333	2535.833252	1023.000000	1023.000000	2046.000000
24.740000	0.258311	152.661835	41.025982	24.718639	41.127216	45.789993	0.000000	-10.000000	-0.283333	27.150002	2547.500000	1023.000000	1023.000000	2046.000000
24.760000	0.257986	152.469910	40.978382	24.521261	41.225372	45.744896	0.000000	-10.000000	-0.050000	18.083334	2557.666748	1023.000000	1023.000000	2046.000000
24.780001	0.257709	152.305878	40.916325	24.520971	41.335518	45.533066	0.000000	-10.000000	0.091667	5.833333	2565.000000	1023.000000	1023.000000	2046.000000
24.799999	0.256935	151.848801	40.942135	24.316103	41.238602	45.351963	0.000000	-10.000000	0.200000	-6.383334	2568.833252	1023.000000	1023.000000	2046.000000
24.820000	0.256323	151.486923	40.797806	24.258650	41.156330	45.274132	0.000000	-10.000000	0.300000	-16.600000	2570.000000	1023.000000	1023.000000	2046.000000
24.840000	0.255518	151.011215	40.543507	24.169970	41.167194	45.130539	0.000000	-10.000000	0.400000	-22.316668	2570.000000	1023.000000	1023.000000	2046.000000
24.860001	0.254270	150.273666	40.281364	23.956554	41.070499	44.965240	0.000000	-10.000000	0.466667	-24.983334	2561.666748	1023.000000	1023.000000	2046.000000
24.879999	0.253050	149.552780	39.965687	23.760052	41.027161	44.799877	0.000000	-10.000000	0.483333	-25.283335	2550.666748	1023.000000	1023.000000	2046.000000
24.900000	0.252057	148.965500	39.740700	23.560841	40.933945	44.730022	0.000000	-10.000000	0.483333	-25.066668	2536.833252	1023.000000	1023.000000	2046.000000
24.920000	0.251410	148.583145	39.591213	23.466522	40.868061	44.657352	0.000000	-10.000000	0.466667	-24.766668	2528.500000	1023.000000	1023.000000	2046.000000
24.940001	0.250697	148.161697	39.366062	23.460468	40.791859	44.543304	0.000000	-10.000000	0.466667	-24.566668	2520.166748	1023.000000	1023.000000	2046.000000
24.959999	0.249575	147.498886	39.123508	23.406776	40.645813	44.322792	0.000000	-10.000000	0.458333	-24.266666	2512.000000	1023.000000	1023.000000	2046.000000
24.980000	0.248219	146.697205	38.863903	23.387985	40.380150	44.065170	0.000000	-10.000000	0.425000	-23.850000	2504.000000	1023.000000	1023.000000	2046.000000
25.000000	0.247004	145.979446	38.606129	23.376062	40.151672	43.845592	0.000000	-10.000000	0.366667	-22.366667	2496.000000	1023.000000	1023.000000	2046.000000
25.020000	0.246010	145.391891	38.389050	23.361433	39.966034	43.675373	0.000000	-10.000000	0.308333	-20.766666	2488.500000	1023.000000	1023.000000	2046.000000
25.040001	0.244857	144.710556	38.124546	23.322603	39.799129	43.464279	0.000000	-10.000000	0.258333	-18.833334	2481.666748	1023.000000	1023.000000	2046.000000
25.059999	0.243639	143.990433	37.956581	23.221853	39.523190	43.288807	0.000000	-10.000000	0.225000	-17.600000	2475.500000	1023.000000	1023.000000	2046.000000
25.080000	0.242492	143.312988	37.780945	23.144205	39.319798	43.068039	0.000000	-10.000000	0.216667	-17.050001	2469.500000	1023.000000	1023.000000	2046.000000
25.100000	0.241427	142.683136	37.598068	23.060568	39.115730	42.908768	0.000000	-10.000000	0.250000	-17.500000	2463.500000	1023.000000	1023.000000	2046.000000
25.120001	0.240293	142.013123	37.379253	22.938816	38.966457	42.728603	0.000000	-10.000000	0.325000	-19.283333	2457.500000	1023.000000	1023.000000	2046.000000
25.139999	0.238588	141.005219	37.079029	22.796108	38.648560	42.481525	0.000000	-10.000000	0.416667	-22.016666	2451.000000	1023.000000	1023.000000	2046.000000
25.160000	0.236488	139.764160	36.771191	22.593700	38.252430	42.146839	0.000000	-10.000000	0.591667	-26.033333	2443.666748	1023.000000	1023.000000	2046.000000
25.180000	0.233827	138.191498	36.323082	22.329733	37.830547	41.708138	0.000000	-10.000000	0.841667	-31.233334	2435.000000	1023.000000	1023.000000	2046.000000
25.200001	0.230686	136.335388	35.897533	21.948217	37.357658	41.131985	0.000000	-10.000000	1.225000	-37.966667	2424.666748	1023.000000	1023.000000	2046.000000
25.219999	0.227230	134.293137	35.475666	21.513021	36.879463	40.424988	0.000000	-10.000000	1.658333	-45.166668	2412.166748	1023.000000	1023.000000	2046.000000
25.240000	0.223829	132.282990	34.994564	20.993645	36.525879	39.768898	0.000000	-10.000000	2.041667	-51.166668	2397.166748	1023.000000	1023.000000	2046.000000
25.260000	0.220425	130.271027	34.459480	20.514236	36.168568	39.128746	0.000000	-10.000000	2.325000	-55.150002	2380.166748	1023.000000	1023.000000	2046.000000
25.280001	0.217078	128.292938	33.948757	20.021051	35.767513	38.555622	0.000000	-10.000000	2.516667	-57.633335	2361.833252	1023.000000	1023.000000	2046.000000
25.299999	0.213846	126.382889	33.436707	19.634638	35.335526	37.976021	0.000000	-10.000000	2.683333	-59.716667	2342.666748	1023.000000	1023.000000	2046.000000
25.320000	0.210669	124.505325	32.826721	19.318640	34.897400	37.462563	0.000000	-10.000000	2.800000	-61.316669	2322.666748	1023.000000	1023.000000	2046.000000
25.340000	0.207139	122.419373	32.209602	18.965733	34.304253	36.939789	0.000000	-10.000000	2.900000	-62.600002	2302.166748	1023.000000	1023.000000	2046.000000
25.360001	0.204262	120.719055	31.646246	18.826748	33.791779	36.454285	0.000000	-10.000000	2.975000	-63.266666	2281.166748	1023.000000	1023.000000	2046.000000
25.379999	0.201600	119.145370	31.237051	18.614019	33.282703	36.011593	0.000000	-10.000000	3.066667	-63.983334	2260.166748	1023.000000	1023.000000	2046.000000
25.400000	0.199006	117.612488	30.763760	18.381405	32.820385	35.646938	0.000000	-10.000000	3.150000	-64.599998	2238.833252	1023.000000	1023.000000	2046.000000
25.420000	0.196463	116.109901	30.239241	18.093395	32.488274	35.288994	0.000000	-10.000000	3.216667	-65.366669	2217.333252	1023.000000	1023.000000	2046.000000
25.440001	0.193420	114.311249	29.675152	17.775335	32.113209	34.747555	0.000000	-10.000000	3.291667	-65.883339	2195.500000	1023.000000	1023.000000	2046.000000
25.459999	0.190361	112.503212	29.129831	17.373100	31.691290	34.308990	0.000000	-10.000000	3.333333	-66.466667	2173.500000	1023.000000	1023.000000	2046.000000
25.480000	0.187693	110.926636	28.585924	17.108820	31.375303	33.856586	0.000000	-10.000000	3.358333	-66.466667	2151.333252	1023.000000	1023.000000	2046.000000
25.500000	0.185020	109.346756	27.975012	16.973255	31.042479	33.356010	0.000000	-10.000000	3.308333	-66.450005	2129.000000	1023.000000	1023.000000	2046.000000
25.520000	0.182304	107.741920	27.391918	16.903906	30.664650	32.781448	0.000000	-10.000000	3.250000	-65.383331	2106.833252	1023.000000	1023.000000	2046.000000
25.540001	0.179557	106.118340	26.813972	16.784769	30.254744	32.264854	0.000000	-10.000000	3.141667	-64.550003	2085.000000	1023.000000	1023.000000	2046.000000
25.559999	0.176616	104.379974	26.223793	16.676188	29.798756	31.681236	0.000000	-10.000000	3.050000	-63.416668	2063.666748	1023.000000	1023.000000	2046.000000
25.580000	0.173692	102.652039	25.706789	16.508974	29.338194	31.098080	0.000000	-10.000000	2.925000	-62.516666	2042.500000	1023.000000	1023.000000	2046.000000
25.600000	0.170905	101.004868	25.181318	16.412210	28.932671	30.478664	0.000000	-10.000000	2.858333	-61.716667	2021.666626	1023.000000	1023.000000	2046.000000
25.620001	0.168271	99.448441	24.650896	16.295822	28.520786	29.980932	0.000000	-10.000000	2.791667	-60.950001	2001.166626	1023.000000	1023.000000	2046.000000
25.639999	0.165635	97.890457	24.079294	16.146435	28.141834	29.522896	0.000000	-10.000000	2.758333	-60.833332	1980.666626	1023.000000	1023.000000	2046.000000
25.660000	0.163081	96.380661	23.567728	16.002319	27.751047	29.059570	0.000000	-10.000000	2.733333	-60.266666	1960.333374	1023.000000	1023.000000	2046.000000
25.680000	0.160669	94.955673	23.099293	15.842280	27.355650	28.658447	0.000000	-10.000000	2.683333	-59.950001	1940.000000	1023.000000	1023.000000	2046.000000
25.700001	0.158246	93.523323	22.655432	15.634851	26.905090	28.327953	0.000000	-10.000000	2.633333	-59.200001	1920.000000	1023.000000	1023.000000	2046.000000
25.719999	0.155729	92.035896	22.167259	15.498956	26.422194	27.947489	0.000000	-10.000000	2.575000	-58.616669	1900.333374	1023.000000	1023.000000	2046.000000
25.740000	0.153388	90.652153	21.624994	15.393394	26.060759	27.573004	0.000000	-10.000000	2.525000	-58.216667	1880.833374	1023.000000	1023.000000	2046.000000
25.760000	0.151215	89.367943	21.186621	15.225579	25.705576	27.250166	0.000000	-10.000000	2.475000	-57.816669	1861.500000	1023.000000	1023.000000	2046.000000
25.780001	0.148939	88.023224	20.796099	15.054034	25.336948	26.836142	0.000000	-10.000000	2.425000	-57.516666	1842.166626	1023.000000	1023.000000	2046.000000
25.799999	0.146500	86.581696	20.416817	14.821882	24.948097	26.394899	0.000000	-10.000000	2.375000	-56.833336	1823.000000	1023.000000	1023.000000	2046.000000
25.820000	0.143926	85.060486	20.047277	14.482653	24.520794	26.009764	0.000000	-10.000000	2.325000	-56.049999	1804.166626	1023.000000	1023.000000	2046.000000
25.840000	0.141386	83.558937	19.661266	14.207490	24.129025	25.561159	0.000000	-10.000000	2.308333	-55.466667	1785.500000	1023.000000	1023.000000	2046.000000
25.860001	0.139008	82.153610	19.316557	13.935962	23.748028	25.153063	0.000000	-10.000000	2.316667	-55.400002	1767.000000	1023.000000	1023.000000	2046.000000
25.879999	0.136822	80.861717	18.930685	13.753393	23.425377	24.752264	0.000000	-10.000000	2.333333	-55.850002	1748.500000	1023.000000	1023.000000	2046.000000
25.900000	0.134535	79.510117	18.568705	13.479234	23.066339	24.395838	0.000000	-10.000000	2.316667	-56.033337	1729.833374	1023.000000	1023.000000	2046.000000
25.920000	0.132215	78.139137	18.049570	13.366749	22.775023	23.947796	0.000000	-10.000000	2.300000	-55.983334	1711.166626	1023.000000	1023.000000	2046.000000
25.940001	0.130342	77.031853	17.758669	13.188438	22.418037	23.666708	0.000000	-10.000000	2.250000	-55.283333	1692.500000	1023.000000	1023.000000	2046.000000
25.959999	0.128155	75.739479	17.345287	13.075932	22.024212	23.294046	0.000000	-10.000000	2.208333	-54.849998	1674.000000	1023.000000	1023.000000	2046.000000
25.980000	0.126268	74.624397	16.964951	12.975688	21.693192	22.990564	0.000000	-10.000000	2.183333	-54.083332	1655.666626	1023.000000	1023.000000	2046.000000
26.000000	0.124087	73.335686	16.542324	12.763764	21.438993	22.590599	0.000000	-10.000000	2.183333	-54.016666	1637.500000	1023.000000	1023.000000	2046.000000
26.020000	0.121956	72.076157	16.234861	12.473402	21.079918	22.287975	0.000000	-10.000000	2.191667	-54.016666	1619.500000	1023.000000	1023.000000	2046.000000
26.040001	0.119947	70.888901	15.886787	12.267988	20.779255	21.954870	0.000000	-10.000000	2.200000	-54.433334	1601.500000	1023.000000	1023.000000	2046.000000
26.059999	0.117935	69.699432	15.448059	12.226846	20.463078	21.561451	0.000000	-10.000000	2.208333	-54.516666	1583.500000	1023.000000	1023.000000	2046.000000
26.080000	0.116075	68.600410	14.998353	12.340423	20.126776	21.134855	0.000000	-10.000000	2.191667	-54.283333	1565.500000	1023.000000	1023.000000	2046.000000
26.100000	0.114068	67.414391	14.590581	12.447413	19.642237	20.734158	0.000000	-10.000000	2.150000	-53.700001	1547.500000	1023.000000	1023.000000	2046.000000
26.120001	0.112364	66.407135	14.194925	12.559034	19.324921	20.328259	0.000000	-10.000000	2.091667	-52.866669	1529.500000	1023.000000	1023.000000	2046.000000
26.139999	0.110537	65.327408	13.850253	12.547249	18.982361	19.947548	0.000000	-10.000000	2.008333	-51.599998	1511.666626	1023.000000	1023.000000	2046.000000
26.160000	0.108944	64.386124	13.498023	12.577678	18.759010	19.551416	0.000000	-10.000000	1.925000	-50.400002	1494.333374	1023.000000	1023.000000	2046.000000
26.180000	0.107459	63.508015	13.224195	12.542583	18.438421	19.302814	0.000000	-10.000000	1.825000	-49.049999	1477.500000	1023.000000	1023.000000	2046.000000
26.200001	0.105831	62.546127	12.936234	12.528154	18.119545	18.962194	0.000000	-10.000000	1.741667	-48.400002	1461.166626	1023.000000	1023.000000	2046.000000
26.219999	0.104215	61.591160	12.647012	12.404645	17.806784	18.732719	0.000000	-10.000000	1.675000	-47.616669	1445.000000	1023.000000	1023.000000	2046.000000
26.240000	0.102411	60.524879	12.434025	12.197899	17.436777	18.456181	0.000000	-10.000000	1.633333	-47.166668	1429.166626	1023.000000	1023.000000	2046.000000
26.260000	0.100626	59.469860	12.128291	11.965726	17.092207	18.283638	0.000000	-10.000000	1.608333	-46.650002	1413.500000	1023.000000	1023.000000	2046.000000
26.280001	0.098448	58.182861	11.734810	11.755465	16.732710	17.959879	0.000000	-10.000000	1.575000	-46.000000	1398.000000	1023.000000	1023.000000	2046.000000
26.299999	0.096386	56.964043	11.303239	11.507563	16.385592	17.767653	0.000000	-10.000000	1.575000	-45.783333	1382.666626	1023.000000	1023.000000	2046.000000
26.320000	0.094164	55.651188	10.893993	11.278424	15.976187	17.502583	0.000000	-10.000000	1.591667	-45.716667	1367.333374	1023.000000	1023.000000	2046.000000
26.340000	0.092176	54.475933	10.582657	11.036646	15.595448	17.261183	0.000000	-10.000000	1.625000	-46.400002	1352.166626	1023.000000	1023.000000	2046.000000
26.360001	0.090092	53.244350	10.210444	10.832703	15.275419	16.925785	0.000000	-10.000000	1.658333	-46.866669	1336.666626	1023.000000	1023.000000	2046.000000
26.379999	0.087927	51.965092	9.908648	10.563939	14.870668	16.621838	0.000000	-10.000000	1.708333	-47.583336	1321.000000	1023.000000	1023.000000	2046.000000
26.400000	0.085988	50.819000	9.692655	10.232774	14.531049	16.362522	0.000000	-10.000000	1.733333	-47.916668	1305.000000	1023.000000	1023.000000	2046.000000
26.420000	0.083657	49.441483	9.360481	9.949580	14.145429	15.985992	0.000000	-10.000000	1.750000	-48.066669	1289.000000	1023.000000	1023.000000	2046.000000
26.440001	0.081247	48.017143	9.005327	9.676858	13.777089	15.557869	0.000000	-10.000000	1.750000	-48.133335	1273.000000	1023.000000	1023.000000	2046.000000
26.459999	0.078485	46.384911	8.598704	9.430471	13.328973	15.026761	0.000000	-10.000000	1.783333	-48.566669	1257.000000	1023.000000	1023.000000	2046.000000
26.480000	0.076180	45.022179	8.214041	9.272550	13.010993	14.524596	0.000000	-10.000000	1.816667	-49.200001	1240.833374	1023.000000	1023.000000	2046.000000
26.500000	0.073940	43.698631	7.952266	9.071837	12.615026	14.059500	0.000000	-10.000000	1.858333	-49.733334	1224.500000	1023.000000	1023.000000	2046.000000
26.520000	0.071629	42.332863	7.688606	8.926703	12.154881	13.562673	0.000000	-10.000000	1.883333	-49.900002	1207.833374	1023.000000	1023.000000	2046.000000
26.540001	0.069853	41.283203	7.449994	8.754718	11.845923	13.232569	0.000000	-10.000000	1.908333	-50.049999	1191.166626	1023.000000	1023.000000	2046.000000
26.559999	0.067991	40.182472	7.179359	8.495922	11.637057	12.870131	0.000000	-10.000000	1.941667	-50.483334	1174.333374	1023.000000	1023.000000	2046.000000
26.580000	0.066050	39.035736	7.067773	8.291438	11.284115	12.392409	0.000000	-10.000000	1.991667	-51.166668	1157.500000	1023.000000	1023.000000	2046.000000
26.600000	0.064658	38.212605	6.972564	8.047598	11.059198	12.133244	0.000000	-10.000000	2.041667	-51.933334	1140.500000	1023.000000	1023.000000	2046.000000
26.620001	0.063002	37.233944	6.757113	7.915358	10.734222	11.827252	0.000000	-10.000000	2.083333	-52.416668	1123.166626	1023.000000	1023.000000	2046.000000
26.639999	0.061541	36.370983	6.555801	7.959087	10.396429	11.459665	0.000000	-10.000000	2.133333	-52.933334	1105.833374	1023.000000	1023.000000	2046.000000
26.660000	0.060122	35.532234	6.320880	8.093103	10.051668	11.066584	0.000000	-10.000000	2.175000	-53.500000	1088.166626	1023.000000	1023.000000	2046.000000
26.680000	0.058593	34.628536	6.095487	8.156266	9.772453	10.604329	0.000000	-10.000000	2.225000	-54.233334	1070.500000	1023.000000	1023.000000	2046.000000
26.700001	0.057283	33.854118	5.919615	8.242955	9.561715	10.129833	0.000000	-10.000000	2.275000	-54.966667	1052.166626	1023.000000	1023.000000	2046.000000
26.719999	0.055929	33.054157	5.793664	8.222474	9.348276	9.689744	0.000000	-10.000000	2.333333	-55.500000	1033.833374	1023.000000	1023.000000	2046.000000
26.740000	0.054616	32.277794	5.656838	8.213185	9.168389	9.239380	0.000000	-10.000000	2.333333	-55.750000	1015.166687	1023.000000	1023.000000	2046.000000
26.760000	0.053320	31.512123	5.434907	8.185447	9.084855	8.806912	0.000000	-10.000000	2.300000	-55.333332	996.666687	1023.000000	1023.000000	2046.000000
26.780001	0.051565	30.474827	5.173665	8.097453	8.900452	8.303257	0.000000	-10.000000	2.233333	-54.666668	978.000000	1023.000000	1023.000000	2046.000000
26.799999	0.050063	29.587173	4.952192	7.972134	8.782353	7.880494	0.000000	-10.000000	2.208333	-53.883335	959.833313	1023.000000	1023.000000	2046.000000
26.820000	0.048289	28.538919	4.750303	7.812155	8.562234	7.414228	0.000000	-10.000000	2.183333	-53.733334	942.000000	1023.000000	1023.000000	2046.000000
26.840000	0.046620	27.552599	4.468122	7.704492	8.431738	6.948248	0.000000	-10.000000	2.166667	-53.600002	924.333313	1023.000000	1023.000000	2046.000000
26.860001	0.044786	26.468763	4.193181	7.570652	8.188079	6.516852	0.000000	-10.000000	2.125000	-53.466667	906.500000	1023.000000	1023.000000	2046.000000
26.879999	0.043138	25.494755	3.876764	7.510766	8.037568	6.069658	0.000000	-10.000000	2.091667	-52.783333	888.500000	1023.000000	1023.000000	2046.000000
26.900000	0.041221	24.361403	3.569343	7.355062	7.751989	5.685009	0.000000	-10.000000	2.058333	-52.383335	870.833313	1023.000000	1023.000000	2046.000000
26.920000	0.039394	23.281666	3.368725	7.187603	7.395561	5.329778	0.000000	-10.000000	2.058333	-52.200001	853.333313	1023.000000	1023.000000	2046.000000
26.940001	0.037754	22.312651	3.165290	7.073070	7.096690	4.977600	0.000000	-10.000000	2.075000	-52.500000	836.000000	1023.000000	1023.000000	2046.000000
26.959999	0.036053	21.307606	3.034637	6.880481	6.762260	4.630229	0.000000	-10.000000	2.100000	-52.816669	818.333313	1023.000000	1023.000000	2046.000000
26.980000	0.034782	20.556330	2.958586	6.702644	6.505641	4.389459	0.000000	-10.000000	2.100000	-52.850002	800.666687	1023.000000	1023.000000	2046.000000
27.000000	0.033127	19.578335	2.711127	6.476583	6.234516	4.156108	0.000000	-10.000000	2.075000	-52.733334	783.000000	1023.000000	1023.000000	2046.000000
27.020000	0.031223	18.452871	2.462565	6.271424	5.891555	3.827328	0.000000	-10.000000	2.075000	-52.650002	765.500000	1023.000000	1023.000000	2046.000000
27.040001	0.029751	17.583052	2.221340	6.154992	5.681891	3.524830	0.000000	-10.000000	2.100000	-52.816666	748.000000	1023.000000	1023.000000	2046.000000
27.059999	0.027883	16.478636	1.971573	5.936293	5.351353	3.219418	0.000000	-10.000000	2.116667	-53.116669	730.333313	1023.000000	1023.000000	2046.000000
27.080000	0.026288	15.535964	1.685400	5.797420	5.009655	3.043489	0.000000	-10.000000	2.125000	-53.233334	712.500000	1023.000000	1023.000000	2046.000000
27.100000	0.024825	14.671338	1.411184	5.594913	4.798630	2.866610	0.000000	-10.000000	2.141667	-53.016666	694.666687	1023.000000	1023.000000	2046.000000
27.120001	0.023195	13.708390	1.190692	5.343742	4.556242	2.617714	0.000000	-10.000000	2.158333	-53.066666	677.000000	1023.000000	1023.000000	2046.000000
27.139999	0.021585	12.756675	1.092858	5.058581	4.262179	2.343056	0.000000	-10.000000	2.191667	-53.333332	659.333313	1023.000000	1023.000000	2046.000000
27.160000	0.020374	12.041048	1.033692	4.868865	4.037673	2.100817	0.000000	-10.000000	2.208333	-54.150002	641.500000	1023.000000	1023.000000	2046.000000
27.180000	0.019480	11.512427	0.911467	4.802710	3.870974	1.927276	0.000000	-10.000000	2.233333	-54.533333	623.500000	1023.000000	1023.000000	2046.000000
27.200001	0.018406	10.877870	0.757337	4.916210	3.561248	1.643074	0.000000	-10.000000	2.250000	-54.816669	605.500000	1023.000000	1023.000000	2046.000000
27.219999	0.017701	10.460993	0.548012	5.091737	3.371458	1.449787	0.000000	-10.000000	2.250000	-54.549999	587.166687	1023.000000	1023.000000	2046.000000
27.240000	0.016679	9.857444	0.341651	5.214300	3.138761	1.162732	0.000000	-10.000000	2.241667	-54.233334	568.833313	1023.000000	1023.000000	2046.000000
27.260000	0.015611	9.225872	0.177040	5.297256	2.862093	0.889483	0.000000	-10.000000	2.225000	-53.783333	550.500000	1023.000000	1023.000000	2046.000000
27.280001	0.014460	8.545671	0.104459	5.300838	2.554401	0.585973	0.000000	-10.000000	2.191667	-53.500000	526.833313	1023.000000	1023.000000	2046.000000
27.299999	0.013251	7.831151	-0.094204	5.353692	2.318654	0.253010	0.000000	-10.000000	2.150000	-53.233334	503.166656	1023.000000	1023.000000	2046.000000
27.320000	0.011835	6.994612	-0.274647	5.275226	2.052551	-0.058518	0.000000	-10.000000	2.100000	-53.033333	485.500000	1023.000000	1023.000000	2046.000000
27.340000	0.010306	6.090774	-0.388416	5.114641	1.766420	-0.401871	0.000000	-10.000000	2.041667	-52.583336	473.666656	1023.000000	1023.000000	2046.000000
27.360001	0.008878	5.247061	-0.461184	4.825286	1.509910	-0.626952	0.000000	-10.000000	1.983333	-51.583336	462.000000	1023.000000	1023.000000	2046.000000
27.379999	0.006980	4.125283	-0.639482	4.592872	1.169120	-0.997227	0.000000	-10.000000	1.858333	-49.800003	444.833344	1023.000000	1023.000000	2046.000000
27.400000	0.005339	3.155192	-0.827237	4.474122	0.867231	-1.358925	0.000000	-10.000000	1.741667	-48.166668	428.166656	1023.000000	1023.000000	2046.000000
27.420000	0.003637	2.149351	-1.100734	4.394538	0.548861	-1.693314	0.000000	-10.000000	1.625000	-46.783333	412.166656	1023.000000	1023.000000	2046.000000
27.440001	0.002092	1.236404	-1.278510	4.298760	0.130059	-1.913906	0.000000	-10.000000	1.566667	-45.966667	396.500000	1023.000000	1023.000000	2046.000000
27.459999	0.000500	0.295301	-1.511787	4.216969	-0.232364	-2.177518	0.000000	-10.000000	1.508333	-45.133335	381.166656	1023.000000	1023.000000	2046.000000
27.480000	-0.000984	-0.581252	-1.664747	4.071370	-0.577370	-2.410506	0.000000	-10.000000	1.475000	-44.433334	366.166656	1023.000000	1023.000000	2046.000000
27.500000	-0.002192	-1.295576	-1.846422	3.943716	-0.820811	-2.572059	0.000000	-10.000000	1.441667	-43.966667	351.333344	1023.000000	1023.000000	2046.000000
27.520000	-0.003598	-2.126461	-1.925821	3.801265	-1.191773	-2.810132	0.000000	-10.000000	1.408333	-43.383335	336.833344	1023.000000	1023.000000	2046.000000
27.540001	-0.004774	-2.821272	-2.064094	3.647668	-1.424726	-2.980120	0.000000	-10.000000	1.375000	-42.983334	322.166656	1023.000000	1023.000000	2046.000000
27.559999	-0.006111	-3.611679	-2.185302	3.514673	-1.766884	-3.174165	0.000000	-10.000000	1.333333	-42.516666	307.833344	1023.000000	1023.000000	2046.000000
27.580000	-0.007447	-4.400879	-2.368953	3.315104	-2.005350	-3.341680	0.000000	-10.000000	1.316667	-42.316669	293.500000	1023.000000	1023.000000	2046.000000
27.600000	-0.008643	-5.108277	-2.459811	3.214260	-2.335094	-3.527632	0.000000	-10.000000	1.300000	-41.966667	279.500000	1023.000000	1023.000000	2046.000000
27.620001	-0.010009	-5.915498	-2.580237	2.969971	-2.648032	-3.657199	0.000000	-10.000000	1.266667	-41.366669	265.500000	1023.000000	1023.000000	2046.000000
27.639999	-0.011414	-6.745665	-2.798200	2.825191	-2.976903	-3.795752	0.000000	-10.000000	1.233333	-40.566666	251.833328	1023.000000	1023.000000	2046.000000
27.660000	-0.012793	-7.560603	-3.028632	2.586995	-3.168129	-3.950836	0.000000	-10.000000	1.191667	-39.950001	238.333328	1023.000000	1023.000000	2046.000000
27.680000	-0.014225	-8.406875	-3.107735	2.370674	-3.439430	-4.230383	0.000000	-10.000000	1.191667	-39.450001	225.000000	1023.000000	1023.000000	2046.000000
27.700001	-0.015239	-9.006293	-3.064409	2.127215	-3.678134	-4.390965	0.000000	-10.000000	1.175000	-39.233334	211.666672	1023.000000	1023.000000	2046.000000
27.719999	-0.016059	-9.490950	-3.007076	1.965679	-3.936934	-4.512619	0.000000	-10.000000	1.141667	-38.833332	198.500000	1023.000000	1023.000000	2046.000000
27.740000	-0.016864	-9.966492	-3.124532	2.021608	-4.153892	-4.709676	0.000000	-10.000000	1.083333	-38.516666	185.666672	1023.000000	1023.000000	2046.000000
27.760000	-0.017785	-10.510908	-3.269633	2.194106	-4.465128	-4.970253	0.000000	-10.000000	1.025000	-37.666668	172.833328	1023.000000	1023.000000	2046.000000
27.780001	-0.018412	-10.881624	-3.482262	2.474547	-4.721907	-5.152004	0.000000	-10.000000	0.983333	-36.733334	160.333328	1023.000000	1023.000000	2046.000000
27.799999	-0.019324	-11.420444	-3.690639	2.684750	-5.022529	-5.392027	0.000000	-10.000000	0.941667	-35.700001	148.000000	1023.000000	1023.000000	2046.000000
27.820000	-0.019630	-11.601393	-3.817314	2.853415	-5.248049	-5.389444	0.000000	-10.000000	0.916667	-35.183334	136.000000	1023.000000	1023.000000	2046.000000
27.840000	-0.020271	-11.979971	-3.888445	2.932333	-5.497633	-5.526226	0.000000	-10.000000	0.900000	-34.833332	124.333336	1023.000000	1023.000000	2046.000000
27.860001	-0.020748	-12.262318	-3.964828	3.011491	-5.705441	-5.603539	0.000000	-10.000000	0.883333	-34.349998	112.666664	1023.000000	1023.000000	2046.000000
27.879999	-0.021436	-12.668916	-4.117423	2.970836	-5.811449	-5.710880	0.000000	-10.000000	0.833333	-33.433334	101.333336	1023.000000	1023.000000	2046.000000
27.900000	-0.022259	-13.155087	-4.197794	2.845077	-5.922286	-5.880082	0.000000	-10.000000	0.775000	-32.349998	90.166664	1023.000000	1023.000000	2046.000000
27.920000	-0.023059	-13.627939	-4.323191	2.715776	-6.012310	-6.008214	0.000000	-10.000000	0.708333	-31.150002	79.333336	1023.000000	1023.000000	2046.000000
27.940001	-0.024184	-14.292868	-4.450408	2.602581	-6.232152	-6.212889	0.000000	-10.000000	0.658333	-29.933334	68.833336	1023.000000	1023.000000	2046.000000
27.959999	-0.025184	-14.883649	-4.573729	2.570533	-6.413875	-6.466578	0.000000	-10.000000	0.616667	-28.766668	58.833332	1023.000000	1023.000000	2046.000000
27.980000	-0.025936	-15.328474	-4.697710	2.511137	-6.564162	-6.577740	0.000000	-10.000000	0.566667	-27.850000	49.333332	1023.000000	1023.000000	2046.000000
28.000000	-0.026963	-15.934840	-4.870824	2.458451	-6.751009	-6.771458	0.000000	-10.000000	0.533333	-27.133333	40.166668	1023.000000	1023.000000	2046.000000
28.020000	-0.027756	-16.403957	-4.942786	2.421201	-6.953950	-6.928423	0.000000	-10.000000	0.491667	-26.416666	31.000000	1023.000000	1023.000000	2046.000000
28.040001	-0.028202	-16.667231	-5.055802	2.436688	-7.027413	-7.020704	0.000000	-10.000000	0.458333	-25.416666	22.166666	1023.000000	1023.000000	2046.000000
28.059999	-0.028580	-16.890728	-5.123439	2.365925	-7.089900	-7.043314	0.000000	-10.000000	0.408333	-23.933334	13.666667	1023.000000	1023.000000	2046.000000
28.080000	-0.029008	-17.143864	-5.140929	2.354736	-7.192002	-7.165668	0.000000	-10.000000	0.375000	-22.166668	5.833333	1023.000000	1023.000000	2046.000000
28.100000	-0.029057	-17.172865	-5.093764	2.335865	-7.251210	-7.163756	0.000000	-10.000000	0.350000	-20.700001	-1.166667	1023.000000	1023.000000	2046.000000
28.120001	-0.029095	-17.195187	-5.091259	2.307231	-7.215116	-7.196042	0.000000	-10.000000	0.291667	-19.383333	-7.833333	1023.000000	1023.000000	2046.000000
28.139999	-0.029353	-17.347919	-5.095200	2.264436	-7.285489	-7.231666	0.000000	-10.000000	0.216667	-17.683334	-14.166667	1023.000000	1023.000000	2046.000000
28.160000	-0.029448	-17.403482	-5.165634	2.281765	-7.266912	-7.252702	0.000000	-10.000000	0.125000	-15.466667	-20.166666	1023.000000	1023.000000	2046.000000
28.180000	-0.029904	-17.673199	-5.259427	2.195850	-7.389253	-7.220367	0.000000	-10.000000	0.083333	-13.100000	-25.333334	1023.000000	1023.000000	2046.000000
28.200001	-0.030121	-17.801359	-5.388057	2.172778	-7.416081	-7.170000	0.000000	-10.000000	0.050000	-11.183333	-29.666666	1023.000000	1023.000000	2046.000000
28.219999	-0.030207	-17.852104	-5.548148	2.133893	-7.352162	-7.085687	0.000000	-10.000000	0.058333	-9.816667	-33.333332	1023.000000	1023.000000	2046.000000
28.240000	-0.030317	-17.917156	-5.468328	1.969834	-7.401392	-7.017270	0.000000	-10.000000	0.075000	-9.516666	-36.500000	1023.000000	1023.000000	2046.000000
28.260000	-0.030469	-18.007305	-5.271579	1.827353	-7.554507	-7.008572	0.000000	-10.000000	0.075000	-9.966667	-39.666668	1023.000000	1023.000000	2046.000000
28.280001	-0.030548	-18.053682	-5.127992	1.717715	-7.666726	-6.976679	0.000000	-10.000000	0.066667	-10.400001	-43.166668	1023.000000	1023.000000	2046.000000
28.299999	-0.030623	-18.098364	-5.108255	1.863396	-7.799104	-7.054400	0.000000	-10.000000	0.050000	-10.283334	-46.666668	1023.000000	1023.000000	2046.000000
28.320000	-0.030713	-18.151171	-5.087787	2.094839	-8.011099	-7.147124	0.000000	-10.000000	0.050000	-9.833334	-50.166668	1023.000000	1023.000000	2046.000000
28.340000	-0.030756	-18.176523	-5.145659	2.396344	-8.151581	-7.275628	0.000000	-10.000000	0.058333	-9.800000	-53.333332	1023.000000	1023.000000	2046.000000
28.360001	-0.030851	-18.233038	-5.166457	2.634340	-8.349333	-7.351588	0.000000	-10.000000	0.075000	-10.316667	-56.666668	1023.000000	1023.000000	2046.000000
28.379999	-0.030869	-18.243401	-5.152894	2.847146	-8.482345	-7.455309	0.000000	-10.000000	0.075000	-10.500000	-60.166668	1023.000000	1023.000000	2046.000000
28.400000	-0.030972	-18.304634	-5.179028	2.974081	-8.578768	-7.520919	0.000000	-10.000000	0.066667	-9.866667	-63.666668	1023.000000	1023.000000	2046.000000
28.420000	-0.031220	-18.451275	-5.244421	2.967243	-8.607996	-7.566100	0.000000	-10.000000	0.050000	-8.400001	-66.833336	1023.000000	1023.000000	2046.000000
28.440001	-0.031836	-18.815054	-5.398899	2.901744	-8.622970	-7.694930	0.000000	-10.000000	0.033333	-7.083333	-69.666664	1023.000000	1023.000000	2046.000000
28.459999	-0.032275	-19.074488	-5.419818	2.794421	-8.657701	-7.791389	0.000000	-10.000000	0.016667	-6.366667	-72.166664	1023.000000	1023.000000	2046.000000
28.480000	-0.032715	-19.334572	-5.455921	2.715163	-8.731143	-7.862670	0.000000	-10.000000	0.000000	-6.283333	-74.500000	1023.000000	1023.000000	2046.000000
28.500000	-0.033036	-19.524538	-5.498187	2.696481	-8.753393	-7.969439	0.000000	-10.000000	0.000000	-6.400000	-76.500000	1023.000000	1023.000000	2046.000000
28.520000	-0.032940	-19.467508	-5.474628	2.682726	-8.745771	-7.929834	0.000000	-10.000000	0.000000	-6.000000	-78.500000	1023.000000	1023.000000	2046.000000
28.540001	-0.032928	-19.460461	-5.451392	2.663245	-8.759801	-7.912512	0.000000	-10.000000	-0.008333	-4.333333	-80.500000	1023.000000	1023.000000	2046.000000
28.559999	-0.032845	-19.411533	-5.433553	2.669132	-8.756362	-7.890750	0.000000	-10.000000	-0.025000	-1.300000	-82.000000	1023.000000	1023.000000	2046.000000
28.580000	-0.032444	-19.174290	-5.366040	2.648514	-8.694429	-7.762335	0.000000	-10.000000	-0.041667	1.750000	-82.833336	1023.000000	1023.000000	2046.000000
28.600000	-0.031923	-18.866520	-5.238967	2.641877	-8.638015	-7.631415	0.000000	-10.000000	-0.066667	4.666667	-83.000000	1023.000000	1023.000000	2046.000000
28.620001	-0.031453	-18.588551	-5.088302	2.585002	-8.596741	-7.488509	0.000000	-10.000000	-0.075000	6.950000	-83.000000	1023.000000	1023.000000	2046.000000
28.639999	-0.030963	-18.299349	-4.948199	2.558823	-8.476459	-7.433514	0.000000	-10.000000	-0.083333	9.250000	-83.000000	1023.000000	1023.000000	2046.000000
28.660000	-0.030394	-17.963104	-4.765524	2.490510	-8.443500	-7.244590	0.000000	-10.000000	-0.108333	11.350000	-83.000000	1023.000000	1023.000000	2046.000000
28.680000	-0.030008	-17.734720	-4.647966	2.395309	-8.341731	-7.140333	0.000000	-10.000000	-0.150000	13.183333	-83.000000	1023.000000	1023.000000	2046.000000
28.700001	-0.029685	-17.544086	-4.618820	2.302042	-8.207338	-7.019971	0.000000	-10.000000	-0.208333	15.066667	-83.000000	1023.000000	1023.000000	2046.000000
28.719999	-0.029406	-17.379107	-4.600860	2.203471	-8.090708	-6.891011	0.000000	-10.000000	-0.233333	16.700001	-47.000000	1023.000000	1023.000000	2046.000000
28.740000	-0.029199	-17.256678	-4.619159	2.137460	-7.990665	-6.784314	0.000000	-10.000000	-0.275000	18.566668	-7.500000	1023.000000	1023.000000	2046.000000
28.760000	-0.028564	-16.881165	-4.654898	2.075092	-7.801186	-6.500174	0.000000	-10.000000	-0.316667	20.366667	34.166668	1023.000000	1023.000000	2046.000000
28.780001	-0.027685	-16.362118	-4.628052	2.068333	-7.508846	-6.293553	0.000000	-10.000000	-0.358333	21.600000	39.833332	1023.000000	1023.000000	2046.000000
28.799999	-0.026808	-15.843785	-4.460622	1.971632	-7.252151	-6.102644	0.000000	-10.000000	-0.408333	22.483334	44.333332	1023.000000	1023.000000	2046.000000
28.820000	-0.025505	-15.073192	-4.174131	1.917183	-6.981273	-5.834970	0.000000	-10.000000	-0.483333	23.783333	49.333332	1023.000000	1023.000000	2046.000000
28.840000	-0.024303	-14.363192	-4.016026	1.923478	-6.741121	-5.529521	0.000000	-10.000000	-0.591667	26.216667	57.000000	1023.000000	1023.000000	2046.000000
28.860001	-0.023236	-13.732201	-4.037642	2.110082	-6.522898	-5.281743	0.000000	-10.000000	-0.691667	29.066668	65.500000	1023.000000	1023.000000	2046.000000
28.879999	-0.022061	-13.038239	-4.034313	2.288829	-6.332257	-4.960498	0.000000	-10.000000	-0.750000	31.483334	74.666664	1023.000000	1023.000000	2046.000000
28.900000	-0.020624	-12.188520	-3.986709	2.451652	-6.066314	-4.587150	0.000000	-10.000000	-0.758333	32.833336	84.833336	1023.000000	1023.000000	2046.000000
28.920000	-0.019180	-11.335509	-3.869142	2.614986	-5.787917	-4.293436	0.000000	-10.000000	-0.758333	33.549999	95.500000	1023.000000	1023.000000	2046.000000
28.940001	-0.017533	-10.361863	-3.755714	2.804190	-5.366664	-4.043675	0.000000	-10.000000	-0.791667	34.166668	106.666664	1023.000000	1023.000000	2046.000000
28.959999	-0.015926	-9.412177	-3.572660	2.911375	-4.986838	-3.764055	0.000000	-10.000000	-0.875000	35.066669	117.833336	1023.000000	1023.000000	2046.000000
28.980000	-0.014231	-8.410545	-3.419769	2.955540	-4.502694	-3.443622	0.000000	-10.000000	-0.950000	36.516666	129.333328	1023.000000	1023.000000	2046.000000
29.000000	-0.012701	-7.506293	-3.304446	3.007167	-4.038475	-3.170539	0.000000	-10.000000	-1.025000	37.866669	141.166672	1023.000000	1023.000000	2046.000000
29.020000	-0.011148	-6.588535	-3.113288	2.963519	-3.610114	-2.828653	0.000000	-10.000000	-1.100000	39.483334	153.666672	1023.000000	1023.000000	2046.000000
29.040001	-0.009640	-5.697445	-3.021765	2.949009	-3.123927	-2.500762	0.000000	-10.000000	-1.183333	40.700001	166.500000	1023.000000	1023.000000	2046.000000
29.059999	-0.008184	-4.836656	-2.968338	2.963938	-2.638722	-2.193533	0.000000	-10.000000	-1.225000	41.799999	179.833328	1023.000000	1023.000000	2046.000000
29.080000	-0.006786	-4.010499	-2.847104	2.993806	-2.206226	-1.950975	0.000000	-10.000000	-1.233333	42.516666	193.500000	1023.000000	1023.000000	2046.000000
29.100000	-0.005342	-3.157241	-2.777809	2.964058	-1.724769	-1.618721	0.000000	-10.000000	-1.233333	42.833336	207.666672	1023.000000	1023.000000	2046.000000
29.120001	-0.003856	-2.278696	-2.598649	2.913094	-1.272694	-1.320447	0.000000	-10.000000	-1.266667	43.516666	222.000000	1023.000000	1023.000000	2046.000000
29.139999	-0.002319	-1.370325	-2.396422	2.880112	-0.845652	-1.008364	0.000000	-10.000000	-1.275000	43.633335	236.500000	1023.000000	1023.000000	2046.000000
29.160000	-0.000759	-0.448814	-2.160473	2.745097	-0.402312	-0.631126	0.000000	-10.000000	-1.300000	43.900002	251.000000	1023.000000	1023.000000	2046.000000
29.180000	0.000643	0.380004	-1.893711	2.649584	-0.017457	-0.358412	0.000000	-10.000000	-1.266667	43.883335	265.666656	1023.000000	1023.000000	2046.000000
29.200001	0.002088	1.233951	-1.610585	2.588891	0.341280	-0.085634	0.000000	-10.000000	-1.266667	43.816666	280.333344	1023.000000	1023.000000	2046.000000
29.219999	0.003727	2.202944	-1.340461	2.556427	0.740330	0.246648	0.000000	-10.000000	-1.233333	43.716667	295.000000	1023.000000	1023.000000	2046.000000
29.240000	0.004933	2.915550	-1.158813	2.439406	1.091513	0.543444	0.000000	-10.000000	-1.241667	43.283333	309.500000	1023.000000	1023.000000	2046.000000
29.260000	0.006336	3.744380	-0.973228	2.382515	1.461841	0.873253	0.000000	-10.000000	-1.233333	43.200001	324.000000	1023.000000	1023.000000	2046.000000
29.280001	0.007789	4.603544	-0.740243	2.298162	1.803432	1.242192	0.000000	-10.000000	-1.241667	43.000000	338.333344	1023.000000	1023.000000	2046.000000
29.299999	0.009157	5.411916	-0.512268	2.276578	2.083492	1.564114	0.000000	-10.000000	-1.225000	42.900002	352.833344	1023.000000	1023.000000	2046.000000
29.320000	0.010753	6.355173	-0.403788	2.261841	2.463858	2.033262	0.000000	-10.000000	-1.191667	42.583336	367.166656	1023.000000	1023.000000	2046.000000
29.340000	0.012184	7.200564	-0.241010	2.264182	2.827082	2.350310	0.000000	-10.000000	-1.125000	42.050003	381.500000	1023.000000	1023.000000	2046.000000
29.360001	0.014010	8.280109	0.002038	2.296947	3.305499	2.675626	0.000000	-10.000000	-1.083333	41.333336	395.500000	1023.000000	1023.000000	2046.000000
29.379999	0.015859	9.372726	0.314301	2.394850	3.681658	2.981918	0.000000	-10.000000	-1.083333	40.900002	409.500000	1023.000000	1023.000000	2046.000000
29.400000	0.017731	10.479021	0.476952	2.648241	4.111802	3.242026	0.000000	-10.000000	-1.133333	40.983334	423.166656	1023.000000	1023.000000	2046.000000
29.420000	0.019014	11.237015	0.466177	2.921946	4.408582	3.440310	0.000000	-10.000000	-1.166667	41.583332	436.833344	1023.000000	1023.000000	2046.000000
29.440001	0.020322	12.010169	0.535748	3.241674	4.627809	3.604939	0.000000	-10.000000	-1.158333	41.883335	450.500000	1023.000000	1023.000000	2046.000000
29.459999	0.022051	13.032113	0.715767	3.593687	4.892264	3.830395	0.000000	-10.000000	-1.133333	41.716667	464.500000	1023.000000	1023.000000	2046.000000
29.480000	0.023975	14.168979	0.909351	3.851029	5.266517	4.142082	0.000000	-10.000000	-1.150000	41.216667	478.500000	1023.000000	1023.000000	2046.000000
29.500000	0.025722	15.201498	1.185123	4.068267	5.605607	4.342501	0.000000	-10.000000	-1.183333	41.200001	492.333344	1023.000000	1023.000000	2046.000000
29.520000	0.027467	16.233189	1.415974	4.245234	5.970624	4.601357	0.000000	-10.000000	-1.200000	41.400002	506.000000	1023.000000	1023.000000	2046.000000
29.540001	0.028751	16.991882	1.629452	4.334319	6.278884	4.749228	0.000000	-10.000000	-1.175000	41.366669	519.666687	1023.000000	1023.000000	2046.000000
29.559999	0.030353	17.938360	1.967012	4.321996	6.577810	5.071543	0.000000	-10.000000	-1.133333	40.950001	533.500000	1023.000000	1023.000000	2046.000000
29.580000	0.031789	18.787111	2.252326	4.316004	6.888874	5.329908	0.000000	-10.000000	-1.066667	40.266666	547.333313	1023.000000	1023.000000	2046.000000
29.600000	0.033125	19.576630	2.440598	4.359166	7.217962	5.558903	0.000000	-10.000000	-1.016667	39.383335	561.000000	1023.000000	1023.000000	2046.000000
29.620001	0.034590	20.442894	2.631970	4.392698	7.585642	5.832584	0.000000	-10.000000	-1.000000	38.783333	574.333313	1023.000000	1023.000000	2046.000000
29.639999	0.036256	21.427124	2.851669	4.419063	7.962172	6.194221	0.000000	-10.000000	-1.000000	38.133335	587.333313	1023.000000	1023.000000	2046.000000
29.660000	0.037764	22.318350	3.031773	4.457879	8.345578	6.483120	0.000000	-10.000000	-0.983333	37.866669	600.166687	1023.000000	1023.000000	2046.000000
29.680000	0.039325	23.241217	3.294391	4.521603	8.716098	6.709126	0.000000	-10.000000	-0.941667	37.116669	612.833313	1023.000000	1023.000000	2046.000000
29.700001	0.040974	24.215445	3.609024	4.469056	9.065963	7.071403	0.000000	-10.000000	-0.916667	36.916668	625.500000	1023.000000	1023.000000	2046.000000
29.719999	0.042527	25.133625	3.945882	4.431554	9.371390	7.384798	0.000000	-10.000000	-0.875000	36.500000	637.833313	1023.000000	1023.000000	2046.000000
29.740000	0.043968	25.985020	4.245213	4.309491	9.740100	7.690216	0.000000	-10.000000	-0.833333	36.299999	650.000000	1023.000000	1023.000000	2046.000000
29.760000	0.045248	26.741375	4.543800	4.212030	10.050112	7.935432	0.000000	-10.000000	-0.800000	35.633335	662.000000	1023.000000	1023.000000	2046.000000
29.780001	0.046476	27.467363	4.813559	4.121217	10.347731	8.184858	0.000000	-10.000000	-0.816667	35.283333	674.000000	1023.000000	1023.000000	2046.000000
29.799999	0.047388	28.006437	4.991225	4.037108	10.657949	8.320155	0.000000	-10.000000	-0.841667	34.983334	686.000000	1023.000000	1023.000000	2046.000000
29.820000	0.048459	28.639002	5.111142	4.016769	11.040586	8.470505	0.000000	-10.000000	-0.858333	35.083336	697.666687	1023.000000	1023.000000	2046.000000
29.840000	0.049211	29.083477	5.261487	3.997204	11.252872	8.571915	0.000000	-10.000000	-0.825000	35.033333	709.333313	1023.000000	1023.000000	2046.000000
29.860001	0.050198	29.667152	5.340553	3.985562	11.454484	8.886555	0.000000	-10.000000	-0.766667	34.633335	721.000000	1023.000000	1023.000000	2046.000000
29.879999	0.051157	30.233610	5.352312	4.034501	11.698071	9.148727	0.000000	-10.000000	-0.675000	33.466667	732.666687	1023.000000	1023.000000	2046.000000
29.900000	0.052238	30.872942	5.451164	4.100963	11.924730	9.396086	0.000000	-10.000000	-0.600000	31.883333	744.000000	1023.000000	1023.000000	2046.000000
29.920000	0.053548	31.646811	5.636067	4.124965	12.223604	9.662173	0.000000	-10.000000	-0.541667	30.450001	754.833313	1023.000000	1023.000000	2046.000000
29.940001	0.055014	32.513416	5.784075	4.223994	12.544254	9.961093	0.000000	-10.000000	-0.541667	29.683334	765.333313	1023.000000	1023.000000	2046.000000
29.959999	0.056190	33.208408	5.830945	4.552807	12.681075	10.143580	0.000000	-10.000000	-0.550000	29.350000	775.500000	1023.000000	1023.000000	2046.000000
29.980000	0.057264	33.843212	5.877978	4.863957	12.737657	10.363620	0.000000	-10.000000	-0.558333	28.933334	785.333313	1023.000000	1023.000000	2046.000000
30.000000	0.058267	34.435898	6.070389	5.099996	12.654799	10.610715	0.000000	-10.000000	-0.533333	28.350000	795.000000	1023.000000	1023.000000	2046.000000
30.020000	0.059310	35.052128	6.209228	5.394145	12.646594	10.802163	0.000000	-10.000000	-0.500000	27.600000	804.500000	1023.000000	1023.000000	2046.000000
30.040001	0.060254	35.609978	6.420068	5.603889	12.644343	10.941676	0.000000	-10.000000	-0.491667	27.483334	813.833313	1023.000000	1023.000000	2046.000000
30.059999	0.061102	36.111206	6.628821	5.747194	12.620832	11.114360	0.000000	-10.000000	-0.491667	27.416666	823.000000	1023.000000	1023.000000	2046.000000
30.080000	0.061664	36.443329	6.828642	5.724887	12.608702	11.281098	0.000000	-10.000000	-0.491667	27.600000	832.166687	1023.000000	1023.000000	2046.000000
30.100000	0.061871	36.565903	6.933990	5.764392	12.621037	11.246485	0.000000	-10.000000	-0.433333	26.966667	841.333313	1023.000000	1023.000000	2046.000000
30.120001	0.062335	36.839691	7.072165	5.751339	12.720961	11.295227	0.000000	-10.000000	-0.358333	25.316668	850.500000	1023.000000	1023.000000	2046.000000
30.139999	0.062842	37.139641	7.213488	5.735350	12.849352	11.341451	0.000000	-10.000000	-0.241667	22.500000	859.333313	1023.000000	1023.000000	2046.000000
30.160000	0.063324	37.424572	7.266550	5.810122	12.980582	11.367319	0.000000	-10.000000	-0.175000	19.183334	867.333313	1023.000000	1023.000000	2046.000000
30.180000	0.064153	37.914654	7.398036	5.875354	13.205414	11.435848	0.000000	-10.000000	-0.108333	16.550001	874.333313	1023.000000	1023.000000	2046.000000
30.200001	0.064949	38.384914	7.406947	5.977212	13.484077	11.516677	0.000000	-10.000000	-0.100000	14.500000	880.166687	1023.000000	1023.000000	2046.000000
30.219999	0.065648	38.797771	7.451348	6.035209	13.674797	11.636416	0.000000	-10.000000	-0.091667	13.000000	885.333313	1023.000000	1023.000000	2046.000000
30.240000	0.066193	39.119942	7.509305	6.008390	13.837367	11.764878	0.000000	-10.000000	-0.083333	11.433333	889.833313	1023.000000	1023.000000	2046.000000
30.260000	0.066271	39.165890	7.529152	5.973865	13.909717	11.753156	0.000000	-10.000000	-0.050000	9.483334	894.000000	1023.000000	1023.000000	2046.000000
30.280001	0.066448	39.270813	7.647645	5.819366	13.934568	11.869232	0.000000	-10.000000	-0.016667	6.983333	897.500000	1023.000000	1023.000000	2046.000000
30.299999	0.066374	39.227211	7.793716	5.579415	13.893561	11.960517	0.000000	-10.000000	0.000000	3.050000	900.333313	1023.000000	1023.000000	2046.000000
30.320000	0.066323	39.196732	7.870197	5.410299	13.891223	12.025011	0.000000	-10.000000	0.008333	-0.166667	902.000000	1023.000000	1023.000000	2046.000000
30.340000	0.066337	39.205357	7.950077	5.262767	13.903409	12.089102	0.000000	-10.000000	0.025000	-2.850000	902.833313	1023.000000	1023.000000	2046.000000
30.360001	0.066141	39.089352	8.001204	5.081900	13.884480	12.121766	0.000000	-10.000000	0.041667	-4.433333	903.000000	1023.000000	1023.000000	2046.000000
30.379999	0.065952	38.977898	8.020486	4.939466	13.889299	12.128647	0.000000	-10.000000	0.058333	-6.466667	903.000000	1023.000000	1023.000000	2046.000000
30.400000	0.065614	38.777664	8.076097	4.826612	13.780037	12.094916	0.000000	-10.000000	0.075000	-8.566667	903.000000	1023.000000	1023.000000	2046.000000
30.420000	0.065325	38.607254	7.996483	4.749798	13.688681	12.172293	0.000000	-10.000000	0.091667	-10.450000	903.000000	1023.000000	1023.000000	2046.000000
30.440001	0.064680	38.225616	7.812518	4.676793	13.601449	12.134856	0.000000	-10.000000	0.100000	-11.650000	903.000000	1023.000000	1023.000000	2046.000000
30.459999	0.063947	37.792454	7.747934	4.534443	13.480003	12.030074	0.000000	-10.000000	0.150000	-13.833333	899.333313	1023.000000	1023.000000	2046.000000
30.480000	0.063258	37.385281	7.716703	4.321301	13.391703	11.955576	0.000000	-10.000000	0.200000	-16.049999	890.500000	1023.000000	1023.000000	2046.000000
30.500000	0.062231	36.778797	7.510901	4.279502	13.257961	11.730433	0.000000	-10.000000	0.291667	-19.049999	879.666687	1023.000000	1023.000000	2046.000000
30.520000	0.060738	35.896042	7.152699	4.442673	12.937137	11.363533	0.000000	-10.000000	0.383333	-21.616667	870.166687	1023.000000	1023.000000	2046.000000
30.540001	0.058903	34.811668	6.738056	4.724809	12.421461	10.927341	0.000000	-10.000000	0.575000	-25.416668	863.000000	1023.000000	1023.000000	2046.000000
30.559999	0.056515	33.400513	6.313822	4.992539	11.731997	10.362156	0.000000	-10.000000	0.825000	-30.650002	854.500000	1023.000000	1023.000000	2046.000000
30.580000	0.054290	32.085678	5.974416	5.159711	11.129296	9.822253	0.000000	-10.000000	1.158333	-36.983334	844.166687	1023.000000	1023.000000	2046.000000
30.600000	0.051836	30.635124	5.729574	5.222835	10.368711	9.314004	0.000000	-10.000000	1.508333	-43.183334	831.833313	1023.000000	1023.000000	2046.000000
30.620001	0.049408	29.200066	5.378556	5.371028	9.718542	8.731938	0.000000	-10.000000	1.858333	-48.750000	817.500000	1023.000000	1023.000000	2046.000000
30.639999	0.047193	27.891125	5.067804	5.486490	9.179403	8.157427	0.000000	-10.000000	2.116667	-52.583336	801.333313	1023.000000	1023.000000	2046.000000
30.660000	0.045011	26.601288	4.840105	5.467799	8.627501	7.665883	0.000000	-10.000000	2.283333	-54.983334	783.833313	1023.000000	1023.000000	2046.000000
30.680000	0.043228	25.547945	4.667252	5.333671	8.212040	7.334982	0.000000	-10.000000	2.341667	-55.883335	765.500000	1023.000000	1023.000000	2046.000000
30.700001	0.041409	24.472435	4.483765	5.251364	7.766308	6.970997	0.000000	-10.000000	2.358333	-56.116669	746.833313	1023.000000	1023.000000	2046.000000
30.719999	0.039488	23.337202	4.280846	5.130517	7.309285	6.616556	0.000000	-10.000000	2.341667	-55.800003	728.166687	1023.000000	1023.000000	2046.000000
30.740000	0.037543	22.188129	3.970701	5.062693	6.950160	6.204576	0.000000	-10.000000	2.300000	-55.183334	709.666687	1023.000000	1023.000000	2046.000000
30.760000	0.035573	21.023359	3.738279	4.967166	6.508941	5.808974	0.000000	-10.000000	2.241667	-54.533333	691.166687	1023.000000	1023.000000	2046.000000
30.780001	0.033592	19.852703	3.485304	4.819882	6.083686	5.463830	0.000000	-10.000000	2.158333	-53.716667	672.833313	1023.000000	1023.000000	2046.000000
30.799999	0.031767	18.774137	3.268322	4.736927	5.692133	5.076756	0.000000	-10.000000	2.091667	-52.833336	654.833313	1023.000000	1023.000000	2046.000000
30.820000	0.030080	17.777493	3.121609	4.600153	5.325740	4.729989	0.000000	-10.000000	2.033333	-52.150002	637.333313	1023.000000	1023.000000	2046.000000
30.840000	0.028342	16.750000	2.969825	4.442668	4.960780	4.376727	0.000000	-10.000000	1.991667	-51.483334	620.000000	1023.000000	1023.000000	2046.000000
30.860001	0.026471	15.644344	2.812542	4.248521	4.592609	3.990672	0.000000	-10.000000	1.958333	-50.816669	602.833313	1023.000000	1023.000000	2046.000000
30.879999	0.024563	14.516727	2.625483	4.063596	4.221127	3.606522	0.000000	-10.000000	1.908333	-50.283333	585.833313	1023.000000	1023.000000	2046.000000
30.900000	0.022718	13.426440	2.392168	3.881851	3.853579	3.298843	0.000000	-10.000000	1.875000	-49.950001	569.166687	1023.000000	1023.000000	2046.000000
30.920000	0.021044	12.436859	2.202521	3.795603	3.492934	2.945801	0.000000	-10.000000	1.841667	-49.483334	552.500000	1023.000000	1023.000000	2046.000000
30.940001	0.019254	11.378959	2.025128	3.596413	3.114184	2.643234	0.000000	-10.000000	1.808333	-48.816666	536.166687	1023.000000	1023.000000	2046.000000
30.959999	0.017456	10.316622	1.828478	3.450317	2.674417	2.363410	0.000000	-10.000000	1.741667	-47.950001	520.000000	1023.000000	1023.000000	2046.000000
30.980000	0.015677	9.265376	1.548380	3.300122	2.360145	2.056729	0.000000	-10.000000	1.666667	-47.266666	504.000000	1023.000000	1023.000000	2046.000000
31.000000	0.014105	8.336065	1.366080	3.063777	2.141850	1.764359	0.000000	-10.000000	1.616667	-46.250000	488.166656	1023.000000	1023.000000	2046.000000
31.020000	0.012324	7.283335	1.333952	2.743983	1.737364	1.468035	0.000000	-10.000000	1.575000	-45.600002	472.500000	1023.000000	1023.000000	2046.000000
31.040001	0.011027	6.517066	1.328464	2.505458	1.473743	1.209401	0.000000	-10.000000	1.533333	-44.783333	457.166656	1023.000000	1023.000000	2046.000000
31.059999	0.009744	5.758949	1.236021	2.355223	1.128766	1.038940	0.000000	-10.000000	1.475000	-43.983334	442.166656	1023.000000	1023.000000	2046.000000
31.080000	0.008735	5.162606	1.063986	2.465416	0.831488	0.801716	0.000000	-10.000000	1.408333	-42.750000	427.666656	1023.000000	1023.000000	2046.000000
31.100000	0.008212	4.853395	0.900658	2.696520	0.622915	0.633302	0.000000	-10.000000	1.316667	-41.533333	413.500000	1023.000000	1023.000000	2046.000000
31.120001	0.007570	4.473579	0.767754	2.907195	0.336680	0.461949	0.000000	-10.000000	1.241667	-40.299999	399.666656	1023.000000	1023.000000	2046.000000
31.139999	0.007085	4.187252	0.630396	3.055649	0.186186	0.315021	0.000000	-10.000000	1.166667	-39.166668	386.166656	1023.000000	1023.000000	2046.000000
31.160000	0.006423	3.795747	0.498294	3.119070	-0.027821	0.206204	0.000000	-10.000000	1.108333	-37.816666	373.000000	1023.000000	1023.000000	2046.000000
31.180000	0.005487	3.242958	0.307070	3.140694	-0.196294	-0.008512	0.000000	-10.000000	1.016667	-36.633335	360.333344	1023.000000	1023.000000	2046.000000
31.200001	0.004521	2.672199	0.168329	3.054926	-0.323703	-0.227353	0.000000	-10.000000	0.941667	-35.500000	348.000000	1023.000000	1023.000000	2046.000000
31.219999	0.003278	1.937582	0.031674	2.929748	-0.528074	-0.495766	0.000000	-10.000000	0.875000	-34.500000	336.166656	1023.000000	1023.000000	2046.000000
31.240000	0.002241	1.324408	-0.065478	2.778991	-0.643846	-0.745258	0.000000	-10.000000	0.825000	-33.533333	324.666656	1023.000000	1023.000000	2046.000000
31.260000	0.001320	0.779902	-0.145966	2.743894	-0.734847	-1.083179	0.000000	-10.000000	0.783333	-32.616669	313.500000	1023.000000	1023.000000	2046.000000
31.280001	0.000543	0.321193	-0.209373	2.651371	-0.852426	-1.268380	0.000000	-10.000000	0.750000	-31.800001	302.666656	1023.000000	1023.000000	2046.000000
31.299999	-0.000393	-0.232103	-0.276295	2.605762	-1.060255	-1.501315	0.000000	-10.000000	0.691667	-30.466667	292.000000	1023.000000	1023.000000	2046.000000
31.320000	-0.001268	-0.749184	-0.450822	2.588664	-1.214841	-1.672185	0.000000	-10.000000	0.616667	-28.916668	281.833344	1023.000000	1023.000000	2046.000000
31.340000	-0.001954	-1.154623	-0.582043	2.507232	-1.281324	-1.798489	0.000000	-10.000000	0.541667	-27.333334	272.166656	1023.000000	1023.000000	2046.000000
31.360001	-0.002687	-1.588202	-0.666355	2.460645	-1.439043	-1.943449	0.000000	-10.000000	0.491667	-25.833334	263.000000	1023.000000	1023.000000	2046.000000
31.379999	-0.003611	-2.133948	-0.763848	2.402334	-1.637045	-2.135389	0.000000	-10.000000	0.466667	-24.666668	254.333328	1023.000000	1023.000000	2046.000000
31.400000	-0.004213	-2.489944	-0.746781	2.289084	-1.837746	-2.194501	0.000000	-10.000000	0.433333	-23.666668	246.000000	1023.000000	1023.000000	2046.000000
31.420000	-0.004976	-2.940745	-0.811798	2.117582	-1.986269	-2.260260	0.000000	-10.000000	0.416667	-23.083334	238.333328	1023.000000	1023.000000	2046.000000
31.440001	-0.006030	-3.563917	-0.846890	1.921684	-2.215463	-2.423249	0.000000	-10.000000	0.391667	-22.383333	230.666672	1023.000000	1023.000000	2046.000000
31.459999	-0.006997	-4.135362	-0.957405	1.752037	-2.400855	-2.529138	0.000000	-10.000000	0.366667	-21.700001	223.333328	1023.000000	1023.000000	2046.000000
31.480000	-0.007825	-4.624630	-1.024710	1.618515	-2.594596	-2.623838	0.000000	-10.000000	0.341667	-20.816668	216.000000	1023.000000	1023.000000	2046.000000
31.500000	-0.008501	-5.024321	-1.118614	1.552307	-2.721960	-2.736054	0.000000	-10.000000	0.316667	-20.083334	209.166672	1023.000000	1023.000000	2046.000000
31.520000	-0.009161	-5.414152	-1.182806	1.447174	-2.875299	-2.803221	0.000000	-10.000000	0.291667	-19.266668	202.333328	1023.000000	1023.000000	2046.000000
31.540001	-0.009768	-5.773079	-1.305631	1.340618	-2.983419	-2.824648	0.000000	-10.000000	0.266667	-18.566668	195.833328	1023.000000	1023.000000	2046.000000
31.559999	-0.010518	-6.216328	-1.459511	1.243926	-3.011027	-2.989716	0.000000	-10.000000	0.241667	-17.833334	189.500000	1023.000000	1023.000000	2046.000000
31.580000	-0.010915	-6.450474	-1.380025	1.043460	-3.017850	-3.096059	0.000000	-10.000000	0.225000	-17.333334	183.500000	1023.000000	1023.000000	2046.000000
31.600000	-0.011253	-6.650240	-1.242690	0.849860	-3.101400	-3.156011	0.000000	-10.000000	0.191667	-16.416668	177.833328	1023.000000	1023.000000	2046.000000
31.620001	-0.011411	-6.743926	-1.253854	0.867160	-3.130972	-3.226261	0.000000	-10.000000	0.141667	-14.566667	172.333328	1023.000000	1023.000000	2046.000000
31.639999	-0.011172	-6.602404	-1.261447	1.098590	-3.193666	-3.245881	0.000000	-10.000000	0.091667	-11.916667	167.500000	1023.000000	1023.000000	2046.000000
31.660000	-0.011131	-6.578342	-1.368747	1.445875	-3.289847	-3.365623	0.000000	-10.000000	0.058333	-9.533334	163.500000	1023.000000	1023.000000	2046.000000
31.680000	-0.011066	-6.539983	-1.485505	1.726407	-3.358548	-3.422337	0.000000	-10.000000	0.050000	-8.516667	160.333328	1023.000000	1023.000000	2046.000000
31.700001	-0.011273	-6.662193	-1.562516	1.932025	-3.524564	-3.507139	0.000000	-10.000000	0.050000	-8.500000	157.500000	1023.000000	1023.000000	2046.000000
31.719999	-0.011344	-6.704140	-1.656881	2.145150	-3.598802	-3.593607	0.000000	-10.000000	0.050000	-9.083334	154.500000	1023.000000	1023.000000	2046.000000
31.740000	-0.011264	-6.657019	-1.716468	2.258535	-3.660485	-3.538601	0.000000	-10.000000	0.050000	-9.483334	151.500000	1023.000000	1023.000000	2046.000000
31.760000	-0.011358	-6.712550	-1.778092	2.341662	-3.666027	-3.610093	0.000000	-10.000000	0.050000	-9.716667	148.333328	1023.000000	1023.000000	2046.000000
31.780001	-0.011632	-6.874574	-1.807133	2.278974	-3.746391	-3.600024	0.000000	-10.000000	0.050000	-9.516666	145.166672	1023.000000	1023.000000	2046.000000
31.799999	-0.012010	-7.097853	-1.815443	2.208042	-3.765831	-3.724620	0.000000	-10.000000	0.050000	-8.800000	142.000000	1023.000000	1023.000000	2046.000000
31.820000	-0.012487	-7.379972	-1.793546	2.078720	-3.890875	-3.774271	0.000000	-10.000000	0.033333	-7.866667	139.166672	1023.000000	1023.000000	2046.000000
31.840000	-0.012949	-7.652661	-1.748397	1.951746	-3.996643	-3.859367	0.000000	-10.000000	0.025000	-6.666667	136.666672	1023.000000	1023.000000	2046.000000
31.860001	-0.013272	-7.843941	-1.776223	1.906443	-4.009984	-3.964177	0.000000	-10.000000	0.016667	-5.466667	134.500000	1023.000000	1023.000000	2046.000000
31.879999	-0.013491	-7.973320	-1.812944	1.862542	-3.989521	-4.033398	0.000000	-10.000000	0.016667	-4.100000	132.666672	1023.000000	1023.000000	2046.000000
31.900000	-0.013829	-8.172921	-1.827488	1.895279	-4.092427	-4.148284	0.000000	-10.000000	0.008333	-3.166667	131.166672	1023.000000	1023.000000	2046.000000
31.920000	-0.014070	-8.315381	-1.806953	1.861890	-4.126327	-4.243992	0.000000	-10.000000	0.000000	-2.766667	130.000000	1023.000000	1023.000000	2046.000000
31.940001	-0.014153	-8.364373	-1.758385	1.836373	-4.161694	-4.280668	0.000000	-10.000000	0.000000	-2.883333	129.000000	1023.000000	1023.000000	2046.000000
31.959999	-0.014354	-8.483082	-1.805367	1.772579	-4.155593	-4.294700	0.000000	-10.000000	0.000000	-3.483333	128.000000	1023.000000	1023.000000	2046.000000
31.980000	-0.014620	-8.640568	-1.813613	1.737275	-4.186870	-4.377361	0.000000	-10.000000	0.016667	-3.833333	126.833336	1023.000000	1023.000000	2046.000000
32.000000	-0.014727	-8.703938	-1.820439	1.682135	-4.174692	-4.390942	0.000000	-10.000000	0.033333	-4.250000	125.500000	1023.000000	1023.000000	2046.000000
32.020000	-0.014874	-8.790463	-1.811421	1.612988	-4.197950	-4.394080	0.000000	-10.000000	0.050000	-4.283334	124.000000	1023.000000	1023.000000	2046.000000
32.040001	-0.015184	-8.973613	-1.865319	1.565843	-4.216177	-4.457960	0.000000	-10.000000	0.050000	-4.516667	122.666664	1023.000000	1023.000000	2046.000000
32.060001	-0.015540	-9.184349	-1.948339	1.448462	-4.206109	-4.478363	0.000000	-10.000000	0.041667	-4.600000	121.166664	1023.000000	1023.000000	2046.000000
32.080002	-0.015967	-9.436406	-1.959491	1.317712	-4.324460	-4.470167	0.000000	-10.000000	0.033333	-4.966667	119.666664	1023.000000	1023.000000	2046.000000
32.099998	-0.016397	-9.690511	-2.019594	1.304800	-4.391862	-4.583855	0.000000	-10.000000	0.033333	-5.550000	118.000000	1023.000000	1023.000000	2046.000000
32.119999	-0.016551	-9.781468	-1.978985	1.194600	-4.515217	-4.481866	0.000000	-10.000000	0.041667	-6.450000	116.166664	1023.000000	1023.000000	2046.000000
32.139999	-0.017104	-10.108730	-2.151032	1.072144	-4.537393	-4.492449	0.000000	-10.000000	0.050000	-7.350000	114.000000	1023.000000	1023.000000	2046.000000
32.160000	-0.017505	-10.345403	-2.250062	0.987166	-4.465690	-4.616817	0.000000	-10.000000	0.066667	-8.350000	111.333336	1023.000000	1023.000000	2046.000000
32.180000	-0.017830	-10.537352	-2.131800	0.742451	-4.536390	-4.611614	0.000000	-10.000000	0.075000	-9.533334	108.500000	1023.000000	1023.000000	2046.000000
32.200001	-0.017988	-10.631153	-2.039363	0.621030	-4.560379	-4.652441	0.000000	-10.000000	0.083333	-10.500000	105.333336	1023.000000	1023.000000	2046.000000
32.220001	-0.017894	-10.575406	-2.067452	0.716870	-4.559858	-4.664966	0.000000	-10.000000	0.066667	-10.883333	101.833336	1023.000000	1023.000000	2046.000000
32.240002	-0.017799	-10.518934	-2.111143	0.942710	-4.686376	-4.664126	0.000000	-10.000000	0.058333	-10.516667	98.333336	1023.000000	1023.000000	2046.000000
32.259998	-0.017385	-10.274243	-2.237168	1.304837	-4.668437	-4.673476	0.000000	-10.000000	0.058333	-10.066667	94.833336	1023.000000	1023.000000	2046.000000
32.279999	-0.017448	-10.311639	-2.342381	1.606047	-4.821325	-4.753980	0.000000	-10.000000	0.058333	-9.716667	91.500000	1023.000000	1023.000000	2046.000000
32.299999	-0.017147	-10.134075	-2.404929	1.868647	-4.870368	-4.727425	0.000000	-10.000000	0.066667	-9.600000	88.166664	1023.000000	1023.000000	2046.000000
32.320000	-0.016974	-10.031750	-2.498304	2.073147	-4.866771	-4.739821	0.000000	-10.000000	0.066667	-9.366667	85.000000	1023.000000	1023.000000	2046.000000
32.340000	-0.016961	-10.024117	-2.564909	2.130429	-4.873804	-4.715832	0.000000	-10.000000	0.066667	-9.133333	81.833336	1023.000000	1023.000000	2046.000000
32.360001	-0.017405	-10.286576	-2.709939	2.164643	-4.909385	-4.831895	0.000000	-10.000000	0.058333	-8.866667	78.666664	1023.000000	1023.000000	2046.000000
32.380001	-0.017671	-10.443620	-2.720086	2.109198	-4.956616	-4.876116	0.000000	-10.000000	0.050000	-8.600000	75.666664	1023.000000	1023.000000	2046.000000
32.400002	-0.017954	-10.610649	-2.683881	1.975922	-4.993248	-4.909442	0.000000	-10.000000	0.050000	-8.166667	72.833336	1023.000000	1023.000000	2046.000000
32.419998	-0.018365	-10.853887	-2.629380	1.877577	-5.111188	-4.990896	0.000000	-10.000000	0.041667	-7.366667	70.166664	1023.000000	1023.000000	2046.000000
32.439999	-0.018674	-11.036249	-2.608865	1.818287	-5.155166	-5.090506	0.000000	-10.000000	0.041667	-6.050000	67.666664	1023.000000	1023.000000	2046.000000
32.459999	-0.018695	-11.048569	-2.573511	1.805436	-5.155900	-5.124594	0.000000	-10.000000	0.033333	-4.733334	65.666664	1023.000000	1023.000000	2046.000000
32.480000	-0.018863	-11.147956	-2.582343	1.725147	-5.187631	-5.103127	0.000000	-10.000000	0.033333	-3.883333	64.166664	1023.000000	1023.000000	2046.000000
32.500000	-0.018823	-11.124605	-2.536876	1.715617	-5.254692	-5.048655	0.000000	-10.000000	0.025000	-4.083333	62.833332	1023.000000	1023.000000	2046.000000
32.520000	-0.018401	-10.875246	-2.479910	1.739228	-5.155527	-4.979037	0.000000	-10.000000	0.008333	-4.183333	61.333332	1023.000000	1023.000000	2046.000000
32.540001	-0.018358	-10.849304	-2.395517	1.667158	-5.176144	-4.944800	0.000000	-10.000000	0.000000	-2.066667	60.000000	1023.000000	1023.000000	2046.000000
32.560001	-0.018166	-10.735868	-2.338655	1.675026	-5.118118	-4.954121	0.000000	-10.000000	-0.008333	-0.866667	59.166668	1023.000000	1023.000000	2046.000000
32.580002	-0.018224	-10.770372	-2.316415	1.548359	-5.056032	-4.946285	0.000000	-10.000000	0.000000	1.016667	59.000000	1023.000000	1023.000000	2046.000000
32.599998	-0.018508	-10.938114	-2.330409	1.440505	-5.079055	-4.969154	0.000000	-10.000000	-0.008333	0.150000	59.000000	1023.000000	1023.000000	2046.000000
32.619999	-0.018551	-10.963824	-2.259645	1.371656	-5.115273	-4.960561	0.000000	-10.000000	-0.008333	0.600000	59.000000	1023.000000	1023.000000	2046.000000
32.639999	-0.018540	-10.957314	-2.255491	1.292734	-5.079775	-4.914781	0.000000	-10.000000	-0.008333	0.000000	59.000000	1023.000000	1023.000000	2046.000000
32.660000	-0.018455	-10.906731	-2.227921	1.281623	-5.058651	-4.901782	0.000000	-10.000000	0.000000	0.000000	59.000000	1023.000000	1023.000000	2046.000000
32.680000	-0.018516	-10.942769	-2.299912	1.286600	-4.996871	-4.932585	0.000000	-10.000000	0.000000	0.000000	59.000000	1023.000000	1023.000000	2046.000000
32.700001	-0.018805	-11.113503	-2.244439	1.168559	-5.130320	-4.907303	0.000000	-10.000000	0.000000	0.000000	59.000000	1023.000000	1023.000000	2046.000000
32.720001	-0.018582	-10.982176	-2.330856	1.294760	-4.953360	-4.992720	0.000000	-10.000000	0.000000	0.000000	59.000000	1023.000000	1023.000000	2046.000000
32.740002	-0.018793	-11.106889	-2.330298	1.240229	-5.049946	-4.966874	0.000000	-10.000000	0.008333	0.000000	59.000000	1023.000000	1023.000000	2046.000000
32.759998	-0.018919	-11.181141	-2.453487	1.191565	-5.030666	-4.888553	0.000000	-10.000000	0.008333	0.000000	59.000000	1023.000000	1023.000000	2046.000000
32.779999	-0.019153	-11.319558	-2.579941	1.127674	-4.957382	-4.909910	0.000000	-10.000000	0.016667	0.000000	59.000000	1023.000000	1023.000000	2046.000000
32.799999	-0.019313	-11.414001	-2.509182	0.951097	-4.972459	-4.883457	0.000000	-10.000000	0.008333	0.000000	59.000000	1023.000000	1023.000000	2046.000000
32.820000	-0.019377	-11.451559	-2.413750	0.835353	-4.957943	-4.915219	0.000000	-10.000000	0.008333	0.000000	59.000000	1023.000000	1023.000000	2046.000000
32.840000	-0.019098	-11.286847	-2.367261	0.878462	-4.963021	-4.835027	0.000000	-10.000000	0.008333	0.000000	59.000000	1023.000000	1023.000000	2046.000000
32.860001	-0.018869	-11.151711	-2.337521	1.131607	-5.109046	-4.836751	0.000000	-10.000000	0.008333	0.000000	59.000000	1023.000000	1023.000000	2046.000000
32.880001	-0.018452	-10.905271	-2.344835	1.460691	-5.175684	-4.845443	0.000000	-10.000000	0.008333	0.000000	59.000000	1023.000000	1023.000000	2046.000000
32.900002	-0.018186	-10.747654	-2.444308	1.742114	-5.201209	-4.844251	0.000000	-10.000000	0.000000	0.000000	59.000000	1023.000000	1023.000000	2046.000000
32.919998	-0.018007	-10.642426	-2.510094	1.990630	-5.228677	-4.894285	0.000000	-10.000000	0.000000	0.000000	59.000000	1023.000000	1023.000000	2046.000000
32.939999	-0.017675	-10.445894	-2.518300	2.164307	-5.208195	-4.883706	0.000000	-10.000000	-0.008333	0.000000	59.000000	1023.000000	1023.000000	2046.000000
32.959999	-0.017583	-10.391628	-2.629525	2.288214	-5.122695	-4.927622	0.000000	-10.000000	-0.008333	0.000000	59.000000	1023.000000	1023.000000	2046.000000
32.980000	-0.017790	-10.514154	-2.691182	2.325653	-5.158200	-4.990426	0.000000	-10.000000	-0.008333	0.300000	59.000000	1023.000000	1023.000000	2046.000000
33.000000	-0.018043	-10.663339	-2.684717	2.323913	-5.251839	-5.050694	0.000000	-10.000000	0.000000	1.266667	59.000000	1023.000000	1023.000000	2046.000000
33.020000	-0.018113	-10.704731	-2.623112	2.242575	-5.276124	-5.048070	0.000000	-10.000000	-0.016667	2.650000	59.000000	1023.000000	1023.000000	2046.000000
33.040001	-0.018305	-10.818332	-2.607195	2.126148	-5.283410	-5.053875	0.000000	-10.000000	-0.025000	4.500000	59.000000	1023.000000	1023.000000	2046.000000
33.060001	-0.018675	-11.037107	-2.611545	2.044784	-5.374527	-5.095819	0.000000	-10.000000	-0.025000	4.416667	59.000000	1023.000000	1023.000000	2046.000000
33.080002	-0.018600	-10.992314	-2.588203	2.039683	-5.331794	-5.112000	0.000000	-10.000000	-0.008333	4.633334	59.000000	1023.000000	1023.000000	2046.000000
33.099998	-0.018317	-10.825117	-2.518676	1.971362	-5.281494	-4.996308	0.000000	-10.000000	-0.008333	4.083333	59.000000	1023.000000	1023.000000	2046.000000
33.119999	-0.018441	-10.898352	-2.517529	1.881982	-5.261954	-5.000851	0.000000	-10.000000	-0.066667	5.966667	59.000000	1023.000000	1023.000000	2046.000000
33.139999	-0.018479	-10.921370	-2.414304	1.805616	-5.327386	-4.985295	0.000000	-10.000000	-0.075000	8.400001	59.000000	1023.000000	1023.000000	2046.000000
33.160000	-0.018428	-10.890970	-2.358981	1.659618	-5.263497	-4.928110	0.000000	-10.000000	-0.083333	9.150001	59.000000	1023.000000	1023.000000	2046.000000
33.180000	-0.018783	-11.100655	-2.397131	1.542902	-5.267047	-4.979378	0.000000	-10.000000	-0.016667	8.300000	59.000000	1023.000000	1023.000000	2046.000000
33.200001	-0.018987	-11.221231	-2.393621	1.439423	-5.254997	-5.012036	0.000000	-10.000000	-0.016667	3.233333	59.000000	1023.000000	1023.000000	2046.000000
33.220001	-0.019317	-11.416500	-2.413092	1.284152	-5.256685	-5.030875	0.000000	-10.000000	-0.016667	2.633333	58.833332	1023.000000	1023.000000	2046.000000
33.240002	-0.019661	-11.619515	-2.472498	1.193273	-5.254057	-5.086234	0.000000	-10.000000	-0.041667	2.666667	58.500000	1023.000000	1023.000000	2046.000000
33.259998	-0.019660	-11.619279	-2.468899	1.118765	-5.205799	-5.063347	0.000000	-10.000000	-0.041667	5.583333	58.166668	1023.000000	1023.000000	2046.000000
33.279999	-0.019781	-11.690587	-2.472616	1.064609	-5.193439	-5.089141	0.000000	-10.000000	-0.041667	5.950000	58.000000	1023.000000	1023.000000	2046.000000
33.299999	-0.019752	-11.673606	-2.498131	1.059156	-5.127556	-5.107074	0.000000	-10.000000	-0.041667	6.116667	58.000000	1023.000000	1023.000000	2046.000000
33.320000	-0.019876	-11.746772	-2.525610	0.932784	-5.158741	-4.995204	0.000000	-10.000000	-0.041667	6.600000	58.000000	1023.000000	1023.000000	2046.000000
33.340000	-0.019589	-11.577085	-2.459747	0.893383	-5.089222	-4.921499	0.000000	-10.000000	-0.025000	6.483333	58.000000	1023.000000	1023.000000	2046.000000
33.360001	-0.019008	-11.233500	-2.409705	0.843537	-4.953216	-4.714115	0.000000	-10.000000	-0.041667	6.233333	58.000000	1023.000000	1023.000000	2046.000000
33.380001	-0.018054	-10.670042	-2.403840	0.660224	-4.736367	-4.190060	0.000000	-10.000000	-0.125000	8.316667	58.000000	1023.000000	1023.000000	2046.000000
33.400002	-0.017048	-10.075602	-2.452923	0.446034	-4.478681	-3.590032	0.000000	-10.000000	-0.258333	12.783333	58.000000	1023.000000	1023.000000	2046.000000
33.419998	-0.015661	-9.255490	-2.461660	0.291507	-4.062994	-3.022344	0.000000	-10.000000	-0.450000	19.483334	46.666668	1023.000000	1023.000000	2046.000000
33.439999	-0.014453	-8.541465	-2.246373	0.115706	-3.787016	-2.623782	0.000000	-10.000000	-0.641667	26.316668	44.000000	1023.000000	1023.000000	2046.000000
33.459999	-0.013274	-7.845103	-2.115398	-0.015534	-3.481787	-2.232384	0.000000	-10.000000	-0.791667	31.133335	41.333332	1023.000000	1023.000000	2046.000000
33.480000	-0.012178	-7.197217	-2.087173	0.079303	-3.225136	-1.964211	0.000000	-10.000000	-0.850000	33.850002	50.000000	1023.000000	1023.000000	2046.000000
33.500000	-0.010900	-6.441730	-2.105954	0.291440	-2.953803	-1.673413	0.000000	-10.000000	-0.850000	34.216667	53.666668	1023.000000	1023.000000	2046.000000
33.520000	-0.009506	-5.618063	-2.108357	0.567277	-2.708574	-1.368410	0.000000	-10.000000	-0.866667	34.683334	61.333332	1023.000000	1023.000000	2046.000000
33.540001	-0.008320	-4.917108	-2.135682	0.782087	-2.476189	-1.087323	0.000000	-10.000000	-0.891667	35.433334	72.666664	1023.000000	1023.000000	2046.000000
33.560001	-0.006846	-4.046091	-2.032557	1.014159	-2.212468	-0.815226	0.000000	-10.000000	-0.933333	36.016666	84.333336	1023.000000	1023.000000	2046.000000
33.580002	-0.005372	-3.175023	-1.882801	1.203567	-1.933465	-0.562325	0.000000	-10.000000	-0.983333	36.850002	96.000000	1023.000000	1023.000000	2046.000000
33.599998	-0.003913	-2.312679	-1.728858	1.356409	-1.637448	-0.302782	0.000000	-10.000000	-1.091667	38.516666	108.333336	1023.000000	1023.000000	2046.000000
33.619999	-0.002543	-1.502693	-1.618886	1.493272	-1.267454	-0.109625	0.000000	-10.000000	-1.175000	40.666668	120.833336	1023.000000	1023.000000	2046.000000
33.639999	-0.000966	-0.570691	-1.397388	1.499793	-0.948467	0.275371	0.000000	-10.000000	-1.225000	42.133335	134.166672	1023.000000	1023.000000	2046.000000
33.660000	0.000438	0.259147	-1.202892	1.443666	-0.567209	0.585583	0.000000	-10.000000	-1.225000	42.966667	148.000000	1023.000000	1023.000000	2046.000000
33.680000	0.001605	0.948711	-1.056180	1.429523	-0.269425	0.844793	0.000000	-10.000000	-1.241667	42.933334	162.333328	1023.000000	1023.000000	2046.000000
33.700001	0.002984	1.763757	-0.864609	1.426167	0.046337	1.155861	0.000000	-10.000000	-1.258333	43.566666	176.666672	1023.000000	1023.000000	2046.000000
33.720001	0.004505	2.662346	-0.695270	1.442643	0.500036	1.414936	0.000000	-10.000000	-1.266667	43.566666	191.000000	1023.000000	1023.000000	2046.000000
33.740002	0.006049	3.575025	-0.395662	1.406648	0.841960	1.722079	0.000000	-10.000000	-1.283333	43.950001	205.666672	1023.000000	1023.000000	2046.000000
33.759998	0.007619	4.502953	-0.191254	1.397316	1.279341	2.017549	0.000000	-10.000000	-1.291667	44.066669	220.333328	1023.000000	1023.000000	2046.000000
33.779999	0.009129	5.395154	0.020337	1.310972	1.706114	2.357730	0.000000	-10.000000	-1.291667	44.350002	235.000000	1023.000000	1023.000000	2046.000000
33.799999	0.010494	6.202060	0.273749	1.271277	2.005569	2.651465	0.000000	-10.000000	-1.266667	44.216667	249.666672	1023.000000	1023.000000	2046.000000
33.820000	0.012136	7.172117	0.564059	1.160644	2.398736	3.048678	0.000000	-10.000000	-1.291667	44.383335	264.333344	1023.000000	1023.000000	2046.000000
33.840000	0.013604	8.039968	0.781648	1.081126	2.825839	3.351354	0.000000	-10.000000	-1.325000	44.883335	279.166656	1023.000000	1023.000000	2046.000000
33.860001	0.014874	8.790560	0.946422	0.993999	3.217286	3.632852	0.000000	-10.000000	-1.375000	45.566669	294.000000	1023.000000	1023.000000	2046.000000
33.880001	0.016279	9.620687	1.120608	1.004737	3.643988	3.851355	0.000000	-10.000000	-1.400000	46.100002	309.166656	1023.000000	1023.000000	2046.000000
33.900002	0.017806	10.523469	1.386019	0.947418	3.928367	4.261665	0.000000	-10.000000	-1.425000	46.366669	324.500000	1023.000000	1023.000000	2046.000000
33.919998	0.019594	11.580035	1.706715	0.957499	4.323109	4.592713	0.000000	-10.000000	-1.441667	46.933334	340.000000	1023.000000	1023.000000	2046.000000
33.939999	0.021149	12.499200	1.889111	0.921849	4.724915	4.963325	0.000000	-10.000000	-1.450000	47.116665	355.500000	1023.000000	1023.000000	2046.000000
33.959999	0.022875	13.519269	2.165592	0.928838	5.105545	5.319293	0.000000	-10.000000	-1.458333	47.250000	371.166656	1023.000000	1023.000000	2046.000000
33.980000	0.024459	14.455045	2.366954	1.001213	5.515645	5.571233	0.000000	-10.000000	-1.475000	47.266666	387.000000	1023.000000	1023.000000	2046.000000
34.000000	0.026181	15.473231	2.491172	1.058945	5.950194	5.972921	0.000000	-10.000000	-1.450000	47.416668	402.666656	1023.000000	1023.000000	2046.000000
34.020000	0.028137	16.628969	2.557191	1.190474	6.438592	6.442711	0.000000	-10.000000	-1.391667	46.866669	418.333344	1023.000000	1023.000000	2046.000000
34.040001	0.029598	17.492128	2.679211	1.284244	6.798895	6.729778	0.000000	-10.000000	-1.325000	45.966667	434.000000	1023.000000	1023.000000	2046.000000
34.060001	0.031171	18.422224	2.942008	1.301760	7.141389	7.037067	0.000000	-10.000000	-1.300000	44.683334	449.666656	1023.000000	1023.000000	2046.000000
34.080002	0.033254	19.653261	3.159675	1.467950	7.625932	7.399705	0.000000	-10.000000	-1.300000	44.516666	464.833344	1023.000000	1023.000000	2046.000000
34.099998	0.035164	20.782185	3.253994	1.761542	8.067724	7.698925	0.000000	-10.000000	-1.308333	44.483334	479.666656	1023.000000	1023.000000	2046.000000
34.119999	0.036389	21.505602	3.234463	2.081979	8.321115	7.868044	0.000000	-10.000000	-1.275000	44.700001	494.500000	1023.000000	1023.000000	2046.000000
34.139999	0.037486	22.154108	3.342891	2.369418	8.436626	8.005173	0.000000	-10.000000	-1.258333	44.183334	509.500000	1023.000000	1023.000000	2046.000000
34.160000	0.039251	23.197357	3.574905	2.686006	8.717144	8.219303	0.000000	-10.000000	-1.233333	43.983334	524.333313	1023.000000	1023.000000	2046.000000
34.180000	0.040925	24.186722	3.791854	3.014947	8.969407	8.410513	0.000000	-10.000000	-1.258333	43.733334	539.000000	1023.000000	1023.000000	2046.000000
34.200001	0.042402	25.059650	4.062615	3.253491	9.188559	8.554987	0.000000	-10.000000	-1.258333	43.599998	553.666687	1023.000000	1023.000000	2046.000000
34.220001	0.044024	26.018021	4.290952	3.444046	9.498332	8.784691	0.000000	-10.000000	-1.258333	43.216667	563.500000	1023.000000	1023.000000	2046.000000
34.240002	0.045447	26.859306	4.481215	3.601612	9.801164	8.975317	0.000000	-10.000000	-1.233333	42.733334	578.000000	1023.000000	1023.000000	2046.000000
34.259998	0.046845	27.685141	4.720002	3.672153	10.099991	9.192994	0.000000	-10.000000	-1.191667	42.483334	592.333313	1023.000000	1023.000000	2046.000000
34.279999	0.048223	28.499657	4.956296	3.752478	10.327254	9.463628	0.000000	-10.000000	-1.166667	42.033333	611.333313	1023.000000	1023.000000	2046.000000
34.299999	0.049831	29.450089	5.101290	3.996153	10.617710	9.734935	0.000000	-10.000000	-1.225000	42.383335	625.500000	1023.000000	1023.000000	2046.000000
34.320000	0.051222	30.272049	5.193316	4.152384	10.878140	10.048208	0.000000	-10.000000	-1.358333	43.766666	639.500000	1023.000000	1023.000000	2046.000000
34.340000	0.052906	31.267265	5.328854	4.352041	11.180775	10.405595	0.000000	-10.000000	-1.500000	45.566669	653.666687	1023.000000	1023.000000	2046.000000
34.360001	0.054479	32.197086	5.473396	4.525764	11.447858	10.750070	0.000000	-10.000000	-1.558333	47.533333	668.500000	1023.000000	1023.000000	2046.000000
34.380001	0.055985	33.086926	5.666739	4.625896	11.671518	11.122772	0.000000	-10.000000	-1.525000	47.933334	684.000000	1023.000000	1023.000000	2046.000000
34.400002	0.057574	34.026283	5.883375	4.729359	11.963685	11.449862	0.000000	-10.000000	-1.425000	47.633335	700.000000	1023.000000	1023.000000	2046.000000
34.419998	0.059117	34.938190	6.225599	4.705154	12.206311	11.801127	0.000000	-10.000000	-1.333333	46.100002	716.000000	1023.000000	1023.000000	2046.000000
34.439999	0.060669	35.855572	6.496643	4.742959	12.592930	12.023042	0.000000	-10.000000	-1.283333	45.033333	726.666687	1023.000000	1023.000000	2046.000000
34.459999	0.061875	36.568371	6.805981	4.653803	12.845405	12.263181	0.000000	-10.000000	-1.258333	43.933334	741.833313	1023.000000	1023.000000	2046.000000
34.480000	0.063153	37.323490	7.045053	4.609387	13.156668	12.512382	0.000000	-10.000000	-1.208333	43.066669	756.333313	1023.000000	1023.000000	2046.000000
34.500000	0.064350	38.030682	7.234514	4.625964	13.497540	12.672664	0.000000	-10.000000	-1.141667	41.766666	775.833313	1023.000000	1023.000000	2046.000000
34.520000	0.065746	38.855766	7.430477	4.712455	13.826147	12.886687	0.000000	-10.000000	-1.075000	40.683334	789.833313	1023.000000	1023.000000	2046.000000
34.540001	0.067425	39.848446	7.681303	4.761542	14.214477	13.191123	0.000000	-10.000000	-1.041667	39.650002	803.833313	1023.000000	1023.000000	2046.000000
34.560001	0.068711	40.608150	7.901906	4.771983	14.510305	13.423956	0.000000	-10.000000	-1.008333	38.966667	817.000000	1023.000000	1023.000000	2046.000000
34.580002	0.070365	41.585541	8.176756	4.825663	14.864281	13.718842	0.000000	-10.000000	-0.975000	38.316666	830.166687	1023.000000	1023.000000	2046.000000
34.599998	0.071838	42.456154	8.477062	4.822754	15.165166	13.991169	0.000000	-10.000000	-0.941667	37.966667	838.666687	1023.000000	1023.000000	2046.000000
34.619999	0.073291	43.314899	8.627809	4.934703	15.476493	14.275896	0.000000	-10.000000	-0.841667	36.233334	851.333313	1023.000000	1023.000000	2046.000000
34.639999	0.074622	44.101376	8.718626	5.018440	15.834594	14.529717	0.000000	-10.000000	-0.733333	34.183334	863.666687	1023.000000	1023.000000	2046.000000
34.660000	0.076118	44.985962	8.938931	5.110611	16.208221	14.728200	0.000000	-10.000000	-0.600000	31.416666	879.500000	1023.000000	1023.000000	2046.000000
34.680000	0.077671	45.903755	9.166274	5.112416	16.628109	14.996956	0.000000	-10.000000	-0.533333	29.566668	890.333313	1023.000000	1023.000000	2046.000000
34.700001	0.079017	46.699238	9.317290	5.341376	16.975418	15.065155	0.000000	-10.000000	-0.466667	27.850000	900.500000	1023.000000	1023.000000	2046.000000
34.720001	0.079888	47.213768	9.353022	5.663832	17.171162	15.025752	0.000000	-10.000000	-0.416667	26.200001	910.166687	1023.000000	1023.000000	2046.000000
34.740002	0.080675	47.678852	9.319224	6.145386	17.367992	14.846250	0.000000	-10.000000	-0.366667	24.500000	919.333313	1023.000000	1023.000000	2046.000000
34.759998	0.081801	48.344250	9.381397	6.662477	17.586555	14.713820	0.000000	-10.000000	-0.350000	23.366667	927.833313	1023.000000	1023.000000	2046.000000
34.779999	0.083205	49.174103	9.593819	7.134397	17.793732	14.652154	0.000000	-10.000000	-0.341667	22.883333	933.333313	1023.000000	1023.000000	2046.000000
34.799999	0.084414	49.888950	9.758789	7.546862	18.025837	14.557463	0.000000	-10.000000	-0.341667	23.083334	941.000000	1023.000000	1023.000000	2046.000000
34.820000	0.085589	50.583115	9.942352	7.833487	18.294954	14.512322	0.000000	-10.000000	-0.325000	22.783333	948.666687	1023.000000	1023.000000	2046.000000
34.840000	0.086173	50.928268	10.075730	7.990259	18.464367	14.397912	0.000000	-10.000000	-0.283333	22.250000	958.666687	1023.000000	1023.000000	2046.000000
34.860001	0.086618	51.191002	10.186278	8.140712	18.622751	14.241260	0.000000	-10.000000	-0.250000	21.633333	963.666687	1023.000000	1023.000000	2046.000000
34.880001	0.087265	51.573444	10.342565	8.178603	18.828337	14.223941	0.000000	-10.000000	-0.191667	20.000000	970.833313	1023.000000	1023.000000	2046.000000
34.900002	0.087857	51.923340	10.485748	8.225424	18.934010	14.278159	0.000000	-10.000000	-0.133333	17.700001	977.666687	1023.000000	1023.000000	2046.000000
34.919998	0.088140	52.090572	10.558081	8.294729	19.016668	14.221093	0.000000	-10.000000	-0.075000	15.400001	984.500000	1023.000000	1023.000000	2046.000000
34.939999	0.088305	52.188057	10.559917	8.424446	19.127026	14.076669	0.000000	-10.000000	-0.041667	13.400000	988.333313	1023.000000	1023.000000	2046.000000
34.959999	0.088277	52.171581	10.556846	8.439697	19.148556	14.026483	0.000000	-10.000000	-0.016667	10.316667	991.500000	1023.000000	1023.000000	2046.000000
34.980000	0.088405	52.247368	10.643968	8.479206	19.138420	13.985776	0.000000	-10.000000	0.016667	4.216667	995.666687	1023.000000	1023.000000	2046.000000
35.000000	0.088255	52.158424	10.690786	8.411715	19.097984	13.957939	0.000000	-10.000000	0.050000	-2.416667	998.000000	1023.000000	1023.000000	2046.000000
35.020000	0.088068	52.047955	10.778201	8.205219	19.067993	13.996543	0.000000	-10.000000	0.066667	-7.066667	999.000000	1023.000000	1023.000000	2046.000000
35.040001	0.087750	51.860405	10.846334	8.022643	19.013865	13.977562	0.000000	-10.000000	0.083333	-9.966666	999.000000	1023.000000	1023.000000	2046.000000
35.060001	0.087498	51.711262	10.892138	7.868484	18.970852	13.979787	0.000000	-10.000000	0.075000	-10.933333	999.000000	1023.000000	1023.000000	2046.000000
35.080002	0.087383	51.643372	10.918855	7.672985	18.973520	14.078013	0.000000	-10.000000	0.083333	-11.683333	999.000000	1023.000000	1023.000000	2046.000000
35.099998	0.087169	51.516819	10.886800	7.451439	18.998098	14.180484	0.000000	-10.000000	0.083333	-11.166667	999.000000	1023.000000	1023.000000	2046.000000
35.119999	0.087111	51.482464	10.890324	7.326140	19.017654	14.248348	0.000000	-10.000000	0.083333	-10.766666	995.500000	1023.000000	1023.000000	2046.000000
35.139999	0.087019	51.428349	10.860000	7.186180	19.028812	14.353359	0.000000	-10.000000	0.075000	-10.450000	987.666687	1023.000000	1023.000000	2046.000000
35.160000	0.086380	51.050598	10.747066	6.994364	18.969324	14.339844	0.000000	-10.000000	0.058333	-10.450000	977.500000	1023.000000	1023.000000	2046.000000
35.180000	0.086166	50.924175	10.729790	6.931748	18.923765	14.338870	0.000000	-10.000000	0.058333	-10.633333	970.833313	1023.000000	1023.000000	2046.000000
35.200001	0.085690	50.642895	10.687346	6.784326	18.793653	14.377568	0.000000	-10.000000	0.075000	-11.433333	967.333313	1023.000000	1023.000000	2046.000000
35.220001	0.085391	50.466045	10.493496	6.756680	18.744715	14.471154	0.000000	-10.000000	0.091667	-12.333334	964.833313	1023.000000	1023.000000	2046.000000
35.240002	0.084914	50.184219	10.243044	6.700064	18.765064	14.476048	0.000000	-10.000000	0.158333	-14.166667	959.166687	1023.000000	1023.000000	2046.000000
35.259998	0.084336	49.842793	10.156165	6.546905	18.679718	14.460002	0.000000	-10.000000	0.191667	-16.016666	952.666687	1023.000000	1023.000000	2046.000000
35.279999	0.083753	49.498081	10.102834	6.360803	18.565489	14.468955	0.000000	-10.000000	0.233333	-17.450001	947.500000	1023.000000	1023.000000	2046.000000
35.299999	0.083089	49.105438	9.940669	6.271427	18.362732	14.530612	0.000000	-10.000000	0.216667	-17.966667	943.500000	1023.000000	1023.000000	2046.000000
35.320000	0.082361	48.675457	9.673272	6.438926	18.085304	14.477957	0.000000	-10.000000	0.225000	-17.666668	937.833313	1023.000000	1023.000000	2046.000000
35.340000	0.081308	48.053001	9.335614	6.751978	17.644005	14.321404	0.000000	-10.000000	0.233333	-17.966667	930.166687	1023.000000	1023.000000	2046.000000
35.360001	0.080431	47.534988	9.056356	6.997027	17.202080	14.279523	0.000000	-10.000000	0.250000	-18.250000	924.500000	1023.000000	1023.000000	2046.000000
35.380001	0.079533	47.004219	8.832019	7.135387	16.748846	14.287968	0.000000	-10.000000	0.266667	-19.266666	920.500000	1023.000000	1023.000000	2046.000000
35.400002	0.078802	46.572178	8.640518	7.304527	16.397341	14.229789	0.000000	-10.000000	0.258333	-19.583334	916.166687	1023.000000	1023.000000	2046.000000
35.419998	0.078209	46.221687	8.463819	7.461648	16.137402	14.158821	0.000000	-10.000000	0.241667	-18.983334	907.500000	1023.000000	1023.000000	2046.000000
35.439999	0.077483	45.792488	8.300905	7.522217	15.889522	14.079846	0.000000	-10.000000	0.208333	-17.966667	900.833313	1023.000000	1023.000000	2046.000000
35.459999	0.076502	45.212685	8.123202	7.513989	15.670637	13.904855	0.000000	-10.000000	0.200000	-16.966667	894.666687	1023.000000	1023.000000	2046.000000
35.480000	0.075714	44.746727	8.048405	7.406392	15.411685	13.880244	0.000000	-10.000000	0.208333	-16.883335	891.000000	1023.000000	1023.000000	2046.000000
35.500000	0.074933	44.285210	7.935048	7.356529	15.208475	13.785156	0.000000	-10.000000	0.225000	-17.516668	883.333313	1023.000000	1023.000000	2046.000000
35.520000	0.074113	43.800758	7.806216	7.299980	14.978790	13.715773	0.000000	-10.000000	0.275000	-18.666668	875.500000	1023.000000	1023.000000	2046.000000
35.540001	0.073112	43.209209	7.660248	7.179982	14.691514	13.677465	0.000000	-10.000000	0.316667	-19.816668	869.500000	1023.000000	1023.000000	2046.000000
35.560001	0.072058	42.586048	7.474038	7.130909	14.434754	13.546348	0.000000	-10.000000	0.366667	-20.833334	865.333313	1023.000000	1023.000000	2046.000000
35.580002	0.070853	41.874260	7.222870	7.004526	14.231120	13.415745	0.000000	-10.000000	0.391667	-21.966667	860.500000	1023.000000	1023.000000	2046.000000
35.599998	0.069722	41.205757	7.083178	6.833740	13.958325	13.330516	0.000000	-10.000000	0.433333	-23.333334	853.333313	1023.000000	1023.000000	2046.000000
35.619999	0.068542	40.508133	6.991827	6.597414	13.659581	13.259311	0.000000	-10.000000	0.458333	-24.533333	845.333313	1023.000000	1023.000000	2046.000000
35.639999	0.067443	39.858574	6.889913	6.375729	13.440969	13.151965	0.000000	-10.000000	0.491667	-25.516666	837.333313	1023.000000	1023.000000	2046.000000
35.660000	0.066345	39.210007	6.788754	6.201190	13.282076	12.937984	0.000000	-10.000000	0.516667	-26.516666	828.666687	1023.000000	1023.000000	2046.000000
35.680000	0.065409	38.656601	6.678195	5.962130	13.191496	12.824779	0.000000	-10.000000	0.533333	-27.050001	820.000000	1023.000000	1023.000000	2046.000000
35.700001	0.064112	37.890041	6.533780	5.766756	12.992953	12.596552	0.000000	-10.000000	0.533333	-27.283335	810.833313	1023.000000	1023.000000	2046.000000
35.720001	0.062973	37.216991	6.417979	5.598104	12.810316	12.390592	0.000000	-10.000000	0.516667	-27.050001	801.666687	1023.000000	1023.000000	2046.000000
35.740002	0.061914	36.591473	6.266444	5.503964	12.636307	12.184757	0.000000	-10.000000	0.516667	-26.783333	792.666687	1023.000000	1023.000000	2046.000000
35.759998	0.060662	35.851009	6.099201	5.354272	12.466202	11.931333	0.000000	-10.000000	0.508333	-26.566666	783.833313	1023.000000	1023.000000	2046.000000
35.779999	0.059608	35.228096	5.978695	5.235454	12.305243	11.708706	0.000000	-10.000000	0.525000	-26.683332	775.000000	1023.000000	1023.000000	2046.000000
35.799999	0.058028	34.294281	5.787158	5.126022	12.002923	11.378178	0.000000	-10.000000	0.541667	-27.200001	766.000000	1023.000000	1023.000000	2046.000000
35.820000	0.056829	33.586044	5.586823	5.038629	11.801554	11.159040	0.000000	-10.000000	0.591667	-27.950001	756.833313	1023.000000	1023.000000	2046.000000
35.840000	0.055361	32.718365	5.323986	4.843463	11.659262	10.891655	0.000000	-10.000000	0.658333	-29.083334	747.500000	1023.000000	1023.000000	2046.000000
35.860001	0.053533	31.637915	5.208797	4.599166	11.367873	10.462079	0.000000	-10.000000	0.750000	-30.683332	737.666687	1023.000000	1023.000000	2046.000000
35.880001	0.051788	30.606955	5.036135	4.413601	11.138124	10.019094	0.000000	-10.000000	0.850000	-32.666668	727.500000	1023.000000	1023.000000	2046.000000
35.900002	0.050227	29.683903	4.803537	4.361859	10.860641	9.657866	0.000000	-10.000000	0.916667	-34.666668	716.500000	1023.000000	1023.000000	2046.000000
35.919998	0.048754	28.813711	4.540288	4.511085	10.497797	9.264541	0.000000	-10.000000	0.983333	-36.066669	705.000000	1023.000000	1023.000000	2046.000000
35.939999	0.047680	28.179075	4.230549	4.769406	10.241988	8.937131	0.000000	-10.000000	1.025000	-36.916668	693.000000	1023.000000	1023.000000	2046.000000
35.959999	0.046501	27.481972	4.031683	5.025764	9.889647	8.534876	0.000000	-10.000000	1.075000	-37.316669	680.833313	1023.000000	1023.000000	2046.000000
35.980000	0.045218	26.723579	3.881030	5.197991	9.548891	8.095667	0.000000	-10.000000	1.125000	-37.866669	668.500000	1023.000000	1023.000000	2046.000000
36.000000	0.043908	25.949888	3.690188	5.262981	9.292760	7.703960	0.000000	-10.000000	1.166667	-38.333336	655.833313	1023.000000	1023.000000	2046.000000
36.020000	0.042208	24.944643	3.509047	5.240234	8.924942	7.270421	0.000000	-10.000000	1.216667	-39.033333	643.000000	1023.000000	1023.000000	2046.000000
36.040001	0.040390	23.870325	3.270975	5.233169	8.620603	6.745578	0.000000	-10.000000	1.233333	-39.816666	629.833313	1023.000000	1023.000000	2046.000000
36.060001	0.038683	22.861368	3.083462	5.130762	8.289457	6.357687	0.000000	-10.000000	1.283333	-40.816666	616.666687	1023.000000	1023.000000	2046.000000
36.080002	0.037086	21.917601	2.990079	4.987206	7.958807	5.981508	0.000000	-10.000000	1.325000	-41.700001	603.166687	1023.000000	1023.000000	2046.000000
36.099998	0.035508	20.985441	2.791283	4.824390	7.697660	5.672108	0.000000	-10.000000	1.358333	-42.333336	589.333313	1023.000000	1023.000000	2046.000000
36.119999	0.033784	19.966570	2.609920	4.720169	7.376495	5.259984	0.000000	-10.000000	1.366667	-42.816669	575.000000	1023.000000	1023.000000	2046.000000
36.139999	0.032040	18.935715	2.407161	4.630228	7.012418	4.885908	0.000000	-10.000000	1.391667	-43.100002	560.666687	1023.000000	1023.000000	2046.000000
36.160000	0.030439	17.989716	2.208577	4.507948	6.650137	4.623054	0.000000	-10.000000	1.425000	-43.350002	546.166687	1023.000000	1023.000000	2046.000000
36.180000	0.028737	16.983416	1.960948	4.364232	6.336571	4.321664	0.000000	-10.000000	1.450000	-43.483334	531.833313	1023.000000	1023.000000	2046.000000
36.200001	0.027166	16.054844	1.832598	4.246018	5.939950	4.036278	0.000000	-10.000000	1.466667	-43.583336	517.166687	1023.000000	1023.000000	2046.000000
36.220001	0.025919	15.318050	1.725278	4.099589	5.653218	3.839965	0.000000	-10.000000	1.458333	-43.799999	502.833344	1023.000000	1023.000000	2046.000000
36.240002	0.024500	14.479688	1.630235	3.946661	5.371559	3.531233	0.000000	-10.000000	1.458333	-43.616669	488.166656	1023.000000	1023.000000	2046.000000
36.259998	0.023124	13.666471	1.532523	3.754764	5.105895	3.273289	0.000000	-10.000000	1.433333	-43.683334	473.666656	1023.000000	1023.000000	2046.000000
36.279999	0.021422	12.660563	1.384016	3.520637	4.795663	2.960247	0.000000	-10.000000	1.441667	-43.416668	459.000000	1023.000000	1023.000000	2046.000000
36.299999	0.019742	11.667705	1.183554	3.352502	4.523165	2.608484	0.000000	-10.000000	1.425000	-43.400002	444.500000	1023.000000	1023.000000	2046.000000
36.320000	0.018443	10.899974	1.010005	3.185971	4.280534	2.423464	0.000000	-10.000000	1.433333	-43.516666	430.000000	1023.000000	1023.000000	2046.000000
36.340000	0.016725	9.884737	0.850046	3.025174	3.935479	2.074038	0.000000	-10.000000	1.441667	-43.583332	415.500000	1023.000000	1023.000000	2046.000000
36.360001	0.015561	9.196481	0.721601	2.944105	3.740293	1.790481	0.000000	-10.000000	1.458333	-43.916668	401.000000	1023.000000	1023.000000	2046.000000
36.380001	0.013984	8.264261	0.537910	2.734410	3.442562	1.549380	0.000000	-10.000000	1.475000	-43.916668	386.333344	1023.000000	1023.000000	2046.000000
36.400002	0.012650	7.476325	0.400396	2.603201	3.116529	1.356198	0.000000	-10.000000	1.475000	-44.266666	371.666656	1023.000000	1023.000000	2046.000000
36.419998	0.011229	6.636057	0.177802	2.453130	2.883358	1.121767	0.000000	-10.000000	1.475000	-44.316666	356.833344	1023.000000	1023.000000	2046.000000
36.439999	0.009726	5.747901	0.020656	2.192963	2.660398	0.873885	0.000000	-10.000000	1.475000	-44.533333	342.166656	1023.000000	1023.000000	2046.000000
36.459999	0.008403	4.966052	0.062204	1.900205	2.364423	0.639219	0.000000	-10.000000	1.483333	-44.766666	327.333344	1023.000000	1023.000000	2046.000000
36.480000	0.007290	4.308584	0.047155	1.730256	2.102061	0.429113	0.000000	-10.000000	1.500000	-44.950001	312.500000	1023.000000	1023.000000	2046.000000
36.500000	0.005959	3.521920	-0.107344	1.745850	1.736237	0.147178	0.000000	-10.000000	1.491667	-44.950001	297.500000	1023.000000	1023.000000	2046.000000
36.520000	0.005192	3.068512	-0.262571	1.913351	1.431971	-0.014239	0.000000	-10.000000	1.458333	-44.233334	282.500000	1023.000000	1023.000000	2046.000000
36.540001	0.004497	2.657564	-0.406576	2.129639	1.120778	-0.186277	0.000000	-10.000000	1.408333	-43.666668	267.666656	1023.000000	1023.000000	2046.000000
36.560001	0.003521	2.080961	-0.639303	2.318596	0.819577	-0.417910	0.000000	-10.000000	1.358333	-42.766666	253.000000	1023.000000	1023.000000	2046.000000
36.580002	0.002645	1.563103	-0.806955	2.407980	0.534633	-0.572554	0.000000	-10.000000	1.333333	-42.299999	238.666672	1023.000000	1023.000000	2046.000000
36.599998	0.001704	1.007133	-0.932226	2.460365	0.173807	-0.694813	0.000000	-10.000000	1.300000	-41.600002	224.500000	1023.000000	1023.000000	2046.000000
36.619999	0.000567	0.334978	-1.119255	2.427829	-0.077433	-0.896163	0.000000	-10.000000	1.266667	-41.150002	210.666672	1023.000000	1023.000000	2046.000000
36.639999	-0.000731	-0.431747	-1.319522	2.374324	-0.344153	-1.142396	0.000000	-10.000000	1.216667	-40.400002	197.000000	1023.000000	1023.000000	2046.000000
36.660000	-0.001829	-1.081142	-1.413114	2.221978	-0.597326	-1.292679	0.000000	-10.000000	1.183333	-39.783337	183.500000	1023.000000	1023.000000	2046.000000
36.680000	-0.003112	-1.838897	-1.499720	2.075071	-0.923752	-1.490496	0.000000	-10.000000	1.141667	-39.066669	170.166672	1023.000000	1023.000000	2046.000000
36.700001	-0.004304	-2.543619	-1.580642	1.883222	-1.205842	-1.640357	0.000000	-10.000000	1.091667	-38.316669	157.166672	1023.000000	1023.000000	2046.000000
36.720001	-0.005712	-3.375856	-1.707339	1.795887	-1.536318	-1.928086	0.000000	-10.000000	1.033333	-37.416668	144.500000	1023.000000	1023.000000	2046.000000
36.740002	-0.006930	-4.095492	-1.834377	1.644279	-1.816012	-2.089381	0.000000	-10.000000	0.983333	-36.566669	132.166672	1023.000000	1023.000000	2046.000000
36.759998	-0.008014	-4.736232	-1.894632	1.586828	-2.112445	-2.315983	0.000000	-10.000000	0.941667	-35.766666	120.000000	1023.000000	1023.000000	2046.000000
36.779999	-0.008818	-5.211697	-1.904366	1.427884	-2.321258	-2.413957	0.000000	-10.000000	0.933333	-35.166668	108.000000	1023.000000	1023.000000	2046.000000
36.799999	-0.009508	-5.619098	-1.869734	1.291801	-2.476084	-2.565080	0.000000	-10.000000	0.908333	-34.816669	96.166664	1023.000000	1023.000000	2046.000000
36.820000	-0.010025	-5.924514	-1.819196	1.094149	-2.537272	-2.662196	0.000000	-10.000000	0.875000	-34.200001	84.500000	1023.000000	1023.000000	2046.000000
36.840000	-0.010470	-6.187649	-1.794060	0.913553	-2.535938	-2.771204	0.000000	-10.000000	0.775000	-32.850002	73.000000	1023.000000	1023.000000	2046.000000
36.860001	-0.010887	-6.434418	-1.755457	0.764098	-2.531428	-2.911631	0.000000	-10.000000	0.691667	-30.683334	62.000000	1023.000000	1023.000000	2046.000000
36.880001	-0.011397	-6.735530	-1.760861	0.622104	-2.552344	-3.044429	0.000000	-10.000000	0.625000	-28.883333	51.666668	1023.000000	1023.000000	2046.000000
36.900002	-0.012098	-7.149872	-1.856013	0.500351	-2.591542	-3.202667	0.000000	-10.000000	0.608333	-27.883333	42.166668	1023.000000	1023.000000	2046.000000
36.919998	-0.012729	-7.522850	-1.889064	0.352545	-2.689769	-3.296562	0.000000	-10.000000	0.591667	-27.466667	32.833332	1023.000000	1023.000000	2046.000000
36.939999	-0.013644	-8.063363	-1.999487	0.243444	-2.824699	-3.482620	0.000000	-10.000000	0.558333	-27.183334	23.666666	1023.000000	1023.000000	2046.000000
36.959999	-0.014616	-8.637910	-2.105266	0.168236	-2.983776	-3.717104	0.000000	-10.000000	0.525000	-26.750000	12.000000	1023.000000	1023.000000	2046.000000
36.980000	-0.015577	-9.206287	-2.251953	0.090906	-3.182941	-3.862299	0.000000	-10.000000	0.500000	-26.450001	3.500000	1023.000000	1023.000000	2046.000000
37.000000	-0.016369	-9.674274	-2.449914	-0.005901	-3.286429	-3.932031	0.000000	-10.000000	0.500000	-26.200001	-5.000000	1023.000000	1023.000000	2046.000000
37.020000	-0.017273	-10.208436	-2.592744	-0.172750	-3.369019	-4.073922	0.000000	-10.000000	0.500000	-26.416666	-10.833333	1023.000000	1023.000000	2046.000000
37.040001	-0.018347	-10.842913	-2.616697	-0.360623	-3.546324	-4.319269	0.000000	-10.000000	0.516667	-26.866667	-19.666666	1023.000000	1023.000000	2046.000000
37.060001	-0.018945	-11.196551	-2.499579	-0.494089	-3.803353	-4.399529	0.000000	-10.000000	0.525000	-27.366667	-28.500000	1023.000000	1023.000000	2046.000000
37.080002	-0.019579	-11.571321	-2.622008	-0.384575	-3.991786	-4.572952	0.000000	-10.000000	0.508333	-27.150000	-37.666668	1023.000000	1023.000000	2046.000000
37.099998	-0.019869	-11.742796	-2.735445	-0.189661	-4.187960	-4.629730	0.000000	-10.000000	0.475000	-26.216667	-46.833332	1023.000000	1023.000000	2046.000000
37.119999	-0.020413	-12.063817	-2.908793	0.087514	-4.466741	-4.775797	0.000000	-10.000000	0.433333	-24.966667	-55.666668	1023.000000	1023.000000	2046.000000
37.139999	-0.020921	-12.364488	-3.061454	0.308657	-4.721941	-4.889750	0.000000	-10.000000	0.433333	-24.216667	-64.000000	1023.000000	1023.000000	2046.000000
37.160000	-0.021333	-12.607897	-3.208585	0.557742	-4.929793	-5.027261	0.000000	-10.000000	0.433333	-24.050001	-72.000000	1023.000000	1023.000000	2046.000000
37.180000	-0.021696	-12.822553	-3.311141	0.711245	-5.128473	-5.094183	0.000000	-10.000000	0.450000	-24.100000	-80.000000	1023.000000	1023.000000	2046.000000
37.200001	-0.022434	-13.258204	-3.484774	0.774387	-5.289409	-5.258408	0.000000	-10.000000	0.433333	-23.866667	-88.000000	1023.000000	1023.000000	2046.000000
37.220001	-0.023251	-13.741073	-3.665016	0.745596	-5.426175	-5.395478	0.000000	-10.000000	0.408333	-23.333334	-96.000000	1023.000000	1023.000000	2046.000000
37.240002	-0.024034	-14.203970	-3.757319	0.695261	-5.636790	-5.505122	0.000000	-10.000000	0.383333	-22.783335	-103.833336	1023.000000	1023.000000	2046.000000
37.259998	-0.024722	-14.610538	-3.808568	0.647794	-5.790429	-5.659334	0.000000	-10.000000	0.375000	-22.450001	-111.500000	1023.000000	1023.000000	2046.000000
37.279999	-0.025482	-15.059770	-3.917663	0.580366	-5.920609	-5.801863	0.000000	-10.000000	0.366667	-22.116667	-118.833336	1023.000000	1023.000000	2046.000000
37.299999	-0.026285	-15.534295	-3.995138	0.523524	-6.113001	-5.949680	0.000000	-10.000000	0.341667	-21.666668	-126.166664	1023.000000	1023.000000	2046.000000
37.320000	-0.026801	-15.839632	-4.045841	0.464196	-6.259401	-5.998585	0.000000	-10.000000	0.316667	-20.916668	-133.333328	1023.000000	1023.000000	2046.000000
37.340000	-0.027476	-16.238092	-4.128898	0.412319	-6.401701	-6.119811	0.000000	-10.000000	0.300000	-20.183334	-140.500000	1023.000000	1023.000000	2046.000000
37.360001	-0.028037	-16.569784	-4.132526	0.351811	-6.601507	-6.187561	0.000000	-10.000000	0.283333	-19.433334	-147.166672	1023.000000	1023.000000	2046.000000
37.380001	-0.028787	-17.012955	-4.196799	0.287589	-6.812149	-6.291595	0.000000	-10.000000	0.266667	-18.966667	-153.833328	1023.000000	1023.000000	2046.000000
37.400002	-0.029266	-17.295980	-4.201082	0.170205	-6.947820	-6.317282	0.000000	-10.000000	0.266667	-18.816668	-160.166672	1023.000000	1023.000000	2046.000000
37.419998	-0.029762	-17.589573	-4.196220	0.069761	-7.042473	-6.420640	0.000000	-10.000000	0.283333	-19.000000	-166.500000	1023.000000	1023.000000	2046.000000
37.439999	-0.030165	-17.827675	-4.210122	0.027015	-7.135660	-6.508908	0.000000	-10.000000	0.283333	-19.233334	-172.833328	1023.000000	1023.000000	2046.000000
37.459999	-0.030819	-18.214247	-4.272902	-0.085580	-7.248286	-6.607480	0.000000	-10.000000	0.283333	-19.316668	-179.166672	1023.000000	1023.000000	2046.000000
37.480000	-0.031341	-18.522789	-4.323560	-0.180774	-7.341513	-6.676943	0.000000	-10.000000	0.266667	-19.216667	-185.666672	1023.000000	1023.000000	2046.000000
37.500000	-0.032063	-18.949373	-4.444524	-0.242225	-7.469889	-6.792735	0.000000	-10.000000	0.266667	-18.866667	-192.000000	1023.000000	1023.000000	2046.000000
37.520000	-0.032669	-19.307669	-4.507111	-0.331028	-7.617741	-6.851789	0.000000	-10.000000	0.241667	-18.450001	-198.333328	1023.000000	1023.000000	2046.000000
37.540001	-0.033260	-19.656868	-4.564027	-0.396688	-7.758818	-6.937336	0.000000	-10.000000	0.225000	-18.000000	-204.500000	1023.000000	1023.000000	2046.000000
37.560001	-0.034081	-20.141603	-4.679181	-0.527860	-7.901619	-7.032944	0.000000	-10.000000	0.208333	-17.666668	-210.500000	1023.000000	1023.000000	2046.000000
37.580002	-0.034752	-20.538183	-4.919631	-0.590221	-7.971506	-7.056826	0.000000	-10.000000	0.200000	-17.016666	-216.500000	1023.000000	1023.000000	2046.000000
37.599998	-0.035221	-20.815710	-5.041333	-0.671326	-7.989048	-7.114004	0.000000	-10.000000	0.183333	-16.233334	-222.166672	1023.000000	1023.000000	2046.000000
37.619999	-0.035736	-21.120052	-4.973123	-0.846529	-8.105583	-7.194817	0.000000	-10.000000	0.175000	-15.583334	-227.500000	1023.000000	1023.000000	2046.000000
37.639999	-0.035833	-21.177177	-4.832923	-0.952337	-8.158187	-7.233731	0.000000	-10.000000	0.158333	-15.250000	-232.666672	1023.000000	1023.000000	2046.000000
37.660000	-0.036021	-21.288225	-4.811478	-0.907362	-8.267343	-7.302042	0.000000	-10.000000	0.158333	-14.850000	-237.833328	1023.000000	1023.000000	2046.000000
37.680000	-0.036026	-21.291180	-4.825092	-0.745274	-8.364923	-7.355891	0.000000	-10.000000	0.133333	-13.933333	-243.000000	1023.000000	1023.000000	2046.000000
37.700001	-0.036038	-21.298708	-4.911287	-0.517197	-8.460869	-7.409355	0.000000	-10.000000	0.100000	-12.483334	-247.666672	1023.000000	1023.000000	2046.000000
37.720001	-0.035938	-21.239578	-5.030006	-0.248027	-8.532368	-7.429178	0.000000	-10.000000	0.066667	-11.183333	-251.833328	1023.000000	1023.000000	2046.000000
37.740002	-0.035928	-21.233742	-5.151807	0.001996	-8.624023	-7.459908	0.000000	-10.000000	0.050000	-10.233334	-255.500000	1023.000000	1023.000000	2046.000000
37.759998	-0.035903	-21.218899	-5.202055	0.189809	-8.707025	-7.499629	0.000000	-10.000000	0.050000	-9.783334	-258.833344	1023.000000	1023.000000	2046.000000
37.779999	-0.036004	-21.278658	-5.311926	0.328578	-8.712190	-7.583121	0.000000	-10.000000	0.050000	-9.183333	-262.166656	1023.000000	1023.000000	2046.000000
37.799999	-0.036251	-21.424164	-5.434645	0.349071	-8.716838	-7.621752	0.000000	-10.000000	0.041667	-8.400001	-265.166656	1023.000000	1023.000000	2046.000000
37.820000	-0.036340	-21.476995	-5.473642	0.341669	-8.706671	-7.638352	0.000000	-10.000000	0.041667	-7.450000	-268.000000	1023.000000	1023.000000	2046.000000
37.840000	-0.036695	-21.686871	-5.488929	0.217515	-8.733821	-7.681636	0.000000	-10.000000	0.025000	-6.583333	-270.333344	1023.000000	1023.000000	2046.000000
37.860001	-0.036996	-21.864555	-5.517104	0.220219	-8.781026	-7.786643	0.000000	-10.000000	0.016667	-5.633334	-272.500000	1023.000000	1023.000000	2046.000000
37.880001	-0.037115	-21.934824	-5.479607	0.158813	-8.821565	-7.792465	0.000000	-10.000000	-0.008333	-3.933333	-274.333344	1023.000000	1023.000000	2046.000000
37.900002	-0.037071	-21.909134	-5.470503	0.201366	-8.769132	-7.870864	0.000000	-10.000000	-0.016667	-1.250000	-275.500000	1023.000000	1023.000000	2046.000000
37.919998	-0.036889	-21.801683	-5.374790	0.150253	-8.761520	-7.815625	0.000000	-10.000000	-0.033333	1.483333	-276.000000	1023.000000	1023.000000	2046.000000
37.939999	-0.036704	-21.692080	-5.280815	0.085690	-8.780003	-7.716952	0.000000	-10.000000	-0.050000	4.400000	-276.000000	1023.000000	1023.000000	2046.000000
37.959999	-0.036256	-21.427158	-5.168684	0.111987	-8.719527	-7.650934	0.000000	-10.000000	-0.083333	7.433333	-276.000000	1023.000000	1023.000000	2046.000000
37.980000	-0.035813	-21.165764	-5.061308	0.075496	-8.619984	-7.559968	0.000000	-10.000000	-0.125000	10.966667	-276.000000	1023.000000	1023.000000	2046.000000
38.000000	-0.035108	-20.748619	-4.943688	0.092527	-8.435168	-7.462290	0.000000	-10.000000	-0.175000	14.000000	-276.000000	1023.000000	1023.000000	2046.000000
38.020000	-0.034490	-20.383472	-4.863422	0.060123	-8.259604	-7.320568	0.000000	-10.000000	-0.216667	16.116667	-276.000000	1023.000000	1023.000000	2046.000000
38.040001	-0.033725	-19.931644	-4.739675	0.036683	-8.053882	-7.174772	0.000000	-10.000000	-0.250000	17.966667	-225.833328	1023.000000	1023.000000	2046.000000
38.060001	-0.032968	-19.483799	-4.620970	0.017510	-7.860205	-7.020134	0.000000	-10.000000	-0.291667	19.600000	-124.833336	1023.000000	1023.000000	2046.000000
38.080002	-0.032311	-19.095871	-4.564688	-0.020350	-7.689416	-6.821417	0.000000	-10.000000	-0.358333	21.250000	-21.500000	1023.000000	1023.000000	2046.000000
38.099998	-0.031365	-18.536554	-4.504582	0.014117	-7.459710	-6.586380	0.000000	-10.000000	-0.425000	23.233334	34.000000	1023.000000	1023.000000	2046.000000
38.119999	-0.030483	-18.015469	-4.445808	0.046236	-7.236371	-6.379527	0.000000	-10.000000	-0.508333	25.116667	41.333332	1023.000000	1023.000000	2046.000000
38.139999	-0.029803	-17.613600	-4.419658	0.012319	-7.023800	-6.182462	0.000000	-10.000000	-0.583333	27.483334	49.333332	1023.000000	1023.000000	2046.000000
38.160000	-0.028891	-17.074736	-4.437392	-0.061072	-6.762804	-5.813468	0.000000	-10.000000	-0.683333	29.383333	58.166668	1023.000000	1023.000000	2046.000000
38.180000	-0.027842	-16.454575	-4.484926	-0.060445	-6.359713	-5.549490	0.000000	-10.000000	-0.750000	31.366667	67.666664	1023.000000	1023.000000	2046.000000
38.200001	-0.026766	-15.818852	-4.322963	-0.128137	-6.047259	-5.320494	0.000000	-10.000000	-0.800000	32.716667	77.833336	1023.000000	1023.000000	2046.000000
38.220001	-0.025617	-15.139903	-4.000093	-0.203721	-5.833531	-5.102559	0.000000	-10.000000	-0.825000	33.583332	88.500000	1023.000000	1023.000000	2046.000000
38.240002	-0.024242	-14.326815	-3.835253	-0.145783	-5.539001	-4.806777	0.000000	-10.000000	-0.841667	34.266666	99.666664	1023.000000	1023.000000	2046.000000
38.259998	-0.022716	-13.425288	-3.747417	0.100313	-5.244762	-4.533422	0.000000	-10.000000	-0.891667	35.033333	111.000000	1023.000000	1023.000000	2046.000000
38.279999	-0.021255	-12.561754	-3.753097	0.379307	-4.959564	-4.228401	0.000000	-10.000000	-0.958333	36.116669	122.500000	1023.000000	1023.000000	2046.000000
38.299999	-0.019897	-11.759360	-3.747728	0.691198	-4.655567	-4.047265	0.000000	-10.000000	-1.041667	37.183334	134.500000	1023.000000	1023.000000	2046.000000
38.320000	-0.018370	-10.856786	-3.713067	0.973324	-4.353158	-3.763885	0.000000	-10.000000	-1.091667	38.383335	146.666672	1023.000000	1023.000000	2046.000000
38.340000	-0.016877	-9.974366	-3.613950	1.156721	-4.010367	-3.506770	0.000000	-10.000000	-1.125000	39.516666	159.333328	1023.000000	1023.000000	2046.000000
38.360001	-0.015445	-9.128011	-3.460242	1.276829	-3.695202	-3.249395	0.000000	-10.000000	-1.150000	40.333336	172.166672	1023.000000	1023.000000	2046.000000
38.380001	-0.014221	-8.404713	-3.400498	1.333148	-3.360224	-2.977137	0.000000	-10.000000	-1.183333	41.183334	185.666672	1023.000000	1023.000000	2046.000000
38.400002	-0.013013	-7.690703	-3.265176	1.359647	-3.061031	-2.724144	0.000000	-10.000000	-1.208333	41.983334	199.166672	1023.000000	1023.000000	2046.000000
38.419998	-0.011678	-6.901631	-3.141111	1.429831	-2.667196	-2.523155	0.000000	-10.000000	-1.233333	42.716667	213.166672	1023.000000	1023.000000	2046.000000
38.439999	-0.010308	-6.091754	-2.981597	1.490451	-2.310556	-2.290052	0.000000	-10.000000	-1.250000	42.799999	227.166672	1023.000000	1023.000000	2046.000000
38.459999	-0.009069	-5.359820	-2.815566	1.483711	-2.007407	-2.020558	0.000000	-10.000000	-1.275000	42.966667	241.500000	1023.000000	1023.000000	2046.000000
38.480000	-0.007541	-4.456573	-2.612742	1.451859	-1.646306	-1.649384	0.000000	-10.000000	-1.300000	43.566669	255.833328	1023.000000	1023.000000	2046.000000
38.500000	-0.006178	-3.651010	-2.433201	1.458007	-1.333378	-1.342438	0.000000	-10.000000	-1.308333	44.083336	270.333344	1023.000000	1023.000000	2046.000000
38.520000	-0.004716	-2.787260	-2.228121	1.455835	-0.997773	-1.017202	0.000000	-10.000000	-1.350000	44.450001	285.000000	1023.000000	1023.000000	2046.000000
38.540001	-0.003213	-1.898731	-2.020656	1.413197	-0.600842	-0.690430	0.000000	-10.000000	-1.375000	44.766666	299.666656	1023.000000	1023.000000	2046.000000
38.560001	-0.001664	-0.983388	-1.767264	1.328877	-0.229659	-0.315343	0.000000	-10.000000	-1.416667	45.183334	314.500000	1023.000000	1023.000000	2046.000000
38.580002	-0.000211	-0.124753	-1.574446	1.286503	0.171805	-0.008615	0.000000	-10.000000	-1.425000	45.650002	329.500000	1023.000000	1023.000000	2046.000000
38.599998	0.001377	0.813738	-1.339751	1.242744	0.585678	0.325066	0.000000	-10.000000	-1.441667	45.866669	344.666656	1023.000000	1023.000000	2046.000000
38.619999	0.003095	1.828979	-1.081081	1.127256	1.045508	0.737296	0.000000	-10.000000	-1.433333	46.416668	359.833344	1023.000000	1023.000000	2046.000000
38.639999	0.004616	2.727917	-0.885863	1.062916	1.460233	1.090632	0.000000	-10.000000	-1.433333	46.466667	375.333344	1023.000000	1023.000000	2046.000000
38.660000	0.006071	3.588207	-0.691006	1.022352	1.845265	1.411596	0.000000	-10.000000	-1.433333	46.533333	390.833344	1023.000000	1023.000000	2046.000000
38.680000	0.007614	4.500118	-0.443101	0.969675	2.203328	1.770216	0.000000	-10.000000	-1.425000	46.283333	406.500000	1023.000000	1023.000000	2046.000000
38.700001	0.009361	5.532484	-0.198381	0.990990	2.610425	2.129450	0.000000	-10.000000	-1.433333	46.216667	421.833344	1023.000000	1023.000000	2046.000000
38.720001	0.010725	6.338325	-0.036968	1.009230	2.995932	2.370131	0.000000	-10.000000	-1.425000	46.483334	437.166656	1023.000000	1023.000000	2046.000000
38.740002	0.012374	7.312844	0.106913	1.041093	3.364928	2.799910	0.000000	-10.000000	-1.433333	46.383335	452.500000	1023.000000	1023.000000	2046.000000
38.759998	0.013896	8.212831	0.226029	1.084904	3.743895	3.158003	0.000000	-10.000000	-1.375000	46.150002	468.166656	1023.000000	1023.000000	2046.000000
38.779999	0.015426	9.116908	0.375566	1.086623	4.229127	3.425591	0.000000	-10.000000	-1.308333	45.100002	483.666656	1023.000000	1023.000000	2046.000000
38.799999	0.017158	10.140270	0.693112	1.051973	4.640683	3.754502	0.000000	-10.000000	-1.258333	44.350002	499.000000	1023.000000	1023.000000	2046.000000
38.820000	0.019262	11.383773	0.948449	1.195507	5.112619	4.127197	0.000000	-10.000000	-1.258333	43.666668	513.833313	1023.000000	1023.000000	2046.000000
38.840000	0.021171	12.512242	1.085906	1.538292	5.483168	4.404876	0.000000	-10.000000	-1.291667	43.833332	528.500000	1023.000000	1023.000000	2046.000000
38.860001	0.022695	13.412889	1.162096	1.898761	5.774608	4.577425	0.000000	-10.000000	-1.291667	44.116665	543.000000	1023.000000	1023.000000	2046.000000
38.880001	0.024097	14.241590	1.321362	2.183668	5.939520	4.797041	0.000000	-10.000000	-1.266667	44.099998	557.666687	1023.000000	1023.000000	2046.000000
38.900002	0.025839	15.270775	1.483278	2.527095	6.248961	5.011440	0.000000	-10.000000	-1.250000	43.583332	572.500000	1023.000000	1023.000000	2046.000000
38.919998	0.027707	16.374620	1.747006	2.755306	6.598264	5.274044	0.000000	-10.000000	-1.258333	43.333332	587.166687	1023.000000	1023.000000	2046.000000
38.939999	0.029427	17.391563	2.052498	2.950169	6.924360	5.464537	0.000000	-10.000000	-1.275000	43.400002	601.666687	1023.000000	1023.000000	2046.000000
38.959999	0.031009	18.326170	2.315553	3.103625	7.209540	5.697452	0.000000	-10.000000	-1.266667	43.500000	616.000000	1023.000000	1023.000000	2046.000000
38.980000	0.032548	19.236158	2.629299	3.170705	7.478390	5.957764	0.000000	-10.000000	-1.258333	43.150002	630.500000	1023.000000	1023.000000	2046.000000
39.000000	0.034204	20.214684	2.870713	3.255942	7.861100	6.226927	0.000000	-10.000000	-1.250000	43.133335	645.000000	1023.000000	1023.000000	2046.000000
39.020000	0.035747	21.126257	3.102070	3.340839	8.220044	6.463305	0.000000	-10.000000	-1.225000	42.916668	659.333313	1023.000000	1023.000000	2046.000000
39.040001	0.037240	22.008783	3.343556	3.415854	8.536510	6.712863	0.000000	-10.000000	-1.200000	42.616669	673.833313	1023.000000	1023.000000	2046.000000
39.060001	0.038920	23.001820	3.567175	3.523381	8.907894	7.003368	0.000000	-10.000000	-1.183333	42.533333	688.166687	1023.000000	1023.000000	2046.000000
39.080002	0.040687	24.046021	3.819161	3.647825	9.300185	7.278850	0.000000	-10.000000	-1.183333	42.483334	702.500000	1023.000000	1023.000000	2046.000000
39.099998	0.042643	25.201891	4.131846	3.711683	9.704713	7.653649	0.000000	-10.000000	-1.191667	42.733334	716.500000	1023.000000	1023.000000	2046.000000
39.119999	0.044406	26.244181	4.472231	3.725977	10.052826	7.993148	0.000000	-10.000000	-1.208333	42.683334	730.500000	1023.000000	1023.000000	2046.000000
39.139999	0.046024	27.200001	4.757787	3.758590	10.459383	8.224239	0.000000	-10.000000	-1.233333	43.083332	744.833313	1023.000000	1023.000000	2046.000000
39.160000	0.047785	28.240812	5.087156	3.720023	10.910940	8.522693	0.000000	-10.000000	-1.250000	43.416668	759.166687	1023.000000	1023.000000	2046.000000
39.180000	0.049442	29.220118	5.431935	3.630433	11.337530	8.820218	0.000000	-10.000000	-1.250000	43.766666	773.833313	1023.000000	1023.000000	2046.000000
39.200001	0.050957	30.115524	5.692327	3.611055	11.759790	9.052352	0.000000	-10.000000	-1.241667	43.866665	788.166687	1023.000000	1023.000000	2046.000000
39.220001	0.052427	30.984324	5.997578	3.564711	12.109325	9.312711	0.000000	-10.000000	-1.241667	44.000000	802.833313	1023.000000	1023.000000	2046.000000
39.240002	0.054002	31.915316	6.239668	3.597524	12.507088	9.571035	0.000000	-10.000000	-1.241667	44.083332	817.333313	1023.000000	1023.000000	2046.000000
39.259998	0.055422	32.754604	6.488735	3.568095	12.828169	9.869605	0.000000	-10.000000	-1.225000	44.066666	832.166687	1023.000000	1023.000000	2046.000000
39.279999	0.057002	33.688107	6.728489	3.671404	13.219697	10.068516	0.000000	-10.000000	-1.175000	43.400002	856.500000	1023.000000	1023.000000	2046.000000
39.299999	0.058262	34.433090	6.944816	3.681771	13.515798	10.290704	0.000000	-10.000000	-1.125000	42.616669	876.000000	1023.000000	1023.000000	2046.000000
39.320000	0.059683	35.272636	7.100301	3.784302	13.839936	10.548099	0.000000	-10.000000	-1.100000	41.950001	890.500000	1023.000000	1023.000000	2046.000000
39.340000	0.061244	36.195492	7.162804	3.859221	14.205605	10.967863	0.000000	-10.000000	-1.091667	41.866669	895.166687	1023.000000	1023.000000	2046.000000
39.360001	0.062441	36.902439	7.355714	3.881870	14.511174	11.153682	0.000000	-10.000000	-1.041667	41.350002	904.500000	1023.000000	1023.000000	2046.000000
39.380001	0.063760	37.682384	7.588157	3.834073	14.821021	11.439134	0.000000	-10.000000	-0.991667	40.183334	918.333313	1023.000000	1023.000000	2046.000000
39.400002	0.065452	38.682365	7.809932	3.984489	15.153975	11.733970	0.000000	-10.000000	-0.950000	39.150002	931.833313	1023.000000	1023.000000	2046.000000
39.419998	0.067186	39.707104	7.955582	4.312277	15.460503	11.978741	0.000000	-10.000000	-0.950000	38.433334	945.000000	1023.000000	1023.000000	2046.000000
39.439999	0.068516	40.492821	8.119488	4.659947	15.584546	12.128839	0.000000	-10.000000	-0.916667	38.066669	958.000000	1023.000000	1023.000000	2046.000000
39.459999	0.069635	41.154503	8.194544	5.002029	15.692168	12.265761	0.000000	-10.000000	-0.841667	36.799999	970.833313	1023.000000	1023.000000	2046.000000
39.480000	0.070907	41.905800	8.327658	5.367383	15.833293	12.377466	0.000000	-10.000000	-0.750000	35.200001	983.333313	1023.000000	1023.000000	2046.000000
39.500000	0.071916	42.502350	8.496509	5.657245	15.901645	12.446951	0.000000	-10.000000	-0.666667	33.233334	995.333313	1023.000000	1023.000000	2046.000000
39.520000	0.072826	43.040115	8.682199	5.819210	15.959244	12.579462	0.000000	-10.000000	-0.591667	31.450001	1006.666687	1023.000000	1023.000000	2046.000000
39.540001	0.073484	43.429295	8.816041	5.978988	16.027779	12.606488	0.000000	-10.000000	-0.491667	29.416668	1017.333313	1023.000000	1023.000000	2046.000000
39.560001	0.074030	43.751930	8.814805	6.092158	16.182758	12.662209	0.000000	-10.000000	-0.391667	26.866667	1027.500000	1023.000000	1023.000000	2046.000000
39.580002	0.074448	43.998966	8.978517	6.111706	16.196421	12.712323	0.000000	-10.000000	-0.283333	23.833334	1037.000000	1023.000000	1023.000000	2046.000000
39.599998	0.074734	44.167572	9.021248	6.171360	16.240118	12.734844	0.000000	-10.000000	-0.183333	19.750000	1045.666626	1023.000000	1023.000000	2046.000000
39.619999	0.074933	44.285564	9.015917	6.216903	16.239626	12.813119	0.000000	-10.000000	-0.083333	15.366667	1053.000000	1023.000000	1023.000000	2046.000000
39.639999	0.075051	44.355030	8.985910	6.259199	16.205311	12.904609	0.000000	-10.000000	-0.025000	10.300000	1058.833374	1023.000000	1023.000000	2046.000000
39.660000	0.075243	44.468826	8.933794	6.299395	16.240601	12.995037	0.000000	-10.000000	0.016667	4.533334	1063.166626	1023.000000	1023.000000	2046.000000
39.680000	0.075166	44.423370	8.870210	6.267142	16.210871	13.075149	0.000000	-10.000000	0.033333	-0.283333	1065.666626	1023.000000	1023.000000	2046.000000
39.700001	0.074996	44.322723	8.841397	6.234775	16.157820	13.088734	0.000000	-10.000000	0.050000	-4.133333	1066.833374	1023.000000	1023.000000	2046.000000
39.720001	0.074764	44.185410	8.864301	6.102317	16.091211	13.127580	0.000000	-10.000000	0.050000	-6.366667	1067.000000	1023.000000	1023.000000	2046.000000
39.740002	0.074532	44.048222	8.946230	5.919139	15.996541	13.186312	0.000000	-10.000000	0.058333	-8.500000	1067.000000	1023.000000	1023.000000	2046.000000
39.759998	0.074138	43.815441	8.906175	5.743343	15.941304	13.224621	0.000000	-10.000000	0.075000	-10.100000	1067.000000	1023.000000	1023.000000	2046.000000
39.779999	0.073783	43.605499	8.867716	5.634828	15.930889	13.172065	0.000000	-10.000000	0.091667	-11.083333	1067.000000	1023.000000	1023.000000	2046.000000
39.799999	0.073221	43.273773	8.811213	5.475616	15.863119	13.123826	0.000000	-10.000000	0.100000	-11.866667	1067.000000	1023.000000	1023.000000	2046.000000
39.820000	0.072706	42.969486	8.717430	5.350139	15.807562	13.094354	0.000000	-10.000000	0.100000	-12.550000	1059.333374	1023.000000	1023.000000	2046.000000
39.840000	0.072042	42.576923	8.683876	5.194801	15.591756	13.106489	0.000000	-10.000000	0.100000	-13.183333	1050.333374	1023.000000	1023.000000	2046.000000
39.860001	0.071635	42.336338	8.645700	5.133611	15.533680	13.023347	0.000000	-10.000000	0.100000	-13.733334	1039.666626	1023.000000	1023.000000	2046.000000
39.880001	0.071037	41.982887	8.529953	5.068541	15.472800	12.911593	0.000000	-10.000000	0.108333	-14.083333	1035.166626	1023.000000	1023.000000	2046.000000
39.900002	0.070574	41.709438	8.425042	5.044909	15.367786	12.871698	0.000000	-10.000000	0.125000	-14.333333	1030.500000	1023.000000	1023.000000	2046.000000
39.919998	0.070005	41.373226	8.236961	4.893512	15.336134	12.906617	0.000000	-10.000000	0.150000	-14.333333	1025.833374	1023.000000	1023.000000	2046.000000
39.939999	0.069118	40.848545	8.132275	4.709403	15.237239	12.769628	0.000000	-10.000000	0.166667	-14.766666	1021.000000	1023.000000	1023.000000	2046.000000
39.959999	0.068464	40.462357	8.148311	4.531409	15.130671	12.651966	0.000000	-10.000000	0.183333	-15.416667	1016.000000	1023.000000	1023.000000	2046.000000
39.980000	0.068092	40.242245	8.039841	4.504845	15.046802	12.650757	0.000000	-10.000000	0.191667	-16.200001	1010.833313	1023.000000	1023.000000	2046.000000
40.000000	0.067606	39.955437	7.919394	4.696325	14.798741	12.540977	0.000000	-10.000000	0.183333	-16.250000	1005.500000	1023.000000	1023.000000	2046.000000
40.020000	0.067458	39.867519	7.762843	4.966491	14.625206	12.512981	0.000000	-10.000000	0.183333	-15.866667	1000.000000	1023.000000	1023.000000	2046.000000
40.040001	0.067198	39.713955	7.618856	5.204146	14.436521	12.454431	0.000000	-10.000000	0.175000	-15.400001	994.666687	1023.000000	1023.000000	2046.000000
40.060001	0.066856	39.511871	7.486734	5.462409	14.277116	12.285613	0.000000	-10.000000	0.150000	-14.816667	989.500000	1023.000000	1023.000000	2046.000000
40.080002	0.066520	39.313316	7.395499	5.620545	14.133065	12.164207	0.000000	-10.000000	0.100000	-13.750000	984.666687	1023.000000	1023.000000	2046.000000
40.099998	0.065945	38.973518	7.320048	5.701126	13.930002	12.022343	0.000000	-10.000000	0.058333	-12.300000	980.166687	1023.000000	1023.000000	2046.000000
40.119999	0.065304	38.594685	7.193735	5.718528	13.782320	11.900100	0.000000	-10.000000	0.058333	-11.100000	976.000000	1023.000000	1023.000000	2046.000000
40.139999	0.064722	38.250843	7.087665	5.739649	13.637166	11.786362	0.000000	-10.000000	0.066667	-10.866667	972.166687	1023.000000	1023.000000	2046.000000
40.160000	0.064141	37.907066	7.046988	5.684003	13.486983	11.689090	0.000000	-10.000000	0.083333	-11.516667	968.500000	1023.000000	1023.000000	2046.000000
40.180000	0.063413	37.477261	6.981740	5.626656	13.358821	11.510042	0.000000	-10.000000	0.125000	-13.116667	964.666687	1023.000000	1023.000000	2046.000000
40.200001	0.062481	36.926048	6.866924	5.618959	13.137942	11.302224	0.000000	-10.000000	0.183333	-15.100000	960.333313	1023.000000	1023.000000	2046.000000
40.220001	0.061790	36.517651	6.754878	5.611819	12.972468	11.178484	0.000000	-10.000000	0.258333	-17.316666	955.166687	1023.000000	1023.000000	2046.000000
40.240002	0.061191	36.163834	6.689936	5.551943	12.813148	11.108808	0.000000	-10.000000	0.300000	-19.316668	949.333313	1023.000000	1023.000000	2046.000000
40.259998	0.060529	35.772621	6.647398	5.476111	12.596845	11.052266	0.000000	-10.000000	0.325000	-20.600000	942.833313	1023.000000	1023.000000	2046.000000
40.279999	0.059751	35.312691	6.525309	5.403650	12.463480	10.920255	0.000000	-10.000000	0.325000	-21.016666	936.000000	1023.000000	1023.000000	2046.000000
40.299999	0.059213	34.994648	6.517857	5.290932	12.317456	10.868404	0.000000	-10.000000	0.300000	-20.600000	929.000000	1023.000000	1023.000000	2046.000000
40.320000	0.058679	34.679466	6.526748	5.157317	12.229701	10.765700	0.000000	-10.000000	0.291667	-20.083334	922.166687	1023.000000	1023.000000	2046.000000
40.340000	0.058044	34.304054	6.518239	4.981891	12.091716	10.712209	0.000000	-10.000000	0.283333	-19.700001	915.500000	1023.000000	1023.000000	2046.000000
40.360001	0.057253	33.836483	6.437270	4.750597	11.965331	10.683287	0.000000	-10.000000	0.300000	-19.600000	909.000000	1023.000000	1023.000000	2046.000000
40.380001	0.056355	33.306023	6.348461	4.619762	11.775310	10.562490	0.000000	-10.000000	0.300000	-19.933332	902.333313	1023.000000	1023.000000	2046.000000
40.400002	0.055598	32.858639	6.235268	4.483515	11.687472	10.452384	0.000000	-10.000000	0.316667	-20.483334	895.666687	1023.000000	1023.000000	2046.000000
40.419998	0.054420	32.162216	6.092392	4.327066	11.465712	10.277046	0.000000	-10.000000	0.341667	-21.383333	888.833313	1023.000000	1023.000000	2046.000000
40.439999	0.053398	31.558125	5.966575	4.229885	11.288386	10.073277	0.000000	-10.000000	0.375000	-22.166666	881.666687	1023.000000	1023.000000	2046.000000
40.459999	0.052091	30.785917	5.770085	4.069539	11.080271	9.866023	0.000000	-10.000000	0.391667	-23.033333	874.333313	1023.000000	1023.000000	2046.000000
40.480000	0.051030	30.158749	5.566926	3.973652	10.876307	9.741863	0.000000	-10.000000	0.425000	-23.799999	866.666687	1023.000000	1023.000000	2046.000000
40.500000	0.049808	29.436619	5.376790	3.794828	10.744892	9.520109	0.000000	-10.000000	0.466667	-24.666666	858.833313	1023.000000	1023.000000	2046.000000
40.520000	0.048662	28.759302	5.315463	3.649964	10.528370	9.265506	0.000000	-10.000000	0.516667	-25.850000	850.500000	1023.000000	1023.000000	2046.000000
40.540001	0.047825	28.264353	5.328272	3.414755	10.374412	9.146914	0.000000	-10.000000	0.541667	-26.783335	841.833313	1023.000000	1023.000000	2046.000000
40.560001	0.046967	27.757275	5.176991	3.416940	10.212103	8.951241	0.000000	-10.000000	0.533333	-27.200001	832.833313	1023.000000	1023.000000	2046.000000
40.580002	0.046211	27.310980	4.948698	3.651337	9.960966	8.749978	0.000000	-10.000000	0.516667	-26.750000	823.833313	1023.000000	1023.000000	2046.000000
40.599998	0.045696	27.006578	4.718766	3.967776	9.776381	8.543656	0.000000	-10.000000	0.500000	-26.183334	814.833313	1023.000000	1023.000000	2046.000000
40.619999	0.045034	26.615011	4.572543	4.146180	9.476372	8.419917	0.000000	-10.000000	0.500000	-25.950001	806.166687	1023.000000	1023.000000	2046.000000
40.639999	0.044108	26.067902	4.410670	4.295614	9.260601	8.101017	0.000000	-10.000000	0.500000	-25.900000	797.500000	1023.000000	1023.000000	2046.000000
40.660000	0.043256	25.564127	4.301377	4.411937	9.012929	7.837884	0.000000	-10.000000	0.500000	-25.883333	788.833313	1023.000000	1023.000000	2046.000000
40.680000	0.042452	25.089214	4.223694	4.479680	8.760036	7.625805	0.000000	-10.000000	0.500000	-25.783335	780.166687	1023.000000	1023.000000	2046.000000
40.700001	0.041238	24.371469	4.061427	4.465751	8.528561	7.315731	0.000000	-10.000000	0.516667	-25.933334	771.500000	1023.000000	1023.000000	2046.000000
40.720001	0.039938	23.603271	3.920311	4.411345	8.319322	6.952293	0.000000	-10.000000	0.525000	-26.400000	762.833313	1023.000000	1023.000000	2046.000000
40.740002	0.038945	23.016459	3.840706	4.313249	8.124746	6.737757	0.000000	-10.000000	0.558333	-27.083334	754.000000	1023.000000	1023.000000	2046.000000
40.759998	0.037843	22.365429	3.755197	4.269746	7.854461	6.486025	0.000000	-10.000000	0.591667	-27.833334	744.833313	1023.000000	1023.000000	2046.000000
40.779999	0.036627	21.646711	3.580893	4.229886	7.600558	6.235374	0.000000	-10.000000	0.633333	-28.616667	735.666687	1023.000000	1023.000000	2046.000000
40.799999	0.035450	20.950811	3.401759	4.289979	7.344668	5.914404	0.000000	-10.000000	0.658333	-29.316668	726.166687	1023.000000	1023.000000	2046.000000
40.820000	0.034455	20.362654	3.274347	4.223820	7.093158	5.771328	0.000000	-10.000000	0.700000	-30.266666	716.500000	1023.000000	1023.000000	2046.000000
40.840000	0.033038	19.525206	3.142829	4.155262	6.756457	5.470656	0.000000	-10.000000	0.750000	-31.133333	706.333313	1023.000000	1023.000000	2046.000000
40.860001	0.031804	18.795877	3.053428	4.028728	6.486462	5.227259	0.000000	-10.000000	0.800000	-32.283333	696.000000	1023.000000	1023.000000	2046.000000
40.880001	0.030668	18.124737	2.957873	3.972602	6.234853	4.959409	0.000000	-10.000000	0.858333	-33.366669	685.166687	1023.000000	1023.000000	2046.000000
40.900002	0.029535	17.455320	2.955147	3.810788	5.935937	4.753449	0.000000	-10.000000	0.916667	-34.533333	674.000000	1023.000000	1023.000000	2046.000000
40.919998	0.027997	16.546173	2.861288	3.613569	5.652759	4.418559	0.000000	-10.000000	0.991667	-35.616669	662.500000	1023.000000	1023.000000	2046.000000
40.939999	0.026504	15.663594	2.748847	3.443523	5.350306	4.120918	0.000000	-10.000000	1.025000	-36.516666	650.666687	1023.000000	1023.000000	2046.000000
40.959999	0.025024	14.788913	2.594672	3.340262	5.064217	3.789762	0.000000	-10.000000	1.058333	-37.400002	638.500000	1023.000000	1023.000000	2046.000000
40.980000	0.023460	13.864600	2.482379	3.213041	4.672610	3.496570	0.000000	-10.000000	1.091667	-38.000000	625.833313	1023.000000	1023.000000	2046.000000
41.000000	0.021994	12.998313	2.364534	3.094630	4.351829	3.187320	0.000000	-10.000000	1.141667	-38.700001	613.166687	1023.000000	1023.000000	2046.000000
41.020000	0.020285	11.988346	2.212903	3.019625	3.979227	2.776592	0.000000	-10.000000	1.200000	-39.333336	600.333313	1023.000000	1023.000000	2046.000000
41.040001	0.018853	11.142309	2.043860	2.894782	3.631411	2.572256	0.000000	-10.000000	1.233333	-39.983334	587.333313	1023.000000	1023.000000	2046.000000
41.060001	0.017042	10.071548	1.716624	2.726566	3.399252	2.229106	0.000000	-10.000000	1.250000	-40.483334	574.000000	1023.000000	1023.000000	2046.000000
41.080002	0.015412	9.108683	1.576690	2.514424	3.149202	1.868367	0.000000	-10.000000	1.258333	-40.933334	560.333313	1023.000000	1023.000000	2046.000000
41.099998	0.014091	8.327836	1.605745	2.337244	2.838861	1.545987	0.000000	-10.000000	1.291667	-41.466667	546.500000	1023.000000	1023.000000	2046.000000
41.119999	0.012780	7.552746	1.511302	2.178515	2.522098	1.340831	0.000000	-10.000000	1.316667	-41.683334	532.500000	1023.000000	1023.000000	2046.000000
41.139999	0.010854	6.414660	1.141320	2.177584	2.164692	0.931064	0.000000	-10.000000	1.325000	-41.549999	518.666687	1023.000000	1023.000000	2046.000000
41.160000	0.009079	5.365435	0.706405	2.297872	1.782844	0.578315	0.000000	-10.000000	1.325000	-41.483334	505.000000	1023.000000	1023.000000	2046.000000
41.180000	0.007481	4.421407	0.274854	2.429978	1.460471	0.256103	0.000000	-10.000000	1.366667	-41.916668	491.333344	1023.000000	1023.000000	2046.000000
41.200001	0.005856	3.460748	-0.064041	2.580913	1.073588	-0.129711	0.000000	-10.000000	1.441667	-43.083336	477.333344	1023.000000	1023.000000	2046.000000
41.220001	0.004498	2.658086	-0.289540	2.645493	0.751603	-0.449470	0.000000	-10.000000	1.516667	-44.433334	462.833344	1023.000000	1023.000000	2046.000000
41.240002	0.003206	1.895035	-0.525409	2.709646	0.422572	-0.711774	0.000000	-10.000000	1.575000	-45.583332	448.000000	1023.000000	1023.000000	2046.000000
41.259998	0.001776	1.049358	-0.752388	2.606530	0.114494	-0.919278	0.000000	-10.000000	1.600000	-46.266666	432.833344	1023.000000	1023.000000	2046.000000
41.279999	0.000046	0.026982	-1.080258	2.457789	-0.142728	-1.207821	0.000000	-10.000000	1.600000	-46.000000	417.500000	1023.000000	1023.000000	2046.000000
41.299999	-0.001302	-0.769332	-1.158484	2.243370	-0.464009	-1.390208	0.000000	-10.000000	1.558333	-45.650002	402.166656	1023.000000	1023.000000	2046.000000
41.320000	-0.002751	-1.625947	-1.240783	2.089715	-0.808881	-1.665997	0.000000	-10.000000	1.508333	-44.783333	387.000000	1023.000000	1023.000000	2046.000000
41.340000	-0.004004	-2.366126	-1.300060	1.969095	-1.128052	-1.907109	0.000000	-10.000000	1.416667	-43.849998	372.166656	1023.000000	1023.000000	2046.000000
41.360001	-0.005260	-3.108544	-1.468778	1.919183	-1.371931	-2.187018	0.000000	-10.000000	1.350000	-42.450001	357.500000	1023.000000	1023.000000	2046.000000
41.380001	-0.006343	-3.748820	-1.553192	1.827375	-1.700498	-2.322505	0.000000	-10.000000	1.250000	-41.066666	343.333344	1023.000000	1023.000000	2046.000000
41.400002	-0.007569	-4.473066	-1.686044	1.793571	-2.012522	-2.568071	0.000000	-10.000000	1.183333	-39.716667	329.500000	1023.000000	1023.000000	2046.000000
41.419998	-0.008640	-5.106191	-1.737278	1.663876	-2.327554	-2.705235	0.000000	-10.000000	1.108333	-38.316669	316.166656	1023.000000	1023.000000	2046.000000
41.439999	-0.009605	-5.676667	-1.828915	1.527277	-2.539801	-2.835228	0.000000	-10.000000	1.058333	-37.083336	303.333344	1023.000000	1023.000000	2046.000000
41.459999	-0.010435	-6.167028	-1.911555	1.433171	-2.741991	-2.946653	0.000000	-10.000000	1.008333	-36.083336	291.000000	1023.000000	1023.000000	2046.000000
41.480000	-0.011274	-6.662855	-1.951854	1.306532	-2.905349	-3.112184	0.000000	-10.000000	0.950000	-35.150002	279.000000	1023.000000	1023.000000	2046.000000
41.500000	-0.012337	-7.291221	-2.042815	1.187718	-3.118978	-3.317145	0.000000	-10.000000	0.883333	-34.000000	267.333344	1023.000000	1023.000000	2046.000000
41.520000	-0.013276	-7.846209	-2.179716	1.108943	-3.330351	-3.445085	0.000000	-10.000000	0.825000	-33.083332	256.000000	1023.000000	1023.000000	2046.000000
41.540001	-0.014174	-8.376598	-2.279610	0.971478	-3.482805	-3.585662	0.000000	-10.000000	0.775000	-32.250000	245.000000	1023.000000	1023.000000	2046.000000
41.560001	-0.015277	-9.028698	-2.349497	0.743249	-3.807178	-3.615273	0.000000	-10.000000	0.750000	-31.600000	234.166672	1023.000000	1023.000000	2046.000000
41.580002	-0.016094	-9.511323	-2.470943	0.757480	-3.970610	-3.827250	0.000000	-10.000000	0.708333	-30.800001	223.666672	1023.000000	1023.000000	2046.000000
41.599998	-0.017098	-10.104953	-2.596014	0.699348	-4.189830	-4.018457	0.000000	-10.000000	0.666667	-29.933334	213.500000	1023.000000	1023.000000	2046.000000
41.619999	-0.018002	-10.639394	-2.760081	0.518367	-4.344242	-4.053438	0.000000	-10.000000	0.625000	-29.000000	203.500000	1023.000000	1023.000000	2046.000000
41.639999	-0.018953	-11.201090	-2.947503	0.389376	-4.440321	-4.202641	0.000000	-10.000000	0.591667	-27.983334	193.666672	1023.000000	1023.000000	2046.000000
41.660000	-0.019877	-11.747064	-2.975717	0.213590	-4.579797	-4.405139	0.000000	-10.000000	0.550000	-27.250000	184.166672	1023.000000	1023.000000	2046.000000
41.680000	-0.020532	-12.134338	-2.830680	-0.001176	-4.765977	-4.536505	0.000000	-10.000000	0.516667	-26.700001	175.000000	1023.000000	1023.000000	2046.000000
41.700001	-0.020964	-12.389876	-2.777297	-0.045478	-4.912966	-4.654135	0.000000	-10.000000	0.483333	-26.066668	166.166672	1023.000000	1023.000000	2046.000000
41.720001	-0.021360	-12.623686	-2.836438	0.042481	-5.097712	-4.732018	0.000000	-10.000000	0.450000	-25.016666	157.500000	1023.000000	1023.000000	2046.000000
41.740002	-0.021627	-12.781518	-2.958643	0.237328	-5.275475	-4.784729	0.000000	-10.000000	0.400000	-23.516666	149.166672	1023.000000	1023.000000	2046.000000
41.759998	-0.022061	-13.038257	-3.098184	0.510291	-5.526402	-4.923963	0.000000	-10.000000	0.366667	-22.200001	141.333328	1023.000000	1023.000000	2046.000000
41.779999	-0.022408	-13.242973	-3.265379	0.718919	-5.688275	-5.008239	0.000000	-10.000000	0.341667	-21.400002	134.000000	1023.000000	1023.000000	2046.000000
41.799999	-0.022873	-13.517679	-3.415729	0.923300	-5.833705	-5.191545	0.000000	-10.000000	0.333333	-21.100000	126.833336	1023.000000	1023.000000	2046.000000
41.820000	-0.023393	-13.825477	-3.569638	0.953894	-5.919344	-5.290389	0.000000	-10.000000	0.325000	-20.816668	119.666664	1023.000000	1023.000000	2046.000000
41.840000	-0.024042	-14.208573	-3.696518	0.922024	-6.061927	-5.372152	0.000000	-10.000000	0.316667	-20.200001	112.666664	1023.000000	1023.000000	2046.000000
41.860001	-0.024707	-14.601937	-3.796109	0.856710	-6.163062	-5.499476	0.000000	-10.000000	0.300000	-19.616667	106.000000	1023.000000	1023.000000	2046.000000
41.880001	-0.025384	-15.002078	-3.837431	0.750219	-6.267116	-5.647750	0.000000	-10.000000	0.266667	-18.816668	99.666664	1023.000000	1023.000000	2046.000000
41.900002	-0.025970	-15.348091	-3.875108	0.673407	-6.386454	-5.759937	0.000000	-10.000000	0.233333	-18.250000	93.500000	1023.000000	1023.000000	2046.000000
41.919998	-0.026390	-15.596545	-3.912595	0.610298	-6.434284	-5.859964	0.000000	-10.000000	0.208333	-17.516666	87.500000	1023.000000	1023.000000	2046.000000
41.939999	-0.026597	-15.718892	-3.889962	0.589594	-6.533014	-5.885509	0.000000	-10.000000	0.183333	-16.866667	81.500000	1023.000000	1023.000000	2046.000000
41.959999	-0.026933	-15.917226	-3.964397	0.552627	-6.558945	-5.946512	0.000000	-10.000000	0.166667	-15.883333	75.666664	1023.000000	1023.000000	2046.000000
41.980000	-0.027353	-16.165613	-3.952305	0.514812	-6.730488	-5.997631	0.000000	-10.000000	0.116667	-14.716666	70.166664	1023.000000	1023.000000	2046.000000
42.000000	-0.027736	-16.391870	-3.988224	0.489520	-6.856777	-6.036389	0.000000	-10.000000	0.083333	-13.683333	65.333336	1023.000000	1023.000000	2046.000000
42.020000	-0.028036	-16.569197	-4.062522	0.456725	-6.906086	-6.057314	0.000000	-10.000000	0.050000	-12.816667	60.666668	1023.000000	1023.000000	2046.000000
42.040001	-0.028308	-16.730108	-3.981133	0.352401	-7.013604	-6.087771	0.000000	-10.000000	0.050000	-12.383334	56.333332	1023.000000	1023.000000	2046.000000
42.060001	-0.028626	-16.917711	-3.997928	0.254849	-7.042873	-6.131759	0.000000	-10.000000	0.050000	-11.883334	52.000000	1023.000000	1023.000000	2046.000000
42.080002	-0.029082	-17.187269	-3.996288	0.148455	-7.135456	-6.203980	0.000000	-10.000000	0.050000	-11.516667	48.166668	1023.000000	1023.000000	2046.000000
42.099998	-0.029462	-17.412165	-4.051373	0.049872	-7.169030	-6.241634	0.000000	-10.000000	0.050000	-10.866667	44.500000	1023.000000	1023.000000	2046.000000
42.119999	-0.029930	-17.688700	-4.115759	-0.026793	-7.235444	-6.310703	0.000000	-10.000000	0.050000	-10.266666	41.000000	1023.000000	1023.000000	2046.000000
42.139999	-0.030059	-17.764904	-4.107811	-0.083664	-7.255613	-6.317815	0.000000	-10.000000	0.041667	-9.716667	37.500000	1023.000000	1023.000000	2046.000000
42.160000	-0.030309	-17.912882	-4.109070	-0.200560	-7.333226	-6.270025	0.000000	-10.000000	0.025000	-9.250000	34.166668	1023.000000	1023.000000	2046.000000
42.180000	-0.030533	-18.045053	-4.122036	-0.255149	-7.368843	-6.299026	0.000000	-10.000000	0.008333	-8.733334	31.000000	1023.000000	1023.000000	2046.000000
42.200001	-0.030991	-18.315493	-4.177203	-0.311640	-7.452989	-6.373662	0.000000	-10.000000	0.000000	-7.866667	28.166666	1023.000000	1023.000000	2046.000000
42.220001	-0.031617	-18.685656	-4.311925	-0.424739	-7.539501	-6.409490	0.000000	-10.000000	0.000000	-6.900000	25.666666	1023.000000	1023.000000	2046.000000
42.240002	-0.032069	-18.952503	-4.474257	-0.518098	-7.500511	-6.459638	0.000000	-10.000000	0.008333	-6.133333	23.500000	1023.000000	1023.000000	2046.000000
42.259998	-0.032291	-19.084131	-4.493224	-0.631886	-7.503380	-6.455640	0.000000	-10.000000	0.016667	-6.183333	21.500000	1023.000000	1023.000000	2046.000000
42.279999	-0.032457	-19.182266	-4.404609	-0.765821	-7.501793	-6.510044	0.000000	-10.000000	0.016667	-6.900000	19.166666	1023.000000	1023.000000	2046.000000
42.299999	-0.032652	-19.297125	-4.316105	-0.788748	-7.593245	-6.599026	0.000000	-10.000000	0.008333	-7.416667	16.833334	1023.000000	1023.000000	2046.000000
42.320000	-0.032590	-19.260439	-4.316342	-0.689755	-7.643612	-6.610729	0.000000	-10.000000	-0.016667	-6.816667	14.166667	1023.000000	1023.000000	2046.000000
42.340000	-0.032425	-19.163433	-4.371428	-0.412827	-7.747814	-6.631365	0.000000	-10.000000	-0.016667	-5.083333	12.000000	1023.000000	1023.000000	2046.000000
42.360001	-0.032339	-19.112448	-4.489573	-0.153096	-7.846974	-6.622806	0.000000	-10.000000	-0.016667	-3.383333	10.166667	1023.000000	1023.000000	2046.000000
42.380001	-0.032376	-19.134319	-4.617803	0.145228	-7.934113	-6.727631	0.000000	-10.000000	0.008333	-2.550000	9.000000	1023.000000	1023.000000	2046.000000
42.400002	-0.032082	-18.960371	-4.642417	0.349268	-7.939642	-6.727580	0.000000	-10.000000	0.008333	-2.616667	8.166667	1023.000000	1023.000000	2046.000000
42.419998	-0.031950	-18.882431	-4.773644	0.535829	-7.885116	-6.759500	0.000000	-10.000000	0.008333	-3.050000	7.333333	1023.000000	1023.000000	2046.000000
42.439999	-0.032159	-19.005793	-4.889060	0.559609	-7.910460	-6.765882	0.000000	-10.000000	0.000000	-3.466667	6.333333	1023.000000	1023.000000	2046.000000
42.459999	-0.032637	-19.288649	-4.974216	0.594863	-7.970340	-6.938957	0.000000	-10.000000	0.000000	-3.766667	5.166667	1023.000000	1023.000000	2046.000000
42.480000	-0.032687	-19.317865	-4.927020	0.533040	-7.972311	-6.951574	0.000000	-10.000000	-0.008333	-3.783333	3.833333	1023.000000	1023.000000	2046.000000
42.500000	-0.033057	-19.536507	-4.982594	0.460251	-7.993311	-7.020852	0.000000	-10.000000	-0.008333	-3.616667	2.666667	1023.000000	1023.000000	2046.000000
42.520000	-0.033309	-19.685509	-4.958148	0.365351	-8.044546	-7.048165	0.000000	-10.000000	-0.008333	-3.216667	1.500000	1023.000000	1023.000000	2046.000000
42.540001	-0.033608	-19.862429	-4.929895	0.302685	-8.120265	-7.114955	0.000000	-10.000000	0.000000	-2.733333	0.666667	1023.000000	1023.000000	2046.000000
42.560001	-0.033620	-19.869240	-4.926883	0.272999	-8.144421	-7.070935	0.000000	-10.000000	0.000000	-2.400000	0.000000	1023.000000	1023.000000	2046.000000
42.580002	-0.033642	-19.882141	-4.905869	0.312435	-8.183382	-7.105325	0.000000	-10.000000	-0.008333	-2.200000	-0.500000	1023.000000	1023.000000	2046.000000
42.599998	-0.033512	-19.805792	-4.858976	0.301430	-8.189535	-7.058712	0.000000	-10.000000	-0.008333	-2.216667	-1.166667	1023.000000	1023.000000	2046.000000
42.619999	-0.033329	-19.697330	-4.827075	0.280058	-8.139183	-7.011130	0.000000	-10.000000	-0.016667	-1.666667	-2.000000	1023.000000	1023.000000	2046.000000
42.639999	-0.033472	-19.781836	-4.813058	0.181370	-8.160973	-6.989174	0.000000	-10.000000	-0.025000	-0.950000	-2.666667	1023.000000	1023.000000	2046.000000
42.660000	-0.033667	-19.897045	-4.814829	0.128254	-8.182195	-7.028275	0.000000	-10.000000	-0.041667	-0.233333	-3.000000	1023.000000	1023.000000	2046.000000
42.680000	-0.033673	-19.900726	-4.781967	0.058896	-8.180541	-6.997114	0.000000	-10.000000	-0.050000	0.000000	-3.000000	1023.000000	1023.000000	2046.000000
42.700001	-0.033837	-19.997791	-4.764040	-0.049464	-8.161035	-7.023253	0.000000	-10.000000	-0.050000	0.000000	-3.000000	1023.000000	1023.000000	2046.000000
42.720001	-0.034206	-20.215700	-4.772650	-0.180982	-8.244696	-7.017375	0.000000	-10.000000	-0.033333	0.283333	-3.000000	1023.000000	1023.000000	2046.000000
42.740002	-0.034451	-20.360317	-4.784907	-0.237143	-8.257381	-7.080886	0.000000	-10.000000	-0.025000	0.866667	-3.000000	1023.000000	1023.000000	2046.000000
42.759998	-0.034398	-20.329403	-4.790489	-0.268287	-8.210925	-7.059701	0.000000	-10.000000	-0.025000	1.500000	-3.000000	1023.000000	1023.000000	2046.000000
42.779999	-0.034254	-20.244217	-4.747317	-0.292098	-8.194246	-7.010557	0.000000	-10.000000	-0.033333	1.933333	-3.000000	1023.000000	1023.000000	2046.000000
42.799999	-0.034180	-20.200623	-4.672314	-0.314509	-8.201416	-7.012383	0.000000	-10.000000	-0.041667	2.200000	-3.000000	1023.000000	1023.000000	2046.000000
42.820000	-0.034405	-20.333424	-4.733138	-0.434997	-8.220016	-6.945274	0.000000	-10.000000	-0.041667	2.683333	-3.000000	1023.000000	1023.000000	2046.000000
42.840000	-0.034174	-20.196747	-4.696757	-0.388109	-8.184783	-6.927098	0.000000	-10.000000	-0.050000	3.400000	-3.000000	1023.000000	1023.000000	2046.000000
42.860001	-0.033835	-19.996510	-4.658012	-0.390094	-8.108009	-6.840394	0.000000	-10.000000	-0.058333	4.533334	-3.000000	1023.000000	1023.000000	2046.000000
42.880001	-0.033517	-19.808744	-4.762801	-0.416542	-8.005847	-6.623555	0.000000	-10.000000	-0.075000	6.200000	-3.000000	1023.000000	1023.000000	2046.000000
42.900002	-0.033160	-19.597807	-4.827194	-0.497116	-7.909023	-6.364474	0.000000	-10.000000	-0.100000	8.383333	-3.000000	1023.000000	1023.000000	2046.000000
42.919998	-0.032450	-19.177757	-4.752109	-0.568077	-7.770412	-6.087159	0.000000	-10.000000	-0.133333	10.683333	-3.000000	1023.000000	1023.000000	2046.000000
42.939999	-0.031671	-18.717846	-4.534533	-0.720355	-7.656781	-5.806177	0.000000	-10.000000	-0.183333	13.266667	-3.000000	1023.000000	1023.000000	2046.000000
42.959999	-0.030802	-18.203718	-4.470645	-0.675196	-7.526234	-5.531643	0.000000	-10.000000	-0.266667	16.400000	1.500000	1023.000000	1023.000000	2046.000000
42.980000	-0.029948	-17.699341	-4.469681	-0.433059	-7.488524	-5.308077	0.000000	-10.000000	-0.358333	19.950001	11.000000	1023.000000	1023.000000	2046.000000
43.000000	-0.028724	-16.975988	-4.508454	-0.054673	-7.351170	-5.061692	0.000000	-10.000000	-0.416667	22.633333	23.000000	1023.000000	1023.000000	2046.000000
43.020000	-0.027620	-16.323332	-4.491018	0.287369	-7.265522	-4.854160	0.000000	-10.000000	-0.450000	24.200001	33.166668	1023.000000	1023.000000	2046.000000
43.040001	-0.026359	-15.578299	-4.458354	0.554401	-7.084895	-4.589451	0.000000	-10.000000	-0.475000	25.066668	41.000000	1023.000000	1023.000000	2046.000000
43.060001	-0.025038	-14.797343	-4.384302	0.775625	-6.864572	-4.324094	0.000000	-10.000000	-0.533333	26.200001	49.000000	1023.000000	1023.000000	2046.000000
43.080002	-0.023834	-14.085619	-4.308887	0.910853	-6.568572	-4.119013	0.000000	-10.000000	-0.591667	27.650002	57.500000	1023.000000	1023.000000	2046.000000
43.099998	-0.022833	-13.494086	-4.254278	0.983256	-6.274593	-3.948471	0.000000	-10.000000	-0.650000	28.933334	66.333336	1023.000000	1023.000000	2046.000000
43.119999	-0.021832	-12.902690	-4.102895	0.955356	-6.009651	-3.745499	0.000000	-10.000000	-0.700000	30.066668	75.833336	1023.000000	1023.000000	2046.000000
43.139999	-0.020726	-12.249139	-3.886237	0.883544	-5.712647	-3.533798	0.000000	-10.000000	-0.758333	31.083334	85.500000	1023.000000	1023.000000	2046.000000
43.160000	-0.019546	-11.551793	-3.708564	0.890558	-5.373401	-3.360387	0.000000	-10.000000	-0.800000	32.333336	95.833336	1023.000000	1023.000000	2046.000000
43.180000	-0.018291	-10.810111	-3.537808	0.891164	-5.088883	-3.074585	0.000000	-10.000000	-0.833333	33.450001	106.500000	1023.000000	1023.000000	2046.000000
43.200001	-0.017252	-10.196229	-3.462381	0.885330	-4.752845	-2.866333	0.000000	-10.000000	-0.841667	34.183334	117.666664	1023.000000	1023.000000	2046.000000
43.220001	-0.016028	-9.472283	-3.296665	0.840977	-4.432246	-2.584350	0.000000	-10.000000	-0.858333	34.549999	128.833328	1023.000000	1023.000000	2046.000000
43.240002	-0.014821	-8.759433	-3.127363	0.840036	-4.126280	-2.345826	0.000000	-10.000000	-0.883333	35.033333	140.333328	1023.000000	1023.000000	2046.000000
43.259998	-0.013580	-8.025875	-2.965770	0.823662	-3.796335	-2.087433	0.000000	-10.000000	-0.916667	35.533333	152.000000	1023.000000	1023.000000	2046.000000
43.279999	-0.012167	-7.190506	-2.781800	0.844212	-3.420130	-1.832787	0.000000	-10.000000	-0.958333	36.133335	164.000000	1023.000000	1023.000000	2046.000000
43.299999	-0.010983	-6.490665	-2.576908	0.755066	-3.066523	-1.602299	0.000000	-10.000000	-0.983333	36.483334	176.000000	1023.000000	1023.000000	2046.000000
43.320000	-0.009795	-5.788868	-2.391199	0.665121	-2.750070	-1.312721	0.000000	-10.000000	-0.983333	37.150002	188.000000	1023.000000	1023.000000	2046.000000
43.340000	-0.008566	-5.062425	-2.159939	0.536749	-2.427611	-1.011625	0.000000	-10.000000	-0.966667	37.400002	200.166672	1023.000000	1023.000000	2046.000000
43.360001	-0.007491	-4.427428	-2.041102	0.497851	-2.060361	-0.823816	0.000000	-10.000000	-0.958333	37.483334	212.500000	1023.000000	1023.000000	2046.000000
43.380001	-0.006192	-3.659303	-1.837142	0.458233	-1.718245	-0.562149	0.000000	-10.000000	-0.983333	37.666668	224.833328	1023.000000	1023.000000	2046.000000
43.400002	-0.004863	-2.874096	-1.587756	0.364794	-1.375958	-0.275176	0.000000	-10.000000	-1.025000	37.966667	237.333328	1023.000000	1023.000000	2046.000000
43.419998	-0.003528	-2.084964	-1.421603	0.343799	-0.963413	-0.043747	0.000000	-10.000000	-1.066667	38.900002	250.000000	1023.000000	1023.000000	2046.000000
43.439999	-0.001894	-1.119257	-1.176086	0.327235	-0.551326	0.280920	0.000000	-10.000000	-1.083333	39.200001	263.000000	1023.000000	1023.000000	2046.000000
43.459999	-0.000492	-0.290705	-0.987974	0.311379	-0.197547	0.583437	0.000000	-10.000000	-1.083333	39.766666	276.000000	1023.000000	1023.000000	2046.000000
43.480000	0.000917	0.541771	-0.802448	0.280023	0.164698	0.899497	0.000000	-10.000000	-1.083333	39.700001	289.166656	1023.000000	1023.000000	2046.000000
43.500000	0.002453	1.449967	-0.589995	0.285283	0.527526	1.227153	0.000000	-10.000000	-1.091667	39.866669	302.333344	1023.000000	1023.000000	2046.000000
43.520000	0.004058	2.398341	-0.392722	0.326509	0.940087	1.524467	0.000000	-10.000000	-1.108333	39.850002	315.666656	1023.000000	1023.000000	2046.000000
43.540001	0.005726	3.384244	-0.203930	0.417004	1.372018	1.799152	0.000000	-10.000000	-1.125000	40.116669	329.000000	1023.000000	1023.000000	2046.000000
43.560001	0.007448	4.401776	0.097415	0.429035	1.727505	2.147821	0.000000	-10.000000	-1.150000	40.283333	342.333344	1023.000000	1023.000000	2046.000000
43.580002	0.008865	5.239129	0.239383	0.389746	2.075556	2.534444	0.000000	-10.000000	-1.175000	40.850002	355.833344	1023.000000	1023.000000	2046.000000
43.599998	0.010407	6.150712	0.242896	0.488123	2.542087	2.877605	0.000000	-10.000000	-1.191667	41.133335	369.166656	1023.000000	1023.000000	2046.000000
43.619999	0.011786	6.965348	0.287226	0.538318	2.998842	3.140961	0.000000	-10.000000	-1.158333	41.133335	382.833344	1023.000000	1023.000000	2046.000000
43.639999	0.013544	8.004465	0.531641	0.522176	3.451841	3.498807	0.000000	-10.000000	-1.133333	40.783333	396.500000	1023.000000	1023.000000	2046.000000
43.660000	0.015430	9.119359	0.781582	0.663701	3.896412	3.777665	0.000000	-10.000000	-1.125000	40.450001	410.166656	1023.000000	1023.000000	2046.000000
43.680000	0.017005	10.050168	0.898780	0.953186	4.193855	4.004347	0.000000	-10.000000	-1.158333	40.549999	423.833344	1023.000000	1023.000000	2046.000000
43.700001	0.018348	10.843389	0.952886	1.366945	4.422157	4.101402	0.000000	-10.000000	-1.158333	40.700001	437.166656	1023.000000	1023.000000	2046.000000
43.720001	0.019672	11.626083	1.073930	1.716123	4.604229	4.231801	0.000000	-10.000000	-1.133333	40.683334	450.833344	1023.000000	1023.000000	2046.000000
43.740002	0.021323	12.601665	1.244856	2.025731	4.924435	4.406642	0.000000	-10.000000	-1.100000	40.283333	464.333344	1023.000000	1023.000000	2046.000000
43.759998	0.022994	13.589744	1.520422	2.250533	5.164958	4.653831	0.000000	-10.000000	-1.083333	39.783333	478.000000	1023.000000	1023.000000	2046.000000
43.779999	0.024598	14.537622	1.741026	2.521140	5.457339	4.818117	0.000000	-10.000000	-1.066667	39.600002	491.333344	1023.000000	1023.000000	2046.000000
43.799999	0.026099	15.424295	1.975899	2.666291	5.784228	4.997877	0.000000	-10.000000	-1.050000	39.500000	504.666656	1023.000000	1023.000000	2046.000000
43.820000	0.027315	16.143349	2.161230	2.774401	6.060980	5.146737	0.000000	-10.000000	-1.008333	39.233334	517.833313	1023.000000	1023.000000	2046.000000
43.840000	0.028509	16.848862	2.428935	2.799672	6.302891	5.317364	0.000000	-10.000000	-0.983333	38.650002	531.000000	1023.000000	1023.000000	2046.000000
43.860001	0.029743	17.578047	2.672206	2.863290	6.559258	5.483292	0.000000	-10.000000	-0.950000	38.083336	544.000000	1023.000000	1023.000000	2046.000000
43.880001	0.030943	18.287367	2.823482	2.932596	6.828164	5.703125	0.000000	-10.000000	-0.933333	37.416668	556.833313	1023.000000	1023.000000	2046.000000
43.900002	0.032243	19.055838	3.035807	3.000663	7.063588	5.955779	0.000000	-10.000000	-0.866667	36.683334	569.500000	1023.000000	1023.000000	2046.000000
43.919998	0.033621	19.869745	3.211809	3.009259	7.349086	6.299591	0.000000	-10.000000	-0.808333	35.516666	581.833313	1023.000000	1023.000000	2046.000000
43.939999	0.034809	20.572124	3.367440	3.080594	7.617674	6.506415	0.000000	-10.000000	-0.733333	34.433334	593.833313	1023.000000	1023.000000	2046.000000
43.959999	0.035994	21.272734	3.584593	3.118478	7.844303	6.725360	0.000000	-10.000000	-0.675000	32.916668	605.500000	1023.000000	1023.000000	2046.000000
43.980000	0.036842	21.773916	3.724113	3.079018	8.099356	6.871430	0.000000	-10.000000	-0.583333	31.216667	616.666687	1023.000000	1023.000000	2046.000000
44.000000	0.037548	22.191067	3.933559	3.012092	8.216596	7.028821	0.000000	-10.000000	-0.491667	28.533333	627.333313	1023.000000	1023.000000	2046.000000
44.020000	0.038041	22.482458	4.039614	2.893151	8.371961	7.177732	0.000000	-10.000000	-0.366667	25.683332	637.333313	1023.000000	1023.000000	2046.000000
44.040001	0.038259	22.610888	4.106712	2.782274	8.442143	7.279757	0.000000	-10.000000	-0.241667	22.033333	646.500000	1023.000000	1023.000000	2046.000000
44.060001	0.038035	22.478886	4.122600	2.715890	8.412388	7.228008	0.000000	-10.000000	-0.108333	17.450001	654.500000	1023.000000	1023.000000	2046.000000
44.080002	0.037713	22.288195	4.065348	2.688429	8.382591	7.151826	0.000000	-10.000000	-0.025000	10.183334	661.166687	1023.000000	1023.000000	2046.000000
44.099998	0.037060	21.902369	3.999695	2.688726	8.248085	6.965862	0.000000	-10.000000	0.041667	2.050000	665.833313	1023.000000	1023.000000	2046.000000
44.119999	0.036317	21.463505	3.894908	2.636634	8.097174	6.834787	0.000000	-10.000000	0.041667	-1.833333	445.333344	1023.000000	1023.000000	2046.000000
44.139999	0.035465	20.959999	3.814026	2.626207	7.921597	6.598168	0.000000	-10.000000	0.033333	-2.116667	223.000000	1023.000000	1023.000000	2046.000000
44.160000	0.034616	20.458162	3.675158	2.595228	7.775243	6.412533	0.000000	-10.000000	0.000000	0.000000	0.000000	1023.000000	1023.000000	2046.000000
44.180000	0.033939	20.057974	3.617465	2.513856	7.599615	6.327039	0.000000	-10.000000	0.000000	0.000000	0.000000	1023.000000	1023.000000	2046.000000
44.200001	0.033043	19.528513	3.414167	2.491299	7.479963	6.143083	0.000000	-10.000000	0.000000	0.000000	0.000000	1023.000000	1023.000000	2046.000000
44.220001	0.032490	19.201389	3.348436	2.468709	7.355475	6.028769	0.000000	-10.000000	0.000000	0.000000	0.000000	1023.000000	1023.000000	2046.000000
44.240002	0.032162	19.007925	3.327866	2.490508	7.214488	5.975063	0.000000	-10.000000	0.000000	0.000000	0.000000	1023.000000	1023.000000	2046.000000
44.259998	0.031570	18.657959	3.231030	2.441504	7.126228	5.859198	0.000000	-10.000000	0.000000	0.000000	0.000000	1023.000000	1023.000000	2046.000000
44.279999	0.031183	18.429060	3.179566	2.480137	7.069064	5.700293	0.000000	-10.000000	0.000000	0.000000	0.000000	1023.000000	1023.000000	2046.000000
44.299999	0.030260	17.883778	3.079051	2.355565	6.851513	5.597650	0.000000	-10.000000	0.000000	0.000000	0.000000	1023.000000	1023.000000	2046.000000
44.320000	0.029130	17.215836	2.838977	2.335521	6.603276	5.438060	0.000000	-10.000000	0.000000	0.000000	0.000000	1023.000000	1023.000000	2046.000000
44.340000	0.027956	16.521740	2.587672	2.319712	6.377863	5.236491	0.000000	-10.000000	0.000000	0.000000	0.000000	1023.000000	1023.000000	2046.000000
44.360001	0.026716	15.789193	2.471982	2.209818	6.076257	5.031137	0.000000	-10.000000	0.000000	0.000000	0.000000	1023.000000	1023.000000	2046.000000
44.380001	0.025456	15.044462	2.402744	2.090323	5.782666	4.768731	0.000000	-10.000000	0.000000	0.000000	0.000000	1023.000000	1023.000000	2046.000000
44.400002	0.023836	14.087356	2.217986	2.156099	5.341205	4.372066	0.000000	-10.000000	0.000000	0.000000	0.000000	1023.000000	1023.000000	2046.000000
44.419998	0.022374	13.223139	1.983810	2.435789	4.839352	3.964187	0.000000	-10.000000	0.000000	0.000000	0.000000	1023.000000	1023.000000	2046.000000
44.439999	0.020732	12.252860	1.635559	2.787996	4.360492	3.468813	0.000000	-10.000000	0.000000	0.000000	0.000000	1023.000000	1023.000000	2046.000000
44.459999	0.019227	11.363311	1.365985	3.121392	3.832971	3.042962	0.000000	-10.000000	0.000000	0.000000	0.000000	1023.000000	1023.000000	2046.000000
44.480000	0.018174	10.740780	1.190293	3.418511	3.474161	2.657814	0.000000	-10.000000	0.000000	0.000000	0.000000	1023.000000	1023.000000	2046.000000
44.500000	0.017350	10.253826	1.051852	3.587192	3.202624	2.412159	0.000000	-10.000000	0.000000	0.000000	0.000000	1023.000000	1023.000000	2046.000000
44.520000	0.016140	9.538898	0.887248	3.691333	2.900906	2.059411	0.000000	-10.000000	0.000000	0.000000	0.000000	1023.000000	1023.000000	2046.000000
44.540001	0.014752	8.718177	0.763506	3.691902	2.556609	1.706160	0.000000	-10.000000	0.000000	0.000000	0.000000	1023.000000	1023.000000	2046.000000
44.560001	0.013444	7.945667	0.594677	3.706361	2.305393	1.339237	0.000000	-10.000000	0.000000	0.000000	0.000000	1023.000000	1023.000000	2046.000000
44.580002	0.012199	7.209849	0.550102	3.588512	1.989379	1.081855	0.000000	-10.000000	0.000000	0.000000	0.000000	1023.000000	1023.000000	2046.000000
44.599998	0.010744	6.349628	0.414333	3.496689	1.665183	0.773423	0.000000	-10.000000	0.000000	0.000000	0.000000	1023.000000	1023.000000	2046.000000
44.619999	0.009295	5.493258	0.289263	3.458921	1.256341	0.488733	0.000000	-10.000000	0.000000	0.000000	0.000000	1023.000000	1023.000000	2046.000000
44.639999	0.007960	4.704407	0.036228	3.465031	0.989039	0.214109	0.000000	-10.000000	0.000000	0.000000	0.000000	1023.000000	1023.000000	2046.000000
44.660000	0.006558	3.875552	-0.180827	3.450966	0.630564	-0.025151	0.000000	-10.000000	0.000000	0.000000	0.000000	1023.000000	1023.000000	2046.000000
44.680000	0.005099	3.013604	-0.374130	3.387669	0.289970	-0.289905	0.000000	-10.000000	0.000000	0.000000	0.000000	1023.000000	1023.000000	2046.000000
44.700001	0.003735	2.207168	-0.577481	3.352730	-0.037639	-0.530442	0.000000	-10.000000	0.000000	0.000000	0.000000	1023.000000	1023.000000	2046.000000
44.720001	0.002403	1.419970	-0.648969	3.290531	-0.432652	-0.788939	0.000000	-10.000000	0.000000	0.000000	0.000000	1023.000000	1023.000000	2046.000000
44.740002	0.001290	0.762510	-0.709877	3.148466	-0.739124	-0.936955	0.000000	-10.000000	0.000000	0.000000	0.000000	1023.000000	1023.000000	2046.000000
44.759998	-0.000004	-0.002329	-0.787048	3.022599	-1.022582	-1.215299	0.000000	-10.000000	0.000000	0.000000	0.000000	1023.000000	1023.000000	2046.000000
44.779999	-0.001264	-0.747017	-0.839725	2.859038	-1.367054	-1.399276	0.000000	-10.000000	0.000000	0.000000	0.000000	1023.000000	1023.000000	2046.000000
44.799999	-0.002436	-1.439545	-0.996258	2.739345	-1.568495	-1.614137	0.000000	-10.000000	0.000000	0.000000	0.000000	1023.000000	1023.000000	2046.000000
44.820000	-0.003804	-2.248427	-1.175209	2.612310	-1.838649	-1.846879	0.000000	-10.000000	0.000000	0.000000	0.000000	1023.000000	1023.000000	2046.000000
44.840000	-0.004950	-2.925611	-1.312392	2.555718	-2.093975	-2.074962	0.000000	-10.000000	0.000000	0.000000	0.000000	1023.000000	1023.000000	2046.000000
44.860001	-0.005869	-3.468410	-1.413657	2.497106	-2.338754	-2.213104	0.000000	-10.000000	0.000000	0.000000	0.000000	1023.000000	1023.000000	2046.000000
44.880001	-0.006849	-4.047706	-1.450109	2.358988	-2.616935	-2.339650	0.000000	-10.000000	0.000000	0.000000	0.000000	1023.000000	1023.000000	2046.000000
44.900002	-0.007814	-4.618297	-1.521493	2.316597	-2.836844	-2.576557	0.000000	-10.000000	0.000000	0.000000	0.000000	1023.000000	1023.000000	2046.000000
44.919998	-0.008783	-5.190716	-1.649644	2.249949	-3.080262	-2.710759	0.000000	-10.000000	0.000000	0.000000	0.000000	1023.000000	1023.000000	2046.000000
44.939999	-0.009653	-5.704868	-1.760028	2.183979	-3.257332	-2.871487	0.000000	-10.000000	0.000000	0.000000	0.000000	1023.000000	1023.000000	2046.000000
44.959999	-0.010531	-6.223877	-1.867870	2.101264	-3.443539	-3.013733	0.000000	-10.000000	0.000000	0.000000	0.000000	1023.000000	1023.000000	2046.000000
44.980000	-0.011312	-6.685526	-1.980943	1.982323	-3.617214	-3.069691	0.000000	-10.000000	0.000000	0.000000	0.000000	1023.000000	1023.000000	2046.000000
45.000000	-0.012247	-7.238075	-2.108666	1.998286	-3.775595	-3.352099	0.000000	-10.000000	0.000000	0.000000	0.000000	1023.000000	1023.000000	2046.000000
45.020000	-0.012785	-7.555877	-2.168813	1.998254	-3.928253	-3.457066	0.000000	-10.000000	0.000000	0.000000	0.000000	1023.000000	1023.000000	2046.000000
45.040001	-0.013717	-8.106903	-2.297643	1.882984	-4.148617	-3.543627	0.000000	-10.000000	0.000000	0.000000	0.000000	1023.000000	1023.000000	2046.000000
45.060001	-0.014549	-8.598486	-2.431723	1.737730	-4.304933	-3.599560	0.000000	-10.000000	0.000000	0.000000	0.000000	1023.000000	1023.000000	2046.000000
45.080002	-0.015657	-9.253538	-2.618564	1.582371	-4.408746	-3.808600	0.000000	-10.000000	0.000000	0.000000	0.000000	1023.000000	1023.000000	2046.000000
45.099998	-0.016508	-9.756264	-2.611495	1.333759	-4.535113	-3.943414	0.000000	-10.000000	0.000000	0.000000	0.000000	1023.000000	1023.000000	2046.000000
45.119999	-0.017305	-10.227419	-2.625439	1.152045	-4.667274	-4.086751	0.000000	-10.000000	0.000000	0.000000	0.000000	1023.000000	1023.000000	2046.000000
45.139999	-0.018031	-10.656216	-2.671938	1.129661	-4.893866	-4.220073	0.000000	-10.000000	0.000000	0.000000	0.000000	1023.000000	1023.000000	2046.000000
45.160000	-0.018180	-10.744246	-2.714120	1.333743	-5.076851	-4.287018	0.000000	-10.000000	0.000000	0.000000	0.000000	1023.000000	1023.000000	2046.000000
45.180000	-0.018104	-10.699450	-2.818355	1.632826	-5.213766	-4.300155	0.000000	-10.000000	0.000000	0.000000	0.000000	1023.000000	1023.000000	2046.000000
45.200001	-0.018182	-10.745739	-2.952180	1.935611	-5.351588	-4.377582	0.000000	-10.000000	0.000000	0.000000	0.000000	1023.000000	1023.000000	2046.000000
45.220001	-0.018274	-10.799914	-3.072609	2.142771	-5.426450	-4.443626	0.000000	-10.000000	0.000000	0.000000	0.000000	1023.000000	1023.000000	2046.000000
45.240002	-0.018384	-10.865162	-3.180951	2.328426	-5.517909	-4.494728	0.000000	-10.000000	0.000000	0.000000	0.000000	1023.000000	1023.000000	2046.000000
45.259998	-0.018766	-11.090899	-3.263139	2.413414	-5.638059	-4.603116	0.000000	-10.000000	0.000000	0.000000	0.000000	1023.000000	1023.000000	2046.000000
45.279999	-0.019386	-11.457232	-3.411874	2.365352	-5.682193	-4.728518	0.000000	-10.000000	0.000000	0.000000	0.000000	1023.000000	1023.000000	2046.000000
45.299999	-0.020087	-11.871685	-3.530579	2.305019	-5.751412	-4.894713	0.000000	-10.000000	0.000000	0.000000	0.000000	1023.000000	1023.000000	2046.000000
45.320000	-0.020649	-12.203302	-3.560026	2.222962	-5.870933	-4.995306	0.000000	-10.000000	0.000000	0.000000	0.000000	1023.000000	1023.000000	2046.000000
45.340000	-0.021176	-12.515038	-3.551793	2.135429	-5.961443	-5.137232	0.000000	-10.000000	0.000000	0.000000	0.000000	1023.000000	1023.000000	2046.000000
45.360001	-0.021533	-12.725824	-3.524346	2.077688	-6.090568	-5.188598	0.000000	-10.000000	0.000000	0.000000	0.000000	1023.000000	1023.000000	2046.000000
45.380001	-0.021910	-12.949011	-3.533320	2.062094	-6.229278	-5.248507	0.000000	-10.000000	0.000000	0.000000	0.000000	1023.000000	1023.000000	2046.000000
45.400002	-0.022409	-13.243783	-3.609006	2.083127	-6.328226	-5.389679	0.000000	-10.000000	0.000000	0.000000	0.000000	1023.000000	1023.000000	2046.000000
45.419998	-0.022807	-13.478904	-3.645652	1.983970	-6.443604	-5.373618	0.000000	-10.000000	0.000000	0.000000	0.000000	1023.000000	1023.000000	2046.000000
45.439999	-0.023038	-13.615404	-3.681935	1.911501	-6.499004	-5.345965	0.000000	-10.000000	0.000000	0.000000	0.000000	1023.000000	1023.000000	2046.000000
45.459999	-0.023365	-13.808963	-3.706851	1.872940	-6.585164	-5.389889	0.000000	-10.000000	0.000000	0.000000	0.000000	1023.000000	1023.000000	2046.000000
45.480000	-0.023724	-14.020898	-3.730145	1.797470	-6.649535	-5.438687	0.000000	-10.000000	0.000000	0.000000	0.000000	1023.000000	1023.000000	2046.000000
45.500000	-0.024190	-14.296050	-3.768753	1.712869	-6.756972	-5.483195	0.000000	-10.000000	0.000000	0.000000	0.000000	1023.000000	1023.000000	2046.000000
45.520000	-0.024592	-14.534010	-3.780225	1.652726	-6.856697	-5.549815	0.000000	-10.000000	0.000000	0.000000	0.000000	1023.000000	1023.000000	2046.000000
45.540001	-0.025012	-14.781803	-3.814934	1.534866	-6.945858	-5.555878	0.000000	-10.000000	0.000000	0.000000	0.000000	1023.000000	1023.000000	2046.000000
45.560001	-0.025705	-15.191909	-3.909200	1.396648	-7.017158	-5.662199	0.000000	-10.000000	0.000000	0.000000	0.000000	1023.000000	1023.000000	2046.000000
45.580002	-0.026057	-15.399797	-4.015581	1.348141	-7.040156	-5.692201	0.000000	-10.000000	0.000000	0.000000	0.000000	1023.000000	1023.000000	2046.000000
45.599998	-0.026433	-15.621639	-4.049752	1.271793	-7.128840	-5.714839	0.000000	-10.000000	0.000000	0.000000	0.000000	1023.000000	1023.000000	2046.000000
45.619999	-0.026593	-15.716296	-4.030163	1.272915	-7.200954	-5.758094	0.000000	-10.000000	0.000000	0.000000	0.000000	1023.000000	1023.000000	2046.000000
45.639999	-0.026949	-15.926755	-4.097354	1.193822	-7.229656	-5.793567	0.000000	-10.000000	0.000000	0.000000	0.000000	1023.000000	1023.000000	2046.000000
45.660000	-0.027246	-16.102623	-4.117175	1.175676	-7.304755	-5.856369	0.000000	-10.000000	0.000000	0.000000	0.000000	1023.000000	1023.000000	2046.000000
45.680000	-0.027279	-16.122122	-4.140637	1.157687	-7.287995	-5.851177	0.000000	-10.000000	0.000000	0.000000	0.000000	1023.000000	1023.000000	2046.000000
45.700001	-0.027398	-16.192282	-4.122137	1.114860	-7.336952	-5.848052	0.000000	-10.000000	0.000000	0.000000	0.000000	1023.000000	1023.000000	2046.000000
45.720001	-0.027602	-16.312534	-4.163197	1.081254	-7.357461	-5.873130	0.000000	-10.000000	0.000000	0.000000	0.000000	1023.000000	1023.000000	2046.000000
45.740002	-0.027638	-16.333982	-4.150963	1.081258	-7.369569	-5.894708	0.000000	-10.000000	0.000000	0.000000	0.000000	1023.000000	1023.000000	2046.000000
45.759998	-0.027927	-16.504702	-4.216504	1.064563	-7.403401	-5.949359	0.000000	-10.000000	0.000000	0.000000	0.000000	1023.000000	1023.000000	2046.000000
45.779999	-0.027961	-16.525093	-4.219552	0.978417	-7.429190	-5.854770	0.000000	-10.000000	0.000000	0.000000	0.000000	1023.000000	1023.000000	2046.000000
45.799999	-0.028219	-16.677584	-4.372761	0.907354	-7.410543	-5.801633	0.000000	-10.000000	0.000000	0.000000	0.000000	1023.000000	1023.000000	2046.000000
45.820000	-0.028384	-16.774874	-4.452525	0.844529	-7.330074	-5.836804	0.000000	-10.000000	0.000000	0.000000	0.000000	1023.000000	1023.000000	2046.000000
45.840000	-0.028249	-16.694981	-4.283695	0.695854	-7.407511	-5.699629	0.000000	-10.000000	0.000000	0.000000	0.000000	1023.000000	1023.000000	2046.000000
45.860001	-0.027816	-16.439501	-4.174263	0.650522	-7.414412	-5.501348	0.000000	-10.000000	0.000000	0.000000	0.000000	1023.000000	1023.000000	2046.000000
45.880001	-0.027197	-16.073616	-4.117990	0.809195	-7.523438	-5.241383	0.000000	-10.000000	0.000000	0.000000	0.000000	1023.000000	1023.000000	2046.000000
45.900002	-0.026437	-15.624187	-4.132672	1.081891	-7.592572	-4.980833	0.000000	-10.000000	0.000000	0.000000	0.000000	1023.000000	1023.000000	2046.000000
45.919998	-0.025677	-15.175191	-4.206470	1.405882	-7.673261	-4.701343	0.000000	-10.000000	0.000000	0.000000	0.000000	1023.000000	1023.000000	2046.000000
45.939999	-0.024938	-14.738267	-4.249748	1.735237	-7.772727	-4.451030	0.000000	-10.000000	0.000000	0.000000	0.000000	1023.000000	1023.000000	2046.000000
45.959999	-0.023964	-14.162999	-4.300041	2.049136	-7.698187	-4.213907	0.000000	-10.000000	0.000000	0.000000	0.000000	1023.000000	1023.000000	2046.000000
45.980000	-0.023169	-13.692678	-4.358643	2.245755	-7.597309	-3.982482	0.000000	-10.000000	0.000000	0.000000	0.000000	1023.000000	1023.000000	2046.000000
46.000000	-0.022367	-13.219076	-4.294164	2.365753	-7.549296	-3.741369	0.000000	-10.000000	0.000000	0.000000	0.000000	1023.000000	1023.000000	2046.000000
46.020000	-0.021720	-12.836584	-4.275714	2.437322	-7.488931	-3.509262	0.000000	-10.000000	0.000000	0.000000	0.000000	1023.000000	1023.000000	2046.000000
46.040001	-0.020949	-12.381052	-4.153027	2.417855	-7.360353	-3.285528	0.000000	-10.000000	0.000000	0.000000	0.000000	1023.000000	1023.000000	2046.000000
46.060001	-0.020055	-11.852563	-3.937051	2.333702	-7.236438	-3.012775	0.000000	-10.000000	0.000000	0.000000	0.000000	1023.000000	1023.000000	2046.000000
46.080002	-0.019358	-11.440731	-3.790386	2.275934	-7.133183	-2.793096	0.000000	-10.000000	0.000000	0.000000	0.000000	1023.000000	1023.000000	2046.000000
46.099998	-0.018582	-10.982104	-3.640830	2.238231	-7.013382	-2.566123	0.000000	-10.000000	0.000000	0.000000	0.000000	1023.000000	1023.000000	2046.000000
46.119999	-0.017638	-10.424325	-3.412842	2.170791	-6.929000	-2.253274	0.000000	-10.000000	0.000000	0.000000	0.000000	1023.000000	1023.000000	2046.000000
46.139999	-0.016673	-9.853836	-3.262200	2.105234	-6.732170	-1.964701	0.000000	-10.000000	0.000000	0.000000	0.000000	1023.000000	1023.000000	2046.000000
46.160000	-0.015787	-9.330186	-3.094458	2.016042	-6.566113	-1.685658	0.000000	-10.000000	0.000000	0.000000	0.000000	1023.000000	1023.000000	2046.000000
46.180000	-0.014787	-8.739378	-2.913149	1.936619	-6.321977	-1.440871	0.000000	-10.000000	0.000000	0.000000	0.000000	1023.000000	1023.000000	2046.000000
46.200001	-0.013568	-8.018911	-2.772233	1.872961	-5.970097	-1.149542	0.000000	-10.000000	0.000000	0.000000	0.000000	1023.000000	1023.000000	2046.000000
46.220001	-0.012383	-7.318256	-2.650772	1.829587	-5.605733	-0.891338	0.000000	-10.000000	0.000000	0.000000	0.000000	1023.000000	1023.000000	2046.000000
46.240002	-0.011175	-6.604470	-2.550140	1.770193	-5.195979	-0.628544	0.000000	-10.000000	0.000000	0.000000	0.000000	1023.000000	1023.000000	2046.000000
46.259998	-0.010043	-5.935375	-2.453107	1.685545	-4.856444	-0.311368	0.000000	-10.000000	0.000000	0.000000	0.000000	1023.000000	1023.000000	2046.000000
46.279999	-0.008889	-5.253646	-2.386891	1.667462	-4.457962	-0.076255	0.000000	-10.000000	0.000000	0.000000	0.000000	1023.000000	1023.000000	2046.000000
46.299999	-0.007628	-4.507904	-2.202670	1.617772	-4.162284	0.239278	0.000000	-10.000000	0.000000	0.000000	0.000000	1023.000000	1023.000000	2046.000000
46.320000	-0.006306	-3.726639	-2.057617	1.526138	-3.798950	0.603789	0.000000	-10.000000	0.000000	0.000000	0.000000	1023.000000	1023.000000	2046.000000
46.340000	-0.004970	-2.937327	-1.921720	1.453667	-3.440324	0.971049	0.000000	-10.000000	0.000000	0.000000	0.000000	1023.000000	1023.000000	2046.000000
46.360001	-0.003569	-2.109241	-1.772722	1.438204	-3.038601	1.263879	0.000000	-10.000000	0.000000	0.000000	0.000000	1023.000000	1023.000000	2046.000000
46.380001	-0.002074	-1.225448	-1.537373	1.419430	-2.686925	1.579420	0.000000	-10.000000	0.000000	0.000000	0.000000	1023.000000	1023.000000	2046.000000
46.400002	-0.000497	-0.293759	-1.392186	1.436960	-2.229842	1.891309	0.000000	-10.000000	0.000000	0.000000	0.000000	1023.000000	1023.000000	2046.000000
46.419998	0.001071	0.632747	-1.192543	1.414207	-1.819284	2.230366	0.000000	-10.000000	0.000000	0.000000	0.000000	1023.000000	1023.000000	2046.000000
46.439999	0.002687	1.588245	-0.963619	1.400441	-1.396265	2.547688	0.000000	-10.000000	0.000000	0.000000	0.000000	1023.000000	1023.000000	2046.000000
46.459999	0.004455	2.633079	-0.767652	1.412128	-0.908393	2.896996	0.000000	-10.000000	0.000000	0.000000	0.000000	1023.000000	1023.000000	2046.000000
46.480000	0.005751	3.398959	-0.625516	1.461821	-0.532778	3.095432	0.000000	-10.000000	0.000000	0.000000	0.000000	1023.000000	1023.000000	2046.000000
46.500000	0.007189	4.248806	-0.471988	1.489000	-0.140102	3.371896	0.000000	-10.000000	0.000000	0.000000	0.000000	1023.000000	1023.000000	2046.000000
46.520000	0.008720	5.153232	-0.387354	1.541011	0.241279	3.758296	0.000000	-10.000000	0.000000	0.000000	0.000000	1023.000000	1023.000000	2046.000000
46.540001	0.010154	6.000935	-0.369222	1.617863	0.745481	4.006814	0.000000	-10.000000	0.000000	0.000000	0.000000	1023.000000	1023.000000	2046.000000
46.560001	0.011849	7.002653	-0.171934	1.675097	1.194249	4.305241	0.000000	-10.000000	0.000000	0.000000	0.000000	1023.000000	1023.000000	2046.000000
46.580002	0.013852	8.186733	0.011771	1.827268	1.755231	4.592463	0.000000	-10.000000	0.000000	0.000000	0.000000	1023.000000	1023.000000	2046.000000
46.599998	0.015722	9.291869	0.105162	2.092267	2.251290	4.843151	0.000000	-10.000000	0.000000	0.000000	0.000000	1023.000000	1023.000000	2046.000000
46.619999	0.017394	10.280063	0.227371	2.430618	2.599972	5.022102	0.000000	-10.000000	0.000000	0.000000	0.000000	1023.000000	1023.000000	2046.000000
46.639999	0.019028	11.245783	0.341903	2.761972	2.914337	5.227571	0.000000	-10.000000	0.000000	0.000000	0.000000	1023.000000	1023.000000	2046.000000
46.660000	0.020873	12.335846	0.607941	3.051670	3.251411	5.424825	0.000000	-10.000000	0.000000	0.000000	0.000000	1023.000000	1023.000000	2046.000000
46.680000	0.022870	13.515989	0.895239	3.315640	3.653921	5.651189	0.000000	-10.000000	0.000000	0.000000	0.000000	1023.000000	1023.000000	2046.000000
46.700001	0.024711	14.604356	1.213839	3.512352	4.024383	5.853782	0.000000	-10.000000	0.000000	0.000000	0.000000	1023.000000	1023.000000	2046.000000
46.720001	0.026347	15.570835	1.511418	3.660748	4.351994	6.046675	0.000000	-10.000000	0.000000	0.000000	0.000000	1023.000000	1023.000000	2046.000000
46.740002	0.027843	16.455435	1.759284	3.825170	4.741469	6.129512	0.000000	-10.000000	0.000000	0.000000	0.000000	1023.000000	1023.000000	2046.000000
46.759998	0.029294	17.312807	2.012790	3.886999	5.119529	6.293489	0.000000	-10.000000	0.000000	0.000000	0.000000	1023.000000	1023.000000	2046.000000
46.779999	0.030765	18.182022	2.243452	3.963912	5.573309	6.401349	0.000000	-10.000000	0.000000	0.000000	0.000000	1023.000000	1023.000000	2046.000000
46.799999	0.032326	19.104691	2.469746	4.047007	5.965042	6.622896	0.000000	-10.000000	0.000000	0.000000	0.000000	1023.000000	1023.000000	2046.000000
46.820000	0.033725	19.931465	2.647381	4.162490	6.301025	6.820570	0.000000	-10.000000	0.000000	0.000000	0.000000	1023.000000	1023.000000	2046.000000
46.840000	0.035157	20.777510	2.818296	4.277704	6.684662	6.996846	0.000000	-10.000000	0.000000	0.000000	0.000000	1023.000000	1023.000000	2046.000000
46.860001	0.036660	21.665907	2.999267	4.355338	7.069926	7.241376	0.000000	-10.000000	0.000000	0.000000	0.000000	1023.000000	1023.000000	2046.000000
46.880001	0.038118	22.527815	3.235808	4.437481	7.437556	7.416971	0.000000	-10.000000	0.000000	0.000000	0.000000	1023.000000	1023.000000	2046.000000
46.900002	0.039379	23.273043	3.481215	4.450397	7.749050	7.592381	0.000000	-10.000000	0.000000	0.000000	0.000000	1023.000000	1023.000000	2046.000000
46.919998	0.040488	23.928610	3.760927	4.361283	7.977773	7.828627	0.000000	-10.000000	0.000000	0.000000	0.000000	1023.000000	1023.000000	2046.000000
46.939999	0.041402	24.468773	4.047931	4.272871	8.148870	7.999102	0.000000	-10.000000	0.000000	0.000000	0.000000	1023.000000	1023.000000	2046.000000
46.959999	0.042138	24.903477	4.244476	4.195551	8.353979	8.109469	0.000000	-10.000000	0.000000	0.000000	0.000000	1023.000000	1023.000000	2046.000000
46.980000	0.042915	25.362516	4.472796	4.135893	8.604584	8.149243	0.000000	-10.000000	0.000000	0.000000	0.000000	1023.000000	1023.000000	2046.000000
47.000000	0.043821	25.897947	4.672484	4.088294	8.906613	8.230556	0.000000	-10.000000	0.000000	0.000000	0.000000	1023.000000	1023.000000	2046.000000
47.020000	0.044764	26.455685	4.900467	4.076021	9.187278	8.291920	0.000000	-10.000000	0.000000	0.000000	0.000000	1023.000000	1023.000000	2046.000000
47.040001	0.045637	26.971573	5.101759	4.108588	9.369075	8.392151	0.000000	-10.000000	0.000000	0.000000	0.000000	1023.000000	1023.000000	2046.000000
47.060001	0.046813	27.666704	5.271967	4.115995	9.735997	8.542745	0.000000	-10.000000	0.000000	0.000000	0.000000	1023.000000	1023.000000	2046.000000
47.080002	0.047740	28.214142	5.448852	4.142203	9.978674	8.644414	0.000000	-10.000000	0.000000	0.000000	0.000000	1023.000000	1023.000000	2046.000000
47.099998	0.049022	28.972176	5.638684	4.213408	10.279924	8.840158	0.000000	-10.000000	0.000000	0.000000	0.000000	1023.000000	1023.000000	2046.000000
47.119999	0.050229	29.685350	5.805729	4.274248	10.570255	9.035118	0.000000	-10.000000	0.000000	0.000000	0.000000	1023.000000	1023.000000	2046.000000
47.139999	0.051532	30.455673	6.013177	4.332195	10.877325	9.232976	0.000000	-10.000000	0.000000	0.000000	0.000000	1023.000000	1023.000000	2046.000000
47.160000	0.052886	31.255684	6.196833	4.370646	11.257942	9.430262	0.000000	-10.000000	0.000000	0.000000	0.000000	1023.000000	1023.000000	2046.000000
47.180000	0.053685	31.727842	6.335971	4.378673	11.495676	9.517523	0.000000	-10.000000	0.000000	0.000000	0.000000	1023.000000	1023.000000	2046.000000
47.200001	0.054564	32.247181	6.379731	4.403345	11.669832	9.794272	0.000000	-10.000000	0.000000	0.000000	0.000000	1023.000000	1023.000000	2046.000000
47.220001	0.055038	32.527702	6.289034	4.459489	11.858019	9.921161	0.000000	-10.000000	0.000000	0.000000	0.000000	1023.000000	1023.000000	2046.000000
47.240002	0.055070	32.546459	6.269020	4.417089	11.881920	9.978432	0.000000	-10.000000	0.000000	0.000000	0.000000	1023.000000	1023.000000	2046.000000
47.259998	0.055230	32.640652	6.288943	4.300129	11.946239	10.105342	0.000000	-10.000000	0.000000	0.000000	0.000000	1023.000000	1023.000000	2046.000000
47.279999	0.055660	32.895061	6.274421	4.421720	12.010096	10.188823	0.000000	-10.000000	0.000000	0.000000	0.000000	1023.000000	1023.000000	2046.000000
47.299999	0.055919	33.048061	6.300772	4.599388	11.863702	10.284200	0.000000	-10.000000	0.000000	0.000000	0.000000	1023.000000	1023.000000	2046.000000
47.320000	0.056072	33.138462	6.253371	4.878688	11.681949	10.324454	0.000000	-10.000000	0.000000	0.000000	0.000000	1023.000000	1023.000000	2046.000000
47.340000	0.056165	33.193676	6.254865	5.126108	11.478741	10.333961	0.000000	-10.000000	0.000000	0.000000	0.000000	1023.000000	1023.000000	2046.000000
47.360001	0.056174	33.199001	6.277603	5.336404	11.299659	10.285334	0.000000	-10.000000	0.000000	0.000000	0.000000	1023.000000	1023.000000	2046.000000
47.380001	0.056124	33.169189	6.195688	5.528279	11.208017	10.237205	0.000000	-10.000000	0.000000	0.000000	0.000000	1023.000000	1023.000000	2046.000000
47.400002	0.055944	33.062916	6.172311	5.648532	11.086000	10.156072	0.000000	-10.000000	0.000000	0.000000	0.000000	1023.000000	1023.000000	2046.000000
47.419998	0.055704	32.921303	6.191035	5.745036	10.949819	10.035415	0.000000	-10.000000	0.000000	0.000000	0.000000	1023.000000	1023.000000	2046.000000
47.439999	0.055395	32.738605	6.128970	5.786317	10.923390	9.899928	0.000000	-10.000000	0.000000	0.000000	0.000000	1023.000000	1023.000000	2046.000000
47.459999	0.055115	32.573212	6.156754	5.777251	10.816645	9.822562	0.000000	-10.000000	0.000000	0.000000	0.000000	1023.000000	1023.000000	2046.000000
47.480000	0.054873	32.430210	6.080622	5.865119	10.813260	9.671209	0.000000	-10.000000	0.000000	0.000000	0.000000	1023.000000	1023.000000	2046.000000
47.500000	0.054391	32.145069	5.969368	5.889005	10.685565	9.601130	0.000000	-10.000000	0.000000	0.000000	0.000000	1023.000000	1023.000000	2046.000000
47.520000	0.053848	31.823891	5.792191	5.917451	10.580019	9.534229	0.000000	-10.000000	0.000000	0.000000	0.000000	1023.000000	1023.000000	2046.000000
47.540001	0.053280	31.488516	5.620085	5.954291	10.430264	9.483877	0.000000	-10.000000	0.000000	0.000000	0.000000	1023.000000	1023.000000	2046.000000
47.560001	0.052569	31.068390	5.432199	5.934762	10.283757	9.417671	0.000000	-10.000000	0.000000	0.000000	0.000000	1023.000000	1023.000000	2046.000000
47.580002	0.051872	30.656340	5.313877	5.817687	10.122113	9.402664	0.000000	-10.000000	0.000000	0.000000	0.000000	1023.000000	1023.000000	2046.000000
47.599998	0.050958	30.116270	5.210282	5.659266	9.935629	9.311092	0.000000	-10.000000	0.000000	0.000000	0.000000	1023.000000	1023.000000	2046.000000
47.619999	0.049886	29.482576	5.117128	5.476706	9.674035	9.214706	0.000000	-10.000000	0.000000	0.000000	0.000000	1023.000000	1023.000000	2046.000000
47.639999	0.048748	28.809965	4.997161	5.340840	9.410249	9.061714	0.000000	-10.000000	0.000000	0.000000	0.000000	1023.000000	1023.000000	2046.000000
47.660000	0.047416	28.022633	4.812934	5.235990	9.098248	8.875462	0.000000	-10.000000	0.000000	0.000000	0.000000	1023.000000	1023.000000	2046.000000
47.680000	0.045791	27.062307	4.617326	5.051179	8.717853	8.675949	0.000000	-10.000000	0.000000	0.000000	0.000000	1023.000000	1023.000000	2046.000000
47.700001	0.043913	25.952341	4.410167	4.810963	8.258979	8.472231	0.000000	-10.000000	0.000000	0.000000	0.000000	1023.000000	1023.000000	2046.000000
47.720001	0.041872	24.746078	4.104202	4.666884	7.816788	8.158206	0.000000	-10.000000	0.000000	0.000000	0.000000	1023.000000	1023.000000	2046.000000
47.740002	0.039939	23.603682	3.869335	4.597058	7.349863	7.787425	0.000000	-10.000000	0.000000	0.000000	0.000000	1023.000000	1023.000000	2046.000000
47.759998	0.038133	22.536589	3.670107	4.509469	6.886799	7.470213	0.000000	-10.000000	0.000000	0.000000	0.000000	1023.000000	1023.000000	2046.000000
47.779999	0.036286	21.444979	3.395776	4.478864	6.517427	7.052912	0.000000	-10.000000	0.000000	0.000000	0.000000	1023.000000	1023.000000	2046.000000
47.799999	0.034425	20.345057	3.247967	4.379027	6.001357	6.716706	0.000000	-10.000000	0.000000	0.000000	0.000000	1023.000000	1023.000000	2046.000000
47.820000	0.032496	19.205246	2.969912	4.356915	5.640834	6.237585	0.000000	-10.000000	0.000000	0.000000	0.000000	1023.000000	1023.000000	2046.000000
47.840000	0.030476	18.011204	2.766787	4.286034	5.163089	5.795294	0.000000	-10.000000	0.000000	0.000000	0.000000	1023.000000	1023.000000	2046.000000
47.860001	0.028711	16.967922	2.493492	4.183250	4.823525	5.467656	0.000000	-10.000000	0.000000	0.000000	0.000000	1023.000000	1023.000000	2046.000000
47.880001	0.026731	15.797796	2.179688	4.114170	4.468322	5.035616	0.000000	-10.000000	0.000000	0.000000	0.000000	1023.000000	1023.000000	2046.000000
47.900002	0.024845	14.683529	1.949471	4.037800	4.140221	4.556036	0.000000	-10.000000	0.000000	0.000000	0.000000	1023.000000	1023.000000	2046.000000
47.919998	0.023275	13.755329	1.825040	3.924275	3.850792	4.155222	0.000000	-10.000000	0.000000	0.000000	0.000000	1023.000000	1023.000000	2046.000000
47.939999	0.021845	12.910224	1.664730	3.951519	3.489456	3.804519	0.000000	-10.000000	0.000000	0.000000	0.000000	1023.000000	1023.000000	2046.000000
47.959999	0.020454	12.088097	1.415953	4.153597	3.094819	3.423729	0.000000	-10.000000	0.000000	0.000000	0.000000	1023.000000	1023.000000	2046.000000
47.980000	0.019211	11.353656	1.137907	4.366971	2.742477	3.106300	0.000000	-10.000000	0.000000	0.000000	0.000000	1023.000000	1023.000000	2046.000000
48.000000	0.017990	10.632357	0.841607	4.625507	2.414198	2.751044	0.000000	-10.000000	0.000000	0.000000	0.000000	1023.000000	1023.000000	2046.000000
48.020000	0.016817	9.938685	0.645602	4.785847	2.055696	2.451541	0.000000	-10.000000	0.000000	0.000000	0.000000	1023.000000	1023.000000	2046.000000
48.040001	0.015854	9.369769	0.491592	4.856121	1.817003	2.205052	0.000000	-10.000000	0.000000	0.000000	0.000000	1023.000000	1023.000000	2046.000000
48.060001	0.014805	8.749626	0.344799	4.862144	1.587728	1.954955	0.000000	-10.000000	0.000000	0.000000	0.000000	1023.000000	1023.000000	2046.000000
48.080002	0.013554	8.010140	0.143377	4.929449	1.361352	1.575962	0.000000	-10.000000	0.000000	0.000000	0.000000	1023.000000	1023.000000	2046.000000
48.099998	0.012189	7.203547	-0.051104	4.783772	1.165900	1.304979	0.000000	-10.000000	0.000000	0.000000	0.000000	1023.000000	1023.000000	2046.000000
48.119999	0.010690	6.318035	-0.171836	4.632856	0.881804	0.975211	0.000000	-10.000000	0.000000	0.000000	0.000000	1023.000000	1023.000000	2046.000000
48.139999	0.009474	5.599229	-0.316646	4.466787	0.684958	0.764129	0.000000	-10.000000	0.000000	0.000000	0.000000	1023.000000	1023.000000	2046.000000
48.160000	0.007915	4.677593	-0.512181	4.373320	0.335153	0.481300	0.000000	-10.000000	0.000000	0.000000	0.000000	1023.000000	1023.000000	2046.000000
48.180000	0.006493	3.837067	-0.679394	4.294496	-0.062729	0.284694	0.000000	-10.000000	0.000000	0.000000	0.000000	1023.000000	1023.000000	2046.000000
48.200001	0.005198	3.072173	-0.870002	4.249206	-0.379914	0.072883	0.000000	-10.000000	0.000000	0.000000	0.000000	1023.000000	1023.000000	2046.000000
48.220001	0.003845	2.272441	-1.005417	4.138915	-0.785483	-0.075575	0.000000	-10.000000	0.000000	0.000000	0.000000	1023.000000	1023.000000	2046.000000
48.240002	0.002682	1.585300	-1.130236	4.069284	-1.091691	-0.262058	0.000000	-10.000000	0.000000	0.000000	0.000000	1023.000000	1023.000000	2046.000000
48.259998	0.001249	0.738116	-1.293848	3.956606	-1.404130	-0.520511	0.000000	-10.000000	0.000000	0.000000	0.000000	1023.000000	1023.000000	2046.000000
48.279999	0.000146	0.086574	-1.351027	3.792341	-1.687647	-0.667093	0.000000	-10.000000	0.000000	0.000000	0.000000	1023.000000	1023.000000	2046.000000
48.299999	-0.001251	-0.739594	-1.457209	3.667693	-2.003722	-0.946356	0.000000	-10.000000	0.000000	0.000000	0.000000	1023.000000	1023.000000	2046.000000
48.320000	-0.002580	-1.524555	-1.582574	3.504733	-2.288601	-1.158113	0.000000	-10.000000	0.000000	0.000000	0.000000	1023.000000	1023.000000	2046.000000
48.340000	-0.004267	-2.521526	-1.769613	3.347330	-2.617216	-1.482027	0.000000	-10.000000	0.000000	0.000000	0.000000	1023.000000	1023.000000	2046.000000
48.360001	-0.005444	-3.217266	-1.890876	3.205375	-2.876549	-1.655216	0.000000	-10.000000	0.000000	0.000000	0.000000	1023.000000	1023.000000	2046.000000
48.380001	-0.006674	-3.944152	-2.036197	3.136806	-3.146644	-1.898117	0.000000	-10.000000	0.000000	0.000000	0.000000	1023.000000	1023.000000	2046.000000
48.400002	-0.007852	-4.640786	-2.174384	3.024886	-3.392495	-2.098793	0.000000	-10.000000	0.000000	0.000000	0.000000	1023.000000	1023.000000	2046.000000
48.419998	-0.009187	-5.429453	-2.289428	2.904579	-3.713030	-2.331574	0.000000	-10.000000	0.000000	0.000000	0.000000	1023.000000	1023.000000	2046.000000
48.439999	-0.010605	-6.267762	-2.412794	2.878893	-4.104097	-2.629764	0.000000	-10.000000	0.000000	0.000000	0.000000	1023.000000	1023.000000	2046.000000
48.459999	-0.011941	-7.057296	-2.554100	2.794308	-4.367075	-2.930429	0.000000	-10.000000	0.000000	0.000000	0.000000	1023.000000	1023.000000	2046.000000
48.480000	-0.013094	-7.738347	-2.659357	2.693198	-4.627711	-3.144478	0.000000	-10.000000	0.000000	0.000000	0.000000	1023.000000	1023.000000	2046.000000
48.500000	-0.013965	-8.253129	-2.810245	2.455436	-4.726921	-3.171400	0.000000	-10.000000	0.000000	0.000000	0.000000	1023.000000	1023.000000	2046.000000
48.520000	-0.014803	-8.748655	-2.902674	2.285477	-4.821820	-3.309639	0.000000	-10.000000	0.000000	0.000000	0.000000	1023.000000	1023.000000	2046.000000
48.540001	-0.015677	-9.264896	-2.888513	2.061034	-4.972713	-3.464704	0.000000	-10.000000	0.000000	0.000000	0.000000	1023.000000	1023.000000	2046.000000
48.560001	-0.016250	-9.603622	-2.840373	1.911731	-5.135473	-3.539508	0.000000	-10.000000	0.000000	0.000000	0.000000	1023.000000	1023.000000	2046.000000
48.580002	-0.017220	-10.177172	-2.972867	1.919217	-5.407606	-3.715915	0.000000	-10.000000	0.000000	0.000000	0.000000	1023.000000	1023.000000	2046.000000
48.599998	-0.017633	-10.420892	-3.100099	2.057792	-5.642358	-3.736227	0.000000	-10.000000	0.000000	0.000000	0.000000	1023.000000	1023.000000	2046.000000
48.619999	-0.018264	-10.793737	-3.302923	2.263363	-5.938907	-3.815270	0.000000	-10.000000	0.000000	0.000000	0.000000	1023.000000	1023.000000	2046.000000
48.639999	-0.018751	-11.081550	-3.529456	2.429208	-6.076878	-3.904424	0.000000	-10.000000	0.000000	0.000000	0.000000	1023.000000	1023.000000	2046.000000
48.660000	-0.019591	-11.578252	-3.763880	2.577824	-6.303195	-4.089000	0.000000	-10.000000	0.000000	0.000000	0.000000	1023.000000	1023.000000	2046.000000
48.680000	-0.020199	-11.937675	-3.967628	2.717186	-6.444180	-4.243053	0.000000	-10.000000	0.000000	0.000000	0.000000	1023.000000	1023.000000	2046.000000
48.700001	-0.021344	-12.614453	-4.222559	2.777767	-6.675589	-4.494073	0.000000	-10.000000	0.000000	0.000000	0.000000	1023.000000	1023.000000	2046.000000
48.720001	-0.021998	-13.000964	-4.403836	2.739463	-6.710479	-4.626113	0.000000	-10.000000	0.000000	0.000000	0.000000	1023.000000	1023.000000	2046.000000
48.740002	-0.023132	-13.670827	-4.579292	2.553612	-6.867377	-4.777771	0.000000	-10.000000	0.000000	0.000000	0.000000	1023.000000	1023.000000	2046.000000
48.759998	-0.023988	-14.176902	-4.643590	2.406338	-6.980970	-4.958680	0.000000	-10.000000	0.000000	0.000000	0.000000	1023.000000	1023.000000	2046.000000
48.779999	-0.024990	-14.769014	-4.765625	2.240214	-7.134196	-5.109407	0.000000	-10.000000	0.000000	0.000000	0.000000	1023.000000	1023.000000	2046.000000
48.799999	-0.025624	-15.143808	-4.730502	2.114156	-7.317670	-5.209792	0.000000	-10.000000	0.000000	0.000000	0.000000	1023.000000	1023.000000	2046.000000
48.820000	-0.026209	-15.489321	-4.766265	1.994266	-7.440021	-5.277300	0.000000	-10.000000	0.000000	0.000000	0.000000	1023.000000	1023.000000	2046.000000
48.840000	-0.027008	-15.961493	-4.824365	1.870245	-7.613719	-5.393654	0.000000	-10.000000	0.000000	0.000000	0.000000	1023.000000	1023.000000	2046.000000
48.860001	-0.027893	-16.484777	-4.834972	1.749063	-7.844519	-5.554350	0.000000	-10.000000	0.000000	0.000000	0.000000	1023.000000	1023.000000	2046.000000
48.880001	-0.028461	-16.820356	-4.912056	1.571536	-7.894111	-5.585725	0.000000	-10.000000	0.000000	0.000000	0.000000	1023.000000	1023.000000	2046.000000
48.900002	-0.029346	-17.343611	-4.924528	1.391594	-8.078894	-5.731783	0.000000	-10.000000	0.000000	0.000000	0.000000	1023.000000	1023.000000	2046.000000
48.919998	-0.030359	-17.942350	-4.992233	1.318018	-8.304363	-5.963771	0.000000	-10.000000	0.000000	0.000000	0.000000	1023.000000	1023.000000	2046.000000
48.939999	-0.030996	-18.318407	-5.077806	1.257550	-8.400353	-6.097797	0.000000	-10.000000	0.000000	0.000000	0.000000	1023.000000	1023.000000	2046.000000
48.959999	-0.031656	-18.708485	-5.151141	1.123444	-8.550169	-6.130620	0.000000	-10.000000	0.000000	0.000000	0.000000	1023.000000	1023.000000	2046.000000
48.980000	-0.032355	-19.121599	-5.230697	1.026080	-8.685291	-6.231692	0.000000	-10.000000	0.000000	0.000000	0.000000	1023.000000	1023.000000	2046.000000
49.000000	-0.033118	-19.572678	-5.397961	0.949401	-8.771668	-6.352449	0.000000	-10.000000	0.000000	0.000000	0.000000	1023.000000	1023.000000	2046.000000
49.020000	-0.033661	-19.893822	-5.463158	0.886234	-8.919304	-6.397595	0.000000	-10.000000	0.000000	0.000000	0.000000	1023.000000	1023.000000	2046.000000
49.040001	-0.034384	-20.320736	-5.526594	0.886235	-9.113012	-6.567364	0.000000	-10.000000	0.000000	0.000000	0.000000	1023.000000	1023.000000	2046.000000
49.060001	-0.035030	-20.702888	-5.590346	0.818039	-9.249673	-6.680908	0.000000	-10.000000	0.000000	0.000000	0.000000	1023.000000	1023.000000	2046.000000
49.080002	-0.035739	-21.121954	-5.733100	0.796700	-9.340647	-6.844908	0.000000	-10.000000	0.000000	0.000000	0.000000	1023.000000	1023.000000	2046.000000
49.099998	-0.036376	-21.498423	-5.887197	0.671284	-9.428863	-6.853645	0.000000	-10.000000	0.000000	0.000000	0.000000	1023.000000	1023.000000	2046.000000
49.119999	-0.037058	-21.901117	-6.070799	0.592656	-9.498782	-6.924192	0.000000	-10.000000	0.000000	0.000000	0.000000	1023.000000	1023.000000	2046.000000
49.139999	-0.037710	-22.286880	-6.132542	0.450825	-9.580537	-7.024626	0.000000	-10.000000	0.000000	0.000000	0.000000	1023.000000	1023.000000	2046.000000
49.160000	-0.038204	-22.578749	-6.034713	0.324662	-9.693323	-7.175375	0.000000	-10.000000	0.000000	0.000000	0.000000	1023.000000	1023.000000	2046.000000
49.180000	-0.038238	-22.598721	-5.933281	0.274110	-9.736028	-7.203520	0.000000	-10.000000	0.000000	0.000000	0.000000	1023.000000	1023.000000	2046.000000
49.200001	-0.038379	-22.682098	-5.953040	0.396548	-9.869527	-7.256079	0.000000	-10.000000	0.000000	0.000000	0.000000	1023.000000	1023.000000	2046.000000
49.220001	-0.038285	-22.626171	-5.964841	0.649683	-10.034060	-7.276952	0.000000	-10.000000	0.000000	0.000000	0.000000	1023.000000	1023.000000	2046.000000
49.240002	-0.038588	-22.805264	-6.161152	0.924205	-10.116806	-7.451510	0.000000	-10.000000	0.000000	0.000000	0.000000	1023.000000	1023.000000	2046.000000
49.259998	-0.038592	-22.808132	-6.234735	1.163427	-10.252077	-7.484748	0.000000	-10.000000	0.000000	0.000000	0.000000	1023.000000	1023.000000	2046.000000
49.279999	-0.038384	-22.684713	-6.316565	1.368117	-10.246771	-7.489494	0.000000	-10.000000	0.000000	0.000000	0.000000	1023.000000	1023.000000	2046.000000
49.299999	-0.038427	-22.710598	-6.422504	1.492775	-10.255438	-7.525432	0.000000	-10.000000	0.000000	0.000000	0.000000	1023.000000	1023.000000	2046.000000
49.320000	-0.038557	-22.786976	-6.457930	1.581548	-10.308452	-7.602141	0.000000	-10.000000	0.000000	0.000000	0.000000	1023.000000	1023.000000	2046.000000
49.340000	-0.038644	-22.838614	-6.489359	1.595911	-10.297509	-7.647656	0.000000	-10.000000	0.000000	0.000000	0.000000	1023.000000	1023.000000	2046.000000
49.360001	-0.038790	-22.924889	-6.475195	1.518877	-10.280833	-7.687737	0.000000	-10.000000	0.000000	0.000000	0.000000	1023.000000	1023.000000	2046.000000
49.380001	-0.038950	-23.019480	-6.451431	1.483166	-10.289460	-7.761755	0.000000	-10.000000	0.000000	0.000000	0.000000	1023.000000	1023.000000	2046.000000
49.400002	-0.039001	-23.049646	-6.386156	1.475478	-10.301347	-7.837621	0.000000	-10.000000	0.000000	0.000000	0.000000	1023.000000	1023.000000	2046.000000
49.419998	-0.038950	-23.019640	-6.365325	1.447654	-10.276602	-7.825367	0.000000	-10.000000	0.000000	0.000000	0.000000	1023.000000	1023.000000	2046.000000
49.439999	-0.038795	-22.927942	-6.283042	1.469371	-10.312519	-7.801752	0.000000	-10.000000	0.000000	0.000000	0.000000	1023.000000	1023.000000	2046.000000
49.459999	-0.038569	-22.794521	-6.257365	1.484138	-10.290443	-7.730852	0.000000	-10.000000	0.000000	0.000000	0.000000	1023.000000	1023.000000	2046.000000
49.480000	-0.038516	-22.762758	-6.226610	1.450284	-10.284844	-7.701588	0.000000	-10.000000	0.000000	0.000000	0.000000	1023.000000	1023.000000	2046.000000
49.500000	-0.038268	-22.616652	-6.126125	1.445418	-10.253575	-7.682370	0.000000	-10.000000	0.000000	0.000000	0.000000	1023.000000	1023.000000	2046.000000
49.520000	-0.037715	-22.289301	-6.049014	1.425172	-10.130331	-7.535128	0.000000	-10.000000	0.000000	0.000000	0.000000	1023.000000	1023.000000	2046.000000
49.540001	-0.037341	-22.068264	-5.926383	1.353957	-10.073287	-7.422550	0.000000	-10.000000	0.000000	0.000000	0.000000	1023.000000	1023.000000	2046.000000
49.560001	-0.036776	-21.734415	-5.802663	1.309731	-9.953057	-7.288426	0.000000	-10.000000	0.000000	0.000000	0.000000	1023.000000	1023.000000	2046.000000
49.580002	-0.036305	-21.456188	-5.734938	1.264256	-9.792326	-7.193181	0.000000	-10.000000	0.000000	0.000000	0.000000	1023.000000	1023.000000	2046.000000
49.599998	-0.035639	-21.062851	-5.657244	1.266122	-9.595188	-7.076541	0.000000	-10.000000	0.000000	0.000000	0.000000	1023.000000	1023.000000	2046.000000
49.619999	-0.034956	-20.659126	-5.568810	1.180542	-9.454086	-6.816773	0.000000	-10.000000	0.000000	0.000000	0.000000	1023.000000	1023.000000	2046.000000
49.639999	-0.034375	-20.315399	-5.490649	1.140854	-9.341875	-6.623730	0.000000	-10.000000	0.000000	0.000000	0.000000	1023.000000	1023.000000	2046.000000
49.660000	-0.033544	-19.824568	-5.407428	1.121738	-9.119202	-6.419676	0.000000	-10.000000	0.000000	0.000000	0.000000	1023.000000	1023.000000	2046.000000
49.680000	-0.032979	-19.490622	-5.369143	1.018939	-8.947655	-6.192763	0.000000	-10.000000	0.000000	0.000000	0.000000	1023.000000	1023.000000	2046.000000
49.700001	-0.032227	-19.046055	-5.377190	0.959625	-8.709565	-5.918926	0.000000	-10.000000	0.000000	0.000000	0.000000	1023.000000	1023.000000	2046.000000
49.720001	-0.031198	-18.438221	-5.400958	0.936187	-8.354861	-5.618589	0.000000	-10.000000	0.000000	0.000000	0.000000	1023.000000	1023.000000	2046.000000
49.740002	-0.030303	-17.909319	-5.296360	0.892508	-8.076525	-5.428942	0.000000	-10.000000	0.000000	0.000000	0.000000	1023.000000	1023.000000	2046.000000
49.759998	-0.029012	-17.146311	-5.018095	0.863272	-7.799717	-5.191770	0.000000	-10.000000	0.000000	0.000000	0.000000	1023.000000	1023.000000	2046.000000
49.779999	-0.027653	-16.343189	-4.822025	0.841201	-7.452953	-4.909412	0.000000	-10.000000	0.000000	0.000000	0.000000	1023.000000	1023.000000	2046.000000
49.799999	-0.026337	-15.564872	-4.702455	1.026328	-7.208542	-4.680202	0.000000	-10.000000	0.000000	0.000000	0.000000	1023.000000	1023.000000	2046.000000
49.820000	-0.024923	-14.729223	-4.711759	1.269498	-6.880557	-4.406406	0.000000	-10.000000	0.000000	0.000000	0.000000	1023.000000	1023.000000	2046.000000
49.840000	-0.023838	-14.087966	-4.696000	1.594216	-6.758029	-4.228154	0.000000	-10.000000	0.000000	0.000000	0.000000	1023.000000	1023.000000	2046.000000
49.860001	-0.022215	-13.128989	-4.601203	1.887111	-6.442643	-3.972254	0.000000	-10.000000	0.000000	0.000000	0.000000	1023.000000	1023.000000	2046.000000
49.880001	-0.020684	-12.224310	-4.499700	2.134151	-6.133425	-3.725336	0.000000	-10.000000	0.000000	0.000000	0.000000	1023.000000	1023.000000	2046.000000
49.900002	-0.019292	-11.401628	-4.421476	2.386917	-5.813784	-3.553286	0.000000	-10.000000	0.000000	0.000000	0.000000	1023.000000	1023.000000	2046.000000
49.919998	-0.018039	-10.660800	-4.325368	2.548356	-5.521237	-3.362550	0.000000	-10.000000	0.000000	0.000000	0.000000	1023.000000	1023.000000	2046.000000
49.939999	-0.016873	-9.972206	-4.177403	2.639911	-5.230146	-3.204566	0.000000	-10.000000	0.000000	0.000000	0.000000	1023.000000	1023.000000	2046.000000
49.959999	-0.015515	-9.169604	-4.009712	2.638908	-4.870897	-2.927904	0.000000	-10.000000	0.000000	0.000000	0.000000	1023.000000	1023.000000	2046.000000
49.980000	-0.014291	-8.445901	-3.760857	2.649716	-4.581865	-2.752895	0.000000	-10.000000	0.000000	0.000000	0.000000	1023.000000	1023.000000	2046.000000
50.000000	-0.013087	-7.734643	-3.539671	2.577313	-4.268092	-2.504192	0.000000	-10.000000	0.000000	0.000000	0.000000	1023.000000	1023.000000	2046.000000
50.020000	-0.011884	-7.023452	-3.356599	2.569701	-3.956634	-2.279921	0.000000	-10.000000	0.000000	0.000000	0.000000	1023.000000	1023.000000	2046.000000
50.040001	-0.010669	-6.305272	-3.100156	2.562551	-3.705657	-2.062010	0.000000	-10.000000	0.000000	0.000000	0.000000	1023.000000	1023.000000	2046.000000
50.060001	-0.009291	-5.490868	-2.869276	2.572559	-3.387168	-1.806983	0.000000	-10.000000	0.000000	0.000000	0.000000	1023.000000	1023.000000	2046.000000
50.080002	-0.007826	-4.625432	-2.642135	2.518725	-3.028406	-1.473616	0.000000	-10.000000	0.000000	0.000000	0.000000	1023.000000	1023.000000	2046.000000
50.099998	-0.006407	-3.786258	-2.431040	2.539119	-2.662722	-1.231616	0.000000	-10.000000	0.000000	0.000000	0.000000	1023.000000	1023.000000	2046.000000
50.119999	-0.004747	-2.805313	-2.169149	2.515035	-2.208881	-0.942318	0.000000	-10.000000	0.000000	0.000000	0.000000	1023.000000	1023.000000	2046.000000
50.139999	-0.003106	-1.835532	-1.920684	2.516728	-1.811041	-0.620536	0.000000	-10.000000	0.000000	0.000000	0.000000	1023.000000	1023.000000	2046.000000
50.160000	-0.001598	-0.944389	-1.713897	2.495660	-1.421165	-0.304987	0.000000	-10.000000	0.000000	0.000000	0.000000	1023.000000	1023.000000	2046.000000
50.180000	-0.000455	-0.269182	-1.559559	2.392004	-1.067871	-0.033756	0.000000	-10.000000	0.000000	0.000000	0.000000	1023.000000	1023.000000	2046.000000
50.200001	0.000803	0.474819	-1.425737	2.393417	-0.693548	0.200687	0.000000	-10.000000	0.000000	0.000000	0.000000	1023.000000	1023.000000	2046.000000
50.220001	0.002149	1.269794	-1.306702	2.356363	-0.273464	0.493596	0.000000	-10.000000	0.000000	0.000000	0.000000	1023.000000	1023.000000	2046.000000
50.240002	0.003115	1.841238	-1.090242	2.233937	-0.090838	0.788380	0.000000	-10.000000	0.000000	0.000000	0.000000	1023.000000	1023.000000	2046.000000
50.259998	0.004760	2.813341	-0.879074	2.258058	0.372299	1.062058	0.000000	-10.000000	0.000000	0.000000	0.000000	1023.000000	1023.000000	2046.000000
50.279999	0.005937	3.508813	-0.714042	2.256132	0.699181	1.267542	0.000000	-10.000000	0.000000	0.000000	0.000000	1023.000000	1023.000000	2046.000000
50.299999	0.007345	4.340983	-0.570688	2.272757	1.014236	1.624678	0.000000	-10.000000	0.000000	0.000000	0.000000	1023.000000	1023.000000	2046.000000
50.320000	0.008748	5.169986	-0.462629	2.314247	1.446597	1.871771	0.000000	-10.000000	0.000000	0.000000	0.000000	1023.000000	1023.000000	2046.000000
50.340000	0.010055	5.942396	-0.273524	2.292169	1.807935	2.115816	0.000000	-10.000000	0.000000	0.000000	0.000000	1023.000000	1023.000000	2046.000000
50.360001	0.011909	7.038157	0.011355	2.327866	2.236715	2.462222	0.000000	-10.000000	0.000000	0.000000	0.000000	1023.000000	1023.000000	2046.000000
50.380001	0.013976	8.259823	0.173953	2.563233	2.716226	2.806411	0.000000	-10.000000	0.000000	0.000000	0.000000	1023.000000	1023.000000	2046.000000
50.400002	0.015624	9.233978	0.290721	2.873932	3.044619	3.024707	0.000000	-10.000000	0.000000	0.000000	0.000000	1023.000000	1023.000000	2046.000000
50.419998	0.017171	10.148250	0.420020	3.219788	3.297719	3.210723	0.000000	-10.000000	0.000000	0.000000	0.000000	1023.000000	1023.000000	2046.000000
50.439999	0.018868	11.150720	0.539239	3.527284	3.658835	3.425361	0.000000	-10.000000	0.000000	0.000000	0.000000	1023.000000	1023.000000	2046.000000
50.459999	0.020474	12.100328	0.760801	3.735192	3.955768	3.648568	0.000000	-10.000000	0.000000	0.000000	0.000000	1023.000000	1023.000000	2046.000000
50.480000	0.022148	13.089699	1.009110	4.012656	4.251886	3.816047	0.000000	-10.000000	0.000000	0.000000	0.000000	1023.000000	1023.000000	2046.000000
50.500000	0.023761	14.042785	1.305363	4.192497	4.565330	3.979596	0.000000	-10.000000	0.000000	0.000000	0.000000	1023.000000	1023.000000	2046.000000
50.520000	0.025102	14.835094	1.552693	4.216465	4.847847	4.218089	0.000000	-10.000000	0.000000	0.000000	0.000000	1023.000000	1023.000000	2046.000000
50.540001	0.026246	15.511221	1.797068	4.263432	5.103639	4.347083	0.000000	-10.000000	0.000000	0.000000	0.000000	1023.000000	1023.000000	2046.000000
50.560001	0.027730	16.388592	2.184317	4.160774	5.390335	4.653166	0.000000	-10.000000	0.000000	0.000000	0.000000	1023.000000	1023.000000	2046.000000
50.580002	0.029015	17.147617	2.443957	4.181607	5.706857	4.815196	0.000000	-10.000000	0.000000	0.000000	0.000000	1023.000000	1023.000000	2046.000000
50.599998	0.030374	17.950893	2.697792	4.215809	5.989486	5.047806	0.000000	-10.000000	0.000000	0.000000	0.000000	1023.000000	1023.000000	2046.000000
50.619999	0.031970	18.894346	3.009841	4.277176	6.339055	5.268276	0.000000	-10.000000	0.000000	0.000000	0.000000	1023.000000	1023.000000	2046.000000
50.639999	0.033947	20.062920	3.288937	4.328701	6.801521	5.643760	0.000000	-10.000000	0.000000	0.000000	0.000000	1023.000000	1023.000000	2046.000000
50.660000	0.035575	21.024963	3.556763	4.354850	7.210432	5.902919	0.000000	-10.000000	0.000000	0.000000	0.000000	1023.000000	1023.000000	2046.000000
50.680000	0.037382	22.092934	3.887287	4.391963	7.578059	6.235626	0.000000	-10.000000	0.000000	0.000000	0.000000	1023.000000	1023.000000	2046.000000
50.700001	0.039194	23.163475	4.222752	4.394108	7.951001	6.595613	0.000000	-10.000000	0.000000	0.000000	0.000000	1023.000000	1023.000000	2046.000000
50.720001	0.040939	24.194752	4.586952	4.335286	8.299389	6.973125	0.000000	-10.000000	0.000000	0.000000	0.000000	1023.000000	1023.000000	2046.000000
50.740002	0.042516	25.126820	4.864158	4.335424	8.646859	7.280378	0.000000	-10.000000	0.000000	0.000000	0.000000	1023.000000	1023.000000	2046.000000
50.759998	0.043857	25.919743	5.096095	4.300711	8.947001	7.575937	0.000000	-10.000000	0.000000	0.000000	0.000000	1023.000000	1023.000000	2046.000000
50.779999	0.045055	26.627367	5.250411	4.275759	9.255053	7.846144	0.000000	-10.000000	-0.200000	6.450000	0.000000	1023.000000	1023.000000	2046.000000
50.799999	0.046216	27.313437	5.425337	4.289648	9.515817	8.082635	0.000000	-10.000000	-0.533333	19.083334	0.000000	1023.000000	1023.000000	2046.000000
50.820000	0.047302	27.955719	5.574039	4.260283	9.773325	8.348072	0.000000	-10.000000	-0.825000	31.316668	0.000000	1023.000000	1023.000000	2046.000000
50.840000	0.048358	28.579836	5.766710	4.231352	9.977146	8.604628	0.000000	-10.000000	-0.866667	36.516666	0.000000	1023.000000	1023.000000	2046.000000
50.860001	0.049313	29.143759	5.889418	4.328492	10.197001	8.728849	0.000000	-10.000000	-0.775000	35.549999	0.000000	1023.000000	1023.000000	2046.000000
50.880001	0.050161	29.645332	5.961878	4.345913	10.371010	8.966530	0.000000	-10.000000	-0.666667	34.250000	0.000000	1023.000000	1023.000000	2046.000000
50.900002	0.051062	30.177763	5.961875	4.399974	10.575966	9.239949	0.000000	-10.000000	-0.583333	32.549999	0.000000	1023.000000	1023.000000	2046.000000
50.919998	0.051818	30.624151	6.002663	4.479822	10.799779	9.341887	0.000000	-10.000000	-0.450000	29.950001	0.000000	1023.000000	1023.000000	2046.000000
50.939999	0.052520	31.039593	6.142119	4.455071	10.935379	9.507023	0.000000	-10.000000	-0.325000	26.816668	0.000000	1023.000000	1023.000000	2046.000000
50.959999	0.053600	31.677797	6.286646	4.488773	11.127867	9.774512	0.000000	-10.000000	-0.225000	23.883333	0.000000	1023.000000	1023.000000	2046.000000
50.980000	0.054358	32.125526	6.337094	4.711600	11.246728	9.830103	0.000000	-10.000000	-0.175000	21.350000	0.000000	1023.000000	1023.000000	2046.000000
51.000000	0.054859	32.421921	6.357084	5.021830	11.243162	9.799843	0.000000	-10.000000	-0.158333	19.250000	0.000000	1023.000000	1023.000000	2046.000000
51.020000	0.055200	32.622997	6.347054	5.367295	11.194410	9.714237	0.000000	-10.000000	-0.108333	17.049999	0.000000	1023.000000	1023.000000	2046.000000
51.040001	0.055611	32.866142	6.410262	5.707618	11.179690	9.568573	0.000000	-10.000000	-0.050000	14.083333	0.000000	1023.000000	1023.000000	2046.000000
51.060001	0.056222	33.227097	6.493726	5.960505	11.254413	9.518453	0.000000	-10.000000	-0.008333	11.533333	0.000000	1023.000000	1023.000000	2046.000000
51.080002	0.056511	33.398220	6.490553	6.229640	11.294315	9.383711	0.000000	-10.000000	0.000000	9.350000	0.000000	1023.000000	1023.000000	2046.000000
51.099998	0.056786	33.560238	6.522611	6.331499	11.361012	9.345117	0.000000	-10.000000	0.000000	8.316667	0.000000	1023.000000	1023.000000	2046.000000
51.119999	0.056777	33.555103	6.548473	6.364054	11.361216	9.281362	0.000000	-10.000000	0.000000	6.966667	0.000000	1023.000000	1023.000000	2046.000000
51.139999	0.056606	33.454159	6.513780	6.314268	11.382851	9.243259	0.000000	-10.000000	0.025000	4.700000	0.000000	1023.000000	1023.000000	2046.000000
51.160000	0.056387	33.324600	6.519614	6.301454	11.302000	9.201533	0.000000	-10.000000	0.058333	0.966667	0.000000	1023.000000	1023.000000	2046.000000
51.180000	0.056260	33.249687	6.486500	6.334898	11.241282	9.187005	0.000000	-10.000000	0.091667	-2.916667	0.000000	1023.000000	1023.000000	2046.000000
51.200001	0.056056	33.129364	6.410559	6.392136	11.182034	9.144634	0.000000	-10.000000	0.108333	-6.750000	0.000000	1023.000000	1023.000000	2046.000000
51.220001	0.055884	33.027199	6.349581	6.371628	11.167576	9.138413	0.000000	-10.000000	0.125000	-9.466667	0.000000	1023.000000	1023.000000	2046.000000
51.240002	0.055789	32.971184	6.370916	6.331974	11.087359	9.180936	0.000000	-10.000000	0.133333	-11.300000	0.000000	1023.000000	1023.000000	2046.000000
51.259998	0.055749	32.947655	6.327056	6.265616	11.085558	9.269424	0.000000	-10.000000	0.133333	-11.333333	0.000000	1023.000000	1023.000000	2046.000000
51.279999	0.055641	32.884098	6.382357	6.157591	11.009795	9.334357	0.000000	-10.000000	0.108333	-10.216667	0.000000	1023.000000	1023.000000	2046.000000
51.299999	0.055565	32.838894	6.437541	6.015908	10.986588	9.398855	0.000000	-10.000000	0.091667	-9.100000	0.000000	1023.000000	1023.000000	2046.000000
51.320000	0.055281	32.671089	6.431814	5.883659	10.968360	9.387256	0.000000	-10.000000	0.075000	-8.400001	0.000000	1023.000000	1023.000000	2046.000000
51.340000	0.054870	32.428417	6.422212	5.714947	10.956519	9.334741	0.000000	-10.000000	0.066667	-8.016667	0.000000	1023.000000	1023.000000	2046.000000
51.360001	0.054605	32.271412	6.431656	5.609918	10.925402	9.304437	0.000000	-10.000000	0.058333	-7.383334	0.000000	1023.000000	1023.000000	2046.000000
51.380001	0.054500	32.209496	6.437719	5.507600	10.951800	9.312375	0.000000	-10.000000	0.050000	-6.783333	0.000000	1023.000000	1023.000000	2046.000000
51.400002	0.054352	32.121990	6.380308	5.464586	10.956421	9.320676	0.000000	-10.000000	0.066667	-6.700000	0.000000	1023.000000	1023.000000	2046.000000
51.419998	0.053662	31.714502	6.314249	5.256773	10.830563	9.312919	0.000000	-10.000000	0.083333	-7.066667	0.000000	1023.000000	1023.000000	2046.000000
51.439999	0.053301	31.500660	6.272507	5.262403	10.772995	9.192756	0.000000	-10.000000	0.100000	-7.633333	0.000000	1023.000000	1023.000000	2046.000000
51.459999	0.052790	31.198935	6.185095	5.213386	10.672905	9.127548	0.000000	-10.000000	0.100000	-8.316667	0.000000	1023.000000	1023.000000	2046.000000
51.480000	0.052388	30.961092	6.036317	5.133945	10.589228	9.201602	0.000000	-10.000000	0.108333	-9.183333	0.000000	1023.000000	1023.000000	2046.000000
51.500000	0.051617	30.505503	5.900877	5.048810	10.445922	9.109893	0.000000	-10.000000	0.141667	-10.533334	0.000000	1023.000000	1023.000000	2046.000000
51.520000	0.050785	30.013968	5.895193	4.905630	10.238233	8.974912	0.000000	-10.000000	0.200000	-12.700000	0.000000	1023.000000	1023.000000	2046.000000
51.540001	0.049904	29.493172	5.848113	4.723610	10.043974	8.877476	0.000000	-10.000000	0.258333	-15.350000	0.000000	1023.000000	1023.000000	2046.000000
51.560001	0.048948	28.928112	5.661768	4.752841	9.806736	8.706766	0.000000	-10.000000	0.308333	-17.799999	0.000000	1023.000000	1023.000000	2046.000000
51.580002	0.048180	28.474281	5.485399	4.928775	9.475290	8.584816	0.000000	-10.000000	0.341667	-19.633333	0.000000	1023.000000	1023.000000	2046.000000
51.599998	0.046989	27.770535	5.163978	5.202814	9.098841	8.304903	0.000000	-10.000000	0.408333	-21.400002	0.000000	1023.000000	1023.000000	2046.000000
51.619999	0.045573	26.933617	4.875425	5.455735	8.651547	7.950909	0.000000	-10.000000	0.508333	-23.866667	0.000000	1023.000000	1023.000000	2046.000000
51.639999	0.044494	26.296083	4.627861	5.705720	8.352166	7.610336	0.000000	-10.000000	0.633333	-26.916668	0.000000	1023.000000	1023.000000	2046.000000
51.660000	0.043098	25.470898	4.457771	5.918842	7.917970	7.176315	0.000000	-10.000000	0.783333	-30.183334	0.000000	1023.000000	1023.000000	2046.000000
51.680000	0.041931	24.781237	4.321641	5.981796	7.599794	6.878006	0.000000	-10.000000	0.900000	-32.933334	0.000000	1023.000000	1023.000000	2046.000000
51.700001	0.040349	23.846275	4.151749	6.002235	7.232480	6.459811	0.000000	-10.000000	0.991667	-35.033333	0.000000	1023.000000	1023.000000	2046.000000
51.720001	0.039141	23.132408	4.010580	5.973501	6.952456	6.195871	0.000000	-10.000000	1.025000	-36.000000	0.000000	1023.000000	1023.000000	2046.000000
51.740002	0.037972	22.441254	3.916840	5.831819	6.675964	6.016631	0.000000	-10.000000	1.016667	-36.066666	0.000000	1023.000000	1023.000000	2046.000000
[truncated: 1,201,287 more chars]
